# Supplementary material for: Conductivity and radio frequency performance data for silver nanoparticle inks deposited via aerosol jet deposition and processed under varying conditions
Source: Data Brief. 2020 Sep 24;33:106331. doi: 10.1016/j.dib.2020.106331 (PMC7560714; doi:10.1016/j.dib.2020.106331)
Supplement: Supplementary file 1 [file mmc1.zip]

Archive with 8 entries (5 files):
- Storage Study/ANP Ink/
- Storage Study/ANP Ink/ANP Pre-Sinter Storage Study.txt
- Storage Study/Clariant Ink/
- Storage Study/Clariant Ink/Clariant Pre-Sinter Storage Study 2.txt
- Storage Study/Clariant Ink/pre-sinter.png
- Storage Study/Clariant Ink/sintered.png
- Storage Study/UTDots Ink/
- Storage Study/UTDots Ink/UTDots Pre-Sinter Storage Study.txt
