# Supplementary material for: Conductivity and radio frequency performance data for silver nanoparticle inks deposited via aerosol jet deposition and processed under varying conditions
Source: Data Brief. 2020 Sep 24;33:106331. doi: 10.1016/j.dib.2020.106331 (PMC7560714; doi:10.1016/j.dib.2020.106331)
Supplement: Supplementary file 2 [file mmc2.zip]

Archive with 5 entries (3 files):
- Other Files/LabView/
- Other Files/LabView/Co-Linear Four Point Probe  IV Measurement.vi
- Other Files/LabView/Thermistor-Corrected Thermocouple Readings.vi
- Other Files/Vision64/
- Other Files/Vision64/Four Point Probe Pad Analysis Recipe.anrcp
