# Supplementary material for: Conductivity and radio frequency performance data for silver nanoparticle inks deposited via aerosol jet deposition and processed under varying conditions
Source: Data Brief. 2020 Sep 24;33:106331. doi: 10.1016/j.dib.2020.106331 (PMC7560714; doi:10.1016/j.dib.2020.106331)
Supplement: Supplementary file 3 [file mmc3.zip]

Archive with 323 entries (304 files):
- Sintering Study/ANP Ink/
- Sintering Study/ANP Ink/Conductivity Data/
- Sintering Study/ANP Ink/Conductivity Data/Conductivity Data ANP.txt
- Sintering Study/ANP Ink/Deposition Details/
- Sintering Study/ANP Ink/Deposition Details/ANP Example Toolpaths/
- Sintering Study/ANP Ink/Deposition Details/ANP Example Toolpaths/ANP 4PP.prg
- Sintering Study/ANP Ink/Deposition Details/ANP Example Toolpaths/ANP CPW.prg
- Sintering Study/ANP Ink/Deposition Details/Deposition Details ANP.txt
- Sintering Study/ANP Ink/Profilometry Data/
- Sintering Study/ANP Ink/Profilometry Data/ANP_01.ASC
- Sintering Study/ANP Ink/Profilometry Data/ANP_02.ASC
- Sintering Study/ANP Ink/Profilometry Data/ANP_03.ASC
- Sintering Study/ANP Ink/Profilometry Data/ANP_04.ASC
- Sintering Study/ANP Ink/Profilometry Data/ANP_05.ASC
- Sintering Study/ANP Ink/Profilometry Data/ANP_06.ASC
- Sintering Study/ANP Ink/Profilometry Data/ANP_07.ASC
- Sintering Study/ANP Ink/Profilometry Data/ANP_08.ASC
- Sintering Study/ANP Ink/Profilometry Data/ANP_09.ASC
- Sintering Study/ANP Ink/Profilometry Data/ANP_10.ASC
- Sintering Study/ANP Ink/Profilometry Data/ANP_11.ASC
- Sintering Study/ANP Ink/Profilometry Data/ANP_12.ASC
- Sintering Study/ANP Ink/Profilometry Data/ANP_13.ASC
- Sintering Study/ANP Ink/Profilometry Data/ANP_14.ASC
- Sintering Study/ANP Ink/Profilometry Data/ANP_15.ASC
- Sintering Study/ANP Ink/Profilometry Data/Profilometry Details ANP.txt
- Sintering Study/ANP Ink/RF Data/
- Sintering Study/ANP Ink/RF Data/ANP_01_01.S2P
- Sintering Study/ANP Ink/RF Data/ANP_01_02.S2P
- Sintering Study/ANP Ink/RF Data/ANP_01_03.S2P
- Sintering Study/ANP Ink/RF Data/ANP_01_04.S2P
- Sintering Study/ANP Ink/RF Data/ANP_01_05.S2P
- Sintering Study/ANP Ink/RF Data/ANP_02_01.S2P
- Sintering Study/ANP Ink/RF Data/ANP_02_02.S2P
- Sintering Study/ANP Ink/RF Data/ANP_02_03.S2P
- Sintering Study/ANP Ink/RF Data/ANP_02_04.S2P
- Sintering Study/ANP Ink/RF Data/ANP_02_05.S2P
- Sintering Study/ANP Ink/RF Data/ANP_03_01.S2P
- Sintering Study/ANP Ink/RF Data/ANP_03_02.S2P
- Sintering Study/ANP Ink/RF Data/ANP_03_03.S2P
- Sintering Study/ANP Ink/RF Data/ANP_03_04.S2P
- Sintering Study/ANP Ink/RF Data/ANP_03_05.S2P
- Sintering Study/ANP Ink/RF Data/ANP_04_01.S2P
- Sintering Study/ANP Ink/RF Data/ANP_04_02.S2P
- Sintering Study/ANP Ink/RF Data/ANP_04_03.S2P
- Sintering Study/ANP Ink/RF Data/ANP_04_04.S2P
- Sintering Study/ANP Ink/RF Data/ANP_04_05.S2P
- Sintering Study/ANP Ink/RF Data/ANP_05_01.S2P
- Sintering Study/ANP Ink/RF Data/ANP_05_02.S2P
- Sintering Study/ANP Ink/RF Data/ANP_05_02b.S2P
- Sintering Study/ANP Ink/RF Data/ANP_05_03.S2P
- Sintering Study/ANP Ink/RF Data/ANP_05_04.S2P
- Sintering Study/ANP Ink/RF Data/ANP_05_05.S2P
- Sintering Study/ANP Ink/RF Data/ANP_06_01.S2P
- Sintering Study/ANP Ink/RF Data/ANP_06_02.S2P
- Sintering Study/ANP Ink/RF Data/ANP_06_03.S2P
- Sintering Study/ANP Ink/RF Data/ANP_06_04.S2P
- Sintering Study/ANP Ink/RF Data/ANP_06_05.S2P
- Sintering Study/ANP Ink/RF Data/ANP_07_01.S2P
- Sintering Study/ANP Ink/RF Data/ANP_07_02.S2P
- Sintering Study/ANP Ink/RF Data/ANP_07_03.S2P
- Sintering Study/ANP Ink/RF Data/ANP_07_04.S2P
- Sintering Study/ANP Ink/RF Data/ANP_07_05.S2P
- Sintering Study/ANP Ink/RF Data/ANP_08_01.S2P
- Sintering Study/ANP Ink/RF Data/ANP_08_02.S2P
- Sintering Study/ANP Ink/RF Data/ANP_08_03.S2P
- Sintering Study/ANP Ink/RF Data/ANP_08_04.S2P
- Sintering Study/ANP Ink/RF Data/ANP_08_05.S2P
- Sintering Study/ANP Ink/RF Data/ANP_09_01.S2P
- Sintering Study/ANP Ink/RF Data/ANP_09_02.S2P
- Sintering Study/ANP Ink/RF Data/ANP_09_03.S2P
- Sintering Study/ANP Ink/RF Data/ANP_09_04.S2P
- Sintering Study/ANP Ink/RF Data/ANP_09_05.S2P
- Sintering Study/ANP Ink/RF Data/ANP_10_01.S2P
- Sintering Study/ANP Ink/RF Data/ANP_10_02.S2P
- Sintering Study/ANP Ink/RF Data/ANP_10_03.S2P
- Sintering Study/ANP Ink/RF Data/ANP_10_04.S2P
- Sintering Study/ANP Ink/RF Data/ANP_10_05.S2P
- Sintering Study/ANP Ink/RF Data/ANP_11_01.S2P
- Sintering Study/ANP Ink/RF Data/ANP_11_02.S2P
- Sintering Study/ANP Ink/RF Data/ANP_12_01.S2P
- Sintering Study/ANP Ink/RF Data/ANP_12_02.S2P
- Sintering Study/ANP Ink/RF Data/ANP_12_03.S2P
- Sintering Study/ANP Ink/RF Data/ANP_12_04.S2P
- Sintering Study/ANP Ink/RF Data/ANP_12_05.S2P
- Sintering Study/ANP Ink/RF Data/ANP_13_01.S2P
- Sintering Study/ANP Ink/RF Data/ANP_13_02.S2P
- Sintering Study/ANP Ink/RF Data/ANP_13_03.S2P
- Sintering Study/ANP Ink/RF Data/ANP_13_04.S2P
- Sintering Study/ANP Ink/RF Data/ANP_13_05.S2P
- Sintering Study/ANP Ink/RF Data/ANP_14_01.S2P
- Sintering Study/ANP Ink/RF Data/ANP_14_02.S2P
- Sintering Study/ANP Ink/RF Data/ANP_14_03.S2P
- Sintering Study/ANP Ink/RF Data/ANP_14_04.S2P
- Sintering Study/ANP Ink/RF Data/ANP_14_05.S2P
- Sintering Study/ANP Ink/RF Data/ANP_15_01.S2P
- Sintering Study/ANP Ink/RF Data/ANP_15_02.S2P
- Sintering Study/ANP Ink/RF Data/ANP_15_03.S2P
- Sintering Study/ANP Ink/RF Data/ANP_15_04.S2P
- Sintering Study/ANP Ink/RF Data/ANP_15_05.S2P
- Sintering Study/Clariant Ink/
- Sintering Study/Clariant Ink/Conductivity Data/
- Sintering Study/Clariant Ink/Conductivity Data/Conductivity Data Clariant.txt
- Sintering Study/Clariant Ink/Deposition Details/
- Sintering Study/Clariant Ink/Deposition Details/Clariant Example Toolpaths/
- Sintering Study/Clariant Ink/Deposition Details/Clariant Example Toolpaths/Clariant 4PP.prg
- Sintering Study/Clariant Ink/Deposition Details/Clariant Example Toolpaths/Clariant CPW.prg
- Sintering Study/Clariant Ink/Deposition Details/Deposition Details Clariant.txt
- Sintering Study/Clariant Ink/Profilometry Data/
- Sintering Study/Clariant Ink/Profilometry Data/CLA_01.ASC
- Sintering Study/Clariant Ink/Profilometry Data/CLA_02.ASC
- Sintering Study/Clariant Ink/Profilometry Data/CLA_03.ASC
- Sintering Study/Clariant Ink/Profilometry Data/CLA_04.ASC
- Sintering Study/Clariant Ink/Profilometry Data/CLA_05.ASC
- Sintering Study/Clariant Ink/Profilometry Data/CLA_06.ASC
- Sintering Study/Clariant Ink/Profilometry Data/CLA_07.ASC
- Sintering Study/Clariant Ink/Profilometry Data/CLA_08.ASC
- Sintering Study/Clariant Ink/Profilometry Data/CLA_09.ASC
- Sintering Study/Clariant Ink/Profilometry Data/CLA_10.ASC
- Sintering Study/Clariant Ink/Profilometry Data/CLA_11.ASC
- Sintering Study/Clariant Ink/Profilometry Data/CLA_12.ASC
- Sintering Study/Clariant Ink/Profilometry Data/CLA_13.ASC
- Sintering Study/Clariant Ink/Profilometry Data/CLA_14.ASC
- Sintering Study/Clariant Ink/Profilometry Data/CLA_15.ASC
- Sintering Study/Clariant Ink/Profilometry Data/Clariant Profilometry Details.txt
- Sintering Study/Clariant Ink/RF Data/
- Sintering Study/Clariant Ink/RF Data/CLA_01_01.S2P
- Sintering Study/Clariant Ink/RF Data/CLA_01_02.S2P
- Sintering Study/Clariant Ink/RF Data/CLA_01_03.S2P
- Sintering Study/Clariant Ink/RF Data/CLA_01_04.S2P
- Sintering Study/Clariant Ink/RF Data/CLA_01_05.S2P
- Sintering Study/Clariant Ink/RF Data/CLA_02_01.S2P
- Sintering Study/Clariant Ink/RF Data/CLA_02_01b.S2P
- Sintering Study/Clariant Ink/RF Data/CLA_02_02.S2P
- Sintering Study/Clariant Ink/RF Data/CLA_02_03.S2P
- Sintering Study/Clariant Ink/RF Data/CLA_02_04.S2P
- Sintering Study/Clariant Ink/RF Data/CLA_02_05.S2P
- Sintering Study/Clariant Ink/RF Data/CLA_03_01.S2P
- Sintering Study/Clariant Ink/RF Data/CLA_03_01b.S2P
- Sintering Study/Clariant Ink/RF Data/CLA_03_01c.S2P
- Sintering Study/Clariant Ink/RF Data/CLA_03_02.S2P
- Sintering Study/Clariant Ink/RF Data/CLA_03_03.S2P
- Sintering Study/Clariant Ink/RF Data/CLA_03_04.S2P
- Sintering Study/Clariant Ink/RF Data/CLA_03_05.S2P
- Sintering Study/Clariant Ink/RF Data/CLA_04_01.S2P
- Sintering Study/Clariant Ink/RF Data/CLA_04_02.S2P
- Sintering Study/Clariant Ink/RF Data/CLA_04_03.S2P
- Sintering Study/Clariant Ink/RF Data/CLA_04_04.S2P
- Sintering Study/Clariant Ink/RF Data/CLA_04_05.S2P
- Sintering Study/Clariant Ink/RF Data/CLA_05_01.S2P
- Sintering Study/Clariant Ink/RF Data/CLA_05_02.S2P
- Sintering Study/Clariant Ink/RF Data/CLA_05_03.S2P
- Sintering Study/Clariant Ink/RF Data/CLA_05_04.S2P
- Sintering Study/Clariant Ink/RF Data/CLA_05_05.S2P
- Sintering Study/Clariant Ink/RF Data/CLA_06_01.S2P
- Sintering Study/Clariant Ink/RF Data/CLA_06_02.S2P
- Sintering Study/Clariant Ink/RF Data/CLA_06_03.S2P
- Sintering Study/Clariant Ink/RF Data/CLA_06_04.S2P
- Sintering Study/Clariant Ink/RF Data/CLA_06_05.S2P
- Sintering Study/Clariant Ink/RF Data/CLA_07_01.S2P
- Sintering Study/Clariant Ink/RF Data/CLA_07_02.S2P
- Sintering Study/Clariant Ink/RF Data/CLA_07_03.S2P
- Sintering Study/Clariant Ink/RF Data/CLA_07_04.S2P
- Sintering Study/Clariant Ink/RF Data/CLA_07_05.S2P
- Sintering Study/Clariant Ink/RF Data/CLA_08_01.S2P
- Sintering Study/Clariant Ink/RF Data/CLA_08_02.S2P
- Sintering Study/Clariant Ink/RF Data/CLA_08_03.S2P
- Sintering Study/Clariant Ink/RF Data/CLA_08_04.S2P
- Sintering Study/Clariant Ink/RF Data/CLA_08_05.S2P
- Sintering Study/Clariant Ink/RF Data/CLA_09_01.S2P
- Sintering Study/Clariant Ink/RF Data/CLA_09_02.S2P
- Sintering Study/Clariant Ink/RF Data/CLA_09_03.S2P
- Sintering Study/Clariant Ink/RF Data/CLA_09_04.S2P
- Sintering Study/Clariant Ink/RF Data/CLA_09_05.S2P
- Sintering Study/Clariant Ink/RF Data/CLA_10_01.S2P
- Sintering Study/Clariant Ink/RF Data/CLA_10_02.S2P
- Sintering Study/Clariant Ink/RF Data/CLA_10_03.S2P
- Sintering Study/Clariant Ink/RF Data/CLA_10_04.S2P
- Sintering Study/Clariant Ink/RF Data/CLA_10_05.S2P
- Sintering Study/Clariant Ink/RF Data/CLA_11_01.S2P
- Sintering Study/Clariant Ink/RF Data/CLA_11_02.S2P
- Sintering Study/Clariant Ink/RF Data/CLA_11_03.S2P
- Sintering Study/Clariant Ink/RF Data/CLA_11_04.S2P
- Sintering Study/Clariant Ink/RF Data/CLA_11_05.S2P
- Sintering Study/Clariant Ink/RF Data/CLA_12_01.S2P
- Sintering Study/Clariant Ink/RF Data/CLA_12_02.S2P
- Sintering Study/Clariant Ink/RF Data/CLA_12_03.S2P
- Sintering Study/Clariant Ink/RF Data/CLA_12_04.S2P
- Sintering Study/Clariant Ink/RF Data/CLA_12_05.S2P
- Sintering Study/Clariant Ink/RF Data/CLA_13_01.S2P
- Sintering Study/Clariant Ink/RF Data/CLA_13_02.S2P
- Sintering Study/Clariant Ink/RF Data/CLA_13_03.S2P
- Sintering Study/Clariant Ink/RF Data/CLA_13_04.S2P
- Sintering Study/Clariant Ink/RF Data/CLA_13_05.S2P
- Sintering Study/Clariant Ink/RF Data/CLA_14_01.S2P
- Sintering Study/Clariant Ink/RF Data/CLA_14_02.S2P
- Sintering Study/Clariant Ink/RF Data/CLA_14_03.S2P
- Sintering Study/Clariant Ink/RF Data/CLA_14_04.S2P
- Sintering Study/Clariant Ink/RF Data/CLA_14_05.S2P
- Sintering Study/Clariant Ink/RF Data/CLA_15_01.S2P
- Sintering Study/Clariant Ink/RF Data/CLA_15_02.S2P
- Sintering Study/Clariant Ink/RF Data/CLA_15_03.S2P
- Sintering Study/Clariant Ink/RF Data/CLA_15_04.S2P
- Sintering Study/Clariant Ink/RF Data/CLA_15_05.S2P
- Sintering Study/Sample Name Key.txt
- Sintering Study/Sintering Data/
- Sintering Study/Sintering Data/Set1_225C_Air.lvm
- Sintering Study/Sintering Data/Set10_145C_Nitrogen.lvm
- Sintering Study/Sintering Data/Set11_225C_Vacuum.lvm
- Sintering Study/Sintering Data/Set12_205C_Vacuum.lvm
- Sintering Study/Sintering Data/Set13_185C_Vacuum.lvm
- Sintering Study/Sintering Data/Set14_165C_Vacuum.lvm
- Sintering Study/Sintering Data/Set15_145C_Vacuum.lvm
- Sintering Study/Sintering Data/Set2_205C_Air.lvm
- Sintering Study/Sintering Data/Set3_185C_Air.lvm
- Sintering Study/Sintering Data/Set4_165C_Air.lvm
- Sintering Study/Sintering Data/Set5_145C_Air.lvm
- Sintering Study/Sintering Data/Set6_225C_Nitrogen.lvm
- Sintering Study/Sintering Data/Set7_185C_Nitrogen.lvm
- Sintering Study/Sintering Data/Set8_165C_Nitrogen.lvm
- Sintering Study/Sintering Data/Set9_205C_Nitrogen.lvm
- Sintering Study/UTDots Ink/
- Sintering Study/UTDots Ink/Conductivity Data/
- Sintering Study/UTDots Ink/Conductivity Data/Conductivity Data UTDots.txt
- Sintering Study/UTDots Ink/Deposition Details/
- Sintering Study/UTDots Ink/Deposition Details/Deposition Details UTDots.txt
- Sintering Study/UTDots Ink/Deposition Details/UTDots Example Toolpaths/
- Sintering Study/UTDots Ink/Deposition Details/UTDots Example Toolpaths/UTDots 4PP.prg
- Sintering Study/UTDots Ink/Deposition Details/UTDots Example Toolpaths/UTDots CPW.prg
- Sintering Study/UTDots Ink/Profilometry Data/
- Sintering Study/UTDots Ink/Profilometry Data/Profilometry Details UTDots.txt
- Sintering Study/UTDots Ink/Profilometry Data/UTD_01.ASC
- Sintering Study/UTDots Ink/Profilometry Data/UTD_02.ASC
- Sintering Study/UTDots Ink/Profilometry Data/UTD_03.ASC
- Sintering Study/UTDots Ink/Profilometry Data/UTD_04.ASC
- Sintering Study/UTDots Ink/Profilometry Data/UTD_05.ASC
- Sintering Study/UTDots Ink/Profilometry Data/UTD_06.ASC
- Sintering Study/UTDots Ink/Profilometry Data/UTD_07.ASC
- Sintering Study/UTDots Ink/Profilometry Data/UTD_08.ASC
- Sintering Study/UTDots Ink/Profilometry Data/UTD_09.ASC
- Sintering Study/UTDots Ink/Profilometry Data/UTD_10.ASC
- Sintering Study/UTDots Ink/Profilometry Data/UTD_11.ASC
- Sintering Study/UTDots Ink/Profilometry Data/UTD_12.ASC
- Sintering Study/UTDots Ink/Profilometry Data/UTD_13.ASC
- Sintering Study/UTDots Ink/Profilometry Data/UTD_14.ASC
- Sintering Study/UTDots Ink/Profilometry Data/UTD_15.ASC
- Sintering Study/UTDots Ink/RF Data/
- Sintering Study/UTDots Ink/RF Data/UTD_01_01.S2P
- Sintering Study/UTDots Ink/RF Data/UTD_01_02.S2P
- Sintering Study/UTDots Ink/RF Data/UTD_01_03.S2P
- Sintering Study/UTDots Ink/RF Data/UTD_01_04.S2P
- Sintering Study/UTDots Ink/RF Data/UTD_01_05.S2P
- Sintering Study/UTDots Ink/RF Data/UTD_02_01.S2P
- Sintering Study/UTDots Ink/RF Data/UTD_02_02.S2P
- Sintering Study/UTDots Ink/RF Data/UTD_02_03.S2P
- Sintering Study/UTDots Ink/RF Data/UTD_02_04.S2P
- Sintering Study/UTDots Ink/RF Data/UTD_02_05.S2P
- Sintering Study/UTDots Ink/RF Data/UTD_03_01.S2P
- Sintering Study/UTDots Ink/RF Data/UTD_03_02.S2P
- Sintering Study/UTDots Ink/RF Data/UTD_03_03.S2P
- Sintering Study/UTDots Ink/RF Data/UTD_03_04.S2P
- Sintering Study/UTDots Ink/RF Data/UTD_03_05.S2P
- Sintering Study/UTDots Ink/RF Data/UTD_04_01.S2P
- Sintering Study/UTDots Ink/RF Data/UTD_04_02.S2P
- Sintering Study/UTDots Ink/RF Data/UTD_04_03.S2P
- Sintering Study/UTDots Ink/RF Data/UTD_04_04.S2P
- Sintering Study/UTDots Ink/RF Data/UTD_04_05.S2P
- Sintering Study/UTDots Ink/RF Data/UTD_05_01.S2P
- Sintering Study/UTDots Ink/RF Data/UTD_05_02.S2P
- Sintering Study/UTDots Ink/RF Data/UTD_05_03.S2P
- Sintering Study/UTDots Ink/RF Data/UTD_05_04.S2P
- Sintering Study/UTDots Ink/RF Data/UTD_05_05.S2P
- Sintering Study/UTDots Ink/RF Data/UTD_06_01.S2P
- Sintering Study/UTDots Ink/RF Data/UTD_06_02.S2P
- Sintering Study/UTDots Ink/RF Data/UTD_06_03.S2P
- Sintering Study/UTDots Ink/RF Data/UTD_06_04.S2P
- Sintering Study/UTDots Ink/RF Data/UTD_06_05.S2P
- Sintering Study/UTDots Ink/RF Data/UTD_07_01.S2P
- Sintering Study/UTDots Ink/RF Data/UTD_07_02.S2P
- Sintering Study/UTDots Ink/RF Data/UTD_07_03.S2P
- Sintering Study/UTDots Ink/RF Data/UTD_07_04.S2P
- Sintering Study/UTDots Ink/RF Data/UTD_07_05.S2P
- Sintering Study/UTDots Ink/RF Data/UTD_08_01.S2P
- Sintering Study/UTDots Ink/RF Data/UTD_08_02.S2P
- Sintering Study/UTDots Ink/RF Data/UTD_08_03.S2P
- Sintering Study/UTDots Ink/RF Data/UTD_08_04.S2P
- Sintering Study/UTDots Ink/RF Data/UTD_08_05.S2P
- Sintering Study/UTDots Ink/RF Data/UTD_09_01.S2P
- Sintering Study/UTDots Ink/RF Data/UTD_09_01a.S2P
- Sintering Study/UTDots Ink/RF Data/UTD_09_02.S2P
- Sintering Study/UTDots Ink/RF Data/UTD_09_03.S2P
- Sintering Study/UTDots Ink/RF Data/UTD_09_04.S2P
- Sintering Study/UTDots Ink/RF Data/UTD_09_05.S2P
- Sintering Study/UTDots Ink/RF Data/UTD_10_01.S2P
- Sintering Study/UTDots Ink/RF Data/UTD_10_01b.S2P
- Sintering Study/UTDots Ink/RF Data/UTD_10_02.S2P
- Sintering Study/UTDots Ink/RF Data/UTD_10_03.S2P
- Sintering Study/UTDots Ink/RF Data/UTD_10_04.S2P
- Sintering Study/UTDots Ink/RF Data/UTD_10_05.S2P
- Sintering Study/UTDots Ink/RF Data/UTD_11_01.S2P
- Sintering Study/UTDots Ink/RF Data/UTD_11_02.S2P
[truncated: 23 more entries]
