# Supplementary material for: Conductivity and radio frequency performance data for silver nanoparticle inks deposited via aerosol jet deposition and processed under varying conditions
Source: Data Brief. 2020 Sep 24;33:106331. doi: 10.1016/j.dib.2020.106331 (PMC7560714; doi:10.1016/j.dib.2020.106331)
Supplement: Supplementary file 3 [file mmc3.zip › Sintering Study/ANP Ink/Conductivity Data/Conductivity Data ANP.txt]

Sheet resistance measurements were taken using a Keithley 2400 Source Meter
controlled through LabView.  A co-linear four point probe head (Signatone
SP4-40045TBJ) was lowered onto the sample surface using a stable micropositioner
(Signatone S-725SRM) with a four point probe quick mounting chuck (Signatone
L-4PQM).

Three measurements were taken for each sample.  Between each measurement, the
4PP head was raised, the sample position adjusted, and the head was lowered
again. 

The LabView program controlled the source meter which swept the voltage drop 
between the two center pins from -1 V to + 1 V (typ.) and back and measured 
the resulting current through the outer two pins.

Conductivity data acquired by four point probe measurement of sample sheet
resistance as:

conductivity = 1 / (sheet resistance & sample thickness)

Sample          Rs1             Rs2             Rs3          
                (Ohms/square)   (Ohms/square)   (Ohms/square)
            
ANP_01          0.1794          0.1712          0.1837
ANP_02          0.2050          0.2069          0.2115
ANP_03          0.1946          0.1939          0.2010
ANP_04          0.1796          0.1708          0.1689
ANP_05          0.1972          0.1944          0.2000
ANP_10          0.2276          0.2252          0.2352
ANP_06          0.0826          0.0841          0.0874
ANP_09          0.0981          0.0971          0.0985
ANP_07          0.0941          0.0955          0.0931
ANP_08          0.1080          0.1080          0.1133
ANP_11          0.1426          0.1354          0.1372
ANP_15          0.2164          0.2078          0.2093
ANP_12          0.1574          0.1595          0.1617
ANP_14          0.1798          0.1805          0.1885
ANP_13          0.1507          0.1561          0.1653
