# Supplementary material for: Conductivity and radio frequency performance data for silver nanoparticle inks deposited via aerosol jet deposition and processed under varying conditions
Source: Data Brief. 2020 Sep 24;33:106331. doi: 10.1016/j.dib.2020.106331 (PMC7560714; doi:10.1016/j.dib.2020.106331)
Supplement: Supplementary file 3 [file mmc3.zip › Sintering Study/ANP Ink/Deposition Details/Deposition Details ANP.txt]

Deposition System:  Optomec Aerosol Jet Deposition System (AJ300-UP)
Atomizer:           Sprint UA Max Ultrasonic at ~600 mA
Substrate:          Intrinsic silicon wafer, cut (see figure) cleaned 
                    w/ Micro-90 detergent, rinsed with distilled water,
                    dried, 18 W Air Plasma cleaning for 10 minutes
Deposition date:    2017/10/16 - 2017/10/17

Ink:    ANP SilverJet DGP 40LT-15C (0.9 mL)
        (Used without modification)
        ANP Batch Dec. 2014
        Manufacturer recommends 120°C to 150°C to get 83,000 S/cm

Four Point Probe (4PP) Pads:

Platen Temperature:     100°C
Ink Temperature:        50°C
Nozzle Size:            300 µm
Mist Tube:              Polypropylene 1/8" OD x 3/32" ID
Bubbler:                Empty
Passive Aerosol Filter: Installed*
Deposition Rate:        Approx. 0.000366 mm^3/s (Using 200 µm DRIE Si inkwells)
Carrier/Sheath gas:     Nitrogen
Sheath Flow Rate:       100 sccm
Carrier Flow Rate:      Adjusted to maintain dep. rate (30 sccm typ.)
Print velocity:         4.0 mm/sccm
Actual line width:      0.060 mm
Raster pitch:           0.020 mm
Coats:                  One horizontal raster, one vertical raster
4PP pad size:           8 mm x 3 mm

Co-Planar Waveguides:

Platen Temperature:     100°C
Ink Temperature:        50°C
Nozzle Size:            100 µm
Mist Tube:              Polypropylene 1/8" OD x 3/32" ID
Bubbler:                Empty
Passive Aerosol Filter: Installed*
Deposition Rate:        0.0000209 mm^3/s (Using 50 µm DRIE Si inkwells)
Carrier/Sheath gas:     Nitrogen
Sheath Flow Rate:       22 sccm
Carrier Flow Rate:      Adjusted to maintain dep. rate (22.5 sccm typ.)
Print velocity:         3.0 mm/sccm
Actual line width:      0.010 mm
Raster pitch:           0.003 mm
Coats:                  One horizontal raster

*(US20190314849A1) 
