# Supplementary material for: Conductivity and radio frequency performance data for silver nanoparticle inks deposited via aerosol jet deposition and processed under varying conditions
Source: Data Brief. 2020 Sep 24;33:106331. doi: 10.1016/j.dib.2020.106331 (PMC7560714; doi:10.1016/j.dib.2020.106331)
Supplement: Supplementary file 3 [file mmc3.zip › Sintering Study/ANP Ink/Profilometry Data/ANP_01.ASC]

Wyko ASCII Data File Format 2	1	1
X Size	10
Y Size	18001
Block Name	Type	Length	Value
Wavelength	7	4	1.185746
Aspect	7	4	0.000339
Pixel_size	7	4	0.700000
RAW_DATA	3	720040	
0.000000	0.000000	-63.738232
0.000000	0.000237	-63.760960
0.000000	0.000474	-63.786942
0.000000	0.000712	-63.706825
0.000000	0.000949	-63.577503
0.000000	0.001186	-63.517654
0.000000	0.001423	-63.155479
0.000000	0.001660	-62.919128
0.000000	0.001897	-62.376038
0.000000	0.002135	-62.581215
0.000000	0.002372	-62.326763
0.000000	0.002609	-62.338318
0.000000	0.002846	-62.524475
0.000000	0.003083	-62.632523
0.000000	0.003320	-63.005348
0.000000	0.003558	-62.654602
0.000000	0.003795	-62.769833
0.000000	0.004032	-62.517525
0.000000	0.004269	-62.613113
0.000000	0.004506	-62.815868
0.000000	0.004744	-62.613590
0.000000	0.004981	-62.705299
0.000000	0.005218	-61.993279
0.000000	0.005455	-61.802677
0.000000	0.005692	-61.322651
0.000000	0.005929	-61.048260
0.000000	0.006167	-61.004356
0.000000	0.006404	-60.711235
0.000000	0.006641	-60.646664
0.000000	0.006878	-60.330425
0.000000	0.007115	-60.366230
0.000000	0.007352	-59.917549
0.000000	0.007590	-59.836311
0.000000	0.007827	-59.670879
0.000000	0.008064	-59.677795
0.000000	0.008301	-60.118462
0.000000	0.008538	-60.022617
0.000000	0.008775	-60.338932
0.000000	0.009013	-60.464348
0.000000	0.009250	-60.737709
0.000000	0.009487	-60.895790
0.000000	0.009724	-61.147758
0.000000	0.009961	-60.854702
0.000000	0.010199	-60.832642
0.000000	0.010436	-60.471802
0.000000	0.010673	-60.120556
0.000000	0.010910	-59.787514
0.000000	0.011147	-59.119659
0.000000	0.011384	-58.742931
0.000000	0.011622	-58.335312
0.000000	0.011859	-58.046146
0.000000	0.012096	-57.785431
0.000000	0.012333	-57.698650
0.000000	0.012570	-57.682610
0.000000	0.012807	-57.982975
0.000000	0.013045	-57.983337
0.000000	0.013282	-58.384712
0.000000	0.013519	-58.204201
0.000000	0.013756	-58.386456
0.000000	0.013993	-58.336109
0.000000	0.014231	-58.167725
0.000000	0.014468	-58.375847
0.000000	0.014705	-58.481899
0.000000	0.014942	-58.705204
0.000000	0.015179	-58.899693
0.000000	0.015416	-58.421265
0.000000	0.015654	-58.456135
0.000000	0.015891	-57.922501
0.000000	0.016128	-57.779156
0.000000	0.016365	-57.077332
0.000000	0.016602	-56.793701
0.000000	0.016839	-56.478809
0.000000	0.017077	-56.139210
0.000000	0.017314	-56.146126
0.000000	0.017551	-55.775208
0.000000	0.017788	-55.379150
0.000000	0.018025	-55.341427
0.000000	0.018262	-54.834446
0.000000	0.018500	-54.839306
0.000000	0.018737	-54.785900
0.000000	0.018974	-54.920872
0.000000	0.019211	-55.125237
0.000000	0.019448	-55.383831
0.000000	0.019686	-55.549492
0.000000	0.019923	-55.466312
0.000000	0.020160	-55.588596
0.000000	0.020397	-55.529465
0.000000	0.020634	-55.373962
0.000000	0.020871	-54.978230
0.000000	0.021109	-54.454296
0.000000	0.021346	-53.692753
0.000000	0.021583	-53.205246
0.000000	0.021820	-52.787052
0.000000	0.022057	-52.577114
0.000000	0.022294	-52.097866
0.000000	0.022532	-51.832268
0.000000	0.022769	-51.430210
0.000000	0.023006	-51.018555
0.000000	0.023243	-50.859825
0.000000	0.023480	-50.612099
0.000000	0.023718	-50.528938
0.000000	0.023955	-50.504948
0.000000	0.024192	-50.542706
0.000000	0.024429	-50.756702
0.000000	0.024666	-50.884274
0.000000	0.024903	-51.010326
0.000000	0.025141	-51.100964
0.000000	0.025378	-50.758953
0.000000	0.025615	-50.570068
0.000000	0.025852	-49.937057
0.000000	0.026089	-49.718655
0.000000	0.026326	-49.341019
0.000000	0.026564	-49.295731
0.000000	0.026801	-48.984261
0.000000	0.027038	-48.636162
0.000000	0.027275	-48.620407
0.000000	0.027512	-48.215164
0.000000	0.027750	-47.902905
0.000000	0.027987	-47.470310
0.000000	0.028224	-47.434883
0.000000	0.028461	-47.226078
0.000000	0.028698	-47.581577
0.000000	0.028935	-47.778557
0.000000	0.029173	-48.142857
0.000000	0.029410	-48.273415
0.000000	0.029647	-48.366581
0.000000	0.029884	-48.030708
0.000000	0.030121	-47.738602
0.000000	0.030358	-47.390450
0.000000	0.030596	-47.252811
0.000000	0.030833	-47.107334
0.000000	0.031070	-46.959759
0.000000	0.031307	-47.051517
0.000000	0.031544	-47.006016
0.000000	0.031781	-47.034111
0.000000	0.032019	-46.380299
0.000000	0.032256	-46.114315
0.000000	0.032493	-45.648518
0.000000	0.032730	-45.225471
0.000000	0.032967	-44.860928
0.000000	0.033205	-44.204762
0.000000	0.033442	-43.877880
0.000000	0.033679	-43.664440
0.000000	0.033916	-43.444027
0.000000	0.034153	-43.208065
0.000000	0.034390	-42.826931
0.000000	0.034628	-42.662182
0.000000	0.034865	-42.115051
0.000000	0.035102	-42.039837
0.000000	0.035339	-41.736607
0.000000	0.035576	-41.451214
0.000000	0.035813	-41.566227
0.000000	0.036051	-41.484840
0.000000	0.036288	-41.676697
0.000000	0.036525	-41.647995
0.000000	0.036762	-41.618919
0.000000	0.036999	-41.584530
0.000000	0.037237	-41.423306
0.000000	0.037474	-41.384666
0.000000	0.037711	-41.363594
0.000000	0.037948	-41.367950
0.000000	0.038185	-41.400204
0.000000	0.038422	-41.819561
0.000000	0.038660	-41.758114
0.000000	0.038897	-41.902271
0.000000	0.039134	-41.507038
0.000000	0.039371	-41.518391
0.000000	0.039608	-41.087326
0.000000	0.039845	-40.791248
0.000000	0.040083	-40.364922
0.000000	0.040320	-39.619186
0.000000	0.040557	-39.043976
0.000000	0.040794	-37.600517
0.000000	0.041031	-35.590816
0.000000	0.041269	-32.281906
0.000000	0.041506	-27.730354
0.000000	0.041743	-20.687845
0.000000	0.041980	-11.962224
0.000000	0.042217	-0.193653
0.000000	0.042454	13.393888
0.000000	0.042692	26.243778
0.000000	0.042929	36.800587
0.000000	0.043166	42.206047
0.000000	0.043403	46.264629
0.000000	0.043640	48.072727
0.000000	0.043877	48.312931
0.000000	0.044115	48.519020
0.000000	0.044352	50.346210
0.000000	0.044589	52.385742
0.000000	0.044826	52.405025
0.000000	0.045063	47.787209
0.000000	0.045300	42.022404
0.000000	0.045538	36.110107
0.000000	0.045775	30.994141
0.000000	0.046012	29.034908
0.000000	0.046249	31.274790
0.000000	0.046486	40.367821
0.000000	0.046724	58.755077
0.000000	0.046961	87.167130
0.000000	0.047198	124.495758
0.000000	0.047435	168.464905
0.000000	0.047672	209.710571
0.000000	0.047909	246.006195
0.000000	0.048147	276.141235
0.000000	0.048384	298.664490
0.000000	0.048621	313.471069
0.000000	0.048858	321.456360
0.000000	0.049095	323.370117
0.000000	0.049332	316.200043
0.000000	0.049570	302.480072
0.000000	0.049807	283.337006
0.000000	0.050044	262.523224
0.000000	0.050281	245.954346
0.000000	0.050518	238.503067
0.000000	0.050756	233.075272
0.000000	0.050993	224.886917
0.000000	0.051230	216.384705
0.000000	0.051467	208.223328
0.000000	0.051704	201.502640
0.000000	0.051941	197.443451
0.000000	0.052179	197.985077
0.000000	0.052416	210.412018
0.000000	0.052653	228.431168
0.000000	0.052890	247.163025
0.000000	0.053127	259.868805
0.000000	0.053364	262.547699
0.000000	0.053602	255.092514
0.000000	0.053839	237.738403
0.000000	0.054076	212.865097
0.000000	0.054313	185.609879
0.000000	0.054550	165.465424
0.000000	0.054787	162.680649
0.000000	0.055025	164.894241
0.000000	0.055262	170.499771
0.000000	0.055499	178.539673
0.000000	0.055736	190.520386
0.000000	0.055973	198.183548
0.000000	0.056211	197.666458
0.000000	0.056448	188.968948
0.000000	0.056685	174.655212
0.000000	0.056922	158.270096
0.000000	0.057159	143.911194
0.000000	0.057396	135.909485
0.000000	0.057634	130.582397
0.000000	0.057871	124.769173
0.000000	0.058108	116.357185
0.000000	0.058345	105.328552
0.000000	0.058582	91.110878
0.000000	0.058819	74.407944
0.000000	0.059057	55.484356
0.000000	0.059294	36.675613
0.000000	0.059531	22.296614
0.000000	0.059768	13.876099
0.000000	0.060005	7.002826
0.000000	0.060243	0.844636
0.000000	0.060480	-4.215614
0.000000	0.060717	-8.448915
0.000000	0.060954	-12.170827
0.000000	0.061191	-15.217034
0.000000	0.061428	-17.767941
0.000000	0.061666	-19.387541
0.000000	0.061903	-20.724360
0.000000	0.062140	-21.963413
0.000000	0.062377	-22.424339
0.000000	0.062614	-22.991985
0.000000	0.062851	-23.361738
0.000000	0.063089	-23.810287
0.000000	0.063326	-23.880085
0.000000	0.063563	-24.071527
0.000000	0.063800	-24.049955
0.000000	0.064037	-23.833977
0.000000	0.064275	-23.940863
0.000000	0.064512	-23.922634
0.000000	0.064749	-24.159401
0.000000	0.064986	-24.184008
0.000000	0.065223	-24.362438
0.000000	0.065460	-24.462044
0.000000	0.065698	-24.844362
0.000000	0.065935	-25.140600
0.000000	0.066172	-25.325890
0.000000	0.066409	-25.258162
0.000000	0.066646	-25.409870
0.000000	0.066883	-25.413263
0.000000	0.067121	-25.490345
0.000000	0.067358	-25.381903
0.000000	0.067595	-25.187613
0.000000	0.067832	-24.898237
0.000000	0.068069	-24.268953
0.000000	0.068306	-24.039192
0.000000	0.068544	-23.634277
0.000000	0.068781	-23.433088
0.000000	0.069018	-22.858995
0.000000	0.069255	-22.668612
0.000000	0.069492	-22.427444
0.000000	0.069730	-22.891359
0.000000	0.069967	-22.987411
0.000000	0.070204	-23.541445
0.000000	0.070441	-23.574543
0.000000	0.070678	-24.026379
0.000000	0.070915	-24.165720
0.000000	0.071153	-24.573616
0.000000	0.071390	-24.755180
0.000000	0.071627	-24.805784
0.000000	0.071864	-24.954905
0.000000	0.072101	-25.069906
0.000000	0.072338	-25.128084
0.000000	0.072576	-24.984232
0.000000	0.072813	-24.740833
0.000000	0.073050	-24.394558
0.000000	0.073287	-23.830170
0.000000	0.073524	-23.428482
0.000000	0.073762	-23.217783
0.000000	0.073999	-22.724825
0.000000	0.074236	-22.557205
0.000000	0.074473	-22.364853
0.000000	0.074710	-21.899931
0.000000	0.074947	-21.653616
0.000000	0.075185	-21.290077
0.000000	0.075422	-20.953661
0.000000	0.075659	-21.044941
0.000000	0.075896	-21.110886
0.000000	0.076133	-21.400545
0.000000	0.076370	-21.676567
0.000000	0.076608	-22.051947
0.000000	0.076845	-22.519232
0.000000	0.077082	-22.821352
0.000000	0.077319	-23.181925
0.000000	0.077556	-23.344090
0.000000	0.077794	-23.891441
0.000000	0.078031	-24.435469
0.000000	0.078268	-24.676636
0.000000	0.078505	-24.193609
0.000000	0.078742	-23.929342
0.000000	0.078979	-23.660591
0.000000	0.079217	-23.154530
0.000000	0.079454	-22.794815
0.000000	0.079691	-22.256475
0.000000	0.079928	-21.818316
0.000000	0.080165	-21.649187
0.000000	0.080402	-21.784750
0.000000	0.080640	-21.871189
0.000000	0.080877	-21.895769
0.000000	0.081114	-22.091118
0.000000	0.081351	-22.207878
0.000000	0.081588	-22.234055
0.000000	0.081825	-22.414154
0.000000	0.082063	-22.275265
0.000000	0.082300	-22.679308
0.000000	0.082537	-22.803568
0.000000	0.082774	-23.368563
0.000000	0.083011	-23.643997
0.000000	0.083249	-24.445827
0.000000	0.083486	-24.410202
0.000000	0.083723	-24.694387
0.000000	0.083960	-24.683041
0.000000	0.084197	-24.592402
0.000000	0.084434	-24.416023
0.000000	0.084672	-24.275780
0.000000	0.084909	-23.935162
0.000000	0.085146	-23.643988
0.000000	0.085383	-23.421839
0.000000	0.085620	-23.039797
0.000000	0.085857	-22.870693
0.000000	0.086095	-22.563082
0.000000	0.086332	-22.722879
0.000000	0.086569	-22.259754
0.000000	0.086806	-22.128138
0.000000	0.087043	-21.746073
0.000000	0.087281	-21.488659
0.000000	0.087518	-21.383263
0.000000	0.087755	-21.567492
0.000000	0.087992	-21.676744
0.000000	0.088229	-21.689623
0.000000	0.088466	-21.711193
0.000000	0.088704	-21.732723
0.000000	0.088941	-21.748100
0.000000	0.089178	-21.511002
0.000000	0.089415	-21.385632
0.000000	0.089652	-21.383102
0.000000	0.089889	-21.741941
0.000000	0.090127	-21.587551
0.000000	0.090364	-21.357580
0.000000	0.090601	-21.158508
0.000000	0.090838	-20.740204
0.000000	0.091075	-20.224178
0.000000	0.091312	-19.634518
0.000000	0.091550	-19.253120
0.000000	0.091787	-18.882717
0.000000	0.092024	-18.920029
0.000000	0.092261	-18.782021
0.000000	0.092498	-19.193995
0.000000	0.092736	-19.184542
0.000000	0.092973	-19.087273
0.000000	0.093210	-19.267366
0.000000	0.093447	-19.367891
0.000000	0.093684	-19.504406
0.000000	0.093921	-19.557499
0.000000	0.094159	-19.772305
0.000000	0.094396	-20.032944
0.000000	0.094633	-20.210218
0.000000	0.094870	-20.656031
0.000000	0.095107	-20.628069
0.000000	0.095344	-20.825312
0.000000	0.095582	-20.877754
0.000000	0.095819	-20.882853
0.000000	0.096056	-20.943214
0.000000	0.096293	-20.551949
0.000000	0.096530	-20.414967
0.000000	0.096768	-19.927055
0.000000	0.097005	-19.441484
0.000000	0.097242	-18.971670
0.000000	0.097479	-18.412220
0.000000	0.097716	-17.904621
0.000000	0.097953	-17.356712
0.000000	0.098191	-16.797455
0.000000	0.098428	-16.868193
0.000000	0.098665	-16.626965
0.000000	0.098902	-16.432724
0.000000	0.099139	-16.547884
0.000000	0.099376	-16.505369
0.000000	0.099614	-16.797003
0.000000	0.099851	-16.831190
0.000000	0.100088	-17.210474
0.000000	0.100325	-17.815247
0.000000	0.100562	-18.124954
0.000000	0.100800	-18.809837
0.000000	0.101037	-18.844439
0.000000	0.101274	-18.759270
0.000000	0.101511	-18.644386
0.000000	0.101748	-17.875528
0.000000	0.101985	-17.304333
0.000000	0.102223	-16.494976
0.000000	0.102460	-16.098360
0.000000	0.102697	-15.682144
0.000000	0.102934	-15.633156
0.000000	0.103171	-15.480713
0.000000	0.103408	-15.092687
0.000000	0.103646	-15.197916
0.000000	0.103883	-14.717201
0.000000	0.104120	-14.616080
0.000000	0.104357	-14.686193
0.000000	0.104594	-14.697140
0.000000	0.104831	-14.652362
0.000000	0.105069	-14.922064
0.000000	0.105306	-15.263494
0.000000	0.105543	-15.647443
0.000000	0.105780	-15.788626
0.000000	0.106017	-15.759743
0.000000	0.106255	-15.647816
0.000000	0.106492	-15.430342
0.000000	0.106729	-15.094900
0.000000	0.106966	-14.522003
0.000000	0.107203	-14.095779
0.000000	0.107440	-13.369102
0.000000	0.107678	-13.225945
0.000000	0.107915	-12.981233
0.000000	0.108152	-12.878173
0.000000	0.108389	-13.038551
0.000000	0.108626	-12.841660
0.000000	0.108863	-12.628739
0.000000	0.109101	-12.286346
0.000000	0.109338	-12.198174
0.000000	0.109575	-11.909575
0.000000	0.109812	-12.168575
0.000000	0.110049	-12.392624
0.000000	0.110287	-12.687809
0.000000	0.110524	-13.034941
0.000000	0.110761	-13.039762
0.000000	0.110998	-13.154122
0.000000	0.111235	-13.362620
0.000000	0.111472	-13.397977
0.000000	0.111710	-12.989037
0.000000	0.111947	-12.610257
0.000000	0.112184	-12.400209
0.000000	0.112421	-12.371175
0.000000	0.112658	-11.913884
0.000000	0.112895	-11.626768
0.000000	0.113133	-11.042068
0.000000	0.113370	-10.778214
0.000000	0.113607	-10.498845
0.000000	0.113844	-10.455910
0.000000	0.114081	-10.052022
0.000000	0.114318	-9.773865
0.000000	0.114556	-9.767230
0.000000	0.114793	-9.557174
0.000000	0.115030	-9.863712
0.000000	0.115267	-9.708904
0.000000	0.115504	-9.783151
0.000000	0.115742	-9.834038
0.000000	0.115979	-9.356598
0.000000	0.116216	-9.320087
0.000000	0.116453	-8.789432
0.000000	0.116690	-8.877320
0.000000	0.116927	-8.535402
0.000000	0.117165	-9.102651
0.000000	0.117402	-9.375418
0.000000	0.117639	-9.418880
0.000000	0.117876	-9.677778
0.000000	0.118113	-9.515094
0.000000	0.118350	-9.138393
0.000000	0.118588	-8.671073
0.000000	0.118825	-8.381014
0.000000	0.119062	-8.181966
0.000000	0.119299	-7.734584
0.000000	0.119536	-7.910634
0.000000	0.119774	-7.766177
0.000000	0.120011	-7.894841
0.000000	0.120248	-7.933708
0.000000	0.120485	-7.988396
0.000000	0.120722	-7.929657
0.000000	0.120959	-7.875525
0.000000	0.121197	-7.833919
0.000000	0.121434	-7.813924
0.000000	0.121671	-7.943277
0.000000	0.121908	-8.098796
0.000000	0.122145	-8.262062
0.000000	0.122382	-8.528506
0.000000	0.122620	-8.136882
0.000000	0.122857	-8.024434
0.000000	0.123094	-7.710492
0.000000	0.123331	-7.550364
0.000000	0.123568	-7.064709
0.000000	0.123806	-6.623657
0.000000	0.124043	-6.137733
0.000000	0.124280	-5.760545
0.000000	0.124517	-5.768121
0.000000	0.124754	-5.570448
0.000000	0.124991	-5.763824
0.000000	0.125229	-5.613226
0.000000	0.125466	-5.575178
0.000000	0.125703	-5.279868
0.000000	0.125940	-5.452956
0.000000	0.126177	-5.017763
0.000000	0.126414	-4.701351
0.000000	0.126652	-4.663371
0.000000	0.126889	-4.927185
0.000000	0.127126	-5.366849
0.000000	0.127363	-5.465446
0.000000	0.127600	-5.547919
0.000000	0.127837	-5.113675
0.000000	0.128075	-5.007732
0.000000	0.128312	-5.013471
0.000000	0.128549	-5.255390
0.000000	0.128786	-4.873869
0.000000	0.129023	-5.063313
0.000000	0.129261	-4.620348
0.000000	0.129498	-4.615596
0.000000	0.129735	-4.696682
0.000000	0.129972	-4.115350
0.000000	0.130209	-3.947305
0.000000	0.130446	-3.487155
0.000000	0.130684	-3.345498
0.000000	0.130921	-3.304669
0.000000	0.131158	-2.523677
0.000000	0.131395	-2.232305
0.000000	0.131632	-2.490542
0.000000	0.131869	-2.711330
0.000000	0.132107	-2.755195
0.000000	0.132344	-2.971810
0.000000	0.132581	-2.991814
0.000000	0.132818	-3.287924
0.000000	0.133055	-3.249862
0.000000	0.133293	-3.466440
0.000000	0.133530	-3.692170
0.000000	0.133767	-3.536922
0.000000	0.134004	-3.699769
0.000000	0.134241	-3.679708
0.000000	0.134478	-3.682045
0.000000	0.134716	-3.074170
0.000000	0.134953	-2.325687
0.000000	0.135190	-1.952990
0.000000	0.135427	-1.387140
0.000000	0.135664	-1.006581
0.000000	0.135901	-0.462882
0.000000	0.136139	-0.230187
0.000000	0.136376	0.087266
0.000000	0.136613	0.697618
0.000000	0.136850	1.475800
0.000000	0.137087	2.797788
0.000000	0.137324	4.801162
0.000000	0.137562	7.088665
0.000000	0.137799	10.391642
0.000000	0.138036	13.888667
0.000000	0.138273	18.075653
0.000000	0.138510	21.557142
0.000000	0.138748	22.651146
0.000000	0.138985	21.731918
0.000000	0.139222	19.662817
0.000000	0.139459	18.122786
0.000000	0.139696	18.531458
0.000000	0.139933	20.063782
0.000000	0.140171	21.599026
0.000000	0.140408	23.472622
0.000000	0.140645	25.848406
0.000000	0.140882	27.007376
0.000000	0.141119	27.503910
0.000000	0.141356	27.859873
0.000000	0.141594	27.801744
0.000000	0.141831	27.565298
0.000000	0.142068	27.541872
0.000000	0.142305	27.401485
0.000000	0.142542	27.280161
0.000000	0.142780	27.313181
0.000000	0.143017	27.019320
0.000000	0.143254	26.515696
0.000000	0.143491	26.188206
0.000000	0.143728	25.954096
0.000000	0.143965	25.603020
0.000000	0.144203	25.655094
0.000000	0.144440	25.300823
0.000000	0.144677	25.773617
0.000000	0.144914	26.013117
0.000000	0.145151	26.724957
0.000000	0.145388	26.921288
0.000000	0.145626	27.410891
0.000000	0.145863	27.577730
0.000000	0.146100	27.764042
0.000000	0.146337	27.969114
0.000000	0.146574	28.431688
0.000000	0.146812	28.531284
0.000000	0.147049	28.721743
0.000000	0.147286	28.867622
0.000000	0.147523	28.826069
0.000000	0.147760	28.705090
0.000000	0.147997	28.269917
0.000000	0.148235	28.159782
0.000000	0.148472	27.959763
0.000000	0.148709	27.993042
0.000000	0.148946	28.502926
0.000000	0.149183	29.148935
0.000000	0.149420	30.696167
0.000000	0.149658	32.712635
0.000000	0.149895	35.811729
0.000000	0.150132	39.335674
0.000000	0.150369	43.962189
0.000000	0.150606	48.921494
0.000000	0.150843	54.018353
0.000000	0.151081	57.633160
0.000000	0.151318	57.991596
0.000000	0.151555	57.936367
0.000000	0.151792	57.385410
0.000000	0.152029	55.345200
0.000000	0.152267	51.869637
0.000000	0.152504	49.328571
0.000000	0.152741	47.989014
0.000000	0.152978	46.692139
0.000000	0.153215	45.272545
0.000000	0.153452	44.032547
0.000000	0.153690	42.906254
0.000000	0.153927	41.932453
0.000000	0.154164	41.141384
0.000000	0.154401	40.675739
0.000000	0.154638	40.180225
0.000000	0.154875	40.011158
0.000000	0.155113	39.677094
0.000000	0.155350	39.522381
0.000000	0.155587	39.421307
0.000000	0.155824	39.365608
0.000000	0.156061	39.108131
0.000000	0.156299	39.013870
0.000000	0.156536	38.974232
0.000000	0.156773	39.229858
0.000000	0.157010	39.522507
0.000000	0.157247	39.812153
0.000000	0.157484	39.325142
0.000000	0.157722	39.241440
0.000000	0.157959	38.847816
0.000000	0.158196	38.749477
0.000000	0.158433	38.238708
0.000000	0.158670	38.057175
0.000000	0.158907	37.882896
0.000000	0.159145	37.618587
0.000000	0.159382	37.653736
0.000000	0.159619	37.892185
0.000000	0.159856	38.211952
0.000000	0.160093	38.351795
0.000000	0.160331	38.775055
0.000000	0.160568	38.740261
0.000000	0.160805	38.830845
0.000000	0.161042	38.688858
0.000000	0.161279	39.288334
0.000000	0.161516	39.303139
0.000000	0.161754	39.430199
0.000000	0.161991	39.188332
0.000000	0.162228	39.427219
0.000000	0.162465	39.676487
0.000000	0.162702	39.796043
0.000000	0.162939	39.645916
0.000000	0.163177	39.584862
0.000000	0.163414	39.626251
0.000000	0.163651	39.412910
0.000000	0.163888	39.432808
0.000000	0.164125	39.334015
0.000000	0.164362	39.596287
0.000000	0.164600	39.606819
0.000000	0.164837	39.460827
0.000000	0.165074	39.276100
0.000000	0.165311	38.944756
0.000000	0.165548	38.977379
0.000000	0.165786	38.801426
0.000000	0.166023	38.916592
0.000000	0.166260	39.100922
0.000000	0.166497	39.470650
0.000000	0.166734	39.763885
0.000000	0.166971	39.822800
0.000000	0.167209	40.101959
0.000000	0.167446	39.733223
0.000000	0.167683	39.910614
0.000000	0.167920	39.563789
0.000000	0.168157	39.543694
0.000000	0.168394	39.159023
0.000000	0.168632	39.160763
0.000000	0.168869	39.345745
0.000000	0.169106	39.843555
0.000000	0.169343	40.035568
0.000000	0.169580	40.134933
0.000000	0.169818	40.256271
0.000000	0.170055	40.280762
0.000000	0.170292	40.701557
0.000000	0.170529	40.682301
0.000000	0.170766	41.069786
0.000000	0.171003	41.157246
0.000000	0.171241	41.669876
0.000000	0.171478	42.006168
0.000000	0.171715	42.503098
0.000000	0.171952	42.772030
0.000000	0.172189	43.142048
0.000000	0.172426	43.229027
0.000000	0.172664	43.015404
0.000000	0.172901	42.877556
0.000000	0.173138	42.852901
0.000000	0.173375	42.975842
0.000000	0.173612	43.271221
0.000000	0.173849	43.383842
0.000000	0.174087	43.793636
0.000000	0.174324	44.133072
0.000000	0.174561	44.497650
0.000000	0.174798	44.499973
0.000000	0.175035	44.728775
0.000000	0.175273	44.704964
0.000000	0.175510	44.792145
0.000000	0.175747	44.765224
0.000000	0.175984	44.879715
0.000000	0.176221	45.274281
0.000000	0.176458	45.464905
0.000000	0.176696	45.555267
0.000000	0.176933	45.782608
0.000000	0.177170	46.145767
0.000000	0.177407	46.148010
0.000000	0.177644	46.139275
0.000000	0.177881	46.129051
0.000000	0.178119	46.368134
0.000000	0.178356	46.614044
0.000000	0.178593	46.479923
0.000000	0.178830	46.792114
0.000000	0.179067	46.571915
0.000000	0.179305	46.396435
0.000000	0.179542	46.031120
0.000000	0.179779	45.977524
0.000000	0.180016	45.663422
0.000000	0.180253	45.359234
0.000000	0.180490	45.237217
0.000000	0.180728	45.466969
0.000000	0.180965	46.074524
0.000000	0.181202	46.562557
0.000000	0.181439	47.129150
0.000000	0.181676	47.365749
0.000000	0.181913	47.712379
0.000000	0.182151	47.785236
0.000000	0.182388	47.570225
0.000000	0.182625	47.448517
0.000000	0.182862	47.582527
0.000000	0.183099	47.639675
0.000000	0.183337	48.237640
0.000000	0.183574	48.404446
0.000000	0.183811	48.705475
0.000000	0.184048	48.995327
0.000000	0.184285	49.115055
0.000000	0.184522	48.786610
0.000000	0.184760	48.603027
0.000000	0.184997	48.221054
0.000000	0.185234	48.027542
0.000000	0.185471	47.698795
0.000000	0.185708	47.632965
0.000000	0.185945	47.625721
0.000000	0.186183	47.812687
0.000000	0.186420	48.070351
0.000000	0.186657	48.616062
0.000000	0.186894	48.680847
0.000000	0.187131	48.574036
0.000000	0.187368	48.278183
0.000000	0.187606	48.283249
0.000000	0.187843	47.760475
0.000000	0.188080	47.695889
0.000000	0.188317	47.407173
0.000000	0.188554	47.762165
0.000000	0.188792	47.809711
0.000000	0.189029	48.011494
0.000000	0.189266	47.991734
0.000000	0.189503	48.213104
0.000000	0.189740	48.054569
0.000000	0.189977	48.220287
0.000000	0.190215	47.859924
0.000000	0.190452	47.813663
0.000000	0.190689	47.379456
0.000000	0.190926	47.544502
0.000000	0.191163	47.252300
0.000000	0.191400	47.476597
0.000000	0.191638	47.390305
0.000000	0.191875	47.832359
0.000000	0.192112	47.952499
0.000000	0.192349	48.082993
0.000000	0.192586	47.971233
0.000000	0.192824	48.219994
0.000000	0.193061	47.988335
0.000000	0.193298	48.117241
0.000000	0.193535	48.136192
0.000000	0.193772	48.519833
0.000000	0.194009	48.284195
0.000000	0.194247	48.613464
0.000000	0.194484	48.054878
0.000000	0.194721	48.168064
0.000000	0.194958	47.651150
0.000000	0.195195	47.839558
0.000000	0.195432	47.673996
0.000000	0.195670	47.631596
0.000000	0.195907	47.603230
0.000000	0.196144	47.591545
0.000000	0.196381	47.596573
0.000000	0.196618	47.738403
0.000000	0.196856	47.772324
0.000000	0.197093	47.815121
0.000000	0.197330	47.510513
0.000000	0.197567	47.847256
0.000000	0.197804	47.889248
0.000000	0.198041	48.118176
0.000000	0.198279	48.543594
0.000000	0.198516	48.912563
0.000000	0.198753	49.441532
0.000000	0.198990	49.496220
0.000000	0.199227	49.529751
0.000000	0.199464	49.663322
0.000000	0.199702	49.777149
0.000000	0.199939	49.990372
0.000000	0.200176	49.695171
0.000000	0.200413	49.618996
0.000000	0.200650	49.911362
0.000000	0.200887	49.849232
0.000000	0.201125	50.143387
0.000000	0.201362	49.942699
0.000000	0.201599	49.957008
0.000000	0.201836	49.956413
0.000000	0.202073	49.820950
0.000000	0.202311	49.678059
0.000000	0.202548	49.786613
0.000000	0.202785	49.795177
0.000000	0.203022	49.820660
0.000000	0.203259	49.984093
0.000000	0.203496	50.159191
0.000000	0.203734	49.965790
0.000000	0.203971	49.997372
0.000000	0.204208	49.896030
0.000000	0.204445	50.140598
0.000000	0.204682	50.001705
0.000000	0.204919	49.828156
0.000000	0.205157	49.512344
0.000000	0.205394	49.560345
0.000000	0.205631	49.511333
0.000000	0.205868	49.607285
0.000000	0.206105	49.848175
0.000000	0.206343	49.733486
0.000000	0.206580	49.849194
0.000000	0.206817	49.710548
0.000000	0.207054	49.796799
0.000000	0.207291	49.514076
0.000000	0.207528	49.478077
0.000000	0.207766	49.479366
0.000000	0.208003	49.778717
0.000000	0.208240	49.900726
0.000000	0.208477	50.199821
0.000000	0.208714	50.551723
0.000000	0.208951	50.696663
0.000000	0.209189	50.980759
0.000000	0.209426	51.034092
0.000000	0.209663	51.209839
0.000000	0.209900	51.389626
0.000000	0.210137	51.446018
0.000000	0.210374	51.493011
0.000000	0.210612	51.770988
0.000000	0.210849	51.542530
0.000000	0.211086	51.880222
0.000000	0.211323	51.696793
0.000000	0.211560	51.453278
0.000000	0.211798	51.160515
0.000000	0.212035	51.076088
0.000000	0.212272	50.970066
0.000000	0.212509	50.960583
0.000000	0.212746	50.678631
0.000000	0.212983	50.603546
0.000000	0.213221	50.384335
0.000000	0.213458	50.027836
0.000000	0.213695	49.799187
0.000000	0.213932	49.851269
0.000000	0.214169	49.958992
0.000000	0.214406	50.116581
0.000000	0.214644	50.309269
0.000000	0.214881	50.393803
0.000000	0.215118	50.346210
0.000000	0.215355	50.395573
0.000000	0.215592	50.173923
0.000000	0.215830	50.041088
0.000000	0.216067	50.010525
0.000000	0.216304	49.844830
0.000000	0.216541	49.906807
0.000000	0.216778	49.835155
0.000000	0.217015	49.740582
0.000000	0.217253	49.501087
0.000000	0.217490	49.486225
0.000000	0.217727	49.224529
0.000000	0.217964	49.083481
0.000000	0.218201	49.201836
0.000000	0.218438	49.219604
0.000000	0.218676	49.244461
0.000000	0.218913	49.146206
0.000000	0.219150	49.159916
0.000000	0.219387	49.043011
0.000000	0.219624	49.157345
0.000000	0.219862	48.780731
0.000000	0.220099	48.762905
0.000000	0.220336	48.890427
0.000000	0.220573	48.924854
0.000000	0.220810	48.983196
0.000000	0.221047	48.945141
0.000000	0.221285	49.298798
0.000000	0.221522	49.201508
0.000000	0.221759	49.496433
0.000000	0.221996	49.601631
0.000000	0.222233	49.523087
0.000000	0.222470	50.009270
0.000000	0.222708	50.348663
0.000000	0.222945	50.995178
0.000000	0.223182	51.544159
0.000000	0.223419	51.804218
0.000000	0.223656	51.955280
0.000000	0.223893	51.229416
0.000000	0.224131	50.461304
0.000000	0.224368	50.307930
0.000000	0.224605	49.969761
0.000000	0.224842	49.705746
0.000000	0.225079	49.303474
0.000000	0.225317	49.035099
0.000000	0.225554	49.059105
0.000000	0.225791	49.033348
0.000000	0.226028	49.199459
0.000000	0.226265	49.430386
0.000000	0.226502	49.824921
0.000000	0.226740	49.745541
0.000000	0.226977	49.643204
0.000000	0.227214	49.516171
0.000000	0.227451	49.730610
0.000000	0.227688	49.557579
0.000000	0.227925	49.219822
0.000000	0.228163	49.450592
0.000000	0.228400	49.039860
0.000000	0.228637	49.051334
0.000000	0.228874	48.762672
0.000000	0.229111	48.400295
0.000000	0.229349	48.094879
0.000000	0.229586	47.502708
0.000000	0.229823	47.381084
0.000000	0.230060	47.050373
0.000000	0.230297	47.021286
0.000000	0.230534	47.208755
0.000000	0.230772	47.381916
0.000000	0.231009	47.777851
0.000000	0.231246	48.264423
0.000000	0.231483	48.449062
0.000000	0.231720	48.787655
0.000000	0.231957	49.028255
0.000000	0.232195	49.033833
0.000000	0.232432	49.162899
0.000000	0.232669	49.543335
0.000000	0.232906	49.558491
0.000000	0.233143	49.909794
0.000000	0.233380	49.734333
0.000000	0.233618	49.849495
0.000000	0.233855	49.401028
0.000000	0.234092	49.343689
0.000000	0.234329	48.844978
0.000000	0.234566	48.757065
0.000000	0.234804	48.262993
0.000000	0.235041	47.866688
0.000000	0.235278	47.617649
0.000000	0.235515	47.681889
0.000000	0.235752	48.091888
0.000000	0.235989	48.126297
0.000000	0.236227	48.623878
0.000000	0.236464	48.741734
0.000000	0.236701	49.432365
0.000000	0.236938	49.722805
0.000000	0.237175	50.185329
0.000000	0.237412	50.444012
0.000000	0.237650	50.841457
0.000000	0.237887	51.123295
0.000000	0.238124	51.390156
0.000000	0.238361	51.384197
0.000000	0.238598	51.578419
0.000000	0.238836	51.486916
0.000000	0.239073	51.460403
0.000000	0.239310	51.499767
0.000000	0.239547	51.355354
0.000000	0.239784	51.016769
0.000000	0.240021	50.731071
0.000000	0.240259	50.759697
0.000000	0.240496	50.144543
0.000000	0.240733	49.980824
0.000000	0.240970	49.701511
0.000000	0.241207	49.926731
0.000000	0.241444	49.700813
0.000000	0.241682	49.743553
0.000000	0.241919	49.712925
0.000000	0.242156	49.740589
0.000000	0.242393	49.965946
0.000000	0.242630	50.159115
0.000000	0.242868	50.683830
0.000000	0.243105	51.048866
0.000000	0.243342	51.345470
0.000000	0.243579	51.670559
0.000000	0.243816	52.120102
0.000000	0.244053	52.175323
0.000000	0.244291	52.161701
0.000000	0.244528	52.067192
0.000000	0.244765	51.887081
0.000000	0.245002	51.625713
0.000000	0.245239	51.418255
0.000000	0.245476	50.919754
0.000000	0.245714	50.877617
0.000000	0.245951	50.715782
0.000000	0.246188	50.801308
0.000000	0.246425	50.781200
0.000000	0.246662	50.415222
0.000000	0.246900	50.453407
0.000000	0.247137	50.333431
0.000000	0.247374	50.928001
0.000000	0.247611	51.288830
0.000000	0.247848	51.877125
0.000000	0.248085	52.190166
0.000000	0.248323	52.679726
0.000000	0.248560	53.201809
0.000000	0.248797	53.353889
0.000000	0.249034	53.584003
0.000000	0.249271	53.635044
0.000000	0.249508	53.368832
0.000000	0.249746	53.514034
0.000000	0.249983	53.115372
0.000000	0.250220	53.139736
0.000000	0.250457	52.883648
0.000000	0.250694	52.710835
0.000000	0.250931	52.637600
0.000000	0.251169	52.431366
0.000000	0.251406	52.464794
0.000000	0.251643	52.149586
0.000000	0.251880	52.227932
0.000000	0.252117	52.252327
0.000000	0.252355	52.483887
0.000000	0.252592	52.579742
0.000000	0.252829	53.277367
0.000000	0.253066	53.611427
0.000000	0.253303	54.274895
0.000000	0.253540	54.759151
0.000000	0.253778	55.137108
0.000000	0.254015	55.491264
0.000000	0.254252	55.546406
0.000000	0.254489	55.397720
0.000000	0.254726	55.285255
0.000000	0.254963	55.097935
0.000000	0.255201	54.964958
0.000000	0.255438	54.897274
0.000000	0.255675	54.658508
0.000000	0.255912	54.375942
0.000000	0.256149	54.191875
0.000000	0.256387	53.889084
0.000000	0.256624	53.976238
0.000000	0.256861	53.872272
0.000000	0.257098	54.185585
0.000000	0.257335	54.071445
0.000000	0.257572	54.481575
0.000000	0.257810	54.567177
0.000000	0.258047	54.909428
0.000000	0.258284	54.656807
0.000000	0.258521	54.777626
0.000000	0.258758	54.823944
0.000000	0.258995	54.932804
0.000000	0.259233	55.606529
0.000000	0.259470	55.871651
0.000000	0.259707	56.413036
0.000000	0.259944	56.594078
0.000000	0.260181	56.728638
0.000000	0.260418	56.786888
0.000000	0.260656	56.500275
0.000000	0.260893	56.342590
0.000000	0.261130	55.723240
0.000000	0.261367	55.515358
0.000000	0.261604	55.169399
0.000000	0.261842	54.967010
0.000000	0.262079	54.834965
0.000000	0.262316	55.295208
0.000000	0.262553	55.638550
0.000000	0.262790	56.083847
0.000000	0.263027	56.366093
0.000000	0.263265	56.821739
0.000000	0.263502	57.070217
0.000000	0.263739	57.335903
0.000000	0.263976	57.257282
0.000000	0.264213	57.697502
0.000000	0.264450	57.839294
0.000000	0.264688	58.289974
0.000000	0.264925	58.815948
0.000000	0.265162	59.396008
0.000000	0.265399	59.873280
0.000000	0.265636	59.961575
0.000000	0.265874	60.236080
0.000000	0.266111	60.085560
0.000000	0.266348	59.992199
0.000000	0.266585	59.744740
0.000000	0.266822	59.743214
0.000000	0.267059	60.033924
0.000000	0.267297	60.280159
0.000000	0.267534	60.612095
0.000000	0.267771	60.918594
0.000000	0.268008	61.569405
0.000000	0.268245	61.960560
0.000000	0.268482	62.439430
0.000000	0.268720	62.881382
0.000000	0.268957	63.760849
0.000000	0.269194	64.088844
0.000000	0.269431	64.674072
0.000000	0.269668	65.023361
0.000000	0.269906	65.238953
0.000000	0.270143	65.320908
0.000000	0.270380	65.645020
0.000000	0.270617	65.863022
0.000000	0.270854	66.337997
0.000000	0.271091	66.461548
0.000000	0.271329	66.822823
0.000000	0.271566	66.689514
0.000000	0.271803	67.012596
0.000000	0.272040	67.062004
0.000000	0.272277	67.045448
0.000000	0.272514	67.186943
0.000000	0.272752	66.743950
0.000000	0.272989	66.191277
0.000000	0.273226	65.686882
0.000000	0.273463	65.401588
0.000000	0.273700	65.382500
0.000000	0.273937	65.417801
0.000000	0.274175	65.521622
0.000000	0.274412	65.462288
0.000000	0.274649	65.980202
0.000000	0.274886	66.000938
0.000000	0.275123	66.606628
0.000000	0.275361	66.841240
0.000000	0.275598	67.534508
0.000000	0.275835	67.951675
0.000000	0.276072	68.538849
0.000000	0.276309	69.022652
0.000000	0.276546	69.235260
0.000000	0.276784	69.379730
0.000000	0.277021	69.313042
0.000000	0.277258	69.266136
0.000000	0.277495	68.758881
0.000000	0.277732	68.655708
0.000000	0.277969	68.271187
0.000000	0.278207	68.356224
0.000000	0.278444	68.096626
0.000000	0.278681	68.230385
0.000000	0.278918	68.177628
0.000000	0.279155	68.549973
0.000000	0.279393	68.631111
0.000000	0.279630	68.773003
0.000000	0.279867	69.101471
0.000000	0.280104	69.367760
0.000000	0.280341	69.791901
0.000000	0.280578	70.105339
0.000000	0.280816	70.269966
0.000000	0.281053	70.011932
0.000000	0.281290	70.043610
0.000000	0.281527	69.888084
0.000000	0.281764	69.659851
0.000000	0.282001	69.488327
0.000000	0.282239	69.144745
0.000000	0.282476	68.886284
0.000000	0.282713	68.860992
0.000000	0.282950	68.602661
0.000000	0.283187	68.483498
0.000000	0.283424	68.647987
0.000000	0.283662	68.744537
0.000000	0.283899	68.649033
0.000000	0.284136	68.976006
0.000000	0.284373	69.014236
0.000000	0.284610	69.365234
0.000000	0.284848	69.796211
0.000000	0.285085	70.052345
0.000000	0.285322	70.482269
0.000000	0.285559	70.714783
0.000000	0.285796	71.219475
0.000000	0.286033	71.260406
0.000000	0.286271	71.666962
0.000000	0.286508	71.714058
0.000000	0.286745	72.112595
0.000000	0.286982	72.134560
0.000000	0.287219	72.248047
0.000000	0.287456	72.217514
0.000000	0.287694	72.290718
0.000000	0.287931	72.238594
0.000000	0.288168	72.311424
0.000000	0.288405	72.398727
0.000000	0.288642	72.742104
0.000000	0.288880	72.603546
0.000000	0.289117	72.810722
0.000000	0.289354	72.762581
0.000000	0.289591	72.691956
0.000000	0.289828	72.732635
0.000000	0.290065	72.415466
0.000000	0.290303	72.605385
0.000000	0.290540	72.724701
0.000000	0.290777	73.128822
0.000000	0.291014	73.073837
0.000000	0.291251	73.497643
0.000000	0.291488	73.540138
0.000000	0.291726	73.410545
0.000000	0.291963	72.986298
0.000000	0.292200	72.771629
0.000000	0.292437	72.925858
0.000000	0.292674	73.104309
0.000000	0.292911	72.935768
0.000000	0.293149	73.143089
0.000000	0.293386	73.009666
0.000000	0.293623	73.378876
0.000000	0.293860	73.171318
0.000000	0.294097	73.473648
0.000000	0.294335	73.346542
0.000000	0.294572	73.770981
0.000000	0.294809	73.930344
0.000000	0.295046	74.430420
0.000000	0.295283	75.035126
0.000000	0.295520	75.598976
0.000000	0.295758	76.084435
0.000000	0.295995	76.452507
0.000000	0.296232	76.668510
0.000000	0.296469	76.707848
0.000000	0.296706	76.560509
0.000000	0.296943	76.720863
0.000000	0.297181	76.604782
0.000000	0.297418	76.588608
0.000000	0.297655	76.340759
0.000000	0.297892	76.619019
0.000000	0.298129	76.728302
0.000000	0.298367	77.269455
0.000000	0.298604	77.749611
0.000000	0.298841	77.887268
0.000000	0.299078	78.016853
0.000000	0.299315	78.013802
0.000000	0.299552	78.125443
0.000000	0.299790	78.002739
0.000000	0.300027	78.385910
0.000000	0.300264	78.443008
0.000000	0.300501	78.886543
0.000000	0.300738	78.982597
0.000000	0.300975	79.063385
0.000000	0.301213	79.237915
0.000000	0.301450	79.250267
0.000000	0.301687	78.963539
0.000000	0.301924	78.866501
0.000000	0.302161	78.742149
0.000000	0.302399	78.609070
0.000000	0.302636	78.490967
0.000000	0.302873	78.534187
0.000000	0.303110	78.881340
0.000000	0.303347	78.929749
0.000000	0.303584	79.272995
0.000000	0.303822	79.549644
0.000000	0.304059	79.746727
0.000000	0.304296	79.861061
0.000000	0.304533	80.143799
0.000000	0.304770	80.367889
0.000000	0.305007	80.783607
0.000000	0.305245	81.278519
0.000000	0.305482	81.603989
0.000000	0.305719	82.115784
0.000000	0.305956	82.820290
0.000000	0.306193	83.116119
0.000000	0.306430	83.632034
0.000000	0.306668	83.958878
0.000000	0.306905	85.044365
0.000000	0.307142	86.166862
0.000000	0.307379	88.147514
0.000000	0.307616	90.455124
0.000000	0.307854	93.448021
0.000000	0.308091	96.815628
0.000000	0.308328	100.166992
0.000000	0.308565	102.703423
0.000000	0.308802	103.876213
0.000000	0.309039	105.038170
0.000000	0.309277	105.704010
0.000000	0.309514	106.499306
0.000000	0.309751	107.110474
0.000000	0.309988	108.180168
0.000000	0.310225	109.248001
0.000000	0.310462	109.802620
0.000000	0.310700	110.533592
0.000000	0.310937	110.688484
0.000000	0.311174	110.956017
0.000000	0.311411	110.840881
0.000000	0.311648	110.693474
0.000000	0.311886	110.283791
0.000000	0.312123	109.874527
0.000000	0.312360	109.380730
0.000000	0.312597	109.079315
0.000000	0.312834	109.246437
0.000000	0.313071	109.044548
0.000000	0.313309	108.825394
0.000000	0.313546	108.362808
0.000000	0.313783	108.413521
0.000000	0.314020	108.293411
0.000000	0.314257	108.505165
0.000000	0.314494	108.830994
0.000000	0.314732	109.148514
0.000000	0.314969	109.686584
0.000000	0.315206	110.057693
0.000000	0.315443	110.584290
0.000000	0.315680	110.865959
0.000000	0.315917	110.980614
0.000000	0.316155	110.661476
0.000000	0.316392	110.631126
0.000000	0.316629	110.666168
0.000000	0.316866	110.521431
0.000000	0.317103	110.066414
0.000000	0.317341	110.152962
0.000000	0.317578	109.942963
0.000000	0.317815	109.779480
0.000000	0.318052	108.932564
0.000000	0.318289	108.623970
0.000000	0.318526	108.663025
0.000000	0.318764	108.219048
0.000000	0.319001	107.786026
0.000000	0.319238	107.772438
0.000000	0.319475	107.974640
0.000000	0.319712	108.155632
0.000000	0.319950	108.545258
0.000000	0.320187	108.760162
0.000000	0.320424	109.131302
0.000000	0.320661	109.149147
0.000000	0.320898	109.394012
0.000000	0.321135	109.134201
0.000000	0.321373	109.209816
0.000000	0.321610	109.031509
0.000000	0.321847	109.445000
0.000000	0.322084	109.358650
0.000000	0.322321	109.345764
0.000000	0.322558	109.040520
0.000000	0.322796	108.928726
0.000000	0.323033	108.666801
0.000000	0.323270	108.510887
0.000000	0.323507	108.363785
0.000000	0.323744	108.487373
0.000000	0.323981	108.534386
0.000000	0.324219	108.628899
0.000000	0.324456	108.659683
0.000000	0.324693	109.002464
0.000000	0.324930	109.064407
0.000000	0.325167	109.573097
0.000000	0.325405	109.934471
0.000000	0.325642	110.499519
0.000000	0.325879	110.898979
0.000000	0.326116	111.238182
0.000000	0.326353	111.632446
0.000000	0.326590	112.074883
0.000000	0.326828	112.792183
0.000000	0.327065	113.027626
0.000000	0.327302	113.222343
0.000000	0.327539	113.239723
0.000000	0.327776	113.311012
0.000000	0.328013	113.192406
0.000000	0.328251	113.247398
0.000000	0.328488	112.880638
0.000000	0.328725	112.707527
0.000000	0.328962	112.643112
0.000000	0.329199	112.590645
0.000000	0.329437	112.568771
0.000000	0.329674	112.717308
0.000000	0.329911	112.808083
0.000000	0.330148	113.088440
0.000000	0.330385	113.443848
0.000000	0.330622	113.625977
0.000000	0.330860	113.991928
0.000000	0.331097	114.301353
0.000000	0.331334	114.666275
0.000000	0.331571	115.078712
0.000000	0.331808	115.402870
0.000000	0.332045	115.741440
0.000000	0.332283	115.957802
0.000000	0.332520	116.156708
0.000000	0.332757	116.205849
0.000000	0.332994	116.215508
0.000000	0.333231	116.424637
0.000000	0.333468	116.219254
0.000000	0.333706	116.311569
0.000000	0.333943	115.858429
0.000000	0.334180	115.826225
0.000000	0.334417	115.513451
0.000000	0.334654	115.288231
0.000000	0.334892	115.172531
0.000000	0.335129	115.060516
0.000000	0.335366	115.083237
0.000000	0.335603	114.886101
0.000000	0.335840	114.961594
0.000000	0.336077	114.967216
0.000000	0.336315	115.276382
0.000000	0.336552	115.173393
0.000000	0.336789	115.629150
0.000000	0.337026	115.812271
0.000000	0.337263	116.434227
0.000000	0.337500	116.759171
0.000000	0.337738	117.239021
0.000000	0.337975	117.249924
0.000000	0.338212	117.620956
0.000000	0.338449	117.628357
0.000000	0.338686	117.984428
0.000000	0.338924	118.082466
0.000000	0.339161	118.020775
0.000000	0.339398	118.156395
0.000000	0.339635	118.246239
0.000000	0.339872	117.792084
0.000000	0.340109	117.765259
0.000000	0.340347	117.593834
0.000000	0.340584	117.535553
0.000000	0.340821	117.376343
0.000000	0.341058	117.385750
0.000000	0.341295	117.474007
0.000000	0.341532	117.900208
0.000000	0.341770	118.300941
0.000000	0.342007	118.770470
0.000000	0.342244	119.157433
0.000000	0.342481	119.306198
0.000000	0.342718	119.313286
0.000000	0.342955	119.292801
0.000000	0.343193	119.366226
0.000000	0.343430	119.529465
0.000000	0.343667	119.644005
0.000000	0.343904	119.439507
0.000000	0.344141	119.013664
0.000000	0.344379	118.851700
0.000000	0.344616	118.358917
0.000000	0.344853	118.023590
0.000000	0.345090	117.386360
0.000000	0.345327	117.321564
0.000000	0.345564	116.654900
0.000000	0.345802	116.733849
0.000000	0.346039	116.752922
0.000000	0.346276	116.589493
0.000000	0.346513	116.860451
0.000000	0.346750	116.860008
0.000000	0.346987	117.199631
0.000000	0.347225	117.295120
0.000000	0.347462	118.002541
0.000000	0.347699	118.485275
0.000000	0.347936	119.322357
0.000000	0.348173	119.639267
0.000000	0.348411	120.480049
0.000000	0.348648	120.723175
0.000000	0.348885	121.156677
0.000000	0.349122	121.022598
0.000000	0.349359	121.135193
0.000000	0.349596	120.888672
0.000000	0.349834	120.521927
0.000000	0.350071	119.944359
0.000000	0.350308	119.940704
0.000000	0.350545	119.623741
0.000000	0.350782	119.804909
0.000000	0.351019	120.267937
0.000000	0.351257	121.200386
0.000000	0.351494	123.116150
0.000000	0.351731	125.657043
0.000000	0.351968	130.025055
0.000000	0.352205	136.587021
0.000000	0.352443	145.767303
0.000000	0.352680	158.722244
0.000000	0.352917	175.654053
0.000000	0.353154	194.035278
0.000000	0.353391	215.513290
0.000000	0.353628	240.070358
0.000000	0.353866	266.659210
0.000000	0.354103	286.270294
0.000000	0.354340	297.118988
0.000000	0.354577	298.733002
0.000000	0.354814	291.650970
0.000000	0.355051	277.120636
0.000000	0.355289	257.628479
0.000000	0.355526	236.183334
0.000000	0.355763	216.642349
0.000000	0.356000	205.293793
0.000000	0.356237	198.767365
0.000000	0.356474	192.833405
0.000000	0.356712	187.654938
0.000000	0.356949	182.880402
0.000000	0.357186	179.020279
0.000000	0.357423	175.562119
0.000000	0.357660	172.186829
0.000000	0.357898	168.824997
0.000000	0.358135	165.202728
0.000000	0.358372	161.459854
0.000000	0.358609	157.801468
0.000000	0.358846	154.118744
0.000000	0.359083	150.700485
0.000000	0.359321	147.624008
0.000000	0.359558	144.971436
0.000000	0.359795	142.329788
0.000000	0.360032	140.605774
0.000000	0.360269	139.123535
0.000000	0.360506	138.123154
0.000000	0.360744	136.740082
0.000000	0.360981	135.675461
0.000000	0.361218	134.697357
0.000000	0.361455	134.177612
0.000000	0.361692	133.400711
0.000000	0.361930	132.972885
0.000000	0.362167	132.792480
0.000000	0.362404	132.856308
0.000000	0.362641	132.898605
0.000000	0.362878	132.879471
0.000000	0.363115	133.005203
0.000000	0.363353	132.882202
0.000000	0.363590	132.482300
0.000000	0.363827	132.292053
0.000000	0.364064	131.971436
0.000000	0.364301	131.901184
0.000000	0.364538	131.982559
0.000000	0.364776	131.974442
0.000000	0.365013	132.108170
0.000000	0.365250	132.006958
0.000000	0.365487	132.133377
0.000000	0.365724	131.988647
0.000000	0.365961	131.790924
0.000000	0.366199	131.658615
0.000000	0.366436	131.354614
0.000000	0.366673	131.011307
0.000000	0.366910	130.658127
0.000000	0.367147	130.696411
0.000000	0.367385	130.674744
0.000000	0.367622	130.965179
0.000000	0.367859	130.964310
0.000000	0.368096	131.261276
0.000000	0.368333	131.607742
0.000000	0.368570	131.857193
0.000000	0.368808	131.987335
0.000000	0.369045	131.625839
0.000000	0.369282	131.755661
0.000000	0.369519	131.931015
0.000000	0.369756	132.399414
0.000000	0.369993	132.545563
0.000000	0.370231	132.823700
0.000000	0.370468	132.971375
0.000000	0.370705	133.077728
0.000000	0.370942	133.117645
0.000000	0.371179	132.828613
0.000000	0.371417	132.325241
0.000000	0.371654	132.116684
0.000000	0.371891	131.999878
0.000000	0.372128	131.633240
0.000000	0.372365	131.644562
0.000000	0.372602	131.456879
0.000000	0.372840	131.802597
0.000000	0.373077	131.838547
0.000000	0.373314	132.147079
0.000000	0.373551	132.117111
0.000000	0.373788	132.223434
0.000000	0.374025	131.873718
0.000000	0.374263	132.051514
0.000000	0.374500	132.545349
0.000000	0.374737	133.098129
0.000000	0.374974	133.425156
0.000000	0.375211	133.237747
0.000000	0.375449	133.362640
0.000000	0.375686	133.081116
0.000000	0.375923	133.118820
0.000000	0.376160	132.889191
0.000000	0.376397	133.001007
0.000000	0.376634	132.981171
0.000000	0.376872	132.940201
0.000000	0.377109	132.752670
0.000000	0.377346	132.659683
0.000000	0.377583	132.546967
0.000000	0.377820	132.417389
0.000000	0.378057	132.400330
0.000000	0.378295	132.143616
0.000000	0.378532	132.145676
0.000000	0.378769	132.071777
0.000000	0.379006	132.302734
0.000000	0.379243	132.493500
0.000000	0.379481	132.886887
0.000000	0.379718	132.995743
0.000000	0.379955	133.535126
0.000000	0.380192	133.773392
0.000000	0.380429	134.287842
0.000000	0.380666	134.578491
0.000000	0.380904	134.615616
0.000000	0.381141	134.629868
0.000000	0.381378	134.867722
0.000000	0.381615	134.964676
0.000000	0.381852	135.147507
0.000000	0.382089	134.798065
0.000000	0.382327	134.997772
0.000000	0.382564	134.792328
0.000000	0.382801	134.533524
0.000000	0.383038	134.360367
0.000000	0.383275	134.296707
0.000000	0.383512	134.120285
0.000000	0.383750	134.092224
0.000000	0.383987	134.118225
0.000000	0.384224	134.582687
0.000000	0.384461	134.526917
0.000000	0.384698	134.790115
0.000000	0.384936	135.144882
0.000000	0.385173	135.821533
0.000000	0.385410	136.184372
0.000000	0.385647	136.548737
0.000000	0.385884	136.644165
0.000000	0.386121	136.449158
0.000000	0.386359	136.574127
0.000000	0.386596	136.431747
0.000000	0.386833	136.629715
0.000000	0.387070	136.570770
0.000000	0.387307	136.604721
0.000000	0.387544	136.607483
0.000000	0.387782	136.569824
0.000000	0.388019	136.366196
0.000000	0.388256	136.123810
0.000000	0.388493	135.743683
0.000000	0.388730	135.741837
0.000000	0.388968	135.911621
0.000000	0.389205	136.018951
0.000000	0.389442	136.304504
0.000000	0.389679	136.282364
0.000000	0.389916	136.552612
0.000000	0.390153	136.884094
0.000000	0.390391	137.149612
0.000000	0.390628	137.220337
0.000000	0.390865	137.582260
0.000000	0.391102	138.002167
0.000000	0.391339	138.469772
0.000000	0.391576	138.605728
0.000000	0.391814	138.881027
0.000000	0.392051	139.056366
0.000000	0.392288	139.610611
0.000000	0.392525	139.563202
0.000000	0.392762	139.976563
0.000000	0.393000	139.879456
0.000000	0.393237	140.096390
0.000000	0.393474	139.902649
0.000000	0.393711	139.773087
0.000000	0.393948	139.724869
0.000000	0.394185	139.650757
0.000000	0.394423	139.439819
0.000000	0.394660	139.349167
0.000000	0.394897	139.400208
0.000000	0.395134	139.726303
0.000000	0.395371	139.476990
0.000000	0.395608	139.735718
0.000000	0.395846	139.677704
0.000000	0.396083	140.031006
0.000000	0.396320	140.085388
0.000000	0.396557	140.566711
0.000000	0.396794	140.514450
0.000000	0.397031	141.250565
0.000000	0.397269	141.444885
0.000000	0.397506	141.900131
0.000000	0.397743	142.230286
0.000000	0.397980	142.393326
0.000000	0.398217	142.233566
0.000000	0.398455	141.973999
0.000000	0.398692	141.861008
0.000000	0.398929	141.540161
0.000000	0.399166	141.259094
0.000000	0.399403	140.795624
0.000000	0.399640	140.659698
0.000000	0.399878	140.402725
0.000000	0.400115	140.168213
0.000000	0.400352	140.233871
0.000000	0.400589	140.268204
0.000000	0.400826	140.527740
0.000000	0.401063	140.779404
0.000000	0.401301	141.377930
0.000000	0.401538	141.821167
0.000000	0.401775	142.318008
0.000000	0.402012	142.617523
0.000000	0.402249	142.626663
0.000000	0.402487	143.070251
0.000000	0.402724	144.087097
0.000000	0.402961	145.989563
0.000000	0.403198	149.351196
0.000000	0.403435	155.445679
0.000000	0.403672	165.290115
0.000000	0.403910	180.998215
0.000000	0.404147	203.993317
0.000000	0.404384	235.597931
0.000000	0.404621	276.634308
0.000000	0.404858	325.963593
0.000000	0.405095	378.946014
0.000000	0.405333	422.816345
0.000000	0.405570	453.778992
0.000000	0.405807	471.307129
0.000000	0.406044	478.159515
0.000000	0.406281	476.360199
0.000000	0.406518	467.897461
0.000000	0.406756	454.779022
0.000000	0.406993	442.872894
0.000000	0.407230	438.440063
0.000000	0.407467	446.536865
0.000000	0.407704	462.828125
0.000000	0.407942	484.430786
0.000000	0.408179	511.687378
0.000000	0.408416	544.032227
0.000000	0.408653	574.736023
0.000000	0.408890	600.767395
0.000000	0.409127	621.030334
0.000000	0.409365	634.471802
0.000000	0.409602	639.513733
0.000000	0.409839	638.340393
0.000000	0.410076	631.940369
0.000000	0.410313	620.486938
0.000000	0.410550	605.246033
0.000000	0.410788	590.866516
0.000000	0.411025	575.255188
0.000000	0.411262	561.258911
0.000000	0.411499	555.254883
0.000000	0.411736	550.084534
0.000000	0.411974	546.807678
0.000000	0.412211	543.522034
0.000000	0.412448	540.452209
0.000000	0.412685	537.801453
0.000000	0.412922	535.646851
0.000000	0.413159	533.345276
0.000000	0.413397	530.650452
0.000000	0.413634	527.287231
0.000000	0.413871	524.805237
0.000000	0.414108	523.677856
0.000000	0.414345	522.967285
0.000000	0.414582	523.352173
0.000000	0.414820	525.110718
0.000000	0.415057	528.395081
0.000000	0.415294	533.737793
0.000000	0.415531	541.447449
0.000000	0.415768	551.486389
0.000000	0.416005	563.551697
0.000000	0.416243	572.037231
0.000000	0.416480	573.269470
0.000000	0.416717	569.789490
0.000000	0.416954	563.567261
0.000000	0.417191	557.108521
0.000000	0.417429	553.809082
0.000000	0.417666	554.743164
0.000000	0.417903	553.517883
0.000000	0.418140	549.524231
0.000000	0.418377	542.834473
0.000000	0.418614	533.333130
0.000000	0.418852	522.336060
0.000000	0.419089	511.991547
0.000000	0.419326	502.737915
0.000000	0.419563	493.269653
0.000000	0.419800	484.531677
0.000000	0.420037	476.041382
0.000000	0.420275	467.307281
0.000000	0.420512	460.075958
0.000000	0.420749	454.241638
0.000000	0.420986	449.947998
0.000000	0.421223	447.016632
0.000000	0.421461	446.542572
0.000000	0.421698	448.466187
0.000000	0.421935	452.314606
0.000000	0.422172	459.436035
0.000000	0.422409	470.226471
0.000000	0.422646	483.916504
0.000000	0.422884	498.349548
0.000000	0.423121	510.653748
0.000000	0.423358	517.728699
0.000000	0.423595	517.935913
0.000000	0.423832	512.202209
0.000000	0.424069	502.425079
0.000000	0.424307	490.856445
0.000000	0.424544	480.561951
0.000000	0.424781	474.691772
0.000000	0.425018	473.586517
0.000000	0.425255	477.234528
0.000000	0.425492	485.010315
0.000000	0.425730	495.105743
0.000000	0.425967	507.827454
0.000000	0.426204	519.038391
0.000000	0.426441	525.208008
0.000000	0.426678	526.340149
0.000000	0.426916	524.333496
0.000000	0.427153	518.894714
0.000000	0.427390	510.265564
0.000000	0.427627	497.938232
0.000000	0.427864	483.928131
0.000000	0.428101	469.591064
0.000000	0.428339	458.453217
0.000000	0.428576	449.708435
0.000000	0.428813	442.337494
0.000000	0.429050	434.207581
0.000000	0.429287	425.479156
0.000000	0.429524	415.998505
0.000000	0.429762	407.157043
0.000000	0.429999	398.280212
0.000000	0.430236	391.317383
0.000000	0.430473	384.583496
0.000000	0.430710	379.727814
0.000000	0.430948	376.258453
0.000000	0.431185	375.682007
0.000000	0.431422	378.918274
0.000000	0.431659	385.121490
0.000000	0.431896	395.019257
0.000000	0.432133	406.814697
0.000000	0.432371	420.315552
0.000000	0.432608	433.161438
0.000000	0.432845	438.523132
0.000000	0.433082	435.819031
0.000000	0.433319	425.876770
0.000000	0.433556	411.077606
0.000000	0.433794	393.956573
0.000000	0.434031	379.375702
0.000000	0.434268	371.884827
0.000000	0.434505	366.991852
0.000000	0.434742	362.644928
0.000000	0.434979	358.706238
0.000000	0.435217	353.477142
0.000000	0.435454	349.836334
0.000000	0.435691	346.844360
0.000000	0.435928	344.193665
0.000000	0.436165	341.916779
0.000000	0.436403	339.803864
0.000000	0.436640	337.040802
0.000000	0.436877	335.030273
0.000000	0.437114	332.452057
0.000000	0.437351	330.167297
0.000000	0.437588	328.627075
0.000000	0.437826	326.840851
0.000000	0.438063	326.124756
0.000000	0.438300	326.017181
0.000000	0.438537	325.512848
0.000000	0.438774	326.223206
0.000000	0.439011	327.757813
0.000000	0.439249	329.271912
0.000000	0.439486	330.812531
0.000000	0.439723	331.813995
0.000000	0.439960	329.947845
0.000000	0.440197	322.477753
0.000000	0.440435	311.850372
0.000000	0.440672	301.380188
0.000000	0.440909	294.197571
0.000000	0.441146	287.267273
0.000000	0.441383	281.648804
0.000000	0.441620	276.484589
0.000000	0.441858	273.793732
0.000000	0.442095	273.145844
0.000000	0.442332	272.832947
0.000000	0.442569	274.604858
0.000000	0.442806	278.492065
0.000000	0.443043	284.733612
0.000000	0.443281	288.804779
0.000000	0.443518	287.316925
0.000000	0.443755	283.374481
0.000000	0.443992	280.239868
0.000000	0.444229	275.526550
0.000000	0.444467	269.282257
0.000000	0.444704	261.353760
0.000000	0.444941	251.732910
0.000000	0.445178	246.620743
0.000000	0.445415	241.580963
0.000000	0.445652	236.727997
0.000000	0.445890	231.200775
0.000000	0.446127	224.997238
0.000000	0.446364	221.706451
0.000000	0.446601	218.622299
0.000000	0.446838	216.121902
0.000000	0.447075	214.069122
0.000000	0.447313	212.889755
0.000000	0.447550	211.160095
0.000000	0.447787	208.892517
0.000000	0.448024	206.551727
0.000000	0.448261	204.325134
0.000000	0.448498	202.933563
0.000000	0.448736	202.015366
0.000000	0.448973	201.764664
0.000000	0.449210	202.331909
0.000000	0.449447	203.440826
0.000000	0.449684	203.289993
0.000000	0.449922	203.578171
0.000000	0.450159	203.413498
0.000000	0.450396	203.341324
0.000000	0.450633	203.328323
0.000000	0.450870	202.964691
0.000000	0.451107	202.681992
0.000000	0.451345	201.831253
0.000000	0.451582	201.460068
0.000000	0.451819	200.221146
0.000000	0.452056	198.576141
0.000000	0.452293	197.061478
0.000000	0.452531	195.766159
0.000000	0.452768	194.535019
0.000000	0.453005	194.421005
0.000000	0.453242	193.794388
0.000000	0.453479	193.146133
0.000000	0.453716	192.631470
0.000000	0.453954	192.999863
0.000000	0.454191	193.872528
0.000000	0.454428	194.065704
0.000000	0.454665	193.948517
0.000000	0.454902	192.978912
0.000000	0.455139	192.367493
0.000000	0.455377	191.945114
0.000000	0.455614	191.416794
0.000000	0.455851	191.337479
0.000000	0.456088	191.166382
0.000000	0.456325	192.138077
0.000000	0.456562	193.025543
0.000000	0.456800	193.598145
0.000000	0.457037	193.990280
0.000000	0.457274	193.518982
0.000000	0.457511	192.886261
0.000000	0.457748	191.917480
0.000000	0.457986	191.460281
0.000000	0.458223	191.921021
0.000000	0.458460	192.705307
0.000000	0.458697	193.761353
0.000000	0.458934	195.484436
0.000000	0.459171	197.491516
0.000000	0.459409	199.446854
0.000000	0.459646	201.341309
0.000000	0.459883	202.923325
0.000000	0.460120	203.355331
0.000000	0.460357	203.682251
0.000000	0.460594	203.597229
0.000000	0.460832	203.917145
0.000000	0.461069	205.242325
0.000000	0.461306	206.789261
0.000000	0.461543	208.174454
0.000000	0.461780	209.593369
0.000000	0.462018	210.756851
0.000000	0.462255	211.616959
0.000000	0.462492	212.268860
0.000000	0.462729	212.952881
0.000000	0.462966	213.922760
0.000000	0.463203	214.819489
0.000000	0.463441	215.755829
0.000000	0.463678	216.251343
0.000000	0.463915	216.814209
0.000000	0.464152	217.387787
0.000000	0.464389	218.525177
0.000000	0.464626	219.673309
0.000000	0.464864	221.192490
0.000000	0.465101	222.920578
0.000000	0.465338	225.000046
0.000000	0.465575	226.073212
0.000000	0.465812	226.216919
0.000000	0.466049	225.952682
0.000000	0.466287	225.152222
0.000000	0.466524	224.466782
0.000000	0.466761	224.360138
0.000000	0.466998	224.090927
0.000000	0.467235	223.756348
0.000000	0.467473	223.366684
0.000000	0.467710	223.930878
0.000000	0.467947	226.235413
0.000000	0.468184	228.716202
0.000000	0.468421	231.569275
0.000000	0.468658	233.210693
0.000000	0.468896	236.098846
0.000000	0.469133	241.811081
0.000000	0.469370	249.639465
0.000000	0.469607	257.964813
0.000000	0.469844	263.861664
0.000000	0.470081	269.696472
0.000000	0.470319	276.730957
0.000000	0.470556	285.158020
0.000000	0.470793	296.635864
0.000000	0.471030	306.427368
0.000000	0.471267	316.065735
0.000000	0.471505	326.376984
0.000000	0.471742	337.079376
0.000000	0.471979	342.222290
0.000000	0.472216	344.461182
0.000000	0.472453	345.497772
0.000000	0.472690	349.233124
0.000000	0.472928	359.544495
0.000000	0.473165	374.861145
0.000000	0.473402	390.607910
0.000000	0.473639	407.580963
0.000000	0.473876	421.705200
0.000000	0.474113	429.565857
0.000000	0.474351	433.900360
0.000000	0.474588	436.453766
0.000000	0.474825	437.579163
0.000000	0.475062	437.230255
0.000000	0.475299	434.202271
0.000000	0.475536	431.951843
0.000000	0.475774	433.505066
0.000000	0.476011	435.458008
0.000000	0.476248	436.905304
0.000000	0.476485	438.936310
0.000000	0.476722	441.762085
0.000000	0.476960	445.856750
0.000000	0.477197	449.887268
0.000000	0.477434	453.154999
0.000000	0.477671	455.120178
0.000000	0.477908	456.336212
0.000000	0.478145	458.011688
0.000000	0.478383	460.626373
0.000000	0.478620	463.345551
0.000000	0.478857	467.860291
0.000000	0.479094	473.903015
0.000000	0.479331	479.962067
0.000000	0.479568	486.820496
0.000000	0.479806	494.239410
0.000000	0.480043	501.401855
0.000000	0.480280	507.805389
0.000000	0.480517	512.856812
0.000000	0.480754	517.263184
0.000000	0.480992	521.122559
0.000000	0.481229	525.690491
0.000000	0.481466	530.187561
0.000000	0.481703	534.383728
0.000000	0.481940	538.887695
0.000000	0.482177	543.212891
0.000000	0.482415	547.208618
0.000000	0.482652	550.985168
0.000000	0.482889	554.205627
0.000000	0.483126	557.909851
0.000000	0.483363	561.605225
0.000000	0.483600	566.104309
0.000000	0.483838	570.489197
0.000000	0.484075	575.202393
0.000000	0.484312	580.387634
0.000000	0.484549	585.741028
0.000000	0.484786	589.675720
0.000000	0.485024	591.332947
0.000000	0.485261	592.545837
0.000000	0.485498	593.396973
0.000000	0.485735	594.526672
0.000000	0.485972	596.143738
0.000000	0.486209	598.467346
0.000000	0.486447	601.606567
0.000000	0.486684	605.101624
0.000000	0.486921	609.450623
0.000000	0.487158	615.379578
0.000000	0.487395	623.780762
0.000000	0.487632	635.609680
0.000000	0.487870	652.191467
0.000000	0.488107	675.424011
0.000000	0.488344	706.387512
0.000000	0.488581	746.528931
0.000000	0.488818	795.127808
0.000000	0.489056	847.925293
0.000000	0.489293	893.361572
0.000000	0.489530	928.171265
0.000000	0.489767	951.446350
0.000000	0.490004	962.533203
0.000000	0.490241	961.472839
0.000000	0.490479	949.821655
0.000000	0.490716	927.307251
0.000000	0.490953	894.580688
0.000000	0.491190	855.516846
0.000000	0.491427	816.748901
0.000000	0.491664	785.768921
0.000000	0.491902	773.934082
0.000000	0.492139	765.783630
0.000000	0.492376	760.517822
0.000000	0.492613	759.876892
0.000000	0.492850	764.721191
0.000000	0.493087	775.618347
0.000000	0.493325	792.897461
0.000000	0.493562	815.424866
0.000000	0.493799	843.649536
0.000000	0.494036	874.789185
0.000000	0.494273	898.451294
0.000000	0.494511	908.734314
0.000000	0.494748	905.341125
0.000000	0.494985	891.437134
0.000000	0.495222	869.821167
0.000000	0.495459	842.883972
0.000000	0.495696	816.717590
0.000000	0.495934	796.733582
0.000000	0.496171	786.663025
0.000000	0.496408	781.215088
0.000000	0.496645	778.091614
0.000000	0.496882	775.936340
0.000000	0.497119	774.671814
0.000000	0.497357	774.196472
0.000000	0.497594	773.236084
0.000000	0.497831	771.355042
0.000000	0.498068	769.196533
0.000000	0.498305	766.696838
0.000000	0.498543	763.775879
0.000000	0.498780	760.949097
0.000000	0.499017	758.356506
0.000000	0.499254	756.708618
0.000000	0.499491	755.710144
0.000000	0.499728	755.864746
0.000000	0.499966	757.298462
0.000000	0.500203	761.192017
0.000000	0.500440	767.310303
0.000000	0.500677	776.425781
0.000000	0.500914	789.398987
0.000000	0.501151	805.701904
0.000000	0.501389	824.159912
0.000000	0.501626	840.426208
0.000000	0.501863	856.361633
0.000000	0.502100	869.299927
0.000000	0.502337	877.961670
0.000000	0.502574	884.133179
0.000000	0.502812	888.100220
0.000000	0.503049	891.257813
0.000000	0.503286	894.779663
0.000000	0.503523	897.513733
0.000000	0.503760	901.649048
0.000000	0.503998	899.269043
0.000000	0.504235	893.233459
0.000000	0.504472	885.201172
0.000000	0.504709	876.352966
0.000000	0.504946	869.397522
0.000000	0.505183	869.611694
0.000000	0.505421	881.442810
0.000000	0.505658	902.815491
0.000000	0.505895	922.361145
0.000000	0.506132	934.205994
0.000000	0.506369	939.321838
0.000000	0.506606	939.665039
0.000000	0.506844	936.556091
0.000000	0.507081	931.233337
0.000000	0.507318	924.614685
0.000000	0.507555	919.145264
0.000000	0.507792	918.754761
0.000000	0.508030	925.422668
0.000000	0.508267	937.338440
0.000000	0.508504	942.858582
0.000000	0.508741	941.896973
0.000000	0.508978	935.317932
0.000000	0.509215	924.813660
0.000000	0.509453	913.115784
0.000000	0.509690	902.731018
0.000000	0.509927	896.279419
0.000000	0.510164	891.389954
0.000000	0.510401	886.003662
0.000000	0.510638	880.513550
0.000000	0.510876	875.125732
0.000000	0.511113	870.196594
0.000000	0.511350	866.544495
0.000000	0.511587	865.236572
0.000000	0.511824	865.401978
0.000000	0.512061	866.824402
0.000000	0.512299	864.566406
0.000000	0.512536	857.854675
0.000000	0.512773	849.775940
0.000000	0.513010	839.838196
0.000000	0.513247	828.424438
0.000000	0.513485	816.928772
0.000000	0.513722	808.879089
0.000000	0.513959	805.614990
0.000000	0.514196	803.561707
0.000000	0.514433	801.937744
0.000000	0.514670	800.823730
0.000000	0.514908	799.899719
0.000000	0.515145	799.680969
0.000000	0.515382	799.236633
0.000000	0.515619	799.082092
0.000000	0.515856	799.523621
0.000000	0.516093	800.489563
0.000000	0.516331	801.017395
0.000000	0.516568	801.580627
0.000000	0.516805	801.484741
0.000000	0.517042	801.042053
0.000000	0.517279	800.164429
0.000000	0.517517	800.167664
0.000000	0.517754	800.235535
0.000000	0.517991	800.616394
0.000000	0.518228	802.434387
0.000000	0.518465	804.640869
0.000000	0.518702	807.383606
0.000000	0.518940	810.287598
0.000000	0.519177	814.414368
0.000000	0.519414	820.077637
0.000000	0.519651	827.684692
0.000000	0.519888	837.855774
0.000000	0.520125	850.913147
0.000000	0.520363	865.166809
0.000000	0.520600	879.314941
0.000000	0.520837	889.585754
0.000000	0.521074	892.527344
0.000000	0.521311	890.283691
0.000000	0.521549	885.068176
0.000000	0.521786	877.449707
0.000000	0.522023	869.071655
0.000000	0.522260	866.398743
0.000000	0.522497	867.458069
0.000000	0.522734	868.191223
0.000000	0.522972	868.715454
0.000000	0.523209	868.789063
0.000000	0.523446	868.859314
0.000000	0.523683	869.302307
0.000000	0.523920	870.935181
0.000000	0.524157	874.885925
0.000000	0.524395	881.654968
0.000000	0.524632	892.059143
0.000000	0.524869	906.595215
0.000000	0.525106	924.407593
0.000000	0.525343	944.621643
0.000000	0.525580	966.365295
0.000000	0.525818	984.004150
0.000000	0.526055	996.093750
0.000000	0.526292	1002.481201
0.000000	0.526529	1005.110962
0.000000	0.526766	1005.754333
0.000000	0.527004	1004.378052
0.000000	0.527241	1002.444336
0.000000	0.527478	1003.836853
0.000000	0.527715	1008.621521
0.000000	0.527952	1012.703064
0.000000	0.528189	1012.249817
0.000000	0.528427	1007.271790
0.000000	0.528664	994.623047
0.000000	0.528901	976.326416
0.000000	0.529138	954.388489
0.000000	0.529375	932.365601
0.000000	0.529612	914.911987
0.000000	0.529850	900.634216
0.000000	0.530087	888.794800
0.000000	0.530324	878.656860
0.000000	0.530561	869.642334
0.000000	0.530798	862.334167
0.000000	0.531035	857.020142
0.000000	0.531273	853.997620
0.000000	0.531510	852.478149
0.000000	0.531747	847.966248
0.000000	0.531984	839.615845
0.000000	0.532221	830.015930
0.000000	0.532459	819.442383
0.000000	0.532696	811.166260
0.000000	0.532933	807.138184
0.000000	0.533170	804.930420
0.000000	0.533407	805.863586
0.000000	0.533644	810.382324
0.000000	0.533882	818.293091
0.000000	0.534119	830.040894
0.000000	0.534356	844.021606
0.000000	0.534593	859.713684
0.000000	0.534830	877.057922
0.000000	0.535067	893.329529
0.000000	0.535305	909.599609
0.000000	0.535542	925.053101
0.000000	0.535779	940.424438
0.000000	0.536016	955.353027
0.000000	0.536253	967.722961
0.000000	0.536491	977.842834
0.000000	0.536728	984.941345
0.000000	0.536965	990.190125
0.000000	0.537202	994.793762
0.000000	0.537439	998.560486
0.000000	0.537676	1000.187988
0.000000	0.537914	999.837769
0.000000	0.538151	998.357056
0.000000	0.538388	996.389282
0.000000	0.538625	994.056519
0.000000	0.538862	991.657532
0.000000	0.539099	989.582886
0.000000	0.539337	982.881836
0.000000	0.539574	973.351196
0.000000	0.539811	964.242371
0.000000	0.540048	958.961426
0.000000	0.540285	955.172180
0.000000	0.540523	952.965393
0.000000	0.540760	950.696472
0.000000	0.540997	944.132813
0.000000	0.541234	935.592407
0.000000	0.541471	926.257629
0.000000	0.541708	921.004456
0.000000	0.541946	923.745911
0.000000	0.542183	929.596008
0.000000	0.542420	938.682495
0.000000	0.542657	951.773560
0.000000	0.542894	967.989380
0.000000	0.543131	986.382202
0.000000	0.543369	1006.198425
0.000000	0.543606	1025.251831
0.000000	0.543843	1041.026367
0.000000	0.544080	1049.476685
0.000000	0.544317	1053.335938
0.000000	0.544555	1055.105835
0.000000	0.544792	1055.380127
0.000000	0.545029	1054.682983
0.000000	0.545266	1056.885010
0.000000	0.545503	1058.508179
0.000000	0.545740	1059.178467
0.000000	0.545978	1058.220459
0.000000	0.546215	1056.167847
0.000000	0.546452	1053.607666
0.000000	0.546689	1051.040283
0.000000	0.546926	1047.886963
0.000000	0.547163	1043.953979
0.000000	0.547401	1040.241699
0.000000	0.547638	1036.195801
0.000000	0.547875	1032.840210
0.000000	0.548112	1031.237671
0.000000	0.548349	1031.783569
0.000000	0.548586	1035.042114
0.000000	0.548824	1040.401978
0.000000	0.549061	1049.092163
0.000000	0.549298	1060.715454
0.000000	0.549535	1071.794556
0.000000	0.549772	1076.821167
0.000000	0.550010	1076.260986
0.000000	0.550247	1071.414307
0.000000	0.550484	1062.526001
0.000000	0.550721	1049.028687
0.000000	0.550958	1031.903198
0.000000	0.551195	1013.968384
0.000000	0.551433	997.453796
0.000000	0.551670	984.218506
0.000000	0.551907	974.672974
0.000000	0.552144	968.951233
0.000000	0.552381	964.570068
0.000000	0.552619	961.086609
0.000000	0.552856	958.965637
0.000000	0.553093	957.686523
0.000000	0.553330	958.039490
0.000000	0.553567	960.210876
0.000000	0.553804	963.735107
0.000000	0.554042	968.233521
0.000000	0.554279	973.357971
0.000000	0.554516	978.361572
0.000000	0.554753	984.328674
0.000000	0.554990	992.373047
0.000000	0.555227	1002.903320
0.000000	0.555465	1016.581970
0.000000	0.555702	1033.271484
0.000000	0.555939	1050.866943
0.000000	0.556176	1066.643433
0.000000	0.556413	1081.536255
0.000000	0.556650	1096.407227
0.000000	0.556888	1110.635986
0.000000	0.557125	1124.903564
0.000000	0.557362	1135.475708
0.000000	0.557599	1141.465820
0.000000	0.557836	1146.747314
0.000000	0.558074	1152.689941
0.000000	0.558311	1160.234985
0.000000	0.558548	1171.578125
0.000000	0.558785	1190.388428
0.000000	0.559022	1213.589355
0.000000	0.559259	1232.425171
0.000000	0.559497	1245.294189
0.000000	0.559734	1251.618652
0.000000	0.559971	1252.179199
0.000000	0.560208	1247.789307
0.000000	0.560445	1238.485718
0.000000	0.560682	1224.531128
0.000000	0.560920	1206.457031
0.000000	0.561157	1187.589111
0.000000	0.561394	1172.471558
0.000000	0.561631	1162.400513
0.000000	0.561868	1154.198486
0.000000	0.562105	1148.391968
0.000000	0.562343	1144.436646
0.000000	0.562580	1141.567627
0.000000	0.562817	1139.378174
0.000000	0.563054	1137.933594
0.000000	0.563291	1136.521118
0.000000	0.563529	1136.255005
0.000000	0.563766	1137.104492
0.000000	0.564003	1139.889526
0.000000	0.564240	1145.275757
0.000000	0.564477	1154.512329
0.000000	0.564714	1166.758301
0.000000	0.564952	1181.371704
0.000000	0.565189	1197.184814
0.000000	0.565426	1214.829102
0.000000	0.565663	1231.561401
0.000000	0.565900	1244.766968
0.000000	0.566137	1255.200928
0.000000	0.566375	1263.632080
0.000000	0.566612	1269.707764
0.000000	0.566849	1272.917725
0.000000	0.567086	1271.222412
0.000000	0.567323	1265.164185
0.000000	0.567560	1258.016479
0.000000	0.567798	1250.703491
0.000000	0.568035	1244.918213
0.000000	0.568272	1242.248901
0.000000	0.568509	1239.267700
0.000000	0.568746	1235.589233
0.000000	0.568984	1230.594238
0.000000	0.569221	1224.593506
0.000000	0.569458	1216.843750
0.000000	0.569695	1207.886353
0.000000	0.569932	1197.196411
0.000000	0.570169	1187.070557
0.000000	0.570407	1176.829224
0.000000	0.570644	1167.187256
0.000000	0.570881	1157.870483
0.000000	0.571118	1149.994263
0.000000	0.571355	1144.221191
0.000000	0.571593	1141.614624
0.000000	0.571830	1141.848755
0.000000	0.572067	1142.631836
0.000000	0.572304	1143.873901
0.000000	0.572541	1145.412109
0.000000	0.572778	1146.418335
0.000000	0.573016	1146.640869
0.000000	0.573253	1146.102539
0.000000	0.573490	1144.757813
0.000000	0.573727	1142.252441
0.000000	0.573964	1139.151733
0.000000	0.574201	1134.656982
0.000000	0.574439	1129.985718
0.000000	0.574676	1124.894775
0.000000	0.574913	1119.423706
0.000000	0.575150	1114.999390
0.000000	0.575387	1111.368286
0.000000	0.575624	1107.453491
0.000000	0.575862	1103.658447
0.000000	0.576099	1101.535889
0.000000	0.576336	1099.469238
0.000000	0.576573	1096.472290
0.000000	0.576810	1092.088623
0.000000	0.577048	1084.799561
0.000000	0.577285	1075.632568
0.000000	0.577522	1065.236816
0.000000	0.577759	1054.295654
0.000000	0.577996	1042.971191
0.000000	0.578233	1032.773193
0.000000	0.578471	1022.861328
0.000000	0.578708	1011.880493
0.000000	0.578945	1000.577332
0.000000	0.579182	988.853516
0.000000	0.579419	976.588928
0.000000	0.579656	963.438904
0.000000	0.579894	949.005615
0.000000	0.580131	934.238770
0.000000	0.580368	919.418091
0.000000	0.580605	905.936035
0.000000	0.580842	893.857849
0.000000	0.581080	883.914978
0.000000	0.581317	876.292114
0.000000	0.581554	871.178833
0.000000	0.581791	868.962097
0.000000	0.582028	870.868103
0.000000	0.582265	876.160156
0.000000	0.582503	883.923889
0.000000	0.582740	893.445984
0.000000	0.582977	902.967346
0.000000	0.583214	907.277161
0.000000	0.583451	906.618774
0.000000	0.583688	903.360107
0.000000	0.583926	898.718628
0.000000	0.584163	894.644531
0.000000	0.584400	892.692505
0.000000	0.584637	895.026428
0.000000	0.584874	899.018188
0.000000	0.585111	903.787720
0.000000	0.585349	908.798157
0.000000	0.585586	914.156860
0.000000	0.585823	920.764282
0.000000	0.586060	928.229675
0.000000	0.586297	936.654358
0.000000	0.586535	943.655212
0.000000	0.586772	947.338074
0.000000	0.587009	950.874695
0.000000	0.587246	954.937988
0.000000	0.587483	959.762634
0.000000	0.587720	966.518555
0.000000	0.587958	973.851135
0.000000	0.588195	981.212524
0.000000	0.588432	987.753784
0.000000	0.588669	994.217285
0.000000	0.588906	999.847168
0.000000	0.589143	1005.390320
0.000000	0.589381	1011.419922
0.000000	0.589618	1018.122864
0.000000	0.589855	1025.459106
0.000000	0.590092	1032.750854
0.000000	0.590329	1039.406372
0.000000	0.590567	1045.222168
0.000000	0.590804	1047.284302
0.000000	0.591041	1046.951172
0.000000	0.591278	1045.295654
0.000000	0.591515	1042.263306
0.000000	0.591752	1039.633667
0.000000	0.591990	1034.449341
0.000000	0.592227	1026.597168
0.000000	0.592464	1016.707886
0.000000	0.592701	1005.304321
0.000000	0.592938	995.417419
0.000000	0.593175	984.130005
0.000000	0.593413	972.503357
0.000000	0.593650	960.207886
0.000000	0.593887	946.603577
0.000000	0.594124	932.156982
0.000000	0.594361	918.267334
0.000000	0.594599	905.152344
0.000000	0.594836	895.117249
0.000000	0.595073	889.058472
0.000000	0.595310	884.540222
0.000000	0.595547	880.692566
0.000000	0.595784	876.406799
0.000000	0.596022	871.979858
0.000000	0.596259	867.636658
0.000000	0.596496	859.196411
0.000000	0.596733	848.264832
0.000000	0.596970	834.178833
0.000000	0.597207	818.553101
0.000000	0.597445	803.590637
0.000000	0.597682	792.761230
0.000000	0.597919	784.259644
0.000000	0.598156	775.875000
0.000000	0.598393	768.538513
0.000000	0.598630	762.231445
0.000000	0.598868	757.166565
0.000000	0.599105	753.325989
0.000000	0.599342	750.701294
0.000000	0.599579	749.896423
0.000000	0.599816	750.884521
0.000000	0.600054	753.304138
0.000000	0.600291	757.902832
0.000000	0.600528	763.885376
0.000000	0.600765	769.388550
0.000000	0.601002	774.882935
0.000000	0.601239	779.081055
0.000000	0.601477	784.895874
0.000000	0.601714	792.565247
0.000000	0.601951	802.839539
0.000000	0.602188	817.675598
0.000000	0.602425	834.096069
0.000000	0.602662	851.397400
0.000000	0.602900	869.908569
0.000000	0.603137	891.516785
0.000000	0.603374	917.426514
0.000000	0.603611	947.160706
0.000000	0.603848	979.579529
0.000000	0.604086	1013.282837
0.000000	0.604323	1045.806519
0.000000	0.604560	1080.449829
0.000000	0.604797	1118.865112
0.000000	0.605034	1161.446289
0.000000	0.605271	1202.929565
0.000000	0.605509	1235.993164
0.000000	0.605746	1261.732788
0.000000	0.605983	1282.307007
0.000000	0.606220	1298.407349
0.000000	0.606457	1312.048950
0.000000	0.606694	1324.155029
0.000000	0.606932	1335.694702
0.000000	0.607169	1344.083862
0.000000	0.607406	1342.866211
0.000000	0.607643	1331.379028
0.000000	0.607880	1310.499756
0.000000	0.608117	1280.001831
0.000000	0.608355	1239.350220
0.000000	0.608592	1191.791748
0.000000	0.608829	1142.600830
0.000000	0.609066	1097.042603
0.000000	0.609303	1062.496094
0.000000	0.609541	1039.379639
0.000000	0.609778	1019.116882
0.000000	0.610015	1001.449341
0.000000	0.610252	985.347900
0.000000	0.610489	970.820313
0.000000	0.610726	957.712769
0.000000	0.610964	946.976318
0.000000	0.611201	937.297119
0.000000	0.611438	928.830383
0.000000	0.611675	920.738281
0.000000	0.611912	914.582153
0.000000	0.612149	909.730713
0.000000	0.612387	907.135925
0.000000	0.612624	907.049072
0.000000	0.612861	908.224731
0.000000	0.613098	910.823669
0.000000	0.613335	914.514099
0.000000	0.613573	919.844849
0.000000	0.613810	926.690491
0.000000	0.614047	935.313538
0.000000	0.614284	945.689331
0.000000	0.614521	952.638062
0.000000	0.614758	951.556580
0.000000	0.614996	943.195923
0.000000	0.615233	930.437561
0.000000	0.615470	913.176575
0.000000	0.615707	893.338257
0.000000	0.615944	876.608643
0.000000	0.616181	865.352234
0.000000	0.616419	854.019348
0.000000	0.616656	841.190308
0.000000	0.616893	828.054504
0.000000	0.617130	813.687439
0.000000	0.617367	798.304993
0.000000	0.617604	784.805359
0.000000	0.617842	773.273254
0.000000	0.618079	762.265503
0.000000	0.618316	752.254761
0.000000	0.618553	742.965210
0.000000	0.618790	734.464661
0.000000	0.619028	727.302368
0.000000	0.619265	725.022644
0.000000	0.619502	726.637634
0.000000	0.619739	731.104492
0.000000	0.619976	737.504883
0.000000	0.620213	744.640930
0.000000	0.620451	752.582825
0.000000	0.620688	761.919067
0.000000	0.620925	771.451965
0.000000	0.621162	780.600098
0.000000	0.621399	791.042297
0.000000	0.621636	803.058594
0.000000	0.621874	816.466797
0.000000	0.622111	829.589783
0.000000	0.622348	841.668213
0.000000	0.622585	852.563843
0.000000	0.622822	861.790588
0.000000	0.623060	870.566284
0.000000	0.623297	877.473450
0.000000	0.623534	878.327393
0.000000	0.623771	872.953003
0.000000	0.624008	863.589844
0.000000	0.624245	852.982544
0.000000	0.624483	843.251831
0.000000	0.624720	833.020874
0.000000	0.624957	822.867981
0.000000	0.625194	815.514282
0.000000	0.625431	810.622192
0.000000	0.625668	807.123352
0.000000	0.625906	805.749512
0.000000	0.626143	806.742126
0.000000	0.626380	808.080750
0.000000	0.626617	810.010559
0.000000	0.626854	808.437927
0.000000	0.627092	802.939270
0.000000	0.627329	795.284973
0.000000	0.627566	786.439209
0.000000	0.627803	778.114990
0.000000	0.628040	773.864990
0.000000	0.628277	770.383423
0.000000	0.628515	767.000061
0.000000	0.628752	764.446045
0.000000	0.628989	762.353333
0.000000	0.629226	760.686584
0.000000	0.629463	759.541565
0.000000	0.629700	759.644348
0.000000	0.629938	760.277954
0.000000	0.630175	761.793640
0.000000	0.630412	764.558472
0.000000	0.630649	768.069153
0.000000	0.630886	772.252258
0.000000	0.631123	777.106384
0.000000	0.631361	782.427002
0.000000	0.631598	788.379700
0.000000	0.631835	794.517212
0.000000	0.632072	800.383850
0.000000	0.632309	802.536682
0.000000	0.632547	802.544495
0.000000	0.632784	801.398193
0.000000	0.633021	798.799744
0.000000	0.633258	795.028870
0.000000	0.633495	791.654785
0.000000	0.633732	788.303406
0.000000	0.633970	785.572144
0.000000	0.634207	781.662415
0.000000	0.634444	776.555115
0.000000	0.634681	770.176880
0.000000	0.634918	763.148315
0.000000	0.635155	756.300903
0.000000	0.635393	751.666382
0.000000	0.635630	752.734619
0.000000	0.635867	761.099426
0.000000	0.636104	778.036621
0.000000	0.636341	802.287292
0.000000	0.636579	833.894470
0.000000	0.636816	866.657837
0.000000	0.637053	888.374390
0.000000	0.637290	899.304138
0.000000	0.637527	899.626465
0.000000	0.637764	890.520813
0.000000	0.638002	874.922729
0.000000	0.638239	855.031799
0.000000	0.638476	835.648071
0.000000	0.638713	822.329468
0.000000	0.638950	820.578125
0.000000	0.639187	825.943115
0.000000	0.639425	828.306396
0.000000	0.639662	826.311340
0.000000	0.639899	823.854309
0.000000	0.640136	823.716431
0.000000	0.640373	826.780090
0.000000	0.640611	827.324890
0.000000	0.640848	825.916077
0.000000	0.641085	822.407776
0.000000	0.641322	815.850769
0.000000	0.641559	806.645996
0.000000	0.641796	795.557739
0.000000	0.642034	784.296997
0.000000	0.642271	775.181824
0.000000	0.642508	770.346741
0.000000	0.642745	767.762085
0.000000	0.642982	766.202026
0.000000	0.643219	766.136475
0.000000	0.643457	767.783203
0.000000	0.643694	770.275391
0.000000	0.643931	774.257324
0.000000	0.644168	780.629395
0.000000	0.644405	788.668091
0.000000	0.644642	800.054565
0.000000	0.644880	815.170349
0.000000	0.645117	834.208923
0.000000	0.645354	853.399902
0.000000	0.645591	873.602112
0.000000	0.645828	893.874329
0.000000	0.646066	908.598511
0.000000	0.646303	915.991943
0.000000	0.646540	919.599976
0.000000	0.646777	921.649902
0.000000	0.647014	922.900146
0.000000	0.647251	925.530762
0.000000	0.647489	932.158447
0.000000	0.647726	941.700073
0.000000	0.647963	958.070801
0.000000	0.648200	968.569031
0.000000	0.648437	970.938477
0.000000	0.648674	966.385742
0.000000	0.648912	956.502808
0.000000	0.649149	941.855530
0.000000	0.649386	923.880066
0.000000	0.649623	906.382935
0.000000	0.649860	893.855591
0.000000	0.650097	887.908142
0.000000	0.650335	883.105591
0.000000	0.650572	879.644897
0.000000	0.650809	877.899414
0.000000	0.651046	874.680237
0.000000	0.651283	870.462158
0.000000	0.651521	867.940430
0.000000	0.651758	866.804016
0.000000	0.651995	865.694702
0.000000	0.652232	863.164185
0.000000	0.652469	861.970764
0.000000	0.652706	864.681946
0.000000	0.652944	872.115662
0.000000	0.653181	885.531921
0.000000	0.653418	903.416016
0.000000	0.653655	925.504272
0.000000	0.653892	953.075684
0.000000	0.654130	985.531555
0.000000	0.654367	1018.189270
0.000000	0.654604	1042.644653
0.000000	0.654841	1058.090942
0.000000	0.655078	1064.851074
0.000000	0.655315	1065.772339
0.000000	0.655553	1062.013794
0.000000	0.655790	1053.738647
0.000000	0.656027	1042.325073
0.000000	0.656264	1032.213745
0.000000	0.656501	1027.030151
0.000000	0.656738	1024.674072
0.000000	0.656976	1022.280334
0.000000	0.657213	1020.278015
0.000000	0.657450	1017.754578
0.000000	0.657687	1015.287109
0.000000	0.657924	1012.503845
0.000000	0.658162	1007.604919
0.000000	0.658399	1002.646973
0.000000	0.658636	999.503235
0.000000	0.658873	997.260925
0.000000	0.659110	995.250793
0.000000	0.659347	993.232544
0.000000	0.659585	991.204285
0.000000	0.659822	989.183411
0.000000	0.660059	987.331604
0.000000	0.660296	985.949341
0.000000	0.660533	984.966675
0.000000	0.660770	984.640991
0.000000	0.661008	984.453613
0.000000	0.661245	984.061584
0.000000	0.661482	983.208923
0.000000	0.661719	982.361389
0.000000	0.661956	981.389771
0.000000	0.662193	979.189941
0.000000	0.662431	976.391785
0.000000	0.662668	972.888794
0.000000	0.662905	969.753845
0.000000	0.663142	967.058960
0.000000	0.663379	965.151733
0.000000	0.663617	963.075134
0.000000	0.663854	961.589905
0.000000	0.664091	962.244751
0.000000	0.664328	964.737061
0.000000	0.664565	968.371033
0.000000	0.664802	972.797058
0.000000	0.665040	978.176147
0.000000	0.665277	983.748474
0.000000	0.665514	988.815186
0.000000	0.665751	993.180847
0.000000	0.665988	997.470947
0.000000	0.666225	1002.078308
0.000000	0.666463	1007.032837
0.000000	0.666700	1011.881592
0.000000	0.666937	1018.610962
0.000000	0.667174	1024.929321
0.000000	0.667411	1033.301514
0.000000	0.667648	1048.536743
0.000000	0.667886	1066.793823
0.000000	0.668123	1082.300659
0.000000	0.668360	1093.123169
0.000000	0.668597	1099.867432
0.000000	0.668834	1103.617432
0.000000	0.669072	1104.928101
0.000000	0.669309	1100.514648
0.000000	0.669546	1090.628540
0.000000	0.669783	1073.429932
0.000000	0.670020	1055.427368
0.000000	0.670257	1034.713257
0.000000	0.670495	1013.312622
0.000000	0.670732	995.277100
0.000000	0.670969	986.408752
0.000000	0.671206	983.391541
0.000000	0.671443	982.023071
0.000000	0.671681	982.100342
0.000000	0.671918	980.925903
0.000000	0.672155	980.419495
0.000000	0.672392	980.724487
0.000000	0.672629	981.173767
0.000000	0.672866	981.882141
0.000000	0.673104	980.789978
0.000000	0.673341	976.401245
0.000000	0.673578	970.165710
0.000000	0.673815	963.539856
0.000000	0.674052	958.585571
0.000000	0.674289	957.085266
0.000000	0.674527	956.336914
0.000000	0.674764	956.814697
0.000000	0.675001	958.937134
0.000000	0.675238	961.594788
0.000000	0.675475	964.972107
0.000000	0.675712	969.226685
0.000000	0.675950	973.828491
0.000000	0.676187	980.563293
0.000000	0.676424	990.364685
0.000000	0.676661	1004.118713
0.000000	0.676898	1023.608826
0.000000	0.677136	1050.075439
0.000000	0.677373	1085.059204
0.000000	0.677610	1128.996094
0.000000	0.677847	1182.055298
0.000000	0.678084	1244.340088
0.000000	0.678321	1311.091309
0.000000	0.678559	1368.660522
0.000000	0.678796	1415.164795
0.000000	0.679033	1450.174072
0.000000	0.679270	1472.952637
0.000000	0.679507	1483.748291
0.000000	0.679744	1484.376099
0.000000	0.679982	1474.262451
0.000000	0.680219	1453.504517
0.000000	0.680456	1422.686768
0.000000	0.680693	1386.251953
0.000000	0.680930	1347.929443
0.000000	0.681167	1313.469604
0.000000	0.681405	1290.323853
0.000000	0.681642	1276.025024
0.000000	0.681879	1262.186157
0.000000	0.682116	1248.409790
0.000000	0.682353	1235.404541
0.000000	0.682591	1223.386108
0.000000	0.682828	1212.802246
0.000000	0.683065	1203.834229
0.000000	0.683302	1196.465088
0.000000	0.683539	1189.342896
0.000000	0.683776	1182.444824
0.000000	0.684014	1174.608887
0.000000	0.684251	1165.502563
0.000000	0.684488	1154.509033
0.000000	0.684725	1142.111328
0.000000	0.684962	1128.966187
0.000000	0.685199	1115.375854
0.000000	0.685437	1101.838135
0.000000	0.685674	1088.527588
0.000000	0.685911	1076.359985
0.000000	0.686148	1063.714844
0.000000	0.686385	1051.654541
0.000000	0.686623	1039.082275
0.000000	0.686860	1028.070313
0.000000	0.687097	1020.914124
0.000000	0.687334	1016.129761
0.000000	0.687571	1014.686707
0.000000	0.687808	1016.989197
0.000000	0.688046	1023.810974
0.000000	0.688283	1037.225342
0.000000	0.688520	1056.942139
0.000000	0.688757	1083.928223
0.000000	0.688994	1116.452881
0.000000	0.689231	1154.787109
0.000000	0.689469	1196.345215
0.000000	0.689706	1234.172607
0.000000	0.689943	1265.479614
0.000000	0.690180	1283.890869
0.000000	0.690417	1287.248413
0.000000	0.690655	1274.540527
0.000000	0.690892	1246.002075
0.000000	0.691129	1204.462158
0.000000	0.691366	1153.448242
0.000000	0.691603	1099.324219
0.000000	0.691840	1050.620361
0.000000	0.692078	1018.506897
0.000000	0.692315	1003.495911
0.000000	0.692552	995.059021
0.000000	0.692789	989.802490
0.000000	0.693026	985.705017
0.000000	0.693263	984.610840
0.000000	0.693501	987.249695
0.000000	0.693738	991.849670
0.000000	0.693975	998.432007
0.000000	0.694212	1003.450195
0.000000	0.694449	1004.622925
0.000000	0.694687	998.756165
0.000000	0.694924	986.796509
0.000000	0.695161	970.841614
0.000000	0.695398	953.823914
0.000000	0.695635	939.762573
0.000000	0.695872	933.064087
0.000000	0.696110	929.128296
0.000000	0.696347	926.441772
0.000000	0.696584	924.449951
0.000000	0.696821	923.668945
0.000000	0.697058	925.005920
0.000000	0.697295	926.093384
0.000000	0.697533	927.358276
0.000000	0.697770	927.950378
0.000000	0.698007	927.931885
0.000000	0.698244	927.982056
0.000000	0.698481	928.417358
0.000000	0.698718	929.263489
0.000000	0.698956	931.446289
0.000000	0.699193	933.984131
0.000000	0.699430	937.696899
0.000000	0.699667	942.452820
0.000000	0.699904	947.936523
0.000000	0.700141	954.958069
0.000000	0.700379	963.363342
0.000000	0.700616	973.181458
0.000000	0.700853	982.096863
0.000000	0.701090	987.934509
0.000000	0.701327	992.519775
0.000000	0.701565	996.238831
0.000000	0.701802	1000.224731
0.000000	0.702039	1004.118591
0.000000	0.702276	1007.921448
0.000000	0.702513	1012.252197
0.000000	0.702750	1019.090942
0.000000	0.702988	1024.112793
0.000000	0.703225	1028.448608
0.000000	0.703462	1034.142456
0.000000	0.703699	1041.129761
0.000000	0.703936	1051.149048
0.000000	0.704174	1065.274048
0.000000	0.704411	1082.882202
0.000000	0.704648	1103.259888
0.000000	0.704885	1121.195557
0.000000	0.705122	1131.830933
0.000000	0.705359	1134.687500
0.000000	0.705597	1129.188110
0.000000	0.705834	1114.897095
0.000000	0.706071	1093.075195
0.000000	0.706308	1066.306519
0.000000	0.706545	1040.200439
0.000000	0.706782	1019.532349
0.000000	0.707020	1007.910889
0.000000	0.707257	999.487183
0.000000	0.707494	994.204651
0.000000	0.707731	990.465210
0.000000	0.707968	987.460999
0.000000	0.708205	983.909607
0.000000	0.708443	974.978149
0.000000	0.708680	959.867554
0.000000	0.708917	940.567017
0.000000	0.709154	919.755798
0.000000	0.709391	900.500061
0.000000	0.709629	886.094788
0.000000	0.709866	874.522461
0.000000	0.710103	865.249023
0.000000	0.710340	857.647339
0.000000	0.710577	851.056274
0.000000	0.710814	845.586670
0.000000	0.711052	840.967224
0.000000	0.711289	837.018738
0.000000	0.711526	835.589417
0.000000	0.711763	835.530579
0.000000	0.712000	835.967590
0.000000	0.712237	837.003540
0.000000	0.712475	835.926453
0.000000	0.712712	831.768066
0.000000	0.712949	827.098389
0.000000	0.713186	822.958313
0.000000	0.713423	820.965027
0.000000	0.713661	819.681763
0.000000	0.713898	819.384155
0.000000	0.714135	818.656311
0.000000	0.714372	818.574219
0.000000	0.714609	819.956970
0.000000	0.714846	823.031067
0.000000	0.715084	828.830017
0.000000	0.715321	839.402710
0.000000	0.715558	856.212219
0.000000	0.715795	880.333069
0.000000	0.716032	914.281189
0.000000	0.716269	960.346069
0.000000	0.716507	1017.310059
0.000000	0.716744	1085.257202
0.000000	0.716981	1157.690674
0.000000	0.717218	1221.274292
0.000000	0.717455	1274.519165
0.000000	0.717692	1316.229980
0.000000	0.717930	1345.938965
0.000000	0.718167	1362.504395
0.000000	0.718404	1366.092407
0.000000	0.718641	1358.628784
0.000000	0.718878	1340.851685
0.000000	0.719115	1313.921021
0.000000	0.719353	1282.802246
0.000000	0.719590	1254.110474
0.000000	0.719827	1233.265625
0.000000	0.720064	1220.887817
0.000000	0.720301	1199.989990
0.000000	0.720539	1172.454346
0.000000	0.720776	1137.819214
0.000000	0.721013	1095.321777
0.000000	0.721250	1045.077393
0.000000	0.721487	992.537659
0.000000	0.721724	942.449219
0.000000	0.721962	903.013428
0.000000	0.722199	881.885864
0.000000	0.722436	865.614136
0.000000	0.722673	849.989258
0.000000	0.722910	836.080322
0.000000	0.723148	824.310181
0.000000	0.723385	814.246216
0.000000	0.723622	806.825195
0.000000	0.723859	802.547119
0.000000	0.724096	803.177429
0.000000	0.724333	808.577942
0.000000	0.724571	817.733582
0.000000	0.724808	828.601318
0.000000	0.725045	838.905701
0.000000	0.725282	849.576660
0.000000	0.725519	860.528320
0.000000	0.725756	871.467712
0.000000	0.725994	881.194153
0.000000	0.726231	889.096191
0.000000	0.726468	897.163635
0.000000	0.726705	905.586121
0.000000	0.726942	914.738770
0.000000	0.727179	924.248230
0.000000	0.727417	934.146606
0.000000	0.727654	941.981506
0.000000	0.727891	946.288635
0.000000	0.728128	948.673767
0.000000	0.728365	948.154053
0.000000	0.728603	945.507935
0.000000	0.728840	942.755615
0.000000	0.729077	941.732788
0.000000	0.729314	945.347473
0.000000	0.729551	953.250305
0.000000	0.729788	963.206543
0.000000	0.730026	975.545471
0.000000	0.730263	988.638428
0.000000	0.730500	1003.735779
0.000000	0.730737	1022.257996
0.000000	0.730974	1044.089478
0.000000	0.731211	1070.557617
0.000000	0.731449	1103.031860
0.000000	0.731686	1142.048706
0.000000	0.731923	1190.731812
0.000000	0.732160	1249.471558
0.000000	0.732397	1312.940430
0.000000	0.732635	1369.485840
0.000000	0.732872	1417.443481
0.000000	0.733109	1455.077515
0.000000	0.733346	1479.479370
0.000000	0.733583	1489.163452
0.000000	0.733820	1482.780518
0.000000	0.734058	1460.623535
0.000000	0.734295	1422.557007
0.000000	0.734532	1369.402954
0.000000	0.734769	1305.263306
0.000000	0.735006	1237.046753
0.000000	0.735243	1173.923096
0.000000	0.735481	1126.194702
0.000000	0.735718	1102.306030
0.000000	0.735955	1083.412354
0.000000	0.736192	1067.865356
0.000000	0.736429	1057.036743
0.000000	0.736667	1050.436523
0.000000	0.736904	1047.774170
0.000000	0.737141	1049.744873
0.000000	0.737378	1056.195679
0.000000	0.737615	1067.136230
0.000000	0.737852	1078.838379
0.000000	0.738090	1090.071167
0.000000	0.738327	1099.701782
0.000000	0.738564	1108.495850
0.000000	0.738801	1118.076782
0.000000	0.739038	1129.125977
0.000000	0.739275	1140.254395
0.000000	0.739513	1150.601685
0.000000	0.739750	1161.604004
0.000000	0.739987	1173.007080
0.000000	0.740224	1183.501099
0.000000	0.740461	1192.343872
0.000000	0.740698	1200.690674
0.000000	0.740936	1207.758179
0.000000	0.741173	1214.281250
0.000000	0.741410	1221.206787
0.000000	0.741647	1228.641602
0.000000	0.741884	1235.882690
0.000000	0.742122	1242.971313
0.000000	0.742359	1249.740234
0.000000	0.742596	1255.662964
0.000000	0.742833	1259.709839
0.000000	0.743070	1261.932495
0.000000	0.743307	1262.280029
0.000000	0.743545	1260.345581
0.000000	0.743782	1255.041992
0.000000	0.744019	1244.350464
0.000000	0.744256	1226.959961
0.000000	0.744493	1205.652832
0.000000	0.744730	1184.130737
0.000000	0.744968	1162.561646
0.000000	0.745205	1142.318970
0.000000	0.745442	1123.773193
0.000000	0.745679	1108.149048
0.000000	0.745916	1095.310669
0.000000	0.746154	1085.019653
0.000000	0.746391	1079.124268
0.000000	0.746628	1077.527710
0.000000	0.746865	1079.018677
0.000000	0.747102	1083.592163
0.000000	0.747339	1091.204834
0.000000	0.747577	1100.221069
0.000000	0.747814	1106.711914
0.000000	0.748051	1114.667114
0.000000	0.748288	1124.614990
0.000000	0.748525	1136.568359
0.000000	0.748762	1148.982788
0.000000	0.749000	1160.859375
0.000000	0.749237	1169.133057
0.000000	0.749474	1172.856079
0.000000	0.749711	1174.055298
0.000000	0.749948	1176.045776
0.000000	0.750185	1181.978638
0.000000	0.750423	1192.463989
0.000000	0.750660	1203.288940
0.000000	0.750897	1211.560791
0.000000	0.751134	1218.190552
0.000000	0.751371	1226.120117
0.000000	0.751609	1236.529907
0.000000	0.751846	1251.057251
0.000000	0.752083	1270.641479
0.000000	0.752320	1296.333374
0.000000	0.752557	1327.430420
0.000000	0.752794	1364.241943
0.000000	0.753032	1402.747925
0.000000	0.753269	1434.288940
0.000000	0.753506	1457.327393
0.000000	0.753743	1469.931763
0.000000	0.753980	1470.706787
0.000000	0.754218	1459.294922
0.000000	0.754455	1436.508545
0.000000	0.754692	1402.711670
0.000000	0.754929	1359.885254
0.000000	0.755166	1311.217163
0.000000	0.755403	1260.951782
0.000000	0.755641	1215.497925
0.000000	0.755878	1182.929199
0.000000	0.756115	1161.287842
0.000000	0.756352	1141.043213
0.000000	0.756589	1123.805786
0.000000	0.756826	1108.796631
0.000000	0.757064	1095.502197
0.000000	0.757301	1083.433716
0.000000	0.757538	1072.324951
0.000000	0.757775	1062.910767
0.000000	0.758012	1054.136841
0.000000	0.758249	1045.902344
0.000000	0.758487	1037.537354
0.000000	0.758724	1030.116089
0.000000	0.758961	1022.720642
0.000000	0.759198	1015.052917
0.000000	0.759435	1007.377747
0.000000	0.759672	1001.146606
0.000000	0.759910	995.438232
0.000000	0.760147	990.265869
0.000000	0.760384	985.776001
0.000000	0.760621	982.352844
0.000000	0.760858	980.594482
0.000000	0.761096	979.335999
0.000000	0.761333	978.550476
0.000000	0.761570	977.748047
0.000000	0.761807	976.979797
0.000000	0.762044	976.889893
0.000000	0.762281	978.717041
0.000000	0.762519	981.440918
0.000000	0.762756	985.578796
0.000000	0.762993	991.385864
0.000000	0.763230	999.007385
0.000000	0.763467	1008.526917
0.000000	0.763704	1019.308228
0.000000	0.763942	1029.010620
0.000000	0.764179	1036.218750
0.000000	0.764416	1041.979980
0.000000	0.764653	1044.700806
0.000000	0.764890	1045.713501
0.000000	0.765128	1045.132813
0.000000	0.765365	1043.342407
0.000000	0.765602	1040.715454
0.000000	0.765839	1038.763794
0.000000	0.766076	1037.025879
0.000000	0.766313	1035.625977
0.000000	0.766551	1032.758179
0.000000	0.766788	1028.856323
0.000000	0.767025	1023.589844
0.000000	0.767262	1017.701904
0.000000	0.767499	1010.991760
0.000000	0.767736	1005.092773
0.000000	0.767974	1000.470825
0.000000	0.768211	997.105103
0.000000	0.768448	996.139465
0.000000	0.768685	997.940613
0.000000	0.768922	1003.615906
0.000000	0.769159	1014.706482
0.000000	0.769397	1033.458374
0.000000	0.769634	1063.905396
0.000000	0.769871	1107.311279
0.000000	0.770108	1164.156006
0.000000	0.770345	1234.289673
0.000000	0.770583	1304.837646
0.000000	0.770820	1368.866211
0.000000	0.771057	1426.048340
0.000000	0.771294	1475.223145
0.000000	0.771531	1514.400879
0.000000	0.771769	1541.298828
0.000000	0.772006	1553.921265
0.000000	0.772243	1551.649658
0.000000	0.772480	1535.129272
0.000000	0.772717	1505.650269
0.000000	0.772954	1463.095215
0.000000	0.773192	1406.254150
0.000000	0.773429	1338.485229
0.000000	0.773666	1263.583496
0.000000	0.773903	1187.728760
0.000000	0.774140	1123.151001
0.000000	0.774377	1084.474854
0.000000	0.774615	1052.002075
0.000000	0.774852	1025.110107
0.000000	0.775089	1000.579956
0.000000	0.775326	978.669556
0.000000	0.775563	961.307251
0.000000	0.775800	949.515808
0.000000	0.776038	940.908020
0.000000	0.776275	937.394653
0.000000	0.776512	939.611694
0.000000	0.776749	948.902222
0.000000	0.776986	963.647522
0.000000	0.777223	982.814636
0.000000	0.777461	1003.024597
0.000000	0.777698	1014.905457
0.000000	0.777935	1018.973328
0.000000	0.778172	1017.167358
0.000000	0.778409	1012.010864
0.000000	0.778647	1007.076294
0.000000	0.778884	1007.440247
0.000000	0.779121	1019.904785
0.000000	0.779358	1050.533325
0.000000	0.779595	1085.655029
0.000000	0.779832	1113.975830
0.000000	0.780070	1134.426758
0.000000	0.780307	1146.683472
0.000000	0.780544	1149.637329
0.000000	0.780781	1143.966797
0.000000	0.781018	1129.793335
0.000000	0.781255	1106.455688
0.000000	0.781493	1073.813721
0.000000	0.781730	1035.031982
0.000000	0.781967	994.962219
0.000000	0.782204	959.877869
0.000000	0.782441	937.726135
0.000000	0.782679	934.232361
0.000000	0.782916	936.770386
0.000000	0.783153	947.178162
0.000000	0.783390	965.689880
0.000000	0.783627	992.128967
0.000000	0.783864	1025.762451
0.000000	0.784102	1063.191406
0.000000	0.784339	1093.237183
0.000000	0.784576	1113.311401
0.000000	0.784813	1123.896606
0.000000	0.785050	1126.431274
0.000000	0.785287	1123.369751
0.000000	0.785525	1115.433716
0.000000	0.785762	1103.478027
0.000000	0.785999	1092.594971
0.000000	0.786236	1086.299316
0.000000	0.786473	1085.699463
0.000000	0.786711	1084.725586
0.000000	0.786948	1082.170288
0.000000	0.787185	1080.212769
0.000000	0.787422	1078.447754
0.000000	0.787659	1078.387573
0.000000	0.787896	1079.956665
0.000000	0.788134	1082.485352
0.000000	0.788371	1085.330322
0.000000	0.788608	1088.910034
0.000000	0.788845	1091.844116
0.000000	0.789082	1095.088257
0.000000	0.789319	1099.106079
0.000000	0.789557	1104.034180
0.000000	0.789794	1108.883423
0.000000	0.790031	1114.888062
0.000000	0.790268	1122.221313
0.000000	0.790505	1130.243774
0.000000	0.790743	1138.727051
0.000000	0.790980	1142.969849
0.000000	0.791217	1143.768188
0.000000	0.791454	1142.411011
0.000000	0.791691	1140.116943
0.000000	0.791928	1139.342407
0.000000	0.792166	1141.790527
0.000000	0.792403	1144.187378
0.000000	0.792640	1143.792358
0.000000	0.792877	1140.983643
0.000000	0.793114	1136.800171
0.000000	0.793351	1132.453369
0.000000	0.793589	1127.569702
0.000000	0.793826	1122.809692
0.000000	0.794063	1118.575562
0.000000	0.794300	1114.500122
0.000000	0.794537	1111.015747
0.000000	0.794774	1109.364014
0.000000	0.795012	1109.332886
0.000000	0.795249	1112.649170
0.000000	0.795486	1119.033081
0.000000	0.795723	1127.741577
0.000000	0.795960	1133.534424
0.000000	0.796197	1136.676270
0.000000	0.796435	1138.953735
0.000000	0.796672	1142.134644
0.000000	0.796909	1142.390015
0.000000	0.797146	1132.394165
0.000000	0.797383	1115.195557
0.000000	0.797621	1091.850464
0.000000	0.797858	1064.000610
0.000000	0.798095	1036.600952
0.000000	0.798332	1014.042542
0.000000	0.798569	1000.638367
0.000000	0.798806	993.747131
0.000000	0.799044	988.685974
0.000000	0.799281	986.241394
0.000000	0.799518	986.075256
0.000000	0.799755	988.172302
0.000000	0.799992	992.168335
0.000000	0.800230	997.012085
0.000000	0.800467	1002.707886
0.000000	0.800704	1008.181580
0.000000	0.800941	1015.143250
0.000000	0.801178	1022.987976
0.000000	0.801415	1030.088989
0.000000	0.801653	1035.255859
0.000000	0.801890	1039.878784
0.000000	0.802127	1043.000977
0.000000	0.802364	1042.482178
0.000000	0.802601	1037.582642
0.000000	0.802838	1028.471069
0.000000	0.803076	1016.348206
0.000000	0.803313	1002.251648
0.000000	0.803550	989.522217
0.000000	0.803787	980.890015
0.000000	0.804024	974.196594
0.000000	0.804261	970.250305
0.000000	0.804499	969.083069
0.000000	0.804736	970.883545
0.000000	0.804973	975.272461
0.000000	0.805210	983.595337
0.000000	0.805447	995.875183
0.000000	0.805685	1010.936646
0.000000	0.805922	1027.845215
0.000000	0.806159	1045.727783
0.000000	0.806396	1066.019897
0.000000	0.806633	1085.939209
0.000000	0.806870	1103.259277
0.000000	0.807108	1118.651611
0.000000	0.807345	1133.435303
0.000000	0.807582	1147.609985
0.000000	0.807819	1159.967407
0.000000	0.808056	1170.334106
0.000000	0.808293	1170.781860
0.000000	0.808531	1163.130859
0.000000	0.808768	1151.692383
0.000000	0.809005	1139.400391
0.000000	0.809242	1129.055054
0.000000	0.809479	1124.476440
0.000000	0.809717	1123.968262
0.000000	0.809954	1127.985840
0.000000	0.810191	1133.555542
0.000000	0.810428	1140.649536
0.000000	0.810665	1148.725830
0.000000	0.810902	1156.670654
0.000000	0.811140	1158.947998
0.000000	0.811377	1154.249878
0.000000	0.811614	1146.719116
0.000000	0.811851	1138.026245
0.000000	0.812088	1128.758911
0.000000	0.812325	1121.997192
0.000000	0.812563	1120.240723
0.000000	0.812800	1120.619263
0.000000	0.813037	1120.810425
0.000000	0.813274	1120.362305
0.000000	0.813511	1120.034302
0.000000	0.813748	1119.786987
0.000000	0.813986	1120.336670
0.000000	0.814223	1121.106567
0.000000	0.814460	1122.272217
0.000000	0.814697	1124.332031
0.000000	0.814934	1126.399292
0.000000	0.815172	1129.564087
0.000000	0.815409	1133.603394
0.000000	0.815646	1139.485474
0.000000	0.815883	1147.312012
0.000000	0.816120	1156.029541
0.000000	0.816357	1164.364990
0.000000	0.816595	1167.423462
0.000000	0.816832	1162.518066
0.000000	0.817069	1151.725830
0.000000	0.817306	1135.853149
0.000000	0.817543	1116.435181
0.000000	0.817780	1097.025757
0.000000	0.818018	1079.393433
0.000000	0.818255	1065.909058
0.000000	0.818492	1055.630737
0.000000	0.818729	1049.789551
0.000000	0.818966	1046.463989
0.000000	0.819204	1046.826660
0.000000	0.819441	1052.787720
0.000000	0.819678	1065.072266
0.000000	0.819915	1085.881836
0.000000	0.820152	1115.428833
0.000000	0.820389	1154.041992
0.000000	0.820627	1200.657227
0.000000	0.820864	1249.963745
0.000000	0.821101	1286.778687
0.000000	0.821338	1309.106079
0.000000	0.821575	1318.003906
0.000000	0.821812	1314.598022
0.000000	0.822050	1299.099609
0.000000	0.822287	1272.017700
0.000000	0.822524	1234.791504
0.000000	0.822761	1192.251953
0.000000	0.822998	1149.645020
0.000000	0.823236	1113.572632
0.000000	0.823473	1091.886230
0.000000	0.823710	1078.210083
0.000000	0.823947	1066.018433
0.000000	0.824184	1056.086670
0.000000	0.824421	1048.501099
0.000000	0.824659	1042.219116
0.000000	0.824896	1036.245972
0.000000	0.825133	1030.970825
0.000000	0.825370	1027.262329
0.000000	0.825607	1025.809937
0.000000	0.825844	1025.582886
0.000000	0.826082	1025.004150
0.000000	0.826319	1025.087891
0.000000	0.826556	1025.797607
0.000000	0.826793	1027.595947
0.000000	0.827030	1029.763184
0.000000	0.827267	1034.131226
0.000000	0.827505	1041.774170
0.000000	0.827742	1052.284302
0.000000	0.827979	1065.752441
0.000000	0.828216	1081.685059
0.000000	0.828453	1099.392456
0.000000	0.828691	1113.259766
0.000000	0.828928	1118.963623
0.000000	0.829165	1117.259644
0.000000	0.829402	1110.253418
0.000000	0.829639	1097.211670
0.000000	0.829876	1078.559448
0.000000	0.830114	1055.150269
0.000000	0.830351	1031.518555
0.000000	0.830588	1011.222839
0.000000	0.830825	999.336426
0.000000	0.831062	991.135803
0.000000	0.831299	984.868347
0.000000	0.831537	981.672546
0.000000	0.831774	980.300598
0.000000	0.832011	979.339783
0.000000	0.832248	978.403809
0.000000	0.832485	976.818542
0.000000	0.832722	973.754578
0.000000	0.832960	963.664673
0.000000	0.833197	947.552246
0.000000	0.833434	929.962097
0.000000	0.833671	918.231567
0.000000	0.833908	910.996643
0.000000	0.834146	904.343262
0.000000	0.834383	898.825256
0.000000	0.834620	895.688232
0.000000	0.834857	894.744751
0.000000	0.835094	895.628235
0.000000	0.835331	898.181885
0.000000	0.835569	900.433350
0.000000	0.835806	902.892761
0.000000	0.836043	905.648987
0.000000	0.836280	908.944092
0.000000	0.836517	912.184570
0.000000	0.836754	915.374939
0.000000	0.836992	918.407349
0.000000	0.837229	921.892395
0.000000	0.837466	925.322876
0.000000	0.837703	927.886902
0.000000	0.837940	929.369873
0.000000	0.838178	929.989624
0.000000	0.838415	930.436829
0.000000	0.838652	930.183777
0.000000	0.838889	929.169373
0.000000	0.839126	928.461182
0.000000	0.839363	930.266785
0.000000	0.839601	934.350037
0.000000	0.839838	940.006348
0.000000	0.840075	947.976685
0.000000	0.840312	958.964905
0.000000	0.840549	973.714722
0.000000	0.840786	993.866577
0.000000	0.841024	1020.783813
0.000000	0.841261	1054.639282
0.000000	0.841498	1094.632080
0.000000	0.841735	1138.746094
0.000000	0.841972	1176.976074
0.000000	0.842210	1207.736694
0.000000	0.842447	1231.524414
0.000000	0.842684	1247.635864
0.000000	0.842921	1255.730347
0.000000	0.843158	1257.372070
0.000000	0.843395	1251.258789
0.000000	0.843633	1237.406494
0.000000	0.843870	1216.312256
0.000000	0.844107	1189.568481
0.000000	0.844344	1161.549683
0.000000	0.844581	1138.690430
0.000000	0.844818	1129.458130
0.000000	0.845056	1128.247437
0.000000	0.845293	1131.669067
0.000000	0.845530	1136.150513
0.000000	0.845767	1141.044678
0.000000	0.846004	1144.455566
0.000000	0.846241	1148.108276
0.000000	0.846479	1150.576538
0.000000	0.846716	1152.184937
0.000000	0.846953	1152.791504
0.000000	0.847190	1152.612671
0.000000	0.847427	1151.496094
0.000000	0.847665	1149.881470
0.000000	0.847902	1147.594604
0.000000	0.848139	1144.426636
0.000000	0.848376	1142.203857
0.000000	0.848613	1140.634277
0.000000	0.848850	1141.307007
0.000000	0.849088	1142.101318
0.000000	0.849325	1143.063232
0.000000	0.849562	1144.371460
0.000000	0.849799	1146.098999
0.000000	0.850036	1148.201294
0.000000	0.850273	1151.354614
0.000000	0.850511	1155.359375
0.000000	0.850748	1159.571655
0.000000	0.850985	1164.130859
0.000000	0.851222	1168.300781
0.000000	0.851459	1172.301758
0.000000	0.851697	1175.795776
0.000000	0.851934	1179.479736
0.000000	0.852171	1182.693726
0.000000	0.852408	1185.823853
0.000000	0.852645	1189.600098
0.000000	0.852882	1194.294067
0.000000	0.853120	1200.939087
0.000000	0.853357	1209.529297
0.000000	0.853594	1217.556641
0.000000	0.853831	1223.897827
0.000000	0.854068	1229.621094
0.000000	0.854305	1232.042358
0.000000	0.854543	1229.639160
0.000000	0.854780	1223.673096
0.000000	0.855017	1215.298462
0.000000	0.855254	1206.807129
0.000000	0.855491	1202.219238
0.000000	0.855729	1201.572632
0.000000	0.855966	1202.068726
0.000000	0.856203	1203.171143
0.000000	0.856440	1205.676392
0.000000	0.856677	1209.529785
0.000000	0.856914	1216.423706
0.000000	0.857152	1222.360352
0.000000	0.857389	1225.962036
0.000000	0.857626	1227.663818
0.000000	0.857863	1228.484131
0.000000	0.858100	1227.840820
0.000000	0.858337	1224.160034
0.000000	0.858575	1218.159790
0.000000	0.858812	1210.447632
0.000000	0.859049	1201.587280
0.000000	0.859286	1195.643188
0.000000	0.859523	1195.150391
0.000000	0.859761	1197.201050
0.000000	0.859998	1199.922852
0.000000	0.860235	1202.306396
0.000000	0.860472	1204.003662
0.000000	0.860709	1203.038086
0.000000	0.860946	1199.829590
0.000000	0.861184	1194.257690
0.000000	0.861421	1187.282227
0.000000	0.861658	1179.498657
0.000000	0.861895	1173.578369
0.000000	0.862132	1173.030640
0.000000	0.862369	1176.073608
0.000000	0.862607	1179.857178
0.000000	0.862844	1185.088623
0.000000	0.863081	1190.037720
0.000000	0.863318	1193.948608
0.000000	0.863555	1196.836548
0.000000	0.863792	1198.704346
0.000000	0.864030	1200.016846
0.000000	0.864267	1201.667114
0.000000	0.864504	1204.546143
0.000000	0.864741	1207.041870
0.000000	0.864978	1207.688477
0.000000	0.865215	1206.043823
0.000000	0.865453	1202.910767
0.000000	0.865690	1199.343994
0.000000	0.865927	1197.848022
0.000000	0.866164	1197.346680
0.000000	0.866401	1196.395752
0.000000	0.866639	1191.711060
0.000000	0.866876	1182.744507
0.000000	0.867113	1170.054077
0.000000	0.867350	1153.952881
0.000000	0.867587	1134.987183
0.000000	0.867824	1117.302979
0.000000	0.868062	1103.560791
0.000000	0.868299	1090.243530
0.000000	0.868536	1077.491211
0.000000	0.868773	1064.624023
0.000000	0.869010	1052.842041
0.000000	0.869247	1044.056152
0.000000	0.869485	1038.593872
0.000000	0.869722	1034.801392
0.000000	0.869959	1033.743652
0.000000	0.870196	1035.021240
0.000000	0.870433	1037.905273
0.000000	0.870671	1041.620728
0.000000	0.870908	1043.479736
0.000000	0.871145	1044.935913
0.000000	0.871382	1046.537109
0.000000	0.871619	1047.943237
0.000000	0.871856	1049.581421
0.000000	0.872094	1051.308838
0.000000	0.872331	1053.095581
0.000000	0.872568	1054.898560
0.000000	0.872805	1056.657471
0.000000	0.873042	1058.056396
0.000000	0.873279	1058.782349
0.000000	0.873517	1059.532593
0.000000	0.873754	1059.973022
0.000000	0.873991	1060.406616
0.000000	0.874228	1060.704468
0.000000	0.874465	1061.991455
0.000000	0.874703	1063.605835
0.000000	0.874940	1066.064209
0.000000	0.875177	1068.537231
0.000000	0.875414	1072.085693
0.000000	0.875651	1076.401733
0.000000	0.875888	1081.669922
0.000000	0.876126	1087.366577
0.000000	0.876363	1091.288208
0.000000	0.876600	1094.117554
0.000000	0.876837	1096.899658
0.000000	0.877074	1099.169556
0.000000	0.877312	1100.709595
0.000000	0.877549	1101.454712
0.000000	0.877786	1102.103638
0.000000	0.878023	1102.767944
0.000000	0.878260	1102.792847
0.000000	0.878497	1102.330933
0.000000	0.878735	1101.413574
0.000000	0.878972	1099.580566
0.000000	0.879209	1097.227905
0.000000	0.879446	1093.819214
0.000000	0.879683	1090.424805
0.000000	0.879920	1086.594238
0.000000	0.880158	1082.361084
0.000000	0.880395	1077.546753
0.000000	0.880632	1073.340332
0.000000	0.880869	1069.140625
0.000000	0.881106	1065.281738
0.000000	0.881343	1061.497437
0.000000	0.881581	1058.126587
0.000000	0.881818	1055.040527
0.000000	0.882055	1051.861938
0.000000	0.882292	1049.176392
0.000000	0.882529	1048.166748
0.000000	0.882766	1047.751953
0.000000	0.883004	1046.949341
0.000000	0.883241	1046.311768
0.000000	0.883478	1044.617676
0.000000	0.883715	1042.033569
0.000000	0.883952	1038.987793
0.000000	0.884190	1036.624023
0.000000	0.884427	1035.505615
0.000000	0.884664	1035.854858
0.000000	0.884901	1037.242920
0.000000	0.885138	1037.727539
0.000000	0.885375	1036.110596
0.000000	0.885613	1033.449585
0.000000	0.885850	1029.758789
0.000000	0.886087	1025.914673
0.000000	0.886324	1022.458740
0.000000	0.886561	1018.712097
0.000000	0.886799	1015.932373
0.000000	0.887036	1014.574585
0.000000	0.887273	1015.310242
0.000000	0.887510	1019.352417
0.000000	0.887747	1026.791382
0.000000	0.887984	1036.689941
0.000000	0.888222	1049.291016
0.000000	0.888459	1065.219238
0.000000	0.888696	1084.007568
0.000000	0.888933	1102.666748
0.000000	0.889170	1116.380615
0.000000	0.889407	1121.771484
0.000000	0.889645	1120.080566
0.000000	0.889882	1113.896606
0.000000	0.890119	1103.903931
0.000000	0.890356	1090.475342
0.000000	0.890593	1077.856201
0.000000	0.890830	1071.191772
0.000000	0.891068	1072.740601
0.000000	0.891305	1078.524292
0.000000	0.891542	1087.286377
0.000000	0.891779	1098.355835
0.000000	0.892016	1108.433838
0.000000	0.892254	1111.488159
0.000000	0.892491	1106.571777
0.000000	0.892728	1094.874023
0.000000	0.892965	1077.149292
0.000000	0.893202	1053.164063
0.000000	0.893439	1024.277588
0.000000	0.893677	995.869324
0.000000	0.893914	973.601379
0.000000	0.894151	958.661865
0.000000	0.894388	946.084290
0.000000	0.894625	938.046204
0.000000	0.894862	933.478943
0.000000	0.895100	931.717529
0.000000	0.895337	931.994080
0.000000	0.895574	934.727234
0.000000	0.895811	939.155762
0.000000	0.896048	943.446533
0.000000	0.896286	949.260071
0.000000	0.896523	955.652039
0.000000	0.896760	962.123291
0.000000	0.896997	967.823486
0.000000	0.897234	973.520996
0.000000	0.897471	979.813965
0.000000	0.897709	986.700317
0.000000	0.897946	992.075928
0.000000	0.898183	996.002319
0.000000	0.898420	1000.103882
0.000000	0.898657	1004.492859
0.000000	0.898894	1008.865967
0.000000	0.899132	1013.726624
0.000000	0.899369	1015.936768
0.000000	0.899606	1017.631531
0.000000	0.899843	1019.165710
0.000000	0.900080	1021.075378
0.000000	0.900317	1025.290161
0.000000	0.900555	1031.431152
0.000000	0.900792	1039.683350
0.000000	0.901029	1051.090332
0.000000	0.901266	1065.452271
0.000000	0.901503	1083.294800
0.000000	0.901740	1103.323853
0.000000	0.901978	1121.012939
0.000000	0.902215	1130.457764
0.000000	0.902452	1131.999023
0.000000	0.902689	1125.942261
0.000000	0.902926	1112.930542
0.000000	0.903164	1093.202148
0.000000	0.903401	1068.574707
0.000000	0.903638	1042.534546
0.000000	0.903875	1018.548706
0.000000	0.904112	1000.411011
0.000000	0.904349	989.329529
0.000000	0.904587	980.477600
0.000000	0.904824	973.097656
0.000000	0.905061	963.132874
0.000000	0.905298	953.339478
0.000000	0.905535	945.384888
0.000000	0.905773	942.766174
0.000000	0.906010	945.166260
0.000000	0.906247	948.249512
0.000000	0.906484	948.908691
0.000000	0.906721	945.782959
0.000000	0.906958	943.137512
0.000000	0.907196	942.193420
0.000000	0.907433	945.278564
0.000000	0.907670	955.552673
0.000000	0.907907	967.019897
0.000000	0.908144	973.797424
0.000000	0.908381	972.211792
0.000000	0.908619	962.906921
0.000000	0.908856	949.911072
0.000000	0.909093	935.614380
0.000000	0.909330	925.617981
0.000000	0.909567	926.909485
0.000000	0.909804	933.792542
0.000000	0.910042	941.498291
0.000000	0.910279	950.014404
0.000000	0.910516	958.866394
0.000000	0.910753	967.070007
0.000000	0.910990	976.387573
0.000000	0.911228	986.052063
0.000000	0.911465	996.650879
0.000000	0.911702	1007.807190
0.000000	0.911939	1020.255432
0.000000	0.912176	1033.353394
0.000000	0.912413	1046.332520
0.000000	0.912651	1058.598267
0.000000	0.912888	1065.586670
0.000000	0.913125	1068.162842
0.000000	0.913362	1068.734619
0.000000	0.913599	1068.060913
0.000000	0.913836	1066.556152
0.000000	0.914074	1065.440308
0.000000	0.914311	1068.507202
0.000000	0.914548	1073.256836
0.000000	0.914785	1079.559937
0.000000	0.915022	1087.303711
0.000000	0.915260	1097.752075
0.000000	0.915497	1111.566040
0.000000	0.915734	1129.112183
0.000000	0.915971	1150.031738
0.000000	0.916208	1173.178101
0.000000	0.916445	1197.723022
0.000000	0.916683	1221.833862
0.000000	0.916920	1236.936646
0.000000	0.917157	1241.154541
0.000000	0.917394	1236.288696
0.000000	0.917631	1223.108887
0.000000	0.917868	1202.939087
0.000000	0.918106	1177.170532
0.000000	0.918343	1149.814575
0.000000	0.918580	1125.217529
0.000000	0.918817	1108.010742
0.000000	0.919054	1093.343384
0.000000	0.919291	1079.117920
0.000000	0.919529	1066.120239
0.000000	0.919766	1053.589355
0.000000	0.920003	1042.390503
0.000000	0.920240	1032.549194
0.000000	0.920477	1023.584473
0.000000	0.920715	1016.218445
0.000000	0.920952	1010.325012
0.000000	0.921189	1005.588806
0.000000	0.921426	1001.607849
0.000000	0.921663	998.373352
0.000000	0.921900	995.423706
0.000000	0.922138	993.059814
0.000000	0.922375	989.839417
0.000000	0.922612	984.426941
0.000000	0.922849	977.193237
0.000000	0.923086	969.345703
0.000000	0.923323	962.649536
0.000000	0.923561	956.644287
0.000000	0.923798	950.821838
0.000000	0.924035	945.616150
0.000000	0.924272	941.567139
0.000000	0.924509	938.183167
0.000000	0.924747	935.123230
0.000000	0.924984	932.237915
0.000000	0.925221	929.847534
0.000000	0.925458	927.182373
0.000000	0.925695	924.444275
0.000000	0.925932	921.522644
0.000000	0.926170	919.436157
0.000000	0.926407	917.650879
0.000000	0.926644	916.565613
0.000000	0.926881	915.600830
0.000000	0.927118	914.395264
0.000000	0.927355	913.455200
0.000000	0.927593	912.707642
0.000000	0.927830	912.426331
0.000000	0.928067	912.859985
0.000000	0.928304	913.848206
0.000000	0.928541	914.578613
0.000000	0.928779	914.110168
0.000000	0.929016	913.268372
0.000000	0.929253	912.253723
0.000000	0.929490	912.858582
0.000000	0.929727	914.015686
0.000000	0.929964	915.422424
0.000000	0.930202	916.513977
0.000000	0.930439	915.540039
0.000000	0.930676	912.340393
0.000000	0.930913	907.423218
0.000000	0.931150	901.163025
0.000000	0.931387	894.145691
0.000000	0.931625	888.222961
0.000000	0.931862	884.362488
0.000000	0.932099	881.511047
0.000000	0.932336	880.038513
0.000000	0.932573	879.604370
0.000000	0.932810	879.623291
0.000000	0.933048	879.790710
0.000000	0.933285	880.018372
0.000000	0.933522	880.229431
0.000000	0.933759	880.867126
0.000000	0.933996	881.452087
0.000000	0.934234	882.150757
0.000000	0.934471	883.328796
0.000000	0.934708	885.053528
0.000000	0.934945	887.914185
0.000000	0.935182	892.024719
0.000000	0.935419	897.080811
0.000000	0.935657	903.174744
0.000000	0.935894	910.419006
0.000000	0.936131	918.673035
0.000000	0.936368	926.800354
0.000000	0.936605	933.180786
0.000000	0.936843	937.880920
0.000000	0.937080	942.047852
0.000000	0.937317	945.721008
0.000000	0.937554	947.283081
0.000000	0.937791	947.611572
0.000000	0.938028	947.867920
0.000000	0.938266	948.935791
0.000000	0.938503	949.137573
0.000000	0.938740	948.800354
0.000000	0.938977	949.633667
0.000000	0.939214	951.062317
0.000000	0.939451	952.348572
0.000000	0.939689	953.554138
0.000000	0.939926	955.295044
0.000000	0.940163	957.924744
0.000000	0.940400	962.447388
0.000000	0.940637	970.757813
0.000000	0.940874	983.942505
0.000000	0.941112	1001.236816
0.000000	0.941349	1022.254333
0.000000	0.941586	1042.866577
0.000000	0.941823	1055.938232
0.000000	0.942060	1057.758057
0.000000	0.942297	1054.908081
0.000000	0.942535	1047.331909
0.000000	0.942772	1035.654541
0.000000	0.943009	1020.242188
0.000000	0.943246	1005.864563
0.000000	0.943483	996.683350
0.000000	0.943721	993.623901
0.000000	0.943958	993.068115
0.000000	0.944195	994.490417
0.000000	0.944432	998.454346
0.000000	0.944669	1004.677856
0.000000	0.944906	1013.089722
0.000000	0.945144	1024.687500
0.000000	0.945381	1040.744385
0.000000	0.945618	1061.249023
0.000000	0.945855	1088.580811
0.000000	0.946092	1123.738892
0.000000	0.946329	1167.482178
0.000000	0.946567	1218.551270
0.000000	0.946804	1265.439941
0.000000	0.947041	1303.890503
0.000000	0.947278	1332.117554
0.000000	0.947515	1347.539917
0.000000	0.947753	1349.249023
0.000000	0.947990	1336.195679
0.000000	0.948227	1309.304810
0.000000	0.948464	1271.501831
0.000000	0.948701	1226.177124
0.000000	0.948938	1177.580566
0.000000	0.949176	1132.998535
0.000000	0.949413	1100.889771
0.000000	0.949650	1081.299683
0.000000	0.949887	1063.531006
0.000000	0.950124	1047.905884
0.000000	0.950361	1034.407471
0.000000	0.950599	1023.364075
0.000000	0.950836	1014.553284
0.000000	0.951073	1008.568176
0.000000	0.951310	1004.297424
0.000000	0.951547	1001.324768
0.000000	0.951784	1000.231445
0.000000	0.952022	1000.765259
0.000000	0.952259	1002.987671
0.000000	0.952496	1006.046082
0.000000	0.952733	1009.615051
0.000000	0.952970	1013.455627
0.000000	0.953208	1017.065735
0.000000	0.953445	1020.181641
0.000000	0.953682	1023.055054
0.000000	0.953919	1025.619263
0.000000	0.954156	1027.232300
0.000000	0.954393	1028.147461
0.000000	0.954631	1028.456299
0.000000	0.954868	1029.158936
0.000000	0.955105	1029.713379
0.000000	0.955342	1030.406616
0.000000	0.955579	1030.938599
0.000000	0.955817	1031.269897
0.000000	0.956054	1031.652832
0.000000	0.956291	1032.511719
0.000000	0.956528	1034.415649
0.000000	0.956765	1037.422241
0.000000	0.957002	1040.658936
0.000000	0.957240	1044.745117
0.000000	0.957477	1049.657227
0.000000	0.957714	1054.826050
0.000000	0.957951	1058.935059
0.000000	0.958188	1062.569336
0.000000	0.958425	1066.652588
0.000000	0.958663	1071.983887
0.000000	0.958900	1079.130249
0.000000	0.959137	1089.675171
0.000000	0.959374	1102.956787
0.000000	0.959611	1121.085693
0.000000	0.959848	1146.579712
0.000000	0.960086	1180.681152
0.000000	0.960323	1224.386841
0.000000	0.960560	1276.280762
0.000000	0.960797	1334.370850
0.000000	0.961034	1386.042480
0.000000	0.961271	1428.630737
0.000000	0.961509	1460.510498
0.000000	0.961746	1481.245117
0.000000	0.961983	1491.277344
0.000000	0.962220	1491.898315
0.000000	0.962457	1483.586914
0.000000	0.962695	1466.141602
0.000000	0.962932	1440.322632
0.000000	0.963169	1410.336914
0.000000	0.963406	1379.474243
0.000000	0.963643	1353.124146
0.000000	0.963880	1336.119385
0.000000	0.964118	1321.108765
0.000000	0.964355	1306.543823
0.000000	0.964592	1292.724609
0.000000	0.964829	1283.410278
0.000000	0.965066	1275.964478
0.000000	0.965304	1269.434082
0.000000	0.965541	1263.908813
0.000000	0.965778	1259.989624
0.000000	0.966015	1257.437622
0.000000	0.966252	1255.859131
0.000000	0.966489	1255.201416
0.000000	0.966727	1255.405762
0.000000	0.966964	1255.916016
0.000000	0.967201	1256.772949
0.000000	0.967438	1258.152954
0.000000	0.967675	1259.865601
0.000000	0.967912	1262.064941
0.000000	0.968150	1264.037842
0.000000	0.968387	1265.654297
0.000000	0.968624	1267.046143
0.000000	0.968861	1268.363892
0.000000	0.969098	1269.394775
0.000000	0.969335	1270.282593
0.000000	0.969573	1270.812500
0.000000	0.969810	1270.654297
0.000000	0.970047	1269.748169
0.000000	0.970284	1268.203003
0.000000	0.970521	1267.020630
0.000000	0.970758	1266.121582
0.000000	0.970996	1265.123291
0.000000	0.971233	1264.196167
0.000000	0.971470	1261.411011
0.000000	0.971707	1257.718994
0.000000	0.971944	1255.357300
0.000000	0.972182	1252.286743
0.000000	0.972419	1248.140015
0.000000	0.972656	1242.306030
0.000000	0.972893	1234.945557
0.000000	0.973130	1226.794922
0.000000	0.973368	1217.693115
0.000000	0.973605	1208.839478
0.000000	0.973842	1198.532593
0.000000	0.974079	1187.442627
0.000000	0.974316	1176.154663
0.000000	0.974553	1164.626465
0.000000	0.974791	1152.400391
0.000000	0.975028	1139.488770
0.000000	0.975265	1124.985962
0.000000	0.975502	1109.310669
0.000000	0.975739	1093.817871
0.000000	0.975976	1079.330200
0.000000	0.976214	1066.180054
0.000000	0.976451	1054.763916
0.000000	0.976688	1046.117310
0.000000	0.976925	1040.887085
0.000000	0.977162	1038.863770
0.000000	0.977399	1038.653809
0.000000	0.977637	1040.689819
0.000000	0.977874	1044.951294
0.000000	0.978111	1050.529541
0.000000	0.978348	1056.244263
0.000000	0.978585	1060.155396
0.000000	0.978822	1059.133179
0.000000	0.979060	1055.172729
0.000000	0.979297	1049.186646
0.000000	0.979534	1042.678223
0.000000	0.979771	1038.709961
0.000000	0.980008	1038.063721
0.000000	0.980246	1037.398682
0.000000	0.980483	1036.983276
0.000000	0.980720	1036.785645
0.000000	0.980957	1036.355713
0.000000	0.981194	1035.473755
0.000000	0.981431	1034.465454
0.000000	0.981669	1033.769165
0.000000	0.981906	1032.973267
0.000000	0.982143	1032.997314
0.000000	0.982380	1034.036865
0.000000	0.982617	1037.652100
0.000000	0.982854	1043.640503
0.000000	0.983092	1051.694458
0.000000	0.983329	1061.252197
0.000000	0.983566	1072.865479
0.000000	0.983803	1083.552246
0.000000	0.984040	1090.161743
0.000000	0.984278	1094.787231
0.000000	0.984515	1099.999146
0.000000	0.984752	1106.809204
0.000000	0.984989	1115.718994
0.000000	0.985226	1129.444214
0.000000	0.985463	1146.096313
0.000000	0.985701	1161.817749
0.000000	0.985938	1172.716919
0.000000	0.986175	1178.293335
0.000000	0.986412	1182.611084
0.000000	0.986649	1186.756836
0.000000	0.986886	1191.293213
0.000000	0.987124	1197.793701
0.000000	0.987361	1203.855835
0.000000	0.987598	1208.827393
0.000000	0.987835	1212.679810
0.000000	0.988072	1212.383667
0.000000	0.988310	1207.645874
0.000000	0.988547	1201.074707
0.000000	0.988784	1194.177734
0.000000	0.989021	1190.153076
0.000000	0.989258	1192.328857
0.000000	0.989495	1197.152710
0.000000	0.989733	1203.327515
0.000000	0.989970	1208.797241
0.000000	0.990207	1212.358765
0.000000	0.990444	1215.562012
0.000000	0.990681	1218.792725
0.000000	0.990918	1221.771851
0.000000	0.991156	1225.327515
0.000000	0.991393	1229.667969
0.000000	0.991630	1234.533691
0.000000	0.991867	1238.197144
0.000000	0.992104	1239.800049
0.000000	0.992342	1240.210205
0.000000	0.992579	1239.529419
0.000000	0.992816	1238.025635
0.000000	0.993053	1234.813110
0.000000	0.993290	1229.932983
0.000000	0.993527	1223.820068
0.000000	0.993765	1217.046753
0.000000	0.994002	1211.731201
0.000000	0.994239	1208.180542
0.000000	0.994476	1204.500366
0.000000	0.994713	1200.003052
0.000000	0.994950	1195.959351
0.000000	0.995188	1191.626587
0.000000	0.995425	1188.179321
0.000000	0.995662	1186.192139
0.000000	0.995899	1183.977417
0.000000	0.996136	1181.707275
0.000000	0.996373	1179.228760
0.000000	0.996611	1176.429565
0.000000	0.996848	1174.101685
0.000000	0.997085	1172.230469
0.000000	0.997322	1171.386963
0.000000	0.997559	1171.129761
0.000000	0.997797	1170.691895
0.000000	0.998034	1169.864014
0.000000	0.998271	1169.780518
0.000000	0.998508	1169.405884
0.000000	0.998745	1168.155151
0.000000	0.998982	1166.707031
0.000000	0.999220	1165.460083
0.000000	0.999457	1164.478394
0.000000	0.999694	1163.206909
0.000000	0.999931	1162.153198
0.000000	1.000168	1162.049561
0.000000	1.000405	1162.346191
0.000000	1.000643	1161.414795
0.000000	1.000880	1159.651733
0.000000	1.001117	1156.801758
0.000000	1.001354	1153.642578
0.000000	1.001591	1150.173828
0.000000	1.001829	1147.027344
0.000000	1.002066	1143.768433
0.000000	1.002303	1139.963379
0.000000	1.002540	1135.585449
0.000000	1.002777	1131.646729
0.000000	1.003014	1128.833374
0.000000	1.003252	1126.672852
0.000000	1.003489	1125.047119
0.000000	1.003726	1123.849121
0.000000	1.003963	1123.007690
0.000000	1.004200	1120.343872
0.000000	1.004437	1116.135132
0.000000	1.004675	1110.852905
0.000000	1.004912	1105.135498
0.000000	1.005149	1102.032959
0.000000	1.005386	1100.219116
0.000000	1.005623	1098.645264
0.000000	1.005860	1096.524170
0.000000	1.006098	1094.287231
0.000000	1.006335	1091.853638
0.000000	1.006572	1089.374756
0.000000	1.006809	1087.635132
0.000000	1.007046	1087.192749
0.000000	1.007284	1088.665527
0.000000	1.007521	1092.274414
0.000000	1.007758	1099.560303
0.000000	1.007995	1108.675537
0.000000	1.008232	1118.512329
0.000000	1.008469	1128.340820
0.000000	1.008707	1136.451538
0.000000	1.008944	1143.547241
0.000000	1.009181	1147.307373
0.000000	1.009418	1148.718018
0.000000	1.009655	1149.303833
0.000000	1.009892	1150.293091
0.000000	1.010130	1152.093384
0.000000	1.010367	1153.546997
0.000000	1.010604	1153.934082
0.000000	1.010841	1154.000488
0.000000	1.011078	1154.172363
0.000000	1.011316	1151.736084
0.000000	1.011553	1145.987183
0.000000	1.011790	1138.101196
0.000000	1.012027	1128.161743
0.000000	1.012264	1117.151245
0.000000	1.012501	1108.259644
0.000000	1.012739	1098.991089
0.000000	1.012976	1088.495850
0.000000	1.013213	1079.442017
0.000000	1.013450	1069.910522
0.000000	1.013687	1060.545410
0.000000	1.013924	1050.926147
0.000000	1.014162	1040.879150
0.000000	1.014399	1031.357056
0.000000	1.014636	1022.604736
0.000000	1.014873	1014.561340
0.000000	1.015110	1006.706177
0.000000	1.015347	999.281921
0.000000	1.015585	990.787659
0.000000	1.015822	981.650269
0.000000	1.016059	971.681519
0.000000	1.016296	961.546204
0.000000	1.016533	951.586060
0.000000	1.016770	942.161682
0.000000	1.017008	934.370117
0.000000	1.017245	928.914795
0.000000	1.017482	925.149353
0.000000	1.017719	924.023254
0.000000	1.017956	925.854919
0.000000	1.018194	929.704834
0.000000	1.018431	935.750000
0.000000	1.018668	943.050842
0.000000	1.018905	946.952698
0.000000	1.019142	945.987061
0.000000	1.019379	943.019409
0.000000	1.019617	939.282410
0.000000	1.019854	936.206238
0.000000	1.020091	938.157471
0.000000	1.020328	944.070251
0.000000	1.020565	951.484375
0.000000	1.020803	958.696472
0.000000	1.021040	964.728210
0.000000	1.021277	971.078369
0.000000	1.021514	976.958435
0.000000	1.021751	982.506836
0.000000	1.021988	988.717468
0.000000	1.022226	996.548279
0.000000	1.022463	1006.817139
0.000000	1.022700	1017.797241
0.000000	1.022937	1027.348633
0.000000	1.023174	1037.537598
0.000000	1.023412	1048.920288
0.000000	1.023649	1061.380615
0.000000	1.023886	1072.289185
0.000000	1.024123	1081.413940
0.000000	1.024360	1089.513550
0.000000	1.024597	1098.076416
0.000000	1.024835	1109.346436
0.000000	1.025072	1120.597290
0.000000	1.025309	1129.727295
0.000000	1.025546	1136.447021
0.000000	1.025783	1142.427368
0.000000	1.026020	1148.248413
0.000000	1.026258	1154.715454
0.000000	1.026495	1160.722900
0.000000	1.026732	1164.905273
0.000000	1.026969	1167.557373
0.000000	1.027206	1169.293579
0.000000	1.027443	1168.994141
0.000000	1.027681	1166.845825
0.000000	1.027918	1163.579712
0.000000	1.028155	1160.083984
0.000000	1.028392	1159.769775
0.000000	1.028629	1160.095337
0.000000	1.028866	1159.551758
0.000000	1.029104	1158.959839
0.000000	1.029341	1159.506958
0.000000	1.029578	1162.671143
0.000000	1.029815	1167.183105
0.000000	1.030052	1173.152954
0.000000	1.030290	1179.921753
0.000000	1.030527	1187.725464
0.000000	1.030764	1195.654175
0.000000	1.031001	1202.380981
0.000000	1.031238	1204.919067
0.000000	1.031475	1205.686768
0.000000	1.031713	1204.673584
0.000000	1.031950	1202.076294
0.000000	1.032187	1197.442749
0.000000	1.032424	1191.240967
0.000000	1.032661	1184.766724
0.000000	1.032899	1175.975098
0.000000	1.033136	1165.496094
0.000000	1.033373	1154.702148
0.000000	1.033610	1144.932373
0.000000	1.033847	1135.708008
0.000000	1.034084	1125.777832
0.000000	1.034322	1114.901978
0.000000	1.034559	1104.932617
0.000000	1.034796	1096.533813
0.000000	1.035033	1091.466675
0.000000	1.035270	1089.230957
0.000000	1.035507	1088.039917
0.000000	1.035745	1088.525513
0.000000	1.035982	1089.981079
0.000000	1.036219	1093.150757
0.000000	1.036456	1097.868774
0.000000	1.036693	1104.252686
0.000000	1.036930	1111.986450
0.000000	1.037168	1121.618042
0.000000	1.037405	1133.761353
0.000000	1.037642	1148.447266
0.000000	1.037879	1164.956421
0.000000	1.038116	1182.226807
0.000000	1.038353	1199.400635
0.000000	1.038591	1209.311523
0.000000	1.038828	1211.513550
0.000000	1.039065	1207.054443
0.000000	1.039302	1198.180054
0.000000	1.039539	1189.171509
0.000000	1.039777	1185.814697
0.000000	1.040014	1184.636841
0.000000	1.040251	1181.621704
0.000000	1.040488	1175.886353
0.000000	1.040725	1169.629272
0.000000	1.040962	1162.749634
0.000000	1.041200	1155.785767
0.000000	1.041437	1148.003784
0.000000	1.041674	1140.052246
0.000000	1.041911	1132.284668
0.000000	1.042148	1126.260010
0.000000	1.042385	1121.996948
0.000000	1.042623	1117.608154
0.000000	1.042860	1112.354980
0.000000	1.043097	1105.572388
0.000000	1.043334	1097.340698
0.000000	1.043571	1089.745117
0.000000	1.043809	1080.896729
0.000000	1.044046	1069.794556
0.000000	1.044283	1058.653687
0.000000	1.044520	1045.910767
0.000000	1.044757	1031.574341
0.000000	1.044994	1016.983337
0.000000	1.045232	1001.535583
0.000000	1.045469	985.429321
0.000000	1.045706	970.705750
0.000000	1.045943	956.632751
0.000000	1.046180	942.880798
0.000000	1.046417	930.186157
0.000000	1.046655	922.050964
0.000000	1.046892	918.314209
0.000000	1.047129	916.106445
0.000000	1.047366	915.814941
0.000000	1.047603	917.113403
0.000000	1.047840	921.230286
0.000000	1.048078	926.702515
0.000000	1.048315	930.656799
0.000000	1.048552	933.449341
0.000000	1.048789	935.582458
0.000000	1.049026	937.186340
0.000000	1.049264	938.822632
0.000000	1.049501	940.365112
0.000000	1.049738	940.962585
0.000000	1.049975	940.890869
0.000000	1.050212	940.291626
0.000000	1.050449	939.177490
0.000000	1.050687	938.047729
0.000000	1.050924	938.134888
0.000000	1.051161	940.025024
0.000000	1.051398	943.814819
0.000000	1.051635	948.954956
0.000000	1.051872	955.960999
0.000000	1.052110	965.486023
0.000000	1.052347	976.954895
0.000000	1.052584	990.714294
0.000000	1.052821	1006.583923
0.000000	1.053058	1024.988770
0.000000	1.053295	1045.043091
0.000000	1.053533	1066.959473
0.000000	1.053770	1089.321533
0.000000	1.054007	1110.124878
0.000000	1.054244	1128.392090
0.000000	1.054481	1137.763794
0.000000	1.054719	1138.591919
0.000000	1.054956	1131.944580
0.000000	1.055193	1122.303101
0.000000	1.055430	1113.133301
0.000000	1.055667	1108.351685
0.000000	1.055905	1110.673096
0.000000	1.056142	1113.903564
0.000000	1.056379	1114.184448
0.000000	1.056616	1111.545532
0.000000	1.056853	1106.711426
0.000000	1.057090	1099.151001
0.000000	1.057328	1087.072998
0.000000	1.057565	1070.919434
0.000000	1.057802	1051.771240
0.000000	1.058039	1031.696045
0.000000	1.058276	1017.599304
0.000000	1.058513	1014.221313
0.000000	1.058751	1014.767761
0.000000	1.058988	1018.569092
0.000000	1.059225	1024.574951
0.000000	1.059462	1031.524292
0.000000	1.059699	1039.251709
0.000000	1.059937	1047.342773
0.000000	1.060174	1054.225098
0.000000	1.060411	1058.375000
0.000000	1.060648	1060.347534
0.000000	1.060885	1061.994995
0.000000	1.061122	1062.728760
0.000000	1.061360	1065.163208
0.000000	1.061597	1072.201416
0.000000	1.061834	1083.575806
0.000000	1.062071	1100.325439
0.000000	1.062308	1124.177490
0.000000	1.062545	1154.883789
0.000000	1.062783	1189.308838
0.000000	1.063020	1216.437744
0.000000	1.063257	1232.247437
0.000000	1.063494	1234.859985
0.000000	1.063731	1225.349854
0.000000	1.063968	1203.993530
0.000000	1.064206	1173.175293
0.000000	1.064443	1138.117432
0.000000	1.064680	1104.502075
0.000000	1.064917	1079.207886
0.000000	1.065154	1067.612793
0.000000	1.065391	1057.307007
0.000000	1.065629	1046.541992
0.000000	1.065866	1035.915649
0.000000	1.066103	1025.661865
0.000000	1.066340	1017.141602
0.000000	1.066577	1010.790649
0.000000	1.066815	1005.803528
0.000000	1.067052	1001.946533
0.000000	1.067289	998.531128
0.000000	1.067526	996.402161
0.000000	1.067763	995.698242
0.000000	1.068000	997.051331
0.000000	1.068238	1000.149597
0.000000	1.068475	1005.891418
0.000000	1.068712	1014.524353
0.000000	1.068949	1027.167480
0.000000	1.069186	1044.771362
0.000000	1.069424	1067.757202
0.000000	1.069661	1093.314819
0.000000	1.069898	1115.304565
0.000000	1.070135	1128.875610
0.000000	1.070372	1135.458984
0.000000	1.070609	1137.630249
0.000000	1.070847	1136.758423
0.000000	1.071084	1134.635010
0.000000	1.071321	1134.621826
0.000000	1.071558	1139.927856
0.000000	1.071795	1147.665405
0.000000	1.072032	1157.728027
0.000000	1.072270	1166.297119
0.000000	1.072507	1173.325195
0.000000	1.072744	1180.390137
0.000000	1.072981	1187.668457
0.000000	1.073218	1195.184082
0.000000	1.073455	1201.107910
0.000000	1.073693	1205.547852
0.000000	1.073930	1208.598999
0.000000	1.074167	1211.535400
0.000000	1.074404	1215.441162
0.000000	1.074641	1218.926392
0.000000	1.074878	1219.899048
0.000000	1.075116	1219.818726
0.000000	1.075353	1219.444702
0.000000	1.075590	1219.570435
0.000000	1.075827	1219.489136
0.000000	1.076064	1218.878052
0.000000	1.076302	1217.359863
0.000000	1.076539	1215.391846
0.000000	1.076776	1212.739868
0.000000	1.077013	1208.744995
0.000000	1.077250	1203.740479
0.000000	1.077487	1197.932129
0.000000	1.077725	1193.718750
0.000000	1.077962	1192.752319
0.000000	1.078199	1194.039307
0.000000	1.078436	1198.027344
0.000000	1.078673	1205.331177
0.000000	1.078910	1215.935791
0.000000	1.079148	1228.890747
0.000000	1.079385	1242.981812
0.000000	1.079622	1256.750977
0.000000	1.079859	1259.786987
0.000000	1.080096	1252.372314
0.000000	1.080334	1237.749146
0.000000	1.080571	1220.456909
0.000000	1.080808	1208.096191
0.000000	1.081045	1207.929077
0.000000	1.081282	1211.112183
0.000000	1.081519	1216.626221
0.000000	1.081757	1225.833740
0.000000	1.081994	1239.413086
0.000000	1.082231	1256.330200
0.000000	1.082468	1274.474976
0.000000	1.082705	1292.319580
0.000000	1.082942	1304.500244
0.000000	1.083180	1311.172974
0.000000	1.083417	1311.186646
0.000000	1.083654	1306.314087
0.000000	1.083891	1297.852783
0.000000	1.084128	1286.265259
0.000000	1.084365	1276.160767
0.000000	1.084603	1267.285278
0.000000	1.084840	1261.807861
0.000000	1.085077	1257.585449
0.000000	1.085314	1254.953247
0.000000	1.085551	1252.624634
0.000000	1.085788	1250.505249
0.000000	1.086026	1248.959717
0.000000	1.086263	1247.617432
0.000000	1.086500	1246.816406
0.000000	1.086737	1246.644287
0.000000	1.086974	1246.903442
0.000000	1.087212	1247.339111
0.000000	1.087449	1246.922241
0.000000	1.087686	1246.430420
0.000000	1.087923	1245.234619
0.000000	1.088160	1243.452759
0.000000	1.088398	1241.024536
0.000000	1.088635	1238.317627
0.000000	1.088872	1235.518066
0.000000	1.089109	1233.088135
0.000000	1.089346	1230.531128
0.000000	1.089583	1228.922729
0.000000	1.089821	1227.416992
0.000000	1.090058	1225.619507
0.000000	1.090295	1224.007202
0.000000	1.090532	1223.082153
0.000000	1.090769	1223.796875
0.000000	1.091006	1225.913696
0.000000	1.091244	1226.964722
0.000000	1.091481	1226.912354
0.000000	1.091718	1226.378540
0.000000	1.091955	1225.317871
0.000000	1.092192	1223.850464
0.000000	1.092430	1222.302979
0.000000	1.092667	1219.549927
0.000000	1.092904	1216.584229
0.000000	1.093141	1214.193726
0.000000	1.093378	1213.988037
0.000000	1.093615	1217.078857
0.000000	1.093853	1224.246094
0.000000	1.094090	1234.894165
0.000000	1.094327	1248.954712
0.000000	1.094564	1265.741089
0.000000	1.094801	1282.091919
0.000000	1.095038	1293.545410
0.000000	1.095276	1299.370728
0.000000	1.095513	1300.011719
0.000000	1.095750	1295.978271
0.000000	1.095987	1287.636108
0.000000	1.096224	1274.506348
0.000000	1.096461	1257.000610
0.000000	1.096699	1236.955444
0.000000	1.096936	1217.939087
0.000000	1.097173	1202.994629
0.000000	1.097410	1190.327881
0.000000	1.097647	1177.465942
0.000000	1.097885	1167.575928
0.000000	1.098122	1161.198975
0.000000	1.098359	1155.416992
0.000000	1.098596	1150.041138
0.000000	1.098833	1144.651978
0.000000	1.099070	1139.355225
0.000000	1.099308	1134.221802
0.000000	1.099545	1126.634033
0.000000	1.099782	1116.804443
0.000000	1.100019	1105.537964
0.000000	1.100256	1095.197388
0.000000	1.100493	1085.508423
0.000000	1.100731	1074.509277
0.000000	1.100968	1063.694580
0.000000	1.101205	1053.980835
0.000000	1.101442	1046.661377
0.000000	1.101679	1041.232300
0.000000	1.101916	1038.454224
0.000000	1.102154	1035.645386
0.000000	1.102391	1032.027344
0.000000	1.102628	1028.204102
0.000000	1.102865	1024.515259
0.000000	1.103102	1021.715881
0.000000	1.103340	1020.451904
0.000000	1.103577	1019.505005
0.000000	1.103814	1018.210449
0.000000	1.104051	1016.451660
0.000000	1.104288	1014.971375
0.000000	1.104525	1013.916748
0.000000	1.104763	1014.466553
0.000000	1.105000	1017.429077
0.000000	1.105237	1022.131958
0.000000	1.105474	1028.763428
0.000000	1.105711	1033.891602
0.000000	1.105948	1038.863159
0.000000	1.106186	1043.465820
0.000000	1.106423	1045.860840
0.000000	1.106660	1045.675049
0.000000	1.106897	1043.772217
0.000000	1.107134	1040.809570
0.000000	1.107372	1036.795410
0.000000	1.107609	1031.274292
0.000000	1.107846	1025.393799
0.000000	1.108083	1019.266907
0.000000	1.108320	1011.564209
0.000000	1.108557	1000.891846
0.000000	1.108795	990.413574
0.000000	1.109032	982.453613
0.000000	1.109269	975.955872
0.000000	1.109506	969.986816
0.000000	1.109743	965.154480
0.000000	1.109980	962.454468
0.000000	1.110218	961.523132
0.000000	1.110455	962.644653
0.000000	1.110692	965.313477
0.000000	1.110929	969.055786
0.000000	1.111166	974.523926
0.000000	1.111403	981.153809
0.000000	1.111641	988.392212
0.000000	1.111878	996.411133
0.000000	1.112115	1003.691711
0.000000	1.112352	1007.668518
0.000000	1.112589	1006.268311
0.000000	1.112827	1000.748047
0.000000	1.113064	992.254883
0.000000	1.113301	981.406372
0.000000	1.113538	970.873413
0.000000	1.113775	963.568848
0.000000	1.114012	958.501160
0.000000	1.114250	956.267090
0.000000	1.114487	954.728577
0.000000	1.114724	954.111694
0.000000	1.114961	955.225220
0.000000	1.115198	957.148010
0.000000	1.115435	960.230164
0.000000	1.115673	965.176086
0.000000	1.115910	971.547974
0.000000	1.116147	978.686768
0.000000	1.116384	986.346375
0.000000	1.116621	993.266357
0.000000	1.116859	1000.823975
0.000000	1.117096	1008.458862
0.000000	1.117333	1016.239197
0.000000	1.117570	1023.192932
0.000000	1.117807	1028.545532
0.000000	1.118044	1031.216064
0.000000	1.118282	1032.711060
0.000000	1.118519	1033.685059
0.000000	1.118756	1033.845215
0.000000	1.118993	1034.089600
0.000000	1.119230	1035.036377
0.000000	1.119467	1038.641235
0.000000	1.119705	1043.644653
0.000000	1.119942	1049.012939
0.000000	1.120179	1053.841675
0.000000	1.120416	1059.543701
0.000000	1.120653	1066.863647
0.000000	1.120890	1076.942017
0.000000	1.121128	1090.177124
0.000000	1.121365	1106.374023
0.000000	1.121602	1124.468140
0.000000	1.121839	1143.565552
0.000000	1.122076	1157.797607
0.000000	1.122313	1164.533447
0.000000	1.122551	1164.559814
0.000000	1.122788	1158.621826
0.000000	1.123025	1147.604248
0.000000	1.123262	1132.414063
0.000000	1.123499	1116.336670
0.000000	1.123737	1103.052368
0.000000	1.123974	1096.050659
0.000000	1.124211	1092.445190
0.000000	1.124448	1088.687256
0.000000	1.124685	1085.404297
0.000000	1.124923	1083.269409
0.000000	1.125160	1084.078857
0.000000	1.125397	1087.945557
0.000000	1.125634	1084.715698
0.000000	1.125871	1078.621216
0.000000	1.126108	1080.636230
0.000000	1.126346	1082.910034
0.000000	1.126583	1084.350464
0.000000	1.126820	1083.374023
0.000000	1.127057	1081.991699
0.000000	1.127294	1080.271729
0.000000	1.127531	1079.814331
0.000000	1.127769	1079.827148
0.000000	1.128006	1081.795166
0.000000	1.128243	1075.104126
0.000000	1.128480	1068.196899
0.000000	1.128717	1055.892456
0.000000	1.128955	1052.757935
0.000000	1.129192	1047.846436
0.000000	1.129429	1042.517700
0.000000	1.129666	1035.920044
0.000000	1.129903	1028.764282
0.000000	1.130140	1021.953125
0.000000	1.130378	1016.347534
0.000000	1.130615	1016.068298
0.000000	1.130852	1022.240967
0.000000	1.131089	1033.517456
0.000000	1.131326	1046.333618
0.000000	1.131563	1050.511230
0.000000	1.131801	1045.587402
0.000000	1.132038	1033.076416
0.000000	1.132275	1016.144409
0.000000	1.132512	997.205566
0.000000	1.132749	981.521729
0.000000	1.132986	973.371704
0.000000	1.133224	967.438232
0.000000	1.133461	962.148438
0.000000	1.133698	958.950623
0.000000	1.133935	958.172791
0.000000	1.134172	959.671265
0.000000	1.134409	963.424255
0.000000	1.134647	969.047058
0.000000	1.134884	976.869019
0.000000	1.135121	985.499573
0.000000	1.135358	994.472839
0.000000	1.135595	1003.729187
0.000000	1.135833	1012.443237
0.000000	1.136070	1018.937439
0.000000	1.136307	1023.817017
0.000000	1.136544	1027.782715
0.000000	1.136781	1031.706055
0.000000	1.137018	1035.344604
0.000000	1.137256	1039.328369
0.000000	1.137493	1044.049683
0.000000	1.137730	1048.747681
0.000000	1.137967	1053.910767
0.000000	1.138204	1058.776367
0.000000	1.138441	1063.268921
0.000000	1.138679	1066.981079
0.000000	1.138916	1070.665527
0.000000	1.139153	1074.691528
0.000000	1.139390	1078.875977
0.000000	1.139627	1083.906616
0.000000	1.139865	1089.493896
0.000000	1.140102	1096.227417
0.000000	1.140339	1103.838623
0.000000	1.140576	1112.225708
0.000000	1.140813	1120.258911
0.000000	1.141050	1125.956177
0.000000	1.141288	1128.829956
0.000000	1.141525	1129.727905
0.000000	1.141762	1129.083618
0.000000	1.141999	1128.451416
0.000000	1.142236	1129.951660
0.000000	1.142473	1133.294556
0.000000	1.142711	1137.261353
0.000000	1.142948	1143.296265
0.000000	1.143185	1151.742188
0.000000	1.143422	1159.901978
0.000000	1.143659	1164.020386
0.000000	1.143896	1164.679443
0.000000	1.144134	1162.153198
0.000000	1.144371	1157.059326
0.000000	1.144608	1150.271851
0.000000	1.144845	1143.496582
0.000000	1.145082	1137.471436
0.000000	1.145320	1134.583984
0.000000	1.145557	1135.449463
0.000000	1.145794	1138.684814
0.000000	1.146031	1142.780151
0.000000	1.146268	1147.389282
0.000000	1.146505	1151.467529
0.000000	1.146743	1154.869995
0.000000	1.146980	1156.601074
0.000000	1.147217	1156.074097
0.000000	1.147454	1151.778442
0.000000	1.147691	1143.716187
0.000000	1.147928	1132.605469
0.000000	1.148166	1118.708374
0.000000	1.148403	1103.857422
0.000000	1.148640	1091.393555
0.000000	1.148877	1081.843628
0.000000	1.149114	1075.357056
0.000000	1.149352	1070.495728
0.000000	1.149589	1068.704224
0.000000	1.149826	1067.683716
0.000000	1.150063	1067.185425
0.000000	1.150300	1071.024902
0.000000	1.150537	1082.349243
0.000000	1.150775	1103.069214
0.000000	1.151012	1129.371704
0.000000	1.151249	1154.670898
0.000000	1.151486	1169.000854
0.000000	1.151723	1170.919800
0.000000	1.151960	1160.424561
0.000000	1.152198	1138.687500
0.000000	1.152435	1108.824097
0.000000	1.152672	1074.993042
0.000000	1.152909	1043.805176
0.000000	1.153146	1019.009888
0.000000	1.153383	996.633911
0.000000	1.153621	980.220337
0.000000	1.153858	970.797607
0.000000	1.154095	963.361389
0.000000	1.154332	956.626221
0.000000	1.154569	951.247437
0.000000	1.154807	947.402161
0.000000	1.155044	945.018921
0.000000	1.155281	944.514282
0.000000	1.155518	945.226074
0.000000	1.155755	946.864685
0.000000	1.155993	948.351074
0.000000	1.156230	950.509888
0.000000	1.156467	954.883545
0.000000	1.156704	961.302429
0.000000	1.156941	969.549744
0.000000	1.157178	978.359192
0.000000	1.157416	987.852051
0.000000	1.157653	996.103516
0.000000	1.157890	1001.853027
0.000000	1.158127	1005.895813
0.000000	1.158364	1009.374756
0.000000	1.158601	1012.174377
0.000000	1.158839	1014.339172
0.000000	1.159076	1016.347412
0.000000	1.159313	1019.352844
0.000000	1.159550	1024.397095
0.000000	1.159787	1032.531128
0.000000	1.160024	1044.812866
0.000000	1.160262	1058.650513
0.000000	1.160499	1073.040649
0.000000	1.160736	1088.554077
0.000000	1.160973	1105.873291
0.000000	1.161210	1122.309814
0.000000	1.161448	1136.421265
0.000000	1.161685	1144.020142
0.000000	1.161922	1145.328003
0.000000	1.162159	1143.023315
0.000000	1.162396	1137.380493
0.000000	1.162633	1129.481445
0.000000	1.162871	1121.499268
0.000000	1.163108	1116.907227
0.000000	1.163345	1112.232178
0.000000	1.163582	1106.199585
0.000000	1.163819	1099.018677
0.000000	1.164056	1091.400879
0.000000	1.164294	1083.599609
0.000000	1.164531	1074.657593
0.000000	1.164768	1065.456055
0.000000	1.165005	1056.228149
0.000000	1.165242	1048.454346
0.000000	1.165480	1040.231323
0.000000	1.165717	1031.314575
0.000000	1.165954	1022.897339
0.000000	1.166191	1016.773315
0.000000	1.166428	1011.349487
0.000000	1.166665	1006.999878
0.000000	1.166903	1004.202881
0.000000	1.167140	1003.122070
0.000000	1.167377	1003.549866
0.000000	1.167614	1004.158081
0.000000	1.167851	1005.203003
0.000000	1.168088	1006.200867
0.000000	1.168326	1005.575500
0.000000	1.168563	1004.489197
0.000000	1.168800	1003.289063
0.000000	1.169037	1002.133850
0.000000	1.169274	1001.790100
0.000000	1.169511	1002.377319
0.000000	1.169749	1002.710144
0.000000	1.169986	1001.787170
0.000000	1.170223	1000.015930
0.000000	1.170460	997.856995
0.000000	1.170697	995.324402
0.000000	1.170934	993.765686
0.000000	1.171172	995.569580
0.000000	1.171409	998.906982
0.000000	1.171646	1003.387268
0.000000	1.171883	1009.072510
0.000000	1.172120	1014.313965
0.000000	1.172358	1018.686768
0.000000	1.172595	1022.505981
0.000000	1.172832	1026.012573
0.000000	1.173069	1029.246704
0.000000	1.173306	1031.813721
0.000000	1.173543	1032.911987
0.000000	1.173781	1032.838989
0.000000	1.174018	1033.031372
0.000000	1.174255	1034.906738
0.000000	1.174492	1038.260620
0.000000	1.174729	1043.463257
0.000000	1.174967	1047.708984
0.000000	1.175204	1052.095337
0.000000	1.175441	1055.754272
0.000000	1.175678	1058.720337
0.000000	1.175915	1062.218384
0.000000	1.176152	1067.158813
0.000000	1.176390	1075.595703
0.000000	1.176627	1083.218628
0.000000	1.176864	1089.229370
0.000000	1.177101	1093.731567
0.000000	1.177338	1098.034790
0.000000	1.177575	1103.058472
0.000000	1.177813	1108.024902
0.000000	1.178050	1111.874390
0.000000	1.178287	1114.917725
0.000000	1.178524	1117.570801
0.000000	1.178761	1120.323120
0.000000	1.178998	1123.934570
0.000000	1.179236	1128.411133
0.000000	1.179473	1133.317627
0.000000	1.179710	1137.306396
0.000000	1.179947	1141.459351
0.000000	1.180184	1145.743896
0.000000	1.180421	1150.297974
0.000000	1.180659	1155.569824
0.000000	1.180896	1161.714600
0.000000	1.181133	1169.311523
0.000000	1.181370	1178.404907
0.000000	1.181607	1189.111572
0.000000	1.181845	1202.153198
0.000000	1.182082	1218.402100
0.000000	1.182319	1238.609985
0.000000	1.182556	1261.374146
0.000000	1.182793	1289.323853
0.000000	1.183030	1322.459106
0.000000	1.183268	1362.390747
0.000000	1.183505	1407.162964
0.000000	1.183742	1450.325317
0.000000	1.183979	1484.978760
0.000000	1.184216	1510.489136
0.000000	1.184453	1526.438354
0.000000	1.184691	1532.254517
0.000000	1.184928	1528.437988
0.000000	1.185165	1516.010376
0.000000	1.185402	1494.332764
0.000000	1.185639	1464.357666
0.000000	1.185877	1430.071411
0.000000	1.186114	1397.255859
0.000000	1.186351	1372.662842
0.000000	1.186588	1362.558960
0.000000	1.186825	1355.950317
0.000000	1.187062	1350.020020
0.000000	1.187300	1345.958740
0.000000	1.187537	1343.513672
0.000000	1.187774	1341.230469
0.000000	1.188011	1339.687012
0.000000	1.188248	1338.912109
0.000000	1.188486	1339.045532
0.000000	1.188723	1340.293091
0.000000	1.188960	1342.281372
0.000000	1.189197	1341.859497
0.000000	1.189434	1339.744629
0.000000	1.189671	1336.018921
0.000000	1.189909	1330.717651
0.000000	1.190146	1325.046753
0.000000	1.190383	1319.896973
0.000000	1.190620	1316.583984
0.000000	1.190857	1313.954590
0.000000	1.191094	1312.061768
0.000000	1.191332	1310.283203
0.000000	1.191569	1309.017578
0.000000	1.191806	1308.379028
0.000000	1.192043	1308.170166
0.000000	1.192280	1307.768799
0.000000	1.192517	1306.657837
0.000000	1.192755	1305.360474
0.000000	1.192992	1303.809082
0.000000	1.193229	1301.587769
0.000000	1.193466	1299.900757
0.000000	1.193703	1301.461792
0.000000	1.193941	1304.772705
0.000000	1.194178	1310.233154
0.000000	1.194415	1317.625854
0.000000	1.194652	1326.878296
0.000000	1.194889	1337.292236
0.000000	1.195126	1349.357422
0.000000	1.195364	1359.841797
0.000000	1.195601	1366.370972
0.000000	1.195838	1369.484009
0.000000	1.196075	1371.208008
0.000000	1.196312	1372.543945
0.000000	1.196549	1375.050415
0.000000	1.196787	1381.063965
0.000000	1.197024	1392.309326
0.000000	1.197261	1408.622314
0.000000	1.197498	1430.596069
0.000000	1.197735	1457.182373
0.000000	1.197973	1482.065796
0.000000	1.198210	1493.649414
0.000000	1.198447	1491.494507
0.000000	1.198684	1476.570190
0.000000	1.198921	1451.045410
0.000000	1.199158	1418.732544
0.000000	1.199396	1383.236206
0.000000	1.199633	1349.277344
0.000000	1.199870	1325.416016
0.000000	1.200107	1310.020630
0.000000	1.200344	1295.493286
0.000000	1.200581	1284.352905
0.000000	1.200819	1276.013550
0.000000	1.201056	1269.220581
0.000000	1.201293	1263.965454
0.000000	1.201530	1260.386475
0.000000	1.201767	1257.699463
0.000000	1.202004	1254.335938
0.000000	1.202242	1250.821167
0.000000	1.202479	1247.332031
0.000000	1.202716	1243.785156
0.000000	1.202953	1240.432617
0.000000	1.203190	1237.364624
0.000000	1.203428	1235.077271
0.000000	1.203665	1233.822998
0.000000	1.203902	1233.298584
0.000000	1.204139	1233.329224
0.000000	1.204376	1233.260254
0.000000	1.204613	1233.545532
0.000000	1.204851	1231.903076
0.000000	1.205088	1228.548218
0.000000	1.205325	1225.031982
0.000000	1.205562	1219.991211
0.000000	1.205799	1213.587524
0.000000	1.206036	1205.916748
0.000000	1.206274	1197.852173
0.000000	1.206511	1192.112549
0.000000	1.206748	1187.937988
0.000000	1.206985	1184.675781
0.000000	1.207222	1181.713745
0.000000	1.207459	1180.109619
0.000000	1.207697	1179.702637
0.000000	1.207934	1180.736572
0.000000	1.208171	1182.274048
0.000000	1.208408	1184.725220
0.000000	1.208645	1187.824585
0.000000	1.208883	1190.838989
0.000000	1.209120	1192.832153
0.000000	1.209357	1193.937134
0.000000	1.209594	1194.208008
0.000000	1.209831	1193.132690
0.000000	1.210068	1191.106445
0.000000	1.210306	1188.265015
0.000000	1.210543	1183.867920
0.000000	1.210780	1178.982788
0.000000	1.211017	1174.223633
0.000000	1.211254	1170.893799
0.000000	1.211491	1167.896362
0.000000	1.211729	1166.032349
0.000000	1.211966	1165.014648
0.000000	1.212203	1165.210815
0.000000	1.212440	1166.765503
0.000000	1.212677	1170.023438
0.000000	1.212915	1173.813477
0.000000	1.213152	1178.173462
0.000000	1.213389	1180.673950
0.000000	1.213626	1180.630249
0.000000	1.213863	1180.413696
0.000000	1.214100	1182.526611
0.000000	1.214338	1189.373779
0.000000	1.214575	1205.427612
0.000000	1.214812	1235.145264
0.000000	1.215049	1274.165039
0.000000	1.215286	1319.984863
0.000000	1.215523	1361.694336
0.000000	1.215761	1394.332886
0.000000	1.215998	1415.974365
0.000000	1.216235	1425.413818
0.000000	1.216472	1421.993530
0.000000	1.216709	1406.250732
0.000000	1.216946	1378.934692
0.000000	1.217184	1342.329712
0.000000	1.217421	1300.848999
0.000000	1.217658	1259.205078
0.000000	1.217895	1224.481689
0.000000	1.218132	1203.777222
0.000000	1.218370	1187.043579
0.000000	1.218607	1171.613525
0.000000	1.218844	1158.333008
0.000000	1.219081	1147.439941
0.000000	1.219318	1139.683228
0.000000	1.219555	1133.816162
0.000000	1.219793	1129.770020
0.000000	1.220030	1127.674438
0.000000	1.220267	1127.749146
0.000000	1.220504	1130.405151
0.000000	1.220741	1136.197876
0.000000	1.220978	1144.534790
0.000000	1.221216	1154.556030
0.000000	1.221453	1166.815063
0.000000	1.221690	1182.176025
0.000000	1.221927	1198.324951
0.000000	1.222164	1211.417603
0.000000	1.222402	1221.975830
0.000000	1.222639	1230.275513
0.000000	1.222876	1236.677246
0.000000	1.223113	1240.164673
0.000000	1.223350	1240.195923
0.000000	1.223588	1237.079468
0.000000	1.223825	1231.341064
0.000000	1.224062	1223.860962
0.000000	1.224299	1216.801147
0.000000	1.224536	1211.411499
0.000000	1.224773	1209.494019
0.000000	1.225011	1212.372314
0.000000	1.225248	1216.093140
0.000000	1.225485	1219.518188
0.000000	1.225722	1222.456177
0.000000	1.225959	1223.380981
0.000000	1.226196	1222.204224
0.000000	1.226434	1220.190796
0.000000	1.226671	1218.644409
0.000000	1.226908	1219.305176
0.000000	1.227145	1220.592407
0.000000	1.227382	1222.828979
0.000000	1.227619	1227.459351
0.000000	1.227857	1234.665405
0.000000	1.228094	1245.063843
0.000000	1.228331	1256.637817
0.000000	1.228568	1267.761230
0.000000	1.228805	1279.552979
0.000000	1.229042	1291.126709
0.000000	1.229280	1302.686890
0.000000	1.229517	1315.088745
0.000000	1.229754	1327.608154
0.000000	1.229991	1339.324951
0.000000	1.230228	1350.975342
0.000000	1.230466	1362.560425
0.000000	1.230703	1373.170776
0.000000	1.230940	1381.978882
0.000000	1.231177	1388.689331
0.000000	1.231414	1394.218262
0.000000	1.231651	1399.012207
0.000000	1.231889	1403.105713
0.000000	1.232126	1407.063110
0.000000	1.232363	1410.509888
0.000000	1.232600	1413.674194
0.000000	1.232837	1416.914307
0.000000	1.233074	1420.081177
0.000000	1.233312	1423.697998
0.000000	1.233549	1427.378174
0.000000	1.233786	1430.645020
0.000000	1.234023	1433.094727
0.000000	1.234260	1434.687012
0.000000	1.234498	1435.422363
0.000000	1.234735	1435.349243
0.000000	1.234972	1435.049927
0.000000	1.235209	1434.776367
0.000000	1.235446	1434.038696
0.000000	1.235683	1432.806641
0.000000	1.235921	1431.056152
0.000000	1.236158	1429.141724
0.000000	1.236395	1427.199829
0.000000	1.236632	1424.775024
0.000000	1.236869	1421.928345
0.000000	1.237106	1419.155518
0.000000	1.237344	1416.650269
0.000000	1.237581	1414.862793
0.000000	1.237818	1414.581909
0.000000	1.238055	1414.806519
0.000000	1.238292	1415.479980
0.000000	1.238529	1415.725342
0.000000	1.238767	1416.052490
0.000000	1.239004	1415.762329
0.000000	1.239241	1414.413452
0.000000	1.239478	1411.909668
0.000000	1.239715	1408.549072
0.000000	1.239952	1405.142944
0.000000	1.240190	1403.682861
0.000000	1.240427	1403.333252
0.000000	1.240664	1404.395630
0.000000	1.240901	1405.539673
0.000000	1.241138	1405.487915
0.000000	1.241376	1403.966064
0.000000	1.241613	1401.794678
0.000000	1.241850	1397.623169
0.000000	1.242087	1392.149658
0.000000	1.242324	1384.943237
0.000000	1.242561	1375.891602
0.000000	1.242799	1365.638062
0.000000	1.243036	1353.190308
0.000000	1.243273	1339.794067
0.000000	1.243510	1327.031128
0.000000	1.243747	1317.174194
0.000000	1.243984	1309.376465
0.000000	1.244222	1302.419434
0.000000	1.244459	1296.112671
0.000000	1.244696	1290.656372
0.000000	1.244933	1283.869385
0.000000	1.245170	1276.669800
0.000000	1.245408	1270.773193
0.000000	1.245645	1265.204590
0.000000	1.245882	1258.498779
0.000000	1.246119	1250.609497
0.000000	1.246356	1241.928345
0.000000	1.246593	1232.331665
0.000000	1.246831	1221.781128
0.000000	1.247068	1210.587158
0.000000	1.247305	1200.021362
0.000000	1.247542	1189.850586
0.000000	1.247779	1179.827148
0.000000	1.248016	1170.913330
0.000000	1.248254	1163.341675
0.000000	1.248491	1156.188354
0.000000	1.248728	1149.933350
0.000000	1.248965	1144.347290
0.000000	1.249202	1138.718628
0.000000	1.249439	1134.307007
0.000000	1.249677	1131.813843
0.000000	1.249914	1130.538818
0.000000	1.250151	1129.768311
0.000000	1.250388	1130.137085
0.000000	1.250625	1130.734253
0.000000	1.250863	1131.496338
0.000000	1.251100	1131.098633
0.000000	1.251337	1129.068115
0.000000	1.251574	1125.911011
0.000000	1.251811	1121.708862
0.000000	1.252048	1117.435059
0.000000	1.252286	1113.963745
0.000000	1.252523	1110.883911
0.000000	1.252760	1109.087402
0.000000	1.252997	1108.802002
0.000000	1.253234	1109.002686
0.000000	1.253471	1109.798462
0.000000	1.253709	1110.529663
0.000000	1.253946	1110.487671
0.000000	1.254183	1108.251465
0.000000	1.254420	1103.850342
0.000000	1.254657	1096.967651
0.000000	1.254895	1087.733276
0.000000	1.255132	1077.410400
0.000000	1.255369	1065.863647
0.000000	1.255606	1053.917969
0.000000	1.255843	1045.527832
0.000000	1.256080	1039.989990
0.000000	1.256318	1037.117676
0.000000	1.256555	1037.753174
0.000000	1.256792	1040.128662
0.000000	1.257029	1043.369629
0.000000	1.257266	1047.523926
0.000000	1.257504	1053.638672
0.000000	1.257741	1061.445435
0.000000	1.257978	1070.016846
0.000000	1.258215	1080.086914
0.000000	1.258452	1091.410889
0.000000	1.258689	1103.672485
0.000000	1.258927	1116.496460
0.000000	1.259164	1129.481201
0.000000	1.259401	1142.984009
0.000000	1.259638	1155.380859
0.000000	1.259875	1167.093018
0.000000	1.260112	1181.057373
0.000000	1.260350	1196.683594
0.000000	1.260587	1213.241943
0.000000	1.260824	1230.781250
0.000000	1.261061	1249.822021
0.000000	1.261298	1270.418701
0.000000	1.261536	1290.902222
0.000000	1.261773	1305.301392
0.000000	1.262010	1312.648926
0.000000	1.262247	1314.255005
0.000000	1.262484	1312.641968
0.000000	1.262721	1310.958740
0.000000	1.262959	1311.623535
0.000000	1.263196	1317.564697
0.000000	1.263433	1328.286743
0.000000	1.263670	1339.015015
0.000000	1.263907	1349.755615
0.000000	1.264144	1361.258789
0.000000	1.264382	1372.129517
0.000000	1.264619	1381.128662
0.000000	1.264856	1389.842285
0.000000	1.265093	1398.247437
0.000000	1.265330	1405.567627
0.000000	1.265567	1411.726929
0.000000	1.265805	1416.790405
0.000000	1.266042	1419.634766
0.000000	1.266279	1420.997803
0.000000	1.266516	1420.996582
0.000000	1.266753	1419.803101
0.000000	1.266991	1417.626099
0.000000	1.267228	1414.934448
0.000000	1.267465	1411.709961
0.000000	1.267702	1407.429321
0.000000	1.267939	1402.062622
0.000000	1.268176	1395.644775
0.000000	1.268414	1388.291260
0.000000	1.268651	1381.056152
0.000000	1.268888	1376.048950
0.000000	1.269125	1371.991821
0.000000	1.269362	1365.938354
0.000000	1.269599	1360.444702
0.000000	1.269837	1356.796265
0.000000	1.270074	1356.494751
0.000000	1.270311	1358.937988
0.000000	1.270548	1361.434204
0.000000	1.270785	1363.282715
0.000000	1.271023	1365.488281
0.000000	1.271260	1367.774170
0.000000	1.271497	1369.860962
0.000000	1.271734	1371.358643
0.000000	1.271971	1372.737427
0.000000	1.272208	1373.976929
0.000000	1.272446	1375.957520
0.000000	1.272683	1376.542358
0.000000	1.272920	1375.275757
0.000000	1.273157	1372.211548
0.000000	1.273394	1367.003418
0.000000	1.273631	1359.914185
0.000000	1.273869	1351.015015
0.000000	1.274106	1341.027100
0.000000	1.274343	1329.717163
0.000000	1.274580	1321.540161
0.000000	1.274817	1314.050049
0.000000	1.275054	1305.772705
0.000000	1.275292	1297.130493
0.000000	1.275529	1288.861084
0.000000	1.275766	1280.667236
0.000000	1.276003	1273.004883
0.000000	1.276240	1266.618042
0.000000	1.276477	1262.631592
0.000000	1.276715	1259.345947
0.000000	1.276952	1256.081909
0.000000	1.277189	1253.668823
0.000000	1.277426	1253.129150
0.000000	1.277663	1255.340576
0.000000	1.277901	1259.469116
0.000000	1.278138	1264.601074
0.000000	1.278375	1269.806641
0.000000	1.278612	1274.589600
0.000000	1.278849	1279.465942
0.000000	1.279086	1283.832642
0.000000	1.279324	1288.146118
0.000000	1.279561	1292.387329
0.000000	1.279798	1297.237427
0.000000	1.280035	1304.418213
0.000000	1.280272	1312.475098
0.000000	1.280509	1320.906860
0.000000	1.280747	1330.853760
0.000000	1.280984	1341.093506
0.000000	1.281221	1351.247559
0.000000	1.281458	1362.349609
0.000000	1.281695	1373.100586
0.000000	1.281933	1382.372925
0.000000	1.282170	1390.399292
0.000000	1.282407	1397.976807
0.000000	1.282644	1405.318726
0.000000	1.282881	1412.216675
0.000000	1.283118	1418.635010
0.000000	1.283356	1424.033081
0.000000	1.283593	1427.194336
0.000000	1.283830	1425.969971
0.000000	1.284067	1423.115234
0.000000	1.284304	1423.469238
0.000000	1.284541	1428.207397
0.000000	1.284779	1433.738525
0.000000	1.285016	1439.051392
0.000000	1.285253	1444.627075
0.000000	1.285490	1450.815796
0.000000	1.285727	1457.580811
0.000000	1.285964	1464.259155
0.000000	1.286202	1470.442139
0.000000	1.286439	1476.762695
0.000000	1.286676	1483.697876
0.000000	1.286913	1491.875854
0.000000	1.287150	1501.056030
0.000000	1.287387	1510.695068
0.000000	1.287625	1520.336792
0.000000	1.287862	1530.382080
0.000000	1.288099	1540.650146
0.000000	1.288336	1551.915405
0.000000	1.288573	1563.700195
0.000000	1.288811	1576.392456
0.000000	1.289048	1589.679932
0.000000	1.289285	1600.570923
0.000000	1.289522	1609.747803
0.000000	1.289759	1619.064697
0.000000	1.289997	1627.822754
0.000000	1.290234	1634.959839
0.000000	1.290471	1638.636230
0.000000	1.290708	1639.629150
0.000000	1.290945	1638.790161
0.000000	1.291182	1635.896973
0.000000	1.291420	1631.406128
0.000000	1.291657	1626.561523
0.000000	1.291894	1621.391724
0.000000	1.292131	1615.123901
0.000000	1.292368	1607.577148
0.000000	1.292605	1598.453613
0.000000	1.292843	1588.315308
0.000000	1.293080	1577.367676
0.000000	1.293317	1568.896729
0.000000	1.293554	1565.593506
0.000000	1.293791	1568.403076
0.000000	1.294029	1576.566162
0.000000	1.294266	1590.515991
0.000000	1.294503	1610.961426
0.000000	1.294740	1638.891235
0.000000	1.294977	1665.320923
0.000000	1.295214	1680.544922
0.000000	1.295452	1683.654541
0.000000	1.295689	1676.398315
0.000000	1.295926	1659.628540
0.000000	1.296163	1632.284790
0.000000	1.296400	1594.342163
0.000000	1.296637	1548.850098
0.000000	1.296875	1500.720215
0.000000	1.297112	1455.156616
0.000000	1.297349	1420.007324
0.000000	1.297586	1400.297607
0.000000	1.297823	1381.761841
0.000000	1.298060	1364.438354
0.000000	1.298298	1347.542358
0.000000	1.298535	1330.924072
0.000000	1.298772	1314.621582
0.000000	1.299009	1300.892090
0.000000	1.299246	1287.793823
0.000000	1.299484	1275.260986
0.000000	1.299721	1265.822510
0.000000	1.299958	1259.076416
0.000000	1.300195	1255.252441
0.000000	1.300432	1254.360107
0.000000	1.300669	1254.583008
0.000000	1.300907	1256.674927
0.000000	1.301144	1259.947021
0.000000	1.301381	1264.036621
0.000000	1.301618	1269.653076
0.000000	1.301855	1276.471069
0.000000	1.302092	1284.359985
0.000000	1.302330	1292.753052
0.000000	1.302567	1301.144531
0.000000	1.302804	1307.476807
0.000000	1.303041	1308.266846
0.000000	1.303278	1305.396973
0.000000	1.303516	1301.240601
0.000000	1.303753	1299.336670
0.000000	1.303990	1299.776489
0.000000	1.304227	1299.536865
0.000000	1.304464	1299.658325
0.000000	1.304701	1299.247192
0.000000	1.304939	1298.835815
0.000000	1.305176	1298.267700
0.000000	1.305413	1298.251831
0.000000	1.305650	1298.660400
0.000000	1.305887	1299.927368
0.000000	1.306124	1301.331055
0.000000	1.306362	1303.019653
0.000000	1.306599	1304.831177
0.000000	1.306836	1305.918457
0.000000	1.307073	1305.746216
0.000000	1.307310	1304.521973
0.000000	1.307547	1301.895508
0.000000	1.307785	1298.645752
0.000000	1.308022	1294.383789
0.000000	1.308259	1289.205566
0.000000	1.308496	1283.124023
0.000000	1.308733	1275.726685
0.000000	1.308971	1267.805054
0.000000	1.309208	1258.873535
0.000000	1.309445	1250.208252
0.000000	1.309682	1242.955322
0.000000	1.309919	1238.282593
0.000000	1.310156	1236.900391
0.000000	1.310394	1237.947388
0.000000	1.310631	1242.768066
0.000000	1.310868	1251.985962
0.000000	1.311105	1265.158936
0.000000	1.311342	1277.632935
0.000000	1.311579	1286.890747
0.000000	1.311817	1293.537720
0.000000	1.312054	1300.342041
0.000000	1.312291	1310.614136
0.000000	1.312528	1325.204834
0.000000	1.312765	1339.776611
0.000000	1.313002	1351.850464
0.000000	1.313240	1357.672729
0.000000	1.313477	1359.328247
0.000000	1.313714	1358.489624
0.000000	1.313951	1356.284302
0.000000	1.314188	1354.346436
0.000000	1.314426	1355.857666
0.000000	1.314663	1361.312500
0.000000	1.314900	1365.815430
0.000000	1.315137	1368.558472
0.000000	1.315374	1370.617920
0.000000	1.315611	1371.511597
0.000000	1.315849	1370.513306
0.000000	1.316086	1367.706421
0.000000	1.316323	1363.573486
0.000000	1.316560	1358.264404
0.000000	1.316797	1352.521362
0.000000	1.317034	1346.912231
0.000000	1.317272	1343.229492
0.000000	1.317509	1340.935913
0.000000	1.317746	1336.004150
0.000000	1.317983	1329.539429
0.000000	1.318220	1323.545776
0.000000	1.318458	1321.895996
0.000000	1.318695	1324.400635
0.000000	1.318932	1327.967407
0.000000	1.319169	1331.601074
0.000000	1.319406	1334.901978
0.000000	1.319643	1337.880127
0.000000	1.319881	1340.482910
0.000000	1.320118	1342.841675
0.000000	1.320355	1343.842407
0.000000	1.320592	1342.030151
0.000000	1.320829	1337.459839
0.000000	1.321066	1330.501587
0.000000	1.321304	1322.940308
0.000000	1.321541	1318.401123
0.000000	1.321778	1315.721558
0.000000	1.322015	1314.526001
0.000000	1.322252	1315.050171
0.000000	1.322490	1316.593140
0.000000	1.322727	1319.234497
0.000000	1.322964	1322.941162
0.000000	1.323201	1328.327393
0.000000	1.323438	1335.220947
0.000000	1.323675	1344.092896
0.000000	1.323913	1354.712646
0.000000	1.324150	1367.532837
0.000000	1.324387	1383.397095
0.000000	1.324624	1402.837891
0.000000	1.324861	1423.920532
0.000000	1.325098	1442.960083
0.000000	1.325336	1460.301758
0.000000	1.325573	1476.705811
0.000000	1.325810	1492.490601
0.000000	1.326047	1507.486206
0.000000	1.326284	1521.606201
0.000000	1.326522	1535.544922
0.000000	1.326759	1549.246704
0.000000	1.326996	1562.502930
0.000000	1.327233	1575.487671
0.000000	1.327470	1588.006470
0.000000	1.327707	1597.202881
0.000000	1.327945	1598.891235
0.000000	1.328182	1595.663696
0.000000	1.328419	1589.086670
0.000000	1.328656	1579.430054
0.000000	1.328893	1568.464478
0.000000	1.329130	1558.640869
0.000000	1.329368	1552.397217
0.000000	1.329605	1545.971191
0.000000	1.329842	1538.739502
0.000000	1.330079	1529.966553
0.000000	1.330316	1520.585205
0.000000	1.330554	1510.718994
0.000000	1.330791	1499.402466
0.000000	1.331028	1487.759155
0.000000	1.331265	1474.807129
0.000000	1.331502	1462.010010
0.000000	1.331739	1449.682617
0.000000	1.331977	1437.021362
0.000000	1.332214	1423.200806
0.000000	1.332451	1409.031494
0.000000	1.332688	1395.560425
0.000000	1.332925	1382.673950
0.000000	1.333162	1370.365112
0.000000	1.333400	1359.831421
0.000000	1.333637	1349.693848
0.000000	1.333874	1339.935425
0.000000	1.334111	1330.526001
0.000000	1.334348	1323.724365
0.000000	1.334585	1316.884399
0.000000	1.334823	1309.869995
0.000000	1.335060	1302.322632
0.000000	1.335297	1295.143677
0.000000	1.335534	1289.187500
0.000000	1.335771	1282.534424
0.000000	1.336008	1275.567871
0.000000	1.336246	1268.174683
0.000000	1.336483	1263.346924
0.000000	1.336720	1259.475098
0.000000	1.336957	1255.972900
0.000000	1.337194	1253.623169
0.000000	1.337432	1250.602173
0.000000	1.337669	1247.081787
0.000000	1.337906	1243.059204
0.000000	1.338143	1238.607056
0.000000	1.338380	1234.613647
0.000000	1.338617	1230.949341
0.000000	1.338855	1227.135498
0.000000	1.339092	1223.807007
0.000000	1.339329	1222.246094
0.000000	1.339566	1221.411987
0.000000	1.339803	1220.670044
0.000000	1.340041	1220.245239
0.000000	1.340278	1220.668213
0.000000	1.340515	1222.276978
0.000000	1.340752	1225.549805
0.000000	1.340989	1229.741943
0.000000	1.341226	1234.926392
0.000000	1.341464	1241.551025
0.000000	1.341701	1250.176758
0.000000	1.341938	1260.336670
0.000000	1.342175	1271.581421
0.000000	1.342412	1282.635132
0.000000	1.342649	1294.434326
0.000000	1.342887	1307.359131
0.000000	1.343124	1321.126465
0.000000	1.343361	1333.894653
0.000000	1.343598	1341.689453
0.000000	1.343835	1346.595703
0.000000	1.344072	1349.979248
0.000000	1.344310	1350.928955
0.000000	1.344547	1348.805542
0.000000	1.344784	1343.771606
0.000000	1.345021	1336.790405
0.000000	1.345258	1329.144287
0.000000	1.345495	1325.706909
0.000000	1.345733	1328.970947
0.000000	1.345970	1335.605835
0.000000	1.346207	1344.889771
0.000000	1.346444	1356.364502
0.000000	1.346681	1369.843384
0.000000	1.346919	1373.845825
0.000000	1.347156	1367.884766
0.000000	1.347393	1354.089722
0.000000	1.347630	1332.918823
0.000000	1.347867	1305.441650
0.000000	1.348104	1276.719482
0.000000	1.348342	1250.501953
0.000000	1.348579	1231.282349
0.000000	1.348816	1219.154175
0.000000	1.349053	1207.144043
0.000000	1.349290	1196.214355
0.000000	1.349527	1186.992432
0.000000	1.349765	1179.243774
0.000000	1.350002	1172.338867
0.000000	1.350239	1165.893921
0.000000	1.350476	1159.702393
0.000000	1.350713	1153.411011
0.000000	1.350951	1146.070313
0.000000	1.351188	1137.530396
0.000000	1.351425	1127.552368
0.000000	1.351662	1117.407837
0.000000	1.351899	1108.905029
0.000000	1.352136	1100.505859
0.000000	1.352374	1093.040771
0.000000	1.352611	1086.633667
0.000000	1.352848	1081.253296
0.000000	1.353085	1076.953369
0.000000	1.353322	1073.034912
0.000000	1.353559	1069.880737
0.000000	1.353797	1068.395630
0.000000	1.354034	1067.784668
0.000000	1.354271	1068.535156
0.000000	1.354508	1070.028931
0.000000	1.354745	1073.063354
0.000000	1.354982	1076.598755
0.000000	1.355220	1081.233765
0.000000	1.355457	1085.979126
0.000000	1.355694	1091.250488
0.000000	1.355931	1097.211182
0.000000	1.356168	1103.362183
0.000000	1.356406	1109.866089
0.000000	1.356643	1115.515747
0.000000	1.356880	1119.930176
0.000000	1.357117	1123.278931
0.000000	1.357354	1126.424072
0.000000	1.357592	1129.066406
0.000000	1.357829	1131.624268
0.000000	1.358066	1133.667480
0.000000	1.358303	1135.731812
0.000000	1.358540	1135.488159
0.000000	1.358777	1135.443604
0.000000	1.359015	1136.348999
0.000000	1.359252	1137.373657
0.000000	1.359489	1140.312866
0.000000	1.359726	1146.324951
0.000000	1.359963	1158.894653
0.000000	1.360200	1178.468628
0.000000	1.360438	1206.581299
0.000000	1.360675	1244.729248
0.000000	1.360912	1293.732910
0.000000	1.361149	1354.118896
0.000000	1.361386	1414.861206
0.000000	1.361623	1466.665527
0.000000	1.361861	1508.537842
0.000000	1.362098	1539.822998
0.000000	1.362335	1559.683594
0.000000	1.362572	1568.239136
0.000000	1.362809	1565.786987
0.000000	1.363047	1551.533691
0.000000	1.363284	1525.079834
0.000000	1.363521	1486.807739
0.000000	1.363758	1440.653564
0.000000	1.363995	1390.622681
0.000000	1.364232	1342.400879
0.000000	1.364470	1303.490356
0.000000	1.364707	1282.701782
0.000000	1.364944	1267.933105
0.000000	1.365181	1254.718262
0.000000	1.365418	1243.728149
0.000000	1.365655	1234.353882
0.000000	1.365893	1226.353760
0.000000	1.366130	1219.863159
0.000000	1.366367	1213.407837
0.000000	1.366604	1207.584351
0.000000	1.366841	1202.833862
0.000000	1.367079	1199.598999
0.000000	1.367316	1200.422363
0.000000	1.367553	1202.551147
0.000000	1.367790	1205.786133
0.000000	1.368027	1209.743286
0.000000	1.368264	1213.515991
0.000000	1.368502	1216.691772
0.000000	1.368739	1220.516479
0.000000	1.368976	1225.236084
0.000000	1.369213	1230.494141
0.000000	1.369450	1235.680420
0.000000	1.369687	1241.045898
0.000000	1.369925	1246.754272
0.000000	1.370162	1253.079346
0.000000	1.370399	1260.112793
0.000000	1.370636	1267.099365
0.000000	1.370873	1273.862915
0.000000	1.371110	1279.874023
0.000000	1.371348	1284.399902
0.000000	1.371585	1286.466064
0.000000	1.371822	1286.672852
0.000000	1.372059	1283.660522
0.000000	1.372296	1279.335693
0.000000	1.372534	1274.673950
0.000000	1.372771	1272.575317
0.000000	1.373008	1272.728882
0.000000	1.373245	1272.585449
0.000000	1.373482	1272.354858
0.000000	1.373719	1271.764404
0.000000	1.373957	1270.188110
0.000000	1.374194	1266.219116
0.000000	1.374431	1260.193970
0.000000	1.374668	1252.855713
0.000000	1.374905	1243.999756
0.000000	1.375142	1233.751099
0.000000	1.375380	1223.523804
0.000000	1.375617	1213.907715
0.000000	1.375854	1205.052856
0.000000	1.376091	1194.103882
0.000000	1.376328	1181.462158
0.000000	1.376566	1167.864014
0.000000	1.376803	1154.262817
0.000000	1.377040	1143.497314
0.000000	1.377277	1134.136230
0.000000	1.377514	1126.261841
0.000000	1.377751	1120.217407
0.000000	1.377989	1118.405273
0.000000	1.378226	1119.263062
0.000000	1.378463	1122.327393
0.000000	1.378700	1127.966553
0.000000	1.378937	1135.826538
0.000000	1.379174	1143.592529
0.000000	1.379412	1152.009521
0.000000	1.379649	1161.241089
0.000000	1.379886	1171.766602
0.000000	1.380123	1182.041016
0.000000	1.380360	1190.792358
0.000000	1.380597	1199.364380
0.000000	1.380835	1206.514526
0.000000	1.381072	1212.803223
0.000000	1.381309	1218.925293
0.000000	1.381546	1225.682251
0.000000	1.381783	1234.819092
0.000000	1.382020	1248.771240
0.000000	1.382258	1270.411377
0.000000	1.382495	1299.014038
0.000000	1.382732	1325.962280
0.000000	1.382969	1345.002197
0.000000	1.383206	1354.597534
0.000000	1.383444	1355.152100
0.000000	1.383681	1348.693359
0.000000	1.383918	1337.148071
0.000000	1.384155	1320.919800
0.000000	1.384392	1302.863525
0.000000	1.384629	1289.959351
0.000000	1.384867	1286.873291
0.000000	1.385104	1285.528809
0.000000	1.385341	1285.385498
0.000000	1.385578	1286.929077
0.000000	1.385815	1290.354126
0.000000	1.386052	1296.348267
0.000000	1.386290	1303.599365
0.000000	1.386527	1311.781616
0.000000	1.386764	1319.001221
0.000000	1.387001	1321.309448
0.000000	1.387238	1318.687134
0.000000	1.387476	1312.485107
0.000000	1.387713	1304.612305
0.000000	1.387950	1297.660034
0.000000	1.388187	1294.333252
0.000000	1.388424	1294.026001
0.000000	1.388662	1295.872314
0.000000	1.388898	1299.859619
0.000000	1.389136	1304.447144
0.000000	1.389373	1309.991333
0.000000	1.389610	1316.911621
0.000000	1.389847	1323.974609
0.000000	1.390084	1330.837158
0.000000	1.390322	1337.895142
0.000000	1.390559	1344.966309
0.000000	1.390796	1351.504883
0.000000	1.391033	1357.456055
0.000000	1.391270	1362.901001
0.000000	1.391508	1368.020752
0.000000	1.391745	1372.436035
0.000000	1.391982	1376.743896
0.000000	1.392219	1378.879272
0.000000	1.392456	1378.977417
0.000000	1.392693	1375.422729
0.000000	1.392931	1368.676758
0.000000	1.393168	1359.114746
0.000000	1.393405	1348.590088
0.000000	1.393642	1338.198120
0.000000	1.393879	1328.610962
0.000000	1.394117	1319.981323
0.000000	1.394354	1311.520142
0.000000	1.394591	1302.827026
0.000000	1.394828	1295.648193
0.000000	1.395065	1288.178589
0.000000	1.395302	1281.178955
0.000000	1.395540	1276.302002
0.000000	1.395777	1270.373535
0.000000	1.396014	1264.371460
0.000000	1.396251	1258.445923
0.000000	1.396488	1254.042358
0.000000	1.396725	1253.463501
0.000000	1.396963	1257.120728
0.000000	1.397200	1264.518433
0.000000	1.397437	1276.140625
0.000000	1.397674	1286.687012
0.000000	1.397911	1294.367920
0.000000	1.398148	1301.429932
0.000000	1.398386	1308.794067
0.000000	1.398623	1316.973999
0.000000	1.398860	1326.958252
0.000000	1.399097	1335.653931
0.000000	1.399334	1342.045410
0.000000	1.399571	1348.629395
0.000000	1.399809	1355.028564
0.000000	1.400046	1361.123901
0.000000	1.400283	1366.359863
0.000000	1.400520	1371.822632
0.000000	1.400757	1376.966675
0.000000	1.400995	1383.283325
0.000000	1.401232	1391.616455
0.000000	1.401469	1400.575562
0.000000	1.401706	1406.720703
0.000000	1.401943	1411.965210
0.000000	1.402180	1417.081665
0.000000	1.402418	1421.305176
0.000000	1.402655	1423.253540
0.000000	1.402892	1422.584229
0.000000	1.403129	1419.634644
0.000000	1.403366	1413.415405
0.000000	1.403604	1403.813965
0.000000	1.403841	1391.786133
0.000000	1.404078	1379.573120
0.000000	1.404315	1368.517212
0.000000	1.404552	1357.788086
0.000000	1.404789	1344.799561
0.000000	1.405026	1330.189209
0.000000	1.405264	1314.875366
0.000000	1.405501	1298.105469
0.000000	1.405738	1282.535767
0.000000	1.405975	1267.952148
0.000000	1.406212	1255.475098
0.000000	1.406450	1245.008301
0.000000	1.406687	1235.399536
0.000000	1.406924	1227.229492
0.000000	1.407161	1222.123779
0.000000	1.407398	1219.999390
0.000000	1.407635	1219.066650
0.000000	1.407873	1216.704346
0.000000	1.408110	1213.983643
0.000000	1.408347	1211.214966
0.000000	1.408584	1208.357910
0.000000	1.408821	1205.005005
0.000000	1.409058	1200.769409
0.000000	1.409296	1195.220947
0.000000	1.409533	1188.430664
0.000000	1.409770	1180.772095
0.000000	1.410007	1173.274780
0.000000	1.410244	1168.910156
0.000000	1.410482	1165.788574
0.000000	1.410719	1162.789429
0.000000	1.410956	1160.156738
0.000000	1.411193	1159.666992
0.000000	1.411430	1160.322144
0.000000	1.411667	1160.668335
0.000000	1.411905	1159.862549
0.000000	1.412142	1158.292847
0.000000	1.412379	1155.477295
0.000000	1.412616	1151.651733
0.000000	1.412853	1147.211304
0.000000	1.413091	1142.091553
0.000000	1.413328	1139.152222
0.000000	1.413565	1138.454712
0.000000	1.413802	1137.091431
0.000000	1.414039	1135.658936
0.000000	1.414276	1136.727783
0.000000	1.414513	1141.574829
0.000000	1.414751	1149.698608
0.000000	1.414988	1159.291992
0.000000	1.415225	1169.317505
0.000000	1.415462	1179.011353
0.000000	1.415699	1187.600708
0.000000	1.415937	1195.489014
0.000000	1.416174	1199.859985
0.000000	1.416411	1200.809937
0.000000	1.416648	1200.119507
0.000000	1.416885	1198.455688
0.000000	1.417122	1197.683960
0.000000	1.417360	1198.750732
0.000000	1.417597	1200.968262
0.000000	1.417834	1204.438110
0.000000	1.418071	1210.033691
0.000000	1.418308	1219.196533
0.000000	1.418545	1233.286743
0.000000	1.418783	1253.578125
0.000000	1.419020	1279.736206
0.000000	1.419257	1311.515869
0.000000	1.419494	1348.916260
0.000000	1.419731	1390.471924
0.000000	1.419969	1436.446167
0.000000	1.420206	1477.987793
0.000000	1.420443	1504.497437
0.000000	1.420680	1514.881226
0.000000	1.420917	1510.430908
0.000000	1.421154	1492.070435
0.000000	1.421392	1460.006226
0.000000	1.421629	1415.925415
0.000000	1.421866	1364.411743
0.000000	1.422103	1311.080933
0.000000	1.422340	1263.697144
0.000000	1.422578	1230.501099
0.000000	1.422815	1201.538452
0.000000	1.423052	1178.091675
0.000000	1.423289	1159.412109
0.000000	1.423526	1145.286255
0.000000	1.423763	1134.844360
0.000000	1.424001	1130.423462
0.000000	1.424238	1132.310303
0.000000	1.424475	1140.431885
0.000000	1.424712	1151.528076
0.000000	1.424949	1164.691284
0.000000	1.425186	1183.495117
0.000000	1.425424	1207.549316
0.000000	1.425661	1236.462280
0.000000	1.425898	1266.275391
0.000000	1.426135	1286.181274
0.000000	1.426372	1294.597778
0.000000	1.426610	1293.752808
0.000000	1.426847	1286.490723
0.000000	1.427084	1275.534546
0.000000	1.427321	1264.582520
0.000000	1.427558	1254.500244
0.000000	1.427795	1243.961792
0.000000	1.428033	1237.859497
0.000000	1.428270	1232.865723
0.000000	1.428507	1227.972412
0.000000	1.428744	1224.026733
0.000000	1.428981	1221.141113
0.000000	1.429218	1220.959839
0.000000	1.429456	1222.383301
0.000000	1.429693	1225.479614
0.000000	1.429930	1229.376587
0.000000	1.430167	1233.854248
0.000000	1.430404	1237.952393
0.000000	1.430641	1242.661255
0.000000	1.430879	1247.670654
0.000000	1.431116	1253.339722
0.000000	1.431353	1259.585449
0.000000	1.431590	1265.597168
0.000000	1.431827	1269.966187
0.000000	1.432065	1271.976929
0.000000	1.432302	1271.959839
0.000000	1.432539	1270.978882
0.000000	1.432776	1269.105591
0.000000	1.433013	1265.598877
0.000000	1.433250	1260.129639
0.000000	1.433488	1253.322266
0.000000	1.433725	1247.503906
0.000000	1.433962	1241.175537
0.000000	1.434199	1234.353638
0.000000	1.434436	1226.982544
0.000000	1.434673	1220.410522
0.000000	1.434911	1215.331421
0.000000	1.435148	1210.122314
0.000000	1.435385	1205.560913
0.000000	1.435622	1203.835693
0.000000	1.435859	1203.366943
0.000000	1.436097	1204.140259
0.000000	1.436334	1206.470093
0.000000	1.436571	1210.263916
0.000000	1.436808	1215.733154
0.000000	1.437045	1222.192993
0.000000	1.437282	1229.046631
0.000000	1.437519	1237.315430
0.000000	1.437757	1245.545654
0.000000	1.437994	1254.966675
0.000000	1.438231	1266.004272
0.000000	1.438468	1279.341553
0.000000	1.438705	1293.737671
0.000000	1.438943	1307.747437
0.000000	1.439180	1321.845337
0.000000	1.439417	1332.808472
0.000000	1.439654	1340.322754
0.000000	1.439891	1341.795898
0.000000	1.440128	1339.879028
0.000000	1.440366	1335.239380
0.000000	1.440603	1327.961792
0.000000	1.440840	1320.275146
0.000000	1.441077	1314.181030
0.000000	1.441314	1306.880859
0.000000	1.441552	1300.259277
0.000000	1.441789	1292.921387
0.000000	1.442026	1285.218384
0.000000	1.442263	1277.316772
0.000000	1.442500	1269.469116
0.000000	1.442737	1263.145752
0.000000	1.442975	1257.514771
0.000000	1.443212	1252.877319
0.000000	1.443449	1250.798950
0.000000	1.443686	1252.781250
0.000000	1.443923	1257.261475
0.000000	1.444160	1265.309082
0.000000	1.444398	1274.293091
0.000000	1.444635	1281.078979
0.000000	1.444872	1282.221802
0.000000	1.445109	1282.066040
0.000000	1.445346	1281.886963
0.000000	1.445584	1282.924927
0.000000	1.445821	1289.833130
0.000000	1.446058	1301.349609
0.000000	1.446295	1309.838989
0.000000	1.446532	1316.283081
0.000000	1.446769	1321.446411
0.000000	1.447006	1325.459106
0.000000	1.447244	1328.494385
0.000000	1.447481	1330.380371
0.000000	1.447718	1331.307861
0.000000	1.447955	1330.631958
0.000000	1.448192	1329.220337
0.000000	1.448430	1325.189453
0.000000	1.448667	1319.424194
0.000000	1.448904	1312.964966
0.000000	1.449141	1306.822388
0.000000	1.449378	1304.869385
0.000000	1.449615	1310.097656
0.000000	1.449853	1318.743530
0.000000	1.450090	1330.130737
0.000000	1.450327	1343.145264
0.000000	1.450564	1353.298340
0.000000	1.450801	1359.236694
0.000000	1.451039	1362.021118
0.000000	1.451276	1363.531006
0.000000	1.451513	1364.171631
0.000000	1.451750	1364.776367
0.000000	1.451987	1364.229736
0.000000	1.452224	1361.843506
0.000000	1.452462	1358.060791
0.000000	1.452699	1352.105591
0.000000	1.452936	1345.412476
0.000000	1.453173	1338.303833
0.000000	1.453410	1331.491211
0.000000	1.453647	1325.175537
0.000000	1.453885	1321.248779
0.000000	1.454122	1321.109741
0.000000	1.454359	1321.793091
0.000000	1.454596	1323.634521
0.000000	1.454833	1323.909302
0.000000	1.455070	1322.992554
0.000000	1.455308	1318.218872
0.000000	1.455545	1306.683350
0.000000	1.455782	1291.960205
0.000000	1.456019	1280.011353
0.000000	1.456256	1274.956177
0.000000	1.456493	1271.161133
0.000000	1.456731	1268.646362
0.000000	1.456968	1268.564941
0.000000	1.457205	1270.252808
0.000000	1.457442	1274.920776
0.000000	1.457679	1281.327515
0.000000	1.457917	1286.957764
0.000000	1.458154	1292.168945
0.000000	1.458391	1297.689209
0.000000	1.458628	1303.713989
0.000000	1.458865	1310.651489
0.000000	1.459103	1318.186401
0.000000	1.459340	1325.926147
0.000000	1.459577	1332.671631
0.000000	1.459814	1337.566650
0.000000	1.460051	1337.568970
0.000000	1.460288	1333.680054
0.000000	1.460526	1327.911987
0.000000	1.460763	1319.823975
0.000000	1.461000	1312.827515
0.000000	1.461237	1307.357056
0.000000	1.461474	1301.219116
0.000000	1.461712	1297.466675
0.000000	1.461949	1294.425049
0.000000	1.462186	1292.196289
0.000000	1.462423	1290.473511
0.000000	1.462660	1289.644043
0.000000	1.462897	1289.963745
0.000000	1.463134	1291.049316
0.000000	1.463372	1293.452759
0.000000	1.463609	1296.508301
0.000000	1.463846	1299.777100
0.000000	1.464083	1303.475952
0.000000	1.464320	1308.149292
0.000000	1.464558	1314.530640
0.000000	1.464795	1322.885132
0.000000	1.465032	1331.727173
0.000000	1.465269	1342.281982
0.000000	1.465506	1353.906128
0.000000	1.465743	1367.110962
0.000000	1.465981	1381.354980
0.000000	1.466218	1395.217773
0.000000	1.466455	1406.922119
0.000000	1.466692	1415.068115
0.000000	1.466929	1419.895020
0.000000	1.467166	1421.603271
0.000000	1.467404	1419.788452
0.000000	1.467641	1415.189331
0.000000	1.467878	1408.651855
0.000000	1.468115	1402.177734
0.000000	1.468352	1396.524902
0.000000	1.468590	1393.225220
0.000000	1.468827	1393.282715
0.000000	1.469064	1394.879272
0.000000	1.469301	1398.838745
0.000000	1.469538	1404.929077
0.000000	1.469775	1412.254639
0.000000	1.470013	1422.119507
0.000000	1.470250	1434.873413
0.000000	1.470487	1453.092896
0.000000	1.470724	1476.712158
0.000000	1.470961	1506.427246
0.000000	1.471199	1541.894043
0.000000	1.471436	1568.835327
0.000000	1.471673	1586.445190
0.000000	1.471910	1596.001221
0.000000	1.472147	1598.594360
0.000000	1.472384	1596.501587
0.000000	1.472621	1593.241699
0.000000	1.472859	1593.125366
0.000000	1.473096	1596.496216
0.000000	1.473333	1593.215088
0.000000	1.473570	1585.271606
0.000000	1.473807	1573.443115
0.000000	1.474045	1558.100830
0.000000	1.474282	1540.424683
0.000000	1.474519	1525.053711
0.000000	1.474756	1513.144165
0.000000	1.474993	1500.447754
0.000000	1.475230	1487.827637
0.000000	1.475468	1478.360962
0.000000	1.475705	1470.571533
0.000000	1.475942	1463.736328
0.000000	1.476179	1457.188477
0.000000	1.476416	1450.549438
0.000000	1.476653	1444.795166
0.000000	1.476891	1441.311157
0.000000	1.477128	1439.839111
0.000000	1.477365	1440.980347
0.000000	1.477602	1444.387207
0.000000	1.477839	1449.691772
0.000000	1.478076	1457.291504
0.000000	1.478314	1464.466187
0.000000	1.478551	1463.626709
0.000000	1.478788	1455.824829
0.000000	1.479025	1443.248291
0.000000	1.479262	1426.075928
0.000000	1.479500	1405.893921
0.000000	1.479737	1387.340454
0.000000	1.479974	1372.902710
0.000000	1.480211	1362.268066
0.000000	1.480448	1352.845337
0.000000	1.480685	1344.660645
0.000000	1.480923	1338.237793
0.000000	1.481160	1333.162598
0.000000	1.481397	1329.055908
0.000000	1.481634	1326.114502
0.000000	1.481871	1324.542114
0.000000	1.482108	1324.300049
0.000000	1.482346	1324.975220
0.000000	1.482583	1326.885010
0.000000	1.482820	1329.764282
0.000000	1.483057	1333.713623
0.000000	1.483294	1338.714111
0.000000	1.483532	1344.832397
0.000000	1.483769	1352.057373
0.000000	1.484006	1360.249146
0.000000	1.484243	1369.107544
0.000000	1.484480	1376.836060
0.000000	1.484717	1383.362671
0.000000	1.484954	1387.839478
0.000000	1.485192	1389.210205
0.000000	1.485429	1389.504639
0.000000	1.485666	1389.435425
0.000000	1.485903	1389.601440
0.000000	1.486140	1392.951294
0.000000	1.486378	1399.298218
0.000000	1.486615	1408.192627
0.000000	1.486852	1419.938965
0.000000	1.487089	1433.244019
0.000000	1.487326	1447.007202
0.000000	1.487563	1459.235352
0.000000	1.487801	1466.114380
0.000000	1.488038	1468.584717
0.000000	1.488275	1468.761475
0.000000	1.488512	1467.442383
0.000000	1.488749	1464.538574
0.000000	1.488987	1461.141235
0.000000	1.489224	1460.170898
0.000000	1.489461	1460.396484
0.000000	1.489698	1458.811890
0.000000	1.489935	1453.961914
0.000000	1.490173	1447.088623
0.000000	1.490410	1438.395630
0.000000	1.490647	1428.574463
0.000000	1.490884	1421.569092
0.000000	1.491121	1417.408081
0.000000	1.491358	1414.573608
0.000000	1.491596	1412.534058
0.000000	1.491833	1411.709106
0.000000	1.492070	1411.308350
0.000000	1.492307	1411.139771
0.000000	1.492544	1410.339233
0.000000	1.492781	1408.864380
0.000000	1.493019	1406.590942
0.000000	1.493256	1403.930298
0.000000	1.493493	1400.252441
0.000000	1.493730	1396.047363
0.000000	1.493967	1391.250122
0.000000	1.494205	1386.174316
0.000000	1.494442	1380.903320
0.000000	1.494679	1375.030029
0.000000	1.494916	1367.904663
0.000000	1.495153	1360.493164
0.000000	1.495390	1352.972168
0.000000	1.495627	1345.740601
0.000000	1.495865	1338.164917
0.000000	1.496102	1330.238770
0.000000	1.496339	1321.762939
0.000000	1.496576	1312.359741
0.000000	1.496813	1301.530396
0.000000	1.497051	1290.212891
0.000000	1.497288	1276.509277
0.000000	1.497525	1260.563965
0.000000	1.497762	1245.674194
0.000000	1.497999	1235.059326
0.000000	1.498236	1228.875977
0.000000	1.498474	1225.523560
0.000000	1.498711	1223.673584
0.000000	1.498948	1223.838013
0.000000	1.499185	1225.925659
0.000000	1.499422	1228.046875
0.000000	1.499660	1228.664551
0.000000	1.499897	1229.455200
0.000000	1.500134	1231.274658
0.000000	1.500371	1236.210449
0.000000	1.500608	1243.582397
0.000000	1.500845	1252.695557
0.000000	1.501083	1263.844971
0.000000	1.501320	1276.649414
0.000000	1.501557	1290.146973
0.000000	1.501794	1303.535400
0.000000	1.502031	1317.898560
0.000000	1.502268	1333.886230
0.000000	1.502506	1351.112915
0.000000	1.502743	1368.244751
0.000000	1.502980	1380.531860
0.000000	1.503217	1388.267456
0.000000	1.503454	1394.837769
0.000000	1.503691	1401.099976
0.000000	1.503929	1407.330200
0.000000	1.504166	1414.120605
0.000000	1.504403	1421.860229
0.000000	1.504640	1430.333252
0.000000	1.504877	1440.175415
0.000000	1.505114	1450.479248
0.000000	1.505352	1461.813477
0.000000	1.505589	1476.264404
0.000000	1.505826	1493.434937
0.000000	1.506063	1512.039673
0.000000	1.506300	1532.985962
0.000000	1.506538	1555.208008
0.000000	1.506775	1577.371948
0.000000	1.507012	1595.776001
0.000000	1.507249	1605.276001
0.000000	1.507486	1607.963379
0.000000	1.507723	1605.109863
0.000000	1.507961	1596.638062
0.000000	1.508198	1584.252808
0.000000	1.508435	1570.571655
0.000000	1.508672	1559.286377
0.000000	1.508909	1552.799927
0.000000	1.509147	1548.479858
0.000000	1.509384	1545.535400
0.000000	1.509621	1543.259644
0.000000	1.509858	1541.124268
0.000000	1.510095	1538.635010
0.000000	1.510332	1536.147705
0.000000	1.510569	1533.715576
0.000000	1.510807	1531.202759
0.000000	1.511044	1529.011108
0.000000	1.511281	1527.583374
0.000000	1.511518	1526.868164
0.000000	1.511755	1526.635986
0.000000	1.511993	1526.473267
0.000000	1.512230	1526.280396
0.000000	1.512467	1525.811035
0.000000	1.512704	1524.677002
0.000000	1.512941	1523.702393
0.000000	1.513178	1522.143921
0.000000	1.513416	1519.706909
0.000000	1.513653	1516.597290
0.000000	1.513890	1512.935425
0.000000	1.514127	1508.015869
0.000000	1.514364	1502.989868
0.000000	1.514601	1497.633789
0.000000	1.514839	1491.384888
0.000000	1.515076	1484.465698
0.000000	1.515313	1478.165039
0.000000	1.515550	1472.617188
0.000000	1.515787	1467.797607
0.000000	1.516025	1463.872192
0.000000	1.516262	1460.832886
0.000000	1.516499	1457.639771
0.000000	1.516736	1454.787598
0.000000	1.516973	1452.054688
0.000000	1.517210	1450.159546
0.000000	1.517448	1448.436768
0.000000	1.517685	1446.845825
0.000000	1.517922	1444.919800
0.000000	1.518159	1442.884766
0.000000	1.518396	1439.536987
0.000000	1.518634	1433.726929
0.000000	1.518871	1425.913452
0.000000	1.519108	1419.669067
0.000000	1.519345	1416.105713
0.000000	1.519582	1412.749023
0.000000	1.519819	1408.104126
0.000000	1.520056	1402.345825
0.000000	1.520294	1395.750732
0.000000	1.520531	1388.594238
0.000000	1.520768	1381.267944
0.000000	1.521005	1374.744873
0.000000	1.521242	1369.798218
0.000000	1.521480	1365.081421
0.000000	1.521717	1361.680664
0.000000	1.521954	1359.161377
0.000000	1.522191	1356.707886
0.000000	1.522428	1354.261353
0.000000	1.522666	1351.146484
0.000000	1.522903	1347.701416
0.000000	1.523140	1343.662720
0.000000	1.523377	1338.292480
0.000000	1.523614	1333.797607
0.000000	1.523851	1331.669800
0.000000	1.524089	1330.997314
0.000000	1.524326	1331.580933
0.000000	1.524563	1333.701294
0.000000	1.524800	1336.173096
0.000000	1.525037	1334.421753
0.000000	1.525274	1329.900269
0.000000	1.525512	1323.394775
0.000000	1.525749	1314.972534
0.000000	1.525986	1304.565674
0.000000	1.526223	1294.156372
0.000000	1.526460	1285.315308
0.000000	1.526697	1277.697998
0.000000	1.526935	1271.604980
0.000000	1.527172	1265.934937
0.000000	1.527409	1260.856079
0.000000	1.527646	1258.732788
0.000000	1.527883	1257.283569
0.000000	1.528121	1256.473389
0.000000	1.528358	1256.927002
0.000000	1.528595	1259.035156
0.000000	1.528832	1261.669189
0.000000	1.529069	1264.611206
0.000000	1.529306	1265.767090
0.000000	1.529544	1262.607178
0.000000	1.529781	1257.601807
0.000000	1.530018	1252.289551
0.000000	1.530255	1248.266968
0.000000	1.530492	1248.346924
0.000000	1.530729	1248.849121
0.000000	1.530967	1249.292114
0.000000	1.531204	1247.937134
0.000000	1.531441	1245.406006
0.000000	1.531678	1242.876953
0.000000	1.531915	1240.457764
0.000000	1.532153	1240.495117
0.000000	1.532390	1242.547241
0.000000	1.532627	1244.931152
0.000000	1.532864	1247.209106
0.000000	1.533101	1249.711792
0.000000	1.533338	1253.326538
0.000000	1.533575	1258.000732
0.000000	1.533813	1264.482788
0.000000	1.534050	1271.735596
0.000000	1.534287	1279.657837
0.000000	1.534524	1287.545044
0.000000	1.534761	1295.548706
0.000000	1.534999	1303.512085
0.000000	1.535236	1308.797607
0.000000	1.535473	1311.452637
0.000000	1.535710	1312.818848
0.000000	1.535947	1314.176392
0.000000	1.536184	1314.438232
0.000000	1.536422	1314.430664
0.000000	1.536659	1313.669434
0.000000	1.536896	1313.484497
0.000000	1.537133	1311.733276
0.000000	1.537370	1309.105713
0.000000	1.537608	1305.788086
0.000000	1.537845	1302.780396
0.000000	1.538082	1303.091797
0.000000	1.538319	1306.885620
0.000000	1.538556	1313.188232
0.000000	1.538793	1321.417847
0.000000	1.539031	1332.241089
0.000000	1.539268	1345.098999
0.000000	1.539505	1358.945068
0.000000	1.539742	1372.489014
0.000000	1.539979	1384.280518
0.000000	1.540216	1392.986694
0.000000	1.540454	1394.438232
0.000000	1.540691	1390.848389
0.000000	1.540928	1383.725952
0.000000	1.541165	1374.584473
0.000000	1.541402	1367.000977
0.000000	1.541640	1362.932861
0.000000	1.541877	1359.050415
0.000000	1.542114	1355.756348
0.000000	1.542351	1354.128784
0.000000	1.542588	1356.001221
0.000000	1.542825	1361.420532
0.000000	1.543062	1370.438477
0.000000	1.543300	1381.611938
0.000000	1.543537	1393.189209
0.000000	1.543774	1405.618408
0.000000	1.544011	1419.093262
0.000000	1.544248	1432.820435
0.000000	1.544486	1442.897461
0.000000	1.544723	1448.097656
0.000000	1.544960	1452.194702
0.000000	1.545197	1456.451660
0.000000	1.545434	1462.229736
0.000000	1.545671	1472.516113
0.000000	1.545909	1487.182495
0.000000	1.546146	1508.177490
0.000000	1.546383	1536.556519
0.000000	1.546620	1573.197998
0.000000	1.546857	1618.224609
0.000000	1.547095	1670.615601
0.000000	1.547332	1719.104004
0.000000	1.547569	1756.671021
0.000000	1.547806	1782.843750
0.000000	1.548043	1796.422363
0.000000	1.548280	1797.624878
0.000000	1.548518	1786.775391
0.000000	1.548755	1762.971924
0.000000	1.548992	1725.627441
0.000000	1.549229	1675.271851
0.000000	1.549466	1616.940063
0.000000	1.549703	1555.896851
0.000000	1.549941	1499.333130
0.000000	1.550178	1457.921265
0.000000	1.550415	1434.334717
0.000000	1.550652	1413.282715
0.000000	1.550889	1394.668823
0.000000	1.551127	1377.578003
0.000000	1.551364	1361.646240
0.000000	1.551601	1346.642456
0.000000	1.551838	1332.334961
0.000000	1.552075	1319.634155
0.000000	1.552312	1309.856567
0.000000	1.552549	1301.811768
0.000000	1.552787	1295.562134
0.000000	1.553024	1291.599976
0.000000	1.553261	1288.251831
0.000000	1.553498	1285.535522
0.000000	1.553735	1283.329224
0.000000	1.553973	1280.417114
0.000000	1.554210	1276.961670
0.000000	1.554447	1273.505859
0.000000	1.554684	1269.987793
0.000000	1.554921	1267.514404
0.000000	1.555158	1265.650513
0.000000	1.555396	1264.741333
0.000000	1.555633	1264.564087
0.000000	1.555870	1265.140015
0.000000	1.556107	1266.150635
0.000000	1.556344	1265.521851
0.000000	1.556582	1263.288574
0.000000	1.556819	1260.086792
0.000000	1.557056	1256.937500
0.000000	1.557293	1255.941895
0.000000	1.557530	1258.125977
0.000000	1.557768	1261.340210
0.000000	1.558005	1267.247925
0.000000	1.558242	1275.852539
0.000000	1.558479	1288.665771
0.000000	1.558716	1305.424194
0.000000	1.558953	1325.712524
0.000000	1.559190	1342.781372
0.000000	1.559428	1360.354492
0.000000	1.559665	1392.229492
0.000000	1.559902	1421.457520
0.000000	1.560139	1451.168091
0.000000	1.560376	1477.410522
0.000000	1.560614	1499.379272
0.000000	1.560851	1522.424072
0.000000	1.561088	1539.791504
0.000000	1.561325	1549.113770
0.000000	1.561562	1549.525513
0.000000	1.561799	1544.112671
0.000000	1.562037	1532.898071
0.000000	1.562274	1515.210083
0.000000	1.562511	1491.740967
0.000000	1.562748	1466.800903
0.000000	1.562985	1444.271118
0.000000	1.563222	1429.693970
0.000000	1.563460	1426.311890
0.000000	1.563697	1423.428101
0.000000	1.563934	1419.899902
0.000000	1.564171	1416.196045
0.000000	1.564408	1412.865967
0.000000	1.564646	1409.358521
0.000000	1.564883	1406.567383
0.000000	1.565120	1405.499146
0.000000	1.565357	1407.401733
0.000000	1.565594	1410.966187
0.000000	1.565831	1414.549927
0.000000	1.566069	1417.626831
0.000000	1.566306	1419.597534
0.000000	1.566543	1421.193237
0.000000	1.566780	1422.693115
0.000000	1.567017	1424.330811
0.000000	1.567255	1427.676880
0.000000	1.567492	1432.011230
0.000000	1.567729	1436.597168
0.000000	1.567966	1441.071167
0.000000	1.568203	1442.592407
0.000000	1.568440	1440.811279
0.000000	1.568677	1436.439941
0.000000	1.568915	1429.528687
0.000000	1.569152	1420.323120
0.000000	1.569389	1410.351929
0.000000	1.569626	1401.839844
0.000000	1.569863	1396.499634
0.000000	1.570101	1393.061401
0.000000	1.570338	1391.969971
0.000000	1.570575	1392.829712
0.000000	1.570812	1386.241943
0.000000	1.571049	1373.648438
0.000000	1.571286	1358.462769
0.000000	1.571524	1343.664917
0.000000	1.571761	1333.434204
0.000000	1.571998	1329.410400
0.000000	1.572235	1328.244385
0.000000	1.572472	1328.280029
0.000000	1.572709	1328.938232
0.000000	1.572947	1329.278809
0.000000	1.573184	1329.539307
0.000000	1.573421	1330.124634
0.000000	1.573658	1330.502197
0.000000	1.573895	1331.116333
0.000000	1.574133	1331.583984
0.000000	1.574370	1331.991821
0.000000	1.574607	1332.190186
0.000000	1.574844	1331.308105
0.000000	1.575081	1329.854370
0.000000	1.575318	1327.839722
0.000000	1.575556	1325.844604
0.000000	1.575793	1323.796997
0.000000	1.576030	1322.504028
0.000000	1.576267	1322.666138
0.000000	1.576504	1323.351074
0.000000	1.576741	1324.019897
0.000000	1.576979	1325.201782
0.000000	1.577216	1326.820190
0.000000	1.577453	1329.003662
0.000000	1.577690	1331.228027
0.000000	1.577927	1334.126465
0.000000	1.578164	1336.470215
0.000000	1.578402	1338.537964
0.000000	1.578639	1339.759155
0.000000	1.578876	1340.648315
0.000000	1.579113	1340.407349
0.000000	1.579350	1339.210449
0.000000	1.579588	1337.039673
0.000000	1.579825	1334.157593
0.000000	1.580062	1330.861328
0.000000	1.580299	1326.734375
0.000000	1.580536	1321.851807
0.000000	1.580773	1316.207153
0.000000	1.581011	1309.723267
0.000000	1.581248	1304.097778
0.000000	1.581485	1298.208496
0.000000	1.581722	1292.666626
0.000000	1.581959	1286.995605
0.000000	1.582196	1281.781494
0.000000	1.582434	1279.273926
0.000000	1.582671	1281.572266
0.000000	1.582908	1285.302246
0.000000	1.583145	1289.621582
0.000000	1.583382	1294.870850
0.000000	1.583619	1300.220337
0.000000	1.583857	1303.445679
0.000000	1.584094	1305.288574
0.000000	1.584331	1306.938721
0.000000	1.584568	1309.002441
0.000000	1.584805	1310.806152
0.000000	1.585043	1313.529541
0.000000	1.585280	1316.612183
0.000000	1.585517	1318.676147
0.000000	1.585754	1321.355225
0.000000	1.585991	1325.592529
0.000000	1.586228	1332.219727
0.000000	1.586466	1342.335571
0.000000	1.586703	1353.936279
0.000000	1.586940	1366.594727
0.000000	1.587177	1378.926758
0.000000	1.587414	1389.835815
0.000000	1.587651	1401.864258
0.000000	1.587889	1414.505859
0.000000	1.588126	1426.912964
0.000000	1.588363	1438.530029
0.000000	1.588600	1446.381348
0.000000	1.588837	1449.438477
0.000000	1.589075	1449.491699
0.000000	1.589312	1447.354492
0.000000	1.589549	1443.244507
0.000000	1.589786	1438.300415
0.000000	1.590023	1434.658081
0.000000	1.590261	1431.438721
0.000000	1.590497	1428.728149
0.000000	1.590735	1426.168945
0.000000	1.590972	1424.665161
0.000000	1.591209	1423.500732
0.000000	1.591446	1422.255493
0.000000	1.591683	1421.003418
0.000000	1.591921	1420.356934
0.000000	1.592158	1420.367920
0.000000	1.592395	1421.819946
0.000000	1.592632	1424.143555
0.000000	1.592869	1427.180420
0.000000	1.593107	1430.720947
0.000000	1.593344	1434.982300
0.000000	1.593581	1439.746826
0.000000	1.593818	1444.206421
0.000000	1.594055	1449.159424
0.000000	1.594292	1453.168823
0.000000	1.594530	1454.596680
0.000000	1.594767	1454.766968
0.000000	1.595004	1453.940918
0.000000	1.595241	1451.962402
0.000000	1.595478	1448.604370
0.000000	1.595716	1444.298584
0.000000	1.595953	1438.904541
0.000000	1.596190	1433.836548
0.000000	1.596427	1427.654541
0.000000	1.596664	1420.833862
0.000000	1.596901	1413.080566
0.000000	1.597139	1402.375732
0.000000	1.597376	1389.082642
0.000000	1.597613	1373.336426
0.000000	1.597850	1358.089600
0.000000	1.598087	1344.349365
0.000000	1.598324	1330.844727
0.000000	1.598562	1318.325195
0.000000	1.598799	1308.389526
0.000000	1.599036	1300.711182
0.000000	1.599273	1294.852661
0.000000	1.599510	1289.674927
0.000000	1.599748	1284.602051
0.000000	1.599985	1279.360352
0.000000	1.600222	1273.193359
0.000000	1.600459	1266.364258
0.000000	1.600696	1258.751099
0.000000	1.600933	1251.651611
0.000000	1.601170	1245.592773
0.000000	1.601408	1238.908691
0.000000	1.601645	1231.380981
0.000000	1.601882	1223.508545
0.000000	1.602119	1217.124756
0.000000	1.602356	1212.425537
0.000000	1.602594	1208.450317
0.000000	1.602831	1205.875366
0.000000	1.603068	1203.552856
0.000000	1.603305	1202.125977
0.000000	1.603542	1202.519775
0.000000	1.603779	1204.311768
0.000000	1.604017	1207.140015
0.000000	1.604254	1210.872314
0.000000	1.604491	1215.895630
0.000000	1.604728	1221.923218
0.000000	1.604965	1228.823364
0.000000	1.605203	1237.341309
0.000000	1.605440	1248.318237
0.000000	1.605677	1261.104004
0.000000	1.605914	1275.994873
0.000000	1.606151	1291.076294
0.000000	1.606388	1305.021240
0.000000	1.606626	1315.081421
0.000000	1.606863	1321.880127
0.000000	1.607100	1326.861206
0.000000	1.607337	1330.837646
0.000000	1.607574	1333.567383
0.000000	1.607811	1336.022583
0.000000	1.608049	1339.145264
0.000000	1.608286	1344.784668
0.000000	1.608523	1355.145874
0.000000	1.608760	1369.637573
0.000000	1.608997	1384.313477
0.000000	1.609234	1395.585327
0.000000	1.609472	1404.052979
0.000000	1.609709	1410.132935
0.000000	1.609946	1413.052368
0.000000	1.610183	1412.547852
0.000000	1.610420	1408.346191
0.000000	1.610657	1399.754517
0.000000	1.610895	1387.087769
0.000000	1.611132	1370.429077
0.000000	1.611369	1352.552246
0.000000	1.611606	1335.602051
0.000000	1.611843	1321.836182
0.000000	1.612081	1309.420166
0.000000	1.612318	1299.446899
0.000000	1.612555	1290.449219
0.000000	1.612792	1282.839355
0.000000	1.613029	1277.438965
0.000000	1.613266	1274.140137
0.000000	1.613504	1271.421265
0.000000	1.613741	1268.381592
0.000000	1.613978	1266.490479
0.000000	1.614215	1265.779297
0.000000	1.614452	1268.870850
0.000000	1.614690	1277.144775
0.000000	1.614927	1287.674561
0.000000	1.615164	1301.929565
0.000000	1.615401	1319.636230
0.000000	1.615638	1339.303955
0.000000	1.615875	1359.043701
0.000000	1.616112	1376.322144
0.000000	1.616350	1387.205688
0.000000	1.616587	1390.562500
0.000000	1.616824	1389.304565
0.000000	1.617061	1383.844971
0.000000	1.617298	1375.230225
0.000000	1.617536	1364.482788
0.000000	1.617773	1355.617676
0.000000	1.618010	1352.783447
0.000000	1.618247	1352.728149
0.000000	1.618484	1352.679565
0.000000	1.618721	1352.666992
0.000000	1.618959	1353.165771
0.000000	1.619196	1354.841797
0.000000	1.619433	1357.757446
0.000000	1.619670	1362.267578
0.000000	1.619907	1366.202515
0.000000	1.620144	1367.791016
0.000000	1.620382	1366.218872
0.000000	1.620619	1362.526489
0.000000	1.620856	1356.776733
0.000000	1.621093	1348.863281
0.000000	1.621330	1339.239990
0.000000	1.621568	1330.855225
0.000000	1.621805	1322.874268
0.000000	1.622042	1315.211548
0.000000	1.622279	1308.092407
0.000000	1.622516	1301.089111
0.000000	1.622754	1294.213135
0.000000	1.622991	1288.566406
0.000000	1.623228	1282.456299
0.000000	1.623465	1276.821411
0.000000	1.623702	1272.435669
0.000000	1.623939	1269.373291
0.000000	1.624177	1266.736450
0.000000	1.624414	1264.371460
0.000000	1.624651	1262.674072
0.000000	1.624888	1263.159668
0.000000	1.625125	1267.027954
0.000000	1.625362	1272.447876
0.000000	1.625600	1278.242554
0.000000	1.625837	1282.819092
0.000000	1.626074	1285.030518
0.000000	1.626311	1285.553711
0.000000	1.626548	1285.423584
0.000000	1.626785	1284.676392
0.000000	1.627023	1283.397583
0.000000	1.627260	1283.190552
0.000000	1.627497	1284.608032
0.000000	1.627734	1287.394897
0.000000	1.627971	1292.615356
0.000000	1.628209	1300.181274
0.000000	1.628446	1310.663574
0.000000	1.628683	1323.887939
0.000000	1.628920	1337.867798
0.000000	1.629157	1352.204834
0.000000	1.629394	1364.698364
0.000000	1.629632	1373.236328
0.000000	1.629869	1378.306763
0.000000	1.630106	1380.135864
0.000000	1.630343	1379.057495
0.000000	1.630580	1374.921387
0.000000	1.630817	1368.064087
0.000000	1.631055	1359.318848
0.000000	1.631292	1351.430420
0.000000	1.631529	1344.944702
0.000000	1.631766	1338.616089
0.000000	1.632003	1332.414673
0.000000	1.632240	1326.875977
0.000000	1.632478	1322.362427
0.000000	1.632715	1319.137939
0.000000	1.632952	1316.367432
0.000000	1.633189	1313.692139
0.000000	1.633426	1310.696655
0.000000	1.633664	1306.956055
0.000000	1.633901	1302.817871
0.000000	1.634138	1298.107666
0.000000	1.634375	1293.576294
0.000000	1.634612	1288.966309
0.000000	1.634849	1284.788452
0.000000	1.635087	1281.481812
0.000000	1.635324	1278.522095
0.000000	1.635561	1276.218262
0.000000	1.635798	1275.499512
0.000000	1.636035	1275.579346
0.000000	1.636272	1276.086914
0.000000	1.636510	1277.967163
0.000000	1.636747	1280.190674
0.000000	1.636984	1282.819580
0.000000	1.637221	1286.169800
0.000000	1.637458	1290.514771
0.000000	1.637696	1294.221680
0.000000	1.637933	1294.997070
0.000000	1.638170	1292.290771
0.000000	1.638407	1287.100220
0.000000	1.638644	1279.968506
0.000000	1.638881	1272.035400
0.000000	1.639118	1265.453247
0.000000	1.639356	1264.024170
0.000000	1.639593	1270.838623
0.000000	1.639830	1289.102295
0.000000	1.640067	1315.405762
0.000000	1.640304	1349.576782
0.000000	1.640542	1389.719116
0.000000	1.640779	1429.641724
0.000000	1.641016	1454.901123
0.000000	1.641253	1465.815918
0.000000	1.641490	1464.331543
0.000000	1.641727	1453.213989
0.000000	1.641965	1435.039185
0.000000	1.642202	1411.757446
0.000000	1.642439	1387.465454
0.000000	1.642676	1366.522827
0.000000	1.642913	1352.859131
0.000000	1.643151	1339.580688
0.000000	1.643388	1326.961182
0.000000	1.643625	1315.118774
0.000000	1.643862	1303.539795
0.000000	1.644099	1290.874878
0.000000	1.644336	1277.103882
0.000000	1.644574	1261.861450
0.000000	1.644811	1243.773560
0.000000	1.645048	1223.588745
0.000000	1.645285	1203.946167
0.000000	1.645522	1183.015503
0.000000	1.645759	1161.886475
0.000000	1.645997	1143.942627
0.000000	1.646234	1128.290161
0.000000	1.646471	1115.827026
0.000000	1.646708	1106.219604
0.000000	1.646945	1098.422607
0.000000	1.647183	1092.753296
0.000000	1.647420	1088.878540
0.000000	1.647657	1085.679443
0.000000	1.647894	1082.029663
0.000000	1.648131	1077.387817
0.000000	1.648368	1071.769287
0.000000	1.648605	1065.535767
0.000000	1.648843	1058.641479
0.000000	1.649080	1052.163452
0.000000	1.649317	1046.090210
0.000000	1.649554	1038.400513
0.000000	1.649791	1028.745728
0.000000	1.650029	1017.881958
0.000000	1.650266	1007.101746
0.000000	1.650503	996.611145
0.000000	1.650740	985.824829
0.000000	1.650977	975.198975
0.000000	1.651214	966.900024
0.000000	1.651452	959.571716
0.000000	1.651689	955.086060
0.000000	1.651926	953.497131
0.000000	1.652163	954.376709
0.000000	1.652400	960.443420
0.000000	1.652638	972.987732
0.000000	1.652875	994.781677
0.000000	1.653112	1027.372437
0.000000	1.653349	1071.130005
0.000000	1.653586	1126.347534
0.000000	1.653823	1191.569336
0.000000	1.654061	1253.043457
0.000000	1.654298	1308.033569
0.000000	1.654535	1354.963257
0.000000	1.654772	1393.492676
0.000000	1.655009	1423.617676
0.000000	1.655246	1443.692627
0.000000	1.655484	1452.594238
0.000000	1.655721	1449.741455
0.000000	1.655958	1436.009766
0.000000	1.656195	1410.783203
0.000000	1.656432	1374.175171
0.000000	1.656670	1329.528931
0.000000	1.656907	1283.164185
0.000000	1.657144	1240.832520
0.000000	1.657381	1210.226318
0.000000	1.657618	1191.510498
0.000000	1.657855	1172.758667
0.000000	1.658092	1154.192261
0.000000	1.658330	1135.257935
0.000000	1.658567	1116.586914
0.000000	1.658804	1099.887085
0.000000	1.659041	1086.107056
0.000000	1.659278	1075.669678
0.000000	1.659516	1068.852295
0.000000	1.659753	1067.418945
0.000000	1.659990	1067.888672
0.000000	1.660227	1069.860352
0.000000	1.660464	1073.990356
0.000000	1.660702	1080.741943
0.000000	1.660939	1089.900757
0.000000	1.661176	1101.890381
0.000000	1.661413	1118.447876
0.000000	1.661650	1140.252930
0.000000	1.661887	1167.704590
0.000000	1.662125	1199.943237
0.000000	1.662362	1233.229126
0.000000	1.662599	1264.159180
0.000000	1.662836	1287.238647
0.000000	1.663073	1301.055542
0.000000	1.663311	1305.223511
0.000000	1.663548	1301.118896
0.000000	1.663785	1292.523682
0.000000	1.664022	1282.452637
0.000000	1.664259	1276.408936
0.000000	1.664496	1281.307983
0.000000	1.664733	1285.992798
0.000000	1.664971	1281.365356
0.000000	1.665208	1270.027344
0.000000	1.665445	1253.339478
0.000000	1.665682	1233.087280
0.000000	1.665919	1212.272827
0.000000	1.666157	1195.652344
0.000000	1.666394	1187.097534
0.000000	1.666631	1181.148560
0.000000	1.666868	1176.144409
0.000000	1.667105	1172.536621
0.000000	1.667342	1169.846069
0.000000	1.667580	1169.071045
0.000000	1.667817	1170.393433
0.000000	1.668054	1172.740601
0.000000	1.668291	1175.000732
0.000000	1.668528	1175.995850
0.000000	1.668765	1175.309937
0.000000	1.669003	1173.992676
0.000000	1.669240	1172.398315
0.000000	1.669477	1170.489746
0.000000	1.669714	1168.557739
0.000000	1.669951	1165.893555
0.000000	1.670189	1162.958252
0.000000	1.670426	1160.668091
0.000000	1.670663	1161.044800
0.000000	1.670900	1163.578491
0.000000	1.671137	1166.183105
0.000000	1.671374	1168.552368
0.000000	1.671612	1169.296875
0.000000	1.671849	1170.018921
0.000000	1.672086	1170.661987
0.000000	1.672323	1171.948608
0.000000	1.672560	1174.018677
0.000000	1.672798	1178.065552
0.000000	1.673035	1182.302368
0.000000	1.673272	1185.435791
0.000000	1.673509	1188.146973
0.000000	1.673746	1191.473755
0.000000	1.673983	1195.405762
0.000000	1.674220	1200.252319
0.000000	1.674458	1205.766968
0.000000	1.674695	1211.116821
0.000000	1.674932	1216.615234
0.000000	1.675169	1221.246704
0.000000	1.675406	1224.765625
0.000000	1.675644	1227.816284
0.000000	1.675881	1231.264893
0.000000	1.676118	1235.579956
0.000000	1.676355	1241.631592
0.000000	1.676592	1250.139038
0.000000	1.676829	1261.163086
0.000000	1.677067	1275.882568
0.000000	1.677304	1294.623291
0.000000	1.677541	1317.157837
0.000000	1.677778	1336.801880
0.000000	1.678015	1351.077881
0.000000	1.678252	1359.808228
0.000000	1.678490	1362.816528
0.000000	1.678727	1360.160278
0.000000	1.678964	1352.975708
0.000000	1.679201	1341.482300
0.000000	1.679438	1326.287354
0.000000	1.679676	1310.536865
0.000000	1.679913	1298.076050
0.000000	1.680150	1292.269165
0.000000	1.680387	1290.791992
0.000000	1.680624	1288.573486
0.000000	1.680861	1287.006592
0.000000	1.681099	1286.270386
0.000000	1.681336	1287.072754
0.000000	1.681573	1289.667725
0.000000	1.681810	1292.970215
0.000000	1.682047	1294.205566
0.000000	1.682284	1294.741333
0.000000	1.682522	1294.557373
0.000000	1.682759	1294.710327
0.000000	1.682996	1295.621826
0.000000	1.683233	1296.277222
0.000000	1.683470	1297.131714
0.000000	1.683707	1297.752686
0.000000	1.683945	1299.475464
0.000000	1.684182	1302.144287
0.000000	1.684419	1306.824341
0.000000	1.684656	1313.251953
0.000000	1.684893	1320.366455
0.000000	1.685131	1328.375488
0.000000	1.685368	1338.533325
0.000000	1.685605	1351.239258
0.000000	1.685842	1365.670898
0.000000	1.686079	1379.033081
0.000000	1.686316	1390.069580
0.000000	1.686554	1399.180176
0.000000	1.686791	1405.736450
0.000000	1.687028	1411.228271
0.000000	1.687265	1416.114014
0.000000	1.687502	1421.630737
0.000000	1.687739	1426.932495
0.000000	1.687977	1431.071655
0.000000	1.688214	1433.802246
0.000000	1.688451	1435.178589
0.000000	1.688688	1436.444946
0.000000	1.688925	1437.490601
0.000000	1.689162	1438.481323
0.000000	1.689400	1439.127563
0.000000	1.689637	1440.214844
0.000000	1.689874	1441.603394
0.000000	1.690111	1444.406860
0.000000	1.690348	1448.387207
0.000000	1.690586	1451.155518
0.000000	1.690823	1448.755493
0.000000	1.691060	1441.175537
0.000000	1.691297	1429.897705
0.000000	1.691534	1415.981812
0.000000	1.691772	1400.925049
0.000000	1.692009	1388.862427
0.000000	1.692246	1377.902466
0.000000	1.692483	1365.709839
0.000000	1.692720	1353.565430
0.000000	1.692957	1342.157471
0.000000	1.693195	1331.735352
0.000000	1.693432	1323.499390
0.000000	1.693669	1318.815308
0.000000	1.693906	1316.673218
0.000000	1.694143	1314.465820
0.000000	1.694380	1311.756836
0.000000	1.694618	1309.163086
0.000000	1.694855	1307.318604
0.000000	1.695092	1305.752319
0.000000	1.695329	1305.639893
0.000000	1.695566	1306.757080
0.000000	1.695804	1309.548706
0.000000	1.696041	1314.605835
0.000000	1.696278	1320.899658
0.000000	1.696515	1327.319214
0.000000	1.696752	1331.418945
0.000000	1.696989	1335.363281
0.000000	1.697226	1339.155762
0.000000	1.697464	1342.090210
0.000000	1.697701	1343.371094
0.000000	1.697938	1343.984375
0.000000	1.698175	1343.554321
0.000000	1.698412	1344.256104
0.000000	1.698650	1345.197876
0.000000	1.698887	1344.340576
0.000000	1.699124	1343.213013
0.000000	1.699361	1340.027344
0.000000	1.699598	1334.264160
0.000000	1.699835	1327.688599
0.000000	1.700073	1321.591553
0.000000	1.700310	1315.925293
0.000000	1.700547	1311.503052
0.000000	1.700784	1310.333862
0.000000	1.701021	1309.824219
0.000000	1.701259	1309.718994
0.000000	1.701496	1310.345581
0.000000	1.701733	1312.039307
0.000000	1.701970	1314.285400
0.000000	1.702207	1317.296631
0.000000	1.702444	1321.566040
0.000000	1.702682	1326.753296
0.000000	1.702919	1332.733521
0.000000	1.703156	1340.199341
0.000000	1.703393	1348.550537
0.000000	1.703630	1357.135864
0.000000	1.703867	1366.221558
0.000000	1.704105	1375.546387
0.000000	1.704342	1383.221802
0.000000	1.704579	1386.784302
0.000000	1.704816	1386.805542
0.000000	1.705053	1384.308105
0.000000	1.705291	1379.770142
0.000000	1.705528	1374.871338
0.000000	1.705765	1370.353760
0.000000	1.706002	1367.696533
0.000000	1.706239	1365.021118
0.000000	1.706476	1361.738037
0.000000	1.706713	1358.669800
0.000000	1.706951	1356.003784
0.000000	1.707188	1353.833984
0.000000	1.707425	1351.536865
0.000000	1.707662	1349.125977
0.000000	1.707899	1345.382935
0.000000	1.708137	1339.612427
0.000000	1.708374	1332.132324
0.000000	1.708611	1325.552734
0.000000	1.708848	1320.484253
0.000000	1.709085	1315.353394
0.000000	1.709322	1310.742188
0.000000	1.709560	1309.238647
0.000000	1.709797	1309.541992
0.000000	1.710034	1310.330688
0.000000	1.710271	1312.084351
0.000000	1.710508	1315.850220
0.000000	1.710746	1322.239624
0.000000	1.710983	1329.884644
0.000000	1.711220	1339.635986
0.000000	1.711457	1352.045288
0.000000	1.711694	1366.516113
0.000000	1.711931	1381.948120
0.000000	1.712169	1398.211304
0.000000	1.712406	1413.416382
0.000000	1.712643	1425.173706
0.000000	1.712880	1434.299805
0.000000	1.713117	1441.499390
0.000000	1.713354	1446.528198
0.000000	1.713592	1450.315430
0.000000	1.713829	1453.018311
0.000000	1.714066	1456.364624
0.000000	1.714303	1462.084717
0.000000	1.714540	1473.187988
0.000000	1.714777	1492.091675
0.000000	1.715015	1521.155762
0.000000	1.715252	1557.901733
0.000000	1.715489	1601.148315
0.000000	1.715726	1641.614502
0.000000	1.715963	1675.072388
0.000000	1.716200	1701.702271
0.000000	1.716438	1720.253540
0.000000	1.716675	1729.389038
0.000000	1.716912	1727.969238
0.000000	1.717149	1717.577393
0.000000	1.717386	1700.270752
0.000000	1.717624	1679.353882
0.000000	1.717861	1659.470825
0.000000	1.718098	1645.670044
0.000000	1.718335	1645.856201
0.000000	1.718572	1667.670410
0.000000	1.718809	1701.058716
0.000000	1.719047	1728.286377
0.000000	1.719284	1748.604248
0.000000	1.719521	1760.213623
0.000000	1.719758	1760.959717
0.000000	1.719995	1749.730103
0.000000	1.720233	1727.410889
0.000000	1.720470	1693.646851
0.000000	1.720707	1648.943848
0.000000	1.720944	1596.778687
0.000000	1.721181	1542.583496
0.000000	1.721418	1493.471313
0.000000	1.721655	1455.904663
0.000000	1.721893	1435.097290
0.000000	1.722130	1417.546997
0.000000	1.722367	1401.950073
0.000000	1.722604	1388.053589
0.000000	1.722841	1375.771851
0.000000	1.723079	1366.153442
0.000000	1.723316	1359.252319
0.000000	1.723553	1354.936035
0.000000	1.723790	1352.996948
0.000000	1.724027	1353.736084
0.000000	1.724265	1357.064331
0.000000	1.724502	1362.889160
0.000000	1.724739	1370.304321
0.000000	1.724976	1378.980713
0.000000	1.725213	1388.203613
0.000000	1.725450	1396.043457
0.000000	1.725688	1399.461426
0.000000	1.725925	1398.184082
0.000000	1.726162	1393.403564
0.000000	1.726399	1385.648804
0.000000	1.726636	1375.806885
0.000000	1.726873	1365.780273
0.000000	1.727111	1358.602295
0.000000	1.727348	1353.249878
0.000000	1.727585	1347.581543
0.000000	1.727822	1341.818726
0.000000	1.728059	1336.134888
0.000000	1.728297	1330.888062
0.000000	1.728534	1325.888428
0.000000	1.728771	1320.759521
0.000000	1.729008	1314.859253
0.000000	1.729245	1308.188599
0.000000	1.729482	1300.359619
0.000000	1.729720	1292.544189
0.000000	1.729957	1286.142944
0.000000	1.730194	1280.368652
0.000000	1.730431	1274.703857
0.000000	1.730668	1269.566284
0.000000	1.730905	1264.892090
0.000000	1.731143	1259.518433
0.000000	1.731380	1254.742676
0.000000	1.731617	1251.000610
0.000000	1.731854	1248.034302
0.000000	1.732091	1245.846069
0.000000	1.732328	1245.077759
0.000000	1.732566	1245.651245
0.000000	1.732803	1247.908081
0.000000	1.733040	1251.593262
0.000000	1.733277	1256.641479
0.000000	1.733514	1262.442993
0.000000	1.733752	1268.841553
0.000000	1.733989	1272.952026
0.000000	1.734226	1274.745483
0.000000	1.734463	1274.875610
0.000000	1.734700	1274.323608
0.000000	1.734937	1275.262573
0.000000	1.735175	1279.637329
0.000000	1.735412	1286.063965
0.000000	1.735649	1294.577881
0.000000	1.735886	1302.306274
0.000000	1.736123	1306.583740
0.000000	1.736360	1303.355103
0.000000	1.736598	1294.848755
0.000000	1.736835	1281.577515
0.000000	1.737072	1265.411621
0.000000	1.737309	1250.114136
0.000000	1.737546	1240.503662
0.000000	1.737783	1237.722656
0.000000	1.738021	1236.231689
0.000000	1.738258	1236.007690
0.000000	1.738495	1237.556152
0.000000	1.738732	1242.500732
0.000000	1.738969	1252.735718
0.000000	1.739207	1270.024048
0.000000	1.739444	1294.386719
0.000000	1.739681	1326.449219
0.000000	1.739918	1365.727417
0.000000	1.740155	1411.952515
0.000000	1.740392	1455.233887
0.000000	1.740630	1489.601440
0.000000	1.740867	1513.485962
0.000000	1.741104	1525.947632
0.000000	1.741341	1524.970337
0.000000	1.741578	1511.251953
0.000000	1.741815	1485.764648
0.000000	1.742053	1448.461792
0.000000	1.742290	1401.995728
0.000000	1.742527	1353.873291
0.000000	1.742764	1312.289673
0.000000	1.743001	1286.188110
0.000000	1.743239	1270.487915
0.000000	1.743476	1255.450684
0.000000	1.743713	1240.900635
0.000000	1.743950	1227.999634
0.000000	1.744187	1216.089966
0.000000	1.744424	1205.626465
0.000000	1.744661	1196.678223
0.000000	1.744899	1191.451050
0.000000	1.745136	1188.162720
0.000000	1.745373	1186.474976
0.000000	1.745610	1186.003052
0.000000	1.745847	1186.792236
0.000000	1.746085	1188.449707
0.000000	1.746322	1190.463623
0.000000	1.746559	1192.440186
0.000000	1.746796	1194.498535
0.000000	1.747033	1195.877930
0.000000	1.747270	1196.236694
0.000000	1.747508	1190.691650
0.000000	1.747745	1181.723267
0.000000	1.747982	1174.465942
0.000000	1.748219	1175.565063
0.000000	1.748456	1179.071533
0.000000	1.748694	1182.651978
0.000000	1.748931	1186.418579
0.000000	1.749168	1190.685547
0.000000	1.749405	1194.315796
0.000000	1.749642	1197.208862
0.000000	1.749879	1200.437134
0.000000	1.750117	1204.211792
0.000000	1.750354	1209.877441
0.000000	1.750591	1218.148682
0.000000	1.750828	1229.308472
0.000000	1.751065	1243.552490
0.000000	1.751302	1259.653076
0.000000	1.751540	1277.184082
0.000000	1.751777	1295.101318
0.000000	1.752014	1309.836182
0.000000	1.752251	1319.449097
0.000000	1.752488	1323.576538
0.000000	1.752726	1323.612671
0.000000	1.752963	1319.462524
0.000000	1.753200	1311.507080
0.000000	1.753437	1300.449463
0.000000	1.753674	1288.211914
0.000000	1.753911	1276.148315
0.000000	1.754148	1260.666870
0.000000	1.754386	1241.489014
0.000000	1.754623	1218.553223
0.000000	1.754860	1196.224121
0.000000	1.755097	1174.793335
0.000000	1.755334	1152.769531
0.000000	1.755572	1133.460571
0.000000	1.755809	1116.314209
0.000000	1.756046	1102.686035
0.000000	1.756283	1092.252075
0.000000	1.756520	1085.511841
0.000000	1.756757	1082.494629
0.000000	1.756995	1084.064575
0.000000	1.757232	1091.511475
0.000000	1.757469	1104.095093
0.000000	1.757706	1120.556030
0.000000	1.757943	1140.989014
0.000000	1.758181	1163.280518
0.000000	1.758418	1186.819824
0.000000	1.758655	1206.817749
0.000000	1.758892	1218.361572
0.000000	1.759129	1221.766479
0.000000	1.759367	1219.992432
0.000000	1.759604	1213.960205
0.000000	1.759841	1204.100342
0.000000	1.760078	1192.099243
0.000000	1.760315	1183.344604
0.000000	1.760552	1182.316040
0.000000	1.760790	1183.508423
0.000000	1.761027	1185.884521
0.000000	1.761264	1190.224365
0.000000	1.761501	1196.999023
0.000000	1.761738	1206.893433
0.000000	1.761975	1219.259399
0.000000	1.762213	1234.341919
0.000000	1.762450	1250.889526
0.000000	1.762687	1266.331543
0.000000	1.762924	1276.747681
0.000000	1.763161	1283.983276
0.000000	1.763398	1290.839600
0.000000	1.763636	1298.704468
0.000000	1.763873	1308.702393
0.000000	1.764110	1322.300659
0.000000	1.764347	1341.843994
0.000000	1.764584	1362.150146
0.000000	1.764821	1376.793579
0.000000	1.765059	1386.764648
0.000000	1.765296	1393.674561
0.000000	1.765533	1400.159668
0.000000	1.765770	1407.354492
0.000000	1.766007	1417.744263
0.000000	1.766245	1432.424805
0.000000	1.766482	1443.016113
0.000000	1.766719	1447.047363
0.000000	1.766956	1446.936035
0.000000	1.767193	1443.654053
0.000000	1.767430	1438.421021
0.000000	1.767668	1433.834106
0.000000	1.767905	1431.417236
0.000000	1.768142	1429.202271
0.000000	1.768379	1427.694824
0.000000	1.768616	1426.831665
0.000000	1.768854	1425.591064
0.000000	1.769091	1423.964478
0.000000	1.769328	1422.427368
0.000000	1.769565	1421.820679
0.000000	1.769802	1420.886475
0.000000	1.770039	1419.510864
0.000000	1.770276	1417.724243
0.000000	1.770514	1415.719849
0.000000	1.770751	1413.618286
0.000000	1.770988	1411.346069
0.000000	1.771225	1409.124878
0.000000	1.771462	1407.113770
0.000000	1.771700	1405.631958
0.000000	1.771937	1405.253784
0.000000	1.772174	1405.793701
0.000000	1.772411	1407.593506
0.000000	1.772648	1409.338379
0.000000	1.772885	1411.818237
0.000000	1.773123	1414.250122
0.000000	1.773360	1416.428833
0.000000	1.773597	1418.293823
0.000000	1.773834	1420.656128
0.000000	1.774071	1422.977905
0.000000	1.774308	1425.602905
0.000000	1.774546	1428.192017
0.000000	1.774783	1430.442017
0.000000	1.775020	1430.441406
0.000000	1.775257	1428.155640
0.000000	1.775494	1424.372559
0.000000	1.775732	1419.979248
0.000000	1.775969	1417.472534
0.000000	1.776206	1415.754028
0.000000	1.776443	1414.576782
0.000000	1.776680	1413.884277
0.000000	1.776917	1413.701782
0.000000	1.777155	1414.263794
0.000000	1.777392	1415.280762
0.000000	1.777629	1417.024048
0.000000	1.777866	1419.012207
0.000000	1.778103	1421.707520
0.000000	1.778341	1424.000122
0.000000	1.778578	1426.351074
0.000000	1.778815	1428.666504
0.000000	1.779052	1432.319580
0.000000	1.779289	1436.113892
0.000000	1.779526	1440.564819
0.000000	1.779763	1444.073975
0.000000	1.780001	1446.912109
0.000000	1.780238	1449.856201
0.000000	1.780475	1451.603271
0.000000	1.780712	1452.859253
0.000000	1.780949	1452.895630
0.000000	1.781187	1451.459961
0.000000	1.781424	1448.835938
0.000000	1.781661	1444.769165
0.000000	1.781898	1439.670166
0.000000	1.782135	1433.654175
0.000000	1.782372	1427.853516
0.000000	1.782610	1421.371704
0.000000	1.782847	1414.153320
0.000000	1.783084	1406.818604
0.000000	1.783321	1399.213745
0.000000	1.783558	1391.089722
0.000000	1.783795	1384.647583
0.000000	1.784033	1381.602173
0.000000	1.784270	1378.043091
0.000000	1.784507	1373.500610
0.000000	1.784744	1368.328979
0.000000	1.784981	1363.881348
0.000000	1.785219	1360.781982
0.000000	1.785456	1358.576660
0.000000	1.785693	1358.104736
0.000000	1.785930	1359.062866
0.000000	1.786167	1361.019775
0.000000	1.786404	1363.786865
0.000000	1.786642	1366.709961
0.000000	1.786879	1369.177002
0.000000	1.787116	1371.165894
0.000000	1.787353	1373.068115
0.000000	1.787590	1374.258789
0.000000	1.787827	1373.593994
0.000000	1.788065	1373.494751
0.000000	1.788302	1373.684692
0.000000	1.788539	1375.886719
0.000000	1.788776	1379.680542
0.000000	1.789013	1384.567261
0.000000	1.789250	1391.086426
0.000000	1.789488	1399.621826
0.000000	1.789725	1409.622925
0.000000	1.789962	1420.297729
0.000000	1.790199	1432.208252
0.000000	1.790436	1444.479736
0.000000	1.790674	1458.250610
0.000000	1.790911	1470.971191
0.000000	1.791148	1482.178223
0.000000	1.791385	1491.265259
0.000000	1.791622	1497.460327
0.000000	1.791860	1500.561279
0.000000	1.792097	1499.719727
0.000000	1.792334	1497.862793
0.000000	1.792571	1496.099365
0.000000	1.792808	1498.788940
0.000000	1.793045	1503.620605
0.000000	1.793282	1510.645142
0.000000	1.793520	1515.969971
0.000000	1.793757	1520.690552
0.000000	1.793994	1525.119507
0.000000	1.794231	1528.417847
0.000000	1.794468	1529.249878
0.000000	1.794706	1528.907837
0.000000	1.794943	1529.775146
0.000000	1.795180	1533.444092
0.000000	1.795417	1538.765259
0.000000	1.795654	1544.871216
0.000000	1.795891	1551.159302
0.000000	1.796129	1554.871948
0.000000	1.796366	1553.679321
0.000000	1.796603	1551.533081
0.000000	1.796840	1549.557983
0.000000	1.797077	1551.457397
0.000000	1.797315	1556.676147
0.000000	1.797552	1561.093506
0.000000	1.797789	1565.826660
0.000000	1.798026	1571.161377
0.000000	1.798263	1578.296875
0.000000	1.798500	1586.167725
0.000000	1.798738	1592.855957
0.000000	1.798975	1597.394775
0.000000	1.799212	1602.451172
0.000000	1.799449	1608.130981
0.000000	1.799686	1613.938843
0.000000	1.799923	1619.336914
0.000000	1.800161	1623.517456
0.000000	1.800398	1626.554443
0.000000	1.800635	1626.468628
0.000000	1.800872	1622.954346
0.000000	1.801109	1616.233032
0.000000	1.801347	1608.306274
0.000000	1.801584	1601.688354
0.000000	1.801821	1596.529541
0.000000	1.802058	1592.833740
0.000000	1.802295	1590.058228
0.000000	1.802532	1586.874390
0.000000	1.802769	1582.691528
0.000000	1.803007	1578.130493
0.000000	1.803244	1573.239868
0.000000	1.803481	1568.662354
0.000000	1.803718	1563.789673
0.000000	1.803955	1558.422852
0.000000	1.804193	1552.096436
0.000000	1.804430	1544.982788
0.000000	1.804667	1536.514771
0.000000	1.804904	1526.771240
0.000000	1.805141	1516.307007
0.000000	1.805378	1506.265869
0.000000	1.805616	1501.106689
0.000000	1.805853	1497.871460
0.000000	1.806090	1496.336060
0.000000	1.806327	1497.604980
0.000000	1.806564	1500.099854
0.000000	1.806802	1503.270386
0.000000	1.807039	1506.742676
0.000000	1.807276	1511.583862
0.000000	1.807513	1516.070068
0.000000	1.807750	1520.737915
0.000000	1.807987	1525.208862
0.000000	1.808225	1529.728149
0.000000	1.808462	1534.690552
0.000000	1.808699	1539.519775
0.000000	1.808936	1543.733032
0.000000	1.809173	1547.215088
0.000000	1.809410	1550.960571
0.000000	1.809648	1554.247925
0.000000	1.809885	1556.856812
0.000000	1.810122	1558.726074
0.000000	1.810359	1559.840942
0.000000	1.810596	1559.160645
0.000000	1.810834	1555.398438
0.000000	1.811071	1548.972046
0.000000	1.811308	1540.295044
0.000000	1.811545	1531.210205
0.000000	1.811782	1521.888794
0.000000	1.812019	1512.984985
0.000000	1.812256	1506.327881
0.000000	1.812494	1498.907715
0.000000	1.812731	1490.338379
0.000000	1.812968	1481.387695
0.000000	1.813205	1472.307007
0.000000	1.813442	1463.497070
0.000000	1.813680	1456.311401
0.000000	1.813917	1449.826538
0.000000	1.814154	1443.787231
0.000000	1.814391	1436.982666
0.000000	1.814628	1428.652466
0.000000	1.814865	1419.112183
0.000000	1.815103	1408.385132
0.000000	1.815340	1397.534424
0.000000	1.815577	1388.150146
0.000000	1.815814	1380.639404
0.000000	1.816051	1374.305908
0.000000	1.816289	1369.591431
0.000000	1.816526	1365.664795
0.000000	1.816763	1361.992798
0.000000	1.817000	1355.765015
0.000000	1.817237	1347.472412
0.000000	1.817474	1338.455322
0.000000	1.817712	1330.396484
0.000000	1.817949	1322.431030
0.000000	1.818186	1314.200317
0.000000	1.818423	1307.115601
0.000000	1.818660	1302.039795
0.000000	1.818897	1298.189575
0.000000	1.819135	1295.741089
0.000000	1.819372	1293.798706
0.000000	1.819609	1293.056030
0.000000	1.819846	1292.929077
0.000000	1.820083	1292.366211
0.000000	1.820320	1290.991089
0.000000	1.820558	1289.300415
0.000000	1.820795	1288.325195
0.000000	1.821032	1285.837524
0.000000	1.821269	1282.521729
0.000000	1.821506	1278.250244
0.000000	1.821743	1273.636597
0.000000	1.821981	1269.802979
0.000000	1.822218	1267.851685
0.000000	1.822455	1266.355957
0.000000	1.822692	1265.922607
0.000000	1.822929	1267.329346
0.000000	1.823167	1270.480347
0.000000	1.823404	1276.015991
0.000000	1.823641	1283.439941
0.000000	1.823878	1292.375610
0.000000	1.824115	1301.971313
0.000000	1.824353	1310.568237
0.000000	1.824590	1316.641968
0.000000	1.824827	1320.166870
0.000000	1.825064	1322.128540
0.000000	1.825301	1322.708374
0.000000	1.825538	1321.588989
0.000000	1.825776	1318.923950
0.000000	1.826013	1315.484741
0.000000	1.826250	1311.426880
0.000000	1.826487	1306.593994
0.000000	1.826724	1301.833618
0.000000	1.826962	1299.236816
0.000000	1.827199	1296.720215
0.000000	1.827436	1293.884155
0.000000	1.827673	1290.355347
0.000000	1.827910	1287.536377
0.000000	1.828147	1286.066040
0.000000	1.828384	1285.956665
0.000000	1.828622	1287.029053
0.000000	1.828859	1289.398560
0.000000	1.829096	1291.916016
0.000000	1.829333	1295.108276
0.000000	1.829570	1299.088989
0.000000	1.829808	1303.678467
0.000000	1.830045	1309.528564
0.000000	1.830282	1317.077271
0.000000	1.830519	1327.032837
0.000000	1.830756	1339.890015
0.000000	1.830993	1355.527466
0.000000	1.831231	1375.570679
0.000000	1.831468	1401.583496
0.000000	1.831705	1430.644043
0.000000	1.831942	1464.535645
0.000000	1.832179	1503.770264
0.000000	1.832416	1543.569336
0.000000	1.832654	1573.482300
0.000000	1.832891	1592.209473
0.000000	1.833128	1599.807861
0.000000	1.833365	1596.842651
0.000000	1.833602	1584.670044
0.000000	1.833840	1563.350952
0.000000	1.834077	1534.692871
0.000000	1.834314	1503.452393
0.000000	1.834551	1473.927368
0.000000	1.834788	1452.756958
0.000000	1.835025	1440.330322
0.000000	1.835263	1428.238647
0.000000	1.835500	1416.489868
0.000000	1.835737	1406.220337
0.000000	1.835974	1398.517578
0.000000	1.836211	1394.126953
0.000000	1.836448	1390.726563
0.000000	1.836686	1388.150146
0.000000	1.836923	1385.767090
0.000000	1.837160	1383.968872
0.000000	1.837397	1382.872314
0.000000	1.837634	1383.499268
0.000000	1.837871	1384.465088
0.000000	1.838109	1386.155518
0.000000	1.838346	1388.848389
0.000000	1.838583	1392.536255
0.000000	1.838820	1396.890625
0.000000	1.839057	1400.888916
0.000000	1.839295	1405.036377
0.000000	1.839532	1408.401489
0.000000	1.839769	1410.914917
0.000000	1.840006	1412.960327
0.000000	1.840243	1414.772949
0.000000	1.840480	1416.407715
0.000000	1.840718	1418.438599
0.000000	1.840955	1420.712524
0.000000	1.841192	1423.018555
0.000000	1.841429	1426.176147
0.000000	1.841666	1429.357422
0.000000	1.841903	1430.888184
0.000000	1.842141	1431.595825
0.000000	1.842378	1431.496338
0.000000	1.842615	1430.692871
0.000000	1.842852	1428.990479
0.000000	1.843089	1425.276733
0.000000	1.843326	1419.867554
0.000000	1.843564	1412.188110
0.000000	1.843801	1402.526611
0.000000	1.844038	1390.695557
0.000000	1.844275	1377.441284
0.000000	1.844512	1364.406372
0.000000	1.844750	1354.733643
0.000000	1.844987	1350.538574
0.000000	1.845224	1349.892944
0.000000	1.845461	1356.142944
0.000000	1.845698	1369.391602
0.000000	1.845935	1389.631592
0.000000	1.846173	1417.141357
0.000000	1.846410	1451.086548
0.000000	1.846647	1488.310547
0.000000	1.846884	1515.985840
0.000000	1.847121	1534.598877
0.000000	1.847358	1543.923462
0.000000	1.847596	1544.288574
0.000000	1.847833	1536.563965
0.000000	1.848070	1520.305298
0.000000	1.848307	1495.775757
0.000000	1.848544	1465.058716
0.000000	1.848782	1431.824829
0.000000	1.849019	1400.145264
0.000000	1.849256	1373.727539
0.000000	1.849493	1359.366211
0.000000	1.849730	1350.623413
0.000000	1.849967	1343.349854
0.000000	1.850204	1336.700562
0.000000	1.850442	1330.964355
0.000000	1.850679	1326.746582
0.000000	1.850916	1324.664185
0.000000	1.851153	1325.240723
0.000000	1.851390	1326.817993
0.000000	1.851628	1331.466309
0.000000	1.851865	1340.857910
0.000000	1.852102	1353.302124
0.000000	1.852339	1368.831665
0.000000	1.852576	1387.954224
0.000000	1.852813	1408.536377
0.000000	1.853051	1423.265381
0.000000	1.853288	1429.942871
0.000000	1.853525	1428.983276
0.000000	1.853762	1421.496460
0.000000	1.853999	1409.547119
0.000000	1.854237	1395.669189
0.000000	1.854474	1384.322510
0.000000	1.854711	1378.802490
0.000000	1.854948	1370.896118
0.000000	1.855185	1360.538940
0.000000	1.855422	1350.537231
0.000000	1.855660	1341.700562
0.000000	1.855897	1333.027100
0.000000	1.856134	1324.845215
0.000000	1.856371	1315.875244
0.000000	1.856608	1306.174561
0.000000	1.856845	1295.551147
0.000000	1.857083	1284.786377
0.000000	1.857320	1276.361328
0.000000	1.857557	1269.504639
0.000000	1.857794	1262.816284
0.000000	1.858031	1256.878906
0.000000	1.858269	1252.525269
0.000000	1.858506	1248.129028
0.000000	1.858743	1243.704712
0.000000	1.858980	1240.534546
0.000000	1.859217	1238.715210
0.000000	1.859455	1236.686035
0.000000	1.859692	1234.723511
0.000000	1.859929	1233.540283
0.000000	1.860166	1233.744995
0.000000	1.860403	1233.117920
0.000000	1.860640	1229.791626
0.000000	1.860877	1224.421265
0.000000	1.861115	1216.223267
0.000000	1.861352	1206.356323
0.000000	1.861589	1197.688477
0.000000	1.861826	1190.744507
0.000000	1.862063	1186.617676
0.000000	1.862301	1182.412476
0.000000	1.862538	1176.092651
0.000000	1.862775	1168.702759
0.000000	1.863012	1160.562012
0.000000	1.863249	1152.599731
0.000000	1.863486	1145.040894
0.000000	1.863724	1140.907471
0.000000	1.863961	1141.517212
0.000000	1.864198	1145.583984
0.000000	1.864435	1154.036133
0.000000	1.864672	1167.898193
0.000000	1.864910	1187.773682
0.000000	1.865147	1214.213135
0.000000	1.865384	1248.415527
0.000000	1.865621	1289.527466
0.000000	1.865858	1335.395874
0.000000	1.866095	1372.148804
0.000000	1.866332	1398.577515
0.000000	1.866570	1414.034668
0.000000	1.866807	1419.472778
0.000000	1.867044	1415.763428
0.000000	1.867281	1403.744995
0.000000	1.867518	1382.820557
0.000000	1.867756	1354.771606
0.000000	1.867993	1323.934082
0.000000	1.868230	1294.073364
0.000000	1.868467	1270.990479
0.000000	1.868704	1257.122681
0.000000	1.868941	1245.959106
0.000000	1.869179	1236.274536
0.000000	1.869416	1229.095703
0.000000	1.869653	1223.110962
0.000000	1.869890	1217.857422
0.000000	1.870127	1212.786743
0.000000	1.870364	1209.043335
0.000000	1.870602	1207.432373
0.000000	1.870839	1207.711670
0.000000	1.871076	1210.087280
0.000000	1.871313	1214.333496
0.000000	1.871550	1220.461060
0.000000	1.871788	1226.731079
0.000000	1.872025	1233.377686
0.000000	1.872262	1240.360229
0.000000	1.872499	1246.473389
0.000000	1.872736	1250.834717
0.000000	1.872973	1250.600220
0.000000	1.873211	1245.014526
0.000000	1.873448	1236.284790
0.000000	1.873685	1226.009888
0.000000	1.873922	1216.133179
0.000000	1.874159	1207.000977
0.000000	1.874397	1199.534180
0.000000	1.874634	1193.969482
0.000000	1.874871	1190.616089
0.000000	1.875108	1190.516479
0.000000	1.875345	1193.768921
0.000000	1.875582	1199.996826
0.000000	1.875819	1207.810669
0.000000	1.876057	1215.685181
0.000000	1.876294	1221.121582
0.000000	1.876531	1222.287598
0.000000	1.876768	1220.820923
0.000000	1.877005	1216.894409
0.000000	1.877243	1210.975586
0.000000	1.877480	1203.221069
0.000000	1.877717	1195.257690
0.000000	1.877954	1189.027710
0.000000	1.878191	1185.648315
0.000000	1.878428	1183.537720
0.000000	1.878666	1182.351318
0.000000	1.878903	1181.873535
0.000000	1.879140	1182.051270
0.000000	1.879377	1183.143188
0.000000	1.879614	1185.132935
0.000000	1.879851	1187.131714
0.000000	1.880089	1189.118530
0.000000	1.880326	1191.662231
0.000000	1.880563	1194.351929
0.000000	1.880800	1198.309448
0.000000	1.881037	1204.725342
0.000000	1.881275	1212.667969
0.000000	1.881512	1221.886108
0.000000	1.881749	1232.590454
0.000000	1.881986	1243.624146
0.000000	1.882223	1255.017334
0.000000	1.882460	1266.889038
0.000000	1.882698	1275.606567
0.000000	1.882935	1280.413208
0.000000	1.883172	1286.593506
0.000000	1.883409	1296.202881
0.000000	1.883646	1305.213867
0.000000	1.883884	1314.796509
0.000000	1.884121	1324.746826
0.000000	1.884358	1334.878784
0.000000	1.884595	1343.491821
0.000000	1.884832	1349.749268
0.000000	1.885069	1355.039429
0.000000	1.885306	1360.828491
0.000000	1.885544	1367.194458
0.000000	1.885781	1374.894165
0.000000	1.886018	1383.163574
0.000000	1.886255	1391.413940
0.000000	1.886492	1398.507446
0.000000	1.886730	1405.560303
0.000000	1.886967	1412.787109
0.000000	1.887204	1422.724976
0.000000	1.887441	1437.969849
0.000000	1.887678	1458.097656
0.000000	1.887915	1481.056396
0.000000	1.888153	1507.052002
0.000000	1.888390	1536.571655
0.000000	1.888627	1567.581787
0.000000	1.888864	1593.439209
0.000000	1.889101	1609.748657
0.000000	1.889338	1616.360840
0.000000	1.889576	1613.372559
0.000000	1.889813	1602.883423
0.000000	1.890050	1587.598511
0.000000	1.890287	1571.255005
0.000000	1.890524	1557.695190
0.000000	1.890762	1552.874634
0.000000	1.890999	1551.426758
0.000000	1.891236	1551.446411
0.000000	1.891473	1551.939087
0.000000	1.891710	1553.112793
0.000000	1.891947	1554.673706
0.000000	1.892185	1555.276001
0.000000	1.892422	1554.326416
0.000000	1.892659	1553.003906
0.000000	1.892896	1551.806152
0.000000	1.893133	1551.255981
0.000000	1.893371	1551.532715
0.000000	1.893608	1553.996094
0.000000	1.893845	1561.197754
0.000000	1.894082	1572.845703
0.000000	1.894319	1588.853149
0.000000	1.894556	1609.426758
0.000000	1.894794	1632.416870
0.000000	1.895031	1647.970581
0.000000	1.895268	1654.284424
0.000000	1.895505	1652.460815
0.000000	1.895742	1643.744019
0.000000	1.895979	1628.137451
0.000000	1.896217	1606.635742
0.000000	1.896454	1581.520508
0.000000	1.896691	1557.099121
0.000000	1.896928	1537.349487
0.000000	1.897165	1527.543457
0.000000	1.897403	1522.414551
0.000000	1.897640	1519.063110
0.000000	1.897877	1518.190796
0.000000	1.898114	1519.459229
0.000000	1.898351	1521.728516
0.000000	1.898588	1524.584351
0.000000	1.898825	1528.446289
0.000000	1.899063	1532.666382
0.000000	1.899300	1536.491821
0.000000	1.899537	1539.350464
0.000000	1.899774	1542.699707
0.000000	1.900011	1546.475464
0.000000	1.900249	1550.514526
0.000000	1.900486	1554.505615
0.000000	1.900723	1558.463501
0.000000	1.900960	1559.474121
0.000000	1.901197	1556.731079
0.000000	1.901434	1551.165527
0.000000	1.901672	1542.840942
0.000000	1.901909	1533.215820
0.000000	1.902146	1522.464966
0.000000	1.902383	1511.111084
0.000000	1.902620	1499.205566
0.000000	1.902858	1486.836548
0.000000	1.903095	1474.892944
0.000000	1.903332	1463.342041
0.000000	1.903569	1454.877563
0.000000	1.903806	1451.889282
0.000000	1.904043	1455.107178
0.000000	1.904281	1462.109009
0.000000	1.904518	1464.822510
0.000000	1.904755	1464.435547
0.000000	1.904992	1463.922485
0.000000	1.905229	1464.449219
0.000000	1.905466	1467.658691
0.000000	1.905704	1477.580322
0.000000	1.905941	1488.230591
0.000000	1.906178	1490.250488
0.000000	1.906415	1482.380127
0.000000	1.906652	1466.741821
0.000000	1.906890	1444.745850
0.000000	1.907127	1418.764282
0.000000	1.907364	1393.228027
0.000000	1.907601	1375.287476
0.000000	1.907838	1367.842651
0.000000	1.908075	1364.875977
0.000000	1.908312	1365.192627
0.000000	1.908550	1368.665283
0.000000	1.908787	1373.052856
0.000000	1.909024	1376.026001
0.000000	1.909261	1377.955811
0.000000	1.909498	1377.989136
0.000000	1.909736	1375.772339
0.000000	1.909973	1372.373535
0.000000	1.910210	1367.737671
0.000000	1.910447	1362.540527
0.000000	1.910684	1357.560425
0.000000	1.910921	1351.912720
0.000000	1.911159	1345.552368
0.000000	1.911396	1338.842163
0.000000	1.911633	1332.423828
0.000000	1.911870	1326.814819
0.000000	1.912107	1321.628174
0.000000	1.912345	1316.397949
0.000000	1.912582	1310.622803
0.000000	1.912819	1304.913818
0.000000	1.913056	1299.461304
0.000000	1.913293	1294.011841
0.000000	1.913530	1288.843994
0.000000	1.913768	1284.913330
0.000000	1.914005	1281.761230
0.000000	1.914242	1279.394897
0.000000	1.914479	1278.426392
0.000000	1.914716	1279.444336
0.000000	1.914953	1282.347412
0.000000	1.915191	1284.717285
0.000000	1.915428	1287.916138
0.000000	1.915665	1291.879150
0.000000	1.915902	1296.600098
0.000000	1.916139	1300.803101
0.000000	1.916376	1304.760986
0.000000	1.916614	1308.327271
0.000000	1.916851	1310.928833
0.000000	1.917088	1313.277466
0.000000	1.917325	1316.048096
0.000000	1.917562	1319.921875
0.000000	1.917799	1323.812012
0.000000	1.918037	1327.737549
0.000000	1.918274	1330.467407
0.000000	1.918511	1332.946411
0.000000	1.918748	1334.738159
0.000000	1.918985	1336.775757
0.000000	1.919223	1337.381592
0.000000	1.919460	1337.564087
0.000000	1.919697	1339.654663
0.000000	1.919934	1341.862305
0.000000	1.920171	1343.965332
0.000000	1.920408	1345.487305
0.000000	1.920646	1347.417847
0.000000	1.920883	1349.802612
0.000000	1.921120	1352.407959
0.000000	1.921357	1354.968872
0.000000	1.921594	1357.462402
0.000000	1.921832	1359.649536
0.000000	1.922069	1361.692139
0.000000	1.922306	1364.406860
0.000000	1.922543	1367.288330
0.000000	1.922780	1371.115845
0.000000	1.923018	1375.405396
0.000000	1.923254	1379.317993
0.000000	1.923492	1382.656128
0.000000	1.923729	1385.790894
0.000000	1.923966	1388.698853
0.000000	1.924203	1389.734619
0.000000	1.924440	1389.192017
0.000000	1.924678	1387.123779
0.000000	1.924915	1384.192627
0.000000	1.925152	1380.585083
0.000000	1.925389	1376.949463
0.000000	1.925626	1373.048462
0.000000	1.925864	1369.785522
0.000000	1.926101	1367.260620
0.000000	1.926338	1365.549072
0.000000	1.926575	1366.022095
0.000000	1.926812	1367.436157
0.000000	1.927049	1369.384766
0.000000	1.927287	1371.903564
0.000000	1.927524	1374.519653
0.000000	1.927761	1377.928345
0.000000	1.927998	1381.907959
0.000000	1.928235	1386.198120
0.000000	1.928472	1390.485352
0.000000	1.928710	1393.822754
0.000000	1.928947	1394.348022
0.000000	1.929184	1390.544189
0.000000	1.929421	1384.626465
0.000000	1.929658	1376.967773
0.000000	1.929896	1368.502686
0.000000	1.930133	1364.165039
0.000000	1.930370	1362.972778
0.000000	1.930607	1364.432373
0.000000	1.930844	1367.470337
0.000000	1.931081	1372.068115
0.000000	1.931319	1376.238770
0.000000	1.931556	1376.743530
0.000000	1.931793	1376.617310
0.000000	1.932030	1376.990479
0.000000	1.932267	1378.786743
0.000000	1.932505	1385.611816
0.000000	1.932742	1394.605713
0.000000	1.932979	1403.613647
0.000000	1.933216	1412.374878
0.000000	1.933453	1420.264404
0.000000	1.933690	1427.314331
0.000000	1.933927	1434.509888
0.000000	1.934165	1441.828857
0.000000	1.934402	1449.738281
0.000000	1.934639	1457.713501
0.000000	1.934876	1465.415405
0.000000	1.935113	1472.971558
0.000000	1.935351	1480.156860
0.000000	1.935588	1485.916260
0.000000	1.935825	1491.435547
0.000000	1.936062	1497.039429
0.000000	1.936299	1503.073364
0.000000	1.936536	1509.866455
0.000000	1.936774	1516.601929
0.000000	1.937011	1522.630859
0.000000	1.937248	1528.612915
0.000000	1.937485	1534.832397
0.000000	1.937722	1541.131226
0.000000	1.937959	1545.900146
0.000000	1.938197	1549.498657
0.000000	1.938434	1552.422729
0.000000	1.938671	1554.333252
0.000000	1.938908	1552.730225
0.000000	1.939145	1548.623901
0.000000	1.939383	1542.690430
0.000000	1.939620	1538.220093
0.000000	1.939857	1535.545776
0.000000	1.940094	1532.164063
0.000000	1.940331	1527.833252
0.000000	1.940568	1523.286499
0.000000	1.940806	1519.156006
0.000000	1.941043	1514.593018
0.000000	1.941280	1509.315063
0.000000	1.941517	1504.163696
0.000000	1.941754	1498.577637
0.000000	1.941991	1493.113037
0.000000	1.942229	1488.162964
0.000000	1.942466	1483.708740
0.000000	1.942703	1479.451660
0.000000	1.942940	1476.058960
0.000000	1.943177	1474.085327
0.000000	1.943414	1476.206543
0.000000	1.943652	1480.422607
0.000000	1.943889	1486.762939
0.000000	1.944126	1497.972290
0.000000	1.944363	1509.607422
0.000000	1.944600	1519.609863
0.000000	1.944838	1528.627563
0.000000	1.945075	1535.899292
0.000000	1.945312	1541.653442
0.000000	1.945549	1545.457153
0.000000	1.945786	1547.306763
0.000000	1.946023	1547.185425
0.000000	1.946261	1543.987793
0.000000	1.946498	1538.338623
0.000000	1.946735	1532.420898
0.000000	1.946972	1526.627686
0.000000	1.947209	1520.750000
0.000000	1.947446	1514.320923
0.000000	1.947684	1508.831177
0.000000	1.947921	1503.380371
0.000000	1.948158	1498.234741
0.000000	1.948395	1494.392700
0.000000	1.948632	1492.211914
0.000000	1.948869	1490.972046
0.000000	1.949107	1490.202637
0.000000	1.949344	1489.753662
0.000000	1.949581	1489.366577
0.000000	1.949818	1488.463379
0.000000	1.950055	1488.246094
0.000000	1.950293	1490.397705
0.000000	1.950530	1493.232422
0.000000	1.950767	1496.970093
0.000000	1.951004	1501.560425
0.000000	1.951241	1507.649048
0.000000	1.951478	1516.193604
0.000000	1.951716	1527.631836
0.000000	1.951953	1541.980835
0.000000	1.952190	1557.380249
0.000000	1.952427	1575.133667
0.000000	1.952664	1593.579956
0.000000	1.952901	1610.217163
0.000000	1.953139	1620.060791
0.000000	1.953376	1624.544312
0.000000	1.953613	1626.663940
0.000000	1.953850	1627.250000
0.000000	1.954087	1625.160278
0.000000	1.954325	1620.665527
0.000000	1.954562	1614.433105
0.000000	1.954799	1609.300171
0.000000	1.955036	1606.137451
0.000000	1.955273	1606.143677
0.000000	1.955510	1608.059204
0.000000	1.955747	1610.148560
0.000000	1.955985	1609.947632
0.000000	1.956222	1610.267822
0.000000	1.956459	1610.380737
0.000000	1.956696	1608.191772
0.000000	1.956933	1604.836304
0.000000	1.957171	1600.321655
0.000000	1.957408	1595.869995
0.000000	1.957645	1593.882324
0.000000	1.957882	1592.104004
0.000000	1.958119	1589.307983
0.000000	1.958356	1586.297852
0.000000	1.958594	1582.805298
0.000000	1.958831	1579.848145
0.000000	1.959068	1577.051880
0.000000	1.959305	1574.543335
0.000000	1.959542	1569.621582
0.000000	1.959780	1563.292358
0.000000	1.960017	1555.291016
0.000000	1.960254	1546.624146
0.000000	1.960491	1539.585327
0.000000	1.960728	1535.687500
0.000000	1.960966	1536.892090
0.000000	1.961203	1542.637329
0.000000	1.961440	1549.668091
0.000000	1.961677	1557.421021
0.000000	1.961914	1566.274048
0.000000	1.962151	1576.334351
0.000000	1.962389	1586.900879
0.000000	1.962626	1595.594604
0.000000	1.962863	1600.605713
0.000000	1.963100	1602.444214
0.000000	1.963337	1602.236938
0.000000	1.963574	1597.688721
0.000000	1.963812	1589.625488
0.000000	1.964049	1577.199707
0.000000	1.964286	1561.892700
0.000000	1.964523	1544.537354
0.000000	1.964760	1527.384521
0.000000	1.964997	1509.476318
0.000000	1.965235	1491.528564
0.000000	1.965472	1475.301758
0.000000	1.965709	1460.100952
0.000000	1.965946	1446.124146
0.000000	1.966183	1426.737183
0.000000	1.966420	1400.220337
0.000000	1.966658	1369.590942
0.000000	1.966895	1340.621704
0.000000	1.967132	1320.302734
0.000000	1.967369	1304.663940
0.000000	1.967606	1289.655762
0.000000	1.967844	1275.308838
0.000000	1.968081	1261.157471
0.000000	1.968318	1248.557739
0.000000	1.968555	1240.281128
0.000000	1.968792	1238.784546
0.000000	1.969029	1247.584717
0.000000	1.969267	1265.538940
0.000000	1.969504	1290.207764
0.000000	1.969741	1319.019775
0.000000	1.969978	1348.631958
0.000000	1.970215	1377.167725
0.000000	1.970453	1399.497681
0.000000	1.970690	1414.529297
0.000000	1.970927	1421.638916
0.000000	1.971164	1421.823364
0.000000	1.971401	1416.252441
0.000000	1.971638	1405.181030
0.000000	1.971875	1389.730591
0.000000	1.972113	1373.780396
0.000000	1.972350	1360.243530
0.000000	1.972587	1352.849487
0.000000	1.972824	1351.561157
0.000000	1.973061	1349.602051
0.000000	1.973299	1347.503296
0.000000	1.973536	1345.818237
0.000000	1.973773	1343.087891
0.000000	1.974010	1338.932617
0.000000	1.974247	1333.985718
0.000000	1.974484	1328.022949
0.000000	1.974722	1321.899902
0.000000	1.974959	1317.689575
0.000000	1.975196	1315.686523
0.000000	1.975433	1316.816284
0.000000	1.975670	1320.303345
0.000000	1.975907	1325.942749
0.000000	1.976145	1335.394043
0.000000	1.976382	1348.932007
0.000000	1.976619	1367.071655
0.000000	1.976856	1388.747070
0.000000	1.977093	1414.311646
0.000000	1.977331	1444.676270
0.000000	1.977568	1480.640015
0.000000	1.977805	1521.892578
0.000000	1.978042	1566.031006
0.000000	1.978279	1613.077515
0.000000	1.978516	1652.096313
0.000000	1.978754	1681.034668
0.000000	1.978991	1699.334229
0.000000	1.979228	1706.672363
0.000000	1.979465	1703.921631
0.000000	1.979702	1693.810669
0.000000	1.979940	1677.520996
0.000000	1.980177	1658.111328
0.000000	1.980414	1642.822754
0.000000	1.980651	1638.849487
0.000000	1.980888	1639.257446
0.000000	1.981125	1640.482300
0.000000	1.981362	1642.000244
0.000000	1.981600	1643.634277
0.000000	1.981837	1639.517944
0.000000	1.982074	1631.499146
0.000000	1.982311	1623.706299
0.000000	1.982548	1620.056152
0.000000	1.982786	1616.494873
0.000000	1.983023	1610.240845
0.000000	1.983260	1602.888184
0.000000	1.983497	1594.650513
0.000000	1.983734	1585.748901
0.000000	1.983971	1577.162598
0.000000	1.984209	1569.182129
0.000000	1.984446	1562.217773
0.000000	1.984683	1557.520508
0.000000	1.984920	1555.439453
0.000000	1.985157	1555.924927
0.000000	1.985394	1559.447754
0.000000	1.985632	1567.696899
0.000000	1.985869	1578.777344
0.000000	1.986106	1592.225464
0.000000	1.986343	1605.023560
0.000000	1.986580	1619.940186
0.000000	1.986818	1634.766602
0.000000	1.987055	1651.741943
0.000000	1.987292	1671.463623
0.000000	1.987529	1691.134521
0.000000	1.987766	1709.381714
0.000000	1.988003	1728.351196
0.000000	1.988241	1746.772339
0.000000	1.988478	1764.721191
0.000000	1.988715	1783.153198
0.000000	1.988952	1799.631470
0.000000	1.989189	1809.933105
0.000000	1.989427	1812.739990
0.000000	1.989664	1810.654175
0.000000	1.989901	1804.983154
0.000000	1.990138	1797.988647
0.000000	1.990375	1792.728882
0.000000	1.990612	1792.693970
0.000000	1.990849	1793.264404
0.000000	1.991087	1794.040771
0.000000	1.991324	1795.055664
0.000000	1.991561	1796.725586
0.000000	1.991798	1799.764771
0.000000	1.992035	1805.177734
0.000000	1.992273	1812.386353
0.000000	1.992510	1822.066772
0.000000	1.992747	1833.333740
0.000000	1.992984	1845.076538
0.000000	1.993221	1858.959717
0.000000	1.993459	1874.530029
0.000000	1.993696	1891.023071
0.000000	1.993933	1900.760742
0.000000	1.994170	1902.866211
0.000000	1.994407	1900.011475
0.000000	1.994644	1893.075684
0.000000	1.994882	1883.432129
0.000000	1.995119	1873.345581
0.000000	1.995356	1865.186768
0.000000	1.995593	1858.006348
0.000000	1.995830	1852.281372
0.000000	1.996067	1850.291016
0.000000	1.996305	1848.172241
0.000000	1.996542	1841.693481
0.000000	1.996779	1832.210205
0.000000	1.997016	1822.246094
0.000000	1.997253	1813.458374
0.000000	1.997490	1803.663940
0.000000	1.997728	1793.308716
0.000000	1.997965	1784.763184
0.000000	1.998202	1776.087891
0.000000	1.998439	1767.240479
0.000000	1.998676	1758.278809
0.000000	1.998914	1751.187134
0.000000	1.999151	1746.299072
0.000000	1.999388	1743.086182
0.000000	1.999625	1742.027832
0.000000	1.999862	1742.777588
0.000000	2.000099	1744.001953
0.000000	2.000336	1743.193970
0.000000	2.000574	1739.984863
0.000000	2.000811	1734.649780
0.000000	2.001048	1727.539795
0.000000	2.001285	1720.641724
0.000000	2.001522	1713.881714
0.000000	2.001760	1706.205688
0.000000	2.001997	1697.781372
0.000000	2.002234	1689.092773
0.000000	2.002471	1680.064209
0.000000	2.002708	1671.220581
0.000000	2.002945	1664.516846
0.000000	2.003183	1657.684814
0.000000	2.003420	1650.091553
0.000000	2.003657	1642.321777
0.000000	2.003894	1633.460205
0.000000	2.004131	1623.037964
0.000000	2.004369	1612.929932
0.000000	2.004606	1605.294434
0.000000	2.004843	1598.277344
0.000000	2.005080	1593.047485
0.000000	2.005317	1587.957520
0.000000	2.005554	1583.608521
0.000000	2.005792	1580.308716
0.000000	2.006029	1577.454102
0.000000	2.006266	1576.208740
0.000000	2.006503	1576.747070
0.000000	2.006740	1579.626587
0.000000	2.006978	1585.144287
0.000000	2.007215	1593.876831
0.000000	2.007452	1603.825928
0.000000	2.007689	1614.972778
0.000000	2.007926	1628.268066
0.000000	2.008163	1643.028076
0.000000	2.008401	1657.451904
0.000000	2.008638	1668.786133
0.000000	2.008875	1678.564087
0.000000	2.009112	1685.107910
0.000000	2.009349	1688.296387
0.000000	2.009587	1688.215210
0.000000	2.009824	1684.684326
0.000000	2.010061	1677.025513
0.000000	2.010298	1665.921753
0.000000	2.010535	1650.793823
0.000000	2.010772	1632.192261
0.000000	2.011009	1612.926880
0.000000	2.011247	1594.625732
0.000000	2.011484	1574.674438
0.000000	2.011721	1552.654907
0.000000	2.011958	1528.518677
0.000000	2.012195	1504.445435
0.000000	2.012433	1485.993164
0.000000	2.012670	1474.542725
0.000000	2.012907	1466.150024
0.000000	2.013144	1458.438721
0.000000	2.013381	1450.463013
0.000000	2.013618	1442.092407
0.000000	2.013855	1434.964111
0.000000	2.014093	1430.881958
0.000000	2.014330	1429.442749
0.000000	2.014567	1430.633911
0.000000	2.014804	1434.060669
0.000000	2.015041	1438.924683
0.000000	2.015279	1441.893677
0.000000	2.015516	1440.648804
0.000000	2.015753	1437.595337
0.000000	2.015990	1433.715698
0.000000	2.016227	1428.767578
0.000000	2.016464	1425.808838
0.000000	2.016702	1422.867920
0.000000	2.016939	1421.697632
0.000000	2.017176	1421.531982
0.000000	2.017413	1420.664917
0.000000	2.017650	1418.963013
0.000000	2.017888	1416.067993
0.000000	2.018125	1412.790039
0.000000	2.018362	1408.367432
0.000000	2.018599	1403.237061
0.000000	2.018836	1397.859009
0.000000	2.019073	1394.471069
0.000000	2.019310	1392.366333
0.000000	2.019548	1390.978882
0.000000	2.019785	1390.143799
0.000000	2.020022	1388.673096
0.000000	2.020259	1385.619385
0.000000	2.020496	1380.782593
0.000000	2.020734	1373.130737
0.000000	2.020971	1364.030884
0.000000	2.021208	1354.042114
0.000000	2.021445	1345.729736
0.000000	2.021682	1338.598877
0.000000	2.021919	1332.428223
0.000000	2.022157	1328.141357
0.000000	2.022394	1324.403320
0.000000	2.022631	1321.340210
0.000000	2.022868	1318.927002
0.000000	2.023105	1317.705200
0.000000	2.023343	1317.440552
0.000000	2.023580	1317.817383
0.000000	2.023817	1317.849365
0.000000	2.024054	1317.246460
0.000000	2.024291	1316.600586
0.000000	2.024528	1316.668335
0.000000	2.024766	1317.234009
0.000000	2.025003	1315.974487
0.000000	2.025240	1313.115479
0.000000	2.025477	1311.209473
0.000000	2.025714	1310.099609
0.000000	2.025951	1309.174194
0.000000	2.026189	1306.902466
0.000000	2.026426	1304.678467
0.000000	2.026663	1302.444458
0.000000	2.026900	1299.844849
0.000000	2.027137	1296.497192
0.000000	2.027375	1294.454590
0.000000	2.027612	1295.531738
0.000000	2.027849	1298.345703
0.000000	2.028086	1302.208374
0.000000	2.028323	1307.451782
0.000000	2.028560	1313.617310
0.000000	2.028798	1321.464600
0.000000	2.029035	1331.258423
0.000000	2.029272	1342.225708
0.000000	2.029509	1352.459473
0.000000	2.029746	1359.542480
0.000000	2.029984	1363.807129
0.000000	2.030221	1368.299316
0.000000	2.030458	1374.736694
0.000000	2.030695	1383.286011
0.000000	2.030932	1394.256470
0.000000	2.031169	1407.346558
0.000000	2.031407	1423.693848
0.000000	2.031644	1443.353638
0.000000	2.031881	1467.323486
0.000000	2.032118	1494.281982
0.000000	2.032355	1522.222290
0.000000	2.032593	1554.788208
0.000000	2.032830	1592.442383
0.000000	2.033067	1633.686890
0.000000	2.033304	1679.443359
0.000000	2.033541	1725.110229
0.000000	2.033778	1758.583008
0.000000	2.034015	1778.993530
0.000000	2.034253	1786.619629
0.000000	2.034490	1783.124268
0.000000	2.034727	1769.267944
0.000000	2.034964	1745.541016
0.000000	2.035201	1715.212891
0.000000	2.035439	1683.274902
0.000000	2.035676	1654.257080
0.000000	2.035913	1635.028564
0.000000	2.036150	1619.900879
0.000000	2.036387	1604.439209
0.000000	2.036624	1590.045044
0.000000	2.036862	1579.660034
0.000000	2.037099	1572.326660
0.000000	2.037336	1566.908203
0.000000	2.037573	1562.781494
0.000000	2.037810	1559.443726
0.000000	2.038048	1556.934326
0.000000	2.038285	1553.326660
0.000000	2.038522	1549.000244
0.000000	2.038759	1544.570190
0.000000	2.038996	1539.991333
0.000000	2.039233	1535.476074
0.000000	2.039470	1531.008423
0.000000	2.039708	1524.882202
0.000000	2.039945	1518.113281
0.000000	2.040182	1510.911743
0.000000	2.040419	1504.199951
0.000000	2.040656	1497.759399
0.000000	2.040894	1492.589111
0.000000	2.041131	1488.953491
0.000000	2.041368	1486.066040
0.000000	2.041605	1483.791870
0.000000	2.041842	1482.114136
0.000000	2.042079	1481.051514
0.000000	2.042316	1480.685425
0.000000	2.042554	1481.420654
0.000000	2.042791	1484.349121
0.000000	2.043028	1488.896606
0.000000	2.043265	1495.774048
0.000000	2.043502	1504.787231
0.000000	2.043740	1516.201294
0.000000	2.043977	1528.270508
0.000000	2.044214	1541.697144
0.000000	2.044451	1555.856201
0.000000	2.044688	1570.161987
0.000000	2.044925	1582.184814
0.000000	2.045163	1591.766968
0.000000	2.045400	1599.370117
0.000000	2.045637	1609.385986
0.000000	2.045874	1625.940063
0.000000	2.046111	1651.232788
0.000000	2.046349	1686.055908
0.000000	2.046586	1728.173584
0.000000	2.046823	1771.290894
0.000000	2.047060	1805.695557
0.000000	2.047297	1830.689697
0.000000	2.047534	1845.668579
0.000000	2.047772	1849.954346
0.000000	2.048009	1843.248779
0.000000	2.048246	1824.679199
0.000000	2.048483	1793.106934
0.000000	2.048720	1749.225220
0.000000	2.048957	1695.582642
0.000000	2.049195	1636.264404
0.000000	2.049432	1576.430664
0.000000	2.049669	1522.721069
0.000000	2.049906	1485.121948
0.000000	2.050143	1456.765625
0.000000	2.050380	1428.406250
0.000000	2.050618	1401.081177
0.000000	2.050855	1375.762695
0.000000	2.051092	1355.433716
0.000000	2.051329	1341.042480
0.000000	2.051566	1329.518066
0.000000	2.051804	1320.697876
0.000000	2.052041	1315.237793
0.000000	2.052278	1312.280518
0.000000	2.052515	1312.866089
0.000000	2.052752	1317.182007
0.000000	2.052989	1327.284302
0.000000	2.053227	1340.539429
0.000000	2.053464	1351.329956
0.000000	2.053701	1356.572998
0.000000	2.053938	1358.294800
0.000000	2.054175	1356.749878
0.000000	2.054413	1352.658569
0.000000	2.054650	1346.824097
0.000000	2.054887	1342.575439
0.000000	2.055124	1343.167725
0.000000	2.055361	1346.713501
0.000000	2.055598	1351.044189
0.000000	2.055836	1355.668457
0.000000	2.056073	1359.011353
0.000000	2.056310	1362.961670
0.000000	2.056547	1367.365112
0.000000	2.056784	1372.818359
0.000000	2.057022	1376.674927
0.000000	2.057259	1379.374268
0.000000	2.057496	1378.799805
0.000000	2.057733	1377.202515
0.000000	2.057970	1376.447388
0.000000	2.058208	1376.249023
0.000000	2.058444	1374.767090
0.000000	2.058682	1372.403809
0.000000	2.058919	1369.492310
0.000000	2.059156	1366.143188
0.000000	2.059393	1362.584717
0.000000	2.059630	1358.786499
0.000000	2.059868	1354.201050
0.000000	2.060105	1348.867432
0.000000	2.060342	1343.091919
0.000000	2.060579	1337.463013
0.000000	2.060816	1330.800537
0.000000	2.061054	1324.070557
0.000000	2.061291	1316.750732
0.000000	2.061528	1310.352295
0.000000	2.061765	1305.932251
0.000000	2.062002	1305.223877
0.000000	2.062239	1308.857666
0.000000	2.062476	1317.688965
0.000000	2.062714	1331.134888
0.000000	2.062951	1350.089600
0.000000	2.063188	1373.802368
0.000000	2.063425	1401.620483
0.000000	2.063662	1431.915771
0.000000	2.063900	1465.189331
0.000000	2.064137	1495.880371
0.000000	2.064374	1516.828369
0.000000	2.064611	1527.746582
0.000000	2.064848	1530.393188
0.000000	2.065085	1526.524780
0.000000	2.065323	1516.989136
0.000000	2.065560	1504.153931
0.000000	2.065797	1492.242920
0.000000	2.066034	1485.819214
0.000000	2.066271	1483.662476
0.000000	2.066509	1481.477539
0.000000	2.066746	1479.565186
0.000000	2.066983	1478.897583
0.000000	2.067220	1479.447021
0.000000	2.067457	1480.169556
0.000000	2.067694	1482.330444
0.000000	2.067931	1486.413452
0.000000	2.068169	1492.026367
0.000000	2.068406	1499.189819
0.000000	2.068643	1507.366699
0.000000	2.068880	1516.776367
0.000000	2.069117	1527.436401
0.000000	2.069355	1538.290283
0.000000	2.069592	1548.560913
0.000000	2.069829	1558.451782
0.000000	2.070066	1567.389282
0.000000	2.070303	1575.234375
0.000000	2.070540	1583.162354
0.000000	2.070778	1591.577759
0.000000	2.071015	1600.746094
0.000000	2.071252	1610.035889
0.000000	2.071489	1617.429932
0.000000	2.071726	1624.459839
0.000000	2.071964	1631.710083
0.000000	2.072201	1639.920776
0.000000	2.072438	1648.226807
0.000000	2.072675	1656.778564
0.000000	2.072912	1665.452026
0.000000	2.073149	1674.689209
0.000000	2.073387	1683.075928
0.000000	2.073624	1691.104980
0.000000	2.073861	1699.090576
0.000000	2.074098	1706.532227
0.000000	2.074335	1714.168701
0.000000	2.074572	1721.320679
0.000000	2.074810	1728.993286
0.000000	2.075047	1737.337036
0.000000	2.075284	1745.316895
0.000000	2.075521	1752.640503
0.000000	2.075758	1759.948730
0.000000	2.075995	1766.284668
0.000000	2.076233	1771.389282
0.000000	2.076470	1774.817261
0.000000	2.076707	1776.945557
0.000000	2.076944	1778.636719
0.000000	2.077181	1779.736938
0.000000	2.077419	1782.047607
0.000000	2.077656	1784.578613
0.000000	2.077893	1785.636230
0.000000	2.078130	1786.081055
0.000000	2.078367	1786.526978
0.000000	2.078604	1788.011963
0.000000	2.078842	1789.880371
0.000000	2.079079	1792.516113
0.000000	2.079316	1795.444214
0.000000	2.079553	1799.260498
0.000000	2.079790	1802.991455
0.000000	2.080028	1807.463745
0.000000	2.080265	1812.792847
0.000000	2.080502	1819.273193
0.000000	2.080739	1825.875977
0.000000	2.080976	1832.401855
0.000000	2.081213	1839.787598
0.000000	2.081450	1846.971924
0.000000	2.081688	1851.125732
0.000000	2.081925	1851.549805
0.000000	2.082162	1851.577026
0.000000	2.082399	1854.191162
0.000000	2.082636	1856.273071
0.000000	2.082874	1858.124634
0.000000	2.083111	1859.160034
0.000000	2.083348	1859.592407
0.000000	2.083585	1859.389648
0.000000	2.083822	1857.917603
0.000000	2.084059	1855.186890
0.000000	2.084297	1851.664307
0.000000	2.084534	1847.662720
0.000000	2.084771	1843.904785
0.000000	2.085008	1841.000732
0.000000	2.085245	1837.936035
0.000000	2.085483	1833.994141
0.000000	2.085720	1830.307495
0.000000	2.085957	1826.146484
0.000000	2.086194	1823.001221
0.000000	2.086431	1820.253052
0.000000	2.086668	1817.756836
0.000000	2.086905	1816.603394
0.000000	2.087143	1816.790527
0.000000	2.087380	1818.224854
0.000000	2.087617	1820.710327
0.000000	2.087854	1824.323730
0.000000	2.088091	1827.258179
0.000000	2.088329	1829.746338
0.000000	2.088566	1832.251709
0.000000	2.088803	1835.330811
0.000000	2.089040	1839.223877
0.000000	2.089277	1843.918823
0.000000	2.089514	1849.480713
0.000000	2.089751	1855.548096
0.000000	2.089989	1861.558960
0.000000	2.090226	1867.492432
0.000000	2.090463	1873.522583
0.000000	2.090700	1878.417358
0.000000	2.090937	1883.046875
0.000000	2.091175	1886.807373
0.000000	2.091412	1889.162476
0.000000	2.091649	1888.617188
0.000000	2.091886	1885.345703
0.000000	2.092123	1880.572266
0.000000	2.092360	1875.946777
0.000000	2.092598	1871.388184
0.000000	2.092835	1865.958252
0.000000	2.093072	1859.589600
0.000000	2.093309	1852.783691
0.000000	2.093546	1847.201172
0.000000	2.093784	1843.882568
0.000000	2.094021	1840.913208
0.000000	2.094258	1837.975098
0.000000	2.094495	1835.147583
0.000000	2.094732	1831.980103
0.000000	2.094970	1828.137573
0.000000	2.095207	1821.886230
0.000000	2.095444	1814.517578
0.000000	2.095681	1808.735596
0.000000	2.095918	1804.261475
0.000000	2.096155	1800.427368
0.000000	2.096393	1795.950073
0.000000	2.096630	1790.936523
0.000000	2.096867	1784.545776
0.000000	2.097104	1778.514038
0.000000	2.097341	1772.200195
0.000000	2.097578	1765.494995
0.000000	2.097816	1758.355957
0.000000	2.098053	1751.287720
0.000000	2.098290	1742.541504
0.000000	2.098527	1731.998047
0.000000	2.098764	1719.110718
0.000000	2.099001	1704.638428
0.000000	2.099239	1690.695923
0.000000	2.099476	1674.391235
0.000000	2.099713	1657.101685
0.000000	2.099950	1639.453125
0.000000	2.100187	1621.968140
0.000000	2.100425	1605.630127
0.000000	2.100662	1591.596802
0.000000	2.100899	1579.433105
0.000000	2.101136	1569.129883
0.000000	2.101373	1560.450073
0.000000	2.101610	1554.204712
0.000000	2.101848	1550.735596
0.000000	2.102085	1550.620117
0.000000	2.102322	1554.630249
0.000000	2.102559	1563.497314
0.000000	2.102796	1578.458496
0.000000	2.103034	1598.611694
0.000000	2.103271	1621.661377
0.000000	2.103508	1646.935303
0.000000	2.103745	1668.101196
0.000000	2.103982	1683.665039
0.000000	2.104219	1690.984985
0.000000	2.104457	1692.305054
0.000000	2.104694	1686.723145
0.000000	2.104931	1675.664063
0.000000	2.105168	1663.805786
0.000000	2.105405	1655.546875
0.000000	2.105643	1656.129517
0.000000	2.105880	1668.605469
0.000000	2.106117	1684.133057
0.000000	2.106354	1700.843140
0.000000	2.106591	1715.732910
0.000000	2.106828	1724.489380
0.000000	2.107065	1725.955200
0.000000	2.107303	1720.205566
0.000000	2.107540	1710.340454
0.000000	2.107777	1699.681152
0.000000	2.108014	1691.693481
0.000000	2.108251	1689.467896
0.000000	2.108489	1690.808350
0.000000	2.108726	1695.722900
0.000000	2.108963	1701.562500
0.000000	2.109200	1706.503784
0.000000	2.109437	1707.286133
0.000000	2.109674	1706.140259
0.000000	2.109911	1704.711304
0.000000	2.110149	1703.518433
0.000000	2.110386	1703.239502
0.000000	2.110623	1705.568970
0.000000	2.110860	1708.119263
0.000000	2.111097	1710.031738
0.000000	2.111335	1709.380737
0.000000	2.111572	1705.614624
0.000000	2.111809	1700.473877
0.000000	2.112046	1694.886719
0.000000	2.112283	1688.484741
0.000000	2.112520	1682.437500
0.000000	2.112758	1679.190552
0.000000	2.112995	1676.866089
0.000000	2.113232	1674.336060
0.000000	2.113469	1672.457886
0.000000	2.113706	1670.023560
0.000000	2.113944	1667.487793
0.000000	2.114181	1665.210449
0.000000	2.114418	1663.763184
0.000000	2.114655	1662.656738
0.000000	2.114892	1661.021729
0.000000	2.115129	1658.507568
0.000000	2.115366	1654.282715
0.000000	2.115604	1648.823486
0.000000	2.115841	1641.345093
0.000000	2.116078	1632.610596
0.000000	2.116315	1624.125244
0.000000	2.116552	1618.158691
0.000000	2.116790	1615.135376
0.000000	2.117027	1613.789795
0.000000	2.117264	1612.812622
0.000000	2.117501	1612.518311
0.000000	2.117738	1612.034668
0.000000	2.117975	1611.407715
0.000000	2.118213	1608.317871
0.000000	2.118450	1603.982544
0.000000	2.118687	1599.423584
0.000000	2.118924	1595.958252
0.000000	2.119161	1595.068970
0.000000	2.119399	1596.554199
0.000000	2.119636	1599.871704
0.000000	2.119873	1601.611938
0.000000	2.120110	1601.171509
0.000000	2.120347	1601.107788
0.000000	2.120584	1602.765015
0.000000	2.120822	1604.735962
0.000000	2.121059	1606.430176
0.000000	2.121296	1607.218018
0.000000	2.121533	1606.382202
0.000000	2.121770	1603.544922
0.000000	2.122008	1599.919800
0.000000	2.122245	1597.187256
0.000000	2.122482	1596.376831
0.000000	2.122719	1595.654663
0.000000	2.122956	1592.845215
0.000000	2.123193	1587.697144
0.000000	2.123431	1580.521851
0.000000	2.123668	1571.776978
0.000000	2.123905	1562.417969
0.000000	2.124142	1554.558838
0.000000	2.124379	1550.975342
0.000000	2.124616	1550.037598
0.000000	2.124854	1548.574707
0.000000	2.125091	1547.019531
0.000000	2.125328	1545.527710
0.000000	2.125565	1544.476807
0.000000	2.125802	1545.347778
0.000000	2.126040	1547.323120
0.000000	2.126277	1551.130127
0.000000	2.126514	1557.549316
0.000000	2.126751	1567.505859
0.000000	2.126988	1580.901001
0.000000	2.127225	1598.050781
0.000000	2.127463	1619.768555
0.000000	2.127700	1646.383057
0.000000	2.127937	1677.815552
0.000000	2.128174	1712.311523
0.000000	2.128411	1738.655518
0.000000	2.128649	1752.299438
0.000000	2.128886	1753.675781
0.000000	2.129123	1744.113892
0.000000	2.129360	1725.162964
0.000000	2.129597	1699.120850
0.000000	2.129834	1669.189575
0.000000	2.130071	1641.527710
0.000000	2.130309	1620.700562
0.000000	2.130546	1611.025146
0.000000	2.130783	1604.106812
0.000000	2.131020	1599.529297
0.000000	2.131257	1597.450562
0.000000	2.131495	1596.394409
0.000000	2.131732	1596.583740
0.000000	2.131969	1598.583618
0.000000	2.132206	1602.635864
0.000000	2.132443	1608.319580
0.000000	2.132680	1616.810669
0.000000	2.132918	1622.517212
0.000000	2.133155	1623.298828
0.000000	2.133392	1621.880249
0.000000	2.133629	1618.953247
0.000000	2.133866	1614.939331
0.000000	2.134104	1610.030762
0.000000	2.134341	1604.587036
0.000000	2.134578	1599.044189
0.000000	2.134815	1594.801147
0.000000	2.135052	1591.859253
0.000000	2.135289	1584.157349
0.000000	2.135526	1572.468384
0.000000	2.135764	1558.062500
0.000000	2.136001	1541.219849
0.000000	2.136238	1526.488037
0.000000	2.136475	1515.800171
0.000000	2.136712	1504.137817
0.000000	2.136950	1492.099731
0.000000	2.137187	1481.016968
0.000000	2.137424	1471.807373
0.000000	2.137661	1464.132080
0.000000	2.137898	1458.254883
0.000000	2.138135	1455.403931
0.000000	2.138372	1453.610962
0.000000	2.138610	1451.563843
0.000000	2.138847	1448.062134
0.000000	2.139084	1444.344971
0.000000	2.139321	1441.390381
0.000000	2.139558	1439.713867
0.000000	2.139796	1440.269653
0.000000	2.140033	1441.967529
0.000000	2.140270	1445.000977
0.000000	2.140507	1449.787598
0.000000	2.140744	1456.663574
0.000000	2.140981	1466.055054
0.000000	2.141219	1477.103271
0.000000	2.141456	1488.517212
0.000000	2.141693	1497.472656
0.000000	2.141930	1504.258301
0.000000	2.142167	1511.369995
0.000000	2.142405	1519.540894
0.000000	2.142642	1529.450195
0.000000	2.142879	1540.150635
0.000000	2.143116	1550.455322
0.000000	2.143353	1558.769165
0.000000	2.143590	1564.177856
0.000000	2.143828	1567.448120
0.000000	2.144065	1569.169678
0.000000	2.144302	1569.116577
0.000000	2.144539	1568.412354
0.000000	2.144776	1566.988770
0.000000	2.145014	1565.211548
0.000000	2.145251	1563.518311
0.000000	2.145488	1563.376953
0.000000	2.145725	1564.495239
0.000000	2.145962	1566.389282
0.000000	2.146199	1569.371826
0.000000	2.146437	1574.328247
0.000000	2.146674	1583.361450
0.000000	2.146911	1598.849121
0.000000	2.147148	1621.824219
0.000000	2.147385	1653.047485
0.000000	2.147622	1693.630737
0.000000	2.147860	1742.655396
0.000000	2.148097	1792.435059
0.000000	2.148334	1832.956909
0.000000	2.148571	1863.456543
0.000000	2.148808	1882.020630
0.000000	2.149045	1887.896362
0.000000	2.149283	1880.154297
0.000000	2.149520	1860.314697
0.000000	2.149757	1831.536743
0.000000	2.149994	1797.411255
0.000000	2.150231	1762.543213
0.000000	2.150469	1735.345093
0.000000	2.150706	1725.625366
0.000000	2.150943	1728.774170
0.000000	2.151180	1735.985229
0.000000	2.151417	1744.553589
0.000000	2.151654	1752.419067
0.000000	2.151892	1749.631226
0.000000	2.152129	1736.622070
0.000000	2.152366	1715.974731
0.000000	2.152603	1691.247314
0.000000	2.152840	1668.541016
0.000000	2.153078	1653.778564
0.000000	2.153315	1642.650513
0.000000	2.153552	1630.661011
0.000000	2.153789	1619.418091
0.000000	2.154026	1610.032959
0.000000	2.154263	1602.684326
0.000000	2.154500	1598.039673
0.000000	2.154738	1596.891357
0.000000	2.154975	1599.014648
0.000000	2.155212	1603.830566
0.000000	2.155449	1610.999512
0.000000	2.155686	1621.510376
0.000000	2.155924	1634.726318
0.000000	2.156161	1649.259521
0.000000	2.156398	1663.982544
0.000000	2.156635	1678.140625
0.000000	2.156872	1690.609009
0.000000	2.157109	1700.343506
0.000000	2.157346	1708.787720
0.000000	2.157584	1716.516724
0.000000	2.157821	1724.327881
0.000000	2.158058	1731.339844
0.000000	2.158295	1737.835815
0.000000	2.158532	1743.716675
0.000000	2.158770	1748.467163
0.000000	2.159007	1752.134888
0.000000	2.159244	1754.514771
0.000000	2.159481	1756.134277
0.000000	2.159718	1755.976074
0.000000	2.159956	1754.272583
0.000000	2.160193	1751.376953
0.000000	2.160430	1747.507813
0.000000	2.160667	1743.322754
0.000000	2.160904	1740.734619
0.000000	2.161141	1738.104248
0.000000	2.161379	1734.875366
0.000000	2.161616	1731.840698
0.000000	2.161853	1728.784424
0.000000	2.162090	1725.701782
0.000000	2.162327	1723.108887
0.000000	2.162565	1722.322144
0.000000	2.162802	1724.214111
0.000000	2.163039	1729.463257
0.000000	2.163276	1738.065918
0.000000	2.163513	1750.037598
0.000000	2.163750	1765.646362
0.000000	2.163987	1785.159302
0.000000	2.164225	1806.914673
0.000000	2.164462	1822.793335
0.000000	2.164699	1832.162598
0.000000	2.164936	1834.942139
0.000000	2.165173	1831.726929
0.000000	2.165411	1823.040283
0.000000	2.165648	1808.321045
0.000000	2.165885	1787.714233
0.000000	2.166122	1763.027100
0.000000	2.166359	1738.419922
0.000000	2.166596	1718.575806
0.000000	2.166834	1707.526001
0.000000	2.167071	1702.974731
0.000000	2.167308	1698.438232
0.000000	2.167545	1694.526367
0.000000	2.167782	1691.748901
0.000000	2.168020	1689.056152
0.000000	2.168257	1686.411011
0.000000	2.168494	1683.448730
0.000000	2.168731	1680.144043
0.000000	2.168968	1676.169434
0.000000	2.169205	1671.562622
0.000000	2.169443	1667.149048
0.000000	2.169680	1664.772095
0.000000	2.169917	1667.057007
0.000000	2.170154	1674.514648
0.000000	2.170391	1684.657104
0.000000	2.170629	1697.223389
0.000000	2.170866	1712.540649
0.000000	2.171103	1729.518311
0.000000	2.171340	1745.854980
0.000000	2.171577	1755.735962
0.000000	2.171814	1759.101929
0.000000	2.172052	1757.007813
0.000000	2.172289	1750.097168
0.000000	2.172526	1739.043579
0.000000	2.172763	1724.508789
0.000000	2.173000	1708.047607
0.000000	2.173237	1690.931152
0.000000	2.173475	1674.499268
0.000000	2.173712	1657.020996
0.000000	2.173949	1638.855347
0.000000	2.174186	1620.634033
0.000000	2.174423	1604.833374
0.000000	2.174660	1589.292969
0.000000	2.174898	1574.149780
0.000000	2.175135	1559.574829
0.000000	2.175372	1546.509033
0.000000	2.175609	1535.556152
0.000000	2.175846	1526.187500
0.000000	2.176084	1519.015869
0.000000	2.176321	1512.775757
0.000000	2.176558	1507.674805
0.000000	2.176795	1503.739136
0.000000	2.177032	1500.765625
0.000000	2.177269	1500.748291
0.000000	2.177506	1501.837280
0.000000	2.177744	1498.541504
0.000000	2.177981	1491.812744
0.000000	2.178218	1485.167847
0.000000	2.178455	1483.339722
0.000000	2.178692	1485.495483
0.000000	2.178930	1488.153198
0.000000	2.179167	1492.410767
0.000000	2.179404	1497.850220
0.000000	2.179641	1501.510132
0.000000	2.179878	1505.372437
0.000000	2.180115	1509.857544
0.000000	2.180353	1514.897461
0.000000	2.180590	1520.258301
0.000000	2.180827	1525.296021
0.000000	2.181064	1529.827515
0.000000	2.181301	1533.572388
0.000000	2.181539	1536.782837
0.000000	2.181776	1539.778442
0.000000	2.182013	1542.194824
0.000000	2.182250	1544.410278
0.000000	2.182487	1546.937500
0.000000	2.182724	1549.758179
0.000000	2.182961	1552.143799
0.000000	2.183199	1553.619019
0.000000	2.183436	1554.615234
0.000000	2.183673	1553.833130
0.000000	2.183910	1551.046265
0.000000	2.184147	1546.867554
0.000000	2.184385	1541.849609
0.000000	2.184622	1534.813599
0.000000	2.184859	1527.762939
0.000000	2.185096	1521.619263
0.000000	2.185333	1517.907837
0.000000	2.185570	1517.888916
0.000000	2.185807	1522.797485
0.000000	2.186045	1533.330200
0.000000	2.186282	1548.288086
0.000000	2.186519	1565.878174
0.000000	2.186756	1579.634644
0.000000	2.186993	1584.469116
0.000000	2.187231	1581.004272
0.000000	2.187468	1570.563232
0.000000	2.187705	1552.466919
0.000000	2.187942	1526.896240
0.000000	2.188179	1494.573730
0.000000	2.188416	1459.724243
0.000000	2.188654	1425.593994
0.000000	2.188891	1396.001465
0.000000	2.189128	1376.564575
0.000000	2.189365	1361.805176
0.000000	2.189602	1350.488159
0.000000	2.189840	1341.405518
0.000000	2.190077	1334.846802
0.000000	2.190314	1332.097534
0.000000	2.190551	1332.006470
0.000000	2.190788	1333.077271
0.000000	2.191025	1336.199341
0.000000	2.191263	1340.582642
0.000000	2.191500	1346.020752
0.000000	2.191737	1349.334473
0.000000	2.191974	1348.468262
0.000000	2.192211	1345.781494
0.000000	2.192449	1343.650024
0.000000	2.192686	1344.735840
0.000000	2.192923	1345.934082
0.000000	2.193160	1345.737061
0.000000	2.193397	1345.543335
0.000000	2.193635	1345.005859
0.000000	2.193872	1344.625854
0.000000	2.194109	1344.935059
0.000000	2.194346	1344.658691
0.000000	2.194583	1344.123901
0.000000	2.194820	1344.272949
0.000000	2.195058	1345.432373
0.000000	2.195295	1347.606079
0.000000	2.195532	1350.907593
0.000000	2.195769	1356.964966
0.000000	2.196006	1364.701538
0.000000	2.196243	1373.595581
0.000000	2.196481	1383.381348
0.000000	2.196718	1392.541992
0.000000	2.196955	1397.678955
0.000000	2.197192	1399.180542
0.000000	2.197429	1399.900635
0.000000	2.197666	1402.434326
0.000000	2.197904	1406.202148
0.000000	2.198141	1410.281372
0.000000	2.198378	1414.739990
0.000000	2.198615	1420.035522
0.000000	2.198852	1426.223145
0.000000	2.199090	1432.999268
0.000000	2.199327	1438.579224
0.000000	2.199564	1439.964844
0.000000	2.199801	1438.569092
0.000000	2.200038	1434.966431
0.000000	2.200275	1428.013184
0.000000	2.200513	1416.861938
0.000000	2.200750	1400.539551
0.000000	2.200987	1380.872925
0.000000	2.201224	1362.546387
0.000000	2.201461	1350.346680
0.000000	2.201699	1340.353149
0.000000	2.201936	1333.320313
0.000000	2.202173	1328.784424
0.000000	2.202410	1326.422974
0.000000	2.202647	1326.064575
0.000000	2.202884	1327.615112
0.000000	2.203121	1327.130737
0.000000	2.203359	1321.813477
0.000000	2.203596	1313.400513
0.000000	2.203833	1304.696167
0.000000	2.204070	1298.658325
0.000000	2.204307	1294.235840
0.000000	2.204545	1290.638184
0.000000	2.204782	1287.051514
0.000000	2.205019	1280.058838
0.000000	2.205256	1273.257446
0.000000	2.205493	1266.799561
0.000000	2.205730	1260.948242
0.000000	2.205967	1257.411621
0.000000	2.206205	1255.776367
0.000000	2.206442	1255.439453
0.000000	2.206679	1258.518921
0.000000	2.206916	1264.000244
0.000000	2.207153	1271.706543
0.000000	2.207391	1280.417847
0.000000	2.207628	1289.499146
0.000000	2.207865	1297.945679
0.000000	2.208102	1306.323486
0.000000	2.208339	1314.208984
0.000000	2.208576	1322.477783
0.000000	2.208814	1332.302246
0.000000	2.209051	1344.971680
0.000000	2.209288	1361.290039
0.000000	2.209525	1380.129761
0.000000	2.209762	1399.159546
0.000000	2.210000	1414.457275
0.000000	2.210237	1422.484253
0.000000	2.210474	1423.542969
0.000000	2.210711	1419.832520
0.000000	2.210948	1412.106812
0.000000	2.211185	1400.902710
0.000000	2.211422	1387.549316
0.000000	2.211660	1378.408936
0.000000	2.211897	1374.660034
0.000000	2.212134	1371.541992
0.000000	2.212371	1368.503906
0.000000	2.212608	1365.424072
0.000000	2.212846	1361.136841
0.000000	2.213083	1356.098999
0.000000	2.213320	1350.864746
0.000000	2.213557	1345.410156
0.000000	2.213794	1340.731567
0.000000	2.214031	1338.234253
0.000000	2.214269	1341.912109
0.000000	2.214506	1350.831909
0.000000	2.214743	1362.891479
0.000000	2.214980	1379.279297
0.000000	2.215217	1398.074219
0.000000	2.215455	1419.018188
0.000000	2.215692	1437.373291
0.000000	2.215929	1448.700928
0.000000	2.216166	1455.282715
0.000000	2.216403	1458.569092
0.000000	2.216640	1460.736816
0.000000	2.216878	1462.351929
0.000000	2.217115	1465.203247
0.000000	2.217352	1470.252319
0.000000	2.217589	1475.293945
0.000000	2.217826	1480.147095
0.000000	2.218064	1484.766479
0.000000	2.218301	1490.017944
0.000000	2.218538	1496.241089
0.000000	2.218775	1504.299072
0.000000	2.219012	1514.344727
0.000000	2.219249	1526.501221
0.000000	2.219487	1539.647217
0.000000	2.219724	1554.339355
0.000000	2.219961	1572.029053
0.000000	2.220198	1592.445435
0.000000	2.220435	1614.329956
0.000000	2.220672	1638.106934
0.000000	2.220910	1663.128784
0.000000	2.221147	1689.803345
0.000000	2.221384	1718.039063
0.000000	2.221621	1744.317627
0.000000	2.221858	1769.685303
0.000000	2.222095	1793.244385
0.000000	2.222333	1815.444458
0.000000	2.222570	1837.446289
0.000000	2.222807	1861.297119
0.000000	2.223044	1887.176758
0.000000	2.223281	1915.630981
0.000000	2.223519	1947.824341
0.000000	2.223756	1982.150757
0.000000	2.223993	2016.646484
0.000000	2.224230	2041.514282
0.000000	2.224467	2054.341797
0.000000	2.224705	2056.364014
0.000000	2.224941	2049.256592
0.000000	2.225179	2036.084106
0.000000	2.225416	2019.792114
0.000000	2.225653	2005.425659
0.000000	2.225890	1996.381104
0.000000	2.226127	1985.477051
0.000000	2.226365	1972.797974
0.000000	2.226602	1958.207642
0.000000	2.226839	1943.113892
0.000000	2.227076	1929.055054
0.000000	2.227313	1917.014893
0.000000	2.227551	1906.352905
0.000000	2.227788	1897.669434
0.000000	2.228025	1889.557983
0.000000	2.228262	1882.328125
0.000000	2.228499	1876.604370
0.000000	2.228736	1873.867798
0.000000	2.228974	1871.873901
0.000000	2.229211	1868.330078
0.000000	2.229448	1863.749634
0.000000	2.229685	1857.369751
0.000000	2.229922	1849.472656
0.000000	2.230160	1839.533325
0.000000	2.230397	1828.681396
0.000000	2.230634	1816.715088
0.000000	2.230871	1803.484375
0.000000	2.231108	1792.150879
0.000000	2.231345	1783.520386
0.000000	2.231582	1777.597168
0.000000	2.231820	1773.144287
0.000000	2.232057	1766.978149
0.000000	2.232294	1760.680298
0.000000	2.232531	1753.663574
0.000000	2.232768	1746.504761
0.000000	2.233006	1740.380737
0.000000	2.233243	1734.091431
0.000000	2.233480	1728.463501
0.000000	2.233717	1724.569458
0.000000	2.233954	1721.088379
0.000000	2.234191	1717.647217
0.000000	2.234428	1713.471191
0.000000	2.234666	1708.783203
0.000000	2.234903	1703.546753
0.000000	2.235140	1697.957642
0.000000	2.235377	1692.926514
0.000000	2.235614	1688.818481
0.000000	2.235852	1685.959351
0.000000	2.236089	1684.693481
0.000000	2.236326	1683.760498
0.000000	2.236563	1682.837280
0.000000	2.236800	1680.817993
0.000000	2.237037	1677.680054
0.000000	2.237275	1672.969971
0.000000	2.237512	1667.724365
0.000000	2.237749	1663.122437
0.000000	2.237986	1659.309692
0.000000	2.238223	1654.877808
0.000000	2.238461	1645.121216
0.000000	2.238698	1631.356689
0.000000	2.238935	1617.591553
0.000000	2.239172	1608.055298
0.000000	2.239409	1601.482300
0.000000	2.239646	1596.994385
0.000000	2.239884	1591.990112
0.000000	2.240121	1587.346802
0.000000	2.240358	1582.266479
0.000000	2.240595	1576.921997
0.000000	2.240832	1571.668213
0.000000	2.241070	1567.510864
0.000000	2.241307	1564.372803
0.000000	2.241544	1561.289673
0.000000	2.241781	1557.925171
0.000000	2.242018	1554.945190
0.000000	2.242255	1552.636230
0.000000	2.242493	1551.378662
0.000000	2.242730	1551.968384
0.000000	2.242967	1557.084961
0.000000	2.243204	1568.544067
0.000000	2.243441	1585.649780
0.000000	2.243679	1602.930054
0.000000	2.243916	1617.970703
0.000000	2.244153	1632.773071
0.000000	2.244390	1644.566162
0.000000	2.244627	1650.483154
0.000000	2.244864	1651.348511
0.000000	2.245101	1649.110840
0.000000	2.245339	1643.286743
0.000000	2.245576	1634.395508
0.000000	2.245813	1623.040039
0.000000	2.246050	1611.336304
0.000000	2.246287	1598.955322
0.000000	2.246525	1590.620605
0.000000	2.246762	1584.029907
0.000000	2.246999	1578.289307
0.000000	2.247236	1575.517822
0.000000	2.247473	1574.678345
0.000000	2.247710	1574.483276
0.000000	2.247948	1575.431152
0.000000	2.248185	1576.754883
0.000000	2.248422	1578.383789
0.000000	2.248659	1579.105835
0.000000	2.248896	1579.672852
0.000000	2.249134	1581.078491
0.000000	2.249371	1583.630127
0.000000	2.249608	1588.025635
0.000000	2.249845	1595.094238
0.000000	2.250082	1605.984497
0.000000	2.250319	1618.855347
0.000000	2.250556	1630.743896
0.000000	2.250794	1636.918579
0.000000	2.251031	1637.896973
0.000000	2.251268	1634.745117
0.000000	2.251505	1628.365112
0.000000	2.251742	1620.283936
0.000000	2.251980	1612.316162
0.000000	2.252217	1604.826294
0.000000	2.252454	1598.515991
0.000000	2.252691	1591.832153
0.000000	2.252928	1586.188843
0.000000	2.253165	1581.749512
0.000000	2.253402	1578.149780
0.000000	2.253640	1574.571411
0.000000	2.253877	1572.850342
0.000000	2.254114	1576.027954
0.000000	2.254351	1585.451294
0.000000	2.254588	1601.197754
0.000000	2.254826	1623.386841
0.000000	2.255063	1648.274414
0.000000	2.255300	1670.474365
0.000000	2.255537	1691.135376
0.000000	2.255774	1712.124023
0.000000	2.256011	1735.682983
0.000000	2.256249	1763.819214
0.000000	2.256486	1784.622681
0.000000	2.256723	1794.911499
0.000000	2.256960	1797.639771
0.000000	2.257197	1794.164917
0.000000	2.257435	1784.825562
0.000000	2.257672	1770.908447
0.000000	2.257909	1755.888794
0.000000	2.258146	1742.196899
0.000000	2.258383	1730.675171
0.000000	2.258621	1716.052612
0.000000	2.258858	1697.948364
0.000000	2.259095	1677.184082
0.000000	2.259332	1656.721924
0.000000	2.259569	1639.062256
0.000000	2.259806	1623.834717
0.000000	2.260043	1611.014404
0.000000	2.260281	1599.935669
0.000000	2.260518	1592.665039
0.000000	2.260755	1587.557251
0.000000	2.260992	1583.747437
0.000000	2.261229	1579.701904
0.000000	2.261467	1574.408203
0.000000	2.261704	1568.964966
0.000000	2.261941	1563.127563
0.000000	2.262178	1556.947754
0.000000	2.262415	1550.559326
0.000000	2.262652	1544.678467
0.000000	2.262890	1537.328125
0.000000	2.263127	1529.164673
0.000000	2.263364	1522.382813
0.000000	2.263601	1519.543213
0.000000	2.263838	1517.922852
0.000000	2.264076	1516.781982
0.000000	2.264313	1516.818604
0.000000	2.264550	1518.743164
0.000000	2.264787	1521.866699
0.000000	2.265024	1526.716431
0.000000	2.265261	1533.497437
0.000000	2.265499	1541.118652
0.000000	2.265736	1547.373291
0.000000	2.265973	1552.865845
0.000000	2.266210	1558.756348
0.000000	2.266447	1566.812622
0.000000	2.266685	1578.386597
0.000000	2.266922	1594.045898
0.000000	2.267159	1612.385620
0.000000	2.267396	1632.221680
0.000000	2.267633	1651.687256
0.000000	2.267870	1667.013062
0.000000	2.268108	1676.754028
0.000000	2.268345	1681.760742
0.000000	2.268582	1683.138550
0.000000	2.268819	1681.372681
0.000000	2.269056	1676.270508
0.000000	2.269293	1669.366821
0.000000	2.269531	1663.427856
0.000000	2.269768	1656.358765
0.000000	2.270005	1649.780762
0.000000	2.270242	1645.506714
0.000000	2.270479	1642.016357
0.000000	2.270716	1639.703003
0.000000	2.270954	1638.296021
0.000000	2.271191	1639.258057
0.000000	2.271428	1641.273804
0.000000	2.271665	1644.156372
0.000000	2.271902	1647.467163
0.000000	2.272140	1651.513306
0.000000	2.272377	1654.731323
0.000000	2.272614	1655.178467
0.000000	2.272851	1654.698608
0.000000	2.273088	1653.937622
0.000000	2.273325	1653.168579
0.000000	2.273562	1653.913940
0.000000	2.273800	1655.966309
0.000000	2.274037	1658.252686
0.000000	2.274274	1659.110474
0.000000	2.274511	1659.802979
0.000000	2.274748	1660.266846
0.000000	2.274986	1661.356201
0.000000	2.275223	1662.658081
0.000000	2.275460	1665.108398
0.000000	2.275697	1668.326904
0.000000	2.275934	1672.002441
0.000000	2.276171	1678.471436
0.000000	2.276409	1685.313599
0.000000	2.276646	1691.440796
0.000000	2.276883	1698.384766
0.000000	2.277120	1705.623779
0.000000	2.277357	1715.336182
0.000000	2.277595	1726.300049
0.000000	2.277832	1740.870239
0.000000	2.278069	1748.904907
0.000000	2.278306	1765.410156
0.000000	2.278543	1775.460449
0.000000	2.278780	1788.884888
0.000000	2.279017	1803.458862
0.000000	2.279255	1792.472900
0.000000	2.279492	1783.854858
0.000000	2.279729	1782.597778
0.000000	2.279966	1766.642578
0.000000	2.280203	1761.956055
0.000000	2.280441	1755.015259
0.000000	2.280678	1746.153198
0.000000	2.280915	1736.732300
0.000000	2.281152	1726.680420
0.000000	2.281389	1723.505737
0.000000	2.281626	1721.074463
0.000000	2.281864	1719.107788
0.000000	2.282101	1717.043091
0.000000	2.282338	1717.235474
0.000000	2.282575	1715.865356
0.000000	2.282812	1717.290649
0.000000	2.283049	1720.056885
0.000000	2.283287	1722.855347
0.000000	2.283524	1725.769653
0.000000	2.283761	1730.028687
0.000000	2.283998	1732.506348
0.000000	2.284235	1741.039673
0.000000	2.284472	1750.989380
0.000000	2.284710	1764.808838
0.000000	2.284947	1779.827393
0.000000	2.285184	1793.780029
0.000000	2.285421	1803.093140
0.000000	2.285658	1806.081909
0.000000	2.285896	1803.706299
0.000000	2.286133	1796.907227
0.000000	2.286370	1785.932373
0.000000	2.286607	1773.031738
0.000000	2.286844	1762.818970
0.000000	2.287081	1758.670044
0.000000	2.287319	1762.723267
0.000000	2.287556	1770.714966
0.000000	2.287793	1785.396118
0.000000	2.288030	1807.402710
0.000000	2.288267	1836.953857
0.000000	2.288505	1873.767700
0.000000	2.288742	1914.291748
0.000000	2.288979	1947.141724
0.000000	2.289216	1971.133545
0.000000	2.289453	1986.280762
0.000000	2.289690	1993.680298
0.000000	2.289928	1995.533203
0.000000	2.290165	1991.084839
0.000000	2.290402	1979.603638
0.000000	2.290639	1961.398926
0.000000	2.290876	1939.672485
0.000000	2.291114	1915.172363
0.000000	2.291351	1892.139526
0.000000	2.291588	1875.800171
0.000000	2.291825	1871.785400
0.000000	2.292062	1871.536621
0.000000	2.292300	1871.909302
0.000000	2.292536	1873.358154
0.000000	2.292774	1875.322998
0.000000	2.293011	1877.225464
0.000000	2.293248	1878.560059
0.000000	2.293485	1878.494141
0.000000	2.293722	1876.669922
0.000000	2.293960	1873.393799
0.000000	2.294197	1868.783325
0.000000	2.294434	1863.911499
0.000000	2.294671	1859.875732
0.000000	2.294908	1856.697510
0.000000	2.295146	1851.781616
0.000000	2.295383	1844.954102
0.000000	2.295620	1835.294312
0.000000	2.295857	1823.279419
0.000000	2.296094	1809.541382
0.000000	2.296331	1796.900879
0.000000	2.296569	1786.520386
0.000000	2.296806	1777.576782
0.000000	2.297043	1769.635742
0.000000	2.297280	1763.347656
0.000000	2.297517	1757.338989
0.000000	2.297755	1752.803467
0.000000	2.297992	1751.478149
0.000000	2.298229	1754.019043
0.000000	2.298466	1759.310547
0.000000	2.298703	1766.071899
0.000000	2.298940	1773.289185
0.000000	2.299177	1778.275879
0.000000	2.299415	1779.263672
0.000000	2.299652	1776.645996
0.000000	2.299889	1772.058228
0.000000	2.300126	1765.811157
0.000000	2.300363	1760.795410
0.000000	2.300601	1756.952759
0.000000	2.300838	1753.865601
0.000000	2.301075	1751.717773
0.000000	2.301312	1752.140137
0.000000	2.301549	1754.127319
0.000000	2.301786	1758.744263
0.000000	2.302023	1765.114746
0.000000	2.302261	1772.142822
0.000000	2.302498	1778.202515
0.000000	2.302735	1782.456299
0.000000	2.302972	1782.816406
0.000000	2.303209	1779.700684
0.000000	2.303447	1773.639282
0.000000	2.303684	1764.887573
0.000000	2.303921	1754.125610
0.000000	2.304158	1743.182251
0.000000	2.304395	1731.003052
0.000000	2.304632	1715.772827
0.000000	2.304870	1699.167236
0.000000	2.305107	1684.755737
0.000000	2.305344	1674.666626
0.000000	2.305581	1667.462402
0.000000	2.305818	1661.497803
0.000000	2.306056	1657.921021
0.000000	2.306293	1655.903442
0.000000	2.306530	1654.522827
0.000000	2.306767	1652.481689
0.000000	2.307004	1649.657104
0.000000	2.307241	1646.225952
0.000000	2.307479	1642.793213
0.000000	2.307716	1639.155151
0.000000	2.307953	1634.015625
0.000000	2.308190	1628.174438
0.000000	2.308427	1622.191895
0.000000	2.308664	1615.627441
0.000000	2.308902	1608.381348
0.000000	2.309139	1601.612305
0.000000	2.309376	1595.446777
0.000000	2.309613	1590.599487
0.000000	2.309850	1588.687500
0.000000	2.310087	1590.650757
0.000000	2.310325	1594.745239
0.000000	2.310562	1600.811279
0.000000	2.310799	1608.046631
0.000000	2.311036	1614.782593
0.000000	2.311273	1620.412964
0.000000	2.311511	1622.289185
0.000000	2.311748	1621.679077
0.000000	2.311985	1619.228760
0.000000	2.312222	1616.214844
0.000000	2.312459	1612.882690
0.000000	2.312696	1612.093018
0.000000	2.312934	1611.223389
0.000000	2.313171	1610.250000
0.000000	2.313408	1609.489868
0.000000	2.313645	1608.756836
0.000000	2.313882	1608.207642
0.000000	2.314120	1607.882568
0.000000	2.314357	1607.588867
0.000000	2.314594	1607.395996
0.000000	2.314831	1607.772583
0.000000	2.315068	1608.723145
0.000000	2.315305	1610.230713
0.000000	2.315543	1612.363281
0.000000	2.315780	1615.381348
0.000000	2.316017	1618.383667
0.000000	2.316254	1621.603882
0.000000	2.316491	1624.282837
0.000000	2.316729	1626.486572
0.000000	2.316966	1628.306885
0.000000	2.317203	1629.363770
0.000000	2.317440	1630.005493
0.000000	2.317677	1630.096191
0.000000	2.317914	1630.073486
0.000000	2.318151	1628.999390
0.000000	2.318389	1626.490234
0.000000	2.318626	1622.555664
0.000000	2.318863	1617.041626
0.000000	2.319100	1610.876343
0.000000	2.319337	1603.792725
0.000000	2.319575	1596.237915
0.000000	2.319812	1588.789063
0.000000	2.320049	1582.233032
0.000000	2.320286	1577.497437
0.000000	2.320523	1574.466431
0.000000	2.320760	1573.347778
0.000000	2.320997	1572.465454
0.000000	2.321235	1571.526489
0.000000	2.321472	1570.877686
0.000000	2.321709	1570.442261
0.000000	2.321946	1568.762207
0.000000	2.322183	1564.774658
0.000000	2.322421	1559.682251
0.000000	2.322658	1553.536987
0.000000	2.322895	1547.492798
0.000000	2.323132	1544.882080
0.000000	2.323369	1544.522461
0.000000	2.323606	1545.817139
0.000000	2.323844	1550.380493
0.000000	2.324081	1558.752686
0.000000	2.324318	1569.061890
0.000000	2.324555	1580.178345
0.000000	2.324792	1593.085693
0.000000	2.325030	1605.359863
0.000000	2.325267	1617.531128
0.000000	2.325504	1630.967529
0.000000	2.325741	1645.400757
0.000000	2.325978	1661.284546
0.000000	2.326216	1674.406982
0.000000	2.326452	1681.874146
0.000000	2.326690	1680.675537
0.000000	2.326927	1673.608032
0.000000	2.327164	1661.055908
0.000000	2.327401	1643.315552
0.000000	2.327638	1622.428955
0.000000	2.327876	1602.747192
0.000000	2.328113	1586.956787
0.000000	2.328350	1571.962646
0.000000	2.328587	1558.922974
0.000000	2.328824	1549.661133
0.000000	2.329062	1544.019165
0.000000	2.329299	1539.866455
0.000000	2.329536	1537.759277
0.000000	2.329773	1538.291382
0.000000	2.330010	1539.986206
0.000000	2.330247	1542.305054
0.000000	2.330485	1545.376831
0.000000	2.330722	1549.421997
0.000000	2.330959	1553.659302
0.000000	2.331196	1556.687866
0.000000	2.331433	1558.405518
0.000000	2.331670	1559.758423
0.000000	2.331908	1561.644531
0.000000	2.332145	1564.572144
0.000000	2.332382	1568.912720
0.000000	2.332619	1574.437988
0.000000	2.332856	1581.084106
0.000000	2.333093	1587.211792
0.000000	2.333331	1592.626709
0.000000	2.333568	1596.378174
0.000000	2.333805	1597.907227
0.000000	2.334042	1594.629395
0.000000	2.334279	1587.669556
0.000000	2.334517	1578.091187
0.000000	2.334754	1565.890503
0.000000	2.334991	1553.589722
0.000000	2.335228	1544.497559
0.000000	2.335465	1537.620728
0.000000	2.335702	1533.129639
0.000000	2.335940	1531.047607
0.000000	2.336177	1531.799805
0.000000	2.336414	1534.205688
0.000000	2.336651	1538.072754
0.000000	2.336888	1542.527710
0.000000	2.337126	1546.881836
0.000000	2.337363	1550.139160
0.000000	2.337600	1546.654907
0.000000	2.337837	1537.787598
0.000000	2.338074	1526.016235
0.000000	2.338311	1512.894897
0.000000	2.338549	1501.628052
0.000000	2.338786	1494.934937
0.000000	2.339023	1488.935669
0.000000	2.339260	1483.326538
0.000000	2.339497	1477.885620
0.000000	2.339735	1473.362549
0.000000	2.339972	1470.160522
0.000000	2.340209	1469.746704
0.000000	2.340446	1471.100098
0.000000	2.340683	1472.467407
0.000000	2.340920	1474.511963
0.000000	2.341157	1477.776123
0.000000	2.341395	1482.163818
0.000000	2.341632	1488.984741
0.000000	2.341869	1498.046021
0.000000	2.342106	1509.410889
0.000000	2.342343	1522.220337
0.000000	2.342581	1538.738403
0.000000	2.342818	1558.943726
0.000000	2.343055	1582.576660
0.000000	2.343292	1609.477783
0.000000	2.343529	1641.225708
0.000000	2.343766	1678.318970
0.000000	2.344004	1718.551392
0.000000	2.344241	1761.684570
0.000000	2.344478	1806.188965
0.000000	2.344715	1844.128784
0.000000	2.344952	1872.812866
0.000000	2.345190	1891.829224
0.000000	2.345427	1900.357788
0.000000	2.345664	1899.437012
0.000000	2.345901	1891.642944
0.000000	2.346138	1878.604126
0.000000	2.346375	1864.528320
0.000000	2.346612	1854.840332
0.000000	2.346850	1853.171997
0.000000	2.347087	1851.645142
0.000000	2.347324	1850.248779
0.000000	2.347561	1848.883545
0.000000	2.347798	1847.536987
0.000000	2.348036	1845.492554
0.000000	2.348273	1842.471802
0.000000	2.348510	1838.950439
0.000000	2.348747	1834.840454
0.000000	2.348984	1830.062744
0.000000	2.349221	1824.181152
0.000000	2.349458	1817.626221
0.000000	2.349696	1809.900757
0.000000	2.349933	1801.391602
0.000000	2.350170	1791.711304
0.000000	2.350407	1781.387451
0.000000	2.350644	1770.547974
0.000000	2.350882	1760.218018
0.000000	2.351119	1750.839600
0.000000	2.351356	1741.476929
0.000000	2.351593	1732.244995
0.000000	2.351830	1722.817139
0.000000	2.352067	1714.395508
0.000000	2.352305	1706.829468
0.000000	2.352542	1700.255127
0.000000	2.352779	1695.712402
0.000000	2.353016	1693.774170
0.000000	2.353253	1693.834106
0.000000	2.353491	1695.487549
0.000000	2.353728	1699.258789
0.000000	2.353965	1704.642822
0.000000	2.354202	1711.285278
0.000000	2.354439	1716.979980
0.000000	2.354676	1718.971191
0.000000	2.354914	1719.508667
0.000000	2.355151	1719.819336
0.000000	2.355388	1719.682495
0.000000	2.355625	1720.113647
0.000000	2.355862	1722.259521
0.000000	2.356100	1723.442749
0.000000	2.356337	1722.375122
0.000000	2.356574	1720.973389
0.000000	2.356811	1719.596680
0.000000	2.357048	1720.807373
0.000000	2.357285	1723.582031
0.000000	2.357523	1728.192261
0.000000	2.357760	1734.242310
0.000000	2.357997	1743.487305
0.000000	2.358234	1754.560791
0.000000	2.358471	1762.128784
0.000000	2.358708	1766.296143
0.000000	2.358946	1766.822144
0.000000	2.359183	1763.668945
0.000000	2.359420	1756.957520
0.000000	2.359657	1747.125977
0.000000	2.359894	1735.286743
0.000000	2.360132	1723.159058
0.000000	2.360369	1713.670166
0.000000	2.360606	1703.610596
0.000000	2.360843	1693.667603
0.000000	2.361080	1684.146851
0.000000	2.361317	1674.103027
0.000000	2.361555	1663.922852
0.000000	2.361792	1654.834106
0.000000	2.362029	1646.875000
0.000000	2.362266	1640.240479
0.000000	2.362503	1635.127686
0.000000	2.362741	1633.007446
0.000000	2.362978	1636.376587
0.000000	2.363215	1645.786621
0.000000	2.363452	1662.825195
0.000000	2.363689	1687.446533
0.000000	2.363926	1720.469116
0.000000	2.364164	1760.755005
0.000000	2.364401	1796.706665
0.000000	2.364638	1825.877075
0.000000	2.364875	1849.678589
0.000000	2.365112	1866.211426
0.000000	2.365350	1873.661987
0.000000	2.365587	1871.861816
0.000000	2.365824	1860.596558
0.000000	2.366061	1838.379761
0.000000	2.366298	1803.887573
0.000000	2.366535	1757.403442
0.000000	2.366772	1702.085693
0.000000	2.367010	1643.780640
0.000000	2.367247	1588.780518
0.000000	2.367484	1544.335571
0.000000	2.367721	1516.562622
0.000000	2.367958	1491.095581
0.000000	2.368196	1471.820801
0.000000	2.368433	1457.064331
0.000000	2.368670	1445.396729
0.000000	2.368907	1437.543335
0.000000	2.369144	1433.126099
0.000000	2.369381	1431.850464
0.000000	2.369618	1433.999268
0.000000	2.369856	1439.195435
0.000000	2.370093	1447.809326
0.000000	2.370330	1458.044189
0.000000	2.370567	1468.847290
0.000000	2.370804	1478.708740
0.000000	2.371042	1489.390991
0.000000	2.371279	1501.376343
0.000000	2.371516	1515.055542
0.000000	2.371753	1530.544312
0.000000	2.371990	1545.446045
0.000000	2.372227	1559.823242
0.000000	2.372465	1574.493774
0.000000	2.372702	1590.240967
0.000000	2.372939	1605.510986
0.000000	2.373176	1619.617188
0.000000	2.373413	1632.346313
0.000000	2.373651	1641.338623
0.000000	2.373888	1645.918579
0.000000	2.374125	1647.781860
0.000000	2.374362	1646.696289
0.000000	2.374599	1642.625610
0.000000	2.374836	1636.145874
0.000000	2.375073	1628.213623
0.000000	2.375311	1620.470459
0.000000	2.375548	1614.520996
0.000000	2.375785	1610.557739
0.000000	2.376022	1607.837769
0.000000	2.376259	1605.043335
0.000000	2.376497	1602.678101
0.000000	2.376734	1600.393677
0.000000	2.376971	1597.970459
0.000000	2.377208	1595.370117
0.000000	2.377445	1593.240723
0.000000	2.377682	1593.264404
0.000000	2.377920	1594.427246
0.000000	2.378157	1596.299438
0.000000	2.378394	1598.974487
0.000000	2.378631	1602.132446
0.000000	2.378868	1604.810547
0.000000	2.379106	1606.908691
0.000000	2.379343	1609.139160
0.000000	2.379580	1612.037720
0.000000	2.379817	1615.151489
0.000000	2.380054	1619.031250
0.000000	2.380291	1622.911743
0.000000	2.380529	1627.097534
0.000000	2.380766	1630.712280
0.000000	2.381003	1629.522339
0.000000	2.381240	1626.147339
0.000000	2.381477	1624.139282
0.000000	2.381714	1620.865601
0.000000	2.381952	1616.191406
0.000000	2.382189	1610.242920
0.000000	2.382426	1604.271484
0.000000	2.382663	1599.774048
0.000000	2.382900	1596.428955
0.000000	2.383137	1594.167236
0.000000	2.383375	1593.301147
0.000000	2.383612	1593.313721
0.000000	2.383849	1593.466919
0.000000	2.384086	1593.235229
0.000000	2.384323	1593.243896
0.000000	2.384561	1593.997559
0.000000	2.384798	1596.119019
0.000000	2.385035	1598.901489
0.000000	2.385272	1603.368408
0.000000	2.385509	1610.421631
0.000000	2.385746	1620.925781
0.000000	2.385984	1636.498901
0.000000	2.386221	1656.967041
0.000000	2.386458	1683.070557
0.000000	2.386695	1715.701294
0.000000	2.386932	1755.294800
0.000000	2.387170	1797.713135
0.000000	2.387407	1840.100464
0.000000	2.387644	1877.994385
0.000000	2.387881	1906.202026
0.000000	2.388118	1924.821167
0.000000	2.388355	1934.484497
0.000000	2.388592	1936.021851
0.000000	2.388830	1930.117554
0.000000	2.389067	1917.926880
0.000000	2.389304	1902.366577
0.000000	2.389541	1888.377075
0.000000	2.389778	1880.450439
0.000000	2.390016	1883.536499
0.000000	2.390253	1902.107666
0.000000	2.390490	1934.423584
0.000000	2.390727	1960.715210
0.000000	2.390964	1978.524170
0.000000	2.391201	1987.875122
0.000000	2.391439	1987.583130
0.000000	2.391676	1978.591675
0.000000	2.391913	1960.706787
0.000000	2.392150	1933.829712
0.000000	2.392387	1898.381592
0.000000	2.392625	1858.429565
0.000000	2.392862	1819.757568
0.000000	2.393099	1788.908691
0.000000	2.393336	1774.017944
0.000000	2.393573	1765.326782
0.000000	2.393811	1758.985840
0.000000	2.394047	1754.840698
0.000000	2.394285	1753.095581
0.000000	2.394522	1753.406494
0.000000	2.394759	1754.557861
0.000000	2.394996	1755.143433
0.000000	2.395233	1755.994751
0.000000	2.395471	1756.390381
0.000000	2.395708	1755.950928
0.000000	2.395945	1755.164185
0.000000	2.396182	1755.632813
0.000000	2.396419	1756.366089
0.000000	2.396657	1757.319824
0.000000	2.396894	1758.605957
0.000000	2.397131	1760.362915
0.000000	2.397368	1762.481934
0.000000	2.397605	1765.903442
0.000000	2.397842	1770.150879
0.000000	2.398079	1775.072021
0.000000	2.398317	1779.775146
0.000000	2.398554	1783.031982
0.000000	2.398791	1784.107544
0.000000	2.399028	1783.965698
0.000000	2.399265	1782.767578
0.000000	2.399503	1781.377319
0.000000	2.399740	1780.475464
0.000000	2.399977	1779.508789
0.000000	2.400214	1777.739746
0.000000	2.400451	1775.510986
0.000000	2.400688	1772.847412
0.000000	2.400926	1770.303345
0.000000	2.401163	1767.515747
0.000000	2.401400	1764.644531
0.000000	2.401637	1762.526855
0.000000	2.401874	1761.322632
0.000000	2.402112	1761.432007
0.000000	2.402349	1762.868530
0.000000	2.402586	1764.741211
0.000000	2.402823	1768.039673
0.000000	2.403060	1772.495483
0.000000	2.403297	1777.572876
0.000000	2.403535	1783.421631
0.000000	2.403772	1789.545532
0.000000	2.404009	1794.668457
0.000000	2.404246	1796.924072
0.000000	2.404483	1796.916626
0.000000	2.404721	1794.607422
0.000000	2.404958	1789.430664
0.000000	2.405195	1782.497803
0.000000	2.405432	1775.508423
0.000000	2.405669	1770.992676
0.000000	2.405906	1766.315308
0.000000	2.406144	1761.065308
0.000000	2.406381	1755.795654
0.000000	2.406618	1749.890015
0.000000	2.406855	1743.870361
0.000000	2.407092	1738.722168
0.000000	2.407329	1734.640259
0.000000	2.407567	1731.929688
0.000000	2.407804	1730.982544
0.000000	2.408041	1730.909546
0.000000	2.408278	1731.709473
0.000000	2.408515	1733.600830
0.000000	2.408752	1736.791992
0.000000	2.408990	1740.642700
0.000000	2.409227	1745.164673
0.000000	2.409464	1751.131714
0.000000	2.409701	1757.959106
0.000000	2.409938	1767.607910
0.000000	2.410176	1780.610352
0.000000	2.410413	1797.941284
0.000000	2.410650	1820.948730
0.000000	2.410887	1850.325562
0.000000	2.411124	1886.133911
0.000000	2.411361	1926.100952
0.000000	2.411599	1961.157959
0.000000	2.411836	1986.626709
0.000000	2.412073	2000.907837
0.000000	2.412310	2003.310303
0.000000	2.412547	1993.638794
0.000000	2.412785	1973.284424
0.000000	2.413022	1945.239014
0.000000	2.413259	1912.798340
0.000000	2.413496	1880.115356
0.000000	2.413733	1852.039673
0.000000	2.413970	1835.102783
0.000000	2.414207	1821.972534
0.000000	2.414445	1808.589966
0.000000	2.414682	1795.498047
0.000000	2.414919	1782.616089
0.000000	2.415156	1770.504517
0.000000	2.415393	1760.045166
0.000000	2.415631	1751.427979
0.000000	2.415868	1744.923828
0.000000	2.416105	1740.366699
0.000000	2.416342	1737.510498
0.000000	2.416579	1734.866821
0.000000	2.416816	1731.370117
0.000000	2.417053	1728.714600
0.000000	2.417291	1728.002075
0.000000	2.417528	1730.410889
0.000000	2.417765	1735.791992
0.000000	2.418002	1745.271851
0.000000	2.418239	1758.012573
0.000000	2.418477	1771.738159
0.000000	2.418714	1779.699829
0.000000	2.418951	1782.385498
0.000000	2.419188	1783.281250
0.000000	2.419425	1782.751831
0.000000	2.419662	1781.082031
0.000000	2.419900	1780.263550
0.000000	2.420137	1778.001465
0.000000	2.420374	1774.052002
0.000000	2.420611	1769.773071
0.000000	2.420848	1765.443237
0.000000	2.421086	1764.525391
0.000000	2.421323	1764.723999
0.000000	2.421560	1764.938354
0.000000	2.421797	1765.544678
0.000000	2.422034	1766.522949
0.000000	2.422271	1767.673828
0.000000	2.422508	1768.862549
0.000000	2.422746	1769.910522
0.000000	2.422983	1770.490112
0.000000	2.423220	1770.521240
0.000000	2.423457	1769.498779
0.000000	2.423694	1767.768677
0.000000	2.423932	1765.775146
0.000000	2.424169	1764.349609
0.000000	2.424406	1764.257813
0.000000	2.424643	1767.268311
0.000000	2.424880	1773.996826
0.000000	2.425117	1785.741211
0.000000	2.425355	1803.019043
0.000000	2.425592	1826.932129
0.000000	2.425829	1855.734253
0.000000	2.426066	1888.050659
0.000000	2.426303	1909.406250
0.000000	2.426541	1918.852783
0.000000	2.426778	1916.682983
0.000000	2.427015	1904.154907
0.000000	2.427252	1884.079956
0.000000	2.427489	1858.717163
0.000000	2.427727	1831.340820
0.000000	2.427964	1807.685669
0.000000	2.428201	1795.948853
0.000000	2.428438	1799.844849
0.000000	2.428675	1811.295410
0.000000	2.428912	1828.391357
0.000000	2.429150	1848.790039
0.000000	2.429387	1868.428955
0.000000	2.429624	1877.601685
0.000000	2.429861	1876.115845
0.000000	2.430098	1866.151489
0.000000	2.430335	1848.936157
0.000000	2.430573	1824.968262
0.000000	2.430810	1797.369507
0.000000	2.431047	1771.263184
0.000000	2.431284	1750.931641
0.000000	2.431521	1740.967163
0.000000	2.431758	1734.025757
0.000000	2.431996	1729.252075
0.000000	2.432233	1724.275757
0.000000	2.432470	1718.979614
0.000000	2.432707	1713.521851
0.000000	2.432944	1706.689941
0.000000	2.433182	1698.615967
0.000000	2.433419	1688.579590
0.000000	2.433656	1676.852539
0.000000	2.433893	1663.538452
0.000000	2.434130	1649.642822
0.000000	2.434367	1635.337646
0.000000	2.434605	1622.055420
0.000000	2.434842	1608.918579
0.000000	2.435079	1595.561401
0.000000	2.435316	1583.296021
0.000000	2.435553	1570.657104
0.000000	2.435791	1558.472046
0.000000	2.436028	1545.241943
0.000000	2.436265	1531.969971
0.000000	2.436502	1522.114258
0.000000	2.436739	1515.025879
0.000000	2.436976	1509.603271
0.000000	2.437213	1504.476196
0.000000	2.437451	1500.178223
0.000000	2.437688	1496.211426
0.000000	2.437925	1493.076538
0.000000	2.438162	1492.520630
0.000000	2.438399	1493.683838
0.000000	2.438637	1495.628662
0.000000	2.438874	1497.868530
0.000000	2.439111	1499.941406
0.000000	2.439348	1501.210693
0.000000	2.439585	1500.676514
0.000000	2.439822	1499.111084
0.000000	2.440060	1496.337280
0.000000	2.440297	1493.009033
0.000000	2.440534	1489.648926
0.000000	2.440771	1485.633179
0.000000	2.441008	1481.476563
0.000000	2.441246	1477.541748
0.000000	2.441483	1475.107788
0.000000	2.441720	1473.188477
0.000000	2.441957	1471.996704
0.000000	2.442194	1472.163574
0.000000	2.442431	1474.229492
0.000000	2.442668	1478.826172
0.000000	2.442906	1486.494873
0.000000	2.443143	1493.963623
0.000000	2.443380	1502.854126
0.000000	2.443617	1513.514526
0.000000	2.443854	1524.375732
0.000000	2.444092	1535.561890
0.000000	2.444329	1545.228516
0.000000	2.444566	1549.720093
0.000000	2.444803	1551.788940
0.000000	2.445040	1551.372314
0.000000	2.445277	1548.725830
0.000000	2.445514	1543.960449
0.000000	2.445752	1538.007324
0.000000	2.445989	1532.111084
0.000000	2.446226	1528.107666
0.000000	2.446463	1523.687378
0.000000	2.446700	1519.804688
0.000000	2.446938	1518.855103
0.000000	2.447175	1518.616699
0.000000	2.447412	1518.186768
0.000000	2.447649	1518.154785
0.000000	2.447886	1518.380737
0.000000	2.448123	1517.759155
0.000000	2.448361	1515.614136
0.000000	2.448598	1513.742920
0.000000	2.448835	1512.793579
0.000000	2.449072	1514.059814
0.000000	2.449309	1516.237061
0.000000	2.449547	1520.312378
0.000000	2.449784	1524.528931
0.000000	2.450021	1528.958618
0.000000	2.450258	1533.678467
0.000000	2.450495	1538.644531
0.000000	2.450732	1544.412964
0.000000	2.450970	1549.944702
0.000000	2.451207	1555.613770
0.000000	2.451444	1561.820068
0.000000	2.451681	1567.152832
0.000000	2.451918	1572.285889
0.000000	2.452156	1576.923218
0.000000	2.452393	1582.069458
0.000000	2.452630	1588.445679
0.000000	2.452867	1595.404175
0.000000	2.453104	1603.372437
0.000000	2.453341	1611.865967
0.000000	2.453579	1620.840942
0.000000	2.453816	1628.123779
0.000000	2.454053	1634.552124
0.000000	2.454290	1636.547241
0.000000	2.454527	1631.473999
0.000000	2.454765	1621.247437
0.000000	2.455002	1607.787231
0.000000	2.455239	1594.558594
0.000000	2.455476	1587.674561
0.000000	2.455713	1589.169189
0.000000	2.455950	1596.779053
0.000000	2.456187	1613.952393
0.000000	2.456425	1640.706299
0.000000	2.456662	1675.984375
0.000000	2.456899	1720.720459
0.000000	2.457136	1773.590820
0.000000	2.457373	1828.841797
0.000000	2.457611	1873.713379
0.000000	2.457848	1908.189209
0.000000	2.458085	1932.770630
0.000000	2.458322	1949.544678
0.000000	2.458559	1959.316162
0.000000	2.458797	1965.945679
0.000000	2.459034	1971.207153
0.000000	2.459271	1975.935669
0.000000	2.459508	1979.865356
0.000000	2.459745	1973.061035
0.000000	2.459982	1956.302246
0.000000	2.460220	1932.123779
0.000000	2.460457	1904.399780
0.000000	2.460694	1878.642822
0.000000	2.460931	1859.286499
0.000000	2.461168	1851.326904
0.000000	2.461406	1848.078613
0.000000	2.461643	1845.683350
0.000000	2.461880	1845.185547
0.000000	2.462117	1846.267090
0.000000	2.462354	1847.243652
0.000000	2.462591	1848.196167
0.000000	2.462828	1849.299072
0.000000	2.463066	1850.227051
0.000000	2.463303	1851.489258
0.000000	2.463540	1853.228271
0.000000	2.463777	1855.667847
0.000000	2.464014	1858.972046
0.000000	2.464252	1862.486328
0.000000	2.464489	1867.013794
0.000000	2.464726	1873.354248
0.000000	2.464963	1881.105957
0.000000	2.465200	1890.159912
0.000000	2.465437	1899.491089
0.000000	2.465674	1906.557251
0.000000	2.465912	1911.149048
0.000000	2.466149	1915.677612
0.000000	2.466386	1918.978516
0.000000	2.466623	1919.974121
0.000000	2.466860	1917.841919
0.000000	2.467098	1913.534546
0.000000	2.467335	1907.857788
0.000000	2.467572	1901.943848
0.000000	2.467809	1899.244629
0.000000	2.468046	1902.552246
0.000000	2.468283	1912.520386
0.000000	2.468521	1927.324829
0.000000	2.468758	1945.302124
0.000000	2.468995	1965.731445
0.000000	2.469232	1987.842285
0.000000	2.469469	2006.411255
0.000000	2.469707	2012.151611
0.000000	2.469944	2008.675293
0.000000	2.470181	2014.998413
0.000000	2.470418	2008.826416
0.000000	2.470655	1997.479126
0.000000	2.470892	1978.791260
0.000000	2.471129	1952.542358
0.000000	2.471367	1920.809692
0.000000	2.471604	1887.271484
0.000000	2.471841	1855.683472
0.000000	2.472078	1826.021729
0.000000	2.472315	1799.402222
0.000000	2.472553	1776.825928
0.000000	2.472790	1755.335815
0.000000	2.473027	1734.583008
0.000000	2.473264	1714.535034
0.000000	2.473501	1695.429810
0.000000	2.473738	1679.265747
0.000000	2.473976	1665.274048
0.000000	2.474213	1652.071289
0.000000	2.474450	1640.703613
0.000000	2.474687	1632.107056
0.000000	2.474924	1625.030884
0.000000	2.475162	1617.928101
0.000000	2.475399	1609.104858
0.000000	2.475636	1596.324219
0.000000	2.475873	1580.559204
0.000000	2.476110	1562.786133
0.000000	2.476347	1546.096558
0.000000	2.476585	1533.491333
0.000000	2.476822	1525.273804
0.000000	2.477059	1518.427246
0.000000	2.477296	1512.783203
0.000000	2.477533	1507.544189
0.000000	2.477771	1504.069702
0.000000	2.478008	1502.734741
0.000000	2.478245	1500.156982
0.000000	2.478482	1495.539185
0.000000	2.478719	1488.869507
0.000000	2.478956	1480.658203
0.000000	2.479194	1470.530640
0.000000	2.479431	1459.192505
0.000000	2.479668	1445.924438
0.000000	2.479905	1432.911011
0.000000	2.480142	1422.919434
0.000000	2.480379	1416.764160
0.000000	2.480617	1412.338501
0.000000	2.480854	1408.685303
0.000000	2.481091	1406.019653
0.000000	2.481328	1403.980713
0.000000	2.481565	1401.641846
0.000000	2.481802	1399.269287
0.000000	2.482040	1396.329590
0.000000	2.482277	1393.179565
0.000000	2.482514	1389.744873
0.000000	2.482751	1386.689209
0.000000	2.482988	1384.301147
0.000000	2.483226	1381.600830
0.000000	2.483463	1377.570068
0.000000	2.483700	1372.606323
0.000000	2.483937	1366.923584
0.000000	2.484174	1360.784546
0.000000	2.484411	1356.297363
0.000000	2.484648	1354.185547
0.000000	2.484886	1354.087646
0.000000	2.485123	1355.450562
0.000000	2.485360	1357.416992
0.000000	2.485597	1359.836548
0.000000	2.485834	1361.993164
0.000000	2.486072	1363.484497
0.000000	2.486309	1364.531616
0.000000	2.486546	1365.054565
0.000000	2.486783	1365.049805
0.000000	2.487020	1364.265381
0.000000	2.487257	1363.328857
0.000000	2.487495	1362.327881
0.000000	2.487732	1362.610962
0.000000	2.487969	1365.574951
0.000000	2.488206	1371.614502
0.000000	2.488443	1380.534668
0.000000	2.488681	1392.611816
0.000000	2.488918	1407.677979
0.000000	2.489155	1424.691040
0.000000	2.489392	1446.252563
0.000000	2.489629	1475.014893
0.000000	2.489866	1507.408936
0.000000	2.490103	1526.021118
0.000000	2.490341	1530.967896
0.000000	2.490578	1523.628174
0.000000	2.490815	1506.710449
0.000000	2.491052	1484.027466
0.000000	2.491289	1459.188354
0.000000	2.491527	1438.300171
0.000000	2.491764	1429.214233
0.000000	2.492001	1437.567993
0.000000	2.492238	1453.705322
0.000000	2.492475	1477.124634
0.000000	2.492712	1505.881958
0.000000	2.492950	1537.364380
0.000000	2.493187	1556.103027
0.000000	2.493424	1559.916016
0.000000	2.493661	1550.468994
0.000000	2.493898	1531.581543
0.000000	2.494135	1507.476685
0.000000	2.494373	1481.817139
0.000000	2.494610	1459.769043
0.000000	2.494847	1448.727661
0.000000	2.495084	1439.044800
0.000000	2.495321	1429.591553
0.000000	2.495559	1420.188110
0.000000	2.495796	1410.069946
0.000000	2.496033	1399.824951
0.000000	2.496270	1389.810913
0.000000	2.496507	1381.002441
0.000000	2.496744	1374.486572
0.000000	2.496982	1370.181763
0.000000	2.497219	1367.763306
0.000000	2.497456	1366.837402
0.000000	2.497693	1369.214478
0.000000	2.497930	1374.108887
0.000000	2.498168	1380.830200
0.000000	2.498405	1393.164185
0.000000	2.498642	1413.917847
0.000000	2.498879	1441.322754
0.000000	2.499116	1470.394775
0.000000	2.499353	1501.571533
0.000000	2.499591	1533.999268
0.000000	2.499828	1560.354248
0.000000	2.500065	1578.041626
0.000000	2.500302	1586.015747
0.000000	2.500539	1583.025024
0.000000	2.500777	1571.145874
0.000000	2.501014	1550.930664
0.000000	2.501251	1522.395996
0.000000	2.501488	1488.581665
0.000000	2.501725	1456.321411
0.000000	2.501962	1431.450562
0.000000	2.502200	1420.441528
0.000000	2.502437	1414.060181
0.000000	2.502674	1409.767822
0.000000	2.502911	1406.879272
0.000000	2.503148	1403.229736
0.000000	2.503386	1401.412476
0.000000	2.503623	1403.200195
0.000000	2.503860	1411.727539
0.000000	2.504097	1425.537720
0.000000	2.504334	1441.588135
0.000000	2.504571	1459.594604
0.000000	2.504808	1476.057739
0.000000	2.505046	1490.333008
0.000000	2.505283	1503.616699
0.000000	2.505520	1516.026123
0.000000	2.505757	1527.926025
0.000000	2.505994	1541.415894
0.000000	2.506232	1558.348999
0.000000	2.506469	1579.175293
0.000000	2.506706	1605.427979
0.000000	2.506943	1637.527832
0.000000	2.507180	1675.178955
0.000000	2.507417	1717.711182
0.000000	2.507655	1760.937622
0.000000	2.507892	1805.374634
0.000000	2.508129	1851.551392
0.000000	2.508366	1891.764038
0.000000	2.508603	1922.610718
0.000000	2.508841	1943.849609
0.000000	2.509078	1954.050171
0.000000	2.509315	1953.857422
0.000000	2.509552	1944.497803
0.000000	2.509789	1925.455811
0.000000	2.510026	1896.622070
0.000000	2.510263	1861.340210
0.000000	2.510501	1824.530762
0.000000	2.510738	1791.410034
0.000000	2.510975	1766.753052
0.000000	2.511212	1754.291870
0.000000	2.511449	1737.421143
0.000000	2.511687	1715.968872
0.000000	2.511924	1689.955566
0.000000	2.512161	1658.496704
0.000000	2.512398	1620.414551
0.000000	2.512635	1576.930542
0.000000	2.512872	1531.338989
0.000000	2.513109	1487.534790
0.000000	2.513347	1450.987427
0.000000	2.513584	1426.493774
0.000000	2.513821	1403.722168
0.000000	2.514058	1383.355347
0.000000	2.514295	1364.916870
0.000000	2.514533	1349.799927
0.000000	2.514770	1339.235596
0.000000	2.515007	1331.639282
0.000000	2.515244	1325.695435
0.000000	2.515481	1321.072021
0.000000	2.515718	1318.252930
0.000000	2.515956	1315.992920
0.000000	2.516193	1313.967529
0.000000	2.516430	1311.765625
0.000000	2.516667	1309.773193
0.000000	2.516904	1307.744019
0.000000	2.517142	1304.656494
0.000000	2.517379	1302.258301
0.000000	2.517616	1301.709839
0.000000	2.517853	1301.874268
0.000000	2.518090	1302.170166
0.000000	2.518327	1302.768921
0.000000	2.518565	1304.495361
0.000000	2.518802	1308.294312
0.000000	2.519039	1313.804321
0.000000	2.519276	1319.891235
0.000000	2.519513	1326.390991
0.000000	2.519750	1332.381958
0.000000	2.519988	1337.443481
0.000000	2.520225	1342.219116
0.000000	2.520462	1347.098755
0.000000	2.520699	1353.010742
0.000000	2.520936	1360.287231
0.000000	2.521173	1367.389282
0.000000	2.521411	1373.596313
0.000000	2.521648	1380.233643
0.000000	2.521885	1387.930298
0.000000	2.522122	1396.518677
0.000000	2.522359	1406.294312
0.000000	2.522597	1417.832153
0.000000	2.522834	1431.265991
0.000000	2.523071	1445.438477
0.000000	2.523308	1460.293213
0.000000	2.523545	1473.447876
0.000000	2.523782	1479.804932
0.000000	2.524020	1481.087280
0.000000	2.524257	1479.796631
0.000000	2.524494	1476.077515
0.000000	2.524731	1470.706055
0.000000	2.524968	1466.987061
0.000000	2.525206	1465.288086
0.000000	2.525443	1463.526001
0.000000	2.525680	1462.028687
0.000000	2.525917	1461.993408
0.000000	2.526154	1462.209595
0.000000	2.526392	1463.765381
0.000000	2.526629	1467.225586
0.000000	2.526866	1472.569946
0.000000	2.527103	1480.497070
0.000000	2.527340	1491.208862
0.000000	2.527577	1504.251221
0.000000	2.527815	1519.979004
0.000000	2.528052	1538.376099
0.000000	2.528289	1558.770752
0.000000	2.528526	1579.771606
0.000000	2.528763	1604.793579
0.000000	2.529000	1632.606812
0.000000	2.529238	1662.943604
0.000000	2.529475	1691.772461
0.000000	2.529712	1711.963379
0.000000	2.529949	1722.915894
0.000000	2.530186	1726.254639
0.000000	2.530423	1723.265015
0.000000	2.530661	1713.883911
0.000000	2.530898	1697.902222
0.000000	2.531135	1676.230347
0.000000	2.531372	1652.239990
0.000000	2.531609	1628.713745
0.000000	2.531847	1609.003540
0.000000	2.532084	1591.924561
0.000000	2.532321	1574.963501
0.000000	2.532558	1557.225098
0.000000	2.532795	1540.271729
0.000000	2.533032	1526.884521
0.000000	2.533269	1515.743286
0.000000	2.533507	1507.237183
0.000000	2.533744	1500.884888
0.000000	2.533981	1497.130615
0.000000	2.534218	1496.740112
0.000000	2.534455	1500.363770
0.000000	2.534693	1505.285645
0.000000	2.534930	1512.305664
0.000000	2.535167	1520.428833
0.000000	2.535404	1528.525146
0.000000	2.535641	1536.514648
0.000000	2.535878	1543.518677
0.000000	2.536116	1548.980469
0.000000	2.536353	1554.306274
0.000000	2.536590	1559.708740
0.000000	2.536827	1565.415527
0.000000	2.537064	1571.373413
0.000000	2.537302	1576.593628
0.000000	2.537539	1581.204102
0.000000	2.537776	1584.916382
0.000000	2.538013	1587.373779
0.000000	2.538250	1587.927002
0.000000	2.538487	1586.153442
0.000000	2.538724	1582.644165
0.000000	2.538962	1577.590698
0.000000	2.539199	1569.683105
0.000000	2.539436	1559.674194
0.000000	2.539673	1548.917114
0.000000	2.539910	1537.385498
0.000000	2.540148	1525.412964
0.000000	2.540385	1515.018311
0.000000	2.540622	1507.776123
0.000000	2.540859	1501.244629
0.000000	2.541096	1496.162720
0.000000	2.541333	1492.959717
0.000000	2.541571	1490.251953
0.000000	2.541808	1487.877441
0.000000	2.542045	1486.146240
0.000000	2.542282	1484.633423
0.000000	2.542519	1483.857056
0.000000	2.542756	1483.350586
0.000000	2.542994	1482.849731
0.000000	2.543231	1482.093384
0.000000	2.543468	1481.229736
0.000000	2.543705	1479.151123
0.000000	2.543942	1477.515015
0.000000	2.544179	1475.934326
0.000000	2.544417	1476.097168
0.000000	2.544654	1478.094849
0.000000	2.544891	1479.905029
0.000000	2.545128	1481.865723
0.000000	2.545365	1484.230591
0.000000	2.545603	1487.015747
0.000000	2.545840	1487.562866
0.000000	2.546077	1484.833618
0.000000	2.546314	1480.216553
0.000000	2.546551	1474.552856
0.000000	2.546788	1468.533691
0.000000	2.547026	1460.844971
0.000000	2.547263	1450.972778
0.000000	2.547500	1439.708984
0.000000	2.547737	1428.480347
0.000000	2.547974	1418.925659
0.000000	2.548212	1411.305054
0.000000	2.548449	1406.417969
0.000000	2.548686	1405.060059
0.000000	2.548923	1406.252441
0.000000	2.549160	1408.444336
0.000000	2.549397	1412.214844
0.000000	2.549635	1416.816284
0.000000	2.549872	1421.557861
0.000000	2.550109	1429.056519
0.000000	2.550346	1441.940186
0.000000	2.550583	1459.257690
0.000000	2.550821	1481.369629
0.000000	2.551058	1509.093262
0.000000	2.551295	1539.019287
0.000000	2.551532	1569.610474
0.000000	2.551769	1592.702759
0.000000	2.552006	1607.015015
0.000000	2.552243	1612.132080
0.000000	2.552481	1610.773560
0.000000	2.552718	1603.418701
0.000000	2.552955	1590.245361
0.000000	2.553192	1572.082031
0.000000	2.553429	1553.397217
0.000000	2.553667	1537.651978
0.000000	2.553904	1524.862061
0.000000	2.554141	1511.956299
0.000000	2.554378	1499.010254
0.000000	2.554615	1488.621582
0.000000	2.554852	1480.070435
0.000000	2.555090	1473.317139
0.000000	2.555327	1467.989258
0.000000	2.555564	1464.280151
0.000000	2.555801	1461.309448
0.000000	2.556038	1459.824707
0.000000	2.556276	1460.328125
0.000000	2.556513	1463.999390
0.000000	2.556750	1470.209351
0.000000	2.556987	1478.723389
0.000000	2.557224	1490.418945
0.000000	2.557462	1504.298828
0.000000	2.557698	1520.027588
0.000000	2.557936	1537.076538
0.000000	2.558173	1554.957520
0.000000	2.558410	1568.903320
0.000000	2.558647	1577.780396
0.000000	2.558884	1581.694214
0.000000	2.559122	1582.250977
0.000000	2.559359	1580.141479
0.000000	2.559596	1576.006470
0.000000	2.559833	1571.824097
0.000000	2.560070	1569.236084
0.000000	2.560308	1566.328369
0.000000	2.560544	1564.437134
0.000000	2.560782	1563.374878
0.000000	2.561019	1562.896729
0.000000	2.561256	1562.324097
0.000000	2.561493	1561.520630
0.000000	2.561730	1560.572876
0.000000	2.561968	1558.246338
0.000000	2.562205	1553.262695
0.000000	2.562442	1544.583984
0.000000	2.562679	1533.147949
0.000000	2.562916	1520.749512
0.000000	2.563154	1511.312012
0.000000	2.563391	1502.709106
0.000000	2.563628	1493.680908
0.000000	2.563865	1486.634399
0.000000	2.564102	1484.268677
0.000000	2.564339	1483.894043
0.000000	2.564577	1485.045410
0.000000	2.564814	1487.487915
0.000000	2.565051	1490.789429
0.000000	2.565288	1494.245361
0.000000	2.565525	1497.662842
0.000000	2.565763	1502.022339
0.000000	2.566000	1508.134155
0.000000	2.566237	1515.215454
0.000000	2.566474	1522.524780
0.000000	2.566711	1530.373291
0.000000	2.566948	1538.445068
0.000000	2.567185	1547.335693
0.000000	2.567423	1555.872925
0.000000	2.567660	1564.237549
0.000000	2.567897	1571.852417
0.000000	2.568134	1576.771606
0.000000	2.568371	1580.967041
0.000000	2.568609	1584.362427
0.000000	2.568846	1586.523804
0.000000	2.569083	1586.542480
0.000000	2.569320	1586.231079
0.000000	2.569557	1585.067261
0.000000	2.569794	1583.008545
0.000000	2.570032	1579.455200
0.000000	2.570269	1575.230225
0.000000	2.570506	1570.328491
0.000000	2.570743	1567.412964
0.000000	2.570980	1564.887573
0.000000	2.571218	1563.314087
0.000000	2.571455	1562.343262
0.000000	2.571692	1563.801392
0.000000	2.571929	1568.959839
0.000000	2.572166	1576.515259
0.000000	2.572403	1586.369995
0.000000	2.572641	1594.610962
0.000000	2.572878	1600.625854
0.000000	2.573115	1603.876343
0.000000	2.573352	1606.160889
0.000000	2.573589	1607.044556
0.000000	2.573827	1606.694946
0.000000	2.574064	1604.619019
0.000000	2.574301	1601.770752
0.000000	2.574538	1598.912598
0.000000	2.574775	1597.525269
0.000000	2.575012	1598.614746
0.000000	2.575250	1603.008423
0.000000	2.575487	1611.405762
0.000000	2.575724	1624.919189
0.000000	2.575961	1638.952759
0.000000	2.576198	1649.787720
0.000000	2.576436	1657.948853
0.000000	2.576673	1663.281982
0.000000	2.576910	1659.830688
0.000000	2.577147	1648.981201
0.000000	2.577384	1631.678711
0.000000	2.577621	1610.097168
0.000000	2.577858	1588.413452
0.000000	2.578096	1571.817627
0.000000	2.578333	1565.672974
0.000000	2.578570	1572.000122
0.000000	2.578807	1588.004639
0.000000	2.579044	1614.555420
0.000000	2.579282	1652.030396
0.000000	2.579519	1700.665649
0.000000	2.579756	1758.432373
0.000000	2.579993	1812.210083
0.000000	2.580230	1859.660767
0.000000	2.580467	1899.442871
0.000000	2.580704	1929.822266
0.000000	2.580942	1949.415161
0.000000	2.581179	1957.127319
0.000000	2.581416	1953.323120
0.000000	2.581653	1939.668945
0.000000	2.581890	1916.455811
0.000000	2.582128	1884.437134
0.000000	2.582365	1849.587158
0.000000	2.582602	1817.838501
0.000000	2.582839	1796.821533
0.000000	2.583076	1786.898560
0.000000	2.583313	1777.784912
0.000000	2.583551	1771.929565
0.000000	2.583788	1770.717529
0.000000	2.584025	1773.829956
0.000000	2.584262	1778.464966
0.000000	2.584499	1781.747437
0.000000	2.584737	1784.403687
0.000000	2.584974	1786.010498
0.000000	2.585211	1786.932007
0.000000	2.585448	1787.519897
0.000000	2.585685	1787.872681
0.000000	2.585922	1789.438232
0.000000	2.586159	1792.999146
0.000000	2.586397	1798.540161
0.000000	2.586634	1807.347168
0.000000	2.586871	1821.416992
0.000000	2.587108	1841.577148
0.000000	2.587345	1870.673828
0.000000	2.587583	1910.527100
0.000000	2.587820	1960.326660
0.000000	2.588057	2018.118530
0.000000	2.588294	2067.536133
0.000000	2.588531	2106.308350
0.000000	2.588768	2132.281982
0.000000	2.589006	2144.939453
0.000000	2.589243	2145.321289
0.000000	2.589480	2134.981689
0.000000	2.589717	2113.860596
0.000000	2.589954	2083.091553
0.000000	2.590192	2046.979004
0.000000	2.590429	2009.787476
0.000000	2.590666	1976.846558
0.000000	2.590903	1954.537720
0.000000	2.591140	1939.562256
0.000000	2.591377	1919.869751
0.000000	2.591615	1899.612549
0.000000	2.591852	1881.923218
0.000000	2.592089	1862.421143
0.000000	2.592326	1840.449463
0.000000	2.592563	1816.736084
0.000000	2.592800	1798.026489
0.000000	2.593038	1784.519287
0.000000	2.593275	1770.334595
0.000000	2.593512	1756.167236
0.000000	2.593749	1743.106323
0.000000	2.593986	1730.774414
0.000000	2.594223	1717.041260
0.000000	2.594461	1702.225708
0.000000	2.594698	1688.027588
0.000000	2.594935	1675.671631
0.000000	2.595172	1663.228516
0.000000	2.595409	1651.142334
0.000000	2.595647	1638.949951
0.000000	2.595884	1628.166748
0.000000	2.596121	1618.770020
0.000000	2.596358	1610.308838
0.000000	2.596595	1602.646973
0.000000	2.596833	1595.895630
0.000000	2.597070	1590.100098
0.000000	2.597307	1584.808716
0.000000	2.597544	1580.970093
0.000000	2.597781	1579.568604
0.000000	2.598018	1581.964355
0.000000	2.598256	1588.232544
0.000000	2.598493	1600.029053
0.000000	2.598730	1618.094360
0.000000	2.598967	1642.637573
0.000000	2.599204	1674.026245
0.000000	2.599442	1710.052002
0.000000	2.599679	1738.455566
0.000000	2.599916	1756.070435
0.000000	2.600153	1763.463257
0.000000	2.600390	1760.669922
0.000000	2.600627	1747.925903
0.000000	2.600864	1725.444214
0.000000	2.601102	1695.441650
0.000000	2.601339	1661.279297
0.000000	2.601576	1627.710083
0.000000	2.601813	1598.067505
0.000000	2.602050	1574.044922
0.000000	2.602288	1556.128296
0.000000	2.602525	1537.905884
0.000000	2.602762	1519.669556
0.000000	2.602999	1501.773193
0.000000	2.603236	1484.330933
0.000000	2.603473	1470.768311
0.000000	2.603711	1461.489258
0.000000	2.603948	1455.360107
0.000000	2.604185	1451.777710
0.000000	2.604422	1451.006348
0.000000	2.604659	1453.367432
0.000000	2.604897	1460.419678
0.000000	2.605134	1471.860107
0.000000	2.605371	1487.099854
0.000000	2.605608	1506.370117
0.000000	2.605845	1528.447388
0.000000	2.606082	1552.591675
0.000000	2.606319	1578.485840
0.000000	2.606557	1604.640259
0.000000	2.606794	1632.815918
0.000000	2.607031	1663.982910
0.000000	2.607268	1698.133911
0.000000	2.607505	1726.828735
0.000000	2.607743	1748.080933
0.000000	2.607980	1763.540161
0.000000	2.608217	1775.546143
0.000000	2.608454	1785.797974
0.000000	2.608691	1795.586426
0.000000	2.608928	1806.474121
0.000000	2.609165	1820.598267
0.000000	2.609403	1839.780518
0.000000	2.609640	1854.616821
0.000000	2.609877	1860.676392
0.000000	2.610114	1858.109009
0.000000	2.610351	1849.092773
0.000000	2.610589	1834.570435
0.000000	2.610826	1815.164185
0.000000	2.611063	1792.557495
0.000000	2.611300	1772.490601
0.000000	2.611537	1760.309570
0.000000	2.611774	1753.488281
0.000000	2.612012	1744.784912
0.000000	2.612249	1733.220581
0.000000	2.612486	1718.829712
0.000000	2.612723	1703.185791
0.000000	2.612960	1687.393066
0.000000	2.613198	1671.660400
0.000000	2.613435	1656.598022
0.000000	2.613672	1643.099487
0.000000	2.613909	1631.335205
0.000000	2.614146	1620.566528
0.000000	2.614383	1614.346558
0.000000	2.614621	1612.115234
0.000000	2.614858	1613.788696
0.000000	2.615095	1618.299683
0.000000	2.615332	1624.552368
0.000000	2.615569	1633.058228
0.000000	2.615806	1642.345093
0.000000	2.616044	1650.762451
0.000000	2.616281	1658.923340
0.000000	2.616518	1665.834595
0.000000	2.616755	1670.848877
0.000000	2.616992	1674.375000
0.000000	2.617229	1676.949951
0.000000	2.617467	1679.907959
0.000000	2.617704	1684.673096
0.000000	2.617941	1691.508301
0.000000	2.618178	1699.617798
0.000000	2.618415	1705.648315
0.000000	2.618653	1710.556152
0.000000	2.618890	1715.300781
0.000000	2.619127	1719.539917
0.000000	2.619364	1721.083130
0.000000	2.619601	1719.847778
0.000000	2.619838	1715.500366
0.000000	2.620076	1707.765991
0.000000	2.620313	1696.992065
0.000000	2.620550	1684.193481
0.000000	2.620787	1671.632568
0.000000	2.621024	1660.405273
0.000000	2.621262	1650.623779
0.000000	2.621499	1642.053955
0.000000	2.621736	1634.588745
0.000000	2.621973	1628.015259
0.000000	2.622210	1622.260498
0.000000	2.622447	1617.882568
0.000000	2.622685	1614.727539
0.000000	2.622922	1611.533813
0.000000	2.623159	1608.038818
0.000000	2.623396	1603.633911
0.000000	2.623633	1598.388306
0.000000	2.623871	1592.375000
0.000000	2.624108	1586.642578
0.000000	2.624345	1581.738892
0.000000	2.624582	1577.879761
0.000000	2.624819	1574.808716
0.000000	2.625057	1572.065308
0.000000	2.625293	1570.277100
0.000000	2.625531	1569.664795
0.000000	2.625768	1571.873901
0.000000	2.626005	1578.757568
0.000000	2.626242	1589.564697
0.000000	2.626479	1604.762939
0.000000	2.626717	1625.096191
0.000000	2.626954	1651.607178
0.000000	2.627191	1683.576416
0.000000	2.627428	1719.070679
0.000000	2.627665	1747.926636
0.000000	2.627903	1768.061401
0.000000	2.628139	1779.932373
0.000000	2.628377	1783.490845
0.000000	2.628614	1780.325806
0.000000	2.628851	1770.604126
0.000000	2.629088	1754.168823
0.000000	2.629325	1733.412354
0.000000	2.629563	1712.467651
0.000000	2.629800	1694.966064
0.000000	2.630037	1685.928589
0.000000	2.630274	1683.715820
0.000000	2.630511	1686.889893
0.000000	2.630749	1697.712158
0.000000	2.630986	1717.143677
0.000000	2.631223	1747.453125
0.000000	2.631460	1789.420166
0.000000	2.631697	1836.700195
0.000000	2.631934	1881.100342
0.000000	2.632172	1920.320923
0.000000	2.632409	1957.634521
0.000000	2.632646	1986.413452
0.000000	2.632883	2006.234863
0.000000	2.633120	2015.423950
0.000000	2.633358	2012.845703
0.000000	2.633595	1998.734375
0.000000	2.633832	1974.191772
0.000000	2.634069	1939.635986
0.000000	2.634306	1897.910522
0.000000	2.634543	1852.959229
0.000000	2.634780	1809.803101
0.000000	2.635018	1775.448730
0.000000	2.635255	1755.079590
0.000000	2.635492	1737.119873
0.000000	2.635729	1722.032959
0.000000	2.635966	1709.265625
0.000000	2.636204	1700.679443
0.000000	2.636441	1693.576172
0.000000	2.636678	1687.576294
0.000000	2.636915	1681.800293
0.000000	2.637152	1676.259277
0.000000	2.637389	1670.942627
0.000000	2.637627	1666.290039
0.000000	2.637864	1661.829956
0.000000	2.638101	1657.833862
0.000000	2.638338	1654.352661
0.000000	2.638575	1650.697754
0.000000	2.638813	1646.647705
0.000000	2.639050	1642.606934
0.000000	2.639287	1638.634277
0.000000	2.639524	1635.019287
0.000000	2.639761	1630.941650
0.000000	2.639998	1625.684692
0.000000	2.640236	1620.166870
0.000000	2.640473	1614.928833
0.000000	2.640710	1609.959473
0.000000	2.640947	1604.549316
0.000000	2.641184	1599.368408
0.000000	2.641421	1595.289795
0.000000	2.641659	1593.085693
0.000000	2.641896	1591.656250
0.000000	2.642133	1590.784302
0.000000	2.642370	1591.095825
0.000000	2.642607	1592.867554
0.000000	2.642844	1595.147217
0.000000	2.643082	1597.824585
0.000000	2.643319	1602.062256
0.000000	2.643556	1608.219238
0.000000	2.643793	1615.265991
0.000000	2.644030	1623.541748
0.000000	2.644268	1634.070435
0.000000	2.644505	1645.960205
0.000000	2.644742	1656.208008
0.000000	2.644979	1666.450684
0.000000	2.645216	1677.405762
0.000000	2.645453	1687.746094
0.000000	2.645691	1697.192627
0.000000	2.645928	1704.525024
0.000000	2.646165	1710.046631
0.000000	2.646402	1711.798950
0.000000	2.646639	1709.360596
0.000000	2.646877	1704.505371
0.000000	2.647114	1699.432617
0.000000	2.647351	1693.022705
0.000000	2.647588	1684.131958
0.000000	2.647825	1674.223389
0.000000	2.648062	1666.409790
0.000000	2.648299	1662.710083
0.000000	2.648537	1662.801514
0.000000	2.648774	1662.184937
0.000000	2.649011	1659.577881
0.000000	2.649248	1656.072388
0.000000	2.649485	1652.351440
0.000000	2.649723	1648.773315
0.000000	2.649960	1646.313110
0.000000	2.650197	1644.941406
0.000000	2.650434	1644.377319
0.000000	2.650671	1645.867188
0.000000	2.650908	1649.590210
0.000000	2.651146	1654.428223
0.000000	2.651383	1660.044800
0.000000	2.651620	1666.542969
0.000000	2.651857	1667.280151
0.000000	2.652094	1665.407959
0.000000	2.652332	1676.285889
0.000000	2.652569	1681.675781
0.000000	2.652806	1685.941895
0.000000	2.653043	1696.407593
0.000000	2.653280	1719.281250
0.000000	2.653517	1741.685181
0.000000	2.653754	1762.142822
0.000000	2.653992	1777.103882
0.000000	2.654229	1785.889160
0.000000	2.654466	1786.685059
0.000000	2.654703	1781.511108
0.000000	2.654940	1768.225708
0.000000	2.655178	1748.805054
0.000000	2.655415	1727.568848
0.000000	2.655652	1706.943115
0.000000	2.655889	1692.122437
0.000000	2.656126	1687.799072
0.000000	2.656363	1686.122437
0.000000	2.656600	1684.779541
0.000000	2.656838	1684.282715
0.000000	2.657075	1683.683960
0.000000	2.657312	1682.442139
0.000000	2.657549	1680.674316
0.000000	2.657786	1678.624023
0.000000	2.658024	1675.816406
0.000000	2.658261	1672.612671
0.000000	2.658498	1670.693237
0.000000	2.658735	1670.061035
0.000000	2.658972	1669.875732
0.000000	2.659209	1669.056030
0.000000	2.659447	1667.805664
0.000000	2.659684	1665.867065
0.000000	2.659921	1663.733398
0.000000	2.660158	1660.842285
0.000000	2.660395	1657.988037
0.000000	2.660633	1655.181641
0.000000	2.660870	1651.750977
0.000000	2.661107	1648.583374
0.000000	2.661344	1645.181396
0.000000	2.661581	1642.586304
0.000000	2.661819	1642.608276
0.000000	2.662056	1646.808960
0.000000	2.662293	1655.288818
0.000000	2.662530	1668.239014
0.000000	2.662767	1687.020264
0.000000	2.663004	1711.119873
0.000000	2.663242	1740.096924
0.000000	2.663479	1773.986816
0.000000	2.663716	1810.571167
0.000000	2.663953	1836.185059
0.000000	2.664190	1846.775879
0.000000	2.664427	1842.017822
0.000000	2.664665	1825.478516
0.000000	2.664902	1804.375610
0.000000	2.665139	1787.265869
0.000000	2.665376	1786.329590
0.000000	2.665613	1809.625610
0.000000	2.665850	1840.753784
0.000000	2.666088	1867.506104
0.000000	2.666325	1884.126465
0.000000	2.666562	1890.927124
0.000000	2.666799	1888.717285
0.000000	2.667036	1878.887207
0.000000	2.667274	1861.588745
0.000000	2.667511	1837.474243
0.000000	2.667748	1809.304321
0.000000	2.667985	1781.718140
0.000000	2.668222	1759.211792
0.000000	2.668459	1748.257080
0.000000	2.668697	1742.083862
0.000000	2.668934	1736.852783
0.000000	2.669171	1733.958862
0.000000	2.669408	1735.942017
0.000000	2.669645	1743.660522
0.000000	2.669883	1758.243408
0.000000	2.670120	1779.340332
0.000000	2.670357	1792.314697
0.000000	2.670594	1794.082520
0.000000	2.670831	1786.191650
0.000000	2.671068	1771.090332
0.000000	2.671306	1751.779663
0.000000	2.671543	1731.183105
0.000000	2.671780	1711.135620
0.000000	2.672017	1695.803833
0.000000	2.672254	1690.508789
0.000000	2.672492	1688.606567
0.000000	2.672729	1688.353394
0.000000	2.672966	1689.681152
0.000000	2.673203	1691.919312
0.000000	2.673440	1692.572876
0.000000	2.673677	1688.509399
0.000000	2.673914	1680.551758
0.000000	2.674152	1669.267090
0.000000	2.674389	1658.178711
0.000000	2.674626	1651.172485
0.000000	2.674863	1649.543701
0.000000	2.675100	1651.255859
0.000000	2.675338	1653.142578
0.000000	2.675575	1653.170044
0.000000	2.675812	1651.232300
0.000000	2.676049	1648.161865
0.000000	2.676286	1643.727783
0.000000	2.676523	1639.514648
0.000000	2.676760	1636.939575
0.000000	2.676998	1637.914063
0.000000	2.677235	1640.883911
0.000000	2.677472	1644.552856
0.000000	2.677709	1647.980957
0.000000	2.677946	1651.070801
0.000000	2.678184	1651.278931
0.000000	2.678421	1649.291626
0.000000	2.678658	1646.671387
0.000000	2.678895	1642.760376
0.000000	2.679132	1639.050171
0.000000	2.679369	1637.468872
0.000000	2.679607	1636.955933
0.000000	2.679844	1635.408691
0.000000	2.680081	1632.962646
0.000000	2.680318	1629.741455
0.000000	2.680555	1626.368164
0.000000	2.680793	1623.115234
0.000000	2.681030	1621.796265
0.000000	2.681267	1622.177246
0.000000	2.681504	1624.009766
0.000000	2.681741	1626.771484
0.000000	2.681978	1631.002808
0.000000	2.682215	1635.291016
0.000000	2.682453	1637.953613
0.000000	2.682690	1639.832031
0.000000	2.682927	1641.368286
0.000000	2.683164	1641.952393
0.000000	2.683401	1641.492920
0.000000	2.683639	1639.865479
0.000000	2.683876	1636.680054
0.000000	2.684113	1633.228638
0.000000	2.684350	1631.267334
0.000000	2.684587	1629.498047
0.000000	2.684824	1627.471313
0.000000	2.685062	1624.949829
0.000000	2.685299	1621.818115
0.000000	2.685536	1618.699463
0.000000	2.685773	1616.336060
0.000000	2.686010	1614.561279
0.000000	2.686248	1612.376343
0.000000	2.686485	1608.105225
0.000000	2.686722	1602.770630
0.000000	2.686959	1596.924438
0.000000	2.687196	1591.557739
0.000000	2.687433	1586.979614
0.000000	2.687671	1580.826172
0.000000	2.687908	1573.540649
0.000000	2.688145	1565.955078
0.000000	2.688382	1560.545898
0.000000	2.688619	1558.397339
0.000000	2.688857	1557.071533
0.000000	2.689094	1553.757080
0.000000	2.689331	1548.692993
0.000000	2.689568	1542.649048
0.000000	2.689805	1536.872314
0.000000	2.690042	1533.468140
0.000000	2.690280	1533.789917
0.000000	2.690517	1537.607300
0.000000	2.690754	1546.924194
0.000000	2.690991	1563.379761
0.000000	2.691228	1587.738647
0.000000	2.691465	1620.314575
0.000000	2.691703	1660.688721
0.000000	2.691940	1707.477051
0.000000	2.692177	1757.253662
0.000000	2.692414	1799.150879
0.000000	2.692651	1831.750122
0.000000	2.692888	1852.845215
0.000000	2.693126	1862.239380
0.000000	2.693363	1861.089966
0.000000	2.693600	1851.148926
0.000000	2.693837	1832.468140
0.000000	2.694074	1807.355713
0.000000	2.694312	1781.136230
0.000000	2.694549	1759.631348
0.000000	2.694786	1749.911133
0.000000	2.695023	1760.328613
0.000000	2.695260	1781.686890
0.000000	2.695498	1805.355347
0.000000	2.695735	1821.927002
0.000000	2.695972	1830.162720
0.000000	2.696209	1829.895508
0.000000	2.696446	1822.757813
0.000000	2.696683	1809.031372
0.000000	2.696920	1788.017944
0.000000	2.697158	1759.818848
0.000000	2.697395	1727.484741
0.000000	2.697632	1694.397827
0.000000	2.697869	1663.701416
0.000000	2.698106	1639.632813
0.000000	2.698344	1621.958740
0.000000	2.698581	1603.716553
0.000000	2.698818	1585.291870
0.000000	2.699055	1568.610474
0.000000	2.699292	1552.544922
0.000000	2.699529	1536.509644
0.000000	2.699767	1520.234619
0.000000	2.700004	1504.940308
0.000000	2.700241	1490.568848
0.000000	2.700478	1478.990723
0.000000	2.700715	1469.494141
0.000000	2.700953	1461.583740
0.000000	2.701190	1457.218628
0.000000	2.701427	1455.964844
0.000000	2.701664	1456.801514
0.000000	2.701901	1460.686279
0.000000	2.702138	1467.652466
0.000000	2.702375	1477.293701
0.000000	2.702613	1489.802856
0.000000	2.702850	1503.279785
0.000000	2.703087	1515.175415
0.000000	2.703324	1525.240479
0.000000	2.703561	1533.781982
0.000000	2.703799	1539.901611
0.000000	2.704036	1543.369263
0.000000	2.704273	1543.526123
0.000000	2.704510	1542.258179
0.000000	2.704747	1542.440674
0.000000	2.704984	1544.958984
0.000000	2.705221	1548.695801
0.000000	2.705459	1554.914063
0.000000	2.705696	1565.072266
0.000000	2.705933	1575.825317
0.000000	2.706170	1586.598633
0.000000	2.706407	1596.174316
0.000000	2.706645	1604.828125
0.000000	2.706882	1612.496704
0.000000	2.707119	1617.463623
0.000000	2.707356	1619.696533
0.000000	2.707593	1620.738892
0.000000	2.707830	1620.780884
0.000000	2.708068	1620.116577
0.000000	2.708305	1621.057129
0.000000	2.708542	1622.907959
0.000000	2.708779	1623.674927
0.000000	2.709016	1624.196167
0.000000	2.709254	1625.297363
0.000000	2.709491	1628.649658
0.000000	2.709728	1634.803223
0.000000	2.709965	1644.174072
0.000000	2.710202	1657.553955
0.000000	2.710439	1676.426270
0.000000	2.710677	1700.515991
0.000000	2.710914	1730.155640
0.000000	2.711151	1763.715942
0.000000	2.711388	1791.839111
0.000000	2.711625	1811.209351
0.000000	2.711863	1821.273193
0.000000	2.712100	1820.850830
0.000000	2.712337	1811.872681
0.000000	2.712574	1797.724487
0.000000	2.712811	1782.332764
0.000000	2.713048	1770.308105
0.000000	2.713286	1769.428955
0.000000	2.713523	1787.369019
0.000000	2.713760	1813.149048
0.000000	2.713997	1844.193970
0.000000	2.714234	1877.129517
0.000000	2.714471	1902.773315
0.000000	2.714709	1918.469360
0.000000	2.714946	1923.068604
0.000000	2.715183	1915.869019
0.000000	2.715420	1898.499146
0.000000	2.715657	1871.617676
0.000000	2.715894	1836.257935
0.000000	2.716132	1797.550781
0.000000	2.716369	1762.682251
0.000000	2.716606	1738.744141
0.000000	2.716843	1723.784912
0.000000	2.717080	1711.151489
0.000000	2.717318	1700.630859
0.000000	2.717555	1692.021973
0.000000	2.717792	1686.185181
0.000000	2.718029	1682.412964
0.000000	2.718266	1680.703491
0.000000	2.718503	1680.463623
0.000000	2.718741	1680.988892
0.000000	2.718978	1681.260742
0.000000	2.719215	1681.963501
0.000000	2.719452	1682.182251
0.000000	2.719689	1680.263794
0.000000	2.719927	1677.328491
0.000000	2.720164	1675.418213
0.000000	2.720401	1676.134766
0.000000	2.720638	1678.459839
0.000000	2.720875	1684.278809
0.000000	2.721112	1691.681519
0.000000	2.721349	1698.604248
0.000000	2.721587	1703.125977
0.000000	2.721824	1704.170776
0.000000	2.722061	1703.292236
0.000000	2.722298	1700.653076
0.000000	2.722535	1696.770874
0.000000	2.722773	1692.255981
0.000000	2.723010	1688.716431
0.000000	2.723247	1686.723145
0.000000	2.723484	1687.014038
0.000000	2.723721	1687.903931
0.000000	2.723958	1688.075928
0.000000	2.724195	1688.804688
0.000000	2.724433	1690.769043
0.000000	2.724670	1694.194214
0.000000	2.724907	1700.105591
0.000000	2.725144	1708.304565
0.000000	2.725381	1717.366089
0.000000	2.725619	1726.559814
0.000000	2.725856	1735.679321
0.000000	2.726093	1742.784058
0.000000	2.726330	1747.792114
0.000000	2.726567	1749.142700
0.000000	2.726804	1746.554932
0.000000	2.727042	1741.785767
0.000000	2.727279	1735.480713
0.000000	2.727516	1728.720703
0.000000	2.727753	1723.890015
0.000000	2.727990	1720.525879
0.000000	2.728228	1718.313477
0.000000	2.728465	1714.472656
0.000000	2.728702	1709.326050
0.000000	2.728939	1703.855347
0.000000	2.729176	1699.210327
0.000000	2.729414	1695.528076
0.000000	2.729650	1694.494141
0.000000	2.729888	1694.529785
0.000000	2.730125	1696.005737
0.000000	2.730362	1699.390503
0.000000	2.730599	1701.108765
0.000000	2.730836	1700.875244
0.000000	2.731074	1699.170776
0.000000	2.731311	1697.271484
0.000000	2.731548	1696.352783
0.000000	2.731785	1696.663574
0.000000	2.732022	1695.880737
0.000000	2.732260	1695.228271
0.000000	2.732497	1695.427490
0.000000	2.732734	1697.042236
0.000000	2.732971	1700.372437
0.000000	2.733208	1706.298950
0.000000	2.733445	1716.599731
0.000000	2.733683	1733.664063
0.000000	2.733920	1756.558105
0.000000	2.734157	1784.464111
0.000000	2.734394	1817.442383
0.000000	2.734631	1853.357666
0.000000	2.734869	1883.517090
0.000000	2.735106	1905.729248
0.000000	2.735343	1920.390747
0.000000	2.735580	1927.567261
0.000000	2.735817	1928.860596
0.000000	2.736054	1925.724731
0.000000	2.736292	1918.759888
0.000000	2.736529	1911.270386
0.000000	2.736766	1903.500488
0.000000	2.737003	1893.882690
0.000000	2.737240	1885.222656
0.000000	2.737478	1882.433105
0.000000	2.737715	1884.229004
0.000000	2.737952	1888.601440
0.000000	2.738189	1895.933105
0.000000	2.738426	1905.357544
0.000000	2.738663	1915.000366
0.000000	2.738901	1923.538452
0.000000	2.739138	1932.672119
0.000000	2.739375	1941.257813
0.000000	2.739612	1946.781128
0.000000	2.739849	1951.873657
0.000000	2.740086	1957.367554
0.000000	2.740324	1961.710938
0.000000	2.740561	1964.430420
0.000000	2.740798	1963.681519
0.000000	2.741035	1960.072388
0.000000	2.741272	1955.096558
0.000000	2.741509	1948.183228
0.000000	2.741747	1938.571777
0.000000	2.741984	1926.706909
0.000000	2.742221	1913.306274
0.000000	2.742458	1900.880615
0.000000	2.742695	1887.073608
0.000000	2.742933	1874.109741
0.000000	2.743170	1861.790039
0.000000	2.743407	1846.799438
0.000000	2.743644	1830.112427
0.000000	2.743881	1811.776367
0.000000	2.744118	1793.999268
0.000000	2.744355	1781.449951
0.000000	2.744593	1772.526733
0.000000	2.744830	1764.542114
0.000000	2.745067	1755.986084
0.000000	2.745304	1747.310425
0.000000	2.745541	1740.649292
0.000000	2.745779	1736.567749
0.000000	2.746016	1736.361084
0.000000	2.746253	1741.692261
0.000000	2.746490	1755.067383
0.000000	2.746727	1775.606323
0.000000	2.746964	1801.837769
0.000000	2.747202	1830.520752
0.000000	2.747439	1858.653198
0.000000	2.747676	1878.519897
0.000000	2.747913	1888.396118
0.000000	2.748150	1888.591675
0.000000	2.748388	1881.577271
0.000000	2.748625	1867.560791
0.000000	2.748862	1846.953369
0.000000	2.749099	1822.077393
0.000000	2.749336	1797.568115
0.000000	2.749573	1776.086060
0.000000	2.749810	1760.578369
0.000000	2.750048	1747.704346
0.000000	2.750285	1736.174805
0.000000	2.750522	1725.917969
0.000000	2.750759	1717.717651
0.000000	2.750996	1711.056030
0.000000	2.751234	1706.883545
0.000000	2.751471	1703.652344
0.000000	2.751708	1701.411865
0.000000	2.751945	1700.101196
0.000000	2.752182	1699.315063
0.000000	2.752419	1699.048462
0.000000	2.752657	1699.849609
0.000000	2.752894	1701.720581
0.000000	2.753131	1704.438110
0.000000	2.753368	1708.392212
0.000000	2.753605	1713.850220
0.000000	2.753842	1720.419800
0.000000	2.754080	1727.741577
0.000000	2.754317	1735.865356
0.000000	2.754554	1745.016113
0.000000	2.754791	1753.394287
0.000000	2.755028	1761.181763
0.000000	2.755265	1768.342896
0.000000	2.755503	1774.724243
0.000000	2.755740	1780.778809
0.000000	2.755977	1785.748657
0.000000	2.756214	1788.744995
0.000000	2.756451	1790.526001
0.000000	2.756689	1791.137085
0.000000	2.756926	1790.848267
0.000000	2.757163	1790.034180
0.000000	2.757400	1789.270508
0.000000	2.757637	1788.679443
0.000000	2.757874	1789.207275
0.000000	2.758112	1790.404907
0.000000	2.758349	1792.064697
0.000000	2.758586	1793.165405
0.000000	2.758823	1793.611816
0.000000	2.759060	1794.076294
0.000000	2.759298	1794.801025
0.000000	2.759535	1795.201904
0.000000	2.759772	1795.570923
0.000000	2.760009	1796.021362
0.000000	2.760246	1796.821411
0.000000	2.760484	1798.723389
0.000000	2.760721	1801.571289
0.000000	2.760958	1804.344727
0.000000	2.761195	1807.234497
0.000000	2.761432	1810.396118
0.000000	2.761669	1812.907593
0.000000	2.761907	1813.709839
0.000000	2.762144	1813.708130
0.000000	2.762381	1812.093262
0.000000	2.762618	1812.311035
0.000000	2.762855	1819.893066
0.000000	2.763092	1832.559814
0.000000	2.763330	1848.301880
0.000000	2.763567	1864.595337
0.000000	2.763804	1876.231445
0.000000	2.764041	1883.569458
0.000000	2.764278	1888.725098
0.000000	2.764515	1894.805298
0.000000	2.764753	1902.479614
0.000000	2.764990	1914.814941
0.000000	2.765227	1929.219849
0.000000	2.765464	1942.945068
0.000000	2.765701	1955.551147
0.000000	2.765939	1963.379028
0.000000	2.766176	1960.585449
0.000000	2.766413	1947.388916
0.000000	2.766650	1926.296265
0.000000	2.766887	1903.091553
0.000000	2.767124	1887.219116
0.000000	2.767362	1884.882935
0.000000	2.767599	1887.185303
0.000000	2.767836	1893.584595
0.000000	2.768073	1902.371338
0.000000	2.768310	1908.733765
0.000000	2.768548	1909.556763
0.000000	2.768785	1906.473877
0.000000	2.769022	1902.394409
0.000000	2.769259	1897.394775
0.000000	2.769496	1892.021240
0.000000	2.769733	1889.282593
0.000000	2.769970	1889.903320
0.000000	2.770208	1890.743286
0.000000	2.770445	1891.097046
0.000000	2.770682	1891.472290
0.000000	2.770919	1892.444336
0.000000	2.771156	1893.902466
0.000000	2.771394	1896.102295
0.000000	2.771631	1899.403687
0.000000	2.771868	1903.730225
0.000000	2.772105	1909.123413
0.000000	2.772342	1915.372437
0.000000	2.772579	1919.471558
0.000000	2.772816	1922.373413
0.000000	2.773054	1924.103394
0.000000	2.773291	1925.415283
0.000000	2.773528	1926.204102
0.000000	2.773765	1926.411865
0.000000	2.774002	1927.221191
0.000000	2.774240	1928.710327
0.000000	2.774477	1930.733643
0.000000	2.774714	1931.831177
0.000000	2.774951	1931.343384
0.000000	2.775188	1930.266235
0.000000	2.775425	1928.499634
0.000000	2.775663	1926.475342
0.000000	2.775900	1924.776367
0.000000	2.776137	1924.702515
0.000000	2.776374	1925.933472
0.000000	2.776611	1924.423462
0.000000	2.776848	1921.255737
0.000000	2.777086	1918.169556
0.000000	2.777323	1917.432983
0.000000	2.777560	1920.173096
0.000000	2.777797	1924.310303
0.000000	2.778034	1928.822266
0.000000	2.778271	1933.147217
0.000000	2.778509	1934.489380
0.000000	2.778746	1932.070923
0.000000	2.778983	1927.263550
0.000000	2.779220	1920.153198
0.000000	2.779457	1910.563477
0.000000	2.779695	1899.990479
0.000000	2.779932	1891.460571
0.000000	2.780169	1884.036255
0.000000	2.780406	1874.923218
0.000000	2.780643	1865.747925
0.000000	2.780880	1857.857422
0.000000	2.781118	1851.212036
0.000000	2.781355	1845.142456
0.000000	2.781592	1839.093872
0.000000	2.781829	1832.818604
0.000000	2.782066	1825.713013
0.000000	2.782304	1818.076538
0.000000	2.782541	1809.821899
0.000000	2.782778	1803.125122
0.000000	2.783015	1796.928467
0.000000	2.783252	1791.163208
0.000000	2.783489	1784.976807
0.000000	2.783726	1778.671021
0.000000	2.783964	1773.620361
0.000000	2.784201	1768.595825
0.000000	2.784438	1762.016724
0.000000	2.784675	1754.145630
0.000000	2.784912	1744.911255
0.000000	2.785150	1735.852051
0.000000	2.785387	1727.187500
0.000000	2.785624	1719.646606
0.000000	2.785861	1712.360840
0.000000	2.786098	1706.086060
0.000000	2.786335	1700.682739
0.000000	2.786573	1695.536499
0.000000	2.786810	1689.797852
0.000000	2.787047	1684.358398
0.000000	2.787284	1678.730103
0.000000	2.787521	1672.459473
0.000000	2.787759	1664.838623
0.000000	2.787996	1655.245850
0.000000	2.788233	1643.755737
0.000000	2.788470	1631.239014
0.000000	2.788707	1619.870850
0.000000	2.788944	1611.238525
0.000000	2.789182	1605.923706
0.000000	2.789419	1604.459473
0.000000	2.789656	1606.031250
0.000000	2.789893	1611.322388
0.000000	2.790130	1620.452148
0.000000	2.790368	1633.140869
0.000000	2.790605	1647.964355
0.000000	2.790842	1661.537476
0.000000	2.791079	1674.238525
0.000000	2.791316	1687.270508
0.000000	2.791553	1700.190552
0.000000	2.791791	1712.655640
0.000000	2.792027	1722.631348
0.000000	2.792265	1729.823242
0.000000	2.792502	1736.394043
0.000000	2.792739	1742.663940
0.000000	2.792977	1748.137451
0.000000	2.793213	1751.586060
0.000000	2.793451	1753.164063
0.000000	2.793688	1751.845703
0.000000	2.793925	1747.162720
0.000000	2.794163	1739.666992
0.000000	2.794399	1730.348999
0.000000	2.794636	1721.303833
0.000000	2.794874	1713.078491
0.000000	2.795111	1703.559082
0.000000	2.795348	1692.603516
0.000000	2.795585	1679.915283
0.000000	2.795822	1666.547974
0.000000	2.796060	1654.077026
0.000000	2.796297	1642.560059
0.000000	2.796534	1632.715820
0.000000	2.796771	1624.189331
0.000000	2.797008	1617.077026
0.000000	2.797246	1609.529907
0.000000	2.797483	1601.922119
0.000000	2.797720	1594.331909
0.000000	2.797957	1586.424683
0.000000	2.798194	1579.171753
0.000000	2.798431	1572.316650
0.000000	2.798669	1567.588623
0.000000	2.798906	1564.196045
0.000000	2.799143	1561.746460
0.000000	2.799380	1560.898682
0.000000	2.799617	1560.815063
0.000000	2.799855	1561.779541
0.000000	2.800092	1564.016357
0.000000	2.800329	1567.168823
0.000000	2.800566	1570.534302
0.000000	2.800803	1572.989380
0.000000	2.801040	1574.164917
0.000000	2.801278	1575.038208
0.000000	2.801515	1576.267456
0.000000	2.801752	1577.531128
0.000000	2.801989	1579.439575
0.000000	2.802226	1582.090088
0.000000	2.802464	1586.342896
0.000000	2.802701	1592.433838
0.000000	2.802938	1599.990845
0.000000	2.803175	1609.677612
0.000000	2.803412	1620.510376
0.000000	2.803649	1630.545898
0.000000	2.803886	1640.142334
0.000000	2.804124	1647.736084
0.000000	2.804361	1652.644653
0.000000	2.804598	1656.753540
0.000000	2.804835	1660.142212
0.000000	2.805072	1663.483398
0.000000	2.805310	1665.710327
0.000000	2.805547	1666.192627
0.000000	2.805784	1664.621582
0.000000	2.806021	1661.480591
0.000000	2.806258	1656.399414
0.000000	2.806495	1651.397217
0.000000	2.806733	1647.904297
0.000000	2.806970	1647.973145
0.000000	2.807207	1651.523193
0.000000	2.807444	1655.676758
0.000000	2.807681	1655.296265
0.000000	2.807919	1651.181763
0.000000	2.808156	1644.644897
0.000000	2.808393	1635.319946
0.000000	2.808630	1624.533569
0.000000	2.808867	1612.309448
0.000000	2.809104	1600.331665
0.000000	2.809342	1588.273438
0.000000	2.809579	1576.212158
0.000000	2.809816	1568.624268
0.000000	2.810053	1562.273926
0.000000	2.810290	1557.121704
0.000000	2.810528	1553.408691
0.000000	2.810765	1550.391479
0.000000	2.811002	1547.406128
0.000000	2.811239	1545.130981
0.000000	2.811476	1545.234863
0.000000	2.811713	1549.150391
0.000000	2.811951	1558.533325
0.000000	2.812187	1575.052612
0.000000	2.812425	1599.133789
0.000000	2.812662	1630.763672
0.000000	2.812899	1670.552246
0.000000	2.813136	1712.757690
0.000000	2.813373	1748.974976
0.000000	2.813611	1780.189819
0.000000	2.813848	1807.005249
0.000000	2.814085	1830.845947
0.000000	2.814322	1852.467285
0.000000	2.814559	1872.377686
0.000000	2.814796	1883.842163
0.000000	2.815034	1885.378540
0.000000	2.815271	1879.536743
0.000000	2.815508	1866.813843
0.000000	2.815745	1847.907959
0.000000	2.815982	1824.917358
0.000000	2.816220	1803.369629
0.000000	2.816457	1789.190308
0.000000	2.816694	1785.574707
0.000000	2.816931	1780.095703
0.000000	2.817168	1770.398682
0.000000	2.817405	1758.692627
0.000000	2.817643	1744.569580
0.000000	2.817880	1727.850830
0.000000	2.818117	1709.510742
0.000000	2.818354	1692.680420
0.000000	2.818591	1674.195801
0.000000	2.818829	1654.419189
0.000000	2.819066	1633.710693
0.000000	2.819303	1615.091187
0.000000	2.819540	1597.742065
0.000000	2.819777	1583.101563
0.000000	2.820014	1572.435791
0.000000	2.820252	1565.240723
0.000000	2.820489	1559.638550
0.000000	2.820726	1554.872925
0.000000	2.820963	1551.107910
0.000000	2.821200	1548.539551
0.000000	2.821438	1546.074829
0.000000	2.821675	1544.617065
0.000000	2.821912	1544.196533
0.000000	2.822149	1546.063721
0.000000	2.822386	1549.968262
0.000000	2.822623	1555.280273
0.000000	2.822860	1560.539673
0.000000	2.823098	1565.250610
0.000000	2.823335	1569.906006
0.000000	2.823572	1575.084839
0.000000	2.823809	1582.168701
0.000000	2.824046	1591.720825
0.000000	2.824284	1603.981812
0.000000	2.824521	1618.541382
0.000000	2.824758	1636.065674
0.000000	2.824995	1656.620117
0.000000	2.825232	1680.229370
0.000000	2.825469	1705.559692
0.000000	2.825707	1730.257446
0.000000	2.825944	1747.558472
0.000000	2.826181	1757.635010
0.000000	2.826418	1761.438232
0.000000	2.826655	1761.000610
0.000000	2.826892	1756.147461
0.000000	2.827130	1747.105591
0.000000	2.827367	1734.563965
0.000000	2.827604	1721.375366
0.000000	2.827841	1710.774658
0.000000	2.828078	1705.165894
0.000000	2.828315	1703.190430
0.000000	2.828553	1704.060059
0.000000	2.828790	1708.845459
0.000000	2.829027	1717.679443
0.000000	2.829264	1730.351318
0.000000	2.829501	1745.866699
0.000000	2.829739	1763.272339
0.000000	2.829976	1780.381470
0.000000	2.830213	1794.250610
0.000000	2.830450	1802.382202
0.000000	2.830687	1806.776367
0.000000	2.830925	1808.178955
0.000000	2.831161	1807.077026
0.000000	2.831399	1803.910278
0.000000	2.831636	1799.401245
0.000000	2.831873	1795.105591
0.000000	2.832110	1792.830322
0.000000	2.832347	1793.383667
0.000000	2.832585	1794.842773
0.000000	2.832822	1797.728027
0.000000	2.833059	1801.347656
0.000000	2.833296	1805.696655
0.000000	2.833533	1811.115967
0.000000	2.833771	1816.443848
0.000000	2.834008	1820.934692
0.000000	2.834245	1824.712891
0.000000	2.834482	1825.078857
0.000000	2.834719	1822.405884
0.000000	2.834956	1817.945679
0.000000	2.835194	1811.916382
0.000000	2.835431	1804.573486
0.000000	2.835668	1796.711304
0.000000	2.835905	1789.736328
0.000000	2.836142	1785.386841
0.000000	2.836380	1786.087769
0.000000	2.836617	1790.526123
0.000000	2.836854	1796.798340
0.000000	2.837091	1802.615479
0.000000	2.837328	1801.999390
0.000000	2.837565	1794.257935
0.000000	2.837803	1781.021729
0.000000	2.838040	1762.998535
0.000000	2.838277	1741.994995
0.000000	2.838514	1720.609375
0.000000	2.838751	1703.742310
0.000000	2.838989	1689.923828
0.000000	2.839226	1678.357544
0.000000	2.839463	1668.862061
0.000000	2.839700	1663.129883
0.000000	2.839937	1659.746948
0.000000	2.840174	1656.915771
0.000000	2.840412	1654.659302
0.000000	2.840648	1653.379639
0.000000	2.840886	1653.004517
0.000000	2.841123	1653.924438
0.000000	2.841360	1655.280273
0.000000	2.841598	1656.637085
0.000000	2.841834	1657.920410
0.000000	2.842072	1658.963623
0.000000	2.842309	1659.642334
0.000000	2.842546	1660.138550
0.000000	2.842783	1660.346680
0.000000	2.843020	1660.841431
0.000000	2.843257	1662.037109
0.000000	2.843495	1663.919800
0.000000	2.843732	1666.531006
0.000000	2.843969	1670.241577
0.000000	2.844206	1675.768311
0.000000	2.844443	1682.923706
0.000000	2.844681	1692.350342
0.000000	2.844918	1704.952515
0.000000	2.845155	1720.638306
0.000000	2.845392	1739.369263
0.000000	2.845629	1759.896973
0.000000	2.845866	1775.655396
0.000000	2.846104	1785.669312
0.000000	2.846341	1790.598145
0.000000	2.846578	1791.793823
0.000000	2.846815	1789.734619
0.000000	2.847052	1785.056763
0.000000	2.847290	1779.604248
0.000000	2.847527	1775.722168
0.000000	2.847764	1773.872925
0.000000	2.848001	1775.227539
0.000000	2.848238	1777.596313
0.000000	2.848475	1780.597534
0.000000	2.848713	1784.115601
0.000000	2.848950	1788.572754
0.000000	2.849187	1793.958618
0.000000	2.849424	1800.287598
0.000000	2.849661	1807.493408
0.000000	2.849899	1814.251587
0.000000	2.850136	1818.283691
0.000000	2.850373	1821.849121
0.000000	2.850610	1826.047852
0.000000	2.850847	1832.095947
0.000000	2.851084	1840.594482
0.000000	2.851321	1850.304810
0.000000	2.851559	1860.141724
0.000000	2.851796	1870.682007
0.000000	2.852033	1881.033081
0.000000	2.852270	1891.090088
0.000000	2.852507	1900.870239
0.000000	2.852745	1907.513428
0.000000	2.852982	1910.215820
0.000000	2.853219	1907.790039
0.000000	2.853456	1907.131470
0.000000	2.853693	1905.970337
0.000000	2.853930	1899.090698
0.000000	2.854168	1895.879028
0.000000	2.854405	1892.238403
0.000000	2.854642	1887.502075
0.000000	2.854879	1881.453247
0.000000	2.855116	1874.052856
0.000000	2.855354	1865.750732
0.000000	2.855591	1857.048584
0.000000	2.855828	1849.241577
0.000000	2.856065	1842.840088
0.000000	2.856302	1838.619873
0.000000	2.856539	1837.745728
0.000000	2.856777	1840.639282
0.000000	2.857014	1846.622437
0.000000	2.857251	1856.702881
0.000000	2.857488	1873.180054
0.000000	2.857725	1896.546265
0.000000	2.857963	1923.946655
0.000000	2.858200	1949.730835
0.000000	2.858437	1965.783447
0.000000	2.858674	1972.502686
0.000000	2.858911	1969.483887
0.000000	2.859149	1958.368530
0.000000	2.859386	1941.858398
0.000000	2.859622	1924.647827
0.000000	2.859860	1912.466309
0.000000	2.860097	1910.829834
0.000000	2.860334	1909.896973
0.000000	2.860572	1910.251343
0.000000	2.860808	1911.608765
0.000000	2.861046	1913.501465
0.000000	2.861283	1915.797729
0.000000	2.861520	1917.800415
0.000000	2.861757	1917.730835
0.000000	2.861994	1913.502197
0.000000	2.862231	1904.415894
0.000000	2.862469	1893.794067
0.000000	2.862706	1883.765747
0.000000	2.862943	1876.906494
0.000000	2.863180	1870.868774
0.000000	2.863417	1868.830078
0.000000	2.863655	1869.715820
0.000000	2.863892	1870.062988
0.000000	2.864129	1866.236694
0.000000	2.864366	1860.842651
0.000000	2.864603	1853.895752
0.000000	2.864841	1846.468140
0.000000	2.865078	1839.866333
0.000000	2.865315	1833.264160
0.000000	2.865552	1827.393555
0.000000	2.865789	1822.977905
0.000000	2.866026	1820.356079
0.000000	2.866264	1822.004883
0.000000	2.866501	1826.692505
0.000000	2.866738	1833.306396
0.000000	2.866975	1838.563477
0.000000	2.867212	1839.042725
0.000000	2.867450	1834.706909
0.000000	2.867687	1828.584229
0.000000	2.867924	1822.350708
0.000000	2.868161	1820.166138
0.000000	2.868398	1820.889648
0.000000	2.868635	1821.874512
0.000000	2.868873	1822.449463
0.000000	2.869110	1820.608887
0.000000	2.869347	1816.908203
0.000000	2.869584	1811.506348
0.000000	2.869821	1804.917114
0.000000	2.870059	1797.414917
0.000000	2.870296	1792.272705
0.000000	2.870533	1788.629272
0.000000	2.870770	1787.185425
0.000000	2.871007	1787.534058
0.000000	2.871244	1789.179443
0.000000	2.871481	1792.173218
0.000000	2.871719	1795.347778
0.000000	2.871956	1796.975830
0.000000	2.872193	1797.587158
0.000000	2.872430	1798.290527
0.000000	2.872667	1799.774292
0.000000	2.872905	1802.711304
0.000000	2.873142	1806.966553
0.000000	2.873379	1812.505249
0.000000	2.873616	1819.377563
0.000000	2.873853	1828.667480
0.000000	2.874090	1839.784424
0.000000	2.874328	1851.473633
0.000000	2.874565	1863.306763
0.000000	2.874802	1874.523315
0.000000	2.875039	1886.332397
0.000000	2.875276	1898.138794
0.000000	2.875513	1907.918823
0.000000	2.875751	1915.310059
0.000000	2.875988	1919.095459
0.000000	2.876225	1918.862549
0.000000	2.876462	1914.654785
0.000000	2.876699	1906.793945
0.000000	2.876936	1896.008301
0.000000	2.877174	1884.114868
0.000000	2.877411	1873.316650
0.000000	2.877648	1863.613281
0.000000	2.877885	1852.668457
0.000000	2.878122	1840.247925
0.000000	2.878360	1826.602173
0.000000	2.878597	1813.733154
0.000000	2.878834	1803.918335
0.000000	2.879071	1795.300171
0.000000	2.879308	1787.807861
0.000000	2.879545	1782.759766
0.000000	2.879782	1779.900757
0.000000	2.880020	1779.116211
0.000000	2.880257	1779.972412
0.000000	2.880494	1779.451660
0.000000	2.880731	1776.059937
0.000000	2.880968	1772.370728
0.000000	2.881206	1768.653442
0.000000	2.881443	1768.159546
0.000000	2.881680	1768.087036
0.000000	2.881917	1766.719482
0.000000	2.882154	1764.772583
0.000000	2.882391	1762.256104
0.000000	2.882629	1762.193604
0.000000	2.882866	1766.786377
0.000000	2.883103	1773.720581
0.000000	2.883340	1783.258423
0.000000	2.883577	1795.527588
0.000000	2.883815	1809.618408
0.000000	2.884052	1822.858276
0.000000	2.884289	1833.359497
0.000000	2.884526	1840.736816
0.000000	2.884763	1846.501465
0.000000	2.885000	1850.788696
0.000000	2.885238	1853.939819
0.000000	2.885475	1856.351440
0.000000	2.885712	1856.739868
0.000000	2.885949	1855.291382
0.000000	2.886186	1852.059082
0.000000	2.886424	1847.450562
0.000000	2.886661	1842.847778
0.000000	2.886898	1838.645996
0.000000	2.887135	1834.065552
0.000000	2.887372	1829.347534
0.000000	2.887609	1825.577148
0.000000	2.887847	1823.925903
0.000000	2.888084	1824.818115
0.000000	2.888321	1827.934814
0.000000	2.888558	1832.631958
0.000000	2.888795	1839.017578
0.000000	2.889033	1846.989868
0.000000	2.889269	1854.393311
0.000000	2.889507	1860.576782
0.000000	2.889744	1863.885376
0.000000	2.889981	1865.383789
0.000000	2.890218	1864.593018
0.000000	2.890455	1861.982910
0.000000	2.890692	1857.423584
0.000000	2.890930	1851.018066
0.000000	2.891167	1843.734863
0.000000	2.891404	1835.596436
0.000000	2.891641	1826.124878
0.000000	2.891878	1815.935059
0.000000	2.892116	1807.114990
0.000000	2.892353	1800.955566
0.000000	2.892590	1797.295166
0.000000	2.892827	1794.067871
0.000000	2.893064	1791.113281
0.000000	2.893301	1788.993286
0.000000	2.893539	1787.553589
0.000000	2.893776	1787.109009
0.000000	2.894013	1787.853760
0.000000	2.894250	1789.608154
0.000000	2.894487	1792.073608
0.000000	2.894725	1794.377075
0.000000	2.894962	1797.286987
0.000000	2.895199	1801.652832
0.000000	2.895436	1808.044312
0.000000	2.895673	1816.740723
0.000000	2.895911	1826.413940
0.000000	2.896148	1835.548340
0.000000	2.896385	1841.815552
0.000000	2.896622	1845.757080
0.000000	2.896859	1847.955322
0.000000	2.897096	1846.017090
0.000000	2.897334	1841.046143
0.000000	2.897571	1834.758179
0.000000	2.897808	1828.501099
0.000000	2.898045	1824.152832
0.000000	2.898282	1822.006348
0.000000	2.898520	1819.151001
0.000000	2.898757	1814.962280
0.000000	2.898994	1809.042603
0.000000	2.899231	1801.700684
0.000000	2.899468	1792.944824
0.000000	2.899705	1783.231934
0.000000	2.899942	1774.197754
0.000000	2.900180	1768.224121
0.000000	2.900417	1764.507446
0.000000	2.900654	1762.035522
0.000000	2.900891	1760.113892
0.000000	2.901128	1759.403076
0.000000	2.901366	1760.753418
0.000000	2.901603	1762.026001
0.000000	2.901840	1762.846802
0.000000	2.902077	1763.100830
0.000000	2.902314	1764.203735
0.000000	2.902551	1766.172363
0.000000	2.902789	1770.527466
0.000000	2.903026	1778.029541
0.000000	2.903263	1788.519287
0.000000	2.903500	1800.363647
0.000000	2.903737	1811.353760
0.000000	2.903975	1821.805786
0.000000	2.904212	1831.849976
0.000000	2.904449	1841.095581
0.000000	2.904686	1851.926758
0.000000	2.904923	1865.720581
0.000000	2.905160	1881.884644
0.000000	2.905398	1898.879883
0.000000	2.905635	1918.382568
0.000000	2.905872	1940.588135
0.000000	2.906109	1963.826904
0.000000	2.906346	1981.420166
0.000000	2.906584	1991.040894
0.000000	2.906821	1990.950928
0.000000	2.907058	1981.380249
0.000000	2.907295	1962.424561
0.000000	2.907532	1930.059814
0.000000	2.907769	1885.808594
0.000000	2.908007	1834.605591
0.000000	2.908243	1783.424927
0.000000	2.908481	1742.293579
0.000000	2.908718	1722.668823
0.000000	2.908955	1707.579834
0.000000	2.909193	1695.720337
0.000000	2.909429	1686.874390
0.000000	2.909667	1681.439209
0.000000	2.909904	1679.170044
0.000000	2.910141	1680.685425
0.000000	2.910378	1687.265503
0.000000	2.910615	1700.143677
0.000000	2.910852	1721.092163
0.000000	2.911090	1752.384766
0.000000	2.911327	1795.268921
0.000000	2.911564	1850.195679
0.000000	2.911801	1916.086182
0.000000	2.912038	1981.045166
0.000000	2.912276	2035.781860
0.000000	2.912513	2079.566650
0.000000	2.912750	2111.025879
0.000000	2.912987	2130.271973
0.000000	2.913224	2138.706543
0.000000	2.913461	2137.430908
0.000000	2.913699	2126.954834
0.000000	2.913936	2109.540527
0.000000	2.914173	2088.631592
0.000000	2.914410	2067.000977
0.000000	2.914647	2040.696533
0.000000	2.914885	2004.178101
0.000000	2.915122	1958.802002
0.000000	2.915359	1907.850708
0.000000	2.915596	1854.747925
0.000000	2.915833	1804.637939
0.000000	2.916070	1765.074585
0.000000	2.916308	1742.886963
0.000000	2.916545	1725.494263
0.000000	2.916782	1711.644653
0.000000	2.917019	1700.882813
0.000000	2.917256	1690.930176
0.000000	2.917494	1681.956665
0.000000	2.917731	1674.363037
0.000000	2.917968	1668.306885
0.000000	2.918205	1664.156738
0.000000	2.918442	1660.750977
0.000000	2.918679	1658.389526
0.000000	2.918916	1658.270386
0.000000	2.919154	1658.789551
0.000000	2.919391	1659.106812
0.000000	2.919628	1659.854492
0.000000	2.919865	1661.469116
0.000000	2.920102	1663.641235
0.000000	2.920340	1666.371582
0.000000	2.920577	1668.774536
0.000000	2.920814	1670.305542
0.000000	2.921051	1671.928223
0.000000	2.921288	1672.865601
0.000000	2.921525	1673.702759
0.000000	2.921763	1674.604370
0.000000	2.922000	1675.993774
0.000000	2.922237	1677.680176
0.000000	2.922474	1679.318115
0.000000	2.922711	1680.549561
0.000000	2.922949	1682.135376
0.000000	2.923186	1684.042969
0.000000	2.923423	1686.260864
0.000000	2.923660	1688.688232
0.000000	2.923897	1691.007690
0.000000	2.924134	1694.499390
0.000000	2.924372	1700.078735
0.000000	2.924609	1707.217163
0.000000	2.924846	1714.739136
0.000000	2.925083	1719.662964
0.000000	2.925320	1724.847046
0.000000	2.925557	1730.886841
0.000000	2.925795	1737.357788
0.000000	2.926032	1743.613770
0.000000	2.926269	1749.183105
0.000000	2.926506	1753.951660
0.000000	2.926743	1757.498413
0.000000	2.926980	1759.998535
0.000000	2.927217	1761.927246
0.000000	2.927455	1763.947632
0.000000	2.927692	1766.757446
0.000000	2.927929	1771.260864
0.000000	2.928166	1778.359375
0.000000	2.928403	1788.241699
0.000000	2.928641	1800.302856
0.000000	2.928878	1813.138428
0.000000	2.929115	1826.552612
0.000000	2.929352	1839.107056
0.000000	2.929589	1853.001343
0.000000	2.929826	1868.542114
0.000000	2.930064	1884.463257
0.000000	2.930301	1899.734253
0.000000	2.930538	1913.286987
0.000000	2.930775	1926.038940
0.000000	2.931012	1938.525513
0.000000	2.931250	1950.718994
0.000000	2.931487	1961.890625
0.000000	2.931724	1971.854248
0.000000	2.931961	1980.545410
0.000000	2.932198	1989.724731
0.000000	2.932436	1999.522339
0.000000	2.932673	2010.434082
0.000000	2.932910	2021.636719
0.000000	2.933147	2032.325562
0.000000	2.933384	2042.188965
0.000000	2.933621	2049.979248
0.000000	2.933859	2050.538086
0.000000	2.934096	2044.247803
0.000000	2.934333	2032.633057
0.000000	2.934570	2014.925903
0.000000	2.934807	1991.965088
0.000000	2.935045	1965.430054
0.000000	2.935282	1939.313721
0.000000	2.935519	1917.979126
0.000000	2.935756	1902.345215
0.000000	2.935993	1887.694092
0.000000	2.936230	1873.848755
0.000000	2.936468	1858.834351
0.000000	2.936705	1843.465820
0.000000	2.936942	1828.014648
0.000000	2.937179	1810.633179
0.000000	2.937416	1792.990601
0.000000	2.937654	1777.254883
0.000000	2.937890	1761.611572
0.000000	2.938128	1746.839111
0.000000	2.938365	1734.364746
0.000000	2.938602	1724.002930
0.000000	2.938839	1716.752686
0.000000	2.939076	1713.294800
0.000000	2.939313	1712.886963
0.000000	2.939551	1715.080322
0.000000	2.939788	1718.730591
0.000000	2.940025	1721.979614
0.000000	2.940262	1724.137817
0.000000	2.940499	1724.856689
0.000000	2.940737	1723.522949
0.000000	2.940974	1714.546509
0.000000	2.941211	1700.219971
0.000000	2.941448	1683.010132
0.000000	2.941685	1666.004395
0.000000	2.941922	1651.816040
0.000000	2.942160	1644.096802
0.000000	2.942397	1639.113037
0.000000	2.942634	1636.550049
0.000000	2.942871	1635.614258
0.000000	2.943108	1636.276489
0.000000	2.943346	1638.487061
0.000000	2.943583	1641.955444
0.000000	2.943820	1646.068604
0.000000	2.944057	1649.344971
0.000000	2.944294	1651.709229
0.000000	2.944531	1654.119873
0.000000	2.944769	1657.832397
0.000000	2.945006	1663.698486
0.000000	2.945243	1669.983887
0.000000	2.945480	1677.042358
0.000000	2.945717	1685.208130
0.000000	2.945955	1694.498779
0.000000	2.946192	1704.449097
0.000000	2.946429	1714.476563
0.000000	2.946666	1724.299805
0.000000	2.946903	1732.921997
0.000000	2.947140	1739.911133
0.000000	2.947377	1745.860352
0.000000	2.947615	1752.898804
0.000000	2.947852	1761.209106
0.000000	2.948089	1770.426636
0.000000	2.948326	1779.834106
0.000000	2.948563	1790.420166
0.000000	2.948801	1801.864136
0.000000	2.949038	1813.700928
0.000000	2.949275	1823.806396
0.000000	2.949512	1831.170654
0.000000	2.949749	1837.417603
0.000000	2.949986	1844.677124
0.000000	2.950224	1854.106323
0.000000	2.950461	1863.405396
0.000000	2.950698	1873.176392
0.000000	2.950935	1883.515747
0.000000	2.951172	1894.912842
0.000000	2.951410	1906.380493
0.000000	2.951647	1916.861328
0.000000	2.951884	1926.741943
0.000000	2.952121	1935.854980
0.000000	2.952358	1942.261108
0.000000	2.952595	1944.504150
0.000000	2.952833	1944.586548
0.000000	2.953070	1942.485229
0.000000	2.953307	1938.582397
0.000000	2.953544	1934.269531
0.000000	2.953781	1930.807983
0.000000	2.954019	1926.415894
0.000000	2.954256	1921.286865
0.000000	2.954493	1916.705933
0.000000	2.954730	1914.022461
0.000000	2.954967	1910.515381
0.000000	2.955204	1906.251587
0.000000	2.955442	1900.877075
0.000000	2.955678	1894.267944
0.000000	2.955916	1885.282715
0.000000	2.956153	1873.563354
0.000000	2.956390	1861.883545
0.000000	2.956628	1850.986450
0.000000	2.956864	1841.725342
0.000000	2.957102	1833.986694
0.000000	2.957339	1828.926392
0.000000	2.957576	1831.188843
0.000000	2.957814	1837.021362
0.000000	2.958050	1847.352173
0.000000	2.958287	1854.546021
0.000000	2.958525	1850.228882
0.000000	2.958762	1835.479004
0.000000	2.958999	1811.169067
0.000000	2.959236	1780.478149
0.000000	2.959473	1748.356567
0.000000	2.959711	1720.595703
0.000000	2.959948	1702.001953
0.000000	2.960185	1685.301270
0.000000	2.960422	1671.499512
0.000000	2.960659	1661.350830
0.000000	2.960896	1656.026367
0.000000	2.961134	1653.427612
0.000000	2.961371	1653.863525
0.000000	2.961608	1657.407593
0.000000	2.961845	1662.781494
0.000000	2.962082	1668.428345
0.000000	2.962320	1675.962402
0.000000	2.962557	1684.239014
0.000000	2.962794	1692.491089
0.000000	2.963031	1701.503662
0.000000	2.963268	1707.144287
0.000000	2.963506	1706.740234
0.000000	2.963743	1702.219482
0.000000	2.963980	1695.876465
0.000000	2.964217	1690.626343
0.000000	2.964454	1688.509888
0.000000	2.964691	1686.043945
0.000000	2.964929	1681.670776
0.000000	2.965166	1674.027344
0.000000	2.965403	1660.358032
0.000000	2.965640	1643.649048
0.000000	2.965877	1627.460693
0.000000	2.966115	1616.757446
0.000000	2.966352	1609.058350
0.000000	2.966589	1603.196533
0.000000	2.966826	1598.866699
0.000000	2.967063	1595.496826
0.000000	2.967300	1593.269043
0.000000	2.967537	1591.851440
0.000000	2.967775	1591.023438
0.000000	2.968012	1591.327148
0.000000	2.968249	1592.621582
0.000000	2.968486	1595.009399
0.000000	2.968723	1598.335693
0.000000	2.968961	1603.125366
0.000000	2.969198	1609.105347
0.000000	2.969435	1615.766846
0.000000	2.969672	1621.054321
0.000000	2.969909	1626.544067
0.000000	2.970146	1632.127686
0.000000	2.970384	1636.793091
0.000000	2.970621	1641.089478
0.000000	2.970858	1645.473999
0.000000	2.971095	1651.186401
0.000000	2.971332	1658.412842
0.000000	2.971570	1667.686035
0.000000	2.971807	1678.583984
0.000000	2.972044	1686.404297
0.000000	2.972281	1689.573486
0.000000	2.972518	1688.237183
0.000000	2.972755	1683.494751
0.000000	2.972993	1675.772217
0.000000	2.973230	1665.172241
0.000000	2.973467	1653.524292
0.000000	2.973704	1644.199951
0.000000	2.973941	1640.438232
0.000000	2.974178	1638.825562
0.000000	2.974416	1638.913574
0.000000	2.974653	1640.634521
0.000000	2.974890	1643.239136
0.000000	2.975127	1646.783325
0.000000	2.975364	1650.255737
0.000000	2.975601	1652.461792
0.000000	2.975838	1654.186768
0.000000	2.976076	1655.604370
0.000000	2.976313	1656.708740
0.000000	2.976550	1657.419678
0.000000	2.976787	1657.815796
0.000000	2.977024	1657.763916
0.000000	2.977262	1658.117920
0.000000	2.977499	1658.156860
0.000000	2.977736	1657.960449
0.000000	2.977973	1657.360596
0.000000	2.978210	1656.670288
0.000000	2.978447	1655.363159
0.000000	2.978685	1654.012085
0.000000	2.978922	1652.261963
0.000000	2.979159	1650.013672
0.000000	2.979396	1647.441284
0.000000	2.979633	1645.471680
0.000000	2.979871	1644.420654
0.000000	2.980108	1643.696289
0.000000	2.980345	1641.936279
0.000000	2.980582	1639.659180
0.000000	2.980819	1637.454590
0.000000	2.981056	1636.229736
0.000000	2.981294	1636.463867
0.000000	2.981531	1640.227173
0.000000	2.981768	1647.604248
0.000000	2.982005	1656.520996
0.000000	2.982242	1669.365967
0.000000	2.982480	1686.422119
0.000000	2.982717	1708.731079
0.000000	2.982954	1731.748779
0.000000	2.983191	1753.760986
0.000000	2.983428	1771.945679
0.000000	2.983665	1782.324707
0.000000	2.983903	1784.815674
0.000000	2.984140	1781.412354
0.000000	2.984377	1772.257446
0.000000	2.984614	1758.262085
0.000000	2.984851	1739.665405
0.000000	2.985089	1719.602173
0.000000	2.985326	1701.807251
0.000000	2.985563	1689.938110
0.000000	2.985800	1679.832153
0.000000	2.986037	1669.996948
0.000000	2.986274	1660.716431
0.000000	2.986511	1652.611816
0.000000	2.986749	1645.922119
0.000000	2.986986	1640.965576
0.000000	2.987223	1637.268188
0.000000	2.987460	1634.379883
0.000000	2.987697	1632.615234
0.000000	2.987934	1632.943970
0.000000	2.988172	1633.321167
0.000000	2.988409	1631.464966
0.000000	2.988646	1628.936401
0.000000	2.988883	1626.321533
0.000000	2.989120	1623.736206
0.000000	2.989357	1621.984985
0.000000	2.989595	1621.418213
0.000000	2.989832	1621.830688
0.000000	2.990069	1622.649536
0.000000	2.990306	1624.409912
0.000000	2.990543	1628.230713
0.000000	2.990781	1629.300293
0.000000	2.991018	1628.624634
0.000000	2.991255	1628.066284
0.000000	2.991492	1629.293091
0.000000	2.991729	1635.630615
0.000000	2.991966	1650.714966
0.000000	2.992204	1670.831787
0.000000	2.992441	1693.017212
0.000000	2.992678	1714.678223
0.000000	2.992915	1735.489014
0.000000	2.993152	1756.333008
0.000000	2.993390	1776.153931
0.000000	2.993627	1791.556274
0.000000	2.993864	1801.314819
0.000000	2.994101	1806.893921
0.000000	2.994338	1808.298218
0.000000	2.994576	1806.679688
0.000000	2.994812	1801.430176
0.000000	2.995050	1794.128296
0.000000	2.995287	1787.710571
0.000000	2.995524	1781.225220
0.000000	2.995761	1775.106323
0.000000	2.995998	1769.282715
0.000000	2.996236	1765.705200
0.000000	2.996473	1764.097778
0.000000	2.996710	1763.204712
0.000000	2.996947	1762.934814
0.000000	2.997184	1763.636475
0.000000	2.997422	1766.480469
0.000000	2.997659	1771.947021
0.000000	2.997896	1780.288208
0.000000	2.998133	1790.671265
0.000000	2.998370	1803.252930
0.000000	2.998607	1817.327148
0.000000	2.998845	1831.648682
0.000000	2.999082	1839.890503
0.000000	2.999319	1841.534668
0.000000	2.999556	1838.716064
0.000000	2.999793	1832.044922
0.000000	3.000031	1821.365112
0.000000	3.000268	1806.610474
0.000000	3.000505	1790.647217
0.000000	3.000742	1773.921997
0.000000	3.000979	1757.912109
0.000000	3.001216	1743.477417
0.000000	3.001454	1732.170532
0.000000	3.001691	1724.292114
0.000000	3.001928	1719.472778
0.000000	3.002165	1716.758789
0.000000	3.002402	1713.925049
0.000000	3.002640	1711.487305
0.000000	3.002877	1708.409424
0.000000	3.003114	1705.073242
0.000000	3.003351	1701.106567
0.000000	3.003588	1697.466675
0.000000	3.003825	1694.124268
0.000000	3.004063	1692.332153
0.000000	3.004299	1694.834229
0.000000	3.004537	1703.072144
0.000000	3.004774	1712.816528
0.000000	3.005011	1720.511963
0.000000	3.005249	1720.732056
0.000000	3.005485	1714.676392
0.000000	3.005723	1706.135986
0.000000	3.005960	1699.667969
0.000000	3.006197	1700.556274
0.000000	3.006434	1711.044800
0.000000	3.006671	1723.303589
0.000000	3.006908	1735.359863
0.000000	3.007146	1748.860229
0.000000	3.007383	1762.906372
0.000000	3.007620	1777.399292
0.000000	3.007857	1792.157349
0.000000	3.008094	1806.819946
0.000000	3.008332	1823.429077
0.000000	3.008569	1840.624023
0.000000	3.008806	1857.936523
0.000000	3.009043	1876.308350
0.000000	3.009280	1895.856567
0.000000	3.009517	1918.503174
0.000000	3.009755	1944.628052
0.000000	3.009992	1975.616211
0.000000	3.010229	2012.179443
0.000000	3.010466	2053.437256
0.000000	3.010703	2098.270264
0.000000	3.010941	2143.328613
0.000000	3.011178	2178.853271
0.000000	3.011415	2203.113281
0.000000	3.011652	2216.195068
0.000000	3.011889	2218.479004
0.000000	3.012126	2211.327148
0.000000	3.012364	2194.024658
0.000000	3.012601	2166.185303
0.000000	3.012838	2128.586426
0.000000	3.013075	2085.476074
0.000000	3.013312	2042.028564
0.000000	3.013550	2005.341553
0.000000	3.013787	1983.872803
0.000000	3.014024	1968.578613
0.000000	3.014261	1953.994629
0.000000	3.014498	1940.743408
0.000000	3.014735	1929.891235
0.000000	3.014972	1921.830933
0.000000	3.015210	1918.310059
0.000000	3.015447	1922.882202
0.000000	3.015684	1935.651855
0.000000	3.015921	1956.621582
0.000000	3.016158	1986.526978
0.000000	3.016396	2013.963135
0.000000	3.016633	2030.344238
0.000000	3.016870	2035.469116
0.000000	3.017107	2029.402832
0.000000	3.017344	2012.530396
0.000000	3.017581	1987.666626
0.000000	3.017819	1960.987915
0.000000	3.018056	1940.188843
0.000000	3.018293	1931.839844
0.000000	3.018530	1931.991699
0.000000	3.018767	1933.926758
0.000000	3.019005	1938.304443
0.000000	3.019242	1943.666504
0.000000	3.019479	1949.861572
0.000000	3.019716	1956.611572
0.000000	3.019953	1962.711182
0.000000	3.020190	1967.910889
0.000000	3.020428	1971.931519
0.000000	3.020665	1974.750122
0.000000	3.020902	1975.543701
0.000000	3.021139	1975.377686
0.000000	3.021376	1975.050903
0.000000	3.021614	1976.455444
0.000000	3.021851	1978.960693
0.000000	3.022088	1982.198975
0.000000	3.022325	1985.257935
0.000000	3.022562	1989.265625
0.000000	3.022799	1994.276733
0.000000	3.023037	2000.283569
0.000000	3.023273	2007.201904
0.000000	3.023511	2014.738647
0.000000	3.023748	2021.899170
0.000000	3.023985	2028.818359
0.000000	3.024222	2035.460083
0.000000	3.024459	2042.308716
0.000000	3.024697	2046.812012
0.000000	3.024934	2049.428467
0.000000	3.025171	2049.649414
0.000000	3.025408	2047.196045
0.000000	3.025645	2041.725952
0.000000	3.025882	2032.789307
0.000000	3.026120	2020.528320
0.000000	3.026357	2004.907349
0.000000	3.026594	1988.395142
0.000000	3.026831	1973.008667
0.000000	3.027068	1960.209473
0.000000	3.027306	1949.498657
0.000000	3.027543	1939.027588
0.000000	3.027780	1930.265503
0.000000	3.028017	1921.445557
0.000000	3.028254	1912.255859
0.000000	3.028491	1902.903931
0.000000	3.028729	1894.048706
0.000000	3.028966	1886.937744
0.000000	3.029203	1879.615601
0.000000	3.029440	1872.835815
0.000000	3.029677	1867.263184
0.000000	3.029915	1864.844360
0.000000	3.030152	1865.406128
0.000000	3.030389	1867.551880
0.000000	3.030626	1871.051392
0.000000	3.030863	1876.894897
0.000000	3.031101	1882.680786
0.000000	3.031338	1884.184692
0.000000	3.031575	1882.531738
0.000000	3.031812	1878.785889
0.000000	3.032049	1873.142090
0.000000	3.032286	1866.534790
0.000000	3.032524	1859.860840
0.000000	3.032761	1851.578613
0.000000	3.032998	1841.670288
0.000000	3.033235	1830.295044
0.000000	3.033472	1817.810669
0.000000	3.033710	1804.662231
0.000000	3.033947	1790.162109
0.000000	3.034184	1775.887329
0.000000	3.034421	1763.052002
0.000000	3.034658	1750.701782
0.000000	3.034895	1738.443115
0.000000	3.035132	1727.962769
0.000000	3.035370	1718.404541
0.000000	3.035607	1710.747925
0.000000	3.035844	1705.802246
0.000000	3.036081	1702.729248
0.000000	3.036318	1698.238892
0.000000	3.036555	1694.058350
0.000000	3.036793	1691.589111
0.000000	3.037030	1691.609863
0.000000	3.037267	1697.066162
0.000000	3.037504	1710.109985
0.000000	3.037741	1727.552490
0.000000	3.037978	1747.079590
0.000000	3.038216	1763.004883
0.000000	3.038453	1769.653442
0.000000	3.038690	1767.095825
0.000000	3.038927	1757.584839
0.000000	3.039164	1744.071167
0.000000	3.039402	1728.592407
0.000000	3.039639	1714.788330
0.000000	3.039876	1706.766602
0.000000	3.040113	1704.823853
0.000000	3.040350	1703.392090
0.000000	3.040587	1703.314453
0.000000	3.040825	1704.668457
0.000000	3.041062	1707.207642
0.000000	3.041299	1710.018555
0.000000	3.041536	1712.919800
0.000000	3.041773	1714.382446
0.000000	3.042011	1713.666748
0.000000	3.042248	1711.933960
0.000000	3.042485	1709.987061
0.000000	3.042722	1709.643677
0.000000	3.042959	1709.894897
0.000000	3.043196	1710.684082
0.000000	3.043433	1712.497803
0.000000	3.043671	1715.893066
0.000000	3.043908	1721.236450
0.000000	3.044145	1729.531616
0.000000	3.044382	1739.958496
0.000000	3.044619	1751.731323
0.000000	3.044857	1766.395874
0.000000	3.045094	1784.596436
0.000000	3.045331	1805.605469
0.000000	3.045568	1828.781738
0.000000	3.045805	1849.712646
0.000000	3.046042	1863.127441
0.000000	3.046280	1870.230469
0.000000	3.046517	1872.301392
0.000000	3.046754	1870.290649
0.000000	3.046991	1864.278564
0.000000	3.047228	1854.043335
0.000000	3.047466	1840.769165
0.000000	3.047703	1827.409180
0.000000	3.047940	1815.411377
0.000000	3.048177	1803.043213
0.000000	3.048414	1790.538330
0.000000	3.048651	1779.854004
0.000000	3.048889	1773.204956
0.000000	3.049126	1767.362305
0.000000	3.049363	1762.212280
0.000000	3.049600	1758.198120
0.000000	3.049837	1756.426392
0.000000	3.050075	1758.205933
0.000000	3.050312	1765.871338
0.000000	3.050549	1775.345581
0.000000	3.050786	1783.805786
0.000000	3.051023	1789.648438
0.000000	3.051260	1794.792114
0.000000	3.051498	1799.438110
0.000000	3.051734	1803.890747
0.000000	3.051972	1808.301758
0.000000	3.052209	1812.181519
0.000000	3.052446	1816.509277
0.000000	3.052684	1820.792358
0.000000	3.052920	1825.519409
0.000000	3.053158	1832.235718
0.000000	3.053395	1842.373657
0.000000	3.053632	1857.123657
0.000000	3.053869	1878.437988
0.000000	3.054106	1907.332764
0.000000	3.054343	1942.201172
0.000000	3.054581	1973.443604
0.000000	3.054818	1993.919312
0.000000	3.055055	2002.836060
0.000000	3.055292	1999.616333
0.000000	3.055529	1986.930054
0.000000	3.055767	1965.857422
0.000000	3.056004	1936.857910
0.000000	3.056241	1904.908691
0.000000	3.056478	1876.817139
0.000000	3.056715	1851.029663
0.000000	3.056952	1824.545776
0.000000	3.057190	1800.913208
0.000000	3.057427	1782.365479
0.000000	3.057664	1764.480103
0.000000	3.057901	1746.562378
0.000000	3.058138	1730.902466
0.000000	3.058376	1717.139893
0.000000	3.058613	1703.373535
0.000000	3.058850	1689.754028
0.000000	3.059087	1677.637085
0.000000	3.059324	1666.984619
0.000000	3.059561	1659.403809
0.000000	3.059799	1652.767700
0.000000	3.060036	1647.210815
0.000000	3.060273	1641.043579
0.000000	3.060510	1634.324097
0.000000	3.060747	1628.276978
0.000000	3.060985	1624.090820
0.000000	3.061222	1621.753174
0.000000	3.061459	1621.567749
0.000000	3.061696	1624.285278
0.000000	3.061933	1629.858276
0.000000	3.062171	1639.064453
0.000000	3.062407	1651.982056
0.000000	3.062645	1668.205566
0.000000	3.062882	1688.189819
0.000000	3.063119	1711.358765
0.000000	3.063356	1734.583618
0.000000	3.063593	1754.109985
0.000000	3.063831	1769.301025
0.000000	3.064068	1778.270752
0.000000	3.064305	1783.262329
0.000000	3.064542	1786.158325
0.000000	3.064779	1788.262573
0.000000	3.065017	1792.482544
0.000000	3.065254	1802.007202
0.000000	3.065491	1810.648560
0.000000	3.065728	1817.502441
0.000000	3.065965	1822.183960
0.000000	3.066202	1823.012451
0.000000	3.066440	1822.098389
0.000000	3.066677	1819.762207
0.000000	3.066914	1817.080811
0.000000	3.067151	1814.886108
0.000000	3.067388	1811.979736
0.000000	3.067626	1809.825806
0.000000	3.067863	1807.994263
0.000000	3.068100	1806.367676
0.000000	3.068337	1805.520874
0.000000	3.068574	1806.101807
0.000000	3.068811	1807.693359
0.000000	3.069049	1809.649292
0.000000	3.069286	1811.421753
0.000000	3.069523	1812.186035
0.000000	3.069760	1812.515015
0.000000	3.069997	1814.205688
0.000000	3.070235	1819.111816
0.000000	3.070472	1827.380127
0.000000	3.070709	1837.993774
0.000000	3.070946	1851.874634
0.000000	3.071183	1867.161743
0.000000	3.071420	1883.039185
0.000000	3.071658	1898.897461
0.000000	3.071894	1912.340332
0.000000	3.072132	1925.094116
0.000000	3.072369	1936.960327
0.000000	3.072606	1946.194824
0.000000	3.072843	1954.287842
0.000000	3.073080	1961.482910
0.000000	3.073318	1967.961548
0.000000	3.073555	1973.563965
0.000000	3.073792	1978.984741
0.000000	3.074029	1985.725098
0.000000	3.074266	1996.002197
0.000000	3.074503	2011.499023
0.000000	3.074741	2035.727539
0.000000	3.074978	2070.548584
0.000000	3.075215	2110.833252
0.000000	3.075452	2145.888916
0.000000	3.075689	2171.288818
0.000000	3.075927	2183.989990
0.000000	3.076164	2184.484375
0.000000	3.076401	2174.421631
0.000000	3.076638	2155.481445
0.000000	3.076875	2132.801270
0.000000	3.077112	2113.405273
0.000000	3.077350	2094.835938
0.000000	3.077587	2076.446045
0.000000	3.077824	2065.382813
0.000000	3.078061	2059.622803
0.000000	3.078298	2048.914307
0.000000	3.078536	2034.127930
0.000000	3.078773	2017.316406
0.000000	3.079010	1998.541260
0.000000	3.079247	1980.726074
0.000000	3.079484	1967.365112
0.000000	3.079721	1961.052368
0.000000	3.079959	1960.806763
0.000000	3.080196	1967.931885
0.000000	3.080433	1982.449463
0.000000	3.080670	2003.525757
0.000000	3.080907	2027.986084
0.000000	3.081145	2051.567139
0.000000	3.081382	2065.833008
0.000000	3.081619	2069.395020
0.000000	3.081856	2062.732910
0.000000	3.082093	2048.360352
0.000000	3.082330	2027.762451
0.000000	3.082567	2002.871094
0.000000	3.082805	1977.390503
0.000000	3.083042	1956.412964
0.000000	3.083279	1945.256226
0.000000	3.083516	1941.774658
0.000000	3.083753	1939.695190
0.000000	3.083991	1940.055298
0.000000	3.084228	1942.815430
0.000000	3.084465	1949.082520
0.000000	3.084702	1955.303101
0.000000	3.084939	1955.126465
0.000000	3.085176	1950.268066
0.000000	3.085414	1941.909058
0.000000	3.085651	1930.647095
0.000000	3.085888	1917.159180
0.000000	3.086125	1903.206055
0.000000	3.086362	1893.307861
0.000000	3.086599	1886.352173
0.000000	3.086837	1881.206421
0.000000	3.087074	1875.958130
0.000000	3.087311	1869.653320
0.000000	3.087548	1862.660156
0.000000	3.087785	1855.632568
0.000000	3.088022	1850.195190
0.000000	3.088260	1847.742310
0.000000	3.088497	1848.842529
0.000000	3.088734	1856.358398
0.000000	3.088971	1870.382813
0.000000	3.089208	1892.724243
0.000000	3.089446	1921.590820
0.000000	3.089683	1953.167725
0.000000	3.089920	1985.600708
0.000000	3.090157	2011.382446
0.000000	3.090394	2028.547241
0.000000	3.090631	2037.494751
0.000000	3.090868	2039.602295
0.000000	3.091106	2036.151855
0.000000	3.091343	2026.229126
0.000000	3.091580	2010.125488
0.000000	3.091817	1989.702881
0.000000	3.092054	1967.167358
0.000000	3.092292	1945.747314
0.000000	3.092529	1928.475830
0.000000	3.092766	1918.479126
0.000000	3.093003	1910.793701
0.000000	3.093240	1904.470703
0.000000	3.093477	1900.269653
0.000000	3.093715	1897.372437
0.000000	3.093952	1894.754517
0.000000	3.094189	1892.915894
0.000000	3.094426	1892.568970
0.000000	3.094663	1893.564209
0.000000	3.094901	1896.687744
0.000000	3.095138	1903.991577
0.000000	3.095375	1915.837402
0.000000	3.095612	1932.816284
0.000000	3.095849	1954.862915
0.000000	3.096087	1981.246948
0.000000	3.096324	2007.020020
0.000000	3.096561	2026.139893
0.000000	3.096798	2042.421753
0.000000	3.097035	2055.898682
0.000000	3.097272	2063.982666
0.000000	3.097510	2068.267822
0.000000	3.097747	2065.227051
0.000000	3.097984	2055.098877
0.000000	3.098221	2037.891113
0.000000	3.098458	2013.899902
0.000000	3.098696	1985.185425
0.000000	3.098933	1956.330078
0.000000	3.099170	1930.218506
0.000000	3.099407	1913.686646
0.000000	3.099644	1908.775879
0.000000	3.099881	1908.060425
0.000000	3.100119	1911.097534
0.000000	3.100355	1918.259277
0.000000	3.100593	1928.709106
0.000000	3.100830	1942.314453
0.000000	3.101067	1958.552734
0.000000	3.101305	1975.211792
0.000000	3.101541	1991.242798
0.000000	3.101779	2006.575439
0.000000	3.102016	2018.869507
0.000000	3.102253	2022.136108
0.000000	3.102490	2014.986572
0.000000	3.102727	2000.376465
0.000000	3.102964	1978.558350
0.000000	3.103202	1950.641357
0.000000	3.103439	1921.490845
0.000000	3.103676	1896.108887
0.000000	3.103913	1881.298462
0.000000	3.104150	1873.463135
0.000000	3.104388	1867.229858
0.000000	3.104625	1861.812866
0.000000	3.104862	1857.901367
0.000000	3.105099	1853.885254
0.000000	3.105336	1850.389404
0.000000	3.105573	1846.790894
0.000000	3.105811	1842.812500
0.000000	3.106048	1839.090942
0.000000	3.106285	1836.005981
0.000000	3.106522	1836.097656
0.000000	3.106759	1837.603760
0.000000	3.106997	1841.120728
0.000000	3.107234	1847.733521
0.000000	3.107471	1858.866577
0.000000	3.107708	1876.170044
0.000000	3.107945	1898.326782
0.000000	3.108182	1921.421509
0.000000	3.108420	1943.610596
0.000000	3.108657	1962.376465
0.000000	3.108894	1972.218384
0.000000	3.109131	1973.648926
0.000000	3.109368	1967.020630
0.000000	3.109606	1954.176025
0.000000	3.109843	1937.590088
0.000000	3.110080	1920.673828
0.000000	3.110317	1906.640015
0.000000	3.110554	1895.725830
0.000000	3.110791	1886.126465
0.000000	3.111028	1876.887939
0.000000	3.111266	1868.290527
0.000000	3.111503	1859.510254
0.000000	3.111740	1851.325317
0.000000	3.111977	1842.682129
0.000000	3.112214	1833.482666
0.000000	3.112452	1824.190430
0.000000	3.112689	1814.983398
0.000000	3.112926	1806.444336
0.000000	3.113163	1799.048706
0.000000	3.113400	1792.026978
0.000000	3.113637	1784.928223
0.000000	3.113875	1777.444214
0.000000	3.114112	1770.670044
0.000000	3.114349	1765.052490
0.000000	3.114586	1761.168091
0.000000	3.114823	1757.011353
0.000000	3.115061	1753.677002
0.000000	3.115298	1751.818481
0.000000	3.115535	1751.793335
0.000000	3.115772	1752.636719
0.000000	3.116009	1753.636353
0.000000	3.116246	1754.307495
0.000000	3.116484	1754.593750
0.000000	3.116721	1755.284668
0.000000	3.116958	1756.795044
0.000000	3.117195	1759.328003
0.000000	3.117432	1762.676147
0.000000	3.117670	1767.974976
0.000000	3.117907	1773.761597
0.000000	3.118144	1780.135132
0.000000	3.118381	1784.841919
0.000000	3.118618	1786.479248
0.000000	3.118855	1785.801147
0.000000	3.119093	1782.697388
0.000000	3.119329	1778.257813
0.000000	3.119567	1772.002197
0.000000	3.119804	1765.341553
0.000000	3.120041	1759.876343
0.000000	3.120279	1756.771484
0.000000	3.120515	1755.149658
0.000000	3.120753	1753.945068
0.000000	3.120990	1753.904297
0.000000	3.121227	1755.100098
0.000000	3.121464	1757.139771
0.000000	3.121701	1758.217041
0.000000	3.121938	1759.563354
0.000000	3.122176	1761.330078
0.000000	3.122413	1763.006226
0.000000	3.122650	1765.349731
0.000000	3.122887	1768.680908
0.000000	3.123124	1773.378784
0.000000	3.123362	1780.154175
0.000000	3.123599	1786.549805
0.000000	3.123836	1791.851074
0.000000	3.124073	1795.781738
0.000000	3.124310	1796.630737
0.000000	3.124547	1794.631226
0.000000	3.124785	1787.419922
0.000000	3.125022	1776.086670
0.000000	3.125259	1761.851685
0.000000	3.125496	1747.086182
0.000000	3.125733	1736.514404
0.000000	3.125971	1726.388306
0.000000	3.126208	1717.528076
0.000000	3.126445	1712.859985
0.000000	3.126682	1709.068970
0.000000	3.126919	1705.575439
0.000000	3.127156	1701.759033
0.000000	3.127394	1698.621704
0.000000	3.127631	1696.785767
0.000000	3.127868	1696.704102
0.000000	3.128105	1697.818970
0.000000	3.128342	1700.064819
0.000000	3.128580	1704.098511
0.000000	3.128817	1711.339844
0.000000	3.129054	1722.682617
0.000000	3.129291	1739.756104
0.000000	3.129528	1763.717163
0.000000	3.129766	1793.723633
0.000000	3.130002	1829.131348
0.000000	3.130240	1868.748047
0.000000	3.130477	1901.289063
0.000000	3.130714	1924.203857
0.000000	3.130951	1938.395996
0.000000	3.131188	1947.501465
0.000000	3.131426	1953.244385
0.000000	3.131663	1952.977783
0.000000	3.131900	1941.979614
0.000000	3.132137	1922.469604
0.000000	3.132374	1894.023560
0.000000	3.132612	1857.969849
0.000000	3.132849	1820.375977
0.000000	3.133086	1786.959473
0.000000	3.133323	1765.631104
0.000000	3.133560	1756.048340
0.000000	3.133797	1749.271729
0.000000	3.134035	1741.754395
0.000000	3.134272	1735.320923
0.000000	3.134509	1730.780396
0.000000	3.134746	1728.090698
0.000000	3.134983	1728.264648
0.000000	3.135220	1729.828369
0.000000	3.135458	1731.042236
0.000000	3.135695	1732.640991
0.000000	3.135932	1735.092285
0.000000	3.136169	1736.921143
0.000000	3.136406	1737.960083
0.000000	3.136643	1736.064087
0.000000	3.136881	1730.952759
0.000000	3.137118	1723.307617
0.000000	3.137355	1712.989868
0.000000	3.137592	1700.693115
0.000000	3.137829	1689.008667
0.000000	3.138067	1679.286011
0.000000	3.138304	1671.691406
0.000000	3.138541	1661.752441
0.000000	3.138778	1649.927246
0.000000	3.139015	1637.932495
0.000000	3.139252	1628.338013
0.000000	3.139489	1623.063843
0.000000	3.139727	1619.861450
0.000000	3.139964	1619.089966
0.000000	3.140201	1619.942505
0.000000	3.140438	1622.004883
0.000000	3.140675	1623.628296
0.000000	3.140913	1624.433228
0.000000	3.141150	1624.361328
0.000000	3.141387	1623.964355
0.000000	3.141624	1623.562134
0.000000	3.141861	1623.439575
0.000000	3.142098	1623.206055
0.000000	3.142336	1623.834229
0.000000	3.142573	1625.609253
0.000000	3.142810	1627.337524
0.000000	3.143047	1629.390015
0.000000	3.143284	1632.084473
0.000000	3.143522	1636.020020
0.000000	3.143759	1641.181763
0.000000	3.143996	1647.722900
0.000000	3.144233	1655.201904
0.000000	3.144470	1663.890625
0.000000	3.144707	1673.104370
0.000000	3.144945	1681.352417
0.000000	3.145182	1688.418213
0.000000	3.145419	1694.709961
0.000000	3.145656	1701.367920
0.000000	3.145893	1709.314697
0.000000	3.146131	1720.012085
0.000000	3.146368	1735.646729
0.000000	3.146605	1757.122803
0.000000	3.146842	1785.983032
0.000000	3.147079	1820.113159
0.000000	3.147316	1854.626709
0.000000	3.147554	1881.310059
0.000000	3.147791	1899.205811
0.000000	3.148028	1907.557007
0.000000	3.148265	1905.586304
0.000000	3.148502	1894.183594
0.000000	3.148740	1876.176270
0.000000	3.148976	1854.545776
0.000000	3.149214	1833.093262
0.000000	3.149451	1817.276978
0.000000	3.149688	1807.703857
0.000000	3.149925	1797.994141
0.000000	3.150162	1787.090332
0.000000	3.150399	1775.388062
0.000000	3.150637	1763.802856
0.000000	3.150874	1751.269165
0.000000	3.151111	1738.753662
0.000000	3.151348	1726.286377
0.000000	3.151585	1715.781860
0.000000	3.151823	1708.784790
0.000000	3.152060	1703.744385
0.000000	3.152297	1698.233521
0.000000	3.152534	1691.404663
0.000000	3.152771	1684.064209
0.000000	3.153008	1676.546509
0.000000	3.153246	1671.088623
0.000000	3.153483	1665.458740
0.000000	3.153720	1659.747681
0.000000	3.153957	1654.200684
0.000000	3.154194	1649.939209
0.000000	3.154432	1645.293579
0.000000	3.154669	1639.760132
0.000000	3.154906	1634.968262
0.000000	3.155143	1631.412964
0.000000	3.155380	1628.089478
0.000000	3.155617	1625.018188
0.000000	3.155855	1622.576904
0.000000	3.156092	1619.915161
0.000000	3.156329	1617.730225
0.000000	3.156566	1615.521606
0.000000	3.156803	1613.374634
0.000000	3.157041	1611.760132
0.000000	3.157278	1609.967651
0.000000	3.157515	1608.060791
0.000000	3.157752	1606.121338
0.000000	3.157989	1605.635376
0.000000	3.158226	1606.730591
0.000000	3.158463	1609.691284
0.000000	3.158701	1615.925415
0.000000	3.158938	1626.562256
0.000000	3.159175	1643.130981
0.000000	3.159412	1664.586182
0.000000	3.159649	1691.494751
0.000000	3.159887	1720.418213
0.000000	3.160124	1748.073486
0.000000	3.160361	1774.919678
0.000000	3.160598	1801.806152
0.000000	3.160835	1824.969116
0.000000	3.161072	1838.039551
0.000000	3.161310	1843.180908
0.000000	3.161547	1842.521973
0.000000	3.161784	1837.255371
0.000000	3.162021	1828.615479
0.000000	3.162258	1819.299805
0.000000	3.162496	1812.826172
0.000000	3.162733	1812.739136
0.000000	3.162970	1819.132080
0.000000	3.163207	1825.330688
0.000000	3.163444	1826.570435
0.000000	3.163682	1819.736450
0.000000	3.163919	1805.651733
0.000000	3.164156	1786.886963
0.000000	3.164393	1769.544556
0.000000	3.164630	1760.414795
0.000000	3.164867	1757.162598
0.000000	3.165105	1757.280151
0.000000	3.165342	1760.761841
0.000000	3.165579	1766.971069
0.000000	3.165816	1774.648193
0.000000	3.166053	1783.916138
0.000000	3.166291	1794.912109
0.000000	3.166528	1807.298828
0.000000	3.166764	1819.053467
0.000000	3.167002	1829.676758
0.000000	3.167239	1838.628418
0.000000	3.167476	1847.658081
0.000000	3.167714	1856.058594
0.000000	3.167950	1864.300415
0.000000	3.168188	1871.508667
0.000000	3.168425	1876.294678
0.000000	3.168662	1880.001099
0.000000	3.168900	1882.309204
0.000000	3.169136	1883.978638
0.000000	3.169374	1885.075439
0.000000	3.169611	1886.176758
0.000000	3.169848	1887.790039
0.000000	3.170085	1891.184082
0.000000	3.170322	1896.521362
0.000000	3.170559	1905.059082
0.000000	3.170797	1917.138184
0.000000	3.171034	1933.019165
0.000000	3.171271	1952.818848
0.000000	3.171508	1974.529663
0.000000	3.171745	1995.361328
0.000000	3.171983	2015.415649
0.000000	3.172220	2036.504395
0.000000	3.172457	2057.332031
0.000000	3.172694	2076.108643
0.000000	3.172931	2091.418701
0.000000	3.173168	2105.554932
0.000000	3.173406	2112.988281
0.000000	3.173643	2113.871826
0.000000	3.173880	2107.901855
0.000000	3.174117	2094.198486
0.000000	3.174354	2072.611328
0.000000	3.174592	2043.480347
0.000000	3.174829	2008.131592
0.000000	3.175066	1972.136719
0.000000	3.175303	1943.752686
0.000000	3.175540	1929.355957
0.000000	3.175777	1916.965088
0.000000	3.176015	1907.906738
0.000000	3.176252	1902.969727
0.000000	3.176489	1901.804932
0.000000	3.176726	1905.263916
0.000000	3.176963	1912.757446
0.000000	3.177201	1925.415283
0.000000	3.177438	1944.263916
0.000000	3.177675	1969.105835
0.000000	3.177912	2000.368652
0.000000	3.178149	2029.447876
0.000000	3.178386	2050.821289
0.000000	3.178623	2064.598145
0.000000	3.178861	2071.428467
0.000000	3.179098	2072.868408
0.000000	3.179335	2070.471680
0.000000	3.179572	2064.413818
0.000000	3.179809	2056.437012
0.000000	3.180047	2050.115234
0.000000	3.180284	2050.686768
0.000000	3.180521	2061.093994
0.000000	3.180758	2074.453613
0.000000	3.180995	2088.354248
0.000000	3.181232	2102.087891
0.000000	3.181470	2116.035156
0.000000	3.181707	2127.410400
0.000000	3.181944	2136.883057
0.000000	3.182181	2145.865234
0.000000	3.182418	2154.749023
0.000000	3.182656	2164.379639
0.000000	3.182893	2173.477295
0.000000	3.183130	2182.401611
0.000000	3.183367	2191.612061
0.000000	3.183604	2201.137695
0.000000	3.183841	2212.716553
0.000000	3.184079	2228.260498
0.000000	3.184316	2249.584717
0.000000	3.184553	2278.385498
0.000000	3.184790	2315.276855
0.000000	3.185027	2361.338379
0.000000	3.185264	2416.469971
0.000000	3.185502	2473.559570
0.000000	3.185739	2521.405273
0.000000	3.185976	2557.450195
0.000000	3.186213	2581.038574
0.000000	3.186450	2591.661133
0.000000	3.186687	2588.652832
0.000000	3.186924	2572.761230
0.000000	3.187162	2541.954346
0.000000	3.187399	2495.754395
0.000000	3.187636	2436.359619
0.000000	3.187873	2368.606201
0.000000	3.188110	2298.505127
0.000000	3.188348	2233.505371
0.000000	3.188585	2183.309326
0.000000	3.188822	2148.798096
0.000000	3.189059	2117.785156
0.000000	3.189296	2091.361084
0.000000	3.189533	2067.896484
0.000000	3.189771	2047.943481
0.000000	3.190008	2032.083984
0.000000	3.190245	2019.797729
0.000000	3.190482	2011.218628
0.000000	3.190719	2005.430420
0.000000	3.190957	2000.451294
0.000000	3.191194	1993.452759
0.000000	3.191431	1985.088989
0.000000	3.191668	1975.589844
0.000000	3.191905	1965.230713
0.000000	3.192142	1955.293579
[truncated: 4,971,185 more chars]
