# Supplementary material for: Conductivity and radio frequency performance data for silver nanoparticle inks deposited via aerosol jet deposition and processed under varying conditions
Source: Data Brief. 2020 Sep 24;33:106331. doi: 10.1016/j.dib.2020.106331 (PMC7560714; doi:10.1016/j.dib.2020.106331)
Supplement: Supplementary file 3 [file mmc3.zip › Sintering Study/ANP Ink/Profilometry Data/ANP_02.ASC]

Wyko ASCII Data File Format 2	1	1
X Size	10
Y Size	18001
Block Name	Type	Length	Value
Wavelength	7	4	1.185746
Aspect	7	4	0.000339
Pixel_size	7	4	0.700000
RAW_DATA	3	720040	
0.000000	0.000000	-29.137064
0.000000	0.000237	-29.609819
0.000000	0.000474	-29.508575
0.000000	0.000712	-30.187090
0.000000	0.000949	-30.141869
0.000000	0.001186	-30.011957
0.000000	0.001423	-30.289497
0.000000	0.001660	-30.548380
0.000000	0.001897	-30.557386
0.000000	0.002135	-30.454739
0.000000	0.002372	-30.094408
0.000000	0.002609	-29.644409
0.000000	0.002846	-28.766827
0.000000	0.003083	-26.723337
0.000000	0.003320	-22.378139
0.000000	0.003558	-15.643828
0.000000	0.003795	-4.075201
0.000000	0.004032	13.030051
0.000000	0.004269	37.713779
0.000000	0.004506	70.753746
0.000000	0.004744	112.248856
0.000000	0.004981	161.148758
0.000000	0.005218	208.161148
0.000000	0.005455	247.052505
0.000000	0.005692	274.750946
0.000000	0.005929	291.206665
0.000000	0.006167	303.328278
0.000000	0.006404	312.055969
0.000000	0.006641	317.825287
0.000000	0.006878	319.854370
0.000000	0.007115	319.975708
0.000000	0.007352	319.115387
0.000000	0.007590	317.868378
0.000000	0.007827	317.632874
0.000000	0.008064	317.518005
0.000000	0.008301	317.551605
0.000000	0.008538	317.664703
0.000000	0.008775	317.714264
0.000000	0.009013	317.875977
0.000000	0.009250	317.820007
0.000000	0.009487	317.929688
0.000000	0.009724	317.989014
0.000000	0.009961	318.620453
0.000000	0.010199	318.984894
0.000000	0.010436	319.300659
0.000000	0.010673	319.681610
0.000000	0.010910	320.120911
0.000000	0.011147	320.604980
0.000000	0.011384	320.871094
0.000000	0.011622	321.263031
0.000000	0.011859	321.408783
0.000000	0.012096	321.538086
0.000000	0.012333	321.772858
0.000000	0.012570	321.860931
0.000000	0.012807	321.885010
0.000000	0.013045	321.766571
0.000000	0.013282	321.342010
0.000000	0.013519	320.554718
0.000000	0.013756	318.423859
0.000000	0.013993	314.200989
0.000000	0.014231	307.392761
0.000000	0.014468	296.357697
0.000000	0.014705	280.131439
0.000000	0.014942	257.965454
0.000000	0.015179	229.344955
0.000000	0.015416	194.693649
0.000000	0.015654	154.375168
0.000000	0.015891	115.037933
0.000000	0.016128	98.395393
0.000000	0.016365	76.152771
0.000000	0.016602	63.568317
0.000000	0.016839	50.343647
0.000000	0.017077	35.612488
0.000000	0.017314	25.410147
0.000000	0.017551	16.314535
0.000000	0.017788	7.864493
0.000000	0.018025	0.974585
0.000000	0.018262	-4.238040
0.000000	0.018500	-8.774666
0.000000	0.018737	-12.217267
0.000000	0.018974	-14.987555
0.000000	0.019211	-17.285126
0.000000	0.019448	-19.184498
0.000000	0.019686	-20.990547
0.000000	0.019923	-22.141659
0.000000	0.020160	-23.144436
0.000000	0.020397	-23.665789
0.000000	0.020634	-24.085934
0.000000	0.020871	-24.792450
0.000000	0.021109	-24.698580
0.000000	0.021346	-24.637417
0.000000	0.021583	-24.271812
0.000000	0.021820	-23.746881
0.000000	0.022057	-23.590858
0.000000	0.022294	-23.242439
0.000000	0.022532	-22.722416
0.000000	0.022769	-22.793335
0.000000	0.023006	-22.764944
0.000000	0.023243	-22.638927
0.000000	0.023480	-22.180834
0.000000	0.023718	-22.255077
0.000000	0.023955	-22.762133
0.000000	0.024192	-22.945038
0.000000	0.024429	-23.228722
0.000000	0.024666	-22.839624
0.000000	0.024903	-22.340422
0.000000	0.025141	-22.098061
0.000000	0.025378	-21.879480
0.000000	0.025615	-21.193930
0.000000	0.025852	-20.648853
0.000000	0.026089	-20.029594
0.000000	0.026326	-19.595755
0.000000	0.026564	-19.607931
0.000000	0.026801	-18.975239
0.000000	0.027038	-18.535797
0.000000	0.027275	-17.965757
0.000000	0.027512	-17.550407
0.000000	0.027750	-17.470644
0.000000	0.027987	-17.534002
0.000000	0.028224	-18.010723
0.000000	0.028461	-18.791943
0.000000	0.028698	-19.496296
0.000000	0.028935	-19.847950
0.000000	0.029173	-20.191072
0.000000	0.029410	-21.016478
0.000000	0.029647	-21.714821
0.000000	0.029884	-22.491476
0.000000	0.030121	-23.189329
0.000000	0.030358	-23.642773
0.000000	0.030596	-24.056686
0.000000	0.030833	-24.044289
0.000000	0.031070	-23.953060
0.000000	0.031307	-24.156176
0.000000	0.031544	-24.174177
0.000000	0.031781	-24.357941
0.000000	0.032019	-23.975451
0.000000	0.032256	-23.506556
0.000000	0.032493	-23.350203
0.000000	0.032730	-23.057852
0.000000	0.032967	-23.254820
0.000000	0.033205	-23.112108
0.000000	0.033442	-22.987793
0.000000	0.033679	-23.265087
0.000000	0.033916	-23.109684
0.000000	0.034153	-23.245667
0.000000	0.034390	-23.204657
0.000000	0.034628	-23.952904
0.000000	0.034865	-24.022705
0.000000	0.035102	-24.447693
0.000000	0.035339	-24.479645
0.000000	0.035576	-24.204531
0.000000	0.035813	-23.984804
0.000000	0.036051	-23.719278
0.000000	0.036288	-23.667633
0.000000	0.036525	-23.967087
0.000000	0.036762	-23.641558
0.000000	0.036999	-23.520069
0.000000	0.037237	-23.256369
0.000000	0.037474	-23.100504
0.000000	0.037711	-23.312216
0.000000	0.037948	-23.048052
0.000000	0.038185	-22.781916
0.000000	0.038422	-23.018652
0.000000	0.038660	-22.919645
0.000000	0.038897	-23.194304
0.000000	0.039134	-22.989864
0.000000	0.039371	-23.013405
0.000000	0.039608	-22.908325
0.000000	0.039845	-22.790575
0.000000	0.040083	-23.028345
0.000000	0.040320	-22.772217
0.000000	0.040557	-22.611895
0.000000	0.040794	-22.559868
0.000000	0.041031	-22.619339
0.000000	0.041269	-22.418966
0.000000	0.041506	-22.554787
0.000000	0.041743	-22.301323
0.000000	0.041980	-21.765770
0.000000	0.042217	-21.690125
0.000000	0.042454	-21.855860
0.000000	0.042692	-21.888590
0.000000	0.042929	-21.400330
0.000000	0.043166	-21.236511
0.000000	0.043403	-21.064497
0.000000	0.043640	-20.778141
0.000000	0.043877	-20.761526
0.000000	0.044115	-20.917061
0.000000	0.044352	-20.880789
0.000000	0.044589	-21.124538
0.000000	0.044826	-21.396353
0.000000	0.045063	-21.301460
0.000000	0.045300	-21.419991
0.000000	0.045538	-21.142349
0.000000	0.045775	-20.945793
0.000000	0.046012	-20.970188
0.000000	0.046249	-20.738728
0.000000	0.046486	-20.730515
0.000000	0.046724	-20.705656
0.000000	0.046961	-20.771990
0.000000	0.047198	-20.675156
0.000000	0.047435	-20.040026
0.000000	0.047672	-19.606382
0.000000	0.047909	-19.664080
0.000000	0.048147	-19.754625
0.000000	0.048384	-19.504372
0.000000	0.048621	-19.874071
0.000000	0.048858	-19.773127
0.000000	0.049095	-19.410774
0.000000	0.049332	-19.517733
0.000000	0.049570	-19.503958
0.000000	0.049807	-19.361193
0.000000	0.050044	-19.216043
0.000000	0.050281	-18.962992
0.000000	0.050518	-19.348928
0.000000	0.050756	-19.419346
0.000000	0.050993	-19.515783
0.000000	0.051230	-19.512720
0.000000	0.051467	-19.646521
0.000000	0.051704	-19.791853
0.000000	0.051941	-19.933414
0.000000	0.052179	-19.810040
0.000000	0.052416	-19.769476
0.000000	0.052653	-19.689381
0.000000	0.052890	-19.686058
0.000000	0.053127	-19.393633
0.000000	0.053364	-19.175894
0.000000	0.053602	-18.930920
0.000000	0.053839	-18.673203
0.000000	0.054076	-18.781246
0.000000	0.054313	-18.776724
0.000000	0.054550	-18.641201
0.000000	0.054787	-18.484671
0.000000	0.055025	-18.425568
0.000000	0.055262	-18.096762
0.000000	0.055499	-17.978537
0.000000	0.055736	-17.838984
0.000000	0.055973	-17.677225
0.000000	0.056211	-17.617857
0.000000	0.056448	-17.057913
0.000000	0.056685	-16.971260
0.000000	0.056922	-17.142191
0.000000	0.057159	-17.196411
0.000000	0.057396	-16.741337
0.000000	0.057634	-16.733685
0.000000	0.057871	-16.581457
0.000000	0.058108	-16.274799
0.000000	0.058345	-16.061325
0.000000	0.058582	-15.714661
0.000000	0.058819	-15.856542
0.000000	0.059057	-15.778132
0.000000	0.059294	-15.471393
0.000000	0.059531	-15.432960
0.000000	0.059768	-15.931319
0.000000	0.060005	-15.755620
0.000000	0.060243	-15.732547
0.000000	0.060480	-15.879103
0.000000	0.060717	-16.316504
0.000000	0.060954	-16.536335
0.000000	0.061191	-16.490862
0.000000	0.061428	-16.751213
0.000000	0.061666	-16.442760
0.000000	0.061903	-16.136957
0.000000	0.062140	-15.598934
0.000000	0.062377	-15.213222
0.000000	0.062614	-14.781374
0.000000	0.062851	-14.469547
0.000000	0.063089	-14.208786
0.000000	0.063326	-14.408795
0.000000	0.063563	-14.616232
0.000000	0.063800	-15.067867
0.000000	0.064037	-15.623604
0.000000	0.064275	-16.118618
0.000000	0.064512	-16.134109
0.000000	0.064749	-16.230433
0.000000	0.064986	-16.148113
0.000000	0.065223	-16.110870
0.000000	0.065460	-15.990903
0.000000	0.065698	-15.660937
0.000000	0.065935	-15.247605
0.000000	0.066172	-15.017365
0.000000	0.066409	-14.635766
0.000000	0.066646	-14.489161
0.000000	0.066883	-14.609265
0.000000	0.067121	-14.159809
0.000000	0.067358	-14.357791
0.000000	0.067595	-14.505151
0.000000	0.067832	-14.587232
0.000000	0.068069	-14.955330
0.000000	0.068306	-15.111006
0.000000	0.068544	-14.904379
0.000000	0.068781	-15.177393
0.000000	0.069018	-15.091189
0.000000	0.069255	-15.236093
0.000000	0.069492	-15.004638
0.000000	0.069730	-15.229411
0.000000	0.069967	-15.297949
0.000000	0.070204	-15.049764
0.000000	0.070441	-14.822874
0.000000	0.070678	-14.372379
0.000000	0.070915	-13.947869
0.000000	0.071153	-13.335800
0.000000	0.071390	-12.814785
0.000000	0.071627	-12.555159
0.000000	0.071864	-12.839175
0.000000	0.072101	-13.075068
0.000000	0.072338	-12.879933
0.000000	0.072576	-12.731988
0.000000	0.072813	-12.897304
0.000000	0.073050	-13.272278
0.000000	0.073287	-13.730201
0.000000	0.073524	-13.763733
0.000000	0.073762	-14.199557
0.000000	0.073999	-14.429089
0.000000	0.074236	-14.669313
0.000000	0.074473	-14.908567
0.000000	0.074710	-15.014682
0.000000	0.074947	-14.857689
0.000000	0.075185	-14.925320
0.000000	0.075422	-15.230975
0.000000	0.075659	-15.401500
0.000000	0.075896	-15.165412
0.000000	0.076133	-15.109621
0.000000	0.076370	-14.869149
0.000000	0.076608	-14.916547
0.000000	0.076845	-14.518683
0.000000	0.077082	-14.146845
0.000000	0.077319	-13.578683
0.000000	0.077556	-13.084373
0.000000	0.077794	-12.707605
0.000000	0.078031	-12.975028
0.000000	0.078268	-12.943048
0.000000	0.078505	-12.601477
0.000000	0.078742	-12.813327
0.000000	0.078979	-12.996078
0.000000	0.079217	-13.499817
0.000000	0.079454	-13.820585
0.000000	0.079691	-13.920430
0.000000	0.079928	-13.653463
0.000000	0.080165	-14.106113
0.000000	0.080402	-14.192738
0.000000	0.080640	-14.362077
0.000000	0.080877	-13.992082
0.000000	0.081114	-13.918707
0.000000	0.081351	-13.673009
0.000000	0.081588	-13.738511
0.000000	0.081825	-13.267625
0.000000	0.082063	-13.096012
0.000000	0.082300	-12.874967
0.000000	0.082537	-12.600948
0.000000	0.082774	-12.397599
0.000000	0.083011	-11.784895
0.000000	0.083249	-11.371284
0.000000	0.083486	-11.287658
0.000000	0.083723	-11.004232
0.000000	0.083960	-10.636660
0.000000	0.084197	-9.489342
0.000000	0.084434	-8.090981
0.000000	0.084672	-5.303668
0.000000	0.084909	-0.862741
0.000000	0.085146	5.958820
0.000000	0.085383	15.282684
0.000000	0.085620	27.594578
0.000000	0.085857	41.979828
0.000000	0.086095	57.678375
0.000000	0.086332	68.847961
0.000000	0.086569	77.010422
0.000000	0.086806	83.097458
0.000000	0.087043	88.712326
0.000000	0.087281	94.851463
0.000000	0.087518	100.457458
0.000000	0.087755	105.774696
0.000000	0.087992	114.138977
0.000000	0.088229	125.027702
0.000000	0.088466	136.763412
0.000000	0.088704	147.840195
0.000000	0.088941	162.614059
0.000000	0.089178	184.349258
0.000000	0.089415	209.357376
0.000000	0.089652	235.110168
0.000000	0.089889	253.392670
0.000000	0.090127	258.263550
0.000000	0.090364	252.851776
0.000000	0.090601	239.982285
0.000000	0.090838	221.249115
0.000000	0.091075	203.451508
0.000000	0.091312	186.390106
0.000000	0.091550	176.587601
0.000000	0.091787	175.142242
0.000000	0.092024	180.378922
0.000000	0.092261	193.439682
0.000000	0.092498	211.620697
0.000000	0.092736	237.583160
0.000000	0.092973	271.265991
0.000000	0.093210	309.757050
0.000000	0.093447	345.579407
0.000000	0.093684	375.432526
0.000000	0.093921	400.557465
0.000000	0.094159	422.275299
0.000000	0.094396	438.086090
0.000000	0.094633	442.209595
0.000000	0.094870	436.060852
0.000000	0.095107	420.448425
0.000000	0.095344	395.233704
0.000000	0.095582	361.238403
0.000000	0.095819	323.649200
0.000000	0.096056	284.453918
0.000000	0.096293	243.171631
0.000000	0.096530	206.738998
0.000000	0.096768	184.879608
0.000000	0.097005	165.279602
0.000000	0.097242	151.066895
0.000000	0.097479	139.379471
0.000000	0.097716	129.866608
0.000000	0.097953	122.023521
0.000000	0.098191	115.510315
0.000000	0.098428	110.338844
0.000000	0.098665	105.931442
0.000000	0.098902	102.699654
0.000000	0.099139	99.999016
0.000000	0.099376	97.550278
0.000000	0.099614	95.591530
0.000000	0.099851	93.910019
0.000000	0.100088	92.304451
0.000000	0.100325	90.957886
0.000000	0.100562	89.835159
0.000000	0.100800	88.421326
0.000000	0.101037	87.545929
0.000000	0.101274	86.974098
0.000000	0.101511	86.201950
0.000000	0.101748	85.326553
0.000000	0.101985	84.713837
0.000000	0.102223	84.381439
0.000000	0.102460	83.974800
0.000000	0.102697	83.376350
0.000000	0.102934	83.092453
0.000000	0.103171	83.159195
0.000000	0.103408	83.470398
0.000000	0.103646	83.653526
0.000000	0.103883	83.809021
0.000000	0.104120	84.046616
0.000000	0.104357	84.353554
0.000000	0.104594	84.583923
0.000000	0.104831	84.944656
0.000000	0.105069	85.152214
0.000000	0.105306	85.153000
0.000000	0.105543	84.781990
0.000000	0.105780	84.379776
0.000000	0.106017	83.831047
0.000000	0.106255	83.151535
0.000000	0.106492	82.615311
0.000000	0.106729	81.896194
0.000000	0.106966	81.628288
0.000000	0.107203	81.474731
0.000000	0.107440	81.305107
0.000000	0.107678	80.857185
0.000000	0.107915	80.358017
0.000000	0.108152	79.809288
0.000000	0.108389	79.455017
0.000000	0.108626	79.045441
0.000000	0.108863	78.792572
0.000000	0.109101	78.290222
0.000000	0.109338	77.476425
0.000000	0.109575	76.416992
0.000000	0.109812	74.817429
0.000000	0.110049	73.592064
0.000000	0.110287	71.946152
0.000000	0.110524	69.619995
0.000000	0.110761	66.936470
0.000000	0.110998	63.600773
0.000000	0.111235	59.058659
0.000000	0.111472	53.639664
0.000000	0.111710	47.286285
0.000000	0.111947	40.049183
0.000000	0.112184	31.985926
0.000000	0.112421	24.125593
0.000000	0.112658	18.070198
0.000000	0.112895	14.673188
0.000000	0.113133	11.480938
0.000000	0.113370	8.290433
0.000000	0.113607	5.866719
0.000000	0.113844	3.898135
0.000000	0.114081	2.300973
0.000000	0.114318	1.379193
0.000000	0.114556	1.116566
0.000000	0.114793	1.419962
0.000000	0.115030	2.748523
0.000000	0.115267	5.277544
0.000000	0.115504	9.107178
0.000000	0.115742	14.713426
0.000000	0.115979	22.410799
0.000000	0.116216	32.396500
0.000000	0.116453	44.950657
0.000000	0.116690	59.842693
0.000000	0.116927	71.782768
0.000000	0.117165	82.410583
0.000000	0.117402	96.421028
0.000000	0.117639	111.969559
0.000000	0.117876	132.519989
0.000000	0.118113	158.793243
0.000000	0.118350	194.700684
0.000000	0.118588	242.463409
0.000000	0.118825	305.117645
0.000000	0.119062	381.636017
0.000000	0.119299	461.454956
0.000000	0.119536	530.835815
0.000000	0.119774	585.707397
0.000000	0.120011	629.074524
0.000000	0.120248	659.134399
0.000000	0.120485	677.787231
0.000000	0.120722	686.521301
0.000000	0.120959	684.670471
0.000000	0.121197	670.651489
0.000000	0.121434	641.668274
0.000000	0.121671	599.144104
0.000000	0.121908	545.369202
0.000000	0.122145	486.957031
0.000000	0.122382	441.507263
0.000000	0.122620	420.907318
0.000000	0.122857	399.479401
0.000000	0.123094	390.043335
0.000000	0.123331	378.723450
0.000000	0.123568	364.801117
0.000000	0.123806	350.336365
0.000000	0.124043	327.879669
0.000000	0.124280	294.562775
0.000000	0.124517	253.395630
0.000000	0.124754	216.806183
0.000000	0.124991	188.872635
0.000000	0.125229	172.598114
0.000000	0.125466	160.793320
0.000000	0.125703	149.980774
0.000000	0.125940	136.587753
0.000000	0.126177	121.837715
0.000000	0.126414	103.601280
0.000000	0.126652	83.590118
0.000000	0.126889	67.747437
0.000000	0.127126	55.357346
0.000000	0.127363	43.347431
0.000000	0.127600	33.607735
0.000000	0.127837	26.941835
0.000000	0.128075	21.454308
0.000000	0.128312	17.007189
0.000000	0.128549	13.530566
0.000000	0.128786	10.068408
0.000000	0.129023	7.715081
0.000000	0.129261	5.416434
0.000000	0.129498	3.917679
0.000000	0.129735	2.178628
0.000000	0.129972	0.734585
0.000000	0.130209	-0.553408
0.000000	0.130446	-1.689098
0.000000	0.130684	-2.297117
0.000000	0.130921	-2.728313
0.000000	0.131158	-2.993966
0.000000	0.131395	-2.867157
0.000000	0.131632	-3.100757
0.000000	0.131869	-3.004493
0.000000	0.132107	-3.075743
0.000000	0.132344	-3.098000
0.000000	0.132581	-3.207322
0.000000	0.132818	-2.936311
0.000000	0.133055	-3.034446
0.000000	0.133293	-2.938621
0.000000	0.133530	-3.034374
0.000000	0.133767	-3.835766
0.000000	0.134004	-4.129786
0.000000	0.134241	-4.477798
0.000000	0.134478	-4.982530
0.000000	0.134716	-4.885603
0.000000	0.134953	-5.364332
0.000000	0.135190	-5.440258
0.000000	0.135427	-5.314944
0.000000	0.135664	-5.097250
0.000000	0.135901	-4.788931
0.000000	0.136139	-4.519604
0.000000	0.136376	-4.423577
0.000000	0.136613	-4.022493
0.000000	0.136850	-3.679908
0.000000	0.137087	-3.292779
0.000000	0.137324	-3.118799
0.000000	0.137562	-2.686103
0.000000	0.137799	-2.725240
0.000000	0.138036	-2.398510
0.000000	0.138273	-2.176963
0.000000	0.138510	-1.947745
0.000000	0.138748	-1.957436
0.000000	0.138985	-1.602590
0.000000	0.139222	-1.485797
0.000000	0.139459	-1.383820
0.000000	0.139696	-1.302844
0.000000	0.139933	-1.249231
0.000000	0.140171	-1.350097
0.000000	0.140408	-1.365260
0.000000	0.140645	-1.531944
0.000000	0.140882	-1.484263
0.000000	0.141119	-1.698715
0.000000	0.141356	-1.446058
0.000000	0.141594	-1.926038
0.000000	0.141831	-2.051558
0.000000	0.142068	-1.905839
0.000000	0.142305	-1.721704
0.000000	0.142542	-1.753011
0.000000	0.142780	-1.526234
0.000000	0.143017	-1.649387
0.000000	0.143254	-1.404726
0.000000	0.143491	-1.509315
0.000000	0.143728	-1.482334
0.000000	0.143965	-1.548841
0.000000	0.144203	-1.213717
0.000000	0.144440	-0.954829
0.000000	0.144677	-0.671586
0.000000	0.144914	-0.625767
0.000000	0.145151	-0.716049
0.000000	0.145388	-0.582754
0.000000	0.145626	-0.467709
0.000000	0.145863	-0.382711
0.000000	0.146100	-0.698589
0.000000	0.146337	-0.802463
0.000000	0.146574	-0.902609
0.000000	0.146812	-0.854291
0.000000	0.147049	-0.636647
0.000000	0.147286	-0.730580
0.000000	0.147523	-0.294130
0.000000	0.147760	0.189260
0.000000	0.147997	0.078438
0.000000	0.148235	0.440974
0.000000	0.148472	-0.044281
0.000000	0.148709	0.323031
0.000000	0.148946	0.133676
0.000000	0.149183	0.598243
0.000000	0.149420	1.007682
0.000000	0.149658	1.577014
0.000000	0.149895	1.426252
0.000000	0.150132	1.737256
0.000000	0.150369	1.547860
0.000000	0.150606	1.692409
0.000000	0.150843	1.696220
0.000000	0.151081	1.790164
0.000000	0.151318	1.847074
0.000000	0.151555	1.612606
0.000000	0.151792	1.447379
0.000000	0.152029	1.126139
0.000000	0.152267	1.275139
0.000000	0.152504	0.828251
0.000000	0.152741	1.127408
0.000000	0.152978	0.996466
0.000000	0.153215	1.158512
0.000000	0.153452	1.388176
0.000000	0.153690	1.679120
0.000000	0.153927	1.892788
0.000000	0.154164	1.881008
0.000000	0.154401	2.471220
0.000000	0.154638	2.556279
0.000000	0.154875	2.336746
0.000000	0.155113	1.936914
0.000000	0.155350	1.632040
0.000000	0.155587	1.955260
0.000000	0.155824	1.968522
0.000000	0.156061	2.272217
0.000000	0.156299	2.509116
0.000000	0.156536	2.665050
0.000000	0.156773	2.849450
0.000000	0.157010	2.929284
0.000000	0.157247	3.128909
0.000000	0.157484	3.306777
0.000000	0.157722	3.307932
0.000000	0.157959	3.221923
0.000000	0.158196	3.033016
0.000000	0.158433	2.375237
0.000000	0.158670	1.753042
0.000000	0.158907	1.586806
0.000000	0.159145	1.443254
0.000000	0.159382	1.468209
0.000000	0.159619	1.562985
0.000000	0.159856	1.618959
0.000000	0.160093	1.767734
0.000000	0.160331	2.142518
0.000000	0.160568	2.501002
0.000000	0.160805	3.067279
0.000000	0.161042	3.328720
0.000000	0.161279	3.849161
0.000000	0.161516	3.990214
0.000000	0.161754	4.314482
0.000000	0.161991	3.830662
0.000000	0.162228	3.857478
0.000000	0.162465	3.580591
0.000000	0.162702	3.252395
0.000000	0.162939	3.146723
0.000000	0.163177	3.293548
0.000000	0.163414	3.215206
0.000000	0.163651	3.265180
0.000000	0.163888	3.198569
0.000000	0.164125	3.246505
0.000000	0.164362	3.282397
0.000000	0.164600	3.054031
0.000000	0.164837	2.926148
0.000000	0.165074	2.800763
0.000000	0.165311	2.700199
0.000000	0.165548	2.892129
0.000000	0.165786	2.909362
0.000000	0.166023	3.356333
0.000000	0.166260	3.501571
0.000000	0.166497	3.918625
0.000000	0.166734	4.222436
0.000000	0.166971	4.009832
0.000000	0.167209	4.106329
0.000000	0.167446	3.789691
0.000000	0.167683	3.779329
0.000000	0.167920	3.602648
0.000000	0.168157	3.740407
0.000000	0.168394	3.224436
0.000000	0.168632	3.020086
0.000000	0.168869	2.801259
0.000000	0.169106	2.712861
0.000000	0.169343	2.539425
0.000000	0.169580	2.668334
0.000000	0.169818	2.761399
0.000000	0.170055	3.067543
0.000000	0.170292	3.591964
0.000000	0.170529	3.837315
0.000000	0.170766	4.146232
0.000000	0.171003	4.516618
0.000000	0.171241	4.943591
0.000000	0.171478	5.053759
0.000000	0.171715	5.687852
0.000000	0.171952	5.999230
0.000000	0.172189	6.199980
0.000000	0.172426	6.642151
0.000000	0.172664	6.706133
0.000000	0.172901	6.849983
0.000000	0.173138	7.069196
0.000000	0.173375	6.871367
0.000000	0.173612	6.869283
0.000000	0.173849	6.631370
0.000000	0.174087	6.726028
0.000000	0.174324	7.060410
0.000000	0.174561	8.074080
0.000000	0.174798	9.651281
0.000000	0.175035	12.047246
0.000000	0.175273	15.847458
0.000000	0.175510	20.782650
0.000000	0.175747	27.203382
0.000000	0.175984	33.990135
0.000000	0.176221	40.991215
0.000000	0.176458	46.018703
0.000000	0.176696	43.156807
0.000000	0.176933	34.818703
0.000000	0.177170	29.691917
0.000000	0.177407	28.232956
0.000000	0.177644	27.498341
0.000000	0.177881	26.450171
0.000000	0.178119	25.539557
0.000000	0.178356	24.830046
0.000000	0.178593	24.222425
0.000000	0.178830	23.831457
0.000000	0.179067	23.275423
0.000000	0.179305	22.652124
0.000000	0.179542	22.200645
0.000000	0.179779	22.291826
0.000000	0.180016	22.070433
0.000000	0.180253	21.868618
0.000000	0.180490	21.557341
0.000000	0.180728	21.375124
0.000000	0.180965	21.325518
0.000000	0.181202	21.160725
0.000000	0.181439	21.235493
0.000000	0.181676	20.819771
0.000000	0.181913	20.757027
0.000000	0.182151	20.588160
0.000000	0.182388	20.687391
0.000000	0.182625	20.586611
0.000000	0.182862	20.654533
0.000000	0.183099	20.662825
0.000000	0.183337	21.219967
0.000000	0.183574	21.348593
0.000000	0.183811	21.614651
0.000000	0.184048	21.635586
0.000000	0.184285	21.749071
0.000000	0.184522	21.699211
0.000000	0.184760	21.589870
0.000000	0.184997	21.415615
0.000000	0.185234	21.177483
0.000000	0.185471	21.005798
0.000000	0.185708	20.794643
0.000000	0.185945	20.314423
0.000000	0.186183	20.312950
0.000000	0.186420	20.212414
0.000000	0.186657	20.374231
0.000000	0.186894	20.190870
0.000000	0.187131	20.379879
0.000000	0.187368	20.102596
0.000000	0.187606	20.084793
0.000000	0.187843	19.989822
0.000000	0.188080	20.437714
0.000000	0.188317	20.589319
0.000000	0.188554	20.908463
0.000000	0.188792	20.904345
0.000000	0.189029	21.293617
0.000000	0.189266	21.473869
0.000000	0.189503	21.547029
0.000000	0.189740	21.749382
0.000000	0.189977	22.076700
0.000000	0.190215	22.024277
0.000000	0.190452	22.050142
0.000000	0.190689	22.146929
0.000000	0.190926	22.057018
0.000000	0.191163	21.764465
0.000000	0.191400	21.392796
0.000000	0.191638	21.083708
0.000000	0.191875	20.743084
0.000000	0.192112	20.638546
0.000000	0.192349	20.673416
0.000000	0.192586	20.735334
0.000000	0.192824	20.339781
0.000000	0.193061	20.465567
0.000000	0.193298	20.538898
0.000000	0.193535	21.047670
0.000000	0.193772	21.144012
0.000000	0.194009	21.048967
0.000000	0.194247	21.496387
0.000000	0.194484	21.885757
0.000000	0.194721	22.426580
0.000000	0.194958	22.598259
0.000000	0.195195	22.358404
0.000000	0.195432	22.421816
0.000000	0.195670	22.311543
0.000000	0.195907	22.381880
0.000000	0.196144	22.023882
0.000000	0.196381	21.958086
0.000000	0.196618	21.595459
0.000000	0.196856	21.183359
0.000000	0.197093	21.235327
0.000000	0.197330	20.929821
0.000000	0.197567	20.878956
0.000000	0.197804	20.623796
0.000000	0.198041	20.784683
0.000000	0.198279	21.141296
0.000000	0.198516	21.445711
0.000000	0.198753	21.196789
0.000000	0.198990	21.483532
0.000000	0.199227	21.845644
0.000000	0.199464	22.269341
0.000000	0.199702	22.609304
0.000000	0.199939	22.834270
0.000000	0.200176	22.915817
0.000000	0.200413	22.952686
0.000000	0.200650	22.929306
0.000000	0.200887	22.954208
0.000000	0.201125	22.654648
0.000000	0.201362	22.390776
0.000000	0.201599	21.941481
0.000000	0.201836	21.698259
0.000000	0.202073	21.581968
0.000000	0.202311	21.502951
0.000000	0.202548	21.609127
0.000000	0.202785	21.680887
0.000000	0.203022	21.849813
0.000000	0.203259	22.123377
0.000000	0.203496	23.106129
0.000000	0.203734	23.200878
0.000000	0.203971	23.814327
0.000000	0.204208	23.617785
0.000000	0.204445	23.811823
0.000000	0.204682	24.309170
0.000000	0.204919	24.988617
0.000000	0.205157	25.457243
0.000000	0.205394	25.548834
0.000000	0.205631	25.717386
0.000000	0.205868	25.829304
0.000000	0.206105	25.742430
0.000000	0.206343	25.437742
0.000000	0.206580	25.516319
0.000000	0.206817	25.008959
0.000000	0.207054	24.751352
0.000000	0.207291	24.039667
0.000000	0.207528	23.743061
0.000000	0.207766	23.303608
0.000000	0.208003	22.992073
0.000000	0.208240	22.969097
0.000000	0.208477	22.900366
0.000000	0.208714	23.164425
0.000000	0.208951	23.290911
0.000000	0.209189	23.518274
0.000000	0.209426	23.847481
0.000000	0.209663	24.144176
0.000000	0.209900	24.989664
0.000000	0.210137	25.133755
0.000000	0.210374	25.483616
0.000000	0.210612	25.293983
0.000000	0.210849	25.155357
0.000000	0.211086	24.971186
0.000000	0.211323	24.888462
0.000000	0.211560	24.933443
0.000000	0.211798	25.241251
0.000000	0.212035	25.321983
0.000000	0.212272	25.393587
0.000000	0.212509	25.198032
0.000000	0.212746	25.206522
0.000000	0.212983	25.298225
0.000000	0.213221	25.098217
0.000000	0.213458	24.598932
0.000000	0.213695	24.428349
0.000000	0.213932	24.262371
0.000000	0.214169	24.119949
0.000000	0.214406	24.504690
0.000000	0.214644	24.454678
0.000000	0.214881	24.558443
0.000000	0.215118	24.584291
0.000000	0.215355	24.781029
0.000000	0.215592	24.795988
0.000000	0.215830	25.240288
0.000000	0.216067	25.517202
0.000000	0.216304	25.974361
0.000000	0.216541	26.238668
0.000000	0.216778	26.533913
0.000000	0.217015	26.730761
0.000000	0.217253	27.061562
0.000000	0.217490	27.274939
0.000000	0.217727	27.472643
0.000000	0.217964	27.516977
0.000000	0.218201	27.633053
0.000000	0.218438	27.443933
0.000000	0.218676	27.419296
0.000000	0.218913	27.318504
0.000000	0.219150	26.771429
0.000000	0.219387	26.514576
0.000000	0.219624	26.221111
0.000000	0.219862	25.912649
0.000000	0.220099	25.858730
0.000000	0.220336	25.965681
0.000000	0.220573	25.759968
0.000000	0.220810	25.857246
0.000000	0.221047	26.042250
0.000000	0.221285	26.321886
0.000000	0.221522	26.694778
0.000000	0.221759	27.150297
0.000000	0.221996	27.547607
0.000000	0.222233	27.861458
0.000000	0.222470	27.948463
0.000000	0.222708	28.400167
0.000000	0.222945	28.357582
0.000000	0.223182	28.760933
0.000000	0.223419	28.508696
0.000000	0.223656	28.661438
0.000000	0.223893	28.497107
0.000000	0.224131	28.245485
0.000000	0.224368	27.554049
0.000000	0.224605	27.540480
0.000000	0.224842	27.156031
0.000000	0.225079	27.373489
0.000000	0.225317	27.359463
0.000000	0.225554	26.972404
0.000000	0.225791	26.943533
0.000000	0.226028	26.814569
0.000000	0.226265	26.716036
0.000000	0.226502	26.787024
0.000000	0.226740	27.041637
0.000000	0.226977	27.114326
0.000000	0.227214	27.476625
0.000000	0.227451	27.633595
0.000000	0.227688	27.677464
0.000000	0.227925	28.078096
0.000000	0.228163	27.850662
0.000000	0.228400	27.816093
0.000000	0.228637	27.863560
0.000000	0.228874	27.625212
0.000000	0.229111	27.335981
0.000000	0.229349	27.490608
0.000000	0.229586	27.243935
0.000000	0.229823	27.062286
0.000000	0.230060	26.712221
0.000000	0.230297	26.449915
0.000000	0.230534	26.184698
0.000000	0.230772	26.070150
0.000000	0.231009	26.141991
0.000000	0.231246	26.060770
0.000000	0.231483	26.567772
0.000000	0.231720	26.946070
0.000000	0.231957	27.408909
0.000000	0.232195	27.810366
0.000000	0.232432	27.999529
0.000000	0.232669	28.197498
0.000000	0.232906	28.275597
0.000000	0.233143	28.591255
0.000000	0.233380	28.776318
0.000000	0.233618	28.687971
0.000000	0.233855	28.921009
0.000000	0.234092	28.746552
0.000000	0.234329	28.876953
0.000000	0.234566	28.348860
0.000000	0.234804	28.375206
0.000000	0.235041	28.143642
0.000000	0.235278	28.024542
0.000000	0.235515	28.041048
0.000000	0.235752	28.087591
0.000000	0.235989	28.051182
0.000000	0.236227	28.184383
0.000000	0.236464	28.380928
0.000000	0.236701	28.523474
0.000000	0.236938	28.855030
0.000000	0.237175	29.132496
0.000000	0.237412	29.584902
0.000000	0.237650	29.834085
0.000000	0.237887	30.221079
0.000000	0.238124	30.126234
0.000000	0.238361	30.381907
0.000000	0.238598	30.508230
0.000000	0.238836	30.727196
0.000000	0.239073	30.777220
0.000000	0.239310	30.631830
0.000000	0.239547	30.276371
0.000000	0.239784	30.320704
0.000000	0.240021	29.687532
0.000000	0.240259	29.473352
0.000000	0.240496	29.121153
0.000000	0.240733	29.026180
0.000000	0.240970	28.865406
0.000000	0.241207	29.029564
0.000000	0.241444	29.300175
0.000000	0.241682	29.551567
0.000000	0.241919	30.008476
0.000000	0.242156	30.525106
0.000000	0.242393	30.819284
0.000000	0.242630	30.854364
0.000000	0.242868	30.617483
0.000000	0.243105	30.728514
0.000000	0.243342	30.729431
0.000000	0.243579	30.988241
0.000000	0.243816	31.387833
0.000000	0.244053	31.547365
0.000000	0.244291	31.443712
0.000000	0.244528	31.194811
0.000000	0.244765	31.302105
0.000000	0.245002	31.542324
0.000000	0.245239	31.664207
0.000000	0.245476	31.526514
0.000000	0.245714	31.480345
0.000000	0.245951	31.524879
0.000000	0.246188	31.529083
0.000000	0.246425	31.236277
0.000000	0.246662	31.008450
0.000000	0.246900	30.749111
0.000000	0.247137	30.610668
0.000000	0.247374	30.268549
0.000000	0.247611	30.490726
0.000000	0.247848	30.838547
0.000000	0.248085	31.317936
0.000000	0.248323	31.798878
0.000000	0.248560	32.259041
0.000000	0.248797	32.915478
0.000000	0.249034	33.132046
0.000000	0.249271	33.722725
0.000000	0.249508	33.705788
0.000000	0.249746	34.026718
0.000000	0.249983	33.844875
0.000000	0.250220	34.366768
0.000000	0.250457	34.393421
0.000000	0.250694	34.628868
0.000000	0.250931	34.351582
0.000000	0.251169	34.413242
0.000000	0.251406	34.237816
0.000000	0.251643	34.562771
0.000000	0.251880	34.794018
0.000000	0.252117	34.784328
0.000000	0.252355	34.874336
0.000000	0.252592	34.928318
0.000000	0.252829	34.801399
0.000000	0.253066	34.474392
0.000000	0.253303	34.309910
0.000000	0.253540	33.958927
0.000000	0.253778	33.434788
0.000000	0.254015	33.257519
0.000000	0.254252	33.231289
0.000000	0.254489	33.016857
0.000000	0.254726	33.239239
0.000000	0.254963	33.435966
0.000000	0.255201	33.720131
0.000000	0.255438	34.080742
0.000000	0.255675	34.498230
0.000000	0.255912	34.460373
0.000000	0.256149	34.914501
0.000000	0.256387	34.768074
0.000000	0.256624	35.089996
0.000000	0.256861	35.162193
0.000000	0.257098	35.210732
0.000000	0.257335	34.992146
0.000000	0.257572	35.360435
0.000000	0.257810	35.114246
0.000000	0.258047	35.204788
0.000000	0.258284	35.160244
0.000000	0.258521	35.093323
0.000000	0.258758	35.003139
0.000000	0.258995	35.134571
0.000000	0.259233	34.884430
0.000000	0.259470	34.737072
0.000000	0.259707	34.476482
0.000000	0.259944	34.613125
0.000000	0.260181	34.933517
0.000000	0.260418	34.953102
0.000000	0.260656	35.149090
0.000000	0.260893	35.406563
0.000000	0.261130	35.715546
0.000000	0.261367	36.056793
0.000000	0.261604	36.160427
0.000000	0.261842	36.484615
0.000000	0.262079	36.286983
0.000000	0.262316	36.276825
0.000000	0.262553	36.105595
0.000000	0.262790	36.023327
0.000000	0.263027	35.925041
0.000000	0.263265	36.062908
0.000000	0.263502	35.956329
0.000000	0.263739	35.959999
0.000000	0.263976	35.956406
0.000000	0.264213	35.698387
0.000000	0.264450	35.914021
0.000000	0.264688	35.643116
0.000000	0.264925	35.602444
0.000000	0.265162	35.692696
0.000000	0.265399	35.683361
0.000000	0.265636	35.586918
0.000000	0.265874	35.550529
0.000000	0.266111	35.849178
0.000000	0.266348	36.381615
0.000000	0.266585	36.770203
0.000000	0.266822	37.464241
0.000000	0.267059	37.696869
0.000000	0.267297	38.141258
0.000000	0.267534	37.799412
0.000000	0.267771	37.858654
0.000000	0.268008	37.491936
0.000000	0.268245	37.430111
0.000000	0.268482	37.454945
0.000000	0.268720	37.445709
0.000000	0.268957	37.152569
0.000000	0.269194	37.181828
0.000000	0.269431	36.699295
0.000000	0.269668	36.558655
0.000000	0.269906	36.553383
0.000000	0.270143	36.455109
0.000000	0.270380	36.514988
0.000000	0.270617	36.625412
0.000000	0.270854	36.547009
0.000000	0.271091	37.012619
0.000000	0.271329	37.185253
0.000000	0.271566	37.535610
0.000000	0.271803	37.340046
0.000000	0.272040	37.935276
0.000000	0.272277	38.374748
0.000000	0.272514	38.748669
0.000000	0.272752	39.150631
0.000000	0.272989	39.549961
0.000000	0.273226	39.666645
0.000000	0.273463	39.586952
0.000000	0.273700	39.541546
0.000000	0.273937	39.291927
0.000000	0.274175	38.968102
0.000000	0.274412	38.716690
0.000000	0.274649	38.566349
0.000000	0.274886	38.658634
0.000000	0.275123	38.636711
0.000000	0.275361	38.369820
0.000000	0.275598	38.467255
0.000000	0.275835	38.583252
0.000000	0.276072	38.232544
0.000000	0.276309	38.276184
0.000000	0.276546	38.268887
0.000000	0.276784	38.711376
0.000000	0.277021	39.127605
0.000000	0.277258	39.615173
0.000000	0.277495	39.660694
0.000000	0.277732	40.083683
0.000000	0.277969	40.268368
0.000000	0.278207	40.425358
0.000000	0.278444	40.294571
0.000000	0.278681	40.350399
0.000000	0.278918	40.357391
0.000000	0.279155	40.192760
0.000000	0.279393	39.862686
0.000000	0.279630	39.751335
0.000000	0.279867	39.641350
0.000000	0.280104	39.903915
0.000000	0.280341	39.930191
0.000000	0.280578	39.694519
0.000000	0.280816	39.676647
0.000000	0.281053	39.524338
0.000000	0.281290	39.362827
0.000000	0.281527	39.330780
0.000000	0.281764	39.204491
0.000000	0.282001	39.361240
0.000000	0.282239	39.573872
0.000000	0.282476	39.716579
0.000000	0.282713	40.024734
0.000000	0.282950	39.885448
0.000000	0.283187	40.380035
0.000000	0.283424	40.424622
0.000000	0.283662	40.718807
0.000000	0.283899	40.650154
0.000000	0.284136	41.048679
0.000000	0.284373	40.694328
0.000000	0.284610	41.014229
0.000000	0.284848	40.803944
0.000000	0.285085	40.764824
0.000000	0.285322	40.175369
0.000000	0.285559	40.133690
0.000000	0.285796	39.826908
0.000000	0.286033	39.747448
0.000000	0.286271	39.676811
0.000000	0.286508	39.506401
0.000000	0.286745	39.496170
0.000000	0.286982	39.427700
0.000000	0.287219	39.925148
0.000000	0.287456	40.032227
0.000000	0.287694	40.339298
0.000000	0.287931	40.731586
0.000000	0.288168	41.201340
0.000000	0.288405	41.489956
0.000000	0.288642	41.819092
0.000000	0.288880	42.175556
0.000000	0.289117	42.661198
0.000000	0.289354	42.763931
0.000000	0.289591	42.814545
0.000000	0.289828	42.680046
0.000000	0.290065	42.714355
0.000000	0.290303	42.669888
0.000000	0.290540	42.406971
0.000000	0.290777	42.035690
0.000000	0.291014	41.562103
0.000000	0.291251	41.125996
0.000000	0.291488	40.757271
0.000000	0.291726	40.244808
0.000000	0.291963	40.108173
0.000000	0.292200	40.025822
0.000000	0.292437	40.017982
0.000000	0.292674	40.102276
0.000000	0.292911	40.413109
0.000000	0.293149	40.590763
0.000000	0.293386	41.234444
0.000000	0.293623	41.489769
0.000000	0.293860	41.812092
0.000000	0.294097	42.316788
0.000000	0.294335	42.625370
0.000000	0.294572	43.076321
0.000000	0.294809	43.288712
0.000000	0.295046	43.602509
0.000000	0.295283	43.520908
0.000000	0.295520	43.758739
0.000000	0.295758	43.594234
0.000000	0.295995	43.745075
0.000000	0.296232	43.492676
0.000000	0.296469	43.681324
0.000000	0.296706	43.478477
0.000000	0.296943	43.245205
0.000000	0.297181	43.130047
0.000000	0.297418	43.164036
0.000000	0.297655	43.248070
0.000000	0.297892	43.392040
0.000000	0.298129	43.597385
0.000000	0.298367	44.098831
0.000000	0.298604	44.147541
0.000000	0.298841	44.314507
0.000000	0.299078	44.472294
0.000000	0.299315	44.490871
0.000000	0.299552	44.370159
0.000000	0.299790	44.368843
0.000000	0.300027	44.146358
0.000000	0.300264	44.810066
0.000000	0.300501	44.791000
0.000000	0.300738	45.253777
0.000000	0.300975	45.208782
0.000000	0.301213	45.215729
0.000000	0.301450	44.773491
0.000000	0.301687	44.721016
0.000000	0.301924	44.102982
0.000000	0.302161	43.890011
0.000000	0.302399	43.628551
0.000000	0.302636	43.202660
0.000000	0.302873	42.864861
0.000000	0.303110	43.000420
0.000000	0.303347	42.529560
0.000000	0.303584	42.297913
0.000000	0.303822	41.981316
0.000000	0.304059	42.220181
0.000000	0.304296	42.324234
0.000000	0.304533	42.421867
0.000000	0.304770	43.016270
0.000000	0.305007	43.632858
0.000000	0.305245	44.003067
0.000000	0.305482	44.582317
0.000000	0.305719	45.225449
0.000000	0.305956	45.644451
0.000000	0.306193	46.031223
0.000000	0.306430	46.228100
0.000000	0.306668	45.840626
0.000000	0.306905	45.710506
0.000000	0.307142	45.379276
0.000000	0.307379	45.586922
0.000000	0.307616	45.133785
0.000000	0.307854	45.097130
0.000000	0.308091	44.647961
0.000000	0.308328	44.635426
0.000000	0.308565	44.110451
0.000000	0.308802	43.925327
0.000000	0.309039	43.628998
0.000000	0.309277	43.968338
0.000000	0.309514	43.630424
0.000000	0.309751	43.702724
0.000000	0.309988	43.616085
0.000000	0.310225	44.113811
0.000000	0.310462	44.484619
0.000000	0.310700	44.949806
0.000000	0.310937	45.249977
0.000000	0.311174	45.849468
0.000000	0.311411	46.127136
0.000000	0.311648	46.174538
0.000000	0.311886	46.593014
0.000000	0.312123	46.901436
0.000000	0.312360	47.202335
0.000000	0.312597	47.118538
0.000000	0.312834	47.247139
0.000000	0.313071	47.232082
0.000000	0.313309	47.549866
0.000000	0.313546	47.341316
0.000000	0.313783	47.551117
0.000000	0.314020	47.090157
0.000000	0.314257	46.918430
0.000000	0.314494	46.463146
0.000000	0.314732	46.355202
0.000000	0.314969	46.393986
0.000000	0.315206	46.235264
0.000000	0.315443	46.501064
0.000000	0.315680	46.608547
0.000000	0.315917	46.921471
0.000000	0.316155	47.082848
0.000000	0.316392	47.572933
0.000000	0.316629	48.147373
0.000000	0.316866	48.292347
0.000000	0.317103	48.824684
0.000000	0.317341	49.000156
0.000000	0.317578	49.261326
0.000000	0.317815	49.217358
0.000000	0.318052	49.444614
0.000000	0.318289	48.958801
0.000000	0.318526	48.714813
0.000000	0.318764	48.140766
0.000000	0.319001	47.753666
0.000000	0.319238	47.732029
0.000000	0.319475	47.390148
0.000000	0.319712	47.600014
0.000000	0.319950	47.909626
0.000000	0.320187	48.068722
0.000000	0.320424	48.548767
0.000000	0.320661	48.734016
0.000000	0.320898	48.963444
0.000000	0.321135	49.109531
0.000000	0.321373	49.527988
0.000000	0.321610	49.602394
0.000000	0.321847	50.035007
0.000000	0.322084	50.086166
0.000000	0.322321	50.088287
0.000000	0.322558	50.156586
0.000000	0.322796	49.801693
0.000000	0.323033	49.627571
0.000000	0.323270	49.655972
0.000000	0.323507	49.528828
0.000000	0.323744	49.360996
0.000000	0.323981	49.033588
0.000000	0.324219	48.794479
0.000000	0.324456	48.777637
0.000000	0.324693	48.622143
0.000000	0.324930	48.563953
0.000000	0.325167	48.124039
0.000000	0.325405	48.044266
0.000000	0.325642	47.637657
0.000000	0.325879	48.025093
0.000000	0.326116	48.034679
0.000000	0.326353	48.389301
0.000000	0.326590	48.858925
0.000000	0.326828	49.429966
0.000000	0.327065	49.834969
0.000000	0.327302	50.042107
0.000000	0.327539	50.272171
0.000000	0.327776	50.754631
0.000000	0.328013	51.225536
0.000000	0.328251	51.160225
0.000000	0.328488	50.891933
0.000000	0.328725	50.915459
0.000000	0.328962	50.765781
0.000000	0.329199	50.689335
0.000000	0.329437	50.333065
0.000000	0.329674	50.309608
0.000000	0.329911	50.392323
0.000000	0.330148	50.574276
0.000000	0.330385	49.872059
0.000000	0.330622	49.741665
0.000000	0.330860	49.511482
0.000000	0.331097	49.692963
0.000000	0.331334	49.586517
0.000000	0.331571	50.047672
0.000000	0.331808	50.364681
0.000000	0.332045	50.761021
0.000000	0.332283	50.860374
0.000000	0.332520	51.254635
0.000000	0.332757	51.577518
0.000000	0.332994	52.048737
0.000000	0.333231	52.282562
0.000000	0.333468	52.495213
0.000000	0.333706	52.315044
0.000000	0.333943	52.473686
0.000000	0.334180	52.512608
0.000000	0.334417	52.558323
0.000000	0.334654	52.739983
0.000000	0.334892	53.055702
0.000000	0.335129	53.120651
0.000000	0.335366	53.389267
0.000000	0.335603	52.871349
0.000000	0.335840	53.127060
0.000000	0.336077	52.730331
0.000000	0.336315	52.039635
0.000000	0.336552	52.192486
0.000000	0.336789	52.149792
0.000000	0.337026	52.516785
0.000000	0.337263	52.446049
0.000000	0.337500	52.645607
0.000000	0.337738	52.635002
0.000000	0.337975	52.892338
0.000000	0.338212	52.815796
0.000000	0.338449	53.006294
0.000000	0.338686	53.112495
0.000000	0.338924	53.372818
0.000000	0.339161	53.785156
0.000000	0.339398	53.725746
0.000000	0.339635	53.898705
0.000000	0.339872	53.816525
0.000000	0.340109	53.944469
0.000000	0.340347	54.271709
0.000000	0.340584	54.163296
0.000000	0.340821	53.464760
0.000000	0.341058	53.033878
0.000000	0.341295	52.919254
0.000000	0.341532	52.543560
0.000000	0.341770	52.526974
0.000000	0.342007	52.287739
0.000000	0.342244	52.437416
0.000000	0.342481	52.262123
0.000000	0.342718	52.363762
0.000000	0.342955	52.393410
0.000000	0.343193	52.595089
0.000000	0.343430	52.488556
0.000000	0.343667	52.922390
0.000000	0.343904	53.178978
0.000000	0.344141	53.475521
0.000000	0.344379	53.549320
0.000000	0.344616	53.738495
0.000000	0.344853	54.024265
0.000000	0.345090	54.132828
0.000000	0.345327	53.664291
0.000000	0.345564	53.576996
0.000000	0.345802	53.047127
0.000000	0.346039	52.816280
0.000000	0.346276	52.442482
0.000000	0.346513	52.319256
0.000000	0.346750	52.362675
0.000000	0.346987	52.471745
0.000000	0.347225	52.535549
0.000000	0.347462	52.806992
0.000000	0.347699	53.057945
0.000000	0.347936	53.415230
0.000000	0.348173	53.886635
0.000000	0.348411	54.348934
0.000000	0.348648	54.908669
0.000000	0.348885	55.540813
0.000000	0.349122	56.202080
0.000000	0.349359	56.469669
0.000000	0.349596	56.767666
0.000000	0.349834	56.329159
0.000000	0.350071	56.217270
0.000000	0.350308	55.599564
0.000000	0.350545	55.209675
0.000000	0.350782	54.599091
0.000000	0.351019	54.523602
0.000000	0.351257	53.928341
0.000000	0.351494	53.676899
0.000000	0.351731	53.454159
0.000000	0.351968	53.169331
0.000000	0.352205	53.218243
0.000000	0.352443	53.632469
0.000000	0.352680	54.051723
0.000000	0.352917	54.333328
0.000000	0.353154	54.822147
0.000000	0.353391	55.020664
0.000000	0.353628	55.393383
0.000000	0.353866	55.814087
0.000000	0.354103	56.142029
0.000000	0.354340	56.473362
0.000000	0.354577	56.541084
0.000000	0.354814	56.927250
0.000000	0.355051	56.767216
0.000000	0.355289	56.637615
0.000000	0.355526	56.421776
0.000000	0.355763	56.123672
0.000000	0.356000	55.997585
0.000000	0.356237	55.573318
0.000000	0.356474	55.345871
0.000000	0.356712	55.222813
0.000000	0.356949	54.857494
0.000000	0.357186	54.874546
0.000000	0.357423	54.699333
0.000000	0.357660	54.952587
0.000000	0.357898	55.051208
0.000000	0.358135	55.115589
0.000000	0.358372	55.641163
0.000000	0.358609	56.026482
0.000000	0.358846	56.491066
0.000000	0.359083	56.899426
0.000000	0.359321	57.235065
0.000000	0.359558	57.487484
0.000000	0.359795	57.772205
0.000000	0.360032	58.205032
0.000000	0.360269	58.525089
0.000000	0.360506	58.938976
0.000000	0.360744	58.921722
0.000000	0.360981	58.912979
0.000000	0.361218	58.407467
0.000000	0.361455	58.366711
0.000000	0.361692	57.601379
0.000000	0.361930	56.974052
0.000000	0.362167	56.429939
0.000000	0.362404	56.516846
0.000000	0.362641	56.313309
0.000000	0.362878	56.436260
0.000000	0.363115	56.663906
0.000000	0.363353	56.990662
0.000000	0.363590	57.400581
0.000000	0.363827	57.505680
0.000000	0.364064	57.889847
0.000000	0.364301	57.820225
0.000000	0.364538	58.131138
0.000000	0.364776	58.467754
0.000000	0.365013	58.569168
0.000000	0.365250	58.657822
0.000000	0.365487	58.847122
0.000000	0.365724	59.127064
0.000000	0.365961	58.628784
0.000000	0.366199	58.795036
0.000000	0.366436	58.441471
0.000000	0.366673	58.533710
0.000000	0.366910	58.245911
0.000000	0.367147	58.185970
0.000000	0.367385	58.256931
0.000000	0.367622	58.103378
0.000000	0.367859	58.092834
0.000000	0.368096	58.119831
0.000000	0.368333	58.555431
0.000000	0.368570	58.428814
0.000000	0.368808	58.695263
0.000000	0.369045	58.767952
0.000000	0.369282	59.011650
0.000000	0.369519	59.073906
0.000000	0.369756	59.562412
0.000000	0.369993	59.872261
0.000000	0.370231	60.460327
0.000000	0.370468	60.695351
0.000000	0.370705	60.781048
0.000000	0.370942	60.460579
0.000000	0.371179	60.951221
0.000000	0.371417	60.695866
0.000000	0.371654	60.887577
0.000000	0.371891	60.577621
0.000000	0.372128	60.614391
0.000000	0.372365	60.780094
0.000000	0.372602	60.830215
0.000000	0.372840	60.876221
0.000000	0.373077	60.673119
0.000000	0.373314	60.953308
0.000000	0.373551	60.641380
0.000000	0.373788	60.826977
0.000000	0.374025	60.814983
0.000000	0.374263	61.219604
0.000000	0.374500	61.329800
0.000000	0.374737	61.381882
0.000000	0.374974	61.871883
0.000000	0.375211	62.316872
0.000000	0.375449	62.805729
0.000000	0.375686	63.181599
0.000000	0.375923	63.161957
0.000000	0.376160	63.204872
0.000000	0.376397	63.187145
0.000000	0.376634	62.981354
0.000000	0.376872	62.584000
0.000000	0.377109	62.974007
0.000000	0.377346	62.580399
0.000000	0.377583	62.462120
0.000000	0.377820	61.787510
0.000000	0.378057	61.419403
0.000000	0.378295	61.165432
0.000000	0.378532	61.056614
0.000000	0.378769	60.870621
0.000000	0.379006	61.224922
0.000000	0.379243	61.277798
0.000000	0.379481	61.372025
0.000000	0.379718	61.388454
0.000000	0.379955	61.332207
0.000000	0.380192	61.581360
0.000000	0.380429	62.150845
0.000000	0.380666	62.177601
0.000000	0.380904	62.599575
0.000000	0.381141	62.922623
0.000000	0.381378	63.231224
0.000000	0.381615	63.251827
0.000000	0.381852	62.960388
0.000000	0.382089	62.844639
0.000000	0.382327	62.562382
0.000000	0.382564	62.733215
0.000000	0.382801	62.522816
0.000000	0.383038	62.526421
0.000000	0.383275	62.267231
0.000000	0.383512	62.351376
0.000000	0.383750	62.065559
0.000000	0.383987	62.019855
0.000000	0.384224	61.881344
0.000000	0.384461	61.916492
0.000000	0.384698	62.158394
0.000000	0.384936	62.264271
0.000000	0.385173	62.850304
0.000000	0.385410	63.439724
0.000000	0.385647	63.882568
0.000000	0.385884	64.265518
0.000000	0.386121	64.920692
0.000000	0.386359	65.202286
0.000000	0.386596	65.296303
0.000000	0.386833	65.292847
0.000000	0.387070	65.176491
0.000000	0.387307	64.578918
0.000000	0.387544	64.485184
0.000000	0.387782	63.965427
0.000000	0.388019	63.761730
0.000000	0.388256	63.545395
0.000000	0.388493	63.694118
0.000000	0.388730	63.367268
0.000000	0.388968	63.286865
0.000000	0.389205	63.236385
0.000000	0.389442	63.109013
0.000000	0.389679	63.164715
0.000000	0.389916	63.425125
0.000000	0.390153	63.897598
0.000000	0.390391	64.086571
0.000000	0.390628	64.334412
0.000000	0.390865	64.757813
0.000000	0.391102	65.103584
0.000000	0.391339	65.352547
0.000000	0.391576	65.616158
0.000000	0.391814	65.649605
0.000000	0.392051	65.815659
0.000000	0.392288	66.242546
0.000000	0.392525	66.308846
0.000000	0.392762	66.706345
0.000000	0.393000	66.803764
0.000000	0.393237	66.678070
0.000000	0.393474	65.944847
0.000000	0.393711	65.826447
0.000000	0.393948	65.277412
0.000000	0.394185	65.044647
0.000000	0.394423	64.689430
0.000000	0.394660	64.606133
0.000000	0.394897	64.709763
0.000000	0.395134	64.897377
0.000000	0.395371	65.056259
0.000000	0.395608	65.194069
0.000000	0.395846	65.688660
0.000000	0.396083	65.943741
0.000000	0.396320	66.552963
0.000000	0.396557	67.264587
0.000000	0.396794	67.916145
0.000000	0.397031	68.333221
0.000000	0.397269	68.467049
0.000000	0.397506	68.531219
0.000000	0.397743	68.518387
0.000000	0.397980	68.306976
0.000000	0.398217	68.268456
0.000000	0.398455	68.053528
0.000000	0.398692	68.027184
0.000000	0.398929	67.951584
0.000000	0.399166	67.695412
0.000000	0.399403	67.497803
0.000000	0.399640	67.006134
0.000000	0.399878	66.724358
0.000000	0.400115	66.695824
0.000000	0.400352	66.224998
0.000000	0.400589	66.431267
0.000000	0.400826	66.757660
0.000000	0.401063	67.209427
0.000000	0.401301	67.417320
0.000000	0.401538	67.854706
0.000000	0.401775	68.519012
0.000000	0.402012	69.142303
0.000000	0.402249	69.314522
0.000000	0.402487	69.842354
0.000000	0.402724	69.974037
0.000000	0.402961	70.271652
0.000000	0.403198	69.861824
0.000000	0.403435	69.811081
0.000000	0.403672	69.284470
0.000000	0.403910	69.128525
0.000000	0.404147	68.636993
0.000000	0.404384	68.175728
0.000000	0.404621	67.890915
0.000000	0.404858	67.442497
0.000000	0.405095	67.093613
0.000000	0.405333	66.637726
0.000000	0.405570	66.598228
0.000000	0.405807	66.656013
0.000000	0.406044	66.953247
0.000000	0.406281	67.017166
0.000000	0.406518	67.575676
0.000000	0.406756	68.148666
0.000000	0.406993	68.582092
0.000000	0.407230	69.202362
0.000000	0.407467	69.608833
0.000000	0.407704	69.994438
0.000000	0.407942	69.834816
0.000000	0.408179	69.947533
0.000000	0.408416	69.724266
0.000000	0.408653	69.635719
0.000000	0.408890	69.324890
0.000000	0.409127	69.039688
0.000000	0.409365	68.317543
0.000000	0.409602	68.159592
0.000000	0.409839	67.889290
0.000000	0.410076	68.007668
0.000000	0.410313	67.802681
0.000000	0.410550	67.998695
0.000000	0.410788	68.004326
0.000000	0.411025	67.937881
0.000000	0.411262	68.057594
0.000000	0.411499	68.141281
0.000000	0.411736	68.805473
0.000000	0.411974	69.081520
0.000000	0.412211	69.543434
0.000000	0.412448	69.937019
0.000000	0.412685	70.239326
0.000000	0.412922	70.433472
0.000000	0.413159	70.753258
0.000000	0.413397	70.829597
0.000000	0.413634	71.012787
0.000000	0.413871	71.297516
0.000000	0.414108	71.298203
0.000000	0.414345	71.347496
0.000000	0.414582	71.062660
0.000000	0.414820	71.032967
0.000000	0.415057	70.534775
0.000000	0.415294	69.932930
0.000000	0.415531	69.388405
0.000000	0.415768	69.073166
0.000000	0.416005	69.276558
0.000000	0.416243	68.930069
0.000000	0.416480	69.121841
0.000000	0.416717	69.146713
0.000000	0.416954	69.480690
0.000000	0.417191	69.638260
0.000000	0.417429	69.606445
0.000000	0.417666	70.000870
0.000000	0.417903	70.116585
0.000000	0.418140	70.688347
0.000000	0.418377	70.888756
0.000000	0.418614	71.564102
0.000000	0.418852	72.237320
0.000000	0.419089	72.753265
0.000000	0.419326	73.553558
0.000000	0.419563	74.227066
0.000000	0.419800	74.461914
0.000000	0.420037	73.958160
0.000000	0.420275	73.545906
0.000000	0.420512	73.616119
0.000000	0.420749	73.331520
0.000000	0.420986	72.918907
0.000000	0.421223	72.267036
0.000000	0.421461	72.131767
0.000000	0.421698	71.099266
0.000000	0.421935	70.896759
0.000000	0.422172	70.756165
0.000000	0.422409	70.829124
0.000000	0.422646	70.897568
0.000000	0.422884	71.336624
0.000000	0.423121	71.543465
0.000000	0.423358	71.982086
0.000000	0.423595	72.637527
0.000000	0.423832	72.984619
0.000000	0.424069	73.453491
0.000000	0.424307	73.274132
0.000000	0.424544	73.495918
0.000000	0.424781	73.385422
0.000000	0.425018	73.161812
0.000000	0.425255	72.586212
0.000000	0.425492	72.285576
0.000000	0.425730	71.815041
0.000000	0.425967	71.805695
0.000000	0.426204	71.678322
0.000000	0.426441	71.553680
0.000000	0.426678	71.442688
0.000000	0.426916	71.363174
0.000000	0.427153	71.096733
0.000000	0.427390	71.281860
0.000000	0.427627	71.596405
0.000000	0.427864	72.295883
0.000000	0.428101	72.772903
0.000000	0.428339	73.246803
0.000000	0.428576	73.950333
0.000000	0.428813	74.381653
0.000000	0.429050	74.992981
0.000000	0.429287	75.638611
0.000000	0.429524	76.276291
0.000000	0.429762	76.127655
0.000000	0.429999	76.241798
0.000000	0.430236	76.134254
0.000000	0.430473	76.152992
0.000000	0.430710	75.684837
0.000000	0.430948	75.448792
0.000000	0.431185	74.735657
0.000000	0.431422	74.528625
0.000000	0.431659	73.896492
0.000000	0.431896	73.707008
0.000000	0.432133	73.157173
0.000000	0.432371	72.883080
0.000000	0.432608	73.061775
0.000000	0.432845	73.122574
0.000000	0.433082	73.318909
0.000000	0.433319	73.911880
0.000000	0.433556	74.542534
0.000000	0.433794	75.067543
0.000000	0.434031	75.582245
0.000000	0.434268	76.182922
0.000000	0.434505	76.712944
0.000000	0.434742	77.486076
0.000000	0.434979	77.715858
0.000000	0.435217	77.572296
0.000000	0.435454	77.508102
0.000000	0.435691	76.787567
0.000000	0.435928	76.259956
0.000000	0.436165	75.847977
0.000000	0.436403	75.342209
0.000000	0.436640	74.893654
0.000000	0.436877	74.295662
0.000000	0.437114	74.189896
0.000000	0.437351	74.006821
0.000000	0.437588	73.872948
0.000000	0.437826	74.163269
0.000000	0.438063	73.911263
0.000000	0.438300	74.076447
0.000000	0.438537	74.197014
0.000000	0.438774	74.274040
0.000000	0.439011	74.678886
0.000000	0.439249	75.175819
0.000000	0.439486	75.383949
0.000000	0.439723	75.767189
0.000000	0.439960	76.195305
0.000000	0.440197	76.521065
0.000000	0.440435	76.833580
0.000000	0.440672	76.738968
0.000000	0.440909	77.061951
0.000000	0.441146	76.706245
0.000000	0.441383	76.623009
0.000000	0.441620	76.229279
0.000000	0.441858	76.267403
0.000000	0.442095	75.675117
0.000000	0.442332	75.798882
0.000000	0.442569	75.832657
0.000000	0.442806	75.775009
0.000000	0.443043	75.876404
0.000000	0.443281	75.787224
0.000000	0.443518	76.124733
0.000000	0.443755	76.180168
0.000000	0.443992	76.678078
0.000000	0.444229	76.897186
0.000000	0.444467	77.300362
0.000000	0.444704	77.753555
0.000000	0.444941	78.104141
0.000000	0.445178	78.436295
0.000000	0.445415	78.353531
0.000000	0.445652	78.315643
0.000000	0.445890	77.959167
0.000000	0.446127	78.136093
0.000000	0.446364	77.769295
0.000000	0.446601	77.573616
0.000000	0.446838	77.447357
0.000000	0.447075	76.911949
0.000000	0.447313	76.947182
0.000000	0.447550	76.611816
0.000000	0.447787	76.514114
0.000000	0.448024	76.318306
0.000000	0.448261	76.410698
0.000000	0.448498	76.337852
0.000000	0.448736	76.362160
0.000000	0.448973	76.877022
0.000000	0.449210	77.408478
0.000000	0.449447	78.048958
0.000000	0.449684	78.515205
0.000000	0.449922	79.119568
0.000000	0.450159	78.965736
0.000000	0.450396	79.221542
0.000000	0.450633	79.159348
0.000000	0.450870	78.881813
0.000000	0.451107	78.639511
0.000000	0.451345	78.455437
0.000000	0.451582	78.105637
0.000000	0.451819	78.212738
0.000000	0.452056	78.189980
0.000000	0.452293	77.787323
0.000000	0.452531	77.742554
0.000000	0.452768	77.482018
0.000000	0.453005	77.750130
0.000000	0.453242	77.721619
0.000000	0.453479	77.996216
0.000000	0.453716	77.971375
0.000000	0.453954	78.481010
0.000000	0.454191	78.790131
0.000000	0.454428	79.102158
0.000000	0.454665	78.785782
0.000000	0.454902	78.678093
0.000000	0.455139	78.930565
0.000000	0.455377	79.072205
0.000000	0.455614	78.852173
0.000000	0.455851	79.121712
0.000000	0.456088	79.044266
0.000000	0.456325	79.448418
0.000000	0.456562	79.351524
0.000000	0.456800	79.441841
0.000000	0.457037	79.103340
0.000000	0.457274	78.932907
0.000000	0.457511	78.591217
0.000000	0.457748	78.347107
0.000000	0.457986	78.000771
0.000000	0.458223	78.077774
0.000000	0.458460	78.373169
0.000000	0.458697	78.765808
0.000000	0.458934	79.233505
0.000000	0.459171	79.500267
0.000000	0.459409	79.530861
0.000000	0.459646	79.552437
0.000000	0.459883	79.569115
0.000000	0.460120	79.709984
0.000000	0.460357	79.860909
0.000000	0.460594	79.898064
0.000000	0.460832	80.182053
0.000000	0.461069	80.225723
0.000000	0.461306	80.255219
0.000000	0.461543	80.146378
0.000000	0.461780	80.383820
0.000000	0.462018	80.242027
0.000000	0.462255	80.191658
0.000000	0.462492	80.242966
0.000000	0.462729	80.036293
0.000000	0.462966	79.938019
0.000000	0.463203	79.966080
0.000000	0.463441	79.885696
0.000000	0.463678	80.182793
0.000000	0.463915	80.009666
0.000000	0.464152	80.200867
0.000000	0.464389	79.919350
0.000000	0.464626	80.134300
0.000000	0.464864	80.143173
0.000000	0.465101	80.431862
0.000000	0.465338	80.408058
0.000000	0.465575	80.684067
0.000000	0.465812	80.921249
0.000000	0.466049	81.248283
0.000000	0.466287	81.914566
0.000000	0.466524	82.181984
0.000000	0.466761	82.743721
0.000000	0.466998	83.336151
0.000000	0.467235	83.670341
0.000000	0.467473	83.699638
0.000000	0.467710	83.643234
0.000000	0.467947	83.381027
0.000000	0.468184	83.168175
0.000000	0.468421	83.151741
0.000000	0.468658	82.985062
0.000000	0.468896	83.035698
0.000000	0.469133	82.947708
0.000000	0.469370	82.838791
0.000000	0.469607	82.718269
0.000000	0.469844	82.359932
0.000000	0.470081	82.521507
0.000000	0.470319	82.526665
0.000000	0.470556	83.027283
0.000000	0.470793	83.265984
0.000000	0.471030	84.350525
0.000000	0.471267	85.439560
0.000000	0.471505	87.965553
0.000000	0.471742	91.444984
0.000000	0.471979	97.273193
0.000000	0.472216	105.424553
0.000000	0.472453	116.725380
0.000000	0.472690	131.071793
0.000000	0.472928	148.903519
0.000000	0.473165	168.892593
0.000000	0.473402	185.171555
0.000000	0.473639	197.867722
0.000000	0.473876	210.627853
0.000000	0.474113	222.948914
0.000000	0.474351	236.032745
0.000000	0.474588	248.933517
0.000000	0.474825	264.347656
0.000000	0.475062	279.688873
0.000000	0.475299	297.036285
0.000000	0.475536	316.813263
0.000000	0.475774	339.731415
0.000000	0.476011	367.075806
0.000000	0.476248	398.391663
0.000000	0.476485	432.597198
0.000000	0.476722	467.867432
0.000000	0.476960	493.663788
0.000000	0.477197	504.596069
0.000000	0.477434	508.617828
0.000000	0.477671	509.306641
0.000000	0.477908	505.837555
0.000000	0.478145	499.321716
0.000000	0.478383	493.315704
0.000000	0.478620	486.744995
0.000000	0.478857	479.575409
0.000000	0.479094	479.520233
0.000000	0.479331	479.820404
0.000000	0.479568	480.793060
0.000000	0.479806	482.643005
0.000000	0.480043	484.620697
0.000000	0.480280	486.745361
0.000000	0.480517	489.024017
0.000000	0.480754	491.463593
0.000000	0.480992	494.081940
0.000000	0.481229	496.679108
0.000000	0.481466	498.615234
0.000000	0.481703	500.675415
0.000000	0.481940	503.299530
0.000000	0.482177	506.407379
0.000000	0.482415	510.807983
0.000000	0.482652	516.812195
0.000000	0.482889	524.349487
0.000000	0.483126	533.117737
0.000000	0.483363	543.514099
0.000000	0.483600	554.461975
0.000000	0.483838	560.277710
0.000000	0.484075	561.675049
0.000000	0.484312	560.475220
0.000000	0.484549	558.225891
0.000000	0.484786	554.719360
0.000000	0.485024	550.177612
0.000000	0.485261	547.316162
0.000000	0.485498	544.505066
0.000000	0.485735	538.054199
0.000000	0.485972	530.393982
0.000000	0.486209	526.046143
0.000000	0.486447	522.659119
0.000000	0.486684	519.833923
0.000000	0.486921	517.700500
0.000000	0.487158	516.219543
0.000000	0.487395	514.941467
0.000000	0.487632	514.119629
0.000000	0.487870	513.532227
0.000000	0.488107	513.078247
0.000000	0.488344	513.272949
0.000000	0.488581	514.144531
0.000000	0.488818	515.550842
0.000000	0.489056	516.682556
0.000000	0.489293	517.776611
0.000000	0.489530	519.075623
0.000000	0.489767	519.723877
0.000000	0.490004	519.591614
0.000000	0.490241	518.977051
0.000000	0.490479	518.251587
0.000000	0.490716	517.837036
0.000000	0.490953	517.689880
0.000000	0.491190	517.268127
0.000000	0.491427	516.620972
0.000000	0.491664	516.403687
0.000000	0.491902	516.750854
0.000000	0.492139	517.823120
0.000000	0.492376	518.580322
0.000000	0.492613	517.277954
0.000000	0.492850	514.607422
0.000000	0.493087	511.023468
0.000000	0.493325	507.313049
0.000000	0.493562	503.963501
0.000000	0.493799	499.055511
0.000000	0.494036	492.634674
0.000000	0.494273	486.838104
0.000000	0.494511	483.188019
0.000000	0.494748	479.627350
0.000000	0.494985	476.140625
0.000000	0.495222	473.427765
0.000000	0.495459	471.441376
0.000000	0.495696	469.955841
0.000000	0.495934	467.976135
0.000000	0.496171	466.326752
0.000000	0.496408	464.802032
0.000000	0.496645	463.456512
0.000000	0.496882	462.990112
0.000000	0.497119	463.537262
0.000000	0.497357	463.909760
0.000000	0.497594	465.022491
0.000000	0.497831	466.813446
0.000000	0.498068	470.244537
0.000000	0.498305	475.940674
0.000000	0.498543	484.096466
0.000000	0.498780	494.414459
0.000000	0.499017	504.746002
0.000000	0.499254	516.472473
0.000000	0.499491	529.040283
0.000000	0.499728	541.814819
0.000000	0.499966	554.606567
0.000000	0.500203	568.202454
0.000000	0.500440	581.580627
0.000000	0.500677	593.084595
0.000000	0.500914	604.877258
0.000000	0.501151	616.818970
0.000000	0.501389	628.861694
0.000000	0.501626	640.683167
0.000000	0.501863	652.177734
0.000000	0.502100	662.877502
0.000000	0.502337	672.821350
0.000000	0.502574	682.101563
0.000000	0.502812	691.460876
0.000000	0.503049	701.050354
0.000000	0.503286	710.364685
0.000000	0.503523	719.565002
0.000000	0.503760	728.417114
0.000000	0.503998	735.680420
0.000000	0.504235	742.789185
0.000000	0.504472	748.943604
0.000000	0.504709	754.547485
0.000000	0.504946	759.670776
0.000000	0.505183	764.255432
0.000000	0.505421	767.855408
0.000000	0.505658	771.826599
0.000000	0.505895	775.094788
0.000000	0.506132	776.645508
0.000000	0.506369	776.846924
0.000000	0.506606	776.448242
0.000000	0.506844	776.576477
0.000000	0.507081	775.779968
0.000000	0.507318	775.811340
0.000000	0.507555	776.840820
0.000000	0.507792	778.893127
0.000000	0.508030	783.138306
0.000000	0.508267	789.654968
0.000000	0.508504	796.354614
0.000000	0.508741	803.485535
0.000000	0.508978	810.010742
0.000000	0.509215	815.565979
0.000000	0.509453	820.070801
0.000000	0.509690	823.286621
0.000000	0.509927	825.685547
0.000000	0.510164	827.731079
0.000000	0.510401	829.953796
0.000000	0.510638	831.807678
0.000000	0.510876	832.960083
0.000000	0.511113	835.264587
0.000000	0.511350	836.926147
0.000000	0.511587	838.354187
0.000000	0.511824	839.005920
0.000000	0.512061	839.199829
0.000000	0.512299	839.431274
0.000000	0.512536	839.627319
0.000000	0.512773	839.483643
0.000000	0.513010	839.563721
0.000000	0.513247	839.478027
0.000000	0.513485	839.777405
0.000000	0.513722	841.352173
0.000000	0.513959	843.563721
0.000000	0.514196	843.961670
0.000000	0.514433	843.593140
0.000000	0.514670	842.913635
0.000000	0.514908	842.199036
0.000000	0.515145	842.233215
0.000000	0.515382	842.692871
0.000000	0.515619	842.454102
0.000000	0.515856	841.683289
0.000000	0.516093	840.929626
0.000000	0.516331	840.253845
0.000000	0.516568	839.437378
0.000000	0.516805	837.872986
0.000000	0.517042	835.457153
0.000000	0.517279	831.799988
0.000000	0.517517	828.435425
0.000000	0.517754	825.187195
0.000000	0.517991	822.856812
0.000000	0.518228	821.274902
0.000000	0.518465	819.847778
0.000000	0.518702	818.902161
0.000000	0.518940	818.497864
0.000000	0.519177	818.884827
0.000000	0.519414	819.156006
0.000000	0.519651	819.305481
0.000000	0.519888	819.196899
0.000000	0.520125	818.567139
0.000000	0.520363	817.769409
0.000000	0.520600	816.452576
0.000000	0.520837	814.274292
0.000000	0.521074	812.270081
0.000000	0.521311	809.835999
0.000000	0.521549	806.616333
0.000000	0.521786	803.276428
0.000000	0.522023	800.415833
0.000000	0.522260	797.889221
0.000000	0.522497	795.346130
0.000000	0.522734	793.186584
0.000000	0.522972	790.375488
0.000000	0.523209	787.346558
0.000000	0.523446	783.909668
0.000000	0.523683	777.688416
0.000000	0.523920	767.832520
0.000000	0.524157	757.491699
0.000000	0.524395	747.729187
0.000000	0.524632	741.269165
0.000000	0.524869	733.383057
0.000000	0.525106	724.163879
0.000000	0.525343	712.808105
0.000000	0.525580	700.594727
0.000000	0.525818	687.819641
0.000000	0.526055	674.588562
0.000000	0.526292	663.103149
0.000000	0.526529	653.345642
0.000000	0.526766	646.163574
0.000000	0.527004	642.850647
0.000000	0.527241	639.091858
0.000000	0.527478	635.846680
0.000000	0.527715	632.584229
0.000000	0.527952	629.186829
0.000000	0.528189	623.940002
0.000000	0.528427	616.975830
0.000000	0.528664	610.764221
0.000000	0.528901	603.651367
0.000000	0.529138	595.069397
0.000000	0.529375	585.896362
0.000000	0.529612	576.653503
0.000000	0.529850	567.664734
0.000000	0.530087	560.825256
0.000000	0.530324	553.845764
0.000000	0.530561	546.969116
0.000000	0.530798	539.499084
0.000000	0.531035	531.391174
0.000000	0.531273	524.401367
0.000000	0.531510	519.029663
0.000000	0.531747	514.388489
0.000000	0.531984	510.965240
0.000000	0.532221	508.243195
0.000000	0.532459	505.768951
0.000000	0.532696	503.798431
0.000000	0.532933	502.104950
0.000000	0.533170	501.538086
0.000000	0.533407	501.718201
0.000000	0.533644	501.471832
0.000000	0.533882	501.185150
0.000000	0.534119	500.942963
0.000000	0.534356	500.629791
0.000000	0.534593	500.897034
0.000000	0.534830	501.210449
0.000000	0.535067	501.617340
0.000000	0.535305	503.247314
0.000000	0.535542	505.244507
0.000000	0.535779	507.370056
0.000000	0.536016	508.974854
0.000000	0.536253	508.668274
0.000000	0.536491	508.273987
0.000000	0.536728	509.634064
0.000000	0.536965	509.253265
0.000000	0.537202	507.817413
0.000000	0.537439	507.382477
0.000000	0.537676	507.784485
0.000000	0.537914	508.813751
0.000000	0.538151	509.380981
0.000000	0.538388	510.464874
0.000000	0.538625	512.997131
0.000000	0.538862	516.586975
0.000000	0.539099	520.696106
0.000000	0.539337	524.928284
0.000000	0.539574	531.265747
0.000000	0.539811	539.457458
0.000000	0.540048	549.066101
0.000000	0.540285	560.441162
0.000000	0.540523	573.867371
0.000000	0.540760	588.535950
0.000000	0.540997	604.328369
0.000000	0.541234	620.270508
0.000000	0.541471	636.608337
0.000000	0.541708	652.081604
0.000000	0.541946	666.122864
0.000000	0.542183	677.989441
0.000000	0.542420	688.879639
0.000000	0.542657	699.169495
0.000000	0.542894	709.290039
0.000000	0.543131	718.716187
0.000000	0.543369	727.154663
0.000000	0.543606	735.190796
0.000000	0.543843	741.875977
0.000000	0.544080	749.076294
0.000000	0.544317	756.174377
0.000000	0.544555	762.627625
0.000000	0.544792	769.473328
0.000000	0.545029	776.071472
0.000000	0.545266	782.953735
0.000000	0.545503	789.789551
0.000000	0.545740	796.932312
0.000000	0.545978	804.226746
0.000000	0.546215	810.875000
0.000000	0.546452	816.678223
0.000000	0.546689	822.215515
0.000000	0.546926	828.360535
0.000000	0.547163	834.526123
0.000000	0.547401	840.548218
0.000000	0.547638	845.749146
0.000000	0.547875	851.381775
0.000000	0.548112	856.162537
0.000000	0.548349	860.571228
0.000000	0.548586	864.252258
0.000000	0.548824	867.561340
0.000000	0.549061	870.247253
0.000000	0.549298	872.408569
0.000000	0.549535	873.305664
0.000000	0.549772	872.954346
0.000000	0.550010	872.062561
0.000000	0.550247	870.808899
0.000000	0.550484	869.639648
0.000000	0.550721	868.027283
0.000000	0.550958	866.865295
0.000000	0.551195	865.569153
0.000000	0.551433	863.594788
0.000000	0.551670	861.453186
0.000000	0.551907	858.920410
0.000000	0.552144	855.622437
0.000000	0.552381	851.554321
0.000000	0.552619	847.124146
0.000000	0.552856	841.465637
0.000000	0.553093	834.979919
0.000000	0.553330	829.387207
0.000000	0.553567	824.391418
0.000000	0.553804	818.767883
0.000000	0.554042	814.025696
0.000000	0.554279	810.215515
0.000000	0.554516	805.832764
0.000000	0.554753	800.879883
0.000000	0.554990	794.792419
0.000000	0.555227	789.370972
0.000000	0.555465	784.311035
0.000000	0.555702	778.668640
0.000000	0.555939	772.834351
0.000000	0.556176	767.984009
0.000000	0.556413	763.003540
0.000000	0.556650	758.069702
0.000000	0.556888	753.881042
0.000000	0.557125	750.319458
0.000000	0.557362	746.669556
0.000000	0.557599	743.234375
0.000000	0.557836	741.393982
0.000000	0.558074	740.895203
0.000000	0.558311	742.045288
0.000000	0.558548	744.336182
0.000000	0.558785	748.177429
0.000000	0.559022	753.637512
0.000000	0.559259	760.494873
0.000000	0.559497	766.913513
0.000000	0.559734	767.477295
0.000000	0.559971	763.544617
0.000000	0.560208	757.723145
0.000000	0.560445	750.029846
0.000000	0.560682	741.233826
0.000000	0.560920	736.453308
0.000000	0.561157	733.337646
0.000000	0.561394	731.310791
0.000000	0.561631	730.257080
0.000000	0.561868	729.832520
0.000000	0.562105	729.728882
0.000000	0.562343	730.807068
0.000000	0.562580	732.448486
0.000000	0.562817	733.604919
0.000000	0.563054	735.037598
0.000000	0.563291	737.187561
0.000000	0.563529	739.507446
0.000000	0.563766	741.406250
0.000000	0.564003	743.264832
0.000000	0.564240	745.138733
0.000000	0.564477	746.371704
0.000000	0.564714	747.299744
0.000000	0.564952	748.437134
0.000000	0.565189	750.079834
0.000000	0.565426	751.902344
0.000000	0.565663	753.430481
0.000000	0.565900	754.925476
0.000000	0.566137	756.567566
0.000000	0.566375	758.196411
0.000000	0.566612	760.514587
0.000000	0.566849	763.631470
0.000000	0.567086	766.894165
0.000000	0.567323	770.467896
0.000000	0.567560	774.165649
0.000000	0.567798	778.533875
0.000000	0.568035	783.645447
0.000000	0.568272	789.059326
0.000000	0.568509	794.054749
0.000000	0.568746	800.082825
0.000000	0.568984	806.651489
0.000000	0.569221	813.285217
0.000000	0.569458	819.679260
0.000000	0.569695	825.496338
0.000000	0.569932	830.280212
0.000000	0.570169	833.859070
0.000000	0.570407	837.358582
0.000000	0.570644	840.166870
0.000000	0.570881	842.780762
0.000000	0.571118	845.379578
0.000000	0.571355	847.907776
0.000000	0.571593	850.303955
0.000000	0.571830	852.746521
0.000000	0.572067	855.535217
0.000000	0.572304	857.982544
0.000000	0.572541	860.708740
0.000000	0.572778	863.370056
0.000000	0.573016	866.198181
0.000000	0.573253	868.805298
0.000000	0.573490	871.883667
0.000000	0.573727	874.330139
0.000000	0.573964	876.530090
0.000000	0.574201	879.261658
0.000000	0.574439	881.889404
0.000000	0.574676	885.752197
0.000000	0.574913	891.389709
0.000000	0.575150	899.966614
0.000000	0.575387	912.510315
0.000000	0.575624	927.502747
0.000000	0.575862	946.056885
0.000000	0.576099	966.839661
0.000000	0.576336	981.874573
0.000000	0.576573	988.523071
0.000000	0.576810	989.942078
0.000000	0.577048	986.724792
0.000000	0.577285	978.628967
0.000000	0.577522	964.932617
0.000000	0.577759	945.511047
0.000000	0.577996	922.232178
0.000000	0.578233	889.232727
0.000000	0.578471	851.151001
0.000000	0.578708	818.110901
0.000000	0.578945	794.189331
0.000000	0.579182	774.080444
0.000000	0.579419	756.580994
0.000000	0.579656	742.678040
0.000000	0.579894	732.537476
0.000000	0.580131	724.923950
0.000000	0.580368	719.219421
0.000000	0.580605	717.966553
0.000000	0.580842	721.868958
0.000000	0.581080	732.095886
0.000000	0.581317	750.401550
0.000000	0.581554	772.920837
0.000000	0.581791	792.267212
0.000000	0.582028	810.848083
0.000000	0.582265	834.856689
0.000000	0.582503	858.200378
0.000000	0.582740	883.618225
0.000000	0.582977	905.056396
0.000000	0.583214	923.837097
0.000000	0.583451	939.457275
0.000000	0.583688	952.174561
0.000000	0.583926	962.276367
0.000000	0.584163	969.634766
0.000000	0.584400	976.173218
0.000000	0.584637	981.312073
0.000000	0.584874	982.805908
0.000000	0.585111	979.007507
0.000000	0.585349	969.167786
0.000000	0.585586	954.502869
0.000000	0.585823	935.738647
0.000000	0.586060	914.660339
0.000000	0.586297	892.955566
0.000000	0.586535	866.732544
0.000000	0.586772	830.808777
0.000000	0.587009	786.331116
0.000000	0.587246	736.189392
0.000000	0.587483	686.888733
0.000000	0.587720	651.597046
0.000000	0.587958	634.254639
0.000000	0.588195	618.343384
0.000000	0.588432	606.598999
0.000000	0.588669	600.808777
0.000000	0.588906	599.428528
0.000000	0.589143	601.731628
0.000000	0.589381	607.566589
0.000000	0.589618	616.476990
0.000000	0.589855	624.630371
0.000000	0.590092	628.609192
0.000000	0.590329	633.524475
0.000000	0.590567	639.448853
0.000000	0.590804	647.927612
0.000000	0.591041	662.214050
0.000000	0.591278	679.129089
0.000000	0.591515	695.969910
0.000000	0.591752	712.779480
0.000000	0.591990	729.010559
0.000000	0.592227	742.468628
0.000000	0.592464	752.326782
0.000000	0.592701	760.523682
0.000000	0.592938	767.066040
0.000000	0.593175	772.315735
0.000000	0.593413	776.836060
0.000000	0.593650	780.727905
0.000000	0.593887	783.327820
0.000000	0.594124	785.266724
0.000000	0.594361	785.473206
0.000000	0.594599	784.312073
0.000000	0.594836	781.964600
0.000000	0.595073	779.638977
0.000000	0.595310	775.683533
0.000000	0.595547	771.387817
0.000000	0.595784	766.856995
0.000000	0.596022	762.525208
0.000000	0.596259	758.052002
0.000000	0.596496	754.950378
0.000000	0.596733	755.476013
0.000000	0.596970	757.627686
0.000000	0.597207	760.248230
0.000000	0.597445	762.585083
0.000000	0.597682	765.379639
0.000000	0.597919	768.996338
0.000000	0.598156	773.878601
0.000000	0.598393	780.290649
0.000000	0.598630	787.678955
0.000000	0.598868	796.955444
0.000000	0.599105	808.065430
0.000000	0.599342	821.953430
0.000000	0.599579	837.231262
0.000000	0.599816	853.368530
0.000000	0.600054	870.148987
0.000000	0.600291	886.473145
0.000000	0.600528	901.594055
0.000000	0.600765	914.355042
0.000000	0.601002	923.875183
0.000000	0.601239	932.089172
0.000000	0.601477	939.443481
0.000000	0.601714	942.726013
0.000000	0.601951	943.711853
0.000000	0.602188	944.737854
0.000000	0.602425	947.694275
0.000000	0.602662	951.161865
0.000000	0.602900	954.422668
0.000000	0.603137	957.924744
0.000000	0.603374	962.230103
0.000000	0.603611	966.754395
0.000000	0.603848	972.149170
0.000000	0.604086	978.249268
0.000000	0.604323	984.986816
0.000000	0.604560	989.836304
0.000000	0.604797	993.295593
0.000000	0.605034	995.265442
0.000000	0.605271	995.855774
0.000000	0.605509	995.033936
0.000000	0.605746	991.556946
0.000000	0.605983	983.886536
0.000000	0.606220	973.129883
0.000000	0.606457	960.362854
0.000000	0.606694	947.884033
0.000000	0.606932	936.311096
0.000000	0.607169	926.353088
0.000000	0.607406	916.209656
0.000000	0.607643	906.532227
0.000000	0.607880	897.629517
0.000000	0.608117	889.173096
0.000000	0.608355	882.834900
0.000000	0.608592	877.890259
0.000000	0.608829	873.885864
0.000000	0.609066	869.221680
0.000000	0.609303	864.730164
0.000000	0.609541	858.451477
0.000000	0.609778	850.371643
0.000000	0.610015	840.889526
0.000000	0.610252	831.094727
0.000000	0.610489	821.066956
0.000000	0.610726	812.157898
0.000000	0.610964	801.796265
0.000000	0.611201	795.997131
0.000000	0.611438	793.001221
0.000000	0.611675	793.862000
0.000000	0.611912	799.495178
0.000000	0.612149	810.257385
0.000000	0.612387	827.889404
0.000000	0.612624	852.823059
0.000000	0.612861	884.356689
0.000000	0.613098	919.208374
0.000000	0.613335	944.328552
0.000000	0.613573	956.421448
0.000000	0.613810	960.521484
0.000000	0.614047	957.242004
0.000000	0.614284	948.693848
0.000000	0.614521	934.723389
0.000000	0.614758	917.108398
0.000000	0.614996	890.863098
0.000000	0.615233	859.842529
0.000000	0.615470	834.652527
0.000000	0.615707	820.277893
0.000000	0.615944	806.501160
0.000000	0.616181	794.030273
0.000000	0.616419	782.464661
0.000000	0.616656	771.193298
0.000000	0.616893	759.639282
0.000000	0.617130	750.898071
0.000000	0.617367	743.753418
0.000000	0.617604	738.544250
0.000000	0.617842	737.923950
0.000000	0.618079	740.920288
0.000000	0.618316	745.267761
0.000000	0.618553	751.473511
0.000000	0.618790	757.853333
0.000000	0.619028	764.177307
0.000000	0.619265	768.896484
0.000000	0.619502	773.217163
0.000000	0.619739	776.233154
0.000000	0.619976	778.753296
0.000000	0.620213	782.256714
0.000000	0.620451	786.745422
0.000000	0.620688	791.842102
0.000000	0.620925	797.009094
0.000000	0.621162	803.371582
0.000000	0.621399	810.555664
0.000000	0.621636	819.403931
0.000000	0.621874	830.063965
0.000000	0.622111	840.018250
0.000000	0.622348	842.159485
0.000000	0.622585	844.556213
0.000000	0.622822	856.216858
0.000000	0.623060	868.588013
0.000000	0.623297	875.984131
0.000000	0.623534	877.862061
0.000000	0.623771	877.671692
0.000000	0.624008	880.543152
0.000000	0.624245	885.542542
0.000000	0.624483	892.202332
0.000000	0.624720	899.082581
0.000000	0.624957	905.868347
0.000000	0.625194	912.150635
0.000000	0.625431	916.274475
0.000000	0.625668	917.846680
0.000000	0.625906	919.323242
0.000000	0.626143	921.264954
0.000000	0.626380	923.486206
0.000000	0.626617	925.242554
0.000000	0.626854	926.332581
0.000000	0.627092	927.149292
0.000000	0.627329	926.876526
0.000000	0.627566	925.675171
0.000000	0.627803	924.760193
0.000000	0.628040	923.365601
0.000000	0.628277	920.879822
0.000000	0.628515	918.853882
0.000000	0.628752	918.102539
0.000000	0.628989	918.328186
0.000000	0.629226	919.990356
0.000000	0.629463	922.846863
0.000000	0.629700	926.533875
0.000000	0.629938	929.628601
0.000000	0.630175	932.627075
0.000000	0.630412	935.261292
0.000000	0.630649	938.548218
0.000000	0.630886	942.493896
0.000000	0.631123	947.115173
0.000000	0.631361	952.669800
0.000000	0.631598	958.418945
0.000000	0.631835	965.146545
0.000000	0.632072	972.758118
0.000000	0.632309	980.845581
0.000000	0.632547	989.710815
0.000000	0.632784	998.998413
0.000000	0.633021	1005.672974
0.000000	0.633258	1011.624878
0.000000	0.633495	1020.041626
0.000000	0.633732	1036.137573
0.000000	0.633970	1055.742310
0.000000	0.634207	1075.384155
0.000000	0.634444	1093.176025
0.000000	0.634681	1110.386230
0.000000	0.634918	1128.129395
0.000000	0.635155	1142.129517
0.000000	0.635393	1151.611816
0.000000	0.635630	1156.101074
0.000000	0.635867	1160.271118
0.000000	0.636104	1157.286255
0.000000	0.636341	1150.311768
0.000000	0.636579	1130.551270
0.000000	0.636816	1098.134888
0.000000	0.637053	1060.423218
0.000000	0.637290	1027.822266
0.000000	0.637527	1000.220154
0.000000	0.637764	979.275879
0.000000	0.638002	968.648926
0.000000	0.638239	961.397156
0.000000	0.638476	956.095764
0.000000	0.638713	952.385742
0.000000	0.638950	949.920044
0.000000	0.639187	949.281006
0.000000	0.639425	950.060608
0.000000	0.639662	952.997925
0.000000	0.639899	956.574219
0.000000	0.640136	959.880615
0.000000	0.640373	962.606323
0.000000	0.640611	964.017944
0.000000	0.640848	964.456848
0.000000	0.641085	964.297668
0.000000	0.641322	964.283142
0.000000	0.641559	964.024353
0.000000	0.641796	964.612915
0.000000	0.642034	965.094727
0.000000	0.642271	966.156372
0.000000	0.642508	967.609558
0.000000	0.642745	968.813293
0.000000	0.642982	970.615784
0.000000	0.643219	971.845825
0.000000	0.643457	972.049744
0.000000	0.643694	970.963806
0.000000	0.643931	968.559509
0.000000	0.644168	964.729004
0.000000	0.644405	958.724121
0.000000	0.644642	950.186951
0.000000	0.644880	940.199280
0.000000	0.645117	930.198914
0.000000	0.645354	923.084534
0.000000	0.645591	916.254089
0.000000	0.645828	910.526123
0.000000	0.646066	905.310242
0.000000	0.646303	900.381836
0.000000	0.646540	896.054688
0.000000	0.646777	890.529053
0.000000	0.647014	884.754150
0.000000	0.647251	879.742004
0.000000	0.647489	874.914124
0.000000	0.647726	868.403748
0.000000	0.647963	862.098572
0.000000	0.648200	854.699524
0.000000	0.648437	846.831482
0.000000	0.648674	838.196106
0.000000	0.648912	830.072754
0.000000	0.649149	820.937622
0.000000	0.649386	811.249268
0.000000	0.649623	801.001404
0.000000	0.649860	789.719299
0.000000	0.650097	778.088806
0.000000	0.650335	764.875793
0.000000	0.650572	751.319641
0.000000	0.650809	738.444519
0.000000	0.651046	728.319641
0.000000	0.651283	721.778870
0.000000	0.651521	716.787964
0.000000	0.651758	715.531433
0.000000	0.651995	718.146484
0.000000	0.652232	724.953369
0.000000	0.652469	733.251282
0.000000	0.652706	741.450806
0.000000	0.652944	749.043335
0.000000	0.653181	754.790955
0.000000	0.653418	758.973511
0.000000	0.653655	762.617493
0.000000	0.653892	765.386169
0.000000	0.654130	765.856812
0.000000	0.654367	764.087280
0.000000	0.654604	763.778198
0.000000	0.654841	761.819153
0.000000	0.655078	757.018494
0.000000	0.655315	750.288696
0.000000	0.655553	742.966675
0.000000	0.655790	738.591187
0.000000	0.656027	738.259094
0.000000	0.656264	742.492432
0.000000	0.656501	750.932434
0.000000	0.656738	764.021301
0.000000	0.656976	781.244446
0.000000	0.657213	801.700256
0.000000	0.657450	818.475098
0.000000	0.657687	830.375732
0.000000	0.657924	837.687744
0.000000	0.658162	844.040649
0.000000	0.658399	851.051392
0.000000	0.658636	859.455566
0.000000	0.658873	862.160278
0.000000	0.659110	855.341858
0.000000	0.659347	843.990295
0.000000	0.659585	834.787903
0.000000	0.659822	818.555542
0.000000	0.660059	797.083740
0.000000	0.660296	774.770447
0.000000	0.660533	754.906494
0.000000	0.660770	739.877686
0.000000	0.661008	731.320496
0.000000	0.661245	722.954468
0.000000	0.661482	715.697754
0.000000	0.661719	709.212158
0.000000	0.661956	702.004517
0.000000	0.662193	694.197021
0.000000	0.662431	685.389343
0.000000	0.662668	674.605103
0.000000	0.662905	661.833374
0.000000	0.663142	649.320129
0.000000	0.663379	640.310669
0.000000	0.663617	632.874817
0.000000	0.663854	628.911560
0.000000	0.664091	625.365417
0.000000	0.664328	623.598572
0.000000	0.664565	622.646545
0.000000	0.664802	623.263611
0.000000	0.665040	625.423401
0.000000	0.665277	628.028442
0.000000	0.665514	630.755432
0.000000	0.665751	632.808594
0.000000	0.665988	634.784912
0.000000	0.666225	636.906738
0.000000	0.666463	640.321228
0.000000	0.666700	643.305115
0.000000	0.666937	646.297791
0.000000	0.667174	650.167542
0.000000	0.667411	655.785156
0.000000	0.667648	662.604370
0.000000	0.667886	668.969543
0.000000	0.668123	674.970764
0.000000	0.668360	680.739990
0.000000	0.668597	686.085205
0.000000	0.668834	691.941345
0.000000	0.669072	698.061157
0.000000	0.669309	703.802002
0.000000	0.669546	709.602234
0.000000	0.669783	715.190857
0.000000	0.670020	720.523071
0.000000	0.670257	725.540344
0.000000	0.670495	730.889709
0.000000	0.670732	736.095398
0.000000	0.670969	740.141724
0.000000	0.671206	744.346375
0.000000	0.671443	746.508789
0.000000	0.671681	747.936096
0.000000	0.671918	750.069519
0.000000	0.672155	753.752258
0.000000	0.672392	757.961121
0.000000	0.672629	764.522705
0.000000	0.672866	774.426392
0.000000	0.673104	787.411194
0.000000	0.673341	795.491211
0.000000	0.673578	797.717651
0.000000	0.673815	796.698975
0.000000	0.674052	794.257874
0.000000	0.674289	791.108154
0.000000	0.674527	788.769226
0.000000	0.674764	789.564453
0.000000	0.675001	791.001587
0.000000	0.675238	797.156189
0.000000	0.675475	811.113403
0.000000	0.675712	838.248779
0.000000	0.675950	872.007751
0.000000	0.676187	902.293091
0.000000	0.676424	921.805359
0.000000	0.676661	927.340698
0.000000	0.676898	919.405151
0.000000	0.677136	902.071960
0.000000	0.677373	881.896240
0.000000	0.677610	862.059387
0.000000	0.677847	835.041077
0.000000	0.678084	799.646729
0.000000	0.678321	762.564270
0.000000	0.678559	743.017212
0.000000	0.678796	727.787048
0.000000	0.679033	714.725830
0.000000	0.679270	703.933044
0.000000	0.679507	695.021240
0.000000	0.679744	685.209106
0.000000	0.679982	676.325623
0.000000	0.680219	671.838684
0.000000	0.680456	667.491455
0.000000	0.680693	661.115356
0.000000	0.680930	652.479858
0.000000	0.681167	642.710815
0.000000	0.681405	635.844360
0.000000	0.681642	630.277283
0.000000	0.681879	625.761841
0.000000	0.682116	620.816589
0.000000	0.682353	615.184204
0.000000	0.682591	607.874512
0.000000	0.682828	599.631470
0.000000	0.683065	592.031189
0.000000	0.683302	583.180847
0.000000	0.683539	573.247192
0.000000	0.683776	563.401062
0.000000	0.684014	553.647400
0.000000	0.684251	543.752869
0.000000	0.684488	534.843811
0.000000	0.684725	527.091492
0.000000	0.684962	524.716797
0.000000	0.685199	525.100098
0.000000	0.685437	528.122559
0.000000	0.685674	533.073914
0.000000	0.685911	539.048828
0.000000	0.686148	546.342285
0.000000	0.686385	557.824768
0.000000	0.686623	570.107727
0.000000	0.686860	584.645996
0.000000	0.687097	600.875427
0.000000	0.687334	618.191406
0.000000	0.687571	633.346497
0.000000	0.687808	646.513672
0.000000	0.688046	658.118164
0.000000	0.688283	671.371094
0.000000	0.688520	686.354736
0.000000	0.688757	702.083374
0.000000	0.688994	715.972229
0.000000	0.689231	730.058594
0.000000	0.689469	744.880554
0.000000	0.689706	760.007324
0.000000	0.689943	774.121094
0.000000	0.690180	786.454651
0.000000	0.690417	790.422058
0.000000	0.690655	788.042786
0.000000	0.690892	784.202759
0.000000	0.691129	782.573120
0.000000	0.691366	782.048889
0.000000	0.691603	781.339966
0.000000	0.691840	781.107849
0.000000	0.692078	781.139343
0.000000	0.692315	780.573242
0.000000	0.692552	780.872803
0.000000	0.692789	782.134644
0.000000	0.693026	785.208679
0.000000	0.693263	790.248962
0.000000	0.693501	795.445740
0.000000	0.693738	802.357849
0.000000	0.693975	812.201111
0.000000	0.694212	825.310059
0.000000	0.694449	840.767151
0.000000	0.694687	856.868774
0.000000	0.694924	870.253540
0.000000	0.695161	881.675354
0.000000	0.695398	892.358887
0.000000	0.695635	902.366882
0.000000	0.695872	911.965088
0.000000	0.696110	921.714478
0.000000	0.696347	930.598511
0.000000	0.696584	939.132568
0.000000	0.696821	947.346436
0.000000	0.697058	954.990234
0.000000	0.697295	961.296936
0.000000	0.697533	966.350464
0.000000	0.697770	970.044312
0.000000	0.698007	973.898499
0.000000	0.698244	977.768860
0.000000	0.698481	979.990540
0.000000	0.698718	981.050232
0.000000	0.698956	981.260315
0.000000	0.699193	981.453491
0.000000	0.699430	981.866272
0.000000	0.699667	981.125854
0.000000	0.699904	978.331299
0.000000	0.700141	975.720581
0.000000	0.700379	973.490295
0.000000	0.700616	971.712585
0.000000	0.700853	970.686096
0.000000	0.701090	968.979980
0.000000	0.701327	967.915833
0.000000	0.701565	968.112488
0.000000	0.701802	968.650452
0.000000	0.702039	969.707153
0.000000	0.702276	970.430237
0.000000	0.702513	970.397827
0.000000	0.702750	969.804688
0.000000	0.702988	968.879944
0.000000	0.703225	967.503540
0.000000	0.703462	965.917419
0.000000	0.703699	963.761169
0.000000	0.703936	960.673767
0.000000	0.704174	956.208252
0.000000	0.704411	952.055664
0.000000	0.704648	947.322815
0.000000	0.704885	942.440308
0.000000	0.705122	937.635925
0.000000	0.705359	933.145813
0.000000	0.705597	928.831726
0.000000	0.705834	924.775818
0.000000	0.706071	921.051331
0.000000	0.706308	916.748718
0.000000	0.706545	913.510376
0.000000	0.706782	910.966858
0.000000	0.707020	908.222046
0.000000	0.707257	905.962891
0.000000	0.707494	903.719543
0.000000	0.707731	902.734680
0.000000	0.707968	902.808472
0.000000	0.708205	904.023376
0.000000	0.708443	905.525757
0.000000	0.708680	906.973877
0.000000	0.708917	908.713196
0.000000	0.709154	910.825562
0.000000	0.709391	912.266357
0.000000	0.709629	912.463989
0.000000	0.709866	911.893188
0.000000	0.710103	910.894348
0.000000	0.710340	910.359985
0.000000	0.710577	910.233704
0.000000	0.710814	909.684692
0.000000	0.711052	908.938477
0.000000	0.711289	908.115967
0.000000	0.711526	907.589722
0.000000	0.711763	906.280212
0.000000	0.712000	905.175110
0.000000	0.712237	903.872986
0.000000	0.712475	903.196533
0.000000	0.712712	902.900757
0.000000	0.712949	902.832336
0.000000	0.713186	903.672424
0.000000	0.713423	904.135620
0.000000	0.713661	905.055603
0.000000	0.713898	906.284363
0.000000	0.714135	908.078918
0.000000	0.714372	909.517944
0.000000	0.714609	909.827637
0.000000	0.714846	908.939941
0.000000	0.715084	907.065796
0.000000	0.715321	904.217468
0.000000	0.715558	899.710449
0.000000	0.715795	893.622620
0.000000	0.716032	887.441162
0.000000	0.716269	880.758545
0.000000	0.716507	872.765747
0.000000	0.716744	863.640381
0.000000	0.716981	853.283081
0.000000	0.717218	842.905579
0.000000	0.717455	831.999878
0.000000	0.717692	822.161011
0.000000	0.717930	812.980286
0.000000	0.718167	804.380249
0.000000	0.718404	796.403748
0.000000	0.718641	790.191467
0.000000	0.718878	785.169312
0.000000	0.719115	781.036133
0.000000	0.719353	778.646912
0.000000	0.719590	776.980835
0.000000	0.719827	776.496643
0.000000	0.720064	776.894836
0.000000	0.720301	775.882813
0.000000	0.720539	775.178406
0.000000	0.720776	776.156494
0.000000	0.721013	777.790222
0.000000	0.721250	779.142456
0.000000	0.721487	780.195251
0.000000	0.721724	781.931213
0.000000	0.721962	785.731201
0.000000	0.722199	792.216858
0.000000	0.722436	800.443909
0.000000	0.722673	811.533875
0.000000	0.722910	823.856018
0.000000	0.723148	839.232239
0.000000	0.723385	858.174500
0.000000	0.723622	880.461060
0.000000	0.723859	906.059204
0.000000	0.724096	933.847412
0.000000	0.724333	956.892212
0.000000	0.724571	967.018860
0.000000	0.724808	971.212585
0.000000	0.725045	970.630676
0.000000	0.725282	964.538879
0.000000	0.725519	952.845764
0.000000	0.725756	939.646667
0.000000	0.725994	920.783081
0.000000	0.726231	893.900024
0.000000	0.726468	865.923584
0.000000	0.726705	855.665039
0.000000	0.726942	843.043396
0.000000	0.727179	838.475342
0.000000	0.727417	836.455078
0.000000	0.727654	837.395569
0.000000	0.727891	842.509094
0.000000	0.728128	850.949768
0.000000	0.728365	862.877014
0.000000	0.728603	875.124084
0.000000	0.728840	887.066956
0.000000	0.729077	899.061523
0.000000	0.729314	907.313110
0.000000	0.729551	913.050537
0.000000	0.729788	918.777649
0.000000	0.730026	925.363159
0.000000	0.730263	933.173706
0.000000	0.730500	942.222534
0.000000	0.730737	953.212891
0.000000	0.730974	965.445984
0.000000	0.731211	977.121582
0.000000	0.731449	990.225647
0.000000	0.731686	1005.108582
0.000000	0.731923	1020.413574
0.000000	0.732160	1035.575928
0.000000	0.732397	1048.472656
0.000000	0.732635	1059.505005
0.000000	0.732872	1065.445435
0.000000	0.733109	1065.296021
0.000000	0.733346	1061.359131
0.000000	0.733583	1058.542969
0.000000	0.733820	1052.855225
0.000000	0.734058	1042.195068
0.000000	0.734295	1027.033691
0.000000	0.734532	1009.358521
0.000000	0.734769	991.786377
0.000000	0.735006	974.619568
0.000000	0.735243	956.534546
0.000000	0.735481	937.267883
0.000000	0.735718	918.820190
0.000000	0.735955	901.583374
0.000000	0.736192	886.527771
0.000000	0.736429	871.533997
0.000000	0.736667	858.529724
0.000000	0.736904	847.664368
0.000000	0.737141	838.521240
0.000000	0.737378	831.208740
0.000000	0.737615	825.051270
0.000000	0.737852	820.652161
0.000000	0.738090	817.738403
0.000000	0.738327	815.964172
0.000000	0.738564	815.409546
0.000000	0.738801	815.502075
0.000000	0.739038	815.986267
0.000000	0.739275	816.598511
0.000000	0.739513	817.330994
0.000000	0.739750	818.207947
0.000000	0.739987	819.167053
0.000000	0.740224	820.060486
0.000000	0.740461	821.026855
0.000000	0.740698	822.622498
0.000000	0.740936	824.593506
0.000000	0.741173	826.817932
0.000000	0.741410	829.575867
0.000000	0.741647	833.935913
0.000000	0.741884	839.198669
0.000000	0.742122	844.927734
0.000000	0.742359	851.995789
0.000000	0.742596	861.521362
0.000000	0.742833	873.816040
0.000000	0.743070	888.999756
0.000000	0.743307	906.915588
0.000000	0.743545	927.158447
0.000000	0.743782	949.234863
0.000000	0.744019	972.143982
0.000000	0.744256	994.489990
0.000000	0.744493	1014.076721
0.000000	0.744730	1027.335693
0.000000	0.744968	1032.361450
0.000000	0.745205	1032.745972
0.000000	0.745442	1029.686279
0.000000	0.745679	1022.976196
0.000000	0.745916	1013.017029
0.000000	0.746154	1003.161682
0.000000	0.746391	988.363098
0.000000	0.746628	971.510559
0.000000	0.746865	963.103455
0.000000	0.747102	955.173950
0.000000	0.747339	946.796143
0.000000	0.747577	938.807007
0.000000	0.747814	931.079041
0.000000	0.748051	926.114197
0.000000	0.748288	922.096741
0.000000	0.748525	918.697144
0.000000	0.748762	915.135498
0.000000	0.749000	911.927979
0.000000	0.749237	907.307373
0.000000	0.749474	902.208130
0.000000	0.749711	897.716675
0.000000	0.749948	893.548584
0.000000	0.750185	888.218689
0.000000	0.750423	883.674988
0.000000	0.750660	881.100403
0.000000	0.750897	879.168152
0.000000	0.751134	877.484924
0.000000	0.751371	876.194214
0.000000	0.751609	874.183472
0.000000	0.751846	870.182129
0.000000	0.752083	868.200134
0.000000	0.752320	866.400879
0.000000	0.752557	862.816956
0.000000	0.752794	857.437744
0.000000	0.753032	853.184265
0.000000	0.753269	849.426697
0.000000	0.753506	845.071716
0.000000	0.753743	840.944336
0.000000	0.753980	836.749268
0.000000	0.754218	833.298584
0.000000	0.754455	828.248108
0.000000	0.754692	823.671631
0.000000	0.754929	822.070068
0.000000	0.755166	828.941345
0.000000	0.755403	840.538391
0.000000	0.755641	858.009827
0.000000	0.755878	881.861938
0.000000	0.756115	910.318420
0.000000	0.756352	935.627747
0.000000	0.756589	957.976807
0.000000	0.756826	979.014160
0.000000	0.757064	1003.251770
0.000000	0.757301	1033.800171
0.000000	0.757538	1067.294800
0.000000	0.757775	1101.152222
0.000000	0.758012	1134.614136
0.000000	0.758249	1165.275024
0.000000	0.758487	1191.980103
0.000000	0.758724	1215.160645
0.000000	0.758961	1235.733154
0.000000	0.759198	1252.772705
0.000000	0.759435	1266.604736
0.000000	0.759672	1278.190796
0.000000	0.759910	1289.468140
0.000000	0.760147	1299.346680
0.000000	0.760384	1306.584839
0.000000	0.760621	1308.880005
0.000000	0.760858	1304.112793
0.000000	0.761096	1290.678955
0.000000	0.761333	1265.386108
0.000000	0.761570	1227.044678
0.000000	0.761807	1175.081909
0.000000	0.762044	1111.845825
0.000000	0.762281	1041.996460
0.000000	0.762519	976.106628
0.000000	0.762756	934.919312
0.000000	0.762993	899.520142
0.000000	0.763230	865.323181
0.000000	0.763467	837.034851
0.000000	0.763704	814.994690
0.000000	0.763942	793.856567
0.000000	0.764179	773.774048
0.000000	0.764416	755.361877
0.000000	0.764653	738.744324
0.000000	0.764890	724.115906
0.000000	0.765128	711.702087
0.000000	0.765365	700.860107
0.000000	0.765602	691.513428
0.000000	0.765839	683.607361
0.000000	0.766076	676.078979
0.000000	0.766313	668.896545
0.000000	0.766551	662.111206
0.000000	0.766788	659.416931
0.000000	0.767025	661.272217
0.000000	0.767262	668.306335
0.000000	0.767499	682.448608
0.000000	0.767736	702.306396
0.000000	0.767974	728.260803
0.000000	0.768211	752.307556
0.000000	0.768448	774.345154
0.000000	0.768685	790.459717
0.000000	0.768922	795.535461
0.000000	0.769159	792.356934
0.000000	0.769397	793.067322
0.000000	0.769634	799.171082
0.000000	0.769871	800.963257
0.000000	0.770108	798.753601
0.000000	0.770345	797.374878
0.000000	0.770583	787.525635
0.000000	0.770820	772.401672
0.000000	0.771057	754.743469
0.000000	0.771294	741.573853
0.000000	0.771531	733.556030
0.000000	0.771769	728.942810
0.000000	0.772006	724.831299
0.000000	0.772243	724.216919
0.000000	0.772480	723.652954
0.000000	0.772717	723.447327
0.000000	0.772954	723.311707
0.000000	0.773192	723.232544
0.000000	0.773429	723.644775
0.000000	0.773666	724.729492
0.000000	0.773903	726.656738
0.000000	0.774140	729.114807
0.000000	0.774377	732.778748
0.000000	0.774615	738.842651
0.000000	0.774852	748.337891
0.000000	0.775089	760.913330
0.000000	0.775326	776.780701
0.000000	0.775563	796.788574
0.000000	0.775800	817.458557
0.000000	0.776038	839.630066
0.000000	0.776275	861.687073
0.000000	0.776512	883.374268
0.000000	0.776749	901.428040
0.000000	0.776986	913.821472
0.000000	0.777223	918.626709
0.000000	0.777461	918.375732
0.000000	0.777698	914.991821
0.000000	0.777935	909.767395
0.000000	0.778172	905.957520
0.000000	0.778409	904.259949
0.000000	0.778647	900.870422
0.000000	0.778884	899.189270
0.000000	0.779121	903.538696
0.000000	0.779358	918.335571
0.000000	0.779595	943.216553
0.000000	0.779832	977.184082
0.000000	0.780070	1015.746765
0.000000	0.780307	1047.794678
0.000000	0.780544	1072.137695
0.000000	0.780781	1080.605469
0.000000	0.781018	1074.883057
0.000000	0.781255	1056.590332
0.000000	0.781493	1029.988892
0.000000	0.781730	997.617432
0.000000	0.781967	963.789246
0.000000	0.782204	934.468994
0.000000	0.782441	914.716553
0.000000	0.782679	894.918152
0.000000	0.782916	876.815063
0.000000	0.783153	858.416931
0.000000	0.783390	839.603149
0.000000	0.783627	822.690735
0.000000	0.783864	810.005493
0.000000	0.784102	800.264160
0.000000	0.784339	794.689148
0.000000	0.784576	791.313477
0.000000	0.784813	788.781128
0.000000	0.785050	786.625244
0.000000	0.785287	781.389282
0.000000	0.785525	773.658875
0.000000	0.785762	764.419556
0.000000	0.785999	755.504944
0.000000	0.786236	748.556091
0.000000	0.786473	739.813904
0.000000	0.786711	729.337830
0.000000	0.786948	719.616211
0.000000	0.787185	713.652771
0.000000	0.787422	710.557434
0.000000	0.787659	711.804626
0.000000	0.787896	717.350952
0.000000	0.788134	730.074036
0.000000	0.788371	750.293213
0.000000	0.788608	777.788330
0.000000	0.788845	808.316772
0.000000	0.789082	838.507813
0.000000	0.789319	866.783264
0.000000	0.789557	895.302307
0.000000	0.789794	920.811035
0.000000	0.790031	943.526917
0.000000	0.790268	964.086609
0.000000	0.790505	980.272461
0.000000	0.790743	991.271301
0.000000	0.790980	999.785156
0.000000	0.791217	1007.911560
0.000000	0.791454	1014.829590
0.000000	0.791691	1020.119812
0.000000	0.791928	1026.662476
0.000000	0.792166	1033.053589
0.000000	0.792403	1039.030884
0.000000	0.792640	1040.310913
0.000000	0.792877	1037.425903
0.000000	0.793114	1032.401001
0.000000	0.793351	1027.116333
0.000000	0.793589	1020.002625
0.000000	0.793826	1014.787476
0.000000	0.794063	1019.952942
0.000000	0.794300	1036.720581
0.000000	0.794537	1056.356934
0.000000	0.794774	1066.697266
0.000000	0.795012	1068.721436
0.000000	0.795249	1064.509033
0.000000	0.795486	1050.416870
0.000000	0.795723	1030.047485
0.000000	0.795960	1002.577209
0.000000	0.796197	970.499451
0.000000	0.796435	935.737427
0.000000	0.796672	908.707886
0.000000	0.796909	890.455200
0.000000	0.797146	874.023682
0.000000	0.797383	859.227661
0.000000	0.797621	847.044739
0.000000	0.797858	835.659729
0.000000	0.798095	823.531677
0.000000	0.798332	810.343140
0.000000	0.798569	797.426208
0.000000	0.798806	785.522461
0.000000	0.799044	774.484924
0.000000	0.799281	763.974182
0.000000	0.799518	757.111328
0.000000	0.799755	754.007141
0.000000	0.799992	754.931763
0.000000	0.800230	761.018188
0.000000	0.800467	768.750305
0.000000	0.800704	779.863220
0.000000	0.800941	793.854431
0.000000	0.801178	810.715210
0.000000	0.801415	830.757874
0.000000	0.801653	851.629211
0.000000	0.801890	872.534790
0.000000	0.802127	889.425110
0.000000	0.802364	899.846863
0.000000	0.802601	905.679993
0.000000	0.802838	908.182678
0.000000	0.803076	909.451416
0.000000	0.803313	907.259827
0.000000	0.803550	899.632080
0.000000	0.803787	887.381775
0.000000	0.804024	872.181580
0.000000	0.804261	858.386963
0.000000	0.804499	854.877930
0.000000	0.804736	850.809875
0.000000	0.804973	846.108032
0.000000	0.805210	840.666931
0.000000	0.805447	835.606567
0.000000	0.805685	831.838562
0.000000	0.805922	829.153320
0.000000	0.806159	825.809631
0.000000	0.806396	821.968994
0.000000	0.806633	819.437805
0.000000	0.806870	817.131836
0.000000	0.807108	814.973633
0.000000	0.807345	812.761047
0.000000	0.807582	810.079956
0.000000	0.807819	807.331482
0.000000	0.808056	804.212952
0.000000	0.808293	802.148071
0.000000	0.808531	801.617249
0.000000	0.808768	802.753601
0.000000	0.809005	806.583313
0.000000	0.809242	812.866577
0.000000	0.809479	821.671082
0.000000	0.809717	831.661438
0.000000	0.809954	840.129456
0.000000	0.810191	843.771790
0.000000	0.810428	846.385559
0.000000	0.810665	848.057800
0.000000	0.810902	848.850708
0.000000	0.811140	848.693359
0.000000	0.811377	847.722290
0.000000	0.811614	852.914490
0.000000	0.811851	859.216797
0.000000	0.812088	866.546509
0.000000	0.812325	875.801941
0.000000	0.812563	886.386414
0.000000	0.812800	896.153076
0.000000	0.813037	901.498596
0.000000	0.813274	902.701050
0.000000	0.813511	901.420532
0.000000	0.813748	896.710693
0.000000	0.813986	890.926392
0.000000	0.814223	885.196350
0.000000	0.814460	878.561462
0.000000	0.814697	868.137817
0.000000	0.814934	860.680115
0.000000	0.815172	861.908325
0.000000	0.815409	867.041199
0.000000	0.815646	871.236694
0.000000	0.815883	873.494751
0.000000	0.816120	873.871155
0.000000	0.816357	871.886047
0.000000	0.816595	868.625916
0.000000	0.816832	863.517822
0.000000	0.817069	858.812195
0.000000	0.817306	852.389404
0.000000	0.817543	843.324036
0.000000	0.817780	834.564148
0.000000	0.818018	828.653748
0.000000	0.818255	828.243530
0.000000	0.818492	834.971008
0.000000	0.818729	848.870300
0.000000	0.818966	869.013489
0.000000	0.819204	896.918884
0.000000	0.819441	930.204407
0.000000	0.819678	962.916321
0.000000	0.819915	985.326721
0.000000	0.820152	998.356567
0.000000	0.820389	999.537659
0.000000	0.820627	990.041199
0.000000	0.820864	971.230774
0.000000	0.821101	948.488525
0.000000	0.821338	936.576843
0.000000	0.821575	930.800232
0.000000	0.821812	929.143738
0.000000	0.822050	931.284424
0.000000	0.822287	938.540588
0.000000	0.822524	949.343323
0.000000	0.822761	962.551880
0.000000	0.822998	977.704285
0.000000	0.823236	991.246399
0.000000	0.823473	1001.505554
0.000000	0.823710	1008.985657
0.000000	0.823947	1014.189270
0.000000	0.824184	1016.977295
0.000000	0.824421	1018.233215
0.000000	0.824659	1018.516602
0.000000	0.824896	1015.922791
0.000000	0.825133	1011.519531
0.000000	0.825370	1007.262512
0.000000	0.825607	1003.470459
0.000000	0.825844	998.941956
0.000000	0.826082	993.272705
0.000000	0.826319	986.834412
0.000000	0.826556	980.319275
0.000000	0.826793	975.070557
0.000000	0.827030	971.200378
0.000000	0.827267	967.386841
0.000000	0.827505	963.696228
0.000000	0.827742	959.752808
0.000000	0.827979	956.341675
0.000000	0.828216	954.101868
0.000000	0.828453	953.346802
0.000000	0.828691	954.613220
0.000000	0.828928	956.783325
0.000000	0.829165	959.808960
0.000000	0.829402	964.365234
0.000000	0.829639	969.727966
0.000000	0.829876	975.532654
0.000000	0.830114	981.111816
0.000000	0.830351	981.440613
0.000000	0.830588	977.613220
0.000000	0.830825	972.098938
0.000000	0.831062	964.520813
0.000000	0.831299	959.021790
0.000000	0.831537	953.791199
0.000000	0.831774	945.298828
0.000000	0.832011	935.120483
0.000000	0.832248	928.802124
0.000000	0.832485	922.796204
0.000000	0.832722	916.994995
0.000000	0.832960	910.102173
0.000000	0.833197	903.306152
0.000000	0.833434	896.240845
0.000000	0.833671	887.668579
0.000000	0.833908	879.576721
0.000000	0.834146	870.625610
0.000000	0.834383	861.342834
0.000000	0.834620	852.847961
0.000000	0.834857	845.331421
0.000000	0.835094	843.552917
0.000000	0.835331	849.471313
0.000000	0.835569	861.731140
0.000000	0.835806	882.208252
0.000000	0.836043	913.126099
0.000000	0.836280	956.724182
0.000000	0.836517	1013.719666
0.000000	0.836754	1082.543701
0.000000	0.836992	1157.522949
0.000000	0.837229	1220.167480
0.000000	0.837466	1263.343628
0.000000	0.837703	1286.353271
0.000000	0.837940	1295.374268
0.000000	0.838178	1294.988281
0.000000	0.838415	1284.230835
0.000000	0.838652	1266.893921
0.000000	0.838889	1243.132080
0.000000	0.839126	1211.338867
0.000000	0.839363	1179.206543
0.000000	0.839601	1164.734253
0.000000	0.839838	1188.843506
0.000000	0.840075	1186.396606
0.000000	0.840312	1177.267944
0.000000	0.840549	1161.905029
0.000000	0.840786	1146.328369
0.000000	0.841024	1126.767334
0.000000	0.841261	1103.658569
0.000000	0.841498	1079.821167
0.000000	0.841735	1051.581787
0.000000	0.841972	1019.511902
0.000000	0.842210	996.188538
0.000000	0.842447	989.002563
0.000000	0.842684	983.130737
0.000000	0.842921	973.032837
0.000000	0.843158	962.697083
0.000000	0.843395	954.481934
0.000000	0.843633	947.519226
0.000000	0.843870	941.574951
0.000000	0.844107	935.879761
0.000000	0.844344	931.816711
0.000000	0.844581	927.864990
0.000000	0.844818	922.347595
0.000000	0.845056	915.529236
0.000000	0.845293	909.628235
0.000000	0.845530	904.399597
0.000000	0.845767	900.482910
0.000000	0.846004	900.094666
0.000000	0.846241	900.598450
0.000000	0.846479	903.353577
0.000000	0.846716	907.324524
0.000000	0.846953	909.766968
0.000000	0.847190	911.469971
0.000000	0.847427	912.946228
0.000000	0.847665	916.071899
0.000000	0.847902	920.475830
0.000000	0.848139	926.896057
0.000000	0.848376	933.629272
0.000000	0.848613	940.971313
0.000000	0.848850	948.415955
0.000000	0.849088	955.401428
0.000000	0.849325	959.077271
0.000000	0.849562	961.438538
0.000000	0.849799	965.110962
0.000000	0.850036	968.172974
0.000000	0.850273	973.556030
0.000000	0.850511	978.054749
0.000000	0.850748	982.493835
0.000000	0.850985	984.787354
0.000000	0.851222	985.289001
0.000000	0.851459	984.524231
0.000000	0.851697	982.926331
0.000000	0.851934	981.999390
0.000000	0.852171	983.284424
0.000000	0.852408	983.247070
0.000000	0.852645	982.805237
0.000000	0.852882	982.451294
0.000000	0.853120	982.188843
0.000000	0.853357	981.620605
0.000000	0.853594	980.432983
0.000000	0.853831	979.513062
0.000000	0.854068	977.917358
0.000000	0.854305	976.349548
0.000000	0.854543	974.312683
0.000000	0.854780	970.448914
0.000000	0.855017	965.150269
0.000000	0.855254	959.916565
0.000000	0.855491	955.731934
0.000000	0.855729	951.616211
0.000000	0.855966	947.007690
0.000000	0.856203	943.187256
0.000000	0.856440	935.175659
0.000000	0.856677	932.496338
0.000000	0.856914	931.367065
0.000000	0.857152	928.225098
0.000000	0.857389	924.880920
0.000000	0.857626	925.434753
0.000000	0.857863	928.286560
0.000000	0.858100	933.471008
0.000000	0.858337	940.159058
0.000000	0.858575	946.881714
0.000000	0.858812	953.555969
0.000000	0.859049	957.491455
0.000000	0.859286	958.332825
0.000000	0.859523	957.551880
0.000000	0.859761	955.314575
0.000000	0.859998	953.052307
0.000000	0.860235	952.823669
0.000000	0.860472	951.732117
0.000000	0.860709	949.356445
0.000000	0.860946	947.828308
0.000000	0.861184	948.551636
0.000000	0.861421	951.057922
0.000000	0.861658	954.592529
0.000000	0.861895	958.359741
0.000000	0.862132	962.752808
0.000000	0.862369	968.518311
0.000000	0.862607	975.381042
0.000000	0.862844	980.573242
0.000000	0.863081	979.912598
0.000000	0.863318	976.593445
0.000000	0.863555	973.817932
0.000000	0.863792	973.112427
0.000000	0.864030	970.204102
0.000000	0.864267	965.131287
0.000000	0.864504	965.271484
0.000000	0.864741	968.695129
0.000000	0.864978	973.040161
0.000000	0.865215	974.347473
0.000000	0.865453	975.073303
0.000000	0.865690	976.341248
0.000000	0.865927	979.250671
0.000000	0.866164	981.521240
0.000000	0.866401	984.735718
0.000000	0.866639	989.483398
0.000000	0.866876	994.735229
0.000000	0.867113	1000.561401
0.000000	0.867350	1007.159790
0.000000	0.867587	1015.632751
0.000000	0.867824	1023.781006
0.000000	0.868062	1030.170654
0.000000	0.868299	1031.886230
0.000000	0.868536	1029.446777
0.000000	0.868773	1023.536865
0.000000	0.869010	1014.543274
0.000000	0.869247	1004.016235
0.000000	0.869485	988.811646
0.000000	0.869722	972.904724
0.000000	0.869959	963.383240
0.000000	0.870196	954.394287
0.000000	0.870433	944.695190
0.000000	0.870671	934.898438
0.000000	0.870908	926.841125
0.000000	0.871145	919.058594
0.000000	0.871382	910.226868
0.000000	0.871619	902.571899
0.000000	0.871856	895.015991
0.000000	0.872094	888.994080
0.000000	0.872331	884.135864
0.000000	0.872568	878.540955
0.000000	0.872805	873.929871
0.000000	0.873042	869.558411
0.000000	0.873279	866.367737
0.000000	0.873517	863.990784
0.000000	0.873754	862.159729
0.000000	0.873991	860.741455
0.000000	0.874228	860.001953
0.000000	0.874465	861.215820
0.000000	0.874703	862.731262
0.000000	0.874940	865.344116
0.000000	0.875177	868.844604
0.000000	0.875414	874.250854
0.000000	0.875651	879.914124
0.000000	0.875888	884.023682
0.000000	0.876126	886.445190
0.000000	0.876363	888.240112
0.000000	0.876600	889.962341
0.000000	0.876837	891.217102
0.000000	0.877074	890.995605
0.000000	0.877312	889.667297
0.000000	0.877549	887.968628
0.000000	0.877786	886.632629
0.000000	0.878023	884.292847
0.000000	0.878260	880.990356
0.000000	0.878497	880.826721
0.000000	0.878735	882.570679
0.000000	0.878972	885.236206
0.000000	0.879209	890.003418
0.000000	0.879446	897.720825
0.000000	0.879683	907.586731
0.000000	0.879920	918.876648
0.000000	0.880158	932.021667
0.000000	0.880395	947.952209
0.000000	0.880632	966.282166
0.000000	0.880869	983.271790
0.000000	0.881106	995.672363
0.000000	0.881343	1002.271667
0.000000	0.881581	1003.454407
0.000000	0.881818	1001.342529
0.000000	0.882055	996.656738
0.000000	0.882292	989.616211
0.000000	0.882529	981.058411
0.000000	0.882766	969.543640
0.000000	0.883004	960.045288
0.000000	0.883241	958.558777
0.000000	0.883478	961.103577
0.000000	0.883715	967.507141
0.000000	0.883952	976.135925
0.000000	0.884190	986.356323
0.000000	0.884427	995.625549
0.000000	0.884664	998.271606
0.000000	0.884901	985.021240
0.000000	0.885138	961.490173
0.000000	0.885375	931.907776
0.000000	0.885613	899.077881
0.000000	0.885850	875.128357
0.000000	0.886087	863.178101
0.000000	0.886324	852.850708
0.000000	0.886561	843.085999
0.000000	0.886799	834.468262
0.000000	0.887036	828.728271
0.000000	0.887273	826.675476
0.000000	0.887510	825.329041
0.000000	0.887747	824.121216
0.000000	0.887984	823.642212
0.000000	0.888222	826.860718
0.000000	0.888459	830.748352
0.000000	0.888696	836.767639
0.000000	0.888933	841.432922
0.000000	0.889170	845.349609
0.000000	0.889407	849.066895
0.000000	0.889645	851.097534
0.000000	0.889882	851.680603
0.000000	0.890119	850.831787
0.000000	0.890356	849.320923
0.000000	0.890593	846.859131
0.000000	0.890830	843.523682
0.000000	0.891068	841.735291
0.000000	0.891305	841.382629
0.000000	0.891542	841.620361
0.000000	0.891779	842.833130
0.000000	0.892016	846.799377
0.000000	0.892254	854.194214
0.000000	0.892491	864.068481
0.000000	0.892728	876.091492
0.000000	0.892965	889.499146
0.000000	0.893202	903.717407
0.000000	0.893439	918.419250
0.000000	0.893677	932.736816
0.000000	0.893914	947.155640
0.000000	0.894151	959.487488
0.000000	0.894388	970.374207
0.000000	0.894625	981.867432
0.000000	0.894862	995.408142
0.000000	0.895100	1011.259399
0.000000	0.895337	1027.712524
0.000000	0.895574	1046.565918
0.000000	0.895811	1067.887207
0.000000	0.896048	1089.576294
0.000000	0.896286	1108.572998
0.000000	0.896523	1123.727051
0.000000	0.896760	1130.464355
0.000000	0.896997	1130.411621
0.000000	0.897234	1127.307007
0.000000	0.897471	1119.799561
0.000000	0.897709	1109.622192
0.000000	0.897946	1095.790405
0.000000	0.898183	1074.127808
0.000000	0.898420	1045.127686
0.000000	0.898657	1016.331299
0.000000	0.898894	993.085205
0.000000	0.899132	978.183533
0.000000	0.899369	961.845032
0.000000	0.899606	947.613037
0.000000	0.899843	940.587036
0.000000	0.900080	934.401611
0.000000	0.900317	929.445007
0.000000	0.900555	927.580200
0.000000	0.900792	928.087646
0.000000	0.901029	930.692261
0.000000	0.901266	934.870972
0.000000	0.901503	939.875488
0.000000	0.901740	944.790527
0.000000	0.901978	949.834839
0.000000	0.902215	953.281433
0.000000	0.902452	957.540771
0.000000	0.902689	962.427429
0.000000	0.902926	969.104370
0.000000	0.903164	977.876770
0.000000	0.903401	987.149475
0.000000	0.903638	996.142151
0.000000	0.903875	1006.653442
0.000000	0.904112	1017.566223
0.000000	0.904349	1029.362793
0.000000	0.904587	1044.468262
0.000000	0.904824	1064.204224
0.000000	0.905061	1087.741821
0.000000	0.905298	1115.052490
0.000000	0.905535	1144.397095
0.000000	0.905773	1166.793823
0.000000	0.906010	1170.179077
0.000000	0.906247	1157.391724
0.000000	0.906484	1134.779907
0.000000	0.906721	1106.865234
0.000000	0.906958	1076.407715
0.000000	0.907196	1043.316284
0.000000	0.907433	1009.242615
0.000000	0.907670	987.332581
0.000000	0.907907	965.236816
0.000000	0.908144	945.674805
0.000000	0.908381	928.671265
0.000000	0.908619	915.559387
0.000000	0.908856	906.098450
0.000000	0.909093	899.275024
0.000000	0.909330	895.173767
0.000000	0.909567	895.417358
0.000000	0.909804	897.797363
0.000000	0.910042	902.865662
0.000000	0.910279	909.814941
0.000000	0.910516	918.630188
0.000000	0.910753	929.654602
0.000000	0.910990	941.773682
0.000000	0.911228	955.585571
0.000000	0.911465	970.092285
0.000000	0.911702	986.328735
0.000000	0.911939	1003.988892
0.000000	0.912176	1022.733276
0.000000	0.912413	1044.990479
0.000000	0.912651	1070.206787
0.000000	0.912888	1097.480103
0.000000	0.913125	1123.976440
0.000000	0.913362	1143.588379
0.000000	0.913599	1149.432129
0.000000	0.913836	1150.292480
0.000000	0.914074	1145.862793
0.000000	0.914311	1137.728027
0.000000	0.914548	1124.797852
0.000000	0.914785	1107.673218
0.000000	0.915022	1080.658447
0.000000	0.915260	1049.441284
0.000000	0.915497	1022.891785
0.000000	0.915734	1002.824646
0.000000	0.915971	984.071899
0.000000	0.916208	966.424744
0.000000	0.916445	950.495972
0.000000	0.916683	937.273560
0.000000	0.916920	924.339050
0.000000	0.917157	913.634705
0.000000	0.917394	904.334717
0.000000	0.917631	895.890991
0.000000	0.917868	889.545471
0.000000	0.918106	883.720581
0.000000	0.918343	879.276428
0.000000	0.918580	874.841736
0.000000	0.918817	870.271240
0.000000	0.919054	865.876038
0.000000	0.919291	862.321777
0.000000	0.919529	855.894165
0.000000	0.919766	848.986938
0.000000	0.920003	839.539001
0.000000	0.920240	828.671692
0.000000	0.920477	822.609192
0.000000	0.920715	817.924561
0.000000	0.920952	812.919922
0.000000	0.921189	808.468750
0.000000	0.921426	804.479736
0.000000	0.921663	800.460815
0.000000	0.921900	796.882202
0.000000	0.922138	793.273682
0.000000	0.922375	790.270813
0.000000	0.922612	787.205566
0.000000	0.922849	784.972778
0.000000	0.923086	783.006104
0.000000	0.923323	781.757080
0.000000	0.923561	781.019287
0.000000	0.923798	779.670105
0.000000	0.924035	778.155823
0.000000	0.924272	775.438965
0.000000	0.924509	771.556030
0.000000	0.924747	767.807983
0.000000	0.924984	767.332336
0.000000	0.925221	767.540527
0.000000	0.925458	768.288879
0.000000	0.925695	770.329834
0.000000	0.925932	772.877625
0.000000	0.926170	775.148987
0.000000	0.926407	775.700806
0.000000	0.926644	776.511597
0.000000	0.926881	777.596863
0.000000	0.927118	778.714050
0.000000	0.927355	777.803528
0.000000	0.927593	776.515137
0.000000	0.927830	775.481873
0.000000	0.928067	774.445007
0.000000	0.928304	774.384216
0.000000	0.928541	775.063232
0.000000	0.928779	777.973267
0.000000	0.929016	780.840881
0.000000	0.929253	784.106323
0.000000	0.929490	786.461426
0.000000	0.929727	788.746582
0.000000	0.929964	789.196106
0.000000	0.930202	789.261719
0.000000	0.930439	788.512695
0.000000	0.930676	789.421875
0.000000	0.930913	790.576172
0.000000	0.931150	790.894226
0.000000	0.931387	792.498291
0.000000	0.931625	796.463379
0.000000	0.931862	802.370789
0.000000	0.932099	810.030823
0.000000	0.932336	817.929993
0.000000	0.932573	822.791748
0.000000	0.932810	825.439026
0.000000	0.933048	827.238770
0.000000	0.933285	828.440186
0.000000	0.933522	830.013733
0.000000	0.933759	829.869934
0.000000	0.933996	827.595886
0.000000	0.934234	822.711914
0.000000	0.934471	816.581543
0.000000	0.934708	810.028748
0.000000	0.934945	804.576599
0.000000	0.935182	803.582458
0.000000	0.935419	806.153931
0.000000	0.935657	809.640625
0.000000	0.935894	815.125244
0.000000	0.936131	823.764648
0.000000	0.936368	837.114197
0.000000	0.936605	854.239380
0.000000	0.936843	876.304321
0.000000	0.937080	904.820557
0.000000	0.937317	941.813599
0.000000	0.937554	981.604187
0.000000	0.937791	1025.774292
0.000000	0.938028	1063.846191
0.000000	0.938266	1098.915894
0.000000	0.938503	1134.300171
0.000000	0.938740	1169.944214
0.000000	0.938977	1203.089600
0.000000	0.939214	1229.441895
0.000000	0.939451	1248.917725
0.000000	0.939689	1261.003662
0.000000	0.939926	1268.849731
0.000000	0.940163	1267.464966
0.000000	0.940400	1254.396118
0.000000	0.940637	1230.764160
0.000000	0.940874	1199.727539
0.000000	0.941112	1162.314331
0.000000	0.941349	1118.270874
0.000000	0.941586	1068.116211
0.000000	0.941823	1012.836670
0.000000	0.942060	962.354980
0.000000	0.942297	936.629761
0.000000	0.942535	918.568298
0.000000	0.942772	901.402832
0.000000	0.943009	884.337280
0.000000	0.943246	867.635498
0.000000	0.943483	852.176453
0.000000	0.943721	837.584778
0.000000	0.943958	823.346802
0.000000	0.944195	808.763184
0.000000	0.944432	794.203918
0.000000	0.944669	781.598206
0.000000	0.944906	774.943970
0.000000	0.945144	769.764771
0.000000	0.945381	765.259705
0.000000	0.945618	762.057007
0.000000	0.945855	759.963501
0.000000	0.946092	758.910889
0.000000	0.946329	758.979248
0.000000	0.946567	761.137878
0.000000	0.946804	763.706482
0.000000	0.947041	767.769958
0.000000	0.947278	773.497498
0.000000	0.947515	780.654541
0.000000	0.947753	788.930359
0.000000	0.947990	798.415283
0.000000	0.948227	809.114258
0.000000	0.948464	819.716553
0.000000	0.948701	829.922058
0.000000	0.948938	839.451233
0.000000	0.949176	848.324646
0.000000	0.949413	856.157715
0.000000	0.949650	863.976807
0.000000	0.949887	871.536926
0.000000	0.950124	879.653687
0.000000	0.950361	887.383972
0.000000	0.950599	894.872803
0.000000	0.950836	901.092590
0.000000	0.951073	905.420471
0.000000	0.951310	907.959717
0.000000	0.951547	908.864380
0.000000	0.951784	908.233643
0.000000	0.952022	906.261780
0.000000	0.952259	902.061584
0.000000	0.952496	895.891235
0.000000	0.952733	889.844177
0.000000	0.952970	884.898926
0.000000	0.953208	882.945129
0.000000	0.953445	882.424561
0.000000	0.953682	883.787476
0.000000	0.953919	887.380615
0.000000	0.954156	892.907227
0.000000	0.954393	899.270630
0.000000	0.954631	906.664307
0.000000	0.954868	914.342590
0.000000	0.955105	921.609314
0.000000	0.955342	928.029480
0.000000	0.955579	933.028198
0.000000	0.955817	937.776428
0.000000	0.956054	943.046265
0.000000	0.956291	948.642761
0.000000	0.956528	956.022400
0.000000	0.956765	964.878662
0.000000	0.957002	975.217224
0.000000	0.957240	987.349182
0.000000	0.957477	1001.116272
0.000000	0.957714	1016.178894
0.000000	0.957951	1032.697021
0.000000	0.958188	1048.987061
0.000000	0.958425	1064.536011
0.000000	0.958663	1078.907471
0.000000	0.958900	1088.893921
0.000000	0.959137	1090.796875
0.000000	0.959374	1088.590942
0.000000	0.959611	1088.430420
0.000000	0.959848	1086.924561
0.000000	0.960086	1078.088379
0.000000	0.960323	1064.468018
0.000000	0.960560	1051.312378
0.000000	0.960797	1041.704834
0.000000	0.961034	1031.042969
0.000000	0.961271	1020.954041
0.000000	0.961509	1010.353638
0.000000	0.961746	999.505798
0.000000	0.961983	987.579773
0.000000	0.962220	975.724426
0.000000	0.962457	963.869995
0.000000	0.962695	952.623596
0.000000	0.962932	940.960449
0.000000	0.963169	931.034485
0.000000	0.963406	924.183167
0.000000	0.963643	918.797974
0.000000	0.963880	914.249268
0.000000	0.964118	908.813904
0.000000	0.964355	903.634094
0.000000	0.964592	898.581787
0.000000	0.964829	893.656494
0.000000	0.965066	888.278503
0.000000	0.965304	882.519836
0.000000	0.965541	876.783875
0.000000	0.965778	872.042236
0.000000	0.966015	867.248108
0.000000	0.966252	863.293823
0.000000	0.966489	860.281738
0.000000	0.966727	858.196655
0.000000	0.966964	857.143066
0.000000	0.967201	857.093994
0.000000	0.967438	858.229065
0.000000	0.967675	860.784790
0.000000	0.967912	864.647766
0.000000	0.968150	869.687744
0.000000	0.968387	875.162231
0.000000	0.968624	877.558105
0.000000	0.968861	879.686462
0.000000	0.969098	881.910767
0.000000	0.969335	883.549255
0.000000	0.969573	884.815125
0.000000	0.969810	886.023254
0.000000	0.970047	886.733459
0.000000	0.970284	887.679321
0.000000	0.970521	890.540833
0.000000	0.970758	895.071716
0.000000	0.970996	900.070068
0.000000	0.971233	906.430115
0.000000	0.971470	914.164124
0.000000	0.971707	922.942078
0.000000	0.971944	931.969360
0.000000	0.972182	941.596741
0.000000	0.972419	950.575928
0.000000	0.972656	959.330383
0.000000	0.972893	968.455505
0.000000	0.973130	977.961792
0.000000	0.973368	986.637207
0.000000	0.973605	993.156128
0.000000	0.973842	1000.298340
0.000000	0.974079	1008.918579
0.000000	0.974316	1017.614746
0.000000	0.974553	1024.977051
0.000000	0.974791	1032.965088
0.000000	0.975028	1040.655273
0.000000	0.975265	1047.639893
0.000000	0.975502	1053.849731
0.000000	0.975739	1059.099609
0.000000	0.975976	1063.709595
0.000000	0.976214	1067.430176
0.000000	0.976451	1069.918945
0.000000	0.976688	1071.983643
0.000000	0.976925	1073.044678
0.000000	0.977162	1074.117920
0.000000	0.977399	1075.034302
0.000000	0.977637	1076.302734
0.000000	0.977874	1076.793579
0.000000	0.978111	1076.987671
0.000000	0.978348	1076.734131
0.000000	0.978585	1074.976929
0.000000	0.978822	1072.091919
0.000000	0.979060	1068.390869
0.000000	0.979297	1064.368896
0.000000	0.979534	1058.654175
0.000000	0.979771	1051.553955
0.000000	0.980008	1043.584229
0.000000	0.980246	1036.897583
0.000000	0.980483	1032.651001
0.000000	0.980720	1030.945190
0.000000	0.980957	1030.488525
0.000000	0.981194	1030.550781
0.000000	0.981431	1030.948853
0.000000	0.981669	1032.478882
0.000000	0.981906	1035.347168
0.000000	0.982143	1038.010254
0.000000	0.982380	1041.760254
0.000000	0.982617	1046.510132
0.000000	0.982854	1051.503540
0.000000	0.983092	1056.500488
0.000000	0.983329	1061.210693
0.000000	0.983566	1060.585938
0.000000	0.983803	1056.953369
0.000000	0.984040	1049.792480
0.000000	0.984278	1040.729492
0.000000	0.984515	1031.654053
0.000000	0.984752	1019.162354
0.000000	0.984989	1001.891113
0.000000	0.985226	988.036255
0.000000	0.985463	977.961426
0.000000	0.985701	969.347046
0.000000	0.985938	960.840332
0.000000	0.986175	952.607788
0.000000	0.986412	944.978027
0.000000	0.986649	940.618347
0.000000	0.986886	939.135437
0.000000	0.987124	938.845703
0.000000	0.987361	937.911377
0.000000	0.987598	938.722595
0.000000	0.987835	941.554260
0.000000	0.988072	944.036255
0.000000	0.988310	946.745667
0.000000	0.988547	950.073303
0.000000	0.988784	954.664124
0.000000	0.989021	957.849976
0.000000	0.989258	960.424866
0.000000	0.989495	963.761780
0.000000	0.989733	968.167847
0.000000	0.989970	972.813660
0.000000	0.990207	975.518799
0.000000	0.990444	975.045715
0.000000	0.990681	976.363159
0.000000	0.990918	979.954712
0.000000	0.991156	986.540649
0.000000	0.991393	993.470459
0.000000	0.991630	1000.382141
0.000000	0.991867	1007.423218
0.000000	0.992104	1014.302551
0.000000	0.992342	1020.054260
0.000000	0.992579	1024.790161
0.000000	0.992816	1027.717651
0.000000	0.993053	1028.730225
0.000000	0.993290	1029.185181
0.000000	0.993527	1029.453979
0.000000	0.993765	1029.916504
0.000000	0.994002	1030.090088
0.000000	0.994239	1028.755493
0.000000	0.994476	1025.848999
0.000000	0.994713	1023.165222
0.000000	0.994950	1021.912354
0.000000	0.995188	1022.326660
0.000000	0.995425	1023.575317
0.000000	0.995662	1025.439209
0.000000	0.995899	1027.628418
0.000000	0.996136	1030.515503
0.000000	0.996373	1034.653809
0.000000	0.996611	1038.553955
0.000000	0.996848	1041.823730
0.000000	0.997085	1043.941040
0.000000	0.997322	1045.996948
0.000000	0.997559	1046.353516
0.000000	0.997797	1046.427246
0.000000	0.998034	1045.562500
0.000000	0.998271	1044.591064
0.000000	0.998508	1043.069946
0.000000	0.998745	1041.292236
0.000000	0.998982	1039.210938
0.000000	0.999220	1037.507446
0.000000	0.999457	1036.252075
0.000000	0.999694	1034.993164
0.000000	0.999931	1033.143921
0.000000	1.000168	1030.891846
0.000000	1.000405	1029.126099
0.000000	1.000643	1027.464844
0.000000	1.000880	1026.971436
0.000000	1.001117	1029.172363
0.000000	1.001354	1031.700806
0.000000	1.001591	1033.684692
0.000000	1.001829	1035.309326
0.000000	1.002066	1036.783813
0.000000	1.002303	1037.590698
0.000000	1.002540	1037.920410
0.000000	1.002777	1038.931885
0.000000	1.003014	1039.563721
0.000000	1.003252	1038.056152
0.000000	1.003489	1034.362671
0.000000	1.003726	1030.039429
0.000000	1.003963	1025.568237
0.000000	1.004200	1019.883423
0.000000	1.004437	1013.498535
0.000000	1.004675	1007.094421
0.000000	1.004912	1001.581238
0.000000	1.005149	994.872925
0.000000	1.005386	988.053040
0.000000	1.005623	980.793518
0.000000	1.005860	971.577271
0.000000	1.006098	962.654663
0.000000	1.006335	952.396606
0.000000	1.006572	943.337036
0.000000	1.006809	937.040344
0.000000	1.007046	932.808838
0.000000	1.007284	930.953979
0.000000	1.007521	934.866028
0.000000	1.007758	941.079346
0.000000	1.007995	948.403564
0.000000	1.008232	956.918152
0.000000	1.008469	966.563171
0.000000	1.008707	977.119263
0.000000	1.008944	988.104065
0.000000	1.009181	997.008057
0.000000	1.009418	999.635498
0.000000	1.009655	1001.757568
0.000000	1.009892	1003.893799
0.000000	1.010130	1006.730408
0.000000	1.010367	1008.627075
0.000000	1.010604	1010.086304
0.000000	1.010841	1011.099976
0.000000	1.011078	1012.282166
0.000000	1.011316	1013.255920
0.000000	1.011553	1015.254517
0.000000	1.011790	1019.722290
0.000000	1.012027	1027.101318
0.000000	1.012264	1042.227295
0.000000	1.012501	1065.244995
0.000000	1.012739	1095.890015
0.000000	1.012976	1125.721802
0.000000	1.013213	1159.079590
0.000000	1.013450	1189.665649
0.000000	1.013687	1216.402344
0.000000	1.013924	1239.665039
0.000000	1.014162	1256.779297
0.000000	1.014399	1267.504761
0.000000	1.014636	1277.121948
0.000000	1.014873	1285.815186
0.000000	1.015110	1291.246460
0.000000	1.015347	1293.091919
0.000000	1.015585	1290.058838
0.000000	1.015822	1286.583618
0.000000	1.016059	1286.862305
0.000000	1.016296	1287.638794
0.000000	1.016533	1288.606934
0.000000	1.016770	1291.669067
0.000000	1.017008	1290.673218
0.000000	1.017245	1285.164917
0.000000	1.017482	1278.797729
0.000000	1.017719	1271.674683
0.000000	1.017956	1265.257446
0.000000	1.018194	1260.397217
0.000000	1.018431	1256.855591
0.000000	1.018668	1251.958496
0.000000	1.018905	1244.552856
0.000000	1.019142	1231.082275
0.000000	1.019379	1211.020874
0.000000	1.019617	1182.223511
0.000000	1.019854	1147.543945
0.000000	1.020091	1114.566895
0.000000	1.020328	1099.494141
0.000000	1.020565	1083.198730
0.000000	1.020803	1073.787354
0.000000	1.021040	1067.153320
0.000000	1.021277	1062.643066
0.000000	1.021514	1059.111938
0.000000	1.021751	1056.480469
0.000000	1.021988	1054.271606
0.000000	1.022226	1052.625244
0.000000	1.022463	1050.040039
0.000000	1.022700	1047.280518
0.000000	1.022937	1045.657104
0.000000	1.023174	1044.419556
0.000000	1.023412	1043.233887
0.000000	1.023649	1042.710693
0.000000	1.023886	1043.048218
0.000000	1.024123	1045.752808
0.000000	1.024360	1051.361084
0.000000	1.024597	1058.680542
0.000000	1.024835	1065.238159
0.000000	1.025072	1069.096680
0.000000	1.025309	1071.729126
0.000000	1.025546	1072.431152
0.000000	1.025783	1070.770020
0.000000	1.026020	1068.435303
0.000000	1.026258	1064.980225
0.000000	1.026495	1059.542480
0.000000	1.026732	1051.163330
0.000000	1.026969	1040.374634
0.000000	1.027206	1027.015137
0.000000	1.027443	1011.827637
0.000000	1.027681	998.192566
0.000000	1.027918	988.300659
0.000000	1.028155	981.481750
0.000000	1.028392	976.428589
0.000000	1.028629	975.330994
0.000000	1.028866	979.133850
0.000000	1.029104	988.973755
0.000000	1.029341	1004.711609
0.000000	1.029578	1027.407104
0.000000	1.029815	1058.788208
0.000000	1.030052	1099.314575
0.000000	1.030290	1143.479370
0.000000	1.030527	1180.301392
0.000000	1.030764	1213.752563
0.000000	1.031001	1241.839844
0.000000	1.031238	1265.724243
0.000000	1.031475	1285.705688
0.000000	1.031713	1300.291016
0.000000	1.031950	1305.337036
0.000000	1.032187	1304.140869
0.000000	1.032424	1300.726318
0.000000	1.032661	1293.349243
0.000000	1.032899	1280.408081
0.000000	1.033136	1263.725464
0.000000	1.033373	1244.781738
0.000000	1.033610	1223.581177
0.000000	1.033847	1198.575195
0.000000	1.034084	1166.942627
0.000000	1.034322	1136.477905
0.000000	1.034559	1106.741333
0.000000	1.034796	1083.285522
0.000000	1.035033	1073.883423
0.000000	1.035270	1065.166626
0.000000	1.035507	1057.837524
0.000000	1.035745	1051.788574
0.000000	1.035982	1046.594116
0.000000	1.036219	1042.533569
0.000000	1.036456	1039.665405
0.000000	1.036693	1037.933716
0.000000	1.036930	1036.307251
0.000000	1.037168	1035.212524
0.000000	1.037405	1034.399536
0.000000	1.037642	1033.391235
0.000000	1.037879	1032.954956
0.000000	1.038116	1032.199951
0.000000	1.038353	1031.318115
0.000000	1.038591	1031.266602
0.000000	1.038828	1031.554199
0.000000	1.039065	1031.401367
0.000000	1.039302	1030.765137
0.000000	1.039539	1030.286133
0.000000	1.039777	1030.325928
0.000000	1.040014	1030.678223
0.000000	1.040251	1031.008423
0.000000	1.040488	1032.639038
0.000000	1.040725	1034.831665
0.000000	1.040962	1037.664063
0.000000	1.041200	1040.452881
0.000000	1.041437	1042.264771
0.000000	1.041674	1041.342529
0.000000	1.041911	1032.525391
0.000000	1.042148	1015.664307
0.000000	1.042385	998.790894
0.000000	1.042623	989.744812
0.000000	1.042860	982.243958
0.000000	1.043097	974.926147
0.000000	1.043334	968.586853
0.000000	1.043571	964.926392
0.000000	1.043809	961.282959
0.000000	1.044046	957.156128
0.000000	1.044283	953.720093
0.000000	1.044520	951.730530
0.000000	1.044757	951.032043
0.000000	1.044994	953.143066
0.000000	1.045232	957.665039
0.000000	1.045469	965.101929
0.000000	1.045706	977.522705
0.000000	1.045943	998.334656
0.000000	1.046180	1026.669189
0.000000	1.046417	1061.711548
0.000000	1.046655	1098.281982
0.000000	1.046892	1129.111450
0.000000	1.047129	1151.745361
0.000000	1.047366	1163.395386
0.000000	1.047603	1167.610474
0.000000	1.047840	1165.472290
0.000000	1.048078	1161.264038
0.000000	1.048315	1147.426758
0.000000	1.048552	1122.976074
0.000000	1.048789	1090.340332
0.000000	1.049026	1054.639038
0.000000	1.049264	1040.860718
0.000000	1.049501	1029.836548
0.000000	1.049738	1015.622864
0.000000	1.049975	1006.325623
0.000000	1.050212	1004.285767
0.000000	1.050449	1000.603760
0.000000	1.050687	994.219055
0.000000	1.050924	988.902893
0.000000	1.051161	989.283875
0.000000	1.051398	990.199463
0.000000	1.051635	991.362915
0.000000	1.051872	992.346069
0.000000	1.052110	992.226807
0.000000	1.052347	992.042603
0.000000	1.052584	992.034668
0.000000	1.052821	991.690002
0.000000	1.053058	988.998657
0.000000	1.053295	985.002747
0.000000	1.053533	981.251099
0.000000	1.053770	975.588806
0.000000	1.054007	969.376953
0.000000	1.054244	962.408203
0.000000	1.054481	954.769470
0.000000	1.054719	946.974548
0.000000	1.054956	938.970703
0.000000	1.055193	932.647705
0.000000	1.055430	926.839600
0.000000	1.055667	920.869995
0.000000	1.055905	914.172913
0.000000	1.056142	908.068359
0.000000	1.056379	902.277405
0.000000	1.056616	897.273438
0.000000	1.056853	894.416565
0.000000	1.057090	892.141174
0.000000	1.057328	891.230713
0.000000	1.057565	891.395203
0.000000	1.057802	892.684082
0.000000	1.058039	894.649597
0.000000	1.058276	898.279541
0.000000	1.058513	903.570129
0.000000	1.058751	910.177124
0.000000	1.058988	917.177124
0.000000	1.059225	924.331299
0.000000	1.059462	931.818054
0.000000	1.059699	939.079956
0.000000	1.059937	946.824463
0.000000	1.060174	956.646362
0.000000	1.060411	968.382202
0.000000	1.060648	983.615723
0.000000	1.060885	1003.779297
0.000000	1.061122	1028.913574
0.000000	1.061360	1061.813843
0.000000	1.061597	1103.999878
0.000000	1.061834	1156.571411
0.000000	1.062071	1218.394531
0.000000	1.062308	1277.143555
0.000000	1.062545	1328.665527
0.000000	1.062783	1371.331665
0.000000	1.063020	1400.579224
0.000000	1.063257	1415.571045
0.000000	1.063494	1416.993896
0.000000	1.063731	1411.279663
0.000000	1.063968	1403.063599
0.000000	1.064206	1379.426392
0.000000	1.064443	1341.204590
0.000000	1.064680	1294.641846
0.000000	1.064917	1251.432007
0.000000	1.065154	1240.497925
0.000000	1.065391	1209.905396
0.000000	1.065629	1183.960083
0.000000	1.065866	1166.626099
0.000000	1.066103	1142.639893
0.000000	1.066340	1132.148193
0.000000	1.066577	1125.701904
0.000000	1.066815	1120.695679
0.000000	1.067052	1123.712402
0.000000	1.067289	1132.380981
0.000000	1.067526	1144.286743
0.000000	1.067763	1159.296509
0.000000	1.068000	1178.701660
0.000000	1.068238	1200.053955
0.000000	1.068475	1219.952026
0.000000	1.068712	1240.853516
0.000000	1.068949	1263.079102
0.000000	1.069186	1279.745361
0.000000	1.069424	1290.522339
0.000000	1.069661	1297.220825
0.000000	1.069898	1299.298706
0.000000	1.070135	1295.328857
0.000000	1.070372	1285.005737
0.000000	1.070609	1268.533325
0.000000	1.070847	1247.279053
0.000000	1.071084	1222.828857
0.000000	1.071321	1198.308105
0.000000	1.071558	1168.516724
0.000000	1.071795	1136.641968
0.000000	1.072032	1106.596191
0.000000	1.072270	1079.083496
0.000000	1.072507	1062.788208
0.000000	1.072744	1055.196533
0.000000	1.072981	1049.651367
0.000000	1.073218	1046.524048
0.000000	1.073455	1044.942017
0.000000	1.073693	1044.765137
0.000000	1.073930	1045.713623
0.000000	1.074167	1047.166626
0.000000	1.074404	1050.396362
0.000000	1.074641	1054.242432
0.000000	1.074878	1057.971558
0.000000	1.075116	1062.591187
0.000000	1.075353	1069.429932
0.000000	1.075590	1078.831299
0.000000	1.075827	1089.541504
0.000000	1.076064	1103.264404
0.000000	1.076302	1120.524780
0.000000	1.076539	1140.589722
0.000000	1.076776	1159.772949
0.000000	1.077013	1179.210449
0.000000	1.077250	1197.487915
0.000000	1.077487	1212.609497
0.000000	1.077725	1222.366821
0.000000	1.077962	1226.750854
0.000000	1.078199	1221.033936
0.000000	1.078436	1208.445923
0.000000	1.078673	1190.579346
0.000000	1.078910	1173.410767
0.000000	1.079148	1152.438477
0.000000	1.079385	1132.953369
0.000000	1.079622	1115.634277
0.000000	1.079859	1104.742310
0.000000	1.080096	1095.579712
0.000000	1.080334	1087.838867
0.000000	1.080571	1080.216064
0.000000	1.080808	1072.791260
0.000000	1.081045	1065.099121
0.000000	1.081282	1056.428955
0.000000	1.081519	1045.788208
0.000000	1.081757	1034.903931
0.000000	1.081994	1024.142090
0.000000	1.082231	1014.435730
0.000000	1.082468	1005.881836
0.000000	1.082705	997.154968
0.000000	1.082942	989.856812
0.000000	1.083180	982.860107
0.000000	1.083417	975.496826
0.000000	1.083654	967.544067
0.000000	1.083891	958.704712
0.000000	1.084128	948.793518
0.000000	1.084365	938.403748
0.000000	1.084603	928.080933
0.000000	1.084840	919.853821
0.000000	1.085077	914.000244
0.000000	1.085314	909.249268
0.000000	1.085551	906.762085
0.000000	1.085788	906.547668
0.000000	1.086026	906.775208
0.000000	1.086263	908.783569
0.000000	1.086500	911.980225
0.000000	1.086737	914.256226
0.000000	1.086974	917.273438
0.000000	1.087212	922.569641
0.000000	1.087449	928.990601
0.000000	1.087686	935.501099
0.000000	1.087923	941.620911
0.000000	1.088160	947.840149
0.000000	1.088398	955.257568
0.000000	1.088635	963.209229
0.000000	1.088872	969.923279
0.000000	1.089109	974.284058
0.000000	1.089346	978.034119
0.000000	1.089583	981.591431
0.000000	1.089821	983.458313
0.000000	1.090058	983.624573
0.000000	1.090295	983.059998
0.000000	1.090532	982.474915
0.000000	1.090769	981.242371
0.000000	1.091006	981.207642
0.000000	1.091244	980.608093
0.000000	1.091481	979.676208
0.000000	1.091718	977.257935
0.000000	1.091955	971.709045
0.000000	1.092192	964.693970
0.000000	1.092430	957.201538
0.000000	1.092667	949.951294
0.000000	1.092904	943.337219
0.000000	1.093141	936.269348
0.000000	1.093378	933.658752
0.000000	1.093615	935.100403
0.000000	1.093853	938.412415
0.000000	1.094090	942.468323
0.000000	1.094327	947.232788
0.000000	1.094564	953.111633
0.000000	1.094801	959.982117
0.000000	1.095038	967.782104
0.000000	1.095276	974.829773
0.000000	1.095513	981.503113
0.000000	1.095750	987.685120
0.000000	1.095987	994.081909
0.000000	1.096224	1001.013672
0.000000	1.096461	1008.613281
0.000000	1.096699	1016.446777
0.000000	1.096936	1025.818970
0.000000	1.097173	1034.302612
0.000000	1.097410	1043.410156
0.000000	1.097647	1056.742065
0.000000	1.097885	1072.157349
0.000000	1.098122	1086.651367
0.000000	1.098359	1099.347168
0.000000	1.098596	1108.820068
0.000000	1.098833	1117.934204
0.000000	1.099070	1127.354858
0.000000	1.099308	1136.317749
0.000000	1.099545	1144.280640
0.000000	1.099782	1152.052979
0.000000	1.100019	1159.612061
0.000000	1.100256	1164.927246
0.000000	1.100493	1171.620483
0.000000	1.100731	1179.351440
0.000000	1.100968	1184.707642
0.000000	1.101205	1185.065552
0.000000	1.101442	1185.303345
0.000000	1.101679	1185.883667
0.000000	1.101916	1187.349487
0.000000	1.102154	1189.522095
0.000000	1.102391	1191.693848
0.000000	1.102628	1191.315186
0.000000	1.102865	1190.041138
0.000000	1.103102	1186.977661
0.000000	1.103340	1182.602539
0.000000	1.103577	1177.851929
0.000000	1.103814	1173.845459
0.000000	1.104051	1169.037842
0.000000	1.104288	1162.104492
0.000000	1.104525	1154.760254
0.000000	1.104763	1148.204712
0.000000	1.105000	1143.008911
0.000000	1.105237	1139.281616
0.000000	1.105474	1137.370483
0.000000	1.105711	1137.016602
0.000000	1.105948	1138.804688
0.000000	1.106186	1142.598877
0.000000	1.106423	1148.951782
0.000000	1.106660	1158.232910
0.000000	1.106897	1170.069458
0.000000	1.107134	1184.877930
0.000000	1.107372	1200.586060
0.000000	1.107609	1216.382324
0.000000	1.107846	1233.096069
0.000000	1.108083	1246.658936
0.000000	1.108320	1260.941406
0.000000	1.108557	1276.662720
0.000000	1.108795	1290.887451
0.000000	1.109032	1300.922729
0.000000	1.109269	1307.124146
0.000000	1.109506	1312.108032
0.000000	1.109743	1316.786987
0.000000	1.109980	1321.216553
0.000000	1.110218	1325.414795
0.000000	1.110455	1327.801636
0.000000	1.110692	1328.166138
0.000000	1.110929	1326.644165
0.000000	1.111166	1320.611084
0.000000	1.111403	1306.760132
0.000000	1.111641	1286.339478
0.000000	1.111878	1259.573486
0.000000	1.112115	1228.237549
0.000000	1.112352	1193.327393
0.000000	1.112589	1166.282349
0.000000	1.112827	1151.344238
0.000000	1.113064	1133.997559
0.000000	1.113301	1116.415161
0.000000	1.113538	1104.922485
0.000000	1.113775	1095.230469
0.000000	1.114012	1087.148804
0.000000	1.114250	1081.131470
0.000000	1.114487	1075.878296
0.000000	1.114724	1071.617432
0.000000	1.114961	1068.258789
0.000000	1.115198	1065.382324
0.000000	1.115435	1062.970215
0.000000	1.115673	1062.024414
0.000000	1.115910	1062.105103
0.000000	1.116147	1062.705078
0.000000	1.116384	1063.754761
0.000000	1.116621	1066.504517
0.000000	1.116859	1067.564819
0.000000	1.117096	1068.336670
0.000000	1.117333	1069.019165
0.000000	1.117570	1071.052734
0.000000	1.117807	1073.433960
0.000000	1.118044	1074.442383
0.000000	1.118282	1075.121704
0.000000	1.118519	1075.736084
0.000000	1.118756	1076.063599
0.000000	1.118993	1075.507446
0.000000	1.119230	1074.580933
0.000000	1.119467	1072.880371
0.000000	1.119705	1070.510010
0.000000	1.119942	1068.462280
0.000000	1.120179	1066.278320
0.000000	1.120416	1064.161743
0.000000	1.120653	1061.420532
0.000000	1.120890	1057.920654
0.000000	1.121128	1054.023315
0.000000	1.121365	1049.154053
0.000000	1.121602	1043.031006
0.000000	1.121839	1037.689819
0.000000	1.122076	1032.907715
0.000000	1.122313	1026.098145
0.000000	1.122551	1019.519165
0.000000	1.122788	1018.696228
0.000000	1.123025	1020.266479
0.000000	1.123262	1023.393494
0.000000	1.123499	1027.418579
0.000000	1.123737	1033.366821
0.000000	1.123974	1040.211060
0.000000	1.124211	1045.912354
0.000000	1.124448	1051.040039
0.000000	1.124685	1055.991089
0.000000	1.124923	1059.978882
0.000000	1.125160	1062.957153
0.000000	1.125397	1065.063354
0.000000	1.125634	1065.764160
0.000000	1.125871	1066.034424
0.000000	1.126108	1065.829102
0.000000	1.126346	1064.506348
0.000000	1.126583	1062.911255
0.000000	1.126820	1060.503174
0.000000	1.127057	1057.986572
0.000000	1.127294	1055.767822
0.000000	1.127531	1053.299683
0.000000	1.127769	1051.250244
0.000000	1.128006	1050.814209
0.000000	1.128243	1051.000122
0.000000	1.128480	1051.133179
0.000000	1.128717	1051.544189
0.000000	1.128955	1053.596069
0.000000	1.129192	1056.811279
0.000000	1.129429	1062.250366
0.000000	1.129666	1069.319092
0.000000	1.129903	1076.282593
0.000000	1.130140	1081.662476
0.000000	1.130378	1085.132202
0.000000	1.130615	1084.139648
0.000000	1.130852	1081.160645
0.000000	1.131089	1077.058228
0.000000	1.131326	1073.588501
0.000000	1.131563	1067.730957
0.000000	1.131801	1061.435913
0.000000	1.132038	1056.449463
0.000000	1.132275	1051.609985
0.000000	1.132512	1046.870972
0.000000	1.132749	1042.040161
0.000000	1.132986	1037.996094
0.000000	1.133224	1035.113403
0.000000	1.133461	1032.478882
0.000000	1.133698	1030.325195
0.000000	1.133935	1027.560425
0.000000	1.134172	1024.575317
0.000000	1.134409	1022.096497
0.000000	1.134647	1020.285461
0.000000	1.134884	1020.606750
0.000000	1.135121	1021.649780
0.000000	1.135358	1022.074829
0.000000	1.135595	1022.670959
0.000000	1.135833	1022.687195
0.000000	1.136070	1021.873535
0.000000	1.136307	1020.793152
0.000000	1.136544	1019.994202
0.000000	1.136781	1019.728638
0.000000	1.137018	1019.667603
0.000000	1.137256	1019.727905
0.000000	1.137493	1020.802063
0.000000	1.137730	1023.389709
0.000000	1.137967	1026.404907
0.000000	1.138204	1029.426147
0.000000	1.138441	1031.641113
0.000000	1.138679	1033.556396
0.000000	1.138916	1033.757446
0.000000	1.139153	1032.197266
0.000000	1.139390	1027.317871
0.000000	1.139627	1019.562073
0.000000	1.139865	1008.401550
0.000000	1.140102	994.550110
0.000000	1.140339	982.537781
0.000000	1.140576	974.731018
0.000000	1.140813	970.687195
0.000000	1.141050	969.115479
0.000000	1.141288	969.453064
0.000000	1.141525	969.510193
0.000000	1.141762	970.283813
0.000000	1.141999	972.370850
0.000000	1.142236	970.969177
0.000000	1.142473	966.631897
0.000000	1.142711	962.334045
0.000000	1.142948	960.393311
0.000000	1.143185	960.936157
0.000000	1.143422	958.478516
0.000000	1.143659	955.090881
0.000000	1.143896	958.037354
0.000000	1.144134	965.177429
0.000000	1.144371	974.050659
0.000000	1.144608	984.789917
0.000000	1.144845	995.737366
0.000000	1.145082	1006.557251
0.000000	1.145320	1017.572571
0.000000	1.145557	1028.556763
0.000000	1.145794	1037.786499
0.000000	1.146031	1040.588623
0.000000	1.146268	1036.900635
0.000000	1.146505	1029.351929
0.000000	1.146743	1021.441467
0.000000	1.146980	1017.788452
0.000000	1.147217	1016.266846
0.000000	1.147454	1013.972656
0.000000	1.147691	1014.251709
0.000000	1.147928	1016.465759
0.000000	1.148166	1021.445129
0.000000	1.148403	1027.511353
0.000000	1.148640	1029.145508
0.000000	1.148877	1027.683716
0.000000	1.149114	1025.332275
0.000000	1.149352	1024.198364
0.000000	1.149589	1019.532776
0.000000	1.149826	1013.653564
0.000000	1.150063	1010.483582
0.000000	1.150300	1016.336792
0.000000	1.150537	1027.291382
0.000000	1.150775	1042.164429
0.000000	1.151012	1060.277588
0.000000	1.151249	1078.253540
0.000000	1.151486	1090.489624
0.000000	1.151723	1099.439087
0.000000	1.151960	1105.035034
0.000000	1.152198	1107.675537
0.000000	1.152435	1107.238770
0.000000	1.152672	1103.806763
0.000000	1.152909	1095.432129
0.000000	1.153146	1081.902466
0.000000	1.153383	1063.633545
0.000000	1.153621	1043.548828
0.000000	1.153858	1024.564453
0.000000	1.154095	1011.708313
0.000000	1.154332	1006.433289
0.000000	1.154569	1001.825378
0.000000	1.154807	998.110107
0.000000	1.155044	994.499146
0.000000	1.155281	990.679321
0.000000	1.155518	987.031982
0.000000	1.155755	982.990540
0.000000	1.155993	977.663635
0.000000	1.156230	971.727600
0.000000	1.156467	965.053040
0.000000	1.156704	959.078735
0.000000	1.156941	953.618591
0.000000	1.157178	948.804260
0.000000	1.157416	944.952271
0.000000	1.157653	941.576843
0.000000	1.157890	937.509216
0.000000	1.158127	932.669128
0.000000	1.158364	927.685181
0.000000	1.158601	923.430481
0.000000	1.158839	919.889771
0.000000	1.159076	916.218628
0.000000	1.159313	915.232300
0.000000	1.159550	914.535767
0.000000	1.159787	914.959351
0.000000	1.160024	917.774536
0.000000	1.160262	921.829407
0.000000	1.160499	925.060303
0.000000	1.160736	923.607422
0.000000	1.160973	923.016479
0.000000	1.161210	927.834290
0.000000	1.161448	930.486389
0.000000	1.161685	928.317871
0.000000	1.161922	923.545044
0.000000	1.162159	917.363403
0.000000	1.162396	909.565063
0.000000	1.162633	901.270569
0.000000	1.162871	893.978027
0.000000	1.163108	883.654724
0.000000	1.163345	872.587708
0.000000	1.163582	863.903687
0.000000	1.163819	857.356445
0.000000	1.164056	851.660156
0.000000	1.164294	847.075012
0.000000	1.164531	842.227295
0.000000	1.164768	837.406921
0.000000	1.165005	833.697266
0.000000	1.165242	831.125305
0.000000	1.165480	829.313110
0.000000	1.165717	828.442017
0.000000	1.165954	828.536499
0.000000	1.166191	829.077454
0.000000	1.166428	829.116638
0.000000	1.166665	829.618042
0.000000	1.166903	830.708008
0.000000	1.167140	831.487610
0.000000	1.167377	831.376160
0.000000	1.167614	830.430969
0.000000	1.167851	829.029419
0.000000	1.168088	826.645203
0.000000	1.168326	824.492310
0.000000	1.168563	822.129089
0.000000	1.168800	820.893860
0.000000	1.169037	818.691345
0.000000	1.169274	815.274353
0.000000	1.169511	811.784851
0.000000	1.169749	808.093750
0.000000	1.169986	803.948792
0.000000	1.170223	799.479553
0.000000	1.170460	795.220947
0.000000	1.170697	790.646667
0.000000	1.170934	785.963257
0.000000	1.171172	781.773071
0.000000	1.171409	778.317993
0.000000	1.171646	774.332825
0.000000	1.171883	771.777771
0.000000	1.172120	770.077454
0.000000	1.172358	766.614075
0.000000	1.172595	762.631592
0.000000	1.172832	759.506531
0.000000	1.173069	756.821777
0.000000	1.173306	754.222168
0.000000	1.173543	752.924011
0.000000	1.173781	750.906494
0.000000	1.174018	747.760193
0.000000	1.174255	744.255066
0.000000	1.174492	743.222290
0.000000	1.174729	744.966858
0.000000	1.174967	750.088135
0.000000	1.175204	757.602661
0.000000	1.175441	767.682068
0.000000	1.175678	779.620239
0.000000	1.175915	792.030640
0.000000	1.176152	806.016479
0.000000	1.176390	821.926575
0.000000	1.176627	837.679749
0.000000	1.176864	850.598511
0.000000	1.177101	860.165161
0.000000	1.177338	865.696411
0.000000	1.177575	869.207642
0.000000	1.177813	870.945496
0.000000	1.178050	871.423767
0.000000	1.178287	872.717896
0.000000	1.178524	873.294434
0.000000	1.178761	872.261292
0.000000	1.178998	869.967957
0.000000	1.179236	868.919678
0.000000	1.179473	868.272522
0.000000	1.179710	866.852051
0.000000	1.179947	866.405273
0.000000	1.180184	866.463562
0.000000	1.180421	866.679688
0.000000	1.180659	867.585144
0.000000	1.180896	870.449036
0.000000	1.181133	875.098145
0.000000	1.181370	880.243042
0.000000	1.181607	886.243896
0.000000	1.181845	893.863464
0.000000	1.182082	899.699341
0.000000	1.182319	897.872986
0.000000	1.182556	890.998047
0.000000	1.182793	882.570068
0.000000	1.183030	880.375610
0.000000	1.183268	880.916504
0.000000	1.183505	884.036438
0.000000	1.183742	888.964172
0.000000	1.183979	894.180969
0.000000	1.184216	900.397705
0.000000	1.184453	905.677185
0.000000	1.184691	912.115112
0.000000	1.184928	917.352417
0.000000	1.185165	921.052917
0.000000	1.185402	923.134583
0.000000	1.185639	925.121643
0.000000	1.185877	927.310547
0.000000	1.186114	930.206726
0.000000	1.186351	933.010071
0.000000	1.186588	935.278687
0.000000	1.186825	936.631531
0.000000	1.187062	934.856995
0.000000	1.187300	932.545227
0.000000	1.187537	929.451721
0.000000	1.187774	926.234863
0.000000	1.188011	923.267944
0.000000	1.188248	919.390747
0.000000	1.188486	913.471680
0.000000	1.188723	911.280090
0.000000	1.188960	910.038757
0.000000	1.189197	909.460266
0.000000	1.189434	909.487976
0.000000	1.189671	908.983154
0.000000	1.189909	908.070679
0.000000	1.190146	906.788940
0.000000	1.190383	903.655212
0.000000	1.190620	899.342407
0.000000	1.190857	895.923279
0.000000	1.191094	894.003357
0.000000	1.191332	892.690979
0.000000	1.191569	891.261475
0.000000	1.191806	889.337280
0.000000	1.192043	888.991150
0.000000	1.192280	889.873108
0.000000	1.192517	890.884094
0.000000	1.192755	892.881897
0.000000	1.192992	893.654602
0.000000	1.193229	894.229675
0.000000	1.193466	893.941040
0.000000	1.193703	893.810364
0.000000	1.193941	894.803406
0.000000	1.194178	894.999756
0.000000	1.194415	897.113403
0.000000	1.194652	902.162415
0.000000	1.194889	910.224609
0.000000	1.195126	922.243530
0.000000	1.195364	937.220032
0.000000	1.195601	955.406311
0.000000	1.195838	976.272949
0.000000	1.196075	997.801453
0.000000	1.196312	1017.664368
0.000000	1.196549	1028.929810
0.000000	1.196787	1028.804443
0.000000	1.197024	1023.403442
0.000000	1.197261	1010.445313
0.000000	1.197498	997.752869
0.000000	1.197735	998.623352
0.000000	1.197973	1008.511414
0.000000	1.198210	1023.274414
0.000000	1.198447	1047.051270
0.000000	1.198684	1077.348145
0.000000	1.198921	1111.468384
0.000000	1.199158	1144.619629
0.000000	1.199396	1167.774048
0.000000	1.199633	1179.724731
0.000000	1.199870	1182.815552
0.000000	1.200107	1177.733765
0.000000	1.200344	1165.735107
0.000000	1.200581	1149.899902
0.000000	1.200819	1124.429443
0.000000	1.201056	1090.482178
0.000000	1.201293	1056.173340
0.000000	1.201530	1032.218750
0.000000	1.201767	1013.098328
0.000000	1.202004	997.971924
0.000000	1.202242	982.767456
0.000000	1.202479	969.747437
0.000000	1.202716	963.016663
0.000000	1.202953	957.397522
0.000000	1.203190	951.348450
0.000000	1.203428	945.535034
0.000000	1.203665	939.578064
0.000000	1.203902	932.444580
0.000000	1.204139	923.275635
0.000000	1.204376	912.231018
0.000000	1.204613	901.643066
0.000000	1.204851	897.064270
0.000000	1.205088	894.049377
0.000000	1.205325	893.040588
0.000000	1.205562	895.936646
0.000000	1.205799	899.407166
0.000000	1.206036	905.024658
0.000000	1.206274	919.827515
0.000000	1.206511	940.204041
0.000000	1.206748	966.508423
0.000000	1.206985	999.023621
0.000000	1.207222	1032.535400
0.000000	1.207459	1067.540283
0.000000	1.207697	1107.471802
0.000000	1.207934	1151.971924
0.000000	1.208171	1200.033081
0.000000	1.208408	1242.959473
0.000000	1.208645	1268.142456
0.000000	1.208883	1279.373535
0.000000	1.209120	1280.802734
0.000000	1.209357	1275.213989
0.000000	1.209594	1265.791016
0.000000	1.209831	1253.459595
0.000000	1.210068	1234.795410
0.000000	1.210306	1215.723877
0.000000	1.210543	1214.058838
0.000000	1.210780	1217.375244
0.000000	1.211017	1229.685059
0.000000	1.211254	1247.270142
0.000000	1.211491	1270.562012
0.000000	1.211729	1299.021606
0.000000	1.211966	1332.402100
0.000000	1.212203	1358.814209
0.000000	1.212440	1371.762817
0.000000	1.212677	1374.314697
0.000000	1.212915	1368.924194
0.000000	1.213152	1358.736572
0.000000	1.213389	1346.225464
0.000000	1.213626	1331.540649
0.000000	1.213863	1310.050903
0.000000	1.214100	1284.374146
0.000000	1.214338	1269.568970
0.000000	1.214575	1260.529785
0.000000	1.214812	1253.599487
0.000000	1.215049	1247.078003
0.000000	1.215286	1241.044800
0.000000	1.215523	1236.789063
0.000000	1.215761	1235.364624
0.000000	1.215998	1235.062622
0.000000	1.216235	1235.461670
0.000000	1.216472	1237.134521
0.000000	1.216709	1240.779175
0.000000	1.216946	1245.465332
0.000000	1.217184	1246.807861
0.000000	1.217421	1245.637329
0.000000	1.217658	1242.017456
0.000000	1.217895	1236.419434
0.000000	1.218132	1231.870605
0.000000	1.218370	1229.462891
0.000000	1.218607	1228.579956
0.000000	1.218844	1229.258301
0.000000	1.219081	1227.657227
0.000000	1.219318	1223.710327
0.000000	1.219555	1219.289551
0.000000	1.219793	1218.400635
0.000000	1.220030	1220.288696
0.000000	1.220267	1226.024902
0.000000	1.220504	1235.369873
0.000000	1.220741	1250.855957
0.000000	1.220978	1273.584473
0.000000	1.221216	1304.396484
0.000000	1.221453	1342.372314
0.000000	1.221690	1381.992798
0.000000	1.221927	1414.575928
0.000000	1.222164	1436.326416
0.000000	1.222402	1446.610107
0.000000	1.222639	1450.373291
0.000000	1.222876	1447.541016
0.000000	1.223113	1436.317261
0.000000	1.223350	1416.216797
0.000000	1.223588	1387.382813
0.000000	1.223825	1354.350220
0.000000	1.224062	1341.980835
0.000000	1.224299	1317.202637
0.000000	1.224536	1297.021484
0.000000	1.224773	1282.008545
0.000000	1.225011	1268.546631
0.000000	1.225248	1254.425659
0.000000	1.225485	1245.194580
0.000000	1.225722	1237.010864
0.000000	1.225959	1229.936646
0.000000	1.226196	1222.749634
0.000000	1.226434	1215.166748
0.000000	1.226671	1206.860840
0.000000	1.226908	1199.569214
0.000000	1.227145	1192.254883
0.000000	1.227382	1185.388428
0.000000	1.227619	1178.709595
0.000000	1.227857	1173.753052
0.000000	1.228094	1170.444824
0.000000	1.228331	1169.426392
0.000000	1.228568	1169.980347
0.000000	1.228805	1172.166382
0.000000	1.229042	1176.600220
0.000000	1.229280	1183.195557
0.000000	1.229517	1191.214111
0.000000	1.229754	1200.351685
0.000000	1.229991	1210.550659
0.000000	1.230228	1220.948853
0.000000	1.230466	1226.387207
0.000000	1.230703	1231.616821
0.000000	1.230940	1239.180298
0.000000	1.231177	1247.340088
0.000000	1.231414	1253.054932
0.000000	1.231651	1257.567871
0.000000	1.231889	1261.716675
0.000000	1.232126	1264.737427
0.000000	1.232363	1266.893066
0.000000	1.232600	1265.769897
0.000000	1.232837	1262.138794
0.000000	1.233074	1257.828857
0.000000	1.233312	1252.289551
0.000000	1.233549	1247.012817
0.000000	1.233786	1239.635620
0.000000	1.234023	1231.773682
0.000000	1.234260	1225.494873
0.000000	1.234498	1222.777710
0.000000	1.234735	1223.239014
0.000000	1.234972	1225.196289
0.000000	1.235209	1226.811035
0.000000	1.235446	1227.832520
0.000000	1.235683	1227.699219
0.000000	1.235921	1228.269775
0.000000	1.236158	1229.245728
0.000000	1.236395	1230.360229
0.000000	1.236632	1231.988525
0.000000	1.236869	1234.639404
0.000000	1.237106	1238.395630
0.000000	1.237344	1243.454102
0.000000	1.237581	1249.137695
0.000000	1.237818	1252.694702
0.000000	1.238055	1254.520630
0.000000	1.238292	1255.855103
0.000000	1.238529	1257.615845
0.000000	1.238767	1259.316528
0.000000	1.239004	1262.516846
0.000000	1.239241	1267.867188
0.000000	1.239478	1278.517090
0.000000	1.239715	1296.524658
0.000000	1.239952	1321.795654
0.000000	1.240190	1354.802612
0.000000	1.240427	1396.156494
0.000000	1.240664	1442.213623
0.000000	1.240901	1479.636597
0.000000	1.241138	1500.769043
0.000000	1.241376	1507.193970
0.000000	1.241613	1499.648804
0.000000	1.241850	1478.558105
0.000000	1.242087	1444.134521
0.000000	1.242324	1397.037598
0.000000	1.242561	1343.761230
0.000000	1.242799	1297.406494
0.000000	1.243036	1262.102295
0.000000	1.243273	1240.651123
0.000000	1.243510	1224.385254
0.000000	1.243747	1210.782715
0.000000	1.243984	1201.933105
0.000000	1.244222	1196.627930
0.000000	1.244459	1192.144165
0.000000	1.244696	1191.226929
0.000000	1.244933	1190.127686
0.000000	1.245170	1190.615723
0.000000	1.245408	1192.772217
0.000000	1.245645	1196.537720
0.000000	1.245882	1201.188843
0.000000	1.246119	1205.448364
0.000000	1.246356	1208.628052
0.000000	1.246593	1212.298218
0.000000	1.246831	1216.070801
0.000000	1.247068	1218.240601
0.000000	1.247305	1220.586670
0.000000	1.247542	1223.506470
0.000000	1.247779	1226.032715
0.000000	1.248016	1229.956909
0.000000	1.248254	1234.765137
0.000000	1.248491	1242.120605
0.000000	1.248728	1251.839478
0.000000	1.248965	1263.447266
0.000000	1.249202	1276.408936
0.000000	1.249439	1291.484863
0.000000	1.249677	1305.896606
0.000000	1.249914	1319.395020
0.000000	1.250151	1333.503052
0.000000	1.250388	1347.787964
0.000000	1.250625	1359.310303
0.000000	1.250863	1369.858276
0.000000	1.251100	1382.460449
0.000000	1.251337	1396.456543
0.000000	1.251574	1411.631226
0.000000	1.251811	1428.229980
0.000000	1.252048	1443.920410
0.000000	1.252286	1458.416626
0.000000	1.252523	1471.937622
0.000000	1.252760	1484.982788
0.000000	1.252997	1498.440674
0.000000	1.253234	1510.888916
0.000000	1.253471	1521.000854
0.000000	1.253709	1528.640015
0.000000	1.253946	1537.258423
0.000000	1.254183	1545.959229
0.000000	1.254420	1554.968750
0.000000	1.254657	1563.853149
0.000000	1.254895	1572.102539
0.000000	1.255132	1580.005005
0.000000	1.255369	1587.579956
0.000000	1.255606	1595.048828
0.000000	1.255843	1601.138550
0.000000	1.256080	1606.496094
0.000000	1.256318	1610.125732
0.000000	1.256555	1612.868286
0.000000	1.256792	1614.756836
0.000000	1.257029	1616.746582
0.000000	1.257266	1618.734375
0.000000	1.257504	1618.520874
0.000000	1.257741	1615.752808
0.000000	1.257978	1609.560913
0.000000	1.258215	1601.557373
0.000000	1.258452	1592.163330
0.000000	1.258689	1583.354492
0.000000	1.258927	1572.247192
0.000000	1.259164	1563.355225
0.000000	1.259401	1556.914795
0.000000	1.259638	1554.479614
0.000000	1.259875	1556.345337
0.000000	1.260112	1564.520874
0.000000	1.260350	1581.297852
0.000000	1.260587	1607.277832
0.000000	1.260824	1641.110596
0.000000	1.261061	1680.907837
0.000000	1.261298	1712.413696
0.000000	1.261536	1735.216553
0.000000	1.261773	1748.247437
0.000000	1.262010	1751.370605
0.000000	1.262247	1746.139160
0.000000	1.262484	1733.302368
0.000000	1.262721	1717.394043
0.000000	1.262959	1694.449463
0.000000	1.263196	1661.634399
0.000000	1.263433	1625.046387
0.000000	1.263670	1604.270752
0.000000	1.263907	1587.967896
0.000000	1.264144	1565.577881
0.000000	1.264382	1553.593628
0.000000	1.264619	1538.411743
0.000000	1.264856	1526.681274
0.000000	1.265093	1520.151733
0.000000	1.265330	1513.029907
0.000000	1.265567	1509.417480
0.000000	1.265805	1507.249023
0.000000	1.266042	1504.484863
0.000000	1.266279	1500.723022
0.000000	1.266516	1497.083374
0.000000	1.266753	1493.527100
0.000000	1.266991	1489.860474
0.000000	1.267228	1485.497925
0.000000	1.267465	1479.516357
0.000000	1.267702	1471.621704
0.000000	1.267939	1462.552979
0.000000	1.268176	1453.843384
0.000000	1.268414	1446.898560
0.000000	1.268651	1443.821655
0.000000	1.268888	1445.507935
0.000000	1.269125	1455.325317
0.000000	1.269362	1474.237671
0.000000	1.269599	1503.237915
0.000000	1.269837	1542.018921
0.000000	1.270074	1589.534058
0.000000	1.270311	1638.077515
0.000000	1.270548	1674.151611
0.000000	1.270785	1699.463379
0.000000	1.271023	1712.800171
0.000000	1.271260	1714.615723
0.000000	1.271497	1706.707520
0.000000	1.271734	1689.021851
0.000000	1.271971	1661.287231
0.000000	1.272208	1620.743652
0.000000	1.272446	1569.650635
0.000000	1.272683	1518.155029
0.000000	1.272920	1497.407227
0.000000	1.273157	1465.389038
0.000000	1.273394	1441.726196
0.000000	1.273631	1415.575439
0.000000	1.273869	1396.079590
0.000000	1.274106	1378.109741
0.000000	1.274343	1367.195190
0.000000	1.274580	1360.523438
0.000000	1.274817	1359.698730
0.000000	1.275054	1364.621338
0.000000	1.275292	1376.278931
0.000000	1.275529	1392.574707
0.000000	1.275766	1412.888062
0.000000	1.276003	1433.891357
0.000000	1.276240	1446.802856
0.000000	1.276477	1452.774414
0.000000	1.276715	1451.339478
0.000000	1.276952	1445.012939
0.000000	1.277189	1431.487061
0.000000	1.277426	1410.410034
0.000000	1.277663	1379.644043
0.000000	1.277901	1341.315430
0.000000	1.278138	1302.761475
0.000000	1.278375	1282.110962
0.000000	1.278612	1250.351685
0.000000	1.278849	1227.304199
0.000000	1.279086	1205.919922
0.000000	1.279324	1187.999268
0.000000	1.279561	1175.433350
0.000000	1.279798	1170.199463
0.000000	1.280035	1175.139526
0.000000	1.280272	1189.036987
0.000000	1.280509	1215.294800
0.000000	1.280747	1254.692505
0.000000	1.280984	1306.927368
0.000000	1.281221	1372.618652
0.000000	1.281458	1436.992432
0.000000	1.281695	1495.559692
0.000000	1.281933	1545.905273
0.000000	1.282170	1586.441406
0.000000	1.282407	1612.315674
0.000000	1.282644	1622.925537
0.000000	1.282881	1621.236816
0.000000	1.283118	1610.683472
0.000000	1.283356	1588.444702
0.000000	1.283593	1545.904175
0.000000	1.283830	1486.582397
0.000000	1.284067	1416.713379
0.000000	1.284304	1348.385376
0.000000	1.284541	1317.305420
0.000000	1.284779	1286.705566
0.000000	1.285016	1244.297607
0.000000	1.285253	1226.744019
0.000000	1.285490	1199.987305
0.000000	1.285727	1186.639404
0.000000	1.285964	1173.652710
0.000000	1.286202	1164.582886
0.000000	1.286439	1158.806274
0.000000	1.286676	1154.818359
0.000000	1.286913	1150.758911
0.000000	1.287150	1148.270630
0.000000	1.287387	1147.229614
0.000000	1.287625	1146.469482
0.000000	1.287862	1143.792358
0.000000	1.288099	1139.960449
0.000000	1.288336	1135.928833
0.000000	1.288573	1131.338135
0.000000	1.288811	1125.682373
0.000000	1.289048	1119.686157
0.000000	1.289285	1114.375244
0.000000	1.289522	1110.930908
0.000000	1.289759	1109.215698
0.000000	1.289997	1108.761475
0.000000	1.290234	1110.584961
0.000000	1.290471	1117.040039
0.000000	1.290708	1129.414307
0.000000	1.290945	1149.220825
0.000000	1.291182	1177.364746
0.000000	1.291420	1214.056519
0.000000	1.291657	1259.131592
0.000000	1.291894	1308.032471
0.000000	1.292131	1347.567261
0.000000	1.292368	1372.190552
0.000000	1.292605	1377.245483
0.000000	1.292843	1365.231934
0.000000	1.293080	1341.064453
0.000000	1.293317	1304.106812
0.000000	1.293554	1264.437012
0.000000	1.293791	1236.731323
0.000000	1.294029	1221.326172
0.000000	1.294266	1210.235840
0.000000	1.294503	1197.767944
0.000000	1.294740	1190.133423
0.000000	1.294977	1183.172485
0.000000	1.295214	1174.140503
0.000000	1.295452	1167.126099
0.000000	1.295689	1166.197632
0.000000	1.295926	1180.416138
0.000000	1.296163	1204.982666
0.000000	1.296400	1237.444092
0.000000	1.296637	1274.643066
0.000000	1.296875	1300.124878
0.000000	1.297112	1311.054199
0.000000	1.297349	1307.012329
0.000000	1.297586	1287.513062
0.000000	1.297823	1254.028076
0.000000	1.298060	1211.119873
0.000000	1.298298	1166.617310
0.000000	1.298535	1129.220825
0.000000	1.298772	1106.451904
0.000000	1.299009	1086.331787
0.000000	1.299246	1068.656738
0.000000	1.299484	1051.731445
0.000000	1.299721	1035.149780
0.000000	1.299958	1020.474792
0.000000	1.300195	1006.934448
0.000000	1.300432	995.877625
0.000000	1.300669	984.919006
0.000000	1.300907	974.635315
0.000000	1.301144	964.783569
0.000000	1.301381	955.032104
0.000000	1.301618	948.094238
0.000000	1.301855	945.811279
0.000000	1.302092	949.460938
0.000000	1.302330	958.055298
0.000000	1.302567	969.699158
0.000000	1.302804	979.132629
0.000000	1.303041	979.056274
0.000000	1.303278	968.360107
0.000000	1.303516	944.974060
0.000000	1.303753	915.202454
0.000000	1.303990	890.849426
0.000000	1.304227	872.733826
0.000000	1.304464	862.964600
0.000000	1.304701	854.156555
0.000000	1.304939	845.220154
0.000000	1.305176	837.250366
0.000000	1.305413	829.756775
0.000000	1.305650	822.513000
0.000000	1.305887	812.663513
0.000000	1.306124	801.432190
0.000000	1.306362	789.996277
0.000000	1.306599	781.124268
0.000000	1.306836	777.239868
0.000000	1.307073	775.675293
0.000000	1.307310	778.066101
0.000000	1.307547	785.192810
0.000000	1.307785	797.127136
0.000000	1.308022	812.119202
0.000000	1.308259	827.163513
0.000000	1.308496	841.049866
0.000000	1.308733	853.997681
0.000000	1.308971	859.761597
0.000000	1.309208	860.910400
0.000000	1.309445	857.813660
0.000000	1.309682	853.334595
0.000000	1.309919	848.535706
0.000000	1.310156	840.317261
0.000000	1.310394	826.141235
0.000000	1.310631	810.457825
0.000000	1.310868	799.091370
0.000000	1.311105	789.249573
0.000000	1.311342	780.082153
0.000000	1.311579	771.186401
0.000000	1.311817	762.223328
0.000000	1.312054	752.634338
0.000000	1.312291	743.781982
0.000000	1.312528	737.308533
0.000000	1.312765	732.984009
0.000000	1.313002	729.332703
0.000000	1.313240	728.511230
0.000000	1.313477	731.135864
0.000000	1.313714	736.711182
0.000000	1.313951	744.414246
0.000000	1.314188	754.077026
0.000000	1.314426	762.309814
0.000000	1.314663	773.427551
0.000000	1.314900	785.114258
0.000000	1.315137	793.947388
0.000000	1.315374	799.342346
0.000000	1.315611	803.462463
0.000000	1.315849	804.529663
0.000000	1.316086	799.254272
0.000000	1.316323	786.852173
0.000000	1.316560	771.844116
0.000000	1.316797	762.177063
0.000000	1.317034	761.212097
0.000000	1.317272	760.270386
0.000000	1.317509	759.598816
0.000000	1.317746	759.466980
0.000000	1.317983	759.566772
0.000000	1.318220	760.247070
0.000000	1.318458	761.350403
0.000000	1.318695	760.759277
0.000000	1.318932	760.154968
0.000000	1.319169	760.410950
0.000000	1.319406	761.483276
0.000000	1.319643	762.001831
0.000000	1.319881	762.944031
0.000000	1.320118	764.186218
0.000000	1.320355	766.107361
0.000000	1.320592	769.411255
0.000000	1.320829	775.879517
0.000000	1.321066	784.495117
0.000000	1.321304	790.713745
0.000000	1.321541	792.906250
0.000000	1.321778	793.182861
0.000000	1.322015	791.909790
0.000000	1.322252	789.291199
0.000000	1.322490	784.041748
0.000000	1.322727	776.470825
0.000000	1.322964	766.543518
0.000000	1.323201	755.467163
0.000000	1.323438	746.412598
0.000000	1.323675	739.033569
0.000000	1.323913	732.989807
0.000000	1.324150	730.488281
0.000000	1.324387	729.572449
0.000000	1.324624	729.817749
0.000000	1.324861	730.525513
0.000000	1.325098	731.383606
0.000000	1.325336	731.930054
0.000000	1.325573	732.819763
0.000000	1.325810	733.320557
0.000000	1.326047	733.120239
0.000000	1.326284	733.120422
0.000000	1.326522	733.271179
0.000000	1.326759	735.563904
0.000000	1.326996	738.936462
0.000000	1.327233	743.560303
0.000000	1.327470	749.350952
0.000000	1.327707	757.161072
0.000000	1.327945	768.468079
0.000000	1.328182	783.606750
0.000000	1.328419	802.379517
0.000000	1.328656	823.553528
0.000000	1.328893	845.926514
0.000000	1.329130	862.488831
0.000000	1.329368	871.588684
0.000000	1.329605	873.380249
0.000000	1.329842	871.112915
0.000000	1.330079	864.594177
0.000000	1.330316	856.112427
0.000000	1.330554	846.478210
0.000000	1.330791	837.719727
0.000000	1.331028	826.105164
0.000000	1.331265	819.627808
0.000000	1.331502	818.864868
0.000000	1.331739	825.887390
0.000000	1.331977	839.436584
0.000000	1.332214	855.434204
0.000000	1.332451	871.339355
0.000000	1.332688	882.106934
0.000000	1.332925	888.000732
0.000000	1.333162	887.320679
0.000000	1.333400	882.513184
0.000000	1.333637	875.561157
0.000000	1.333874	864.953552
0.000000	1.334111	848.701538
0.000000	1.334348	826.119873
0.000000	1.334585	800.542114
0.000000	1.334823	780.016968
0.000000	1.335060	766.961975
0.000000	1.335297	757.415100
0.000000	1.335534	750.127625
0.000000	1.335771	743.219604
0.000000	1.336008	737.363464
0.000000	1.336246	733.631470
0.000000	1.336483	732.120117
0.000000	1.336720	733.208069
0.000000	1.336957	736.308105
0.000000	1.337194	738.475647
0.000000	1.337432	742.953735
0.000000	1.337669	748.146240
0.000000	1.337906	753.761658
0.000000	1.338143	755.990906
0.000000	1.338380	756.979126
0.000000	1.338617	757.438110
0.000000	1.338855	757.342651
0.000000	1.339092	760.338013
0.000000	1.339329	767.939819
0.000000	1.339566	776.552979
0.000000	1.339803	783.929382
0.000000	1.340041	792.312500
0.000000	1.340278	801.610474
0.000000	1.340515	810.688049
0.000000	1.340752	817.991516
0.000000	1.340989	823.849792
0.000000	1.341226	827.211487
0.000000	1.341464	826.641907
0.000000	1.341701	823.218872
0.000000	1.341938	820.000061
0.000000	1.342175	817.153992
0.000000	1.342412	813.181274
0.000000	1.342649	808.421204
0.000000	1.342887	803.202087
0.000000	1.343124	796.984375
0.000000	1.343361	789.593079
0.000000	1.343598	780.807678
0.000000	1.343835	771.498108
0.000000	1.344072	762.183472
0.000000	1.344310	754.178894
0.000000	1.344547	747.835449
0.000000	1.344784	742.075806
0.000000	1.345021	737.176392
0.000000	1.345258	732.534851
0.000000	1.345495	729.098816
0.000000	1.345733	726.124390
0.000000	1.345970	723.433289
0.000000	1.346207	721.705811
0.000000	1.346444	721.147888
0.000000	1.346681	721.569031
0.000000	1.346919	722.747375
0.000000	1.347156	722.633423
0.000000	1.347393	723.464478
0.000000	1.347630	725.916870
0.000000	1.347867	729.418335
0.000000	1.348104	734.153564
0.000000	1.348342	739.135681
0.000000	1.348579	744.010681
0.000000	1.348816	749.240906
0.000000	1.349053	755.651733
0.000000	1.349290	761.026855
0.000000	1.349527	764.384949
0.000000	1.349765	768.630371
0.000000	1.350002	772.378967
0.000000	1.350239	778.191833
0.000000	1.350476	787.049561
0.000000	1.350713	799.233459
0.000000	1.350951	816.149780
0.000000	1.351188	837.200012
0.000000	1.351425	862.075500
0.000000	1.351662	887.848267
0.000000	1.351899	918.483887
0.000000	1.352136	946.268005
0.000000	1.352374	973.463013
0.000000	1.352611	999.006226
0.000000	1.352848	1025.827759
0.000000	1.353085	1050.975586
0.000000	1.353322	1070.382690
0.000000	1.353559	1083.943970
0.000000	1.353797	1090.197754
0.000000	1.354034	1090.128296
0.000000	1.354271	1083.268066
0.000000	1.354508	1070.232788
0.000000	1.354745	1049.285522
0.000000	1.354982	1023.448853
0.000000	1.355220	997.420288
0.000000	1.355457	965.646729
0.000000	1.355694	932.680237
0.000000	1.355931	899.177856
0.000000	1.356168	877.488403
0.000000	1.356406	863.269287
0.000000	1.356643	854.170410
0.000000	1.356880	849.354919
0.000000	1.357117	848.146301
0.000000	1.357354	853.380737
0.000000	1.357592	865.870483
0.000000	1.357829	884.752625
0.000000	1.358066	910.115417
0.000000	1.358303	940.396057
0.000000	1.358540	970.322754
0.000000	1.358777	991.593262
0.000000	1.359015	1002.624146
0.000000	1.359252	999.091797
0.000000	1.359489	982.515320
0.000000	1.359726	955.839661
0.000000	1.359963	927.551147
0.000000	1.360200	910.151489
0.000000	1.360438	901.033020
0.000000	1.360675	898.154358
0.000000	1.360912	895.533081
0.000000	1.361149	894.745117
0.000000	1.361386	895.883179
0.000000	1.361623	898.260010
0.000000	1.361861	901.097656
0.000000	1.362098	904.500305
0.000000	1.362335	907.724915
0.000000	1.362572	912.471680
0.000000	1.362809	919.370117
0.000000	1.363047	928.054749
0.000000	1.363284	938.277710
0.000000	1.363521	949.745483
0.000000	1.363758	963.535767
0.000000	1.363995	976.226135
0.000000	1.364232	986.379272
0.000000	1.364470	994.385498
0.000000	1.364707	998.633179
0.000000	1.364944	999.492249
0.000000	1.365181	996.039368
0.000000	1.365418	988.557800
0.000000	1.365655	975.211609
0.000000	1.365893	955.481628
0.000000	1.366130	930.286133
0.000000	1.366367	903.980408
0.000000	1.366604	888.593262
0.000000	1.366841	880.763794
0.000000	1.367079	875.654663
0.000000	1.367316	875.501343
0.000000	1.367553	880.585205
0.000000	1.367790	890.417908
0.000000	1.368027	905.971985
0.000000	1.368264	927.747742
0.000000	1.368502	953.702087
0.000000	1.368739	984.535461
0.000000	1.368976	1017.280457
0.000000	1.369213	1042.235840
0.000000	1.369450	1053.401001
0.000000	1.369687	1053.396118
0.000000	1.369925	1047.257935
0.000000	1.370162	1039.083008
0.000000	1.370399	1019.085083
0.000000	1.370636	989.257202
0.000000	1.370873	954.411011
0.000000	1.371110	927.733582
0.000000	1.371348	909.355347
0.000000	1.371585	906.116150
0.000000	1.371822	910.425354
0.000000	1.372059	922.433716
0.000000	1.372296	941.240784
0.000000	1.372534	967.406311
0.000000	1.372771	999.145569
0.000000	1.373008	1027.832031
0.000000	1.373245	1044.032471
0.000000	1.373482	1050.265991
0.000000	1.373719	1046.119751
0.000000	1.373957	1034.936523
0.000000	1.374194	1020.053955
0.000000	1.374431	1003.186951
0.000000	1.374668	990.428650
0.000000	1.374905	973.664551
0.000000	1.375142	960.433105
0.000000	1.375380	970.109436
0.000000	1.375617	983.968872
0.000000	1.375854	1007.724609
0.000000	1.376091	1028.958374
0.000000	1.376328	1040.059326
0.000000	1.376566	1041.814819
0.000000	1.376803	1037.464111
0.000000	1.377040	1031.609985
0.000000	1.377277	1024.702637
0.000000	1.377514	1008.568970
0.000000	1.377751	985.598328
0.000000	1.377989	958.779358
0.000000	1.378226	938.314209
0.000000	1.378463	925.727478
0.000000	1.378700	913.667358
0.000000	1.378937	907.025574
0.000000	1.379174	895.782715
0.000000	1.379412	877.051575
0.000000	1.379649	854.294922
0.000000	1.379886	835.554565
0.000000	1.380123	826.774597
0.000000	1.380360	818.509460
0.000000	1.380597	810.625244
0.000000	1.380835	802.483765
0.000000	1.381072	794.562256
0.000000	1.381309	788.395325
0.000000	1.381546	782.780518
0.000000	1.381783	779.289795
0.000000	1.382020	775.526245
0.000000	1.382258	773.652588
0.000000	1.382495	773.079773
0.000000	1.382732	774.047485
0.000000	1.382969	774.815613
0.000000	1.383206	776.127075
0.000000	1.383444	778.159546
0.000000	1.383681	779.675049
0.000000	1.383918	774.940002
0.000000	1.384155	769.256409
0.000000	1.384392	762.567749
0.000000	1.384629	755.300110
0.000000	1.384867	754.764893
0.000000	1.385104	755.321716
0.000000	1.385341	758.081360
0.000000	1.385578	762.495667
0.000000	1.385815	768.466309
0.000000	1.386052	775.400757
0.000000	1.386290	783.060547
0.000000	1.386527	792.065979
0.000000	1.386764	800.714783
0.000000	1.387001	807.475098
0.000000	1.387238	814.005981
0.000000	1.387476	818.560852
0.000000	1.387713	822.008728
0.000000	1.387950	819.496460
0.000000	1.388187	813.379761
0.000000	1.388424	804.558533
0.000000	1.388662	795.824951
0.000000	1.388898	790.163879
0.000000	1.389136	786.013916
0.000000	1.389373	779.988953
0.000000	1.389610	774.187988
0.000000	1.389847	768.871582
0.000000	1.390084	765.366455
0.000000	1.390322	763.130798
0.000000	1.390559	760.054260
0.000000	1.390796	758.005798
0.000000	1.391033	756.777893
0.000000	1.391270	756.042053
0.000000	1.391508	755.846863
0.000000	1.391745	757.226929
0.000000	1.391982	760.213867
0.000000	1.392219	763.858215
0.000000	1.392456	769.504028
0.000000	1.392693	773.797363
0.000000	1.392931	778.621826
0.000000	1.393168	781.123840
0.000000	1.393405	782.136047
0.000000	1.393642	785.015381
0.000000	1.393879	789.336304
0.000000	1.394117	793.442993
0.000000	1.394354	796.782898
0.000000	1.394591	800.984009
0.000000	1.394828	804.284973
0.000000	1.395065	808.262695
0.000000	1.395302	811.035522
0.000000	1.395540	813.657654
0.000000	1.395777	815.053345
0.000000	1.396014	817.227966
0.000000	1.396251	822.085205
0.000000	1.396488	827.430115
0.000000	1.396725	836.013611
0.000000	1.396963	848.252136
0.000000	1.397200	865.174255
0.000000	1.397437	886.603149
0.000000	1.397674	913.269714
0.000000	1.397911	944.593506
0.000000	1.398148	980.200195
0.000000	1.398386	1017.819275
0.000000	1.398623	1052.361572
0.000000	1.398860	1076.417603
0.000000	1.399097	1090.324951
0.000000	1.399334	1100.134399
0.000000	1.399571	1105.508667
0.000000	1.399809	1107.746460
0.000000	1.400046	1103.682617
0.000000	1.400283	1091.708374
0.000000	1.400520	1074.766357
0.000000	1.400757	1054.855103
0.000000	1.400995	1041.376221
0.000000	1.401232	1039.629761
0.000000	1.401469	1039.117554
0.000000	1.401706	1039.628906
0.000000	1.401943	1042.347656
0.000000	1.402180	1047.086670
0.000000	1.402418	1052.485474
0.000000	1.402655	1058.368774
0.000000	1.402892	1064.397827
0.000000	1.403129	1070.699585
0.000000	1.403366	1075.701172
0.000000	1.403604	1079.897827
0.000000	1.403841	1083.879517
0.000000	1.404078	1086.825439
0.000000	1.404315	1088.774292
0.000000	1.404552	1089.579346
0.000000	1.404789	1090.116455
0.000000	1.405026	1089.608276
0.000000	1.405264	1088.612549
0.000000	1.405501	1087.003540
0.000000	1.405738	1085.159058
0.000000	1.405975	1082.509888
0.000000	1.406212	1079.097900
0.000000	1.406450	1076.577637
0.000000	1.406687	1074.051025
0.000000	1.406924	1070.744873
0.000000	1.407161	1068.008423
0.000000	1.407398	1063.998657
0.000000	1.407635	1059.445801
0.000000	1.407873	1054.143799
0.000000	1.408110	1047.544556
0.000000	1.408347	1039.054321
0.000000	1.408584	1029.681641
0.000000	1.408821	1020.127441
0.000000	1.409058	1011.792664
0.000000	1.409296	1004.142700
0.000000	1.409533	997.762024
0.000000	1.409770	992.680359
0.000000	1.410007	987.374329
0.000000	1.410244	980.622009
0.000000	1.410482	974.911560
0.000000	1.410719	971.281494
0.000000	1.410956	967.326782
0.000000	1.411193	964.083984
0.000000	1.411430	961.809509
0.000000	1.411667	960.759216
0.000000	1.411905	959.943665
0.000000	1.412142	958.673950
0.000000	1.412379	959.878845
0.000000	1.412616	961.699829
0.000000	1.412853	964.225342
0.000000	1.413091	966.468750
0.000000	1.413328	964.955078
0.000000	1.413565	960.799438
0.000000	1.413802	958.279541
0.000000	1.414039	956.990723
0.000000	1.414276	953.053040
0.000000	1.414513	949.012207
0.000000	1.414751	950.263062
0.000000	1.414988	956.134949
0.000000	1.415225	963.363403
0.000000	1.415462	972.562683
0.000000	1.415699	983.192566
0.000000	1.415937	993.039673
0.000000	1.416174	1002.669128
0.000000	1.416411	1010.485352
0.000000	1.416648	1016.619995
0.000000	1.416885	1021.710815
0.000000	1.417122	1026.770264
0.000000	1.417360	1030.337769
0.000000	1.417597	1031.456055
0.000000	1.417834	1033.044922
0.000000	1.418071	1035.602417
0.000000	1.418308	1037.486450
0.000000	1.418545	1037.571411
0.000000	1.418783	1038.295654
0.000000	1.419020	1039.043579
0.000000	1.419257	1038.556641
0.000000	1.419494	1039.619141
0.000000	1.419731	1039.765625
0.000000	1.419969	1040.474365
0.000000	1.420206	1042.442261
0.000000	1.420443	1045.334473
0.000000	1.420680	1048.567261
0.000000	1.420917	1052.650024
0.000000	1.421154	1056.045898
0.000000	1.421392	1058.796021
0.000000	1.421629	1060.931396
0.000000	1.421866	1061.519531
0.000000	1.422103	1060.644409
0.000000	1.422340	1057.786743
0.000000	1.422578	1054.387573
0.000000	1.422815	1050.464355
0.000000	1.423052	1047.668823
0.000000	1.423289	1045.382202
0.000000	1.423526	1042.682861
0.000000	1.423763	1039.495361
0.000000	1.424001	1037.738892
0.000000	1.424238	1036.187866
0.000000	1.424475	1036.157715
0.000000	1.424712	1037.659302
0.000000	1.424949	1038.936890
0.000000	1.425186	1039.778076
0.000000	1.425424	1038.007935
0.000000	1.425661	1035.133301
0.000000	1.425898	1031.012939
0.000000	1.426135	1028.137817
0.000000	1.426372	1024.694458
0.000000	1.426610	1020.140747
0.000000	1.426847	1013.146667
0.000000	1.427084	1006.860718
0.000000	1.427321	1002.994446
0.000000	1.427558	998.538147
0.000000	1.427795	993.928345
0.000000	1.428033	989.597534
0.000000	1.428270	984.371399
0.000000	1.428507	978.749817
0.000000	1.428744	973.424622
0.000000	1.428981	966.835571
0.000000	1.429218	960.023132
0.000000	1.429456	954.671875
0.000000	1.429693	949.138611
0.000000	1.429930	944.176514
0.000000	1.430167	941.553589
0.000000	1.430404	940.556458
0.000000	1.430641	940.169922
0.000000	1.430879	941.321594
0.000000	1.431116	942.462524
0.000000	1.431353	942.099609
0.000000	1.431590	941.854431
0.000000	1.431827	942.673401
0.000000	1.432065	944.351257
0.000000	1.432302	946.680359
0.000000	1.432539	949.086731
0.000000	1.432776	953.055115
0.000000	1.433013	958.963684
0.000000	1.433250	964.737305
0.000000	1.433488	971.047791
0.000000	1.433725	976.940552
0.000000	1.433962	983.454712
0.000000	1.434199	988.353149
0.000000	1.434436	991.087036
0.000000	1.434673	992.605835
0.000000	1.434911	994.297180
0.000000	1.435148	997.051575
0.000000	1.435385	999.685364
0.000000	1.435622	1001.783875
0.000000	1.435859	1003.875854
0.000000	1.436097	1006.946838
0.000000	1.436334	1010.691162
0.000000	1.436571	1014.697021
0.000000	1.436808	1016.338562
0.000000	1.437045	1014.526062
0.000000	1.437282	1012.588379
0.000000	1.437519	1014.416626
0.000000	1.437757	1018.838013
0.000000	1.437994	1023.116150
0.000000	1.438231	1028.272827
0.000000	1.438468	1035.002686
0.000000	1.438705	1042.742920
0.000000	1.438943	1051.570557
0.000000	1.439180	1061.015625
0.000000	1.439417	1072.123657
0.000000	1.439654	1083.471802
0.000000	1.439891	1094.039307
0.000000	1.440128	1104.656250
0.000000	1.440366	1115.388306
0.000000	1.440603	1125.705688
0.000000	1.440840	1136.643677
0.000000	1.441077	1148.613037
0.000000	1.441314	1160.215210
0.000000	1.441552	1170.411255
0.000000	1.441789	1178.867920
0.000000	1.442026	1186.273438
0.000000	1.442263	1192.281616
0.000000	1.442500	1198.383179
0.000000	1.442737	1202.937500
0.000000	1.442975	1204.990479
0.000000	1.443212	1206.234741
0.000000	1.443449	1206.701050
0.000000	1.443686	1205.265015
0.000000	1.443923	1204.524414
0.000000	1.444160	1204.656738
0.000000	1.444398	1204.343384
0.000000	1.444635	1204.541870
0.000000	1.444872	1205.403564
0.000000	1.445109	1207.536499
0.000000	1.445346	1210.755127
0.000000	1.445584	1213.769409
0.000000	1.445821	1217.942505
0.000000	1.446058	1223.318237
0.000000	1.446295	1228.870972
0.000000	1.446532	1228.730347
0.000000	1.446769	1225.912720
0.000000	1.447006	1227.248901
0.000000	1.447244	1225.570313
0.000000	1.447481	1215.706543
0.000000	1.447718	1200.304077
0.000000	1.447955	1185.896484
0.000000	1.448192	1179.947266
0.000000	1.448430	1174.367798
0.000000	1.448667	1169.493164
0.000000	1.448904	1165.011230
0.000000	1.449141	1162.266968
0.000000	1.449378	1161.252319
0.000000	1.449615	1160.411621
0.000000	1.449853	1161.282349
0.000000	1.450090	1162.984497
0.000000	1.450327	1165.875610
0.000000	1.450564	1169.758789
0.000000	1.450801	1173.968384
0.000000	1.451039	1178.604126
0.000000	1.451276	1182.402588
0.000000	1.451513	1184.097656
0.000000	1.451750	1184.834351
0.000000	1.451987	1186.170776
0.000000	1.452224	1187.542114
0.000000	1.452462	1189.310303
0.000000	1.452699	1190.730225
0.000000	1.452936	1191.401489
0.000000	1.453173	1191.211304
0.000000	1.453410	1190.859253
0.000000	1.453647	1192.716919
0.000000	1.453885	1193.837036
0.000000	1.454122	1194.573120
0.000000	1.454359	1197.793091
0.000000	1.454596	1201.152832
0.000000	1.454833	1204.679932
0.000000	1.455070	1209.074463
0.000000	1.455308	1214.828857
0.000000	1.455545	1220.469849
0.000000	1.455782	1224.619141
0.000000	1.456019	1225.757568
0.000000	1.456256	1225.138062
0.000000	1.456493	1225.294800
0.000000	1.456731	1225.437866
0.000000	1.456968	1223.967651
0.000000	1.457205	1219.393311
0.000000	1.457442	1214.696167
0.000000	1.457679	1211.062134
0.000000	1.457917	1206.558594
0.000000	1.458154	1201.169189
0.000000	1.458391	1195.104736
0.000000	1.458628	1187.240601
0.000000	1.458865	1178.909058
0.000000	1.459103	1169.128784
0.000000	1.459340	1158.800903
0.000000	1.459577	1147.368408
0.000000	1.459814	1137.613525
0.000000	1.460051	1128.113037
0.000000	1.460288	1118.883179
0.000000	1.460526	1111.227539
0.000000	1.460763	1103.242432
0.000000	1.461000	1095.004761
0.000000	1.461237	1085.569214
0.000000	1.461474	1076.757080
0.000000	1.461712	1068.946289
0.000000	1.461949	1062.507202
0.000000	1.462186	1057.752808
0.000000	1.462423	1054.166016
0.000000	1.462660	1050.135010
0.000000	1.462897	1046.285034
0.000000	1.463134	1042.787231
0.000000	1.463372	1039.927246
0.000000	1.463609	1035.906250
0.000000	1.463846	1032.433350
0.000000	1.464083	1029.363770
0.000000	1.464320	1025.682983
0.000000	1.464558	1021.220398
0.000000	1.464795	1017.187622
0.000000	1.465032	1013.355835
0.000000	1.465269	1010.017761
0.000000	1.465506	1007.015564
0.000000	1.465743	1002.513855
0.000000	1.465981	996.087891
0.000000	1.466218	988.513184
0.000000	1.466455	980.842102
0.000000	1.466692	971.812073
0.000000	1.466929	962.542786
0.000000	1.467166	954.553223
0.000000	1.467404	947.126892
0.000000	1.467641	940.866272
0.000000	1.467878	934.934692
0.000000	1.468115	931.267334
0.000000	1.468352	929.367310
0.000000	1.468590	930.427490
0.000000	1.468827	931.397461
0.000000	1.469064	933.448120
0.000000	1.469301	935.729309
0.000000	1.469538	938.702759
0.000000	1.469775	943.462646
0.000000	1.470013	948.774109
0.000000	1.470250	953.564697
0.000000	1.470487	958.599548
0.000000	1.470724	964.363770
0.000000	1.470961	970.653137
0.000000	1.471199	977.287720
0.000000	1.471436	983.654541
0.000000	1.471673	990.674744
0.000000	1.471910	999.858032
0.000000	1.472147	1010.296692
0.000000	1.472384	1021.716492
0.000000	1.472621	1035.133911
0.000000	1.472859	1049.821167
0.000000	1.473096	1065.677490
0.000000	1.473333	1081.337524
0.000000	1.473570	1097.099976
0.000000	1.473807	1114.146362
0.000000	1.474045	1131.685791
0.000000	1.474282	1150.627930
0.000000	1.474519	1168.511108
0.000000	1.474756	1185.057251
0.000000	1.474993	1200.881592
0.000000	1.475230	1214.213501
0.000000	1.475468	1226.915894
0.000000	1.475705	1238.584106
0.000000	1.475942	1248.934570
0.000000	1.476179	1258.556030
0.000000	1.476416	1265.443115
0.000000	1.476653	1267.866211
0.000000	1.476891	1265.972046
0.000000	1.477128	1261.141235
0.000000	1.477365	1256.249268
0.000000	1.477602	1257.360718
0.000000	1.477839	1261.516724
0.000000	1.478076	1267.829590
0.000000	1.478314	1279.179810
0.000000	1.478551	1295.358765
0.000000	1.478788	1312.075317
0.000000	1.479025	1330.066895
0.000000	1.479262	1344.881592
0.000000	1.479500	1357.417358
0.000000	1.479737	1366.432739
0.000000	1.479974	1371.096558
0.000000	1.480211	1366.179321
0.000000	1.480448	1354.539429
0.000000	1.480685	1337.092773
0.000000	1.480923	1314.750732
0.000000	1.481160	1293.005249
0.000000	1.481397	1271.247314
0.000000	1.481634	1252.114502
0.000000	1.481871	1234.427856
0.000000	1.482108	1223.327148
0.000000	1.482346	1216.061890
0.000000	1.482583	1211.515869
0.000000	1.482820	1211.510132
0.000000	1.483057	1213.597168
0.000000	1.483294	1218.777222
0.000000	1.483532	1227.185059
0.000000	1.483769	1234.747925
0.000000	1.484006	1245.826660
0.000000	1.484243	1259.769897
0.000000	1.484480	1275.166992
0.000000	1.484717	1292.138428
0.000000	1.484954	1309.706421
0.000000	1.485192	1323.834106
0.000000	1.485429	1333.356934
0.000000	1.485666	1339.041626
0.000000	1.485903	1341.571777
0.000000	1.486140	1340.261719
0.000000	1.486378	1335.461548
0.000000	1.486615	1327.442017
0.000000	1.486852	1313.789185
0.000000	1.487089	1294.489502
0.000000	1.487326	1271.293823
0.000000	1.487563	1250.981201
0.000000	1.487801	1236.505981
0.000000	1.488038	1224.891724
0.000000	1.488275	1215.177124
0.000000	1.488512	1206.430542
0.000000	1.488749	1201.601196
0.000000	1.488987	1198.457397
0.000000	1.489224	1197.090454
0.000000	1.489461	1196.677612
0.000000	1.489698	1197.679565
0.000000	1.489935	1200.307251
0.000000	1.490173	1203.866455
0.000000	1.490410	1206.723511
0.000000	1.490647	1211.203247
0.000000	1.490884	1216.487061
0.000000	1.491121	1221.139893
0.000000	1.491358	1223.552124
0.000000	1.491596	1224.852783
0.000000	1.491833	1224.981812
0.000000	1.492070	1224.644897
0.000000	1.492307	1224.655273
0.000000	1.492544	1224.015869
0.000000	1.492781	1221.564331
0.000000	1.493019	1216.928955
0.000000	1.493256	1208.971558
0.000000	1.493493	1199.185181
0.000000	1.493730	1186.725830
0.000000	1.493967	1172.733643
0.000000	1.494205	1160.124146
0.000000	1.494442	1151.733032
0.000000	1.494679	1146.509277
0.000000	1.494916	1144.149658
0.000000	1.495153	1142.477783
0.000000	1.495390	1140.401855
0.000000	1.495627	1139.173218
0.000000	1.495865	1138.448608
0.000000	1.496102	1136.946655
0.000000	1.496339	1135.041992
0.000000	1.496576	1131.930786
0.000000	1.496813	1127.679932
0.000000	1.497051	1123.035156
0.000000	1.497288	1117.465698
0.000000	1.497525	1110.336426
0.000000	1.497762	1102.039429
0.000000	1.497999	1093.537109
0.000000	1.498236	1084.977051
0.000000	1.498474	1075.492920
0.000000	1.498711	1065.629028
0.000000	1.498948	1055.578735
0.000000	1.499185	1044.562012
0.000000	1.499422	1032.068237
0.000000	1.499660	1020.010742
0.000000	1.499897	1007.171875
0.000000	1.500134	994.919983
0.000000	1.500371	983.120728
0.000000	1.500608	974.514893
0.000000	1.500845	966.905090
0.000000	1.501083	960.056824
0.000000	1.501320	953.221008
0.000000	1.501557	945.832825
0.000000	1.501794	937.511169
0.000000	1.502031	931.663940
0.000000	1.502268	929.405945
0.000000	1.502506	929.157593
0.000000	1.502743	932.824219
0.000000	1.502980	940.432617
0.000000	1.503217	951.365112
0.000000	1.503454	964.056458
0.000000	1.503691	976.767578
0.000000	1.503929	984.089050
0.000000	1.504166	987.360596
0.000000	1.504403	988.004639
0.000000	1.504640	984.642761
0.000000	1.504877	979.215454
0.000000	1.505114	971.472778
0.000000	1.505352	962.034668
0.000000	1.505589	950.744873
0.000000	1.505826	935.334167
0.000000	1.506063	919.608521
0.000000	1.506300	906.494507
0.000000	1.506538	898.088257
0.000000	1.506775	891.768433
0.000000	1.507012	886.276001
0.000000	1.507249	880.812744
0.000000	1.507486	876.838501
0.000000	1.507723	875.427429
0.000000	1.507961	874.100281
0.000000	1.508198	873.554810
0.000000	1.508435	872.574463
0.000000	1.508672	871.875366
0.000000	1.508909	869.093201
0.000000	1.509147	863.781982
0.000000	1.509384	856.049377
0.000000	1.509621	846.274841
0.000000	1.509858	836.479248
0.000000	1.510095	826.419739
0.000000	1.510332	818.090942
0.000000	1.510569	811.840820
0.000000	1.510807	808.426941
0.000000	1.511044	809.481079
0.000000	1.511281	813.197205
0.000000	1.511518	820.676147
0.000000	1.511755	832.599976
0.000000	1.511993	849.079346
0.000000	1.512230	868.884277
0.000000	1.512467	890.644897
0.000000	1.512704	914.154480
0.000000	1.512941	937.967590
0.000000	1.513178	957.761841
0.000000	1.513416	969.400391
0.000000	1.513653	970.400452
0.000000	1.513890	959.261169
0.000000	1.514127	944.785522
0.000000	1.514364	938.151062
0.000000	1.514601	931.126465
0.000000	1.514839	920.274231
0.000000	1.515076	909.704102
0.000000	1.515313	901.178894
0.000000	1.515550	892.854858
0.000000	1.515787	884.766724
0.000000	1.516025	879.670227
0.000000	1.516262	877.177795
0.000000	1.516499	874.199707
0.000000	1.516736	870.009644
0.000000	1.516973	865.394470
0.000000	1.517210	861.143982
0.000000	1.517448	856.920532
0.000000	1.517685	853.664124
0.000000	1.517922	850.227234
0.000000	1.518159	847.111328
0.000000	1.518396	845.820068
0.000000	1.518634	846.495361
0.000000	1.518871	849.363586
0.000000	1.519108	854.662231
0.000000	1.519345	861.927246
0.000000	1.519582	870.493774
0.000000	1.519819	880.434814
0.000000	1.520056	890.893982
0.000000	1.520294	899.795959
0.000000	1.520531	898.088867
0.000000	1.520768	891.601868
0.000000	1.521005	882.340881
0.000000	1.521242	875.510498
0.000000	1.521480	873.593628
0.000000	1.521717	869.003418
0.000000	1.521954	864.090393
0.000000	1.522191	866.560364
0.000000	1.522428	871.434509
0.000000	1.522666	877.333496
0.000000	1.522903	882.354919
0.000000	1.523140	886.077942
0.000000	1.523377	885.275146
0.000000	1.523614	884.486572
0.000000	1.523851	885.778198
0.000000	1.524089	888.070251
0.000000	1.524326	889.057617
0.000000	1.524563	891.449951
0.000000	1.524800	897.310303
0.000000	1.525037	906.081848
0.000000	1.525274	919.046997
0.000000	1.525512	929.778442
0.000000	1.525749	937.182983
0.000000	1.525986	940.766113
0.000000	1.526223	945.708130
0.000000	1.526460	954.077698
0.000000	1.526697	962.367126
0.000000	1.526935	969.863892
0.000000	1.527172	977.167114
0.000000	1.527409	983.786499
0.000000	1.527646	990.657043
0.000000	1.527883	997.015991
0.000000	1.528121	1002.194275
0.000000	1.528358	1005.701477
0.000000	1.528595	1008.508606
0.000000	1.528832	1011.616333
0.000000	1.529069	1015.239563
0.000000	1.529306	1019.810974
0.000000	1.529544	1024.354248
0.000000	1.529781	1028.988892
0.000000	1.530018	1034.361694
0.000000	1.530255	1039.555664
0.000000	1.530492	1043.638062
0.000000	1.530729	1045.990479
0.000000	1.530967	1046.762939
0.000000	1.531204	1046.083496
0.000000	1.531441	1044.181274
0.000000	1.531678	1041.137207
0.000000	1.531915	1037.717651
0.000000	1.532153	1034.387939
0.000000	1.532390	1030.651367
0.000000	1.532627	1025.997681
0.000000	1.532864	1021.642883
0.000000	1.533101	1017.630676
0.000000	1.533338	1013.713989
0.000000	1.533575	1010.438782
0.000000	1.533813	1007.328186
0.000000	1.534050	1004.068542
0.000000	1.534287	1000.309509
0.000000	1.534524	995.698059
0.000000	1.534761	991.130127
0.000000	1.534999	986.218628
0.000000	1.535236	980.943848
0.000000	1.535473	975.686218
0.000000	1.535710	970.139160
0.000000	1.535947	965.609924
0.000000	1.536184	960.300354
0.000000	1.536422	954.590332
0.000000	1.536659	950.057556
0.000000	1.536896	948.101379
0.000000	1.537133	946.557190
0.000000	1.537370	946.221008
0.000000	1.537608	947.142517
0.000000	1.537845	947.390503
0.000000	1.538082	949.392212
0.000000	1.538319	956.243774
0.000000	1.538556	967.589417
0.000000	1.538793	981.087402
0.000000	1.539031	996.824951
0.000000	1.539268	1014.336365
0.000000	1.539505	1032.037842
0.000000	1.539742	1051.696899
0.000000	1.539979	1072.717041
0.000000	1.540216	1095.294312
0.000000	1.540454	1120.502075
0.000000	1.540691	1149.041748
0.000000	1.540928	1179.902466
0.000000	1.541165	1212.723999
0.000000	1.541402	1245.835938
0.000000	1.541640	1274.485352
0.000000	1.541877	1292.539429
0.000000	1.542114	1299.903442
0.000000	1.542351	1298.886597
0.000000	1.542588	1294.352051
0.000000	1.542825	1290.737671
0.000000	1.543062	1280.760254
0.000000	1.543300	1264.263428
0.000000	1.543537	1249.168579
0.000000	1.543774	1237.035889
0.000000	1.544011	1224.809326
0.000000	1.544248	1212.394531
0.000000	1.544486	1199.970947
0.000000	1.544723	1188.167358
0.000000	1.544960	1176.900635
0.000000	1.545197	1166.647949
0.000000	1.545434	1156.367676
0.000000	1.545671	1148.436646
0.000000	1.545909	1143.641968
0.000000	1.546146	1143.301636
0.000000	1.546383	1149.572144
0.000000	1.546620	1163.577881
0.000000	1.546857	1184.202271
0.000000	1.547095	1210.177002
0.000000	1.547332	1237.929932
0.000000	1.547569	1259.334351
0.000000	1.547806	1271.273560
0.000000	1.548043	1274.161865
0.000000	1.548280	1273.088745
0.000000	1.548518	1269.633301
0.000000	1.548755	1264.418701
0.000000	1.548992	1258.556396
0.000000	1.549229	1252.229858
0.000000	1.549466	1242.630981
0.000000	1.549703	1235.209229
0.000000	1.549941	1232.792114
0.000000	1.550178	1229.658325
0.000000	1.550415	1227.048096
0.000000	1.550652	1223.466797
0.000000	1.550889	1215.540161
0.000000	1.551127	1205.917847
0.000000	1.551364	1192.657959
0.000000	1.551601	1178.401001
0.000000	1.551838	1160.647095
0.000000	1.552075	1142.343994
0.000000	1.552312	1133.717773
0.000000	1.552549	1132.786987
0.000000	1.552787	1132.933594
0.000000	1.553024	1125.322510
0.000000	1.553261	1112.852905
0.000000	1.553498	1102.490112
0.000000	1.553735	1096.759888
0.000000	1.553973	1089.637451
0.000000	1.554210	1078.867554
0.000000	1.554447	1065.445435
0.000000	1.554684	1053.280762
0.000000	1.554921	1044.105591
0.000000	1.555158	1036.951782
0.000000	1.555396	1029.637939
0.000000	1.555633	1023.380432
0.000000	1.555870	1019.684448
0.000000	1.556107	1018.223938
0.000000	1.556344	1019.820679
0.000000	1.556582	1024.784912
0.000000	1.556819	1033.714600
0.000000	1.557056	1047.567017
0.000000	1.557293	1066.699097
0.000000	1.557530	1090.218140
0.000000	1.557768	1117.177246
0.000000	1.558005	1147.603638
0.000000	1.558242	1180.869019
0.000000	1.558479	1210.883545
0.000000	1.558716	1234.314453
0.000000	1.558953	1251.398560
0.000000	1.559190	1260.120605
0.000000	1.559428	1260.274780
0.000000	1.559665	1252.937500
0.000000	1.559902	1237.753418
0.000000	1.560139	1216.354370
0.000000	1.560376	1189.156006
0.000000	1.560614	1157.222534
0.000000	1.560851	1128.300781
0.000000	1.561088	1103.397461
0.000000	1.561325	1080.110840
0.000000	1.561562	1058.029785
0.000000	1.561799	1041.688354
0.000000	1.562037	1028.050171
0.000000	1.562274	1016.365234
0.000000	1.562511	1006.368347
0.000000	1.562748	997.654053
0.000000	1.562985	991.309143
0.000000	1.563222	987.618652
0.000000	1.563460	985.958008
0.000000	1.563697	987.397583
0.000000	1.563934	990.416626
0.000000	1.564171	995.415588
0.000000	1.564408	999.930542
0.000000	1.564646	1003.992432
0.000000	1.564883	1004.981445
0.000000	1.565120	1002.552979
0.000000	1.565357	998.478760
0.000000	1.565594	995.329651
0.000000	1.565831	991.840820
0.000000	1.566069	988.469116
0.000000	1.566306	984.434509
0.000000	1.566543	980.117493
0.000000	1.566780	979.398132
0.000000	1.567017	980.706116
0.000000	1.567255	983.339294
0.000000	1.567492	987.105469
0.000000	1.567729	991.059143
0.000000	1.567966	995.973694
0.000000	1.568203	1003.308105
0.000000	1.568440	1011.845886
0.000000	1.568677	1021.951965
0.000000	1.568915	1033.780151
0.000000	1.569152	1047.319824
0.000000	1.569389	1060.522217
0.000000	1.569626	1071.847778
0.000000	1.569863	1084.194946
0.000000	1.570101	1094.198730
0.000000	1.570338	1100.156982
0.000000	1.570575	1102.575928
0.000000	1.570812	1103.344116
0.000000	1.571049	1105.322632
0.000000	1.571286	1110.596436
0.000000	1.571524	1115.740234
0.000000	1.571761	1121.395752
0.000000	1.571998	1128.677490
0.000000	1.572235	1138.460815
0.000000	1.572472	1150.542969
0.000000	1.572709	1165.060425
0.000000	1.572947	1175.381226
0.000000	1.573184	1182.312622
0.000000	1.573421	1188.847778
0.000000	1.573658	1196.301758
0.000000	1.573895	1206.006958
0.000000	1.574133	1215.532715
0.000000	1.574370	1224.198120
0.000000	1.574607	1232.281372
0.000000	1.574844	1238.171143
0.000000	1.575081	1243.255615
0.000000	1.575318	1248.642700
0.000000	1.575556	1254.971802
0.000000	1.575793	1261.409790
0.000000	1.576030	1269.683838
0.000000	1.576267	1278.938843
0.000000	1.576504	1290.005005
0.000000	1.576741	1305.006104
0.000000	1.576979	1325.057983
0.000000	1.577216	1350.874023
0.000000	1.577453	1378.823608
0.000000	1.577690	1407.824219
0.000000	1.577927	1433.610718
0.000000	1.578164	1447.356079
0.000000	1.578402	1446.762573
0.000000	1.578639	1433.046021
0.000000	1.578876	1411.173096
0.000000	1.579113	1383.833862
0.000000	1.579350	1355.276733
0.000000	1.579588	1322.301270
0.000000	1.579825	1281.014648
0.000000	1.580062	1238.658569
0.000000	1.580299	1205.736938
0.000000	1.580536	1176.734741
0.000000	1.580773	1158.655884
0.000000	1.581011	1145.129639
0.000000	1.581248	1133.268433
0.000000	1.581485	1122.599731
0.000000	1.581722	1112.440186
0.000000	1.581959	1103.241699
0.000000	1.582196	1093.416504
0.000000	1.582434	1084.081421
0.000000	1.582671	1078.644409
0.000000	1.582908	1075.962158
0.000000	1.583145	1074.803955
0.000000	1.583382	1074.245361
0.000000	1.583619	1075.048950
0.000000	1.583857	1075.802002
0.000000	1.584094	1077.010254
0.000000	1.584331	1077.570679
0.000000	1.584568	1074.307129
0.000000	1.584805	1068.066040
0.000000	1.585043	1062.475708
0.000000	1.585280	1057.406982
0.000000	1.585517	1052.847290
0.000000	1.585754	1049.015137
0.000000	1.585991	1044.890259
0.000000	1.586228	1040.875366
0.000000	1.586466	1038.247070
0.000000	1.586703	1035.954346
0.000000	1.586940	1035.291016
0.000000	1.587177	1034.985596
0.000000	1.587414	1033.451904
0.000000	1.587651	1032.174194
0.000000	1.587889	1032.508301
0.000000	1.588126	1034.458496
0.000000	1.588363	1036.329590
0.000000	1.588600	1038.379395
0.000000	1.588837	1040.500366
0.000000	1.589075	1042.695313
0.000000	1.589312	1043.877930
0.000000	1.589549	1045.412109
0.000000	1.589786	1046.672974
0.000000	1.590023	1047.261108
0.000000	1.590261	1048.616089
0.000000	1.590497	1050.493774
0.000000	1.590735	1051.600220
0.000000	1.590972	1051.686401
0.000000	1.591209	1051.882080
0.000000	1.591446	1051.415771
0.000000	1.591683	1050.575195
0.000000	1.591921	1050.013306
0.000000	1.592158	1048.277710
0.000000	1.592395	1046.635132
0.000000	1.592632	1043.686279
0.000000	1.592869	1038.950195
0.000000	1.593107	1034.073120
0.000000	1.593344	1027.766602
0.000000	1.593581	1019.992554
0.000000	1.593818	1012.075806
0.000000	1.594055	1003.917908
0.000000	1.594292	995.862366
0.000000	1.594530	989.914978
0.000000	1.594767	985.446472
0.000000	1.595004	981.740417
0.000000	1.595241	979.263489
0.000000	1.595478	979.969727
0.000000	1.595716	982.663086
0.000000	1.595953	985.588562
0.000000	1.596190	990.439148
0.000000	1.596427	998.193848
0.000000	1.596664	1009.670227
0.000000	1.596901	1022.923035
0.000000	1.597139	1038.431274
0.000000	1.597376	1056.801636
0.000000	1.597613	1076.482666
0.000000	1.597850	1093.143555
0.000000	1.598087	1101.706055
0.000000	1.598324	1099.658813
0.000000	1.598562	1092.793823
0.000000	1.598799	1087.543457
0.000000	1.599036	1082.418945
0.000000	1.599273	1068.028198
0.000000	1.599510	1047.524048
0.000000	1.599748	1025.716064
0.000000	1.599985	1007.493713
0.000000	1.600222	991.970886
0.000000	1.600459	981.016052
0.000000	1.600696	974.307861
0.000000	1.600933	970.096191
0.000000	1.601170	970.042542
0.000000	1.601408	974.898499
0.000000	1.601645	983.103333
0.000000	1.601882	994.260010
0.000000	1.602119	1011.820068
0.000000	1.602356	1036.590820
0.000000	1.602594	1069.235962
0.000000	1.602831	1104.127319
0.000000	1.603068	1137.079468
0.000000	1.603305	1163.712402
0.000000	1.603542	1181.146606
0.000000	1.603779	1190.535522
0.000000	1.604017	1193.489502
0.000000	1.604254	1195.056519
0.000000	1.604491	1189.920044
0.000000	1.604728	1174.389282
0.000000	1.604965	1149.674683
0.000000	1.605203	1119.684570
0.000000	1.605440	1096.513062
0.000000	1.605677	1084.130737
0.000000	1.605914	1070.770874
0.000000	1.606151	1055.392334
0.000000	1.606388	1038.089722
0.000000	1.606626	1019.772034
0.000000	1.606863	1001.136963
0.000000	1.607100	982.535828
0.000000	1.607337	965.523560
0.000000	1.607574	950.147400
0.000000	1.607811	937.024536
0.000000	1.608049	925.148254
0.000000	1.608286	913.571899
0.000000	1.608523	904.185852
0.000000	1.608760	897.428101
0.000000	1.608997	892.573364
0.000000	1.609234	889.474060
0.000000	1.609472	890.001221
0.000000	1.609709	895.517090
0.000000	1.609946	904.540833
0.000000	1.610183	919.178284
0.000000	1.610420	941.096985
0.000000	1.610657	971.272034
0.000000	1.610895	1008.089783
0.000000	1.611132	1042.873291
0.000000	1.611369	1075.945313
0.000000	1.611606	1112.765137
0.000000	1.611843	1148.342407
0.000000	1.612081	1179.839966
0.000000	1.612318	1206.248413
0.000000	1.612555	1226.342285
0.000000	1.612792	1238.739136
0.000000	1.613029	1242.993896
0.000000	1.613266	1236.490479
0.000000	1.613504	1219.956177
0.000000	1.613741	1193.986572
0.000000	1.613978	1162.879150
0.000000	1.614215	1131.860840
0.000000	1.614452	1098.432739
0.000000	1.614690	1064.812500
0.000000	1.614927	1035.214478
0.000000	1.615164	1016.762390
0.000000	1.615401	1008.461609
0.000000	1.615638	1002.876099
0.000000	1.615875	999.415771
0.000000	1.616112	995.673157
0.000000	1.616350	992.310852
0.000000	1.616587	989.522522
0.000000	1.616824	988.998047
0.000000	1.617061	989.585144
0.000000	1.617298	990.173584
0.000000	1.617536	993.004944
0.000000	1.617773	998.651794
0.000000	1.618010	1009.359924
0.000000	1.618247	1025.234497
0.000000	1.618484	1047.428711
0.000000	1.618721	1075.708862
0.000000	1.618959	1111.093994
0.000000	1.619196	1151.627686
0.000000	1.619433	1181.644775
0.000000	1.619670	1200.943848
0.000000	1.619907	1211.468262
0.000000	1.620144	1214.329102
0.000000	1.620382	1211.518188
0.000000	1.620619	1204.020264
0.000000	1.620856	1189.534302
0.000000	1.621093	1172.110107
0.000000	1.621330	1147.871582
0.000000	1.621568	1119.875977
0.000000	1.621805	1095.743286
0.000000	1.622042	1080.491943
0.000000	1.622279	1068.984131
0.000000	1.622516	1059.717285
0.000000	1.622754	1050.467896
0.000000	1.622991	1041.502686
0.000000	1.623228	1033.094727
0.000000	1.623465	1027.477051
0.000000	1.623702	1023.230835
0.000000	1.623939	1019.659058
0.000000	1.624177	1015.436951
0.000000	1.624414	1012.317566
0.000000	1.624651	1009.721680
0.000000	1.624888	1007.520508
0.000000	1.625125	1006.166992
0.000000	1.625362	1005.826660
0.000000	1.625600	1005.607483
0.000000	1.625837	1004.660156
0.000000	1.626074	1002.627625
0.000000	1.626311	998.989990
0.000000	1.626548	995.281250
0.000000	1.626785	992.911438
0.000000	1.627023	989.877441
0.000000	1.627260	987.001404
0.000000	1.627497	984.293945
0.000000	1.627734	980.917542
0.000000	1.627971	977.041321
0.000000	1.628209	974.163147
0.000000	1.628446	970.607300
0.000000	1.628683	969.108826
0.000000	1.628920	968.276672
0.000000	1.629157	970.212341
0.000000	1.629394	973.793152
0.000000	1.629632	979.187805
0.000000	1.629869	986.255737
0.000000	1.630106	996.014709
0.000000	1.630343	1009.179077
0.000000	1.630580	1025.929321
0.000000	1.630817	1045.423706
0.000000	1.631055	1068.233032
0.000000	1.631292	1093.705078
0.000000	1.631529	1120.298096
0.000000	1.631766	1145.203491
0.000000	1.632003	1167.770508
0.000000	1.632240	1182.740723
0.000000	1.632478	1187.152100
0.000000	1.632715	1182.640747
0.000000	1.632952	1173.836670
0.000000	1.633189	1164.539429
0.000000	1.633426	1155.991577
0.000000	1.633664	1146.223389
0.000000	1.633901	1133.642700
0.000000	1.634138	1119.032227
0.000000	1.634375	1105.673462
0.000000	1.634612	1092.949585
0.000000	1.634849	1081.957153
0.000000	1.635087	1074.551270
0.000000	1.635324	1069.003174
0.000000	1.635561	1062.705933
0.000000	1.635798	1055.986328
0.000000	1.636035	1051.573364
0.000000	1.636272	1047.885254
0.000000	1.636510	1043.612427
0.000000	1.636747	1040.872925
0.000000	1.636984	1039.070923
0.000000	1.637221	1038.880737
0.000000	1.637458	1039.225586
0.000000	1.637696	1039.657837
0.000000	1.637933	1038.711426
0.000000	1.638170	1038.668091
0.000000	1.638407	1042.484009
0.000000	1.638644	1044.904053
0.000000	1.638881	1041.247192
0.000000	1.639118	1038.784058
0.000000	1.639356	1037.171509
0.000000	1.639593	1037.896973
0.000000	1.639830	1042.031128
0.000000	1.640067	1047.982422
0.000000	1.640304	1054.540649
0.000000	1.640542	1060.223999
0.000000	1.640779	1065.060303
0.000000	1.641016	1068.639526
0.000000	1.641253	1072.495117
0.000000	1.641490	1070.250854
0.000000	1.641727	1064.088257
0.000000	1.641965	1055.970581
0.000000	1.642202	1049.174072
0.000000	1.642439	1046.849976
0.000000	1.642676	1048.412598
0.000000	1.642913	1051.937744
0.000000	1.643151	1056.366211
0.000000	1.643388	1062.609253
0.000000	1.643625	1069.627075
0.000000	1.643862	1074.905029
0.000000	1.644099	1078.956665
0.000000	1.644336	1082.454834
0.000000	1.644574	1086.169800
0.000000	1.644811	1091.976440
0.000000	1.645048	1097.531006
0.000000	1.645285	1100.893433
0.000000	1.645522	1102.278687
0.000000	1.645759	1102.118042
0.000000	1.645997	1101.898560
0.000000	1.646234	1100.492188
0.000000	1.646471	1097.747803
0.000000	1.646708	1093.023926
0.000000	1.646945	1085.837524
0.000000	1.647183	1080.286377
0.000000	1.647420	1076.395630
0.000000	1.647657	1073.831299
0.000000	1.647894	1072.614990
0.000000	1.648131	1071.559692
0.000000	1.648368	1070.346436
0.000000	1.648605	1070.339722
0.000000	1.648843	1071.441406
0.000000	1.649080	1072.254395
0.000000	1.649317	1072.663696
0.000000	1.649554	1072.600464
0.000000	1.649791	1073.878418
0.000000	1.650029	1075.081665
0.000000	1.650266	1076.205566
0.000000	1.650503	1077.296631
0.000000	1.650740	1078.572021
0.000000	1.650977	1080.522339
0.000000	1.651214	1083.385742
0.000000	1.651452	1087.215210
0.000000	1.651689	1091.730835
0.000000	1.651926	1095.348022
0.000000	1.652163	1098.988281
0.000000	1.652400	1101.932373
0.000000	1.652638	1104.078491
0.000000	1.652875	1106.596313
0.000000	1.653112	1109.606934
0.000000	1.653349	1112.464478
0.000000	1.653586	1113.749878
0.000000	1.653823	1115.211548
0.000000	1.654061	1117.099854
0.000000	1.654298	1118.532715
0.000000	1.654535	1119.434937
0.000000	1.654772	1119.994141
0.000000	1.655009	1119.814941
0.000000	1.655246	1119.848511
0.000000	1.655484	1119.238647
0.000000	1.655721	1118.777710
0.000000	1.655958	1118.152832
0.000000	1.656195	1117.117798
0.000000	1.656432	1115.655640
0.000000	1.656670	1112.440918
0.000000	1.656907	1107.662720
0.000000	1.657144	1102.867554
0.000000	1.657381	1099.823975
0.000000	1.657618	1097.471191
0.000000	1.657855	1094.354370
0.000000	1.658092	1090.405151
0.000000	1.658330	1086.426880
0.000000	1.658567	1082.506226
0.000000	1.658804	1079.299316
0.000000	1.659041	1075.117188
0.000000	1.659278	1069.691650
0.000000	1.659516	1063.225464
0.000000	1.659753	1056.555542
0.000000	1.659990	1051.518677
0.000000	1.660227	1046.519165
0.000000	1.660464	1042.021484
0.000000	1.660702	1038.943848
0.000000	1.660939	1038.599121
0.000000	1.661176	1039.555176
0.000000	1.661413	1043.856079
0.000000	1.661650	1049.912354
0.000000	1.661887	1055.045166
0.000000	1.662125	1060.224243
0.000000	1.662362	1066.817139
0.000000	1.662599	1073.699585
0.000000	1.662836	1079.108887
0.000000	1.663073	1084.021362
0.000000	1.663311	1086.927734
0.000000	1.663548	1087.449219
0.000000	1.663785	1086.576294
0.000000	1.664022	1085.350586
0.000000	1.664259	1082.468506
0.000000	1.664496	1079.307861
0.000000	1.664733	1077.189453
0.000000	1.664971	1074.227905
0.000000	1.665208	1070.986206
0.000000	1.665445	1066.243164
0.000000	1.665682	1061.124023
0.000000	1.665919	1055.173584
0.000000	1.666157	1051.149536
0.000000	1.666394	1047.365234
0.000000	1.666631	1043.834717
0.000000	1.666868	1041.042847
0.000000	1.667105	1038.843384
0.000000	1.667342	1036.795776
0.000000	1.667580	1035.644531
0.000000	1.667817	1034.315796
0.000000	1.668054	1032.684204
0.000000	1.668291	1031.899414
0.000000	1.668528	1031.962402
0.000000	1.668765	1031.905273
0.000000	1.669003	1032.617798
0.000000	1.669240	1034.871460
0.000000	1.669477	1038.572510
0.000000	1.669714	1043.362793
0.000000	1.669951	1049.981689
0.000000	1.670189	1059.138428
0.000000	1.670426	1072.302368
0.000000	1.670663	1090.604370
0.000000	1.670900	1111.257324
0.000000	1.671137	1133.955444
0.000000	1.671374	1156.588623
0.000000	1.671612	1169.370850
0.000000	1.671849	1168.917480
0.000000	1.672086	1156.201294
0.000000	1.672323	1142.430298
0.000000	1.672560	1132.299316
0.000000	1.672798	1128.447021
0.000000	1.673035	1123.011230
0.000000	1.673272	1119.861816
0.000000	1.673509	1117.488525
0.000000	1.673746	1116.222900
0.000000	1.673983	1116.675293
0.000000	1.674220	1119.829712
0.000000	1.674458	1126.571289
0.000000	1.674695	1136.409790
0.000000	1.674932	1148.878662
0.000000	1.675169	1162.259888
0.000000	1.675406	1176.289185
0.000000	1.675644	1185.308350
0.000000	1.675881	1184.929688
0.000000	1.676118	1176.743774
0.000000	1.676355	1163.951660
0.000000	1.676592	1151.116211
0.000000	1.676829	1142.023438
0.000000	1.677067	1136.833130
0.000000	1.677304	1131.028687
0.000000	1.677541	1125.496948
0.000000	1.677778	1123.285278
0.000000	1.678015	1122.602295
0.000000	1.678252	1121.896484
0.000000	1.678490	1120.641235
0.000000	1.678727	1119.844727
0.000000	1.678964	1120.272461
0.000000	1.679201	1122.743042
0.000000	1.679438	1126.119995
0.000000	1.679676	1130.172852
0.000000	1.679913	1135.507935
0.000000	1.680150	1142.328979
0.000000	1.680387	1149.749756
0.000000	1.680624	1158.313354
0.000000	1.680861	1167.611328
0.000000	1.681099	1175.302124
0.000000	1.681336	1180.723511
0.000000	1.681573	1184.725708
0.000000	1.681810	1188.264038
0.000000	1.682047	1192.200317
0.000000	1.682284	1195.736816
0.000000	1.682522	1201.430298
0.000000	1.682759	1207.290161
0.000000	1.682996	1212.698853
0.000000	1.683233	1217.963379
0.000000	1.683470	1221.230835
0.000000	1.683707	1223.139404
0.000000	1.683945	1225.131958
0.000000	1.684182	1228.671509
0.000000	1.684419	1232.686890
0.000000	1.684656	1236.620483
0.000000	1.684893	1242.543823
0.000000	1.685131	1248.344116
0.000000	1.685368	1254.759521
0.000000	1.685605	1261.498901
0.000000	1.685842	1266.836792
0.000000	1.686079	1271.062378
0.000000	1.686316	1274.167603
0.000000	1.686554	1277.162109
0.000000	1.686791	1278.286377
0.000000	1.687028	1278.900757
0.000000	1.687265	1278.352661
0.000000	1.687502	1277.053711
0.000000	1.687739	1275.448364
0.000000	1.687977	1270.979614
0.000000	1.688214	1264.072388
0.000000	1.688451	1256.857788
0.000000	1.688688	1251.787476
0.000000	1.688925	1247.570313
0.000000	1.689162	1243.022949
0.000000	1.689400	1239.838013
0.000000	1.689637	1237.906738
0.000000	1.689874	1235.819092
0.000000	1.690111	1235.628174
0.000000	1.690348	1235.514404
0.000000	1.690586	1236.352173
0.000000	1.690823	1237.567139
0.000000	1.691060	1239.997314
0.000000	1.691297	1242.391357
0.000000	1.691534	1244.513428
0.000000	1.691772	1246.728516
0.000000	1.692009	1249.393311
0.000000	1.692246	1252.704468
0.000000	1.692483	1254.491333
0.000000	1.692720	1254.610229
0.000000	1.692957	1253.753784
0.000000	1.693195	1252.350708
0.000000	1.693432	1252.202515
0.000000	1.693669	1251.325195
0.000000	1.693906	1249.201538
0.000000	1.694143	1245.839355
0.000000	1.694380	1241.706055
0.000000	1.694618	1237.623657
0.000000	1.694855	1233.538330
0.000000	1.695092	1230.065308
0.000000	1.695329	1226.554321
0.000000	1.695566	1224.204590
0.000000	1.695804	1223.026001
0.000000	1.696041	1223.894653
0.000000	1.696278	1227.157104
0.000000	1.696515	1231.075928
0.000000	1.696752	1235.106445
0.000000	1.696989	1236.760620
0.000000	1.697226	1235.348755
0.000000	1.697464	1232.297485
0.000000	1.697701	1228.399780
0.000000	1.697938	1225.297607
0.000000	1.698175	1221.416260
0.000000	1.698412	1214.435303
0.000000	1.698650	1207.375366
0.000000	1.698887	1200.813354
0.000000	1.699124	1196.178955
0.000000	1.699361	1192.521729
0.000000	1.699598	1188.598999
0.000000	1.699835	1185.377319
0.000000	1.700073	1181.854126
0.000000	1.700310	1178.166016
0.000000	1.700547	1174.560059
0.000000	1.700784	1170.654785
0.000000	1.701021	1166.157715
0.000000	1.701259	1160.169922
0.000000	1.701496	1154.998779
0.000000	1.701733	1149.421387
0.000000	1.701970	1142.348022
0.000000	1.702207	1133.670044
0.000000	1.702444	1127.129272
0.000000	1.702682	1121.384644
0.000000	1.702919	1116.524780
0.000000	1.703156	1115.925537
0.000000	1.703393	1116.950806
0.000000	1.703630	1115.750977
0.000000	1.703867	1112.988892
0.000000	1.704105	1109.646851
0.000000	1.704342	1104.461426
0.000000	1.704579	1100.450928
0.000000	1.704816	1097.678711
0.000000	1.705053	1095.592651
0.000000	1.705291	1094.592285
0.000000	1.705528	1094.345947
0.000000	1.705765	1096.188721
0.000000	1.706002	1099.599976
0.000000	1.706239	1103.084717
0.000000	1.706476	1107.000000
0.000000	1.706713	1112.405518
0.000000	1.706951	1118.800415
0.000000	1.707188	1125.106079
0.000000	1.707425	1130.156372
0.000000	1.707662	1132.876587
0.000000	1.707899	1134.078613
0.000000	1.708137	1132.557251
0.000000	1.708374	1127.561523
0.000000	1.708611	1118.131836
0.000000	1.708848	1104.455322
0.000000	1.709085	1089.663574
0.000000	1.709322	1078.927979
0.000000	1.709560	1072.849121
0.000000	1.709797	1070.244141
0.000000	1.710034	1068.958496
0.000000	1.710271	1069.965454
0.000000	1.710508	1074.672485
0.000000	1.710746	1082.349487
0.000000	1.710983	1093.975098
0.000000	1.711220	1108.198608
0.000000	1.711457	1122.839355
0.000000	1.711694	1132.213013
0.000000	1.711931	1137.702393
0.000000	1.712169	1140.884888
0.000000	1.712406	1140.070557
0.000000	1.712643	1135.948853
0.000000	1.712880	1127.786255
0.000000	1.713117	1115.752930
0.000000	1.713354	1104.658081
0.000000	1.713592	1099.124756
0.000000	1.713829	1090.770996
0.000000	1.714066	1074.037231
0.000000	1.714303	1050.086914
0.000000	1.714540	1026.736938
0.000000	1.714777	1012.932312
0.000000	1.715015	1001.414246
0.000000	1.715252	995.106445
0.000000	1.715489	990.519592
0.000000	1.715726	988.171265
0.000000	1.715963	986.401184
0.000000	1.716200	985.031555
0.000000	1.716438	984.889709
0.000000	1.716675	987.572021
0.000000	1.716912	991.234070
0.000000	1.717149	994.988892
0.000000	1.717386	998.420349
0.000000	1.717624	1003.342285
0.000000	1.717861	1008.218079
0.000000	1.718098	1013.165588
0.000000	1.718335	1017.755554
0.000000	1.718572	1022.218567
0.000000	1.718809	1026.720459
0.000000	1.719047	1032.402100
0.000000	1.719284	1038.523804
0.000000	1.719521	1045.656372
0.000000	1.719758	1052.330078
0.000000	1.719995	1056.989136
0.000000	1.720233	1059.116211
0.000000	1.720470	1059.366699
0.000000	1.720707	1062.029175
0.000000	1.720944	1064.837891
0.000000	1.721181	1067.916748
0.000000	1.721418	1070.857544
0.000000	1.721655	1074.019531
0.000000	1.721893	1077.799561
0.000000	1.722130	1081.261230
0.000000	1.722367	1084.690918
0.000000	1.722604	1084.709717
0.000000	1.722841	1082.220337
0.000000	1.723079	1079.601196
0.000000	1.723316	1077.217163
0.000000	1.723553	1075.188721
0.000000	1.723790	1072.012451
0.000000	1.724027	1069.422607
0.000000	1.724265	1066.522583
0.000000	1.724502	1063.826660
0.000000	1.724739	1060.662842
0.000000	1.724976	1056.254761
0.000000	1.725213	1052.085449
0.000000	1.725450	1050.226440
0.000000	1.725688	1049.202759
0.000000	1.725925	1049.101929
0.000000	1.726162	1048.282593
0.000000	1.726399	1046.800049
0.000000	1.726636	1047.367188
0.000000	1.726873	1049.359619
0.000000	1.727111	1052.386108
0.000000	1.727348	1055.210205
0.000000	1.727585	1057.818970
0.000000	1.727822	1061.722168
0.000000	1.728059	1067.265991
0.000000	1.728297	1070.404785
0.000000	1.728534	1070.061401
0.000000	1.728771	1067.110596
0.000000	1.729008	1064.326782
0.000000	1.729245	1064.084229
0.000000	1.729482	1063.361206
0.000000	1.729720	1064.136841
0.000000	1.729957	1064.425537
0.000000	1.730194	1063.862549
0.000000	1.730431	1062.511230
0.000000	1.730668	1060.181641
0.000000	1.730905	1055.852051
0.000000	1.731143	1049.175781
0.000000	1.731380	1041.293823
0.000000	1.731617	1034.483521
0.000000	1.731854	1027.441895
0.000000	1.732091	1019.647217
0.000000	1.732328	1010.974670
0.000000	1.732566	1002.597656
0.000000	1.732803	996.274719
0.000000	1.733040	989.781067
0.000000	1.733277	983.029968
0.000000	1.733514	978.596375
0.000000	1.733752	976.104980
0.000000	1.733989	975.694580
0.000000	1.734226	977.047668
0.000000	1.734463	980.694397
0.000000	1.734700	984.961792
0.000000	1.734937	990.550598
0.000000	1.735175	996.986023
0.000000	1.735412	1003.201538
0.000000	1.735649	1009.084473
0.000000	1.735886	1012.322998
0.000000	1.736123	1015.778442
0.000000	1.736360	1017.662842
0.000000	1.736598	1022.037659
0.000000	1.736835	1029.968750
0.000000	1.737072	1039.668579
0.000000	1.737309	1050.887573
0.000000	1.737546	1063.068359
0.000000	1.737783	1075.623535
0.000000	1.738021	1088.752197
0.000000	1.738258	1099.160645
0.000000	1.738495	1106.937378
0.000000	1.738732	1116.044312
0.000000	1.738969	1130.771973
0.000000	1.739207	1144.760376
0.000000	1.739444	1159.497803
0.000000	1.739681	1175.944336
0.000000	1.739918	1196.268677
0.000000	1.740155	1219.828125
0.000000	1.740392	1245.385132
0.000000	1.740630	1275.611206
0.000000	1.740867	1305.515503
0.000000	1.741104	1322.685669
0.000000	1.741341	1326.276733
0.000000	1.741578	1321.124634
0.000000	1.741815	1307.162109
0.000000	1.742053	1286.647339
0.000000	1.742290	1258.372681
0.000000	1.742527	1221.247925
0.000000	1.742764	1173.549194
0.000000	1.743001	1124.197510
0.000000	1.743239	1102.676392
0.000000	1.743476	1076.233032
0.000000	1.743713	1063.927612
0.000000	1.743950	1050.277710
0.000000	1.744187	1048.705322
0.000000	1.744424	1052.072021
0.000000	1.744661	1058.984497
0.000000	1.744899	1060.037354
0.000000	1.745136	1057.570313
0.000000	1.745373	1051.316162
0.000000	1.745610	1042.322754
0.000000	1.745847	1033.093018
0.000000	1.746085	1027.957886
0.000000	1.746322	1021.410278
0.000000	1.746559	1013.622131
0.000000	1.746796	1008.078735
0.000000	1.747033	1007.342407
0.000000	1.747270	1006.304565
0.000000	1.747508	1006.746033
0.000000	1.747745	1007.336548
0.000000	1.747982	1006.721802
0.000000	1.748219	1004.154358
0.000000	1.748456	1000.723572
0.000000	1.748694	996.381287
0.000000	1.748931	992.669861
0.000000	1.749168	989.298462
0.000000	1.749405	986.574890
0.000000	1.749642	983.935547
0.000000	1.749879	981.965881
0.000000	1.750117	980.827148
0.000000	1.750354	980.329834
0.000000	1.750591	980.304932
0.000000	1.750828	978.343018
0.000000	1.751065	973.384094
0.000000	1.751302	970.039063
0.000000	1.751540	966.339844
0.000000	1.751777	964.745850
0.000000	1.752014	962.519165
0.000000	1.752251	960.819519
0.000000	1.752488	959.279480
0.000000	1.752726	958.355164
0.000000	1.752963	958.119934
0.000000	1.753200	958.342651
0.000000	1.753437	958.960938
0.000000	1.753674	959.604675
0.000000	1.753911	959.358948
0.000000	1.754148	958.743286
0.000000	1.754386	958.071899
0.000000	1.754623	955.966187
0.000000	1.754860	953.002319
0.000000	1.755097	949.862854
0.000000	1.755334	946.692627
0.000000	1.755572	942.325073
0.000000	1.755809	937.559021
0.000000	1.756046	933.876343
0.000000	1.756283	931.414917
0.000000	1.756520	927.882568
0.000000	1.756757	923.790527
0.000000	1.756995	921.390564
0.000000	1.757232	917.339355
0.000000	1.757469	912.807434
0.000000	1.757706	906.898010
0.000000	1.757943	901.086731
0.000000	1.758181	896.850159
0.000000	1.758418	892.293091
0.000000	1.758655	888.292786
0.000000	1.758892	882.674133
0.000000	1.759129	877.695618
0.000000	1.759367	877.709961
0.000000	1.759604	879.461060
0.000000	1.759841	881.775024
0.000000	1.760078	884.338013
0.000000	1.760315	887.804688
0.000000	1.760552	891.051147
0.000000	1.760790	893.962646
0.000000	1.761027	898.001526
0.000000	1.761264	903.267944
0.000000	1.761501	910.315002
0.000000	1.761738	918.764038
0.000000	1.761975	928.095886
0.000000	1.762213	937.669067
0.000000	1.762450	946.761719
0.000000	1.762687	955.360168
0.000000	1.762924	963.245911
0.000000	1.763161	970.735535
0.000000	1.763398	977.600342
0.000000	1.763636	984.138184
0.000000	1.763873	990.937561
0.000000	1.764110	996.779297
0.000000	1.764347	1002.977844
0.000000	1.764584	1008.460938
0.000000	1.764821	1013.943665
0.000000	1.765059	1019.568909
0.000000	1.765296	1025.486084
0.000000	1.765533	1030.783447
0.000000	1.765770	1035.230103
0.000000	1.766007	1040.592896
0.000000	1.766245	1047.495239
0.000000	1.766482	1056.379395
0.000000	1.766719	1066.447021
0.000000	1.766956	1080.190918
0.000000	1.767193	1096.674805
0.000000	1.767430	1116.203857
0.000000	1.767668	1137.734009
0.000000	1.767905	1155.281372
0.000000	1.768142	1168.694336
0.000000	1.768379	1182.633179
0.000000	1.768616	1199.845703
0.000000	1.768854	1218.230103
0.000000	1.769091	1237.407593
0.000000	1.769328	1256.718018
0.000000	1.769565	1277.118530
0.000000	1.769802	1297.882935
0.000000	1.770039	1315.558716
0.000000	1.770276	1331.011719
0.000000	1.770514	1341.945313
0.000000	1.770751	1347.939819
0.000000	1.770988	1350.797607
0.000000	1.771225	1351.409058
0.000000	1.771462	1349.922241
0.000000	1.771700	1351.754883
0.000000	1.771937	1356.445313
0.000000	1.772174	1359.973267
0.000000	1.772411	1361.345337
0.000000	1.772648	1355.621338
0.000000	1.772885	1343.511108
0.000000	1.773123	1327.752563
0.000000	1.773360	1304.495361
0.000000	1.773597	1276.443726
0.000000	1.773834	1243.538452
0.000000	1.774071	1215.706543
0.000000	1.774308	1201.316772
0.000000	1.774546	1194.017578
0.000000	1.774783	1188.566406
0.000000	1.775020	1183.971436
0.000000	1.775257	1180.855347
0.000000	1.775494	1176.705933
0.000000	1.775732	1173.189575
0.000000	1.775969	1171.830078
0.000000	1.776206	1170.136719
0.000000	1.776443	1167.380615
0.000000	1.776680	1162.840210
0.000000	1.776917	1158.537354
0.000000	1.777155	1154.516846
0.000000	1.777392	1152.092896
0.000000	1.777629	1150.769043
0.000000	1.777866	1149.584595
0.000000	1.778103	1148.826416
0.000000	1.778341	1149.451904
0.000000	1.778578	1150.605103
0.000000	1.778815	1150.882324
0.000000	1.779052	1149.736084
0.000000	1.779289	1147.217163
0.000000	1.779526	1144.033936
0.000000	1.779763	1138.784790
0.000000	1.780001	1130.884888
0.000000	1.780238	1121.920898
0.000000	1.780475	1112.417236
0.000000	1.780712	1103.554077
0.000000	1.780949	1096.379883
0.000000	1.781187	1091.218140
0.000000	1.781424	1087.695068
0.000000	1.781661	1086.162354
0.000000	1.781898	1085.513184
0.000000	1.782135	1086.679199
0.000000	1.782372	1089.644043
0.000000	1.782610	1092.281738
0.000000	1.782847	1094.505127
0.000000	1.783084	1096.464600
0.000000	1.783321	1098.555908
0.000000	1.783558	1099.231689
0.000000	1.783795	1097.558105
0.000000	1.784033	1094.924683
0.000000	1.784270	1093.657104
0.000000	1.784507	1090.844727
0.000000	1.784744	1086.366333
0.000000	1.784981	1082.222290
0.000000	1.785219	1082.134521
0.000000	1.785456	1082.720947
0.000000	1.785693	1082.980103
0.000000	1.785930	1084.638794
0.000000	1.786167	1087.590088
0.000000	1.786404	1089.915283
0.000000	1.786642	1090.963623
0.000000	1.786879	1092.100098
0.000000	1.787116	1094.666992
0.000000	1.787353	1097.318848
0.000000	1.787590	1098.728760
0.000000	1.787827	1100.474243
0.000000	1.788065	1102.486206
0.000000	1.788302	1103.554443
0.000000	1.788539	1104.761353
0.000000	1.788776	1104.591797
0.000000	1.789013	1104.123291
0.000000	1.789250	1103.116333
0.000000	1.789488	1102.614868
0.000000	1.789725	1102.990234
0.000000	1.789962	1104.942749
0.000000	1.790199	1107.881592
0.000000	1.790436	1110.733765
0.000000	1.790674	1113.336548
0.000000	1.790911	1115.658203
0.000000	1.791148	1118.281982
0.000000	1.791385	1122.382935
0.000000	1.791622	1126.502808
0.000000	1.791860	1129.034424
0.000000	1.792097	1131.381226
0.000000	1.792334	1132.721802
0.000000	1.792571	1132.130249
0.000000	1.792808	1130.104614
0.000000	1.793045	1128.984131
0.000000	1.793282	1127.899414
0.000000	1.793520	1126.015991
0.000000	1.793757	1123.444580
0.000000	1.793994	1121.907837
0.000000	1.794231	1119.748413
0.000000	1.794468	1116.588745
0.000000	1.794706	1112.849121
0.000000	1.794943	1109.646851
0.000000	1.795180	1106.801392
0.000000	1.795417	1106.158813
0.000000	1.795654	1104.910767
0.000000	1.795891	1104.159668
0.000000	1.796129	1103.434937
0.000000	1.796366	1101.651733
0.000000	1.796603	1102.062866
0.000000	1.796840	1105.410645
0.000000	1.797077	1111.185791
0.000000	1.797315	1120.632080
0.000000	1.797552	1134.821411
0.000000	1.797789	1153.687622
0.000000	1.798026	1177.370728
0.000000	1.798263	1206.269165
0.000000	1.798500	1238.738525
0.000000	1.798738	1274.728882
0.000000	1.798975	1310.793579
0.000000	1.799212	1350.254883
0.000000	1.799449	1385.396973
0.000000	1.799686	1412.919312
0.000000	1.799923	1432.364136
0.000000	1.800161	1443.838623
0.000000	1.800398	1449.500732
0.000000	1.800635	1450.190063
0.000000	1.800872	1447.258179
0.000000	1.801109	1440.862427
0.000000	1.801347	1431.716064
0.000000	1.801584	1415.101929
0.000000	1.801821	1391.362183
0.000000	1.802058	1361.491089
0.000000	1.802295	1329.965454
0.000000	1.802532	1300.829956
0.000000	1.802769	1282.003052
0.000000	1.803007	1267.818359
0.000000	1.803244	1254.910767
0.000000	1.803481	1243.003906
0.000000	1.803718	1231.920654
0.000000	1.803955	1220.603027
0.000000	1.804193	1210.635254
0.000000	1.804430	1201.041382
0.000000	1.804667	1192.632690
0.000000	1.804904	1187.860352
0.000000	1.805141	1186.735840
0.000000	1.805378	1191.256348
0.000000	1.805616	1201.180420
0.000000	1.805853	1214.985229
0.000000	1.806090	1233.366943
0.000000	1.806327	1255.984863
0.000000	1.806564	1282.497192
0.000000	1.806802	1310.137207
0.000000	1.807039	1327.798096
0.000000	1.807276	1331.705566
0.000000	1.807513	1327.106079
0.000000	1.807750	1316.296631
0.000000	1.807987	1307.018433
0.000000	1.808225	1300.021729
0.000000	1.808462	1289.185059
0.000000	1.808699	1281.600952
0.000000	1.808936	1279.122070
0.000000	1.809173	1275.756104
0.000000	1.809410	1272.531616
0.000000	1.809648	1268.661377
0.000000	1.809885	1264.797852
0.000000	1.810122	1261.313477
0.000000	1.810359	1254.071411
0.000000	1.810596	1244.110107
0.000000	1.810834	1234.305542
0.000000	1.811071	1223.694946
0.000000	1.811308	1215.539795
0.000000	1.811545	1210.278931
0.000000	1.811782	1204.913696
0.000000	1.812019	1201.616333
0.000000	1.812256	1199.755981
0.000000	1.812494	1198.191162
0.000000	1.812731	1198.489136
0.000000	1.812968	1198.432373
0.000000	1.813205	1198.506104
0.000000	1.813442	1199.245972
0.000000	1.813680	1200.469360
0.000000	1.813917	1201.602417
0.000000	1.814154	1202.666626
0.000000	1.814391	1203.954468
0.000000	1.814628	1205.055664
0.000000	1.814865	1205.816284
0.000000	1.815103	1206.972168
0.000000	1.815340	1207.468018
0.000000	1.815577	1208.777710
0.000000	1.815814	1210.570190
0.000000	1.816051	1213.163086
0.000000	1.816289	1214.753052
0.000000	1.816526	1214.827148
0.000000	1.816763	1214.903198
0.000000	1.817000	1215.514893
0.000000	1.817237	1216.229370
0.000000	1.817474	1216.956909
0.000000	1.817712	1217.017700
0.000000	1.817949	1218.080933
0.000000	1.818186	1218.975708
0.000000	1.818423	1219.968384
0.000000	1.818660	1222.344971
0.000000	1.818897	1225.453857
0.000000	1.819135	1230.265015
0.000000	1.819372	1234.901245
0.000000	1.819609	1239.816528
0.000000	1.819846	1245.362915
0.000000	1.820083	1251.390381
0.000000	1.820320	1257.465088
0.000000	1.820558	1263.365234
0.000000	1.820795	1268.986084
0.000000	1.821032	1275.567627
0.000000	1.821269	1281.193970
0.000000	1.821506	1285.711548
0.000000	1.821743	1290.617798
0.000000	1.821981	1295.048584
0.000000	1.822218	1299.704102
0.000000	1.822455	1303.626343
0.000000	1.822692	1307.205811
0.000000	1.822929	1311.025146
0.000000	1.823167	1314.964233
0.000000	1.823404	1319.721436
0.000000	1.823641	1324.722900
0.000000	1.823878	1330.366211
0.000000	1.824115	1335.357300
0.000000	1.824353	1338.864624
0.000000	1.824590	1341.203857
0.000000	1.824827	1342.668701
0.000000	1.825064	1342.792358
0.000000	1.825301	1339.639526
0.000000	1.825538	1333.308228
0.000000	1.825776	1325.131104
0.000000	1.826013	1315.011475
0.000000	1.826250	1304.858398
0.000000	1.826487	1295.759277
0.000000	1.826724	1288.420288
0.000000	1.826962	1281.601685
0.000000	1.827199	1275.349731
0.000000	1.827436	1269.618164
0.000000	1.827673	1264.151733
0.000000	1.827910	1258.138428
0.000000	1.828147	1252.193237
0.000000	1.828384	1246.113647
0.000000	1.828622	1239.953613
0.000000	1.828859	1233.696533
0.000000	1.829096	1226.666870
0.000000	1.829333	1219.741577
0.000000	1.829570	1214.050537
0.000000	1.829808	1209.434204
0.000000	1.830045	1206.040649
0.000000	1.830282	1203.807983
0.000000	1.830519	1203.512695
0.000000	1.830756	1203.953003
0.000000	1.830993	1203.374512
0.000000	1.831231	1202.641235
0.000000	1.831468	1200.652832
0.000000	1.831705	1196.892700
0.000000	1.831942	1191.640625
0.000000	1.832179	1187.686401
0.000000	1.832416	1186.358521
0.000000	1.832654	1186.933350
0.000000	1.832891	1187.767456
0.000000	1.833128	1187.717651
0.000000	1.833365	1186.397461
0.000000	1.833602	1185.456543
0.000000	1.833840	1186.233765
0.000000	1.834077	1188.598633
0.000000	1.834314	1192.157471
0.000000	1.834551	1194.325073
0.000000	1.834788	1193.348755
0.000000	1.835025	1188.827881
0.000000	1.835263	1183.745239
0.000000	1.835500	1174.423340
0.000000	1.835737	1164.194092
0.000000	1.835974	1162.081421
0.000000	1.836211	1160.771484
0.000000	1.836448	1160.927612
0.000000	1.836686	1161.191162
0.000000	1.836923	1161.083252
0.000000	1.837160	1158.832397
0.000000	1.837397	1154.020996
0.000000	1.837634	1148.958008
0.000000	1.837871	1143.596802
0.000000	1.838109	1137.325562
0.000000	1.838346	1129.932861
0.000000	1.838583	1123.942871
0.000000	1.838820	1118.029663
0.000000	1.839057	1111.847046
0.000000	1.839295	1104.917847
0.000000	1.839532	1097.406250
0.000000	1.839769	1090.406372
0.000000	1.840006	1083.985107
0.000000	1.840243	1078.332642
0.000000	1.840480	1073.277344
0.000000	1.840718	1068.402222
0.000000	1.840955	1064.766113
0.000000	1.841192	1062.369995
0.000000	1.841429	1061.425781
0.000000	1.841666	1061.629150
0.000000	1.841903	1062.030029
0.000000	1.842141	1064.225342
0.000000	1.842378	1067.909668
0.000000	1.842615	1072.352051
0.000000	1.842852	1078.364136
0.000000	1.843089	1084.687866
0.000000	1.843326	1091.949463
0.000000	1.843564	1100.897705
0.000000	1.843801	1110.276001
0.000000	1.844038	1120.306763
0.000000	1.844275	1129.744141
0.000000	1.844512	1139.416382
0.000000	1.844750	1148.070679
0.000000	1.844987	1157.581421
0.000000	1.845224	1167.565430
0.000000	1.845461	1178.430786
0.000000	1.845698	1190.419556
0.000000	1.845935	1203.911011
0.000000	1.846173	1219.954468
0.000000	1.846410	1237.967896
0.000000	1.846647	1257.530273
0.000000	1.846884	1276.518188
0.000000	1.847121	1293.769531
0.000000	1.847358	1309.952271
0.000000	1.847596	1322.331055
0.000000	1.847833	1326.656006
0.000000	1.848070	1323.669067
0.000000	1.848307	1314.692993
0.000000	1.848544	1304.371582
0.000000	1.848782	1296.632690
0.000000	1.849019	1285.334106
0.000000	1.849256	1271.192993
0.000000	1.849493	1257.331055
0.000000	1.849730	1245.443481
0.000000	1.849967	1233.405029
0.000000	1.850204	1222.007324
0.000000	1.850442	1211.956055
0.000000	1.850679	1203.947876
0.000000	1.850916	1196.307739
0.000000	1.851153	1190.895874
0.000000	1.851390	1188.553955
0.000000	1.851628	1187.603638
0.000000	1.851865	1185.724121
0.000000	1.852102	1183.230835
0.000000	1.852339	1182.633179
0.000000	1.852576	1181.956177
0.000000	1.852813	1176.247314
0.000000	1.853051	1167.422852
0.000000	1.853288	1157.677246
0.000000	1.853525	1153.689453
0.000000	1.853762	1149.951050
0.000000	1.853999	1147.749878
0.000000	1.854237	1147.070679
0.000000	1.854474	1149.380371
0.000000	1.854711	1151.885498
0.000000	1.854948	1151.362305
0.000000	1.855185	1149.264038
0.000000	1.855422	1145.757446
0.000000	1.855660	1141.964966
0.000000	1.855897	1135.103271
0.000000	1.856134	1126.583008
0.000000	1.856371	1117.305908
0.000000	1.856608	1109.240723
0.000000	1.856845	1101.073486
0.000000	1.857083	1091.616455
0.000000	1.857320	1083.335571
0.000000	1.857557	1073.333008
0.000000	1.857794	1062.364136
0.000000	1.858031	1051.519531
0.000000	1.858269	1044.357056
0.000000	1.858506	1039.134399
0.000000	1.858743	1034.663452
0.000000	1.858980	1032.506104
0.000000	1.859217	1032.665405
0.000000	1.859455	1034.325317
0.000000	1.859692	1037.290527
0.000000	1.859929	1042.116943
0.000000	1.860166	1049.213013
0.000000	1.860403	1057.421753
0.000000	1.860640	1065.830200
0.000000	1.860877	1072.208130
0.000000	1.861115	1075.736938
0.000000	1.861352	1076.532593
0.000000	1.861589	1075.024414
0.000000	1.861826	1074.842651
0.000000	1.862063	1080.120361
0.000000	1.862301	1087.796143
0.000000	1.862538	1097.821289
0.000000	1.862775	1110.975464
0.000000	1.863012	1123.865234
0.000000	1.863249	1131.741089
0.000000	1.863486	1135.884155
0.000000	1.863724	1136.069824
0.000000	1.863961	1134.525757
0.000000	1.864198	1131.069336
0.000000	1.864435	1126.844238
0.000000	1.864672	1122.014404
0.000000	1.864910	1114.724121
0.000000	1.865147	1105.494385
0.000000	1.865384	1096.740234
0.000000	1.865621	1089.922485
0.000000	1.865858	1084.162109
0.000000	1.866095	1078.108398
0.000000	1.866332	1073.311401
0.000000	1.866570	1070.441895
0.000000	1.866807	1069.843384
0.000000	1.867044	1070.223267
0.000000	1.867281	1072.987061
0.000000	1.867518	1078.995972
0.000000	1.867756	1090.101440
0.000000	1.867993	1105.904663
0.000000	1.868230	1128.904907
0.000000	1.868467	1159.979736
0.000000	1.868704	1201.325439
0.000000	1.868941	1251.751465
0.000000	1.869179	1301.749023
0.000000	1.869416	1347.759766
0.000000	1.869653	1391.172119
0.000000	1.869890	1432.856934
0.000000	1.870127	1470.399414
0.000000	1.870364	1503.760376
0.000000	1.870602	1532.247803
0.000000	1.870839	1556.186401
0.000000	1.871076	1576.311157
0.000000	1.871313	1592.734985
0.000000	1.871550	1603.660400
0.000000	1.871788	1609.375610
0.000000	1.872025	1610.993408
0.000000	1.872262	1609.142334
0.000000	1.872499	1602.708252
0.000000	1.872736	1590.302490
0.000000	1.872973	1573.228027
0.000000	1.873211	1551.605225
0.000000	1.873448	1519.961060
0.000000	1.873685	1477.507935
0.000000	1.873922	1427.955566
0.000000	1.874159	1373.303711
0.000000	1.874397	1315.819702
0.000000	1.874634	1264.569092
0.000000	1.874871	1239.226074
0.000000	1.875108	1220.719604
0.000000	1.875345	1205.057373
0.000000	1.875582	1191.489380
0.000000	1.875819	1180.877319
0.000000	1.876057	1173.492798
0.000000	1.876294	1166.239624
0.000000	1.876531	1156.631348
0.000000	1.876768	1145.144287
0.000000	1.877005	1132.728760
0.000000	1.877243	1121.125000
0.000000	1.877480	1110.936279
0.000000	1.877717	1100.626953
0.000000	1.877954	1090.968750
0.000000	1.878191	1082.319336
0.000000	1.878428	1074.550903
0.000000	1.878666	1068.356323
0.000000	1.878903	1063.797241
0.000000	1.879140	1059.547485
0.000000	1.879377	1055.844971
0.000000	1.879614	1053.511230
0.000000	1.879851	1052.362793
0.000000	1.880089	1052.734253
0.000000	1.880326	1055.342285
0.000000	1.880563	1060.489868
0.000000	1.880800	1068.225830
0.000000	1.881037	1077.212524
0.000000	1.881275	1087.659912
0.000000	1.881512	1097.062256
0.000000	1.881749	1106.312012
0.000000	1.881986	1115.616333
0.000000	1.882223	1125.760132
0.000000	1.882460	1137.687622
0.000000	1.882698	1150.333252
0.000000	1.882935	1163.082031
0.000000	1.883172	1176.548462
0.000000	1.883409	1189.076904
0.000000	1.883646	1200.122925
0.000000	1.883884	1209.038574
0.000000	1.884121	1217.311035
0.000000	1.884358	1224.097290
0.000000	1.884595	1229.175415
0.000000	1.884832	1233.613403
0.000000	1.885069	1236.378418
0.000000	1.885306	1238.176636
0.000000	1.885544	1239.704102
0.000000	1.885781	1240.635132
0.000000	1.886018	1241.039917
0.000000	1.886255	1241.645264
0.000000	1.886492	1243.079834
0.000000	1.886730	1246.661987
0.000000	1.886967	1249.972412
0.000000	1.887204	1253.001099
0.000000	1.887441	1256.015137
0.000000	1.887678	1259.571777
0.000000	1.887915	1263.284180
0.000000	1.888153	1267.974243
0.000000	1.888390	1273.376709
0.000000	1.888627	1279.420776
0.000000	1.888864	1285.881470
0.000000	1.889101	1291.534790
0.000000	1.889338	1298.071899
0.000000	1.889576	1305.913696
0.000000	1.889813	1313.983398
0.000000	1.890050	1321.401978
0.000000	1.890287	1328.177612
0.000000	1.890524	1335.977661
0.000000	1.890762	1344.311523
0.000000	1.890999	1355.250854
0.000000	1.891236	1365.520996
0.000000	1.891473	1374.290527
0.000000	1.891710	1382.317627
0.000000	1.891947	1389.356934
0.000000	1.892185	1395.369507
0.000000	1.892422	1400.466064
0.000000	1.892659	1405.074341
0.000000	1.892896	1409.459717
0.000000	1.893133	1415.012817
0.000000	1.893371	1424.279297
0.000000	1.893608	1435.642334
0.000000	1.893845	1448.039673
0.000000	1.894082	1461.709106
0.000000	1.894319	1476.138672
0.000000	1.894556	1490.807495
0.000000	1.894794	1495.462036
0.000000	1.895031	1492.470337
0.000000	1.895268	1484.310059
0.000000	1.895505	1475.977295
0.000000	1.895742	1468.832275
0.000000	1.895979	1457.825439
0.000000	1.896217	1442.497925
0.000000	1.896454	1428.132324
0.000000	1.896691	1420.096802
0.000000	1.896928	1412.110962
0.000000	1.897165	1403.456421
0.000000	1.897403	1392.384766
0.000000	1.897640	1382.423462
0.000000	1.897877	1374.113281
0.000000	1.898114	1364.799683
0.000000	1.898351	1354.469849
0.000000	1.898588	1346.897949
0.000000	1.898825	1341.086914
0.000000	1.899063	1336.234741
0.000000	1.899300	1331.551880
0.000000	1.899537	1328.018433
0.000000	1.899774	1325.392090
0.000000	1.900011	1323.126709
0.000000	1.900249	1319.917236
0.000000	1.900486	1316.913818
0.000000	1.900723	1315.244019
0.000000	1.900960	1314.099854
0.000000	1.901197	1312.122192
0.000000	1.901434	1310.864624
0.000000	1.901672	1310.003296
0.000000	1.901909	1309.664551
0.000000	1.902146	1309.110840
0.000000	1.902383	1308.807739
0.000000	1.902620	1308.158691
0.000000	1.902858	1308.023315
0.000000	1.903095	1308.060547
0.000000	1.903332	1308.364746
0.000000	1.903569	1309.244995
0.000000	1.903806	1310.024902
0.000000	1.904043	1310.170654
0.000000	1.904281	1309.162354
0.000000	1.904518	1307.811035
0.000000	1.904755	1309.911743
0.000000	1.904992	1314.144775
0.000000	1.905229	1320.121216
0.000000	1.905466	1329.844116
0.000000	1.905704	1346.495972
0.000000	1.905941	1367.584961
0.000000	1.906178	1389.888306
0.000000	1.906415	1410.341553
0.000000	1.906652	1428.494995
0.000000	1.906890	1441.083130
0.000000	1.907127	1448.019287
0.000000	1.907364	1450.769531
0.000000	1.907601	1448.652710
0.000000	1.907838	1444.250732
0.000000	1.908075	1438.796509
0.000000	1.908312	1436.804810
0.000000	1.908550	1437.263916
0.000000	1.908787	1438.522217
0.000000	1.909024	1441.250732
0.000000	1.909261	1445.239502
0.000000	1.909498	1451.035889
0.000000	1.909736	1457.635498
0.000000	1.909973	1463.918335
0.000000	1.910210	1467.887695
0.000000	1.910447	1469.694458
0.000000	1.910684	1471.541382
0.000000	1.910921	1470.983398
0.000000	1.911159	1468.114746
0.000000	1.911396	1462.463745
0.000000	1.911633	1455.920776
0.000000	1.911870	1449.966553
0.000000	1.912107	1442.752686
0.000000	1.912345	1434.627441
0.000000	1.912582	1427.291138
0.000000	1.912819	1420.834717
0.000000	1.913056	1415.426147
0.000000	1.913293	1411.514648
0.000000	1.913530	1410.277222
0.000000	1.913768	1410.166626
0.000000	1.914005	1409.048218
0.000000	1.914242	1406.529663
0.000000	1.914479	1403.877441
0.000000	1.914716	1401.723755
0.000000	1.914953	1399.846069
0.000000	1.915191	1397.111572
0.000000	1.915428	1393.549194
0.000000	1.915665	1388.701172
0.000000	1.915902	1384.036865
0.000000	1.916139	1379.324585
0.000000	1.916376	1371.705444
0.000000	1.916614	1362.701538
0.000000	1.916851	1351.380493
0.000000	1.917088	1338.292603
0.000000	1.917325	1327.108032
0.000000	1.917562	1316.139893
0.000000	1.917799	1305.381226
0.000000	1.918037	1295.618896
0.000000	1.918274	1286.588257
0.000000	1.918511	1277.046143
0.000000	1.918748	1267.858032
0.000000	1.918985	1258.829468
0.000000	1.919223	1247.841187
0.000000	1.919460	1235.408569
0.000000	1.919697	1225.441040
0.000000	1.919934	1217.515869
0.000000	1.920171	1209.661743
0.000000	1.920408	1203.145020
0.000000	1.920646	1198.461182
0.000000	1.920883	1195.614258
0.000000	1.921120	1195.060791
0.000000	1.921357	1195.760986
0.000000	1.921594	1198.554443
0.000000	1.921832	1202.918823
0.000000	1.922069	1209.442017
0.000000	1.922306	1218.000854
0.000000	1.922543	1227.466553
0.000000	1.922780	1237.194336
0.000000	1.923018	1246.291138
0.000000	1.923254	1254.694458
0.000000	1.923492	1262.563843
0.000000	1.923729	1271.793335
0.000000	1.923966	1282.241333
0.000000	1.924203	1294.758667
0.000000	1.924440	1311.630371
0.000000	1.924678	1331.682373
0.000000	1.924915	1357.106812
0.000000	1.925152	1387.372681
0.000000	1.925389	1417.578735
0.000000	1.925626	1446.883179
0.000000	1.925864	1474.535034
0.000000	1.926101	1501.937012
0.000000	1.926338	1526.282959
0.000000	1.926575	1547.593628
0.000000	1.926812	1561.689575
0.000000	1.927049	1568.247681
0.000000	1.927287	1565.284180
0.000000	1.927524	1553.524658
0.000000	1.927761	1534.456665
0.000000	1.927998	1507.734741
0.000000	1.928235	1475.114136
0.000000	1.928472	1437.396973
0.000000	1.928710	1400.653809
0.000000	1.928947	1370.358398
0.000000	1.929184	1343.426392
0.000000	1.929421	1327.972168
0.000000	1.929658	1316.292725
0.000000	1.929896	1307.262451
0.000000	1.930133	1301.192383
0.000000	1.930370	1296.677979
0.000000	1.930607	1293.787598
0.000000	1.930844	1293.801880
0.000000	1.931081	1296.759277
0.000000	1.931319	1301.361084
0.000000	1.931556	1305.092407
0.000000	1.931793	1308.332275
0.000000	1.932030	1312.799072
0.000000	1.932267	1318.332153
0.000000	1.932505	1323.127808
0.000000	1.932742	1326.672974
0.000000	1.932979	1330.222900
0.000000	1.933216	1334.262939
0.000000	1.933453	1336.949951
0.000000	1.933690	1338.826660
0.000000	1.933927	1339.642578
0.000000	1.934165	1340.743164
0.000000	1.934402	1342.039307
0.000000	1.934639	1342.184814
0.000000	1.934876	1339.714966
0.000000	1.935113	1335.718628
0.000000	1.935351	1332.826660
0.000000	1.935588	1332.061523
0.000000	1.935825	1330.813477
0.000000	1.936062	1329.717896
0.000000	1.936299	1328.569092
0.000000	1.936536	1327.497681
0.000000	1.936774	1326.251831
0.000000	1.937011	1325.036865
0.000000	1.937248	1324.159546
0.000000	1.937485	1323.402100
0.000000	1.937722	1321.768311
0.000000	1.937959	1319.219482
0.000000	1.938197	1315.781128
0.000000	1.938434	1312.887207
0.000000	1.938671	1308.746094
0.000000	1.938908	1304.570190
0.000000	1.939145	1301.027466
0.000000	1.939383	1297.539673
0.000000	1.939620	1293.829712
0.000000	1.939857	1289.860229
0.000000	1.940094	1284.659546
0.000000	1.940331	1279.391724
0.000000	1.940568	1274.260376
0.000000	1.940806	1271.594849
0.000000	1.941043	1268.644165
0.000000	1.941280	1266.806030
0.000000	1.941517	1265.344238
0.000000	1.941754	1265.537842
0.000000	1.941991	1267.533569
0.000000	1.942229	1270.118408
0.000000	1.942466	1273.020630
0.000000	1.942703	1276.391235
0.000000	1.942940	1278.405762
0.000000	1.943177	1280.031860
0.000000	1.943414	1280.535645
0.000000	1.943652	1281.316650
0.000000	1.943889	1282.040161
0.000000	1.944126	1282.710571
0.000000	1.944363	1283.175171
0.000000	1.944600	1284.189575
0.000000	1.944838	1284.486572
0.000000	1.945075	1284.268066
0.000000	1.945312	1282.640869
0.000000	1.945549	1278.746338
0.000000	1.945786	1272.837524
0.000000	1.946023	1267.208984
0.000000	1.946261	1261.305542
0.000000	1.946498	1256.795166
0.000000	1.946735	1253.084351
0.000000	1.946972	1250.117065
0.000000	1.947209	1248.035767
0.000000	1.947446	1247.536133
0.000000	1.947684	1247.896484
0.000000	1.947921	1249.125854
0.000000	1.948158	1251.292847
0.000000	1.948395	1252.592407
0.000000	1.948632	1253.985596
0.000000	1.948869	1254.805420
0.000000	1.949107	1256.201416
0.000000	1.949344	1258.958252
0.000000	1.949581	1261.328369
0.000000	1.949818	1262.520630
0.000000	1.950055	1262.599365
0.000000	1.950293	1260.861328
0.000000	1.950530	1258.297363
0.000000	1.950767	1255.223633
0.000000	1.951004	1252.933228
0.000000	1.951241	1250.150146
0.000000	1.951478	1247.940063
0.000000	1.951716	1247.581665
0.000000	1.951953	1248.997437
0.000000	1.952190	1251.481201
0.000000	1.952427	1255.735229
0.000000	1.952664	1261.080688
0.000000	1.952901	1267.952759
0.000000	1.953139	1272.104004
0.000000	1.953376	1273.490845
0.000000	1.953613	1274.011963
0.000000	1.953850	1274.355835
0.000000	1.954087	1272.816528
0.000000	1.954325	1267.634399
0.000000	1.954562	1259.973877
0.000000	1.954799	1250.401123
0.000000	1.955036	1242.304443
0.000000	1.955273	1239.836304
0.000000	1.955510	1238.620361
0.000000	1.955747	1237.413818
0.000000	1.955985	1235.734497
0.000000	1.956222	1236.502808
0.000000	1.956459	1238.506104
0.000000	1.956696	1240.701172
0.000000	1.956933	1243.017944
0.000000	1.957171	1245.807373
0.000000	1.957408	1248.135498
0.000000	1.957645	1249.111206
0.000000	1.957882	1249.195679
0.000000	1.958119	1247.004272
0.000000	1.958356	1243.324219
0.000000	1.958594	1238.655396
0.000000	1.958831	1234.118286
0.000000	1.959068	1229.930054
0.000000	1.959305	1226.648193
0.000000	1.959542	1223.689331
0.000000	1.959780	1220.408081
0.000000	1.960017	1217.630737
0.000000	1.960254	1213.587646
0.000000	1.960491	1210.817993
0.000000	1.960728	1209.326050
0.000000	1.960966	1210.391724
0.000000	1.961203	1211.891602
0.000000	1.961440	1214.623901
0.000000	1.961677	1218.030518
0.000000	1.961914	1222.453369
0.000000	1.962151	1225.676270
0.000000	1.962389	1225.411133
0.000000	1.962626	1220.245117
0.000000	1.962863	1213.837158
0.000000	1.963100	1212.671387
0.000000	1.963337	1211.173462
0.000000	1.963574	1206.784912
0.000000	1.963812	1201.843872
0.000000	1.964049	1200.851440
0.000000	1.964286	1201.815063
0.000000	1.964523	1204.543213
0.000000	1.964760	1211.595703
0.000000	1.964997	1222.148804
0.000000	1.965235	1237.440918
0.000000	1.965472	1259.399780
0.000000	1.965709	1288.642212
0.000000	1.965946	1326.244385
0.000000	1.966183	1372.673584
0.000000	1.966420	1425.945923
0.000000	1.966658	1471.129028
0.000000	1.966895	1501.256592
0.000000	1.967132	1517.207520
0.000000	1.967369	1521.010864
0.000000	1.967606	1516.834473
0.000000	1.967844	1504.315063
0.000000	1.968081	1485.037964
0.000000	1.968318	1460.560547
0.000000	1.968555	1433.216187
0.000000	1.968792	1400.057495
0.000000	1.969029	1369.080078
0.000000	1.969267	1356.449219
0.000000	1.969504	1343.295288
0.000000	1.969741	1337.591797
0.000000	1.969978	1333.151001
0.000000	1.970215	1330.697021
0.000000	1.970453	1329.691284
0.000000	1.970690	1328.960938
0.000000	1.970927	1328.388062
0.000000	1.971164	1326.726807
0.000000	1.971401	1324.318481
0.000000	1.971638	1321.208984
0.000000	1.971875	1319.752808
0.000000	1.972113	1320.524902
0.000000	1.972350	1321.514404
0.000000	1.972587	1322.232666
0.000000	1.972824	1320.829712
0.000000	1.973061	1317.325684
0.000000	1.973299	1314.351318
0.000000	1.973536	1313.113281
0.000000	1.973773	1310.160034
0.000000	1.974010	1307.164673
0.000000	1.974247	1305.043457
0.000000	1.974484	1302.719604
0.000000	1.974722	1300.335449
0.000000	1.974959	1297.606079
0.000000	1.975196	1293.567383
0.000000	1.975433	1289.406128
0.000000	1.975670	1284.280396
0.000000	1.975907	1276.124023
0.000000	1.976145	1266.845825
0.000000	1.976382	1257.838623
0.000000	1.976619	1248.375610
0.000000	1.976856	1237.824219
0.000000	1.977093	1228.487427
0.000000	1.977331	1219.311646
0.000000	1.977568	1210.020752
0.000000	1.977805	1200.496216
0.000000	1.978042	1190.586670
0.000000	1.978279	1180.375366
0.000000	1.978516	1173.342041
0.000000	1.978754	1169.010254
0.000000	1.978991	1165.859497
0.000000	1.979228	1164.275757
0.000000	1.979465	1163.975952
0.000000	1.979702	1164.116333
0.000000	1.979940	1165.034912
0.000000	1.980177	1167.102295
0.000000	1.980414	1169.123413
0.000000	1.980651	1171.844971
0.000000	1.980888	1176.071167
0.000000	1.981125	1181.372437
0.000000	1.981362	1186.500610
0.000000	1.981600	1192.202881
0.000000	1.981837	1199.215942
0.000000	1.982074	1204.676147
0.000000	1.982311	1210.362549
0.000000	1.982548	1215.830444
0.000000	1.982786	1219.157471
0.000000	1.983023	1221.734619
0.000000	1.983260	1224.364868
0.000000	1.983497	1226.664917
0.000000	1.983734	1228.947754
0.000000	1.983971	1229.928467
0.000000	1.984209	1230.241699
0.000000	1.984446	1231.443970
0.000000	1.984683	1231.128174
0.000000	1.984920	1229.329102
0.000000	1.985157	1229.097290
0.000000	1.985394	1228.600586
0.000000	1.985632	1229.327881
0.000000	1.985869	1232.263672
0.000000	1.986106	1237.937744
0.000000	1.986343	1247.100830
0.000000	1.986580	1258.170410
0.000000	1.986818	1270.951294
0.000000	1.987055	1283.410034
0.000000	1.987292	1288.189575
0.000000	1.987529	1287.149170
0.000000	1.987766	1284.711304
0.000000	1.988003	1285.227295
0.000000	1.988241	1291.212769
0.000000	1.988478	1297.595215
0.000000	1.988715	1303.691284
0.000000	1.988952	1309.896484
0.000000	1.989189	1315.694702
0.000000	1.989427	1318.959106
0.000000	1.989664	1319.939331
0.000000	1.989901	1320.563965
0.000000	1.990138	1322.568726
0.000000	1.990375	1325.985352
0.000000	1.990612	1328.393188
0.000000	1.990849	1330.273438
0.000000	1.991087	1332.129272
0.000000	1.991324	1333.243896
0.000000	1.991561	1333.248047
0.000000	1.991798	1332.666260
0.000000	1.992035	1331.600586
0.000000	1.992273	1330.173828
0.000000	1.992510	1329.122192
0.000000	1.992747	1328.565186
0.000000	1.992984	1326.143799
0.000000	1.993221	1323.006592
0.000000	1.993459	1320.571045
0.000000	1.993696	1317.653809
0.000000	1.993933	1314.894653
0.000000	1.994170	1313.014404
0.000000	1.994407	1311.918945
0.000000	1.994644	1311.749512
0.000000	1.994882	1313.012451
0.000000	1.995119	1314.863770
0.000000	1.995356	1318.481689
0.000000	1.995593	1323.210815
0.000000	1.995830	1329.026611
0.000000	1.996067	1335.960938
0.000000	1.996305	1344.224609
0.000000	1.996542	1353.010498
0.000000	1.996779	1361.733765
0.000000	1.997016	1369.995239
0.000000	1.997253	1377.247925
0.000000	1.997490	1384.956665
0.000000	1.997728	1396.403564
0.000000	1.997965	1410.998779
0.000000	1.998202	1424.619141
0.000000	1.998439	1434.415894
0.000000	1.998676	1436.704468
0.000000	1.998914	1436.584229
0.000000	1.999151	1436.044556
0.000000	1.999388	1433.219727
0.000000	1.999625	1421.776367
0.000000	1.999862	1406.489624
0.000000	2.000099	1391.228516
0.000000	2.000336	1382.911255
0.000000	2.000574	1378.805786
0.000000	2.000811	1377.184570
0.000000	2.001048	1377.830688
0.000000	2.001285	1379.838135
0.000000	2.001522	1381.785278
0.000000	2.001760	1382.592529
0.000000	2.001997	1380.583862
0.000000	2.002234	1378.226807
0.000000	2.002471	1376.396240
0.000000	2.002708	1375.293335
0.000000	2.002945	1372.187744
0.000000	2.003183	1368.097534
0.000000	2.003420	1364.905273
0.000000	2.003657	1363.193604
0.000000	2.003894	1360.900269
0.000000	2.004131	1356.105835
0.000000	2.004369	1351.335938
0.000000	2.004606	1349.186401
0.000000	2.004843	1346.315674
0.000000	2.005080	1341.820679
0.000000	2.005317	1337.705078
0.000000	2.005554	1337.074951
0.000000	2.005792	1337.511230
0.000000	2.006029	1337.916016
0.000000	2.006266	1338.557373
0.000000	2.006503	1339.320313
0.000000	2.006740	1340.185425
0.000000	2.006978	1340.513794
0.000000	2.007215	1339.662598
0.000000	2.007452	1339.332764
0.000000	2.007689	1338.961060
0.000000	2.007926	1337.662720
0.000000	2.008163	1336.578369
0.000000	2.008401	1333.454712
0.000000	2.008638	1330.867188
0.000000	2.008875	1325.302979
0.000000	2.009112	1318.945679
0.000000	2.009349	1313.089722
0.000000	2.009587	1307.134033
0.000000	2.009824	1300.441650
0.000000	2.010061	1293.348145
0.000000	2.010298	1287.545288
0.000000	2.010535	1281.642456
0.000000	2.010772	1275.044067
0.000000	2.011009	1268.627686
0.000000	2.011247	1261.355835
0.000000	2.011484	1253.274658
0.000000	2.011721	1242.582031
0.000000	2.011958	1229.715332
0.000000	2.012195	1213.160278
0.000000	2.012433	1195.328125
0.000000	2.012670	1178.907104
0.000000	2.012907	1162.811401
0.000000	2.013144	1149.565308
0.000000	2.013381	1139.170166
0.000000	2.013618	1131.387817
0.000000	2.013855	1127.097046
0.000000	2.014093	1130.505249
0.000000	2.014330	1138.236938
0.000000	2.014567	1146.221924
0.000000	2.014804	1161.061768
0.000000	2.015041	1185.423096
0.000000	2.015279	1213.698730
0.000000	2.015516	1239.576782
0.000000	2.015753	1262.620972
0.000000	2.015990	1286.987549
0.000000	2.016227	1311.129395
0.000000	2.016464	1323.841431
0.000000	2.016702	1326.885742
0.000000	2.016939	1323.807739
0.000000	2.017176	1323.266846
0.000000	2.017413	1326.668335
0.000000	2.017650	1324.335083
0.000000	2.017888	1313.082153
0.000000	2.018125	1296.557983
0.000000	2.018362	1280.752808
0.000000	2.018599	1273.602539
0.000000	2.018836	1275.115967
0.000000	2.019073	1272.908325
0.000000	2.019310	1266.430176
0.000000	2.019548	1255.807983
0.000000	2.019785	1244.487915
0.000000	2.020022	1241.894043
0.000000	2.020259	1247.225586
0.000000	2.020496	1262.841919
0.000000	2.020734	1282.859863
0.000000	2.020971	1296.438843
0.000000	2.021208	1303.165161
0.000000	2.021445	1303.524292
0.000000	2.021682	1298.854614
0.000000	2.021919	1290.725342
0.000000	2.022157	1281.485596
0.000000	2.022394	1267.780396
0.000000	2.022631	1245.997559
0.000000	2.022868	1217.821655
0.000000	2.023105	1190.088989
0.000000	2.023343	1173.332520
0.000000	2.023580	1159.269287
0.000000	2.023817	1146.979614
0.000000	2.024054	1137.734009
0.000000	2.024291	1131.048706
0.000000	2.024528	1125.734253
0.000000	2.024766	1121.804321
0.000000	2.025003	1118.885498
0.000000	2.025240	1116.715698
0.000000	2.025477	1116.127563
0.000000	2.025714	1117.447510
0.000000	2.025951	1119.311279
0.000000	2.026189	1121.921753
0.000000	2.026426	1123.494873
0.000000	2.026663	1125.388672
0.000000	2.026900	1124.451538
0.000000	2.027137	1121.109253
0.000000	2.027375	1121.627441
0.000000	2.027612	1121.724854
0.000000	2.027849	1122.356934
0.000000	2.028086	1121.242676
0.000000	2.028323	1120.481079
0.000000	2.028560	1119.623535
0.000000	2.028798	1120.870850
0.000000	2.029035	1122.747925
0.000000	2.029272	1124.221191
0.000000	2.029509	1124.809692
0.000000	2.029746	1126.371704
0.000000	2.029984	1126.812622
0.000000	2.030221	1128.017334
0.000000	2.030458	1128.446777
0.000000	2.030695	1128.133423
0.000000	2.030932	1129.020996
0.000000	2.031169	1131.053833
0.000000	2.031407	1134.248413
0.000000	2.031644	1137.022095
0.000000	2.031881	1138.907837
0.000000	2.032118	1142.254395
0.000000	2.032355	1148.082031
0.000000	2.032593	1155.257446
0.000000	2.032830	1164.126099
0.000000	2.033067	1174.435547
0.000000	2.033304	1185.618164
0.000000	2.033541	1196.434326
0.000000	2.033778	1204.090698
0.000000	2.034015	1206.738770
0.000000	2.034253	1203.025146
0.000000	2.034490	1197.010498
0.000000	2.034727	1192.023071
0.000000	2.034964	1184.735596
0.000000	2.035201	1179.286499
0.000000	2.035439	1173.595337
0.000000	2.035676	1169.699097
0.000000	2.035913	1159.557861
0.000000	2.036150	1152.117798
0.000000	2.036387	1148.616089
0.000000	2.036624	1145.261597
0.000000	2.036862	1143.287476
0.000000	2.037099	1142.519897
0.000000	2.037336	1142.641602
0.000000	2.037573	1145.265869
0.000000	2.037810	1149.789429
0.000000	2.038048	1155.324585
0.000000	2.038285	1162.414185
0.000000	2.038522	1170.746094
0.000000	2.038759	1179.108643
0.000000	2.038996	1186.765381
0.000000	2.039233	1191.854858
0.000000	2.039470	1195.355469
0.000000	2.039708	1196.939209
0.000000	2.039945	1197.928711
0.000000	2.040182	1199.226929
0.000000	2.040419	1199.037598
0.000000	2.040656	1195.763306
0.000000	2.040894	1189.992920
0.000000	2.041131	1184.015991
0.000000	2.041368	1177.757690
0.000000	2.041605	1172.631226
0.000000	2.041842	1167.750977
0.000000	2.042079	1162.752930
0.000000	2.042316	1159.676636
0.000000	2.042554	1157.019287
0.000000	2.042791	1154.612793
0.000000	2.043028	1152.038940
0.000000	2.043265	1149.994385
0.000000	2.043502	1149.099243
0.000000	2.043740	1148.993530
0.000000	2.043977	1149.995483
0.000000	2.044214	1150.929321
0.000000	2.044451	1152.265259
0.000000	2.044688	1154.239014
0.000000	2.044925	1157.054810
0.000000	2.045163	1159.777222
0.000000	2.045400	1162.530029
0.000000	2.045637	1164.391235
0.000000	2.045874	1166.329468
0.000000	2.046111	1168.222534
0.000000	2.046349	1170.605591
0.000000	2.046586	1174.649292
0.000000	2.046823	1179.654297
0.000000	2.047060	1185.393433
0.000000	2.047297	1191.428345
0.000000	2.047534	1197.142944
0.000000	2.047772	1202.283081
0.000000	2.048009	1206.646606
0.000000	2.048246	1211.190796
0.000000	2.048483	1216.433716
0.000000	2.048720	1221.744629
0.000000	2.048957	1227.473755
0.000000	2.049195	1233.276123
0.000000	2.049432	1236.759521
0.000000	2.049669	1238.655151
0.000000	2.049906	1240.081665
0.000000	2.050143	1240.081909
0.000000	2.050380	1237.760498
0.000000	2.050618	1235.149414
0.000000	2.050855	1234.079834
0.000000	2.051092	1234.566162
0.000000	2.051329	1233.840210
0.000000	2.051566	1231.491455
0.000000	2.051804	1231.359863
0.000000	2.052041	1231.917969
0.000000	2.052278	1233.304077
0.000000	2.052515	1235.699585
0.000000	2.052752	1237.719238
0.000000	2.052989	1240.416748
0.000000	2.053227	1243.733521
0.000000	2.053464	1246.218018
0.000000	2.053701	1245.685791
0.000000	2.053938	1243.364258
0.000000	2.054175	1243.655640
0.000000	2.054413	1245.240356
0.000000	2.054650	1245.632568
0.000000	2.054887	1246.745605
0.000000	2.055124	1248.234741
0.000000	2.055361	1249.339355
0.000000	2.055598	1250.044922
0.000000	2.055836	1250.570068
0.000000	2.056073	1251.395142
0.000000	2.056310	1252.511963
0.000000	2.056547	1255.410034
0.000000	2.056784	1260.420410
0.000000	2.057022	1268.567993
0.000000	2.057259	1278.645020
0.000000	2.057496	1285.632202
0.000000	2.057733	1289.330811
0.000000	2.057970	1288.313599
0.000000	2.058208	1283.598389
0.000000	2.058444	1272.932861
0.000000	2.058682	1255.022095
0.000000	2.058919	1231.462036
0.000000	2.059156	1210.181885
0.000000	2.059393	1198.361206
0.000000	2.059630	1190.061890
0.000000	2.059868	1183.118408
0.000000	2.060105	1178.082397
0.000000	2.060342	1173.769165
0.000000	2.060579	1170.804199
0.000000	2.060816	1168.461182
0.000000	2.061054	1166.850098
0.000000	2.061291	1166.007690
0.000000	2.061528	1166.860229
0.000000	2.061765	1169.253296
0.000000	2.062002	1171.873413
0.000000	2.062239	1175.532471
0.000000	2.062476	1179.951782
0.000000	2.062714	1184.795898
0.000000	2.062951	1190.060425
0.000000	2.063188	1195.130127
0.000000	2.063425	1199.157959
0.000000	2.063662	1203.670044
0.000000	2.063900	1208.352417
0.000000	2.064137	1213.866089
0.000000	2.064374	1219.549072
0.000000	2.064611	1225.075806
0.000000	2.064848	1231.345215
0.000000	2.065085	1236.951660
0.000000	2.065323	1243.706787
0.000000	2.065560	1251.358521
0.000000	2.065797	1259.307129
0.000000	2.066034	1266.537109
0.000000	2.066271	1272.181885
0.000000	2.066509	1275.839600
0.000000	2.066746	1279.886597
0.000000	2.066983	1286.468994
0.000000	2.067220	1294.311279
0.000000	2.067457	1302.062744
0.000000	2.067694	1306.966675
0.000000	2.067931	1305.550049
0.000000	2.068169	1297.468872
0.000000	2.068406	1284.714600
0.000000	2.068643	1272.480591
0.000000	2.068880	1262.384888
0.000000	2.069117	1251.453491
0.000000	2.069355	1239.902588
0.000000	2.069592	1228.880371
0.000000	2.069829	1217.154663
0.000000	2.070066	1204.820313
0.000000	2.070303	1191.934326
0.000000	2.070540	1178.892700
0.000000	2.070778	1165.108154
0.000000	2.071015	1149.985596
0.000000	2.071252	1133.958862
0.000000	2.071489	1117.688354
0.000000	2.071726	1101.547119
0.000000	2.071964	1085.700684
0.000000	2.072201	1069.848755
0.000000	2.072438	1054.933228
0.000000	2.072675	1040.494507
0.000000	2.072912	1026.570068
0.000000	2.073149	1013.482483
0.000000	2.073387	1002.184937
0.000000	2.073624	993.118286
0.000000	2.073861	987.715027
0.000000	2.074098	980.948730
0.000000	2.074335	974.675720
0.000000	2.074572	969.592163
0.000000	2.074810	966.227539
0.000000	2.075047	964.437012
0.000000	2.075284	962.417114
0.000000	2.075521	961.354919
0.000000	2.075758	964.552063
0.000000	2.075995	971.582825
0.000000	2.076233	980.613098
0.000000	2.076470	990.616028
0.000000	2.076707	1002.817383
0.000000	2.076944	1017.923523
0.000000	2.077181	1034.779663
0.000000	2.077419	1052.246460
0.000000	2.077656	1069.509399
0.000000	2.077893	1086.647217
0.000000	2.078130	1103.362793
0.000000	2.078367	1116.693604
0.000000	2.078604	1126.540771
0.000000	2.078842	1137.811157
0.000000	2.079079	1148.578491
0.000000	2.079316	1157.421143
0.000000	2.079553	1165.870728
0.000000	2.079790	1174.117920
0.000000	2.080028	1181.278076
0.000000	2.080265	1187.933350
0.000000	2.080502	1195.324707
0.000000	2.080739	1202.728516
0.000000	2.080976	1210.640991
0.000000	2.081213	1218.740967
0.000000	2.081450	1225.975586
0.000000	2.081688	1230.472290
0.000000	2.081925	1236.199829
0.000000	2.082162	1240.313965
0.000000	2.082399	1242.060547
0.000000	2.082636	1242.505981
0.000000	2.082874	1242.034058
0.000000	2.083111	1241.362549
0.000000	2.083348	1240.770142
0.000000	2.083585	1240.892090
0.000000	2.083822	1240.997314
0.000000	2.084059	1240.421143
0.000000	2.084297	1238.865479
0.000000	2.084534	1238.380615
0.000000	2.084771	1238.238281
0.000000	2.085008	1239.280762
0.000000	2.085245	1240.192383
0.000000	2.085483	1240.641235
0.000000	2.085720	1239.351685
0.000000	2.085957	1236.743896
0.000000	2.086194	1233.839111
0.000000	2.086431	1232.116455
0.000000	2.086668	1231.716919
0.000000	2.086905	1233.738037
0.000000	2.087143	1237.974976
0.000000	2.087380	1243.647827
0.000000	2.087617	1250.594238
0.000000	2.087854	1259.059814
0.000000	2.088091	1266.679321
0.000000	2.088329	1272.531128
0.000000	2.088566	1276.015137
0.000000	2.088803	1277.566650
0.000000	2.089040	1279.075073
0.000000	2.089277	1280.302734
0.000000	2.089514	1281.888916
0.000000	2.089751	1283.485229
0.000000	2.089989	1285.731567
0.000000	2.090226	1288.408691
0.000000	2.090463	1290.997803
0.000000	2.090700	1291.019653
0.000000	2.090937	1289.123901
0.000000	2.091175	1284.802002
0.000000	2.091412	1278.573120
0.000000	2.091649	1271.535400
0.000000	2.091886	1265.671143
0.000000	2.092123	1260.812256
0.000000	2.092360	1256.434082
0.000000	2.092598	1251.538818
0.000000	2.092835	1246.765137
0.000000	2.093072	1241.782227
0.000000	2.093309	1237.696777
0.000000	2.093546	1233.198975
0.000000	2.093784	1228.660889
0.000000	2.094021	1223.690918
0.000000	2.094258	1218.945557
0.000000	2.094495	1215.412231
0.000000	2.094732	1213.119629
0.000000	2.094970	1212.994873
0.000000	2.095207	1213.553833
0.000000	2.095444	1214.003540
0.000000	2.095681	1214.583252
0.000000	2.095918	1214.541138
0.000000	2.096155	1216.132202
0.000000	2.096393	1216.998169
0.000000	2.096630	1217.111694
0.000000	2.096867	1214.949585
0.000000	2.097104	1212.393555
0.000000	2.097341	1210.688477
0.000000	2.097578	1208.963623
0.000000	2.097816	1207.058350
0.000000	2.098053	1207.752686
0.000000	2.098290	1209.327637
0.000000	2.098527	1210.136108
0.000000	2.098764	1211.652222
0.000000	2.099001	1213.710205
0.000000	2.099239	1216.353638
0.000000	2.099476	1219.725098
0.000000	2.099713	1223.093018
0.000000	2.099950	1226.919434
0.000000	2.100187	1231.085327
0.000000	2.100425	1234.497192
0.000000	2.100662	1239.110352
0.000000	2.100899	1243.898560
0.000000	2.101136	1249.219604
0.000000	2.101373	1255.050903
0.000000	2.101610	1260.225952
0.000000	2.101848	1264.741455
0.000000	2.102085	1270.543945
0.000000	2.102322	1275.657471
0.000000	2.102559	1278.433350
0.000000	2.102796	1282.318848
0.000000	2.103034	1285.389648
0.000000	2.103271	1285.653687
0.000000	2.103508	1282.820190
0.000000	2.103745	1278.694824
0.000000	2.103982	1276.802002
0.000000	2.104219	1276.485596
0.000000	2.104457	1277.151855
0.000000	2.104694	1278.066650
0.000000	2.104931	1278.902344
0.000000	2.105168	1279.202759
0.000000	2.105405	1279.760864
0.000000	2.105643	1281.064209
0.000000	2.105880	1283.222534
0.000000	2.106117	1286.153809
0.000000	2.106354	1289.432983
0.000000	2.106591	1292.530029
0.000000	2.106828	1296.060181
0.000000	2.107065	1298.184692
0.000000	2.107303	1298.742432
0.000000	2.107540	1297.570190
0.000000	2.107777	1296.099243
0.000000	2.108014	1296.500977
0.000000	2.108251	1295.854736
0.000000	2.108489	1294.172607
0.000000	2.108726	1292.649048
0.000000	2.108963	1292.559326
0.000000	2.109200	1293.114502
0.000000	2.109437	1293.102539
0.000000	2.109674	1293.149658
0.000000	2.109911	1293.966675
0.000000	2.110149	1296.032593
0.000000	2.110386	1300.487427
0.000000	2.110623	1306.273071
0.000000	2.110860	1311.404541
0.000000	2.111097	1315.132935
0.000000	2.111335	1319.315674
0.000000	2.111572	1322.869263
0.000000	2.111809	1326.279053
0.000000	2.112046	1329.239014
0.000000	2.112283	1331.713867
0.000000	2.112520	1334.935303
0.000000	2.112758	1337.871826
0.000000	2.112995	1340.203857
0.000000	2.113232	1342.641113
0.000000	2.113469	1346.328369
0.000000	2.113706	1349.857422
0.000000	2.113944	1353.923828
0.000000	2.114181	1359.691772
0.000000	2.114418	1365.681152
0.000000	2.114655	1370.737671
0.000000	2.114892	1375.727539
0.000000	2.115129	1380.704712
0.000000	2.115366	1383.654541
0.000000	2.115604	1385.991699
0.000000	2.115841	1388.429077
0.000000	2.116078	1389.894531
0.000000	2.116315	1391.608887
0.000000	2.116552	1394.090332
0.000000	2.116790	1395.846191
0.000000	2.117027	1397.124268
0.000000	2.117264	1397.223511
0.000000	2.117501	1396.926270
0.000000	2.117738	1396.355103
0.000000	2.117975	1395.530029
0.000000	2.118213	1394.604126
0.000000	2.118450	1394.106201
0.000000	2.118687	1392.376343
0.000000	2.118924	1391.626099
0.000000	2.119161	1390.367554
0.000000	2.119399	1388.982300
0.000000	2.119636	1387.975342
0.000000	2.119873	1387.442749
0.000000	2.120110	1386.665894
0.000000	2.120347	1385.822998
0.000000	2.120584	1384.115845
0.000000	2.120822	1379.424561
0.000000	2.121059	1374.349731
0.000000	2.121296	1370.616089
0.000000	2.121533	1367.177490
0.000000	2.121770	1363.392700
0.000000	2.122008	1360.080566
0.000000	2.122245	1356.529053
0.000000	2.122482	1352.764038
0.000000	2.122719	1349.841553
0.000000	2.122956	1349.108032
0.000000	2.123193	1348.836670
0.000000	2.123431	1349.751465
0.000000	2.123668	1350.270874
0.000000	2.123905	1351.439331
0.000000	2.124142	1354.555664
0.000000	2.124379	1358.375854
0.000000	2.124616	1363.141357
0.000000	2.124854	1368.107910
0.000000	2.125091	1369.743774
0.000000	2.125328	1369.515747
0.000000	2.125565	1367.955322
0.000000	2.125802	1366.649658
0.000000	2.126040	1361.618042
0.000000	2.126277	1359.372925
0.000000	2.126514	1359.816528
0.000000	2.126751	1360.269531
0.000000	2.126988	1359.741821
0.000000	2.127225	1358.397217
0.000000	2.127463	1356.419189
0.000000	2.127700	1353.775269
0.000000	2.127937	1350.339355
0.000000	2.128174	1346.024414
0.000000	2.128411	1341.765137
0.000000	2.128649	1336.349365
0.000000	2.128886	1331.590088
0.000000	2.129123	1326.434448
0.000000	2.129360	1320.508911
0.000000	2.129597	1314.324707
0.000000	2.129834	1308.460449
0.000000	2.130071	1301.947144
0.000000	2.130309	1295.882080
0.000000	2.130546	1290.922607
0.000000	2.130783	1286.347290
0.000000	2.131020	1282.811890
0.000000	2.131257	1278.628052
0.000000	2.131495	1274.362427
0.000000	2.131732	1270.399780
0.000000	2.131969	1267.274292
0.000000	2.132206	1264.188110
0.000000	2.132443	1260.931519
0.000000	2.132680	1257.937622
0.000000	2.132918	1255.559448
0.000000	2.133155	1254.520752
0.000000	2.133392	1254.554565
0.000000	2.133629	1253.880005
0.000000	2.133866	1252.637817
0.000000	2.134104	1252.868164
0.000000	2.134341	1254.436646
0.000000	2.134578	1256.680664
0.000000	2.134815	1259.001465
0.000000	2.135052	1260.538940
0.000000	2.135289	1260.964233
0.000000	2.135526	1259.853394
0.000000	2.135764	1256.164917
0.000000	2.136001	1249.676758
0.000000	2.136238	1244.040527
0.000000	2.136475	1239.055420
0.000000	2.136712	1236.591064
0.000000	2.136950	1236.427124
0.000000	2.137187	1240.459595
0.000000	2.137424	1249.786865
0.000000	2.137661	1267.142944
0.000000	2.137898	1293.046631
0.000000	2.138135	1330.174438
0.000000	2.138372	1377.542114
0.000000	2.138610	1431.251953
0.000000	2.138847	1473.981079
0.000000	2.139084	1502.445190
0.000000	2.139321	1520.400391
0.000000	2.139558	1525.515015
0.000000	2.139796	1517.556274
0.000000	2.140033	1497.376343
0.000000	2.140270	1470.445313
0.000000	2.140507	1434.806763
0.000000	2.140744	1383.413574
0.000000	2.140981	1319.190186
0.000000	2.141219	1252.768433
0.000000	2.141456	1213.073853
0.000000	2.141693	1187.919434
0.000000	2.141930	1157.303833
0.000000	2.142167	1139.857422
0.000000	2.142405	1122.616211
0.000000	2.142642	1104.016724
0.000000	2.142879	1090.129883
0.000000	2.143116	1077.500366
0.000000	2.143353	1068.823364
0.000000	2.143590	1062.919678
0.000000	2.143828	1058.071899
0.000000	2.144065	1053.568604
0.000000	2.144302	1047.878052
0.000000	2.144539	1042.842896
0.000000	2.144776	1040.122925
0.000000	2.145014	1035.955688
0.000000	2.145251	1032.632324
0.000000	2.145488	1030.339722
0.000000	2.145725	1029.065186
0.000000	2.145962	1028.569214
0.000000	2.146199	1030.197510
0.000000	2.146437	1033.719849
0.000000	2.146674	1038.841309
0.000000	2.146911	1044.532349
0.000000	2.147148	1050.697632
0.000000	2.147385	1059.885498
0.000000	2.147622	1071.354858
0.000000	2.147860	1085.403931
0.000000	2.148097	1103.228149
0.000000	2.148334	1126.891724
0.000000	2.148571	1156.781860
0.000000	2.148808	1191.853149
0.000000	2.149045	1225.932495
0.000000	2.149283	1257.489014
0.000000	2.149520	1284.065063
0.000000	2.149757	1307.104370
0.000000	2.149994	1327.539063
0.000000	2.150231	1346.671021
0.000000	2.150469	1365.099731
0.000000	2.150706	1385.134888
0.000000	2.150943	1403.616211
0.000000	2.151180	1422.277100
0.000000	2.151417	1441.638672
0.000000	2.151654	1459.680664
0.000000	2.151892	1475.483887
0.000000	2.152129	1488.327148
0.000000	2.152366	1496.414551
0.000000	2.152603	1495.081909
0.000000	2.152840	1483.935913
0.000000	2.153078	1465.075562
0.000000	2.153315	1437.096069
0.000000	2.153552	1401.750854
0.000000	2.153789	1363.270020
0.000000	2.154026	1342.549683
0.000000	2.154263	1322.207153
0.000000	2.154500	1307.979614
0.000000	2.154738	1292.739014
0.000000	2.154975	1280.891602
0.000000	2.155212	1269.309326
0.000000	2.155449	1258.318970
0.000000	2.155686	1250.143188
0.000000	2.155924	1242.091187
0.000000	2.156161	1234.957642
0.000000	2.156398	1230.025635
0.000000	2.156635	1227.154175
0.000000	2.156872	1226.001221
0.000000	2.157109	1226.494751
0.000000	2.157346	1227.866089
0.000000	2.157584	1229.744995
0.000000	2.157821	1232.213013
0.000000	2.158058	1234.737793
0.000000	2.158295	1237.157715
0.000000	2.158532	1239.859741
0.000000	2.158770	1241.625977
0.000000	2.159007	1245.007813
0.000000	2.159244	1248.048218
0.000000	2.159481	1252.826416
0.000000	2.159718	1260.174438
0.000000	2.159956	1270.329712
0.000000	2.160193	1285.351318
0.000000	2.160430	1305.912231
0.000000	2.160667	1334.350708
0.000000	2.160904	1371.153931
0.000000	2.161141	1415.055176
0.000000	2.161379	1465.079834
0.000000	2.161616	1520.083618
0.000000	2.161853	1571.442017
0.000000	2.162090	1614.044678
0.000000	2.162327	1644.458740
0.000000	2.162565	1660.680298
0.000000	2.162802	1663.909058
0.000000	2.163039	1655.890991
0.000000	2.163276	1641.494019
0.000000	2.163513	1623.964844
0.000000	2.163750	1596.535645
0.000000	2.163987	1557.590942
0.000000	2.164225	1512.191772
0.000000	2.164462	1467.260986
0.000000	2.164699	1437.308228
0.000000	2.164936	1408.257446
0.000000	2.165173	1382.394043
0.000000	2.165411	1358.875000
0.000000	2.165648	1338.263672
0.000000	2.165885	1318.529297
0.000000	2.166122	1301.434204
0.000000	2.166359	1285.792603
0.000000	2.166596	1271.410522
0.000000	2.166834	1260.498779
0.000000	2.167071	1253.133667
0.000000	2.167308	1249.856689
0.000000	2.167545	1249.797729
0.000000	2.167782	1248.907104
0.000000	2.168020	1248.523926
0.000000	2.168257	1250.749878
0.000000	2.168494	1253.721924
0.000000	2.168731	1254.805786
0.000000	2.168968	1252.861328
0.000000	2.169205	1250.420410
0.000000	2.169443	1245.488281
0.000000	2.169680	1240.849365
0.000000	2.169917	1241.941895
0.000000	2.170154	1243.699829
0.000000	2.170391	1244.068848
0.000000	2.170629	1244.473267
0.000000	2.170866	1246.649048
0.000000	2.171103	1248.754028
0.000000	2.171340	1250.604858
0.000000	2.171577	1252.456543
0.000000	2.171814	1253.672852
0.000000	2.172052	1254.182373
0.000000	2.172289	1252.958618
0.000000	2.172526	1250.246094
0.000000	2.172763	1245.579834
0.000000	2.173000	1241.921997
0.000000	2.173237	1238.381836
0.000000	2.173475	1233.305054
0.000000	2.173712	1227.607910
0.000000	2.173949	1224.844849
0.000000	2.174186	1223.185913
0.000000	2.174423	1222.364624
0.000000	2.174660	1221.639893
0.000000	2.174898	1217.183716
0.000000	2.175135	1212.402954
0.000000	2.175372	1208.443848
0.000000	2.175609	1207.354736
0.000000	2.175846	1206.887817
0.000000	2.176084	1203.554810
0.000000	2.176321	1203.398926
0.000000	2.176558	1203.218872
0.000000	2.176795	1202.585815
0.000000	2.177032	1204.159058
0.000000	2.177269	1208.678467
0.000000	2.177506	1214.521240
0.000000	2.177744	1219.728760
0.000000	2.177981	1224.325073
0.000000	2.178218	1229.107056
0.000000	2.178455	1233.680664
0.000000	2.178692	1238.338013
0.000000	2.178930	1243.342163
0.000000	2.179167	1247.815186
0.000000	2.179404	1249.866211
0.000000	2.179641	1249.475220
0.000000	2.179878	1248.865723
0.000000	2.180115	1249.321899
0.000000	2.180353	1248.717896
0.000000	2.180590	1247.657959
0.000000	2.180827	1245.862427
0.000000	2.181064	1244.704224
0.000000	2.181301	1242.735840
0.000000	2.181539	1242.306152
0.000000	2.181776	1242.339722
0.000000	2.182013	1243.890381
0.000000	2.182250	1247.757690
0.000000	2.182487	1253.550415
0.000000	2.182724	1259.148804
0.000000	2.182961	1265.002319
0.000000	2.183199	1272.071899
0.000000	2.183436	1280.199463
0.000000	2.183673	1288.519409
0.000000	2.183910	1296.566162
0.000000	2.184147	1304.580933
0.000000	2.184385	1311.362305
0.000000	2.184622	1317.919434
0.000000	2.184859	1323.417969
0.000000	2.185096	1327.916870
0.000000	2.185333	1333.024170
0.000000	2.185570	1338.709351
0.000000	2.185807	1343.678589
0.000000	2.186045	1348.792236
0.000000	2.186282	1353.623291
0.000000	2.186519	1358.596069
0.000000	2.186756	1363.188965
0.000000	2.186993	1369.438110
0.000000	2.187231	1375.391113
0.000000	2.187468	1381.309204
0.000000	2.187705	1386.993164
0.000000	2.187942	1393.946533
0.000000	2.188179	1401.719604
0.000000	2.188416	1408.661011
0.000000	2.188654	1415.733276
0.000000	2.188891	1422.245728
0.000000	2.189128	1428.843140
0.000000	2.189365	1435.002808
0.000000	2.189602	1440.825073
0.000000	2.189840	1446.584595
0.000000	2.190077	1452.842041
0.000000	2.190314	1459.200317
0.000000	2.190551	1465.599243
0.000000	2.190788	1472.206543
0.000000	2.191025	1479.159790
0.000000	2.191263	1486.905640
0.000000	2.191500	1493.991699
0.000000	2.191737	1500.581665
0.000000	2.191974	1506.741333
0.000000	2.192211	1511.840210
0.000000	2.192449	1515.295532
0.000000	2.192686	1519.422607
0.000000	2.192923	1523.737671
0.000000	2.193160	1527.596436
0.000000	2.193397	1531.315918
0.000000	2.193635	1536.207031
0.000000	2.193872	1541.375610
0.000000	2.194109	1545.831177
0.000000	2.194346	1549.769287
0.000000	2.194583	1554.266602
0.000000	2.194820	1559.068237
0.000000	2.195058	1563.982300
0.000000	2.195295	1568.305664
0.000000	2.195532	1570.736084
0.000000	2.195769	1574.059082
0.000000	2.196006	1577.429199
0.000000	2.196243	1580.676514
0.000000	2.196481	1584.711304
0.000000	2.196718	1588.590332
0.000000	2.196955	1593.096558
0.000000	2.197192	1597.144775
0.000000	2.197429	1600.299438
0.000000	2.197666	1602.868164
0.000000	2.197904	1604.609009
0.000000	2.198141	1605.700317
0.000000	2.198378	1605.664185
0.000000	2.198615	1606.025391
0.000000	2.198852	1607.395752
0.000000	2.199090	1608.379761
0.000000	2.199327	1609.425537
0.000000	2.199564	1610.112915
0.000000	2.199801	1609.733398
0.000000	2.200038	1609.756592
0.000000	2.200275	1609.736938
0.000000	2.200513	1607.958008
0.000000	2.200750	1605.864136
0.000000	2.200987	1602.699341
0.000000	2.201224	1600.043457
0.000000	2.201461	1596.878662
0.000000	2.201699	1593.162354
0.000000	2.201936	1590.179565
0.000000	2.202173	1587.427612
0.000000	2.202410	1585.757568
0.000000	2.202647	1584.777222
0.000000	2.202884	1586.709229
0.000000	2.203121	1593.698242
0.000000	2.203359	1605.503540
0.000000	2.203596	1621.186157
0.000000	2.203833	1641.667480
0.000000	2.204070	1666.004150
0.000000	2.204307	1692.458984
0.000000	2.204545	1715.007813
0.000000	2.204782	1730.424194
0.000000	2.205019	1735.900024
0.000000	2.205256	1734.985107
0.000000	2.205493	1732.297485
0.000000	2.205730	1719.728149
0.000000	2.205967	1693.501953
0.000000	2.206205	1656.849731
0.000000	2.206442	1612.039795
0.000000	2.206679	1567.037354
0.000000	2.206916	1531.177856
0.000000	2.207153	1497.206909
0.000000	2.207391	1463.674194
0.000000	2.207628	1429.752930
0.000000	2.207865	1396.025757
0.000000	2.208102	1364.731567
0.000000	2.208339	1337.475952
0.000000	2.208576	1312.106445
0.000000	2.208814	1290.856812
0.000000	2.209051	1273.509888
0.000000	2.209288	1260.607300
0.000000	2.209525	1252.998047
0.000000	2.209762	1252.717041
0.000000	2.210000	1260.579102
0.000000	2.210237	1277.045898
0.000000	2.210474	1302.562012
0.000000	2.210711	1333.483521
0.000000	2.210948	1365.084595
0.000000	2.211185	1388.009033
0.000000	2.211422	1401.390137
0.000000	2.211660	1406.344604
0.000000	2.211897	1405.494507
0.000000	2.212134	1403.054688
0.000000	2.212371	1399.031372
0.000000	2.212608	1384.432983
0.000000	2.212846	1359.892334
0.000000	2.213083	1327.681030
0.000000	2.213320	1290.129517
0.000000	2.213557	1257.763794
0.000000	2.213794	1244.043823
0.000000	2.214031	1231.460449
0.000000	2.214269	1222.756226
0.000000	2.214506	1215.946655
0.000000	2.214743	1210.417358
0.000000	2.214980	1205.186523
0.000000	2.215217	1201.320557
0.000000	2.215455	1199.465210
0.000000	2.215692	1198.682007
0.000000	2.215929	1198.718750
0.000000	2.216166	1199.093384
0.000000	2.216403	1200.323730
0.000000	2.216640	1202.370605
0.000000	2.216878	1203.501343
0.000000	2.217115	1205.519775
0.000000	2.217352	1209.224243
0.000000	2.217589	1213.163330
0.000000	2.217826	1216.980835
0.000000	2.218064	1221.385010
0.000000	2.218301	1225.128662
0.000000	2.218538	1228.267090
0.000000	2.218775	1231.530151
0.000000	2.219012	1234.020752
0.000000	2.219249	1234.761475
0.000000	2.219487	1236.886353
0.000000	2.219724	1239.751343
0.000000	2.219961	1243.443604
0.000000	2.220198	1247.585327
0.000000	2.220435	1250.344604
0.000000	2.220672	1253.702026
0.000000	2.220910	1256.026611
0.000000	2.221147	1258.293823
0.000000	2.221384	1258.244873
0.000000	2.221621	1256.180542
0.000000	2.221858	1255.221924
0.000000	2.222095	1254.932007
0.000000	2.222333	1253.052734
0.000000	2.222570	1249.692871
0.000000	2.222807	1246.032593
0.000000	2.223044	1242.382324
0.000000	2.223281	1238.133179
0.000000	2.223519	1233.968140
0.000000	2.223756	1230.719360
0.000000	2.223993	1227.515869
0.000000	2.224230	1224.889771
0.000000	2.224467	1226.494873
0.000000	2.224705	1231.207031
0.000000	2.224941	1239.042725
0.000000	2.225179	1248.776978
0.000000	2.225416	1257.461548
0.000000	2.225653	1265.642212
0.000000	2.225890	1273.907715
0.000000	2.226127	1282.365601
0.000000	2.226365	1289.395996
0.000000	2.226602	1294.710449
0.000000	2.226839	1298.507690
0.000000	2.227076	1301.628662
0.000000	2.227313	1303.722656
0.000000	2.227551	1304.899170
0.000000	2.227788	1306.839600
0.000000	2.228025	1309.728638
0.000000	2.228262	1312.742065
0.000000	2.228499	1316.835938
0.000000	2.228736	1321.511475
0.000000	2.228974	1327.067993
0.000000	2.229211	1333.296875
0.000000	2.229448	1340.436157
0.000000	2.229685	1349.182861
0.000000	2.229922	1357.519531
0.000000	2.230160	1366.536255
0.000000	2.230397	1376.938232
0.000000	2.230634	1387.791260
0.000000	2.230871	1398.588379
0.000000	2.231108	1410.424194
0.000000	2.231345	1425.260254
0.000000	2.231582	1441.979370
0.000000	2.231820	1461.234497
0.000000	2.232057	1483.292603
0.000000	2.232294	1506.524292
0.000000	2.232531	1530.142700
0.000000	2.232768	1545.725952
0.000000	2.233006	1551.181152
0.000000	2.233243	1548.152588
0.000000	2.233480	1537.489502
0.000000	2.233717	1523.549805
0.000000	2.233954	1508.175659
0.000000	2.234191	1491.015747
0.000000	2.234428	1465.885864
0.000000	2.234666	1439.655762
0.000000	2.234903	1421.852295
0.000000	2.235140	1404.623779
0.000000	2.235377	1388.923218
0.000000	2.235614	1372.185669
0.000000	2.235852	1354.556763
0.000000	2.236089	1337.541992
0.000000	2.236326	1322.442017
0.000000	2.236563	1310.997559
0.000000	2.236800	1300.937134
0.000000	2.237037	1293.695557
0.000000	2.237275	1288.020630
0.000000	2.237512	1286.226318
0.000000	2.237749	1286.814819
0.000000	2.237986	1291.432007
0.000000	2.238223	1300.702637
0.000000	2.238461	1314.353149
0.000000	2.238698	1331.449463
0.000000	2.238935	1348.090942
0.000000	2.239172	1358.026001
0.000000	2.239409	1362.133179
0.000000	2.239646	1362.290649
0.000000	2.239884	1358.738159
0.000000	2.240121	1351.625488
0.000000	2.240358	1342.691406
0.000000	2.240595	1330.666138
0.000000	2.240832	1311.742676
0.000000	2.241070	1288.301880
0.000000	2.241307	1263.370605
0.000000	2.241544	1239.090210
0.000000	2.241781	1220.686035
0.000000	2.242018	1207.926147
0.000000	2.242255	1196.769897
0.000000	2.242493	1187.160034
0.000000	2.242730	1179.527466
0.000000	2.242967	1172.156616
0.000000	2.243204	1165.617432
0.000000	2.243441	1155.046387
0.000000	2.243679	1141.386597
0.000000	2.243916	1133.304932
0.000000	2.244153	1127.122314
0.000000	2.244390	1117.688232
0.000000	2.244627	1110.078369
0.000000	2.244864	1106.976685
0.000000	2.245101	1104.870605
0.000000	2.245339	1103.953613
0.000000	2.245576	1104.191406
0.000000	2.245813	1105.528687
0.000000	2.246050	1106.668091
0.000000	2.246287	1107.653442
0.000000	2.246525	1106.950928
0.000000	2.246762	1104.178101
0.000000	2.246999	1099.514893
0.000000	2.247236	1095.444336
0.000000	2.247473	1090.510864
0.000000	2.247710	1087.045532
0.000000	2.247948	1085.504517
0.000000	2.248185	1084.052490
0.000000	2.248422	1083.046997
0.000000	2.248659	1083.589844
0.000000	2.248896	1082.523193
0.000000	2.249134	1083.333618
0.000000	2.249371	1085.511108
0.000000	2.249608	1088.690063
0.000000	2.249845	1092.186157
0.000000	2.250082	1096.340454
0.000000	2.250319	1100.831299
0.000000	2.250556	1106.086670
0.000000	2.250794	1111.098633
0.000000	2.251031	1115.599487
0.000000	2.251268	1118.457031
0.000000	2.251505	1118.467285
0.000000	2.251742	1116.778809
0.000000	2.251980	1115.394653
0.000000	2.252217	1114.038696
0.000000	2.252454	1113.422363
0.000000	2.252691	1112.576416
0.000000	2.252928	1111.601685
0.000000	2.253165	1112.456787
0.000000	2.253402	1114.435669
0.000000	2.253640	1116.847290
0.000000	2.253877	1119.447998
0.000000	2.254114	1123.604980
0.000000	2.254351	1127.944580
0.000000	2.254588	1133.883057
0.000000	2.254826	1141.819824
0.000000	2.255063	1149.561523
0.000000	2.255300	1157.980469
0.000000	2.255537	1169.995605
0.000000	2.255774	1184.486206
0.000000	2.256011	1200.358643
0.000000	2.256249	1213.145142
0.000000	2.256486	1221.604004
0.000000	2.256723	1228.036255
0.000000	2.256960	1233.802734
0.000000	2.257197	1242.239868
0.000000	2.257435	1254.346924
0.000000	2.257672	1259.908813
0.000000	2.257909	1260.644043
0.000000	2.258146	1257.050049
0.000000	2.258383	1252.088867
0.000000	2.258621	1246.667969
0.000000	2.258858	1239.601074
0.000000	2.259095	1228.090698
0.000000	2.259332	1215.394897
0.000000	2.259569	1204.660156
0.000000	2.259806	1197.685791
0.000000	2.260043	1192.003052
0.000000	2.260281	1187.934937
0.000000	2.260518	1185.214844
0.000000	2.260755	1183.907104
0.000000	2.260992	1184.010376
0.000000	2.261229	1184.916626
0.000000	2.261467	1186.125610
0.000000	2.261704	1188.056763
0.000000	2.261941	1187.808716
0.000000	2.262178	1180.261475
0.000000	2.262415	1167.892090
0.000000	2.262652	1154.899536
0.000000	2.262890	1150.938965
0.000000	2.263127	1150.101440
0.000000	2.263364	1150.776001
0.000000	2.263601	1152.241455
0.000000	2.263838	1154.055786
0.000000	2.264076	1155.904663
0.000000	2.264313	1156.355591
0.000000	2.264550	1154.277588
0.000000	2.264787	1152.244019
0.000000	2.265024	1150.975586
0.000000	2.265261	1151.432129
0.000000	2.265499	1152.169312
0.000000	2.265736	1152.067993
0.000000	2.265973	1151.664917
0.000000	2.266210	1151.060547
0.000000	2.266447	1147.963623
0.000000	2.266685	1143.549194
0.000000	2.266922	1141.134766
0.000000	2.267159	1140.344238
0.000000	2.267396	1138.706543
0.000000	2.267633	1136.934937
0.000000	2.267870	1135.574951
0.000000	2.268108	1133.630981
0.000000	2.268345	1132.437622
0.000000	2.268582	1131.095581
0.000000	2.268819	1132.587036
0.000000	2.269056	1134.321655
0.000000	2.269293	1135.978394
0.000000	2.269531	1137.969727
0.000000	2.269768	1141.327148
0.000000	2.270005	1145.959839
0.000000	2.270242	1150.602051
0.000000	2.270479	1155.536621
0.000000	2.270716	1159.067627
0.000000	2.270954	1162.645508
0.000000	2.271191	1167.808594
0.000000	2.271428	1175.077148
0.000000	2.271665	1184.787109
0.000000	2.271902	1195.316895
0.000000	2.272140	1207.062988
0.000000	2.272377	1220.582886
0.000000	2.272614	1233.396851
0.000000	2.272851	1246.413696
0.000000	2.273088	1258.741577
0.000000	2.273325	1270.306519
0.000000	2.273562	1281.056274
0.000000	2.273800	1291.568115
0.000000	2.274037	1300.247192
0.000000	2.274274	1308.164063
0.000000	2.274511	1314.651978
0.000000	2.274748	1319.547119
0.000000	2.274986	1323.470215
0.000000	2.275223	1326.853271
0.000000	2.275460	1330.630737
0.000000	2.275697	1332.207886
0.000000	2.275934	1332.616211
0.000000	2.276171	1332.189331
0.000000	2.276409	1331.697021
0.000000	2.276646	1331.314087
0.000000	2.276883	1331.989746
0.000000	2.277120	1334.434326
0.000000	2.277357	1335.160278
0.000000	2.277595	1332.683228
0.000000	2.277832	1328.877563
0.000000	2.278069	1325.181763
0.000000	2.278306	1320.525024
0.000000	2.278543	1315.025879
0.000000	2.278780	1308.019897
0.000000	2.279017	1299.662720
0.000000	2.279255	1291.481079
0.000000	2.279492	1283.441895
0.000000	2.279729	1276.406250
0.000000	2.279966	1270.419189
0.000000	2.280203	1265.984741
0.000000	2.280441	1263.082642
0.000000	2.280678	1261.985840
0.000000	2.280915	1261.551758
0.000000	2.281152	1262.117920
0.000000	2.281389	1263.721680
0.000000	2.281626	1266.768311
0.000000	2.281864	1271.508911
0.000000	2.282101	1274.957397
0.000000	2.282338	1276.132080
0.000000	2.282575	1275.430786
0.000000	2.282812	1273.377930
0.000000	2.283049	1269.768555
0.000000	2.283287	1263.168823
0.000000	2.283524	1255.692993
0.000000	2.283761	1247.851440
0.000000	2.283998	1239.730713
0.000000	2.284235	1231.559937
0.000000	2.284472	1224.434204
0.000000	2.284710	1217.877686
0.000000	2.284947	1210.164795
0.000000	2.285184	1203.492798
0.000000	2.285421	1197.392578
0.000000	2.285658	1193.432007
0.000000	2.285896	1192.043945
0.000000	2.286133	1191.787964
0.000000	2.286370	1192.485352
0.000000	2.286607	1193.015015
0.000000	2.286844	1192.935547
0.000000	2.287081	1193.684814
0.000000	2.287319	1194.126221
0.000000	2.287556	1194.004395
0.000000	2.287793	1193.895508
0.000000	2.288030	1195.305908
0.000000	2.288267	1197.643677
0.000000	2.288505	1200.971313
0.000000	2.288742	1204.289185
0.000000	2.288979	1208.321533
0.000000	2.289216	1208.441162
0.000000	2.289453	1208.240845
0.000000	2.289690	1202.769287
0.000000	2.289928	1192.752441
0.000000	2.290165	1182.863037
0.000000	2.290402	1177.947266
0.000000	2.290639	1176.781372
0.000000	2.290876	1176.099976
0.000000	2.291114	1176.651733
0.000000	2.291351	1177.821777
0.000000	2.291588	1179.653931
0.000000	2.291825	1184.218140
0.000000	2.292062	1190.468628
0.000000	2.292300	1196.167358
0.000000	2.292536	1202.705078
0.000000	2.292774	1208.916504
0.000000	2.293011	1213.554077
0.000000	2.293248	1216.718506
0.000000	2.293485	1219.823853
0.000000	2.293722	1221.691772
0.000000	2.293960	1221.753906
0.000000	2.294197	1221.111206
0.000000	2.294434	1220.014038
0.000000	2.294671	1218.400635
0.000000	2.294908	1216.496826
0.000000	2.295146	1214.218994
0.000000	2.295383	1211.770264
0.000000	2.295620	1210.373779
0.000000	2.295857	1210.303101
0.000000	2.296094	1210.926392
0.000000	2.296331	1211.313477
0.000000	2.296569	1212.852417
0.000000	2.296806	1216.151855
0.000000	2.297043	1219.977295
0.000000	2.297280	1224.500122
0.000000	2.297517	1230.266479
0.000000	2.297755	1238.400513
0.000000	2.297992	1247.743408
0.000000	2.298229	1257.700195
0.000000	2.298466	1267.608276
0.000000	2.298703	1276.680542
0.000000	2.298940	1286.022339
0.000000	2.299177	1294.789185
0.000000	2.299415	1304.366211
0.000000	2.299652	1315.350586
0.000000	2.299889	1326.575684
0.000000	2.300126	1337.726440
0.000000	2.300363	1349.512207
0.000000	2.300601	1360.251099
0.000000	2.300838	1370.680908
0.000000	2.301075	1379.928101
0.000000	2.301312	1387.305420
0.000000	2.301549	1393.998169
0.000000	2.301786	1398.044556
0.000000	2.302023	1397.348877
0.000000	2.302261	1396.399048
0.000000	2.302498	1398.435303
0.000000	2.302735	1401.315796
0.000000	2.302972	1404.827148
0.000000	2.303209	1407.172119
0.000000	2.303447	1409.011353
0.000000	2.303684	1411.150635
0.000000	2.303921	1412.913940
0.000000	2.304158	1414.777588
0.000000	2.304395	1415.620483
0.000000	2.304632	1415.136108
0.000000	2.304870	1413.544556
0.000000	2.305107	1412.216064
0.000000	2.305344	1411.468628
0.000000	2.305581	1409.402588
0.000000	2.305818	1404.598022
0.000000	2.306056	1398.692139
0.000000	2.306293	1394.262207
0.000000	2.306530	1393.338501
0.000000	2.306767	1390.764648
0.000000	2.307004	1388.218628
0.000000	2.307241	1386.170166
0.000000	2.307479	1384.389648
0.000000	2.307716	1382.898071
0.000000	2.307953	1381.732422
0.000000	2.308190	1382.993896
0.000000	2.308427	1384.485596
0.000000	2.308664	1386.627808
0.000000	2.308902	1388.584229
0.000000	2.309139	1390.800537
0.000000	2.309376	1392.764893
0.000000	2.309613	1394.343994
0.000000	2.309850	1394.256714
0.000000	2.310087	1394.352173
0.000000	2.310325	1396.020264
0.000000	2.310562	1397.968750
0.000000	2.310799	1400.010132
0.000000	2.311036	1403.258911
0.000000	2.311273	1406.485352
0.000000	2.311511	1409.221558
0.000000	2.311748	1411.251587
0.000000	2.311985	1413.138306
0.000000	2.312222	1415.625732
0.000000	2.312459	1418.134155
0.000000	2.312696	1420.534302
0.000000	2.312934	1422.697388
0.000000	2.313171	1425.717773
0.000000	2.313408	1427.899414
0.000000	2.313645	1429.801025
0.000000	2.313882	1432.402710
0.000000	2.314120	1434.999268
0.000000	2.314357	1437.588379
0.000000	2.314594	1439.476685
0.000000	2.314831	1441.488281
0.000000	2.315068	1444.187134
0.000000	2.315305	1447.688843
0.000000	2.315543	1452.578491
0.000000	2.315780	1458.660522
0.000000	2.316017	1464.772705
0.000000	2.316254	1471.457520
0.000000	2.316491	1478.948242
0.000000	2.316729	1487.736694
0.000000	2.316966	1494.672729
0.000000	2.317203	1497.952026
0.000000	2.317440	1499.884399
0.000000	2.317677	1501.984131
0.000000	2.317914	1506.126831
0.000000	2.318151	1507.759277
0.000000	2.318389	1504.485352
0.000000	2.318626	1498.858765
0.000000	2.318863	1492.334595
0.000000	2.319100	1487.265869
0.000000	2.319337	1482.997803
0.000000	2.319575	1477.889160
0.000000	2.319812	1472.522705
0.000000	2.320049	1467.621582
0.000000	2.320286	1463.165161
0.000000	2.320523	1458.969604
0.000000	2.320760	1453.745361
0.000000	2.320997	1448.787476
0.000000	2.321235	1444.041748
0.000000	2.321472	1440.801147
0.000000	2.321709	1438.511719
0.000000	2.321946	1436.606689
0.000000	2.322183	1435.743042
0.000000	2.322421	1435.154297
0.000000	2.322658	1433.473877
0.000000	2.322895	1430.397949
0.000000	2.323132	1426.187256
0.000000	2.323369	1421.327026
0.000000	2.323606	1416.989014
0.000000	2.323844	1411.458130
0.000000	2.324081	1405.898560
0.000000	2.324318	1400.078613
0.000000	2.324555	1393.512695
0.000000	2.324792	1386.577148
0.000000	2.325030	1379.936890
0.000000	2.325267	1373.548950
0.000000	2.325504	1366.624390
0.000000	2.325741	1359.217407
0.000000	2.325978	1352.510742
0.000000	2.326216	1346.356689
0.000000	2.326452	1340.895142
0.000000	2.326690	1335.233765
0.000000	2.326927	1329.663940
0.000000	2.327164	1322.715942
0.000000	2.327401	1315.559814
0.000000	2.327638	1308.947144
0.000000	2.327876	1303.484863
0.000000	2.328113	1300.776123
0.000000	2.328350	1299.697754
0.000000	2.328587	1299.569458
0.000000	2.328824	1299.611206
0.000000	2.329062	1301.416016
0.000000	2.329299	1304.600830
0.000000	2.329536	1307.432739
0.000000	2.329773	1310.034424
0.000000	2.330010	1312.565430
0.000000	2.330247	1314.497437
0.000000	2.330485	1316.445923
0.000000	2.330722	1317.899658
0.000000	2.330959	1318.885864
0.000000	2.331196	1320.107300
0.000000	2.331433	1322.301270
0.000000	2.331670	1325.430054
0.000000	2.331908	1329.105347
0.000000	2.332145	1332.355591
0.000000	2.332382	1334.403931
0.000000	2.332619	1335.601807
0.000000	2.332856	1336.622192
0.000000	2.333093	1338.287231
0.000000	2.333331	1338.806274
0.000000	2.333568	1339.656128
0.000000	2.333805	1340.556274
0.000000	2.334042	1339.368164
0.000000	2.334279	1334.822021
0.000000	2.334517	1327.914429
0.000000	2.334754	1320.079712
0.000000	2.334991	1309.876709
0.000000	2.335228	1298.057739
0.000000	2.335465	1284.653931
0.000000	2.335702	1270.755127
0.000000	2.335940	1260.062012
0.000000	2.336177	1251.823608
0.000000	2.336414	1244.949951
0.000000	2.336651	1239.391846
0.000000	2.336888	1236.086548
0.000000	2.337126	1232.690552
0.000000	2.337363	1231.068726
0.000000	2.337600	1229.884766
0.000000	2.337837	1228.366455
0.000000	2.338074	1226.509399
0.000000	2.338311	1224.275024
0.000000	2.338549	1221.115845
0.000000	2.338786	1215.643433
0.000000	2.339023	1207.774780
0.000000	2.339260	1198.730469
0.000000	2.339497	1189.465576
0.000000	2.339735	1179.976074
0.000000	2.339972	1170.692139
0.000000	2.340209	1162.104980
0.000000	2.340446	1155.220581
0.000000	2.340683	1149.825439
0.000000	2.340920	1145.049194
0.000000	2.341157	1141.105225
0.000000	2.341395	1139.479126
0.000000	2.341632	1140.097656
0.000000	2.341869	1143.156006
0.000000	2.342106	1147.265747
0.000000	2.342343	1153.433960
0.000000	2.342581	1162.454834
0.000000	2.342818	1171.683716
0.000000	2.343055	1179.415894
0.000000	2.343292	1186.579834
0.000000	2.343529	1192.865967
0.000000	2.343766	1199.967041
0.000000	2.344004	1208.666382
0.000000	2.344241	1219.556396
0.000000	2.344478	1231.004150
0.000000	2.344715	1243.691406
0.000000	2.344952	1256.994019
0.000000	2.345190	1271.658813
0.000000	2.345427	1290.292725
0.000000	2.345664	1309.563232
0.000000	2.345901	1322.980103
0.000000	2.346138	1329.950195
0.000000	2.346375	1333.375732
0.000000	2.346612	1338.898438
0.000000	2.346850	1354.162842
0.000000	2.347087	1372.899658
0.000000	2.347324	1391.127319
0.000000	2.347561	1410.469849
0.000000	2.347798	1429.553833
0.000000	2.348036	1442.520752
0.000000	2.348273	1449.700684
0.000000	2.348510	1455.013672
0.000000	2.348747	1460.469360
0.000000	2.348984	1463.342041
0.000000	2.349221	1465.056152
0.000000	2.349458	1464.049194
0.000000	2.349696	1462.346924
0.000000	2.349933	1463.299805
0.000000	2.350170	1463.604858
0.000000	2.350407	1462.700562
0.000000	2.350644	1462.521484
0.000000	2.350882	1461.846313
0.000000	2.351119	1457.321289
0.000000	2.351356	1450.531738
0.000000	2.351593	1444.563721
0.000000	2.351830	1441.421753
0.000000	2.352067	1438.752808
0.000000	2.352305	1434.718018
0.000000	2.352542	1429.881226
0.000000	2.352779	1424.663086
0.000000	2.353016	1420.642944
0.000000	2.353253	1417.114502
0.000000	2.353491	1413.785034
0.000000	2.353728	1410.831665
0.000000	2.353965	1407.346313
0.000000	2.354202	1404.744629
0.000000	2.354439	1403.300415
0.000000	2.354676	1402.423218
0.000000	2.354914	1400.527344
0.000000	2.355151	1400.300049
0.000000	2.355388	1401.467041
0.000000	2.355625	1403.628784
0.000000	2.355862	1407.487427
0.000000	2.356100	1411.228271
0.000000	2.356337	1413.547363
0.000000	2.356574	1415.376709
0.000000	2.356811	1416.795044
0.000000	2.357048	1419.245850
0.000000	2.357285	1422.565430
0.000000	2.357523	1425.104126
0.000000	2.357760	1427.516357
0.000000	2.357997	1428.997803
0.000000	2.358234	1427.159546
0.000000	2.358471	1423.598022
0.000000	2.358708	1418.568604
0.000000	2.358946	1415.475952
0.000000	2.359183	1413.264893
0.000000	2.359420	1409.837891
0.000000	2.359657	1404.210938
0.000000	2.359894	1398.738770
0.000000	2.360132	1393.947021
0.000000	2.360369	1388.024902
0.000000	2.360606	1379.856201
0.000000	2.360843	1373.285400
0.000000	2.361080	1367.064331
0.000000	2.361317	1361.044556
0.000000	2.361555	1355.169556
0.000000	2.361792	1349.369507
0.000000	2.362029	1343.574585
0.000000	2.362266	1337.235840
0.000000	2.362503	1331.884766
0.000000	2.362741	1327.750366
0.000000	2.362978	1323.656860
0.000000	2.363215	1318.968872
0.000000	2.363452	1314.777466
0.000000	2.363689	1310.408325
0.000000	2.363926	1307.001465
0.000000	2.364164	1303.653320
0.000000	2.364401	1301.117676
0.000000	2.364638	1298.460205
0.000000	2.364875	1295.697632
0.000000	2.365112	1293.987915
0.000000	2.365350	1292.216187
0.000000	2.365587	1290.446899
0.000000	2.365824	1290.104248
0.000000	2.366061	1289.931396
0.000000	2.366298	1291.125244
0.000000	2.366535	1292.312500
0.000000	2.366772	1292.416992
0.000000	2.367010	1292.726440
0.000000	2.367247	1293.076904
0.000000	2.367484	1293.958862
0.000000	2.367721	1295.661011
0.000000	2.367958	1297.971436
0.000000	2.368196	1301.714111
0.000000	2.368433	1306.059448
0.000000	2.368670	1310.286011
0.000000	2.368907	1314.567993
0.000000	2.369144	1318.326782
0.000000	2.369381	1321.088013
0.000000	2.369618	1323.755127
0.000000	2.369856	1324.633911
0.000000	2.370093	1325.226074
0.000000	2.370330	1326.318115
0.000000	2.370567	1327.264893
0.000000	2.370804	1327.527222
0.000000	2.371042	1328.430542
0.000000	2.371279	1329.681641
0.000000	2.371516	1331.488892
0.000000	2.371753	1333.496826
0.000000	2.371990	1336.225098
0.000000	2.372227	1339.836914
0.000000	2.372465	1346.728638
0.000000	2.372702	1355.130005
0.000000	2.372939	1363.435181
0.000000	2.373176	1370.947144
0.000000	2.373413	1376.802246
0.000000	2.373651	1380.301514
0.000000	2.373888	1382.219482
0.000000	2.374125	1384.010376
0.000000	2.374362	1384.587646
0.000000	2.374599	1385.090210
0.000000	2.374836	1384.545776
0.000000	2.375073	1384.512573
0.000000	2.375311	1384.840576
0.000000	2.375548	1386.466675
0.000000	2.375785	1386.070435
0.000000	2.376022	1384.330566
0.000000	2.376259	1382.168579
0.000000	2.376497	1378.181885
0.000000	2.376734	1372.878540
0.000000	2.376971	1368.413330
0.000000	2.377208	1364.636230
0.000000	2.377445	1361.606323
0.000000	2.377682	1359.577393
0.000000	2.377920	1358.730835
0.000000	2.378157	1358.785889
0.000000	2.378394	1358.997681
0.000000	2.378631	1358.806396
0.000000	2.378868	1358.517456
0.000000	2.379106	1358.864014
0.000000	2.379343	1359.038330
0.000000	2.379580	1359.565063
0.000000	2.379817	1361.245605
0.000000	2.380054	1362.916504
0.000000	2.380291	1364.676636
0.000000	2.380529	1366.860840
0.000000	2.380766	1369.663818
0.000000	2.381003	1371.904419
0.000000	2.381240	1373.584717
0.000000	2.381477	1374.879761
0.000000	2.381714	1376.257813
0.000000	2.381952	1377.852295
0.000000	2.382189	1379.302124
0.000000	2.382426	1381.077759
0.000000	2.382663	1382.306152
0.000000	2.382900	1382.929443
0.000000	2.383137	1384.605225
0.000000	2.383375	1385.218140
0.000000	2.383612	1385.107910
0.000000	2.383849	1385.995728
0.000000	2.384086	1385.611572
0.000000	2.384323	1383.446167
0.000000	2.384561	1381.030762
0.000000	2.384798	1378.781494
0.000000	2.385035	1376.599731
0.000000	2.385272	1374.182861
0.000000	2.385509	1371.509277
0.000000	2.385746	1368.756714
0.000000	2.385984	1363.676880
0.000000	2.386221	1357.635620
0.000000	2.386458	1350.845459
0.000000	2.386695	1343.663574
0.000000	2.386932	1337.429077
0.000000	2.387170	1335.096680
0.000000	2.387407	1337.246094
0.000000	2.387644	1343.581177
0.000000	2.387881	1352.188232
0.000000	2.388118	1361.851074
0.000000	2.388355	1369.555420
0.000000	2.388592	1373.253784
0.000000	2.388830	1372.691528
0.000000	2.389067	1367.206909
0.000000	2.389304	1358.691772
0.000000	2.389541	1356.202515
0.000000	2.389778	1355.148804
0.000000	2.390016	1355.281738
0.000000	2.390253	1354.784790
0.000000	2.390490	1354.931396
0.000000	2.390727	1356.078613
0.000000	2.390964	1358.445313
0.000000	2.391201	1362.340088
0.000000	2.391439	1366.314575
0.000000	2.391676	1370.773438
0.000000	2.391913	1377.175415
0.000000	2.392150	1384.913086
0.000000	2.392387	1392.904907
0.000000	2.392625	1398.809204
0.000000	2.392862	1402.678711
0.000000	2.393099	1404.483398
0.000000	2.393336	1404.253540
0.000000	2.393573	1402.806885
0.000000	2.393811	1401.710571
0.000000	2.394047	1402.083496
0.000000	2.394285	1401.905640
0.000000	2.394522	1401.427124
0.000000	2.394759	1399.659302
0.000000	2.394996	1393.634888
0.000000	2.395233	1388.453003
0.000000	2.395471	1386.482666
0.000000	2.395708	1384.347900
0.000000	2.395945	1377.712524
0.000000	2.396182	1365.964844
0.000000	2.396419	1355.568970
0.000000	2.396657	1348.979248
0.000000	2.396894	1342.958740
0.000000	2.397131	1336.585327
0.000000	2.397368	1329.410034
0.000000	2.397605	1323.581909
0.000000	2.397842	1319.470459
0.000000	2.398079	1316.722778
0.000000	2.398317	1314.847778
0.000000	2.398554	1311.428955
0.000000	2.398791	1309.120483
0.000000	2.399028	1307.291382
0.000000	2.399265	1303.686890
0.000000	2.399503	1301.058594
0.000000	2.399740	1299.143188
0.000000	2.399977	1297.396973
0.000000	2.400214	1296.113159
0.000000	2.400451	1294.883301
0.000000	2.400688	1294.049561
0.000000	2.400926	1293.887695
0.000000	2.401163	1294.221436
0.000000	2.401400	1295.982300
0.000000	2.401637	1298.284058
0.000000	2.401874	1302.482788
0.000000	2.402112	1307.098999
0.000000	2.402349	1312.587402
0.000000	2.402586	1319.603882
0.000000	2.402823	1326.301270
0.000000	2.403060	1331.103882
0.000000	2.403297	1336.364746
0.000000	2.403535	1341.376953
0.000000	2.403772	1346.325562
0.000000	2.404009	1350.604126
0.000000	2.404246	1355.600952
0.000000	2.404483	1359.283813
0.000000	2.404721	1357.987427
0.000000	2.404958	1354.390015
0.000000	2.405195	1351.296387
0.000000	2.405432	1350.935913
0.000000	2.405669	1349.152954
0.000000	2.405906	1345.744629
0.000000	2.406144	1343.766479
0.000000	2.406381	1342.961426
0.000000	2.406618	1340.900757
0.000000	2.406855	1339.103271
0.000000	2.407092	1338.438599
0.000000	2.407329	1337.914673
0.000000	2.407567	1338.754150
0.000000	2.407804	1339.711792
0.000000	2.408041	1339.565796
0.000000	2.408278	1338.678589
0.000000	2.408515	1338.474365
0.000000	2.408752	1338.367676
0.000000	2.408990	1338.357178
0.000000	2.409227	1338.108276
0.000000	2.409464	1337.703491
0.000000	2.409701	1337.432495
0.000000	2.409938	1338.392456
0.000000	2.410176	1340.133423
0.000000	2.410413	1342.867432
0.000000	2.410650	1347.455933
0.000000	2.410887	1352.922119
0.000000	2.411124	1358.933350
0.000000	2.411361	1364.537964
0.000000	2.411599	1368.709473
0.000000	2.411836	1369.971680
0.000000	2.412073	1371.023682
0.000000	2.412310	1371.929443
0.000000	2.412547	1371.925537
0.000000	2.412785	1372.250610
0.000000	2.413022	1374.978394
0.000000	2.413259	1378.261597
0.000000	2.413496	1384.637451
0.000000	2.413733	1394.316650
0.000000	2.413970	1407.561523
0.000000	2.414207	1423.131836
0.000000	2.414445	1438.042969
0.000000	2.414682	1446.189819
0.000000	2.414919	1447.980103
0.000000	2.415156	1444.424316
0.000000	2.415393	1438.026001
0.000000	2.415631	1431.725220
0.000000	2.415868	1429.636841
0.000000	2.416105	1427.272705
0.000000	2.416342	1427.171265
0.000000	2.416579	1430.498657
0.000000	2.416816	1433.923706
0.000000	2.417053	1438.304321
0.000000	2.417291	1443.425293
0.000000	2.417528	1449.277100
0.000000	2.417765	1454.742432
0.000000	2.418002	1458.716675
0.000000	2.418239	1460.333008
0.000000	2.418477	1459.904419
0.000000	2.418714	1458.737427
0.000000	2.418951	1457.030884
0.000000	2.419188	1453.669067
0.000000	2.419425	1448.655762
0.000000	2.419662	1442.589111
0.000000	2.419900	1435.441772
0.000000	2.420137	1429.194580
0.000000	2.420374	1422.345215
0.000000	2.420611	1415.257568
0.000000	2.420848	1409.409302
0.000000	2.421086	1402.863037
0.000000	2.421323	1396.149292
0.000000	2.421560	1389.963379
0.000000	2.421797	1383.788574
0.000000	2.422034	1378.406250
0.000000	2.422271	1373.613281
0.000000	2.422508	1367.688599
0.000000	2.422746	1362.164673
0.000000	2.422983	1357.921875
0.000000	2.423220	1352.288208
0.000000	2.423457	1347.518311
0.000000	2.423694	1341.953857
0.000000	2.423932	1336.688232
0.000000	2.424169	1331.886353
0.000000	2.424406	1328.531128
0.000000	2.424643	1324.155396
0.000000	2.424880	1318.891357
0.000000	2.425117	1313.217041
0.000000	2.425355	1308.560547
0.000000	2.425592	1304.219116
0.000000	2.425829	1299.822998
0.000000	2.426066	1296.110352
0.000000	2.426303	1293.483154
0.000000	2.426541	1291.470703
0.000000	2.426778	1289.929810
0.000000	2.427015	1288.854492
0.000000	2.427252	1288.893433
0.000000	2.427489	1289.786255
0.000000	2.427727	1291.183960
0.000000	2.427964	1293.753052
0.000000	2.428201	1298.795654
0.000000	2.428438	1306.814575
0.000000	2.428675	1315.925415
0.000000	2.428912	1325.588867
0.000000	2.429150	1336.015381
0.000000	2.429387	1345.672729
0.000000	2.429624	1353.755981
0.000000	2.429861	1361.064209
0.000000	2.430098	1368.493652
0.000000	2.430335	1377.348755
0.000000	2.430573	1385.967041
0.000000	2.430810	1395.061646
0.000000	2.431047	1406.399048
0.000000	2.431284	1419.355469
0.000000	2.431521	1433.160400
0.000000	2.431758	1446.806885
0.000000	2.431996	1455.878540
0.000000	2.432233	1459.194702
0.000000	2.432470	1458.001221
0.000000	2.432707	1453.794922
0.000000	2.432944	1447.386719
0.000000	2.433182	1441.304077
0.000000	2.433419	1437.698242
0.000000	2.433656	1437.498169
0.000000	2.433893	1434.650269
0.000000	2.434130	1429.747314
0.000000	2.434367	1425.726196
0.000000	2.434605	1422.009399
0.000000	2.434842	1417.624878
0.000000	2.435079	1411.984497
0.000000	2.435316	1407.970947
0.000000	2.435553	1407.308716
0.000000	2.435791	1407.192505
0.000000	2.436028	1406.799561
0.000000	2.436265	1405.361572
0.000000	2.436502	1402.297241
0.000000	2.436739	1399.996338
0.000000	2.436976	1403.384399
0.000000	2.437213	1409.164673
0.000000	2.437451	1418.041382
0.000000	2.437688	1430.288696
0.000000	2.437925	1447.825806
0.000000	2.438162	1469.223145
0.000000	2.438399	1496.904907
0.000000	2.438637	1531.443237
0.000000	2.438874	1562.986572
0.000000	2.439111	1590.645020
0.000000	2.439348	1616.466919
0.000000	2.439585	1639.988525
0.000000	2.439822	1663.540527
0.000000	2.440060	1683.254639
0.000000	2.440297	1698.329224
0.000000	2.440534	1706.479004
0.000000	2.440771	1710.489990
0.000000	2.441008	1711.418457
0.000000	2.441246	1710.893555
0.000000	2.441483	1710.323486
0.000000	2.441720	1707.847900
0.000000	2.441957	1704.584229
0.000000	2.442194	1699.088745
0.000000	2.442431	1688.304321
0.000000	2.442668	1670.746704
0.000000	2.442906	1643.663452
0.000000	2.443143	1608.985352
0.000000	2.443380	1568.673462
0.000000	2.443617	1529.359863
0.000000	2.443854	1494.542969
0.000000	2.444092	1468.096069
0.000000	2.444329	1455.079224
0.000000	2.444566	1442.644165
0.000000	2.444803	1431.056274
0.000000	2.445040	1421.710938
0.000000	2.445277	1413.880127
0.000000	2.445514	1407.957764
0.000000	2.445752	1403.479858
0.000000	2.445989	1399.374268
0.000000	2.446226	1394.501099
0.000000	2.446463	1391.006470
0.000000	2.446700	1389.492554
0.000000	2.446938	1389.194092
0.000000	2.447175	1387.903442
0.000000	2.447412	1389.907471
0.000000	2.447649	1392.829834
0.000000	2.447886	1393.690430
0.000000	2.448123	1393.115112
0.000000	2.448361	1393.474487
0.000000	2.448598	1392.507202
0.000000	2.448835	1390.597534
0.000000	2.449072	1390.439087
0.000000	2.449309	1389.577515
0.000000	2.449547	1388.291260
0.000000	2.449784	1386.964233
0.000000	2.450021	1385.327759
0.000000	2.450258	1385.571777
0.000000	2.450495	1387.323120
0.000000	2.450732	1390.271606
0.000000	2.450970	1393.945801
0.000000	2.451207	1396.415894
0.000000	2.451444	1397.284790
0.000000	2.451681	1398.210083
0.000000	2.451918	1398.432983
0.000000	2.452156	1398.688354
0.000000	2.452393	1399.299316
0.000000	2.452630	1400.605347
0.000000	2.452867	1401.107422
0.000000	2.453104	1402.317261
0.000000	2.453341	1404.221191
0.000000	2.453579	1406.028809
0.000000	2.453816	1407.758057
0.000000	2.454053	1410.039551
0.000000	2.454290	1413.133423
0.000000	2.454527	1415.666992
0.000000	2.454765	1418.764160
0.000000	2.455002	1420.413696
0.000000	2.455239	1422.705200
0.000000	2.455476	1425.500977
0.000000	2.455713	1427.268188
0.000000	2.455950	1427.894409
0.000000	2.456187	1429.879517
0.000000	2.456425	1431.144287
0.000000	2.456662	1431.322144
0.000000	2.456899	1431.170898
0.000000	2.457136	1431.380493
0.000000	2.457373	1430.947021
0.000000	2.457611	1429.458740
0.000000	2.457848	1428.029663
0.000000	2.458085	1425.672241
0.000000	2.458322	1423.600708
0.000000	2.458559	1423.945435
0.000000	2.458797	1424.064209
0.000000	2.459034	1423.368408
0.000000	2.459271	1423.150513
0.000000	2.459508	1423.083008
0.000000	2.459745	1424.151245
0.000000	2.459982	1425.706665
0.000000	2.460220	1428.283813
0.000000	2.460457	1432.156738
0.000000	2.460694	1435.363159
0.000000	2.460931	1435.190308
0.000000	2.461168	1431.640991
0.000000	2.461406	1426.648804
0.000000	2.461643	1423.077026
0.000000	2.461880	1420.297607
0.000000	2.462117	1413.389160
0.000000	2.462354	1403.551514
0.000000	2.462591	1396.235840
0.000000	2.462828	1387.900513
0.000000	2.463066	1377.986328
0.000000	2.463303	1366.270996
0.000000	2.463540	1353.902466
0.000000	2.463777	1343.031006
0.000000	2.464014	1331.698242
0.000000	2.464252	1323.394043
0.000000	2.464489	1315.940918
0.000000	2.464726	1307.837158
0.000000	2.464963	1298.558960
0.000000	2.465200	1288.953247
0.000000	2.465437	1278.649536
0.000000	2.465674	1265.938477
0.000000	2.465912	1252.948364
0.000000	2.466149	1241.857910
0.000000	2.466386	1233.511108
0.000000	2.466623	1227.745361
0.000000	2.466860	1223.093384
0.000000	2.467098	1220.086182
0.000000	2.467335	1218.653076
0.000000	2.467572	1221.088867
0.000000	2.467809	1226.644409
0.000000	2.468046	1233.895874
0.000000	2.468283	1241.028564
0.000000	2.468521	1247.892700
0.000000	2.468758	1254.440552
0.000000	2.468995	1258.817383
0.000000	2.469232	1262.271484
0.000000	2.469469	1263.446655
0.000000	2.469707	1263.288452
0.000000	2.469944	1263.643799
0.000000	2.470181	1264.478516
0.000000	2.470418	1264.832520
0.000000	2.470655	1265.021240
0.000000	2.470892	1263.676636
0.000000	2.471129	1261.403564
0.000000	2.471367	1258.806274
0.000000	2.471604	1257.161499
0.000000	2.471841	1256.523071
0.000000	2.472078	1255.980469
0.000000	2.472315	1255.228516
0.000000	2.472553	1254.756714
0.000000	2.472790	1253.333130
0.000000	2.473027	1251.060303
0.000000	2.473264	1249.501709
0.000000	2.473501	1245.497559
0.000000	2.473738	1240.700073
0.000000	2.473976	1239.437378
0.000000	2.474213	1240.505859
0.000000	2.474450	1242.939819
0.000000	2.474687	1246.453857
0.000000	2.474924	1250.177246
0.000000	2.475162	1253.057983
0.000000	2.475399	1256.732300
0.000000	2.475636	1261.210571
0.000000	2.475873	1267.209229
0.000000	2.476110	1272.396729
0.000000	2.476347	1276.860474
0.000000	2.476585	1282.429932
0.000000	2.476822	1288.157227
0.000000	2.477059	1295.531006
0.000000	2.477296	1304.717285
0.000000	2.477533	1315.498657
0.000000	2.477771	1328.061523
0.000000	2.478008	1339.550537
0.000000	2.478245	1351.208252
0.000000	2.478482	1360.981079
0.000000	2.478719	1367.813965
0.000000	2.478956	1371.925903
0.000000	2.479194	1371.277100
0.000000	2.479431	1365.783081
0.000000	2.479668	1356.942505
0.000000	2.479905	1344.278442
0.000000	2.480142	1326.631958
0.000000	2.480379	1309.486328
0.000000	2.480617	1299.220947
0.000000	2.480854	1292.646851
0.000000	2.481091	1287.858521
0.000000	2.481328	1284.687744
0.000000	2.481565	1282.286255
0.000000	2.481802	1280.382813
0.000000	2.482040	1280.955933
0.000000	2.482277	1281.949097
0.000000	2.482514	1280.100952
0.000000	2.482751	1278.166626
0.000000	2.482988	1280.354736
0.000000	2.483226	1281.632690
0.000000	2.483463	1283.034180
0.000000	2.483700	1283.712402
0.000000	2.483937	1284.643799
0.000000	2.484174	1285.397583
0.000000	2.484411	1286.512573
0.000000	2.484648	1286.490356
0.000000	2.484886	1286.272583
0.000000	2.485123	1286.042603
0.000000	2.485360	1286.604736
0.000000	2.485597	1287.161621
0.000000	2.485834	1288.424683
0.000000	2.486072	1290.483521
0.000000	2.486309	1289.858521
0.000000	2.486546	1288.774414
0.000000	2.486783	1288.803345
0.000000	2.487020	1289.836670
0.000000	2.487257	1290.814941
0.000000	2.487495	1292.409424
0.000000	2.487732	1293.192627
0.000000	2.487969	1293.130981
0.000000	2.488206	1292.216675
0.000000	2.488443	1292.779297
0.000000	2.488681	1292.419189
0.000000	2.488918	1289.843140
0.000000	2.489155	1286.873047
0.000000	2.489392	1284.518433
0.000000	2.489629	1281.397949
0.000000	2.489866	1276.600464
0.000000	2.490103	1273.544189
0.000000	2.490341	1270.996460
0.000000	2.490578	1269.046509
0.000000	2.490815	1267.125122
0.000000	2.491052	1265.598755
0.000000	2.491289	1262.790039
0.000000	2.491527	1260.943604
0.000000	2.491764	1258.669312
0.000000	2.492001	1258.584351
0.000000	2.492238	1258.743652
0.000000	2.492475	1259.888550
0.000000	2.492712	1262.159180
0.000000	2.492950	1265.408325
0.000000	2.493187	1268.714844
0.000000	2.493424	1274.302856
0.000000	2.493661	1277.983398
0.000000	2.493898	1282.520996
0.000000	2.494135	1288.493286
0.000000	2.494373	1295.760986
0.000000	2.494610	1304.254150
0.000000	2.494847	1311.546265
0.000000	2.495084	1316.544312
0.000000	2.495321	1319.802612
0.000000	2.495559	1321.169922
0.000000	2.495796	1322.543823
0.000000	2.496033	1323.110840
0.000000	2.496270	1322.617798
0.000000	2.496507	1321.428101
0.000000	2.496744	1318.845581
0.000000	2.496982	1315.062744
0.000000	2.497219	1310.501099
0.000000	2.497456	1305.203491
0.000000	2.497693	1300.633545
0.000000	2.497930	1296.249146
0.000000	2.498168	1292.672729
0.000000	2.498405	1290.611450
0.000000	2.498642	1289.583374
0.000000	2.498879	1288.242920
0.000000	2.499116	1286.257690
0.000000	2.499353	1285.021973
0.000000	2.499591	1283.908691
0.000000	2.499828	1281.647095
0.000000	2.500065	1280.150757
0.000000	2.500302	1279.605835
0.000000	2.500539	1278.473511
0.000000	2.500777	1277.269165
0.000000	2.501014	1275.746094
0.000000	2.501251	1275.289673
0.000000	2.501488	1277.092773
0.000000	2.501725	1279.131836
0.000000	2.501962	1281.086060
0.000000	2.502200	1282.886597
0.000000	2.502437	1286.786621
0.000000	2.502674	1291.615845
0.000000	2.502911	1296.032837
0.000000	2.503148	1300.442749
0.000000	2.503386	1305.032593
0.000000	2.503623	1308.431396
0.000000	2.503860	1310.649048
0.000000	2.504097	1312.324463
0.000000	2.504334	1315.926147
0.000000	2.504571	1319.469116
0.000000	2.504808	1323.640259
0.000000	2.505046	1328.140747
0.000000	2.505283	1333.707520
0.000000	2.505520	1338.734009
0.000000	2.505757	1343.513916
0.000000	2.505994	1347.574585
0.000000	2.506232	1352.355835
0.000000	2.506469	1357.711914
0.000000	2.506706	1364.606812
0.000000	2.506943	1372.168579
0.000000	2.507180	1379.401367
0.000000	2.507417	1388.699829
0.000000	2.507655	1399.133911
0.000000	2.507892	1409.906494
0.000000	2.508129	1418.867310
0.000000	2.508366	1423.641968
0.000000	2.508603	1422.880127
0.000000	2.508841	1416.995850
0.000000	2.509078	1410.834473
0.000000	2.509315	1406.396851
0.000000	2.509552	1404.622925
0.000000	2.509789	1405.802612
0.000000	2.510026	1405.835449
0.000000	2.510263	1405.729004
0.000000	2.510501	1406.286011
0.000000	2.510738	1407.931152
0.000000	2.510975	1409.339722
0.000000	2.511212	1410.719727
0.000000	2.511449	1411.837646
0.000000	2.511687	1413.944824
0.000000	2.511924	1416.854370
0.000000	2.512161	1419.948608
0.000000	2.512398	1423.418213
0.000000	2.512635	1426.369629
0.000000	2.512872	1428.775146
0.000000	2.513109	1431.168457
0.000000	2.513347	1434.386963
0.000000	2.513584	1439.150024
0.000000	2.513821	1444.407471
0.000000	2.514058	1449.001343
0.000000	2.514295	1452.474854
0.000000	2.514533	1457.095215
0.000000	2.514770	1462.389282
0.000000	2.515007	1466.938110
0.000000	2.515244	1471.217285
0.000000	2.515481	1474.524170
0.000000	2.515718	1479.082031
0.000000	2.515956	1481.427124
0.000000	2.516193	1484.435303
0.000000	2.516430	1487.059937
0.000000	2.516667	1489.005127
0.000000	2.516904	1489.584717
0.000000	2.517142	1489.103882
0.000000	2.517379	1488.574219
0.000000	2.517616	1487.671265
0.000000	2.517853	1484.353638
0.000000	2.518090	1480.142700
0.000000	2.518327	1478.863770
0.000000	2.518565	1480.085815
0.000000	2.518802	1482.746094
0.000000	2.519039	1486.886841
0.000000	2.519276	1492.453369
0.000000	2.519513	1495.696655
0.000000	2.519750	1490.697632
0.000000	2.519988	1476.304199
0.000000	2.520225	1459.370972
0.000000	2.520462	1437.457886
0.000000	2.520699	1417.439575
0.000000	2.520936	1407.970093
0.000000	2.521173	1400.245361
0.000000	2.521411	1394.428833
0.000000	2.521648	1390.257690
0.000000	2.521885	1388.034424
0.000000	2.522122	1386.498901
0.000000	2.522359	1385.291870
0.000000	2.522597	1385.798584
0.000000	2.522834	1388.368530
0.000000	2.523071	1391.960815
0.000000	2.523308	1395.192749
0.000000	2.523545	1400.395386
0.000000	2.523782	1407.949097
0.000000	2.524020	1414.060425
0.000000	2.524257	1419.667725
0.000000	2.524494	1423.661011
0.000000	2.524731	1425.988281
0.000000	2.524968	1427.689697
0.000000	2.525206	1431.067017
0.000000	2.525443	1436.011353
0.000000	2.525680	1441.178223
0.000000	2.525917	1442.718384
0.000000	2.526154	1439.826782
0.000000	2.526392	1431.666016
0.000000	2.526629	1425.223877
0.000000	2.526866	1420.699707
0.000000	2.527103	1418.178101
0.000000	2.527340	1415.899902
0.000000	2.527577	1412.951660
0.000000	2.527815	1409.892700
0.000000	2.528052	1409.069336
0.000000	2.528289	1408.360596
0.000000	2.528526	1409.670898
0.000000	2.528763	1412.117065
0.000000	2.529000	1415.917725
0.000000	2.529238	1420.259033
0.000000	2.529475	1425.601807
0.000000	2.529712	1430.817261
0.000000	2.529949	1436.328003
0.000000	2.530186	1442.840820
0.000000	2.530423	1449.489746
0.000000	2.530661	1456.120239
0.000000	2.530898	1464.111206
0.000000	2.531135	1471.932251
0.000000	2.531372	1479.991455
0.000000	2.531609	1488.709229
0.000000	2.531847	1500.293213
0.000000	2.532084	1515.305664
0.000000	2.532321	1534.630127
0.000000	2.532558	1556.505981
0.000000	2.532795	1583.429932
0.000000	2.533032	1611.192139
0.000000	2.533269	1628.669922
0.000000	2.533507	1632.381104
0.000000	2.533744	1624.008667
0.000000	2.533981	1604.321045
0.000000	2.534218	1573.213379
0.000000	2.534455	1541.585327
0.000000	2.534693	1513.751343
0.000000	2.534930	1491.727905
0.000000	2.535167	1478.308105
0.000000	2.535404	1463.343872
0.000000	2.535641	1448.462158
0.000000	2.535878	1435.391602
0.000000	2.536116	1422.757080
0.000000	2.536353	1409.446411
0.000000	2.536590	1397.552124
0.000000	2.536827	1388.438721
0.000000	2.537064	1378.948853
0.000000	2.537302	1369.962524
0.000000	2.537539	1362.568237
0.000000	2.537776	1356.628906
0.000000	2.538013	1352.022949
0.000000	2.538250	1346.690063
0.000000	2.538487	1343.098145
0.000000	2.538724	1338.519653
0.000000	2.538962	1333.051270
0.000000	2.539199	1326.279541
0.000000	2.539436	1320.199097
0.000000	2.539673	1314.110229
0.000000	2.539910	1307.764404
0.000000	2.540148	1302.254883
0.000000	2.540385	1294.911865
0.000000	2.540622	1288.244751
0.000000	2.540859	1282.445557
0.000000	2.541096	1276.939941
0.000000	2.541333	1269.432739
0.000000	2.541571	1262.429443
0.000000	2.541808	1255.713623
0.000000	2.542045	1251.036011
0.000000	2.542282	1247.601685
0.000000	2.542519	1244.623413
0.000000	2.542756	1243.570435
0.000000	2.542994	1243.600586
0.000000	2.543231	1243.432983
0.000000	2.543468	1242.397583
0.000000	2.543705	1244.656860
0.000000	2.543942	1247.897827
0.000000	2.544179	1251.935913
0.000000	2.544417	1257.162842
0.000000	2.544654	1263.222534
0.000000	2.544891	1268.751099
0.000000	2.545128	1275.552979
0.000000	2.545365	1282.839600
0.000000	2.545603	1289.778442
0.000000	2.545840	1298.085083
0.000000	2.546077	1307.667725
0.000000	2.546314	1317.843506
0.000000	2.546551	1326.995239
0.000000	2.546788	1335.688232
0.000000	2.547026	1344.724121
0.000000	2.547263	1352.663696
0.000000	2.547500	1360.258667
0.000000	2.547737	1370.493896
0.000000	2.547974	1380.556274
0.000000	2.548212	1390.612061
0.000000	2.548449	1399.109741
0.000000	2.548686	1406.067993
0.000000	2.548923	1409.922974
0.000000	2.549160	1411.348145
0.000000	2.549397	1409.870728
0.000000	2.549635	1405.444702
0.000000	2.549872	1400.817261
0.000000	2.550109	1395.564819
0.000000	2.550346	1389.568604
0.000000	2.550583	1385.112915
0.000000	2.550821	1380.911133
0.000000	2.551058	1377.783081
0.000000	2.551295	1377.129639
0.000000	2.551532	1378.406738
0.000000	2.551769	1379.990234
0.000000	2.552006	1382.990234
0.000000	2.552243	1386.504639
0.000000	2.552481	1389.166992
0.000000	2.552718	1390.226563
0.000000	2.552955	1389.789307
0.000000	2.553192	1390.806641
0.000000	2.553429	1392.941162
0.000000	2.553667	1395.139404
0.000000	2.553904	1396.732544
0.000000	2.554141	1398.962036
0.000000	2.554378	1401.620483
0.000000	2.554615	1403.124023
0.000000	2.554852	1403.010132
0.000000	2.555090	1402.070923
0.000000	2.555327	1401.643311
0.000000	2.555564	1404.246216
0.000000	2.555801	1407.227661
0.000000	2.556038	1410.724609
0.000000	2.556276	1414.166748
0.000000	2.556513	1418.823853
0.000000	2.556750	1423.973022
0.000000	2.556987	1425.891113
0.000000	2.557224	1424.775269
0.000000	2.557462	1422.304932
0.000000	2.557698	1424.126709
0.000000	2.557936	1426.761963
0.000000	2.558173	1428.547607
0.000000	2.558410	1428.434692
0.000000	2.558647	1425.893555
0.000000	2.558884	1422.229736
0.000000	2.559122	1418.072388
0.000000	2.559359	1414.999878
0.000000	2.559596	1411.980225
0.000000	2.559833	1407.486816
0.000000	2.560070	1403.364624
0.000000	2.560308	1400.655029
0.000000	2.560544	1399.191162
0.000000	2.560782	1400.281738
0.000000	2.561019	1403.629517
0.000000	2.561256	1407.952637
0.000000	2.561493	1411.379150
0.000000	2.561730	1413.755737
0.000000	2.561968	1416.072632
0.000000	2.562205	1417.094238
0.000000	2.562442	1415.878906
0.000000	2.562679	1415.408691
0.000000	2.562916	1413.993652
0.000000	2.563154	1414.201904
0.000000	2.563391	1413.706421
0.000000	2.563628	1414.126709
0.000000	2.563865	1414.841064
0.000000	2.564102	1415.913696
0.000000	2.564339	1418.845825
0.000000	2.564577	1422.530640
0.000000	2.564814	1427.039917
0.000000	2.565051	1430.768311
0.000000	2.565288	1433.593384
0.000000	2.565525	1437.581055
0.000000	2.565763	1440.528687
0.000000	2.566000	1441.925171
0.000000	2.566237	1441.525757
0.000000	2.566474	1439.752930
0.000000	2.566711	1436.490112
0.000000	2.566948	1431.782349
0.000000	2.567185	1427.193359
0.000000	2.567423	1420.350098
0.000000	2.567660	1411.958252
0.000000	2.567897	1402.358398
0.000000	2.568134	1393.098145
0.000000	2.568371	1386.065063
0.000000	2.568609	1379.711914
0.000000	2.568846	1375.836304
0.000000	2.569083	1377.787231
0.000000	2.569320	1381.504150
0.000000	2.569557	1385.851807
0.000000	2.569794	1394.084595
0.000000	2.570032	1401.365234
0.000000	2.570269	1404.932983
0.000000	2.570506	1407.029541
0.000000	2.570743	1409.026611
0.000000	2.570980	1408.528687
0.000000	2.571218	1405.084595
0.000000	2.571455	1397.725220
0.000000	2.571692	1390.356323
0.000000	2.571929	1385.060791
0.000000	2.572166	1384.556396
0.000000	2.572403	1387.488525
0.000000	2.572641	1388.973022
0.000000	2.572878	1389.966675
0.000000	2.573115	1393.941528
0.000000	2.573352	1398.039795
0.000000	2.573589	1402.961548
0.000000	2.573827	1408.417358
0.000000	2.574064	1412.971924
0.000000	2.574301	1416.021851
0.000000	2.574538	1419.340698
0.000000	2.574775	1423.068848
0.000000	2.575012	1426.668091
0.000000	2.575250	1429.031738
0.000000	2.575487	1430.004028
0.000000	2.575724	1430.973877
0.000000	2.575961	1429.198364
0.000000	2.576198	1425.543823
0.000000	2.576436	1423.455200
0.000000	2.576673	1422.781860
0.000000	2.576910	1422.935669
0.000000	2.577147	1423.373169
0.000000	2.577384	1426.663086
0.000000	2.577621	1430.592651
0.000000	2.577858	1434.333984
0.000000	2.578096	1439.571045
0.000000	2.578333	1445.178101
0.000000	2.578570	1450.375122
0.000000	2.578807	1455.255371
0.000000	2.579044	1459.942383
0.000000	2.579282	1466.019897
0.000000	2.579519	1468.865234
0.000000	2.579756	1467.479126
0.000000	2.579993	1462.797363
0.000000	2.580230	1455.980225
0.000000	2.580467	1447.152954
0.000000	2.580704	1438.736816
0.000000	2.580942	1432.003418
0.000000	2.581179	1424.941406
0.000000	2.581416	1419.835083
0.000000	2.581653	1416.447388
0.000000	2.581890	1414.065063
0.000000	2.582128	1412.992188
0.000000	2.582365	1414.243042
0.000000	2.582602	1415.990356
0.000000	2.582839	1418.849487
0.000000	2.583076	1424.269043
0.000000	2.583313	1431.044678
0.000000	2.583551	1439.345337
0.000000	2.583788	1446.521606
0.000000	2.584025	1451.717285
0.000000	2.584262	1456.751587
0.000000	2.584499	1460.899414
0.000000	2.584737	1463.550537
0.000000	2.584974	1464.274414
0.000000	2.585211	1462.425293
0.000000	2.585448	1453.835083
0.000000	2.585685	1442.612671
0.000000	2.585922	1431.067993
0.000000	2.586159	1419.520386
0.000000	2.586397	1408.653320
0.000000	2.586634	1398.471924
0.000000	2.586871	1388.596069
0.000000	2.587108	1379.116699
0.000000	2.587345	1370.902466
0.000000	2.587583	1359.812500
0.000000	2.587820	1346.702881
0.000000	2.588057	1335.667236
0.000000	2.588294	1327.639648
0.000000	2.588531	1319.623657
0.000000	2.588768	1314.124756
0.000000	2.589006	1311.533081
0.000000	2.589243	1312.246826
0.000000	2.589480	1313.224121
0.000000	2.589717	1316.350098
0.000000	2.589954	1321.297119
0.000000	2.590192	1327.187256
0.000000	2.590429	1334.167236
0.000000	2.590666	1341.386963
0.000000	2.590903	1347.014404
0.000000	2.591140	1350.417114
0.000000	2.591377	1349.910645
0.000000	2.591615	1349.064209
0.000000	2.591852	1347.332275
0.000000	2.592089	1346.527710
0.000000	2.592326	1346.101074
0.000000	2.592563	1346.896973
0.000000	2.592800	1349.800903
0.000000	2.593038	1356.473755
0.000000	2.593275	1365.701782
0.000000	2.593512	1376.919556
0.000000	2.593749	1388.598145
0.000000	2.593986	1400.147949
0.000000	2.594223	1409.746094
0.000000	2.594461	1418.170776
0.000000	2.594698	1428.052002
0.000000	2.594935	1437.687500
0.000000	2.595172	1447.053101
0.000000	2.595409	1455.588867
0.000000	2.595647	1462.449585
0.000000	2.595884	1467.172852
0.000000	2.596121	1470.486938
0.000000	2.596358	1472.528442
0.000000	2.596595	1473.648804
0.000000	2.596833	1473.421753
0.000000	2.597070	1473.645264
0.000000	2.597307	1474.200562
0.000000	2.597544	1474.377930
0.000000	2.597781	1473.983032
0.000000	2.598018	1472.052368
0.000000	2.598256	1469.680298
0.000000	2.598493	1466.927856
0.000000	2.598730	1463.620728
0.000000	2.598967	1459.860352
0.000000	2.599204	1454.479370
0.000000	2.599442	1448.217651
0.000000	2.599679	1444.523438
0.000000	2.599916	1441.077393
0.000000	2.600153	1437.964233
0.000000	2.600390	1436.490112
0.000000	2.600627	1435.649414
0.000000	2.600864	1435.827759
0.000000	2.601102	1436.683350
0.000000	2.601339	1436.986694
0.000000	2.601576	1438.263428
0.000000	2.601813	1442.873169
0.000000	2.602050	1448.887329
0.000000	2.602288	1454.113525
0.000000	2.602525	1456.442383
0.000000	2.602762	1456.175781
0.000000	2.602999	1456.133911
0.000000	2.603236	1457.300415
0.000000	2.603473	1463.531982
0.000000	2.603711	1473.443115
0.000000	2.603948	1486.918335
0.000000	2.604185	1505.551636
0.000000	2.604422	1531.064941
0.000000	2.604659	1561.611450
0.000000	2.604897	1597.979004
0.000000	2.605134	1635.564331
0.000000	2.605371	1662.623169
0.000000	2.605608	1672.133057
0.000000	2.605845	1666.153687
0.000000	2.606082	1647.715332
0.000000	2.606319	1619.843506
0.000000	2.606557	1590.277222
0.000000	2.606794	1568.087646
0.000000	2.607031	1555.055664
0.000000	2.607268	1549.850830
0.000000	2.607505	1544.220947
0.000000	2.607743	1537.076294
0.000000	2.607980	1527.877441
0.000000	2.608217	1518.408813
0.000000	2.608454	1512.019409
0.000000	2.608691	1505.582520
0.000000	2.608928	1501.050903
0.000000	2.609165	1499.010620
0.000000	2.609403	1498.595703
0.000000	2.609640	1497.050659
0.000000	2.609877	1495.163696
0.000000	2.610114	1491.417480
0.000000	2.610351	1483.848511
0.000000	2.610589	1471.204590
0.000000	2.610826	1456.763306
0.000000	2.611063	1447.167358
0.000000	2.611300	1437.177368
0.000000	2.611537	1428.103027
0.000000	2.611774	1418.398926
0.000000	2.612012	1410.248901
0.000000	2.612249	1404.624390
0.000000	2.612486	1400.961548
0.000000	2.612723	1397.797485
0.000000	2.612960	1394.999268
0.000000	2.613198	1390.237915
0.000000	2.613435	1384.171997
0.000000	2.613672	1375.800171
0.000000	2.613909	1366.260742
0.000000	2.614146	1353.341064
0.000000	2.614383	1342.133911
0.000000	2.614621	1333.209351
0.000000	2.614858	1327.705078
0.000000	2.615095	1321.876709
0.000000	2.615332	1318.168945
0.000000	2.615569	1316.861816
0.000000	2.615806	1317.429443
0.000000	2.616044	1318.881226
0.000000	2.616281	1319.129639
0.000000	2.616518	1313.829102
0.000000	2.616755	1303.940918
0.000000	2.616992	1291.941772
0.000000	2.617229	1281.643433
0.000000	2.617467	1275.586060
0.000000	2.617704	1271.038818
0.000000	2.617941	1264.278687
0.000000	2.618178	1260.179199
0.000000	2.618415	1263.352661
0.000000	2.618653	1271.786255
0.000000	2.618890	1285.430664
0.000000	2.619127	1303.523438
0.000000	2.619364	1325.262939
0.000000	2.619601	1344.977051
0.000000	2.619838	1353.243408
0.000000	2.620076	1346.782104
0.000000	2.620313	1325.077026
0.000000	2.620550	1293.392456
0.000000	2.620787	1256.983276
0.000000	2.621024	1229.583618
0.000000	2.621262	1208.914917
0.000000	2.621499	1197.507813
0.000000	2.621736	1188.784790
0.000000	2.621973	1181.697876
0.000000	2.622210	1175.805176
0.000000	2.622447	1172.662354
0.000000	2.622685	1174.676392
0.000000	2.622922	1180.708496
0.000000	2.623159	1191.914185
0.000000	2.623396	1206.445923
0.000000	2.623633	1224.848999
0.000000	2.623871	1246.818604
0.000000	2.624108	1267.051392
0.000000	2.624345	1277.964111
0.000000	2.624582	1283.005127
0.000000	2.624819	1282.632813
0.000000	2.625057	1278.719116
0.000000	2.625293	1275.543823
0.000000	2.625531	1276.883911
0.000000	2.625768	1275.056030
0.000000	2.626005	1272.463501
0.000000	2.626242	1269.202026
0.000000	2.626479	1264.012695
0.000000	2.626717	1258.943604
0.000000	2.626954	1255.828369
0.000000	2.627191	1253.666138
0.000000	2.627428	1248.345459
0.000000	2.627665	1241.903931
0.000000	2.627903	1242.150635
0.000000	2.628139	1247.914185
0.000000	2.628377	1257.911499
0.000000	2.628614	1270.987427
0.000000	2.628851	1286.883911
0.000000	2.629088	1302.410400
0.000000	2.629325	1316.365356
0.000000	2.629563	1326.011597
0.000000	2.629800	1333.393555
0.000000	2.630037	1338.091797
0.000000	2.630274	1341.360718
0.000000	2.630511	1341.077759
0.000000	2.630749	1335.753662
0.000000	2.630986	1327.794189
0.000000	2.631223	1319.742676
0.000000	2.631460	1309.621460
0.000000	2.631697	1301.580078
0.000000	2.631934	1302.425659
0.000000	2.632172	1304.455811
0.000000	2.632409	1306.516968
0.000000	2.632646	1312.244873
0.000000	2.632883	1321.375122
0.000000	2.633120	1333.443970
0.000000	2.633358	1344.888428
0.000000	2.633595	1349.302979
0.000000	2.633832	1346.109863
0.000000	2.634069	1336.233765
0.000000	2.634306	1325.850342
0.000000	2.634543	1314.634277
0.000000	2.634780	1298.261597
0.000000	2.635018	1280.822876
0.000000	2.635255	1268.196167
0.000000	2.635492	1258.056885
0.000000	2.635729	1247.381348
0.000000	2.635966	1236.292358
0.000000	2.636204	1224.657349
0.000000	2.636441	1213.225342
0.000000	2.636678	1200.380493
0.000000	2.636915	1187.826172
0.000000	2.637152	1178.230347
0.000000	2.637389	1169.841797
0.000000	2.637627	1160.938965
0.000000	2.637864	1151.550903
0.000000	2.638101	1143.719971
0.000000	2.638338	1135.807129
0.000000	2.638575	1125.928833
0.000000	2.638813	1116.474243
0.000000	2.639050	1111.043213
0.000000	2.639287	1107.181519
0.000000	2.639524	1104.279175
0.000000	2.639761	1102.246704
0.000000	2.639998	1102.620361
0.000000	2.640236	1104.525146
0.000000	2.640473	1107.015137
0.000000	2.640710	1108.433105
0.000000	2.640947	1107.243286
0.000000	2.641184	1107.642212
0.000000	2.641421	1107.591553
0.000000	2.641659	1107.425293
0.000000	2.641896	1106.812256
0.000000	2.642133	1108.627197
0.000000	2.642370	1109.475830
0.000000	2.642607	1109.638428
0.000000	2.642844	1110.507568
0.000000	2.643082	1111.634888
0.000000	2.643319	1116.220703
0.000000	2.643556	1120.646729
0.000000	2.643793	1126.810059
0.000000	2.644030	1134.087891
0.000000	2.644268	1140.447266
0.000000	2.644505	1148.963013
0.000000	2.644742	1157.842773
0.000000	2.644979	1167.394775
0.000000	2.645216	1177.181152
0.000000	2.645453	1187.146240
0.000000	2.645691	1201.099243
0.000000	2.645928	1215.463379
0.000000	2.646165	1225.506470
0.000000	2.646402	1231.263672
0.000000	2.646639	1233.905640
0.000000	2.646877	1235.052734
0.000000	2.647114	1233.191284
0.000000	2.647351	1229.416992
0.000000	2.647588	1226.163086
0.000000	2.647825	1226.346069
0.000000	2.648062	1224.764648
0.000000	2.648299	1224.116577
0.000000	2.648537	1224.148926
0.000000	2.648774	1223.321899
0.000000	2.649011	1224.202271
0.000000	2.649248	1224.308228
0.000000	2.649485	1226.412231
0.000000	2.649723	1229.562866
0.000000	2.649960	1233.292358
0.000000	2.650197	1236.730103
0.000000	2.650434	1239.878662
0.000000	2.650671	1244.292236
0.000000	2.650908	1249.047485
0.000000	2.651146	1253.662842
0.000000	2.651383	1260.554932
0.000000	2.651620	1269.421143
0.000000	2.651857	1278.398071
0.000000	2.652094	1286.410889
0.000000	2.652332	1292.717163
0.000000	2.652569	1296.879639
0.000000	2.652806	1302.232300
0.000000	2.653043	1306.279175
0.000000	2.653280	1309.972778
0.000000	2.653517	1311.662231
0.000000	2.653754	1313.714722
0.000000	2.653992	1315.294312
0.000000	2.654229	1317.069580
0.000000	2.654466	1318.358765
0.000000	2.654703	1317.728760
0.000000	2.654940	1316.126587
0.000000	2.655178	1314.319580
0.000000	2.655415	1313.202637
0.000000	2.655652	1312.398560
0.000000	2.655889	1313.348755
0.000000	2.656126	1316.509277
0.000000	2.656363	1319.407349
0.000000	2.656600	1323.295654
0.000000	2.656838	1329.031372
0.000000	2.657075	1334.295166
0.000000	2.657312	1339.987549
0.000000	2.657549	1344.660767
0.000000	2.657786	1347.265625
0.000000	2.658024	1348.715698
0.000000	2.658261	1349.157104
0.000000	2.658498	1348.896729
0.000000	2.658735	1346.473022
0.000000	2.658972	1340.989380
0.000000	2.659209	1334.054321
0.000000	2.659447	1327.504639
0.000000	2.659684	1322.642944
0.000000	2.659921	1317.647095
0.000000	2.660158	1313.575439
0.000000	2.660395	1308.677002
0.000000	2.660633	1304.233643
0.000000	2.660870	1298.783203
0.000000	2.661107	1293.568359
0.000000	2.661344	1289.218262
0.000000	2.661581	1288.875244
0.000000	2.661819	1292.531738
0.000000	2.662056	1300.212891
0.000000	2.662293	1308.344727
0.000000	2.662530	1317.530151
0.000000	2.662767	1324.566895
0.000000	2.663004	1321.819458
0.000000	2.663242	1311.849365
0.000000	2.663479	1300.588135
0.000000	2.663716	1289.521484
0.000000	2.663953	1278.105957
0.000000	2.664190	1260.738525
0.000000	2.664427	1247.446777
0.000000	2.664665	1246.231812
0.000000	2.664902	1243.193848
0.000000	2.665139	1241.250977
0.000000	2.665376	1241.232666
0.000000	2.665613	1242.781006
0.000000	2.665850	1246.728271
0.000000	2.666088	1250.363647
0.000000	2.666325	1254.681519
0.000000	2.666562	1259.441162
0.000000	2.666799	1263.232056
0.000000	2.667036	1266.448730
0.000000	2.667274	1266.676758
0.000000	2.667511	1265.282227
0.000000	2.667748	1263.674683
0.000000	2.667985	1262.209961
0.000000	2.668222	1262.488159
0.000000	2.668459	1263.512573
0.000000	2.668697	1265.220825
0.000000	2.668934	1266.484863
0.000000	2.669171	1266.349731
0.000000	2.669408	1266.798218
0.000000	2.669645	1266.963013
0.000000	2.669883	1267.371460
0.000000	2.670120	1266.949341
0.000000	2.670357	1266.389648
0.000000	2.670594	1265.780273
0.000000	2.670831	1263.948975
0.000000	2.671068	1260.170288
0.000000	2.671306	1255.588379
0.000000	2.671543	1250.954102
0.000000	2.671780	1245.710693
0.000000	2.672017	1238.957031
0.000000	2.672254	1231.110962
0.000000	2.672492	1222.657104
0.000000	2.672729	1214.117310
0.000000	2.672966	1208.547974
0.000000	2.673203	1205.253662
0.000000	2.673440	1202.977173
0.000000	2.673677	1202.632080
0.000000	2.673914	1202.896362
0.000000	2.674152	1202.973145
0.000000	2.674389	1204.386963
0.000000	2.674626	1206.746704
0.000000	2.674863	1210.529541
0.000000	2.675100	1215.852783
0.000000	2.675338	1221.696411
0.000000	2.675575	1225.299194
0.000000	2.675812	1227.005005
0.000000	2.676049	1227.412964
0.000000	2.676286	1226.619263
0.000000	2.676523	1225.019653
0.000000	2.676760	1223.053711
0.000000	2.676998	1220.212402
0.000000	2.677235	1213.448975
0.000000	2.677472	1206.862183
0.000000	2.677709	1200.819824
0.000000	2.677946	1194.133057
0.000000	2.678184	1188.316772
0.000000	2.678421	1182.563110
0.000000	2.678658	1177.410767
0.000000	2.678895	1174.527100
0.000000	2.679132	1174.191162
0.000000	2.679369	1176.730347
0.000000	2.679607	1178.836670
0.000000	2.679844	1181.108276
0.000000	2.680081	1183.529297
0.000000	2.680318	1185.313599
0.000000	2.680555	1186.370605
0.000000	2.680793	1186.863525
0.000000	2.681030	1186.108032
0.000000	2.681267	1183.159668
0.000000	2.681504	1180.875732
0.000000	2.681741	1177.820557
0.000000	2.681978	1171.025269
0.000000	2.682215	1161.105347
0.000000	2.682453	1150.859497
0.000000	2.682690	1141.894409
0.000000	2.682927	1131.974243
0.000000	2.683164	1123.457764
0.000000	2.683401	1113.022827
0.000000	2.683639	1096.823608
0.000000	2.683876	1083.427368
0.000000	2.684113	1069.316650
0.000000	2.684350	1058.621826
0.000000	2.684587	1050.640991
0.000000	2.684824	1043.687622
0.000000	2.685062	1037.103149
0.000000	2.685299	1031.282104
0.000000	2.685536	1025.071411
0.000000	2.685773	1020.280151
0.000000	2.686010	1016.527039
0.000000	2.686248	1013.552795
0.000000	2.686485	1012.695313
0.000000	2.686722	1014.939087
0.000000	2.686959	1017.531189
0.000000	2.687196	1019.653809
0.000000	2.687433	1024.565308
0.000000	2.687671	1030.641357
0.000000	2.687908	1038.363647
0.000000	2.688145	1046.799072
0.000000	2.688382	1056.135742
0.000000	2.688619	1066.864380
0.000000	2.688857	1078.961670
0.000000	2.689094	1092.976807
0.000000	2.689331	1111.161377
0.000000	2.689568	1131.923706
0.000000	2.689805	1148.413208
0.000000	2.690042	1156.448242
0.000000	2.690280	1160.449951
0.000000	2.690517	1167.894287
0.000000	2.690754	1178.861572
0.000000	2.690991	1185.843750
0.000000	2.691228	1190.578857
0.000000	2.691465	1197.427979
0.000000	2.691703	1217.078491
0.000000	2.691940	1232.793091
0.000000	2.692177	1238.930908
0.000000	2.692414	1235.563354
0.000000	2.692651	1225.586304
0.000000	2.692888	1211.504028
0.000000	2.693126	1196.608398
0.000000	2.693363	1181.532227
0.000000	2.693600	1164.161377
0.000000	2.693837	1143.852051
0.000000	2.694074	1127.247192
0.000000	2.694312	1118.850586
0.000000	2.694549	1111.640625
0.000000	2.694786	1105.922119
0.000000	2.695023	1100.820801
0.000000	2.695260	1097.093018
0.000000	2.695498	1095.979004
0.000000	2.695735	1097.090332
0.000000	2.695972	1098.837280
0.000000	2.696209	1101.044678
0.000000	2.696446	1104.593384
0.000000	2.696683	1108.389282
0.000000	2.696920	1114.034058
0.000000	2.697158	1120.122437
0.000000	2.697395	1129.623291
0.000000	2.697632	1140.412964
0.000000	2.697869	1152.002686
0.000000	2.698106	1161.562988
0.000000	2.698344	1168.753662
0.000000	2.698581	1174.242310
0.000000	2.698818	1178.151001
0.000000	2.699055	1181.574707
0.000000	2.699292	1185.681152
0.000000	2.699529	1187.828125
0.000000	2.699767	1189.881104
0.000000	2.700004	1191.090942
0.000000	2.700241	1190.936279
0.000000	2.700478	1188.266846
0.000000	2.700715	1184.085449
0.000000	2.700953	1180.692505
0.000000	2.701190	1179.804688
0.000000	2.701427	1180.570923
0.000000	2.701664	1185.039063
0.000000	2.701901	1191.578857
0.000000	2.702138	1202.574463
0.000000	2.702375	1217.230835
0.000000	2.702613	1234.118164
0.000000	2.702850	1253.128906
0.000000	2.703087	1271.824341
0.000000	2.703324	1283.351318
0.000000	2.703561	1288.790894
0.000000	2.703799	1289.631348
0.000000	2.704036	1287.664063
0.000000	2.704273	1284.429077
0.000000	2.704510	1281.730835
0.000000	2.704747	1279.301270
0.000000	2.704984	1271.199585
0.000000	2.705221	1257.161987
0.000000	2.705459	1238.355347
0.000000	2.705696	1217.926025
0.000000	2.705933	1201.999512
0.000000	2.706170	1187.244263
0.000000	2.706407	1176.157227
0.000000	2.706645	1165.579712
0.000000	2.706882	1156.383545
0.000000	2.707119	1150.475220
0.000000	2.707356	1147.394531
0.000000	2.707593	1146.348389
0.000000	2.707830	1146.380371
0.000000	2.708068	1146.857300
0.000000	2.708305	1143.618774
0.000000	2.708542	1137.162720
0.000000	2.708779	1129.182251
0.000000	2.709016	1125.044434
0.000000	2.709254	1125.910278
0.000000	2.709491	1128.064941
0.000000	2.709728	1130.249878
0.000000	2.709965	1133.419067
0.000000	2.710202	1137.655884
0.000000	2.710439	1142.242432
0.000000	2.710677	1146.044067
0.000000	2.710914	1150.867554
0.000000	2.711151	1155.332886
0.000000	2.711388	1159.263672
0.000000	2.711625	1162.794189
0.000000	2.711863	1168.550293
0.000000	2.712100	1175.770752
0.000000	2.712337	1181.962402
0.000000	2.712574	1186.013062
0.000000	2.712811	1190.428223
0.000000	2.713048	1197.363281
0.000000	2.713286	1204.307861
0.000000	2.713523	1210.071411
0.000000	2.713760	1215.256470
0.000000	2.713997	1221.546021
0.000000	2.714234	1227.207275
0.000000	2.714471	1235.163208
0.000000	2.714709	1245.388672
0.000000	2.714946	1259.107300
0.000000	2.715183	1278.371094
0.000000	2.715420	1299.936523
0.000000	2.715657	1323.023926
0.000000	2.715894	1346.080688
0.000000	2.716132	1364.732666
0.000000	2.716369	1370.522217
0.000000	2.716606	1364.729736
0.000000	2.716843	1350.071777
0.000000	2.717080	1332.449219
0.000000	2.717318	1318.104370
0.000000	2.717555	1306.274536
0.000000	2.717792	1291.867798
0.000000	2.718029	1278.402100
0.000000	2.718266	1265.786011
0.000000	2.718503	1253.263672
0.000000	2.718741	1241.038330
0.000000	2.718978	1229.023804
0.000000	2.719215	1217.357422
0.000000	2.719452	1206.574097
0.000000	2.719689	1196.925171
0.000000	2.719927	1187.936646
0.000000	2.720164	1179.100830
0.000000	2.720401	1174.025269
0.000000	2.720638	1173.225708
0.000000	2.720875	1178.057373
0.000000	2.721112	1189.782593
0.000000	2.721349	1209.334839
0.000000	2.721587	1238.817871
0.000000	2.721824	1277.986328
0.000000	2.722061	1325.686646
0.000000	2.722298	1375.857422
0.000000	2.722535	1417.529053
0.000000	2.722773	1445.242432
0.000000	2.723010	1461.860107
0.000000	2.723247	1469.119507
0.000000	2.723484	1464.668579
0.000000	2.723721	1448.944458
0.000000	2.723958	1428.578247
0.000000	2.724195	1399.427490
0.000000	2.724433	1358.593018
0.000000	2.724670	1308.924194
0.000000	2.724907	1263.402954
0.000000	2.725144	1236.356445
0.000000	2.725381	1211.636230
0.000000	2.725619	1188.353882
0.000000	2.725856	1168.030518
0.000000	2.726093	1154.104980
0.000000	2.726330	1145.920166
0.000000	2.726567	1142.096069
0.000000	2.726804	1141.483032
0.000000	2.727042	1145.941895
0.000000	2.727279	1156.094360
0.000000	2.727516	1170.598511
0.000000	2.727753	1188.653809
0.000000	2.727990	1210.937622
0.000000	2.728228	1233.982422
0.000000	2.728465	1254.660889
0.000000	2.728702	1267.721436
0.000000	2.728939	1273.560425
0.000000	2.729176	1273.538818
0.000000	2.729414	1268.989868
0.000000	2.729650	1262.894775
0.000000	2.729888	1255.436401
0.000000	2.730125	1249.208008
0.000000	2.730362	1241.390137
0.000000	2.730599	1230.706055
0.000000	2.730836	1215.276001
0.000000	2.731074	1198.996704
0.000000	2.731311	1183.774414
0.000000	2.731548	1171.445923
0.000000	2.731785	1164.848877
0.000000	2.732022	1158.434570
0.000000	2.732260	1156.246338
0.000000	2.732497	1157.544312
0.000000	2.732734	1161.135864
0.000000	2.732971	1167.801636
0.000000	2.733208	1178.928955
0.000000	2.733445	1191.466675
0.000000	2.733683	1204.568237
0.000000	2.733920	1217.572998
0.000000	2.734157	1224.880737
0.000000	2.734394	1223.930298
0.000000	2.734631	1215.247925
0.000000	2.734869	1199.457764
0.000000	2.735106	1180.120361
0.000000	2.735343	1164.428345
0.000000	2.735580	1144.050293
0.000000	2.735817	1124.081543
0.000000	2.736054	1113.863037
0.000000	2.736292	1107.272339
0.000000	2.736529	1102.288696
0.000000	2.736766	1101.300049
0.000000	2.737003	1098.727051
0.000000	2.737240	1097.728027
0.000000	2.737478	1096.838623
0.000000	2.737715	1097.457520
0.000000	2.737952	1098.240479
0.000000	2.738189	1099.419678
0.000000	2.738426	1100.485474
0.000000	2.738663	1100.675293
0.000000	2.738901	1102.412476
0.000000	2.739138	1106.929565
0.000000	2.739375	1112.349365
0.000000	2.739612	1119.763428
0.000000	2.739849	1128.556519
0.000000	2.740086	1137.640747
0.000000	2.740324	1146.954224
0.000000	2.740561	1155.124268
0.000000	2.740798	1160.863770
0.000000	2.741035	1163.608887
0.000000	2.741272	1164.984375
0.000000	2.741509	1166.293091
0.000000	2.741747	1167.792236
0.000000	2.741984	1168.964233
0.000000	2.742221	1172.265381
0.000000	2.742458	1176.690186
0.000000	2.742695	1181.494995
0.000000	2.742933	1186.615356
0.000000	2.743170	1194.877319
0.000000	2.743407	1206.732300
0.000000	2.743644	1217.759888
0.000000	2.743881	1228.178833
0.000000	2.744118	1237.935669
0.000000	2.744355	1248.155396
0.000000	2.744593	1259.302979
0.000000	2.744830	1269.863770
0.000000	2.745067	1281.286987
0.000000	2.745304	1293.442139
0.000000	2.745541	1303.921997
0.000000	2.745779	1313.199829
0.000000	2.746016	1322.013672
0.000000	2.746253	1329.886108
0.000000	2.746490	1336.903687
0.000000	2.746727	1345.555176
0.000000	2.746964	1355.095703
0.000000	2.747202	1364.781250
0.000000	2.747439	1374.903198
0.000000	2.747676	1384.665405
0.000000	2.747913	1394.506592
0.000000	2.748150	1404.952759
0.000000	2.748388	1416.107666
0.000000	2.748625	1428.219849
0.000000	2.748862	1441.295288
0.000000	2.749099	1456.893677
0.000000	2.749336	1473.862793
0.000000	2.749573	1490.948486
0.000000	2.749810	1508.876953
0.000000	2.750048	1527.695923
0.000000	2.750285	1547.989258
0.000000	2.750522	1570.647827
0.000000	2.750759	1595.829834
0.000000	2.750996	1626.485718
0.000000	2.751234	1662.156860
0.000000	2.751471	1701.002441
0.000000	2.751708	1742.810181
0.000000	2.751945	1784.812500
0.000000	2.752182	1827.042847
0.000000	2.752419	1865.565063
0.000000	2.752657	1900.127563
0.000000	2.752894	1931.209961
0.000000	2.753131	1958.989014
0.000000	2.753368	1979.950073
0.000000	2.753605	1992.441528
0.000000	2.753842	1997.998169
0.000000	2.754080	1994.788696
0.000000	2.754317	1981.879028
0.000000	2.754554	1957.442139
0.000000	2.754791	1924.826416
0.000000	2.755028	1886.215820
0.000000	2.755265	1849.034180
0.000000	2.755503	1810.187744
0.000000	2.755740	1770.487671
0.000000	2.755977	1743.007568
0.000000	2.756214	1724.494141
0.000000	2.756451	1707.251953
0.000000	2.756689	1691.618164
0.000000	2.756926	1677.682983
0.000000	2.757163	1663.785156
0.000000	2.757400	1651.588745
0.000000	2.757637	1641.254150
0.000000	2.757874	1631.957031
0.000000	2.758112	1626.257446
0.000000	2.758349	1624.275269
0.000000	2.758586	1623.489990
0.000000	2.758823	1627.477173
0.000000	2.759060	1633.373779
0.000000	2.759298	1641.596191
0.000000	2.759535	1649.776367
0.000000	2.759772	1661.567261
0.000000	2.760009	1676.131226
0.000000	2.760246	1686.759888
0.000000	2.760484	1696.271362
0.000000	2.760721	1704.890869
0.000000	2.760958	1707.017700
0.000000	2.761195	1704.155762
0.000000	2.761432	1698.867310
0.000000	2.761669	1690.954712
0.000000	2.761907	1676.531860
0.000000	2.762144	1655.928467
0.000000	2.762381	1632.993530
0.000000	2.762618	1613.413086
0.000000	2.762855	1599.956055
0.000000	2.763092	1588.129883
0.000000	2.763330	1576.364502
0.000000	2.763567	1565.754028
0.000000	2.763804	1555.586304
0.000000	2.764041	1545.871216
0.000000	2.764278	1537.646851
0.000000	2.764515	1532.719360
0.000000	2.764753	1530.281738
0.000000	2.764990	1529.957153
0.000000	2.765227	1530.773315
0.000000	2.765464	1529.872681
0.000000	2.765701	1530.133545
0.000000	2.765939	1532.281860
0.000000	2.766176	1537.324585
0.000000	2.766413	1543.170776
0.000000	2.766650	1547.353638
0.000000	2.766887	1549.736450
0.000000	2.767124	1552.449829
0.000000	2.767362	1555.310913
0.000000	2.767599	1555.397827
0.000000	2.767836	1552.523926
0.000000	2.768073	1547.916870
0.000000	2.768310	1546.181641
0.000000	2.768548	1549.806030
0.000000	2.768785	1557.325928
0.000000	2.769022	1568.099487
0.000000	2.769259	1582.830322
0.000000	2.769496	1600.850342
0.000000	2.769733	1621.926270
0.000000	2.769970	1644.381592
0.000000	2.770208	1665.395142
0.000000	2.770445	1683.867798
0.000000	2.770682	1699.877197
0.000000	2.770919	1707.872803
0.000000	2.771156	1704.348389
0.000000	2.771394	1690.778931
0.000000	2.771631	1670.763184
0.000000	2.771868	1648.133301
0.000000	2.772105	1622.353516
0.000000	2.772342	1590.730835
0.000000	2.772579	1558.317505
0.000000	2.772816	1531.328613
0.000000	2.773054	1507.464966
0.000000	2.773291	1486.418213
0.000000	2.773528	1468.661133
0.000000	2.773765	1451.920410
0.000000	2.774002	1437.595093
0.000000	2.774240	1424.941162
0.000000	2.774477	1412.588989
0.000000	2.774714	1399.509766
0.000000	2.774951	1384.943604
0.000000	2.775188	1366.838257
0.000000	2.775425	1347.788818
0.000000	2.775663	1329.071655
0.000000	2.775900	1315.423096
0.000000	2.776137	1302.374146
0.000000	2.776374	1288.730957
0.000000	2.776611	1277.248047
0.000000	2.776848	1267.144653
0.000000	2.777086	1260.121948
0.000000	2.777323	1254.440552
0.000000	2.777560	1251.878662
0.000000	2.777797	1250.186035
0.000000	2.778034	1248.951538
0.000000	2.778271	1250.123535
0.000000	2.778509	1252.180054
0.000000	2.778746	1256.453613
0.000000	2.778983	1263.354980
0.000000	2.779220	1271.363159
0.000000	2.779457	1280.850342
0.000000	2.779695	1290.447876
0.000000	2.779932	1300.748535
0.000000	2.780169	1316.285645
0.000000	2.780406	1337.658447
0.000000	2.780643	1363.525879
0.000000	2.780880	1393.859253
0.000000	2.781118	1418.439331
0.000000	2.781355	1427.652344
0.000000	2.781592	1421.697632
0.000000	2.781829	1406.805176
0.000000	2.782066	1387.512939
0.000000	2.782304	1373.215088
0.000000	2.782541	1365.136597
0.000000	2.782778	1365.617310
0.000000	2.783015	1358.409668
0.000000	2.783252	1344.387939
0.000000	2.783489	1324.548218
0.000000	2.783726	1303.126221
0.000000	2.783964	1287.108032
0.000000	2.784201	1267.331177
0.000000	2.784438	1248.354004
0.000000	2.784675	1237.537842
0.000000	2.784912	1230.867432
0.000000	2.785150	1227.386841
0.000000	2.785387	1225.801147
0.000000	2.785624	1225.650146
0.000000	2.785861	1226.818848
0.000000	2.786098	1228.639526
0.000000	2.786335	1228.614136
0.000000	2.786573	1229.195435
0.000000	2.786810	1231.007202
0.000000	2.787047	1232.036987
0.000000	2.787284	1234.846924
0.000000	2.787521	1238.342651
0.000000	2.787759	1243.383057
0.000000	2.787996	1247.466797
0.000000	2.788233	1250.796997
0.000000	2.788470	1250.188721
0.000000	2.788707	1245.604248
0.000000	2.788944	1238.598145
0.000000	2.789182	1230.739990
0.000000	2.789419	1224.442017
0.000000	2.789656	1221.456421
0.000000	2.789893	1217.924683
0.000000	2.790130	1215.585449
0.000000	2.790368	1212.782349
0.000000	2.790605	1210.575806
0.000000	2.790842	1209.582642
0.000000	2.791079	1209.683594
0.000000	2.791316	1209.645874
0.000000	2.791553	1208.859863
0.000000	2.791791	1210.711182
0.000000	2.792027	1214.192261
0.000000	2.792265	1218.410156
0.000000	2.792502	1224.715210
0.000000	2.792739	1232.368530
0.000000	2.792977	1240.044312
0.000000	2.793213	1248.452759
0.000000	2.793451	1257.387817
0.000000	2.793688	1267.984863
0.000000	2.793925	1278.325073
0.000000	2.794163	1289.653687
0.000000	2.794399	1301.448853
0.000000	2.794636	1312.855469
0.000000	2.794874	1324.250244
0.000000	2.795111	1335.088867
0.000000	2.795348	1341.110352
0.000000	2.795585	1340.783813
0.000000	2.795822	1336.757568
0.000000	2.796060	1328.818237
0.000000	2.796297	1320.322021
0.000000	2.796534	1310.676514
0.000000	2.796771	1296.347290
0.000000	2.797008	1281.474487
0.000000	2.797246	1271.568481
0.000000	2.797483	1264.125122
0.000000	2.797720	1256.756470
0.000000	2.797957	1249.210449
0.000000	2.798194	1240.661743
0.000000	2.798431	1230.769897
0.000000	2.798669	1219.429565
0.000000	2.798906	1207.188477
0.000000	2.799143	1196.713623
0.000000	2.799380	1187.735107
0.000000	2.799617	1179.170898
0.000000	2.799855	1172.070313
0.000000	2.800092	1165.675415
0.000000	2.800329	1158.827271
0.000000	2.800566	1153.795288
0.000000	2.800803	1150.730835
0.000000	2.801040	1148.590210
0.000000	2.801278	1147.788452
0.000000	2.801515	1148.679932
0.000000	2.801752	1150.204590
0.000000	2.801989	1150.026855
0.000000	2.802226	1149.776245
0.000000	2.802464	1152.079346
0.000000	2.802701	1153.552734
0.000000	2.802938	1157.106323
0.000000	2.803175	1163.175537
0.000000	2.803412	1173.039307
0.000000	2.803649	1187.011230
0.000000	2.803886	1204.833618
0.000000	2.804124	1227.678467
0.000000	2.804361	1255.680420
0.000000	2.804598	1286.899170
0.000000	2.804835	1315.116943
0.000000	2.805072	1333.708008
0.000000	2.805310	1341.627686
0.000000	2.805547	1341.815063
0.000000	2.805784	1339.302002
0.000000	2.806021	1335.318359
0.000000	2.806258	1320.394531
0.000000	2.806495	1293.983521
0.000000	2.806733	1260.112061
0.000000	2.806970	1224.231567
0.000000	2.807207	1203.890137
0.000000	2.807444	1185.570923
0.000000	2.807681	1171.962646
0.000000	2.807919	1161.067749
0.000000	2.808156	1154.213623
0.000000	2.808393	1150.131836
0.000000	2.808630	1149.771240
0.000000	2.808867	1152.243896
0.000000	2.809104	1157.423584
0.000000	2.809342	1165.122925
0.000000	2.809579	1174.227051
0.000000	2.809816	1183.691528
0.000000	2.810053	1192.174194
0.000000	2.810290	1198.538452
0.000000	2.810528	1203.708008
0.000000	2.810765	1207.715332
0.000000	2.811002	1211.550903
0.000000	2.811239	1218.165527
0.000000	2.811476	1229.364014
0.000000	2.811713	1240.290771
0.000000	2.811951	1251.118408
0.000000	2.812187	1260.955078
0.000000	2.812425	1267.300781
0.000000	2.812662	1270.460571
0.000000	2.812899	1273.531006
0.000000	2.813136	1275.220459
0.000000	2.813373	1278.905518
0.000000	2.813611	1283.198242
0.000000	2.813848	1291.076904
0.000000	2.814085	1300.934204
0.000000	2.814322	1312.443848
0.000000	2.814559	1327.365356
0.000000	2.814796	1345.739136
0.000000	2.815034	1364.502686
0.000000	2.815271	1384.753906
0.000000	2.815508	1405.450928
0.000000	2.815745	1424.403320
0.000000	2.815982	1441.396484
0.000000	2.816220	1454.970825
0.000000	2.816457	1463.859131
0.000000	2.816694	1468.145874
0.000000	2.816931	1466.354248
0.000000	2.817168	1461.496582
0.000000	2.817405	1456.412598
0.000000	2.817643	1455.706055
0.000000	2.817880	1453.733643
0.000000	2.818117	1448.190674
0.000000	2.818354	1437.684814
0.000000	2.818591	1421.348145
0.000000	2.818829	1396.450806
0.000000	2.819066	1366.631348
0.000000	2.819303	1336.234131
0.000000	2.819540	1316.292603
0.000000	2.819777	1299.258667
0.000000	2.820014	1285.259277
0.000000	2.820252	1272.722656
0.000000	2.820489	1262.392090
0.000000	2.820726	1254.879272
0.000000	2.820963	1249.776489
0.000000	2.821200	1246.012939
0.000000	2.821438	1242.049316
0.000000	2.821675	1238.186646
0.000000	2.821912	1235.601685
0.000000	2.822149	1234.263428
0.000000	2.822386	1232.360596
0.000000	2.822623	1231.874634
0.000000	2.822860	1234.491699
0.000000	2.823098	1239.332397
0.000000	2.823335	1243.657837
0.000000	2.823572	1248.538940
0.000000	2.823809	1253.704834
0.000000	2.824046	1255.446533
0.000000	2.824284	1254.711914
0.000000	2.824521	1253.076050
0.000000	2.824758	1252.860962
0.000000	2.824995	1253.798340
0.000000	2.825232	1254.313843
0.000000	2.825469	1252.306396
0.000000	2.825707	1247.140625
0.000000	2.825944	1238.992432
0.000000	2.826181	1231.598022
0.000000	2.826418	1223.952881
0.000000	2.826655	1216.140625
0.000000	2.826892	1209.014771
0.000000	2.827130	1204.542236
0.000000	2.827367	1201.253174
0.000000	2.827604	1198.559448
0.000000	2.827841	1195.118652
0.000000	2.828078	1193.825928
0.000000	2.828315	1195.106812
0.000000	2.828553	1200.095459
0.000000	2.828790	1210.981934
0.000000	2.829027	1227.483032
0.000000	2.829264	1248.852295
0.000000	2.829501	1273.068726
0.000000	2.829739	1299.078979
0.000000	2.829976	1321.184082
0.000000	2.830213	1333.168701
0.000000	2.830450	1335.624146
0.000000	2.830687	1336.725708
0.000000	2.830925	1343.565796
0.000000	2.831161	1348.986328
0.000000	2.831399	1347.088257
0.000000	2.831636	1340.086548
0.000000	2.831873	1333.201660
0.000000	2.832110	1325.925537
0.000000	2.832347	1317.974243
0.000000	2.832585	1313.721802
0.000000	2.832822	1308.640869
0.000000	2.833059	1294.854492
0.000000	2.833296	1277.965698
0.000000	2.833533	1266.570313
0.000000	2.833771	1264.092407
0.000000	2.834008	1260.231934
0.000000	2.834245	1256.953369
0.000000	2.834482	1253.610474
0.000000	2.834719	1249.764282
0.000000	2.834956	1246.223145
0.000000	2.835194	1244.971191
0.000000	2.835431	1244.402344
0.000000	2.835668	1244.128906
0.000000	2.835905	1242.600586
0.000000	2.836142	1241.913696
0.000000	2.836380	1245.437012
0.000000	2.836617	1253.307739
0.000000	2.836854	1264.522339
0.000000	2.837091	1282.420532
0.000000	2.837328	1301.886597
0.000000	2.837565	1318.381714
0.000000	2.837803	1332.583740
0.000000	2.838040	1345.845703
0.000000	2.838277	1353.480225
0.000000	2.838514	1358.235596
0.000000	2.838751	1359.309204
0.000000	2.838989	1356.335327
0.000000	2.839226	1350.205811
0.000000	2.839463	1342.759155
0.000000	2.839700	1333.586914
0.000000	2.839937	1324.710205
0.000000	2.840174	1315.791626
0.000000	2.840412	1311.630005
0.000000	2.840648	1311.185669
0.000000	2.840886	1316.497681
0.000000	2.841123	1327.567871
0.000000	2.841360	1346.558472
0.000000	2.841598	1376.007690
0.000000	2.841834	1418.849121
0.000000	2.842072	1473.871094
0.000000	2.842309	1538.681030
0.000000	2.842546	1602.415039
0.000000	2.842783	1651.023926
0.000000	2.843020	1686.590088
0.000000	2.843257	1709.250610
0.000000	2.843495	1719.511353
0.000000	2.843732	1719.054688
0.000000	2.843969	1707.020630
0.000000	2.844206	1685.785156
0.000000	2.844443	1654.584961
0.000000	2.844681	1611.044556
0.000000	2.844918	1554.602905
0.000000	2.845155	1494.404053
0.000000	2.845392	1440.784546
0.000000	2.845629	1410.868408
0.000000	2.845866	1378.123657
0.000000	2.846104	1353.948486
0.000000	2.846341	1331.739136
0.000000	2.846578	1312.262573
0.000000	2.846815	1297.956909
0.000000	2.847052	1285.274536
0.000000	2.847290	1275.197876
0.000000	2.847527	1264.902832
0.000000	2.847764	1256.283447
0.000000	2.848001	1250.449219
0.000000	2.848238	1246.513062
0.000000	2.848475	1245.281860
0.000000	2.848713	1249.015991
0.000000	2.848950	1256.283813
0.000000	2.849187	1268.025879
0.000000	2.849424	1283.622437
0.000000	2.849661	1301.216187
0.000000	2.849899	1320.266968
0.000000	2.850136	1335.611206
0.000000	2.850373	1344.288330
0.000000	2.850610	1348.179077
0.000000	2.850847	1346.598877
0.000000	2.851084	1340.359009
0.000000	2.851321	1331.828613
0.000000	2.851559	1325.603882
0.000000	2.851796	1315.793213
0.000000	2.852033	1303.126221
0.000000	2.852270	1291.879028
0.000000	2.852507	1287.281006
0.000000	2.852745	1285.157959
0.000000	2.852982	1283.037476
0.000000	2.853219	1278.540405
0.000000	2.853456	1273.395874
0.000000	2.853693	1267.194458
0.000000	2.853930	1259.984741
0.000000	2.854168	1253.158936
0.000000	2.854405	1248.459839
0.000000	2.854642	1243.369141
0.000000	2.854879	1238.063599
0.000000	2.855116	1232.909546
0.000000	2.855354	1229.180420
0.000000	2.855591	1225.738892
0.000000	2.855828	1223.088989
0.000000	2.856065	1221.490723
0.000000	2.856302	1220.786499
0.000000	2.856539	1220.487305
0.000000	2.856777	1221.476318
0.000000	2.857014	1221.891479
0.000000	2.857251	1221.457153
0.000000	2.857488	1220.637573
0.000000	2.857725	1219.433228
0.000000	2.857963	1216.861084
0.000000	2.858200	1213.509888
0.000000	2.858437	1208.188354
0.000000	2.858674	1202.512573
0.000000	2.858911	1196.848389
0.000000	2.859149	1189.252563
0.000000	2.859386	1180.363770
0.000000	2.859622	1168.443726
0.000000	2.859860	1157.379883
0.000000	2.860097	1149.102661
0.000000	2.860334	1142.826050
0.000000	2.860572	1135.303101
0.000000	2.860808	1127.247070
0.000000	2.861046	1122.336304
0.000000	2.861283	1119.724854
0.000000	2.861520	1118.305176
0.000000	2.861757	1119.453979
0.000000	2.861994	1121.870605
0.000000	2.862231	1125.137817
0.000000	2.862469	1131.375488
0.000000	2.862706	1139.877808
0.000000	2.862943	1148.410522
0.000000	2.863180	1158.848267
0.000000	2.863417	1169.517822
0.000000	2.863655	1179.953369
0.000000	2.863892	1189.932739
0.000000	2.864129	1198.188721
0.000000	2.864366	1205.722046
0.000000	2.864603	1213.434692
0.000000	2.864841	1221.301880
0.000000	2.865078	1227.796021
0.000000	2.865315	1235.470581
0.000000	2.865552	1243.013794
0.000000	2.865789	1248.510620
0.000000	2.866026	1252.498657
0.000000	2.866264	1255.814209
0.000000	2.866501	1257.991821
0.000000	2.866738	1261.715698
0.000000	2.866975	1266.250000
0.000000	2.867212	1271.125000
0.000000	2.867450	1276.501831
0.000000	2.867687	1283.501587
0.000000	2.867924	1291.086670
0.000000	2.868161	1297.541504
0.000000	2.868398	1305.318848
0.000000	2.868635	1307.097412
0.000000	2.868873	1302.802979
0.000000	2.869110	1296.435303
0.000000	2.869347	1290.804932
0.000000	2.869584	1285.302246
0.000000	2.869821	1281.677979
0.000000	2.870059	1279.909668
0.000000	2.870296	1285.021851
0.000000	2.870533	1299.269409
0.000000	2.870770	1323.977173
0.000000	2.871007	1362.971558
0.000000	2.871244	1413.565063
0.000000	2.871481	1470.442871
0.000000	2.871719	1519.569092
0.000000	2.871956	1556.982666
0.000000	2.872193	1586.563477
0.000000	2.872430	1609.334961
0.000000	2.872667	1621.552002
0.000000	2.872905	1623.797852
0.000000	2.873142	1618.112671
0.000000	2.873379	1603.220215
0.000000	2.873616	1577.248291
0.000000	2.873853	1537.868774
0.000000	2.874090	1483.330444
0.000000	2.874328	1419.952637
0.000000	2.874565	1356.791504
0.000000	2.874802	1325.169189
0.000000	2.875039	1292.675171
0.000000	2.875276	1265.853271
0.000000	2.875513	1243.096802
0.000000	2.875751	1226.941895
0.000000	2.875988	1213.638062
0.000000	2.876225	1208.249512
0.000000	2.876462	1207.490967
0.000000	2.876699	1209.744141
0.000000	2.876936	1215.754028
0.000000	2.877174	1224.085083
0.000000	2.877411	1233.368164
0.000000	2.877648	1243.118164
0.000000	2.877885	1252.479004
0.000000	2.878122	1261.348145
0.000000	2.878360	1269.579224
0.000000	2.878597	1276.253052
0.000000	2.878834	1281.504761
0.000000	2.879071	1285.585449
0.000000	2.879308	1288.818848
0.000000	2.879545	1292.285156
0.000000	2.879782	1295.598389
0.000000	2.880020	1296.858643
0.000000	2.880257	1295.521729
0.000000	2.880494	1291.455200
0.000000	2.880731	1289.348999
0.000000	2.880968	1288.215210
0.000000	2.881206	1287.760254
0.000000	2.881443	1286.271973
0.000000	2.881680	1285.655640
0.000000	2.881917	1284.012695
0.000000	2.882154	1283.438232
0.000000	2.882391	1283.066406
0.000000	2.882629	1284.743408
0.000000	2.882866	1287.194336
0.000000	2.883103	1289.766602
0.000000	2.883340	1292.134521
0.000000	2.883577	1292.530518
0.000000	2.883815	1292.933716
0.000000	2.884052	1292.324829
0.000000	2.884289	1288.121094
0.000000	2.884526	1280.354126
0.000000	2.884763	1273.194702
0.000000	2.885000	1271.834229
0.000000	2.885238	1276.627930
0.000000	2.885475	1283.057739
0.000000	2.885712	1291.326904
0.000000	2.885949	1302.160522
0.000000	2.886186	1315.090942
0.000000	2.886424	1329.636841
0.000000	2.886661	1344.723633
0.000000	2.886898	1360.768066
0.000000	2.887135	1377.887329
0.000000	2.887372	1396.080933
0.000000	2.887609	1414.118896
0.000000	2.887847	1429.563843
0.000000	2.888084	1442.056030
0.000000	2.888321	1452.393433
0.000000	2.888558	1461.809570
0.000000	2.888795	1470.789429
0.000000	2.889033	1478.717407
0.000000	2.889269	1485.910034
0.000000	2.889507	1491.237915
0.000000	2.889744	1494.207275
0.000000	2.889981	1496.280762
0.000000	2.890218	1497.139648
0.000000	2.890455	1498.105957
0.000000	2.890692	1500.553101
0.000000	2.890930	1503.723267
0.000000	2.891167	1507.188477
0.000000	2.891404	1508.350342
0.000000	2.891641	1510.026367
0.000000	2.891878	1512.446899
0.000000	2.892116	1514.280151
0.000000	2.892353	1515.430664
0.000000	2.892590	1515.563843
0.000000	2.892827	1514.008911
0.000000	2.893064	1511.741699
0.000000	2.893301	1508.625488
0.000000	2.893539	1506.135498
0.000000	2.893776	1503.092529
0.000000	2.894013	1498.971680
0.000000	2.894250	1494.710327
0.000000	2.894487	1490.302246
0.000000	2.894725	1485.590698
0.000000	2.894962	1480.279663
0.000000	2.895199	1473.953491
0.000000	2.895436	1467.195190
0.000000	2.895673	1460.019653
0.000000	2.895911	1453.767090
0.000000	2.896148	1446.343018
0.000000	2.896385	1440.057373
0.000000	2.896622	1431.555298
0.000000	2.896859	1421.205811
0.000000	2.897096	1412.015869
0.000000	2.897334	1403.048462
0.000000	2.897571	1394.369385
0.000000	2.897808	1386.047729
0.000000	2.898045	1379.155518
0.000000	2.898282	1375.788086
0.000000	2.898520	1376.220581
0.000000	2.898757	1379.294556
0.000000	2.898994	1386.316284
0.000000	2.899231	1397.796631
0.000000	2.899468	1414.690063
0.000000	2.899705	1437.422729
0.000000	2.899942	1465.116455
0.000000	2.900180	1497.350220
0.000000	2.900417	1530.545288
0.000000	2.900654	1550.840942
0.000000	2.900891	1557.978149
0.000000	2.901128	1555.330200
0.000000	2.901366	1545.233276
0.000000	2.901603	1531.047363
0.000000	2.901840	1521.067993
0.000000	2.902077	1511.443604
0.000000	2.902314	1493.820679
0.000000	2.902551	1472.831665
0.000000	2.902789	1455.285645
0.000000	2.903026	1446.838623
0.000000	2.903263	1441.130493
0.000000	2.903500	1435.766235
0.000000	2.903737	1431.834961
0.000000	2.903975	1429.371704
0.000000	2.904212	1428.534912
0.000000	2.904449	1429.732300
0.000000	2.904686	1434.194336
0.000000	2.904923	1441.593140
0.000000	2.905160	1450.172241
0.000000	2.905398	1459.185181
0.000000	2.905635	1468.875366
0.000000	2.905872	1477.955322
0.000000	2.906109	1486.143921
0.000000	2.906346	1493.518677
0.000000	2.906584	1498.709839
0.000000	2.906821	1501.460693
0.000000	2.907058	1503.211914
0.000000	2.907295	1503.712891
0.000000	2.907532	1500.454712
0.000000	2.907769	1496.259521
0.000000	2.908007	1492.509521
0.000000	2.908243	1487.623291
0.000000	2.908481	1482.462280
0.000000	2.908718	1476.784302
0.000000	2.908955	1473.799194
0.000000	2.909193	1470.168091
0.000000	2.909429	1469.776855
0.000000	2.909667	1470.781616
0.000000	2.909904	1471.196777
0.000000	2.910141	1471.465576
0.000000	2.910378	1472.034302
0.000000	2.910615	1471.974854
0.000000	2.910852	1472.485596
0.000000	2.911090	1472.696167
0.000000	2.911327	1470.221313
0.000000	2.911564	1465.516724
0.000000	2.911801	1462.297485
0.000000	2.912038	1457.642334
0.000000	2.912276	1452.590942
0.000000	2.912513	1446.835205
0.000000	2.912750	1441.883179
0.000000	2.912987	1438.443726
0.000000	2.913224	1436.376587
0.000000	2.913461	1432.541748
0.000000	2.913699	1425.214478
0.000000	2.913936	1417.396729
0.000000	2.914173	1404.105225
0.000000	2.914410	1387.521973
0.000000	2.914647	1368.050293
0.000000	2.914885	1346.429443
0.000000	2.915122	1328.466431
0.000000	2.915359	1310.322021
0.000000	2.915596	1297.904785
0.000000	2.915833	1292.776123
0.000000	2.916070	1290.466919
0.000000	2.916308	1291.082886
0.000000	2.916545	1293.276611
0.000000	2.916782	1297.182373
0.000000	2.917019	1300.992188
0.000000	2.917256	1304.861084
0.000000	2.917494	1309.453857
0.000000	2.917731	1313.508911
0.000000	2.917968	1316.375977
0.000000	2.918205	1317.635376
0.000000	2.918442	1316.784180
0.000000	2.918679	1317.510742
0.000000	2.918916	1318.559814
0.000000	2.919154	1319.922607
0.000000	2.919391	1321.940674
0.000000	2.919628	1323.354736
0.000000	2.919865	1324.686157
0.000000	2.920102	1325.497925
0.000000	2.920340	1328.101318
0.000000	2.920577	1331.954956
0.000000	2.920814	1335.102051
0.000000	2.921051	1335.953613
0.000000	2.921288	1333.586060
0.000000	2.921525	1332.248169
0.000000	2.921763	1330.078735
0.000000	2.922000	1326.722900
0.000000	2.922237	1325.385498
0.000000	2.922474	1323.704712
0.000000	2.922711	1320.375977
0.000000	2.922949	1316.680054
0.000000	2.923186	1312.448242
0.000000	2.923423	1307.569824
0.000000	2.923660	1304.437744
0.000000	2.923897	1301.968262
0.000000	2.924134	1299.446777
0.000000	2.924372	1297.313110
0.000000	2.924609	1296.452148
0.000000	2.924846	1296.074829
0.000000	2.925083	1295.733398
0.000000	2.925320	1293.933105
0.000000	2.925557	1290.750610
0.000000	2.925795	1286.007324
0.000000	2.926032	1282.444214
0.000000	2.926269	1277.821411
0.000000	2.926506	1272.667603
0.000000	2.926743	1268.357544
0.000000	2.926980	1262.793579
0.000000	2.927217	1257.231079
0.000000	2.927455	1255.534546
0.000000	2.927692	1256.414185
0.000000	2.927929	1254.690674
0.000000	2.928166	1250.244141
0.000000	2.928403	1245.358154
0.000000	2.928641	1243.968018
0.000000	2.928878	1246.076904
0.000000	2.929115	1251.203979
0.000000	2.929352	1256.881836
0.000000	2.929589	1264.033081
0.000000	2.929826	1270.672974
0.000000	2.930064	1276.361206
0.000000	2.930301	1281.731812
0.000000	2.930538	1285.721313
0.000000	2.930775	1288.093872
0.000000	2.931012	1288.554932
0.000000	2.931250	1288.739746
0.000000	2.931487	1285.570557
0.000000	2.931724	1280.327515
0.000000	2.931961	1275.585449
0.000000	2.932198	1270.981201
0.000000	2.932436	1267.898682
0.000000	2.932673	1266.055298
0.000000	2.932910	1266.180908
0.000000	2.933147	1269.037720
0.000000	2.933384	1272.925293
0.000000	2.933621	1278.761353
0.000000	2.933859	1285.101318
0.000000	2.934096	1290.047485
0.000000	2.934333	1296.459717
0.000000	2.934570	1304.370605
0.000000	2.934807	1313.435669
0.000000	2.935045	1322.794678
0.000000	2.935282	1330.741333
0.000000	2.935519	1337.980835
0.000000	2.935756	1343.512939
0.000000	2.935993	1346.677368
0.000000	2.936230	1350.135498
0.000000	2.936468	1353.296387
0.000000	2.936705	1359.526367
0.000000	2.936942	1364.100342
0.000000	2.937179	1367.748291
0.000000	2.937416	1369.179565
0.000000	2.937654	1370.634888
0.000000	2.937890	1372.595825
0.000000	2.938128	1372.656494
0.000000	2.938365	1370.374023
0.000000	2.938602	1366.950806
0.000000	2.938839	1363.563232
0.000000	2.939076	1358.138062
0.000000	2.939313	1350.196411
0.000000	2.939551	1341.771973
0.000000	2.939788	1333.823730
0.000000	2.940025	1325.147217
0.000000	2.940262	1318.160034
0.000000	2.940499	1312.492798
0.000000	2.940737	1311.106567
0.000000	2.940974	1313.567017
0.000000	2.941211	1317.777832
0.000000	2.941448	1321.983032
0.000000	2.941685	1326.775757
0.000000	2.941922	1332.813232
0.000000	2.942160	1338.736206
0.000000	2.942397	1345.285645
0.000000	2.942634	1353.198242
0.000000	2.942871	1362.766846
0.000000	2.943108	1373.025757
0.000000	2.943346	1384.251831
0.000000	2.943583	1397.504395
0.000000	2.943820	1411.174194
0.000000	2.944057	1424.336182
0.000000	2.944294	1436.404053
0.000000	2.944531	1447.108154
0.000000	2.944769	1456.684082
0.000000	2.945006	1466.865112
0.000000	2.945243	1476.579712
0.000000	2.945480	1486.915405
0.000000	2.945717	1498.706909
0.000000	2.945955	1510.837280
0.000000	2.946192	1522.354980
0.000000	2.946429	1532.661011
0.000000	2.946666	1541.442261
0.000000	2.946903	1548.091553
0.000000	2.947140	1553.427246
0.000000	2.947377	1557.058350
0.000000	2.947615	1557.728027
0.000000	2.947852	1554.856934
0.000000	2.948089	1547.950684
0.000000	2.948326	1539.590942
0.000000	2.948563	1530.100830
0.000000	2.948801	1521.854736
0.000000	2.949038	1514.721924
0.000000	2.949275	1507.481079
0.000000	2.949512	1500.276123
0.000000	2.949749	1493.128296
0.000000	2.949986	1488.016846
0.000000	2.950224	1484.757935
0.000000	2.950461	1480.661377
0.000000	2.950698	1477.143311
0.000000	2.950935	1474.280029
0.000000	2.951172	1475.164185
0.000000	2.951410	1479.264526
0.000000	2.951647	1484.758423
0.000000	2.951884	1487.991577
0.000000	2.952121	1489.500732
0.000000	2.952358	1490.637329
0.000000	2.952595	1492.449219
0.000000	2.952833	1494.986084
0.000000	2.953070	1496.255371
0.000000	2.953307	1497.567383
0.000000	2.953544	1500.096069
0.000000	2.953781	1504.496216
0.000000	2.954019	1510.909180
0.000000	2.954256	1515.134277
0.000000	2.954493	1517.892334
0.000000	2.954730	1520.970337
0.000000	2.954967	1524.127808
0.000000	2.955204	1524.507080
0.000000	2.955442	1524.219238
0.000000	2.955678	1521.025513
0.000000	2.955916	1517.790405
0.000000	2.956153	1514.060059
0.000000	2.956390	1510.715942
0.000000	2.956628	1505.144409
0.000000	2.956864	1496.347412
0.000000	2.957102	1485.788818
0.000000	2.957339	1472.146118
0.000000	2.957576	1457.447998
0.000000	2.957814	1446.170166
0.000000	2.958050	1434.472656
0.000000	2.958287	1422.922974
0.000000	2.958525	1413.329712
0.000000	2.958762	1405.280029
0.000000	2.958999	1397.976074
0.000000	2.959236	1391.866089
0.000000	2.959473	1384.568604
0.000000	2.959711	1378.023926
0.000000	2.959948	1373.255859
0.000000	2.960185	1369.225464
0.000000	2.960422	1365.917114
0.000000	2.960659	1362.606079
0.000000	2.960896	1356.704834
0.000000	2.961134	1346.813721
0.000000	2.961371	1336.961792
0.000000	2.961608	1328.535278
0.000000	2.961845	1322.419067
0.000000	2.962082	1316.803101
0.000000	2.962320	1312.691772
0.000000	2.962557	1310.807251
0.000000	2.962794	1311.591064
0.000000	2.963031	1313.056152
0.000000	2.963268	1315.634033
0.000000	2.963506	1316.369629
0.000000	2.963743	1315.525024
0.000000	2.963980	1314.269165
0.000000	2.964217	1312.385498
0.000000	2.964454	1308.709961
0.000000	2.964691	1305.898682
0.000000	2.964929	1304.740356
0.000000	2.965166	1304.163574
0.000000	2.965403	1306.241089
0.000000	2.965640	1310.118042
0.000000	2.965877	1314.781494
0.000000	2.966115	1317.673340
0.000000	2.966352	1318.688599
0.000000	2.966589	1318.413696
0.000000	2.966826	1317.402466
0.000000	2.967063	1315.770752
0.000000	2.967300	1313.541016
0.000000	2.967537	1309.822388
0.000000	2.967775	1303.468262
0.000000	2.968012	1295.485718
0.000000	2.968249	1288.492065
0.000000	2.968486	1283.919312
0.000000	2.968723	1282.026855
0.000000	2.968961	1280.677368
0.000000	2.969198	1280.311768
0.000000	2.969435	1280.944458
0.000000	2.969672	1282.417358
0.000000	2.969909	1282.259888
0.000000	2.970146	1281.098511
0.000000	2.970384	1281.842529
0.000000	2.970621	1286.304443
0.000000	2.970858	1291.178833
0.000000	2.971095	1296.537476
0.000000	2.971332	1302.974487
0.000000	2.971570	1309.632080
0.000000	2.971807	1315.872314
0.000000	2.972044	1320.639160
0.000000	2.972281	1323.278931
0.000000	2.972518	1323.778687
0.000000	2.972755	1323.807739
0.000000	2.972993	1324.157715
0.000000	2.973230	1324.368652
0.000000	2.973467	1325.442993
0.000000	2.973704	1327.150513
0.000000	2.973941	1330.226318
0.000000	2.974178	1333.797974
0.000000	2.974416	1337.656982
0.000000	2.974653	1340.535400
0.000000	2.974890	1341.904785
0.000000	2.975127	1340.681763
0.000000	2.975364	1337.872681
0.000000	2.975601	1337.974731
0.000000	2.975838	1340.068726
0.000000	2.976076	1344.740234
0.000000	2.976313	1350.759521
0.000000	2.976550	1358.260986
0.000000	2.976787	1367.215088
0.000000	2.977024	1376.974365
0.000000	2.977262	1380.417480
0.000000	2.977499	1378.014404
0.000000	2.977736	1373.616455
0.000000	2.977973	1372.207520
0.000000	2.978210	1372.033081
0.000000	2.978447	1372.505249
0.000000	2.978685	1373.676514
0.000000	2.978922	1375.763428
0.000000	2.979159	1378.391479
0.000000	2.979396	1381.668701
0.000000	2.979633	1384.874268
0.000000	2.979871	1387.926514
0.000000	2.980108	1390.599609
0.000000	2.980345	1392.066895
0.000000	2.980582	1392.032593
0.000000	2.980819	1391.649170
0.000000	2.981056	1392.070679
0.000000	2.981294	1392.668701
0.000000	2.981531	1392.425903
0.000000	2.981768	1391.812134
0.000000	2.982005	1391.867310
0.000000	2.982242	1393.412964
0.000000	2.982480	1395.374390
0.000000	2.982717	1398.126343
0.000000	2.982954	1400.768433
0.000000	2.983191	1403.809326
0.000000	2.983428	1406.351440
0.000000	2.983665	1407.829224
0.000000	2.983903	1409.710327
0.000000	2.984140	1413.366577
0.000000	2.984377	1418.378296
0.000000	2.984614	1426.403320
0.000000	2.984851	1438.051270
0.000000	2.985089	1453.739624
0.000000	2.985326	1472.443604
0.000000	2.985563	1491.969360
0.000000	2.985800	1509.743408
0.000000	2.986037	1519.699341
0.000000	2.986274	1523.204590
0.000000	2.986511	1522.774902
0.000000	2.986749	1521.398071
0.000000	2.986986	1511.866211
0.000000	2.987223	1492.706665
0.000000	2.987460	1465.764771
0.000000	2.987697	1435.260254
0.000000	2.987934	1410.553833
0.000000	2.988172	1392.773682
0.000000	2.988409	1376.877563
0.000000	2.988646	1364.061401
0.000000	2.988883	1357.241821
0.000000	2.989120	1357.249878
0.000000	2.989357	1365.274170
0.000000	2.989595	1380.857544
0.000000	2.989832	1403.637817
0.000000	2.990069	1430.657837
0.000000	2.990306	1457.028809
0.000000	2.990543	1470.776978
0.000000	2.990781	1469.285889
0.000000	2.991018	1454.124390
0.000000	2.991255	1432.512085
0.000000	2.991492	1408.909546
0.000000	2.991729	1389.819214
0.000000	2.991966	1384.905029
0.000000	2.992204	1383.402588
0.000000	2.992441	1386.380493
0.000000	2.992678	1391.244507
0.000000	2.992915	1396.232788
0.000000	2.993152	1400.320190
0.000000	2.993390	1402.940918
0.000000	2.993627	1404.604614
0.000000	2.993864	1406.712891
0.000000	2.994101	1408.598755
0.000000	2.994338	1409.622803
0.000000	2.994576	1409.457153
0.000000	2.994812	1410.558838
0.000000	2.995050	1411.115234
0.000000	2.995287	1410.726318
0.000000	2.995524	1411.852173
0.000000	2.995761	1412.987549
0.000000	2.995998	1415.291016
0.000000	2.996236	1418.153320
0.000000	2.996473	1421.303223
0.000000	2.996710	1422.541138
0.000000	2.996947	1423.866943
0.000000	2.997184	1424.211182
0.000000	2.997422	1422.364746
0.000000	2.997659	1419.743286
0.000000	2.997896	1417.169434
0.000000	2.998133	1413.914429
0.000000	2.998370	1410.072632
0.000000	2.998607	1406.001343
0.000000	2.998845	1400.739746
0.000000	2.999082	1395.903076
0.000000	2.999319	1391.266724
0.000000	2.999556	1385.910156
0.000000	2.999793	1379.475586
0.000000	3.000031	1375.143799
0.000000	3.000268	1372.790649
0.000000	3.000505	1372.985962
0.000000	3.000742	1373.797119
0.000000	3.000979	1376.706055
0.000000	3.001216	1378.833008
0.000000	3.001454	1380.430298
0.000000	3.001691	1380.369995
0.000000	3.001928	1379.568481
0.000000	3.002165	1378.632690
0.000000	3.002402	1378.024658
0.000000	3.002640	1378.844971
0.000000	3.002877	1379.973022
0.000000	3.003114	1380.414063
0.000000	3.003351	1380.824097
0.000000	3.003588	1381.738647
0.000000	3.003825	1383.041870
0.000000	3.004063	1382.611694
0.000000	3.004299	1381.354248
0.000000	3.004537	1379.586426
0.000000	3.004774	1377.464111
0.000000	3.005011	1374.942871
0.000000	3.005249	1372.465454
0.000000	3.005485	1371.896851
0.000000	3.005723	1371.228149
0.000000	3.005960	1369.570557
0.000000	3.006197	1365.360107
0.000000	3.006434	1360.087769
0.000000	3.006671	1353.654907
0.000000	3.006908	1346.227051
0.000000	3.007146	1338.013062
0.000000	3.007383	1328.071045
0.000000	3.007620	1318.119263
0.000000	3.007857	1305.582397
0.000000	3.008094	1292.399292
0.000000	3.008332	1281.894897
0.000000	3.008569	1274.343750
0.000000	3.008806	1269.517700
0.000000	3.009043	1267.022949
0.000000	3.009280	1266.443237
0.000000	3.009517	1266.770996
0.000000	3.009755	1268.266113
0.000000	3.009992	1272.502319
0.000000	3.010229	1277.929688
0.000000	3.010466	1284.854736
0.000000	3.010703	1293.088135
0.000000	3.010941	1299.489014
0.000000	3.011178	1304.575195
0.000000	3.011415	1308.731201
0.000000	3.011652	1310.726685
0.000000	3.011889	1311.245239
0.000000	3.012126	1310.793701
0.000000	3.012364	1311.384399
0.000000	3.012601	1310.796021
0.000000	3.012838	1307.318115
0.000000	3.013075	1304.357056
0.000000	3.013312	1306.656982
0.000000	3.013550	1310.817749
0.000000	3.013787	1316.269775
0.000000	3.014024	1319.703979
0.000000	3.014261	1320.354858
0.000000	3.014498	1313.687378
0.000000	3.014735	1306.091187
0.000000	3.014972	1300.030151
0.000000	3.015210	1297.047852
0.000000	3.015447	1296.360596
0.000000	3.015684	1300.887939
0.000000	3.015921	1312.768555
0.000000	3.016158	1332.500122
0.000000	3.016396	1357.426636
0.000000	3.016633	1384.790527
0.000000	3.016870	1412.759644
0.000000	3.017107	1437.633789
0.000000	3.017344	1455.664429
0.000000	3.017581	1467.176025
0.000000	3.017819	1472.823242
0.000000	3.018056	1474.010498
0.000000	3.018293	1473.863647
0.000000	3.018530	1474.040894
0.000000	3.018767	1467.869507
0.000000	3.019005	1453.177002
0.000000	3.019242	1433.866333
0.000000	3.019479	1418.071045
0.000000	3.019716	1399.865967
0.000000	3.019953	1381.560791
0.000000	3.020190	1373.315552
0.000000	3.020428	1376.933594
0.000000	3.020665	1384.467407
0.000000	3.020902	1389.358032
0.000000	3.021139	1391.589111
0.000000	3.021376	1391.028931
0.000000	3.021614	1387.833130
0.000000	3.021851	1386.217896
0.000000	3.022088	1384.672852
0.000000	3.022325	1380.310791
0.000000	3.022562	1371.446167
0.000000	3.022799	1358.931519
0.000000	3.023037	1345.573975
0.000000	3.023273	1334.404785
0.000000	3.023511	1320.992432
0.000000	3.023748	1306.101563
0.000000	3.023985	1294.070068
0.000000	3.024222	1289.562744
0.000000	3.024459	1287.610962
0.000000	3.024697	1289.947754
0.000000	3.024934	1299.296143
0.000000	3.025171	1314.778809
0.000000	3.025408	1333.385986
0.000000	3.025645	1353.548096
0.000000	3.025882	1373.879517
0.000000	3.026120	1393.911133
0.000000	3.026357	1411.047119
0.000000	3.026594	1427.205811
0.000000	3.026831	1439.506470
0.000000	3.027068	1446.956421
0.000000	3.027306	1450.721680
0.000000	3.027543	1457.647583
0.000000	3.027780	1462.698120
0.000000	3.028017	1462.888428
0.000000	3.028254	1456.689209
0.000000	3.028491	1444.850830
0.000000	3.028729	1430.487549
0.000000	3.028966	1423.273804
0.000000	3.029203	1410.301636
0.000000	3.029440	1391.545044
0.000000	3.029677	1367.102783
0.000000	3.029915	1340.522095
0.000000	3.030152	1326.866455
0.000000	3.030389	1317.384155
0.000000	3.030626	1311.468506
0.000000	3.030863	1308.230469
0.000000	3.031101	1307.166260
0.000000	3.031338	1309.462524
0.000000	3.031575	1313.909546
0.000000	3.031812	1319.637939
0.000000	3.032049	1326.672852
0.000000	3.032286	1336.066528
0.000000	3.032524	1346.663330
0.000000	3.032761	1357.656128
0.000000	3.032998	1367.173828
0.000000	3.033235	1374.657227
0.000000	3.033472	1378.821045
0.000000	3.033710	1379.322632
0.000000	3.033947	1374.942627
0.000000	3.034184	1367.289063
0.000000	3.034421	1360.145874
0.000000	3.034658	1351.318970
0.000000	3.034895	1341.779053
0.000000	3.035132	1330.218506
0.000000	3.035370	1319.441406
0.000000	3.035607	1311.306641
0.000000	3.035844	1303.948242
0.000000	3.036081	1298.826660
0.000000	3.036318	1295.620605
0.000000	3.036555	1293.268188
0.000000	3.036793	1290.921631
0.000000	3.037030	1289.212402
0.000000	3.037267	1289.298584
0.000000	3.037504	1291.780273
0.000000	3.037741	1297.959106
0.000000	3.037978	1309.840698
0.000000	3.038216	1328.067749
0.000000	3.038453	1351.475586
0.000000	3.038690	1380.897095
0.000000	3.038927	1415.111816
0.000000	3.039164	1446.901733
0.000000	3.039402	1469.952759
0.000000	3.039639	1483.137207
0.000000	3.039876	1489.807983
0.000000	3.040113	1494.500244
0.000000	3.040350	1499.938965
0.000000	3.040587	1497.436890
0.000000	3.040825	1487.882446
0.000000	3.041062	1475.493652
0.000000	3.041299	1470.189575
0.000000	3.041536	1476.052368
0.000000	3.041773	1482.178223
0.000000	3.042011	1488.389404
0.000000	3.042248	1495.422607
0.000000	3.042485	1503.386841
0.000000	3.042722	1512.811523
0.000000	3.042959	1523.513672
0.000000	3.043196	1535.733887
0.000000	3.043433	1549.259033
0.000000	3.043671	1560.968262
0.000000	3.043908	1569.393433
0.000000	3.044145	1573.882202
0.000000	3.044382	1575.705933
0.000000	3.044619	1576.158691
0.000000	3.044857	1574.507935
0.000000	3.045094	1571.167603
0.000000	3.045331	1566.974365
0.000000	3.045568	1562.146484
0.000000	3.045805	1557.310059
0.000000	3.046042	1549.973267
0.000000	3.046280	1539.659058
0.000000	3.046517	1527.522339
0.000000	3.046754	1514.594604
0.000000	3.046991	1501.973999
0.000000	3.047228	1490.027222
0.000000	3.047466	1478.912720
0.000000	3.047703	1468.523071
0.000000	3.047940	1461.231079
0.000000	3.048177	1456.862305
0.000000	3.048414	1453.507324
0.000000	3.048651	1449.154663
0.000000	3.048889	1444.180298
0.000000	3.049126	1438.464233
0.000000	3.049363	1433.806641
0.000000	3.049600	1429.776855
0.000000	3.049837	1426.504028
0.000000	3.050075	1423.360107
0.000000	3.050312	1420.292725
0.000000	3.050549	1416.534790
0.000000	3.050786	1412.555786
0.000000	3.051023	1409.858887
0.000000	3.051260	1407.035889
0.000000	3.051498	1404.048096
0.000000	3.051734	1402.442993
0.000000	3.051972	1400.004761
0.000000	3.052209	1396.154053
0.000000	3.052446	1392.353149
0.000000	3.052684	1390.437988
0.000000	3.052920	1388.012939
0.000000	3.053158	1386.140747
0.000000	3.053395	1384.274902
0.000000	3.053632	1383.355469
0.000000	3.053869	1384.252319
0.000000	3.054106	1385.613281
0.000000	3.054343	1387.809326
0.000000	3.054581	1392.759766
0.000000	3.054818	1397.311157
0.000000	3.055055	1402.494019
0.000000	3.055292	1407.161011
0.000000	3.055529	1412.066284
0.000000	3.055767	1415.562256
0.000000	3.056004	1419.763184
0.000000	3.056241	1422.851440
0.000000	3.056478	1425.387939
0.000000	3.056715	1427.621338
0.000000	3.056952	1429.194702
0.000000	3.057190	1430.460693
0.000000	3.057427	1430.553955
0.000000	3.057664	1429.201050
0.000000	3.057901	1428.492432
0.000000	3.058138	1426.582153
0.000000	3.058376	1423.185669
0.000000	3.058613	1418.881470
0.000000	3.058850	1415.153320
0.000000	3.059087	1413.026733
0.000000	3.059324	1411.652222
0.000000	3.059561	1411.545776
0.000000	3.059799	1413.053955
0.000000	3.060036	1416.876465
0.000000	3.060273	1424.429199
0.000000	3.060510	1435.112671
0.000000	3.060747	1447.325562
0.000000	3.060985	1460.514526
0.000000	3.061222	1470.546143
0.000000	3.061459	1474.588623
0.000000	3.061696	1470.791748
0.000000	3.061933	1460.916504
0.000000	3.062171	1447.250977
0.000000	3.062407	1430.097534
0.000000	3.062645	1414.446899
0.000000	3.062882	1397.383301
0.000000	3.063119	1380.985718
0.000000	3.063356	1368.302979
0.000000	3.063593	1361.665039
0.000000	3.063831	1357.554443
0.000000	3.064068	1353.651123
0.000000	3.064305	1351.301636
0.000000	3.064542	1349.383545
0.000000	3.064779	1346.086182
0.000000	3.065017	1343.281982
0.000000	3.065254	1342.022827
0.000000	3.065491	1341.441162
0.000000	3.065728	1339.909302
0.000000	3.065965	1338.271484
0.000000	3.066202	1337.875000
0.000000	3.066440	1338.182251
0.000000	3.066677	1339.716187
0.000000	3.066914	1342.875000
0.000000	3.067151	1345.948730
0.000000	3.067388	1348.866699
0.000000	3.067626	1352.312744
0.000000	3.067863	1359.264771
0.000000	3.068100	1366.014648
0.000000	3.068337	1372.314209
0.000000	3.068574	1377.008545
0.000000	3.068811	1382.100342
0.000000	3.069049	1384.223633
0.000000	3.069286	1384.556641
0.000000	3.069523	1383.844849
0.000000	3.069760	1382.567627
0.000000	3.069997	1381.591675
0.000000	3.070235	1384.399902
0.000000	3.070472	1387.718506
0.000000	3.070709	1391.609985
0.000000	3.070946	1395.043457
0.000000	3.071183	1399.778320
0.000000	3.071420	1404.465088
0.000000	3.071658	1407.236084
0.000000	3.071894	1407.293579
0.000000	3.072132	1406.759277
0.000000	3.072369	1405.605835
0.000000	3.072606	1401.869751
0.000000	3.072843	1399.076416
0.000000	3.073080	1395.642700
0.000000	3.073318	1390.628906
0.000000	3.073555	1384.488037
0.000000	3.073792	1376.353394
0.000000	3.074029	1369.987305
0.000000	3.074266	1363.231934
0.000000	3.074503	1358.109497
0.000000	3.074741	1354.504639
0.000000	3.074978	1351.251587
0.000000	3.075215	1349.560181
0.000000	3.075452	1348.825073
0.000000	3.075689	1348.596069
0.000000	3.075927	1350.168579
0.000000	3.076164	1352.794922
0.000000	3.076401	1357.961670
0.000000	3.076638	1362.139282
0.000000	3.076875	1362.941284
0.000000	3.077112	1360.617432
0.000000	3.077350	1358.943237
0.000000	3.077587	1358.233276
0.000000	3.077824	1355.563599
0.000000	3.078061	1351.707275
0.000000	3.078298	1346.467651
0.000000	3.078536	1340.709839
0.000000	3.078773	1335.044434
0.000000	3.079010	1329.536743
0.000000	3.079247	1322.579590
0.000000	3.079484	1316.124634
0.000000	3.079721	1312.475952
0.000000	3.079959	1310.359131
0.000000	3.080196	1307.815186
0.000000	3.080433	1305.952393
0.000000	3.080670	1304.325684
0.000000	3.080907	1302.685913
0.000000	3.081145	1302.588013
0.000000	3.081382	1302.788940
0.000000	3.081619	1303.084473
0.000000	3.081856	1303.359863
0.000000	3.082093	1302.441162
0.000000	3.082330	1301.044067
0.000000	3.082567	1302.399780
0.000000	3.082805	1307.572144
0.000000	3.083042	1316.320557
0.000000	3.083279	1327.908447
0.000000	3.083516	1339.528320
0.000000	3.083753	1346.317383
0.000000	3.083991	1347.905762
0.000000	3.084228	1344.617798
0.000000	3.084465	1339.172607
0.000000	3.084702	1335.238281
0.000000	3.084939	1332.979492
0.000000	3.085176	1330.364746
0.000000	3.085414	1332.104004
0.000000	3.085651	1340.771362
0.000000	3.085888	1353.077759
0.000000	3.086125	1367.889771
0.000000	3.086362	1383.088989
0.000000	3.086599	1399.260986
0.000000	3.086837	1416.438110
0.000000	3.087074	1427.328247
0.000000	3.087311	1430.987061
0.000000	3.087548	1427.096924
0.000000	3.087785	1417.659180
0.000000	3.088022	1412.211548
0.000000	3.088260	1405.430176
0.000000	3.088497	1394.336182
0.000000	3.088734	1385.901611
0.000000	3.088971	1376.840820
0.000000	3.089208	1367.399658
0.000000	3.089446	1356.396484
0.000000	3.089683	1341.423828
0.000000	3.089920	1324.626831
0.000000	3.090157	1306.582764
0.000000	3.090394	1290.066895
0.000000	3.090631	1276.461304
0.000000	3.090868	1265.789673
0.000000	3.091106	1256.614136
0.000000	3.091343	1250.283203
0.000000	3.091580	1244.536987
0.000000	3.091817	1242.254272
0.000000	3.092054	1243.127319
0.000000	3.092292	1245.261841
0.000000	3.092529	1248.269775
0.000000	3.092766	1248.242554
0.000000	3.093003	1244.592773
0.000000	3.093240	1236.990112
0.000000	3.093477	1228.702271
0.000000	3.093715	1223.507690
0.000000	3.093952	1222.701050
0.000000	3.094189	1221.360962
0.000000	3.094426	1220.302734
0.000000	3.094663	1219.214966
0.000000	3.094901	1219.181396
0.000000	3.095138	1218.968872
0.000000	3.095375	1216.240601
0.000000	3.095612	1212.087646
0.000000	3.095849	1210.484741
0.000000	3.096087	1210.187866
0.000000	3.096324	1212.042847
0.000000	3.096561	1216.531372
0.000000	3.096798	1223.227661
0.000000	3.097035	1233.162231
0.000000	3.097272	1248.016113
0.000000	3.097510	1267.222900
0.000000	3.097747	1289.653687
0.000000	3.097984	1315.137207
0.000000	3.098221	1341.979248
0.000000	3.098458	1360.164307
0.000000	3.098696	1370.215820
0.000000	3.098933	1374.067749
0.000000	3.099170	1373.536743
0.000000	3.099407	1371.380493
0.000000	3.099644	1371.157104
0.000000	3.099881	1376.483643
0.000000	3.100119	1391.135498
0.000000	3.100355	1402.091309
0.000000	3.100593	1408.142212
0.000000	3.100830	1410.884644
0.000000	3.101067	1415.582886
0.000000	3.101305	1421.448608
0.000000	3.101541	1429.826416
0.000000	3.101779	1436.824585
0.000000	3.102016	1442.845825
0.000000	3.102253	1450.486938
0.000000	3.102490	1463.580322
0.000000	3.102727	1477.217407
0.000000	3.102964	1489.794189
0.000000	3.103202	1500.311646
0.000000	3.103439	1510.199829
0.000000	3.103676	1517.782959
0.000000	3.103913	1525.017578
0.000000	3.104150	1531.896851
0.000000	3.104388	1532.580200
0.000000	3.104625	1532.364014
0.000000	3.104862	1531.497070
0.000000	3.105099	1530.163696
0.000000	3.105336	1529.662354
0.000000	3.105573	1528.351685
0.000000	3.105811	1525.933838
0.000000	3.106048	1523.425659
0.000000	3.106285	1523.172241
0.000000	3.106522	1521.978149
0.000000	3.106759	1518.332397
0.000000	3.106997	1513.794312
0.000000	3.107234	1508.513062
0.000000	3.107471	1504.421631
0.000000	3.107708	1502.758789
0.000000	3.107945	1503.880981
0.000000	3.108182	1507.234741
0.000000	3.108420	1512.978516
0.000000	3.108657	1519.785645
0.000000	3.108894	1527.500488
0.000000	3.109131	1533.347778
0.000000	3.109368	1536.858521
0.000000	3.109606	1538.275024
0.000000	3.109843	1538.741333
0.000000	3.110080	1536.301147
0.000000	3.110317	1531.812866
0.000000	3.110554	1527.494385
0.000000	3.110791	1523.302856
0.000000	3.111028	1519.557007
0.000000	3.111266	1516.910278
0.000000	3.111503	1514.967529
0.000000	3.111740	1512.965820
0.000000	3.111977	1510.658203
0.000000	3.112214	1509.228882
0.000000	3.112452	1508.159424
0.000000	3.112689	1505.907959
0.000000	3.112926	1502.529419
0.000000	3.113163	1499.786743
0.000000	3.113400	1497.731445
0.000000	3.113637	1496.427002
0.000000	3.113875	1496.593384
0.000000	3.114112	1497.838745
0.000000	3.114349	1498.428955
0.000000	3.114586	1499.099731
0.000000	3.114823	1504.537231
0.000000	3.115061	1514.969727
0.000000	3.115298	1529.897949
0.000000	3.115535	1548.154419
0.000000	3.115772	1567.155640
0.000000	3.116009	1578.944092
0.000000	3.116246	1579.232544
0.000000	3.116484	1566.338623
0.000000	3.116721	1548.425781
0.000000	3.116958	1530.472412
0.000000	3.117195	1510.761475
0.000000	3.117432	1489.279541
0.000000	3.117670	1468.385864
0.000000	3.117907	1453.717773
0.000000	3.118144	1439.362671
0.000000	3.118381	1425.262085
0.000000	3.118618	1413.458984
0.000000	3.118855	1407.361938
0.000000	3.119093	1401.170166
0.000000	3.119329	1394.988159
0.000000	3.119567	1388.909180
0.000000	3.119804	1383.773926
0.000000	3.120041	1380.203735
0.000000	3.120279	1382.264038
0.000000	3.120515	1390.550537
0.000000	3.120753	1407.588989
0.000000	3.120990	1435.549072
0.000000	3.121227	1473.408081
0.000000	3.121464	1521.495483
0.000000	3.121701	1573.845093
0.000000	3.121938	1612.851318
0.000000	3.122176	1638.963257
0.000000	3.122413	1651.319214
0.000000	3.122650	1650.530273
0.000000	3.122887	1636.542236
0.000000	3.123124	1610.302246
0.000000	3.123362	1575.843506
0.000000	3.123599	1536.820557
0.000000	3.123836	1487.090576
0.000000	3.124073	1432.545776
0.000000	3.124310	1390.399414
0.000000	3.124547	1367.342407
0.000000	3.124785	1344.473145
0.000000	3.125022	1332.039795
0.000000	3.125259	1324.205444
0.000000	3.125496	1319.659058
0.000000	3.125733	1318.226563
0.000000	3.125971	1319.583374
0.000000	3.126208	1323.903320
0.000000	3.126445	1332.086426
0.000000	3.126682	1343.832153
0.000000	3.126919	1357.353882
0.000000	3.127156	1373.576660
0.000000	3.127394	1391.334961
0.000000	3.127631	1404.393799
0.000000	3.127868	1408.883057
0.000000	3.128105	1409.582886
0.000000	3.128342	1413.341309
0.000000	3.128580	1413.173828
0.000000	3.128817	1405.197998
0.000000	3.129054	1389.309326
0.000000	3.129291	1372.365479
0.000000	3.129528	1361.650879
0.000000	3.129766	1349.351685
0.000000	3.130002	1338.119019
0.000000	3.130240	1326.850342
0.000000	3.130477	1315.644043
0.000000	3.130714	1304.804321
0.000000	3.130951	1294.379150
0.000000	3.131188	1284.777222
0.000000	3.131426	1274.720093
0.000000	3.131663	1266.231567
0.000000	3.131900	1259.386475
0.000000	3.132137	1254.168579
0.000000	3.132374	1249.683960
0.000000	3.132612	1247.166748
0.000000	3.132849	1247.417236
0.000000	3.133086	1251.825195
0.000000	3.133323	1262.121582
0.000000	3.133560	1279.021606
0.000000	3.133797	1302.710938
0.000000	3.134035	1330.199829
0.000000	3.134272	1360.926758
0.000000	3.134509	1392.973511
0.000000	3.134746	1419.104004
0.000000	3.134983	1424.221436
0.000000	3.135220	1411.886108
0.000000	3.135458	1388.318115
0.000000	3.135695	1357.341309
0.000000	3.135932	1332.357910
0.000000	3.136169	1314.731201
0.000000	3.136406	1306.644653
0.000000	3.136643	1300.890137
0.000000	3.136881	1294.374268
0.000000	3.137118	1290.864868
0.000000	3.137355	1285.568115
0.000000	3.137592	1282.144531
0.000000	3.137829	1281.026001
0.000000	3.138067	1278.963989
0.000000	3.138304	1279.006714
0.000000	3.138541	1279.367432
0.000000	3.138778	1281.593872
0.000000	3.139015	1285.777954
0.000000	3.139252	1291.527588
0.000000	3.139489	1296.259521
0.000000	3.139727	1301.091797
0.000000	3.139964	1305.661011
0.000000	3.140201	1309.869263
0.000000	3.140438	1315.355103
0.000000	3.140675	1320.851807
0.000000	3.140913	1325.732300
0.000000	3.141150	1330.229614
0.000000	3.141387	1334.894165
0.000000	3.141624	1338.906860
0.000000	3.141861	1342.272583
0.000000	3.142098	1345.529907
0.000000	3.142336	1350.841309
0.000000	3.142573	1358.643555
0.000000	3.142810	1369.308838
0.000000	3.143047	1381.167236
0.000000	3.143284	1394.639526
0.000000	3.143522	1410.674683
0.000000	3.143759	1428.811401
0.000000	3.143996	1449.241333
0.000000	3.144233	1472.029907
0.000000	3.144470	1497.594360
0.000000	3.144707	1527.119995
0.000000	3.144945	1560.679810
0.000000	3.145182	1599.505371
0.000000	3.145419	1642.592773
0.000000	3.145656	1687.549927
0.000000	3.145893	1726.824707
0.000000	3.146131	1755.586914
0.000000	3.146368	1773.672241
0.000000	3.146605	1779.201172
0.000000	3.146842	1771.642944
0.000000	3.147079	1752.197998
0.000000	3.147316	1727.979370
0.000000	3.147554	1694.991577
0.000000	3.147791	1652.133423
0.000000	3.148028	1606.835815
0.000000	3.148265	1573.791626
0.000000	3.148502	1548.108154
0.000000	3.148740	1526.675537
0.000000	3.148976	1508.856812
0.000000	3.149214	1496.576904
0.000000	3.149451	1489.485840
0.000000	3.149688	1485.445190
0.000000	3.149925	1484.950928
0.000000	3.150162	1486.428101
0.000000	3.150399	1485.506226
0.000000	3.150637	1484.070190
0.000000	3.150874	1483.522217
0.000000	3.151111	1482.009033
0.000000	3.151348	1477.405640
0.000000	3.151585	1470.355225
0.000000	3.151823	1465.553589
0.000000	3.152060	1465.132568
0.000000	3.152297	1465.218018
0.000000	3.152534	1462.605225
0.000000	3.152771	1458.961792
0.000000	3.153008	1454.281982
0.000000	3.153246	1447.454468
0.000000	3.153483	1433.884766
0.000000	3.153720	1424.084839
0.000000	3.153957	1416.620605
0.000000	3.154194	1410.762573
0.000000	3.154432	1405.365234
0.000000	3.154669	1399.321655
0.000000	3.154906	1393.763428
0.000000	3.155143	1387.911743
0.000000	3.155380	1383.760254
0.000000	3.155617	1381.343262
0.000000	3.155855	1383.530640
0.000000	3.156092	1388.158447
0.000000	3.156329	1393.158569
0.000000	3.156566	1398.642578
0.000000	3.156803	1404.621094
0.000000	3.157041	1408.845703
0.000000	3.157278	1410.403931
0.000000	3.157515	1409.062378
0.000000	3.157752	1408.249756
0.000000	3.157989	1407.475098
0.000000	3.158226	1405.939209
0.000000	3.158463	1406.041626
0.000000	3.158701	1405.834961
0.000000	3.158938	1403.488403
0.000000	3.159175	1399.520508
0.000000	3.159412	1392.343628
0.000000	3.159649	1384.632690
0.000000	3.159887	1375.462036
0.000000	3.160124	1363.729248
0.000000	3.160361	1351.537842
0.000000	3.160598	1341.921875
0.000000	3.160835	1337.515869
0.000000	3.161072	1334.278076
0.000000	3.161310	1334.752930
0.000000	3.161547	1338.171021
0.000000	3.161784	1341.990112
0.000000	3.162021	1342.631470
0.000000	3.162258	1340.021851
0.000000	3.162496	1334.385742
0.000000	3.162733	1327.387207
0.000000	3.162970	1320.765869
0.000000	3.163207	1316.063599
0.000000	3.163444	1310.564575
0.000000	3.163682	1305.810913
0.000000	3.163919	1303.009644
0.000000	3.164156	1301.103271
0.000000	3.164393	1298.918213
0.000000	3.164630	1295.890259
0.000000	3.164867	1292.285400
0.000000	3.165105	1290.675415
0.000000	3.165342	1291.356689
0.000000	3.165579	1294.805542
0.000000	3.165816	1297.493774
0.000000	3.166053	1300.519897
0.000000	3.166291	1301.956909
0.000000	3.166528	1301.444458
0.000000	3.166764	1300.224854
0.000000	3.167002	1299.227539
0.000000	3.167239	1297.890259
0.000000	3.167476	1295.922241
0.000000	3.167714	1294.061768
0.000000	3.167950	1293.096191
0.000000	3.168188	1292.570435
0.000000	3.168425	1292.306885
0.000000	3.168662	1293.169189
0.000000	3.168900	1294.413330
0.000000	3.169136	1293.293091
0.000000	3.169374	1291.347168
0.000000	3.169611	1291.770386
0.000000	3.169848	1292.714111
0.000000	3.170085	1295.123047
0.000000	3.170322	1297.892456
0.000000	3.170559	1299.669189
0.000000	3.170797	1300.278076
0.000000	3.171034	1303.691895
0.000000	3.171271	1311.127563
0.000000	3.171508	1318.987915
0.000000	3.171745	1327.870972
0.000000	3.171983	1336.714966
0.000000	3.172220	1342.929199
0.000000	3.172457	1345.479004
0.000000	3.172694	1343.803101
0.000000	3.172931	1339.017822
0.000000	3.173168	1334.899902
0.000000	3.173406	1331.282227
0.000000	3.173643	1329.088013
0.000000	3.173880	1326.647583
0.000000	3.174117	1322.324951
0.000000	3.174354	1317.721558
0.000000	3.174592	1310.535767
0.000000	3.174829	1300.976929
0.000000	3.175066	1291.827271
0.000000	3.175303	1283.791382
0.000000	3.175540	1277.720581
0.000000	3.175777	1273.201294
0.000000	3.176015	1269.454346
0.000000	3.176252	1267.538086
0.000000	3.176489	1266.119629
0.000000	3.176726	1265.656616
0.000000	3.176963	1266.288940
0.000000	3.177201	1266.847290
0.000000	3.177438	1268.045532
0.000000	3.177675	1266.513916
0.000000	3.177912	1263.077759
0.000000	3.178149	1261.889771
0.000000	3.178386	1262.310059
0.000000	3.178623	1263.108032
0.000000	3.178861	1263.573364
0.000000	3.179098	1265.007813
0.000000	3.179335	1268.513184
0.000000	3.179572	1273.882446
0.000000	3.179809	1276.606323
0.000000	3.180047	1277.199463
0.000000	3.180284	1276.087402
0.000000	3.180521	1270.834717
0.000000	3.180758	1263.842529
0.000000	3.180995	1256.670654
0.000000	3.181232	1250.827148
0.000000	3.181470	1246.050171
0.000000	3.181707	1240.909668
0.000000	3.181944	1237.672729
0.000000	3.182181	1236.523804
0.000000	3.182418	1235.888062
0.000000	3.182656	1234.868774
0.000000	3.182893	1234.709229
0.000000	3.183130	1234.972290
0.000000	3.183367	1234.452271
0.000000	3.183604	1233.174072
0.000000	3.183841	1232.964722
0.000000	3.184079	1232.568237
0.000000	3.184316	1233.000610
0.000000	3.184553	1233.609619
0.000000	3.184790	1234.934814
0.000000	3.185027	1235.713501
0.000000	3.185264	1237.360962
0.000000	3.185502	1239.177368
0.000000	3.185739	1242.502808
0.000000	3.185976	1245.625366
0.000000	3.186213	1250.245361
0.000000	3.186450	1255.108643
0.000000	3.186687	1260.512817
0.000000	3.186924	1265.720337
0.000000	3.187162	1268.474731
0.000000	3.187399	1270.189697
0.000000	3.187636	1272.324707
0.000000	3.187873	1272.745605
0.000000	3.188110	1273.169922
0.000000	3.188348	1273.565186
0.000000	3.188585	1273.364258
0.000000	3.188822	1272.082886
0.000000	3.189059	1269.734741
0.000000	3.189296	1267.245605
0.000000	3.189533	1263.298340
0.000000	3.189771	1259.161011
0.000000	3.190008	1255.861450
0.000000	3.190245	1252.410400
0.000000	3.190482	1248.916870
0.000000	3.190719	1246.421509
0.000000	3.190957	1245.178345
0.000000	3.191194	1245.179688
0.000000	3.191431	1247.218872
0.000000	3.191668	1251.170532
0.000000	3.191905	1256.427612
0.000000	3.192142	1262.173950
0.000000	3.192380	1268.432251
0.000000	3.192617	1275.784668
0.000000	3.192854	1283.810059
0.000000	3.193091	1293.485962
0.000000	3.193328	1304.385620
0.000000	3.193566	1317.712280
0.000000	3.193803	1332.809692
0.000000	3.194040	1348.789063
0.000000	3.194277	1365.447266
0.000000	3.194514	1381.702026
0.000000	3.194752	1395.299805
0.000000	3.194989	1400.366089
0.000000	3.195226	1396.289063
0.000000	3.195463	1385.220093
0.000000	3.195700	1373.030640
0.000000	3.195937	1368.427124
0.000000	3.196175	1361.958984
0.000000	3.196412	1357.757446
0.000000	3.196649	1362.115356
0.000000	3.196886	1373.079834
0.000000	3.197123	1390.725586
0.000000	3.197361	1415.497559
0.000000	3.197597	1449.862305
0.000000	3.197835	1492.913818
0.000000	3.198072	1542.508789
0.000000	3.198309	1593.173828
0.000000	3.198546	1639.931641
0.000000	3.198783	1676.274902
0.000000	3.199020	1698.578979
0.000000	3.199258	1704.747681
0.000000	3.199495	1691.731201
0.000000	3.199732	1661.305054
0.000000	3.199969	1626.383179
0.000000	3.200206	1588.331055
0.000000	3.200444	1549.365601
0.000000	3.200681	1515.406128
0.000000	3.200918	1494.313477
0.000000	3.201155	1484.943359
0.000000	3.201392	1475.511230
0.000000	3.201629	1464.159546
0.000000	3.201867	1452.481934
0.000000	3.202104	1441.505493
0.000000	3.202341	1432.276367
0.000000	3.202578	1423.887207
0.000000	3.202815	1417.448364
0.000000	3.203053	1412.119019
0.000000	3.203290	1409.265747
0.000000	3.203527	1407.711182
0.000000	3.203764	1408.443726
0.000000	3.204001	1410.596191
0.000000	3.204238	1415.584106
0.000000	3.204476	1420.570557
0.000000	3.204713	1423.414917
0.000000	3.204950	1421.727905
0.000000	3.205187	1416.616577
0.000000	3.205424	1409.330688
0.000000	3.205662	1402.991211
0.000000	3.205899	1397.958618
0.000000	3.206136	1392.948853
0.000000	3.206373	1385.634644
0.000000	3.206610	1377.265137
0.000000	3.206847	1371.975952
0.000000	3.207084	1367.198608
0.000000	3.207322	1362.531738
0.000000	3.207559	1359.179932
0.000000	3.207796	1358.865356
0.000000	3.208033	1360.438354
0.000000	3.208270	1363.782959
0.000000	3.208508	1366.129272
0.000000	3.208745	1370.481201
0.000000	3.208982	1375.081177
0.000000	3.209219	1382.230957
0.000000	3.209456	1389.647095
0.000000	3.209693	1395.317871
0.000000	3.209931	1402.036499
0.000000	3.210168	1411.281006
0.000000	3.210405	1421.400391
0.000000	3.210642	1430.906738
0.000000	3.210879	1442.239624
0.000000	3.211117	1451.765869
0.000000	3.211354	1459.760376
0.000000	3.211591	1466.531494
0.000000	3.211828	1474.110229
0.000000	3.212065	1480.739502
0.000000	3.212302	1487.677734
0.000000	3.212540	1496.020874
0.000000	3.212777	1503.206543
0.000000	3.213014	1509.893677
0.000000	3.213251	1517.690430
0.000000	3.213488	1526.657349
0.000000	3.213726	1536.040527
0.000000	3.213963	1545.606567
[truncated: 4,895,860 more chars]
