# Supplementary material for: Conductivity and radio frequency performance data for silver nanoparticle inks deposited via aerosol jet deposition and processed under varying conditions
Source: Data Brief. 2020 Sep 24;33:106331. doi: 10.1016/j.dib.2020.106331 (PMC7560714; doi:10.1016/j.dib.2020.106331)
Supplement: Supplementary file 3 [file mmc3.zip › Sintering Study/ANP Ink/Profilometry Data/ANP_03.ASC]

Wyko ASCII Data File Format 2	1	1
X Size	10
Y Size	18001
Block Name	Type	Length	Value
Wavelength	7	4	1.185746
Aspect	7	4	0.000339
Pixel_size	7	4	0.700000
RAW_DATA	3	720040	
0.000000	0.000000	72.089432
0.000000	0.000237	71.939873
0.000000	0.000474	71.847618
0.000000	0.000712	71.748581
0.000000	0.000949	71.603806
0.000000	0.001186	71.682587
0.000000	0.001423	71.620667
0.000000	0.001660	71.662979
0.000000	0.001897	71.719231
0.000000	0.002135	71.763031
0.000000	0.002372	71.563248
0.000000	0.002609	71.630455
0.000000	0.002846	71.723824
0.000000	0.003083	71.841652
0.000000	0.003320	71.973724
0.000000	0.003558	71.981682
0.000000	0.003795	71.962921
0.000000	0.004032	72.139030
0.000000	0.004269	71.878433
0.000000	0.004506	71.636345
0.000000	0.004744	71.050476
0.000000	0.004981	70.493729
0.000000	0.005218	70.118835
0.000000	0.005455	69.949066
0.000000	0.005692	69.499275
0.000000	0.005929	69.358154
0.000000	0.006167	69.151787
0.000000	0.006404	68.485718
0.000000	0.006641	67.951454
0.000000	0.006878	67.083839
0.000000	0.007115	66.269325
0.000000	0.007352	66.040009
0.000000	0.007590	65.701431
0.000000	0.007827	65.488464
0.000000	0.008064	65.150131
0.000000	0.008301	65.032082
0.000000	0.008538	64.512924
0.000000	0.008775	64.178543
0.000000	0.009013	63.673241
0.000000	0.009250	63.124500
0.000000	0.009487	62.923161
0.000000	0.009724	62.495026
0.000000	0.009961	62.344418
0.000000	0.010199	62.139591
0.000000	0.010436	62.381031
0.000000	0.010673	62.594322
0.000000	0.010910	62.882633
0.000000	0.011147	63.109627
0.000000	0.011384	63.018318
0.000000	0.011622	63.338158
0.000000	0.011859	63.607254
0.000000	0.012096	63.827293
0.000000	0.012333	64.125420
0.000000	0.012570	64.626968
0.000000	0.012807	65.321609
0.000000	0.013045	65.811928
0.000000	0.013282	65.927399
0.000000	0.013519	66.241379
0.000000	0.013756	66.012573
0.000000	0.013993	66.193687
0.000000	0.014231	66.069450
0.000000	0.014468	65.752792
0.000000	0.014705	65.745613
0.000000	0.014942	65.589821
0.000000	0.015179	65.417603
0.000000	0.015416	65.249733
0.000000	0.015654	65.348999
0.000000	0.015891	65.363777
0.000000	0.016128	65.529488
0.000000	0.016365	65.841881
0.000000	0.016602	65.802673
0.000000	0.016839	65.521324
0.000000	0.017077	65.626076
0.000000	0.017314	65.789734
0.000000	0.017551	66.023666
0.000000	0.017788	66.330482
0.000000	0.018025	66.822121
0.000000	0.018262	67.110489
0.000000	0.018500	67.521629
0.000000	0.018737	67.420631
0.000000	0.018974	67.631088
0.000000	0.019211	67.311661
0.000000	0.019448	67.190567
0.000000	0.019686	67.181084
0.000000	0.019923	67.302788
0.000000	0.020160	67.440941
0.000000	0.020397	67.344452
0.000000	0.020634	67.608673
0.000000	0.020871	67.623024
0.000000	0.021109	67.729385
0.000000	0.021346	67.318764
0.000000	0.021583	67.247360
0.000000	0.021820	66.951172
0.000000	0.022057	67.309494
0.000000	0.022294	67.511856
0.000000	0.022532	67.800987
0.000000	0.022769	67.942360
0.000000	0.023006	68.545509
0.000000	0.023243	69.006416
0.000000	0.023480	69.660919
0.000000	0.023718	69.878296
0.000000	0.023955	70.356026
0.000000	0.024192	70.603752
0.000000	0.024429	70.724205
0.000000	0.024666	71.078804
0.000000	0.024903	71.181335
0.000000	0.025141	71.378242
0.000000	0.025378	71.418365
0.000000	0.025615	71.649353
0.000000	0.025852	71.454117
0.000000	0.026089	71.303688
0.000000	0.026326	70.973518
0.000000	0.026564	70.730194
0.000000	0.026801	70.612717
0.000000	0.027038	70.654213
0.000000	0.027275	70.753891
0.000000	0.027512	70.916656
0.000000	0.027750	71.381645
0.000000	0.027987	71.528564
0.000000	0.028224	71.694962
0.000000	0.028461	71.515839
0.000000	0.028698	71.972633
0.000000	0.028935	72.003883
0.000000	0.029173	72.214043
0.000000	0.029410	72.501976
0.000000	0.029647	73.110733
0.000000	0.029884	73.779243
0.000000	0.030121	73.973274
0.000000	0.030358	74.371155
0.000000	0.030596	74.102364
0.000000	0.030833	74.117516
0.000000	0.031070	73.835052
0.000000	0.031307	73.878288
0.000000	0.031544	73.553375
0.000000	0.031781	73.972977
0.000000	0.032019	73.958572
0.000000	0.032256	74.231598
0.000000	0.032493	74.202705
0.000000	0.032730	74.480644
0.000000	0.032967	74.960083
0.000000	0.033205	75.390617
0.000000	0.033442	75.753143
0.000000	0.033679	76.036697
0.000000	0.033916	76.241562
0.000000	0.034153	76.500854
0.000000	0.034390	76.954773
0.000000	0.034628	77.493423
0.000000	0.034865	77.987724
0.000000	0.035102	78.660416
0.000000	0.035339	78.998123
0.000000	0.035576	79.566277
0.000000	0.035813	79.609985
0.000000	0.036051	79.700516
0.000000	0.036288	79.594856
0.000000	0.036525	79.538452
0.000000	0.036762	79.428520
0.000000	0.036999	79.162613
0.000000	0.037237	79.252914
0.000000	0.037474	79.247139
0.000000	0.037711	79.399841
0.000000	0.037948	79.484711
0.000000	0.038185	79.752365
0.000000	0.038422	79.970535
0.000000	0.038660	80.259636
0.000000	0.038897	80.619873
0.000000	0.039134	81.043839
0.000000	0.039371	81.394577
0.000000	0.039608	81.772385
0.000000	0.039845	81.915802
0.000000	0.040083	82.292053
0.000000	0.040320	82.287086
0.000000	0.040557	82.367584
0.000000	0.040794	82.415031
0.000000	0.041031	82.424744
0.000000	0.041269	82.514740
0.000000	0.041506	82.440712
0.000000	0.041743	82.200203
0.000000	0.041980	81.927803
0.000000	0.042217	82.015083
0.000000	0.042454	81.880959
0.000000	0.042692	82.016068
0.000000	0.042929	82.071518
0.000000	0.043166	82.288445
0.000000	0.043403	82.426033
0.000000	0.043640	82.477615
0.000000	0.043877	82.686806
0.000000	0.044115	82.815674
0.000000	0.044352	83.102417
0.000000	0.044589	83.424263
0.000000	0.044826	83.404976
0.000000	0.045063	83.886620
0.000000	0.045300	83.787689
0.000000	0.045538	84.190376
0.000000	0.045775	84.025925
0.000000	0.046012	84.509163
0.000000	0.046249	84.945465
0.000000	0.046486	85.214661
0.000000	0.046724	85.710449
0.000000	0.046961	86.154457
0.000000	0.047198	87.194763
0.000000	0.047435	88.535469
0.000000	0.047672	91.286713
0.000000	0.047909	95.876312
0.000000	0.048147	103.266464
0.000000	0.048384	115.445496
0.000000	0.048621	133.505966
0.000000	0.048858	158.999619
0.000000	0.049095	193.352875
0.000000	0.049332	237.728912
0.000000	0.049570	288.676300
0.000000	0.049807	341.055359
0.000000	0.050044	391.927399
0.000000	0.050281	439.679535
0.000000	0.050518	485.658417
0.000000	0.050756	528.405701
0.000000	0.050993	565.905212
0.000000	0.051230	596.862488
0.000000	0.051467	619.259155
0.000000	0.051704	633.233582
0.000000	0.051941	640.280518
0.000000	0.052179	646.343018
0.000000	0.052416	659.498779
0.000000	0.052653	672.506165
0.000000	0.052890	686.242920
0.000000	0.053127	699.872803
0.000000	0.053364	710.483521
0.000000	0.053602	719.160583
0.000000	0.053839	729.707458
0.000000	0.054076	744.241455
0.000000	0.054313	761.893372
0.000000	0.054550	772.291260
0.000000	0.054787	779.955322
0.000000	0.055025	792.616943
0.000000	0.055262	800.770691
0.000000	0.055499	799.020935
0.000000	0.055736	787.525452
0.000000	0.055973	775.923340
0.000000	0.056211	755.815369
0.000000	0.056448	730.897034
0.000000	0.056685	701.268799
0.000000	0.056922	665.678284
0.000000	0.057159	626.404846
0.000000	0.057396	586.271912
0.000000	0.057634	559.667908
0.000000	0.057871	527.685913
0.000000	0.058108	496.888580
0.000000	0.058345	466.074402
0.000000	0.058582	437.518219
0.000000	0.058819	418.742645
0.000000	0.059057	411.679321
0.000000	0.059294	412.372986
0.000000	0.059531	413.497070
0.000000	0.059768	411.380219
0.000000	0.060005	406.094452
0.000000	0.060243	397.502869
0.000000	0.060480	385.668152
0.000000	0.060717	371.026794
0.000000	0.060954	352.975708
0.000000	0.061191	332.104736
0.000000	0.061428	308.840576
0.000000	0.061666	283.197021
0.000000	0.061903	258.003052
0.000000	0.062140	238.180252
0.000000	0.062377	224.069931
0.000000	0.062614	215.380341
0.000000	0.062851	208.699707
0.000000	0.063089	201.835907
0.000000	0.063326	192.805054
0.000000	0.063563	181.533920
0.000000	0.063800	169.309555
0.000000	0.064037	160.361023
0.000000	0.064275	152.482010
0.000000	0.064512	144.894165
0.000000	0.064749	137.414886
0.000000	0.064986	130.624863
0.000000	0.065223	124.410538
0.000000	0.065460	119.624290
0.000000	0.065698	115.163704
0.000000	0.065935	111.690422
0.000000	0.066172	108.656448
0.000000	0.066409	106.330811
0.000000	0.066646	104.744492
0.000000	0.066883	103.565262
0.000000	0.067121	102.855942
0.000000	0.067358	102.651062
0.000000	0.067595	103.366669
0.000000	0.067832	105.232048
0.000000	0.068069	109.499466
0.000000	0.068306	116.576363
0.000000	0.068544	127.321846
0.000000	0.068781	142.027649
0.000000	0.069018	161.160156
0.000000	0.069255	183.834167
0.000000	0.069492	207.436996
0.000000	0.069730	223.311783
0.000000	0.069967	232.400314
0.000000	0.070204	234.666809
0.000000	0.070441	229.369705
0.000000	0.070678	212.714493
0.000000	0.070915	187.036224
0.000000	0.071153	160.632782
0.000000	0.071390	148.378479
0.000000	0.071627	138.311096
0.000000	0.071864	130.762573
0.000000	0.072101	124.048599
0.000000	0.072338	119.105431
0.000000	0.072576	114.781815
0.000000	0.072813	110.638176
0.000000	0.073050	107.436157
0.000000	0.073287	104.634079
0.000000	0.073524	102.537041
0.000000	0.073762	101.110893
0.000000	0.073999	100.074944
0.000000	0.074236	99.261780
0.000000	0.074473	98.872437
0.000000	0.074710	98.506874
0.000000	0.074947	98.486343
0.000000	0.075185	98.536026
0.000000	0.075422	98.491623
0.000000	0.075659	98.680138
0.000000	0.075896	98.830658
0.000000	0.076133	99.025780
0.000000	0.076370	98.989136
0.000000	0.076608	99.177841
0.000000	0.076845	98.853195
0.000000	0.077082	98.853615
0.000000	0.077319	98.596527
0.000000	0.077556	98.456703
0.000000	0.077794	98.583359
0.000000	0.078031	98.750381
0.000000	0.078268	98.833984
0.000000	0.078505	98.950607
0.000000	0.078742	98.978424
0.000000	0.078979	99.280876
0.000000	0.079217	99.375725
0.000000	0.079454	99.618683
0.000000	0.079691	99.653427
0.000000	0.079928	99.850121
0.000000	0.080165	99.987831
0.000000	0.080402	100.689430
0.000000	0.080640	100.875908
0.000000	0.080877	101.134941
0.000000	0.081114	101.838905
0.000000	0.081351	102.370453
0.000000	0.081588	102.926712
0.000000	0.081825	103.224380
0.000000	0.082063	103.344505
0.000000	0.082300	103.268707
0.000000	0.082537	103.241310
0.000000	0.082774	102.917542
0.000000	0.083011	103.049957
0.000000	0.083249	102.826309
0.000000	0.083486	103.104691
0.000000	0.083723	103.175392
0.000000	0.083960	103.628227
0.000000	0.084197	103.480072
0.000000	0.084434	103.552406
0.000000	0.084672	103.494148
0.000000	0.084909	103.434105
0.000000	0.085146	103.273445
0.000000	0.085383	103.648689
0.000000	0.085620	103.863052
0.000000	0.085857	104.034737
0.000000	0.086095	104.409409
0.000000	0.086332	105.105392
0.000000	0.086569	105.489120
0.000000	0.086806	105.755875
0.000000	0.087043	105.879387
0.000000	0.087281	105.844345
0.000000	0.087518	106.014030
0.000000	0.087755	105.912827
0.000000	0.087992	106.029930
0.000000	0.088229	105.901550
0.000000	0.088466	106.148949
0.000000	0.088704	106.071861
0.000000	0.088941	106.408020
0.000000	0.089178	106.575348
0.000000	0.089415	106.935608
0.000000	0.089652	107.248009
0.000000	0.089889	107.985130
0.000000	0.090127	108.036865
0.000000	0.090364	108.581940
0.000000	0.090601	108.412178
0.000000	0.090838	108.727814
0.000000	0.091075	109.073357
0.000000	0.091312	109.205544
0.000000	0.091550	109.610565
0.000000	0.091787	109.690720
0.000000	0.092024	110.167053
0.000000	0.092261	110.437675
0.000000	0.092498	110.845520
0.000000	0.092736	111.015244
0.000000	0.092973	111.050865
0.000000	0.093210	111.317520
0.000000	0.093447	111.215294
0.000000	0.093684	111.590858
0.000000	0.093921	111.486687
0.000000	0.094159	111.739594
0.000000	0.094396	111.754936
0.000000	0.094633	111.888367
0.000000	0.094870	112.146530
0.000000	0.095107	111.920921
0.000000	0.095344	112.058441
0.000000	0.095582	111.974434
0.000000	0.095819	112.395256
0.000000	0.096056	112.594673
0.000000	0.096293	112.542030
0.000000	0.096530	112.711479
0.000000	0.096768	112.624718
0.000000	0.097005	112.405693
0.000000	0.097242	112.567894
0.000000	0.097479	112.539909
0.000000	0.097716	112.820518
0.000000	0.097953	113.185234
0.000000	0.098191	113.747818
0.000000	0.098428	114.002327
0.000000	0.098665	114.280983
0.000000	0.098902	114.571861
0.000000	0.099139	114.742081
0.000000	0.099376	114.661926
0.000000	0.099614	114.943886
0.000000	0.099851	115.121567
0.000000	0.100088	115.436050
0.000000	0.100325	115.283432
0.000000	0.100562	115.634583
0.000000	0.100800	115.905548
0.000000	0.101037	116.208527
0.000000	0.101274	116.297264
0.000000	0.101511	116.657730
0.000000	0.101748	116.819168
0.000000	0.101985	117.026901
0.000000	0.102223	117.296486
0.000000	0.102460	117.758759
0.000000	0.102697	118.412735
0.000000	0.102934	118.630630
0.000000	0.103171	119.353806
0.000000	0.103408	119.238731
0.000000	0.103646	119.470818
0.000000	0.103883	119.833443
0.000000	0.104120	119.969154
0.000000	0.104357	120.248421
0.000000	0.104594	120.329559
0.000000	0.104831	120.713379
0.000000	0.105069	121.175873
0.000000	0.105306	121.704987
0.000000	0.105543	122.149208
0.000000	0.105780	122.708488
0.000000	0.106017	122.854301
0.000000	0.106255	122.786880
0.000000	0.106492	122.257843
0.000000	0.106729	122.262421
0.000000	0.106966	121.883980
0.000000	0.107203	122.121498
0.000000	0.107440	122.046646
0.000000	0.107678	122.388672
0.000000	0.107915	122.670753
0.000000	0.108152	122.990906
0.000000	0.108389	123.083977
0.000000	0.108626	123.172981
0.000000	0.108863	123.258865
0.000000	0.109101	123.106537
0.000000	0.109338	123.217735
0.000000	0.109575	123.501709
0.000000	0.109812	123.725304
0.000000	0.110049	124.126862
0.000000	0.110287	124.335274
0.000000	0.110524	125.061737
0.000000	0.110761	124.838440
0.000000	0.110998	125.091736
0.000000	0.111235	125.121353
0.000000	0.111472	125.535904
0.000000	0.111710	125.739952
0.000000	0.111947	125.964561
0.000000	0.112184	126.088158
0.000000	0.112421	126.472542
0.000000	0.112658	126.508522
0.000000	0.112895	126.786003
0.000000	0.113133	127.064713
0.000000	0.113370	127.090248
0.000000	0.113607	127.099960
0.000000	0.113844	126.864548
0.000000	0.114081	127.252831
0.000000	0.114318	127.442238
0.000000	0.114556	127.786285
0.000000	0.114793	127.800941
0.000000	0.115030	128.091156
0.000000	0.115267	128.066696
0.000000	0.115504	128.579254
0.000000	0.115742	128.912811
0.000000	0.115979	129.285324
0.000000	0.116216	129.679672
0.000000	0.116453	129.709793
0.000000	0.116690	130.086624
0.000000	0.116927	129.965332
0.000000	0.117165	130.067139
0.000000	0.117402	130.176102
0.000000	0.117639	130.307053
0.000000	0.117876	130.474014
0.000000	0.118113	130.686203
0.000000	0.118350	131.066147
0.000000	0.118588	131.482574
0.000000	0.118825	131.544312
0.000000	0.119062	131.830307
0.000000	0.119299	131.846985
0.000000	0.119536	131.820221
0.000000	0.119774	131.633896
0.000000	0.120011	131.789276
0.000000	0.120248	131.584076
0.000000	0.120485	131.636139
0.000000	0.120722	131.733780
0.000000	0.120959	132.131683
0.000000	0.121197	132.224472
0.000000	0.121434	132.724182
0.000000	0.121671	132.778320
0.000000	0.121908	132.970749
0.000000	0.122145	133.186386
0.000000	0.122382	133.425201
0.000000	0.122620	133.446014
0.000000	0.122857	133.864746
0.000000	0.123094	133.980469
0.000000	0.123331	134.543076
0.000000	0.123568	134.640457
0.000000	0.123806	135.554779
0.000000	0.124043	136.439484
0.000000	0.124280	137.761185
0.000000	0.124517	139.630814
0.000000	0.124754	142.225815
0.000000	0.124991	145.014282
0.000000	0.125229	148.422455
0.000000	0.125466	152.163681
0.000000	0.125703	154.636612
0.000000	0.125940	154.713379
0.000000	0.126177	150.685959
0.000000	0.126414	145.841476
0.000000	0.126652	144.764618
0.000000	0.126889	143.691681
0.000000	0.127126	142.617126
0.000000	0.127363	141.644531
0.000000	0.127600	140.619019
0.000000	0.127837	140.459457
0.000000	0.128075	140.245331
0.000000	0.128312	140.449203
0.000000	0.128549	140.566238
0.000000	0.128786	140.670807
0.000000	0.129023	140.844452
0.000000	0.129261	140.808228
0.000000	0.129498	141.016830
0.000000	0.129735	140.730621
0.000000	0.129972	140.789063
0.000000	0.130209	140.368408
0.000000	0.130446	140.697556
0.000000	0.130684	140.597946
0.000000	0.130921	140.904587
0.000000	0.131158	141.130280
0.000000	0.131395	141.604019
0.000000	0.131632	141.561325
0.000000	0.131869	141.324783
0.000000	0.132107	141.021332
0.000000	0.132344	140.805695
0.000000	0.132581	140.362457
0.000000	0.132818	140.716965
0.000000	0.133055	140.958420
0.000000	0.133293	141.577530
0.000000	0.133530	141.843857
0.000000	0.133767	142.817703
0.000000	0.134004	143.258896
0.000000	0.134241	143.706070
0.000000	0.134478	143.765427
0.000000	0.134716	143.907364
0.000000	0.134953	143.788254
0.000000	0.135190	143.921753
0.000000	0.135427	144.110825
0.000000	0.135664	144.501877
0.000000	0.135901	145.226151
0.000000	0.136139	145.656784
0.000000	0.136376	146.352524
0.000000	0.136613	146.302917
0.000000	0.136850	146.674347
0.000000	0.137087	146.251602
0.000000	0.137324	146.478790
0.000000	0.137562	145.934372
0.000000	0.137799	146.079468
0.000000	0.138036	145.987000
0.000000	0.138273	146.262009
0.000000	0.138510	146.180344
0.000000	0.138748	146.209488
0.000000	0.138985	146.232071
0.000000	0.139222	146.126572
0.000000	0.139459	146.021423
0.000000	0.139696	146.059525
0.000000	0.139933	146.144684
0.000000	0.140171	146.295593
0.000000	0.140408	146.527802
0.000000	0.140645	146.971252
0.000000	0.140882	147.258835
0.000000	0.141119	147.980484
0.000000	0.141356	148.273514
0.000000	0.141594	148.589722
0.000000	0.141831	148.561340
0.000000	0.142068	149.040192
0.000000	0.142305	149.195526
0.000000	0.142542	149.868469
0.000000	0.142780	150.096420
0.000000	0.143017	150.228363
0.000000	0.143254	150.528595
0.000000	0.143491	150.908401
0.000000	0.143728	151.516998
0.000000	0.143965	152.138199
0.000000	0.144203	152.668442
0.000000	0.144440	153.617966
0.000000	0.144677	154.654007
0.000000	0.144914	156.028214
0.000000	0.145151	156.893158
0.000000	0.145388	157.964127
0.000000	0.145626	159.621429
0.000000	0.145863	161.374619
0.000000	0.146100	162.942123
0.000000	0.146337	164.052429
0.000000	0.146574	164.957458
0.000000	0.146812	166.448746
0.000000	0.147049	168.125183
0.000000	0.147286	170.278320
0.000000	0.147523	172.444595
0.000000	0.147760	174.836609
0.000000	0.147997	177.634781
0.000000	0.148235	179.876495
0.000000	0.148472	181.768250
0.000000	0.148709	183.057281
0.000000	0.148946	183.396210
0.000000	0.149183	183.588303
0.000000	0.149420	183.664856
0.000000	0.149658	183.442734
0.000000	0.149895	183.496887
0.000000	0.150132	183.583771
0.000000	0.150369	184.055771
0.000000	0.150606	184.889282
0.000000	0.150843	186.012146
0.000000	0.151081	187.660202
0.000000	0.151318	189.528061
0.000000	0.151555	191.130692
0.000000	0.151792	192.209885
0.000000	0.152029	191.080185
0.000000	0.152267	191.229645
0.000000	0.152504	191.672302
0.000000	0.152741	191.823212
0.000000	0.152978	192.049622
0.000000	0.153215	192.123398
0.000000	0.153452	192.292557
0.000000	0.153690	192.445831
0.000000	0.153927	192.466934
0.000000	0.154164	192.613068
0.000000	0.154401	192.672760
0.000000	0.154638	192.556671
0.000000	0.154875	192.913422
0.000000	0.155113	193.540176
0.000000	0.155350	194.428406
0.000000	0.155587	195.411728
0.000000	0.155824	196.052322
0.000000	0.156061	195.907928
0.000000	0.156299	195.910034
0.000000	0.156536	195.958649
0.000000	0.156773	195.590042
0.000000	0.157010	195.563263
0.000000	0.157247	195.689209
0.000000	0.157484	195.991241
0.000000	0.157722	196.593399
0.000000	0.157959	196.868301
0.000000	0.158196	196.896652
0.000000	0.158433	196.903107
0.000000	0.158670	196.763397
0.000000	0.158907	197.084045
0.000000	0.159145	197.138245
0.000000	0.159382	196.898041
0.000000	0.159619	196.595581
0.000000	0.159856	196.600876
0.000000	0.160093	196.674866
0.000000	0.160331	196.192871
0.000000	0.160568	195.749634
0.000000	0.160805	195.374878
0.000000	0.161042	195.103195
0.000000	0.161279	194.973846
0.000000	0.161516	194.908981
0.000000	0.161754	194.835403
0.000000	0.161991	195.178070
0.000000	0.162228	195.768509
0.000000	0.162465	196.792999
0.000000	0.162702	198.078064
0.000000	0.162939	199.576538
0.000000	0.163177	201.520584
0.000000	0.163414	204.212982
0.000000	0.163651	207.815521
0.000000	0.163888	212.996780
0.000000	0.164125	218.904816
0.000000	0.164362	227.046127
0.000000	0.164600	239.481262
0.000000	0.164837	256.924805
0.000000	0.165074	279.575623
0.000000	0.165311	307.668518
0.000000	0.165548	340.265411
0.000000	0.165786	370.215271
0.000000	0.166023	397.291595
0.000000	0.166260	422.277832
0.000000	0.166497	442.798553
0.000000	0.166734	457.624268
0.000000	0.166971	464.216003
0.000000	0.167209	471.720337
0.000000	0.167446	478.291809
0.000000	0.167683	483.944519
0.000000	0.167920	488.931030
0.000000	0.168157	493.349945
0.000000	0.168394	497.242584
0.000000	0.168632	500.471649
0.000000	0.168869	502.856262
0.000000	0.169106	505.172913
0.000000	0.169343	507.110870
0.000000	0.169580	508.694733
0.000000	0.169818	509.339142
0.000000	0.170055	510.285156
0.000000	0.170292	511.466888
0.000000	0.170529	512.526611
0.000000	0.170766	513.071899
0.000000	0.171003	513.076294
0.000000	0.171241	512.910828
0.000000	0.171478	512.735840
0.000000	0.171715	512.837524
0.000000	0.171952	513.006042
0.000000	0.172189	513.006104
0.000000	0.172426	513.083313
0.000000	0.172664	512.888428
0.000000	0.172901	512.317261
0.000000	0.173138	512.630066
0.000000	0.173375	513.165588
0.000000	0.173612	513.329712
0.000000	0.173849	513.250488
0.000000	0.174087	514.298035
0.000000	0.174324	515.047668
0.000000	0.174561	515.451111
0.000000	0.174798	516.688721
0.000000	0.175035	517.884644
0.000000	0.175273	518.108276
0.000000	0.175510	517.780212
0.000000	0.175747	517.754272
0.000000	0.175984	518.424744
0.000000	0.176221	518.935303
0.000000	0.176458	519.109680
0.000000	0.176696	518.667419
0.000000	0.176933	517.850891
0.000000	0.177170	517.562927
0.000000	0.177407	517.393616
0.000000	0.177644	517.504150
0.000000	0.177881	517.677856
0.000000	0.178119	518.041870
0.000000	0.178356	518.109619
0.000000	0.178593	517.993347
0.000000	0.178830	518.312622
0.000000	0.179067	518.842834
0.000000	0.179305	519.569763
0.000000	0.179542	519.732056
0.000000	0.179779	519.285950
0.000000	0.180016	520.047302
0.000000	0.180253	520.694031
0.000000	0.180490	520.184692
0.000000	0.180728	520.535889
0.000000	0.180965	519.829163
0.000000	0.181202	519.513733
0.000000	0.181439	519.661377
0.000000	0.181676	519.111877
0.000000	0.181913	518.998657
0.000000	0.182151	519.404419
0.000000	0.182388	520.251282
0.000000	0.182625	521.172424
0.000000	0.182862	522.010498
0.000000	0.183099	522.607056
0.000000	0.183337	523.062195
0.000000	0.183574	523.746704
0.000000	0.183811	524.439026
0.000000	0.184048	525.392822
0.000000	0.184285	526.372864
0.000000	0.184522	527.243164
0.000000	0.184760	528.467529
0.000000	0.184997	529.288513
0.000000	0.185234	530.132141
0.000000	0.185471	530.585876
0.000000	0.185708	531.197388
0.000000	0.185945	531.190857
0.000000	0.186183	531.485229
0.000000	0.186420	531.226135
0.000000	0.186657	530.661865
0.000000	0.186894	529.256531
0.000000	0.187131	528.465393
0.000000	0.187368	529.433594
0.000000	0.187606	530.444763
0.000000	0.187843	531.473328
0.000000	0.188080	532.477417
0.000000	0.188317	533.161682
0.000000	0.188554	534.080444
0.000000	0.188792	534.831543
0.000000	0.189029	535.239197
0.000000	0.189266	535.991333
0.000000	0.189503	536.337524
0.000000	0.189740	536.484802
0.000000	0.189977	536.555664
0.000000	0.190215	536.332581
0.000000	0.190452	536.589355
0.000000	0.190689	536.785645
0.000000	0.190926	536.959534
0.000000	0.191163	537.390747
0.000000	0.191400	538.711243
0.000000	0.191638	539.448669
0.000000	0.191875	540.134338
0.000000	0.192112	540.728699
0.000000	0.192349	541.079224
0.000000	0.192586	541.170532
0.000000	0.192824	541.376892
0.000000	0.193061	541.725159
0.000000	0.193298	542.227295
0.000000	0.193535	542.750671
0.000000	0.193772	542.892029
0.000000	0.194009	543.084351
0.000000	0.194247	543.408875
0.000000	0.194484	543.211731
0.000000	0.194721	542.452515
0.000000	0.194958	541.633423
0.000000	0.195195	540.579712
0.000000	0.195432	539.612854
0.000000	0.195670	540.522095
0.000000	0.195907	540.444092
0.000000	0.196144	540.769043
0.000000	0.196381	540.763733
0.000000	0.196618	539.923828
0.000000	0.196856	540.095154
0.000000	0.197093	540.504944
0.000000	0.197330	540.314331
0.000000	0.197567	541.346802
0.000000	0.197804	542.290466
0.000000	0.198041	542.354919
0.000000	0.198279	542.335449
0.000000	0.198516	543.685791
0.000000	0.198753	544.078613
0.000000	0.198990	543.534424
0.000000	0.199227	544.097778
0.000000	0.199464	543.988525
0.000000	0.199702	542.951721
0.000000	0.199939	542.736511
0.000000	0.200176	543.563782
0.000000	0.200413	544.120972
0.000000	0.200650	543.620911
0.000000	0.200887	544.083008
0.000000	0.201125	544.902039
0.000000	0.201362	544.794495
0.000000	0.201599	543.926025
0.000000	0.201836	542.905762
0.000000	0.202073	542.892212
0.000000	0.202311	542.866516
0.000000	0.202548	542.480347
0.000000	0.202785	542.003784
0.000000	0.203022	541.976746
0.000000	0.203259	542.575317
0.000000	0.203496	543.450928
0.000000	0.203734	543.356995
0.000000	0.203971	543.464050
0.000000	0.204208	544.392334
0.000000	0.204445	545.399475
0.000000	0.204682	545.078186
0.000000	0.204919	545.067322
0.000000	0.205157	545.758545
0.000000	0.205394	545.942444
0.000000	0.205631	545.224487
0.000000	0.205868	545.078064
0.000000	0.206105	545.693176
0.000000	0.206343	546.361572
0.000000	0.206580	546.079285
0.000000	0.206817	545.913879
0.000000	0.207054	546.266113
0.000000	0.207291	546.795410
0.000000	0.207528	547.004578
0.000000	0.207766	546.752563
0.000000	0.208003	547.138123
0.000000	0.208240	547.945618
0.000000	0.208477	547.816101
0.000000	0.208714	547.921265
0.000000	0.208951	548.519714
0.000000	0.209189	548.636841
0.000000	0.209426	548.125244
0.000000	0.209663	548.706909
0.000000	0.209900	549.107300
0.000000	0.210137	549.084351
0.000000	0.210374	548.778625
0.000000	0.210612	549.567932
0.000000	0.210849	550.631409
0.000000	0.211086	551.657654
0.000000	0.211323	552.299988
0.000000	0.211560	552.333557
0.000000	0.211798	551.082092
0.000000	0.212035	551.093628
0.000000	0.212272	551.361145
0.000000	0.212509	549.959595
0.000000	0.212746	549.231750
0.000000	0.212983	549.687927
0.000000	0.213221	549.957825
0.000000	0.213458	550.530090
0.000000	0.213695	551.405945
0.000000	0.213932	551.946228
0.000000	0.214169	552.459961
0.000000	0.214406	553.033569
0.000000	0.214644	553.516174
0.000000	0.214881	554.007874
0.000000	0.215118	554.388428
0.000000	0.215355	553.458496
0.000000	0.215592	554.421631
0.000000	0.215830	555.445862
0.000000	0.216067	556.391479
0.000000	0.216304	557.231689
0.000000	0.216541	557.943481
0.000000	0.216778	558.632751
0.000000	0.217015	559.414368
0.000000	0.217253	560.405701
0.000000	0.217490	561.111084
0.000000	0.217727	561.756470
0.000000	0.217964	562.347290
0.000000	0.218201	563.137512
0.000000	0.218438	564.017395
0.000000	0.218676	564.740234
0.000000	0.218913	565.662537
0.000000	0.219150	566.301025
0.000000	0.219387	567.139343
0.000000	0.219624	567.711914
0.000000	0.219862	568.641052
0.000000	0.220099	569.470398
0.000000	0.220336	570.567688
0.000000	0.220573	571.566772
0.000000	0.220810	572.925720
0.000000	0.221047	574.003784
0.000000	0.221285	574.743164
0.000000	0.221522	575.229797
0.000000	0.221759	575.697266
0.000000	0.221996	576.273315
0.000000	0.222233	576.715515
0.000000	0.222470	577.007141
0.000000	0.222708	577.613831
0.000000	0.222945	577.779663
0.000000	0.223182	577.818787
0.000000	0.223419	577.713318
0.000000	0.223656	577.223389
0.000000	0.223893	576.380493
0.000000	0.224131	575.865601
0.000000	0.224368	576.021118
0.000000	0.224605	576.430176
0.000000	0.224842	576.864563
0.000000	0.225079	577.434753
0.000000	0.225317	577.754456
0.000000	0.225554	578.520325
0.000000	0.225791	578.861938
0.000000	0.226028	579.103271
0.000000	0.226265	579.239868
0.000000	0.226502	579.645874
0.000000	0.226740	579.975281
0.000000	0.226977	580.229614
0.000000	0.227214	580.656006
0.000000	0.227451	581.254822
0.000000	0.227688	581.762024
0.000000	0.227925	581.773743
0.000000	0.228163	582.227783
0.000000	0.228400	582.265442
0.000000	0.228637	582.096863
0.000000	0.228874	582.086853
0.000000	0.229111	581.642883
0.000000	0.229349	581.503662
0.000000	0.229586	581.093445
0.000000	0.229823	581.516357
0.000000	0.230060	581.576050
0.000000	0.230297	581.121887
0.000000	0.230534	580.892578
0.000000	0.230772	580.819214
0.000000	0.231009	580.703674
0.000000	0.231246	581.191956
0.000000	0.231483	581.465454
0.000000	0.231720	581.752686
0.000000	0.231957	583.382202
0.000000	0.232195	583.655884
0.000000	0.232432	583.935364
0.000000	0.232669	583.977112
0.000000	0.232906	583.906494
0.000000	0.233143	584.102478
0.000000	0.233380	585.546143
0.000000	0.233618	585.898254
0.000000	0.233855	585.660095
0.000000	0.234092	584.924011
0.000000	0.234329	584.676392
0.000000	0.234566	584.835815
0.000000	0.234804	584.675720
0.000000	0.235041	584.299561
0.000000	0.235278	583.721436
0.000000	0.235515	583.104370
0.000000	0.235752	583.000427
0.000000	0.235989	582.993286
0.000000	0.236227	583.117798
0.000000	0.236464	583.516907
0.000000	0.236701	584.434692
0.000000	0.236938	584.867065
0.000000	0.237175	585.232239
0.000000	0.237412	585.737244
0.000000	0.237650	585.868225
0.000000	0.237887	585.845032
0.000000	0.238124	585.927307
0.000000	0.238361	585.910889
0.000000	0.238598	586.201965
0.000000	0.238836	586.848022
0.000000	0.239073	587.015320
0.000000	0.239310	587.416687
0.000000	0.239547	589.265747
0.000000	0.239784	589.849243
0.000000	0.240021	589.775208
0.000000	0.240259	589.632019
0.000000	0.240496	589.701660
0.000000	0.240733	589.792603
0.000000	0.240970	589.944946
0.000000	0.241207	591.046326
0.000000	0.241444	591.538879
0.000000	0.241682	591.996033
0.000000	0.241919	592.792786
0.000000	0.242156	592.968445
0.000000	0.242393	593.485657
0.000000	0.242630	594.116638
0.000000	0.242868	595.929993
0.000000	0.243105	596.559937
0.000000	0.243342	596.607971
0.000000	0.243579	596.521301
0.000000	0.243816	596.065857
0.000000	0.244053	595.633057
0.000000	0.244291	596.248108
0.000000	0.244528	596.251892
0.000000	0.244765	596.110352
0.000000	0.245002	595.968994
0.000000	0.245239	595.861511
0.000000	0.245476	596.304077
0.000000	0.245714	596.340088
0.000000	0.245951	597.281860
0.000000	0.246188	597.173157
0.000000	0.246425	597.166565
0.000000	0.246662	597.638000
0.000000	0.246900	597.627563
0.000000	0.247137	597.501221
0.000000	0.247374	597.186951
0.000000	0.247611	598.089233
0.000000	0.247848	598.451782
0.000000	0.248085	598.617554
0.000000	0.248323	600.895508
0.000000	0.248560	601.862976
0.000000	0.248797	601.976257
0.000000	0.249034	602.033081
0.000000	0.249271	601.800537
0.000000	0.249508	602.880249
0.000000	0.249746	602.996155
0.000000	0.249983	602.836548
0.000000	0.250220	603.282288
0.000000	0.250457	603.284790
0.000000	0.250694	603.826050
0.000000	0.250931	604.087646
0.000000	0.251169	604.673950
0.000000	0.251406	605.231628
0.000000	0.251643	605.994812
0.000000	0.251880	606.229126
0.000000	0.252117	606.653870
0.000000	0.252355	607.172791
0.000000	0.252592	608.039734
0.000000	0.252829	608.889282
0.000000	0.253066	609.574036
0.000000	0.253303	609.948303
0.000000	0.253540	610.607422
0.000000	0.253778	611.311340
0.000000	0.254015	611.675110
0.000000	0.254252	612.039063
0.000000	0.254489	612.764526
0.000000	0.254726	613.238342
0.000000	0.254963	613.071594
0.000000	0.255201	612.992493
0.000000	0.255438	613.156616
0.000000	0.255675	613.820862
0.000000	0.255912	614.235901
0.000000	0.256149	614.344666
0.000000	0.256387	614.236572
0.000000	0.256624	613.797180
0.000000	0.256861	613.316772
0.000000	0.257098	613.127441
0.000000	0.257335	613.204590
0.000000	0.257572	613.737671
0.000000	0.257810	615.361206
0.000000	0.258047	616.580444
0.000000	0.258284	617.030029
0.000000	0.258521	617.708008
0.000000	0.258758	618.085876
0.000000	0.258995	617.755005
0.000000	0.259233	617.438599
0.000000	0.259470	617.183472
0.000000	0.259707	617.641724
0.000000	0.259944	617.991516
0.000000	0.260181	618.212341
0.000000	0.260418	618.048401
0.000000	0.260656	617.500549
0.000000	0.260893	617.812927
0.000000	0.261130	618.299561
0.000000	0.261367	618.452454
0.000000	0.261604	618.353333
0.000000	0.261842	618.335510
0.000000	0.262079	618.237427
0.000000	0.262316	618.467529
0.000000	0.262553	617.814880
0.000000	0.262790	616.586548
0.000000	0.263027	614.854004
0.000000	0.263265	612.304504
0.000000	0.263502	608.479797
0.000000	0.263739	604.390930
0.000000	0.263976	598.792847
0.000000	0.264213	591.928406
0.000000	0.264450	583.817383
0.000000	0.264688	575.352417
0.000000	0.264925	565.976868
0.000000	0.265162	558.831909
0.000000	0.265399	553.925476
0.000000	0.265636	549.106628
0.000000	0.265874	544.432312
0.000000	0.266111	539.484802
0.000000	0.266348	534.307617
0.000000	0.266585	528.055420
0.000000	0.266822	520.182434
0.000000	0.267059	510.016907
0.000000	0.267297	496.850128
0.000000	0.267534	479.478302
0.000000	0.267771	457.847137
0.000000	0.268008	431.907898
0.000000	0.268245	402.642365
0.000000	0.268482	374.085602
0.000000	0.268720	357.998901
0.000000	0.268957	343.749390
0.000000	0.269194	331.492493
0.000000	0.269431	320.117004
0.000000	0.269668	310.069763
0.000000	0.269906	301.513885
0.000000	0.270143	294.326141
0.000000	0.270380	288.105194
0.000000	0.270617	282.920837
0.000000	0.270854	278.366516
0.000000	0.271091	274.766968
0.000000	0.271329	271.732666
0.000000	0.271566	269.345703
0.000000	0.271803	267.201263
0.000000	0.272040	265.855957
0.000000	0.272277	264.901367
0.000000	0.272514	264.025116
0.000000	0.272752	262.190002
0.000000	0.272989	261.552185
0.000000	0.273226	260.942963
0.000000	0.273463	260.593842
0.000000	0.273700	260.263885
0.000000	0.273937	260.074402
0.000000	0.274175	260.155334
0.000000	0.274412	260.266418
0.000000	0.274649	260.514191
0.000000	0.274886	260.875885
0.000000	0.275123	261.433716
0.000000	0.275361	261.648376
0.000000	0.275598	261.822845
0.000000	0.275835	261.805786
0.000000	0.276072	261.098694
0.000000	0.276309	260.815125
0.000000	0.276546	260.782166
0.000000	0.276784	260.920563
0.000000	0.277021	261.130066
0.000000	0.277258	261.414490
0.000000	0.277495	261.766449
0.000000	0.277732	262.047852
0.000000	0.277969	262.238007
0.000000	0.278207	262.446930
0.000000	0.278444	262.553986
0.000000	0.278681	262.688568
0.000000	0.278918	262.871094
0.000000	0.279155	263.243591
0.000000	0.279393	263.576355
0.000000	0.279630	264.107208
0.000000	0.279867	264.579773
0.000000	0.280104	265.325317
0.000000	0.280341	265.335266
0.000000	0.280578	265.535248
0.000000	0.280816	265.444458
0.000000	0.281053	265.552643
0.000000	0.281290	265.403778
0.000000	0.281527	265.511261
0.000000	0.281764	265.556519
0.000000	0.282001	266.054901
0.000000	0.282239	266.422119
0.000000	0.282476	267.008514
0.000000	0.282713	267.675232
0.000000	0.282950	268.260590
0.000000	0.283187	268.229431
0.000000	0.283424	268.515869
0.000000	0.283662	268.636536
0.000000	0.283899	268.580231
0.000000	0.284136	268.597900
0.000000	0.284373	268.226868
0.000000	0.284610	268.340820
0.000000	0.284848	268.737854
0.000000	0.285085	268.811157
0.000000	0.285322	269.148621
0.000000	0.285559	269.138580
0.000000	0.285796	269.369690
0.000000	0.286033	269.358673
0.000000	0.286271	269.339325
0.000000	0.286508	269.319519
0.000000	0.286745	269.672974
0.000000	0.286982	269.554626
0.000000	0.287219	269.679901
0.000000	0.287456	269.944641
0.000000	0.287694	269.744110
0.000000	0.287931	269.931183
0.000000	0.288168	270.174927
0.000000	0.288405	270.608795
0.000000	0.288642	270.634369
0.000000	0.288880	270.980804
0.000000	0.289117	271.424194
0.000000	0.289354	272.197021
0.000000	0.289591	272.907715
0.000000	0.289828	273.018677
0.000000	0.290065	273.340302
0.000000	0.290303	273.144684
0.000000	0.290540	273.400848
0.000000	0.290777	273.531464
0.000000	0.291014	273.662170
0.000000	0.291251	273.684998
0.000000	0.291488	273.980164
0.000000	0.291726	274.326782
0.000000	0.291963	274.489166
0.000000	0.292200	274.965820
0.000000	0.292437	275.056091
0.000000	0.292674	275.749054
0.000000	0.292911	276.353241
0.000000	0.293149	277.105103
0.000000	0.293386	277.991455
0.000000	0.293623	278.730011
0.000000	0.293860	279.746643
0.000000	0.294097	280.617004
0.000000	0.294335	280.293640
0.000000	0.294572	279.945740
0.000000	0.294809	279.981628
0.000000	0.295046	279.844360
0.000000	0.295283	279.809753
0.000000	0.295520	280.045868
0.000000	0.295758	280.225586
0.000000	0.295995	280.487701
0.000000	0.296232	280.845642
0.000000	0.296469	281.296234
0.000000	0.296706	281.939087
0.000000	0.296943	282.735443
0.000000	0.297181	282.534943
0.000000	0.297418	282.620667
0.000000	0.297655	282.648193
0.000000	0.297892	282.394409
0.000000	0.298129	282.400330
0.000000	0.298367	282.538361
0.000000	0.298604	283.097656
0.000000	0.298841	284.344055
0.000000	0.299078	286.552887
0.000000	0.299315	290.415924
0.000000	0.299552	296.098236
0.000000	0.299790	305.403992
0.000000	0.300027	318.686798
0.000000	0.300264	337.199280
0.000000	0.300501	361.719147
0.000000	0.300738	392.688507
0.000000	0.300975	429.570709
0.000000	0.301213	462.510773
0.000000	0.301450	493.495117
0.000000	0.301687	522.330139
0.000000	0.301924	546.584229
0.000000	0.302161	565.586060
0.000000	0.302399	576.992249
0.000000	0.302636	589.016174
0.000000	0.302873	598.233948
0.000000	0.303110	607.496094
0.000000	0.303347	616.238159
0.000000	0.303584	623.912048
0.000000	0.303822	630.745483
0.000000	0.304059	636.806091
0.000000	0.304296	642.483765
0.000000	0.304533	647.033569
0.000000	0.304770	650.987427
0.000000	0.305007	653.625916
0.000000	0.305245	654.731689
0.000000	0.305482	655.932495
0.000000	0.305719	656.791870
0.000000	0.305956	654.490295
0.000000	0.306193	648.090332
0.000000	0.306430	637.742310
0.000000	0.306668	622.524231
0.000000	0.306905	604.488281
0.000000	0.307142	591.851501
0.000000	0.307379	581.360413
0.000000	0.307616	571.463318
0.000000	0.307854	563.724915
0.000000	0.308091	558.163147
0.000000	0.308328	553.391968
0.000000	0.308565	549.688049
0.000000	0.308802	546.549744
0.000000	0.309039	543.673645
0.000000	0.309277	541.608704
0.000000	0.309514	539.947998
0.000000	0.309751	538.622803
0.000000	0.309988	537.421570
0.000000	0.310225	536.692932
0.000000	0.310462	535.732239
0.000000	0.310700	534.171692
0.000000	0.310937	531.492371
0.000000	0.311174	526.892517
0.000000	0.311411	519.807983
0.000000	0.311648	509.524658
0.000000	0.311886	495.070282
0.000000	0.312123	475.877502
0.000000	0.312360	452.815094
0.000000	0.312597	426.813019
0.000000	0.312834	399.983917
0.000000	0.313071	383.117584
0.000000	0.313309	369.949982
0.000000	0.313546	360.525391
0.000000	0.313783	349.584747
0.000000	0.314020	338.923248
0.000000	0.314257	330.711487
0.000000	0.314494	324.100677
0.000000	0.314732	318.502014
0.000000	0.314969	313.894135
0.000000	0.315206	309.883728
0.000000	0.315443	307.402954
0.000000	0.315680	305.193634
0.000000	0.315917	303.398682
0.000000	0.316155	301.697845
0.000000	0.316392	300.395325
0.000000	0.316629	299.343231
0.000000	0.316866	298.649597
0.000000	0.317103	297.830780
0.000000	0.317341	297.622742
0.000000	0.317578	297.807617
0.000000	0.317815	298.250793
0.000000	0.318052	298.788208
0.000000	0.318289	299.478455
0.000000	0.318526	299.886719
0.000000	0.318764	299.940826
0.000000	0.319001	299.965790
0.000000	0.319238	300.081390
0.000000	0.319475	299.814667
0.000000	0.319712	299.794342
0.000000	0.319950	300.069336
0.000000	0.320187	300.302826
0.000000	0.320424	300.861542
0.000000	0.320661	301.374847
0.000000	0.320898	301.687805
0.000000	0.321135	302.012360
0.000000	0.321373	302.089111
0.000000	0.321610	302.394257
0.000000	0.321847	302.330505
0.000000	0.322084	302.265656
0.000000	0.322321	302.593445
0.000000	0.322558	302.973145
0.000000	0.322796	303.277618
0.000000	0.323033	303.617493
0.000000	0.323270	303.742035
0.000000	0.323507	304.007782
0.000000	0.323744	304.299011
0.000000	0.323981	304.491974
0.000000	0.324219	304.707184
0.000000	0.324456	304.951660
0.000000	0.324693	305.231232
0.000000	0.324930	305.427124
0.000000	0.325167	305.781403
0.000000	0.325405	306.173248
0.000000	0.325642	306.468689
0.000000	0.325879	306.774506
0.000000	0.326116	306.716827
0.000000	0.326353	306.895813
0.000000	0.326590	307.324310
0.000000	0.326828	307.509796
0.000000	0.327065	307.308716
0.000000	0.327302	307.446808
0.000000	0.327539	307.576904
0.000000	0.327776	307.693054
0.000000	0.328013	307.668915
0.000000	0.328251	307.503937
0.000000	0.328488	307.575897
0.000000	0.328725	307.665405
0.000000	0.328962	307.662018
0.000000	0.329199	307.699890
0.000000	0.329437	307.919678
0.000000	0.329674	308.457764
0.000000	0.329911	308.706665
0.000000	0.330148	308.892334
0.000000	0.330385	309.261627
0.000000	0.330622	309.699768
0.000000	0.330860	310.079071
0.000000	0.331097	310.510651
0.000000	0.331334	310.987946
0.000000	0.331571	311.257355
0.000000	0.331808	311.549591
0.000000	0.332045	311.863312
0.000000	0.332283	312.191193
0.000000	0.332520	312.642151
0.000000	0.332757	312.835388
0.000000	0.332994	312.872925
0.000000	0.333231	312.881287
0.000000	0.333468	312.884308
0.000000	0.333706	312.916229
0.000000	0.333943	313.261871
0.000000	0.334180	313.721069
0.000000	0.334417	314.075348
0.000000	0.334654	314.829742
0.000000	0.334892	315.640289
0.000000	0.335129	316.618256
0.000000	0.335366	317.500244
0.000000	0.335603	318.372223
0.000000	0.335840	319.200195
0.000000	0.336077	319.947235
0.000000	0.336315	320.577179
0.000000	0.336552	320.937042
0.000000	0.336789	321.247528
0.000000	0.337026	321.503906
0.000000	0.337263	321.825653
0.000000	0.337500	321.725891
0.000000	0.337738	321.686371
0.000000	0.337975	321.847260
0.000000	0.338212	321.973541
0.000000	0.338449	321.936371
0.000000	0.338686	321.733124
0.000000	0.338924	321.743408
0.000000	0.339161	321.513153
0.000000	0.339398	321.558197
0.000000	0.339635	321.686920
0.000000	0.339872	321.936340
0.000000	0.340109	322.335724
0.000000	0.340347	323.141907
0.000000	0.340584	324.103027
0.000000	0.340821	324.809174
0.000000	0.341058	325.324463
0.000000	0.341295	325.731262
0.000000	0.341532	326.250427
0.000000	0.341770	326.140747
0.000000	0.342007	326.485840
0.000000	0.342244	326.828339
0.000000	0.342481	326.921692
0.000000	0.342718	327.124603
0.000000	0.342955	327.317169
0.000000	0.343193	327.606140
0.000000	0.343430	327.602966
0.000000	0.343667	327.517029
0.000000	0.343904	327.332703
0.000000	0.344141	327.043762
0.000000	0.344379	326.658813
0.000000	0.344616	326.081604
0.000000	0.344853	325.595947
0.000000	0.345090	325.500824
0.000000	0.345327	325.720245
0.000000	0.345564	325.903778
0.000000	0.345802	325.921387
0.000000	0.346039	326.253937
0.000000	0.346276	326.419800
0.000000	0.346513	326.772919
0.000000	0.346750	326.953918
0.000000	0.346987	327.209930
0.000000	0.347225	327.690613
0.000000	0.347462	328.313965
0.000000	0.347699	328.882996
0.000000	0.347936	329.701996
0.000000	0.348173	330.851166
0.000000	0.348411	332.393127
0.000000	0.348648	334.223785
0.000000	0.348885	336.656342
0.000000	0.349122	338.714142
0.000000	0.349359	341.166443
0.000000	0.349596	343.331116
0.000000	0.349834	343.424011
0.000000	0.350071	338.748260
0.000000	0.350308	337.730957
0.000000	0.350545	338.847961
0.000000	0.350782	339.910522
0.000000	0.351019	340.511505
0.000000	0.351257	335.268677
0.000000	0.351494	332.998047
0.000000	0.351731	331.952454
0.000000	0.351968	330.671265
0.000000	0.352205	329.443268
0.000000	0.352443	328.212463
0.000000	0.352680	327.165161
0.000000	0.352917	326.972321
0.000000	0.353154	326.580322
0.000000	0.353391	326.577850
0.000000	0.353628	326.586517
0.000000	0.353866	326.806702
0.000000	0.354103	326.706390
0.000000	0.354340	326.473145
0.000000	0.354577	326.198029
0.000000	0.354814	325.984436
0.000000	0.355051	325.699371
0.000000	0.355289	325.212830
0.000000	0.355526	324.896790
0.000000	0.355763	324.295288
0.000000	0.356000	323.804077
0.000000	0.356237	323.601257
0.000000	0.356474	323.858612
0.000000	0.356712	323.996887
0.000000	0.356949	324.258331
0.000000	0.357186	324.648956
0.000000	0.357423	325.165161
0.000000	0.357660	325.671326
0.000000	0.357898	326.022552
0.000000	0.358135	326.559998
0.000000	0.358372	327.145142
0.000000	0.358609	327.503937
0.000000	0.358846	327.726074
0.000000	0.359083	327.797974
0.000000	0.359321	327.961975
0.000000	0.359558	328.229431
0.000000	0.359795	328.242065
0.000000	0.360032	328.123016
0.000000	0.360269	328.374542
0.000000	0.360506	328.525085
0.000000	0.360744	329.045135
0.000000	0.360981	328.946198
0.000000	0.361218	329.045349
0.000000	0.361455	328.746002
0.000000	0.361692	328.665405
0.000000	0.361930	328.602814
0.000000	0.362167	328.957123
0.000000	0.362404	328.789124
0.000000	0.362641	329.445831
0.000000	0.362878	329.744904
0.000000	0.363115	330.390228
0.000000	0.363353	331.004486
0.000000	0.363590	331.667938
0.000000	0.363827	331.729980
0.000000	0.364064	332.000427
0.000000	0.364301	332.113312
0.000000	0.364538	332.301086
0.000000	0.364776	332.201630
0.000000	0.365013	332.060760
0.000000	0.365250	332.144470
0.000000	0.365487	332.231873
0.000000	0.365724	332.449493
0.000000	0.365961	332.311737
0.000000	0.366199	332.541077
0.000000	0.366436	332.541779
0.000000	0.366673	332.790161
0.000000	0.366910	332.561768
0.000000	0.367147	332.825317
0.000000	0.367385	332.879242
0.000000	0.367622	332.968445
0.000000	0.367859	333.112396
0.000000	0.368096	333.330658
0.000000	0.368333	334.005310
0.000000	0.368570	334.295624
0.000000	0.368808	334.551178
0.000000	0.369045	335.271454
0.000000	0.369282	335.986176
0.000000	0.369519	336.445374
0.000000	0.369756	337.143372
0.000000	0.369993	337.752777
0.000000	0.370231	338.674438
0.000000	0.370468	339.713989
0.000000	0.370705	341.022095
0.000000	0.370942	342.611847
0.000000	0.371179	344.098999
0.000000	0.371417	346.162476
0.000000	0.371654	348.015930
0.000000	0.371891	348.957489
0.000000	0.372128	349.404907
0.000000	0.372365	350.329773
0.000000	0.372602	351.271545
0.000000	0.372840	352.218048
0.000000	0.373077	353.150269
0.000000	0.373314	353.560364
0.000000	0.373551	353.798004
0.000000	0.373788	354.130127
0.000000	0.374025	354.471527
0.000000	0.374263	355.095276
0.000000	0.374500	355.417725
0.000000	0.374737	356.172180
0.000000	0.374974	356.887360
0.000000	0.375211	357.301758
0.000000	0.375449	357.761505
0.000000	0.375686	358.505859
0.000000	0.375923	359.035706
0.000000	0.376160	359.319885
0.000000	0.376397	359.587555
0.000000	0.376634	359.843781
0.000000	0.376872	360.097687
0.000000	0.377109	360.361115
0.000000	0.377346	360.524872
0.000000	0.377583	360.841888
0.000000	0.377820	361.200165
0.000000	0.378057	361.714081
0.000000	0.378295	362.003326
0.000000	0.378532	362.166229
0.000000	0.378769	362.447449
0.000000	0.379006	362.510468
0.000000	0.379243	362.529663
0.000000	0.379481	363.102600
0.000000	0.379718	364.028381
0.000000	0.379955	365.247925
0.000000	0.380192	367.459656
0.000000	0.380429	370.758911
0.000000	0.380666	374.916565
0.000000	0.380904	380.175812
0.000000	0.381141	386.243256
0.000000	0.381378	392.850739
0.000000	0.381615	397.099213
0.000000	0.381852	398.878113
0.000000	0.382089	398.803192
0.000000	0.382327	395.486206
0.000000	0.382564	389.328949
0.000000	0.382801	380.570313
0.000000	0.383038	373.380920
0.000000	0.383275	368.242310
0.000000	0.383512	364.549500
0.000000	0.383750	360.561249
0.000000	0.383987	357.943298
0.000000	0.384224	356.277008
0.000000	0.384461	355.024261
0.000000	0.384698	354.421112
0.000000	0.384936	353.942657
0.000000	0.385173	353.518341
0.000000	0.385410	353.331299
0.000000	0.385647	353.095490
0.000000	0.385884	353.017181
0.000000	0.386121	353.078613
0.000000	0.386359	353.139587
0.000000	0.386596	353.298492
0.000000	0.386833	353.897339
0.000000	0.387070	354.174988
0.000000	0.387307	353.954407
0.000000	0.387544	353.817261
0.000000	0.387782	353.894928
0.000000	0.388019	353.949768
0.000000	0.388256	353.733002
0.000000	0.388493	353.732513
0.000000	0.388730	353.604462
0.000000	0.388968	353.479645
0.000000	0.389205	353.497009
0.000000	0.389442	353.792633
0.000000	0.389679	353.759430
0.000000	0.389916	353.867432
0.000000	0.390153	354.000610
0.000000	0.390391	354.279846
0.000000	0.390628	354.099823
0.000000	0.390865	354.315277
0.000000	0.391102	354.476318
0.000000	0.391339	354.716919
0.000000	0.391576	355.171631
0.000000	0.391814	355.718781
0.000000	0.392051	356.214661
0.000000	0.392288	356.869263
0.000000	0.392525	356.919952
0.000000	0.392762	357.180450
0.000000	0.393000	357.046234
0.000000	0.393237	357.363464
0.000000	0.393474	357.299652
0.000000	0.393711	357.454315
0.000000	0.393948	357.354248
0.000000	0.394185	357.605255
0.000000	0.394423	357.607788
0.000000	0.394660	357.589386
0.000000	0.394897	357.428375
0.000000	0.395134	357.736664
0.000000	0.395371	357.678009
0.000000	0.395608	357.368256
0.000000	0.395846	357.199646
0.000000	0.396083	357.461700
0.000000	0.396320	357.822205
0.000000	0.396557	358.402252
0.000000	0.396794	358.580505
0.000000	0.397031	359.057465
0.000000	0.397269	359.338531
0.000000	0.397506	359.760529
0.000000	0.397743	359.944366
0.000000	0.397980	360.359436
0.000000	0.398217	360.035645
0.000000	0.398455	360.062897
0.000000	0.398692	360.358856
0.000000	0.398929	360.808716
0.000000	0.399166	361.149811
0.000000	0.399403	361.227875
0.000000	0.399640	361.142029
0.000000	0.399878	361.136566
0.000000	0.400115	360.986237
0.000000	0.400352	360.831787
0.000000	0.400589	360.948303
0.000000	0.400826	361.244080
0.000000	0.401063	361.605682
0.000000	0.401301	361.660492
0.000000	0.401538	362.002258
0.000000	0.401775	362.265656
0.000000	0.402012	362.671997
0.000000	0.402249	362.839844
0.000000	0.402487	362.993622
0.000000	0.402724	362.773590
0.000000	0.402961	362.925537
0.000000	0.403198	363.004364
0.000000	0.403435	363.390381
0.000000	0.403672	363.853180
0.000000	0.403910	364.378418
0.000000	0.404147	364.576752
0.000000	0.404384	365.028534
0.000000	0.404621	364.997040
0.000000	0.404858	365.194153
0.000000	0.405095	365.270691
0.000000	0.405333	365.717529
0.000000	0.405570	365.453094
0.000000	0.405807	365.933258
0.000000	0.406044	366.103180
0.000000	0.406281	366.319885
0.000000	0.406518	366.592743
0.000000	0.406756	367.044617
0.000000	0.406993	367.423431
0.000000	0.407230	368.071991
0.000000	0.407467	368.000183
0.000000	0.407704	368.277252
0.000000	0.407942	367.954193
0.000000	0.408179	368.495087
0.000000	0.408416	368.840210
0.000000	0.408653	369.206360
0.000000	0.408890	369.333221
0.000000	0.409127	369.445618
0.000000	0.409365	369.542053
0.000000	0.409602	369.746796
0.000000	0.409839	369.581451
0.000000	0.410076	369.663483
0.000000	0.410313	369.787292
0.000000	0.410550	370.221771
0.000000	0.410788	370.383575
0.000000	0.411025	370.768555
0.000000	0.411262	371.406128
0.000000	0.411499	371.947876
0.000000	0.411736	372.887024
0.000000	0.411974	373.878479
0.000000	0.412211	374.195953
0.000000	0.412448	375.311401
0.000000	0.412685	376.548096
0.000000	0.412922	378.142853
0.000000	0.413159	379.582367
0.000000	0.413397	380.805359
0.000000	0.413634	382.115662
0.000000	0.413871	383.214081
0.000000	0.414108	384.158356
0.000000	0.414345	384.415100
0.000000	0.414582	384.809296
0.000000	0.414820	384.756165
0.000000	0.415057	385.125641
0.000000	0.415294	385.474182
0.000000	0.415531	385.689178
0.000000	0.415768	386.017517
0.000000	0.416005	386.219879
0.000000	0.416243	386.408386
0.000000	0.416480	386.699829
0.000000	0.416717	386.725006
0.000000	0.416954	386.600342
0.000000	0.417191	386.710999
0.000000	0.417429	386.849091
0.000000	0.417666	386.795807
0.000000	0.417903	387.062469
0.000000	0.418140	387.680817
0.000000	0.418377	388.287872
0.000000	0.418614	388.735504
0.000000	0.418852	389.240417
0.000000	0.419089	389.667328
0.000000	0.419326	390.006226
0.000000	0.419563	390.261841
0.000000	0.419800	390.574921
0.000000	0.420037	390.973602
0.000000	0.420275	391.603485
0.000000	0.420512	392.480469
0.000000	0.420749	393.486816
0.000000	0.420986	394.136719
0.000000	0.421223	394.691528
0.000000	0.421461	395.463196
0.000000	0.421698	396.546265
0.000000	0.421935	398.271301
0.000000	0.422172	400.574554
0.000000	0.422409	403.087616
0.000000	0.422646	405.990295
0.000000	0.422884	408.210175
0.000000	0.423121	409.853241
0.000000	0.423358	412.035919
0.000000	0.423595	413.470703
0.000000	0.423832	414.664978
0.000000	0.424069	414.725250
0.000000	0.424307	415.221680
0.000000	0.424544	415.488983
0.000000	0.424781	416.048462
0.000000	0.425018	416.577240
0.000000	0.425255	416.847900
0.000000	0.425492	417.238037
0.000000	0.425730	417.648346
0.000000	0.425967	418.087189
0.000000	0.426204	418.434174
0.000000	0.426441	418.805939
0.000000	0.426678	419.198730
0.000000	0.426916	419.602875
0.000000	0.427153	419.761169
0.000000	0.427390	420.024292
0.000000	0.427627	420.272400
0.000000	0.427864	420.137054
0.000000	0.428101	420.350586
0.000000	0.428339	420.576202
0.000000	0.428576	420.699738
0.000000	0.428813	420.609192
0.000000	0.429050	421.053253
0.000000	0.429287	421.453308
0.000000	0.429524	421.803345
0.000000	0.429762	422.221405
0.000000	0.429999	422.460236
0.000000	0.430236	422.870697
0.000000	0.430473	423.317963
0.000000	0.430710	423.889984
0.000000	0.430948	424.425140
0.000000	0.431185	423.907532
0.000000	0.431422	423.774719
0.000000	0.431659	423.476166
0.000000	0.431896	423.417603
0.000000	0.432133	423.529053
0.000000	0.432371	423.961090
0.000000	0.432608	424.110657
0.000000	0.432845	424.803284
0.000000	0.433082	425.168304
0.000000	0.433319	425.271179
0.000000	0.433556	425.082397
0.000000	0.433794	424.963379
0.000000	0.434031	425.059235
0.000000	0.434268	425.030670
0.000000	0.434505	424.896362
0.000000	0.434742	425.051239
0.000000	0.434979	425.283661
0.000000	0.435217	425.596008
0.000000	0.435454	426.216522
0.000000	0.435691	426.625702
0.000000	0.435928	426.888184
0.000000	0.436165	426.720398
0.000000	0.436403	426.343018
0.000000	0.436640	426.133942
0.000000	0.436877	426.122925
0.000000	0.437114	426.085480
0.000000	0.437351	425.785065
0.000000	0.437588	425.717865
0.000000	0.437826	425.664337
0.000000	0.438063	425.874023
0.000000	0.438300	425.863647
0.000000	0.438537	425.622070
0.000000	0.438774	425.765991
0.000000	0.439011	426.079102
0.000000	0.439249	425.961609
0.000000	0.439486	426.153656
0.000000	0.439723	426.459381
0.000000	0.439960	427.034729
0.000000	0.440197	427.543610
0.000000	0.440435	428.359985
0.000000	0.440672	429.243225
0.000000	0.440909	430.526886
0.000000	0.441146	431.430206
0.000000	0.441383	432.478973
0.000000	0.441620	432.641083
0.000000	0.441858	432.708405
0.000000	0.442095	432.805481
0.000000	0.442332	432.819916
0.000000	0.442569	433.122803
0.000000	0.442806	433.114319
0.000000	0.443043	432.908295
0.000000	0.443281	432.642883
0.000000	0.443518	432.472076
0.000000	0.443755	432.554352
0.000000	0.443992	432.675720
0.000000	0.444229	432.727112
0.000000	0.444467	432.961975
0.000000	0.444704	433.150146
0.000000	0.444941	433.412354
0.000000	0.445178	433.991699
0.000000	0.445415	434.271667
0.000000	0.445652	434.590424
0.000000	0.445890	434.821594
0.000000	0.446127	435.082550
0.000000	0.446364	435.499054
0.000000	0.446601	435.709320
0.000000	0.446838	435.951965
0.000000	0.447075	436.357422
0.000000	0.447313	436.686523
0.000000	0.447550	437.174347
0.000000	0.447787	437.328308
0.000000	0.448024	437.740021
0.000000	0.448261	437.924316
0.000000	0.448498	438.228577
0.000000	0.448736	438.403870
0.000000	0.448973	438.557739
0.000000	0.449210	438.807251
0.000000	0.449447	438.664612
0.000000	0.449684	438.492462
0.000000	0.449922	438.558960
0.000000	0.450159	438.888397
0.000000	0.450396	438.999756
0.000000	0.450633	439.004120
0.000000	0.450870	439.150391
0.000000	0.451107	439.329681
0.000000	0.451345	439.424072
0.000000	0.451582	439.678680
0.000000	0.451819	439.977539
0.000000	0.452056	440.192841
0.000000	0.452293	440.437134
0.000000	0.452531	440.585144
0.000000	0.452768	440.998413
0.000000	0.453005	441.073181
0.000000	0.453242	441.167969
0.000000	0.453479	441.547638
0.000000	0.453716	441.870667
0.000000	0.453954	442.024078
0.000000	0.454191	442.509033
0.000000	0.454428	443.103333
0.000000	0.454665	443.799866
0.000000	0.454902	444.455841
0.000000	0.455139	444.795135
0.000000	0.455377	445.394562
0.000000	0.455614	445.877014
0.000000	0.455851	445.973572
0.000000	0.456088	446.038910
0.000000	0.456325	446.337219
0.000000	0.456562	446.405701
0.000000	0.456800	446.740448
0.000000	0.457037	446.995850
0.000000	0.457274	447.411499
0.000000	0.457511	447.860504
0.000000	0.457748	448.079407
0.000000	0.457986	448.167572
0.000000	0.458223	448.362762
0.000000	0.458460	448.548035
0.000000	0.458697	448.480377
0.000000	0.458934	448.650513
0.000000	0.459171	448.712738
0.000000	0.459409	448.789551
0.000000	0.459646	449.127777
0.000000	0.459883	449.481750
0.000000	0.460120	449.344727
0.000000	0.460357	449.431793
0.000000	0.460594	449.399475
0.000000	0.460832	449.503357
0.000000	0.461069	449.645233
0.000000	0.461306	449.719025
0.000000	0.461543	450.101929
0.000000	0.461780	450.562378
0.000000	0.462018	450.844727
0.000000	0.462255	451.297058
0.000000	0.462492	451.672424
0.000000	0.462729	451.839905
0.000000	0.462966	452.045959
0.000000	0.463203	452.311035
0.000000	0.463441	453.017700
0.000000	0.463678	453.443573
0.000000	0.463915	453.805511
0.000000	0.464152	454.452850
0.000000	0.464389	454.877563
0.000000	0.464626	455.278290
0.000000	0.464864	455.381439
0.000000	0.465101	455.285492
0.000000	0.465338	455.116272
0.000000	0.465575	455.019867
0.000000	0.465812	455.029755
0.000000	0.466049	455.054321
0.000000	0.466287	454.994202
0.000000	0.466524	455.476288
0.000000	0.466761	455.788422
0.000000	0.466998	455.911316
0.000000	0.467235	456.203705
0.000000	0.467473	456.672821
0.000000	0.467710	456.829803
0.000000	0.467947	456.908081
0.000000	0.468184	457.405151
0.000000	0.468421	457.967102
0.000000	0.468658	458.330200
0.000000	0.468896	458.590942
0.000000	0.469133	458.859070
0.000000	0.469370	459.129486
0.000000	0.469607	459.274994
0.000000	0.469844	459.412903
0.000000	0.470081	459.669098
0.000000	0.470319	459.805389
0.000000	0.470556	459.821136
0.000000	0.470793	460.091736
0.000000	0.471030	460.271210
0.000000	0.471267	460.363922
0.000000	0.471505	460.502716
0.000000	0.471742	461.067993
0.000000	0.471979	461.458954
0.000000	0.472216	461.654388
0.000000	0.472453	462.010254
0.000000	0.472690	462.528687
0.000000	0.472928	462.590820
0.000000	0.473165	462.906219
0.000000	0.473402	463.237335
0.000000	0.473639	463.570190
0.000000	0.473876	463.766846
0.000000	0.474113	463.690857
0.000000	0.474351	463.705383
0.000000	0.474588	463.830719
0.000000	0.474825	463.969208
0.000000	0.475062	464.159973
0.000000	0.475299	464.242523
0.000000	0.475536	464.742798
0.000000	0.475774	466.085052
0.000000	0.476011	468.509918
0.000000	0.476248	472.503021
0.000000	0.476485	479.472961
0.000000	0.476722	490.549500
0.000000	0.476960	507.449921
0.000000	0.477197	531.703186
0.000000	0.477434	564.866577
0.000000	0.477671	608.125488
0.000000	0.477908	661.076599
0.000000	0.478145	715.142090
0.000000	0.478383	767.394409
0.000000	0.478620	814.953186
0.000000	0.478857	861.392761
0.000000	0.479094	905.942017
0.000000	0.479331	945.558716
0.000000	0.479568	979.412231
0.000000	0.479806	1004.645935
0.000000	0.480043	1022.457886
0.000000	0.480280	1036.347046
0.000000	0.480517	1048.453979
0.000000	0.480754	1058.776245
0.000000	0.480992	1068.013672
0.000000	0.481229	1076.062256
0.000000	0.481466	1082.553589
0.000000	0.481703	1087.591309
0.000000	0.481940	1090.943726
0.000000	0.482177	1092.442505
0.000000	0.482415	1091.803833
0.000000	0.482652	1089.288574
0.000000	0.482889	1084.991821
0.000000	0.483126	1078.520874
0.000000	0.483363	1070.799561
0.000000	0.483600	1065.597656
0.000000	0.483838	1056.966919
0.000000	0.484075	1042.899536
0.000000	0.484312	1020.776245
0.000000	0.484549	986.868774
0.000000	0.484786	938.851746
0.000000	0.485024	877.113892
0.000000	0.485261	804.061646
0.000000	0.485498	723.254211
0.000000	0.485735	643.581177
0.000000	0.485972	600.159241
0.000000	0.486209	571.189819
0.000000	0.486447	546.026489
0.000000	0.486684	524.521484
0.000000	0.486921	507.011597
0.000000	0.487158	492.256531
0.000000	0.487395	480.446747
0.000000	0.487632	470.918732
0.000000	0.487870	463.268494
0.000000	0.488107	457.150879
0.000000	0.488344	452.041840
0.000000	0.488581	447.962982
0.000000	0.488818	444.997223
0.000000	0.489056	442.650421
0.000000	0.489293	441.044739
0.000000	0.489530	439.477234
0.000000	0.489767	438.722626
0.000000	0.490004	438.040222
0.000000	0.490241	438.189606
0.000000	0.490479	438.229584
0.000000	0.490716	439.539673
0.000000	0.490953	441.913513
0.000000	0.491190	446.790558
0.000000	0.491427	454.463989
0.000000	0.491664	466.123779
0.000000	0.491902	482.884399
0.000000	0.492139	504.982178
0.000000	0.492376	533.080688
0.000000	0.492613	566.167175
0.000000	0.492850	597.174255
0.000000	0.493087	618.962891
0.000000	0.493325	639.759399
0.000000	0.493562	664.124023
0.000000	0.493799	694.466125
0.000000	0.494036	722.592468
0.000000	0.494273	734.102722
0.000000	0.494511	738.852112
0.000000	0.494748	740.770142
0.000000	0.494985	741.037048
0.000000	0.495222	743.443787
0.000000	0.495459	751.285339
0.000000	0.495696	755.496582
0.000000	0.495934	756.282104
0.000000	0.496171	756.337952
0.000000	0.496408	756.961487
0.000000	0.496645	757.528687
0.000000	0.496882	758.239441
0.000000	0.497119	759.090698
0.000000	0.497357	760.732117
0.000000	0.497594	763.003662
0.000000	0.497831	766.329956
0.000000	0.498068	771.193542
0.000000	0.498305	777.554138
0.000000	0.498543	785.002380
0.000000	0.498780	792.974854
0.000000	0.499017	801.029419
0.000000	0.499254	803.429993
0.000000	0.499491	799.801514
0.000000	0.499728	793.542358
0.000000	0.499966	789.003235
0.000000	0.500203	781.539551
0.000000	0.500440	770.285217
0.000000	0.500677	751.375549
0.000000	0.500914	728.428345
0.000000	0.501151	703.470459
0.000000	0.501389	681.678711
0.000000	0.501626	678.631104
0.000000	0.501863	680.789978
0.000000	0.502100	690.471130
0.000000	0.502337	699.187561
0.000000	0.502574	701.965942
0.000000	0.502812	700.882385
0.000000	0.503049	696.192871
0.000000	0.503286	683.824951
0.000000	0.503523	666.129700
0.000000	0.503760	647.611023
0.000000	0.503998	632.080261
0.000000	0.504235	618.257263
0.000000	0.504472	608.883179
0.000000	0.504709	608.300293
0.000000	0.504946	616.463745
0.000000	0.505183	628.153931
0.000000	0.505421	639.641602
0.000000	0.505658	649.190247
0.000000	0.505895	656.290222
0.000000	0.506132	657.277771
0.000000	0.506369	654.307922
0.000000	0.506606	644.424377
0.000000	0.506844	628.165283
0.000000	0.507081	610.114319
0.000000	0.507318	596.174988
0.000000	0.507555	588.706421
0.000000	0.507792	583.947021
0.000000	0.508030	583.187439
0.000000	0.508267	579.218262
0.000000	0.508504	572.079224
0.000000	0.508741	566.068481
0.000000	0.508978	565.324829
0.000000	0.509215	567.503113
0.000000	0.509453	572.705261
0.000000	0.509690	579.832886
0.000000	0.509927	586.949890
0.000000	0.510164	593.333801
0.000000	0.510401	599.757935
0.000000	0.510638	605.023743
0.000000	0.510876	610.543091
0.000000	0.511113	616.507385
0.000000	0.511350	622.876038
0.000000	0.511587	628.996338
0.000000	0.511824	634.466919
0.000000	0.512061	639.682251
0.000000	0.512299	645.627991
0.000000	0.512536	652.162354
0.000000	0.512773	659.305542
0.000000	0.513010	667.134521
0.000000	0.513247	676.616638
0.000000	0.513485	688.094299
0.000000	0.513722	700.417908
0.000000	0.513959	715.109375
0.000000	0.514196	731.502808
0.000000	0.514433	748.093384
0.000000	0.514670	760.198669
0.000000	0.514908	769.157166
0.000000	0.515145	771.980103
0.000000	0.515382	773.089539
0.000000	0.515619	774.239563
0.000000	0.515856	774.047668
0.000000	0.516093	772.616516
0.000000	0.516331	770.321472
0.000000	0.516568	765.565369
0.000000	0.516805	758.013855
0.000000	0.517042	746.082458
0.000000	0.517279	738.638550
0.000000	0.517517	739.184753
0.000000	0.517754	740.445251
0.000000	0.517991	742.755798
0.000000	0.518228	748.562866
0.000000	0.518465	756.284485
0.000000	0.518702	764.768372
0.000000	0.518940	773.031067
0.000000	0.519177	780.935059
0.000000	0.519414	788.022156
0.000000	0.519651	794.732849
0.000000	0.519888	798.794495
0.000000	0.520125	799.128235
0.000000	0.520363	796.534668
0.000000	0.520600	791.609009
0.000000	0.520837	784.959595
0.000000	0.521074	777.185669
0.000000	0.521311	768.839294
0.000000	0.521549	762.681213
0.000000	0.521786	757.026733
0.000000	0.522023	752.214966
0.000000	0.522260	750.297058
0.000000	0.522497	749.846375
0.000000	0.522734	750.697205
0.000000	0.522972	751.186646
0.000000	0.523209	750.252014
0.000000	0.523446	745.882202
0.000000	0.523683	740.808167
0.000000	0.523920	737.445740
0.000000	0.524157	740.456238
0.000000	0.524395	749.988831
0.000000	0.524632	767.900391
0.000000	0.524869	792.474182
0.000000	0.525106	821.735901
0.000000	0.525343	852.332031
0.000000	0.525580	881.657104
0.000000	0.525818	906.813477
0.000000	0.526055	929.605347
0.000000	0.526292	949.707825
0.000000	0.526529	967.252441
0.000000	0.526766	982.379822
0.000000	0.527004	994.140503
0.000000	0.527241	1003.883789
0.000000	0.527478	1013.820801
0.000000	0.527715	1024.570679
0.000000	0.527952	1035.715332
0.000000	0.528189	1046.732422
0.000000	0.528427	1057.408813
0.000000	0.528664	1067.534546
0.000000	0.528901	1078.151611
0.000000	0.529138	1089.374512
0.000000	0.529375	1102.141602
0.000000	0.529612	1115.638550
0.000000	0.529850	1129.790161
0.000000	0.530087	1143.603271
0.000000	0.530324	1157.717773
0.000000	0.530561	1172.741333
0.000000	0.530798	1186.864136
0.000000	0.531035	1200.309448
0.000000	0.531273	1213.008789
0.000000	0.531510	1224.110107
0.000000	0.531747	1232.747559
0.000000	0.531984	1238.631104
0.000000	0.532221	1241.530273
0.000000	0.532459	1243.248657
0.000000	0.532696	1244.933350
0.000000	0.532933	1246.542114
0.000000	0.533170	1248.309082
0.000000	0.533407	1249.011353
0.000000	0.533644	1250.334961
0.000000	0.533882	1250.279297
0.000000	0.534119	1247.483276
0.000000	0.534356	1243.123291
0.000000	0.534593	1237.746704
0.000000	0.534830	1231.804443
0.000000	0.535067	1226.687744
0.000000	0.535305	1222.957275
0.000000	0.535542	1220.348633
0.000000	0.535779	1218.711060
0.000000	0.536016	1215.495483
0.000000	0.536253	1211.646729
0.000000	0.536491	1208.500610
0.000000	0.536728	1206.982666
0.000000	0.536965	1205.924561
0.000000	0.537202	1205.159180
0.000000	0.537439	1205.094604
0.000000	0.537676	1205.730591
0.000000	0.537914	1207.474365
0.000000	0.538151	1207.980591
0.000000	0.538388	1208.606323
0.000000	0.538625	1208.259277
0.000000	0.538862	1206.986328
0.000000	0.539099	1206.057007
0.000000	0.539337	1205.153809
0.000000	0.539574	1205.319702
0.000000	0.539811	1206.526611
0.000000	0.540048	1208.203979
0.000000	0.540285	1210.454712
0.000000	0.540523	1213.116333
0.000000	0.540760	1216.485718
0.000000	0.540997	1221.086670
0.000000	0.541234	1225.583252
0.000000	0.541471	1229.428589
0.000000	0.541708	1233.551880
0.000000	0.541946	1239.029907
0.000000	0.542183	1244.566895
0.000000	0.542420	1249.837646
0.000000	0.542657	1255.593018
0.000000	0.542894	1257.742065
0.000000	0.543131	1258.779541
0.000000	0.543369	1261.957520
0.000000	0.543606	1264.637329
0.000000	0.543843	1267.080444
0.000000	0.544080	1269.702637
0.000000	0.544317	1273.067261
0.000000	0.544555	1275.576294
0.000000	0.544792	1278.359863
0.000000	0.545029	1282.029297
0.000000	0.545266	1287.134521
0.000000	0.545503	1293.292236
0.000000	0.545740	1302.414917
0.000000	0.545978	1316.343018
0.000000	0.546215	1335.149292
0.000000	0.546452	1359.237305
0.000000	0.546689	1386.114746
0.000000	0.546926	1410.248047
0.000000	0.547163	1433.615356
0.000000	0.547401	1456.345337
0.000000	0.547638	1476.840088
0.000000	0.547875	1493.237305
0.000000	0.548112	1506.060181
0.000000	0.548349	1516.713257
0.000000	0.548586	1525.077148
0.000000	0.548824	1531.088135
0.000000	0.549061	1531.710327
0.000000	0.549298	1525.982666
0.000000	0.549535	1516.131592
0.000000	0.549772	1505.617188
0.000000	0.550010	1491.739624
0.000000	0.550247	1473.763550
0.000000	0.550484	1453.737305
0.000000	0.550721	1437.349121
0.000000	0.550958	1427.243896
0.000000	0.551195	1418.559326
0.000000	0.551433	1411.408936
0.000000	0.551670	1406.217773
0.000000	0.551907	1401.652466
0.000000	0.552144	1396.796021
0.000000	0.552381	1392.575684
0.000000	0.552619	1388.766602
0.000000	0.552856	1384.413208
0.000000	0.553093	1378.113037
0.000000	0.553330	1369.590576
0.000000	0.553567	1359.850708
0.000000	0.553804	1347.844116
0.000000	0.554042	1333.000000
0.000000	0.554279	1319.678345
0.000000	0.554516	1309.116577
0.000000	0.554753	1301.636963
0.000000	0.554990	1295.795044
0.000000	0.555227	1291.634766
0.000000	0.555465	1288.959229
0.000000	0.555702	1286.973267
0.000000	0.555939	1285.773804
0.000000	0.556176	1285.557861
0.000000	0.556413	1286.251953
0.000000	0.556650	1286.521606
0.000000	0.556888	1287.183960
0.000000	0.557125	1288.729736
0.000000	0.557362	1290.411987
0.000000	0.557599	1290.466919
0.000000	0.557836	1290.070557
0.000000	0.558074	1289.798828
0.000000	0.558311	1290.268555
0.000000	0.558548	1290.270020
0.000000	0.558785	1289.653931
0.000000	0.559022	1288.928345
0.000000	0.559259	1288.531616
0.000000	0.559497	1288.673340
0.000000	0.559734	1289.185425
0.000000	0.559971	1289.395874
0.000000	0.560208	1289.853271
0.000000	0.560445	1290.663696
0.000000	0.560682	1291.802612
0.000000	0.560920	1293.566895
0.000000	0.561157	1296.664185
0.000000	0.561394	1299.242676
0.000000	0.561631	1301.587158
0.000000	0.561868	1302.719360
0.000000	0.562105	1301.869873
0.000000	0.562343	1300.287231
0.000000	0.562580	1296.457397
0.000000	0.562817	1290.684326
0.000000	0.563054	1284.831787
0.000000	0.563291	1279.234497
0.000000	0.563529	1275.093018
0.000000	0.563766	1272.219971
0.000000	0.564003	1270.156494
0.000000	0.564240	1267.694824
0.000000	0.564477	1265.233154
0.000000	0.564714	1262.552612
0.000000	0.564952	1259.899536
0.000000	0.565189	1256.674438
0.000000	0.565426	1252.890747
0.000000	0.565663	1248.496216
0.000000	0.565900	1244.474121
0.000000	0.566137	1240.172852
0.000000	0.566375	1236.656494
0.000000	0.566612	1232.123657
0.000000	0.566849	1227.796387
0.000000	0.567086	1225.331421
0.000000	0.567323	1224.138794
0.000000	0.567560	1222.946655
0.000000	0.567798	1221.285522
0.000000	0.568035	1218.956055
0.000000	0.568272	1216.197388
0.000000	0.568509	1211.928223
0.000000	0.568746	1206.757446
0.000000	0.568984	1199.656616
0.000000	0.569221	1189.997437
0.000000	0.569458	1180.976196
0.000000	0.569695	1177.541138
0.000000	0.569932	1182.012573
0.000000	0.570169	1193.553833
0.000000	0.570407	1211.215576
0.000000	0.570644	1232.823120
0.000000	0.570881	1258.318726
0.000000	0.571118	1280.013184
0.000000	0.571355	1294.150269
0.000000	0.571593	1298.579468
0.000000	0.571830	1293.491821
0.000000	0.572067	1277.890503
0.000000	0.572304	1254.596680
0.000000	0.572541	1226.424072
0.000000	0.572778	1202.182251
0.000000	0.573016	1187.480347
0.000000	0.573253	1174.184814
0.000000	0.573490	1163.458740
0.000000	0.573727	1158.487671
0.000000	0.573964	1149.484985
0.000000	0.574201	1136.162720
0.000000	0.574439	1121.194092
0.000000	0.574676	1105.646484
0.000000	0.574913	1090.259277
0.000000	0.575150	1075.462646
0.000000	0.575387	1061.178467
0.000000	0.575624	1047.031372
0.000000	0.575862	1032.505005
0.000000	0.576099	1015.921936
0.000000	0.576336	997.690186
0.000000	0.576573	981.767334
0.000000	0.576810	970.009705
0.000000	0.577048	959.092712
0.000000	0.577285	949.038635
0.000000	0.577522	941.229553
0.000000	0.577759	936.541016
0.000000	0.577996	934.847656
0.000000	0.578233	935.315674
0.000000	0.578471	934.962219
0.000000	0.578708	935.073242
0.000000	0.578945	935.822083
0.000000	0.579182	936.816467
0.000000	0.579419	937.358337
0.000000	0.579656	937.343750
0.000000	0.579894	938.653625
0.000000	0.580131	941.862610
0.000000	0.580368	946.357849
0.000000	0.580605	952.268433
0.000000	0.580842	960.411987
0.000000	0.581080	970.237610
0.000000	0.581317	983.186462
0.000000	0.581554	998.671631
0.000000	0.581791	1017.071167
0.000000	0.582028	1040.268311
0.000000	0.582265	1067.999268
0.000000	0.582503	1097.951294
0.000000	0.582740	1125.372681
0.000000	0.582977	1150.067383
0.000000	0.583214	1169.519043
0.000000	0.583451	1186.486450
0.000000	0.583688	1204.923950
0.000000	0.583926	1228.858276
0.000000	0.584163	1256.783813
0.000000	0.584400	1281.119019
0.000000	0.584637	1301.163574
0.000000	0.584874	1314.483276
0.000000	0.585111	1319.613647
0.000000	0.585349	1316.407715
0.000000	0.585586	1303.693359
0.000000	0.585823	1280.374023
0.000000	0.586060	1249.306152
0.000000	0.586297	1216.253906
0.000000	0.586535	1191.463867
0.000000	0.586772	1179.531860
0.000000	0.587009	1171.127319
0.000000	0.587246	1164.353027
0.000000	0.587483	1159.202881
0.000000	0.587720	1153.729126
0.000000	0.587958	1149.339966
0.000000	0.588195	1146.093140
0.000000	0.588432	1142.869263
0.000000	0.588669	1139.339478
0.000000	0.588906	1134.106445
0.000000	0.589143	1127.049561
0.000000	0.589381	1119.899170
0.000000	0.589618	1112.944580
0.000000	0.589855	1105.408691
0.000000	0.590092	1096.304688
0.000000	0.590329	1086.704346
0.000000	0.590567	1077.378174
0.000000	0.590804	1070.061401
0.000000	0.591041	1062.768433
0.000000	0.591278	1057.593018
0.000000	0.591515	1054.497803
0.000000	0.591752	1053.360474
0.000000	0.591990	1053.852295
0.000000	0.592227	1055.075317
0.000000	0.592464	1058.487915
0.000000	0.592701	1064.157471
0.000000	0.592938	1070.270996
0.000000	0.593175	1077.384644
0.000000	0.593413	1083.792847
0.000000	0.593650	1088.914795
0.000000	0.593887	1092.937866
0.000000	0.594124	1096.019043
0.000000	0.594361	1098.533447
0.000000	0.594599	1099.010254
0.000000	0.594836	1098.379028
0.000000	0.595073	1097.492920
0.000000	0.595310	1097.879883
0.000000	0.595547	1098.235107
0.000000	0.595784	1098.926636
0.000000	0.596022	1099.770508
0.000000	0.596259	1099.548340
0.000000	0.596496	1098.268433
0.000000	0.596733	1096.695435
0.000000	0.596970	1093.957642
0.000000	0.597207	1091.532593
0.000000	0.597445	1091.938110
0.000000	0.597682	1095.655029
0.000000	0.597919	1100.782471
0.000000	0.598156	1107.471924
0.000000	0.598393	1116.683838
0.000000	0.598630	1125.541504
0.000000	0.598868	1134.609985
0.000000	0.599105	1143.147583
0.000000	0.599342	1149.495605
0.000000	0.599579	1153.491821
0.000000	0.599816	1158.168579
0.000000	0.600054	1165.698364
0.000000	0.600291	1173.598877
0.000000	0.600528	1182.701782
0.000000	0.600765	1192.398682
0.000000	0.601002	1202.011108
0.000000	0.601239	1211.181519
0.000000	0.601477	1220.049316
0.000000	0.601714	1226.627808
0.000000	0.601951	1230.017578
0.000000	0.602188	1230.341187
0.000000	0.602425	1229.673706
0.000000	0.602662	1229.464478
0.000000	0.602900	1228.307983
0.000000	0.603137	1225.486328
0.000000	0.603374	1224.210693
0.000000	0.603611	1223.972656
0.000000	0.603848	1223.016113
0.000000	0.604086	1220.593262
0.000000	0.604323	1218.206787
0.000000	0.604560	1216.273560
0.000000	0.604797	1215.399414
0.000000	0.605034	1215.316284
0.000000	0.605271	1215.778442
0.000000	0.605509	1217.760132
0.000000	0.605746	1222.178955
0.000000	0.605983	1231.523193
0.000000	0.606220	1247.267944
0.000000	0.606457	1268.836548
0.000000	0.606694	1298.333984
0.000000	0.606932	1335.927124
0.000000	0.607169	1374.134155
0.000000	0.607406	1407.659424
0.000000	0.607643	1437.523193
0.000000	0.607880	1463.793945
0.000000	0.608117	1483.379517
0.000000	0.608355	1492.688721
0.000000	0.608592	1492.783569
0.000000	0.608829	1482.239380
0.000000	0.609066	1458.080688
0.000000	0.609303	1421.050903
0.000000	0.609541	1373.693115
0.000000	0.609778	1322.976440
0.000000	0.610015	1283.325195
0.000000	0.610252	1270.972290
0.000000	0.610489	1246.523193
0.000000	0.610726	1240.207275
0.000000	0.610964	1234.129150
0.000000	0.611201	1230.355103
0.000000	0.611438	1230.380127
0.000000	0.611675	1232.114502
0.000000	0.611912	1235.194458
0.000000	0.612149	1236.904419
0.000000	0.612387	1238.816284
0.000000	0.612624	1239.923584
0.000000	0.612861	1240.443604
0.000000	0.613098	1240.052124
0.000000	0.613335	1241.012573
0.000000	0.613573	1242.676880
0.000000	0.613810	1245.068359
0.000000	0.614047	1247.547729
0.000000	0.614284	1251.452026
0.000000	0.614521	1256.092773
0.000000	0.614758	1260.009155
0.000000	0.614996	1262.871094
0.000000	0.615233	1264.641113
0.000000	0.615470	1264.532715
0.000000	0.615707	1263.343140
0.000000	0.615944	1263.128418
0.000000	0.616181	1263.224976
0.000000	0.616419	1264.112183
0.000000	0.616656	1264.161499
0.000000	0.616893	1264.842407
0.000000	0.617130	1265.718750
0.000000	0.617367	1266.057495
0.000000	0.617604	1265.705200
0.000000	0.617842	1266.206543
0.000000	0.618079	1267.116211
0.000000	0.618316	1267.198486
0.000000	0.618553	1266.143433
0.000000	0.618790	1264.649902
0.000000	0.619028	1260.453247
0.000000	0.619265	1251.741699
0.000000	0.619502	1239.553345
0.000000	0.619739	1226.826050
0.000000	0.619976	1213.708618
0.000000	0.620213	1199.084961
0.000000	0.620451	1183.257935
0.000000	0.620688	1167.767456
0.000000	0.620925	1153.505371
0.000000	0.621162	1142.519043
0.000000	0.621399	1132.816040
0.000000	0.621636	1122.877930
0.000000	0.621874	1113.544678
0.000000	0.622111	1103.407227
0.000000	0.622348	1093.287231
0.000000	0.622585	1085.356689
0.000000	0.622822	1078.793945
0.000000	0.623060	1073.753662
0.000000	0.623297	1069.326904
0.000000	0.623534	1065.461304
0.000000	0.623771	1062.888184
0.000000	0.624008	1060.935913
0.000000	0.624245	1056.768066
0.000000	0.624483	1050.929565
0.000000	0.624720	1046.069824
0.000000	0.624957	1041.774170
0.000000	0.625194	1036.467651
0.000000	0.625431	1029.676514
0.000000	0.625668	1022.676758
0.000000	0.625906	1016.754639
0.000000	0.626143	1011.342712
0.000000	0.626380	1004.929749
0.000000	0.626617	1000.662781
0.000000	0.626854	1004.996460
0.000000	0.627092	1014.932922
0.000000	0.627329	1026.183838
0.000000	0.627566	1038.123901
0.000000	0.627803	1049.956543
0.000000	0.628040	1060.781372
0.000000	0.628277	1069.430664
0.000000	0.628515	1077.838257
0.000000	0.628752	1084.794678
0.000000	0.628989	1089.375488
0.000000	0.629226	1091.777344
0.000000	0.629463	1092.536377
0.000000	0.629700	1092.744385
0.000000	0.629938	1093.127319
0.000000	0.630175	1094.054443
0.000000	0.630412	1095.825195
0.000000	0.630649	1097.536011
0.000000	0.630886	1098.898682
0.000000	0.631123	1099.226563
0.000000	0.631361	1098.938354
0.000000	0.631598	1098.399170
0.000000	0.631835	1098.023804
0.000000	0.632072	1097.777344
0.000000	0.632309	1098.021118
0.000000	0.632547	1098.688965
0.000000	0.632784	1098.309448
0.000000	0.633021	1098.758789
0.000000	0.633258	1101.054565
0.000000	0.633495	1107.360962
0.000000	0.633732	1114.295898
0.000000	0.633970	1121.787720
0.000000	0.634207	1130.023804
0.000000	0.634444	1135.340210
0.000000	0.634681	1139.388672
0.000000	0.634918	1144.779663
0.000000	0.635155	1149.395386
0.000000	0.635393	1151.611816
0.000000	0.635630	1152.893799
0.000000	0.635867	1156.290161
0.000000	0.636104	1161.896729
0.000000	0.636341	1169.776733
0.000000	0.636579	1177.500732
0.000000	0.636816	1185.500244
0.000000	0.637053	1193.816040
0.000000	0.637290	1201.937500
0.000000	0.637527	1210.743530
0.000000	0.637764	1218.878906
0.000000	0.638002	1225.995361
0.000000	0.638239	1231.397705
0.000000	0.638476	1235.665405
0.000000	0.638713	1238.277222
0.000000	0.638950	1241.006348
0.000000	0.639187	1243.002930
0.000000	0.639425	1245.013306
0.000000	0.639662	1246.489258
0.000000	0.639899	1249.648438
0.000000	0.640136	1256.260254
0.000000	0.640373	1266.720093
0.000000	0.640611	1283.179565
0.000000	0.640848	1307.904907
0.000000	0.641085	1340.616455
0.000000	0.641322	1378.317017
0.000000	0.641559	1414.969116
0.000000	0.641796	1444.244507
0.000000	0.642034	1453.889893
0.000000	0.642271	1448.327637
0.000000	0.642508	1431.865479
0.000000	0.642745	1407.484619
0.000000	0.642982	1376.362427
0.000000	0.643219	1346.222900
0.000000	0.643457	1320.786133
0.000000	0.643694	1310.052979
0.000000	0.643931	1304.504639
0.000000	0.644168	1299.975830
0.000000	0.644405	1296.287231
0.000000	0.644642	1293.375122
0.000000	0.644880	1288.280396
0.000000	0.645117	1281.275146
0.000000	0.645354	1274.229858
0.000000	0.645591	1268.835571
0.000000	0.645828	1265.165527
0.000000	0.646066	1263.614258
0.000000	0.646303	1266.270630
0.000000	0.646540	1273.942383
0.000000	0.646777	1287.664551
0.000000	0.647014	1306.408569
0.000000	0.647251	1327.153076
0.000000	0.647489	1343.722534
0.000000	0.647726	1355.215576
0.000000	0.647963	1359.701294
0.000000	0.648200	1356.975220
0.000000	0.648437	1349.564575
0.000000	0.648674	1335.441162
0.000000	0.648912	1313.901001
0.000000	0.649149	1289.449341
0.000000	0.649386	1269.014771
0.000000	0.649623	1262.791016
0.000000	0.649860	1254.181763
0.000000	0.650097	1244.607666
0.000000	0.650335	1234.835327
0.000000	0.650572	1225.431396
0.000000	0.650809	1216.758911
0.000000	0.651046	1209.209229
0.000000	0.651283	1202.815063
0.000000	0.651521	1197.455078
0.000000	0.651758	1194.415161
0.000000	0.651995	1191.019409
0.000000	0.652232	1187.363525
0.000000	0.652469	1184.661011
0.000000	0.652706	1182.432251
0.000000	0.652944	1179.656738
0.000000	0.653181	1176.538330
0.000000	0.653418	1171.796021
0.000000	0.653655	1167.534668
0.000000	0.653892	1164.688110
0.000000	0.654130	1161.637817
0.000000	0.654367	1159.607422
0.000000	0.654604	1158.348877
0.000000	0.654841	1158.829346
0.000000	0.655078	1158.231812
0.000000	0.655315	1156.954102
0.000000	0.655553	1155.999756
0.000000	0.655790	1153.187622
0.000000	0.656027	1148.114258
0.000000	0.656264	1141.118286
0.000000	0.656501	1134.438232
0.000000	0.656738	1126.749146
0.000000	0.656976	1117.330688
0.000000	0.657213	1108.756592
0.000000	0.657450	1102.925293
0.000000	0.657687	1098.664307
0.000000	0.657924	1098.119019
0.000000	0.658162	1101.499146
0.000000	0.658399	1108.794556
0.000000	0.658636	1119.958862
0.000000	0.658873	1132.501587
0.000000	0.659110	1143.050049
0.000000	0.659347	1147.635132
0.000000	0.659585	1150.754395
0.000000	0.659822	1156.102295
0.000000	0.660059	1164.970337
0.000000	0.660296	1174.840942
0.000000	0.660533	1184.523804
0.000000	0.660770	1193.484375
0.000000	0.661008	1200.968750
0.000000	0.661245	1207.998047
0.000000	0.661482	1215.094238
0.000000	0.661719	1223.538452
0.000000	0.661956	1233.875244
0.000000	0.662193	1242.574097
0.000000	0.662431	1249.724976
0.000000	0.662668	1256.624023
0.000000	0.662905	1264.898315
0.000000	0.663142	1275.877441
0.000000	0.663379	1289.935791
0.000000	0.663617	1305.749023
0.000000	0.663854	1321.352417
0.000000	0.664091	1336.427734
0.000000	0.664328	1351.343994
0.000000	0.664565	1365.716553
0.000000	0.664802	1377.765747
0.000000	0.665040	1389.441650
0.000000	0.665277	1399.202393
0.000000	0.665514	1407.098267
0.000000	0.665751	1412.069214
0.000000	0.665988	1416.099121
0.000000	0.666225	1415.315186
0.000000	0.666463	1409.662842
0.000000	0.666700	1402.109497
0.000000	0.666937	1394.511353
0.000000	0.667174	1386.801270
0.000000	0.667411	1376.987793
0.000000	0.667648	1369.685547
0.000000	0.667886	1363.197266
0.000000	0.668123	1358.710693
0.000000	0.668360	1354.082642
0.000000	0.668597	1351.923584
0.000000	0.668834	1350.338257
0.000000	0.669072	1350.756104
0.000000	0.669309	1352.411743
0.000000	0.669546	1355.139526
0.000000	0.669783	1357.836304
0.000000	0.670020	1357.280884
0.000000	0.670257	1354.470337
0.000000	0.670495	1349.395020
0.000000	0.670732	1342.591797
0.000000	0.670969	1333.712402
0.000000	0.671206	1323.946045
0.000000	0.671443	1313.739624
0.000000	0.671681	1304.437256
0.000000	0.671918	1296.818359
0.000000	0.672155	1290.818359
0.000000	0.672392	1287.384277
0.000000	0.672629	1287.215332
0.000000	0.672866	1291.474976
0.000000	0.673104	1301.480957
0.000000	0.673341	1319.138550
0.000000	0.673578	1346.203979
0.000000	0.673815	1384.092773
0.000000	0.674052	1427.633667
0.000000	0.674289	1469.010742
0.000000	0.674527	1508.497192
0.000000	0.674764	1545.852295
0.000000	0.675001	1578.640747
0.000000	0.675238	1598.735840
0.000000	0.675475	1604.195190
0.000000	0.675712	1597.094482
0.000000	0.675950	1575.505249
0.000000	0.676187	1538.966309
0.000000	0.676424	1489.731079
0.000000	0.676661	1435.439819
0.000000	0.676898	1397.043091
0.000000	0.677136	1368.704102
0.000000	0.677373	1338.620728
0.000000	0.677610	1310.895020
0.000000	0.677847	1287.331177
0.000000	0.678084	1271.293579
0.000000	0.678321	1259.801147
0.000000	0.678559	1250.546143
0.000000	0.678796	1242.785889
0.000000	0.679033	1235.138184
0.000000	0.679270	1228.246094
0.000000	0.679507	1222.328369
0.000000	0.679744	1218.332031
0.000000	0.679982	1216.770752
0.000000	0.680219	1217.727173
0.000000	0.680456	1219.800903
0.000000	0.680693	1222.157959
0.000000	0.680930	1223.893921
0.000000	0.681167	1226.295044
0.000000	0.681405	1228.531494
0.000000	0.681642	1228.698608
0.000000	0.681879	1228.652710
0.000000	0.682116	1229.270630
0.000000	0.682353	1231.293335
0.000000	0.682591	1233.666504
0.000000	0.682828	1236.501587
0.000000	0.683065	1239.978149
0.000000	0.683302	1245.699097
0.000000	0.683539	1253.781372
0.000000	0.683776	1260.759521
0.000000	0.684014	1264.498169
0.000000	0.684251	1264.049927
0.000000	0.684488	1258.485718
0.000000	0.684725	1248.072754
0.000000	0.684962	1234.786621
0.000000	0.685199	1221.922729
0.000000	0.685437	1213.026001
0.000000	0.685674	1209.598755
0.000000	0.685911	1211.004272
0.000000	0.686148	1214.072021
0.000000	0.686385	1218.496582
0.000000	0.686623	1223.899292
0.000000	0.686860	1230.362183
0.000000	0.687097	1236.293213
0.000000	0.687334	1241.013428
0.000000	0.687571	1245.370728
0.000000	0.687808	1249.474121
0.000000	0.688046	1252.636475
0.000000	0.688283	1254.710205
0.000000	0.688520	1256.864746
0.000000	0.688757	1259.406128
0.000000	0.688994	1260.731812
0.000000	0.689231	1261.822632
0.000000	0.689469	1263.893555
0.000000	0.689706	1267.189087
0.000000	0.689943	1271.341675
0.000000	0.690180	1275.800659
0.000000	0.690417	1280.806030
0.000000	0.690655	1285.843994
0.000000	0.690892	1286.870850
0.000000	0.691129	1286.646606
0.000000	0.691366	1284.833862
0.000000	0.691603	1281.156006
0.000000	0.691840	1275.459595
0.000000	0.692078	1270.663208
0.000000	0.692315	1270.186279
0.000000	0.692552	1270.790771
0.000000	0.692789	1272.835815
0.000000	0.693026	1278.548584
0.000000	0.693263	1286.259155
0.000000	0.693501	1297.049805
0.000000	0.693738	1311.172607
0.000000	0.693975	1328.541870
0.000000	0.694212	1348.329346
0.000000	0.694449	1368.492676
0.000000	0.694687	1388.308105
0.000000	0.694924	1407.576660
0.000000	0.695161	1424.992920
0.000000	0.695398	1441.437500
0.000000	0.695635	1458.668091
0.000000	0.695872	1478.694702
0.000000	0.696110	1498.000732
0.000000	0.696347	1515.445923
0.000000	0.696584	1529.723145
0.000000	0.696821	1542.753052
0.000000	0.697058	1551.991577
0.000000	0.697295	1558.838013
0.000000	0.697533	1566.592407
0.000000	0.697770	1572.293457
0.000000	0.698007	1577.083740
0.000000	0.698244	1577.992798
0.000000	0.698481	1578.205444
0.000000	0.698718	1577.745483
0.000000	0.698956	1577.178223
0.000000	0.699193	1573.766724
0.000000	0.699430	1565.410645
0.000000	0.699667	1557.332520
0.000000	0.699904	1547.955078
0.000000	0.700141	1541.303467
0.000000	0.700379	1538.040771
0.000000	0.700616	1533.700195
0.000000	0.700853	1529.234253
0.000000	0.701090	1526.188477
0.000000	0.701327	1523.469849
0.000000	0.701565	1519.340210
0.000000	0.701802	1513.480713
0.000000	0.702039	1507.262085
0.000000	0.702276	1500.375244
0.000000	0.702513	1492.702026
0.000000	0.702750	1484.336792
0.000000	0.702988	1476.921021
0.000000	0.703225	1470.206421
0.000000	0.703462	1464.494873
0.000000	0.703699	1459.200562
0.000000	0.703936	1453.460693
0.000000	0.704174	1447.903198
0.000000	0.704411	1444.228394
0.000000	0.704648	1441.273682
0.000000	0.704885	1439.777710
0.000000	0.705122	1439.652344
0.000000	0.705359	1440.403442
0.000000	0.705597	1442.936035
0.000000	0.705834	1447.724487
0.000000	0.706071	1454.117065
0.000000	0.706308	1459.693481
0.000000	0.706545	1465.195923
0.000000	0.706782	1470.194092
0.000000	0.707020	1474.016113
0.000000	0.707257	1476.746704
0.000000	0.707494	1479.617188
0.000000	0.707731	1481.070923
0.000000	0.707968	1482.871094
0.000000	0.708205	1481.539185
0.000000	0.708443	1479.080200
0.000000	0.708680	1474.694336
0.000000	0.708917	1469.049194
0.000000	0.709154	1461.078003
0.000000	0.709391	1449.801880
0.000000	0.709629	1436.856567
0.000000	0.709866	1426.177490
0.000000	0.710103	1414.476685
0.000000	0.710340	1402.407837
0.000000	0.710577	1390.981567
0.000000	0.710814	1380.883545
0.000000	0.711052	1369.849243
0.000000	0.711289	1358.256592
0.000000	0.711526	1344.943359
0.000000	0.711763	1330.403198
0.000000	0.712000	1315.317139
0.000000	0.712237	1299.434937
0.000000	0.712475	1285.170044
0.000000	0.712712	1273.074463
0.000000	0.712949	1262.868408
0.000000	0.713186	1252.422119
0.000000	0.713423	1242.530640
0.000000	0.713661	1233.285522
0.000000	0.713898	1226.588867
0.000000	0.714135	1220.083862
0.000000	0.714372	1212.441162
0.000000	0.714609	1205.147705
0.000000	0.714846	1200.425781
0.000000	0.715084	1197.120972
0.000000	0.715321	1197.134399
0.000000	0.715558	1199.633545
0.000000	0.715795	1204.293457
0.000000	0.716032	1212.974854
0.000000	0.716269	1224.636230
0.000000	0.716507	1239.358887
0.000000	0.716744	1254.442627
0.000000	0.716981	1268.777588
0.000000	0.717218	1279.074951
0.000000	0.717455	1281.415405
0.000000	0.717692	1276.738281
0.000000	0.717930	1269.507446
0.000000	0.718167	1261.370239
0.000000	0.718404	1249.298340
0.000000	0.718641	1238.735596
0.000000	0.718878	1236.041748
0.000000	0.719115	1236.093994
0.000000	0.719353	1240.816650
0.000000	0.719590	1248.642578
0.000000	0.719827	1259.352051
0.000000	0.720064	1274.406860
0.000000	0.720301	1291.613770
0.000000	0.720539	1308.731689
0.000000	0.720776	1325.640381
0.000000	0.721013	1341.264160
0.000000	0.721250	1356.298950
0.000000	0.721487	1372.792725
0.000000	0.721724	1391.506592
0.000000	0.721962	1411.001221
0.000000	0.722199	1433.388672
0.000000	0.722436	1455.361084
0.000000	0.722673	1478.230957
0.000000	0.722910	1501.997437
0.000000	0.723148	1526.414307
0.000000	0.723385	1548.515259
0.000000	0.723622	1567.610596
0.000000	0.723859	1583.167236
0.000000	0.724096	1593.024292
0.000000	0.724333	1597.567749
0.000000	0.724571	1597.057861
0.000000	0.724808	1591.586670
0.000000	0.725045	1578.628906
0.000000	0.725282	1559.288208
0.000000	0.725519	1535.492065
0.000000	0.725756	1507.353516
0.000000	0.725994	1474.052002
0.000000	0.726231	1436.038452
0.000000	0.726468	1396.480103
0.000000	0.726705	1360.783081
0.000000	0.726942	1336.201172
0.000000	0.727179	1322.892700
0.000000	0.727417	1310.692627
0.000000	0.727654	1301.208740
0.000000	0.727891	1292.269897
0.000000	0.728128	1281.810547
0.000000	0.728365	1272.837280
0.000000	0.728603	1265.906494
0.000000	0.728840	1260.863037
0.000000	0.729077	1255.935181
0.000000	0.729314	1252.234985
0.000000	0.729551	1248.854248
0.000000	0.729788	1245.811768
0.000000	0.730026	1243.357056
0.000000	0.730263	1241.706421
0.000000	0.730500	1239.560669
0.000000	0.730737	1236.420532
0.000000	0.730974	1232.450684
0.000000	0.731211	1228.166260
0.000000	0.731449	1224.192261
0.000000	0.731686	1218.795898
0.000000	0.731923	1213.194946
0.000000	0.732160	1209.687988
0.000000	0.732397	1207.389160
0.000000	0.732635	1206.200684
0.000000	0.732872	1204.079956
0.000000	0.733109	1200.849731
0.000000	0.733346	1197.255493
0.000000	0.733583	1193.640259
0.000000	0.733820	1190.743896
0.000000	0.734058	1187.609253
0.000000	0.734295	1184.952393
0.000000	0.734532	1180.856689
0.000000	0.734769	1177.193604
0.000000	0.735006	1174.634277
0.000000	0.735243	1172.272461
0.000000	0.735481	1169.885864
0.000000	0.735718	1169.197998
0.000000	0.735955	1169.487061
0.000000	0.736192	1170.391724
0.000000	0.736429	1171.364502
0.000000	0.736667	1171.843628
0.000000	0.736904	1172.410889
0.000000	0.737141	1172.776855
0.000000	0.737378	1174.185913
0.000000	0.737615	1177.121094
0.000000	0.737852	1180.002197
0.000000	0.738090	1184.754761
0.000000	0.738327	1190.563843
0.000000	0.738564	1197.379028
0.000000	0.738801	1206.305542
0.000000	0.739038	1216.654541
0.000000	0.739275	1227.194580
0.000000	0.739513	1237.539551
0.000000	0.739750	1247.753296
0.000000	0.739987	1258.149048
0.000000	0.740224	1265.775879
0.000000	0.740461	1272.825684
0.000000	0.740698	1280.366211
0.000000	0.740936	1286.713013
0.000000	0.741173	1293.181641
0.000000	0.741410	1300.391113
0.000000	0.741647	1307.174438
0.000000	0.741884	1312.599121
0.000000	0.742122	1317.264160
0.000000	0.742359	1321.296265
0.000000	0.742596	1323.839844
0.000000	0.742833	1324.414917
0.000000	0.743070	1323.242676
0.000000	0.743307	1321.776855
0.000000	0.743545	1320.011841
0.000000	0.743782	1317.484253
0.000000	0.744019	1314.979736
0.000000	0.744256	1312.850464
0.000000	0.744493	1311.195557
0.000000	0.744730	1310.436523
0.000000	0.744968	1310.086914
0.000000	0.745205	1309.579346
0.000000	0.745442	1309.519165
0.000000	0.745679	1310.144165
0.000000	0.745916	1310.557129
0.000000	0.746154	1310.178467
0.000000	0.746391	1309.410156
0.000000	0.746628	1309.415161
0.000000	0.746865	1309.277832
0.000000	0.747102	1309.594727
0.000000	0.747339	1309.163696
0.000000	0.747577	1306.095337
0.000000	0.747814	1302.923584
0.000000	0.748051	1300.507080
0.000000	0.748288	1300.367188
0.000000	0.748525	1301.516357
0.000000	0.748762	1304.070435
0.000000	0.749000	1309.399536
0.000000	0.749237	1314.279663
0.000000	0.749474	1315.244385
0.000000	0.749711	1314.959106
0.000000	0.749948	1312.976196
0.000000	0.750185	1309.935913
0.000000	0.750423	1307.436157
0.000000	0.750660	1305.870850
0.000000	0.750897	1303.931396
0.000000	0.751134	1300.536987
0.000000	0.751371	1294.953613
0.000000	0.751609	1288.116089
0.000000	0.751846	1280.500244
0.000000	0.752083	1271.819824
0.000000	0.752320	1263.422241
0.000000	0.752557	1256.100586
0.000000	0.752794	1249.393555
0.000000	0.753032	1241.308716
0.000000	0.753269	1232.404053
0.000000	0.753506	1224.600342
0.000000	0.753743	1218.236938
0.000000	0.753980	1213.076294
0.000000	0.754218	1209.312744
0.000000	0.754455	1206.672729
0.000000	0.754692	1205.653442
0.000000	0.754929	1208.367798
0.000000	0.755166	1216.707031
0.000000	0.755403	1229.736572
0.000000	0.755641	1246.454468
0.000000	0.755878	1267.911499
0.000000	0.756115	1290.266357
0.000000	0.756352	1306.582153
0.000000	0.756589	1314.993652
0.000000	0.756826	1316.001343
0.000000	0.757064	1310.620972
0.000000	0.757301	1300.181519
0.000000	0.757538	1285.716064
0.000000	0.757775	1268.296021
0.000000	0.758012	1248.510620
0.000000	0.758249	1228.822144
0.000000	0.758487	1212.480835
0.000000	0.758724	1203.004150
0.000000	0.758961	1198.616211
0.000000	0.759198	1198.544922
0.000000	0.759435	1202.057495
0.000000	0.759672	1205.896118
0.000000	0.759910	1208.797729
0.000000	0.760147	1212.013062
0.000000	0.760384	1216.960083
0.000000	0.760621	1223.770386
0.000000	0.760858	1232.503418
0.000000	0.761096	1242.274780
0.000000	0.761333	1250.422974
0.000000	0.761570	1258.582031
0.000000	0.761807	1266.924805
0.000000	0.762044	1274.805786
0.000000	0.762281	1284.637329
0.000000	0.762519	1296.640015
0.000000	0.762756	1310.429443
0.000000	0.762993	1326.372559
0.000000	0.763230	1344.808350
0.000000	0.763467	1363.437622
0.000000	0.763704	1380.754395
0.000000	0.763942	1393.979492
0.000000	0.764179	1402.435059
0.000000	0.764416	1408.406372
0.000000	0.764653	1414.512939
0.000000	0.764890	1422.421387
0.000000	0.765128	1430.671631
0.000000	0.765365	1439.761963
0.000000	0.765602	1450.497803
0.000000	0.765839	1461.980103
0.000000	0.766076	1474.098755
0.000000	0.766313	1486.385742
0.000000	0.766551	1498.533936
0.000000	0.766788	1509.731201
0.000000	0.767025	1519.925537
0.000000	0.767262	1529.034180
0.000000	0.767499	1539.246216
0.000000	0.767736	1549.640137
0.000000	0.767974	1560.040894
0.000000	0.768211	1570.226563
0.000000	0.768448	1579.338989
0.000000	0.768685	1587.614746
0.000000	0.768922	1595.104492
0.000000	0.769159	1602.622314
0.000000	0.769397	1610.140503
0.000000	0.769634	1617.209717
0.000000	0.769871	1623.443359
0.000000	0.770108	1628.915161
0.000000	0.770345	1633.463867
0.000000	0.770583	1637.312866
0.000000	0.770820	1639.512573
0.000000	0.771057	1640.858521
0.000000	0.771294	1641.874512
0.000000	0.771531	1642.858398
0.000000	0.771769	1643.818604
0.000000	0.772006	1644.311035
0.000000	0.772243	1644.278687
0.000000	0.772480	1643.107300
0.000000	0.772717	1640.253418
0.000000	0.772954	1635.796753
0.000000	0.773192	1629.770020
0.000000	0.773429	1622.422852
0.000000	0.773666	1614.117310
0.000000	0.773903	1604.349121
0.000000	0.774140	1595.016357
0.000000	0.774377	1585.939331
0.000000	0.774615	1577.408936
0.000000	0.774852	1570.076294
0.000000	0.775089	1563.104126
0.000000	0.775326	1555.948242
0.000000	0.775563	1550.349731
0.000000	0.775800	1545.480225
0.000000	0.776038	1543.307007
0.000000	0.776275	1540.875610
0.000000	0.776512	1536.561157
0.000000	0.776749	1531.513672
0.000000	0.776986	1527.063110
0.000000	0.777223	1523.606323
0.000000	0.777461	1523.373169
0.000000	0.777698	1524.270630
0.000000	0.777935	1522.686890
0.000000	0.778172	1518.452515
0.000000	0.778409	1512.105713
0.000000	0.778647	1504.453735
0.000000	0.778884	1495.931396
0.000000	0.779121	1490.175293
0.000000	0.779358	1485.792847
0.000000	0.779595	1482.192993
0.000000	0.779832	1478.093628
0.000000	0.780070	1474.724121
0.000000	0.780307	1473.219604
0.000000	0.780544	1472.700195
0.000000	0.780781	1472.634521
0.000000	0.781018	1471.567017
0.000000	0.781255	1470.691528
0.000000	0.781493	1470.774902
0.000000	0.781730	1470.860229
0.000000	0.781967	1469.450928
0.000000	0.782204	1468.008545
0.000000	0.782441	1466.683472
0.000000	0.782679	1464.594727
0.000000	0.782916	1463.112183
0.000000	0.783153	1462.245850
0.000000	0.783390	1462.836182
0.000000	0.783627	1464.319824
0.000000	0.783864	1466.096313
0.000000	0.784102	1468.995605
0.000000	0.784339	1472.263672
0.000000	0.784576	1473.896240
0.000000	0.784813	1473.301514
0.000000	0.785050	1470.876465
0.000000	0.785287	1466.977783
0.000000	0.785525	1462.255981
0.000000	0.785762	1457.106934
0.000000	0.785999	1452.918335
0.000000	0.786236	1451.758911
0.000000	0.786473	1449.467163
0.000000	0.786711	1444.337524
0.000000	0.786948	1436.844849
0.000000	0.787185	1429.527100
0.000000	0.787422	1424.494873
0.000000	0.787659	1420.312744
0.000000	0.787896	1415.996704
0.000000	0.788134	1412.464233
0.000000	0.788371	1408.722900
0.000000	0.788608	1405.010132
0.000000	0.788845	1401.191895
0.000000	0.789082	1400.313354
0.000000	0.789319	1401.573608
0.000000	0.789557	1403.197998
0.000000	0.789794	1405.783569
0.000000	0.790031	1413.328125
0.000000	0.790268	1425.398071
0.000000	0.790505	1442.958252
0.000000	0.790743	1462.472900
0.000000	0.790980	1479.960693
0.000000	0.791217	1496.005005
0.000000	0.791454	1510.945190
0.000000	0.791691	1520.518921
0.000000	0.791928	1524.202148
0.000000	0.792166	1524.931274
0.000000	0.792403	1524.014282
0.000000	0.792640	1522.124634
0.000000	0.792877	1516.988892
0.000000	0.793114	1513.052124
0.000000	0.793351	1508.682007
0.000000	0.793589	1504.391479
0.000000	0.793826	1498.586304
0.000000	0.794063	1490.986084
0.000000	0.794300	1485.700439
0.000000	0.794537	1480.087036
0.000000	0.794774	1473.916260
0.000000	0.795012	1468.613647
0.000000	0.795249	1467.023193
0.000000	0.795486	1468.638428
0.000000	0.795723	1473.615234
0.000000	0.795960	1482.728760
0.000000	0.796197	1494.237183
0.000000	0.796435	1506.563965
0.000000	0.796672	1520.193115
0.000000	0.796909	1531.905273
0.000000	0.797146	1540.375366
0.000000	0.797383	1543.401855
0.000000	0.797621	1540.759033
0.000000	0.797858	1534.916504
0.000000	0.798095	1524.917236
0.000000	0.798332	1508.106323
0.000000	0.798569	1490.442627
0.000000	0.798806	1477.722168
0.000000	0.799044	1465.961426
0.000000	0.799281	1455.697998
0.000000	0.799518	1448.190552
0.000000	0.799755	1442.903687
0.000000	0.799992	1439.968506
0.000000	0.800230	1437.309570
0.000000	0.800467	1433.361572
0.000000	0.800704	1429.452881
0.000000	0.800941	1424.228638
0.000000	0.801178	1418.721191
0.000000	0.801415	1412.571289
0.000000	0.801653	1406.781616
0.000000	0.801890	1401.672974
0.000000	0.802127	1397.540649
0.000000	0.802364	1395.223145
0.000000	0.802601	1395.810303
0.000000	0.802838	1398.246582
0.000000	0.803076	1402.652954
0.000000	0.803313	1407.825195
0.000000	0.803550	1415.237427
0.000000	0.803787	1424.121216
0.000000	0.804024	1433.813232
0.000000	0.804261	1441.391357
0.000000	0.804499	1449.650391
0.000000	0.804736	1458.877319
0.000000	0.804973	1467.981689
0.000000	0.805210	1476.529297
0.000000	0.805447	1484.180420
0.000000	0.805685	1492.274902
0.000000	0.805922	1500.178955
0.000000	0.806159	1506.050903
0.000000	0.806396	1509.098877
0.000000	0.806633	1511.306396
0.000000	0.806870	1511.526123
0.000000	0.807108	1510.109863
0.000000	0.807345	1508.379883
0.000000	0.807582	1505.679932
0.000000	0.807819	1501.356079
0.000000	0.808056	1497.714966
0.000000	0.808293	1494.077515
0.000000	0.808531	1490.266113
0.000000	0.808768	1485.789673
0.000000	0.809005	1481.680298
0.000000	0.809242	1476.388794
0.000000	0.809479	1471.090698
0.000000	0.809717	1464.087524
0.000000	0.809954	1456.600952
0.000000	0.810191	1448.275146
0.000000	0.810428	1439.178223
0.000000	0.810665	1430.561768
0.000000	0.810902	1422.668457
0.000000	0.811140	1415.756836
0.000000	0.811377	1408.528809
0.000000	0.811614	1402.040039
0.000000	0.811851	1397.364014
0.000000	0.812088	1394.550659
0.000000	0.812325	1394.509888
0.000000	0.812563	1397.559937
0.000000	0.812800	1403.157349
0.000000	0.813037	1411.749634
0.000000	0.813274	1422.901245
0.000000	0.813511	1437.453979
0.000000	0.813748	1456.874146
0.000000	0.813986	1480.853882
0.000000	0.814223	1509.448730
0.000000	0.814460	1541.800049
0.000000	0.814697	1577.697266
0.000000	0.814934	1607.145142
0.000000	0.815172	1626.823242
0.000000	0.815409	1635.807739
0.000000	0.815646	1632.288696
0.000000	0.815883	1619.212769
0.000000	0.816120	1602.237671
0.000000	0.816357	1582.703613
0.000000	0.816595	1559.085327
0.000000	0.816832	1530.576660
0.000000	0.817069	1499.736816
0.000000	0.817306	1476.988281
0.000000	0.817543	1455.889160
0.000000	0.817780	1437.650269
0.000000	0.818018	1420.017944
0.000000	0.818255	1405.382568
0.000000	0.818492	1392.420044
0.000000	0.818729	1381.674683
0.000000	0.818966	1372.738892
0.000000	0.819204	1365.569580
0.000000	0.819441	1358.819702
0.000000	0.819678	1350.941772
0.000000	0.819915	1343.675537
0.000000	0.820152	1338.469360
0.000000	0.820389	1334.654175
0.000000	0.820627	1328.780151
0.000000	0.820864	1319.973999
0.000000	0.821101	1310.473755
0.000000	0.821338	1303.397339
0.000000	0.821575	1298.456665
0.000000	0.821812	1295.407959
0.000000	0.822050	1294.300903
0.000000	0.822287	1297.517212
0.000000	0.822524	1305.058228
0.000000	0.822761	1317.349243
0.000000	0.822998	1332.613525
0.000000	0.823236	1349.487305
0.000000	0.823473	1366.145020
0.000000	0.823710	1379.772583
0.000000	0.823947	1390.943115
0.000000	0.824184	1400.631470
0.000000	0.824421	1407.528809
0.000000	0.824659	1409.178711
0.000000	0.824896	1405.504761
0.000000	0.825133	1395.459229
0.000000	0.825370	1381.846924
0.000000	0.825607	1371.108887
0.000000	0.825844	1369.233154
0.000000	0.826082	1372.428955
0.000000	0.826319	1379.462646
0.000000	0.826556	1387.631836
0.000000	0.826793	1400.268799
0.000000	0.827030	1415.450195
0.000000	0.827267	1431.730591
0.000000	0.827505	1449.123901
0.000000	0.827742	1467.866089
0.000000	0.827979	1484.549805
0.000000	0.828216	1498.375977
0.000000	0.828453	1509.355347
0.000000	0.828691	1518.247803
0.000000	0.828928	1526.414307
0.000000	0.829165	1536.450928
0.000000	0.829402	1544.876343
0.000000	0.829639	1552.192749
0.000000	0.829876	1558.380859
0.000000	0.830114	1564.715698
0.000000	0.830351	1569.772339
0.000000	0.830588	1575.697388
0.000000	0.830825	1580.988770
0.000000	0.831062	1587.500488
0.000000	0.831299	1595.217896
0.000000	0.831537	1604.700806
0.000000	0.831774	1614.052734
0.000000	0.832011	1622.595459
0.000000	0.832248	1628.811646
0.000000	0.832485	1626.954712
0.000000	0.832722	1618.642700
0.000000	0.832960	1606.212646
0.000000	0.833197	1582.864136
0.000000	0.833434	1554.236694
0.000000	0.833671	1534.888794
0.000000	0.833908	1519.048340
0.000000	0.834146	1503.609741
0.000000	0.834383	1486.357056
0.000000	0.834620	1473.734253
0.000000	0.834857	1463.790527
0.000000	0.835094	1456.562378
0.000000	0.835331	1453.563965
0.000000	0.835569	1451.909546
0.000000	0.835806	1452.375854
0.000000	0.836043	1452.185791
0.000000	0.836280	1449.876953
0.000000	0.836517	1446.262573
0.000000	0.836754	1442.123291
0.000000	0.836992	1437.934204
0.000000	0.837229	1432.739746
0.000000	0.837466	1427.189453
0.000000	0.837703	1421.896240
0.000000	0.837940	1418.221191
0.000000	0.838178	1417.215088
0.000000	0.838415	1419.483643
0.000000	0.838652	1423.016724
0.000000	0.838889	1427.277466
0.000000	0.839126	1432.841553
0.000000	0.839363	1439.603271
0.000000	0.839601	1446.994263
0.000000	0.839838	1454.392212
0.000000	0.840075	1459.867554
0.000000	0.840312	1464.524536
0.000000	0.840549	1470.442261
0.000000	0.840786	1477.041626
0.000000	0.841024	1485.420410
0.000000	0.841261	1494.948730
0.000000	0.841498	1505.485107
0.000000	0.841735	1516.678223
0.000000	0.841972	1528.704956
0.000000	0.842210	1539.979004
0.000000	0.842447	1551.515015
0.000000	0.842684	1561.524658
0.000000	0.842921	1571.769043
0.000000	0.843158	1583.387573
0.000000	0.843395	1593.753906
0.000000	0.843633	1599.889160
0.000000	0.843870	1603.849121
0.000000	0.844107	1604.203491
0.000000	0.844344	1601.374756
0.000000	0.844581	1607.273682
0.000000	0.844818	1613.727661
0.000000	0.845056	1619.049561
0.000000	0.845293	1626.386475
0.000000	0.845530	1632.391724
0.000000	0.845767	1636.813232
0.000000	0.846004	1639.122925
0.000000	0.846241	1641.375000
0.000000	0.846479	1642.402344
0.000000	0.846716	1642.774414
0.000000	0.846953	1644.092285
0.000000	0.847190	1647.548950
0.000000	0.847427	1651.226685
0.000000	0.847665	1652.348511
0.000000	0.847902	1652.085205
0.000000	0.848139	1649.590210
0.000000	0.848376	1646.500122
0.000000	0.848613	1642.434326
0.000000	0.848850	1638.239746
0.000000	0.849088	1636.293701
0.000000	0.849325	1636.410156
0.000000	0.849562	1639.621460
0.000000	0.849799	1648.167236
0.000000	0.850036	1663.286011
0.000000	0.850273	1681.118164
0.000000	0.850511	1700.456177
0.000000	0.850748	1716.439087
0.000000	0.850985	1724.784790
0.000000	0.851222	1725.487915
0.000000	0.851459	1718.928101
0.000000	0.851697	1704.815186
0.000000	0.851934	1684.532715
0.000000	0.852171	1663.139893
0.000000	0.852408	1653.330933
0.000000	0.852645	1646.369751
0.000000	0.852882	1640.387817
0.000000	0.853120	1634.272339
0.000000	0.853357	1626.270630
0.000000	0.853594	1615.378418
0.000000	0.853831	1602.160156
0.000000	0.854068	1587.901245
0.000000	0.854305	1573.869751
0.000000	0.854543	1559.414307
0.000000	0.854780	1545.175293
0.000000	0.855017	1532.394043
0.000000	0.855254	1519.208618
0.000000	0.855491	1507.020874
0.000000	0.855729	1500.247925
0.000000	0.855966	1494.181763
0.000000	0.856203	1489.498657
0.000000	0.856440	1486.180176
0.000000	0.856677	1485.080811
0.000000	0.856914	1486.931763
0.000000	0.857152	1493.901489
0.000000	0.857389	1506.733521
0.000000	0.857626	1522.755371
0.000000	0.857863	1540.233398
0.000000	0.858100	1557.287720
0.000000	0.858337	1570.463257
0.000000	0.858575	1579.860352
0.000000	0.858812	1587.120483
0.000000	0.859049	1581.734985
0.000000	0.859286	1567.496704
0.000000	0.859523	1553.739624
0.000000	0.859761	1555.064941
0.000000	0.859998	1560.250610
0.000000	0.860235	1564.820190
0.000000	0.860472	1567.818481
0.000000	0.860709	1568.681274
0.000000	0.860946	1565.596191
0.000000	0.861184	1560.271851
0.000000	0.861421	1554.316040
0.000000	0.861658	1550.189209
0.000000	0.861895	1550.304199
0.000000	0.862132	1549.621216
0.000000	0.862369	1548.378784
0.000000	0.862607	1548.754028
0.000000	0.862844	1549.586670
0.000000	0.863081	1549.402954
0.000000	0.863318	1548.587769
0.000000	0.863555	1546.341187
0.000000	0.863792	1543.000732
0.000000	0.864030	1538.177979
0.000000	0.864267	1533.079102
0.000000	0.864504	1527.017090
0.000000	0.864741	1521.117432
0.000000	0.864978	1516.407715
0.000000	0.865215	1513.359863
0.000000	0.865453	1511.806152
0.000000	0.865690	1512.234497
0.000000	0.865927	1513.838745
0.000000	0.866164	1517.032104
0.000000	0.866401	1521.290283
0.000000	0.866639	1527.052612
0.000000	0.866876	1533.668945
0.000000	0.867113	1539.726685
0.000000	0.867350	1545.286743
0.000000	0.867587	1549.661621
0.000000	0.867824	1552.385864
0.000000	0.868062	1554.114258
0.000000	0.868299	1553.975952
0.000000	0.868536	1551.491333
0.000000	0.868773	1547.738770
0.000000	0.869010	1542.109741
0.000000	0.869247	1534.320801
0.000000	0.869485	1526.418823
0.000000	0.869722	1518.915649
0.000000	0.869959	1511.050903
0.000000	0.870196	1502.992920
0.000000	0.870433	1495.431519
0.000000	0.870671	1490.650146
0.000000	0.870908	1488.037476
0.000000	0.871145	1488.592041
0.000000	0.871382	1492.656982
0.000000	0.871619	1499.634888
0.000000	0.871856	1505.736328
0.000000	0.872094	1510.038208
0.000000	0.872331	1508.523071
0.000000	0.872568	1504.043701
0.000000	0.872805	1492.852905
0.000000	0.873042	1478.518555
0.000000	0.873279	1464.253662
0.000000	0.873517	1452.950562
0.000000	0.873754	1449.763794
0.000000	0.873991	1449.023682
0.000000	0.874228	1450.559570
0.000000	0.874465	1453.272949
0.000000	0.874703	1457.737915
0.000000	0.874940	1463.257080
0.000000	0.875177	1470.032471
0.000000	0.875414	1477.861572
0.000000	0.875651	1486.337891
0.000000	0.875888	1496.404419
0.000000	0.876126	1505.834595
0.000000	0.876363	1514.029541
0.000000	0.876600	1521.204834
0.000000	0.876837	1526.153687
0.000000	0.877074	1526.660522
0.000000	0.877312	1524.761230
0.000000	0.877549	1523.873169
0.000000	0.877786	1521.837769
0.000000	0.878023	1517.615723
0.000000	0.878260	1516.846680
0.000000	0.878497	1519.507446
0.000000	0.878735	1523.717896
0.000000	0.878972	1527.912964
0.000000	0.879209	1531.480591
0.000000	0.879446	1532.486938
0.000000	0.879683	1530.224487
0.000000	0.879920	1525.147217
0.000000	0.880158	1519.175537
0.000000	0.880395	1514.068237
0.000000	0.880632	1507.996704
0.000000	0.880869	1501.409912
0.000000	0.881106	1493.646240
0.000000	0.881343	1486.338013
0.000000	0.881581	1479.818970
0.000000	0.881818	1474.608765
0.000000	0.882055	1471.763184
0.000000	0.882292	1471.002563
0.000000	0.882529	1472.080566
0.000000	0.882766	1475.364258
0.000000	0.883004	1481.658569
0.000000	0.883241	1490.769409
0.000000	0.883478	1501.159424
0.000000	0.883715	1508.619629
0.000000	0.883952	1514.082520
0.000000	0.884190	1517.007446
0.000000	0.884427	1516.239624
0.000000	0.884664	1510.984985
0.000000	0.884901	1503.890015
0.000000	0.885138	1496.878052
0.000000	0.885375	1487.087891
0.000000	0.885613	1479.615601
0.000000	0.885850	1474.910889
0.000000	0.886087	1475.457153
0.000000	0.886324	1480.111328
0.000000	0.886561	1486.553345
0.000000	0.886799	1491.412231
0.000000	0.887036	1492.760132
0.000000	0.887273	1485.165161
0.000000	0.887510	1473.128784
0.000000	0.887747	1461.012573
0.000000	0.887984	1451.104126
0.000000	0.888222	1443.365479
0.000000	0.888459	1437.031860
0.000000	0.888696	1434.095947
0.000000	0.888933	1433.126099
0.000000	0.889170	1432.695313
0.000000	0.889407	1431.160278
0.000000	0.889645	1429.843628
0.000000	0.889882	1432.546265
0.000000	0.890119	1437.790649
0.000000	0.890356	1443.468506
0.000000	0.890593	1448.921143
0.000000	0.890830	1456.533447
0.000000	0.891068	1467.454834
0.000000	0.891305	1480.871094
0.000000	0.891542	1496.652588
0.000000	0.891779	1515.842529
0.000000	0.892016	1532.856445
0.000000	0.892254	1546.773804
0.000000	0.892491	1558.446045
0.000000	0.892728	1567.874878
0.000000	0.892965	1574.505005
0.000000	0.893202	1578.179321
0.000000	0.893439	1579.417969
0.000000	0.893677	1579.212280
0.000000	0.893914	1573.820313
0.000000	0.894151	1563.931030
0.000000	0.894388	1552.534790
0.000000	0.894625	1540.602661
0.000000	0.894862	1529.627319
0.000000	0.895100	1525.723755
0.000000	0.895337	1522.140015
0.000000	0.895574	1519.778687
0.000000	0.895811	1518.158203
0.000000	0.896048	1515.765747
0.000000	0.896286	1512.115356
0.000000	0.896523	1507.075073
0.000000	0.896760	1500.101929
0.000000	0.896997	1493.312256
0.000000	0.897234	1489.299683
0.000000	0.897471	1486.816284
0.000000	0.897709	1485.945679
0.000000	0.897946	1486.361206
0.000000	0.898183	1486.964722
0.000000	0.898420	1488.225220
0.000000	0.898657	1493.210938
0.000000	0.898894	1499.854126
0.000000	0.899132	1506.826782
0.000000	0.899369	1514.894287
0.000000	0.899606	1524.076416
0.000000	0.899843	1533.848877
0.000000	0.900080	1543.284302
0.000000	0.900317	1551.105713
0.000000	0.900555	1559.153320
0.000000	0.900792	1568.409424
0.000000	0.901029	1577.604370
0.000000	0.901266	1587.371948
0.000000	0.901503	1596.416504
0.000000	0.901740	1604.523926
0.000000	0.901978	1609.760742
0.000000	0.902215	1612.550415
0.000000	0.902452	1612.659302
0.000000	0.902689	1611.481934
0.000000	0.902926	1611.306396
0.000000	0.903164	1611.923950
0.000000	0.903401	1609.774414
0.000000	0.903638	1607.761108
0.000000	0.903875	1604.811401
0.000000	0.904112	1602.409546
0.000000	0.904349	1603.080444
0.000000	0.904587	1606.973022
0.000000	0.904824	1612.384033
0.000000	0.905061	1621.671143
0.000000	0.905298	1632.535889
0.000000	0.905535	1646.103027
0.000000	0.905773	1660.714111
0.000000	0.906010	1675.400513
0.000000	0.906247	1687.730713
0.000000	0.906484	1696.744629
0.000000	0.906721	1703.408691
0.000000	0.906958	1708.863281
0.000000	0.907196	1714.705444
0.000000	0.907433	1720.323975
0.000000	0.907670	1724.960327
0.000000	0.907907	1729.921143
0.000000	0.908144	1735.927124
0.000000	0.908381	1739.848511
0.000000	0.908619	1743.914307
0.000000	0.908856	1748.601807
0.000000	0.909093	1753.456177
0.000000	0.909330	1755.479736
0.000000	0.909567	1757.331543
0.000000	0.909804	1759.226929
0.000000	0.910042	1758.751343
0.000000	0.910279	1757.555420
0.000000	0.910516	1755.330811
0.000000	0.910753	1752.564941
0.000000	0.910990	1747.614136
0.000000	0.911228	1740.314209
0.000000	0.911465	1733.623047
0.000000	0.911702	1730.698853
0.000000	0.911939	1732.057983
0.000000	0.912176	1739.722778
0.000000	0.912413	1752.849365
0.000000	0.912651	1771.408569
0.000000	0.912888	1791.206665
0.000000	0.913125	1806.742798
0.000000	0.913362	1818.851196
0.000000	0.913599	1825.376709
0.000000	0.913836	1818.249023
0.000000	0.914074	1795.777344
0.000000	0.914311	1762.537354
0.000000	0.914548	1725.563843
0.000000	0.914785	1703.579224
0.000000	0.915022	1686.679688
0.000000	0.915260	1671.027588
0.000000	0.915497	1657.422485
0.000000	0.915734	1647.674316
0.000000	0.915971	1638.629761
0.000000	0.916208	1631.751465
0.000000	0.916445	1626.321045
0.000000	0.916683	1621.316895
0.000000	0.916920	1618.739014
0.000000	0.917157	1618.269897
0.000000	0.917394	1620.143921
0.000000	0.917631	1622.718872
0.000000	0.917868	1623.468384
0.000000	0.918106	1622.807617
0.000000	0.918343	1621.276123
0.000000	0.918580	1619.917969
0.000000	0.918817	1618.672119
0.000000	0.919054	1617.852417
0.000000	0.919291	1618.673828
0.000000	0.919529	1624.567993
0.000000	0.919766	1633.190552
0.000000	0.920003	1641.629028
0.000000	0.920240	1647.925781
0.000000	0.920477	1650.491089
0.000000	0.920715	1649.293091
0.000000	0.920952	1643.600342
0.000000	0.921189	1636.047241
0.000000	0.921426	1628.548584
0.000000	0.921663	1620.042725
0.000000	0.921900	1609.514771
0.000000	0.922138	1599.927612
0.000000	0.922375	1592.619629
0.000000	0.922612	1587.049316
0.000000	0.922849	1581.050171
0.000000	0.923086	1575.141357
0.000000	0.923323	1568.192749
0.000000	0.923561	1559.005737
0.000000	0.923798	1548.607666
0.000000	0.924035	1537.172485
0.000000	0.924272	1525.051270
0.000000	0.924509	1513.266235
0.000000	0.924747	1500.235107
0.000000	0.924984	1485.295288
0.000000	0.925221	1469.339844
0.000000	0.925458	1453.890747
0.000000	0.925695	1442.463867
0.000000	0.925932	1434.080444
0.000000	0.926170	1427.875854
0.000000	0.926407	1423.407349
0.000000	0.926644	1420.852783
0.000000	0.926881	1419.613159
0.000000	0.927118	1418.591797
0.000000	0.927355	1419.810547
0.000000	0.927593	1423.393066
0.000000	0.927830	1427.814331
0.000000	0.928067	1435.382813
0.000000	0.928304	1447.337891
0.000000	0.928541	1462.833618
0.000000	0.928779	1481.170288
0.000000	0.929016	1502.814941
0.000000	0.929253	1527.214233
0.000000	0.929490	1555.855957
0.000000	0.929727	1589.892334
0.000000	0.929964	1623.859131
0.000000	0.930202	1658.216797
0.000000	0.930439	1693.237305
0.000000	0.930676	1723.652466
0.000000	0.930913	1750.563599
0.000000	0.931150	1771.338745
0.000000	0.931387	1787.720459
0.000000	0.931625	1800.969238
0.000000	0.931862	1815.027832
0.000000	0.932099	1831.705688
0.000000	0.932336	1853.419434
0.000000	0.932573	1881.925903
0.000000	0.932810	1915.734497
0.000000	0.933048	1949.613647
0.000000	0.933285	1980.739136
0.000000	0.933522	2009.015991
0.000000	0.933759	2035.248779
0.000000	0.933996	2059.922852
0.000000	0.934234	2084.916504
0.000000	0.934471	2108.132324
0.000000	0.934708	2130.090576
0.000000	0.934945	2146.775635
0.000000	0.935182	2158.152344
0.000000	0.935419	2163.717041
0.000000	0.935657	2162.327393
0.000000	0.935894	2149.710693
0.000000	0.936131	2125.616699
0.000000	0.936368	2089.069580
0.000000	0.936605	2040.701904
0.000000	0.936843	1982.924683
0.000000	0.937080	1918.309082
0.000000	0.937317	1852.826782
0.000000	0.937554	1791.021362
0.000000	0.937791	1749.764160
0.000000	0.938028	1710.155640
0.000000	0.938266	1674.276001
0.000000	0.938503	1642.027954
0.000000	0.938740	1613.627686
0.000000	0.938977	1587.136230
0.000000	0.939214	1563.392944
0.000000	0.939451	1541.803589
0.000000	0.939689	1522.989014
0.000000	0.939926	1506.033447
0.000000	0.940163	1491.137817
0.000000	0.940400	1478.479736
0.000000	0.940637	1468.463623
0.000000	0.940874	1459.767944
0.000000	0.941112	1454.407471
0.000000	0.941349	1451.763062
0.000000	0.941586	1452.325195
0.000000	0.941823	1457.203735
0.000000	0.942060	1465.531372
0.000000	0.942297	1474.241821
0.000000	0.942535	1476.283081
0.000000	0.942772	1470.143188
0.000000	0.943009	1454.878906
0.000000	0.943246	1434.438843
0.000000	0.943483	1417.828613
0.000000	0.943721	1403.190308
0.000000	0.943958	1385.942017
0.000000	0.944195	1366.436157
0.000000	0.944432	1350.693970
0.000000	0.944669	1341.769043
0.000000	0.944906	1333.343384
0.000000	0.945144	1325.284180
0.000000	0.945381	1316.576782
0.000000	0.945618	1308.551392
0.000000	0.945855	1301.322144
0.000000	0.946092	1294.800537
0.000000	0.946329	1291.240234
0.000000	0.946567	1288.414917
0.000000	0.946804	1287.158813
0.000000	0.947041	1285.938843
0.000000	0.947278	1286.069824
0.000000	0.947515	1287.825073
0.000000	0.947753	1292.323242
0.000000	0.947990	1299.827881
0.000000	0.948227	1309.695679
0.000000	0.948464	1323.649292
0.000000	0.948701	1341.764038
0.000000	0.948938	1364.101929
0.000000	0.949176	1391.447632
0.000000	0.949413	1423.351685
0.000000	0.949650	1457.746582
0.000000	0.949887	1494.135010
0.000000	0.950124	1525.897583
0.000000	0.950361	1553.288940
0.000000	0.950599	1576.867554
0.000000	0.950836	1596.255981
0.000000	0.951073	1613.273926
0.000000	0.951310	1634.245117
0.000000	0.951547	1661.547363
0.000000	0.951784	1693.847168
0.000000	0.952022	1729.594727
0.000000	0.952259	1760.789917
0.000000	0.952496	1783.856079
0.000000	0.952733	1796.319336
0.000000	0.952970	1792.897949
0.000000	0.953208	1776.648560
0.000000	0.953445	1751.256714
0.000000	0.953682	1721.132568
0.000000	0.953919	1688.369263
0.000000	0.954156	1652.990479
0.000000	0.954393	1617.609131
0.000000	0.954631	1595.356567
0.000000	0.954868	1602.563477
0.000000	0.955105	1604.192017
0.000000	0.955342	1616.903442
0.000000	0.955579	1633.065186
0.000000	0.955817	1650.613159
0.000000	0.956054	1662.654053
0.000000	0.956291	1676.985840
0.000000	0.956528	1684.347412
0.000000	0.956765	1688.063477
0.000000	0.957002	1686.111938
0.000000	0.957240	1674.828857
0.000000	0.957477	1653.435303
0.000000	0.957714	1622.646362
0.000000	0.957951	1584.218018
0.000000	0.958188	1538.051880
0.000000	0.958425	1489.612793
0.000000	0.958663	1445.372192
0.000000	0.958900	1411.765503
0.000000	0.959137	1393.054932
0.000000	0.959374	1387.180908
0.000000	0.959611	1383.586182
0.000000	0.959848	1384.342407
0.000000	0.960086	1390.529175
0.000000	0.960323	1399.726074
0.000000	0.960560	1407.258667
0.000000	0.960797	1412.785767
0.000000	0.961034	1417.723267
0.000000	0.961271	1425.611572
0.000000	0.961509	1433.090820
0.000000	0.961746	1439.636475
0.000000	0.961983	1445.212891
0.000000	0.962220	1451.509033
0.000000	0.962457	1458.524902
0.000000	0.962695	1465.941650
0.000000	0.962932	1474.030640
0.000000	0.963169	1482.634888
0.000000	0.963406	1492.774170
0.000000	0.963643	1504.196411
0.000000	0.963880	1520.696289
0.000000	0.964118	1543.390991
0.000000	0.964355	1570.414917
0.000000	0.964592	1601.466309
0.000000	0.964829	1629.824341
0.000000	0.965066	1652.852661
0.000000	0.965304	1670.055786
0.000000	0.965541	1680.038452
0.000000	0.965778	1682.469971
0.000000	0.966015	1677.939819
0.000000	0.966252	1663.833008
0.000000	0.966489	1641.179932
0.000000	0.966727	1613.335693
0.000000	0.966964	1589.689209
0.000000	0.967201	1577.760254
0.000000	0.967438	1558.688477
0.000000	0.967675	1534.489868
0.000000	0.967912	1508.072266
0.000000	0.968150	1491.477173
0.000000	0.968387	1476.879883
0.000000	0.968624	1464.296997
0.000000	0.968861	1453.369751
0.000000	0.969098	1443.516357
0.000000	0.969335	1434.841797
0.000000	0.969573	1427.347168
0.000000	0.969810	1421.298706
0.000000	0.970047	1417.590576
0.000000	0.970284	1415.651489
0.000000	0.970521	1415.093506
0.000000	0.970758	1415.267090
0.000000	0.970996	1416.260620
0.000000	0.971233	1419.293579
0.000000	0.971470	1424.369507
0.000000	0.971707	1430.173218
0.000000	0.971944	1436.736938
0.000000	0.972182	1443.930298
0.000000	0.972419	1451.690186
0.000000	0.972656	1459.532593
0.000000	0.972893	1466.062866
0.000000	0.973130	1471.675049
0.000000	0.973368	1477.282104
0.000000	0.973605	1482.073853
0.000000	0.973842	1485.647461
0.000000	0.974079	1486.740479
0.000000	0.974316	1485.722900
0.000000	0.974553	1482.511719
0.000000	0.974791	1478.015869
0.000000	0.975028	1472.426880
0.000000	0.975265	1466.841553
0.000000	0.975502	1461.521973
0.000000	0.975739	1455.569580
0.000000	0.975976	1448.868896
0.000000	0.976214	1442.046753
0.000000	0.976451	1434.313599
0.000000	0.976688	1425.640991
0.000000	0.976925	1417.926147
0.000000	0.977162	1410.739380
0.000000	0.977399	1404.621826
0.000000	0.977637	1399.681519
0.000000	0.977874	1395.831299
0.000000	0.978111	1392.936279
0.000000	0.978348	1392.289185
0.000000	0.978585	1394.888306
0.000000	0.978822	1400.443237
0.000000	0.979060	1409.918457
0.000000	0.979297	1422.068359
0.000000	0.979534	1436.127197
0.000000	0.979771	1449.928101
0.000000	0.980008	1463.137695
0.000000	0.980246	1473.176514
0.000000	0.980483	1479.422729
0.000000	0.980720	1483.532837
0.000000	0.980957	1485.953735
0.000000	0.981194	1486.794434
0.000000	0.981431	1485.693359
0.000000	0.981669	1482.203491
0.000000	0.981906	1477.779663
0.000000	0.982143	1473.361938
0.000000	0.982380	1469.736450
0.000000	0.982617	1469.629028
0.000000	0.982854	1470.806763
0.000000	0.983092	1471.748169
0.000000	0.983329	1472.172852
0.000000	0.983566	1475.697144
0.000000	0.983803	1479.732422
0.000000	0.984040	1482.555664
0.000000	0.984278	1486.534668
0.000000	0.984515	1491.047363
0.000000	0.984752	1493.786133
0.000000	0.984989	1496.044189
0.000000	0.985226	1498.233643
0.000000	0.985463	1499.065430
0.000000	0.985701	1499.061890
0.000000	0.985938	1498.827759
0.000000	0.986175	1497.574829
0.000000	0.986412	1494.205200
0.000000	0.986649	1491.396729
0.000000	0.986886	1489.203857
0.000000	0.987124	1487.037720
0.000000	0.987361	1485.448730
0.000000	0.987598	1486.118042
0.000000	0.987835	1487.527344
0.000000	0.988072	1487.783447
0.000000	0.988310	1486.222534
0.000000	0.988547	1481.871582
0.000000	0.988784	1477.045288
0.000000	0.989021	1471.557617
0.000000	0.989258	1465.475708
0.000000	0.989495	1459.608521
0.000000	0.989733	1452.697876
0.000000	0.989970	1443.694580
0.000000	0.990207	1435.151245
0.000000	0.990444	1426.731689
0.000000	0.990681	1417.142944
0.000000	0.990918	1407.603882
0.000000	0.991156	1399.155884
0.000000	0.991393	1392.482178
0.000000	0.991630	1388.358643
0.000000	0.991867	1386.313965
0.000000	0.992104	1387.068481
0.000000	0.992342	1391.389282
0.000000	0.992579	1401.281494
0.000000	0.992816	1416.514282
0.000000	0.993053	1438.344116
0.000000	0.993290	1468.225586
0.000000	0.993527	1504.063354
0.000000	0.993765	1542.139282
0.000000	0.994002	1585.086304
0.000000	0.994239	1631.194214
0.000000	0.994476	1675.176270
0.000000	0.994713	1711.670044
0.000000	0.994950	1731.541382
0.000000	0.995188	1734.358643
0.000000	0.995425	1722.499878
0.000000	0.995662	1701.761963
0.000000	0.995899	1667.671997
0.000000	0.996136	1617.993652
0.000000	0.996373	1559.189697
0.000000	0.996611	1503.488525
0.000000	0.996848	1479.346680
0.000000	0.997085	1445.482544
0.000000	0.997322	1425.423584
0.000000	0.997559	1404.539795
0.000000	0.997797	1389.330078
0.000000	0.998034	1378.635376
0.000000	0.998271	1370.352905
0.000000	0.998508	1364.400146
0.000000	0.998745	1359.502441
0.000000	0.998982	1357.364746
0.000000	0.999220	1358.612793
0.000000	0.999457	1361.572754
0.000000	0.999694	1367.091797
0.000000	0.999931	1373.877563
0.000000	1.000168	1382.787476
0.000000	1.000405	1395.519531
0.000000	1.000643	1409.136108
0.000000	1.000880	1424.563232
0.000000	1.001117	1440.061890
0.000000	1.001354	1454.941650
0.000000	1.001591	1468.105957
0.000000	1.001829	1479.457397
0.000000	1.002066	1489.258667
0.000000	1.002303	1496.933960
0.000000	1.002540	1503.621460
0.000000	1.002777	1509.537109
0.000000	1.003014	1513.657715
0.000000	1.003252	1517.965698
0.000000	1.003489	1521.772949
0.000000	1.003726	1527.292358
0.000000	1.003963	1533.456543
0.000000	1.004200	1540.040405
0.000000	1.004437	1546.170410
0.000000	1.004675	1552.558472
0.000000	1.004912	1559.629761
0.000000	1.005149	1567.853882
0.000000	1.005386	1577.122314
0.000000	1.005623	1587.215088
0.000000	1.005860	1599.026123
0.000000	1.006098	1612.237549
0.000000	1.006335	1626.545044
0.000000	1.006572	1642.810913
0.000000	1.006809	1659.812256
0.000000	1.007046	1677.875732
0.000000	1.007284	1696.000977
0.000000	1.007521	1709.081543
0.000000	1.007758	1713.200928
0.000000	1.007995	1711.329712
0.000000	1.008232	1706.103271
0.000000	1.008469	1700.264038
0.000000	1.008707	1687.846680
0.000000	1.008944	1672.373169
0.000000	1.009181	1663.752686
0.000000	1.009418	1655.525879
0.000000	1.009655	1646.833984
0.000000	1.009892	1637.867798
0.000000	1.010130	1628.247314
0.000000	1.010367	1618.512939
0.000000	1.010604	1607.764771
0.000000	1.010841	1596.237305
0.000000	1.011078	1584.428223
0.000000	1.011316	1573.842163
0.000000	1.011553	1563.685547
0.000000	1.011790	1555.163940
0.000000	1.012027	1548.242188
0.000000	1.012264	1543.744385
0.000000	1.012501	1543.092163
0.000000	1.012739	1545.071167
0.000000	1.012976	1549.523315
0.000000	1.013213	1555.991455
0.000000	1.013450	1564.003174
0.000000	1.013687	1575.081787
0.000000	1.013924	1589.265381
0.000000	1.014162	1605.511230
0.000000	1.014399	1624.370850
0.000000	1.014636	1646.920898
0.000000	1.014873	1673.658691
0.000000	1.015110	1703.327759
0.000000	1.015347	1734.082764
0.000000	1.015585	1768.064697
0.000000	1.015822	1801.313721
0.000000	1.016059	1828.364746
0.000000	1.016296	1845.859375
0.000000	1.016533	1854.325195
0.000000	1.016770	1854.565308
0.000000	1.017008	1844.759155
0.000000	1.017245	1827.178101
0.000000	1.017482	1802.648926
0.000000	1.017719	1773.160156
0.000000	1.017956	1738.716187
0.000000	1.018194	1703.349976
0.000000	1.018431	1668.422974
0.000000	1.018668	1636.562378
0.000000	1.018905	1611.714355
0.000000	1.019142	1595.697021
0.000000	1.019379	1583.990967
0.000000	1.019617	1573.935913
0.000000	1.019854	1565.589600
0.000000	1.020091	1558.927612
0.000000	1.020328	1553.287476
0.000000	1.020565	1548.629028
0.000000	1.020803	1545.472656
0.000000	1.021040	1542.946899
0.000000	1.021277	1542.389893
0.000000	1.021514	1543.360107
0.000000	1.021751	1544.258911
0.000000	1.021988	1546.245361
0.000000	1.022226	1549.925415
0.000000	1.022463	1553.337646
0.000000	1.022700	1557.314941
0.000000	1.022937	1561.898560
0.000000	1.023174	1566.960449
0.000000	1.023412	1574.457031
0.000000	1.023649	1583.717896
0.000000	1.023886	1597.015015
0.000000	1.024123	1616.696411
0.000000	1.024360	1642.044189
0.000000	1.024597	1671.939575
0.000000	1.024835	1706.513916
0.000000	1.025072	1743.656006
0.000000	1.025309	1777.273560
0.000000	1.025546	1797.806519
0.000000	1.025783	1804.789429
0.000000	1.026020	1799.774658
0.000000	1.026258	1785.540894
0.000000	1.026495	1767.547974
0.000000	1.026732	1738.691406
0.000000	1.026969	1704.507080
0.000000	1.027206	1676.700195
0.000000	1.027443	1656.650024
0.000000	1.027681	1637.353882
0.000000	1.027918	1617.740723
0.000000	1.028155	1599.170654
0.000000	1.028392	1585.421875
0.000000	1.028629	1573.007568
0.000000	1.028866	1562.544678
0.000000	1.029104	1554.634277
0.000000	1.029341	1548.375000
0.000000	1.029578	1543.159546
0.000000	1.029815	1540.805786
0.000000	1.030052	1540.473511
0.000000	1.030290	1541.347778
0.000000	1.030527	1543.065186
0.000000	1.030764	1545.752319
0.000000	1.031001	1549.638550
0.000000	1.031238	1553.998169
0.000000	1.031475	1560.700806
0.000000	1.031713	1567.484863
0.000000	1.031950	1571.833252
0.000000	1.032187	1572.627319
0.000000	1.032424	1569.304443
0.000000	1.032661	1560.702393
0.000000	1.032899	1547.390259
0.000000	1.033136	1530.455200
0.000000	1.033373	1514.242920
0.000000	1.033610	1499.015137
0.000000	1.033847	1487.750000
0.000000	1.034084	1478.504272
0.000000	1.034322	1470.781128
0.000000	1.034559	1461.680298
0.000000	1.034796	1450.986450
0.000000	1.035033	1441.888916
0.000000	1.035270	1432.843872
0.000000	1.035507	1425.030640
0.000000	1.035745	1417.809937
0.000000	1.035982	1411.425781
0.000000	1.036219	1405.446289
0.000000	1.036456	1399.348877
0.000000	1.036693	1392.792603
0.000000	1.036930	1385.053711
0.000000	1.037168	1377.014282
0.000000	1.037405	1368.803955
0.000000	1.037642	1359.672119
0.000000	1.037879	1349.518188
0.000000	1.038116	1339.877930
0.000000	1.038353	1331.681274
0.000000	1.038591	1326.040405
0.000000	1.038828	1324.425659
0.000000	1.039065	1329.993652
0.000000	1.039302	1342.520996
0.000000	1.039539	1361.509766
0.000000	1.039777	1386.859009
0.000000	1.040014	1417.277466
0.000000	1.040251	1450.420288
0.000000	1.040488	1481.669922
0.000000	1.040725	1512.476074
0.000000	1.040962	1544.042847
0.000000	1.041200	1575.441772
0.000000	1.041437	1605.260376
0.000000	1.041674	1632.069702
0.000000	1.041911	1653.972778
0.000000	1.042148	1670.390381
0.000000	1.042385	1678.800659
0.000000	1.042623	1677.893433
0.000000	1.042860	1668.801147
0.000000	1.043097	1653.087891
0.000000	1.043334	1632.646729
0.000000	1.043571	1607.371216
0.000000	1.043809	1579.228271
0.000000	1.044046	1548.236328
0.000000	1.044283	1526.256470
0.000000	1.044520	1510.426392
0.000000	1.044757	1498.620239
0.000000	1.044994	1488.896606
0.000000	1.045232	1481.480835
0.000000	1.045469	1475.748047
0.000000	1.045706	1471.704956
0.000000	1.045943	1468.868896
0.000000	1.046180	1464.153564
0.000000	1.046417	1458.208130
0.000000	1.046655	1452.898438
0.000000	1.046892	1448.996948
0.000000	1.047129	1445.709961
0.000000	1.047366	1445.710327
0.000000	1.047603	1450.212769
0.000000	1.047840	1459.857788
0.000000	1.048078	1474.589478
0.000000	1.048315	1492.275024
0.000000	1.048552	1511.116455
0.000000	1.048789	1528.286865
0.000000	1.049026	1537.897827
0.000000	1.049264	1539.772217
0.000000	1.049501	1537.132935
0.000000	1.049738	1534.037354
0.000000	1.049975	1534.214233
0.000000	1.050212	1535.571777
0.000000	1.050449	1536.465698
0.000000	1.050687	1538.499390
0.000000	1.050924	1539.577148
0.000000	1.051161	1538.951172
0.000000	1.051398	1539.102661
0.000000	1.051635	1539.718628
0.000000	1.051872	1540.340454
0.000000	1.052110	1541.363525
0.000000	1.052347	1542.959351
0.000000	1.052584	1546.368530
0.000000	1.052821	1550.337158
0.000000	1.053058	1553.706665
0.000000	1.053295	1557.323608
0.000000	1.053533	1561.924072
0.000000	1.053770	1565.531494
0.000000	1.054007	1568.189941
0.000000	1.054244	1571.149292
0.000000	1.054481	1572.005371
0.000000	1.054719	1573.264771
0.000000	1.054956	1576.507324
0.000000	1.055193	1580.105347
0.000000	1.055430	1584.572632
0.000000	1.055667	1588.626953
0.000000	1.055905	1592.674316
0.000000	1.056142	1595.480469
0.000000	1.056379	1599.272705
0.000000	1.056616	1601.445190
0.000000	1.056853	1599.809204
0.000000	1.057090	1596.558594
0.000000	1.057328	1592.526489
0.000000	1.057565	1589.526001
0.000000	1.057802	1587.312134
0.000000	1.058039	1583.820435
0.000000	1.058276	1576.941528
0.000000	1.058513	1566.206421
0.000000	1.058751	1551.054199
0.000000	1.058988	1536.510132
0.000000	1.059225	1523.729736
0.000000	1.059462	1510.282227
0.000000	1.059699	1498.250488
0.000000	1.059937	1487.682007
0.000000	1.060174	1480.794800
0.000000	1.060411	1476.187866
0.000000	1.060648	1475.080688
0.000000	1.060885	1477.814331
0.000000	1.061122	1480.818115
0.000000	1.061360	1483.066528
0.000000	1.061597	1484.055176
0.000000	1.061834	1482.227173
0.000000	1.062071	1478.116577
0.000000	1.062308	1471.569092
0.000000	1.062545	1464.398560
0.000000	1.062783	1458.311646
0.000000	1.063020	1451.842529
0.000000	1.063257	1446.193604
0.000000	1.063494	1442.636719
0.000000	1.063731	1438.643677
0.000000	1.063968	1436.079224
0.000000	1.064206	1437.213745
0.000000	1.064443	1438.502441
0.000000	1.064680	1439.832642
0.000000	1.064917	1442.823975
0.000000	1.065154	1446.578125
0.000000	1.065391	1450.870728
0.000000	1.065629	1456.590576
0.000000	1.065866	1462.354370
0.000000	1.066103	1468.841187
0.000000	1.066340	1476.198975
0.000000	1.066577	1484.470825
0.000000	1.066815	1494.670166
0.000000	1.067052	1506.712402
0.000000	1.067289	1519.867798
0.000000	1.067526	1533.301880
0.000000	1.067763	1545.904053
0.000000	1.068000	1558.985352
0.000000	1.068238	1576.356323
0.000000	1.068475	1600.545044
0.000000	1.068712	1625.103516
0.000000	1.068949	1646.567749
0.000000	1.069186	1664.022461
0.000000	1.069424	1676.057983
0.000000	1.069661	1682.710815
0.000000	1.069898	1683.839355
0.000000	1.070135	1676.601563
0.000000	1.070372	1660.756958
0.000000	1.070609	1638.487061
0.000000	1.070847	1613.445801
0.000000	1.071084	1594.664063
0.000000	1.071321	1584.728149
0.000000	1.071558	1577.169312
0.000000	1.071795	1571.548950
0.000000	1.072032	1568.819092
0.000000	1.072270	1571.486938
0.000000	1.072507	1579.156738
0.000000	1.072744	1591.506958
0.000000	1.072981	1608.045288
0.000000	1.073218	1628.342896
0.000000	1.073455	1650.094727
0.000000	1.073693	1671.808350
0.000000	1.073930	1692.809082
0.000000	1.074167	1714.267822
0.000000	1.074404	1733.349243
0.000000	1.074641	1748.214233
0.000000	1.074878	1759.769043
0.000000	1.075116	1766.778931
0.000000	1.075353	1767.411743
0.000000	1.075590	1761.325439
0.000000	1.075827	1749.381836
0.000000	1.076064	1733.518921
0.000000	1.076302	1713.503662
0.000000	1.076539	1690.418091
0.000000	1.076776	1666.819580
0.000000	1.077013	1645.264893
0.000000	1.077250	1629.591064
0.000000	1.077487	1625.206909
0.000000	1.077725	1621.941406
0.000000	1.077962	1620.024780
0.000000	1.078199	1618.044189
0.000000	1.078436	1616.054810
0.000000	1.078673	1613.194458
0.000000	1.078910	1611.035156
0.000000	1.079148	1608.565063
0.000000	1.079385	1605.266235
0.000000	1.079622	1604.577026
0.000000	1.079859	1605.836182
0.000000	1.080096	1608.875000
0.000000	1.080334	1613.652100
0.000000	1.080571	1619.619507
0.000000	1.080808	1627.167114
0.000000	1.081045	1635.098389
0.000000	1.081282	1641.840210
0.000000	1.081519	1646.887451
0.000000	1.081757	1651.653564
0.000000	1.081994	1657.316040
0.000000	1.082231	1661.807251
0.000000	1.082468	1663.776978
0.000000	1.082705	1665.778198
0.000000	1.082942	1668.483887
0.000000	1.083180	1672.554199
0.000000	1.083417	1676.988159
0.000000	1.083654	1679.444092
0.000000	1.083891	1682.654541
0.000000	1.084128	1686.685547
0.000000	1.084365	1690.994995
0.000000	1.084603	1694.745483
0.000000	1.084840	1697.626343
0.000000	1.085077	1699.904297
0.000000	1.085314	1705.396484
0.000000	1.085551	1718.002319
0.000000	1.085788	1734.223633
0.000000	1.086026	1750.493286
0.000000	1.086263	1763.267944
0.000000	1.086500	1770.627441
0.000000	1.086737	1772.559937
0.000000	1.086974	1771.290405
0.000000	1.087212	1763.858154
0.000000	1.087449	1748.122437
0.000000	1.087686	1725.563843
0.000000	1.087923	1699.188110
0.000000	1.088160	1673.620728
0.000000	1.088398	1658.534912
0.000000	1.088635	1650.632690
0.000000	1.088872	1645.093506
0.000000	1.089109	1643.327148
0.000000	1.089346	1644.646240
0.000000	1.089583	1648.021362
0.000000	1.089821	1651.565552
0.000000	1.090058	1656.435181
0.000000	1.090295	1662.015015
0.000000	1.090532	1665.655396
0.000000	1.090769	1668.363892
0.000000	1.091006	1672.189331
0.000000	1.091244	1677.935425
0.000000	1.091481	1685.349854
0.000000	1.091718	1694.120850
0.000000	1.091955	1704.443970
0.000000	1.092192	1716.118286
0.000000	1.092430	1729.311646
0.000000	1.092667	1743.779907
0.000000	1.092904	1755.173828
0.000000	1.093141	1762.495972
0.000000	1.093378	1767.938110
0.000000	1.093615	1769.329834
0.000000	1.093853	1765.325928
0.000000	1.094090	1754.916992
0.000000	1.094327	1740.613037
0.000000	1.094564	1725.682251
0.000000	1.094801	1711.957275
0.000000	1.095038	1702.705444
0.000000	1.095276	1692.236938
0.000000	1.095513	1680.939575
0.000000	1.095750	1669.849854
0.000000	1.095987	1659.076660
0.000000	1.096224	1648.856689
0.000000	1.096461	1639.689453
0.000000	1.096699	1631.357056
0.000000	1.096936	1624.845093
0.000000	1.097173	1619.315063
0.000000	1.097410	1615.339722
0.000000	1.097647	1612.770996
0.000000	1.097885	1610.946411
0.000000	1.098122	1609.415039
0.000000	1.098359	1610.509277
0.000000	1.098596	1615.198486
0.000000	1.098833	1620.128784
0.000000	1.099070	1623.930298
0.000000	1.099308	1626.141846
0.000000	1.099545	1628.658447
0.000000	1.099782	1634.285400
0.000000	1.100019	1639.770752
0.000000	1.100256	1644.506958
0.000000	1.100493	1650.857544
0.000000	1.100731	1658.323730
0.000000	1.100968	1666.175537
0.000000	1.101205	1674.214600
0.000000	1.101442	1681.487793
0.000000	1.101679	1689.710815
0.000000	1.101916	1697.968384
0.000000	1.102154	1704.422485
0.000000	1.102391	1711.847900
0.000000	1.102628	1719.689941
0.000000	1.102865	1726.057251
0.000000	1.103102	1731.407349
0.000000	1.103340	1735.868896
0.000000	1.103577	1740.435669
0.000000	1.103814	1743.938965
0.000000	1.104051	1744.008911
0.000000	1.104288	1742.437012
0.000000	1.104525	1742.307129
0.000000	1.104763	1742.389160
0.000000	1.105000	1743.877319
0.000000	1.105237	1746.449463
0.000000	1.105474	1751.223877
0.000000	1.105711	1758.451416
0.000000	1.105948	1767.056152
0.000000	1.106186	1777.149780
0.000000	1.106423	1790.674194
0.000000	1.106660	1805.019409
0.000000	1.106897	1820.428101
0.000000	1.107134	1834.803345
0.000000	1.107372	1846.498535
0.000000	1.107609	1857.752441
0.000000	1.107846	1866.890991
0.000000	1.108083	1873.582153
0.000000	1.108320	1878.166626
0.000000	1.108557	1879.211792
0.000000	1.108795	1878.924805
0.000000	1.109032	1878.521240
0.000000	1.109269	1880.589844
0.000000	1.109506	1885.852173
0.000000	1.109743	1895.760010
0.000000	1.109980	1911.803833
0.000000	1.110218	1930.800049
0.000000	1.110455	1945.614502
0.000000	1.110692	1956.602661
0.000000	1.110929	1962.234619
0.000000	1.111166	1961.653320
0.000000	1.111403	1957.145020
0.000000	1.111641	1946.141113
0.000000	1.111878	1925.014038
0.000000	1.112115	1894.660400
0.000000	1.112352	1859.002563
0.000000	1.112589	1823.675171
0.000000	1.112827	1796.854004
0.000000	1.113064	1772.784546
0.000000	1.113301	1751.263794
0.000000	1.113538	1735.190552
0.000000	1.113775	1721.323608
0.000000	1.114012	1708.061279
0.000000	1.114250	1695.974243
0.000000	1.114487	1684.677002
0.000000	1.114724	1675.257813
0.000000	1.114961	1666.659058
0.000000	1.115198	1659.254639
0.000000	1.115435	1653.564331
0.000000	1.115673	1649.112183
0.000000	1.115910	1644.991577
0.000000	1.116147	1640.746216
0.000000	1.116384	1638.133789
0.000000	1.116621	1636.155640
0.000000	1.116859	1633.260132
0.000000	1.117096	1629.603271
0.000000	1.117333	1628.108276
0.000000	1.117570	1627.485474
0.000000	1.117807	1625.927734
0.000000	1.118044	1623.638428
0.000000	1.118282	1622.102661
0.000000	1.118519	1620.180420
0.000000	1.118756	1618.170044
0.000000	1.118993	1615.354736
0.000000	1.119230	1612.319458
0.000000	1.119467	1609.423218
0.000000	1.119705	1608.825317
0.000000	1.119942	1608.965942
0.000000	1.120179	1610.634888
0.000000	1.120416	1613.790527
0.000000	1.120653	1618.614746
0.000000	1.120890	1625.655884
0.000000	1.121128	1633.149170
0.000000	1.121365	1642.334473
0.000000	1.121602	1654.717285
0.000000	1.121839	1668.839844
0.000000	1.122076	1683.344360
0.000000	1.122313	1700.345703
0.000000	1.122551	1717.010132
0.000000	1.122788	1729.298950
0.000000	1.123025	1733.105103
0.000000	1.123262	1727.861206
0.000000	1.123499	1715.909302
0.000000	1.123737	1696.861572
0.000000	1.123974	1667.800293
0.000000	1.124211	1636.456421
0.000000	1.124448	1617.484009
0.000000	1.124685	1601.557251
0.000000	1.124923	1588.192993
0.000000	1.125160	1576.991333
0.000000	1.125397	1569.636230
0.000000	1.125634	1563.140015
0.000000	1.125871	1559.529297
0.000000	1.126108	1558.035889
0.000000	1.126346	1558.145752
0.000000	1.126583	1560.252441
0.000000	1.126820	1563.961426
0.000000	1.127057	1569.617554
0.000000	1.127294	1575.023560
0.000000	1.127531	1581.517944
0.000000	1.127769	1587.579956
0.000000	1.128006	1592.105347
0.000000	1.128243	1595.701294
0.000000	1.128480	1599.513916
0.000000	1.128717	1605.743896
0.000000	1.128955	1615.652588
0.000000	1.129192	1629.631592
0.000000	1.129429	1651.151123
0.000000	1.129666	1680.801392
0.000000	1.129903	1716.767700
0.000000	1.130140	1758.170532
0.000000	1.130378	1803.503906
0.000000	1.130615	1848.060181
0.000000	1.130852	1882.934692
0.000000	1.131089	1897.697144
0.000000	1.131326	1897.746460
0.000000	1.131563	1885.231689
0.000000	1.131801	1862.912842
0.000000	1.132038	1837.398071
0.000000	1.132275	1811.175293
0.000000	1.132512	1785.225952
0.000000	1.132749	1761.464355
0.000000	1.132986	1736.798950
0.000000	1.133224	1714.714111
0.000000	1.133461	1695.024292
0.000000	1.133698	1678.058594
0.000000	1.133935	1663.614014
0.000000	1.134172	1651.692139
0.000000	1.134409	1642.531494
0.000000	1.134647	1636.000977
0.000000	1.134884	1631.090942
0.000000	1.135121	1627.614624
0.000000	1.135358	1625.158936
0.000000	1.135595	1624.183472
0.000000	1.135833	1623.629150
0.000000	1.136070	1622.656250
0.000000	1.136307	1620.318481
0.000000	1.136544	1616.067139
0.000000	1.136781	1612.032715
0.000000	1.137018	1611.044189
0.000000	1.137256	1614.269531
0.000000	1.137493	1623.042725
0.000000	1.137730	1633.646973
0.000000	1.137967	1645.817749
0.000000	1.138204	1657.189453
0.000000	1.138441	1661.872925
0.000000	1.138679	1658.481201
0.000000	1.138916	1649.081421
0.000000	1.139153	1639.336426
0.000000	1.139390	1633.220215
0.000000	1.139627	1629.307129
0.000000	1.139865	1625.471436
0.000000	1.140102	1622.719604
0.000000	1.140339	1624.759155
0.000000	1.140576	1632.098877
0.000000	1.140813	1644.041138
0.000000	1.141050	1657.052246
0.000000	1.141288	1668.022461
0.000000	1.141525	1677.731567
0.000000	1.141762	1683.912598
0.000000	1.141999	1690.832520
0.000000	1.142236	1695.534424
0.000000	1.142473	1698.361084
0.000000	1.142711	1698.483643
0.000000	1.142948	1698.707275
0.000000	1.143185	1695.758667
0.000000	1.143422	1688.772705
0.000000	1.143659	1678.351318
0.000000	1.143896	1665.349487
0.000000	1.144134	1649.692749
0.000000	1.144371	1632.330078
0.000000	1.144608	1612.704224
0.000000	1.144845	1595.603516
0.000000	1.145082	1583.211914
0.000000	1.145320	1576.077271
0.000000	1.145557	1569.687866
0.000000	1.145794	1564.729004
0.000000	1.146031	1561.711914
0.000000	1.146268	1558.989990
0.000000	1.146505	1560.234985
0.000000	1.146743	1566.525513
0.000000	1.146980	1575.632080
0.000000	1.147217	1585.183594
0.000000	1.147454	1595.024902
0.000000	1.147691	1603.068848
0.000000	1.147928	1604.826172
0.000000	1.148166	1601.584351
0.000000	1.148403	1595.750366
0.000000	1.148640	1593.028564
0.000000	1.148877	1594.122192
0.000000	1.149114	1595.742432
0.000000	1.149352	1596.744507
0.000000	1.149589	1599.308228
0.000000	1.149826	1602.307007
0.000000	1.150063	1605.076660
0.000000	1.150300	1608.859131
0.000000	1.150537	1611.514893
0.000000	1.150775	1613.070679
0.000000	1.151012	1615.379639
0.000000	1.151249	1619.180420
0.000000	1.151486	1622.377197
0.000000	1.151723	1626.813110
0.000000	1.151960	1630.984131
0.000000	1.152198	1635.651855
0.000000	1.152435	1640.298218
0.000000	1.152672	1644.903198
0.000000	1.152909	1650.575195
0.000000	1.153146	1658.436646
0.000000	1.153383	1666.608398
0.000000	1.153621	1673.669922
0.000000	1.153858	1681.583862
0.000000	1.154095	1689.929565
0.000000	1.154332	1698.443115
0.000000	1.154569	1706.312622
0.000000	1.154807	1713.043945
0.000000	1.155044	1718.261841
0.000000	1.155281	1724.039429
0.000000	1.155518	1729.189819
0.000000	1.155755	1733.049072
0.000000	1.155993	1734.266235
0.000000	1.156230	1733.218262
0.000000	1.156467	1732.016113
0.000000	1.156704	1731.443237
0.000000	1.156941	1731.174438
0.000000	1.157178	1732.627075
0.000000	1.157416	1737.484253
0.000000	1.157653	1744.153809
0.000000	1.157890	1751.411865
0.000000	1.158127	1761.658081
0.000000	1.158364	1771.963745
0.000000	1.158601	1783.165894
0.000000	1.158839	1794.704346
0.000000	1.159076	1805.299927
0.000000	1.159313	1813.849731
0.000000	1.159550	1820.840698
0.000000	1.159787	1826.930664
0.000000	1.160024	1832.761475
0.000000	1.160262	1835.009155
0.000000	1.160499	1834.771851
0.000000	1.160736	1831.858276
0.000000	1.160973	1825.853027
0.000000	1.161210	1816.650146
0.000000	1.161448	1805.338135
0.000000	1.161685	1794.788940
0.000000	1.161922	1785.642334
0.000000	1.162159	1776.947144
0.000000	1.162396	1766.377686
0.000000	1.162633	1754.473511
0.000000	1.162871	1744.458252
0.000000	1.163108	1735.409180
0.000000	1.163345	1724.524292
0.000000	1.163582	1713.683960
0.000000	1.163819	1706.849365
0.000000	1.164056	1702.135498
0.000000	1.164294	1699.954224
0.000000	1.164531	1699.102783
0.000000	1.164768	1700.083862
0.000000	1.165005	1704.584351
0.000000	1.165242	1713.477173
0.000000	1.165480	1724.543213
0.000000	1.165717	1732.172729
0.000000	1.165954	1734.558838
0.000000	1.166191	1732.640991
0.000000	1.166428	1724.533813
0.000000	1.166665	1710.091431
0.000000	1.166903	1691.052124
0.000000	1.167140	1673.750000
0.000000	1.167377	1667.846191
0.000000	1.167614	1661.895142
0.000000	1.167851	1653.881592
0.000000	1.168088	1643.621826
0.000000	1.168326	1634.030396
0.000000	1.168563	1625.562012
0.000000	1.168800	1615.949463
0.000000	1.169037	1605.112061
0.000000	1.169274	1593.038940
0.000000	1.169511	1582.243042
0.000000	1.169749	1574.207764
0.000000	1.169986	1567.000854
0.000000	1.170223	1562.220825
0.000000	1.170460	1559.382935
0.000000	1.170697	1557.877686
0.000000	1.170934	1558.720337
0.000000	1.171172	1560.721069
0.000000	1.171409	1563.633911
0.000000	1.171646	1567.194580
0.000000	1.171883	1573.132080
0.000000	1.172120	1581.312866
0.000000	1.172358	1593.160278
0.000000	1.172595	1608.458984
0.000000	1.172832	1627.738770
0.000000	1.173069	1651.184326
0.000000	1.173306	1679.288818
0.000000	1.173543	1710.605713
0.000000	1.173781	1739.887207
0.000000	1.174018	1766.653564
0.000000	1.174255	1786.291992
0.000000	1.174492	1796.259766
0.000000	1.174729	1793.971436
0.000000	1.174967	1780.540161
0.000000	1.175204	1758.559204
0.000000	1.175441	1729.629150
0.000000	1.175678	1694.322754
0.000000	1.175915	1656.536499
0.000000	1.176152	1621.090088
0.000000	1.176390	1595.861572
0.000000	1.176627	1578.937988
0.000000	1.176864	1574.704834
0.000000	1.177101	1575.451782
0.000000	1.177338	1578.853394
0.000000	1.177575	1583.680054
0.000000	1.177813	1588.005371
0.000000	1.178050	1589.083374
0.000000	1.178287	1584.844360
0.000000	1.178524	1575.259399
0.000000	1.178761	1568.915039
0.000000	1.178998	1563.923462
0.000000	1.179236	1561.167480
0.000000	1.179473	1557.582397
0.000000	1.179710	1553.056519
0.000000	1.179947	1549.692017
0.000000	1.180184	1547.337524
0.000000	1.180421	1547.392578
0.000000	1.180659	1548.968384
0.000000	1.180896	1553.592041
0.000000	1.181133	1561.756348
0.000000	1.181370	1574.884155
0.000000	1.181607	1593.921753
0.000000	1.181845	1617.725464
0.000000	1.182082	1647.921265
0.000000	1.182319	1685.841675
0.000000	1.182556	1724.165649
0.000000	1.182793	1762.828369
0.000000	1.183030	1804.295898
0.000000	1.183268	1845.575806
0.000000	1.183505	1883.313354
0.000000	1.183742	1913.623779
0.000000	1.183979	1932.724609
0.000000	1.184216	1944.616821
0.000000	1.184453	1950.479736
0.000000	1.184691	1952.762817
0.000000	1.184928	1954.375854
0.000000	1.185165	1961.195190
0.000000	1.185402	1963.945313
0.000000	1.185639	1955.424561
0.000000	1.185877	1934.397705
0.000000	1.186114	1904.652710
0.000000	1.186351	1867.559082
0.000000	1.186588	1822.162231
0.000000	1.186825	1773.607666
0.000000	1.187062	1727.661377
0.000000	1.187300	1695.897949
0.000000	1.187537	1679.390503
0.000000	1.187774	1666.382935
0.000000	1.188011	1656.123291
0.000000	1.188248	1651.883057
0.000000	1.188486	1655.281494
0.000000	1.188723	1663.037109
0.000000	1.188960	1671.529785
0.000000	1.189197	1681.326172
0.000000	1.189434	1692.199097
0.000000	1.189671	1703.578735
0.000000	1.189909	1714.937134
0.000000	1.190146	1726.071899
0.000000	1.190383	1735.675659
0.000000	1.190620	1744.498169
0.000000	1.190857	1754.172729
0.000000	1.191094	1764.434570
0.000000	1.191332	1774.804565
0.000000	1.191569	1784.597046
0.000000	1.191806	1792.837402
0.000000	1.192043	1799.662720
0.000000	1.192280	1806.027832
0.000000	1.192517	1811.256714
0.000000	1.192755	1816.385498
0.000000	1.192992	1821.274292
0.000000	1.193229	1824.902710
0.000000	1.193466	1828.304077
0.000000	1.193703	1830.978516
0.000000	1.193941	1833.137085
0.000000	1.194178	1834.637451
0.000000	1.194415	1836.428589
0.000000	1.194652	1837.027344
0.000000	1.194889	1837.462036
0.000000	1.195126	1837.364624
0.000000	1.195364	1837.600708
0.000000	1.195601	1836.657593
0.000000	1.195838	1834.247192
0.000000	1.196075	1833.336060
0.000000	1.196312	1834.148682
0.000000	1.196549	1835.400269
0.000000	1.196787	1836.958008
0.000000	1.197024	1837.018677
0.000000	1.197261	1835.193726
0.000000	1.197498	1833.507202
0.000000	1.197735	1831.933472
0.000000	1.197973	1829.140869
0.000000	1.198210	1825.323486
0.000000	1.198447	1822.176392
0.000000	1.198684	1820.553223
0.000000	1.198921	1819.349609
0.000000	1.199158	1820.041260
0.000000	1.199396	1821.960083
0.000000	1.199633	1824.340698
0.000000	1.199870	1827.792480
0.000000	1.200107	1830.919556
0.000000	1.200344	1831.266968
0.000000	1.200581	1830.811279
0.000000	1.200819	1827.275146
0.000000	1.201056	1818.679321
0.000000	1.201293	1809.134766
0.000000	1.201530	1799.474609
0.000000	1.201767	1788.074219
0.000000	1.202004	1776.039307
0.000000	1.202242	1764.874390
0.000000	1.202479	1755.183105
0.000000	1.202716	1745.106201
0.000000	1.202953	1737.594849
0.000000	1.203190	1730.534668
0.000000	1.203428	1725.065308
0.000000	1.203665	1722.782349
0.000000	1.203902	1720.898315
0.000000	1.204139	1720.431763
0.000000	1.204376	1719.827637
0.000000	1.204613	1718.794189
0.000000	1.204851	1718.156250
0.000000	1.205088	1718.507080
0.000000	1.205325	1718.057739
0.000000	1.205562	1718.068848
0.000000	1.205799	1716.640503
0.000000	1.206036	1714.376831
0.000000	1.206274	1709.303223
0.000000	1.206511	1701.596924
0.000000	1.206748	1695.783691
0.000000	1.206985	1689.742798
0.000000	1.207222	1683.179199
0.000000	1.207459	1675.836304
0.000000	1.207697	1668.871826
0.000000	1.207934	1662.081665
0.000000	1.208171	1655.893311
0.000000	1.208408	1651.485352
0.000000	1.208645	1647.931152
0.000000	1.208883	1645.869019
0.000000	1.209120	1645.470215
0.000000	1.209357	1645.532593
0.000000	1.209594	1643.965576
0.000000	1.209831	1642.878662
0.000000	1.210068	1640.808472
0.000000	1.210306	1638.072998
0.000000	1.210543	1633.594971
0.000000	1.210780	1629.281982
0.000000	1.211017	1623.776855
0.000000	1.211254	1617.708130
0.000000	1.211491	1611.357178
0.000000	1.211729	1604.979492
0.000000	1.211966	1599.868530
0.000000	1.212203	1596.365967
0.000000	1.212440	1593.513062
0.000000	1.212677	1591.699829
0.000000	1.212915	1591.026611
0.000000	1.213152	1590.807129
0.000000	1.213389	1591.057739
0.000000	1.213626	1591.487549
0.000000	1.213863	1592.139160
0.000000	1.214100	1593.788208
0.000000	1.214338	1597.316406
0.000000	1.214575	1603.743896
0.000000	1.214812	1612.175415
0.000000	1.215049	1622.004395
0.000000	1.215286	1633.550171
0.000000	1.215523	1646.496094
0.000000	1.215761	1658.901001
0.000000	1.215998	1670.414063
0.000000	1.216235	1679.995361
0.000000	1.216472	1687.778320
0.000000	1.216709	1695.498535
0.000000	1.216946	1704.156738
0.000000	1.217184	1711.957642
0.000000	1.217421	1717.434448
0.000000	1.217658	1720.924683
0.000000	1.217895	1724.767456
0.000000	1.218132	1730.912720
0.000000	1.218370	1737.547241
0.000000	1.218607	1743.695557
0.000000	1.218844	1748.612549
0.000000	1.219081	1752.840698
0.000000	1.219318	1755.481323
0.000000	1.219555	1756.138794
0.000000	1.219793	1755.610596
0.000000	1.220030	1754.334839
0.000000	1.220267	1751.718628
0.000000	1.220504	1749.506226
0.000000	1.220741	1747.297852
0.000000	1.220978	1744.026855
0.000000	1.221216	1740.824585
0.000000	1.221453	1737.129639
0.000000	1.221690	1733.736328
0.000000	1.221927	1729.386230
0.000000	1.222164	1727.861084
0.000000	1.222402	1730.561401
0.000000	1.222639	1738.592651
0.000000	1.222876	1752.292358
0.000000	1.223113	1772.184326
0.000000	1.223350	1800.159912
0.000000	1.223588	1836.586914
0.000000	1.223825	1881.968872
0.000000	1.224062	1934.508545
0.000000	1.224299	1979.339966
0.000000	1.224536	2019.855347
0.000000	1.224773	2056.212402
0.000000	1.225011	2087.535889
0.000000	1.225248	2111.678955
0.000000	1.225485	2126.854248
0.000000	1.225722	2128.983154
0.000000	1.225959	2116.464844
0.000000	1.226196	2086.980713
0.000000	1.226434	2042.098145
0.000000	1.226671	1986.245361
0.000000	1.226908	1943.359985
0.000000	1.227145	1922.443970
0.000000	1.227382	1879.421997
0.000000	1.227619	1859.007080
0.000000	1.227857	1829.383667
0.000000	1.228094	1811.471313
0.000000	1.228331	1793.407837
0.000000	1.228568	1777.601318
0.000000	1.228805	1765.866699
0.000000	1.229042	1756.840698
0.000000	1.229280	1750.844482
0.000000	1.229517	1747.746948
0.000000	1.229754	1747.503540
0.000000	1.229991	1748.415283
0.000000	1.230228	1750.513916
0.000000	1.230466	1752.377441
0.000000	1.230703	1753.088989
0.000000	1.230940	1751.871582
0.000000	1.231177	1747.688477
0.000000	1.231414	1742.718384
0.000000	1.231651	1737.177612
0.000000	1.231889	1729.406738
0.000000	1.232126	1720.965942
0.000000	1.232363	1713.693359
0.000000	1.232600	1705.715698
0.000000	1.232837	1696.980591
0.000000	1.233074	1688.593384
0.000000	1.233312	1680.926880
0.000000	1.233549	1675.045044
0.000000	1.233786	1672.673950
0.000000	1.234023	1675.835205
0.000000	1.234260	1682.130493
0.000000	1.234498	1693.500244
0.000000	1.234735	1710.270264
0.000000	1.234972	1728.470215
0.000000	1.235209	1745.378052
0.000000	1.235446	1759.838379
0.000000	1.235683	1770.388794
0.000000	1.235921	1773.343750
0.000000	1.236158	1766.490845
0.000000	1.236395	1751.840820
0.000000	1.236632	1736.272095
0.000000	1.236869	1735.408813
0.000000	1.237106	1734.317627
0.000000	1.237344	1730.641357
0.000000	1.237581	1723.113525
0.000000	1.237818	1712.796143
0.000000	1.238055	1699.756836
0.000000	1.238292	1681.407959
0.000000	1.238529	1660.363770
0.000000	1.238767	1643.498169
0.000000	1.239004	1629.888184
0.000000	1.239241	1616.529663
0.000000	1.239478	1605.334106
0.000000	1.239715	1595.282715
0.000000	1.239952	1586.681030
0.000000	1.240190	1580.126709
0.000000	1.240427	1575.265137
0.000000	1.240664	1571.848999
0.000000	1.240901	1568.921387
0.000000	1.241138	1566.192993
0.000000	1.241376	1562.540649
0.000000	1.241613	1560.181641
0.000000	1.241850	1558.659546
0.000000	1.242087	1556.290405
0.000000	1.242324	1554.593140
0.000000	1.242561	1554.017334
0.000000	1.242799	1554.817017
0.000000	1.243036	1556.774292
0.000000	1.243273	1559.053101
0.000000	1.243510	1562.506348
0.000000	1.243747	1568.843872
0.000000	1.243984	1579.207275
0.000000	1.244222	1588.458008
0.000000	1.244459	1596.344849
0.000000	1.244696	1604.574219
0.000000	1.244933	1614.130737
0.000000	1.245170	1625.263916
0.000000	1.245408	1636.561401
0.000000	1.245645	1647.259277
0.000000	1.245882	1657.594482
0.000000	1.246119	1667.399414
0.000000	1.246356	1677.661011
0.000000	1.246593	1688.438477
0.000000	1.246831	1699.627441
0.000000	1.247068	1711.303467
0.000000	1.247305	1722.264282
0.000000	1.247542	1733.444946
0.000000	1.247779	1743.507446
0.000000	1.248016	1752.939819
0.000000	1.248254	1761.474121
0.000000	1.248491	1770.235596
0.000000	1.248728	1779.301270
0.000000	1.248965	1788.575439
0.000000	1.249202	1798.382202
0.000000	1.249439	1807.529175
0.000000	1.249677	1815.747070
0.000000	1.249914	1822.696167
0.000000	1.250151	1829.212402
0.000000	1.250388	1836.096558
0.000000	1.250625	1842.809692
0.000000	1.250863	1849.951050
0.000000	1.251100	1858.056030
0.000000	1.251337	1865.007446
0.000000	1.251574	1870.056763
0.000000	1.251811	1874.365234
0.000000	1.252048	1877.041870
0.000000	1.252286	1879.299072
0.000000	1.252523	1881.517334
0.000000	1.252760	1885.138550
0.000000	1.252997	1888.177856
0.000000	1.253234	1889.007446
0.000000	1.253471	1886.172241
0.000000	1.253709	1878.239990
0.000000	1.253946	1865.488647
0.000000	1.254183	1846.334839
0.000000	1.254420	1824.188721
0.000000	1.254657	1805.334229
0.000000	1.254895	1789.125732
0.000000	1.255132	1775.065552
0.000000	1.255369	1760.994019
0.000000	1.255606	1749.439575
0.000000	1.255843	1739.831665
0.000000	1.256080	1732.598389
0.000000	1.256318	1725.706177
0.000000	1.256555	1719.801880
0.000000	1.256792	1712.802734
0.000000	1.257029	1706.721558
0.000000	1.257266	1702.579468
0.000000	1.257504	1699.890137
0.000000	1.257741	1698.746582
0.000000	1.257978	1700.035889
0.000000	1.258215	1704.269043
0.000000	1.258452	1709.897827
0.000000	1.258689	1716.458252
0.000000	1.258927	1721.928223
0.000000	1.259164	1725.028442
0.000000	1.259401	1726.382690
0.000000	1.259638	1726.636841
0.000000	1.259875	1728.039429
0.000000	1.260112	1733.305420
0.000000	1.260350	1741.483276
0.000000	1.260587	1746.690186
0.000000	1.260824	1748.018555
0.000000	1.261061	1745.168213
0.000000	1.261298	1739.433838
0.000000	1.261536	1733.856812
0.000000	1.261773	1728.095703
0.000000	1.262010	1727.288452
0.000000	1.262247	1728.608276
0.000000	1.262484	1727.482300
0.000000	1.262721	1726.682007
0.000000	1.262959	1725.166382
0.000000	1.263196	1723.860352
0.000000	1.263433	1724.276489
0.000000	1.263670	1723.635132
0.000000	1.263907	1719.976685
0.000000	1.264144	1713.779053
0.000000	1.264382	1707.264404
0.000000	1.264619	1703.834351
0.000000	1.264856	1703.440552
0.000000	1.265093	1708.110718
0.000000	1.265330	1715.437500
0.000000	1.265567	1722.345703
0.000000	1.265805	1728.588257
0.000000	1.266042	1733.833862
0.000000	1.266279	1738.568481
0.000000	1.266516	1743.760498
0.000000	1.266753	1749.235840
0.000000	1.266991	1754.206421
0.000000	1.267228	1760.070801
0.000000	1.267465	1765.457764
0.000000	1.267702	1770.759033
0.000000	1.267939	1774.809204
0.000000	1.268176	1778.511841
0.000000	1.268414	1783.690918
0.000000	1.268651	1788.645630
0.000000	1.268888	1791.700439
0.000000	1.269125	1795.108032
0.000000	1.269362	1797.231323
0.000000	1.269599	1800.046021
0.000000	1.269837	1804.598267
0.000000	1.270074	1809.046631
0.000000	1.270311	1812.297607
0.000000	1.270548	1814.448364
0.000000	1.270785	1815.846191
0.000000	1.271023	1817.888062
0.000000	1.271260	1823.786865
0.000000	1.271497	1832.921265
0.000000	1.271734	1844.201904
0.000000	1.271971	1863.327759
0.000000	1.272208	1891.148193
0.000000	1.272446	1928.726318
0.000000	1.272683	1970.854736
0.000000	1.272920	2021.256592
0.000000	1.273157	2079.667480
0.000000	1.273394	2145.661865
0.000000	1.273631	2212.936768
0.000000	1.273869	2279.769775
0.000000	1.274106	2329.723145
0.000000	1.274343	2349.403564
0.000000	1.274580	2343.327393
0.000000	1.274817	2314.514404
0.000000	1.275054	2268.423584
0.000000	1.275292	2213.298096
0.000000	1.275529	2170.272949
0.000000	1.275766	2136.057861
0.000000	1.276003	2112.732910
0.000000	1.276240	2112.448975
0.000000	1.276477	2111.026611
0.000000	1.276715	2108.372803
0.000000	1.276952	2104.847900
0.000000	1.277189	2098.147705
0.000000	1.277426	2079.118164
0.000000	1.277663	2049.859863
0.000000	1.277901	2015.532837
0.000000	1.278138	1983.240479
0.000000	1.278375	1959.511719
0.000000	1.278612	1940.152954
0.000000	1.278849	1921.491821
0.000000	1.279086	1897.720093
0.000000	1.279324	1869.191284
0.000000	1.279561	1840.673340
0.000000	1.279798	1822.623657
0.000000	1.280035	1806.074097
0.000000	1.280272	1792.382813
0.000000	1.280509	1781.417603
0.000000	1.280747	1771.233154
0.000000	1.280984	1762.847168
0.000000	1.281221	1757.202515
0.000000	1.281458	1754.728149
0.000000	1.281695	1753.695679
0.000000	1.281933	1753.984253
0.000000	1.282170	1755.258789
0.000000	1.282407	1758.073120
0.000000	1.282644	1762.043701
0.000000	1.282881	1768.453613
0.000000	1.283118	1775.359009
0.000000	1.283356	1784.649170
0.000000	1.283593	1793.989014
0.000000	1.283830	1802.061157
0.000000	1.284067	1809.117310
0.000000	1.284304	1815.762695
0.000000	1.284541	1819.809082
0.000000	1.284779	1821.377319
0.000000	1.285016	1824.978516
0.000000	1.285253	1828.866821
0.000000	1.285490	1833.839600
0.000000	1.285727	1839.434326
0.000000	1.285964	1844.472168
0.000000	1.286202	1849.762573
0.000000	1.286439	1855.001831
0.000000	1.286676	1859.926270
0.000000	1.286913	1864.693481
0.000000	1.287150	1869.178955
0.000000	1.287387	1872.143921
0.000000	1.287625	1873.607422
0.000000	1.287862	1873.394409
0.000000	1.288099	1872.142090
0.000000	1.288336	1872.294922
0.000000	1.288573	1874.027466
0.000000	1.288811	1876.889648
0.000000	1.289048	1881.842407
0.000000	1.289285	1888.939331
0.000000	1.289522	1897.599121
0.000000	1.289759	1908.289063
0.000000	1.289997	1920.376465
0.000000	1.290234	1933.103516
0.000000	1.290471	1945.435059
0.000000	1.290708	1957.114624
0.000000	1.290945	1967.614136
0.000000	1.291182	1978.853516
0.000000	1.291420	1992.394409
0.000000	1.291657	2008.424561
0.000000	1.291894	2023.388306
0.000000	1.292131	2031.613647
0.000000	1.292368	2031.072632
0.000000	1.292605	2022.367310
0.000000	1.292843	2006.463257
0.000000	1.293080	1985.952881
0.000000	1.293317	1964.856689
0.000000	1.293554	1946.782837
0.000000	1.293791	1931.622437
0.000000	1.294029	1921.434448
0.000000	1.294266	1911.637207
0.000000	1.294503	1904.029663
0.000000	1.294740	1897.734863
0.000000	1.294977	1893.004761
0.000000	1.295214	1888.150757
0.000000	1.295452	1883.954224
0.000000	1.295689	1879.676392
0.000000	1.295926	1875.484131
0.000000	1.296163	1871.808960
0.000000	1.296400	1868.522827
0.000000	1.296637	1866.761719
0.000000	1.296875	1866.737305
0.000000	1.297112	1868.586914
0.000000	1.297349	1873.964722
0.000000	1.297586	1884.426147
0.000000	1.297823	1897.155884
0.000000	1.298060	1910.134888
0.000000	1.298298	1921.944702
0.000000	1.298535	1929.532471
0.000000	1.298772	1929.662231
0.000000	1.299009	1922.088257
0.000000	1.299246	1907.830688
0.000000	1.299484	1890.338623
0.000000	1.299721	1873.806030
0.000000	1.299958	1855.789307
0.000000	1.300195	1842.178955
0.000000	1.300432	1831.801270
0.000000	1.300669	1822.693481
0.000000	1.300907	1812.458496
0.000000	1.301144	1801.985840
0.000000	1.301381	1793.226929
0.000000	1.301618	1784.915161
0.000000	1.301855	1776.986938
0.000000	1.302092	1770.816772
0.000000	1.302330	1765.445068
0.000000	1.302567	1762.336060
0.000000	1.302804	1762.102905
0.000000	1.303041	1763.614380
0.000000	1.303278	1767.186401
0.000000	1.303516	1771.691650
0.000000	1.303753	1775.870239
0.000000	1.303990	1779.168213
0.000000	1.304227	1779.690063
0.000000	1.304464	1777.231079
0.000000	1.304701	1771.626587
0.000000	1.304939	1765.328979
0.000000	1.305176	1760.576416
0.000000	1.305413	1756.010742
0.000000	1.305650	1752.461426
0.000000	1.305887	1749.729858
0.000000	1.306124	1746.175781
0.000000	1.306362	1742.286865
0.000000	1.306599	1738.004395
0.000000	1.306836	1735.016357
0.000000	1.307073	1732.747192
0.000000	1.307310	1730.206543
0.000000	1.307547	1727.865601
0.000000	1.307785	1726.993042
0.000000	1.308022	1726.690063
0.000000	1.308259	1727.451050
0.000000	1.308496	1728.773560
0.000000	1.308733	1731.299683
0.000000	1.308971	1734.027100
0.000000	1.309208	1737.421509
0.000000	1.309445	1740.676147
0.000000	1.309682	1743.157104
0.000000	1.309919	1745.094604
0.000000	1.310156	1746.567993
0.000000	1.310394	1745.582642
0.000000	1.310631	1744.918945
0.000000	1.310868	1745.322876
0.000000	1.311105	1747.617554
0.000000	1.311342	1750.073975
0.000000	1.311579	1755.153931
0.000000	1.311817	1762.895630
0.000000	1.312054	1772.564941
0.000000	1.312291	1783.149902
0.000000	1.312528	1794.389160
0.000000	1.312765	1805.234253
0.000000	1.313002	1816.724487
0.000000	1.313240	1830.007202
0.000000	1.313477	1843.498901
0.000000	1.313714	1856.072266
0.000000	1.313951	1864.912231
0.000000	1.314188	1866.213135
0.000000	1.314426	1860.270874
0.000000	1.314663	1848.782104
0.000000	1.314900	1837.141235
0.000000	1.315137	1829.261841
0.000000	1.315374	1820.436890
0.000000	1.315611	1814.697632
0.000000	1.315849	1810.601196
0.000000	1.316086	1806.206909
0.000000	1.316323	1802.862305
0.000000	1.316560	1801.469482
0.000000	1.316797	1801.583496
0.000000	1.317034	1802.008057
0.000000	1.317272	1804.028931
0.000000	1.317509	1808.213623
0.000000	1.317746	1815.159668
0.000000	1.317983	1825.298584
0.000000	1.318220	1837.463013
0.000000	1.318458	1852.693726
0.000000	1.318695	1869.004150
0.000000	1.318932	1886.235107
0.000000	1.319169	1902.959839
0.000000	1.319406	1917.312866
0.000000	1.319643	1927.702026
0.000000	1.319881	1934.079224
0.000000	1.320118	1934.114258
0.000000	1.320355	1926.964844
0.000000	1.320592	1913.893921
0.000000	1.320829	1898.246460
0.000000	1.321066	1882.310425
0.000000	1.321304	1866.808105
0.000000	1.321541	1853.613892
0.000000	1.321778	1841.999878
0.000000	1.322015	1833.590942
0.000000	1.322252	1828.497803
0.000000	1.322490	1824.244629
0.000000	1.322727	1820.300171
0.000000	1.322964	1817.531250
0.000000	1.323201	1816.173340
0.000000	1.323438	1816.625244
0.000000	1.323675	1817.498291
0.000000	1.323913	1816.833008
0.000000	1.324150	1814.646240
0.000000	1.324387	1814.271606
0.000000	1.324624	1814.900146
0.000000	1.324861	1814.752930
0.000000	1.325098	1814.174072
0.000000	1.325336	1813.057251
0.000000	1.325573	1812.145874
0.000000	1.325810	1811.333618
0.000000	1.326047	1810.244751
0.000000	1.326284	1807.926880
0.000000	1.326522	1803.670654
0.000000	1.326759	1799.679810
0.000000	1.326996	1797.357300
0.000000	1.327233	1796.535278
0.000000	1.327470	1798.026001
0.000000	1.327707	1804.181396
0.000000	1.327945	1812.802734
0.000000	1.328182	1824.000122
0.000000	1.328419	1836.285522
0.000000	1.328656	1848.866577
0.000000	1.328893	1861.628418
0.000000	1.329130	1872.896606
0.000000	1.329368	1880.706909
0.000000	1.329605	1886.009644
0.000000	1.329842	1890.152588
0.000000	1.330079	1893.013306
0.000000	1.330316	1894.025269
0.000000	1.330554	1893.771240
0.000000	1.330791	1894.106934
0.000000	1.331028	1896.347778
0.000000	1.331265	1900.580688
0.000000	1.331502	1905.278564
0.000000	1.331739	1909.712524
0.000000	1.331977	1913.222534
0.000000	1.332214	1915.930298
0.000000	1.332451	1914.841675
0.000000	1.332688	1910.618652
0.000000	1.332925	1905.867676
0.000000	1.333162	1901.064331
0.000000	1.333400	1898.849731
0.000000	1.333637	1896.892456
0.000000	1.333874	1896.213501
0.000000	1.334111	1897.062012
0.000000	1.334348	1898.354858
0.000000	1.334585	1899.743774
0.000000	1.334823	1901.578491
0.000000	1.335060	1904.209595
0.000000	1.335297	1906.757935
0.000000	1.335534	1909.660645
0.000000	1.335771	1912.542847
0.000000	1.336008	1915.405396
0.000000	1.336246	1918.884766
0.000000	1.336483	1922.894653
0.000000	1.336720	1926.935913
0.000000	1.336957	1931.676270
0.000000	1.337194	1936.179077
0.000000	1.337432	1939.811646
0.000000	1.337669	1942.925903
0.000000	1.337906	1946.171509
0.000000	1.338143	1949.503662
0.000000	1.338380	1952.155640
0.000000	1.338617	1953.513672
0.000000	1.338855	1955.858521
0.000000	1.339092	1958.312378
0.000000	1.339329	1960.822021
0.000000	1.339566	1965.061035
0.000000	1.339803	1969.912598
0.000000	1.340041	1975.496704
0.000000	1.340278	1982.026978
0.000000	1.340515	1988.824219
0.000000	1.340752	1995.631226
0.000000	1.340989	2002.999756
0.000000	1.341226	2011.295654
0.000000	1.341464	2019.656372
0.000000	1.341701	2027.049316
0.000000	1.341938	2032.819824
0.000000	1.342175	2036.164551
0.000000	1.342412	2036.432983
0.000000	1.342649	2035.382813
0.000000	1.342887	2032.599243
0.000000	1.343124	2027.220581
0.000000	1.343361	2019.328613
0.000000	1.343598	2010.145996
0.000000	1.343835	2000.818237
0.000000	1.344072	1989.657471
0.000000	1.344310	1978.526611
0.000000	1.344547	1969.293091
0.000000	1.344784	1960.414185
0.000000	1.345021	1952.067871
0.000000	1.345258	1944.321167
0.000000	1.345495	1936.997803
0.000000	1.345733	1932.337402
0.000000	1.345970	1929.375854
0.000000	1.346207	1927.069214
0.000000	1.346444	1926.060791
0.000000	1.346681	1924.736572
0.000000	1.346919	1923.344971
0.000000	1.347156	1921.446777
0.000000	1.347393	1919.259399
0.000000	1.347630	1916.478760
0.000000	1.347867	1913.846069
0.000000	1.348104	1911.446411
0.000000	1.348342	1909.608398
0.000000	1.348579	1909.000122
0.000000	1.348816	1908.038452
0.000000	1.349053	1906.388062
0.000000	1.349290	1905.080688
0.000000	1.349527	1903.994995
0.000000	1.349765	1902.047241
0.000000	1.350002	1899.770752
0.000000	1.350239	1898.282715
0.000000	1.350476	1898.010010
0.000000	1.350713	1898.958862
0.000000	1.350951	1899.216675
0.000000	1.351188	1900.074097
0.000000	1.351425	1901.410400
0.000000	1.351662	1902.976563
0.000000	1.351899	1903.723877
0.000000	1.352136	1905.172852
0.000000	1.352374	1908.000000
0.000000	1.352611	1912.072144
0.000000	1.352848	1917.208374
0.000000	1.353085	1925.607178
0.000000	1.353322	1939.326538
0.000000	1.353559	1956.744019
0.000000	1.353797	1976.548706
0.000000	1.354034	1993.725830
0.000000	1.354271	1997.760132
0.000000	1.354508	1989.820557
0.000000	1.354745	1973.108643
0.000000	1.354982	1950.859985
0.000000	1.355220	1927.887817
0.000000	1.355457	1901.062866
0.000000	1.355694	1878.603271
0.000000	1.355931	1869.859009
0.000000	1.356168	1862.441406
0.000000	1.356406	1858.365234
0.000000	1.356643	1856.984375
0.000000	1.356880	1857.204468
0.000000	1.357117	1858.062256
0.000000	1.357354	1859.816895
0.000000	1.357592	1862.217041
0.000000	1.357829	1863.528198
0.000000	1.358066	1864.583984
0.000000	1.358303	1865.248291
0.000000	1.358540	1865.334595
0.000000	1.358777	1865.837891
0.000000	1.359015	1864.935059
0.000000	1.359252	1863.774536
0.000000	1.359489	1863.421387
0.000000	1.359726	1863.785278
0.000000	1.359963	1865.719604
0.000000	1.360200	1868.329102
0.000000	1.360438	1871.707520
0.000000	1.360675	1875.782959
0.000000	1.360912	1880.443726
0.000000	1.361149	1885.076538
0.000000	1.361386	1889.813354
0.000000	1.361623	1895.094238
0.000000	1.361861	1901.165894
0.000000	1.362098	1907.906494
0.000000	1.362335	1915.502686
0.000000	1.362572	1923.802490
0.000000	1.362809	1933.359253
0.000000	1.363047	1942.135376
0.000000	1.363284	1949.746460
0.000000	1.363521	1955.566284
0.000000	1.363758	1958.434448
0.000000	1.363995	1958.568237
0.000000	1.364232	1958.510742
0.000000	1.364470	1959.098633
0.000000	1.364707	1959.786133
0.000000	1.364944	1959.948242
0.000000	1.365181	1960.017090
0.000000	1.365418	1962.948486
0.000000	1.365655	1968.139038
0.000000	1.365893	1973.793457
0.000000	1.366130	1981.217163
0.000000	1.366367	1989.934326
0.000000	1.366604	1997.546753
0.000000	1.366841	1998.611328
0.000000	1.367079	1991.923340
0.000000	1.367316	1976.227539
0.000000	1.367553	1950.739624
0.000000	1.367790	1917.642090
0.000000	1.368027	1886.111816
0.000000	1.368264	1862.639282
0.000000	1.368502	1840.771362
0.000000	1.368739	1821.089600
0.000000	1.368976	1802.380981
0.000000	1.369213	1785.529297
0.000000	1.369450	1769.383179
0.000000	1.369687	1754.900146
0.000000	1.369925	1742.347412
0.000000	1.370162	1730.662964
0.000000	1.370399	1721.346436
0.000000	1.370636	1714.247070
0.000000	1.370873	1710.103516
0.000000	1.371110	1706.852295
0.000000	1.371348	1705.625610
0.000000	1.371585	1706.715576
0.000000	1.371822	1708.765259
0.000000	1.372059	1708.056763
0.000000	1.372296	1703.764771
0.000000	1.372534	1698.830688
0.000000	1.372771	1696.095093
0.000000	1.373008	1692.601318
0.000000	1.373245	1687.218750
0.000000	1.373482	1680.863770
0.000000	1.373719	1674.396606
0.000000	1.373957	1668.564575
0.000000	1.374194	1662.486084
0.000000	1.374431	1658.230469
0.000000	1.374668	1655.877930
0.000000	1.374905	1654.966919
0.000000	1.375142	1654.623047
0.000000	1.375380	1656.398804
0.000000	1.375617	1660.796143
0.000000	1.375854	1667.525879
0.000000	1.376091	1675.233765
0.000000	1.376328	1684.683228
0.000000	1.376566	1696.628784
0.000000	1.376803	1710.139282
0.000000	1.377040	1723.963745
0.000000	1.377277	1738.855591
0.000000	1.377514	1754.566162
0.000000	1.377751	1769.170898
0.000000	1.377989	1780.820435
0.000000	1.378226	1788.409058
0.000000	1.378463	1792.353149
0.000000	1.378700	1793.224609
0.000000	1.378937	1792.690918
0.000000	1.379174	1790.897827
0.000000	1.379412	1788.664429
0.000000	1.379649	1784.808594
0.000000	1.379886	1780.155396
0.000000	1.380123	1775.475220
0.000000	1.380360	1771.344360
0.000000	1.380597	1767.487793
0.000000	1.380835	1765.368896
0.000000	1.381072	1766.030396
0.000000	1.381309	1775.599976
0.000000	1.381546	1786.514404
0.000000	1.381783	1794.208740
0.000000	1.382020	1797.965576
0.000000	1.382258	1799.595703
0.000000	1.382495	1799.388184
0.000000	1.382732	1797.469482
0.000000	1.382969	1795.486694
0.000000	1.383206	1792.813965
0.000000	1.383444	1789.982178
0.000000	1.383681	1787.047729
0.000000	1.383918	1784.953247
0.000000	1.384155	1783.274536
0.000000	1.384392	1783.979248
0.000000	1.384629	1786.570557
0.000000	1.384867	1795.047119
0.000000	1.385104	1809.721924
0.000000	1.385341	1827.852173
0.000000	1.385578	1850.651978
0.000000	1.385815	1878.783325
0.000000	1.386052	1900.309814
0.000000	1.386290	1908.914429
0.000000	1.386527	1909.425171
0.000000	1.386764	1904.438354
0.000000	1.387001	1897.991211
0.000000	1.387238	1891.760254
0.000000	1.387476	1888.095459
0.000000	1.387713	1882.652954
0.000000	1.387950	1875.198975
0.000000	1.388187	1867.494385
0.000000	1.388424	1858.614380
0.000000	1.388662	1850.889648
0.000000	1.388898	1844.963501
0.000000	1.389136	1838.059692
0.000000	1.389373	1833.553223
0.000000	1.389610	1834.856445
0.000000	1.389847	1844.896851
0.000000	1.390084	1862.963257
0.000000	1.390322	1889.321411
0.000000	1.390559	1925.275757
0.000000	1.390796	1968.908447
0.000000	1.391033	2014.610229
0.000000	1.391270	2058.930420
0.000000	1.391508	2095.598633
0.000000	1.391745	2122.071777
0.000000	1.391982	2138.002197
0.000000	1.392219	2142.291748
0.000000	1.392456	2138.402588
0.000000	1.392693	2136.518311
0.000000	1.392931	2140.328369
0.000000	1.393168	2142.544189
0.000000	1.393405	2144.226807
0.000000	1.393642	2146.886230
0.000000	1.393879	2148.100586
0.000000	1.394117	2150.061768
0.000000	1.394354	2152.292725
0.000000	1.394591	2153.871338
0.000000	1.394828	2158.547607
0.000000	1.395065	2169.914795
0.000000	1.395302	2189.276367
0.000000	1.395540	2211.495605
0.000000	1.395777	2233.509521
0.000000	1.396014	2252.004883
0.000000	1.396251	2265.984619
0.000000	1.396488	2274.613037
0.000000	1.396725	2279.541748
0.000000	1.396963	2278.586914
0.000000	1.397200	2270.454102
0.000000	1.397437	2256.161621
0.000000	1.397674	2239.734131
0.000000	1.397911	2224.676514
0.000000	1.398148	2210.849365
0.000000	1.398386	2195.802490
0.000000	1.398623	2181.732910
0.000000	1.398860	2168.464600
0.000000	1.399097	2158.425781
0.000000	1.399334	2150.215576
0.000000	1.399571	2143.097168
0.000000	1.399809	2135.888184
0.000000	1.400046	2132.486328
0.000000	1.400283	2131.446045
0.000000	1.400520	2131.809326
0.000000	1.400757	2132.735840
0.000000	1.400995	2133.605469
0.000000	1.401232	2134.239990
0.000000	1.401469	2136.442871
0.000000	1.401706	2139.784912
0.000000	1.401943	2144.804443
0.000000	1.402180	2151.227783
0.000000	1.402418	2160.706787
0.000000	1.402655	2174.316895
0.000000	1.402892	2191.687256
0.000000	1.403129	2212.450684
0.000000	1.403366	2235.233398
0.000000	1.403604	2258.174561
0.000000	1.403841	2280.375488
0.000000	1.404078	2292.824219
0.000000	1.404315	2291.552734
0.000000	1.404552	2279.987549
0.000000	1.404789	2260.706543
0.000000	1.405026	2239.439941
0.000000	1.405264	2226.175293
0.000000	1.405501	2221.138672
0.000000	1.405738	2219.338623
0.000000	1.405975	2217.834229
0.000000	1.406212	2216.472412
0.000000	1.406450	2216.317383
0.000000	1.406687	2216.186523
0.000000	1.406924	2215.062988
0.000000	1.407161	2215.603271
0.000000	1.407398	2216.640137
0.000000	1.407635	2218.228516
0.000000	1.407873	2218.791992
0.000000	1.408110	2217.918457
0.000000	1.408347	2217.190918
0.000000	1.408584	2215.943604
0.000000	1.408821	2213.841553
0.000000	1.409058	2209.354004
0.000000	1.409296	2204.535156
0.000000	1.409533	2199.393555
0.000000	1.409770	2193.820801
0.000000	1.410007	2187.717773
0.000000	1.410244	2180.522217
0.000000	1.410482	2175.121582
0.000000	1.410719	2168.025635
0.000000	1.410956	2159.773926
0.000000	1.411193	2153.684814
0.000000	1.411430	2148.588623
0.000000	1.411667	2143.093750
0.000000	1.411905	2138.828125
0.000000	1.412142	2132.136230
0.000000	1.412379	2122.641602
0.000000	1.412616	2113.988770
0.000000	1.412853	2105.464844
0.000000	1.413091	2094.832520
0.000000	1.413328	2082.807373
0.000000	1.413565	2068.368408
0.000000	1.413802	2054.680420
0.000000	1.414039	2042.808960
0.000000	1.414276	2032.707275
0.000000	1.414513	2023.881836
0.000000	1.414751	2014.322021
0.000000	1.414988	2006.523071
0.000000	1.415225	2001.650513
0.000000	1.415462	1997.051392
0.000000	1.415699	1995.546875
0.000000	1.415937	1996.568848
0.000000	1.416174	1998.757324
0.000000	1.416411	2001.818848
0.000000	1.416648	2006.131470
0.000000	1.416885	2011.548218
0.000000	1.417122	2016.778809
0.000000	1.417360	2020.999146
0.000000	1.417597	2024.911621
0.000000	1.417834	2029.923828
0.000000	1.418071	2035.269043
0.000000	1.418308	2041.183472
0.000000	1.418545	2047.008301
0.000000	1.418783	2050.336426
0.000000	1.419020	2052.919678
0.000000	1.419257	2055.708496
0.000000	1.419494	2058.851318
0.000000	1.419731	2061.762451
0.000000	1.419969	2063.749756
0.000000	1.420206	2066.522461
0.000000	1.420443	2068.656982
0.000000	1.420680	2070.845703
0.000000	1.420917	2074.982178
0.000000	1.421154	2082.459961
0.000000	1.421392	2092.019531
0.000000	1.421629	2101.906006
0.000000	1.421866	2111.497314
0.000000	1.422103	2119.811523
0.000000	1.422340	2126.162598
0.000000	1.422578	2128.561279
0.000000	1.422815	2127.005859
0.000000	1.423052	2120.541748
0.000000	1.423289	2109.183838
0.000000	1.423526	2096.728516
0.000000	1.423763	2081.643311
0.000000	1.424001	2069.237793
0.000000	1.424238	2059.427246
0.000000	1.424475	2053.777832
0.000000	1.424712	2051.716553
0.000000	1.424949	2053.470215
0.000000	1.425186	2059.143555
0.000000	1.425424	2069.821045
0.000000	1.425661	2085.398438
0.000000	1.425898	2103.566895
0.000000	1.426135	2124.217529
0.000000	1.426372	2149.916016
0.000000	1.426610	2180.083496
0.000000	1.426847	2214.359619
0.000000	1.427084	2252.037109
0.000000	1.427321	2287.364258
0.000000	1.427558	2319.886475
0.000000	1.427795	2348.572266
0.000000	1.428033	2371.112549
0.000000	1.428270	2384.923828
0.000000	1.428507	2390.401855
0.000000	1.428744	2387.332275
0.000000	1.428981	2375.893066
0.000000	1.429218	2358.497803
0.000000	1.429456	2341.073486
0.000000	1.429693	2330.645020
0.000000	1.429930	2332.092773
0.000000	1.430167	2359.945557
0.000000	1.430404	2396.553711
0.000000	1.430641	2435.895508
0.000000	1.430879	2473.475098
0.000000	1.431116	2494.624268
0.000000	1.431353	2501.406006
0.000000	1.431590	2495.937744
0.000000	1.431827	2477.532227
0.000000	1.432065	2447.974854
0.000000	1.432302	2412.802246
0.000000	1.432539	2368.573486
0.000000	1.432776	2317.331543
0.000000	1.433013	2269.206055
0.000000	1.433250	2245.146973
0.000000	1.433488	2218.771484
0.000000	1.433725	2196.721436
0.000000	1.433962	2173.972656
0.000000	1.434199	2151.775146
0.000000	1.434436	2128.961914
0.000000	1.434673	2107.427979
0.000000	1.434911	2085.797119
0.000000	1.435148	2066.620605
0.000000	1.435385	2047.694092
0.000000	1.435622	2029.066162
0.000000	1.435859	2011.344482
0.000000	1.436097	1995.790283
0.000000	1.436334	1981.705322
0.000000	1.436571	1968.182739
0.000000	1.436808	1954.537109
0.000000	1.437045	1941.961426
0.000000	1.437282	1930.770508
0.000000	1.437519	1921.288330
0.000000	1.437757	1912.723145
0.000000	1.437994	1905.696899
0.000000	1.438231	1899.483276
0.000000	1.438468	1894.998169
0.000000	1.438705	1891.178467
0.000000	1.438943	1887.837524
0.000000	1.439180	1886.343384
0.000000	1.439417	1883.908081
0.000000	1.439654	1881.187866
0.000000	1.439891	1878.212036
0.000000	1.440128	1876.042603
0.000000	1.440366	1874.697266
0.000000	1.440603	1872.231079
0.000000	1.440840	1869.740723
0.000000	1.441077	1868.572144
0.000000	1.441314	1867.567139
0.000000	1.441552	1867.981567
0.000000	1.441789	1868.091675
0.000000	1.442026	1869.087280
0.000000	1.442263	1871.760864
0.000000	1.442500	1876.520996
0.000000	1.442737	1883.059814
0.000000	1.442975	1889.684082
0.000000	1.443212	1897.936279
0.000000	1.443449	1905.984009
0.000000	1.443686	1914.242554
0.000000	1.443923	1921.378296
0.000000	1.444160	1925.541016
0.000000	1.444398	1927.052856
0.000000	1.444635	1928.546997
0.000000	1.444872	1928.724854
0.000000	1.445109	1929.232422
0.000000	1.445346	1929.369995
0.000000	1.445584	1928.889648
0.000000	1.445821	1929.008545
0.000000	1.446058	1929.496094
0.000000	1.446295	1930.309326
0.000000	1.446532	1930.413086
0.000000	1.446769	1929.505615
0.000000	1.447006	1930.398193
0.000000	1.447244	1931.699341
0.000000	1.447481	1932.836060
0.000000	1.447718	1935.460327
0.000000	1.447955	1938.717285
0.000000	1.448192	1940.729370
0.000000	1.448430	1940.641602
0.000000	1.448667	1939.151611
0.000000	1.448904	1937.377319
0.000000	1.449141	1934.758057
0.000000	1.449378	1931.669922
0.000000	1.449615	1929.334961
0.000000	1.449853	1927.334961
0.000000	1.450090	1926.055786
0.000000	1.450327	1927.287964
0.000000	1.450564	1928.815918
0.000000	1.450801	1930.267334
0.000000	1.451039	1931.202148
0.000000	1.451276	1931.999878
0.000000	1.451513	1930.972046
0.000000	1.451750	1930.066040
0.000000	1.451987	1929.004639
0.000000	1.452224	1926.868164
0.000000	1.452462	1923.110596
0.000000	1.452699	1918.131104
0.000000	1.452936	1913.447754
0.000000	1.453173	1907.898560
0.000000	1.453410	1902.777710
0.000000	1.453647	1897.632813
0.000000	1.453885	1894.296509
0.000000	1.454122	1892.140259
0.000000	1.454359	1890.264160
0.000000	1.454596	1888.408936
0.000000	1.454833	1887.161499
0.000000	1.455070	1885.317627
0.000000	1.455308	1883.145996
0.000000	1.455545	1881.850952
0.000000	1.455782	1881.696899
0.000000	1.456019	1882.506470
0.000000	1.456256	1884.601685
0.000000	1.456493	1886.019775
0.000000	1.456731	1886.294312
0.000000	1.456968	1885.878784
0.000000	1.457205	1884.845581
0.000000	1.457442	1884.681885
0.000000	1.457679	1884.991455
0.000000	1.457917	1884.990601
0.000000	1.458154	1885.021484
0.000000	1.458391	1885.777466
0.000000	1.458628	1886.956543
0.000000	1.458865	1889.038330
0.000000	1.459103	1892.416016
0.000000	1.459340	1897.785522
0.000000	1.459577	1907.386230
0.000000	1.459814	1918.328247
0.000000	1.460051	1928.305786
0.000000	1.460288	1934.870850
0.000000	1.460526	1941.129272
0.000000	1.460763	1945.462891
0.000000	1.461000	1948.767944
0.000000	1.461237	1949.670654
0.000000	1.461474	1950.509033
0.000000	1.461712	1956.379272
0.000000	1.461949	1960.570313
0.000000	1.462186	1961.314941
0.000000	1.462423	1959.242065
0.000000	1.462660	1956.294556
0.000000	1.462897	1953.489136
0.000000	1.463134	1951.265747
0.000000	1.463372	1947.841797
0.000000	1.463609	1943.344604
0.000000	1.463846	1938.485107
0.000000	1.464083	1933.703613
0.000000	1.464320	1929.736328
0.000000	1.464558	1926.739258
0.000000	1.464795	1923.761597
0.000000	1.465032	1922.032349
0.000000	1.465269	1921.244873
0.000000	1.465506	1921.782227
0.000000	1.465743	1924.848999
0.000000	1.465981	1927.933716
0.000000	1.466218	1932.774780
0.000000	1.466455	1938.346924
0.000000	1.466692	1943.802612
0.000000	1.466929	1950.749634
0.000000	1.467166	1959.420044
0.000000	1.467404	1967.604248
0.000000	1.467641	1976.003296
0.000000	1.467878	1986.038452
0.000000	1.468115	1998.650391
0.000000	1.468352	2011.949097
0.000000	1.468590	2026.701904
0.000000	1.468827	2040.945313
0.000000	1.469064	2054.686279
0.000000	1.469301	2066.658691
0.000000	1.469538	2075.118164
0.000000	1.469775	2079.942871
0.000000	1.470013	2082.786377
0.000000	1.470250	2085.616699
0.000000	1.470487	2088.505615
0.000000	1.470724	2092.023193
0.000000	1.470961	2096.111328
0.000000	1.471199	2101.369385
0.000000	1.471436	2106.489746
0.000000	1.471673	2109.660645
0.000000	1.471910	2113.851563
0.000000	1.472147	2120.786621
0.000000	1.472384	2126.578125
0.000000	1.472621	2129.942383
0.000000	1.472859	2131.203369
0.000000	1.473096	2127.844482
0.000000	1.473333	2120.038818
0.000000	1.473570	2112.774658
0.000000	1.473807	2107.739990
0.000000	1.474045	2105.233398
0.000000	1.474282	2102.665283
0.000000	1.474519	2100.495117
0.000000	1.474756	2098.265381
0.000000	1.474993	2096.898438
0.000000	1.475230	2094.480469
0.000000	1.475468	2090.840576
0.000000	1.475705	2087.054932
0.000000	1.475942	2083.715576
0.000000	1.476179	2080.828613
0.000000	1.476416	2076.677002
0.000000	1.476653	2069.933350
0.000000	1.476891	2059.230225
0.000000	1.477128	2049.033936
0.000000	1.477365	2036.988892
0.000000	1.477602	2023.154175
0.000000	1.477839	2010.530151
0.000000	1.478076	2001.368652
0.000000	1.478314	1995.002197
0.000000	1.478551	1991.128540
0.000000	1.478788	1989.925049
0.000000	1.479025	1990.823975
0.000000	1.479262	1995.023682
0.000000	1.479500	2003.243042
0.000000	1.479737	2018.132568
0.000000	1.479974	2040.032593
0.000000	1.480211	2070.564941
0.000000	1.480448	2107.346680
0.000000	1.480685	2149.278076
0.000000	1.480923	2188.943604
0.000000	1.481160	2215.431885
0.000000	1.481397	2230.465088
0.000000	1.481634	2233.230957
0.000000	1.481871	2224.123291
0.000000	1.482108	2204.887207
0.000000	1.482346	2176.455078
0.000000	1.482583	2136.242432
0.000000	1.482820	2093.627441
0.000000	1.483057	2073.204102
0.000000	1.483294	2049.730225
0.000000	1.483532	2035.849609
0.000000	1.483769	2025.039673
0.000000	1.484006	2019.667358
0.000000	1.484243	2017.594604
0.000000	1.484480	2018.165527
0.000000	1.484717	2021.281006
0.000000	1.484954	2027.305542
0.000000	1.485192	2036.178955
0.000000	1.485429	2046.376099
0.000000	1.485666	2055.383545
0.000000	1.485903	2062.248535
0.000000	1.486140	2067.166748
0.000000	1.486378	2069.022461
0.000000	1.486615	2067.850342
0.000000	1.486852	2064.197266
0.000000	1.487089	2058.499756
0.000000	1.487326	2051.613281
0.000000	1.487563	2046.674561
0.000000	1.487801	2042.416260
0.000000	1.488038	2036.000000
0.000000	1.488275	2028.004761
0.000000	1.488512	2018.507446
0.000000	1.488749	2009.876831
0.000000	1.488987	2000.462891
0.000000	1.489224	1990.810791
0.000000	1.489461	1979.778809
0.000000	1.489698	1971.088379
0.000000	1.489935	1966.568726
0.000000	1.490173	1961.766846
0.000000	1.490410	1958.624878
0.000000	1.490647	1957.463501
0.000000	1.490884	1959.218140
0.000000	1.491121	1963.622559
0.000000	1.491358	1969.561157
0.000000	1.491596	1976.399170
0.000000	1.491833	1982.392700
0.000000	1.492070	1983.375977
0.000000	1.492307	1978.739746
0.000000	1.492544	1969.855835
0.000000	1.492781	1962.332275
0.000000	1.493019	1956.987671
0.000000	1.493256	1951.612305
0.000000	1.493493	1947.313232
0.000000	1.493730	1948.470459
0.000000	1.493967	1951.280518
0.000000	1.494205	1954.309448
0.000000	1.494442	1956.828369
0.000000	1.494679	1961.129028
0.000000	1.494916	1965.037842
0.000000	1.495153	1968.360962
0.000000	1.495390	1971.201538
0.000000	1.495627	1975.415649
0.000000	1.495865	1979.950073
0.000000	1.496102	1983.390503
0.000000	1.496339	1986.114380
0.000000	1.496576	1988.458496
0.000000	1.496813	1990.246582
0.000000	1.497051	1990.584717
0.000000	1.497288	1991.970947
0.000000	1.497525	1993.604126
0.000000	1.497762	1997.248291
0.000000	1.497999	2005.231201
0.000000	1.498236	2017.832642
0.000000	1.498474	2036.275879
0.000000	1.498711	2060.890381
0.000000	1.498948	2090.987793
0.000000	1.499185	2127.380859
0.000000	1.499422	2165.230957
0.000000	1.499660	2191.762939
0.000000	1.499897	2202.589600
0.000000	1.500134	2199.765625
0.000000	1.500371	2184.750732
0.000000	1.500608	2158.909668
0.000000	1.500845	2126.688232
0.000000	1.501083	2096.620605
0.000000	1.501320	2078.625244
0.000000	1.501557	2068.639893
0.000000	1.501794	2072.699707
0.000000	1.502031	2083.006836
0.000000	1.502268	2089.498779
0.000000	1.502506	2088.507813
0.000000	1.502743	2078.234619
0.000000	1.502980	2058.522949
0.000000	1.503217	2034.713623
0.000000	1.503454	2009.848145
0.000000	1.503691	1982.170410
0.000000	1.503929	1952.222778
0.000000	1.504166	1924.682617
0.000000	1.504403	1913.255615
0.000000	1.504640	1905.968018
0.000000	1.504877	1902.476929
0.000000	1.505114	1901.508789
0.000000	1.505352	1902.757690
0.000000	1.505589	1905.676880
0.000000	1.505826	1911.230103
0.000000	1.506063	1918.521484
0.000000	1.506300	1926.918823
0.000000	1.506538	1936.103760
0.000000	1.506775	1945.618530
0.000000	1.507012	1954.515991
0.000000	1.507249	1963.339111
0.000000	1.507486	1971.505371
0.000000	1.507723	1979.465820
0.000000	1.507961	1987.290161
0.000000	1.508198	1994.884644
0.000000	1.508435	2002.355225
0.000000	1.508672	2010.004883
0.000000	1.508909	2018.669312
0.000000	1.509147	2028.937500
0.000000	1.509384	2040.345947
0.000000	1.509621	2052.191162
0.000000	1.509858	2063.815918
0.000000	1.510095	2074.908447
0.000000	1.510332	2087.130615
0.000000	1.510569	2099.005859
0.000000	1.510807	2111.278809
0.000000	1.511044	2124.077637
0.000000	1.511281	2136.009766
0.000000	1.511518	2146.844971
0.000000	1.511755	2157.375977
0.000000	1.511993	2166.641357
0.000000	1.512230	2175.776855
0.000000	1.512467	2184.054932
0.000000	1.512704	2192.452393
0.000000	1.512941	2200.393066
0.000000	1.513178	2207.982422
0.000000	1.513416	2216.769287
0.000000	1.513653	2224.265381
0.000000	1.513890	2230.811523
0.000000	1.514127	2235.989258
0.000000	1.514364	2241.159180
0.000000	1.514601	2246.305908
0.000000	1.514839	2252.240723
0.000000	1.515076	2258.882080
0.000000	1.515313	2264.714355
0.000000	1.515550	2269.610352
0.000000	1.515787	2273.480469
0.000000	1.516025	2277.863037
0.000000	1.516262	2282.026611
0.000000	1.516499	2285.668701
0.000000	1.516736	2289.214600
0.000000	1.516973	2292.257324
0.000000	1.517210	2294.629395
0.000000	1.517448	2296.056641
0.000000	1.517685	2297.122314
0.000000	1.517922	2299.868408
0.000000	1.518159	2302.865967
0.000000	1.518396	2302.680176
0.000000	1.518634	2300.700928
0.000000	1.518871	2298.881592
0.000000	1.519108	2297.104248
0.000000	1.519345	2293.555176
0.000000	1.519582	2288.654053
0.000000	1.519819	2283.583740
0.000000	1.520056	2281.328613
0.000000	1.520294	2279.747314
0.000000	1.520531	2278.077637
0.000000	1.520768	2275.757080
0.000000	1.521005	2274.805664
0.000000	1.521242	2274.025391
0.000000	1.521480	2273.380859
0.000000	1.521717	2273.105469
0.000000	1.521954	2274.047607
0.000000	1.522191	2276.412354
0.000000	1.522428	2278.952393
0.000000	1.522666	2281.630371
0.000000	1.522903	2283.754639
0.000000	1.523140	2285.332031
0.000000	1.523377	2286.150391
0.000000	1.523614	2287.133057
0.000000	1.523851	2286.101318
0.000000	1.524089	2284.301025
0.000000	1.524326	2283.248047
0.000000	1.524563	2282.188232
0.000000	1.524800	2280.783691
0.000000	1.525037	2279.032471
0.000000	1.525274	2278.136475
0.000000	1.525512	2276.481689
0.000000	1.525749	2273.716064
0.000000	1.525986	2271.238770
0.000000	1.526223	2268.093994
0.000000	1.526460	2264.423096
0.000000	1.526697	2261.411865
0.000000	1.526935	2258.230713
0.000000	1.527172	2254.995605
0.000000	1.527409	2253.054688
0.000000	1.527646	2251.554443
0.000000	1.527883	2250.514893
0.000000	1.528121	2249.420654
0.000000	1.528358	2248.066162
0.000000	1.528595	2246.077393
0.000000	1.528832	2244.108887
0.000000	1.529069	2242.613770
0.000000	1.529306	2240.202637
0.000000	1.529544	2236.563965
0.000000	1.529781	2228.471924
0.000000	1.530018	2216.199219
0.000000	1.530255	2203.023193
0.000000	1.530492	2190.191895
0.000000	1.530729	2177.045166
0.000000	1.530967	2162.619873
0.000000	1.531204	2148.122559
0.000000	1.531441	2133.940918
0.000000	1.531678	2119.324707
0.000000	1.531915	2104.568604
0.000000	1.532153	2088.762939
0.000000	1.532390	2073.068848
0.000000	1.532627	2057.724365
0.000000	1.532864	2043.423706
0.000000	1.533101	2029.487183
0.000000	1.533338	2014.948242
0.000000	1.533575	1999.988892
0.000000	1.533813	1984.583252
0.000000	1.534050	1970.207764
0.000000	1.534287	1958.125244
0.000000	1.534524	1949.261475
0.000000	1.534761	1942.152344
0.000000	1.534999	1937.747803
0.000000	1.535236	1935.124023
0.000000	1.535473	1933.859009
0.000000	1.535710	1934.704102
0.000000	1.535947	1937.407104
0.000000	1.536184	1941.748169
0.000000	1.536422	1947.059082
0.000000	1.536659	1953.692505
0.000000	1.536896	1960.626709
0.000000	1.537133	1967.272705
0.000000	1.537370	1973.188599
0.000000	1.537608	1980.571777
0.000000	1.537845	1988.101807
0.000000	1.538082	1995.819824
0.000000	1.538319	2003.139526
0.000000	1.538556	2008.510254
0.000000	1.538793	2014.744873
0.000000	1.539031	2025.575806
0.000000	1.539268	2040.891479
0.000000	1.539505	2053.950439
0.000000	1.539742	2053.009033
0.000000	1.539979	2036.077026
0.000000	1.540216	2008.386475
0.000000	1.540454	1973.513306
0.000000	1.540691	1941.575073
0.000000	1.540928	1926.165894
0.000000	1.541165	1916.252319
0.000000	1.541402	1911.589355
0.000000	1.541640	1908.607300
0.000000	1.541877	1906.103027
0.000000	1.542114	1903.973877
0.000000	1.542351	1904.192871
0.000000	1.542588	1908.628906
0.000000	1.542825	1915.258789
0.000000	1.543062	1921.476074
0.000000	1.543300	1926.571533
0.000000	1.543537	1932.163330
0.000000	1.543774	1938.937256
0.000000	1.544011	1945.410278
0.000000	1.544248	1953.688232
0.000000	1.544486	1961.224976
0.000000	1.544723	1968.913086
0.000000	1.544960	1976.098877
0.000000	1.545197	1983.196899
0.000000	1.545434	1987.026123
0.000000	1.545671	1987.443115
0.000000	1.545909	1984.223999
0.000000	1.546146	1978.212646
0.000000	1.546383	1971.687622
0.000000	1.546620	1968.364014
0.000000	1.546857	1966.466919
0.000000	1.547095	1965.145386
0.000000	1.547332	1963.488281
0.000000	1.547569	1962.548340
0.000000	1.547806	1960.198975
0.000000	1.548043	1958.292969
0.000000	1.548280	1954.674316
0.000000	1.548518	1951.597778
0.000000	1.548755	1950.503174
0.000000	1.548992	1949.168457
0.000000	1.549229	1948.914063
0.000000	1.549466	1948.895142
0.000000	1.549703	1950.267822
0.000000	1.549941	1951.496460
0.000000	1.550178	1953.406128
0.000000	1.550415	1955.042969
0.000000	1.550652	1957.304443
0.000000	1.550889	1960.472168
0.000000	1.551127	1963.927734
0.000000	1.551364	1967.587769
0.000000	1.551601	1972.863403
0.000000	1.551838	1981.461548
0.000000	1.552075	1991.030029
0.000000	1.552312	2002.032715
0.000000	1.552549	2013.768799
0.000000	1.552787	2020.074097
0.000000	1.553024	2022.006104
0.000000	1.553261	2018.603271
0.000000	1.553498	2010.361694
0.000000	1.553735	2000.999390
0.000000	1.553973	2000.668457
0.000000	1.554210	2013.406006
0.000000	1.554447	2031.539673
0.000000	1.554684	2050.017822
0.000000	1.554921	2067.947754
0.000000	1.555158	2085.079590
0.000000	1.555396	2103.328369
0.000000	1.555633	2121.755127
0.000000	1.555870	2139.907227
0.000000	1.556107	2155.744141
0.000000	1.556344	2167.198242
0.000000	1.556582	2174.230469
0.000000	1.556819	2175.436035
0.000000	1.557056	2168.582031
0.000000	1.557293	2152.621094
0.000000	1.557530	2130.882080
0.000000	1.557768	2104.932861
0.000000	1.558005	2072.550293
0.000000	1.558242	2036.982300
0.000000	1.558479	2002.599365
0.000000	1.558716	1972.630859
0.000000	1.558953	1954.194702
0.000000	1.559190	1944.409668
0.000000	1.559428	1939.974854
0.000000	1.559665	1937.757202
0.000000	1.559902	1938.003540
0.000000	1.560139	1939.619507
0.000000	1.560376	1941.907593
0.000000	1.560614	1946.005737
0.000000	1.560851	1952.623535
0.000000	1.561088	1959.053345
0.000000	1.561325	1964.870728
0.000000	1.561562	1970.421509
0.000000	1.561799	1976.347900
0.000000	1.562037	1984.140503
0.000000	1.562274	1993.738159
0.000000	1.562511	2003.521729
0.000000	1.562748	2014.815674
0.000000	1.562985	2026.511230
0.000000	1.563222	2037.910034
0.000000	1.563460	2048.440430
0.000000	1.563697	2060.253174
0.000000	1.563934	2072.876709
0.000000	1.564171	2085.614990
0.000000	1.564408	2097.937256
0.000000	1.564646	2109.517822
0.000000	1.564883	2120.750244
0.000000	1.565120	2131.171387
0.000000	1.565357	2140.765137
0.000000	1.565594	2149.496338
0.000000	1.565831	2156.704590
0.000000	1.566069	2162.573486
0.000000	1.566306	2166.478516
0.000000	1.566543	2168.324463
0.000000	1.566780	2168.956055
0.000000	1.567017	2169.434570
0.000000	1.567255	2168.677979
0.000000	1.567492	2166.583252
0.000000	1.567729	2163.757324
0.000000	1.567966	2159.829102
0.000000	1.568203	2157.178467
0.000000	1.568440	2156.431152
0.000000	1.568677	2155.550537
0.000000	1.568915	2155.515869
0.000000	1.569152	2156.427734
0.000000	1.569389	2157.803467
0.000000	1.569626	2158.572998
0.000000	1.569863	2160.041504
0.000000	1.570101	2160.724609
0.000000	1.570338	2160.901611
0.000000	1.570575	2160.769531
0.000000	1.570812	2159.453613
0.000000	1.571049	2157.797852
0.000000	1.571286	2155.984619
0.000000	1.571524	2152.748535
0.000000	1.571761	2150.243164
0.000000	1.571998	2147.303955
0.000000	1.572235	2142.964355
0.000000	1.572472	2138.595703
0.000000	1.572709	2134.532471
0.000000	1.572947	2131.287598
0.000000	1.573184	2128.538818
0.000000	1.573421	2125.103271
0.000000	1.573658	2119.110352
0.000000	1.573895	2111.767822
0.000000	1.574133	2103.477783
0.000000	1.574370	2095.218506
0.000000	1.574607	2087.667236
0.000000	1.574844	2078.842041
0.000000	1.575081	2069.447754
0.000000	1.575318	2060.475342
0.000000	1.575556	2051.453857
0.000000	1.575793	2044.150269
0.000000	1.576030	2039.767822
0.000000	1.576267	2036.847900
0.000000	1.576504	2035.315186
0.000000	1.576741	2034.496704
0.000000	1.576979	2035.566406
0.000000	1.577216	2036.610962
0.000000	1.577453	2037.821289
0.000000	1.577690	2037.993164
0.000000	1.577927	2038.546021
0.000000	1.578164	2040.058472
0.000000	1.578402	2042.272095
0.000000	1.578639	2045.983154
0.000000	1.578876	2049.761230
0.000000	1.579113	2053.916260
0.000000	1.579350	2057.062256
0.000000	1.579588	2060.714844
0.000000	1.579825	2065.335449
0.000000	1.580062	2070.082520
0.000000	1.580299	2073.988281
0.000000	1.580536	2077.478271
0.000000	1.580773	2080.014648
0.000000	1.581011	2080.580078
0.000000	1.581248	2079.446777
0.000000	1.581485	2077.648682
0.000000	1.581722	2075.498535
0.000000	1.581959	2072.754150
0.000000	1.582196	2070.899170
0.000000	1.582434	2069.125732
0.000000	1.582671	2066.668701
0.000000	1.582908	2064.925293
0.000000	1.583145	2062.750244
0.000000	1.583382	2061.354248
0.000000	1.583619	2059.878906
0.000000	1.583857	2057.892822
0.000000	1.584094	2055.719238
0.000000	1.584331	2053.268555
0.000000	1.584568	2050.396240
0.000000	1.584805	2047.760010
0.000000	1.585043	2046.931885
0.000000	1.585280	2047.156494
0.000000	1.585517	2048.029541
0.000000	1.585754	2048.923340
0.000000	1.585991	2049.973633
0.000000	1.586228	2051.742920
0.000000	1.586466	2052.650146
0.000000	1.586703	2052.481689
0.000000	1.586940	2051.667236
0.000000	1.587177	2049.378906
0.000000	1.587414	2045.365845
0.000000	1.587651	2040.526978
0.000000	1.587889	2036.330200
0.000000	1.588126	2033.163574
0.000000	1.588363	2030.223267
0.000000	1.588600	2028.497192
0.000000	1.588837	2029.052124
0.000000	1.589075	2031.184692
0.000000	1.589312	2034.112671
0.000000	1.589549	2037.960571
0.000000	1.589786	2040.159058
0.000000	1.590023	2038.046021
0.000000	1.590261	2031.791870
0.000000	1.590497	2022.209229
0.000000	1.590735	2009.946289
0.000000	1.590972	1995.242554
0.000000	1.591209	1980.120361
0.000000	1.591446	1964.250366
0.000000	1.591683	1949.199829
0.000000	1.591921	1935.494141
0.000000	1.592158	1927.807983
0.000000	1.592395	1925.731934
0.000000	1.592632	1924.783936
0.000000	1.592869	1925.357788
0.000000	1.593107	1928.295288
0.000000	1.593344	1932.433350
0.000000	1.593581	1938.328003
0.000000	1.593818	1946.372681
0.000000	1.594055	1954.552368
0.000000	1.594292	1962.665283
0.000000	1.594530	1971.090942
0.000000	1.594767	1979.432495
0.000000	1.595004	1986.831299
0.000000	1.595241	1992.346191
0.000000	1.595478	1995.733276
0.000000	1.595716	1996.650391
0.000000	1.595953	1994.311890
0.000000	1.596190	1991.300781
0.000000	1.596427	1984.879517
0.000000	1.596664	1975.151123
0.000000	1.596901	1962.360718
0.000000	1.597139	1949.334473
0.000000	1.597376	1935.600464
0.000000	1.597613	1924.852905
0.000000	1.597850	1914.981201
0.000000	1.598087	1905.269775
0.000000	1.598324	1895.340820
0.000000	1.598562	1887.638428
0.000000	1.598799	1881.946777
0.000000	1.599036	1878.124390
0.000000	1.599273	1875.490479
0.000000	1.599510	1873.928833
0.000000	1.599748	1872.611206
0.000000	1.599985	1870.653809
0.000000	1.600222	1867.098022
0.000000	1.600459	1862.587891
0.000000	1.600696	1860.898438
0.000000	1.600933	1858.508423
0.000000	1.601170	1855.274536
0.000000	1.601408	1854.475708
0.000000	1.601645	1856.651123
0.000000	1.601882	1858.737915
0.000000	1.602119	1858.576294
0.000000	1.602356	1856.159058
0.000000	1.602594	1850.071289
0.000000	1.602831	1841.559448
0.000000	1.603068	1834.268433
0.000000	1.603305	1826.704346
0.000000	1.603542	1819.895020
0.000000	1.603779	1814.067749
0.000000	1.604017	1808.705200
0.000000	1.604254	1803.884399
0.000000	1.604491	1800.564087
0.000000	1.604728	1798.385620
0.000000	1.604965	1798.514893
0.000000	1.605203	1799.124634
0.000000	1.605440	1802.460083
0.000000	1.605677	1807.606201
0.000000	1.605914	1812.512329
0.000000	1.606151	1816.020752
0.000000	1.606388	1818.529785
0.000000	1.606626	1818.950928
0.000000	1.606863	1816.679810
0.000000	1.607100	1813.157349
0.000000	1.607337	1809.105835
0.000000	1.607574	1805.504517
0.000000	1.607811	1803.276611
0.000000	1.608049	1801.758667
0.000000	1.608286	1800.492310
0.000000	1.608523	1799.307373
0.000000	1.608760	1799.358398
0.000000	1.608997	1800.827637
0.000000	1.609234	1805.389282
0.000000	1.609472	1812.751709
0.000000	1.609709	1824.174683
0.000000	1.609946	1837.489258
0.000000	1.610183	1852.640503
0.000000	1.610420	1868.692139
0.000000	1.610657	1884.567017
0.000000	1.610895	1902.726807
0.000000	1.611132	1923.303345
0.000000	1.611369	1945.653076
0.000000	1.611606	1967.889160
0.000000	1.611843	1989.059082
0.000000	1.612081	2005.491455
0.000000	1.612318	2016.027710
0.000000	1.612555	2023.087402
0.000000	1.612792	2020.549438
0.000000	1.613029	2011.982666
0.000000	1.613266	2000.637817
0.000000	1.613504	1986.901001
0.000000	1.613741	1975.235840
0.000000	1.613978	1963.870850
0.000000	1.614215	1953.587769
0.000000	1.614452	1949.621582
0.000000	1.614690	1948.192993
0.000000	1.614927	1948.150391
0.000000	1.615164	1948.877563
0.000000	1.615401	1950.575317
0.000000	1.615638	1956.787354
0.000000	1.615875	1966.468018
0.000000	1.616112	1980.156006
0.000000	1.616350	1997.744385
0.000000	1.616587	2018.885254
0.000000	1.616824	2043.172485
0.000000	1.617061	2070.010254
0.000000	1.617298	2097.256104
0.000000	1.617536	2116.501953
0.000000	1.617773	2122.834229
0.000000	1.618010	2117.584473
0.000000	1.618247	2104.769287
0.000000	1.618484	2088.810791
0.000000	1.618721	2073.929688
0.000000	1.618959	2064.705322
0.000000	1.619196	2052.434814
0.000000	1.619433	2040.883423
0.000000	1.619670	2031.388916
0.000000	1.619907	2022.975586
0.000000	1.620144	2016.797974
0.000000	1.620382	2012.097290
0.000000	1.620619	2008.234985
0.000000	1.620856	2005.382324
0.000000	1.621093	2004.084473
0.000000	1.621330	2003.772949
0.000000	1.621568	2004.899658
0.000000	1.621805	2009.195557
0.000000	1.622042	2014.158691
0.000000	1.622279	2017.968994
0.000000	1.622516	2020.430298
0.000000	1.622754	2023.477051
0.000000	1.622991	2027.888916
0.000000	1.623228	2033.630005
0.000000	1.623465	2040.507813
0.000000	1.623702	2048.156738
0.000000	1.623939	2056.271729
0.000000	1.624177	2065.087891
0.000000	1.624414	2075.241699
0.000000	1.624651	2085.406494
0.000000	1.624888	2094.673096
0.000000	1.625125	2102.885986
0.000000	1.625362	2109.019043
0.000000	1.625600	2113.167969
0.000000	1.625837	2114.465088
0.000000	1.626074	2113.783203
0.000000	1.626311	2111.610352
0.000000	1.626548	2108.956299
0.000000	1.626785	2106.809570
0.000000	1.627023	2104.949707
0.000000	1.627260	2102.475830
0.000000	1.627497	2101.106689
0.000000	1.627734	2099.392822
0.000000	1.627971	2097.490234
0.000000	1.628209	2096.183105
0.000000	1.628446	2095.184082
0.000000	1.628683	2093.222412
0.000000	1.628920	2090.986328
0.000000	1.629157	2090.571289
0.000000	1.629394	2091.618896
0.000000	1.629632	2092.860596
0.000000	1.629869	2093.735352
0.000000	1.630106	2093.655273
0.000000	1.630343	2092.466309
0.000000	1.630580	2091.659912
0.000000	1.630817	2090.451904
0.000000	1.631055	2089.423584
0.000000	1.631292	2090.136230
0.000000	1.631529	2096.398926
0.000000	1.631766	2106.730225
0.000000	1.632003	2121.449951
0.000000	1.632240	2145.913818
0.000000	1.632478	2175.962402
0.000000	1.632715	2203.748047
0.000000	1.632952	2223.876709
0.000000	1.633189	2235.562988
0.000000	1.633426	2235.358154
0.000000	1.633664	2217.567871
0.000000	1.633901	2186.374268
0.000000	1.634138	2146.476563
0.000000	1.634375	2106.737549
0.000000	1.634612	2075.344238
0.000000	1.634849	2057.463623
0.000000	1.635087	2043.192993
0.000000	1.635324	2029.512451
0.000000	1.635561	2015.916748
0.000000	1.635798	2003.979248
0.000000	1.636035	1994.537354
0.000000	1.636272	1985.935181
0.000000	1.636510	1978.264771
0.000000	1.636747	1973.117554
0.000000	1.636984	1969.798096
0.000000	1.637221	1966.933716
0.000000	1.637458	1964.368042
0.000000	1.637696	1961.557129
0.000000	1.637933	1960.734985
0.000000	1.638170	1962.653687
0.000000	1.638407	1965.676880
0.000000	1.638644	1969.861938
0.000000	1.638881	1975.366333
0.000000	1.639118	1981.724731
0.000000	1.639356	1987.985352
0.000000	1.639593	1995.079468
0.000000	1.639830	2004.191895
0.000000	1.640067	2014.142334
0.000000	1.640304	2025.437134
0.000000	1.640542	2038.966919
0.000000	1.640779	2054.314453
0.000000	1.641016	2070.941650
0.000000	1.641253	2089.459717
0.000000	1.641490	2107.938232
0.000000	1.641727	2124.170166
0.000000	1.641965	2136.104004
0.000000	1.642202	2142.350830
0.000000	1.642439	2142.329346
0.000000	1.642676	2136.461182
0.000000	1.642913	2127.586670
0.000000	1.643151	2121.140625
0.000000	1.643388	2114.164795
0.000000	1.643625	2110.107666
0.000000	1.643862	2109.718018
0.000000	1.644099	2109.712158
0.000000	1.644336	2108.851807
0.000000	1.644574	2107.941650
0.000000	1.644811	2110.263916
0.000000	1.645048	2114.671143
0.000000	1.645285	2120.591064
0.000000	1.645522	2126.049805
0.000000	1.645759	2129.812744
0.000000	1.645997	2131.910400
0.000000	1.646234	2134.827637
0.000000	1.646471	2137.770264
0.000000	1.646708	2139.547119
0.000000	1.646945	2140.209961
0.000000	1.647183	2141.730225
0.000000	1.647420	2143.591064
0.000000	1.647657	2144.471680
0.000000	1.647894	2145.686035
0.000000	1.648131	2146.997559
0.000000	1.648368	2147.986572
0.000000	1.648605	2148.921143
0.000000	1.648843	2148.720703
0.000000	1.649080	2147.870605
0.000000	1.649317	2147.526855
0.000000	1.649554	2145.958496
0.000000	1.649791	2144.087158
0.000000	1.650029	2141.585693
0.000000	1.650266	2138.882813
0.000000	1.650503	2136.680908
0.000000	1.650740	2135.184326
0.000000	1.650977	2133.929932
0.000000	1.651214	2131.543945
0.000000	1.651452	2129.081055
0.000000	1.651689	2126.590576
0.000000	1.651926	2123.894531
0.000000	1.652163	2121.795898
0.000000	1.652400	2120.495850
0.000000	1.652638	2119.303467
0.000000	1.652875	2118.356201
0.000000	1.653112	2117.130127
0.000000	1.653349	2115.582031
0.000000	1.653586	2115.085938
0.000000	1.653823	2116.020996
0.000000	1.654061	2120.840576
0.000000	1.654298	2128.522217
0.000000	1.654535	2138.965820
0.000000	1.654772	2153.818848
0.000000	1.655009	2172.844482
0.000000	1.655246	2194.586670
0.000000	1.655484	2215.387695
0.000000	1.655721	2232.668701
0.000000	1.655958	2246.058105
0.000000	1.656195	2254.904297
0.000000	1.656432	2259.426758
0.000000	1.656670	2261.303223
0.000000	1.656907	2258.877441
0.000000	1.657144	2250.831299
0.000000	1.657381	2237.487305
0.000000	1.657618	2221.257080
0.000000	1.657855	2210.748291
0.000000	1.658092	2211.019043
0.000000	1.658330	2212.736816
0.000000	1.658567	2216.427734
0.000000	1.658804	2219.142822
0.000000	1.659041	2219.157715
0.000000	1.659278	2216.657227
0.000000	1.659516	2212.729492
0.000000	1.659753	2209.528076
0.000000	1.659990	2206.679688
0.000000	1.660227	2203.680908
0.000000	1.660464	2204.134033
0.000000	1.660702	2207.668457
0.000000	1.660939	2213.414307
0.000000	1.661176	2220.973877
0.000000	1.661413	2229.127930
0.000000	1.661650	2236.843262
0.000000	1.661887	2244.085693
0.000000	1.662125	2251.635986
0.000000	1.662362	2256.817383
0.000000	1.662599	2260.630615
0.000000	1.662836	2263.559814
0.000000	1.663073	2265.064697
0.000000	1.663311	2263.258789
0.000000	1.663548	2257.947510
0.000000	1.663785	2249.560547
0.000000	1.664022	2244.832275
0.000000	1.664259	2243.500488
0.000000	1.664496	2245.431152
0.000000	1.664733	2247.909424
0.000000	1.664971	2250.409668
0.000000	1.665208	2251.292969
0.000000	1.665445	2249.123779
0.000000	1.665682	2245.146484
0.000000	1.665919	2242.299072
0.000000	1.666157	2238.672363
0.000000	1.666394	2234.139404
0.000000	1.666631	2229.505859
0.000000	1.666868	2224.440674
0.000000	1.667105	2220.581787
0.000000	1.667342	2217.291504
0.000000	1.667580	2214.112549
0.000000	1.667817	2210.456543
0.000000	1.668054	2207.941406
0.000000	1.668291	2206.394043
0.000000	1.668528	2206.645020
0.000000	1.668765	2207.368652
0.000000	1.669003	2206.866699
0.000000	1.669240	2207.317627
0.000000	1.669477	2207.346680
0.000000	1.669714	2206.524414
0.000000	1.669951	2207.292480
0.000000	1.670189	2207.560547
0.000000	1.670426	2207.368652
0.000000	1.670663	2208.775635
0.000000	1.670900	2210.726563
0.000000	1.671137	2213.043945
0.000000	1.671374	2215.391846
0.000000	1.671612	2218.247803
0.000000	1.671849	2221.937988
0.000000	1.672086	2226.118652
0.000000	1.672323	2229.414795
0.000000	1.672560	2232.035889
0.000000	1.672798	2232.974854
0.000000	1.673035	2234.387207
0.000000	1.673272	2237.377930
0.000000	1.673509	2242.076904
0.000000	1.673746	2246.083496
0.000000	1.673983	2250.165283
0.000000	1.674220	2256.555420
0.000000	1.674458	2262.889648
0.000000	1.674695	2269.342285
0.000000	1.674932	2274.749512
0.000000	1.675169	2276.837891
0.000000	1.675406	2278.405029
0.000000	1.675644	2279.331299
0.000000	1.675881	2276.695557
0.000000	1.676118	2269.250488
0.000000	1.676355	2258.033203
0.000000	1.676592	2247.531250
0.000000	1.676829	2240.927002
0.000000	1.677067	2234.269531
0.000000	1.677304	2227.709473
0.000000	1.677541	2221.390381
0.000000	1.677778	2216.183350
0.000000	1.678015	2212.604492
0.000000	1.678252	2208.830322
0.000000	1.678490	2206.046631
0.000000	1.678727	2205.152588
0.000000	1.678964	2205.923340
0.000000	1.679201	2208.378662
0.000000	1.679438	2211.911621
0.000000	1.679676	2216.237549
0.000000	1.679913	2221.430420
0.000000	1.680150	2225.398193
0.000000	1.680387	2227.803467
0.000000	1.680624	2228.155762
0.000000	1.680861	2226.683838
0.000000	1.681099	2227.152344
0.000000	1.681336	2226.595459
0.000000	1.681573	2224.464355
0.000000	1.681810	2220.781738
0.000000	1.682047	2216.442871
0.000000	1.682284	2211.145020
0.000000	1.682522	2207.087891
0.000000	1.682759	2204.093018
0.000000	1.682996	2202.114746
0.000000	1.683233	2200.270264
0.000000	1.683470	2198.311768
0.000000	1.683707	2196.572998
0.000000	1.683945	2194.539063
0.000000	1.684182	2193.272217
0.000000	1.684419	2191.073975
0.000000	1.684656	2189.027344
0.000000	1.684893	2187.573242
0.000000	1.685131	2186.183838
0.000000	1.685368	2185.514404
0.000000	1.685605	2185.236816
0.000000	1.685842	2184.965820
0.000000	1.686079	2184.289307
0.000000	1.686316	2184.146240
0.000000	1.686554	2184.318115
0.000000	1.686791	2183.887451
0.000000	1.687028	2183.118164
0.000000	1.687265	2183.656738
0.000000	1.687502	2185.465332
0.000000	1.687739	2189.604248
0.000000	1.687977	2194.770996
0.000000	1.688214	2202.882568
0.000000	1.688451	2213.487305
0.000000	1.688688	2224.815918
0.000000	1.688925	2236.027832
0.000000	1.689162	2244.238525
0.000000	1.689400	2249.680176
0.000000	1.689637	2252.697998
0.000000	1.689874	2254.991211
0.000000	1.690111	2255.289795
0.000000	1.690348	2258.747314
0.000000	1.690586	2268.449951
0.000000	1.690823	2279.569824
0.000000	1.691060	2288.740234
0.000000	1.691297	2294.664063
0.000000	1.691534	2296.975342
0.000000	1.691772	2294.390137
0.000000	1.692009	2286.703369
0.000000	1.692246	2275.339600
0.000000	1.692483	2262.536377
0.000000	1.692720	2250.335205
0.000000	1.692957	2244.218994
0.000000	1.693195	2243.609131
0.000000	1.693432	2243.654053
0.000000	1.693669	2242.728760
0.000000	1.693906	2242.546387
0.000000	1.694143	2243.772217
0.000000	1.694380	2246.766846
0.000000	1.694618	2251.425781
0.000000	1.694855	2254.007813
0.000000	1.695092	2256.167236
0.000000	1.695329	2258.485596
0.000000	1.695566	2261.542969
0.000000	1.695804	2264.387695
0.000000	1.696041	2266.321777
0.000000	1.696278	2265.766113
0.000000	1.696515	2265.822998
0.000000	1.696752	2262.968262
0.000000	1.696989	2257.724854
0.000000	1.697226	2252.100830
0.000000	1.697464	2248.665527
0.000000	1.697701	2246.834961
0.000000	1.697938	2245.230225
0.000000	1.698175	2243.652344
0.000000	1.698412	2242.312012
0.000000	1.698650	2240.370117
0.000000	1.698887	2238.964111
0.000000	1.699124	2237.247070
0.000000	1.699361	2233.556885
0.000000	1.699598	2228.805664
0.000000	1.699835	2222.495361
0.000000	1.700073	2215.374756
0.000000	1.700310	2208.155518
0.000000	1.700547	2200.113281
0.000000	1.700784	2193.755859
0.000000	1.701021	2190.911865
0.000000	1.701259	2189.834717
0.000000	1.701496	2189.097900
0.000000	1.701733	2189.194580
0.000000	1.701970	2187.916748
0.000000	1.702207	2185.464600
0.000000	1.702444	2183.621094
0.000000	1.702682	2183.890869
0.000000	1.702919	2184.695557
0.000000	1.703156	2184.343262
0.000000	1.703393	2183.243652
0.000000	1.703630	2181.610352
0.000000	1.703867	2181.139893
0.000000	1.704105	2181.809814
0.000000	1.704342	2184.169678
0.000000	1.704579	2188.208984
0.000000	1.704816	2193.650635
0.000000	1.705053	2199.073242
0.000000	1.705291	2204.468018
0.000000	1.705528	2210.098389
0.000000	1.705765	2215.273682
0.000000	1.706002	2218.221436
0.000000	1.706239	2218.228760
0.000000	1.706476	2216.516357
0.000000	1.706713	2213.749268
0.000000	1.706951	2207.791016
0.000000	1.707188	2200.028076
0.000000	1.707425	2192.356689
0.000000	1.707662	2183.674316
0.000000	1.707899	2174.976318
0.000000	1.708137	2168.911621
0.000000	1.708374	2164.323730
0.000000	1.708611	2159.358643
0.000000	1.708848	2155.578369
0.000000	1.709085	2152.872070
0.000000	1.709322	2150.733643
0.000000	1.709560	2148.314697
0.000000	1.709797	2146.066162
0.000000	1.710034	2145.039063
0.000000	1.710271	2147.146240
0.000000	1.710508	2151.339355
0.000000	1.710746	2157.546631
0.000000	1.710983	2163.662354
0.000000	1.711220	2167.411865
0.000000	1.711457	2169.130615
0.000000	1.711694	2166.040771
0.000000	1.711931	2158.759033
0.000000	1.712169	2148.681885
0.000000	1.712406	2139.695557
0.000000	1.712643	2133.951904
0.000000	1.712880	2128.004639
0.000000	1.713117	2121.207764
0.000000	1.713354	2111.515381
0.000000	1.713592	2097.212158
0.000000	1.713829	2080.666748
0.000000	1.714066	2066.273926
0.000000	1.714303	2054.181396
0.000000	1.714540	2043.500244
0.000000	1.714777	2035.436523
0.000000	1.715015	2029.425415
0.000000	1.715252	2026.203003
0.000000	1.715489	2024.188232
0.000000	1.715726	2023.721436
0.000000	1.715963	2025.018433
0.000000	1.716200	2027.736084
0.000000	1.716438	2031.559692
0.000000	1.716675	2036.486694
0.000000	1.716912	2044.930176
0.000000	1.717149	2058.148193
0.000000	1.717386	2078.880615
0.000000	1.717624	2108.350830
0.000000	1.717861	2149.159912
0.000000	1.718098	2203.481689
0.000000	1.718335	2272.061768
0.000000	1.718572	2347.770020
0.000000	1.718809	2415.367188
0.000000	1.719047	2477.779297
0.000000	1.719284	2538.698486
0.000000	1.719521	2598.481689
0.000000	1.719758	2651.558350
0.000000	1.719995	2695.764160
0.000000	1.720233	2730.389648
0.000000	1.720470	2751.726563
0.000000	1.720707	2755.904541
0.000000	1.720944	2743.604248
0.000000	1.721181	2714.155029
0.000000	1.721418	2666.610352
0.000000	1.721655	2604.377197
0.000000	1.721893	2533.484863
0.000000	1.722130	2449.471436
0.000000	1.722367	2360.336914
0.000000	1.722604	2289.621582
0.000000	1.722841	2262.001953
0.000000	1.723079	2206.123047
0.000000	1.723316	2168.305908
0.000000	1.723553	2138.169678
0.000000	1.723790	2114.780273
0.000000	1.724027	2093.785645
0.000000	1.724265	2082.721680
0.000000	1.724502	2074.455811
0.000000	1.724739	2072.350098
0.000000	1.724976	2073.666260
0.000000	1.725213	2074.978271
0.000000	1.725450	2074.142090
0.000000	1.725688	2071.080566
0.000000	1.725925	2067.092773
0.000000	1.726162	2065.304443
0.000000	1.726399	2067.213867
0.000000	1.726636	2070.095947
0.000000	1.726873	2073.192627
0.000000	1.727111	2076.151367
0.000000	1.727348	2079.403564
0.000000	1.727585	2084.038086
0.000000	1.727822	2088.241211
0.000000	1.728059	2091.039551
0.000000	1.728297	2089.798584
0.000000	1.728534	2085.933105
0.000000	1.728771	2083.867920
0.000000	1.729008	2081.541016
0.000000	1.729245	2078.999512
0.000000	1.729482	2076.843262
0.000000	1.729720	2075.258057
0.000000	1.729957	2074.116455
0.000000	1.730194	2073.703857
0.000000	1.730431	2075.573730
0.000000	1.730668	2079.699219
0.000000	1.730905	2086.040283
0.000000	1.731143	2093.661377
0.000000	1.731380	2103.750488
0.000000	1.731617	2114.185791
0.000000	1.731854	2123.851318
0.000000	1.732091	2133.533203
0.000000	1.732328	2141.880127
0.000000	1.732566	2148.791748
0.000000	1.732803	2154.433350
0.000000	1.733040	2159.730713
0.000000	1.733277	2164.636719
0.000000	1.733514	2170.729004
0.000000	1.733752	2176.805420
0.000000	1.733989	2182.183838
0.000000	1.734226	2187.877686
0.000000	1.734463	2194.199463
0.000000	1.734700	2200.574951
0.000000	1.734937	2206.383057
0.000000	1.735175	2211.854248
0.000000	1.735412	2218.352295
0.000000	1.735649	2224.573242
0.000000	1.735886	2230.592285
0.000000	1.736123	2237.576416
0.000000	1.736360	2242.892578
0.000000	1.736598	2248.305176
0.000000	1.736835	2253.675293
0.000000	1.737072	2258.540039
0.000000	1.737309	2262.498047
0.000000	1.737546	2264.900391
0.000000	1.737783	2264.541748
0.000000	1.738021	2263.012695
0.000000	1.738258	2262.343506
0.000000	1.738495	2261.481934
0.000000	1.738732	2259.216309
0.000000	1.738969	2257.914551
0.000000	1.739207	2256.185059
0.000000	1.739444	2256.041992
0.000000	1.739681	2257.161621
0.000000	1.739918	2258.587646
0.000000	1.740155	2261.923340
0.000000	1.740392	2267.238037
0.000000	1.740630	2275.369873
0.000000	1.740867	2285.827637
0.000000	1.741104	2296.841309
0.000000	1.741341	2309.042480
0.000000	1.741578	2322.280518
0.000000	1.741815	2335.447998
0.000000	1.742053	2349.170410
0.000000	1.742290	2361.374268
0.000000	1.742527	2372.366211
0.000000	1.742764	2382.775391
0.000000	1.743001	2391.693604
0.000000	1.743239	2399.420654
0.000000	1.743476	2405.806152
0.000000	1.743713	2411.188232
0.000000	1.743950	2413.841064
0.000000	1.744187	2416.412109
0.000000	1.744424	2415.936279
0.000000	1.744661	2414.651611
0.000000	1.744899	2411.085205
0.000000	1.745136	2406.630127
0.000000	1.745373	2401.631592
0.000000	1.745610	2396.626221
0.000000	1.745847	2392.295654
0.000000	1.746085	2388.782959
0.000000	1.746322	2385.610840
0.000000	1.746559	2382.859863
0.000000	1.746796	2381.069580
0.000000	1.747033	2377.477295
0.000000	1.747270	2371.633789
0.000000	1.747508	2363.807861
0.000000	1.747745	2355.035889
0.000000	1.747982	2343.931641
0.000000	1.748219	2332.683350
0.000000	1.748456	2324.184814
0.000000	1.748694	2314.083008
0.000000	1.748931	2301.587646
0.000000	1.749168	2289.082275
0.000000	1.749405	2274.409912
0.000000	1.749642	2260.717041
0.000000	1.749879	2247.800293
0.000000	1.750117	2234.901367
0.000000	1.750354	2226.281738
0.000000	1.750591	2219.552246
0.000000	1.750828	2209.802490
0.000000	1.751065	2198.708008
0.000000	1.751302	2188.672607
0.000000	1.751540	2179.923584
0.000000	1.751777	2169.999512
0.000000	1.752014	2160.448486
0.000000	1.752251	2152.480469
0.000000	1.752488	2145.757324
0.000000	1.752726	2140.016357
0.000000	1.752963	2134.610840
0.000000	1.753200	2131.090332
0.000000	1.753437	2128.612793
0.000000	1.753674	2127.865234
0.000000	1.753911	2128.688965
0.000000	1.754148	2130.286377
0.000000	1.754386	2133.192627
0.000000	1.754623	2137.632080
0.000000	1.754860	2144.597168
0.000000	1.755097	2152.939209
0.000000	1.755334	2163.735107
0.000000	1.755572	2174.431152
0.000000	1.755809	2188.891602
0.000000	1.756046	2207.287109
0.000000	1.756283	2230.864990
0.000000	1.756520	2258.176025
0.000000	1.756757	2287.927490
0.000000	1.756995	2320.327393
0.000000	1.757232	2354.431152
0.000000	1.757469	2383.379883
0.000000	1.757706	2407.679932
0.000000	1.757943	2426.960693
0.000000	1.758181	2439.406738
0.000000	1.758418	2447.104492
0.000000	1.758655	2452.334473
0.000000	1.758892	2454.316162
0.000000	1.759129	2451.515625
0.000000	1.759367	2446.031982
0.000000	1.759604	2451.473389
0.000000	1.759841	2459.392578
0.000000	1.760078	2468.040283
0.000000	1.760315	2477.343994
0.000000	1.760552	2484.951904
0.000000	1.760790	2490.366455
0.000000	1.761027	2492.893555
0.000000	1.761264	2494.792480
0.000000	1.761501	2496.827881
0.000000	1.761738	2499.899658
0.000000	1.761975	2505.264160
0.000000	1.762213	2512.034180
0.000000	1.762450	2521.221924
0.000000	1.762687	2528.253906
0.000000	1.762924	2532.223633
0.000000	1.763161	2533.165527
0.000000	1.763398	2528.935791
0.000000	1.763636	2517.137939
0.000000	1.763873	2493.578369
0.000000	1.764110	2459.813232
0.000000	1.764347	2421.506104
0.000000	1.764584	2396.814697
0.000000	1.764821	2378.757080
0.000000	1.765059	2363.487793
0.000000	1.765296	2349.645020
0.000000	1.765533	2337.638672
0.000000	1.765770	2329.146240
0.000000	1.766007	2322.239258
0.000000	1.766245	2315.582275
0.000000	1.766482	2309.334717
0.000000	1.766719	2303.078857
0.000000	1.766956	2296.926514
0.000000	1.767193	2290.094238
0.000000	1.767430	2283.947021
0.000000	1.767668	2277.546143
0.000000	1.767905	2271.101807
0.000000	1.768142	2266.791992
0.000000	1.768379	2263.056152
0.000000	1.768616	2260.351807
0.000000	1.768854	2258.489502
0.000000	1.769091	2259.763672
0.000000	1.769328	2266.345215
0.000000	1.769565	2278.092285
0.000000	1.769802	2294.633301
0.000000	1.770039	2315.312500
0.000000	1.770276	2335.643066
0.000000	1.770514	2357.075684
0.000000	1.770751	2376.677246
0.000000	1.770988	2396.399170
0.000000	1.771225	2412.546875
0.000000	1.771462	2423.833984
0.000000	1.771700	2430.069580
0.000000	1.771937	2431.531006
0.000000	1.772174	2428.387939
0.000000	1.772411	2421.812744
0.000000	1.772648	2412.563232
0.000000	1.772885	2400.119629
0.000000	1.773123	2383.547852
0.000000	1.773360	2367.751709
0.000000	1.773597	2353.476807
0.000000	1.773834	2346.498779
0.000000	1.774071	2343.472168
0.000000	1.774308	2341.998779
0.000000	1.774546	2340.152100
0.000000	1.774783	2338.266846
0.000000	1.775020	2335.693848
0.000000	1.775257	2332.994873
0.000000	1.775494	2331.631592
0.000000	1.775732	2329.314697
0.000000	1.775969	2325.901367
0.000000	1.776206	2319.915527
0.000000	1.776443	2314.526611
0.000000	1.776680	2311.288574
0.000000	1.776917	2307.474609
0.000000	1.777155	2303.534424
0.000000	1.777392	2299.505615
0.000000	1.777629	2297.553955
0.000000	1.777866	2297.594482
0.000000	1.778103	2295.949951
0.000000	1.778341	2293.893311
0.000000	1.778578	2295.291016
0.000000	1.778815	2300.485107
0.000000	1.779052	2306.612793
0.000000	1.779289	2313.821777
0.000000	1.779526	2318.578857
0.000000	1.779763	2322.877197
0.000000	1.780001	2327.106445
0.000000	1.780238	2333.007813
0.000000	1.780475	2341.358643
0.000000	1.780712	2351.967773
0.000000	1.780949	2365.878906
0.000000	1.781187	2382.941895
0.000000	1.781424	2405.083740
0.000000	1.781661	2431.232666
0.000000	1.781898	2460.557861
0.000000	1.782135	2486.645508
0.000000	1.782372	2502.526123
0.000000	1.782610	2508.623535
0.000000	1.782847	2506.031250
0.000000	1.783084	2493.553711
0.000000	1.783321	2471.208740
0.000000	1.783558	2442.762451
0.000000	1.783795	2418.979492
0.000000	1.784033	2412.479004
0.000000	1.784270	2403.932129
0.000000	1.784507	2397.847900
0.000000	1.784744	2392.951904
0.000000	1.784981	2388.027344
0.000000	1.785219	2384.015625
0.000000	1.785456	2380.248779
0.000000	1.785693	2375.752686
0.000000	1.785930	2371.114014
0.000000	1.786167	2367.660645
0.000000	1.786404	2364.462891
0.000000	1.786642	2357.498779
0.000000	1.786879	2349.832520
0.000000	1.787116	2341.411621
0.000000	1.787353	2328.527588
0.000000	1.787590	2313.985840
0.000000	1.787827	2298.996094
0.000000	1.788065	2281.200195
0.000000	1.788302	2262.664551
0.000000	1.788539	2244.668457
0.000000	1.788776	2230.808105
0.000000	1.789013	2219.914795
0.000000	1.789250	2210.787109
0.000000	1.789488	2202.880615
0.000000	1.789725	2197.508545
0.000000	1.789962	2194.251221
0.000000	1.790199	2190.546631
0.000000	1.790436	2187.842529
0.000000	1.790674	2187.376709
0.000000	1.790911	2190.287842
0.000000	1.791148	2194.442871
0.000000	1.791385	2200.409912
0.000000	1.791622	2207.663330
0.000000	1.791860	2214.998291
0.000000	1.792097	2221.039063
0.000000	1.792334	2227.367188
0.000000	1.792571	2231.693604
0.000000	1.792808	2232.808838
0.000000	1.793045	2231.422607
0.000000	1.793282	2228.493896
0.000000	1.793520	2224.998779
0.000000	1.793757	2221.666260
0.000000	1.793994	2221.236572
0.000000	1.794231	2224.358887
0.000000	1.794468	2232.267578
0.000000	1.794706	2246.032227
0.000000	1.794943	2265.631104
0.000000	1.795180	2287.333252
0.000000	1.795417	2313.719971
0.000000	1.795654	2339.608887
0.000000	1.795891	2364.643066
0.000000	1.796129	2382.671387
0.000000	1.796366	2394.321045
0.000000	1.796603	2397.886230
0.000000	1.796840	2394.755371
0.000000	1.797077	2381.760498
0.000000	1.797315	2360.961182
0.000000	1.797552	2330.930176
0.000000	1.797789	2290.167725
0.000000	1.798026	2240.690186
0.000000	1.798263	2188.535645
0.000000	1.798500	2142.857666
0.000000	1.798738	2119.628174
0.000000	1.798975	2103.156982
0.000000	1.799212	2091.171631
0.000000	1.799449	2081.921631
0.000000	1.799686	2075.139404
0.000000	1.799923	2071.723633
0.000000	1.800161	2071.831299
0.000000	1.800398	2073.360107
0.000000	1.800635	2076.578369
0.000000	1.800872	2080.628662
0.000000	1.801109	2082.818604
0.000000	1.801347	2082.256348
0.000000	1.801584	2080.533203
0.000000	1.801821	2080.775635
0.000000	1.802058	2082.003662
0.000000	1.802295	2084.360107
0.000000	1.802532	2087.333984
0.000000	1.802769	2090.361572
0.000000	1.803007	2093.740479
0.000000	1.803244	2097.117432
0.000000	1.803481	2100.597900
0.000000	1.803718	2106.262939
0.000000	1.803955	2113.915039
0.000000	1.804193	2123.521240
0.000000	1.804430	2135.490479
0.000000	1.804667	2151.403564
0.000000	1.804904	2171.281006
0.000000	1.805141	2193.551025
0.000000	1.805378	2220.821777
0.000000	1.805616	2252.708008
0.000000	1.805853	2288.509033
0.000000	1.806090	2323.184082
0.000000	1.806327	2356.778809
0.000000	1.806564	2387.197266
0.000000	1.806802	2414.553711
0.000000	1.807039	2439.320068
0.000000	1.807276	2460.462402
0.000000	1.807513	2473.971924
0.000000	1.807750	2483.257080
0.000000	1.807987	2485.785645
0.000000	1.808225	2479.747803
0.000000	1.808462	2471.964111
0.000000	1.808699	2464.103760
0.000000	1.808936	2458.109619
0.000000	1.809173	2459.176758
0.000000	1.809410	2475.924805
0.000000	1.809648	2502.028076
0.000000	1.809885	2536.391113
0.000000	1.810122	2579.129150
0.000000	1.810359	2629.439209
0.000000	1.810596	2677.648193
0.000000	1.810834	2720.077393
0.000000	1.811071	2752.365234
0.000000	1.811308	2776.000000
0.000000	1.811545	2790.483154
0.000000	1.811782	2794.227051
0.000000	1.812019	2789.125977
0.000000	1.812256	2776.687744
0.000000	1.812494	2755.779785
0.000000	1.812731	2723.088135
0.000000	1.812968	2682.476074
0.000000	1.813205	2646.002441
0.000000	1.813442	2623.483154
0.000000	1.813680	2591.767334
0.000000	1.813917	2554.067627
0.000000	1.814154	2517.319336
0.000000	1.814391	2502.337158
0.000000	1.814628	2481.708496
0.000000	1.814865	2472.559326
0.000000	1.815103	2465.990967
0.000000	1.815340	2461.650146
0.000000	1.815577	2458.151367
0.000000	1.815814	2454.872559
0.000000	1.816051	2451.251221
0.000000	1.816289	2447.588135
0.000000	1.816526	2444.598877
0.000000	1.816763	2443.248779
0.000000	1.817000	2441.877197
0.000000	1.817237	2441.841309
0.000000	1.817474	2443.226807
0.000000	1.817712	2443.414551
0.000000	1.817949	2444.385986
0.000000	1.818186	2447.887207
0.000000	1.818423	2451.384033
0.000000	1.818660	2455.245850
0.000000	1.818897	2460.706299
0.000000	1.819135	2466.395996
0.000000	1.819372	2471.636230
0.000000	1.819609	2476.976318
0.000000	1.819846	2481.880371
0.000000	1.820083	2486.623047
0.000000	1.820320	2488.689453
0.000000	1.820558	2487.447510
0.000000	1.820795	2480.971436
0.000000	1.821032	2470.393311
0.000000	1.821269	2460.517578
0.000000	1.821506	2451.793945
0.000000	1.821743	2441.198486
0.000000	1.821981	2428.783203
0.000000	1.822218	2417.376953
0.000000	1.822455	2407.314697
0.000000	1.822692	2396.969971
0.000000	1.822929	2387.739014
0.000000	1.823167	2377.232178
0.000000	1.823404	2366.769287
0.000000	1.823641	2356.573242
0.000000	1.823878	2346.188721
0.000000	1.824115	2336.546143
0.000000	1.824353	2328.283691
0.000000	1.824590	2320.578857
0.000000	1.824827	2315.121826
0.000000	1.825064	2311.298828
0.000000	1.825301	2307.308105
0.000000	1.825538	2303.623535
0.000000	1.825776	2301.760254
0.000000	1.826013	2302.264893
0.000000	1.826250	2304.227051
0.000000	1.826487	2306.330322
0.000000	1.826724	2308.735352
0.000000	1.826962	2310.342041
0.000000	1.827199	2311.291260
0.000000	1.827436	2312.365967
0.000000	1.827673	2312.616699
0.000000	1.827910	2311.745605
0.000000	1.828147	2307.802490
0.000000	1.828384	2298.057617
0.000000	1.828622	2282.423096
0.000000	1.828859	2261.497559
0.000000	1.829096	2243.351318
0.000000	1.829333	2231.928223
0.000000	1.829570	2220.703857
0.000000	1.829808	2209.233643
0.000000	1.830045	2198.253418
0.000000	1.830282	2188.268311
0.000000	1.830519	2179.404541
0.000000	1.830756	2171.391846
0.000000	1.830993	2165.269775
0.000000	1.831231	2160.119873
0.000000	1.831468	2156.291016
0.000000	1.831705	2153.760254
0.000000	1.831942	2151.992188
0.000000	1.832179	2150.427734
0.000000	1.832416	2149.844238
0.000000	1.832654	2150.542969
0.000000	1.832891	2153.131592
0.000000	1.833128	2156.929932
0.000000	1.833365	2159.234619
0.000000	1.833602	2160.280518
0.000000	1.833840	2160.992920
0.000000	1.834077	2164.396240
0.000000	1.834314	2169.401123
0.000000	1.834551	2175.544678
0.000000	1.834788	2182.060059
0.000000	1.835025	2188.262939
0.000000	1.835263	2192.642822
0.000000	1.835500	2196.101074
0.000000	1.835737	2198.182617
0.000000	1.835974	2198.261963
0.000000	1.836211	2197.419922
0.000000	1.836448	2194.712891
0.000000	1.836686	2193.302246
0.000000	1.836923	2191.852539
0.000000	1.837160	2190.899658
0.000000	1.837397	2189.053223
0.000000	1.837634	2187.485352
0.000000	1.837871	2187.591553
0.000000	1.838109	2189.085205
0.000000	1.838346	2190.391113
0.000000	1.838583	2192.307861
0.000000	1.838820	2197.711426
0.000000	1.839057	2203.906982
0.000000	1.839295	2209.609619
0.000000	1.839532	2216.216797
0.000000	1.839769	2222.786621
0.000000	1.840006	2226.095947
0.000000	1.840243	2229.024658
0.000000	1.840480	2230.800293
0.000000	1.840718	2231.448242
0.000000	1.840955	2231.109375
0.000000	1.841192	2231.846436
0.000000	1.841429	2231.875732
0.000000	1.841666	2231.979248
0.000000	1.841903	2233.282227
0.000000	1.842141	2234.149902
0.000000	1.842378	2234.149658
0.000000	1.842615	2233.464355
0.000000	1.842852	2230.388428
0.000000	1.843089	2225.957031
0.000000	1.843326	2224.040771
0.000000	1.843564	2222.238525
0.000000	1.843801	2219.424561
0.000000	1.844038	2216.057373
0.000000	1.844275	2212.577637
0.000000	1.844512	2209.523438
0.000000	1.844750	2206.054199
0.000000	1.844987	2202.960938
0.000000	1.845224	2202.819092
0.000000	1.845461	2204.787109
0.000000	1.845698	2207.587402
0.000000	1.845935	2210.784424
0.000000	1.846173	2215.364258
0.000000	1.846410	2220.481934
0.000000	1.846647	2226.207031
0.000000	1.846884	2231.026611
0.000000	1.847121	2237.314697
0.000000	1.847358	2244.464111
0.000000	1.847596	2251.510254
0.000000	1.847833	2258.378906
0.000000	1.848070	2264.607666
0.000000	1.848307	2270.935547
0.000000	1.848544	2276.056396
0.000000	1.848782	2279.636475
0.000000	1.849019	2282.779785
0.000000	1.849256	2285.364746
0.000000	1.849493	2287.292969
0.000000	1.849730	2289.315186
0.000000	1.849967	2291.534912
0.000000	1.850204	2293.818115
0.000000	1.850442	2295.299561
0.000000	1.850679	2295.402344
0.000000	1.850916	2292.736084
0.000000	1.851153	2288.119873
0.000000	1.851390	2282.517822
0.000000	1.851628	2276.623535
0.000000	1.851865	2273.333496
0.000000	1.852102	2271.096191
0.000000	1.852339	2269.551025
0.000000	1.852576	2269.503662
0.000000	1.852813	2271.481689
0.000000	1.853051	2274.094482
0.000000	1.853288	2277.903809
0.000000	1.853525	2281.985596
0.000000	1.853762	2287.665039
0.000000	1.853999	2294.307373
0.000000	1.854237	2301.055908
0.000000	1.854474	2306.874512
0.000000	1.854711	2312.908447
0.000000	1.854948	2319.606689
0.000000	1.855185	2325.767578
0.000000	1.855422	2330.080566
0.000000	1.855660	2334.611572
0.000000	1.855897	2337.453369
0.000000	1.856134	2338.444336
0.000000	1.856371	2336.500488
0.000000	1.856608	2333.031982
0.000000	1.856845	2329.194580
0.000000	1.857083	2322.616943
0.000000	1.857320	2316.355713
0.000000	1.857557	2308.365479
0.000000	1.857794	2295.370850
0.000000	1.858031	2281.333252
0.000000	1.858269	2269.145264
0.000000	1.858506	2258.656738
0.000000	1.858743	2247.722412
0.000000	1.858980	2238.591309
0.000000	1.859217	2232.002441
0.000000	1.859455	2226.461914
0.000000	1.859692	2225.641602
0.000000	1.859929	2228.692139
0.000000	1.860166	2235.998047
0.000000	1.860403	2247.266357
0.000000	1.860640	2264.026367
0.000000	1.860877	2283.693848
0.000000	1.861115	2304.108398
0.000000	1.861352	2321.283691
0.000000	1.861589	2326.108154
0.000000	1.861826	2321.835938
0.000000	1.862063	2313.736328
0.000000	1.862301	2316.399414
0.000000	1.862538	2313.732910
0.000000	1.862775	2312.970459
0.000000	1.863012	2310.753418
0.000000	1.863249	2304.631592
0.000000	1.863486	2294.605225
0.000000	1.863724	2281.797363
0.000000	1.863961	2263.130859
0.000000	1.864198	2245.846680
0.000000	1.864435	2234.947266
0.000000	1.864672	2223.392578
0.000000	1.864910	2210.311279
0.000000	1.865147	2194.949951
0.000000	1.865384	2178.486572
0.000000	1.865621	2160.690186
0.000000	1.865858	2145.073486
0.000000	1.866095	2131.090332
0.000000	1.866332	2117.432617
0.000000	1.866570	2103.672119
0.000000	1.866807	2089.398193
0.000000	1.867044	2075.231689
0.000000	1.867281	2062.477295
0.000000	1.867518	2050.986816
0.000000	1.867756	2041.242920
0.000000	1.867993	2031.565674
0.000000	1.868230	2023.087891
0.000000	1.868467	2012.706665
0.000000	1.868704	2003.511353
0.000000	1.868941	1994.279785
0.000000	1.869179	1985.362915
0.000000	1.869416	1977.903809
0.000000	1.869653	1971.236816
0.000000	1.869890	1966.209351
0.000000	1.870127	1961.198853
0.000000	1.870364	1956.688477
0.000000	1.870602	1952.935181
0.000000	1.870839	1949.812134
0.000000	1.871076	1946.176636
0.000000	1.871313	1943.652466
0.000000	1.871550	1941.461182
0.000000	1.871788	1938.757568
0.000000	1.872025	1935.549683
0.000000	1.872262	1932.161621
0.000000	1.872499	1929.609863
0.000000	1.872736	1926.425415
0.000000	1.872973	1922.864014
0.000000	1.873211	1921.375244
0.000000	1.873448	1921.349243
0.000000	1.873685	1922.260742
0.000000	1.873922	1923.856323
0.000000	1.874159	1927.175171
0.000000	1.874397	1933.696411
0.000000	1.874634	1942.189941
0.000000	1.874871	1953.448486
0.000000	1.875108	1967.643311
0.000000	1.875345	1984.243042
0.000000	1.875582	2001.030273
0.000000	1.875819	2017.218018
0.000000	1.876057	2032.661499
0.000000	1.876294	2047.210938
0.000000	1.876531	2061.825439
0.000000	1.876768	2076.619141
0.000000	1.877005	2091.132324
0.000000	1.877243	2106.969971
0.000000	1.877480	2123.417725
0.000000	1.877717	2139.647949
0.000000	1.877954	2155.153564
0.000000	1.878191	2169.465576
0.000000	1.878428	2183.050537
0.000000	1.878666	2197.325439
0.000000	1.878903	2212.144775
0.000000	1.879140	2227.236816
0.000000	1.879377	2242.281494
0.000000	1.879614	2257.989258
0.000000	1.879851	2270.629639
0.000000	1.880089	2280.053467
0.000000	1.880326	2287.054932
0.000000	1.880563	2290.990723
0.000000	1.880800	2291.845703
0.000000	1.881037	2289.705566
0.000000	1.881275	2285.128174
0.000000	1.881512	2279.712646
0.000000	1.881749	2276.852783
0.000000	1.881986	2273.175781
0.000000	1.882223	2267.826172
0.000000	1.882460	2264.094727
0.000000	1.882698	2261.417969
0.000000	1.882935	2253.720703
0.000000	1.883172	2242.602783
0.000000	1.883409	2235.283447
0.000000	1.883646	2240.424561
0.000000	1.883884	2247.697510
0.000000	1.884121	2259.194824
0.000000	1.884358	2274.013428
0.000000	1.884595	2289.856201
0.000000	1.884832	2298.974854
0.000000	1.885069	2299.284180
0.000000	1.885306	2289.072021
0.000000	1.885544	2273.281250
0.000000	1.885781	2251.618164
0.000000	1.886018	2222.423828
0.000000	1.886255	2183.296631
0.000000	1.886492	2143.841309
0.000000	1.886730	2120.262451
0.000000	1.886967	2103.300781
0.000000	1.887204	2093.473633
0.000000	1.887441	2086.346680
0.000000	1.887678	2079.993408
0.000000	1.887915	2075.971680
0.000000	1.888153	2076.200684
0.000000	1.888390	2078.239014
0.000000	1.888627	2081.857422
0.000000	1.888864	2087.106934
0.000000	1.889101	2092.344238
0.000000	1.889338	2098.211426
0.000000	1.889576	2102.969238
0.000000	1.889813	2106.234863
0.000000	1.890050	2106.700195
0.000000	1.890287	2104.530029
0.000000	1.890524	2099.808350
0.000000	1.890762	2093.303955
0.000000	1.890999	2084.889404
0.000000	1.891236	2077.716553
0.000000	1.891473	2075.104980
0.000000	1.891710	2075.026123
0.000000	1.891947	2075.712646
0.000000	1.892185	2077.028809
0.000000	1.892422	2078.417725
0.000000	1.892659	2080.994873
0.000000	1.892896	2084.174072
0.000000	1.893133	2087.897217
0.000000	1.893371	2092.538574
0.000000	1.893608	2097.562500
0.000000	1.893845	2102.001953
0.000000	1.894082	2105.510010
0.000000	1.894319	2108.357666
0.000000	1.894556	2110.538574
0.000000	1.894794	2112.655273
0.000000	1.895031	2117.410156
0.000000	1.895268	2124.453125
0.000000	1.895505	2134.331055
0.000000	1.895742	2148.713379
0.000000	1.895979	2168.087158
0.000000	1.896217	2192.401611
0.000000	1.896454	2218.971924
0.000000	1.896691	2250.270996
0.000000	1.896928	2280.078857
0.000000	1.897165	2306.493164
0.000000	1.897403	2329.126709
0.000000	1.897640	2348.919189
0.000000	1.897877	2356.659668
0.000000	1.898114	2348.827881
0.000000	1.898351	2326.042236
0.000000	1.898588	2294.372314
0.000000	1.898825	2263.856934
0.000000	1.899063	2249.337158
0.000000	1.899300	2229.767578
0.000000	1.899537	2214.069580
0.000000	1.899774	2199.395996
0.000000	1.900011	2186.627197
0.000000	1.900249	2175.973145
0.000000	1.900486	2166.602051
0.000000	1.900723	2157.783447
0.000000	1.900960	2149.114258
0.000000	1.901197	2141.084961
0.000000	1.901434	2134.748779
0.000000	1.901672	2129.370361
0.000000	1.901909	2125.038330
0.000000	1.902146	2121.375732
0.000000	1.902383	2118.757813
0.000000	1.902620	2116.757324
0.000000	1.902858	2118.254883
0.000000	1.903095	2120.196533
0.000000	1.903332	2120.932617
0.000000	1.903569	2122.806641
0.000000	1.903806	2129.871826
0.000000	1.904043	2138.913086
0.000000	1.904281	2145.181396
0.000000	1.904518	2147.562256
0.000000	1.904755	2146.885010
0.000000	1.904992	2144.903076
0.000000	1.905229	2143.590088
0.000000	1.905466	2144.842285
0.000000	1.905704	2143.735840
0.000000	1.905941	2140.714111
0.000000	1.906178	2137.554932
0.000000	1.906415	2132.616455
0.000000	1.906652	2126.008057
0.000000	1.906890	2119.742676
0.000000	1.907127	2114.105713
0.000000	1.907364	2108.509277
0.000000	1.907601	2104.388428
0.000000	1.907838	2102.143799
0.000000	1.908075	2104.623047
0.000000	1.908312	2109.953369
0.000000	1.908550	2116.304932
0.000000	1.908787	2122.018555
0.000000	1.909024	2127.219482
0.000000	1.909261	2130.450928
0.000000	1.909498	2132.514893
0.000000	1.909736	2132.499512
0.000000	1.909973	2130.087891
0.000000	1.910210	2125.004639
0.000000	1.910447	2122.814453
0.000000	1.910684	2127.276367
0.000000	1.910921	2131.374023
0.000000	1.911159	2133.765869
0.000000	1.911396	2134.786865
0.000000	1.911633	2136.572754
0.000000	1.911870	2137.957031
0.000000	1.912107	2137.656006
0.000000	1.912345	2136.681152
0.000000	1.912582	2136.700195
0.000000	1.912819	2139.069580
0.000000	1.913056	2141.028809
0.000000	1.913293	2144.970947
0.000000	1.913530	2148.145752
0.000000	1.913768	2150.070068
0.000000	1.914005	2151.755615
0.000000	1.914242	2152.703369
0.000000	1.914479	2152.792236
0.000000	1.914716	2154.020508
0.000000	1.914953	2153.583984
0.000000	1.915191	2152.298096
0.000000	1.915428	2152.260986
0.000000	1.915665	2151.832275
0.000000	1.915902	2151.728760
0.000000	1.916139	2152.563477
0.000000	1.916376	2156.065918
0.000000	1.916614	2161.763184
0.000000	1.916851	2169.911133
0.000000	1.917088	2180.228760
0.000000	1.917325	2191.763916
0.000000	1.917562	2197.783203
0.000000	1.917799	2196.493652
0.000000	1.918037	2189.324219
0.000000	1.918274	2178.780762
0.000000	1.918511	2172.931641
0.000000	1.918748	2170.773682
0.000000	1.918985	2168.459961
0.000000	1.919223	2166.781982
0.000000	1.919460	2167.024170
0.000000	1.919697	2168.939697
0.000000	1.919934	2172.233154
0.000000	1.920171	2176.322754
0.000000	1.920408	2182.308105
0.000000	1.920646	2188.756104
0.000000	1.920883	2193.369873
0.000000	1.921120	2196.660400
0.000000	1.921357	2199.446045
0.000000	1.921594	2202.578369
0.000000	1.921832	2205.782471
0.000000	1.922069	2209.413330
0.000000	1.922306	2213.111816
0.000000	1.922543	2217.093018
0.000000	1.922780	2222.507080
0.000000	1.923018	2228.240234
0.000000	1.923254	2233.647461
0.000000	1.923492	2238.159180
0.000000	1.923729	2241.587158
0.000000	1.923966	2243.558350
0.000000	1.924203	2246.678711
0.000000	1.924440	2249.341553
0.000000	1.924678	2251.509766
0.000000	1.924915	2253.121582
0.000000	1.925152	2253.745850
0.000000	1.925389	2252.377686
0.000000	1.925626	2250.548340
0.000000	1.925864	2247.541260
0.000000	1.926101	2244.923584
0.000000	1.926338	2243.169189
0.000000	1.926575	2242.506592
0.000000	1.926812	2243.962646
0.000000	1.927049	2245.436768
0.000000	1.927287	2247.838867
0.000000	1.927524	2250.469727
0.000000	1.927761	2253.135742
0.000000	1.927998	2257.399902
0.000000	1.928235	2261.960205
0.000000	1.928472	2264.028320
0.000000	1.928710	2265.053955
0.000000	1.928947	2264.832031
0.000000	1.929184	2264.808594
0.000000	1.929421	2262.949951
0.000000	1.929658	2259.820557
0.000000	1.929896	2257.209229
0.000000	1.930133	2255.506592
0.000000	1.930370	2252.156006
0.000000	1.930607	2245.006104
0.000000	1.930844	2232.704834
0.000000	1.931081	2218.059814
0.000000	1.931319	2207.742188
0.000000	1.931556	2199.494385
0.000000	1.931793	2192.250977
0.000000	1.932030	2185.547119
0.000000	1.932267	2181.280518
0.000000	1.932505	2177.755371
0.000000	1.932742	2175.396240
0.000000	1.932979	2173.923584
0.000000	1.933216	2173.660156
0.000000	1.933453	2172.869873
0.000000	1.933690	2170.677490
0.000000	1.933927	2167.572021
0.000000	1.934165	2164.997803
0.000000	1.934402	2159.989014
0.000000	1.934639	2153.267090
0.000000	1.934876	2147.013672
0.000000	1.935113	2141.400635
0.000000	1.935351	2136.259521
0.000000	1.935588	2132.524170
0.000000	1.935825	2129.797119
0.000000	1.936062	2127.502930
0.000000	1.936299	2127.232666
0.000000	1.936536	2128.273926
0.000000	1.936774	2131.048096
0.000000	1.937011	2133.522949
0.000000	1.937248	2138.508301
0.000000	1.937485	2143.925781
0.000000	1.937722	2150.905762
0.000000	1.937959	2159.772461
0.000000	1.938197	2170.806396
0.000000	1.938434	2182.380127
0.000000	1.938671	2194.457764
0.000000	1.938908	2207.817383
0.000000	1.939145	2222.429932
0.000000	1.939383	2236.639160
0.000000	1.939620	2250.680420
0.000000	1.939857	2263.500488
0.000000	1.940094	2273.251709
0.000000	1.940331	2280.208740
0.000000	1.940568	2285.970703
0.000000	1.940806	2290.227539
0.000000	1.941043	2292.094482
0.000000	1.941280	2293.523438
0.000000	1.941517	2297.111816
0.000000	1.941754	2303.540527
0.000000	1.941991	2316.083008
0.000000	1.942229	2336.752930
0.000000	1.942466	2365.147949
0.000000	1.942703	2399.800781
0.000000	1.942940	2439.118896
0.000000	1.943177	2478.811523
0.000000	1.943414	2515.287598
0.000000	1.943652	2540.939697
0.000000	1.943889	2554.321777
0.000000	1.944126	2556.837891
0.000000	1.944363	2549.957275
0.000000	1.944600	2536.212891
0.000000	1.944838	2513.662354
0.000000	1.945075	2486.139160
0.000000	1.945312	2466.140381
0.000000	1.945549	2455.606934
0.000000	1.945786	2439.519775
0.000000	1.946023	2426.737549
0.000000	1.946261	2414.982666
0.000000	1.946498	2400.195801
0.000000	1.946735	2387.496582
0.000000	1.946972	2374.948975
0.000000	1.947209	2363.501709
0.000000	1.947446	2352.536865
0.000000	1.947684	2344.478027
0.000000	1.947921	2338.058350
0.000000	1.948158	2335.288086
0.000000	1.948395	2335.390869
0.000000	1.948632	2340.440430
0.000000	1.948869	2351.384277
0.000000	1.949107	2370.020996
0.000000	1.949344	2396.108643
0.000000	1.949581	2429.856689
0.000000	1.949818	2473.204590
0.000000	1.950055	2519.915039
0.000000	1.950293	2565.376709
0.000000	1.950530	2602.513184
0.000000	1.950767	2632.198730
0.000000	1.951004	2654.189941
0.000000	1.951241	2666.314453
0.000000	1.951478	2666.866455
0.000000	1.951716	2657.371582
0.000000	1.951953	2635.066406
0.000000	1.952190	2597.138184
0.000000	1.952427	2546.350342
0.000000	1.952664	2491.787598
0.000000	1.952901	2457.014893
0.000000	1.953139	2446.794678
0.000000	1.953376	2427.912109
0.000000	1.953613	2416.245361
0.000000	1.953850	2408.846191
0.000000	1.954087	2401.464355
0.000000	1.954325	2395.575195
0.000000	1.954562	2389.900391
0.000000	1.954799	2382.994141
0.000000	1.955036	2375.384277
0.000000	1.955273	2367.524658
0.000000	1.955510	2363.022949
0.000000	1.955747	2360.593994
0.000000	1.955985	2362.692627
0.000000	1.956222	2370.933594
0.000000	1.956459	2381.064697
0.000000	1.956696	2391.365234
0.000000	1.956933	2400.560303
0.000000	1.957171	2404.890869
0.000000	1.957408	2404.062256
0.000000	1.957645	2398.899170
0.000000	1.957882	2393.920654
0.000000	1.958119	2391.360596
0.000000	1.958356	2391.381836
0.000000	1.958594	2391.616455
0.000000	1.958831	2391.510986
0.000000	1.959068	2391.008057
0.000000	1.959305	2391.190674
0.000000	1.959542	2390.519043
0.000000	1.959780	2388.205078
0.000000	1.960017	2384.847412
0.000000	1.960254	2381.669922
0.000000	1.960491	2376.374756
0.000000	1.960728	2368.923584
0.000000	1.960966	2363.484619
0.000000	1.961203	2360.197510
0.000000	1.961440	2356.651855
0.000000	1.961677	2355.880127
0.000000	1.961914	2353.845703
0.000000	1.962151	2348.068115
0.000000	1.962389	2341.627930
0.000000	1.962626	2333.414307
0.000000	1.962863	2323.341797
0.000000	1.963100	2312.215088
0.000000	1.963337	2302.935059
0.000000	1.963574	2296.981934
0.000000	1.963812	2294.169434
0.000000	1.964049	2293.126953
0.000000	1.964286	2293.257813
0.000000	1.964523	2295.567871
0.000000	1.964760	2298.805176
0.000000	1.964997	2302.802246
0.000000	1.965235	2307.203857
0.000000	1.965472	2314.007568
0.000000	1.965709	2320.622070
0.000000	1.965946	2325.705322
0.000000	1.966183	2329.352783
0.000000	1.966420	2332.104248
0.000000	1.966658	2332.762451
0.000000	1.966895	2331.667236
0.000000	1.967132	2329.822021
0.000000	1.967369	2327.068115
0.000000	1.967606	2323.885742
0.000000	1.967844	2321.581299
0.000000	1.968081	2320.001709
0.000000	1.968318	2320.421387
0.000000	1.968555	2323.357422
0.000000	1.968792	2331.329102
0.000000	1.969029	2344.509521
0.000000	1.969267	2363.622559
0.000000	1.969504	2388.976074
0.000000	1.969741	2417.472900
0.000000	1.969978	2439.435059
0.000000	1.970215	2450.785889
0.000000	1.970453	2452.210693
0.000000	1.970690	2444.400879
0.000000	1.970927	2426.600830
0.000000	1.971164	2400.557373
0.000000	1.971401	2374.333252
0.000000	1.971638	2351.965576
0.000000	1.971875	2330.488770
0.000000	1.972113	2313.218994
0.000000	1.972350	2300.027588
0.000000	1.972587	2290.156006
0.000000	1.972824	2281.294434
0.000000	1.973061	2274.320068
0.000000	1.973299	2268.741455
0.000000	1.973536	2266.065674
0.000000	1.973773	2265.436768
0.000000	1.974010	2266.808838
0.000000	1.974247	2268.316162
0.000000	1.974484	2271.278076
0.000000	1.974722	2274.623047
0.000000	1.974959	2277.172852
0.000000	1.975196	2279.011230
0.000000	1.975433	2280.661621
0.000000	1.975670	2285.212646
0.000000	1.975907	2292.222168
0.000000	1.976145	2304.584961
0.000000	1.976382	2320.848145
0.000000	1.976619	2342.847168
0.000000	1.976856	2373.215088
0.000000	1.977093	2411.539063
0.000000	1.977331	2454.985596
0.000000	1.977568	2497.943848
0.000000	1.977805	2536.615479
0.000000	1.978042	2572.473145
0.000000	1.978279	2602.619629
0.000000	1.978516	2617.603027
0.000000	1.978754	2618.897461
0.000000	1.978991	2607.263916
0.000000	1.979228	2580.714355
0.000000	1.979465	2539.992432
0.000000	1.979702	2490.636719
0.000000	1.979940	2460.011230
0.000000	1.980177	2437.212158
0.000000	1.980414	2408.548828
0.000000	1.980651	2388.265381
0.000000	1.980888	2369.271973
0.000000	1.981125	2353.194336
0.000000	1.981362	2339.831543
0.000000	1.981600	2328.803223
0.000000	1.981837	2319.959961
0.000000	1.982074	2312.686279
0.000000	1.982311	2307.729980
0.000000	1.982548	2303.331543
0.000000	1.982786	2300.408691
0.000000	1.983023	2296.465088
0.000000	1.983260	2292.244629
0.000000	1.983497	2287.769287
0.000000	1.983734	2283.272461
0.000000	1.983971	2278.231445
0.000000	1.984209	2273.056641
0.000000	1.984446	2269.235107
0.000000	1.984683	2265.140625
0.000000	1.984920	2261.646973
0.000000	1.985157	2260.410889
0.000000	1.985394	2260.678711
0.000000	1.985632	2260.842041
0.000000	1.985869	2260.665283
0.000000	1.986106	2260.860107
0.000000	1.986343	2265.917236
0.000000	1.986580	2277.653809
0.000000	1.986818	2294.310303
0.000000	1.987055	2317.583740
0.000000	1.987292	2346.113281
0.000000	1.987529	2378.374023
0.000000	1.987766	2410.479492
0.000000	1.988003	2440.661377
0.000000	1.988241	2462.913818
0.000000	1.988478	2476.041504
0.000000	1.988715	2480.208008
0.000000	1.988952	2475.070801
0.000000	1.989189	2460.547119
0.000000	1.989427	2448.354492
0.000000	1.989664	2431.678711
0.000000	1.989901	2418.406494
0.000000	1.990138	2404.367432
0.000000	1.990375	2390.883057
0.000000	1.990612	2373.579590
0.000000	1.990849	2352.039307
0.000000	1.991087	2333.916748
0.000000	1.991324	2321.404785
0.000000	1.991561	2313.108643
0.000000	1.991798	2307.891357
0.000000	1.992035	2305.447754
0.000000	1.992273	2304.921387
0.000000	1.992510	2307.497070
0.000000	1.992747	2310.996338
0.000000	1.992984	2315.671631
0.000000	1.993221	2321.689697
0.000000	1.993459	2328.514404
0.000000	1.993696	2336.245117
0.000000	1.993933	2345.791260
0.000000	1.994170	2356.345459
0.000000	1.994407	2367.827637
0.000000	1.994644	2381.389648
0.000000	1.994882	2397.301025
0.000000	1.995119	2416.242188
0.000000	1.995356	2441.305176
0.000000	1.995593	2474.375732
0.000000	1.995830	2515.191162
0.000000	1.996067	2562.993164
0.000000	1.996305	2614.319336
0.000000	1.996542	2665.781738
0.000000	1.996779	2714.122559
0.000000	1.997016	2744.867676
0.000000	1.997253	2757.052979
0.000000	1.997490	2755.104736
0.000000	1.997728	2738.084473
0.000000	1.997965	2706.322998
0.000000	1.998202	2663.061035
0.000000	1.998439	2621.929199
0.000000	1.998676	2583.265869
0.000000	1.998914	2553.468262
0.000000	1.999151	2533.477295
0.000000	1.999388	2515.987061
0.000000	1.999625	2501.762451
0.000000	1.999862	2490.822510
0.000000	2.000099	2483.060547
0.000000	2.000336	2478.890625
0.000000	2.000574	2476.951660
0.000000	2.000811	2477.605957
0.000000	2.001048	2479.980225
0.000000	2.001285	2482.436279
0.000000	2.001522	2482.899658
0.000000	2.001760	2482.168457
0.000000	2.001997	2481.143066
0.000000	2.002234	2479.811035
0.000000	2.002471	2477.932617
0.000000	2.002708	2475.424316
0.000000	2.002945	2475.420410
0.000000	2.003183	2475.245605
0.000000	2.003420	2476.159912
0.000000	2.003657	2479.209961
0.000000	2.003894	2485.676514
0.000000	2.004131	2496.713867
0.000000	2.004369	2506.823730
0.000000	2.004606	2513.228271
0.000000	2.004843	2516.912109
0.000000	2.005080	2520.738770
0.000000	2.005317	2527.765625
0.000000	2.005554	2534.066895
0.000000	2.005792	2538.025879
0.000000	2.006029	2541.566650
0.000000	2.006266	2545.131836
0.000000	2.006503	2546.575684
0.000000	2.006740	2547.727295
0.000000	2.006978	2546.986572
0.000000	2.007215	2544.693848
0.000000	2.007452	2542.379883
0.000000	2.007689	2538.831055
0.000000	2.007926	2535.088867
0.000000	2.008163	2530.865234
0.000000	2.008401	2525.191406
0.000000	2.008638	2518.266602
0.000000	2.008875	2511.402588
0.000000	2.009112	2503.251953
0.000000	2.009349	2493.172607
0.000000	2.009587	2482.338379
0.000000	2.009824	2469.675537
0.000000	2.010061	2457.404297
0.000000	2.010298	2445.135986
0.000000	2.010535	2436.777588
0.000000	2.010772	2429.582764
0.000000	2.011009	2422.680176
0.000000	2.011247	2417.630615
0.000000	2.011484	2413.718262
0.000000	2.011721	2412.315918
0.000000	2.011958	2412.993896
0.000000	2.012195	2416.581299
0.000000	2.012433	2422.183838
0.000000	2.012670	2425.385254
0.000000	2.012907	2425.594238
0.000000	2.013144	2424.671143
0.000000	2.013381	2428.505127
0.000000	2.013618	2438.020508
0.000000	2.013855	2448.716064
0.000000	2.014093	2460.807373
0.000000	2.014330	2473.062012
0.000000	2.014567	2485.208740
0.000000	2.014804	2497.764648
0.000000	2.015041	2510.334229
0.000000	2.015279	2522.058350
0.000000	2.015516	2531.897461
0.000000	2.015753	2538.953857
0.000000	2.015990	2544.391357
0.000000	2.016227	2548.343750
0.000000	2.016464	2550.221191
0.000000	2.016702	2551.520508
0.000000	2.016939	2551.604248
0.000000	2.017176	2552.103760
0.000000	2.017413	2552.558594
0.000000	2.017650	2555.399414
0.000000	2.017888	2558.649414
0.000000	2.018125	2562.700195
0.000000	2.018362	2566.911377
0.000000	2.018599	2571.784912
0.000000	2.018836	2577.191895
0.000000	2.019073	2583.088379
0.000000	2.019310	2588.693848
0.000000	2.019548	2593.354736
0.000000	2.019785	2597.550049
0.000000	2.020022	2603.729492
0.000000	2.020259	2610.854248
0.000000	2.020496	2617.489258
0.000000	2.020734	2623.352539
0.000000	2.020971	2626.545898
0.000000	2.021208	2626.216797
0.000000	2.021445	2622.872803
0.000000	2.021682	2617.720215
0.000000	2.021919	2612.708008
0.000000	2.022157	2613.043213
0.000000	2.022394	2613.230469
0.000000	2.022631	2612.308594
0.000000	2.022868	2610.704346
0.000000	2.023105	2607.512451
0.000000	2.023343	2603.777344
0.000000	2.023580	2600.015625
0.000000	2.023817	2596.054932
0.000000	2.024054	2591.893555
0.000000	2.024291	2584.952637
0.000000	2.024528	2577.644531
0.000000	2.024766	2573.003418
0.000000	2.025003	2570.570068
0.000000	2.025240	2571.754883
0.000000	2.025477	2572.311523
0.000000	2.025714	2572.014893
0.000000	2.025951	2572.887451
0.000000	2.026189	2573.974609
0.000000	2.026426	2575.828369
0.000000	2.026663	2578.608887
0.000000	2.026900	2580.821045
0.000000	2.027137	2582.591064
0.000000	2.027375	2583.571777
0.000000	2.027612	2584.162354
0.000000	2.027849	2584.453613
0.000000	2.028086	2583.880371
0.000000	2.028323	2581.754883
0.000000	2.028560	2580.155273
0.000000	2.028798	2578.502197
0.000000	2.029035	2578.881592
0.000000	2.029272	2581.997803
0.000000	2.029509	2589.514160
0.000000	2.029746	2599.788086
0.000000	2.029984	2611.024170
0.000000	2.030221	2623.465088
0.000000	2.030458	2634.199707
0.000000	2.030695	2643.056641
0.000000	2.030932	2650.659424
0.000000	2.031169	2658.093506
0.000000	2.031407	2665.029541
0.000000	2.031644	2672.058838
0.000000	2.031881	2680.541016
0.000000	2.032118	2689.708496
0.000000	2.032355	2698.478271
0.000000	2.032593	2706.207764
0.000000	2.032830	2714.457275
0.000000	2.033067	2720.463379
0.000000	2.033304	2723.899170
0.000000	2.033541	2724.438232
0.000000	2.033778	2723.414063
0.000000	2.034015	2719.866943
0.000000	2.034253	2715.474365
0.000000	2.034490	2711.438965
0.000000	2.034727	2709.436279
0.000000	2.034964	2708.561523
0.000000	2.035201	2709.188965
0.000000	2.035439	2711.410400
0.000000	2.035676	2715.472412
0.000000	2.035913	2719.213379
0.000000	2.036150	2721.355225
0.000000	2.036387	2721.791748
0.000000	2.036624	2719.964844
0.000000	2.036862	2719.248047
0.000000	2.037099	2717.000244
0.000000	2.037336	2712.188965
0.000000	2.037573	2704.925049
0.000000	2.037810	2694.305420
0.000000	2.038048	2682.976563
0.000000	2.038285	2674.650879
0.000000	2.038522	2669.155762
0.000000	2.038759	2668.235107
0.000000	2.038996	2669.898926
0.000000	2.039233	2677.982910
0.000000	2.039470	2689.539307
0.000000	2.039708	2705.745605
0.000000	2.039945	2722.843262
0.000000	2.040182	2741.717041
0.000000	2.040419	2757.602783
0.000000	2.040656	2772.736816
0.000000	2.040894	2786.191162
0.000000	2.041131	2800.613525
0.000000	2.041368	2814.539307
0.000000	2.041605	2827.384766
0.000000	2.041842	2837.671875
0.000000	2.042079	2844.262695
0.000000	2.042316	2846.702637
0.000000	2.042554	2845.186523
0.000000	2.042791	2838.907959
0.000000	2.043028	2826.576416
0.000000	2.043265	2810.050049
0.000000	2.043502	2790.937012
0.000000	2.043740	2770.405029
0.000000	2.043977	2746.336914
0.000000	2.044214	2718.292480
0.000000	2.044451	2693.106934
0.000000	2.044688	2672.890381
0.000000	2.044925	2658.133789
0.000000	2.045163	2644.241211
0.000000	2.045400	2630.529053
0.000000	2.045637	2618.372559
0.000000	2.045874	2606.782471
0.000000	2.046111	2594.312988
0.000000	2.046349	2581.482422
0.000000	2.046586	2568.817383
0.000000	2.046823	2556.445801
0.000000	2.047060	2544.775879
0.000000	2.047297	2534.227783
0.000000	2.047534	2523.987305
0.000000	2.047772	2513.210938
0.000000	2.048009	2502.688232
0.000000	2.048246	2493.082031
0.000000	2.048483	2483.174805
0.000000	2.048720	2475.793213
0.000000	2.048957	2469.950928
0.000000	2.049195	2465.404541
0.000000	2.049432	2462.219727
0.000000	2.049669	2459.801514
0.000000	2.049906	2459.424316
0.000000	2.050143	2459.496338
0.000000	2.050380	2460.694336
0.000000	2.050618	2462.401123
0.000000	2.050855	2462.538574
0.000000	2.051092	2461.395752
0.000000	2.051329	2459.947754
0.000000	2.051566	2457.656982
0.000000	2.051804	2453.287842
0.000000	2.052041	2446.925781
0.000000	2.052278	2440.437012
0.000000	2.052515	2433.432373
0.000000	2.052752	2427.139893
0.000000	2.052989	2421.102051
0.000000	2.053227	2416.472900
0.000000	2.053464	2413.102783
0.000000	2.053701	2408.985107
0.000000	2.053938	2404.316650
0.000000	2.054175	2398.375488
0.000000	2.054413	2392.080078
0.000000	2.054650	2385.841797
0.000000	2.054887	2380.103516
0.000000	2.055124	2375.445313
0.000000	2.055361	2371.510010
0.000000	2.055598	2367.428711
0.000000	2.055836	2361.607910
0.000000	2.056073	2357.013916
0.000000	2.056310	2358.527588
0.000000	2.056547	2366.645020
0.000000	2.056784	2381.971680
0.000000	2.057022	2406.061279
0.000000	2.057259	2438.051025
0.000000	2.057496	2479.973145
0.000000	2.057733	2531.870850
0.000000	2.057970	2580.692383
0.000000	2.058208	2630.574219
0.000000	2.058444	2677.152588
0.000000	2.058682	2716.026123
0.000000	2.058919	2746.383301
0.000000	2.059156	2762.589355
0.000000	2.059393	2767.747803
0.000000	2.059630	2765.134521
0.000000	2.059868	2757.539551
0.000000	2.060105	2755.790527
0.000000	2.060342	2755.942383
0.000000	2.060579	2745.145508
0.000000	2.060816	2722.085693
0.000000	2.061054	2687.974609
0.000000	2.061291	2647.321289
0.000000	2.061528	2610.303711
0.000000	2.061765	2568.562744
0.000000	2.062002	2522.851807
0.000000	2.062239	2482.706055
0.000000	2.062476	2461.494873
0.000000	2.062714	2444.002197
0.000000	2.062951	2431.476318
0.000000	2.063188	2424.027100
0.000000	2.063425	2422.826660
0.000000	2.063662	2428.454102
0.000000	2.063900	2438.545654
0.000000	2.064137	2452.445557
0.000000	2.064374	2465.002930
0.000000	2.064611	2474.067383
0.000000	2.064848	2480.894287
0.000000	2.065085	2482.220215
0.000000	2.065323	2477.867920
0.000000	2.065560	2469.128662
0.000000	2.065797	2456.265625
0.000000	2.066034	2439.952637
0.000000	2.066271	2426.087158
0.000000	2.066509	2425.887939
0.000000	2.066746	2425.633301
0.000000	2.066983	2423.481689
0.000000	2.067220	2417.498047
0.000000	2.067457	2408.112549
0.000000	2.067694	2395.793457
0.000000	2.067931	2385.057129
0.000000	2.068169	2379.383057
0.000000	2.068406	2374.260986
0.000000	2.068643	2371.289551
0.000000	2.068880	2370.777344
0.000000	2.069117	2370.672119
0.000000	2.069355	2370.235596
0.000000	2.069592	2368.272705
0.000000	2.069829	2366.115723
0.000000	2.070066	2367.920654
0.000000	2.070303	2370.552490
0.000000	2.070540	2373.295166
0.000000	2.070778	2375.400635
0.000000	2.071015	2377.255615
0.000000	2.071252	2379.104492
0.000000	2.071489	2381.758301
0.000000	2.071726	2384.619385
0.000000	2.071964	2387.925537
0.000000	2.072201	2392.522217
0.000000	2.072438	2398.126953
0.000000	2.072675	2404.747803
0.000000	2.072912	2411.404297
0.000000	2.073149	2416.796631
0.000000	2.073387	2421.614502
0.000000	2.073624	2428.517334
0.000000	2.073861	2439.384766
0.000000	2.074098	2453.158447
0.000000	2.074335	2468.615479
0.000000	2.074572	2486.473145
0.000000	2.074810	2507.474365
0.000000	2.075047	2531.563965
0.000000	2.075284	2557.457275
0.000000	2.075521	2581.572510
0.000000	2.075758	2606.449219
0.000000	2.075995	2630.917725
0.000000	2.076233	2652.774658
0.000000	2.076470	2673.873291
0.000000	2.076707	2696.101563
0.000000	2.076944	2722.307373
0.000000	2.077181	2748.449951
0.000000	2.077419	2774.341064
0.000000	2.077656	2798.958252
0.000000	2.077893	2824.189453
0.000000	2.078130	2848.331299
0.000000	2.078367	2871.318359
0.000000	2.078604	2889.684082
0.000000	2.078842	2898.538574
0.000000	2.079079	2892.301270
0.000000	2.079316	2865.827148
0.000000	2.079553	2820.361328
0.000000	2.079790	2757.742188
0.000000	2.080028	2686.826172
0.000000	2.080265	2623.496094
0.000000	2.080502	2596.151855
0.000000	2.080739	2553.410645
0.000000	2.080976	2517.583496
0.000000	2.081213	2492.726807
0.000000	2.081450	2469.745605
0.000000	2.081688	2449.861572
0.000000	2.081925	2434.583740
0.000000	2.082162	2421.659424
0.000000	2.082399	2412.193359
0.000000	2.082636	2403.983887
0.000000	2.082874	2397.772705
0.000000	2.083111	2392.611572
0.000000	2.083348	2388.705078
0.000000	2.083585	2386.243408
0.000000	2.083822	2383.468994
0.000000	2.084059	2381.373047
0.000000	2.084297	2377.951416
0.000000	2.084534	2373.101807
0.000000	2.084771	2370.111816
0.000000	2.085008	2373.121094
0.000000	2.085245	2381.219727
0.000000	2.085483	2397.198975
0.000000	2.085720	2418.521729
0.000000	2.085957	2441.921143
0.000000	2.086194	2458.749268
0.000000	2.086431	2469.484863
0.000000	2.086668	2471.462158
0.000000	2.086905	2465.342041
0.000000	2.087143	2456.130127
0.000000	2.087380	2445.236328
0.000000	2.087617	2432.044922
0.000000	2.087854	2416.026855
0.000000	2.088091	2404.534180
0.000000	2.088329	2407.190430
0.000000	2.088566	2405.404541
0.000000	2.088803	2399.648926
0.000000	2.089040	2390.050293
0.000000	2.089277	2379.391846
0.000000	2.089514	2371.539307
0.000000	2.089751	2369.371582
0.000000	2.089989	2371.274658
0.000000	2.090226	2375.018799
0.000000	2.090463	2380.601318
0.000000	2.090700	2389.582764
0.000000	2.090937	2399.158936
0.000000	2.091175	2405.290771
0.000000	2.091412	2410.046387
0.000000	2.091649	2412.487793
0.000000	2.091886	2409.222900
0.000000	2.092123	2398.049072
0.000000	2.092360	2378.021240
0.000000	2.092598	2352.200439
0.000000	2.092835	2323.517090
0.000000	2.093072	2295.237793
0.000000	2.093309	2275.852295
0.000000	2.093546	2263.442383
0.000000	2.093784	2256.817383
0.000000	2.094021	2251.971680
0.000000	2.094258	2248.795654
0.000000	2.094495	2245.951660
0.000000	2.094732	2244.029785
0.000000	2.094970	2243.295410
0.000000	2.095207	2243.967041
0.000000	2.095444	2246.243164
0.000000	2.095681	2251.743408
0.000000	2.095918	2260.993408
0.000000	2.096155	2274.779053
0.000000	2.096393	2293.821045
0.000000	2.096630	2315.373779
0.000000	2.096867	2338.623535
0.000000	2.097104	2361.975830
0.000000	2.097341	2379.352051
0.000000	2.097578	2386.412354
0.000000	2.097816	2385.582275
0.000000	2.098053	2375.146240
0.000000	2.098290	2354.546875
0.000000	2.098527	2326.065918
0.000000	2.098764	2298.555908
0.000000	2.099001	2286.075928
0.000000	2.099239	2280.251221
0.000000	2.099476	2278.222900
0.000000	2.099713	2278.453369
0.000000	2.099950	2279.005127
0.000000	2.100187	2282.080322
0.000000	2.100425	2286.882568
0.000000	2.100662	2291.582031
0.000000	2.100899	2295.481445
0.000000	2.101136	2300.517578
0.000000	2.101373	2304.885986
0.000000	2.101610	2308.563721
0.000000	2.101848	2311.389404
0.000000	2.102085	2313.298584
0.000000	2.102322	2318.040039
0.000000	2.102559	2327.950928
0.000000	2.102796	2339.334473
0.000000	2.103034	2351.265381
0.000000	2.103271	2361.680664
0.000000	2.103508	2370.522705
0.000000	2.103745	2376.908447
0.000000	2.103982	2380.840576
0.000000	2.104219	2382.189697
0.000000	2.104457	2378.497070
0.000000	2.104694	2373.428467
0.000000	2.104931	2375.755371
0.000000	2.105168	2384.200928
0.000000	2.105405	2397.418701
0.000000	2.105643	2415.294678
0.000000	2.105880	2434.809326
0.000000	2.106117	2453.170898
0.000000	2.106354	2469.474365
0.000000	2.106591	2483.324951
0.000000	2.106828	2492.404785
0.000000	2.107065	2494.315430
0.000000	2.107303	2489.298096
0.000000	2.107540	2477.450439
0.000000	2.107777	2460.589111
0.000000	2.108014	2444.047852
0.000000	2.108251	2428.196289
0.000000	2.108489	2413.490723
0.000000	2.108726	2401.240479
0.000000	2.108963	2390.989258
0.000000	2.109200	2381.289551
0.000000	2.109437	2371.837891
0.000000	2.109674	2362.513916
0.000000	2.109911	2354.034424
0.000000	2.110149	2347.244629
0.000000	2.110386	2341.868408
0.000000	2.110623	2336.722900
0.000000	2.110860	2330.619873
0.000000	2.111097	2325.253418
0.000000	2.111335	2321.965332
0.000000	2.111572	2320.252930
0.000000	2.111809	2320.448242
0.000000	2.112046	2321.173584
0.000000	2.112283	2321.873535
0.000000	2.112520	2322.175049
0.000000	2.112758	2321.191162
0.000000	2.112995	2320.710693
0.000000	2.113232	2320.872314
0.000000	2.113469	2318.737793
0.000000	2.113706	2314.302490
0.000000	2.113944	2309.756104
0.000000	2.114181	2304.742188
0.000000	2.114418	2299.978027
0.000000	2.114655	2296.881836
0.000000	2.114892	2296.746826
0.000000	2.115129	2297.690918
0.000000	2.115366	2299.066162
0.000000	2.115604	2301.589600
0.000000	2.115841	2304.227295
0.000000	2.116078	2306.719727
0.000000	2.116315	2309.303223
0.000000	2.116552	2311.892822
0.000000	2.116790	2314.818115
0.000000	2.117027	2317.642090
0.000000	2.117264	2320.393066
0.000000	2.117501	2324.111572
0.000000	2.117738	2328.798584
0.000000	2.117975	2335.548828
0.000000	2.118213	2345.821289
0.000000	2.118450	2360.022705
0.000000	2.118687	2377.408691
0.000000	2.118924	2397.744141
0.000000	2.119161	2421.289795
0.000000	2.119399	2448.820313
0.000000	2.119636	2480.721436
0.000000	2.119873	2514.850098
0.000000	2.120110	2548.881104
0.000000	2.120347	2579.874512
0.000000	2.120584	2601.271484
0.000000	2.120822	2612.522461
0.000000	2.121059	2618.552246
0.000000	2.121296	2618.020508
0.000000	2.121533	2614.779297
0.000000	2.121770	2611.291260
0.000000	2.122008	2608.010742
0.000000	2.122245	2605.691650
0.000000	2.122482	2601.187988
0.000000	2.122719	2595.478027
0.000000	2.122956	2586.995850
0.000000	2.123193	2576.028564
0.000000	2.123431	2563.533691
0.000000	2.123668	2551.381348
0.000000	2.123905	2540.085938
0.000000	2.124142	2529.394775
0.000000	2.124379	2519.335938
0.000000	2.124616	2510.720703
0.000000	2.124854	2502.101807
0.000000	2.125091	2493.025146
0.000000	2.125328	2483.892334
0.000000	2.125565	2476.222900
0.000000	2.125802	2468.965820
0.000000	2.126040	2462.179932
0.000000	2.126277	2456.037598
0.000000	2.126514	2448.305664
0.000000	2.126751	2439.247803
0.000000	2.126988	2432.154297
0.000000	2.127225	2425.504883
0.000000	2.127463	2422.828125
0.000000	2.127700	2420.219727
0.000000	2.127937	2418.269531
0.000000	2.128174	2419.871338
0.000000	2.128411	2422.139160
0.000000	2.128649	2423.435303
0.000000	2.128886	2424.452637
0.000000	2.129123	2424.558594
0.000000	2.129360	2427.703613
0.000000	2.129597	2431.226318
0.000000	2.129834	2434.713379
0.000000	2.130071	2438.712402
0.000000	2.130309	2443.295898
0.000000	2.130546	2447.671875
0.000000	2.130783	2451.536133
0.000000	2.131020	2454.891602
0.000000	2.131257	2459.035645
0.000000	2.131495	2464.104492
0.000000	2.131732	2470.068115
0.000000	2.131969	2476.844238
0.000000	2.132206	2482.968994
0.000000	2.132443	2488.782471
0.000000	2.132680	2494.570557
0.000000	2.132918	2501.613281
0.000000	2.133155	2510.060547
0.000000	2.133392	2518.456055
0.000000	2.133629	2525.187744
0.000000	2.133866	2531.271973
0.000000	2.134104	2537.433105
0.000000	2.134341	2542.736328
0.000000	2.134578	2546.305908
0.000000	2.134815	2547.203857
0.000000	2.135052	2547.427734
0.000000	2.135289	2551.196289
0.000000	2.135526	2557.302246
0.000000	2.135764	2565.334229
0.000000	2.136001	2574.601807
0.000000	2.136238	2584.128174
0.000000	2.136475	2593.060791
0.000000	2.136712	2600.641846
0.000000	2.136950	2605.710693
0.000000	2.137187	2607.301025
0.000000	2.137424	2605.738770
0.000000	2.137661	2602.840820
0.000000	2.137898	2600.651367
0.000000	2.138135	2597.034424
0.000000	2.138372	2592.584961
0.000000	2.138610	2589.541748
0.000000	2.138847	2585.159912
0.000000	2.139084	2579.738525
0.000000	2.139321	2576.325439
0.000000	2.139558	2572.422363
0.000000	2.139796	2567.234619
0.000000	2.140033	2562.697754
0.000000	2.140270	2559.742188
0.000000	2.140507	2557.177490
0.000000	2.140744	2554.550781
0.000000	2.140981	2552.848877
0.000000	2.141219	2551.495605
0.000000	2.141456	2549.776367
0.000000	2.141693	2547.636719
0.000000	2.141930	2546.233643
0.000000	2.142167	2547.080811
0.000000	2.142405	2548.187256
0.000000	2.142642	2550.889160
0.000000	2.142879	2555.582275
0.000000	2.143116	2561.498779
0.000000	2.143353	2569.118408
0.000000	2.143590	2577.911865
0.000000	2.143828	2586.559326
0.000000	2.144065	2595.905518
0.000000	2.144302	2606.691895
0.000000	2.144539	2618.587646
0.000000	2.144776	2630.803711
0.000000	2.145014	2642.790527
0.000000	2.145251	2652.557861
0.000000	2.145488	2659.893311
0.000000	2.145725	2664.485107
0.000000	2.145962	2663.716309
0.000000	2.146199	2657.786377
0.000000	2.146437	2647.264404
0.000000	2.146674	2637.320068
0.000000	2.146911	2628.104980
0.000000	2.147148	2622.844727
0.000000	2.147385	2618.512207
0.000000	2.147622	2614.265381
0.000000	2.147860	2608.885010
0.000000	2.148097	2601.732666
0.000000	2.148334	2595.784912
0.000000	2.148571	2591.103516
0.000000	2.148808	2586.467285
0.000000	2.149045	2582.055176
0.000000	2.149283	2578.066650
0.000000	2.149520	2574.827148
0.000000	2.149757	2571.924316
0.000000	2.149994	2570.021484
0.000000	2.150231	2567.611084
0.000000	2.150469	2565.981445
0.000000	2.150706	2565.414795
0.000000	2.150943	2565.205811
0.000000	2.151180	2565.064697
0.000000	2.151417	2565.966064
0.000000	2.151654	2570.117920
0.000000	2.151892	2574.070313
0.000000	2.152129	2574.968994
0.000000	2.152366	2572.954590
0.000000	2.152603	2569.355713
0.000000	2.152840	2565.494141
0.000000	2.153078	2561.357422
0.000000	2.153315	2560.815430
0.000000	2.153552	2564.354980
0.000000	2.153789	2568.404541
0.000000	2.154026	2573.332031
0.000000	2.154263	2577.836182
0.000000	2.154500	2584.054688
0.000000	2.154738	2590.361816
0.000000	2.154975	2595.286377
0.000000	2.155212	2598.144531
0.000000	2.155449	2602.430176
0.000000	2.155686	2607.555420
0.000000	2.155924	2612.485352
0.000000	2.156161	2617.460938
0.000000	2.156398	2623.065674
0.000000	2.156635	2629.337646
0.000000	2.156872	2634.634766
0.000000	2.157109	2638.939209
0.000000	2.157346	2641.917969
0.000000	2.157584	2644.518799
0.000000	2.157821	2645.581543
0.000000	2.158058	2646.648193
0.000000	2.158295	2648.623047
0.000000	2.158532	2649.977051
0.000000	2.158770	2649.760498
0.000000	2.159007	2649.683838
0.000000	2.159244	2650.042725
0.000000	2.159481	2651.660156
0.000000	2.159718	2654.133057
0.000000	2.159956	2658.542480
0.000000	2.160193	2664.397461
0.000000	2.160430	2670.149170
0.000000	2.160667	2676.753906
0.000000	2.160904	2682.306396
0.000000	2.161141	2686.024902
0.000000	2.161379	2689.016113
0.000000	2.161616	2689.717285
0.000000	2.161853	2690.895508
0.000000	2.162090	2691.096191
0.000000	2.162327	2690.052246
0.000000	2.162565	2688.640625
0.000000	2.162802	2687.771973
0.000000	2.163039	2687.211182
0.000000	2.163276	2685.886475
0.000000	2.163513	2683.512939
0.000000	2.163750	2680.090820
0.000000	2.163987	2674.615967
0.000000	2.164225	2669.357178
0.000000	2.164462	2665.402588
0.000000	2.164699	2661.515625
0.000000	2.164936	2657.455078
0.000000	2.165173	2654.405762
0.000000	2.165411	2652.055420
0.000000	2.165648	2649.261475
0.000000	2.165885	2646.433105
0.000000	2.166122	2644.215088
0.000000	2.166359	2640.856445
0.000000	2.166596	2636.850342
0.000000	2.166834	2633.808838
0.000000	2.167071	2635.655762
0.000000	2.167308	2641.887451
0.000000	2.167545	2651.778809
0.000000	2.167782	2663.718750
0.000000	2.168020	2673.811523
0.000000	2.168257	2676.480957
0.000000	2.168494	2674.538330
0.000000	2.168731	2664.127441
0.000000	2.168968	2650.228271
0.000000	2.169205	2636.798340
0.000000	2.169443	2622.328613
0.000000	2.169680	2615.054688
0.000000	2.169917	2609.071777
0.000000	2.170154	2604.947021
0.000000	2.170391	2601.002930
0.000000	2.170629	2596.374756
0.000000	2.170866	2590.934082
0.000000	2.171103	2587.202637
0.000000	2.171340	2585.001221
0.000000	2.171577	2583.836182
0.000000	2.171814	2582.778564
0.000000	2.172052	2581.944336
0.000000	2.172289	2582.894531
0.000000	2.172526	2584.103027
0.000000	2.172763	2585.002441
0.000000	2.173000	2585.990723
0.000000	2.173237	2586.313232
0.000000	2.173475	2584.673096
0.000000	2.173712	2581.599365
0.000000	2.173949	2582.168213
0.000000	2.174186	2584.085449
0.000000	2.174423	2586.084229
0.000000	2.174660	2586.739990
0.000000	2.174898	2587.623779
0.000000	2.175135	2588.567139
0.000000	2.175372	2587.370117
0.000000	2.175609	2584.123291
0.000000	2.175846	2580.371338
0.000000	2.176084	2578.791504
0.000000	2.176321	2580.674561
0.000000	2.176558	2583.845947
0.000000	2.176795	2587.076904
0.000000	2.177032	2587.224121
0.000000	2.177269	2583.149170
0.000000	2.177506	2577.060547
0.000000	2.177744	2570.079590
0.000000	2.177981	2563.785156
0.000000	2.178218	2554.909424
0.000000	2.178455	2544.772461
0.000000	2.178692	2533.698975
0.000000	2.178930	2520.724854
0.000000	2.179167	2507.365723
0.000000	2.179404	2495.212402
0.000000	2.179641	2488.208008
0.000000	2.179878	2482.986572
0.000000	2.180115	2478.712891
0.000000	2.180353	2474.648682
0.000000	2.180590	2470.597412
0.000000	2.180827	2467.338867
0.000000	2.181064	2464.097656
0.000000	2.181301	2461.910400
0.000000	2.181539	2459.665771
0.000000	2.181776	2457.460693
0.000000	2.182013	2455.958252
0.000000	2.182250	2454.931641
0.000000	2.182487	2454.077148
0.000000	2.182724	2454.475342
0.000000	2.182961	2456.253662
0.000000	2.183199	2458.811768
0.000000	2.183436	2463.675781
0.000000	2.183673	2469.143311
0.000000	2.183910	2474.962158
0.000000	2.184147	2478.760742
0.000000	2.184385	2478.014893
0.000000	2.184622	2473.345703
0.000000	2.184859	2468.077637
0.000000	2.185096	2470.294434
0.000000	2.185333	2474.588135
0.000000	2.185570	2481.302734
0.000000	2.185807	2488.701172
0.000000	2.186045	2494.882324
0.000000	2.186282	2499.110596
0.000000	2.186519	2503.144287
0.000000	2.186756	2507.729248
0.000000	2.186993	2508.585205
0.000000	2.187231	2505.538574
0.000000	2.187468	2498.842529
0.000000	2.187705	2488.631592
0.000000	2.187942	2474.948486
0.000000	2.188179	2459.583496
0.000000	2.188416	2441.921387
0.000000	2.188654	2426.341064
0.000000	2.188891	2412.101807
0.000000	2.189128	2398.268066
0.000000	2.189365	2383.761230
0.000000	2.189602	2370.114990
0.000000	2.189840	2357.781250
0.000000	2.190077	2346.171875
0.000000	2.190314	2334.272217
0.000000	2.190551	2321.936035
0.000000	2.190788	2311.188232
0.000000	2.191025	2302.335449
0.000000	2.191263	2293.949463
0.000000	2.191500	2287.105225
0.000000	2.191737	2281.563232
0.000000	2.191974	2278.599609
0.000000	2.192211	2276.862793
0.000000	2.192449	2274.716309
0.000000	2.192686	2273.975098
0.000000	2.192923	2273.785889
0.000000	2.193160	2273.306396
0.000000	2.193397	2273.246338
0.000000	2.193635	2272.429443
0.000000	2.193872	2270.601563
0.000000	2.194109	2267.093262
0.000000	2.194346	2263.407471
0.000000	2.194583	2263.726318
0.000000	2.194820	2265.269775
0.000000	2.195058	2270.315430
0.000000	2.195295	2277.513184
0.000000	2.195532	2285.674561
0.000000	2.195769	2295.480225
0.000000	2.196006	2306.859131
0.000000	2.196243	2321.534424
0.000000	2.196481	2343.008545
0.000000	2.196718	2368.024170
0.000000	2.196955	2394.051514
0.000000	2.197192	2415.481201
0.000000	2.197429	2432.357910
0.000000	2.197666	2443.741455
0.000000	2.197904	2449.838135
0.000000	2.198141	2452.631348
0.000000	2.198378	2448.531738
0.000000	2.198615	2436.615967
0.000000	2.198852	2419.747559
0.000000	2.199090	2407.491455
0.000000	2.199327	2400.228516
0.000000	2.199564	2391.394287
0.000000	2.199801	2382.092285
0.000000	2.200038	2375.213623
0.000000	2.200275	2370.871338
0.000000	2.200513	2368.802002
0.000000	2.200750	2367.321045
0.000000	2.200987	2367.536621
0.000000	2.201224	2370.078369
0.000000	2.201461	2375.506592
0.000000	2.201699	2385.586670
0.000000	2.201936	2398.222900
0.000000	2.202173	2413.412109
0.000000	2.202410	2431.920166
0.000000	2.202647	2453.244873
0.000000	2.202884	2475.886963
0.000000	2.203121	2499.572021
0.000000	2.203359	2524.591553
0.000000	2.203596	2552.942383
0.000000	2.203833	2585.174805
0.000000	2.204070	2624.331543
0.000000	2.204307	2676.254395
0.000000	2.204545	2732.809814
0.000000	2.204782	2787.196533
0.000000	2.205019	2840.271484
0.000000	2.205256	2885.135010
0.000000	2.205493	2919.873291
0.000000	2.205730	2943.526855
0.000000	2.205967	2953.799805
0.000000	2.206205	2948.268066
0.000000	2.206442	2929.748779
0.000000	2.206679	2897.484131
0.000000	2.206916	2852.554932
0.000000	2.207153	2798.921631
0.000000	2.207391	2733.553223
0.000000	2.207628	2662.156738
0.000000	2.207865	2601.745605
0.000000	2.208102	2576.995850
0.000000	2.208339	2539.828613
0.000000	2.208576	2520.078613
0.000000	2.208814	2499.100098
0.000000	2.209051	2487.030518
0.000000	2.209288	2477.229248
0.000000	2.209525	2467.394043
0.000000	2.209762	2458.141846
0.000000	2.210000	2450.257813
0.000000	2.210237	2444.023193
0.000000	2.210474	2438.639404
0.000000	2.210711	2434.142334
0.000000	2.210948	2429.882080
0.000000	2.211185	2424.565918
0.000000	2.211422	2417.325684
0.000000	2.211660	2411.001953
0.000000	2.211897	2406.949219
0.000000	2.212134	2406.881104
0.000000	2.212371	2410.426758
0.000000	2.212608	2415.363281
0.000000	2.212846	2424.334473
0.000000	2.213083	2437.069092
0.000000	2.213320	2452.269531
0.000000	2.213557	2468.707031
0.000000	2.213794	2486.584473
0.000000	2.214031	2507.255127
0.000000	2.214269	2529.534668
0.000000	2.214506	2552.190430
0.000000	2.214743	2573.518799
0.000000	2.214980	2585.678223
0.000000	2.215217	2589.354736
0.000000	2.215455	2585.071045
0.000000	2.215692	2573.733887
0.000000	2.215929	2558.814697
0.000000	2.216166	2545.869141
0.000000	2.216403	2536.853760
0.000000	2.216640	2528.483887
0.000000	2.216878	2520.503418
0.000000	2.217115	2514.693848
0.000000	2.217352	2512.205566
0.000000	2.217589	2512.094238
0.000000	2.217826	2515.256104
0.000000	2.218064	2521.194824
0.000000	2.218301	2528.556885
0.000000	2.218538	2535.640381
0.000000	2.218775	2544.715576
0.000000	2.219012	2553.316162
0.000000	2.219249	2559.892578
0.000000	2.219487	2565.038818
0.000000	2.219724	2566.351074
0.000000	2.219961	2564.767334
0.000000	2.220198	2557.997559
0.000000	2.220435	2544.373535
0.000000	2.220672	2525.555908
0.000000	2.220910	2505.480469
0.000000	2.221147	2484.371826
0.000000	2.221384	2468.757568
0.000000	2.221621	2459.171875
0.000000	2.221858	2451.979248
0.000000	2.222095	2446.409668
0.000000	2.222333	2443.113281
0.000000	2.222570	2442.517822
0.000000	2.222807	2444.427246
0.000000	2.223044	2448.125000
0.000000	2.223281	2452.521484
0.000000	2.223519	2459.025391
0.000000	2.223756	2465.429688
0.000000	2.223993	2471.831055
0.000000	2.224230	2478.865479
0.000000	2.224467	2486.377930
0.000000	2.224705	2495.680664
0.000000	2.224941	2506.823486
0.000000	2.225179	2521.204834
0.000000	2.225416	2537.665771
0.000000	2.225653	2554.214355
0.000000	2.225890	2573.973145
0.000000	2.226127	2588.329834
0.000000	2.226365	2598.578857
0.000000	2.226602	2600.140137
0.000000	2.226839	2592.946533
0.000000	2.227076	2580.039795
0.000000	2.227313	2560.360107
0.000000	2.227551	2535.444580
0.000000	2.227788	2509.173828
0.000000	2.228025	2483.272217
0.000000	2.228262	2459.323730
0.000000	2.228499	2436.763428
0.000000	2.228736	2421.218750
0.000000	2.228974	2413.145752
0.000000	2.229211	2406.109131
0.000000	2.229448	2400.334229
0.000000	2.229685	2397.240723
0.000000	2.229922	2394.857910
0.000000	2.230160	2394.857666
0.000000	2.230397	2397.491455
0.000000	2.230634	2401.635010
0.000000	2.230871	2407.836426
0.000000	2.231108	2418.381592
0.000000	2.231345	2432.594482
0.000000	2.231582	2450.773926
0.000000	2.231820	2472.954590
0.000000	2.232057	2497.941406
0.000000	2.232294	2525.872314
0.000000	2.232531	2556.950928
0.000000	2.232768	2585.099121
0.000000	2.233006	2609.445801
0.000000	2.233243	2628.991211
0.000000	2.233480	2645.434326
0.000000	2.233717	2651.396729
0.000000	2.233954	2641.704590
0.000000	2.234191	2619.248535
0.000000	2.234428	2591.842285
0.000000	2.234666	2573.581543
0.000000	2.234903	2568.123291
0.000000	2.235140	2562.599854
0.000000	2.235377	2559.149414
0.000000	2.235614	2560.436279
0.000000	2.235852	2565.032959
0.000000	2.236089	2572.449951
0.000000	2.236326	2582.259033
0.000000	2.236563	2594.864014
0.000000	2.236800	2608.710449
0.000000	2.237037	2626.036865
0.000000	2.237275	2650.994141
0.000000	2.237512	2684.275146
0.000000	2.237749	2724.897949
0.000000	2.237986	2770.139648
0.000000	2.238223	2820.937744
0.000000	2.238461	2874.879395
0.000000	2.238698	2931.674316
0.000000	2.238935	2984.561279
0.000000	2.239172	3028.700928
0.000000	2.239409	3065.482910
0.000000	2.239646	3094.935059
0.000000	2.239884	3116.887451
0.000000	2.240121	3135.209473
0.000000	2.240358	3148.396240
0.000000	2.240595	3153.464355
0.000000	2.240832	3147.736816
0.000000	2.241070	3130.327148
0.000000	2.241307	3100.015625
0.000000	2.241544	3056.958984
0.000000	2.241781	3005.061523
0.000000	2.242018	2947.900635
0.000000	2.242255	2886.440186
0.000000	2.242493	2819.599365
0.000000	2.242730	2756.542236
0.000000	2.242967	2709.586426
0.000000	2.243204	2683.360596
0.000000	2.243441	2657.217773
0.000000	2.243679	2633.755371
0.000000	2.243916	2616.294189
0.000000	2.244153	2602.431641
0.000000	2.244390	2592.034424
0.000000	2.244627	2584.129639
0.000000	2.244864	2578.604492
0.000000	2.245101	2575.630859
0.000000	2.245339	2573.208496
0.000000	2.245576	2570.565186
0.000000	2.245813	2567.457520
0.000000	2.246050	2561.566895
0.000000	2.246287	2553.889648
0.000000	2.246525	2547.283447
0.000000	2.246762	2541.481201
0.000000	2.246999	2535.662842
0.000000	2.247236	2529.550537
0.000000	2.247473	2523.339844
0.000000	2.247710	2517.115967
0.000000	2.247948	2510.133057
0.000000	2.248185	2501.685547
0.000000	2.248422	2494.822021
0.000000	2.248659	2488.462646
0.000000	2.248896	2482.296387
0.000000	2.249134	2476.713867
0.000000	2.249371	2472.555176
0.000000	2.249608	2469.851318
0.000000	2.249845	2466.315186
0.000000	2.250082	2462.371826
0.000000	2.250319	2457.937256
0.000000	2.250556	2453.032959
0.000000	2.250794	2448.423340
0.000000	2.251031	2445.130127
0.000000	2.251268	2442.548584
0.000000	2.251505	2441.783691
0.000000	2.251742	2443.851807
0.000000	2.251980	2447.402588
0.000000	2.252217	2451.563721
0.000000	2.252454	2456.237549
0.000000	2.252691	2465.015625
0.000000	2.252928	2475.365234
0.000000	2.253165	2485.423340
0.000000	2.253402	2494.061279
0.000000	2.253640	2500.944824
0.000000	2.253877	2503.269043
0.000000	2.254114	2502.068359
0.000000	2.254351	2498.044189
0.000000	2.254588	2494.888672
0.000000	2.254826	2493.223145
0.000000	2.255063	2490.928711
0.000000	2.255300	2488.453369
0.000000	2.255537	2486.019775
0.000000	2.255774	2484.679932
0.000000	2.256011	2483.482422
0.000000	2.256249	2481.721191
0.000000	2.256486	2482.292725
0.000000	2.256723	2482.383545
0.000000	2.256960	2480.752930
0.000000	2.257197	2478.082031
0.000000	2.257435	2475.845703
0.000000	2.257672	2475.394287
0.000000	2.257909	2475.760498
0.000000	2.258146	2476.972412
0.000000	2.258383	2479.877197
0.000000	2.258621	2482.255371
0.000000	2.258858	2483.783203
0.000000	2.259095	2487.283203
0.000000	2.259332	2492.393555
0.000000	2.259569	2498.536621
0.000000	2.259806	2505.301758
0.000000	2.260043	2512.598389
0.000000	2.260281	2521.269531
0.000000	2.260518	2530.269287
0.000000	2.260755	2538.397949
0.000000	2.260992	2547.128906
0.000000	2.261229	2555.405518
0.000000	2.261467	2562.442871
0.000000	2.261704	2566.598145
0.000000	2.261941	2566.441895
0.000000	2.262178	2562.999023
0.000000	2.262415	2555.754883
0.000000	2.262652	2545.304932
0.000000	2.262890	2533.645752
0.000000	2.263127	2522.662842
0.000000	2.263364	2511.060303
0.000000	2.263601	2500.687988
0.000000	2.263838	2490.045166
0.000000	2.264076	2482.201904
0.000000	2.264313	2476.368652
0.000000	2.264550	2470.995605
0.000000	2.264787	2467.487549
0.000000	2.265024	2465.792480
0.000000	2.265261	2466.480713
0.000000	2.265499	2468.786377
0.000000	2.265736	2472.515137
0.000000	2.265973	2476.160645
0.000000	2.266210	2479.497070
0.000000	2.266447	2482.723145
0.000000	2.266685	2486.968506
0.000000	2.266922	2491.110840
0.000000	2.267159	2494.855957
0.000000	2.267396	2498.907715
0.000000	2.267633	2503.239014
0.000000	2.267870	2509.193848
0.000000	2.268108	2514.715576
0.000000	2.268345	2518.407959
0.000000	2.268582	2519.698486
0.000000	2.268819	2519.441162
0.000000	2.269056	2518.140137
0.000000	2.269293	2515.784424
0.000000	2.269531	2511.830322
0.000000	2.269768	2507.046631
0.000000	2.270005	2501.853516
0.000000	2.270242	2496.638916
0.000000	2.270479	2491.849854
0.000000	2.270716	2488.202637
0.000000	2.270954	2485.676514
0.000000	2.271191	2484.568604
0.000000	2.271428	2483.435303
0.000000	2.271665	2484.325684
0.000000	2.271902	2486.181396
0.000000	2.272140	2489.208496
0.000000	2.272377	2494.338135
0.000000	2.272614	2500.765625
0.000000	2.272851	2507.595215
0.000000	2.273088	2516.453369
0.000000	2.273325	2526.439209
0.000000	2.273562	2537.088623
0.000000	2.273800	2547.252441
0.000000	2.274037	2559.794434
0.000000	2.274274	2572.909424
0.000000	2.274511	2588.221680
0.000000	2.274748	2605.631104
0.000000	2.274986	2626.542480
0.000000	2.275223	2650.225098
0.000000	2.275460	2675.778076
0.000000	2.275697	2702.528076
0.000000	2.275934	2728.516113
0.000000	2.276171	2750.982422
0.000000	2.276409	2766.300049
0.000000	2.276646	2771.759521
0.000000	2.276883	2768.198975
0.000000	2.277120	2755.882080
0.000000	2.277357	2734.847412
0.000000	2.277595	2705.683838
0.000000	2.277832	2678.951172
0.000000	2.278069	2664.107666
0.000000	2.278306	2652.804199
0.000000	2.278543	2642.952637
0.000000	2.278780	2634.686279
0.000000	2.279017	2628.234131
0.000000	2.279255	2624.565430
0.000000	2.279492	2623.216797
0.000000	2.279729	2624.320801
0.000000	2.279966	2626.087402
0.000000	2.280203	2629.418945
0.000000	2.280441	2635.585693
0.000000	2.280678	2642.511475
0.000000	2.280915	2648.496094
0.000000	2.281152	2654.215332
0.000000	2.281389	2660.400635
0.000000	2.281626	2667.040527
0.000000	2.281864	2675.473633
0.000000	2.282101	2685.774902
0.000000	2.282338	2696.739746
0.000000	2.282575	2706.944824
0.000000	2.282812	2716.517334
0.000000	2.283049	2723.794189
0.000000	2.283287	2729.072510
0.000000	2.283524	2732.508301
0.000000	2.283761	2733.136230
0.000000	2.283998	2731.590088
0.000000	2.284235	2725.145264
0.000000	2.284472	2712.528320
0.000000	2.284710	2695.987305
0.000000	2.284947	2683.552490
0.000000	2.285184	2672.257080
0.000000	2.285421	2663.405029
0.000000	2.285658	2656.308838
0.000000	2.285896	2652.481445
0.000000	2.286133	2649.376709
0.000000	2.286370	2648.350586
0.000000	2.286607	2650.301514
0.000000	2.286844	2655.395264
0.000000	2.287081	2664.981934
0.000000	2.287319	2677.113525
0.000000	2.287556	2688.596191
0.000000	2.287793	2697.306885
0.000000	2.288030	2701.830566
0.000000	2.288267	2704.710938
0.000000	2.288505	2703.634277
0.000000	2.288742	2694.322510
0.000000	2.288979	2680.916992
0.000000	2.289216	2664.101807
0.000000	2.289453	2648.916504
0.000000	2.289690	2644.097900
0.000000	2.289928	2639.716064
0.000000	2.290165	2636.183350
0.000000	2.290402	2633.356445
0.000000	2.290639	2632.945557
0.000000	2.290876	2634.860107
0.000000	2.291114	2637.824707
0.000000	2.291351	2640.856201
0.000000	2.291588	2643.726074
0.000000	2.291825	2646.674561
0.000000	2.292062	2648.741211
0.000000	2.292300	2648.880859
0.000000	2.292536	2648.255615
0.000000	2.292774	2647.890137
0.000000	2.293011	2646.777100
0.000000	2.293248	2646.063965
0.000000	2.293485	2647.246582
0.000000	2.293722	2649.695557
0.000000	2.293960	2653.011475
0.000000	2.294197	2659.030273
0.000000	2.294434	2664.826172
0.000000	2.294671	2666.605713
0.000000	2.294908	2664.131592
0.000000	2.295146	2659.413086
0.000000	2.295383	2646.676270
0.000000	2.295620	2625.083496
0.000000	2.295857	2600.405518
0.000000	2.296094	2579.514648
0.000000	2.296331	2568.969727
0.000000	2.296569	2561.500977
0.000000	2.296806	2556.109131
0.000000	2.297043	2552.102051
0.000000	2.297280	2549.556396
0.000000	2.297517	2548.320557
0.000000	2.297755	2548.067871
0.000000	2.297992	2548.363525
0.000000	2.298229	2548.353027
0.000000	2.298466	2548.853516
0.000000	2.298703	2552.604004
0.000000	2.298940	2558.538818
0.000000	2.299177	2564.724121
0.000000	2.299415	2571.585938
0.000000	2.299652	2578.644531
0.000000	2.299889	2583.674316
0.000000	2.300126	2585.832520
0.000000	2.300363	2587.287109
0.000000	2.300601	2590.084717
0.000000	2.300838	2593.160889
0.000000	2.301075	2596.189453
0.000000	2.301312	2600.729004
0.000000	2.301549	2603.049805
0.000000	2.301786	2604.642578
0.000000	2.302023	2606.874023
0.000000	2.302261	2608.215820
0.000000	2.302498	2607.696045
0.000000	2.302735	2607.310547
0.000000	2.302972	2606.323242
0.000000	2.303209	2605.479980
0.000000	2.303447	2604.589111
0.000000	2.303684	2602.965820
0.000000	2.303921	2599.734863
0.000000	2.304158	2592.855225
0.000000	2.304395	2582.176758
0.000000	2.304632	2572.289551
0.000000	2.304870	2563.751709
0.000000	2.305107	2556.664063
0.000000	2.305344	2550.745605
0.000000	2.305581	2546.787109
0.000000	2.305818	2544.607910
0.000000	2.306056	2544.733643
0.000000	2.306293	2548.209717
0.000000	2.306530	2554.187012
0.000000	2.306767	2561.739990
0.000000	2.307004	2573.718262
0.000000	2.307241	2589.559082
0.000000	2.307479	2610.325439
0.000000	2.307716	2637.333008
0.000000	2.307953	2669.930420
0.000000	2.308190	2704.915771
0.000000	2.308427	2735.716553
0.000000	2.308664	2757.698486
0.000000	2.308902	2771.321777
0.000000	2.309139	2777.489990
0.000000	2.309376	2775.214600
0.000000	2.309613	2765.046875
0.000000	2.309850	2750.348145
0.000000	2.310087	2739.091553
0.000000	2.310325	2729.597656
0.000000	2.310562	2719.638916
0.000000	2.310799	2710.148193
0.000000	2.311036	2700.836914
0.000000	2.311273	2689.913818
0.000000	2.311511	2676.005127
0.000000	2.311748	2660.808105
0.000000	2.311985	2643.681396
0.000000	2.312222	2624.186279
0.000000	2.312459	2602.799072
0.000000	2.312696	2582.401367
0.000000	2.312934	2565.014648
0.000000	2.313171	2554.205566
0.000000	2.313408	2545.038086
0.000000	2.313645	2538.112061
0.000000	2.313882	2531.678955
0.000000	2.314120	2526.196533
0.000000	2.314357	2522.575684
0.000000	2.314594	2521.953857
0.000000	2.314831	2524.552246
0.000000	2.315068	2531.893066
0.000000	2.315305	2545.758789
0.000000	2.315543	2565.356934
0.000000	2.315780	2589.101318
0.000000	2.316017	2616.318115
0.000000	2.316254	2646.295654
0.000000	2.316491	2678.574219
0.000000	2.316729	2712.749023
0.000000	2.316966	2747.312012
0.000000	2.317203	2777.496094
0.000000	2.317440	2801.597168
0.000000	2.317677	2815.785889
0.000000	2.317914	2822.626709
0.000000	2.318151	2822.603027
0.000000	2.318389	2818.345215
0.000000	2.318626	2814.301758
0.000000	2.318863	2823.656494
0.000000	2.319100	2846.472412
0.000000	2.319337	2865.316895
0.000000	2.319575	2879.233154
0.000000	2.319812	2887.779297
0.000000	2.320049	2888.995361
0.000000	2.320286	2881.437012
0.000000	2.320523	2866.373779
0.000000	2.320760	2841.571533
0.000000	2.320997	2806.189453
0.000000	2.321235	2761.019775
0.000000	2.321472	2719.638916
0.000000	2.321709	2701.492920
0.000000	2.321946	2682.995361
0.000000	2.322183	2667.695313
0.000000	2.322421	2656.435547
0.000000	2.322658	2648.366943
0.000000	2.322895	2641.329834
0.000000	2.323132	2633.701416
0.000000	2.323369	2627.518799
0.000000	2.323606	2623.123535
0.000000	2.323844	2619.519043
0.000000	2.324081	2616.434570
0.000000	2.324318	2613.437012
0.000000	2.324555	2610.099609
0.000000	2.324792	2608.375732
0.000000	2.325030	2609.121826
0.000000	2.325267	2611.752930
0.000000	2.325504	2616.517090
0.000000	2.325741	2624.862793
0.000000	2.325978	2637.236328
0.000000	2.326216	2655.357178
0.000000	2.326452	2677.946533
0.000000	2.326690	2702.017822
0.000000	2.326927	2728.247559
0.000000	2.327164	2747.123779
0.000000	2.327401	2753.638184
0.000000	2.327638	2749.433350
0.000000	2.327876	2735.323242
0.000000	2.328113	2713.361816
0.000000	2.328350	2691.118896
0.000000	2.328587	2676.856201
0.000000	2.328824	2667.367920
0.000000	2.329062	2660.475342
0.000000	2.329299	2655.833740
0.000000	2.329536	2651.953857
0.000000	2.329773	2648.134277
0.000000	2.330010	2645.620605
0.000000	2.330247	2644.416260
0.000000	2.330485	2644.434082
0.000000	2.330722	2647.783936
0.000000	2.330959	2653.600586
0.000000	2.331196	2659.787598
0.000000	2.331433	2668.253662
0.000000	2.331670	2678.070313
0.000000	2.331908	2685.480225
0.000000	2.332145	2689.993164
0.000000	2.332382	2691.669189
0.000000	2.332619	2690.124268
0.000000	2.332856	2687.492920
0.000000	2.333093	2683.707764
0.000000	2.333331	2682.175537
0.000000	2.333568	2680.349609
0.000000	2.333805	2681.267334
0.000000	2.334042	2685.387695
0.000000	2.334279	2690.246094
0.000000	2.334517	2694.703125
0.000000	2.334754	2699.005615
0.000000	2.334991	2703.535400
0.000000	2.335228	2709.287354
0.000000	2.335465	2715.418945
0.000000	2.335702	2720.556641
0.000000	2.335940	2724.340088
0.000000	2.336177	2727.151367
0.000000	2.336414	2731.933350
0.000000	2.336651	2738.754395
0.000000	2.336888	2744.828369
0.000000	2.337126	2751.453857
0.000000	2.337363	2757.635498
0.000000	2.337600	2762.208496
0.000000	2.337837	2766.241699
0.000000	2.338074	2769.452637
0.000000	2.338311	2773.648682
0.000000	2.338549	2777.723145
0.000000	2.338786	2781.656250
0.000000	2.339023	2783.781738
0.000000	2.339260	2785.902344
0.000000	2.339497	2786.460205
0.000000	2.339735	2785.179443
0.000000	2.339972	2783.310303
0.000000	2.340209	2780.007080
0.000000	2.340446	2775.076660
0.000000	2.340683	2768.940918
0.000000	2.340920	2764.383301
0.000000	2.341157	2758.876221
0.000000	2.341395	2752.347656
0.000000	2.341632	2749.442871
0.000000	2.341869	2748.551270
0.000000	2.342106	2750.858154
0.000000	2.342343	2755.905518
0.000000	2.342581	2763.625732
0.000000	2.342818	2773.777832
0.000000	2.343055	2787.161865
0.000000	2.343292	2802.371094
0.000000	2.343529	2815.111572
0.000000	2.343766	2820.824219
0.000000	2.344004	2822.077393
0.000000	2.344241	2814.450439
0.000000	2.344478	2800.442383
0.000000	2.344715	2782.820068
0.000000	2.344952	2764.475098
0.000000	2.345190	2751.830811
0.000000	2.345427	2749.678711
0.000000	2.345664	2752.277588
0.000000	2.345901	2760.683838
0.000000	2.346138	2775.052002
0.000000	2.346375	2796.878418
0.000000	2.346612	2824.278564
0.000000	2.346850	2856.752441
0.000000	2.347087	2895.078613
0.000000	2.347324	2933.332031
0.000000	2.347561	2960.297363
0.000000	2.347798	2969.570801
0.000000	2.348036	2962.147705
0.000000	2.348273	2941.660645
0.000000	2.348510	2911.768555
0.000000	2.348747	2880.382568
0.000000	2.348984	2847.903809
0.000000	2.349221	2832.398926
0.000000	2.349458	2816.742920
0.000000	2.349696	2804.636230
0.000000	2.349933	2793.400879
0.000000	2.350170	2784.635986
0.000000	2.350407	2777.396973
0.000000	2.350644	2772.038330
0.000000	2.350882	2768.968262
0.000000	2.351119	2767.049805
0.000000	2.351356	2766.253906
0.000000	2.351593	2765.532471
0.000000	2.351830	2765.241211
0.000000	2.352067	2765.974609
0.000000	2.352305	2765.974365
0.000000	2.352542	2764.625244
0.000000	2.352779	2761.960205
0.000000	2.353016	2758.809570
0.000000	2.353253	2755.673828
0.000000	2.353491	2750.086182
0.000000	2.353728	2743.383789
0.000000	2.353965	2735.864502
0.000000	2.354202	2726.330078
0.000000	2.354439	2714.291748
0.000000	2.354676	2700.218018
0.000000	2.354914	2683.912354
0.000000	2.355151	2665.987549
0.000000	2.355388	2647.410889
0.000000	2.355625	2629.578369
0.000000	2.355862	2614.219727
0.000000	2.356100	2600.586914
0.000000	2.356337	2588.474609
0.000000	2.356574	2578.119141
0.000000	2.356811	2568.112061
0.000000	2.357048	2559.261230
0.000000	2.357285	2550.660889
0.000000	2.357523	2541.619385
0.000000	2.357760	2531.665527
0.000000	2.357997	2518.257568
0.000000	2.358234	2502.745850
0.000000	2.358471	2486.434082
0.000000	2.358708	2471.799316
0.000000	2.358946	2462.336426
0.000000	2.359183	2455.508545
0.000000	2.359420	2452.240479
0.000000	2.359657	2448.699951
0.000000	2.359894	2446.379395
0.000000	2.360132	2446.272949
0.000000	2.360369	2449.009521
0.000000	2.360606	2453.542480
0.000000	2.360843	2460.242432
0.000000	2.361080	2467.516357
0.000000	2.361317	2475.275391
0.000000	2.361555	2483.787354
0.000000	2.361792	2492.084473
0.000000	2.362029	2497.961914
0.000000	2.362266	2499.779541
0.000000	2.362503	2498.581299
0.000000	2.362741	2495.028809
0.000000	2.362978	2489.681641
0.000000	2.363215	2485.395264
0.000000	2.363452	2477.451904
0.000000	2.363689	2465.634277
0.000000	2.363926	2451.553955
0.000000	2.364164	2438.673584
0.000000	2.364401	2429.485352
0.000000	2.364638	2422.437500
0.000000	2.364875	2417.837646
0.000000	2.365112	2416.110596
0.000000	2.365350	2415.821045
0.000000	2.365587	2417.785156
0.000000	2.365824	2422.362305
0.000000	2.366061	2428.189209
0.000000	2.366298	2434.243896
0.000000	2.366535	2439.704590
0.000000	2.366772	2446.817383
0.000000	2.367010	2455.087646
0.000000	2.367247	2461.487061
0.000000	2.367484	2468.039063
0.000000	2.367721	2475.184082
0.000000	2.367958	2480.782471
0.000000	2.368196	2485.931885
0.000000	2.368433	2490.844727
0.000000	2.368670	2494.404541
0.000000	2.368907	2496.589111
0.000000	2.369144	2499.273193
0.000000	2.369381	2501.118164
0.000000	2.369618	2502.715332
0.000000	2.369856	2503.439209
0.000000	2.370093	2503.672363
0.000000	2.370330	2504.793457
0.000000	2.370567	2507.380371
0.000000	2.370804	2513.212402
0.000000	2.371042	2522.426025
0.000000	2.371279	2538.227783
0.000000	2.371516	2560.614502
0.000000	2.371753	2590.363770
0.000000	2.371990	2624.343506
0.000000	2.372227	2658.904297
0.000000	2.372465	2698.578125
0.000000	2.372702	2740.729248
0.000000	2.372939	2782.078125
0.000000	2.373176	2820.052490
0.000000	2.373413	2848.953125
0.000000	2.373651	2859.060791
0.000000	2.373888	2851.578369
0.000000	2.374125	2826.624756
0.000000	2.374362	2783.405762
0.000000	2.374599	2728.158691
0.000000	2.374836	2668.659668
0.000000	2.375073	2607.183594
0.000000	2.375311	2571.092529
0.000000	2.375548	2546.919922
0.000000	2.375785	2530.812744
0.000000	2.376022	2518.649414
0.000000	2.376259	2509.716064
0.000000	2.376497	2507.847412
0.000000	2.376734	2509.994873
0.000000	2.376971	2516.134521
0.000000	2.377208	2525.422119
0.000000	2.377445	2539.128174
0.000000	2.377682	2556.996094
0.000000	2.377920	2577.024414
0.000000	2.378157	2595.065430
0.000000	2.378394	2608.681641
0.000000	2.378631	2615.503906
0.000000	2.378868	2613.329834
0.000000	2.379106	2602.592773
0.000000	2.379343	2585.771729
0.000000	2.379580	2570.993896
0.000000	2.379817	2572.152588
0.000000	2.380054	2560.747070
0.000000	2.380291	2551.885498
0.000000	2.380529	2539.379639
0.000000	2.380766	2523.448730
0.000000	2.381003	2508.778076
0.000000	2.381240	2495.889648
0.000000	2.381477	2482.796875
0.000000	2.381714	2472.886719
0.000000	2.381952	2466.122070
0.000000	2.382189	2462.184326
0.000000	2.382426	2462.508545
0.000000	2.382663	2464.923584
0.000000	2.382900	2468.800781
0.000000	2.383137	2474.235596
0.000000	2.383375	2479.665283
0.000000	2.383612	2485.148193
0.000000	2.383849	2490.735107
0.000000	2.384086	2497.029541
0.000000	2.384323	2502.707275
0.000000	2.384561	2507.388184
0.000000	2.384798	2509.798096
0.000000	2.385035	2508.214111
0.000000	2.385272	2504.019531
0.000000	2.385509	2497.354004
0.000000	2.385746	2489.589355
0.000000	2.385984	2481.351318
0.000000	2.386221	2475.065918
0.000000	2.386458	2470.126953
0.000000	2.386695	2466.011475
0.000000	2.386932	2462.458984
0.000000	2.387170	2459.782959
0.000000	2.387407	2456.112549
0.000000	2.387644	2453.104980
0.000000	2.387881	2453.231689
0.000000	2.388118	2455.105957
0.000000	2.388355	2457.180420
0.000000	2.388592	2460.749268
0.000000	2.388830	2463.121582
0.000000	2.389067	2463.550293
0.000000	2.389304	2461.883789
0.000000	2.389541	2459.147461
0.000000	2.389778	2455.993408
0.000000	2.390016	2452.269531
0.000000	2.390253	2450.007813
0.000000	2.390490	2448.409180
0.000000	2.390727	2448.308350
0.000000	2.390964	2449.891602
0.000000	2.391201	2453.238525
0.000000	2.391439	2456.612061
0.000000	2.391676	2460.368652
0.000000	2.391913	2464.026611
0.000000	2.392150	2469.271729
0.000000	2.392387	2475.572266
0.000000	2.392625	2481.864746
0.000000	2.392862	2486.454102
0.000000	2.393099	2491.213867
0.000000	2.393336	2494.636475
0.000000	2.393573	2496.728027
0.000000	2.393811	2495.989502
0.000000	2.394047	2491.903564
0.000000	2.394285	2486.650879
0.000000	2.394522	2481.737061
0.000000	2.394759	2478.566406
0.000000	2.394996	2474.924072
0.000000	2.395233	2472.058350
0.000000	2.395471	2470.158691
0.000000	2.395708	2469.913086
0.000000	2.395945	2473.396973
0.000000	2.396182	2477.036621
0.000000	2.396419	2480.485352
0.000000	2.396657	2480.442627
0.000000	2.396894	2476.698242
0.000000	2.397131	2470.820068
0.000000	2.397368	2463.288330
0.000000	2.397605	2454.186768
0.000000	2.397842	2443.244629
0.000000	2.398079	2429.528076
0.000000	2.398317	2415.247559
0.000000	2.398554	2405.998291
0.000000	2.398791	2402.214844
0.000000	2.399028	2402.113037
0.000000	2.399265	2404.656250
0.000000	2.399503	2409.297852
0.000000	2.399740	2413.520752
0.000000	2.399977	2417.311035
0.000000	2.400214	2420.453613
0.000000	2.400451	2422.205322
0.000000	2.400688	2422.665039
0.000000	2.400926	2423.664551
0.000000	2.401163	2425.452393
0.000000	2.401400	2426.798340
0.000000	2.401637	2427.781006
0.000000	2.401874	2427.551025
0.000000	2.402112	2426.865479
0.000000	2.402349	2427.744385
0.000000	2.402586	2429.366943
0.000000	2.402823	2430.616699
0.000000	2.403060	2431.021240
0.000000	2.403297	2429.782227
0.000000	2.403535	2426.586914
0.000000	2.403772	2423.398682
0.000000	2.404009	2421.311279
0.000000	2.404246	2421.386230
0.000000	2.404483	2422.142334
0.000000	2.404721	2424.004639
0.000000	2.404958	2429.291016
0.000000	2.405195	2435.364502
0.000000	2.405432	2443.982910
0.000000	2.405669	2455.238281
0.000000	2.405906	2469.585205
0.000000	2.406144	2486.929932
0.000000	2.406381	2505.818115
0.000000	2.406618	2525.233154
0.000000	2.406855	2544.677734
0.000000	2.407092	2562.417480
0.000000	2.407329	2577.973633
0.000000	2.407567	2590.940674
0.000000	2.407804	2600.931641
0.000000	2.408041	2606.779297
0.000000	2.408278	2610.947998
0.000000	2.408515	2614.458496
0.000000	2.408752	2617.905029
0.000000	2.408990	2620.875000
0.000000	2.409227	2622.039795
0.000000	2.409464	2621.392578
0.000000	2.409701	2621.204834
0.000000	2.409938	2619.208008
0.000000	2.410176	2617.705811
0.000000	2.410413	2616.903076
0.000000	2.410650	2616.957764
0.000000	2.410887	2616.288330
0.000000	2.411124	2614.396729
0.000000	2.411361	2613.312012
0.000000	2.411599	2613.446777
0.000000	2.411836	2615.237305
0.000000	2.412073	2618.833984
0.000000	2.412310	2622.735107
0.000000	2.412547	2626.017334
0.000000	2.412785	2626.560303
0.000000	2.413022	2625.317383
0.000000	2.413259	2623.552490
0.000000	2.413496	2624.574219
0.000000	2.413733	2627.263184
0.000000	2.413970	2632.272949
0.000000	2.414207	2637.947998
0.000000	2.414445	2644.066895
0.000000	2.414682	2649.528809
0.000000	2.414919	2656.017090
0.000000	2.415156	2663.172363
0.000000	2.415393	2671.002441
0.000000	2.415631	2679.270752
0.000000	2.415868	2687.491699
0.000000	2.416105	2694.126221
0.000000	2.416342	2698.011963
0.000000	2.416579	2699.133545
0.000000	2.416816	2700.197754
0.000000	2.417053	2700.799561
0.000000	2.417291	2703.699951
0.000000	2.417528	2707.789795
0.000000	2.417765	2712.658203
0.000000	2.418002	2718.651367
0.000000	2.418239	2728.185303
0.000000	2.418477	2741.860596
0.000000	2.418714	2757.974121
0.000000	2.418951	2774.493896
0.000000	2.419188	2792.185303
0.000000	2.419425	2807.314697
0.000000	2.419662	2817.848877
0.000000	2.419900	2824.737305
0.000000	2.420137	2830.640137
0.000000	2.420374	2829.818115
0.000000	2.420611	2822.146240
0.000000	2.420848	2813.256592
0.000000	2.421086	2807.533936
0.000000	2.421323	2802.074219
0.000000	2.421560	2792.469971
0.000000	2.421797	2783.733154
0.000000	2.422034	2776.213135
0.000000	2.422271	2768.455322
0.000000	2.422508	2761.140137
0.000000	2.422746	2753.106934
0.000000	2.422983	2743.303955
0.000000	2.423220	2738.544434
0.000000	2.423457	2735.858887
0.000000	2.423694	2736.610352
0.000000	2.423932	2740.678711
0.000000	2.424169	2746.460449
0.000000	2.424406	2753.189453
0.000000	2.424643	2760.310303
0.000000	2.424880	2766.793945
0.000000	2.425117	2772.128418
0.000000	2.425355	2778.172607
0.000000	2.425592	2781.963135
0.000000	2.425829	2782.771240
0.000000	2.426066	2782.325439
0.000000	2.426303	2777.496094
0.000000	2.426541	2767.588379
0.000000	2.426778	2752.686279
0.000000	2.427015	2736.039795
0.000000	2.427252	2721.946045
0.000000	2.427489	2710.099609
0.000000	2.427727	2700.739502
0.000000	2.427964	2693.310791
0.000000	2.428201	2685.484619
0.000000	2.428438	2678.700684
0.000000	2.428675	2673.575439
0.000000	2.428912	2670.904541
0.000000	2.429150	2669.679932
0.000000	2.429387	2668.155518
0.000000	2.429624	2666.494385
0.000000	2.429861	2666.770752
0.000000	2.430098	2666.738525
0.000000	2.430335	2668.701904
0.000000	2.430573	2670.269775
0.000000	2.430810	2672.468262
0.000000	2.431047	2675.125977
0.000000	2.431284	2678.483154
0.000000	2.431521	2681.973145
0.000000	2.431758	2684.456299
0.000000	2.431996	2685.255859
0.000000	2.432233	2686.090820
0.000000	2.432470	2685.786865
0.000000	2.432707	2682.987793
0.000000	2.432944	2681.600830
0.000000	2.433182	2681.363281
0.000000	2.433419	2680.966797
0.000000	2.433656	2681.957520
0.000000	2.433893	2684.044922
0.000000	2.434130	2686.083252
0.000000	2.434367	2689.253418
0.000000	2.434605	2693.127930
0.000000	2.434842	2695.611328
0.000000	2.435079	2697.256348
0.000000	2.435316	2699.102539
0.000000	2.435553	2701.176025
0.000000	2.435791	2704.011475
0.000000	2.436028	2707.199707
0.000000	2.436265	2708.879883
0.000000	2.436502	2710.400391
0.000000	2.436739	2714.345215
0.000000	2.436976	2720.396484
0.000000	2.437213	2727.347168
0.000000	2.437451	2734.243652
0.000000	2.437688	2740.613281
0.000000	2.437925	2747.028076
0.000000	2.438162	2756.089844
0.000000	2.438399	2765.903320
0.000000	2.438637	2776.084717
0.000000	2.438874	2787.623779
0.000000	2.439111	2799.359375
0.000000	2.439348	2810.118408
0.000000	2.439585	2819.548584
0.000000	2.439822	2827.617432
0.000000	2.440060	2835.623535
0.000000	2.440297	2842.067383
0.000000	2.440534	2848.283691
0.000000	2.440771	2854.867188
0.000000	2.441008	2861.552979
0.000000	2.441246	2868.489990
0.000000	2.441483	2875.630859
0.000000	2.441720	2881.256348
0.000000	2.441957	2886.741455
0.000000	2.442194	2891.696777
0.000000	2.442431	2896.354736
0.000000	2.442668	2898.348389
0.000000	2.442906	2899.177002
0.000000	2.443143	2900.317627
0.000000	2.443380	2904.274902
0.000000	2.443617	2908.807861
0.000000	2.443854	2913.789795
0.000000	2.444092	2919.530273
0.000000	2.444329	2922.923096
0.000000	2.444566	2922.239258
0.000000	2.444803	2919.085938
0.000000	2.445040	2916.213867
0.000000	2.445277	2913.870361
0.000000	2.445514	2912.309082
0.000000	2.445752	2908.532959
0.000000	2.445989	2903.878418
0.000000	2.446226	2900.209229
0.000000	2.446463	2897.591309
0.000000	2.446700	2899.571777
0.000000	2.446938	2905.156250
0.000000	2.447175	2911.916016
0.000000	2.447412	2919.444336
0.000000	2.447649	2925.767090
0.000000	2.447886	2929.626221
0.000000	2.448123	2930.946533
0.000000	2.448361	2929.299072
0.000000	2.448598	2925.671143
0.000000	2.448835	2921.536133
0.000000	2.449072	2917.661865
0.000000	2.449309	2916.754639
0.000000	2.449547	2919.687744
0.000000	2.449784	2922.970215
0.000000	2.450021	2926.841553
0.000000	2.450258	2931.478516
0.000000	2.450495	2937.572266
0.000000	2.450732	2944.114258
0.000000	2.450970	2950.545654
0.000000	2.451207	2956.351807
0.000000	2.451444	2960.391602
0.000000	2.451681	2962.537354
0.000000	2.451918	2963.521729
0.000000	2.452156	2964.952881
0.000000	2.452393	2965.378662
0.000000	2.452630	2963.851563
0.000000	2.452867	2962.714355
0.000000	2.453104	2961.547363
0.000000	2.453341	2961.972900
0.000000	2.453579	2963.375244
0.000000	2.453816	2965.928711
0.000000	2.454053	2968.070313
0.000000	2.454290	2969.306885
0.000000	2.454527	2970.472168
0.000000	2.454765	2970.881104
0.000000	2.455002	2969.294922
0.000000	2.455239	2966.069092
0.000000	2.455476	2962.978760
0.000000	2.455713	2962.173096
0.000000	2.455950	2963.447021
0.000000	2.456187	2965.296387
0.000000	2.456425	2966.413818
0.000000	2.456662	2965.817383
0.000000	2.456899	2965.027588
0.000000	2.457136	2965.452148
0.000000	2.457373	2967.055176
0.000000	2.457611	2967.895508
0.000000	2.457848	2968.032471
0.000000	2.458085	2968.667480
0.000000	2.458322	2970.043457
0.000000	2.458559	2970.855225
0.000000	2.458797	2971.755615
0.000000	2.459034	2972.029541
0.000000	2.459271	2971.144287
0.000000	2.459508	2968.085938
0.000000	2.459745	2964.219971
0.000000	2.459982	2959.839355
0.000000	2.460220	2955.306152
0.000000	2.460457	2948.002441
0.000000	2.460694	2940.347168
0.000000	2.460931	2935.439941
0.000000	2.461168	2930.777344
0.000000	2.461406	2926.689941
0.000000	2.461643	2921.148926
0.000000	2.461880	2916.431152
0.000000	2.462117	2912.042480
0.000000	2.462354	2907.718262
0.000000	2.462591	2903.347900
0.000000	2.462828	2898.674072
0.000000	2.463066	2891.790039
0.000000	2.463303	2882.155518
0.000000	2.463540	2871.118164
0.000000	2.463777	2863.015625
0.000000	2.464014	2858.802002
0.000000	2.464252	2858.148926
0.000000	2.464489	2857.673584
0.000000	2.464726	2857.324463
0.000000	2.464963	2857.452393
0.000000	2.465200	2858.674072
0.000000	2.465437	2862.657715
0.000000	2.465674	2868.506348
0.000000	2.465912	2874.702393
0.000000	2.466149	2879.433105
0.000000	2.466386	2882.444580
0.000000	2.466623	2883.983154
0.000000	2.466860	2883.863525
0.000000	2.467098	2883.766357
0.000000	2.467335	2883.200928
0.000000	2.467572	2883.490479
0.000000	2.467809	2884.712158
0.000000	2.468046	2885.327881
0.000000	2.468283	2884.603027
0.000000	2.468521	2883.807617
0.000000	2.468758	2881.164551
0.000000	2.468995	2877.040527
0.000000	2.469232	2870.210449
0.000000	2.469469	2862.253174
0.000000	2.469707	2852.773926
0.000000	2.469944	2843.921875
0.000000	2.470181	2834.915283
0.000000	2.470418	2827.124268
0.000000	2.470655	2819.492188
0.000000	2.470892	2813.701904
0.000000	2.471129	2807.087402
0.000000	2.471367	2800.107666
0.000000	2.471604	2795.070557
0.000000	2.471841	2792.918213
0.000000	2.472078	2792.815918
0.000000	2.472315	2794.293701
0.000000	2.472553	2797.445313
0.000000	2.472790	2801.281006
0.000000	2.473027	2806.535400
0.000000	2.473264	2814.498779
0.000000	2.473501	2825.223145
0.000000	2.473738	2836.886719
0.000000	2.473976	2851.206055
0.000000	2.474213	2867.631348
0.000000	2.474450	2882.320313
0.000000	2.474687	2894.606445
0.000000	2.474924	2904.568604
0.000000	2.475162	2911.406982
0.000000	2.475399	2912.677734
0.000000	2.475636	2908.266113
0.000000	2.475873	2898.499023
0.000000	2.476110	2885.830566
0.000000	2.476347	2872.030762
0.000000	2.476585	2860.623291
0.000000	2.476822	2858.095947
0.000000	2.477059	2861.356201
0.000000	2.477296	2868.829834
0.000000	2.477533	2877.514404
0.000000	2.477771	2886.392334
0.000000	2.478008	2895.862549
0.000000	2.478245	2906.363770
0.000000	2.478482	2919.546875
0.000000	2.478719	2934.745117
0.000000	2.478956	2944.264893
0.000000	2.479194	2943.834717
0.000000	2.479431	2931.143066
0.000000	2.479668	2909.098389
0.000000	2.479905	2883.740723
0.000000	2.480142	2863.669189
0.000000	2.480379	2838.642822
0.000000	2.480617	2814.799072
0.000000	2.480854	2795.515869
0.000000	2.481091	2782.964355
0.000000	2.481328	2774.035156
0.000000	2.481565	2767.862793
0.000000	2.481802	2764.845215
0.000000	2.482040	2762.863525
0.000000	2.482277	2760.374268
0.000000	2.482514	2758.674316
0.000000	2.482751	2757.868408
0.000000	2.482988	2758.578369
0.000000	2.483226	2761.635742
0.000000	2.483463	2765.192139
0.000000	2.483700	2769.384521
0.000000	2.483937	2772.679199
0.000000	2.484174	2774.062988
0.000000	2.484411	2772.665283
0.000000	2.484648	2770.005615
0.000000	2.484886	2766.861328
0.000000	2.485123	2763.405762
0.000000	2.485360	2757.733887
0.000000	2.485597	2748.236816
0.000000	2.485834	2735.262451
0.000000	2.486072	2721.977051
0.000000	2.486309	2712.365234
0.000000	2.486546	2703.542480
0.000000	2.486783	2696.912598
0.000000	2.487020	2692.240479
0.000000	2.487257	2688.886475
0.000000	2.487495	2688.143799
0.000000	2.487732	2688.683594
0.000000	2.487969	2689.198242
0.000000	2.488206	2689.764160
0.000000	2.488443	2691.946045
0.000000	2.488681	2695.965088
0.000000	2.488918	2702.962891
0.000000	2.489155	2711.718018
0.000000	2.489392	2721.989014
0.000000	2.489629	2732.049805
0.000000	2.489866	2741.813721
0.000000	2.490103	2748.953125
0.000000	2.490341	2750.743896
0.000000	2.490578	2744.313232
0.000000	2.490815	2729.476074
0.000000	2.491052	2708.444580
0.000000	2.491289	2689.601074
0.000000	2.491527	2678.307373
0.000000	2.491764	2673.113281
0.000000	2.492001	2671.584473
0.000000	2.492238	2672.608887
0.000000	2.492475	2676.859131
0.000000	2.492712	2681.746582
0.000000	2.492950	2686.079346
0.000000	2.493187	2686.965088
0.000000	2.493424	2681.763672
0.000000	2.493661	2671.942871
0.000000	2.493898	2662.929199
0.000000	2.494135	2653.726318
0.000000	2.494373	2650.473877
0.000000	2.494610	2647.283203
0.000000	2.494847	2647.322754
0.000000	2.495084	2649.768311
0.000000	2.495321	2652.759766
0.000000	2.495559	2655.816650
0.000000	2.495796	2657.592285
0.000000	2.496033	2657.902344
0.000000	2.496270	2658.441162
0.000000	2.496507	2661.798096
0.000000	2.496744	2665.343750
0.000000	2.496982	2669.449463
0.000000	2.497219	2673.636475
0.000000	2.497456	2677.766602
0.000000	2.497693	2683.056885
0.000000	2.497930	2688.203613
0.000000	2.498168	2693.708740
0.000000	2.498405	2698.574463
0.000000	2.498642	2703.916504
0.000000	2.498879	2711.655273
0.000000	2.499116	2719.514404
0.000000	2.499353	2728.515625
0.000000	2.499591	2738.826172
0.000000	2.499828	2748.816406
0.000000	2.500065	2756.042236
0.000000	2.500302	2760.185547
0.000000	2.500539	2762.018311
0.000000	2.500777	2762.571533
0.000000	2.501014	2760.645508
0.000000	2.501251	2756.279785
0.000000	2.501488	2750.351563
0.000000	2.501725	2742.267578
0.000000	2.501962	2731.987549
0.000000	2.502200	2719.828125
0.000000	2.502437	2709.026367
0.000000	2.502674	2697.439209
0.000000	2.502911	2685.147217
0.000000	2.503148	2672.305908
0.000000	2.503386	2659.753662
0.000000	2.503623	2649.231201
0.000000	2.503860	2640.752441
0.000000	2.504097	2632.857422
0.000000	2.504334	2625.791992
0.000000	2.504571	2619.188477
0.000000	2.504808	2612.904785
0.000000	2.505046	2608.016846
0.000000	2.505283	2604.863525
0.000000	2.505520	2602.241455
0.000000	2.505757	2600.206787
0.000000	2.505994	2598.483398
0.000000	2.506232	2595.898926
0.000000	2.506469	2594.088867
0.000000	2.506706	2593.315430
0.000000	2.506943	2595.004639
0.000000	2.507180	2599.358887
0.000000	2.507417	2605.922607
0.000000	2.507655	2614.730713
0.000000	2.507892	2624.105713
0.000000	2.508129	2634.191895
0.000000	2.508366	2643.085205
0.000000	2.508603	2649.323975
0.000000	2.508841	2652.928955
0.000000	2.509078	2654.177979
0.000000	2.509315	2655.644043
0.000000	2.509552	2658.708496
0.000000	2.509789	2662.732178
0.000000	2.510026	2666.673584
0.000000	2.510263	2667.952881
0.000000	2.510501	2666.590088
0.000000	2.510738	2665.751709
0.000000	2.510975	2666.107666
0.000000	2.511212	2667.399414
0.000000	2.511449	2669.820313
0.000000	2.511687	2673.904053
0.000000	2.511924	2675.661621
0.000000	2.512161	2675.005127
0.000000	2.512398	2672.255859
0.000000	2.512635	2671.181641
0.000000	2.512872	2671.379395
0.000000	2.513109	2670.189453
0.000000	2.513347	2668.202393
0.000000	2.513584	2664.802002
0.000000	2.513821	2660.327148
0.000000	2.514058	2653.690674
0.000000	2.514295	2647.750732
0.000000	2.514533	2639.803711
0.000000	2.514770	2628.889893
0.000000	2.515007	2618.215332
0.000000	2.515244	2608.768066
0.000000	2.515481	2601.773438
0.000000	2.515718	2596.290527
0.000000	2.515956	2595.315186
0.000000	2.516193	2595.696533
0.000000	2.516430	2600.096680
0.000000	2.516667	2606.462646
0.000000	2.516904	2614.795898
0.000000	2.517142	2624.381592
0.000000	2.517379	2634.903320
0.000000	2.517616	2644.430908
0.000000	2.517853	2654.060547
0.000000	2.518090	2664.962402
0.000000	2.518327	2677.288086
0.000000	2.518565	2689.467773
0.000000	2.518802	2698.463135
0.000000	2.519039	2705.756592
0.000000	2.519276	2712.339844
0.000000	2.519513	2717.413574
0.000000	2.519750	2721.992188
0.000000	2.519988	2726.651611
0.000000	2.520225	2731.463135
0.000000	2.520462	2737.174805
0.000000	2.520699	2743.755859
0.000000	2.520936	2752.309570
0.000000	2.521173	2763.772461
0.000000	2.521411	2776.333008
0.000000	2.521648	2791.273438
0.000000	2.521885	2809.100830
0.000000	2.522122	2831.623779
0.000000	2.522359	2860.493896
0.000000	2.522597	2893.529297
0.000000	2.522834	2931.849609
0.000000	2.523071	2972.871338
0.000000	2.523308	3013.455078
0.000000	2.523545	3052.275146
0.000000	2.523782	3083.203613
0.000000	2.524020	3098.464355
0.000000	2.524257	3101.237305
0.000000	2.524494	3090.508545
0.000000	2.524731	3064.914063
0.000000	2.524968	3027.133057
0.000000	2.525206	2983.604736
0.000000	2.525443	2951.690918
0.000000	2.525680	2928.625000
0.000000	2.525917	2910.635742
0.000000	2.526154	2896.863037
0.000000	2.526392	2886.003174
0.000000	2.526629	2874.889893
0.000000	2.526866	2864.066406
0.000000	2.527103	2857.341797
0.000000	2.527340	2852.408691
0.000000	2.527577	2848.390381
0.000000	2.527815	2847.565186
0.000000	2.528052	2850.270752
0.000000	2.528289	2853.033691
0.000000	2.528526	2856.224854
0.000000	2.528763	2859.538330
0.000000	2.529000	2862.798584
0.000000	2.529238	2867.897949
0.000000	2.529475	2873.176270
0.000000	2.529712	2877.435791
0.000000	2.529949	2881.417969
0.000000	2.530186	2883.659668
0.000000	2.530423	2884.263672
0.000000	2.530661	2884.290283
0.000000	2.530898	2884.517334
0.000000	2.531135	2886.415771
0.000000	2.531372	2890.560547
0.000000	2.531609	2895.240967
0.000000	2.531847	2900.634521
0.000000	2.532084	2906.096680
0.000000	2.532321	2909.683350
0.000000	2.532558	2910.938232
0.000000	2.532795	2908.419434
0.000000	2.533032	2902.713379
0.000000	2.533269	2894.107666
0.000000	2.533507	2886.284180
0.000000	2.533744	2879.767090
0.000000	2.533981	2873.812012
0.000000	2.534218	2866.606445
0.000000	2.534455	2858.031250
0.000000	2.534693	2846.304443
0.000000	2.534930	2832.797363
0.000000	2.535167	2820.364258
0.000000	2.535404	2808.028809
0.000000	2.535641	2795.442627
0.000000	2.535878	2783.313477
0.000000	2.536116	2773.769775
0.000000	2.536353	2766.864990
0.000000	2.536590	2763.096924
0.000000	2.536827	2759.758789
0.000000	2.537064	2756.663330
0.000000	2.537302	2755.132324
0.000000	2.537539	2755.826172
0.000000	2.537776	2757.074463
0.000000	2.538013	2758.842041
0.000000	2.538250	2763.173584
0.000000	2.538487	2769.277832
0.000000	2.538724	2776.158691
0.000000	2.538962	2783.636475
0.000000	2.539199	2789.254639
0.000000	2.539436	2794.040283
0.000000	2.539673	2798.785156
0.000000	2.539910	2801.426514
0.000000	2.540148	2803.333496
0.000000	2.540385	2804.558105
0.000000	2.540622	2804.445068
0.000000	2.540859	2806.119385
0.000000	2.541096	2806.905029
0.000000	2.541333	2806.686035
0.000000	2.541571	2805.219482
0.000000	2.541808	2801.325439
0.000000	2.542045	2798.133789
0.000000	2.542282	2797.742920
0.000000	2.542519	2800.933105
0.000000	2.542756	2805.401123
0.000000	2.542994	2808.397217
0.000000	2.543231	2811.314453
0.000000	2.543468	2813.232910
0.000000	2.543705	2813.707031
0.000000	2.543942	2815.093262
0.000000	2.544179	2817.266113
0.000000	2.544417	2820.151367
0.000000	2.544654	2825.145264
0.000000	2.544891	2835.359375
0.000000	2.545128	2850.000488
0.000000	2.545365	2868.159180
0.000000	2.545603	2889.633057
0.000000	2.545840	2906.959473
0.000000	2.546077	2919.049316
0.000000	2.546314	2924.129395
0.000000	2.546551	2922.472900
0.000000	2.546788	2918.145020
0.000000	2.547026	2911.561035
0.000000	2.547263	2901.159424
0.000000	2.547500	2887.515381
0.000000	2.547737	2875.501953
0.000000	2.547974	2864.978760
0.000000	2.548212	2853.163330
0.000000	2.548449	2839.174561
0.000000	2.548686	2830.541992
0.000000	2.548923	2823.966309
0.000000	2.549160	2820.752930
0.000000	2.549397	2819.971680
0.000000	2.549635	2819.142334
0.000000	2.549872	2819.117920
0.000000	2.550109	2820.431885
0.000000	2.550346	2822.587646
0.000000	2.550583	2827.381348
0.000000	2.550821	2835.431885
0.000000	2.551058	2847.375244
0.000000	2.551295	2863.365967
0.000000	2.551532	2886.043701
0.000000	2.551769	2915.947510
0.000000	2.552006	2952.167236
0.000000	2.552243	2987.620605
0.000000	2.552481	3017.190674
0.000000	2.552718	3041.540527
0.000000	2.552955	3060.772217
0.000000	2.553192	3072.541504
0.000000	2.553429	3077.395752
0.000000	2.553667	3076.989014
0.000000	2.553904	3071.306641
0.000000	2.554141	3056.511475
0.000000	2.554378	3031.584717
0.000000	2.554615	2998.573242
0.000000	2.554852	2964.574219
0.000000	2.555090	2946.431396
0.000000	2.555327	2926.598389
0.000000	2.555564	2912.993164
0.000000	2.555801	2901.536865
0.000000	2.556038	2891.003906
0.000000	2.556276	2881.529785
0.000000	2.556513	2872.681396
0.000000	2.556750	2865.572998
0.000000	2.556987	2858.913086
0.000000	2.557224	2852.011963
0.000000	2.557462	2846.345459
0.000000	2.557698	2841.205811
0.000000	2.557936	2837.359863
0.000000	2.558173	2835.728271
0.000000	2.558410	2834.877441
0.000000	2.558647	2836.073975
0.000000	2.558884	2837.055908
0.000000	2.559122	2837.698486
0.000000	2.559359	2840.787354
0.000000	2.559596	2844.106934
0.000000	2.559833	2849.146973
0.000000	2.560070	2854.900391
0.000000	2.560308	2862.127197
0.000000	2.560544	2872.164063
0.000000	2.560782	2882.454102
0.000000	2.561019	2892.156738
0.000000	2.561256	2902.666504
0.000000	2.561493	2913.875244
0.000000	2.561730	2923.851318
0.000000	2.561968	2930.965088
0.000000	2.562205	2935.041504
0.000000	2.562442	2938.218750
0.000000	2.562679	2941.058105
0.000000	2.562916	2943.842773
0.000000	2.563154	2947.385010
0.000000	2.563391	2951.301514
0.000000	2.563628	2953.976807
0.000000	2.563865	2956.509277
0.000000	2.564102	2961.847412
0.000000	2.564339	2969.470459
0.000000	2.564577	2977.009521
0.000000	2.564814	2984.143555
0.000000	2.565051	2995.223633
0.000000	2.565288	3006.610840
0.000000	2.565525	3018.954590
0.000000	2.565763	3032.639404
0.000000	2.566000	3039.632813
0.000000	2.566237	3038.958740
0.000000	2.566474	3029.959229
0.000000	2.566711	3014.541260
0.000000	2.566948	2995.666016
0.000000	2.567185	2978.653564
0.000000	2.567423	2961.308105
0.000000	2.567660	2944.260742
0.000000	2.567897	2928.187256
0.000000	2.568134	2913.407715
0.000000	2.568371	2899.968018
0.000000	2.568609	2891.150635
0.000000	2.568846	2884.070068
0.000000	2.569083	2878.942139
0.000000	2.569320	2876.079590
0.000000	2.569557	2876.826416
0.000000	2.569794	2879.767822
0.000000	2.570032	2880.088379
0.000000	2.570269	2879.975342
0.000000	2.570506	2877.162109
0.000000	2.570743	2874.876953
0.000000	2.570980	2874.612061
0.000000	2.571218	2876.556641
0.000000	2.571455	2879.689209
0.000000	2.571692	2881.287598
0.000000	2.571929	2879.487305
0.000000	2.572166	2874.983154
0.000000	2.572403	2869.851807
0.000000	2.572641	2865.441162
0.000000	2.572878	2859.922852
0.000000	2.573115	2855.030518
0.000000	2.573352	2851.553223
0.000000	2.573589	2849.585693
0.000000	2.573827	2847.993896
0.000000	2.574064	2848.057861
0.000000	2.574301	2850.595215
0.000000	2.574538	2856.077881
0.000000	2.574775	2863.325195
0.000000	2.575012	2872.264648
0.000000	2.575250	2881.951416
0.000000	2.575487	2890.851074
0.000000	2.575724	2898.157471
0.000000	2.575961	2905.014893
0.000000	2.576198	2912.980713
0.000000	2.576436	2922.835693
0.000000	2.576673	2930.936523
0.000000	2.576910	2938.052002
0.000000	2.577147	2946.414795
0.000000	2.577384	2957.197266
0.000000	2.577621	2966.817871
0.000000	2.577858	2975.280273
0.000000	2.578096	2983.245605
0.000000	2.578333	2990.300537
0.000000	2.578570	2996.826416
0.000000	2.578807	3003.139404
0.000000	2.579044	3008.968018
0.000000	2.579282	3013.349365
0.000000	2.579519	3013.995117
0.000000	2.579756	3009.993652
0.000000	2.579993	3002.849609
0.000000	2.580230	2997.604248
0.000000	2.580467	2997.177979
0.000000	2.580704	2996.140869
0.000000	2.580942	2994.917969
0.000000	2.581179	2993.490479
0.000000	2.581416	2990.308838
0.000000	2.581653	2988.527100
0.000000	2.581890	2989.881348
0.000000	2.582128	2991.901123
0.000000	2.582365	2994.607422
0.000000	2.582602	2998.717529
0.000000	2.582839	3004.527344
0.000000	2.583076	3010.401367
0.000000	2.583313	3016.659912
0.000000	2.583551	3022.407471
0.000000	2.583788	3027.469482
0.000000	2.584025	3033.301270
0.000000	2.584262	3039.214111
0.000000	2.584499	3044.716553
0.000000	2.584737	3048.717285
0.000000	2.584974	3053.340820
0.000000	2.585211	3057.913574
0.000000	2.585448	3061.872314
0.000000	2.585685	3066.634033
0.000000	2.585922	3070.846191
0.000000	2.586159	3074.731201
0.000000	2.586397	3079.701904
0.000000	2.586634	3084.934082
0.000000	2.586871	3089.265137
0.000000	2.587108	3090.042480
0.000000	2.587345	3084.897705
0.000000	2.587583	3071.382080
0.000000	2.587820	3049.264404
0.000000	2.588057	3020.206787
0.000000	2.588294	2988.991455
0.000000	2.588531	2966.222656
0.000000	2.588768	2944.599609
0.000000	2.589006	2926.414063
0.000000	2.589243	2910.263184
0.000000	2.589480	2893.119385
0.000000	2.589717	2877.167725
0.000000	2.589954	2864.051270
0.000000	2.590192	2851.675293
0.000000	2.590429	2842.383545
0.000000	2.590666	2834.579590
0.000000	2.590903	2826.257813
0.000000	2.591140	2816.373047
0.000000	2.591377	2807.796387
0.000000	2.591615	2798.962891
0.000000	2.591852	2792.544189
0.000000	2.592089	2787.599365
0.000000	2.592326	2783.031006
0.000000	2.592563	2779.609375
0.000000	2.592800	2774.941895
0.000000	2.593038	2769.413818
0.000000	2.593275	2765.492188
0.000000	2.593512	2761.707275
0.000000	2.593749	2759.291260
0.000000	2.593986	2756.892090
0.000000	2.594223	2753.895508
0.000000	2.594461	2751.605713
0.000000	2.594698	2749.141113
0.000000	2.594935	2744.942139
0.000000	2.595172	2739.763916
0.000000	2.595409	2734.471680
0.000000	2.595647	2729.627197
0.000000	2.595884	2723.255127
0.000000	2.596121	2716.316895
0.000000	2.596358	2709.443115
0.000000	2.596595	2702.130371
0.000000	2.596833	2695.350342
0.000000	2.597070	2690.197266
0.000000	2.597307	2687.900391
0.000000	2.597544	2685.236572
0.000000	2.597781	2680.814209
0.000000	2.598018	2675.576904
0.000000	2.598256	2668.773438
0.000000	2.598493	2662.276855
0.000000	2.598730	2656.221191
0.000000	2.598967	2649.448730
0.000000	2.599204	2642.166748
0.000000	2.599442	2636.393799
0.000000	2.599679	2629.408447
0.000000	2.599916	2618.201904
0.000000	2.600153	2605.330078
0.000000	2.600390	2592.903809
0.000000	2.600627	2583.837891
0.000000	2.600864	2577.636475
0.000000	2.601102	2572.246826
0.000000	2.601339	2568.490967
0.000000	2.601576	2566.089111
0.000000	2.601813	2563.523926
0.000000	2.602050	2562.117188
0.000000	2.602288	2562.845947
0.000000	2.602525	2566.354248
0.000000	2.602762	2572.122803
0.000000	2.602999	2579.852539
0.000000	2.603236	2590.318115
0.000000	2.603473	2601.839355
0.000000	2.603711	2612.786133
0.000000	2.603948	2624.011963
0.000000	2.604185	2634.819580
0.000000	2.604422	2644.969727
0.000000	2.604659	2654.360840
0.000000	2.604897	2663.290527
0.000000	2.605134	2671.009277
0.000000	2.605371	2676.814697
0.000000	2.605608	2681.569092
0.000000	2.605845	2685.418457
0.000000	2.606082	2689.530273
0.000000	2.606319	2693.977051
0.000000	2.606557	2698.730713
0.000000	2.606794	2702.446289
0.000000	2.607031	2704.685791
0.000000	2.607268	2706.046875
0.000000	2.607505	2705.425537
0.000000	2.607743	2705.358887
0.000000	2.607980	2705.403809
0.000000	2.608217	2706.113037
0.000000	2.608454	2707.975830
0.000000	2.608691	2711.153076
0.000000	2.608928	2716.079346
0.000000	2.609165	2721.773926
0.000000	2.609403	2729.233398
0.000000	2.609640	2740.012207
0.000000	2.609877	2754.145996
0.000000	2.610114	2771.188721
0.000000	2.610351	2791.230957
0.000000	2.610589	2811.704346
0.000000	2.610826	2833.094482
0.000000	2.611063	2852.094238
0.000000	2.611300	2868.505859
0.000000	2.611537	2880.244629
0.000000	2.611774	2889.690918
0.000000	2.612012	2897.311768
0.000000	2.612249	2905.133301
0.000000	2.612486	2919.882568
0.000000	2.612723	2942.087402
0.000000	2.612960	2966.699707
0.000000	2.613198	2993.314453
0.000000	2.613435	3020.930664
0.000000	2.613672	3047.783203
0.000000	2.613909	3073.562500
0.000000	2.614146	3093.218750
0.000000	2.614383	3104.500977
0.000000	2.614621	3107.325928
0.000000	2.614858	3101.267578
0.000000	2.615095	3088.379150
0.000000	2.615332	3069.904053
0.000000	2.615569	3045.921143
0.000000	2.615806	3019.457275
0.000000	2.616044	3001.202881
0.000000	2.616281	2990.989014
0.000000	2.616518	2979.209717
0.000000	2.616755	2966.263672
0.000000	2.616992	2954.007324
0.000000	2.617229	2942.014160
0.000000	2.617467	2929.328857
0.000000	2.617704	2917.696045
0.000000	2.617941	2908.092285
0.000000	2.618178	2898.167969
0.000000	2.618415	2888.758789
0.000000	2.618653	2880.135254
0.000000	2.618890	2872.063477
0.000000	2.619127	2864.029297
0.000000	2.619364	2856.479004
0.000000	2.619601	2848.545898
0.000000	2.619838	2840.947021
0.000000	2.620076	2833.972168
0.000000	2.620313	2827.187256
0.000000	2.620550	2820.515625
0.000000	2.620787	2814.387695
0.000000	2.621024	2809.262207
0.000000	2.621262	2803.775391
0.000000	2.621499	2799.590088
0.000000	2.621736	2795.034424
0.000000	2.621973	2791.320313
0.000000	2.622210	2790.084473
0.000000	2.622447	2788.905762
0.000000	2.622685	2787.645264
0.000000	2.622922	2787.376709
0.000000	2.623159	2788.053711
0.000000	2.623396	2788.792236
0.000000	2.623633	2789.576416
0.000000	2.623871	2788.407715
0.000000	2.624108	2787.408691
0.000000	2.624345	2783.948975
0.000000	2.624582	2780.617920
0.000000	2.624819	2776.746582
0.000000	2.625057	2771.653076
0.000000	2.625293	2766.414063
0.000000	2.625531	2760.535400
0.000000	2.625768	2754.729248
0.000000	2.626005	2748.806396
0.000000	2.626242	2743.858398
0.000000	2.626479	2741.182617
0.000000	2.626717	2742.306641
0.000000	2.626954	2747.873291
0.000000	2.627191	2757.719727
0.000000	2.627428	2771.494385
0.000000	2.627665	2786.773926
0.000000	2.627903	2803.532715
0.000000	2.628139	2822.921143
0.000000	2.628377	2841.057129
0.000000	2.628614	2854.992432
0.000000	2.628851	2864.419189
0.000000	2.629088	2869.158691
0.000000	2.629325	2869.593750
0.000000	2.629563	2869.341309
0.000000	2.629800	2870.398682
0.000000	2.630037	2872.201416
0.000000	2.630274	2874.471680
0.000000	2.630511	2876.615234
0.000000	2.630749	2876.896484
0.000000	2.630986	2875.551758
0.000000	2.631223	2874.211670
0.000000	2.631460	2869.819824
0.000000	2.631697	2864.416504
0.000000	2.631934	2859.246826
0.000000	2.632172	2853.512939
0.000000	2.632409	2846.965576
0.000000	2.632646	2840.452637
0.000000	2.632883	2833.391357
0.000000	2.633120	2825.448486
0.000000	2.633358	2816.120850
0.000000	2.633595	2807.814453
0.000000	2.633832	2800.626465
0.000000	2.634069	2793.742432
0.000000	2.634306	2788.080566
0.000000	2.634543	2784.236816
0.000000	2.634780	2780.568604
0.000000	2.635018	2776.076904
0.000000	2.635255	2771.259033
0.000000	2.635492	2766.010986
0.000000	2.635729	2758.178467
0.000000	2.635966	2748.853516
0.000000	2.636204	2738.289551
0.000000	2.636441	2728.276123
0.000000	2.636678	2717.977539
0.000000	2.636915	2710.381592
0.000000	2.637152	2702.962891
0.000000	2.637389	2697.599854
0.000000	2.637627	2694.782715
0.000000	2.637864	2693.505859
0.000000	2.638101	2693.331299
0.000000	2.638338	2696.418945
0.000000	2.638575	2702.060791
0.000000	2.638813	2711.018799
0.000000	2.639050	2722.239258
0.000000	2.639287	2736.642090
0.000000	2.639524	2751.892334
0.000000	2.639761	2768.992676
0.000000	2.639998	2786.327881
0.000000	2.640236	2801.573975
0.000000	2.640473	2814.061035
0.000000	2.640710	2821.829590
0.000000	2.640947	2826.589844
0.000000	2.641184	2830.192627
0.000000	2.641421	2834.714355
0.000000	2.641659	2838.263672
0.000000	2.641896	2841.504395
0.000000	2.642133	2844.105225
0.000000	2.642370	2845.531982
0.000000	2.642607	2847.632568
0.000000	2.642844	2847.621826
0.000000	2.643082	2845.793213
0.000000	2.643319	2843.061768
0.000000	2.643556	2840.134766
0.000000	2.643793	2837.996094
0.000000	2.644030	2834.777344
0.000000	2.644268	2831.877441
0.000000	2.644505	2832.445313
0.000000	2.644742	2836.538330
0.000000	2.644979	2846.207764
0.000000	2.645216	2862.184082
0.000000	2.645453	2885.847900
0.000000	2.645691	2916.902344
0.000000	2.645928	2953.500732
0.000000	2.646165	2987.372559
0.000000	2.646402	3013.055176
0.000000	2.646639	3031.982666
0.000000	2.646877	3042.596924
0.000000	2.647114	3043.245361
0.000000	2.647351	3038.660400
0.000000	2.647588	3030.836426
0.000000	2.647825	3018.899170
0.000000	2.648062	3002.491699
0.000000	2.648299	2979.859619
0.000000	2.648537	2956.043457
0.000000	2.648774	2938.743164
0.000000	2.649011	2938.051025
0.000000	2.649248	2939.522949
0.000000	2.649485	2942.775635
0.000000	2.649723	2948.875000
0.000000	2.649960	2956.627930
0.000000	2.650197	2968.505127
0.000000	2.650434	2984.152344
0.000000	2.650671	3002.569092
0.000000	2.650908	3022.685547
0.000000	2.651146	3043.144287
0.000000	2.651383	3064.252441
0.000000	2.651620	3086.588867
0.000000	2.651857	3112.684814
0.000000	2.652094	3145.190186
0.000000	2.652332	3182.941162
0.000000	2.652569	3223.185303
0.000000	2.652806	3260.036377
0.000000	2.653043	3288.268799
0.000000	2.653280	3307.869629
0.000000	2.653517	3318.907715
0.000000	2.653754	3320.898193
0.000000	2.653992	3315.031738
0.000000	2.654229	3307.118896
0.000000	2.654466	3296.150391
0.000000	2.654703	3283.532471
0.000000	2.654940	3267.096680
0.000000	2.655178	3248.961670
0.000000	2.655415	3231.543701
0.000000	2.655652	3219.091797
0.000000	2.655889	3209.324951
0.000000	2.656126	3201.657227
0.000000	2.656363	3196.842041
0.000000	2.656600	3195.532227
0.000000	2.656838	3194.932617
0.000000	2.657075	3194.997803
0.000000	2.657312	3195.731689
0.000000	2.657549	3195.535889
0.000000	2.657786	3194.071777
0.000000	2.658024	3191.314941
0.000000	2.658261	3188.810059
0.000000	2.658498	3188.560547
0.000000	2.658735	3188.510742
0.000000	2.658972	3190.181885
0.000000	2.659209	3194.997559
0.000000	2.659447	3199.524170
0.000000	2.659684	3204.983643
0.000000	2.659921	3212.465576
0.000000	2.660158	3220.634766
0.000000	2.660395	3228.468506
0.000000	2.660633	3235.129150
0.000000	2.660870	3240.672119
0.000000	2.661107	3246.498779
0.000000	2.661344	3250.626465
0.000000	2.661581	3254.681152
0.000000	2.661819	3259.147217
0.000000	2.662056	3264.443604
0.000000	2.662293	3270.349365
0.000000	2.662530	3279.079590
0.000000	2.662767	3288.185059
0.000000	2.663004	3296.977295
0.000000	2.663242	3304.654053
0.000000	2.663479	3310.903320
0.000000	2.663716	3314.936279
0.000000	2.663953	3316.178467
0.000000	2.664190	3316.876221
0.000000	2.664427	3319.366455
0.000000	2.664665	3323.826904
0.000000	2.664902	3329.659424
0.000000	2.665139	3335.720703
0.000000	2.665376	3339.954102
0.000000	2.665613	3338.565430
0.000000	2.665850	3328.400391
0.000000	2.666088	3308.624756
0.000000	2.666325	3281.831055
0.000000	2.666562	3252.216064
0.000000	2.666799	3220.754150
0.000000	2.667036	3192.745605
0.000000	2.667274	3170.207764
0.000000	2.667511	3149.131104
0.000000	2.667748	3130.309326
0.000000	2.667985	3114.278076
0.000000	2.668222	3098.887207
0.000000	2.668459	3084.807129
0.000000	2.668697	3072.289795
0.000000	2.668934	3063.792236
0.000000	2.669171	3058.313721
0.000000	2.669408	3055.460938
0.000000	2.669645	3054.522217
0.000000	2.669883	3053.029541
0.000000	2.670120	3051.573486
0.000000	2.670357	3050.694580
0.000000	2.670594	3050.255859
0.000000	2.670831	3047.976807
0.000000	2.671068	3044.710205
0.000000	2.671306	3042.036865
0.000000	2.671543	3041.451172
0.000000	2.671780	3041.423096
0.000000	2.672017	3042.870361
0.000000	2.672254	3044.228027
0.000000	2.672492	3047.432861
0.000000	2.672729	3051.150879
0.000000	2.672966	3055.358154
0.000000	2.673203	3057.511963
0.000000	2.673440	3057.550049
0.000000	2.673677	3054.310059
0.000000	2.673914	3049.001953
0.000000	2.674152	3040.016846
0.000000	2.674389	3026.621826
0.000000	2.674626	3011.006592
0.000000	2.674863	2995.458984
0.000000	2.675100	2980.612793
0.000000	2.675338	2970.193848
0.000000	2.675575	2967.305908
0.000000	2.675812	2971.394531
0.000000	2.676049	2980.234375
0.000000	2.676286	2989.591064
0.000000	2.676523	2997.194336
0.000000	2.676760	3005.931641
0.000000	2.676998	3016.167969
0.000000	2.677235	3031.687012
0.000000	2.677472	3053.374756
0.000000	2.677709	3084.238770
0.000000	2.677946	3116.608398
0.000000	2.678184	3134.792236
0.000000	2.678421	3140.369629
0.000000	2.678658	3134.379639
0.000000	2.678895	3115.947021
0.000000	2.679132	3085.648193
0.000000	2.679369	3047.590088
0.000000	2.679607	3013.025391
0.000000	2.679844	3001.234619
0.000000	2.680081	3009.835205
0.000000	2.680318	3031.344482
0.000000	2.680555	3055.197266
0.000000	2.680793	3083.193848
0.000000	2.681030	3111.071533
0.000000	2.681267	3127.328613
0.000000	2.681504	3131.682617
0.000000	2.681741	3127.891602
0.000000	2.681978	3115.202637
0.000000	2.682215	3095.796875
0.000000	2.682453	3076.496582
0.000000	2.682690	3076.081543
0.000000	2.682927	3079.076660
0.000000	2.683164	3080.067871
0.000000	2.683401	3080.358887
0.000000	2.683639	3079.135498
0.000000	2.683876	3076.796875
0.000000	2.684113	3070.676758
0.000000	2.684350	3059.090332
0.000000	2.684587	3041.744385
0.000000	2.684824	3027.148438
0.000000	2.685062	3021.442627
0.000000	2.685299	3017.752197
0.000000	2.685536	3016.371094
0.000000	2.685773	3017.353760
0.000000	2.686010	3020.562500
0.000000	2.686248	3027.663086
0.000000	2.686485	3038.957764
0.000000	2.686722	3055.362061
0.000000	2.686959	3075.746094
0.000000	2.687196	3099.895996
0.000000	2.687433	3132.114990
0.000000	2.687671	3165.899658
0.000000	2.687908	3187.938965
0.000000	2.688145	3193.640137
0.000000	2.688382	3187.159424
0.000000	2.688619	3168.434082
0.000000	2.688857	3141.501709
0.000000	2.689094	3117.424316
0.000000	2.689331	3106.203857
0.000000	2.689568	3096.576416
0.000000	2.689805	3088.901123
0.000000	2.690042	3082.772217
0.000000	2.690280	3076.451660
0.000000	2.690517	3071.241943
0.000000	2.690754	3066.917236
0.000000	2.690991	3065.689697
0.000000	2.691228	3066.261230
0.000000	2.691465	3068.297119
0.000000	2.691703	3071.521240
0.000000	2.691940	3077.653564
0.000000	2.692177	3084.064209
0.000000	2.692414	3090.831787
0.000000	2.692651	3096.651123
0.000000	2.692888	3103.824951
0.000000	2.693126	3110.206055
0.000000	2.693363	3113.833496
0.000000	2.693600	3115.184082
0.000000	2.693837	3117.307373
0.000000	2.694074	3119.803955
0.000000	2.694312	3123.111816
0.000000	2.694549	3126.330811
0.000000	2.694786	3129.624512
0.000000	2.695023	3133.912842
0.000000	2.695260	3139.148193
0.000000	2.695498	3145.474121
0.000000	2.695735	3151.772705
0.000000	2.695972	3157.973389
0.000000	2.696209	3165.488281
0.000000	2.696446	3174.771484
0.000000	2.696683	3184.135254
0.000000	2.696920	3193.032471
0.000000	2.697158	3202.068848
0.000000	2.697395	3210.853027
0.000000	2.697632	3221.843506
0.000000	2.697869	3233.770752
0.000000	2.698106	3245.952393
0.000000	2.698344	3258.218750
0.000000	2.698581	3271.394043
0.000000	2.698818	3285.065430
0.000000	2.699055	3298.236572
0.000000	2.699292	3309.615479
0.000000	2.699529	3316.633789
0.000000	2.699767	3320.219238
0.000000	2.700004	3321.471436
0.000000	2.700241	3321.242676
0.000000	2.700478	3318.837891
0.000000	2.700715	3315.833252
0.000000	2.700953	3312.917969
0.000000	2.701190	3310.124756
0.000000	2.701427	3306.290283
0.000000	2.701664	3302.112793
0.000000	2.701901	3296.352783
0.000000	2.702138	3289.958740
0.000000	2.702375	3282.755859
0.000000	2.702613	3276.075439
0.000000	2.702850	3269.608398
0.000000	2.703087	3262.911621
0.000000	2.703324	3256.295898
0.000000	2.703561	3250.743164
0.000000	2.703799	3245.940918
0.000000	2.704036	3242.537598
0.000000	2.704273	3240.101807
0.000000	2.704510	3239.155273
0.000000	2.704747	3239.491943
0.000000	2.704984	3241.350586
0.000000	2.705221	3245.157227
0.000000	2.705459	3250.264404
0.000000	2.705696	3256.601318
0.000000	2.705933	3263.852539
0.000000	2.706170	3270.973389
0.000000	2.706407	3276.835449
0.000000	2.706645	3281.035889
0.000000	2.706882	3284.459229
0.000000	2.707119	3287.827393
0.000000	2.707356	3290.293457
0.000000	2.707593	3291.103516
0.000000	2.707830	3289.912842
0.000000	2.708068	3287.693359
0.000000	2.708305	3284.675049
0.000000	2.708542	3281.114990
0.000000	2.708779	3276.527344
0.000000	2.709016	3272.568359
0.000000	2.709254	3268.181641
0.000000	2.709491	3261.811768
0.000000	2.709728	3253.313721
0.000000	2.709965	3243.932129
0.000000	2.710202	3232.886230
0.000000	2.710439	3221.776367
0.000000	2.710677	3209.164063
0.000000	2.710914	3194.644043
0.000000	2.711151	3177.669189
0.000000	2.711388	3158.863525
0.000000	2.711625	3138.273682
0.000000	2.711863	3118.493408
0.000000	2.712100	3100.224609
0.000000	2.712337	3085.810059
0.000000	2.712574	3074.138428
0.000000	2.712811	3063.523926
0.000000	2.713048	3053.643311
0.000000	2.713286	3042.165527
0.000000	2.713523	3028.464111
0.000000	2.713760	3018.028564
0.000000	2.713997	3008.823975
0.000000	2.714234	3001.018555
0.000000	2.714471	2992.258057
0.000000	2.714709	2982.317871
0.000000	2.714946	2971.095947
0.000000	2.715183	2960.841553
0.000000	2.715420	2950.571289
0.000000	2.715657	2943.259521
0.000000	2.715894	2934.987793
0.000000	2.716132	2928.333008
0.000000	2.716369	2924.869385
0.000000	2.716606	2924.136719
0.000000	2.716843	2927.009521
0.000000	2.717080	2936.705322
0.000000	2.717318	2952.728516
0.000000	2.717555	2972.732666
0.000000	2.717792	2995.560059
0.000000	2.718029	3016.687500
0.000000	2.718266	3033.527344
0.000000	2.718503	3045.225586
0.000000	2.718741	3052.162598
0.000000	2.718978	3057.468506
0.000000	2.719215	3065.367188
0.000000	2.719452	3072.900146
0.000000	2.719689	3077.221191
0.000000	2.719927	3078.137207
0.000000	2.720164	3077.893799
0.000000	2.720401	3079.973389
0.000000	2.720638	3085.739746
0.000000	2.720875	3092.628174
0.000000	2.721112	3098.302246
0.000000	2.721349	3098.239014
0.000000	2.721587	3091.778564
0.000000	2.721824	3077.723877
0.000000	2.722061	3059.130615
0.000000	2.722298	3038.662354
0.000000	2.722535	3021.871826
0.000000	2.722773	3007.204590
0.000000	2.723010	2994.842773
0.000000	2.723247	2984.608398
0.000000	2.723484	2975.835693
0.000000	2.723721	2969.346436
0.000000	2.723958	2965.907959
0.000000	2.724195	2965.795654
0.000000	2.724433	2967.631104
0.000000	2.724670	2972.250977
0.000000	2.724907	2978.047363
0.000000	2.725144	2983.732422
0.000000	2.725381	2988.957031
0.000000	2.725619	2994.172119
0.000000	2.725856	2999.928223
0.000000	2.726093	3005.507080
0.000000	2.726330	3009.858643
0.000000	2.726567	3015.416504
0.000000	2.726804	3021.202637
0.000000	2.727042	3028.501709
0.000000	2.727279	3035.691162
0.000000	2.727516	3041.822021
0.000000	2.727753	3047.949951
0.000000	2.727990	3057.544434
0.000000	2.728228	3066.525879
0.000000	2.728465	3075.448730
0.000000	2.728702	3085.366943
0.000000	2.728939	3096.059082
0.000000	2.729176	3106.179932
0.000000	2.729414	3115.457764
0.000000	2.729650	3122.829590
0.000000	2.729888	3129.384033
0.000000	2.730125	3133.811035
0.000000	2.730362	3135.403076
0.000000	2.730599	3135.152832
0.000000	2.730836	3132.554443
0.000000	2.731074	3128.745361
0.000000	2.731311	3123.286133
0.000000	2.731548	3118.241455
0.000000	2.731785	3114.912109
0.000000	2.732022	3113.666260
0.000000	2.732260	3114.791260
0.000000	2.732497	3118.051758
0.000000	2.732734	3123.958984
0.000000	2.732971	3130.570557
0.000000	2.733208	3139.409912
0.000000	2.733445	3148.792725
0.000000	2.733683	3155.499023
0.000000	2.733920	3158.016113
0.000000	2.734157	3157.776855
0.000000	2.734394	3157.771973
0.000000	2.734631	3158.968994
0.000000	2.734869	3160.644775
0.000000	2.735106	3162.108643
0.000000	2.735343	3161.540527
0.000000	2.735580	3159.376709
0.000000	2.735817	3153.262695
0.000000	2.736054	3144.540771
0.000000	2.736292	3136.596436
0.000000	2.736529	3129.504639
0.000000	2.736766	3122.085938
0.000000	2.737003	3115.397461
0.000000	2.737240	3113.514893
0.000000	2.737478	3110.913818
0.000000	2.737715	3105.520264
0.000000	2.737952	3100.454102
0.000000	2.738189	3095.993164
0.000000	2.738426	3094.330566
0.000000	2.738663	3093.088867
0.000000	2.738901	3091.887451
0.000000	2.739138	3089.011230
0.000000	2.739375	3085.856201
0.000000	2.739612	3082.800537
0.000000	2.739849	3081.798584
0.000000	2.740086	3080.869141
0.000000	2.740324	3080.781738
0.000000	2.740561	3083.339111
0.000000	2.740798	3087.760742
0.000000	2.741035	3092.853760
0.000000	2.741272	3099.368164
0.000000	2.741509	3107.025879
0.000000	2.741747	3115.828125
0.000000	2.741984	3123.799072
0.000000	2.742221	3130.934570
0.000000	2.742458	3138.745117
0.000000	2.742695	3147.065186
0.000000	2.742933	3155.579346
0.000000	2.743170	3166.519287
0.000000	2.743407	3179.072998
0.000000	2.743644	3193.179443
0.000000	2.743881	3204.850830
0.000000	2.744118	3208.975830
0.000000	2.744355	3206.080811
0.000000	2.744593	3199.383789
0.000000	2.744830	3188.355469
0.000000	2.745067	3177.389648
0.000000	2.745304	3168.953613
0.000000	2.745541	3162.368896
0.000000	2.745779	3158.838623
0.000000	2.746016	3155.020264
0.000000	2.746253	3152.324219
0.000000	2.746490	3151.158691
0.000000	2.746727	3152.521973
0.000000	2.746964	3155.046143
0.000000	2.747202	3157.261475
0.000000	2.747439	3159.183594
0.000000	2.747676	3159.760254
0.000000	2.747913	3158.961182
0.000000	2.748150	3157.971436
0.000000	2.748388	3157.106445
0.000000	2.748625	3157.058350
0.000000	2.748862	3155.828125
0.000000	2.749099	3152.832275
0.000000	2.749336	3150.255371
0.000000	2.749573	3148.446045
0.000000	2.749810	3146.119873
0.000000	2.750048	3142.764404
0.000000	2.750285	3140.652100
0.000000	2.750522	3138.281494
0.000000	2.750759	3134.984375
0.000000	2.750996	3131.666504
0.000000	2.751234	3126.874756
0.000000	2.751471	3120.196533
0.000000	2.751708	3112.749023
0.000000	2.751945	3106.711182
0.000000	2.752182	3102.783203
0.000000	2.752419	3100.380859
0.000000	2.752657	3099.171875
0.000000	2.752894	3098.270996
0.000000	2.753131	3098.719238
0.000000	2.753368	3101.126221
0.000000	2.753605	3103.668945
0.000000	2.753842	3108.049805
0.000000	2.754080	3114.149658
0.000000	2.754317	3123.584961
0.000000	2.754554	3134.971191
0.000000	2.754791	3147.335449
0.000000	2.755028	3161.609863
0.000000	2.755265	3179.588623
0.000000	2.755503	3201.498779
0.000000	2.755740	3225.365723
0.000000	2.755977	3246.438721
0.000000	2.756214	3262.105713
0.000000	2.756451	3271.354004
0.000000	2.756689	3269.524414
0.000000	2.756926	3259.047852
0.000000	2.757163	3241.359131
0.000000	2.757400	3219.444580
0.000000	2.757637	3196.584473
0.000000	2.757874	3179.315674
0.000000	2.758112	3166.373535
0.000000	2.758349	3155.537109
0.000000	2.758586	3143.890381
0.000000	2.758823	3133.657227
0.000000	2.759060	3125.269287
0.000000	2.759298	3119.190430
0.000000	2.759535	3118.793945
0.000000	2.759772	3122.369385
0.000000	2.760009	3129.435059
0.000000	2.760246	3136.924072
0.000000	2.760484	3146.741211
0.000000	2.760721	3158.876953
0.000000	2.760958	3170.543213
0.000000	2.761195	3179.123047
0.000000	2.761432	3185.778809
0.000000	2.761669	3191.099609
0.000000	2.761907	3194.370117
0.000000	2.762144	3194.098877
0.000000	2.762381	3194.374756
0.000000	2.762618	3190.108643
0.000000	2.762855	3181.566162
0.000000	2.763092	3167.963379
0.000000	2.763330	3149.825928
0.000000	2.763567	3132.952881
0.000000	2.763804	3114.961182
0.000000	2.764041	3096.935547
0.000000	2.764278	3081.982178
0.000000	2.764515	3069.062256
0.000000	2.764753	3055.871826
0.000000	2.764990	3044.107910
0.000000	2.765227	3034.582275
0.000000	2.765464	3027.655273
0.000000	2.765701	3024.066895
0.000000	2.765939	3025.614014
0.000000	2.766176	3032.334473
0.000000	2.766413	3045.657959
0.000000	2.766650	3065.203857
0.000000	2.766887	3086.724609
0.000000	2.767124	3110.341797
0.000000	2.767362	3130.573486
0.000000	2.767599	3143.924805
0.000000	2.767836	3149.933105
0.000000	2.768073	3148.557129
0.000000	2.768310	3141.026855
0.000000	2.768548	3125.803223
0.000000	2.768785	3102.980469
0.000000	2.769022	3075.543945
0.000000	2.769259	3044.836670
0.000000	2.769496	3019.424805
0.000000	2.769733	2998.585449
0.000000	2.769970	2978.272949
0.000000	2.770208	2960.315918
0.000000	2.770445	2946.372803
0.000000	2.770682	2934.917725
0.000000	2.770919	2925.069336
0.000000	2.771156	2918.677734
0.000000	2.771394	2914.786133
0.000000	2.771631	2914.011719
0.000000	2.771868	2916.895508
0.000000	2.772105	2920.558105
0.000000	2.772342	2925.602295
0.000000	2.772579	2932.257324
0.000000	2.772816	2940.305176
0.000000	2.773054	2948.185059
0.000000	2.773291	2957.139648
0.000000	2.773528	2964.626221
0.000000	2.773765	2969.743652
0.000000	2.774002	2973.068115
0.000000	2.774240	2976.001221
0.000000	2.774477	2978.062256
0.000000	2.774714	2979.485596
0.000000	2.774951	2981.620117
0.000000	2.775188	2983.613281
0.000000	2.775425	2986.436523
0.000000	2.775663	2991.076904
0.000000	2.775900	2998.923340
0.000000	2.776137	3006.808594
0.000000	2.776374	3014.611328
0.000000	2.776611	3022.802979
0.000000	2.776848	3030.520996
0.000000	2.777086	3037.001953
0.000000	2.777323	3045.284912
0.000000	2.777560	3053.476563
0.000000	2.777797	3060.768555
0.000000	2.778034	3067.223145
0.000000	2.778271	3073.119141
0.000000	2.778509	3077.863770
0.000000	2.778746	3083.019531
0.000000	2.778983	3088.422852
0.000000	2.779220	3094.485352
0.000000	2.779457	3102.306885
0.000000	2.779695	3110.482178
0.000000	2.779932	3118.470459
0.000000	2.780169	3124.910156
0.000000	2.780406	3130.728271
0.000000	2.780643	3138.125977
0.000000	2.780880	3147.547607
0.000000	2.781118	3158.098877
0.000000	2.781355	3170.283447
0.000000	2.781592	3182.762207
0.000000	2.781829	3194.397949
0.000000	2.782066	3204.977295
0.000000	2.782304	3213.720703
0.000000	2.782541	3222.472900
0.000000	2.782778	3231.979248
0.000000	2.783015	3239.942871
0.000000	2.783252	3245.619873
0.000000	2.783489	3250.942383
0.000000	2.783726	3256.883057
0.000000	2.783964	3264.268555
0.000000	2.784201	3270.905518
0.000000	2.784438	3276.050049
0.000000	2.784675	3281.070313
0.000000	2.784912	3285.006348
0.000000	2.785150	3289.124512
0.000000	2.785387	3292.844238
0.000000	2.785624	3297.544434
0.000000	2.785861	3302.572998
0.000000	2.786098	3308.312256
0.000000	2.786335	3314.996826
0.000000	2.786573	3321.712402
0.000000	2.786810	3327.836670
0.000000	2.787047	3335.038574
0.000000	2.787284	3342.907715
0.000000	2.787521	3350.285645
0.000000	2.787759	3356.744141
0.000000	2.787996	3362.287598
0.000000	2.788233	3366.894775
0.000000	2.788470	3369.923096
0.000000	2.788707	3370.749023
0.000000	2.788944	3369.214600
0.000000	2.789182	3366.051270
0.000000	2.789419	3361.548096
0.000000	2.789656	3356.439697
0.000000	2.789893	3352.200195
0.000000	2.790130	3348.020508
0.000000	2.790368	3343.375000
0.000000	2.790605	3337.858643
0.000000	2.790842	3329.453125
0.000000	2.791079	3317.669189
0.000000	2.791316	3305.549316
0.000000	2.791553	3292.876953
0.000000	2.791791	3279.606445
0.000000	2.792027	3270.478516
0.000000	2.792265	3261.602783
0.000000	2.792502	3251.985107
0.000000	2.792739	3242.477539
0.000000	2.792977	3232.316406
0.000000	2.793213	3223.547607
0.000000	2.793451	3218.348389
0.000000	2.793688	3214.715088
0.000000	2.793925	3210.472412
0.000000	2.794163	3204.180420
0.000000	2.794399	3197.027344
0.000000	2.794636	3189.654785
0.000000	2.794874	3182.074219
0.000000	2.795111	3174.956787
0.000000	2.795348	3168.882080
0.000000	2.795585	3162.458984
0.000000	2.795822	3155.820801
0.000000	2.796060	3149.504883
0.000000	2.796297	3143.595215
0.000000	2.796534	3138.058594
0.000000	2.796771	3132.385498
0.000000	2.797008	3127.432373
0.000000	2.797246	3123.635986
0.000000	2.797483	3120.233887
0.000000	2.797720	3117.806641
0.000000	2.797957	3116.746338
0.000000	2.798194	3116.724854
0.000000	2.798431	3118.239746
0.000000	2.798669	3122.252686
0.000000	2.798906	3127.585938
0.000000	2.799143	3133.662109
0.000000	2.799380	3140.706299
0.000000	2.799617	3148.199951
0.000000	2.799855	3156.436035
0.000000	2.800092	3165.193115
0.000000	2.800329	3174.178955
0.000000	2.800566	3183.757080
0.000000	2.800803	3192.648682
0.000000	2.801040	3200.361572
0.000000	2.801278	3206.323730
0.000000	2.801515	3210.423584
0.000000	2.801752	3214.150146
0.000000	2.801989	3218.157471
0.000000	2.802226	3221.669922
0.000000	2.802464	3224.387207
0.000000	2.802701	3227.138672
0.000000	2.802938	3229.692871
0.000000	2.803175	3233.851563
0.000000	2.803412	3237.361572
0.000000	2.803649	3240.618652
0.000000	2.803886	3243.902832
0.000000	2.804124	3246.751709
0.000000	2.804361	3248.323730
0.000000	2.804598	3249.515869
0.000000	2.804835	3251.207275
0.000000	2.805072	3253.003906
0.000000	2.805310	3253.824951
0.000000	2.805547	3254.891846
0.000000	2.805784	3257.025391
0.000000	2.806021	3261.428955
0.000000	2.806258	3267.573730
0.000000	2.806495	3277.401611
0.000000	2.806733	3290.872559
0.000000	2.806970	3307.699219
0.000000	2.807207	3328.118408
0.000000	2.807444	3352.802246
0.000000	2.807681	3383.789551
0.000000	2.807919	3420.469238
0.000000	2.808156	3461.411621
0.000000	2.808393	3508.296387
0.000000	2.808630	3561.237061
0.000000	2.808867	3613.920410
0.000000	2.809104	3663.381592
0.000000	2.809342	3705.949707
0.000000	2.809579	3742.941895
0.000000	2.809816	3771.565918
0.000000	2.810053	3789.858887
0.000000	2.810290	3793.526855
0.000000	2.810528	3781.760498
0.000000	2.810765	3751.067139
0.000000	2.811002	3706.306641
0.000000	2.811239	3654.857910
0.000000	2.811476	3608.745850
0.000000	2.811713	3589.020264
0.000000	2.811951	3568.145996
0.000000	2.812187	3552.015381
0.000000	2.812425	3536.642090
0.000000	2.812662	3521.860840
0.000000	2.812899	3508.534424
0.000000	2.813136	3497.083740
0.000000	2.813373	3485.582764
0.000000	2.813611	3471.768311
0.000000	2.813848	3456.621582
0.000000	2.814085	3443.639404
0.000000	2.814322	3435.154297
0.000000	2.814559	3426.668457
0.000000	2.814796	3419.940918
0.000000	2.815034	3414.370850
0.000000	2.815271	3407.007080
0.000000	2.815508	3399.425049
0.000000	2.815745	3390.499756
0.000000	2.815982	3381.904297
0.000000	2.816220	3372.458252
0.000000	2.816457	3361.677490
0.000000	2.816694	3349.868896
0.000000	2.816931	3337.078125
0.000000	2.817168	3323.447266
0.000000	2.817405	3309.833740
0.000000	2.817643	3296.352539
0.000000	2.817880	3283.187500
0.000000	2.818117	3271.089600
0.000000	2.818354	3260.400635
0.000000	2.818591	3250.755859
0.000000	2.818829	3242.143799
0.000000	2.819066	3238.548584
0.000000	2.819303	3237.194580
0.000000	2.819540	3237.287109
0.000000	2.819777	3237.770752
0.000000	2.820014	3238.352783
0.000000	2.820252	3239.921387
0.000000	2.820489	3242.217041
0.000000	2.820726	3244.724121
0.000000	2.820963	3245.592529
0.000000	2.821200	3245.352051
0.000000	2.821438	3242.815674
0.000000	2.821675	3237.043945
0.000000	2.821912	3230.509521
0.000000	2.822149	3223.437500
0.000000	2.822386	3215.941406
0.000000	2.822623	3210.414063
0.000000	2.822860	3206.973877
0.000000	2.823098	3204.266357
0.000000	2.823335	3202.508057
0.000000	2.823572	3201.651367
0.000000	2.823809	3200.905762
0.000000	2.824046	3201.931396
0.000000	2.824284	3204.879883
0.000000	2.824521	3208.521484
0.000000	2.824758	3213.380371
0.000000	2.824995	3219.566406
0.000000	2.825232	3228.125977
0.000000	2.825469	3237.430420
0.000000	2.825707	3246.250732
0.000000	2.825944	3254.382813
0.000000	2.826181	3258.798584
0.000000	2.826418	3257.552490
0.000000	2.826655	3252.391846
0.000000	2.826892	3245.983154
0.000000	2.827130	3243.223877
0.000000	2.827367	3241.870117
0.000000	2.827604	3241.931396
0.000000	2.827841	3243.860596
0.000000	2.828078	3247.444580
0.000000	2.828315	3252.481934
0.000000	2.828553	3259.479980
0.000000	2.828790	3269.110840
0.000000	2.829027	3280.526367
0.000000	2.829264	3291.782959
0.000000	2.829501	3303.100098
0.000000	2.829739	3308.809326
0.000000	2.829976	3309.278809
0.000000	2.830213	3307.360596
0.000000	2.830450	3304.482910
0.000000	2.830687	3301.518311
0.000000	2.830925	3302.152588
0.000000	2.831161	3303.732910
0.000000	2.831399	3307.821533
0.000000	2.831636	3312.683350
0.000000	2.831873	3317.336914
0.000000	2.832110	3321.439941
0.000000	2.832347	3325.229248
0.000000	2.832585	3329.881104
0.000000	2.832822	3335.636475
0.000000	2.833059	3340.377930
0.000000	2.833296	3342.691895
0.000000	2.833533	3342.182129
0.000000	2.833771	3338.757324
0.000000	2.834008	3334.508545
0.000000	2.834245	3329.694092
0.000000	2.834482	3324.179932
0.000000	2.834719	3319.852051
0.000000	2.834956	3316.847412
0.000000	2.835194	3312.583008
0.000000	2.835431	3308.821289
0.000000	2.835668	3307.559082
0.000000	2.835905	3308.562256
0.000000	2.836142	3310.430420
0.000000	2.836380	3313.409180
0.000000	2.836617	3317.538086
0.000000	2.836854	3320.936768
0.000000	2.837091	3323.592529
0.000000	2.837328	3325.536377
0.000000	2.837565	3329.389648
0.000000	2.837803	3331.822021
0.000000	2.838040	3333.254150
0.000000	2.838277	3333.334717
0.000000	2.838514	3332.129150
0.000000	2.838751	3330.748291
0.000000	2.838989	3329.390381
0.000000	2.839226	3326.912598
0.000000	2.839463	3323.646973
0.000000	2.839700	3319.058838
0.000000	2.839937	3314.168457
0.000000	2.840174	3310.962402
0.000000	2.840412	3308.526855
0.000000	2.840648	3306.562744
0.000000	2.840886	3305.815674
0.000000	2.841123	3305.309814
0.000000	2.841360	3304.395996
0.000000	2.841598	3304.790527
0.000000	2.841834	3305.632324
0.000000	2.842072	3307.876465
0.000000	2.842309	3311.409668
0.000000	2.842546	3316.168945
0.000000	2.842783	3323.068848
0.000000	2.843020	3329.803223
0.000000	2.843257	3337.302979
0.000000	2.843495	3344.122559
0.000000	2.843732	3349.422363
0.000000	2.843969	3352.140137
0.000000	2.844206	3349.672363
0.000000	2.844443	3341.938721
0.000000	2.844681	3330.020264
0.000000	2.844918	3316.635498
0.000000	2.845155	3305.995605
0.000000	2.845392	3295.139648
0.000000	2.845629	3284.586426
0.000000	2.845866	3273.662109
0.000000	2.846104	3259.525146
0.000000	2.846341	3244.815918
0.000000	2.846578	3231.793945
0.000000	2.846815	3217.939697
0.000000	2.847052	3203.528564
0.000000	2.847290	3190.112061
0.000000	2.847527	3178.654053
0.000000	2.847764	3169.256104
0.000000	2.848001	3164.572510
0.000000	2.848238	3162.089355
0.000000	2.848475	3160.279785
0.000000	2.848713	3157.815186
0.000000	2.848950	3155.509521
0.000000	2.849187	3153.717773
0.000000	2.849424	3151.427979
0.000000	2.849661	3149.895508
0.000000	2.849899	3147.012695
0.000000	2.850136	3141.662842
0.000000	2.850373	3136.827881
0.000000	2.850610	3130.054932
0.000000	2.850847	3123.354736
0.000000	2.851084	3119.772461
0.000000	2.851321	3118.913086
0.000000	2.851559	3119.616699
0.000000	2.851796	3121.565430
0.000000	2.852033	3121.746094
0.000000	2.852270	3120.735840
0.000000	2.852507	3119.406494
0.000000	2.852745	3118.286377
0.000000	2.852982	3118.102051
0.000000	2.853219	3119.117188
0.000000	2.853456	3120.462891
0.000000	2.853693	3121.692627
0.000000	2.853930	3122.953857
0.000000	2.854168	3125.368896
0.000000	2.854405	3128.701416
0.000000	2.854642	3131.787109
0.000000	2.854879	3134.049072
0.000000	2.855116	3136.471191
0.000000	2.855354	3138.491699
0.000000	2.855591	3142.193115
0.000000	2.855828	3145.583984
0.000000	2.856065	3150.765381
0.000000	2.856302	3158.694092
0.000000	2.856539	3168.570313
0.000000	2.856777	3176.289795
0.000000	2.857014	3180.302979
0.000000	2.857251	3177.896484
0.000000	2.857488	3168.020264
0.000000	2.857725	3153.656982
0.000000	2.857963	3135.582275
0.000000	2.858200	3122.587402
0.000000	2.858437	3114.395752
0.000000	2.858674	3104.061035
0.000000	2.858911	3096.843018
0.000000	2.859149	3091.632080
0.000000	2.859386	3088.367432
0.000000	2.859622	3087.392822
0.000000	2.859860	3087.785889
0.000000	2.860097	3086.663086
0.000000	2.860334	3084.412598
0.000000	2.860572	3082.463867
0.000000	2.860808	3082.018066
0.000000	2.861046	3083.906738
0.000000	2.861283	3086.042236
0.000000	2.861520	3087.006836
0.000000	2.861757	3088.996582
0.000000	2.861994	3089.393066
0.000000	2.862231	3089.410156
0.000000	2.862469	3088.318604
0.000000	2.862706	3087.524170
0.000000	2.862943	3085.875488
0.000000	2.863180	3083.716553
0.000000	2.863417	3082.225342
0.000000	2.863655	3082.281738
0.000000	2.863892	3083.416016
0.000000	2.864129	3085.116455
0.000000	2.864366	3087.149658
0.000000	2.864603	3089.629883
0.000000	2.864841	3094.517090
0.000000	2.865078	3101.819824
0.000000	2.865315	3112.359131
0.000000	2.865552	3126.265625
0.000000	2.865789	3143.122070
0.000000	2.866026	3162.392334
0.000000	2.866264	3183.276123
0.000000	2.866501	3203.828857
0.000000	2.866738	3223.387207
0.000000	2.866975	3243.002686
0.000000	2.867212	3260.476318
0.000000	2.867450	3273.392822
0.000000	2.867687	3278.534668
0.000000	2.867924	3275.832031
0.000000	2.868161	3265.974365
0.000000	2.868398	3254.797119
0.000000	2.868635	3248.418457
0.000000	2.868873	3239.752441
0.000000	2.869110	3230.882080
0.000000	2.869347	3222.320557
0.000000	2.869584	3214.943115
0.000000	2.869821	3210.434570
0.000000	2.870059	3207.221191
0.000000	2.870296	3205.615967
0.000000	2.870533	3204.406250
0.000000	2.870770	3205.822998
0.000000	2.871007	3208.530273
0.000000	2.871244	3211.580811
0.000000	2.871481	3215.439209
0.000000	2.871719	3219.575684
0.000000	2.871956	3223.903076
0.000000	2.872193	3226.799561
0.000000	2.872430	3224.970947
0.000000	2.872667	3218.650391
0.000000	2.872905	3210.387939
0.000000	2.873142	3205.228027
0.000000	2.873379	3203.747070
0.000000	2.873616	3202.866211
0.000000	2.873853	3202.727539
0.000000	2.874090	3202.993896
0.000000	2.874328	3203.577637
0.000000	2.874565	3203.469238
0.000000	2.874802	3202.838379
0.000000	2.875039	3201.535889
0.000000	2.875276	3200.066406
0.000000	2.875513	3198.995361
0.000000	2.875751	3197.585449
0.000000	2.875988	3195.608887
0.000000	2.876225	3193.047607
0.000000	2.876462	3190.722412
0.000000	2.876699	3189.916504
0.000000	2.876936	3191.081787
0.000000	2.877174	3193.138916
0.000000	2.877411	3195.277344
0.000000	2.877648	3198.983887
0.000000	2.877885	3204.561768
0.000000	2.878122	3210.181885
0.000000	2.878360	3216.364502
0.000000	2.878597	3223.889404
0.000000	2.878834	3232.630127
0.000000	2.879071	3242.085693
0.000000	2.879308	3251.627441
0.000000	2.879545	3260.427246
0.000000	2.879782	3267.408447
0.000000	2.880020	3273.405273
0.000000	2.880257	3278.686768
0.000000	2.880494	3283.137451
0.000000	2.880731	3287.795166
0.000000	2.880968	3292.988525
0.000000	2.881206	3298.835938
0.000000	2.881443	3304.475342
0.000000	2.881680	3308.553223
0.000000	2.881917	3311.139404
0.000000	2.882154	3312.263428
0.000000	2.882391	3312.666260
0.000000	2.882629	3311.863037
0.000000	2.882866	3310.528076
0.000000	2.883103	3309.771973
0.000000	2.883340	3308.496826
0.000000	2.883577	3307.545410
0.000000	2.883815	3306.932129
0.000000	2.884052	3306.145508
0.000000	2.884289	3303.079590
0.000000	2.884526	3298.032959
0.000000	2.884763	3290.148682
0.000000	2.885000	3280.021484
0.000000	2.885238	3270.165527
0.000000	2.885475	3261.823486
0.000000	2.885712	3254.920654
0.000000	2.885949	3250.643555
0.000000	2.886186	3248.957764
0.000000	2.886424	3250.023926
0.000000	2.886661	3255.433594
0.000000	2.886898	3264.207275
0.000000	2.887135	3274.979736
0.000000	2.887372	3285.770996
0.000000	2.887609	3290.080078
0.000000	2.887847	3288.134277
0.000000	2.888084	3285.190918
0.000000	2.888321	3282.455811
0.000000	2.888558	3282.224365
0.000000	2.888795	3286.469971
0.000000	2.889033	3291.031006
0.000000	2.889269	3294.035645
0.000000	2.889507	3293.928223
0.000000	2.889744	3291.349365
0.000000	2.889981	3288.501221
0.000000	2.890218	3287.469727
0.000000	2.890455	3288.552490
0.000000	2.890692	3289.245605
0.000000	2.890930	3287.060303
0.000000	2.891167	3282.065430
0.000000	2.891404	3275.641602
0.000000	2.891641	3268.798828
0.000000	2.891878	3260.017822
0.000000	2.892116	3252.476807
0.000000	2.892353	3247.533691
0.000000	2.892590	3242.291504
0.000000	2.892827	3236.931152
0.000000	2.893064	3232.216797
0.000000	2.893301	3227.162354
0.000000	2.893539	3222.759521
0.000000	2.893776	3218.767090
0.000000	2.894013	3213.311523
0.000000	2.894250	3205.989502
0.000000	2.894487	3199.119385
0.000000	2.894725	3192.661377
0.000000	2.894962	3186.506836
0.000000	2.895199	3181.336914
0.000000	2.895436	3176.919434
0.000000	2.895673	3174.971191
0.000000	2.895911	3174.153809
0.000000	2.896148	3175.050537
0.000000	2.896385	3177.912842
0.000000	2.896622	3180.894531
0.000000	2.896859	3186.242432
0.000000	2.897096	3191.293457
0.000000	2.897334	3194.204590
0.000000	2.897571	3195.866943
0.000000	2.897808	3198.197266
0.000000	2.898045	3200.517822
0.000000	2.898282	3201.217529
0.000000	2.898520	3202.020996
0.000000	2.898757	3203.058594
0.000000	2.898994	3202.868164
0.000000	2.899231	3201.353516
0.000000	2.899468	3195.941895
0.000000	2.899705	3186.907959
0.000000	2.899942	3176.855713
0.000000	2.900180	3168.363037
0.000000	2.900417	3160.709473
0.000000	2.900654	3155.860840
0.000000	2.900891	3153.111084
0.000000	2.901128	3151.013672
0.000000	2.901366	3148.178467
0.000000	2.901603	3145.222900
0.000000	2.901840	3142.197021
0.000000	2.902077	3140.133057
0.000000	2.902314	3138.239746
0.000000	2.902551	3135.799561
0.000000	2.902789	3133.218018
0.000000	2.903026	3130.511230
0.000000	2.903263	3126.938477
0.000000	2.903500	3125.162109
0.000000	2.903737	3123.625977
0.000000	2.903975	3124.169922
0.000000	2.904212	3125.647949
0.000000	2.904449	3129.478271
0.000000	2.904686	3135.506348
0.000000	2.904923	3143.416504
0.000000	2.905160	3151.844238
0.000000	2.905398	3159.863037
0.000000	2.905635	3166.274170
0.000000	2.905872	3167.810791
0.000000	2.906109	3164.307373
0.000000	2.906346	3158.840820
0.000000	2.906584	3154.429199
0.000000	2.906821	3149.873535
0.000000	2.907058	3146.200684
0.000000	2.907295	3142.306885
0.000000	2.907532	3139.117676
0.000000	2.907769	3136.482910
0.000000	2.908007	3132.278564
0.000000	2.908243	3126.486328
0.000000	2.908481	3119.435059
0.000000	2.908718	3112.215088
0.000000	2.908955	3104.378418
0.000000	2.909193	3096.456055
0.000000	2.909429	3089.619629
0.000000	2.909667	3083.789795
0.000000	2.909904	3080.539063
0.000000	2.910141	3079.243164
0.000000	2.910378	3081.903809
0.000000	2.910615	3083.912598
0.000000	2.910852	3085.287598
0.000000	2.911090	3083.998779
0.000000	2.911327	3080.570313
0.000000	2.911564	3076.593506
0.000000	2.911801	3069.985840
0.000000	2.912038	3064.753906
0.000000	2.912276	3063.394043
0.000000	2.912513	3065.201904
0.000000	2.912750	3069.456787
0.000000	2.912987	3076.660889
0.000000	2.913224	3084.458496
0.000000	2.913461	3093.509033
0.000000	2.913699	3102.365723
0.000000	2.913936	3111.537109
0.000000	2.914173	3122.916992
0.000000	2.914410	3135.989502
0.000000	2.914647	3153.268555
0.000000	2.914885	3175.360596
0.000000	2.915122	3201.385742
0.000000	2.915359	3231.955078
0.000000	2.915596	3268.372559
0.000000	2.915833	3302.662109
0.000000	2.916070	3332.370605
0.000000	2.916308	3356.511963
0.000000	2.916545	3375.152832
0.000000	2.916782	3386.210693
0.000000	2.917019	3390.352051
0.000000	2.917256	3390.088623
0.000000	2.917494	3385.691895
0.000000	2.917731	3373.956543
0.000000	2.917968	3353.073486
0.000000	2.918205	3327.010742
0.000000	2.918442	3308.540527
0.000000	2.918679	3311.068115
0.000000	2.918916	3304.883789
0.000000	2.919154	3303.155762
0.000000	2.919391	3303.616699
0.000000	2.919628	3304.500732
0.000000	2.919865	3305.842773
0.000000	2.920102	3305.884033
0.000000	2.920340	3305.428955
0.000000	2.920577	3303.939697
0.000000	2.920814	3300.114746
0.000000	2.921051	3295.591064
0.000000	2.921288	3293.750977
0.000000	2.921525	3297.606934
0.000000	2.921763	3306.589111
0.000000	2.922000	3322.861084
0.000000	2.922237	3349.639648
0.000000	2.922474	3387.421387
0.000000	2.922711	3422.773682
0.000000	2.922949	3442.778076
0.000000	2.923186	3448.981934
0.000000	2.923423	3442.004395
0.000000	2.923660	3420.063477
0.000000	2.923897	3383.388428
0.000000	2.924134	3335.011230
0.000000	2.924372	3283.041260
0.000000	2.924609	3239.510010
0.000000	2.924846	3208.555176
0.000000	2.925083	3186.484131
0.000000	2.925320	3166.049561
0.000000	2.925557	3148.914307
0.000000	2.925795	3136.467041
0.000000	2.926032	3124.822510
0.000000	2.926269	3113.634277
0.000000	2.926506	3103.405762
0.000000	2.926743	3095.197754
0.000000	2.926980	3089.741455
0.000000	2.927217	3086.242432
0.000000	2.927455	3085.695313
0.000000	2.927692	3088.453125
0.000000	2.927929	3092.910156
0.000000	2.928166	3099.134521
0.000000	2.928403	3106.682373
0.000000	2.928641	3114.746582
0.000000	2.928878	3121.118164
0.000000	2.929115	3130.276855
0.000000	2.929352	3142.649170
0.000000	2.929589	3156.937500
0.000000	2.929826	3171.503174
0.000000	2.930064	3185.852051
0.000000	2.930301	3200.787354
0.000000	2.930538	3216.177979
0.000000	2.930775	3231.372314
0.000000	2.931012	3241.491211
0.000000	2.931250	3247.220703
0.000000	2.931487	3245.155029
0.000000	2.931724	3239.158447
0.000000	2.931961	3229.864258
0.000000	2.932198	3227.121338
0.000000	2.932436	3225.970215
0.000000	2.932673	3224.339600
0.000000	2.932910	3221.057617
0.000000	2.933147	3218.788574
0.000000	2.933384	3218.134521
0.000000	2.933621	3217.590332
0.000000	2.933859	3215.249023
0.000000	2.934096	3211.384277
0.000000	2.934333	3208.728516
0.000000	2.934570	3204.671387
0.000000	2.934807	3200.842285
0.000000	2.935045	3197.196289
0.000000	2.935282	3193.603271
0.000000	2.935519	3192.396240
0.000000	2.935756	3191.540771
0.000000	2.935993	3191.664307
0.000000	2.936230	3192.171875
0.000000	2.936468	3194.002930
0.000000	2.936705	3196.866699
0.000000	2.936942	3199.789551
0.000000	2.937179	3202.960693
0.000000	2.937416	3206.573486
0.000000	2.937654	3210.678955
0.000000	2.937890	3215.407715
0.000000	2.938128	3219.510498
0.000000	2.938365	3222.430176
0.000000	2.938602	3225.365967
0.000000	2.938839	3228.145508
0.000000	2.939076	3230.483643
0.000000	2.939313	3232.363770
0.000000	2.939551	3234.908691
0.000000	2.939788	3236.603516
0.000000	2.940025	3238.699951
0.000000	2.940262	3240.311523
0.000000	2.940499	3243.067383
0.000000	2.940737	3246.409180
0.000000	2.940974	3249.070068
0.000000	2.941211	3251.565186
0.000000	2.941448	3253.607910
0.000000	2.941685	3255.179443
0.000000	2.941922	3256.909424
0.000000	2.942160	3259.455322
0.000000	2.942397	3261.863037
0.000000	2.942634	3263.829590
0.000000	2.942871	3265.519531
0.000000	2.943108	3267.948486
0.000000	2.943346	3269.689453
0.000000	2.943583	3270.110840
0.000000	2.943820	3269.730713
0.000000	2.944057	3269.033691
0.000000	2.944294	3269.276855
0.000000	2.944531	3269.399902
0.000000	2.944769	3268.620605
0.000000	2.945006	3267.732178
0.000000	2.945243	3266.597900
0.000000	2.945480	3264.833496
0.000000	2.945717	3262.551025
0.000000	2.945955	3261.484619
0.000000	2.946192	3259.752930
0.000000	2.946429	3257.607910
0.000000	2.946666	3255.259033
0.000000	2.946903	3252.850342
0.000000	2.947140	3251.650146
0.000000	2.947377	3251.702881
0.000000	2.947615	3252.956299
0.000000	2.947852	3253.074951
0.000000	2.948089	3252.822266
0.000000	2.948326	3253.057373
0.000000	2.948563	3254.439453
0.000000	2.948801	3255.181152
0.000000	2.949038	3256.011719
0.000000	2.949275	3257.985352
0.000000	2.949512	3259.757080
0.000000	2.949749	3261.903809
0.000000	2.949986	3264.816406
0.000000	2.950224	3268.889160
0.000000	2.950461	3273.495117
0.000000	2.950698	3277.911133
0.000000	2.950935	3284.501709
0.000000	2.951172	3291.203125
0.000000	2.951410	3297.231934
0.000000	2.951647	3301.314453
0.000000	2.951884	3303.963623
0.000000	2.952121	3306.609131
0.000000	2.952358	3309.238281
0.000000	2.952595	3313.096436
0.000000	2.952833	3316.528320
0.000000	2.953070	3320.242676
0.000000	2.953307	3324.107178
0.000000	2.953544	3329.023926
0.000000	2.953781	3334.724365
0.000000	2.954019	3340.567871
0.000000	2.954256	3345.349854
0.000000	2.954493	3347.989990
0.000000	2.954730	3349.830566
0.000000	2.954967	3351.164307
0.000000	2.955204	3354.403076
0.000000	2.955442	3357.574219
0.000000	2.955678	3360.854736
0.000000	2.955916	3363.917969
0.000000	2.956153	3364.969727
0.000000	2.956390	3364.927490
0.000000	2.956628	3366.189697
0.000000	2.956864	3368.527344
0.000000	2.957102	3369.884766
0.000000	2.957339	3372.121826
0.000000	2.957576	3373.483154
0.000000	2.957814	3373.600342
0.000000	2.958050	3374.105469
0.000000	2.958287	3373.895020
0.000000	2.958525	3373.639404
0.000000	2.958762	3372.919189
0.000000	2.958999	3372.729004
0.000000	2.959236	3371.853027
0.000000	2.959473	3369.613525
0.000000	2.959711	3365.842041
0.000000	2.959948	3360.910889
0.000000	2.960185	3355.956299
0.000000	2.960422	3351.595459
0.000000	2.960659	3346.616211
0.000000	2.960896	3339.053955
0.000000	2.961134	3328.757568
0.000000	2.961371	3317.325195
0.000000	2.961608	3303.398682
0.000000	2.961845	3288.305176
0.000000	2.962082	3273.706299
0.000000	2.962320	3260.394531
0.000000	2.962557	3248.170654
0.000000	2.962794	3237.263184
0.000000	2.963031	3225.683838
0.000000	2.963268	3215.445068
0.000000	2.963506	3206.358398
0.000000	2.963743	3201.246826
0.000000	2.963980	3196.927490
0.000000	2.964217	3194.499268
0.000000	2.964454	3192.845459
0.000000	2.964691	3192.572510
0.000000	2.964929	3194.003418
0.000000	2.965166	3195.440186
0.000000	2.965403	3196.955566
0.000000	2.965640	3199.709229
0.000000	2.965877	3202.347900
0.000000	2.966115	3204.141846
0.000000	2.966352	3205.662109
0.000000	2.966589	3211.751709
0.000000	2.966826	3222.524170
0.000000	2.967063	3236.872314
0.000000	2.967300	3252.122070
0.000000	2.967537	3264.744141
0.000000	2.967775	3270.211670
0.000000	2.968012	3268.234131
0.000000	2.968249	3258.296631
0.000000	2.968486	3242.499756
0.000000	2.968723	3225.333252
0.000000	2.968961	3219.330566
0.000000	2.969198	3217.476074
0.000000	2.969435	3219.951416
0.000000	2.969672	3225.217773
0.000000	2.969909	3231.662842
0.000000	2.970146	3236.785156
0.000000	2.970384	3237.088867
0.000000	2.970621	3230.992188
0.000000	2.970858	3218.972168
0.000000	2.971095	3203.489746
0.000000	2.971332	3189.781250
0.000000	2.971570	3180.002686
0.000000	2.971807	3170.614258
0.000000	2.972044	3161.711914
0.000000	2.972281	3154.571533
0.000000	2.972518	3148.715820
0.000000	2.972755	3144.029541
0.000000	2.972993	3140.316162
0.000000	2.973230	3137.553955
0.000000	2.973467	3136.275635
0.000000	2.973704	3136.354004
0.000000	2.973941	3136.382324
0.000000	2.974178	3136.760498
0.000000	2.974416	3136.532959
0.000000	2.974653	3136.796387
0.000000	2.974890	3138.684082
0.000000	2.975127	3142.657715
0.000000	2.975364	3147.902588
0.000000	2.975601	3154.689453
0.000000	2.975838	3163.035645
0.000000	2.976076	3171.917969
0.000000	2.976313	3182.180908
0.000000	2.976550	3191.268311
0.000000	2.976787	3197.356934
0.000000	2.977024	3200.182617
0.000000	2.977262	3201.898682
0.000000	2.977499	3203.644287
0.000000	2.977736	3205.229980
0.000000	2.977973	3206.491211
0.000000	2.978210	3205.952393
0.000000	2.978447	3203.052490
0.000000	2.978685	3197.903076
0.000000	2.978922	3191.228760
0.000000	2.979159	3183.884277
0.000000	2.979396	3176.084717
0.000000	2.979633	3166.860352
0.000000	2.979871	3157.205322
0.000000	2.980108	3147.802734
0.000000	2.980345	3140.031006
0.000000	2.980582	3132.259277
0.000000	2.980819	3122.219238
0.000000	2.981056	3113.013184
0.000000	2.981294	3103.201416
0.000000	2.981531	3093.354004
0.000000	2.981768	3084.482910
0.000000	2.982005	3075.209961
0.000000	2.982242	3068.847168
0.000000	2.982480	3067.437744
0.000000	2.982717	3069.258789
0.000000	2.982954	3074.257568
0.000000	2.983191	3079.561768
0.000000	2.983428	3083.454102
0.000000	2.983665	3086.621826
0.000000	2.983903	3090.135498
0.000000	2.984140	3093.463867
0.000000	2.984377	3099.247070
0.000000	2.984614	3107.532715
0.000000	2.984851	3118.326416
0.000000	2.985089	3131.291260
0.000000	2.985326	3144.638672
0.000000	2.985563	3157.374756
0.000000	2.985800	3168.613770
0.000000	2.986037	3177.929443
0.000000	2.986274	3187.371826
0.000000	2.986511	3196.474609
0.000000	2.986749	3206.105713
0.000000	2.986986	3217.509277
0.000000	2.987223	3228.733398
0.000000	2.987460	3238.875977
0.000000	2.987697	3246.690430
0.000000	2.987934	3253.809570
0.000000	2.988172	3262.783691
0.000000	2.988409	3276.918213
0.000000	2.988646	3294.331787
0.000000	2.988883	3311.057861
0.000000	2.989120	3324.619629
0.000000	2.989357	3331.625244
0.000000	2.989595	3331.051025
0.000000	2.989832	3322.816895
0.000000	2.990069	3309.299805
0.000000	2.990306	3296.427246
0.000000	2.990543	3286.973145
0.000000	2.990781	3280.181641
0.000000	2.991018	3276.502930
0.000000	2.991255	3275.049316
0.000000	2.991492	3274.659424
0.000000	2.991729	3275.428467
0.000000	2.991966	3278.062988
0.000000	2.992204	3281.802979
0.000000	2.992441	3286.575928
0.000000	2.992678	3291.481201
0.000000	2.992915	3295.560547
0.000000	2.993152	3298.378662
0.000000	2.993390	3299.997070
0.000000	2.993627	3302.225342
0.000000	2.993864	3303.609131
0.000000	2.994101	3306.838867
0.000000	2.994338	3310.897461
0.000000	2.994576	3314.392090
0.000000	2.994812	3318.533203
0.000000	2.995050	3323.202393
0.000000	2.995287	3328.222412
0.000000	2.995524	3333.643311
0.000000	2.995761	3336.874756
0.000000	2.995998	3339.538818
0.000000	2.996236	3343.730713
0.000000	2.996473	3349.672119
0.000000	2.996710	3357.093018
0.000000	2.996947	3365.287598
0.000000	2.997184	3374.438477
0.000000	2.997422	3383.712402
0.000000	2.997659	3391.162109
0.000000	2.997896	3395.911865
0.000000	2.998133	3397.731689
0.000000	2.998370	3399.189697
0.000000	2.998607	3401.142334
0.000000	2.998845	3402.534424
0.000000	2.999082	3404.206299
0.000000	2.999319	3405.383301
0.000000	2.999556	3407.475098
0.000000	2.999793	3409.095459
0.000000	3.000031	3409.739990
0.000000	3.000268	3408.195557
0.000000	3.000505	3403.954834
0.000000	3.000742	3397.466309
0.000000	3.000979	3389.103516
0.000000	3.001216	3377.690430
0.000000	3.001454	3365.825684
0.000000	3.001691	3354.195068
0.000000	3.001928	3342.698486
0.000000	3.002165	3330.880371
0.000000	3.002402	3318.199463
0.000000	3.002640	3303.986084
0.000000	3.002877	3289.488770
0.000000	3.003114	3272.245605
0.000000	3.003351	3256.749023
0.000000	3.003588	3243.508057
0.000000	3.003825	3231.637939
0.000000	3.004063	3221.716553
0.000000	3.004299	3214.836182
0.000000	3.004537	3210.478516
0.000000	3.004774	3206.099121
0.000000	3.005011	3201.843262
0.000000	3.005249	3198.450928
0.000000	3.005485	3195.091553
0.000000	3.005723	3193.717773
0.000000	3.005960	3194.483154
0.000000	3.006197	3196.804199
0.000000	3.006434	3201.627686
0.000000	3.006671	3209.836670
0.000000	3.006908	3219.589355
0.000000	3.007146	3230.380615
0.000000	3.007383	3241.572510
0.000000	3.007620	3252.669189
0.000000	3.007857	3263.486328
0.000000	3.008094	3273.221191
0.000000	3.008332	3281.819092
0.000000	3.008569	3288.817871
0.000000	3.008806	3294.200195
0.000000	3.009043	3298.521240
0.000000	3.009280	3302.510742
0.000000	3.009517	3306.636475
0.000000	3.009755	3308.978760
0.000000	3.009992	3309.000488
0.000000	3.010229	3307.961914
0.000000	3.010466	3305.706543
0.000000	3.010703	3300.739014
0.000000	3.010941	3295.246094
0.000000	3.011178	3292.119873
0.000000	3.011415	3290.506836
0.000000	3.011652	3289.113525
0.000000	3.011889	3289.417725
0.000000	3.012126	3290.272461
0.000000	3.012364	3290.629395
0.000000	3.012601	3290.626465
0.000000	3.012838	3290.958984
0.000000	3.013075	3290.580566
0.000000	3.013312	3291.546631
0.000000	3.013550	3292.508545
0.000000	3.013787	3294.545166
0.000000	3.014024	3298.553711
0.000000	3.014261	3303.446533
0.000000	3.014498	3309.346191
0.000000	3.014735	3316.392334
0.000000	3.014972	3323.706787
0.000000	3.015210	3332.878662
0.000000	3.015447	3341.437500
0.000000	3.015684	3346.199219
0.000000	3.015921	3347.398682
0.000000	3.016158	3346.519775
0.000000	3.016396	3344.243164
0.000000	3.016633	3339.269287
0.000000	3.016870	3334.367676
0.000000	3.017107	3330.719238
0.000000	3.017344	3327.343994
0.000000	3.017581	3324.909912
0.000000	3.017819	3324.079102
0.000000	3.018056	3324.222656
0.000000	3.018293	3325.303467
0.000000	3.018530	3328.003662
0.000000	3.018767	3331.628662
0.000000	3.019005	3335.879395
0.000000	3.019242	3338.974854
0.000000	3.019479	3340.647461
0.000000	3.019716	3339.149170
0.000000	3.019953	3335.569336
0.000000	3.020190	3331.754150
0.000000	3.020428	3329.468750
0.000000	3.020665	3327.320068
0.000000	3.020902	3324.529541
0.000000	3.021139	3322.380127
0.000000	3.021376	3319.533936
0.000000	3.021614	3315.989746
0.000000	3.021851	3313.179932
0.000000	3.022088	3312.496094
0.000000	3.022325	3312.496094
0.000000	3.022562	3312.820068
0.000000	3.022799	3314.403564
0.000000	3.023037	3317.669922
0.000000	3.023273	3320.528564
0.000000	3.023511	3323.122070
0.000000	3.023748	3325.414795
0.000000	3.023985	3328.635986
0.000000	3.024222	3332.327393
0.000000	3.024459	3337.034912
0.000000	3.024697	3341.638916
0.000000	3.024934	3345.381592
0.000000	3.025171	3347.952637
0.000000	3.025408	3349.805176
0.000000	3.025645	3350.982422
0.000000	3.025882	3350.390869
0.000000	3.026120	3348.378906
0.000000	3.026357	3346.076172
0.000000	3.026594	3345.092773
0.000000	3.026831	3344.837158
0.000000	3.027068	3345.904053
0.000000	3.027306	3346.925537
0.000000	3.027543	3347.215332
0.000000	3.027780	3346.024170
0.000000	3.028017	3344.802490
0.000000	3.028254	3342.157959
0.000000	3.028491	3338.175537
0.000000	3.028729	3333.923584
0.000000	3.028966	3328.902344
0.000000	3.029203	3323.409668
0.000000	3.029440	3319.297363
0.000000	3.029677	3316.282959
0.000000	3.029915	3313.893799
0.000000	3.030152	3312.351318
0.000000	3.030389	3311.394043
0.000000	3.030626	3311.120117
0.000000	3.030863	3312.615234
0.000000	3.031101	3315.620605
0.000000	3.031338	3320.415039
0.000000	3.031575	3325.523438
0.000000	3.031812	3331.484619
0.000000	3.032049	3338.267578
0.000000	3.032286	3346.678223
0.000000	3.032524	3355.168213
0.000000	3.032761	3365.244141
0.000000	3.032998	3376.930908
0.000000	3.033235	3388.199707
0.000000	3.033472	3397.439209
0.000000	3.033710	3404.951660
0.000000	3.033947	3413.536621
0.000000	3.034184	3423.675781
0.000000	3.034421	3434.409424
0.000000	3.034658	3445.489990
0.000000	3.034895	3454.164063
0.000000	3.035132	3461.288818
0.000000	3.035370	3469.067871
0.000000	3.035607	3477.927246
0.000000	3.035844	3485.025391
0.000000	3.036081	3490.461182
0.000000	3.036318	3494.430908
0.000000	3.036555	3498.206787
0.000000	3.036793	3501.814697
0.000000	3.037030	3504.330322
0.000000	3.037267	3506.457764
0.000000	3.037504	3508.780518
0.000000	3.037741	3511.231934
0.000000	3.037978	3515.122803
0.000000	3.038216	3519.834229
0.000000	3.038453	3525.982910
0.000000	3.038690	3533.218262
0.000000	3.038927	3541.343262
0.000000	3.039164	3550.775635
0.000000	3.039402	3559.619141
0.000000	3.039639	3564.868408
0.000000	3.039876	3566.600830
0.000000	3.040113	3565.661621
0.000000	3.040350	3561.635986
0.000000	3.040587	3554.675293
0.000000	3.040825	3544.596924
0.000000	3.041062	3533.583496
0.000000	3.041299	3521.184326
0.000000	3.041536	3510.102295
0.000000	3.041773	3502.138184
0.000000	3.042011	3497.109863
0.000000	3.042248	3491.995361
0.000000	3.042485	3487.068115
0.000000	3.042722	3481.745117
0.000000	3.042959	3477.639648
0.000000	3.043196	3473.859619
0.000000	3.043433	3471.170166
0.000000	3.043671	3468.890381
0.000000	3.043908	3466.907715
0.000000	3.044145	3465.349121
0.000000	3.044382	3464.208252
0.000000	3.044619	3463.683838
0.000000	3.044857	3463.557617
0.000000	3.045094	3463.186768
0.000000	3.045331	3462.021484
0.000000	3.045568	3460.404297
0.000000	3.045805	3457.925293
0.000000	3.046042	3455.607910
0.000000	3.046280	3453.256836
0.000000	3.046517	3451.448242
0.000000	3.046754	3450.541260
0.000000	3.046991	3451.340820
0.000000	3.047228	3453.101074
0.000000	3.047466	3455.049072
0.000000	3.047703	3456.321045
0.000000	3.047940	3457.244629
0.000000	3.048177	3458.795166
0.000000	3.048414	3460.395752
0.000000	3.048651	3460.239746
0.000000	3.048889	3459.979736
0.000000	3.049126	3460.219971
0.000000	3.049363	3460.879639
0.000000	3.049600	3461.382080
0.000000	3.049837	3463.314941
0.000000	3.050075	3466.424072
0.000000	3.050312	3469.459717
0.000000	3.050549	3471.764404
0.000000	3.050786	3473.708740
0.000000	3.051023	3475.615234
0.000000	3.051260	3476.880859
0.000000	3.051498	3476.218018
0.000000	3.051734	3474.178467
0.000000	3.051972	3468.658203
0.000000	3.052209	3460.984619
0.000000	3.052446	3452.760498
0.000000	3.052684	3445.486816
0.000000	3.052920	3439.672363
0.000000	3.053158	3433.969238
0.000000	3.053395	3426.961670
0.000000	3.053632	3419.344971
0.000000	3.053869	3411.118896
0.000000	3.054106	3401.939697
0.000000	3.054343	3392.614990
0.000000	3.054581	3381.367676
0.000000	3.054818	3369.627930
0.000000	3.055055	3359.562012
0.000000	3.055292	3351.254395
0.000000	3.055529	3342.675537
0.000000	3.055767	3333.729492
0.000000	3.056004	3324.248291
0.000000	3.056241	3314.180908
0.000000	3.056478	3303.040283
0.000000	3.056715	3294.420410
0.000000	3.056952	3287.459961
0.000000	3.057190	3282.382324
0.000000	3.057427	3280.839111
0.000000	3.057664	3282.541748
0.000000	3.057901	3284.400879
0.000000	3.058138	3284.118408
0.000000	3.058376	3282.403076
0.000000	3.058613	3278.061035
0.000000	3.058850	3272.126709
0.000000	3.059087	3267.837646
0.000000	3.059324	3261.312012
0.000000	3.059561	3254.866455
0.000000	3.059799	3249.593506
0.000000	3.060036	3244.935791
0.000000	3.060273	3241.508057
0.000000	3.060510	3239.022461
0.000000	3.060747	3239.988525
0.000000	3.060985	3242.161133
0.000000	3.061222	3243.391846
0.000000	3.061459	3243.041992
0.000000	3.061696	3243.254639
0.000000	3.061933	3243.160645
0.000000	3.062171	3243.729004
0.000000	3.062407	3243.790039
0.000000	3.062645	3244.208252
0.000000	3.062882	3246.098877
0.000000	3.063119	3247.698975
0.000000	3.063356	3249.048584
0.000000	3.063593	3250.546875
0.000000	3.063831	3248.843018
0.000000	3.064068	3246.470459
0.000000	3.064305	3245.501709
0.000000	3.064542	3243.844971
0.000000	3.064779	3242.655762
0.000000	3.065017	3242.204834
0.000000	3.065254	3242.996582
0.000000	3.065491	3245.125732
0.000000	3.065728	3247.622070
0.000000	3.065965	3250.876465
0.000000	3.066202	3254.873779
0.000000	3.066440	3258.800781
0.000000	3.066677	3262.637939
0.000000	3.066914	3266.485840
0.000000	3.067151	3270.572021
0.000000	3.067388	3273.177979
0.000000	3.067626	3275.744141
0.000000	3.067863	3278.099854
0.000000	3.068100	3280.181152
0.000000	3.068337	3282.151123
0.000000	3.068574	3284.276123
0.000000	3.068811	3284.484619
0.000000	3.069049	3284.087158
0.000000	3.069286	3284.267090
0.000000	3.069523	3283.205078
0.000000	3.069760	3281.254150
0.000000	3.069997	3279.365234
0.000000	3.070235	3277.591797
0.000000	3.070472	3276.600586
0.000000	3.070709	3276.316650
0.000000	3.070946	3276.369385
0.000000	3.071183	3276.963867
0.000000	3.071420	3277.831543
0.000000	3.071658	3277.628418
0.000000	3.071894	3279.204834
0.000000	3.072132	3282.745361
0.000000	3.072369	3287.033447
0.000000	3.072606	3291.501709
0.000000	3.072843	3297.384766
0.000000	3.073080	3305.520508
0.000000	3.073318	3314.158936
0.000000	3.073555	3324.008301
0.000000	3.073792	3332.512207
0.000000	3.074029	3339.678467
0.000000	3.074266	3344.506348
0.000000	3.074503	3349.146973
0.000000	3.074741	3352.887695
0.000000	3.074978	3355.058350
0.000000	3.075215	3357.144287
0.000000	3.075452	3359.040039
0.000000	3.075689	3361.492676
0.000000	3.075927	3364.398682
0.000000	3.076164	3366.883301
0.000000	3.076401	3369.024414
0.000000	3.076638	3371.183594
0.000000	3.076875	3373.868896
0.000000	3.077112	3379.152588
0.000000	3.077350	3383.188232
0.000000	3.077587	3386.785400
0.000000	3.077824	3391.259521
0.000000	3.078061	3394.699707
0.000000	3.078298	3397.362061
0.000000	3.078536	3400.113525
0.000000	3.078773	3402.145020
0.000000	3.079010	3399.031494
0.000000	3.079247	3392.574219
0.000000	3.079484	3387.535645
0.000000	3.079721	3386.691895
0.000000	3.079959	3386.072021
0.000000	3.080196	3385.250000
0.000000	3.080433	3382.030518
0.000000	3.080670	3377.987305
0.000000	3.080907	3374.845703
0.000000	3.081145	3371.953125
0.000000	3.081382	3368.744873
0.000000	3.081619	3364.820313
0.000000	3.081856	3361.583252
0.000000	3.082093	3358.260010
0.000000	3.082330	3356.687012
0.000000	3.082567	3358.454346
0.000000	3.082805	3361.169434
0.000000	3.083042	3365.118164
0.000000	3.083279	3372.012695
0.000000	3.083516	3382.412842
0.000000	3.083753	3396.162842
0.000000	3.083991	3415.638672
0.000000	3.084228	3442.788330
0.000000	3.084465	3475.638428
0.000000	3.084702	3507.203369
0.000000	3.084939	3534.697266
0.000000	3.085176	3558.366943
0.000000	3.085414	3575.434570
0.000000	3.085651	3582.677734
0.000000	3.085888	3581.380127
0.000000	3.086125	3569.609131
0.000000	3.086362	3544.615234
0.000000	3.086599	3507.478516
0.000000	3.086837	3460.334717
0.000000	3.087074	3418.713379
0.000000	3.087311	3402.200439
0.000000	3.087548	3384.062012
0.000000	3.087785	3373.244873
0.000000	3.088022	3365.632080
0.000000	3.088260	3360.693604
0.000000	3.088497	3358.550537
0.000000	3.088734	3359.941895
0.000000	3.088971	3364.897461
0.000000	3.089208	3371.704346
0.000000	3.089446	3379.802979
0.000000	3.089683	3389.718750
0.000000	3.089920	3399.497559
0.000000	3.090157	3407.157959
0.000000	3.090394	3414.057861
0.000000	3.090631	3418.796631
0.000000	3.090868	3418.275879
0.000000	3.091106	3411.934814
0.000000	3.091343	3398.931152
0.000000	3.091580	3380.481201
0.000000	3.091817	3360.188965
0.000000	3.092054	3340.248779
0.000000	3.092292	3326.693848
0.000000	3.092529	3318.407715
0.000000	3.092766	3310.206543
0.000000	3.093003	3303.275635
0.000000	3.093240	3297.498291
0.000000	3.093477	3292.992188
0.000000	3.093715	3288.691162
0.000000	3.093952	3284.694092
0.000000	3.094189	3280.900391
0.000000	3.094426	3277.021973
0.000000	3.094663	3274.174805
0.000000	3.094901	3271.600342
0.000000	3.095138	3269.745605
0.000000	3.095375	3268.955566
0.000000	3.095612	3268.819824
0.000000	3.095849	3269.362549
0.000000	3.096087	3270.460938
0.000000	3.096324	3271.363037
0.000000	3.096561	3272.769531
0.000000	3.096798	3274.439941
0.000000	3.097035	3275.853027
0.000000	3.097272	3278.261230
0.000000	3.097510	3280.183105
0.000000	3.097747	3282.664795
0.000000	3.097984	3284.884766
0.000000	3.098221	3284.132080
0.000000	3.098458	3280.560303
0.000000	3.098696	3275.586426
0.000000	3.098933	3271.277344
0.000000	3.099170	3267.794434
0.000000	3.099407	3264.437256
0.000000	3.099644	3263.242432
0.000000	3.099881	3263.866699
0.000000	3.100119	3265.258301
0.000000	3.100355	3266.055420
0.000000	3.100593	3266.389648
0.000000	3.100830	3265.812988
0.000000	3.101067	3264.898926
0.000000	3.101305	3263.951660
0.000000	3.101541	3262.489746
0.000000	3.101779	3260.449707
0.000000	3.102016	3258.695801
0.000000	3.102253	3259.365479
0.000000	3.102490	3259.333008
0.000000	3.102727	3259.190918
0.000000	3.102964	3259.419434
0.000000	3.103202	3260.938965
0.000000	3.103439	3262.152588
0.000000	3.103676	3263.181396
0.000000	3.103913	3261.269531
0.000000	3.104150	3258.983154
0.000000	3.104388	3257.222656
0.000000	3.104625	3254.806396
0.000000	3.104862	3254.490723
0.000000	3.105099	3256.077148
0.000000	3.105336	3258.407471
0.000000	3.105573	3261.563721
0.000000	3.105811	3266.330078
0.000000	3.106048	3272.349121
0.000000	3.106285	3278.794678
0.000000	3.106522	3286.216797
0.000000	3.106759	3294.032227
0.000000	3.106997	3302.429932
0.000000	3.107234	3310.332764
0.000000	3.107471	3316.840820
0.000000	3.107708	3322.991455
0.000000	3.107945	3329.237061
0.000000	3.108182	3334.502686
0.000000	3.108420	3337.748291
0.000000	3.108657	3338.298340
0.000000	3.108894	3336.669434
0.000000	3.109131	3334.273926
0.000000	3.109368	3330.983398
0.000000	3.109606	3325.445068
0.000000	3.109843	3318.781494
0.000000	3.110080	3312.489502
0.000000	3.110317	3308.447266
0.000000	3.110554	3307.541260
0.000000	3.110791	3308.518066
0.000000	3.111028	3311.555664
0.000000	3.111266	3315.171875
0.000000	3.111503	3317.797852
0.000000	3.111740	3320.069092
0.000000	3.111977	3322.730469
0.000000	3.112214	3326.350098
0.000000	3.112452	3326.801025
0.000000	3.112689	3324.543213
0.000000	3.112926	3319.956055
0.000000	3.113163	3313.935791
0.000000	3.113400	3309.443848
0.000000	3.113637	3305.573242
0.000000	3.113875	3302.083496
0.000000	3.114112	3300.055908
0.000000	3.114349	3299.092285
0.000000	3.114586	3299.061768
0.000000	3.114823	3299.876953
0.000000	3.115061	3301.984131
0.000000	3.115298	3305.267822
0.000000	3.115535	3308.416016
0.000000	3.115772	3311.371094
0.000000	3.116009	3313.834473
0.000000	3.116246	3316.602539
0.000000	3.116484	3319.142822
0.000000	3.116721	3321.490479
0.000000	3.116958	3322.471436
0.000000	3.117195	3322.639160
0.000000	3.117432	3321.686279
0.000000	3.117670	3319.986084
0.000000	3.117907	3319.328857
0.000000	3.118144	3318.736084
0.000000	3.118381	3317.497314
0.000000	3.118618	3316.943359
0.000000	3.118855	3315.741211
0.000000	3.119093	3313.834717
0.000000	3.119329	3311.922363
0.000000	3.119567	3309.874023
0.000000	3.119804	3307.773193
0.000000	3.120041	3306.052002
0.000000	3.120279	3303.063477
0.000000	3.120515	3299.950195
0.000000	3.120753	3296.025146
0.000000	3.120990	3291.753174
0.000000	3.121227	3288.553467
0.000000	3.121464	3285.592529
0.000000	3.121701	3284.309082
0.000000	3.121938	3283.839355
0.000000	3.122176	3283.364014
0.000000	3.122413	3284.250977
0.000000	3.122650	3286.461426
0.000000	3.122887	3288.829834
0.000000	3.123124	3292.234619
0.000000	3.123362	3297.708008
0.000000	3.123599	3304.520996
0.000000	3.123836	3311.424805
0.000000	3.124073	3319.345703
0.000000	3.124310	3327.412109
0.000000	3.124547	3335.546875
0.000000	3.124785	3341.721436
0.000000	3.125022	3345.880371
0.000000	3.125259	3347.675781
0.000000	3.125496	3346.273193
0.000000	3.125733	3342.488525
0.000000	3.125971	3337.412109
0.000000	3.126208	3331.264648
0.000000	3.126445	3324.533936
0.000000	3.126682	3319.152100
0.000000	3.126919	3315.374268
0.000000	3.127156	3312.835205
0.000000	3.127394	3310.996338
0.000000	3.127631	3309.646973
0.000000	3.127868	3308.448486
0.000000	3.128105	3307.195801
0.000000	3.128342	3305.256348
0.000000	3.128580	3303.085693
0.000000	3.128817	3299.527832
0.000000	3.129054	3294.282471
0.000000	3.129291	3288.019531
0.000000	3.129528	3282.395020
0.000000	3.129766	3280.081787
0.000000	3.130002	3280.946533
0.000000	3.130240	3283.301270
0.000000	3.130477	3287.076416
0.000000	3.130714	3292.118164
0.000000	3.130951	3297.604004
0.000000	3.131188	3303.526855
0.000000	3.131426	3310.382813
0.000000	3.131663	3318.545898
0.000000	3.131900	3328.458496
0.000000	3.132137	3338.164307
0.000000	3.132374	3347.184326
0.000000	3.132612	3356.045898
0.000000	3.132849	3364.112793
0.000000	3.133086	3372.335449
0.000000	3.133323	3380.830322
0.000000	3.133560	3389.277832
0.000000	3.133797	3395.565918
0.000000	3.134035	3400.434082
0.000000	3.134272	3405.184326
0.000000	3.134509	3408.599854
0.000000	3.134746	3410.432617
0.000000	3.134983	3409.214355
0.000000	3.135220	3405.579590
0.000000	3.135458	3402.822754
0.000000	3.135695	3403.267090
0.000000	3.135932	3403.259521
0.000000	3.136169	3403.751709
0.000000	3.136406	3403.274414
0.000000	3.136643	3400.479736
0.000000	3.136881	3397.918213
0.000000	3.137118	3397.360840
0.000000	3.137355	3398.007568
0.000000	3.137592	3399.870605
0.000000	3.137829	3401.979004
0.000000	3.138067	3404.685547
0.000000	3.138304	3406.453857
0.000000	3.138541	3407.999023
0.000000	3.138778	3408.766357
0.000000	3.139015	3407.764893
0.000000	3.139252	3406.790283
0.000000	3.139489	3405.981445
0.000000	3.139727	3406.128906
0.000000	3.139964	3406.219971
0.000000	3.140201	3406.785889
0.000000	3.140438	3408.494873
0.000000	3.140675	3410.753174
0.000000	3.140913	3413.958252
0.000000	3.141150	3416.966064
0.000000	3.141387	3420.227051
0.000000	3.141624	3424.044922
0.000000	3.141861	3426.740234
0.000000	3.142098	3427.961182
0.000000	3.142336	3428.090820
0.000000	3.142573	3427.911621
0.000000	3.142810	3428.067139
0.000000	3.143047	3429.823730
0.000000	3.143284	3432.064697
0.000000	3.143522	3433.861816
0.000000	3.143759	3435.030029
0.000000	3.143996	3436.555664
0.000000	3.144233	3436.603516
0.000000	3.144470	3435.114746
0.000000	3.144707	3432.015137
0.000000	3.144945	3427.732666
0.000000	3.145182	3423.582275
0.000000	3.145419	3419.794434
0.000000	3.145656	3415.921143
0.000000	3.145893	3412.043213
0.000000	3.146131	3409.645508
0.000000	3.146368	3409.770264
0.000000	3.146605	3411.086426
0.000000	3.146842	3413.734131
0.000000	3.147079	3417.601807
0.000000	3.147316	3423.060303
0.000000	3.147554	3429.628662
0.000000	3.147791	3438.603027
0.000000	3.148028	3449.266602
0.000000	3.148265	3461.182373
0.000000	3.148502	3473.941162
0.000000	3.148740	3486.787598
0.000000	3.148976	3499.494141
0.000000	3.149214	3509.037598
0.000000	3.149451	3513.709717
0.000000	3.149688	3515.330811
0.000000	3.149925	3514.404297
0.000000	3.150162	3512.431641
0.000000	3.150399	3510.275146
0.000000	3.150637	3508.268311
0.000000	3.150874	3505.154053
0.000000	3.151111	3504.375488
0.000000	3.151348	3503.419189
0.000000	3.151585	3503.101074
0.000000	3.151823	3501.782959
0.000000	3.152060	3500.453613
0.000000	3.152297	3499.795410
0.000000	3.152534	3499.133301
0.000000	3.152771	3499.673584
0.000000	3.153008	3499.917236
0.000000	3.153246	3499.367676
0.000000	3.153483	3498.527588
0.000000	3.153720	3497.969238
0.000000	3.153957	3496.367432
0.000000	3.154194	3494.853271
0.000000	3.154432	3494.056885
0.000000	3.154669	3493.532715
0.000000	3.154906	3493.659180
0.000000	3.155143	3494.562256
0.000000	3.155380	3495.965820
0.000000	3.155617	3497.787842
0.000000	3.155855	3499.552734
0.000000	3.156092	3501.611572
0.000000	3.156329	3504.686523
0.000000	3.156566	3507.294189
0.000000	3.156803	3510.587891
0.000000	3.157041	3513.480713
0.000000	3.157278	3515.261475
0.000000	3.157515	3517.973145
0.000000	3.157752	3522.161621
0.000000	3.157989	3526.941406
0.000000	3.158226	3532.366943
0.000000	3.158463	3537.530273
0.000000	3.158701	3542.882324
0.000000	3.158938	3546.425049
0.000000	3.159175	3548.474609
0.000000	3.159412	3548.649902
0.000000	3.159649	3548.769775
0.000000	3.159887	3549.678711
0.000000	3.160124	3550.350098
0.000000	3.160361	3551.332275
0.000000	3.160598	3551.877930
0.000000	3.160835	3551.744141
0.000000	3.161072	3549.325439
0.000000	3.161310	3545.363770
0.000000	3.161547	3540.648193
0.000000	3.161784	3534.882080
0.000000	3.162021	3529.189941
0.000000	3.162258	3524.051514
0.000000	3.162496	3519.327637
0.000000	3.162733	3514.939209
0.000000	3.162970	3510.735596
0.000000	3.163207	3507.584717
0.000000	3.163444	3504.217041
0.000000	3.163682	3500.235840
0.000000	3.163919	3495.989014
0.000000	3.164156	3490.432617
0.000000	3.164393	3484.412598
0.000000	3.164630	3478.656494
0.000000	3.164867	3473.932861
0.000000	3.165105	3469.755859
0.000000	3.165342	3466.387939
0.000000	3.165579	3462.801758
0.000000	3.165816	3458.627441
0.000000	3.166053	3453.512451
0.000000	3.166291	3448.379639
0.000000	3.166528	3443.138672
0.000000	3.166764	3437.845703
0.000000	3.167002	3433.677734
0.000000	3.167239	3429.155518
0.000000	3.167476	3424.578125
0.000000	3.167714	3419.938965
0.000000	3.167950	3417.104736
0.000000	3.168188	3414.956055
0.000000	3.168425	3412.336914
0.000000	3.168662	3410.833008
0.000000	3.168900	3411.315674
0.000000	3.169136	3413.320801
0.000000	3.169374	3417.131836
0.000000	3.169611	3422.512695
0.000000	3.169848	3430.175049
0.000000	3.170085	3438.917969
0.000000	3.170322	3446.041748
0.000000	3.170559	3450.771729
0.000000	3.170797	3451.009277
0.000000	3.171034	3444.486084
0.000000	3.171271	3432.775879
0.000000	3.171508	3417.439941
0.000000	3.171745	3404.976807
0.000000	3.171983	3397.366943
0.000000	3.172220	3387.938965
0.000000	3.172457	3377.336182
0.000000	3.172694	3366.055908
0.000000	3.172931	3356.349854
0.000000	3.173168	3349.134766
0.000000	3.173406	3342.506592
0.000000	3.173643	3335.976563
0.000000	3.173880	3328.684082
0.000000	3.174117	3321.638428
0.000000	3.174354	3315.090820
0.000000	3.174592	3309.908203
0.000000	3.174829	3307.779785
0.000000	3.175066	3304.217285
0.000000	3.175303	3300.160156
0.000000	3.175540	3296.438965
0.000000	3.175777	3292.853516
0.000000	3.176015	3290.659180
0.000000	3.176252	3289.030762
0.000000	3.176489	3286.668457
0.000000	3.176726	3284.034668
0.000000	3.176963	3282.084717
0.000000	3.177201	3280.279785
0.000000	3.177438	3277.145020
0.000000	3.177675	3272.039307
0.000000	3.177912	3265.637695
0.000000	3.178149	3259.246094
0.000000	3.178386	3252.681396
0.000000	3.178623	3246.259277
0.000000	3.178861	3239.481934
0.000000	3.179098	3231.647217
0.000000	3.179335	3225.429443
0.000000	3.179572	3219.005127
0.000000	3.179809	3214.150391
0.000000	3.180047	3211.225342
[truncated: 4,973,684 more chars]
