# Supplementary material for: Conductivity and radio frequency performance data for silver nanoparticle inks deposited via aerosol jet deposition and processed under varying conditions
Source: Data Brief. 2020 Sep 24;33:106331. doi: 10.1016/j.dib.2020.106331 (PMC7560714; doi:10.1016/j.dib.2020.106331)
Supplement: Supplementary file 3 [file mmc3.zip › Sintering Study/ANP Ink/Profilometry Data/ANP_04.ASC]

Wyko ASCII Data File Format 2	1	1
X Size	10
Y Size	18001
Block Name	Type	Length	Value
Wavelength	7	4	1.185746
Aspect	7	4	0.000339
Pixel_size	7	4	0.700000
RAW_DATA	3	720040	
0.000000	0.000000	-106.253044
0.000000	0.000237	-105.874596
0.000000	0.000474	-105.843048
0.000000	0.000712	-105.233223
0.000000	0.000949	-105.308998
0.000000	0.001186	-105.236427
0.000000	0.001423	-105.456551
0.000000	0.001660	-104.986061
0.000000	0.001897	-105.051620
0.000000	0.002135	-104.762497
0.000000	0.002372	-104.823074
0.000000	0.002609	-104.518333
0.000000	0.002846	-104.444656
0.000000	0.003083	-104.615433
0.000000	0.003320	-104.172699
0.000000	0.003558	-104.557037
0.000000	0.003795	-104.080017
0.000000	0.004032	-104.045898
0.000000	0.004269	-103.746307
0.000000	0.004506	-103.661224
0.000000	0.004744	-103.555824
0.000000	0.004981	-103.178764
0.000000	0.005218	-103.252357
0.000000	0.005455	-102.809006
0.000000	0.005692	-102.922440
0.000000	0.005929	-102.267235
0.000000	0.006167	-102.045135
0.000000	0.006404	-101.930183
0.000000	0.006641	-101.327133
0.000000	0.006878	-101.340256
0.000000	0.007115	-101.274597
0.000000	0.007352	-101.484367
0.000000	0.007590	-101.593414
0.000000	0.007827	-101.084213
0.000000	0.008064	-101.395966
0.000000	0.008301	-101.084824
0.000000	0.008538	-100.724548
0.000000	0.008775	-100.808922
0.000000	0.009013	-100.249283
0.000000	0.009250	-100.363068
0.000000	0.009487	-100.073708
0.000000	0.009724	-99.602882
0.000000	0.009961	-99.325882
0.000000	0.010199	-98.780655
0.000000	0.010436	-98.833595
0.000000	0.010673	-98.540428
0.000000	0.010910	-98.499420
0.000000	0.011147	-98.355400
0.000000	0.011384	-98.221527
0.000000	0.011622	-98.338013
0.000000	0.011859	-98.213028
0.000000	0.012096	-97.949493
0.000000	0.012333	-98.034279
0.000000	0.012570	-97.623482
0.000000	0.012807	-97.431564
0.000000	0.013045	-97.833298
0.000000	0.013282	-97.230614
0.000000	0.013519	-97.269531
0.000000	0.013756	-96.857040
0.000000	0.013993	-96.564407
0.000000	0.014231	-95.782486
0.000000	0.014468	-94.879951
0.000000	0.014705	-94.388718
0.000000	0.014942	-93.633171
0.000000	0.015179	-93.735558
0.000000	0.015416	-93.271889
0.000000	0.015654	-93.315552
0.000000	0.015891	-93.148720
0.000000	0.016128	-92.996429
0.000000	0.016365	-92.737480
0.000000	0.016602	-92.498383
0.000000	0.016839	-92.536896
0.000000	0.017077	-92.621109
0.000000	0.017314	-92.741783
0.000000	0.017551	-92.762215
0.000000	0.017788	-92.784302
0.000000	0.018025	-92.670395
0.000000	0.018262	-92.889427
0.000000	0.018500	-92.456367
0.000000	0.018737	-92.436493
0.000000	0.018974	-91.990707
0.000000	0.019211	-91.837860
0.000000	0.019448	-91.386391
0.000000	0.019686	-91.000854
0.000000	0.019923	-90.822174
0.000000	0.020160	-90.621490
0.000000	0.020397	-90.280296
0.000000	0.020634	-90.050957
0.000000	0.020871	-89.710449
0.000000	0.021109	-89.637062
0.000000	0.021346	-89.724869
0.000000	0.021583	-89.600418
0.000000	0.021820	-89.848885
0.000000	0.022057	-89.726418
0.000000	0.022294	-89.683891
0.000000	0.022532	-89.226669
0.000000	0.022769	-88.955551
0.000000	0.023006	-88.647110
0.000000	0.023243	-88.550476
0.000000	0.023480	-88.426506
0.000000	0.023718	-88.264008
0.000000	0.023955	-87.933662
0.000000	0.024192	-87.434914
0.000000	0.024429	-87.148315
0.000000	0.024666	-86.980835
0.000000	0.024903	-86.826569
0.000000	0.025141	-86.816200
0.000000	0.025378	-86.592163
0.000000	0.025615	-86.395248
0.000000	0.025852	-86.842346
0.000000	0.026089	-86.839317
0.000000	0.026326	-86.833961
0.000000	0.026564	-86.577003
0.000000	0.026801	-86.553459
0.000000	0.027038	-86.656448
0.000000	0.027275	-86.640373
0.000000	0.027512	-86.370682
0.000000	0.027750	-86.568901
0.000000	0.027987	-86.505051
0.000000	0.028224	-86.510811
0.000000	0.028461	-86.205345
0.000000	0.028698	-85.695435
0.000000	0.028935	-85.480110
0.000000	0.029173	-84.979836
0.000000	0.029410	-84.815849
0.000000	0.029647	-84.408340
0.000000	0.029884	-84.489944
0.000000	0.030121	-84.461967
0.000000	0.030358	-84.174942
0.000000	0.030596	-84.093758
0.000000	0.030833	-83.969986
0.000000	0.031070	-83.302162
0.000000	0.031307	-83.060005
0.000000	0.031544	-82.791618
0.000000	0.031781	-82.384720
0.000000	0.032019	-82.217209
0.000000	0.032256	-82.187309
0.000000	0.032493	-82.053185
0.000000	0.032730	-81.927940
0.000000	0.032967	-81.808815
0.000000	0.033205	-81.813507
0.000000	0.033442	-81.572357
0.000000	0.033679	-81.683807
0.000000	0.033916	-81.424759
0.000000	0.034153	-81.269440
0.000000	0.034390	-80.986168
0.000000	0.034628	-81.185982
0.000000	0.034865	-81.021423
0.000000	0.035102	-81.071526
0.000000	0.035339	-80.842041
0.000000	0.035576	-80.556679
0.000000	0.035813	-80.216454
0.000000	0.036051	-80.071426
0.000000	0.036288	-79.523781
0.000000	0.036525	-79.547745
0.000000	0.036762	-79.317741
0.000000	0.036999	-78.947517
0.000000	0.037237	-78.693008
0.000000	0.037474	-78.698418
0.000000	0.037711	-78.489288
0.000000	0.037948	-78.545082
0.000000	0.038185	-78.501106
0.000000	0.038422	-78.578125
0.000000	0.038660	-78.633492
0.000000	0.038897	-78.271652
0.000000	0.039134	-78.075157
0.000000	0.039371	-77.560646
0.000000	0.039608	-77.333107
0.000000	0.039845	-76.924873
0.000000	0.040083	-76.461464
0.000000	0.040320	-76.205673
0.000000	0.040557	-75.939316
0.000000	0.040794	-75.555038
0.000000	0.041031	-75.435425
0.000000	0.041269	-75.360977
0.000000	0.041506	-75.457359
0.000000	0.041743	-75.356377
0.000000	0.041980	-75.649178
0.000000	0.042217	-75.474297
0.000000	0.042454	-75.648064
0.000000	0.042692	-75.434593
0.000000	0.042929	-75.418236
0.000000	0.043166	-75.118057
0.000000	0.043403	-74.898201
0.000000	0.043640	-74.656265
0.000000	0.043877	-74.400581
0.000000	0.044115	-74.489502
0.000000	0.044352	-74.398582
0.000000	0.044589	-74.144432
0.000000	0.044826	-73.451950
0.000000	0.045063	-72.227974
0.000000	0.045300	-70.088722
0.000000	0.045538	-66.987663
0.000000	0.045775	-62.420574
0.000000	0.046012	-56.573517
0.000000	0.046249	-49.066925
0.000000	0.046486	-40.316967
0.000000	0.046724	-30.828701
0.000000	0.046961	-24.052086
0.000000	0.047198	-21.295046
0.000000	0.047435	-19.024151
0.000000	0.047672	-17.192150
0.000000	0.047909	-15.839959
0.000000	0.048147	-15.118213
0.000000	0.048384	-14.932049
0.000000	0.048621	-15.176601
0.000000	0.048858	-16.094667
0.000000	0.049095	-18.007978
0.000000	0.049332	-20.157799
0.000000	0.049570	-21.964846
0.000000	0.049807	-22.763453
0.000000	0.050044	-21.636801
0.000000	0.050281	-18.120537
0.000000	0.050518	-10.769366
0.000000	0.050756	2.409080
0.000000	0.050993	22.402626
0.000000	0.051230	50.600250
0.000000	0.051467	87.217308
0.000000	0.051704	132.069244
0.000000	0.051941	176.756042
0.000000	0.052179	215.600815
0.000000	0.052416	249.818954
0.000000	0.052653	279.855164
0.000000	0.052890	309.513428
0.000000	0.053127	338.816986
0.000000	0.053364	363.173920
0.000000	0.053602	374.818268
0.000000	0.053839	379.285767
0.000000	0.054076	384.710510
0.000000	0.054313	388.461365
0.000000	0.054550	390.536957
0.000000	0.054787	391.237732
0.000000	0.055025	394.513367
0.000000	0.055262	394.875793
0.000000	0.055499	392.869598
0.000000	0.055736	386.940155
0.000000	0.055973	377.686157
0.000000	0.056211	366.046967
0.000000	0.056448	354.311584
0.000000	0.056685	339.753632
0.000000	0.056922	321.775848
0.000000	0.057159	301.218597
0.000000	0.057396	280.257477
0.000000	0.057634	264.928345
0.000000	0.057871	262.119720
0.000000	0.058108	276.698090
0.000000	0.058345	308.770142
0.000000	0.058582	336.430878
0.000000	0.058819	358.368530
0.000000	0.059057	375.237762
0.000000	0.059294	384.138489
0.000000	0.059531	383.809845
0.000000	0.059768	375.908020
0.000000	0.060005	360.435913
0.000000	0.060243	337.067017
0.000000	0.060480	306.437408
0.000000	0.060717	272.251068
0.000000	0.060954	238.248550
0.000000	0.061191	208.209595
0.000000	0.061428	186.566345
0.000000	0.061666	166.527069
0.000000	0.061903	147.108963
0.000000	0.062140	128.517838
0.000000	0.062377	114.176369
0.000000	0.062614	102.907265
0.000000	0.062851	92.606514
0.000000	0.063089	83.381119
0.000000	0.063326	74.534843
0.000000	0.063563	65.068001
0.000000	0.063800	55.579895
0.000000	0.064037	45.443314
0.000000	0.064275	33.893017
0.000000	0.064512	21.183327
0.000000	0.064749	10.701309
0.000000	0.064986	1.244974
0.000000	0.065223	-7.746179
0.000000	0.065460	-14.916362
0.000000	0.065698	-20.392374
0.000000	0.065935	-25.032911
0.000000	0.066172	-28.710045
0.000000	0.066409	-32.310921
0.000000	0.066646	-35.661041
0.000000	0.066883	-38.431286
0.000000	0.067121	-41.122414
0.000000	0.067358	-43.139709
0.000000	0.067595	-44.714268
0.000000	0.067832	-46.094437
0.000000	0.068069	-47.046036
0.000000	0.068306	-48.301159
0.000000	0.068544	-48.654198
0.000000	0.068781	-49.061226
0.000000	0.069018	-49.190029
0.000000	0.069255	-49.428806
0.000000	0.069492	-49.691708
0.000000	0.069730	-49.394642
0.000000	0.069967	-49.531723
0.000000	0.070204	-49.542088
0.000000	0.070441	-49.799225
0.000000	0.070678	-50.308289
0.000000	0.070915	-50.319351
0.000000	0.071153	-50.038738
0.000000	0.071390	-50.071621
0.000000	0.071627	-49.945045
0.000000	0.071864	-49.895798
0.000000	0.072101	-49.684685
0.000000	0.072338	-49.556034
0.000000	0.072576	-49.400799
0.000000	0.072813	-49.105495
0.000000	0.073050	-49.167671
0.000000	0.073287	-48.874466
0.000000	0.073524	-49.071117
0.000000	0.073762	-48.918396
0.000000	0.073999	-49.004379
0.000000	0.074236	-48.598545
0.000000	0.074473	-48.901367
0.000000	0.074710	-48.706875
0.000000	0.074947	-48.468597
0.000000	0.075185	-48.433704
0.000000	0.075422	-48.126888
0.000000	0.075659	-47.919155
0.000000	0.075896	-47.595551
0.000000	0.076133	-47.543819
0.000000	0.076370	-47.666859
0.000000	0.076608	-48.207050
0.000000	0.076845	-47.927994
0.000000	0.077082	-48.245842
0.000000	0.077319	-48.075321
0.000000	0.077556	-48.001869
0.000000	0.077794	-47.795429
0.000000	0.078031	-47.829830
0.000000	0.078268	-47.875675
0.000000	0.078505	-47.925556
0.000000	0.078742	-48.086956
0.000000	0.078979	-47.853184
0.000000	0.079217	-47.926594
0.000000	0.079454	-47.574356
0.000000	0.079691	-47.264256
0.000000	0.079928	-46.885578
0.000000	0.080165	-46.446156
0.000000	0.080402	-46.320282
0.000000	0.080640	-45.906494
0.000000	0.080877	-45.797836
0.000000	0.081114	-45.389553
0.000000	0.081351	-44.916420
0.000000	0.081588	-44.278095
0.000000	0.081825	-43.874756
0.000000	0.082063	-43.634003
0.000000	0.082300	-43.831261
0.000000	0.082537	-43.751099
0.000000	0.082774	-44.104900
0.000000	0.083011	-44.277046
0.000000	0.083249	-44.351929
0.000000	0.083486	-44.305843
0.000000	0.083723	-44.368156
0.000000	0.083960	-44.291725
0.000000	0.084197	-44.189209
0.000000	0.084434	-43.937325
0.000000	0.084672	-44.139458
0.000000	0.084909	-44.059502
0.000000	0.085146	-43.775440
0.000000	0.085383	-43.377583
0.000000	0.085620	-43.087162
0.000000	0.085857	-42.280704
0.000000	0.086095	-41.675686
0.000000	0.086332	-40.819714
0.000000	0.086569	-39.995998
0.000000	0.086806	-39.155884
0.000000	0.087043	-38.744503
0.000000	0.087281	-38.473545
0.000000	0.087518	-38.986317
0.000000	0.087755	-40.166584
0.000000	0.087992	-40.371536
0.000000	0.088229	-40.229710
0.000000	0.088466	-40.319664
0.000000	0.088704	-40.274456
0.000000	0.088941	-40.204372
0.000000	0.089178	-40.354137
0.000000	0.089415	-40.240795
0.000000	0.089652	-40.220802
0.000000	0.089889	-40.181156
0.000000	0.090127	-40.002266
0.000000	0.090364	-40.052299
0.000000	0.090601	-39.975784
0.000000	0.090838	-40.008995
0.000000	0.091075	-39.663345
0.000000	0.091312	-39.901707
0.000000	0.091550	-39.637012
0.000000	0.091787	-39.690575
0.000000	0.092024	-39.333416
0.000000	0.092261	-39.035263
0.000000	0.092498	-38.807823
0.000000	0.092736	-38.416748
0.000000	0.092973	-38.355900
0.000000	0.093210	-38.035419
0.000000	0.093447	-37.698402
0.000000	0.093684	-37.483719
0.000000	0.093921	-37.528061
0.000000	0.094159	-37.346069
0.000000	0.094396	-37.527710
0.000000	0.094633	-37.213852
0.000000	0.094870	-37.105560
0.000000	0.095107	-36.842175
0.000000	0.095344	-36.660698
0.000000	0.095582	-36.323799
0.000000	0.095819	-36.200016
0.000000	0.096056	-35.816723
0.000000	0.096293	-35.905834
0.000000	0.096530	-35.510502
0.000000	0.096768	-35.469582
0.000000	0.097005	-35.312744
0.000000	0.097242	-35.275421
0.000000	0.097479	-35.112858
0.000000	0.097716	-35.181854
0.000000	0.097953	-34.752514
0.000000	0.098191	-34.665257
0.000000	0.098428	-34.575691
0.000000	0.098665	-34.603828
0.000000	0.098902	-34.505695
0.000000	0.099139	-34.153774
0.000000	0.099376	-34.039543
0.000000	0.099614	-34.182213
0.000000	0.099851	-34.216930
0.000000	0.100088	-34.004719
0.000000	0.100325	-34.023376
0.000000	0.100562	-33.914009
0.000000	0.100800	-33.911297
0.000000	0.101037	-33.649300
0.000000	0.101274	-33.607422
0.000000	0.101511	-33.549961
0.000000	0.101748	-33.590725
0.000000	0.101985	-33.113506
0.000000	0.102223	-32.957348
0.000000	0.102460	-32.896343
0.000000	0.102697	-32.801090
0.000000	0.102934	-32.412067
0.000000	0.103171	-32.202259
0.000000	0.103408	-31.688631
0.000000	0.103646	-31.593681
0.000000	0.103883	-30.954475
0.000000	0.104120	-30.731583
0.000000	0.104357	-30.219522
0.000000	0.104594	-29.908220
0.000000	0.104831	-29.337780
0.000000	0.105069	-29.135679
0.000000	0.105306	-28.973507
0.000000	0.105543	-28.863541
0.000000	0.105780	-29.058170
0.000000	0.106017	-29.074396
0.000000	0.106255	-29.140232
0.000000	0.106492	-29.130341
0.000000	0.106729	-29.402111
0.000000	0.106966	-29.584454
0.000000	0.107203	-29.650869
0.000000	0.107440	-29.579254
0.000000	0.107678	-29.718613
0.000000	0.107915	-29.572414
0.000000	0.108152	-29.483128
0.000000	0.108389	-29.327051
0.000000	0.108626	-28.858324
0.000000	0.108863	-28.448139
0.000000	0.109101	-28.367050
0.000000	0.109338	-28.270422
0.000000	0.109575	-27.790226
0.000000	0.109812	-27.898361
0.000000	0.110049	-27.518608
0.000000	0.110287	-27.483265
0.000000	0.110524	-27.194092
0.000000	0.110761	-27.126122
0.000000	0.110998	-26.919622
0.000000	0.111235	-26.690338
0.000000	0.111472	-26.445307
0.000000	0.111710	-26.318001
0.000000	0.111947	-26.078825
0.000000	0.112184	-26.098591
0.000000	0.112421	-26.142828
0.000000	0.112658	-26.077076
0.000000	0.112895	-26.004713
0.000000	0.113133	-26.032782
0.000000	0.113370	-26.023403
0.000000	0.113607	-25.590549
0.000000	0.113844	-25.208607
0.000000	0.114081	-25.018843
0.000000	0.114318	-24.795927
0.000000	0.114556	-24.303173
0.000000	0.114793	-24.279728
0.000000	0.115030	-24.016180
0.000000	0.115267	-23.985189
0.000000	0.115504	-23.941139
0.000000	0.115742	-23.623493
0.000000	0.115979	-23.386799
0.000000	0.116216	-23.001366
0.000000	0.116453	-22.725386
0.000000	0.116690	-22.707825
0.000000	0.116927	-22.358238
0.000000	0.117165	-22.648729
0.000000	0.117402	-22.739904
0.000000	0.117639	-22.842821
0.000000	0.117876	-22.695679
0.000000	0.118113	-22.648924
0.000000	0.118350	-22.342916
0.000000	0.118588	-22.266674
0.000000	0.118825	-22.316463
0.000000	0.119062	-22.370230
0.000000	0.119299	-22.294697
0.000000	0.119536	-22.197544
0.000000	0.119774	-22.070332
0.000000	0.120011	-22.024416
0.000000	0.120248	-21.682737
0.000000	0.120485	-21.513924
0.000000	0.120722	-21.153425
0.000000	0.120959	-20.959211
0.000000	0.121197	-20.455732
0.000000	0.121434	-19.773983
0.000000	0.121671	-19.558662
0.000000	0.121908	-19.126026
0.000000	0.122145	-19.340683
0.000000	0.122382	-19.369528
0.000000	0.122620	-19.550150
0.000000	0.122857	-19.135422
0.000000	0.123094	-19.197027
0.000000	0.123331	-19.141558
0.000000	0.123568	-19.076582
0.000000	0.123806	-18.998789
0.000000	0.124043	-18.786488
0.000000	0.124280	-18.563780
0.000000	0.124517	-18.827408
0.000000	0.124754	-18.487453
0.000000	0.124991	-18.733749
0.000000	0.125229	-18.478985
0.000000	0.125466	-18.301350
0.000000	0.125703	-18.081039
0.000000	0.125940	-17.936064
0.000000	0.126177	-17.743906
0.000000	0.126414	-17.378796
0.000000	0.126652	-17.085855
0.000000	0.126889	-16.635303
0.000000	0.127126	-16.522482
0.000000	0.127363	-16.398033
0.000000	0.127600	-16.132811
0.000000	0.127837	-15.843616
0.000000	0.128075	-15.658761
0.000000	0.128312	-15.344485
0.000000	0.128549	-15.270276
0.000000	0.128786	-14.960973
0.000000	0.129023	-15.020406
0.000000	0.129261	-14.969521
0.000000	0.129498	-14.913380
0.000000	0.129735	-14.600717
0.000000	0.129972	-14.513943
0.000000	0.130209	-14.423023
0.000000	0.130446	-14.205961
0.000000	0.130684	-14.351179
0.000000	0.130921	-14.136897
0.000000	0.131158	-13.912561
0.000000	0.131395	-13.803945
0.000000	0.131632	-14.052443
0.000000	0.131869	-14.033684
0.000000	0.132107	-13.709215
0.000000	0.132344	-13.306666
0.000000	0.132581	-12.834419
0.000000	0.132818	-12.550635
0.000000	0.133055	-12.228234
0.000000	0.133293	-12.110817
0.000000	0.133530	-11.832436
0.000000	0.133767	-11.501633
0.000000	0.134004	-10.998930
0.000000	0.134241	-10.581087
0.000000	0.134478	-10.401596
0.000000	0.134716	-10.004673
0.000000	0.134953	-9.896018
0.000000	0.135190	-9.983955
0.000000	0.135427	-10.150642
0.000000	0.135664	-10.379287
0.000000	0.135901	-10.763924
0.000000	0.136139	-10.662081
0.000000	0.136376	-10.520479
0.000000	0.136613	-10.334214
0.000000	0.136850	-10.101733
0.000000	0.137087	-10.187981
0.000000	0.137324	-9.861553
0.000000	0.137562	-9.830806
0.000000	0.137799	-9.249181
0.000000	0.138036	-9.203495
0.000000	0.138273	-8.507160
0.000000	0.138510	-8.257357
0.000000	0.138748	-8.012357
0.000000	0.138985	-7.908148
0.000000	0.139222	-7.833734
0.000000	0.139459	-7.908722
0.000000	0.139696	-7.760487
0.000000	0.139933	-7.736062
0.000000	0.140171	-7.709659
0.000000	0.140408	-7.548476
0.000000	0.140645	-7.488555
0.000000	0.140882	-7.291750
0.000000	0.141119	-7.083151
0.000000	0.141356	-7.121928
0.000000	0.141594	-6.937799
0.000000	0.141831	-7.139090
0.000000	0.142068	-6.882999
0.000000	0.142305	-7.244641
0.000000	0.142542	-7.251963
0.000000	0.142780	-7.350094
0.000000	0.143017	-7.033441
0.000000	0.143254	-6.767596
0.000000	0.143491	-6.560925
0.000000	0.143728	-6.297959
0.000000	0.143965	-5.981861
0.000000	0.144203	-5.618693
0.000000	0.144440	-5.458421
0.000000	0.144677	-5.139874
0.000000	0.144914	-4.892004
0.000000	0.145151	-4.703253
0.000000	0.145388	-4.178145
0.000000	0.145626	-3.373948
0.000000	0.145863	-2.788805
0.000000	0.146100	-1.465038
0.000000	0.146337	0.335410
0.000000	0.146574	4.353076
0.000000	0.146812	10.937972
0.000000	0.147049	22.191973
0.000000	0.147286	39.760929
0.000000	0.147523	66.528290
0.000000	0.147760	103.700768
0.000000	0.147997	153.084305
0.000000	0.148235	214.107788
0.000000	0.148472	283.706238
0.000000	0.148709	344.711548
0.000000	0.148946	393.895325
0.000000	0.149183	429.540955
0.000000	0.149420	450.735474
0.000000	0.149658	457.321686
0.000000	0.149895	449.026917
0.000000	0.150132	423.065094
0.000000	0.150369	379.360504
0.000000	0.150606	321.608795
0.000000	0.150843	253.944000
0.000000	0.151081	195.258926
0.000000	0.151318	150.069550
0.000000	0.151555	125.814949
0.000000	0.151792	103.419891
0.000000	0.152029	84.982536
0.000000	0.152267	69.465141
0.000000	0.152504	56.574070
0.000000	0.152741	46.330704
0.000000	0.152978	37.951927
0.000000	0.153215	31.234159
0.000000	0.153452	25.402197
0.000000	0.153690	20.455334
0.000000	0.153927	16.953444
0.000000	0.154164	13.920513
0.000000	0.154401	11.589860
0.000000	0.154638	9.747573
0.000000	0.154875	8.069185
0.000000	0.155113	6.853774
0.000000	0.155350	6.181740
0.000000	0.155587	5.521245
0.000000	0.155824	5.058510
0.000000	0.156061	4.510843
0.000000	0.156299	4.571854
0.000000	0.156536	4.246737
0.000000	0.156773	3.972801
0.000000	0.157010	3.612197
0.000000	0.157247	3.637471
0.000000	0.157484	3.677751
0.000000	0.157722	3.343399
0.000000	0.157959	3.107446
0.000000	0.158196	2.625885
0.000000	0.158433	2.652596
0.000000	0.158670	2.621235
0.000000	0.158907	2.785029
0.000000	0.159145	3.034090
0.000000	0.159382	3.242596
0.000000	0.159619	3.519760
0.000000	0.159856	3.975197
0.000000	0.160093	4.226752
0.000000	0.160331	4.249882
0.000000	0.160568	4.526571
0.000000	0.160805	4.584002
0.000000	0.161042	4.910635
0.000000	0.161279	4.914653
0.000000	0.161516	5.447636
0.000000	0.161754	5.796184
0.000000	0.161991	6.062446
0.000000	0.162228	6.238019
0.000000	0.162465	6.683540
0.000000	0.162702	7.032124
0.000000	0.162939	7.141041
0.000000	0.163177	7.238469
0.000000	0.163414	7.444292
0.000000	0.163651	7.632969
0.000000	0.163888	7.793956
0.000000	0.164125	7.800652
0.000000	0.164362	7.414206
0.000000	0.164600	7.509060
0.000000	0.164837	7.646689
0.000000	0.165074	7.718589
0.000000	0.165311	8.215930
0.000000	0.165548	8.407282
0.000000	0.165786	8.866464
0.000000	0.166023	9.088761
0.000000	0.166260	8.920372
0.000000	0.166497	9.083090
0.000000	0.166734	8.990976
0.000000	0.166971	8.771659
0.000000	0.167209	9.056993
0.000000	0.167446	9.263194
0.000000	0.167683	9.497224
0.000000	0.167920	9.745354
0.000000	0.168157	9.870306
0.000000	0.168394	9.861209
0.000000	0.168632	9.724199
0.000000	0.168869	9.725911
0.000000	0.169106	9.900965
0.000000	0.169343	10.150118
0.000000	0.169580	10.598491
0.000000	0.169818	11.112069
0.000000	0.170055	11.412446
0.000000	0.170292	11.699502
0.000000	0.170529	11.700897
0.000000	0.170766	11.760674
0.000000	0.171003	11.520385
0.000000	0.171241	11.235956
0.000000	0.171478	11.065372
0.000000	0.171715	11.165724
0.000000	0.171952	11.677424
0.000000	0.172189	11.983443
0.000000	0.172426	11.802542
0.000000	0.172664	11.966129
0.000000	0.172901	11.635654
0.000000	0.173138	11.780313
0.000000	0.173375	11.941817
0.000000	0.173612	11.875392
0.000000	0.173849	11.946696
0.000000	0.174087	12.172139
0.000000	0.174324	12.193791
0.000000	0.174561	12.374876
0.000000	0.174798	12.726109
0.000000	0.175035	12.881547
0.000000	0.175273	13.074083
0.000000	0.175510	13.429337
0.000000	0.175747	13.706920
0.000000	0.175984	13.902368
0.000000	0.176221	14.018940
0.000000	0.176458	14.552043
0.000000	0.176696	14.901830
0.000000	0.176933	15.166987
0.000000	0.177170	15.575448
0.000000	0.177407	15.991060
0.000000	0.177644	16.145763
0.000000	0.177881	16.140694
0.000000	0.178119	16.100752
0.000000	0.178356	16.045616
0.000000	0.178593	16.245232
0.000000	0.178830	16.485703
0.000000	0.179067	16.537834
0.000000	0.179305	16.900654
0.000000	0.179542	17.350965
0.000000	0.179779	17.638752
0.000000	0.180016	18.231981
0.000000	0.180253	18.748840
0.000000	0.180490	19.025606
0.000000	0.180728	19.145933
0.000000	0.180965	19.088591
0.000000	0.181202	19.332277
0.000000	0.181439	19.152813
0.000000	0.181676	18.908300
0.000000	0.181913	18.624691
0.000000	0.182151	18.699602
0.000000	0.182388	18.923567
0.000000	0.182625	18.819553
0.000000	0.182862	18.997669
0.000000	0.183099	18.991533
0.000000	0.183337	19.286072
0.000000	0.183574	19.763119
0.000000	0.183811	20.158203
0.000000	0.184048	20.073887
0.000000	0.184285	20.341478
0.000000	0.184522	20.245811
0.000000	0.184760	20.271584
0.000000	0.184997	20.564373
0.000000	0.185234	20.651152
0.000000	0.185471	21.012629
0.000000	0.185708	21.042107
0.000000	0.185945	21.449940
0.000000	0.186183	21.746431
0.000000	0.186420	21.781830
0.000000	0.186657	21.538820
0.000000	0.186894	21.629271
0.000000	0.187131	21.709024
0.000000	0.187368	21.655132
0.000000	0.187606	21.711275
0.000000	0.187843	21.764706
0.000000	0.188080	21.573986
0.000000	0.188317	21.751093
0.000000	0.188554	21.705570
0.000000	0.188792	21.919828
0.000000	0.189029	21.919874
0.000000	0.189266	22.074886
0.000000	0.189503	22.051794
0.000000	0.189740	22.630150
0.000000	0.189977	22.823618
0.000000	0.190215	23.889936
0.000000	0.190452	25.438513
0.000000	0.190689	28.355980
0.000000	0.190926	33.102135
0.000000	0.191163	41.073696
0.000000	0.191400	53.630043
0.000000	0.191638	72.673538
0.000000	0.191875	99.541290
0.000000	0.192112	135.352951
0.000000	0.192349	180.505981
0.000000	0.192586	233.741791
0.000000	0.192824	283.952545
0.000000	0.193061	325.147247
0.000000	0.193298	354.730896
0.000000	0.193535	371.104431
0.000000	0.193772	373.620972
0.000000	0.194009	362.261322
0.000000	0.194247	338.484192
0.000000	0.194484	303.831482
0.000000	0.194721	260.568054
0.000000	0.194958	213.414749
0.000000	0.195195	169.382202
0.000000	0.195432	136.485825
0.000000	0.195670	119.394691
0.000000	0.195907	103.575920
0.000000	0.196144	89.891571
0.000000	0.196381	78.371857
0.000000	0.196618	68.855637
0.000000	0.196856	61.672924
0.000000	0.197093	55.515404
0.000000	0.197330	50.612083
0.000000	0.197567	46.631245
0.000000	0.197804	43.267735
0.000000	0.198041	40.374607
0.000000	0.198279	38.333836
0.000000	0.198516	36.346390
0.000000	0.198753	35.075939
0.000000	0.198990	33.889244
0.000000	0.199227	33.116882
0.000000	0.199464	32.623714
0.000000	0.199702	32.508747
0.000000	0.199939	32.742439
0.000000	0.200176	32.548504
0.000000	0.200413	32.842251
0.000000	0.200650	32.869705
0.000000	0.200887	33.071030
0.000000	0.201125	32.938370
0.000000	0.201362	33.056641
0.000000	0.201599	32.941544
0.000000	0.201836	32.946735
0.000000	0.202073	33.196323
0.000000	0.202311	33.072601
0.000000	0.202548	33.036716
0.000000	0.202785	33.086784
0.000000	0.203022	32.850536
0.000000	0.203259	32.562569
0.000000	0.203496	32.236706
0.000000	0.203734	32.380280
0.000000	0.203971	32.166035
0.000000	0.204208	31.958912
0.000000	0.204445	31.908413
0.000000	0.204682	32.042717
0.000000	0.204919	32.256268
0.000000	0.205157	32.550457
0.000000	0.205394	32.796925
0.000000	0.205631	33.225567
0.000000	0.205868	33.460083
0.000000	0.206105	33.723469
0.000000	0.206343	33.889870
0.000000	0.206580	34.078640
0.000000	0.206817	34.417404
0.000000	0.207054	34.544434
0.000000	0.207291	34.816380
0.000000	0.207528	35.111534
0.000000	0.207766	35.536438
0.000000	0.208003	35.705395
0.000000	0.208240	35.590256
0.000000	0.208477	35.426727
0.000000	0.208714	35.715992
0.000000	0.208951	35.625622
0.000000	0.209189	35.395149
0.000000	0.209426	35.293869
0.000000	0.209663	35.600052
0.000000	0.209900	35.848835
0.000000	0.210137	36.032242
0.000000	0.210374	36.265366
0.000000	0.210612	36.543621
0.000000	0.210849	36.858456
0.000000	0.211086	37.200344
0.000000	0.211323	37.074764
0.000000	0.211560	37.452347
0.000000	0.211798	37.387402
0.000000	0.212035	37.970989
0.000000	0.212272	38.249607
0.000000	0.212509	38.686405
0.000000	0.212746	38.911400
0.000000	0.212983	39.031094
0.000000	0.213221	39.164783
0.000000	0.213458	39.922291
0.000000	0.213695	39.716045
0.000000	0.213932	40.084011
0.000000	0.214169	39.947037
0.000000	0.214406	40.135857
0.000000	0.214644	40.052299
0.000000	0.214881	40.173882
0.000000	0.215118	39.903038
0.000000	0.215355	39.973862
0.000000	0.215592	39.811817
0.000000	0.215830	39.920677
0.000000	0.216067	39.969032
0.000000	0.216304	40.093052
0.000000	0.216541	40.670532
0.000000	0.216778	41.090740
0.000000	0.217015	41.436584
0.000000	0.217253	41.675812
0.000000	0.217490	42.024261
0.000000	0.217727	41.977528
0.000000	0.217964	41.884106
0.000000	0.218201	41.882359
0.000000	0.218438	41.874226
0.000000	0.218676	41.756233
0.000000	0.218913	42.153130
0.000000	0.219150	42.351448
0.000000	0.219387	42.575489
0.000000	0.219624	42.821484
0.000000	0.219862	42.726585
0.000000	0.220099	42.916340
0.000000	0.220336	43.088085
0.000000	0.220573	43.689854
0.000000	0.220810	44.623837
0.000000	0.221047	45.734043
0.000000	0.221285	47.935970
0.000000	0.221522	51.404839
0.000000	0.221759	56.335686
0.000000	0.221996	63.336826
0.000000	0.222233	72.557495
0.000000	0.222470	83.630760
0.000000	0.222708	96.060974
0.000000	0.222945	108.775726
0.000000	0.223182	116.040611
0.000000	0.223419	112.760780
0.000000	0.223656	99.575340
0.000000	0.223893	82.524269
0.000000	0.224131	72.536514
0.000000	0.224368	68.167336
0.000000	0.224605	64.507477
0.000000	0.224842	61.047653
0.000000	0.225079	58.719284
0.000000	0.225317	56.170681
0.000000	0.225554	54.731941
0.000000	0.225791	53.175575
0.000000	0.226028	52.039738
0.000000	0.226265	51.046432
0.000000	0.226502	50.535320
0.000000	0.226740	49.901638
0.000000	0.226977	49.644279
0.000000	0.227214	49.816177
0.000000	0.227451	50.589085
0.000000	0.227688	51.261135
0.000000	0.227925	52.420757
0.000000	0.228163	53.903873
0.000000	0.228400	55.599670
0.000000	0.228637	57.108784
0.000000	0.228874	58.635963
0.000000	0.229111	58.743881
0.000000	0.229349	55.467636
0.000000	0.229586	54.927597
0.000000	0.229823	56.293636
0.000000	0.230060	58.019020
0.000000	0.230297	60.174934
0.000000	0.230534	62.832695
0.000000	0.230772	65.345024
0.000000	0.231009	67.367645
0.000000	0.231246	64.462761
0.000000	0.231483	58.889790
0.000000	0.231720	57.326496
0.000000	0.231957	56.656509
0.000000	0.232195	55.560886
0.000000	0.232432	54.964199
0.000000	0.232669	54.583202
0.000000	0.232906	54.205162
0.000000	0.233143	54.077183
0.000000	0.233380	53.951023
0.000000	0.233618	54.046638
0.000000	0.233855	54.220528
0.000000	0.234092	53.955235
0.000000	0.234329	53.954529
0.000000	0.234566	53.860573
0.000000	0.234804	54.031754
0.000000	0.235041	53.981644
0.000000	0.235278	54.183136
0.000000	0.235515	54.031036
0.000000	0.235752	54.126629
0.000000	0.235989	54.124447
0.000000	0.236227	54.152390
0.000000	0.236464	54.222794
0.000000	0.236701	54.585800
0.000000	0.236938	54.752659
0.000000	0.237175	55.186989
0.000000	0.237412	55.391850
0.000000	0.237650	55.223522
0.000000	0.237887	55.169300
0.000000	0.238124	55.256340
0.000000	0.238361	55.623657
0.000000	0.238598	55.909683
0.000000	0.238836	56.097584
0.000000	0.239073	56.298195
0.000000	0.239310	56.387093
0.000000	0.239547	56.363270
0.000000	0.239784	56.599819
0.000000	0.240021	56.867107
0.000000	0.240259	57.038689
0.000000	0.240496	57.229111
0.000000	0.240733	57.436867
0.000000	0.240970	57.536972
0.000000	0.241207	57.647060
0.000000	0.241444	58.014072
0.000000	0.241682	58.032944
0.000000	0.241919	58.181709
0.000000	0.242156	58.234352
0.000000	0.242393	58.567707
0.000000	0.242630	58.591339
0.000000	0.242868	59.279537
0.000000	0.243105	59.310688
0.000000	0.243342	59.754025
0.000000	0.243579	60.257389
0.000000	0.243816	60.559059
0.000000	0.244053	60.877888
0.000000	0.244291	61.077572
0.000000	0.244528	61.382771
0.000000	0.244765	61.536079
0.000000	0.245002	61.394695
0.000000	0.245239	61.680721
0.000000	0.245476	61.311962
0.000000	0.245714	61.254612
0.000000	0.245951	60.939159
0.000000	0.246188	61.117241
0.000000	0.246425	61.217186
0.000000	0.246662	61.364956
0.000000	0.246900	61.447929
0.000000	0.247137	61.714424
0.000000	0.247374	62.048653
0.000000	0.247611	62.197884
0.000000	0.247848	62.756134
0.000000	0.248085	63.112045
0.000000	0.248323	63.119202
0.000000	0.248560	63.260551
0.000000	0.248797	63.436348
0.000000	0.249034	63.780262
0.000000	0.249271	64.175529
0.000000	0.249508	64.610924
0.000000	0.249746	64.947212
0.000000	0.249983	65.165474
0.000000	0.250220	65.257889
0.000000	0.250457	65.351509
0.000000	0.250694	65.462830
0.000000	0.250931	65.728928
0.000000	0.251169	66.037086
0.000000	0.251406	66.501518
0.000000	0.251643	66.741585
0.000000	0.251880	66.974762
0.000000	0.252117	66.949280
0.000000	0.252355	67.028267
0.000000	0.252592	66.987953
0.000000	0.252829	67.331802
0.000000	0.253066	67.353882
0.000000	0.253303	67.540169
0.000000	0.253540	68.028847
0.000000	0.253778	68.332306
0.000000	0.254015	68.791145
0.000000	0.254252	68.780479
0.000000	0.254489	69.002907
0.000000	0.254726	69.214897
0.000000	0.254963	69.643166
0.000000	0.255201	69.299049
0.000000	0.255438	69.011528
0.000000	0.255675	69.174629
0.000000	0.255912	69.078598
0.000000	0.256149	68.954872
0.000000	0.256387	69.171021
0.000000	0.256624	68.876793
0.000000	0.256861	68.785667
0.000000	0.257098	68.674324
0.000000	0.257335	68.188179
0.000000	0.257572	68.438927
0.000000	0.257810	68.248802
0.000000	0.258047	68.706535
0.000000	0.258284	68.495712
0.000000	0.258521	68.696884
0.000000	0.258758	68.975471
0.000000	0.258995	69.214203
0.000000	0.259233	69.657791
0.000000	0.259470	70.067970
0.000000	0.259707	70.438805
0.000000	0.259944	70.890572
0.000000	0.260181	71.424606
0.000000	0.260418	71.913078
0.000000	0.260656	72.340843
0.000000	0.260893	72.934402
0.000000	0.261130	73.432556
0.000000	0.261367	74.049515
0.000000	0.261604	74.035339
0.000000	0.261842	73.857323
0.000000	0.262079	74.027626
0.000000	0.262316	74.577461
0.000000	0.262553	74.654343
0.000000	0.262790	74.835327
0.000000	0.263027	75.112556
0.000000	0.263265	74.978416
0.000000	0.263502	75.014626
0.000000	0.263739	74.980507
0.000000	0.263976	74.387253
0.000000	0.264213	74.098946
0.000000	0.264450	74.045647
0.000000	0.264688	73.892311
0.000000	0.264925	74.015739
0.000000	0.265162	74.184937
0.000000	0.265399	74.267708
0.000000	0.265636	74.126984
0.000000	0.265874	74.606003
0.000000	0.266111	74.493370
0.000000	0.266348	74.246864
0.000000	0.266585	74.245308
0.000000	0.266822	74.509399
0.000000	0.267059	74.553200
0.000000	0.267297	74.846375
0.000000	0.267534	74.655663
0.000000	0.267771	74.817482
0.000000	0.268008	74.618713
0.000000	0.268245	74.785805
0.000000	0.268482	74.728722
0.000000	0.268720	75.050545
0.000000	0.268957	75.150826
0.000000	0.269194	75.014885
0.000000	0.269431	75.010658
0.000000	0.269668	75.400131
0.000000	0.269906	75.461983
0.000000	0.270143	75.547997
0.000000	0.270380	75.791748
0.000000	0.270617	75.962425
0.000000	0.270854	76.185974
0.000000	0.271091	76.349060
0.000000	0.271329	76.818680
0.000000	0.271566	77.351540
0.000000	0.271803	77.802597
0.000000	0.272040	77.901711
0.000000	0.272277	77.996445
0.000000	0.272514	78.216049
0.000000	0.272752	78.568031
0.000000	0.272989	78.563927
0.000000	0.273226	79.046387
0.000000	0.273463	78.931450
0.000000	0.273700	79.051201
0.000000	0.273937	79.422256
0.000000	0.274175	79.433975
0.000000	0.274412	79.556358
0.000000	0.274649	79.677460
0.000000	0.274886	79.804802
0.000000	0.275123	79.708420
0.000000	0.275361	79.771194
0.000000	0.275598	80.024109
0.000000	0.275835	80.603325
0.000000	0.276072	81.016426
0.000000	0.276309	81.598335
0.000000	0.276546	81.598572
0.000000	0.276784	81.841507
0.000000	0.277021	81.972610
0.000000	0.277258	82.228844
0.000000	0.277495	82.608543
0.000000	0.277732	82.734627
0.000000	0.277969	82.587875
0.000000	0.278207	82.775917
0.000000	0.278444	82.705635
0.000000	0.278681	82.857735
0.000000	0.278918	82.877197
0.000000	0.279155	82.637856
0.000000	0.279393	82.752258
0.000000	0.279630	82.872040
0.000000	0.279867	82.866165
0.000000	0.280104	82.846756
0.000000	0.280341	82.814346
0.000000	0.280578	82.773880
0.000000	0.280816	82.735718
0.000000	0.281053	82.471512
0.000000	0.281290	82.851570
0.000000	0.281527	82.933525
0.000000	0.281764	83.194138
0.000000	0.282001	83.399330
0.000000	0.282239	83.668190
0.000000	0.282476	84.122543
0.000000	0.282713	84.391243
0.000000	0.282950	84.698685
0.000000	0.283187	84.914032
0.000000	0.283424	85.266563
0.000000	0.283662	85.624222
0.000000	0.283899	85.847458
0.000000	0.284136	85.802238
0.000000	0.284373	85.614769
0.000000	0.284610	85.799332
0.000000	0.284848	86.148521
0.000000	0.285085	86.184158
0.000000	0.285322	86.632271
0.000000	0.285559	87.017151
0.000000	0.285796	87.320282
0.000000	0.286033	87.649277
0.000000	0.286271	87.509590
0.000000	0.286508	87.990082
0.000000	0.286745	88.261398
0.000000	0.286982	88.551018
0.000000	0.287219	88.616959
0.000000	0.287456	88.949959
0.000000	0.287694	88.958855
0.000000	0.287931	89.370224
0.000000	0.288168	89.704926
0.000000	0.288405	90.300087
0.000000	0.288642	90.517555
0.000000	0.288880	90.433685
0.000000	0.289117	90.277367
0.000000	0.289354	90.059868
0.000000	0.289591	90.045181
0.000000	0.289828	90.015594
0.000000	0.290065	89.739632
0.000000	0.290303	89.959023
0.000000	0.290540	90.087547
0.000000	0.290777	90.356880
0.000000	0.291014	90.032433
0.000000	0.291251	90.079994
0.000000	0.291488	90.410011
0.000000	0.291726	90.420219
0.000000	0.291963	90.463081
0.000000	0.292200	90.786476
0.000000	0.292437	91.142609
0.000000	0.292674	91.383194
0.000000	0.292911	91.358757
0.000000	0.293149	91.175156
0.000000	0.293386	91.203377
0.000000	0.293623	91.217499
0.000000	0.293860	91.099930
0.000000	0.294097	91.221207
0.000000	0.294335	91.106934
0.000000	0.294572	91.485092
0.000000	0.294809	91.273560
0.000000	0.295046	91.189056
0.000000	0.295283	91.381454
0.000000	0.295520	91.505371
0.000000	0.295758	91.928078
0.000000	0.295995	91.924576
0.000000	0.296232	92.210747
0.000000	0.296469	92.552414
0.000000	0.296706	93.056923
0.000000	0.296943	93.217049
0.000000	0.297181	93.249138
0.000000	0.297418	93.644890
0.000000	0.297655	93.582283
0.000000	0.297892	93.713356
0.000000	0.298129	94.176720
0.000000	0.298367	95.209450
0.000000	0.298604	96.962311
0.000000	0.298841	100.053635
0.000000	0.299078	105.635452
0.000000	0.299315	114.903915
0.000000	0.299552	128.867844
0.000000	0.299790	149.110199
0.000000	0.300027	176.873917
0.000000	0.300264	212.046173
0.000000	0.300501	253.521545
0.000000	0.300738	295.501526
0.000000	0.300975	328.304382
0.000000	0.301213	348.070953
0.000000	0.301450	352.706818
0.000000	0.301687	342.108459
0.000000	0.301924	317.268494
0.000000	0.302161	281.691406
0.000000	0.302399	241.337814
0.000000	0.302636	203.727524
0.000000	0.302873	177.741653
0.000000	0.303110	164.449265
0.000000	0.303347	152.501404
0.000000	0.303584	142.588181
0.000000	0.303822	134.155075
0.000000	0.304059	126.912926
0.000000	0.304296	121.324165
0.000000	0.304533	116.730629
0.000000	0.304770	113.182579
0.000000	0.305007	110.030762
0.000000	0.305245	107.744843
0.000000	0.305482	105.992790
0.000000	0.305719	104.569008
0.000000	0.305956	103.647232
0.000000	0.306193	103.052101
0.000000	0.306430	102.361328
0.000000	0.306668	102.128647
0.000000	0.306905	101.833382
0.000000	0.307142	101.909851
0.000000	0.307379	101.708961
0.000000	0.307616	101.663193
0.000000	0.307854	101.503937
0.000000	0.308091	101.086792
0.000000	0.308328	100.652351
0.000000	0.308565	100.587303
0.000000	0.308802	100.550041
0.000000	0.309039	100.538818
0.000000	0.309277	100.426521
0.000000	0.309514	100.448204
0.000000	0.309751	100.601395
0.000000	0.309988	100.511856
0.000000	0.310225	100.168709
0.000000	0.310462	100.193184
0.000000	0.310700	100.252831
0.000000	0.310937	100.236847
0.000000	0.311174	100.398788
0.000000	0.311411	100.874298
0.000000	0.311648	100.932663
0.000000	0.311886	101.161636
0.000000	0.312123	101.565651
0.000000	0.312360	101.892075
0.000000	0.312597	102.242393
0.000000	0.312834	102.238312
0.000000	0.313071	102.477036
0.000000	0.313309	102.482697
0.000000	0.313546	102.857231
0.000000	0.313783	102.996216
0.000000	0.314020	103.243538
0.000000	0.314257	103.228867
0.000000	0.314494	103.186989
0.000000	0.314732	103.129555
0.000000	0.314969	103.192650
0.000000	0.315206	103.146317
0.000000	0.315443	103.480286
0.000000	0.315680	103.591904
0.000000	0.315917	103.705490
0.000000	0.316155	103.574905
0.000000	0.316392	103.686951
0.000000	0.316629	103.692528
0.000000	0.316866	103.834976
0.000000	0.317103	103.998184
0.000000	0.317341	104.056488
0.000000	0.317578	104.249542
0.000000	0.317815	104.339226
0.000000	0.318052	104.325966
0.000000	0.318289	104.585579
0.000000	0.318526	104.526596
0.000000	0.318764	104.877586
0.000000	0.319001	105.409225
0.000000	0.319238	105.617920
0.000000	0.319475	105.841324
0.000000	0.319712	105.952904
0.000000	0.319950	106.069565
0.000000	0.320187	106.192795
0.000000	0.320424	106.564400
0.000000	0.320661	106.570351
0.000000	0.320898	106.798935
0.000000	0.321135	106.770134
0.000000	0.321373	106.849228
0.000000	0.321610	106.696564
0.000000	0.321847	106.703209
0.000000	0.322084	107.033302
0.000000	0.322321	107.469566
0.000000	0.322558	108.007919
0.000000	0.322796	108.626984
0.000000	0.323033	108.924728
0.000000	0.323270	109.464005
0.000000	0.323507	109.367561
0.000000	0.323744	109.697052
0.000000	0.323981	109.493790
0.000000	0.324219	109.242020
0.000000	0.324456	109.345108
0.000000	0.324693	109.233559
0.000000	0.324930	109.770126
0.000000	0.325167	110.117767
0.000000	0.325405	110.121902
0.000000	0.325642	110.370308
0.000000	0.325879	110.499756
0.000000	0.326116	110.378242
0.000000	0.326353	110.618469
0.000000	0.326590	110.514885
0.000000	0.326828	110.682838
0.000000	0.327065	110.910881
0.000000	0.327302	111.214874
0.000000	0.327539	111.730232
0.000000	0.327776	112.101311
0.000000	0.328013	112.445908
0.000000	0.328251	112.887627
0.000000	0.328488	113.786209
0.000000	0.328725	114.265701
0.000000	0.328962	114.874657
0.000000	0.329199	115.335350
0.000000	0.329437	115.245125
0.000000	0.329674	115.074608
0.000000	0.329911	114.974518
0.000000	0.330148	115.104095
0.000000	0.330385	115.128304
0.000000	0.330622	115.421677
0.000000	0.330860	115.870293
0.000000	0.331097	115.849144
0.000000	0.331334	116.061913
0.000000	0.331571	116.148781
0.000000	0.331808	116.103966
0.000000	0.332045	116.056595
0.000000	0.332283	116.146187
0.000000	0.332520	116.265976
0.000000	0.332757	116.538208
0.000000	0.332994	116.833595
0.000000	0.333231	117.010101
0.000000	0.333468	117.048347
0.000000	0.333706	116.942924
0.000000	0.333943	116.704315
0.000000	0.334180	116.843925
0.000000	0.334417	117.151054
0.000000	0.334654	117.388550
0.000000	0.334892	117.429161
0.000000	0.335129	117.757599
0.000000	0.335366	118.014931
0.000000	0.335603	118.306679
0.000000	0.335840	118.619362
0.000000	0.336077	118.937927
0.000000	0.336315	118.762314
0.000000	0.336552	118.936569
0.000000	0.336789	118.876701
0.000000	0.337026	119.191444
0.000000	0.337263	119.404182
0.000000	0.337500	119.740120
0.000000	0.337738	119.454582
0.000000	0.337975	119.499924
0.000000	0.338212	119.772560
0.000000	0.338449	119.782936
0.000000	0.338686	119.398888
0.000000	0.338924	119.488968
0.000000	0.339161	119.369759
0.000000	0.339398	119.547371
0.000000	0.339635	119.688126
0.000000	0.339872	120.287079
0.000000	0.340109	120.618011
0.000000	0.340347	121.138954
0.000000	0.340584	121.350143
0.000000	0.340821	121.836578
0.000000	0.341058	121.987831
0.000000	0.341295	122.396591
0.000000	0.341532	122.340775
0.000000	0.341770	122.911484
0.000000	0.342007	123.163864
0.000000	0.342244	123.463524
0.000000	0.342481	123.735481
0.000000	0.342718	124.432747
0.000000	0.342955	125.224640
0.000000	0.343193	126.572975
0.000000	0.343430	128.666122
0.000000	0.343667	132.222305
0.000000	0.343904	137.206528
0.000000	0.344141	144.043610
0.000000	0.344379	152.438660
0.000000	0.344616	162.265488
0.000000	0.344853	172.611420
0.000000	0.345090	182.097534
0.000000	0.345327	178.822067
0.000000	0.345564	173.681015
0.000000	0.345802	171.786041
0.000000	0.346039	168.403061
0.000000	0.346276	164.080536
0.000000	0.346513	158.513672
0.000000	0.346750	152.453430
0.000000	0.346987	147.105453
0.000000	0.347225	143.087524
0.000000	0.347462	139.971664
0.000000	0.347699	137.581558
0.000000	0.347936	135.538895
0.000000	0.348173	134.013107
0.000000	0.348411	133.143860
0.000000	0.348648	132.305725
0.000000	0.348885	131.568390
0.000000	0.349122	131.133270
0.000000	0.349359	130.720703
0.000000	0.349596	130.410065
0.000000	0.349834	130.049271
0.000000	0.350071	129.736328
0.000000	0.350308	129.585052
0.000000	0.350545	129.353287
0.000000	0.350782	129.167648
0.000000	0.351019	129.053314
0.000000	0.351257	129.290939
0.000000	0.351494	129.439499
0.000000	0.351731	129.899048
0.000000	0.351968	130.593369
0.000000	0.352205	131.542709
0.000000	0.352443	132.858841
0.000000	0.352680	133.883179
0.000000	0.352917	135.126785
0.000000	0.353154	136.246750
0.000000	0.353391	137.120590
0.000000	0.353628	136.180573
0.000000	0.353866	135.427902
0.000000	0.354103	135.051071
0.000000	0.354340	134.381760
0.000000	0.354577	133.705902
0.000000	0.354814	133.327637
0.000000	0.355051	133.179047
0.000000	0.355289	132.921112
0.000000	0.355526	132.803925
0.000000	0.355763	132.718124
0.000000	0.356000	132.547409
0.000000	0.356237	132.421661
0.000000	0.356474	132.480453
0.000000	0.356712	132.618317
0.000000	0.356949	132.960754
0.000000	0.357186	133.139008
0.000000	0.357423	133.499512
0.000000	0.357660	133.787994
0.000000	0.357898	133.980225
0.000000	0.358135	134.300812
0.000000	0.358372	134.495758
0.000000	0.358609	134.185730
0.000000	0.358846	134.467407
0.000000	0.359083	134.646774
0.000000	0.359321	134.724579
0.000000	0.359558	134.711304
0.000000	0.359795	134.988693
0.000000	0.360032	135.330017
0.000000	0.360269	135.847214
0.000000	0.360506	136.032394
0.000000	0.360744	136.336792
0.000000	0.360981	136.379349
0.000000	0.361218	136.503067
0.000000	0.361455	136.341003
0.000000	0.361692	136.500992
0.000000	0.361930	136.276016
0.000000	0.362167	136.161743
0.000000	0.362404	136.072800
0.000000	0.362641	136.401093
0.000000	0.362878	136.800262
0.000000	0.363115	137.013824
0.000000	0.363353	137.266296
0.000000	0.363590	137.428207
0.000000	0.363827	137.488220
0.000000	0.364064	137.804291
0.000000	0.364301	138.129196
0.000000	0.364538	138.198410
0.000000	0.364776	138.115723
0.000000	0.365013	138.250031
0.000000	0.365250	138.009811
0.000000	0.365487	138.132568
0.000000	0.365724	138.285629
0.000000	0.365961	138.479126
0.000000	0.366199	138.604767
0.000000	0.366436	138.809052
0.000000	0.366673	139.274048
0.000000	0.366910	139.996552
0.000000	0.367147	141.074158
0.000000	0.367385	142.659821
0.000000	0.367622	146.018951
0.000000	0.367859	152.261353
0.000000	0.368096	161.696533
0.000000	0.368333	176.538452
0.000000	0.368570	198.439560
0.000000	0.368808	228.592056
0.000000	0.369045	266.581299
0.000000	0.369282	312.439941
0.000000	0.369519	359.885468
0.000000	0.369756	397.738129
0.000000	0.369993	423.747589
0.000000	0.370231	435.348846
0.000000	0.370468	430.750153
0.000000	0.370705	409.461121
0.000000	0.370942	373.912964
0.000000	0.371179	328.863800
0.000000	0.371417	283.797211
0.000000	0.371654	248.774323
0.000000	0.371891	231.767395
0.000000	0.372128	216.847488
0.000000	0.372365	203.627319
0.000000	0.372602	192.699280
0.000000	0.372840	183.320129
0.000000	0.373077	175.901123
0.000000	0.373314	170.178482
0.000000	0.373551	165.472794
0.000000	0.373788	161.579468
0.000000	0.374025	158.448608
0.000000	0.374263	156.065582
0.000000	0.374500	154.074615
0.000000	0.374737	152.497833
0.000000	0.374974	151.138702
0.000000	0.375211	150.301712
0.000000	0.375449	149.335709
0.000000	0.375686	148.800690
0.000000	0.375923	148.434143
0.000000	0.376160	148.083801
0.000000	0.376397	147.721909
0.000000	0.376634	147.573090
0.000000	0.376872	147.625137
0.000000	0.377109	147.491364
0.000000	0.377346	147.631439
0.000000	0.377583	147.307510
0.000000	0.377820	147.112808
0.000000	0.378057	147.068787
0.000000	0.378295	147.312805
0.000000	0.378532	147.364182
0.000000	0.378769	147.211609
0.000000	0.379006	147.830673
0.000000	0.379243	147.649918
0.000000	0.379481	147.970367
0.000000	0.379718	148.075790
0.000000	0.379955	148.314896
0.000000	0.380192	148.324783
0.000000	0.380429	148.470764
0.000000	0.380666	148.529663
0.000000	0.380904	148.637115
0.000000	0.381141	149.054703
0.000000	0.381378	149.426727
0.000000	0.381615	149.981583
0.000000	0.381852	150.340027
0.000000	0.382089	150.599915
0.000000	0.382327	150.632050
0.000000	0.382564	150.924149
0.000000	0.382801	151.123245
0.000000	0.383038	151.706192
0.000000	0.383275	151.932114
0.000000	0.383512	152.128387
0.000000	0.383750	151.914627
0.000000	0.383987	151.886612
0.000000	0.384224	152.056564
0.000000	0.384461	151.936340
0.000000	0.384698	151.758850
0.000000	0.384936	151.537842
0.000000	0.385173	151.295502
0.000000	0.385410	151.181274
0.000000	0.385647	151.345337
0.000000	0.385884	151.317322
0.000000	0.386121	151.579880
0.000000	0.386359	151.772659
0.000000	0.386596	151.880630
0.000000	0.386833	152.138794
0.000000	0.387070	152.182114
0.000000	0.387307	152.249130
0.000000	0.387544	152.473694
0.000000	0.387782	152.744293
0.000000	0.388019	152.936508
0.000000	0.388256	153.162537
0.000000	0.388493	153.656509
0.000000	0.388730	153.794022
0.000000	0.388968	153.908401
0.000000	0.389205	153.873871
0.000000	0.389442	153.937088
0.000000	0.389679	153.872360
0.000000	0.389916	153.815704
0.000000	0.390153	154.031891
0.000000	0.390391	154.414047
0.000000	0.390628	154.465469
0.000000	0.390865	154.770920
0.000000	0.391102	154.960785
0.000000	0.391339	155.016342
0.000000	0.391576	154.810730
0.000000	0.391814	154.963135
0.000000	0.392051	155.016846
0.000000	0.392288	154.857254
0.000000	0.392525	155.470016
0.000000	0.392762	155.656158
0.000000	0.393000	155.867859
0.000000	0.393237	156.098450
0.000000	0.393474	156.220032
0.000000	0.393711	156.352249
0.000000	0.393948	156.384247
0.000000	0.394185	156.696304
0.000000	0.394423	156.824081
0.000000	0.394660	157.135483
0.000000	0.394897	157.639877
0.000000	0.395134	158.084335
0.000000	0.395371	158.564758
0.000000	0.395608	158.937866
0.000000	0.395846	158.818542
0.000000	0.396083	158.808563
0.000000	0.396320	159.299957
0.000000	0.396557	159.700607
0.000000	0.396794	159.628113
0.000000	0.397031	159.802704
0.000000	0.397269	160.243149
0.000000	0.397506	160.462296
0.000000	0.397743	160.443512
0.000000	0.397980	160.795471
0.000000	0.398217	160.801697
0.000000	0.398455	160.815201
0.000000	0.398692	161.450439
0.000000	0.398929	161.365524
0.000000	0.399166	161.489014
0.000000	0.399403	161.699951
0.000000	0.399640	161.377792
0.000000	0.399878	161.363251
0.000000	0.400115	161.075317
0.000000	0.400352	161.134216
0.000000	0.400589	160.839798
0.000000	0.400826	161.052551
0.000000	0.401063	161.192673
0.000000	0.401301	161.498428
0.000000	0.401538	161.361404
0.000000	0.401775	161.382004
0.000000	0.402012	161.944885
0.000000	0.402249	162.081009
0.000000	0.402487	162.368225
0.000000	0.402724	162.682556
0.000000	0.402961	162.647598
0.000000	0.403198	162.862091
0.000000	0.403435	163.096252
0.000000	0.403672	163.348373
0.000000	0.403910	163.373764
0.000000	0.404147	163.659271
0.000000	0.404384	163.731384
0.000000	0.404621	163.948837
0.000000	0.404858	164.313156
0.000000	0.405095	164.443741
0.000000	0.405333	164.798401
0.000000	0.405570	164.631317
0.000000	0.405807	164.769028
0.000000	0.406044	164.495270
0.000000	0.406281	164.176727
0.000000	0.406518	164.089661
0.000000	0.406756	164.268066
0.000000	0.406993	164.360275
0.000000	0.407230	164.478912
0.000000	0.407467	164.493332
0.000000	0.407704	164.753342
0.000000	0.407942	164.637512
0.000000	0.408179	164.725998
0.000000	0.408416	164.408188
0.000000	0.408653	164.404907
0.000000	0.408890	164.130493
0.000000	0.409127	163.961365
0.000000	0.409365	163.814011
0.000000	0.409602	163.972687
0.000000	0.409839	164.120743
0.000000	0.410076	164.419312
0.000000	0.410313	165.040878
0.000000	0.410550	165.913071
0.000000	0.410788	166.947861
0.000000	0.411025	168.162476
0.000000	0.411262	169.675308
0.000000	0.411499	171.327332
0.000000	0.411736	172.543259
0.000000	0.411974	174.409683
0.000000	0.412211	175.820114
0.000000	0.412448	175.614944
0.000000	0.412685	174.992386
0.000000	0.412922	173.941132
0.000000	0.413159	172.259308
0.000000	0.413397	171.012527
0.000000	0.413634	170.100220
0.000000	0.413871	169.641022
0.000000	0.414108	169.375183
0.000000	0.414345	169.159393
0.000000	0.414582	169.249435
0.000000	0.414820	170.329773
0.000000	0.415057	171.558151
0.000000	0.415294	174.164764
0.000000	0.415531	177.929520
0.000000	0.415768	183.216049
0.000000	0.416005	189.557388
0.000000	0.416243	196.906570
0.000000	0.416480	204.445023
0.000000	0.416717	211.152771
0.000000	0.416954	209.676453
0.000000	0.417191	201.530991
0.000000	0.417429	189.962997
0.000000	0.417666	183.555481
0.000000	0.417903	181.758957
0.000000	0.418140	179.848923
0.000000	0.418377	178.210144
0.000000	0.418614	176.082092
0.000000	0.418852	174.472931
0.000000	0.419089	173.425552
0.000000	0.419326	172.333435
0.000000	0.419563	171.415298
0.000000	0.419800	171.031693
0.000000	0.420037	170.574966
0.000000	0.420275	170.150192
0.000000	0.420512	170.123489
0.000000	0.420749	170.255249
0.000000	0.420986	170.524460
0.000000	0.421223	170.777878
0.000000	0.421461	170.975983
0.000000	0.421698	171.204895
0.000000	0.421935	171.194168
0.000000	0.422172	170.922577
0.000000	0.422409	171.367355
0.000000	0.422646	171.093979
0.000000	0.422884	171.187637
0.000000	0.423121	171.082214
0.000000	0.423358	171.285065
0.000000	0.423595	171.826431
0.000000	0.423832	172.345291
0.000000	0.424069	172.577026
0.000000	0.424307	173.111069
0.000000	0.424544	173.460037
0.000000	0.424781	173.849365
0.000000	0.425018	174.031570
0.000000	0.425255	174.487213
0.000000	0.425492	174.732376
0.000000	0.425730	175.234344
0.000000	0.425967	175.495102
0.000000	0.426204	175.850922
0.000000	0.426441	175.682465
0.000000	0.426678	175.831924
0.000000	0.426916	175.598328
0.000000	0.427153	175.726395
0.000000	0.427390	175.894470
0.000000	0.427627	176.131363
0.000000	0.427864	176.604721
0.000000	0.428101	177.146179
0.000000	0.428339	177.740906
0.000000	0.428576	178.905670
0.000000	0.428813	180.451309
0.000000	0.429050	183.232193
0.000000	0.429287	186.420456
0.000000	0.429524	190.688553
0.000000	0.429762	195.080795
0.000000	0.429999	199.078156
0.000000	0.430236	201.655212
0.000000	0.430473	196.673950
0.000000	0.430710	186.548325
0.000000	0.430948	185.185272
0.000000	0.431185	184.365417
0.000000	0.431422	184.596725
0.000000	0.431659	185.567596
0.000000	0.431896	187.952209
0.000000	0.432133	191.853058
0.000000	0.432371	198.209183
0.000000	0.432608	207.060883
0.000000	0.432845	218.800049
0.000000	0.433082	233.173843
0.000000	0.433319	248.282974
0.000000	0.433556	263.292786
0.000000	0.433794	278.569061
0.000000	0.434031	294.508881
0.000000	0.434268	310.281555
0.000000	0.434505	325.856049
0.000000	0.434742	341.432800
0.000000	0.434979	356.466858
0.000000	0.435217	369.911377
0.000000	0.435454	381.372894
0.000000	0.435691	392.415192
0.000000	0.435928	402.566315
0.000000	0.436165	412.007538
0.000000	0.436403	421.584900
0.000000	0.436640	431.914673
0.000000	0.436877	442.450684
0.000000	0.437114	452.652802
0.000000	0.437351	461.419434
0.000000	0.437588	470.301666
0.000000	0.437826	478.838074
0.000000	0.438063	486.056854
0.000000	0.438300	492.237610
0.000000	0.438537	497.770233
0.000000	0.438774	503.862518
0.000000	0.439011	509.696503
0.000000	0.439249	516.105774
0.000000	0.439486	522.807007
0.000000	0.439723	529.670471
0.000000	0.439960	536.492065
0.000000	0.440197	542.767883
0.000000	0.440435	548.212341
0.000000	0.440672	553.173889
0.000000	0.440909	556.713257
0.000000	0.441146	559.866028
0.000000	0.441383	563.617676
0.000000	0.441620	567.356689
0.000000	0.441858	570.393860
0.000000	0.442095	572.505493
0.000000	0.442332	573.875305
0.000000	0.442569	574.878784
0.000000	0.442806	575.829102
0.000000	0.443043	576.333008
0.000000	0.443281	577.072998
0.000000	0.443518	578.581726
0.000000	0.443755	580.072632
0.000000	0.443992	581.836670
0.000000	0.444229	582.149780
0.000000	0.444467	580.829163
0.000000	0.444704	577.440186
0.000000	0.444941	572.426392
0.000000	0.445178	569.078247
0.000000	0.445415	565.314575
0.000000	0.445652	562.092834
0.000000	0.445890	558.539856
0.000000	0.446127	555.782349
0.000000	0.446364	552.869751
0.000000	0.446601	549.277893
0.000000	0.446838	544.751404
0.000000	0.447075	541.055298
0.000000	0.447313	537.608948
0.000000	0.447550	534.785767
0.000000	0.447787	532.260132
0.000000	0.448024	530.337891
0.000000	0.448261	529.501038
0.000000	0.448498	529.042358
0.000000	0.448736	529.561401
0.000000	0.448973	532.706848
0.000000	0.449210	536.306946
0.000000	0.449447	541.140991
0.000000	0.449684	547.641907
0.000000	0.449922	550.510437
0.000000	0.450159	548.155151
0.000000	0.450396	543.020386
0.000000	0.450633	535.550720
0.000000	0.450870	525.660400
0.000000	0.451107	514.059021
0.000000	0.451345	503.080109
0.000000	0.451582	497.054382
0.000000	0.451819	492.709869
0.000000	0.452056	489.089966
0.000000	0.452293	486.663330
0.000000	0.452531	485.543396
0.000000	0.452768	485.443970
0.000000	0.453005	486.280396
0.000000	0.453242	487.111908
0.000000	0.453479	485.941864
0.000000	0.453716	482.992279
0.000000	0.453954	479.035492
0.000000	0.454191	475.626190
0.000000	0.454428	471.386780
0.000000	0.454665	467.007568
0.000000	0.454902	463.002777
0.000000	0.455139	460.247986
0.000000	0.455377	457.372223
0.000000	0.455614	454.355408
0.000000	0.455851	451.650421
0.000000	0.456088	448.119659
0.000000	0.456325	444.665222
0.000000	0.456562	440.894714
0.000000	0.456800	437.743622
0.000000	0.457037	434.221710
0.000000	0.457274	430.052002
0.000000	0.457511	425.638672
0.000000	0.457748	421.007111
0.000000	0.457986	417.617188
0.000000	0.458223	415.080414
0.000000	0.458460	413.871796
0.000000	0.458697	413.891205
0.000000	0.458934	415.380310
0.000000	0.459171	418.873383
0.000000	0.459409	424.611816
0.000000	0.459646	431.327179
0.000000	0.459883	439.578430
0.000000	0.460120	447.688995
0.000000	0.460357	449.828400
0.000000	0.460594	447.571991
0.000000	0.460832	441.867981
0.000000	0.461069	432.636383
0.000000	0.461306	421.165070
0.000000	0.461543	408.247559
0.000000	0.461780	400.342834
0.000000	0.462018	395.904877
0.000000	0.462255	391.983521
0.000000	0.462492	386.785187
0.000000	0.462729	380.139343
0.000000	0.462966	374.836487
0.000000	0.463203	370.890564
0.000000	0.463441	367.290833
0.000000	0.463678	362.505676
0.000000	0.463915	357.147430
0.000000	0.464152	349.491791
0.000000	0.464389	339.744202
0.000000	0.464626	329.440613
0.000000	0.464864	320.567169
0.000000	0.465101	312.996674
0.000000	0.465338	306.170197
0.000000	0.465575	299.348053
0.000000	0.465812	293.351715
0.000000	0.466049	289.021118
0.000000	0.466287	285.809143
0.000000	0.466524	283.424347
0.000000	0.466761	281.008362
0.000000	0.466998	279.704498
0.000000	0.467235	278.930542
0.000000	0.467473	278.016235
0.000000	0.467710	277.120605
0.000000	0.467947	274.507202
0.000000	0.468184	271.432617
0.000000	0.468421	268.363800
0.000000	0.468658	265.844452
0.000000	0.468896	265.036896
0.000000	0.469133	264.850372
0.000000	0.469370	265.382538
0.000000	0.469607	265.195435
0.000000	0.469844	264.616638
0.000000	0.470081	263.542389
0.000000	0.470319	262.654694
0.000000	0.470556	261.256592
0.000000	0.470793	259.440216
0.000000	0.471030	259.120819
0.000000	0.471267	259.282074
0.000000	0.471505	260.352997
0.000000	0.471742	262.792419
0.000000	0.471979	266.406006
0.000000	0.472216	272.203156
0.000000	0.472453	280.154022
0.000000	0.472690	289.326019
0.000000	0.472928	296.181305
0.000000	0.473165	298.938324
0.000000	0.473402	301.382935
0.000000	0.473639	302.552307
0.000000	0.473876	299.105316
0.000000	0.474113	292.394775
0.000000	0.474351	284.440186
0.000000	0.474588	277.312561
0.000000	0.474825	273.305298
0.000000	0.475062	270.239624
0.000000	0.475299	267.265839
0.000000	0.475536	264.402466
0.000000	0.475774	263.086182
0.000000	0.476011	261.917358
0.000000	0.476248	260.482971
0.000000	0.476485	259.223480
0.000000	0.476722	258.125732
0.000000	0.476960	257.545319
0.000000	0.477197	257.351898
0.000000	0.477434	257.025909
0.000000	0.477671	256.275055
0.000000	0.477908	255.793457
0.000000	0.478145	255.443283
0.000000	0.478383	255.421936
0.000000	0.478620	255.302322
0.000000	0.478857	254.643906
0.000000	0.479094	253.402786
0.000000	0.479331	250.871002
0.000000	0.479568	250.299332
0.000000	0.479806	250.152283
0.000000	0.480043	249.973969
0.000000	0.480280	249.637848
0.000000	0.480517	249.496887
0.000000	0.480754	249.537125
0.000000	0.480992	249.356079
0.000000	0.481229	249.510132
0.000000	0.481466	248.992126
0.000000	0.481703	248.493698
0.000000	0.481940	247.797134
0.000000	0.482177	247.068146
0.000000	0.482415	246.863678
0.000000	0.482652	246.892883
0.000000	0.482889	247.191330
0.000000	0.483126	248.015015
0.000000	0.483363	248.133133
0.000000	0.483600	248.470093
0.000000	0.483838	249.265793
0.000000	0.484075	249.775024
0.000000	0.484312	249.845276
0.000000	0.484549	250.337204
0.000000	0.484786	250.573624
0.000000	0.485024	251.076843
0.000000	0.485261	251.895203
0.000000	0.485498	253.042816
0.000000	0.485735	254.491531
0.000000	0.485972	256.054993
0.000000	0.486209	256.799652
0.000000	0.486447	256.783752
0.000000	0.486684	256.885498
0.000000	0.486921	257.331085
0.000000	0.487158	258.352112
0.000000	0.487395	259.422363
0.000000	0.487632	261.298279
0.000000	0.487870	263.243286
0.000000	0.488107	265.660583
0.000000	0.488344	267.351837
0.000000	0.488581	267.452087
0.000000	0.488818	267.702454
0.000000	0.489056	268.714508
0.000000	0.489293	269.599457
0.000000	0.489530	270.373718
0.000000	0.489767	269.728058
0.000000	0.490004	268.590576
0.000000	0.490241	267.070984
0.000000	0.490479	265.756500
0.000000	0.490716	265.596863
0.000000	0.490953	266.906281
0.000000	0.491190	270.050293
0.000000	0.491427	274.462708
0.000000	0.491664	280.676147
0.000000	0.491902	289.561707
0.000000	0.492139	301.689453
0.000000	0.492376	316.891968
0.000000	0.492613	334.851532
0.000000	0.492850	352.399811
0.000000	0.493087	364.455811
0.000000	0.493325	368.628510
0.000000	0.493562	365.682159
0.000000	0.493799	357.830536
0.000000	0.494036	349.823944
0.000000	0.494273	338.834961
0.000000	0.494511	325.493652
0.000000	0.494748	310.530548
0.000000	0.494985	299.297302
0.000000	0.495222	294.798187
0.000000	0.495459	291.903656
0.000000	0.495696	290.048187
0.000000	0.495934	289.673065
0.000000	0.496171	290.435120
0.000000	0.496408	292.043457
0.000000	0.496645	293.466827
0.000000	0.496882	292.890259
0.000000	0.497119	291.018097
0.000000	0.497357	287.955261
0.000000	0.497594	283.792542
0.000000	0.497831	280.175354
0.000000	0.498068	279.530182
0.000000	0.498305	280.407166
0.000000	0.498543	282.782227
0.000000	0.498780	286.689423
0.000000	0.499017	291.740723
0.000000	0.499254	297.376434
0.000000	0.499491	305.209595
0.000000	0.499728	314.430145
0.000000	0.499966	324.864838
0.000000	0.500203	336.182709
0.000000	0.500440	348.518127
0.000000	0.500677	361.640930
0.000000	0.500914	375.553070
0.000000	0.501151	389.884369
0.000000	0.501389	404.970215
0.000000	0.501626	420.997711
0.000000	0.501863	437.107422
0.000000	0.502100	453.561462
0.000000	0.502337	469.363953
0.000000	0.502574	483.960724
0.000000	0.502812	497.565033
0.000000	0.503049	510.228668
0.000000	0.503286	521.342407
0.000000	0.503523	532.914734
0.000000	0.503760	543.994934
0.000000	0.503998	554.430298
0.000000	0.504235	564.317810
0.000000	0.504472	573.765259
0.000000	0.504709	582.756653
0.000000	0.504946	591.382751
0.000000	0.505183	600.205994
0.000000	0.505421	608.066956
0.000000	0.505658	615.107178
0.000000	0.505895	621.641602
0.000000	0.506132	627.667847
0.000000	0.506369	633.088379
0.000000	0.506606	638.556396
0.000000	0.506844	644.374146
0.000000	0.507081	650.320984
0.000000	0.507318	655.880493
0.000000	0.507555	660.630676
0.000000	0.507792	664.893677
0.000000	0.508030	669.030273
0.000000	0.508267	673.654236
0.000000	0.508504	678.021301
0.000000	0.508741	682.065735
0.000000	0.508978	685.241150
0.000000	0.509215	688.116272
0.000000	0.509453	690.948914
0.000000	0.509690	693.521118
0.000000	0.509927	696.335022
0.000000	0.510164	699.160950
0.000000	0.510401	701.735046
0.000000	0.510638	703.899048
0.000000	0.510876	705.740845
0.000000	0.511113	707.480652
0.000000	0.511350	709.219299
0.000000	0.511587	711.047974
0.000000	0.511824	712.442017
0.000000	0.512061	712.879578
0.000000	0.512299	713.351807
0.000000	0.512536	713.846619
0.000000	0.512773	714.997742
0.000000	0.513010	716.518066
0.000000	0.513247	718.643982
0.000000	0.513485	721.445129
0.000000	0.513722	725.422913
0.000000	0.513959	730.992004
0.000000	0.514196	738.625854
0.000000	0.514433	748.370911
0.000000	0.514670	760.205994
0.000000	0.514908	773.611084
0.000000	0.515145	785.870117
0.000000	0.515382	793.044373
0.000000	0.515619	794.308472
0.000000	0.515856	792.213257
0.000000	0.516093	787.822632
0.000000	0.516331	781.666260
0.000000	0.516568	775.345703
0.000000	0.516805	773.365784
0.000000	0.517042	775.860535
0.000000	0.517279	780.422119
0.000000	0.517517	786.586731
0.000000	0.517754	793.817993
0.000000	0.517991	801.081116
0.000000	0.518228	809.225281
0.000000	0.518465	817.907166
0.000000	0.518702	826.889648
0.000000	0.518940	835.828003
0.000000	0.519177	845.256348
0.000000	0.519414	854.891602
0.000000	0.519651	864.556213
0.000000	0.519888	874.545837
0.000000	0.520125	884.897522
0.000000	0.520363	895.363586
0.000000	0.520600	903.949341
0.000000	0.520837	912.169434
0.000000	0.521074	920.541382
0.000000	0.521311	928.842224
0.000000	0.521549	936.811951
0.000000	0.521786	942.357544
0.000000	0.522023	947.306580
0.000000	0.522260	952.053284
0.000000	0.522497	956.998596
0.000000	0.522734	962.141052
0.000000	0.522972	966.555969
0.000000	0.523209	969.985596
0.000000	0.523446	972.544312
0.000000	0.523683	974.498535
0.000000	0.523920	975.532898
0.000000	0.524157	976.441895
0.000000	0.524395	976.591797
0.000000	0.524632	976.058594
0.000000	0.524869	974.687256
0.000000	0.525106	973.290405
0.000000	0.525343	971.816223
0.000000	0.525580	969.902283
0.000000	0.525818	966.529846
0.000000	0.526055	962.147461
0.000000	0.526292	956.451843
0.000000	0.526529	950.326233
0.000000	0.526766	944.160278
0.000000	0.527004	937.781982
0.000000	0.527241	931.628906
0.000000	0.527478	926.609253
0.000000	0.527715	923.196594
0.000000	0.527952	919.177246
0.000000	0.528189	914.275513
0.000000	0.528427	908.627686
0.000000	0.528664	902.947266
0.000000	0.528901	897.678223
0.000000	0.529138	891.982727
0.000000	0.529375	886.760193
0.000000	0.529612	882.988098
0.000000	0.529850	880.310486
0.000000	0.530087	878.186768
0.000000	0.530324	877.135071
0.000000	0.530561	877.061890
0.000000	0.530798	877.716064
0.000000	0.531035	879.427368
0.000000	0.531273	881.906494
0.000000	0.531510	885.322266
0.000000	0.531747	889.350586
0.000000	0.531984	893.772888
0.000000	0.532221	898.858032
0.000000	0.532459	904.506470
0.000000	0.532696	910.938843
0.000000	0.532933	917.823975
0.000000	0.533170	925.098206
0.000000	0.533407	931.763733
0.000000	0.533644	937.243652
0.000000	0.533882	941.711243
0.000000	0.534119	944.931946
0.000000	0.534356	947.004761
0.000000	0.534593	948.271973
0.000000	0.534830	949.196167
0.000000	0.535067	950.086426
0.000000	0.535305	951.533997
0.000000	0.535542	953.750977
0.000000	0.535779	956.370483
0.000000	0.536016	959.247925
0.000000	0.536253	962.454834
0.000000	0.536491	965.545105
0.000000	0.536728	967.077454
0.000000	0.536965	965.781189
0.000000	0.537202	961.670959
0.000000	0.537439	955.674194
0.000000	0.537676	949.031677
0.000000	0.537914	940.920898
0.000000	0.538151	931.416199
0.000000	0.538388	922.141052
0.000000	0.538625	913.081848
0.000000	0.538862	904.427124
0.000000	0.539099	895.244568
0.000000	0.539337	885.687256
0.000000	0.539574	876.713806
0.000000	0.539811	868.633545
0.000000	0.540048	861.910156
0.000000	0.540285	856.179321
0.000000	0.540523	852.047546
0.000000	0.540760	849.638123
0.000000	0.540997	848.879456
0.000000	0.541234	850.058777
0.000000	0.541471	853.298645
0.000000	0.541708	858.650330
0.000000	0.541946	864.296448
0.000000	0.542183	865.771423
0.000000	0.542420	865.652405
0.000000	0.542657	865.575806
0.000000	0.542894	866.133972
0.000000	0.543131	870.351440
0.000000	0.543369	876.039551
0.000000	0.543606	882.054016
0.000000	0.543843	884.092529
0.000000	0.544080	884.426514
0.000000	0.544317	885.834229
0.000000	0.544555	888.719238
0.000000	0.544792	891.135559
0.000000	0.545029	892.908264
0.000000	0.545266	893.367004
0.000000	0.545503	891.792053
0.000000	0.545740	888.145569
0.000000	0.545978	883.660583
0.000000	0.546215	880.237915
0.000000	0.546452	878.488525
0.000000	0.546689	880.569214
0.000000	0.546926	886.394470
0.000000	0.547163	894.159363
0.000000	0.547401	902.522034
0.000000	0.547638	910.136902
0.000000	0.547875	915.912170
0.000000	0.548112	920.004761
0.000000	0.548349	922.228271
0.000000	0.548586	923.162292
0.000000	0.548824	922.828735
0.000000	0.549061	922.223633
0.000000	0.549298	921.586609
0.000000	0.549535	920.798950
0.000000	0.549772	920.205566
0.000000	0.550010	919.034851
0.000000	0.550247	918.066772
0.000000	0.550484	917.393372
0.000000	0.550721	916.649536
0.000000	0.550958	915.783203
0.000000	0.551195	914.987122
0.000000	0.551433	915.301941
0.000000	0.551670	917.696045
0.000000	0.551907	923.397583
0.000000	0.552144	931.187866
0.000000	0.552381	940.927307
0.000000	0.552619	950.719849
0.000000	0.552856	955.642700
0.000000	0.553093	957.704102
0.000000	0.553330	958.192810
0.000000	0.553567	957.343201
0.000000	0.553804	955.623962
0.000000	0.554042	953.865356
0.000000	0.554279	952.491577
0.000000	0.554516	952.404297
0.000000	0.554753	954.156189
0.000000	0.554990	959.757690
0.000000	0.555227	970.258789
0.000000	0.555465	981.094177
0.000000	0.555702	989.610535
0.000000	0.555939	996.637756
0.000000	0.556176	1003.016479
0.000000	0.556413	1009.628174
0.000000	0.556650	1015.207764
0.000000	0.556888	1019.271362
0.000000	0.557125	1021.311035
0.000000	0.557362	1021.076721
0.000000	0.557599	1016.485901
0.000000	0.557836	1005.829590
0.000000	0.558074	989.979675
0.000000	0.558311	971.103394
0.000000	0.558548	952.095764
0.000000	0.558785	934.875732
0.000000	0.559022	921.645142
0.000000	0.559259	911.483643
0.000000	0.559497	902.241943
0.000000	0.559734	891.406799
0.000000	0.559971	878.721252
0.000000	0.560208	863.885437
0.000000	0.560445	848.126770
0.000000	0.560682	833.026733
0.000000	0.560920	822.040039
0.000000	0.561157	819.390869
0.000000	0.561394	829.558899
0.000000	0.561631	852.032654
0.000000	0.561868	881.954285
0.000000	0.562105	916.954834
0.000000	0.562343	949.205872
0.000000	0.562580	970.485352
0.000000	0.562817	981.095459
0.000000	0.563054	982.350891
0.000000	0.563291	976.513489
0.000000	0.563529	964.071655
0.000000	0.563766	946.626892
0.000000	0.564003	924.558777
0.000000	0.564240	907.515625
0.000000	0.564477	907.326111
0.000000	0.564714	914.458679
0.000000	0.564952	925.122925
0.000000	0.565189	939.508179
0.000000	0.565426	958.421509
0.000000	0.565663	980.671509
0.000000	0.565900	1000.736633
0.000000	0.566137	1013.597961
0.000000	0.566375	1018.554871
0.000000	0.566612	1017.019043
0.000000	0.566849	1010.346497
0.000000	0.567086	999.686340
0.000000	0.567323	985.062744
0.000000	0.567560	970.758179
0.000000	0.567798	959.635437
0.000000	0.568035	950.818726
0.000000	0.568272	947.108215
0.000000	0.568509	945.972412
0.000000	0.568746	947.012573
0.000000	0.568984	950.658447
0.000000	0.569221	955.996887
0.000000	0.569458	962.459106
0.000000	0.569695	968.324219
0.000000	0.569932	972.256287
0.000000	0.570169	975.400513
0.000000	0.570407	976.862976
0.000000	0.570644	977.182739
0.000000	0.570881	976.206543
0.000000	0.571118	974.760803
0.000000	0.571355	972.586365
0.000000	0.571593	970.468994
0.000000	0.571830	968.661011
0.000000	0.572067	967.672485
0.000000	0.572304	967.640869
0.000000	0.572541	968.302124
0.000000	0.572778	969.234009
0.000000	0.573016	970.972595
0.000000	0.573253	973.688171
0.000000	0.573490	977.733276
0.000000	0.573727	982.749878
0.000000	0.573964	988.108948
0.000000	0.574201	993.288269
0.000000	0.574439	998.039734
0.000000	0.574676	1001.346436
0.000000	0.574913	1002.932739
0.000000	0.575150	1002.754211
0.000000	0.575387	1001.521667
0.000000	0.575624	998.998901
0.000000	0.575862	996.618774
0.000000	0.576099	994.665100
0.000000	0.576336	992.146545
0.000000	0.576573	990.414978
0.000000	0.576810	988.474243
0.000000	0.577048	985.344543
0.000000	0.577285	981.497620
0.000000	0.577522	976.388794
0.000000	0.577759	970.997925
0.000000	0.577996	965.674805
0.000000	0.578233	960.680542
0.000000	0.578471	956.167358
0.000000	0.578708	952.173340
0.000000	0.578945	948.261536
0.000000	0.579182	944.251343
0.000000	0.579419	940.831055
0.000000	0.579656	938.657166
0.000000	0.579894	938.843323
0.000000	0.580131	939.937012
0.000000	0.580368	940.277161
0.000000	0.580605	937.406494
0.000000	0.580842	930.693054
0.000000	0.581080	921.314209
0.000000	0.581317	909.288330
0.000000	0.581554	895.228333
0.000000	0.581791	882.999451
0.000000	0.582028	870.390503
0.000000	0.582265	857.256287
0.000000	0.582503	843.965271
0.000000	0.582740	831.409302
0.000000	0.582977	818.905029
0.000000	0.583214	807.540771
0.000000	0.583451	797.658752
0.000000	0.583688	788.664673
0.000000	0.583926	780.000916
0.000000	0.584163	771.212769
0.000000	0.584400	762.492615
0.000000	0.584637	754.714355
0.000000	0.584874	748.436401
0.000000	0.585111	743.712524
0.000000	0.585349	739.566833
0.000000	0.585586	736.069519
0.000000	0.585823	732.946533
0.000000	0.586060	731.038269
0.000000	0.586297	730.124207
0.000000	0.586535	730.821106
0.000000	0.586772	732.418884
0.000000	0.587009	734.321777
0.000000	0.587246	737.322510
0.000000	0.587483	741.796265
0.000000	0.587720	747.721558
0.000000	0.587958	755.322815
0.000000	0.588195	765.132996
0.000000	0.588432	776.491821
0.000000	0.588669	786.570862
0.000000	0.588906	793.916504
0.000000	0.589143	798.121643
0.000000	0.589381	800.576294
0.000000	0.589618	803.610474
0.000000	0.589855	807.984497
0.000000	0.590092	815.156250
0.000000	0.590329	825.280212
0.000000	0.590567	833.398743
0.000000	0.590804	837.138916
0.000000	0.591041	837.743835
0.000000	0.591278	834.019775
0.000000	0.591515	825.437805
0.000000	0.591752	811.834839
0.000000	0.591990	796.764404
0.000000	0.592227	783.531799
0.000000	0.592464	775.911865
0.000000	0.592701	771.942322
0.000000	0.592938	769.324219
0.000000	0.593175	767.502686
0.000000	0.593413	764.224548
0.000000	0.593650	758.231628
0.000000	0.593887	750.605164
0.000000	0.594124	741.626282
0.000000	0.594361	731.825562
0.000000	0.594599	724.263611
0.000000	0.594836	718.849915
0.000000	0.595073	714.294678
0.000000	0.595310	711.254822
0.000000	0.595547	709.593567
0.000000	0.595784	709.412964
0.000000	0.596022	710.203430
0.000000	0.596259	710.964539
0.000000	0.596496	711.961426
0.000000	0.596733	712.616394
0.000000	0.596970	712.240723
0.000000	0.597207	711.790161
0.000000	0.597445	711.228271
0.000000	0.597682	710.794312
0.000000	0.597919	710.021179
0.000000	0.598156	709.660706
0.000000	0.598393	709.518188
0.000000	0.598630	709.264160
0.000000	0.598868	709.439392
0.000000	0.599105	709.424744
0.000000	0.599342	709.001892
0.000000	0.599579	708.998230
0.000000	0.599816	712.252258
0.000000	0.600054	716.104858
0.000000	0.600291	720.861511
0.000000	0.600528	725.963257
0.000000	0.600765	731.318604
0.000000	0.601002	737.345764
0.000000	0.601239	744.117920
0.000000	0.601477	751.804993
0.000000	0.601714	760.407593
0.000000	0.601951	769.492493
0.000000	0.602188	778.808655
0.000000	0.602425	787.608459
0.000000	0.602662	795.669128
0.000000	0.602900	803.490723
0.000000	0.603137	812.076050
0.000000	0.603374	821.183655
0.000000	0.603611	831.430664
0.000000	0.603848	842.930420
0.000000	0.604086	856.058533
0.000000	0.604323	869.819336
0.000000	0.604560	883.743591
0.000000	0.604797	898.433960
0.000000	0.605034	910.369629
0.000000	0.605271	920.667542
0.000000	0.605509	928.758423
0.000000	0.605746	935.242859
0.000000	0.605983	940.094299
0.000000	0.606220	943.451721
0.000000	0.606457	945.107849
0.000000	0.606694	945.203735
0.000000	0.606932	943.981506
0.000000	0.607169	941.536011
0.000000	0.607406	936.247314
0.000000	0.607643	928.483459
0.000000	0.607880	917.710571
0.000000	0.608117	905.783447
0.000000	0.608355	894.663269
0.000000	0.608592	883.964355
0.000000	0.608829	874.717041
0.000000	0.609066	866.233887
0.000000	0.609303	857.401245
0.000000	0.609541	850.033081
0.000000	0.609778	844.682129
0.000000	0.610015	841.971008
0.000000	0.610252	839.980530
0.000000	0.610489	839.177307
0.000000	0.610726	839.940002
0.000000	0.610964	842.484619
0.000000	0.611201	845.971619
0.000000	0.611438	849.010437
0.000000	0.611675	847.713196
0.000000	0.611912	844.018860
0.000000	0.612149	839.399414
0.000000	0.612387	834.104370
0.000000	0.612624	831.654541
0.000000	0.612861	829.163452
0.000000	0.613098	826.104187
0.000000	0.613335	823.158020
0.000000	0.613573	820.537781
0.000000	0.613810	818.187744
0.000000	0.614047	817.002930
0.000000	0.614284	815.572693
0.000000	0.614521	813.208252
0.000000	0.614758	811.165222
0.000000	0.614996	809.406433
0.000000	0.615233	810.281250
0.000000	0.615470	815.206299
0.000000	0.615707	820.330139
0.000000	0.615944	823.703369
0.000000	0.616181	828.740906
0.000000	0.616419	839.245178
0.000000	0.616656	849.258911
0.000000	0.616893	856.042297
0.000000	0.617130	856.491150
0.000000	0.617367	850.917236
0.000000	0.617604	841.820374
0.000000	0.617842	832.117554
0.000000	0.618079	825.231445
0.000000	0.618316	825.596436
0.000000	0.618553	830.596130
0.000000	0.618790	841.933533
0.000000	0.619028	860.507141
0.000000	0.619265	886.306641
0.000000	0.619502	919.405945
0.000000	0.619739	959.762085
0.000000	0.619976	1005.676331
0.000000	0.620213	1053.302490
0.000000	0.620451	1092.468628
0.000000	0.620688	1121.611206
0.000000	0.620925	1139.525146
0.000000	0.621162	1145.214355
0.000000	0.621399	1137.147949
0.000000	0.621636	1116.426880
0.000000	0.621874	1084.613892
0.000000	0.622111	1044.625000
0.000000	0.622348	1000.039368
0.000000	0.622585	955.921875
0.000000	0.622822	919.772644
0.000000	0.623060	892.885437
0.000000	0.623297	870.786255
0.000000	0.623534	852.134094
0.000000	0.623771	836.743042
0.000000	0.624008	825.344238
0.000000	0.624245	819.215942
0.000000	0.624483	820.990479
0.000000	0.624720	831.408936
0.000000	0.624957	848.819580
0.000000	0.625194	876.313171
0.000000	0.625431	912.597534
0.000000	0.625668	949.012268
0.000000	0.625906	975.756714
0.000000	0.626143	993.069092
0.000000	0.626380	1001.153870
0.000000	0.626617	1001.130554
0.000000	0.626854	993.327454
0.000000	0.627092	977.485291
0.000000	0.627329	952.025330
0.000000	0.627566	921.559387
0.000000	0.627803	894.731384
0.000000	0.628040	875.582642
0.000000	0.628277	867.210022
0.000000	0.628515	864.005554
0.000000	0.628752	864.533752
0.000000	0.628989	868.952698
0.000000	0.629226	878.203918
0.000000	0.629463	892.554871
0.000000	0.629700	912.938477
0.000000	0.629938	938.132263
0.000000	0.630175	968.319885
0.000000	0.630412	1003.213501
0.000000	0.630649	1037.842407
0.000000	0.630886	1064.564331
0.000000	0.631123	1082.991455
0.000000	0.631361	1093.866699
0.000000	0.631598	1098.878418
0.000000	0.631835	1098.202759
0.000000	0.632072	1091.910400
0.000000	0.632309	1079.685059
0.000000	0.632547	1063.121216
0.000000	0.632784	1043.754761
0.000000	0.633021	1026.496826
0.000000	0.633258	1012.011658
0.000000	0.633495	1004.019409
0.000000	0.633732	1006.608032
0.000000	0.633970	1015.656616
0.000000	0.634207	1026.805176
0.000000	0.634444	1035.813110
0.000000	0.634681	1041.328369
0.000000	0.634918	1041.951050
0.000000	0.635155	1039.536865
0.000000	0.635393	1035.728271
0.000000	0.635630	1030.599976
0.000000	0.635867	1025.711792
0.000000	0.636104	1024.850708
0.000000	0.636341	1031.850830
0.000000	0.636579	1045.073975
0.000000	0.636816	1049.890625
0.000000	0.637053	1046.524780
0.000000	0.637290	1035.518921
0.000000	0.637527	1020.041870
0.000000	0.637764	1002.241699
0.000000	0.638002	983.982727
0.000000	0.638239	969.440979
0.000000	0.638476	955.177734
0.000000	0.638713	941.545166
0.000000	0.638950	928.668396
0.000000	0.639187	918.516296
0.000000	0.639425	910.898743
0.000000	0.639662	904.815735
0.000000	0.639899	901.140442
0.000000	0.640136	900.435486
0.000000	0.640373	903.777039
0.000000	0.640611	909.827393
0.000000	0.640848	917.886658
0.000000	0.641085	923.618530
0.000000	0.641322	925.391357
0.000000	0.641559	922.473389
0.000000	0.641796	917.170959
0.000000	0.642034	909.685913
0.000000	0.642271	900.299255
0.000000	0.642508	892.034424
0.000000	0.642745	885.011841
0.000000	0.642982	879.516968
0.000000	0.643219	876.954956
0.000000	0.643457	876.903931
0.000000	0.643694	879.345825
0.000000	0.643931	885.567017
0.000000	0.644168	895.503723
0.000000	0.644405	909.756592
0.000000	0.644642	926.444641
0.000000	0.644880	944.438660
0.000000	0.645117	968.156372
0.000000	0.645354	997.390442
0.000000	0.645591	1030.051147
0.000000	0.645828	1065.019287
0.000000	0.646066	1095.665649
0.000000	0.646303	1120.875366
0.000000	0.646540	1140.831543
0.000000	0.646777	1156.317017
0.000000	0.647014	1164.432251
0.000000	0.647251	1162.026489
0.000000	0.647489	1150.660278
0.000000	0.647726	1130.537964
0.000000	0.647963	1101.682251
0.000000	0.648200	1065.877808
0.000000	0.648437	1028.630371
0.000000	0.648674	996.860657
0.000000	0.648912	978.004150
0.000000	0.649149	965.190063
0.000000	0.649386	956.515259
0.000000	0.649623	950.743469
0.000000	0.649860	948.892761
0.000000	0.650097	952.443848
0.000000	0.650335	962.537781
0.000000	0.650572	979.546021
0.000000	0.650809	1003.816223
0.000000	0.651046	1032.913940
0.000000	0.651283	1066.950073
0.000000	0.651521	1102.860718
0.000000	0.651758	1132.189819
0.000000	0.651995	1153.928101
0.000000	0.652232	1168.334717
0.000000	0.652469	1177.233887
0.000000	0.652706	1183.235107
0.000000	0.652944	1189.436523
0.000000	0.653181	1200.325562
0.000000	0.653418	1219.492676
0.000000	0.653655	1235.934082
0.000000	0.653892	1243.365112
0.000000	0.654130	1242.797119
0.000000	0.654367	1236.614136
0.000000	0.654604	1225.050293
0.000000	0.654841	1207.304688
0.000000	0.655078	1184.852295
0.000000	0.655315	1161.037354
0.000000	0.655553	1137.490967
0.000000	0.655790	1111.932007
0.000000	0.656027	1082.434082
0.000000	0.656264	1054.445190
0.000000	0.656501	1032.068848
0.000000	0.656738	1019.736511
0.000000	0.656976	1017.879822
0.000000	0.657213	1018.901978
0.000000	0.657450	1021.787231
0.000000	0.657687	1025.600220
0.000000	0.657924	1029.381714
0.000000	0.658162	1031.794312
0.000000	0.658399	1032.698975
0.000000	0.658636	1033.256348
0.000000	0.658873	1034.460083
0.000000	0.659110	1034.970093
0.000000	0.659347	1035.188354
0.000000	0.659585	1035.049438
0.000000	0.659822	1035.843384
0.000000	0.660059	1035.616089
0.000000	0.660296	1036.158447
0.000000	0.660533	1040.307983
0.000000	0.660770	1047.145874
0.000000	0.661008	1057.724487
0.000000	0.661245	1069.604980
0.000000	0.661482	1082.609009
0.000000	0.661719	1098.359497
0.000000	0.661956	1113.719360
0.000000	0.662193	1127.053467
0.000000	0.662431	1139.567627
0.000000	0.662668	1151.042969
0.000000	0.662905	1161.699341
0.000000	0.663142	1171.348145
0.000000	0.663379	1180.595093
0.000000	0.663617	1189.055176
0.000000	0.663854	1198.302490
0.000000	0.664091	1207.844971
0.000000	0.664328	1214.607056
0.000000	0.664565	1221.958984
0.000000	0.664802	1233.412109
0.000000	0.665040	1251.478394
0.000000	0.665277	1279.664673
0.000000	0.665514	1311.232056
0.000000	0.665751	1330.517090
0.000000	0.665988	1337.410522
0.000000	0.666225	1332.186279
0.000000	0.666463	1315.697754
0.000000	0.666700	1287.201294
0.000000	0.666937	1245.576782
0.000000	0.667174	1195.046631
0.000000	0.667411	1147.486572
0.000000	0.667648	1113.347046
0.000000	0.667886	1099.160645
0.000000	0.668123	1112.541626
0.000000	0.668360	1138.241577
0.000000	0.668597	1174.958984
0.000000	0.668834	1209.325195
0.000000	0.669072	1238.795654
0.000000	0.669309	1262.687256
0.000000	0.669546	1281.642212
0.000000	0.669783	1296.101440
0.000000	0.670020	1307.613525
0.000000	0.670257	1317.776489
0.000000	0.670495	1327.493408
0.000000	0.670732	1329.514526
0.000000	0.670969	1322.483276
0.000000	0.671206	1307.930298
0.000000	0.671443	1286.147705
0.000000	0.671681	1258.399048
0.000000	0.671918	1228.010742
0.000000	0.672155	1201.151489
0.000000	0.672392	1184.230835
0.000000	0.672629	1171.149414
0.000000	0.672866	1159.640503
0.000000	0.673104	1148.184814
0.000000	0.673341	1136.246216
0.000000	0.673578	1123.255005
0.000000	0.673815	1109.707397
0.000000	0.674052	1095.308350
0.000000	0.674289	1081.628296
0.000000	0.674527	1069.290649
0.000000	0.674764	1058.799683
0.000000	0.675001	1049.386719
0.000000	0.675238	1042.659302
0.000000	0.675475	1035.302368
0.000000	0.675712	1027.854614
0.000000	0.675950	1021.352966
0.000000	0.676187	1017.411011
0.000000	0.676424	1018.405640
0.000000	0.676661	1029.001221
0.000000	0.676898	1044.700684
0.000000	0.677136	1064.321167
0.000000	0.677373	1084.429932
0.000000	0.677610	1101.838989
0.000000	0.677847	1110.489502
0.000000	0.678084	1112.826050
0.000000	0.678321	1111.298828
0.000000	0.678559	1108.205078
0.000000	0.678796	1105.687012
0.000000	0.679033	1108.490479
0.000000	0.679270	1113.095825
0.000000	0.679507	1118.794189
0.000000	0.679744	1125.121826
0.000000	0.679982	1130.002441
0.000000	0.680219	1134.106934
0.000000	0.680456	1138.363037
0.000000	0.680693	1141.255005
0.000000	0.680930	1145.212769
0.000000	0.681167	1151.439331
0.000000	0.681405	1158.493286
0.000000	0.681642	1165.729736
0.000000	0.681879	1172.670898
0.000000	0.682116	1179.184326
0.000000	0.682353	1185.651367
0.000000	0.682591	1191.646240
0.000000	0.682828	1197.378296
0.000000	0.683065	1203.476074
0.000000	0.683302	1209.994141
0.000000	0.683539	1216.126465
0.000000	0.683776	1222.756470
0.000000	0.684014	1229.690430
0.000000	0.684251	1236.041016
0.000000	0.684488	1242.117554
0.000000	0.684725	1248.410889
0.000000	0.684962	1254.262695
0.000000	0.685199	1258.644775
0.000000	0.685437	1259.395020
0.000000	0.685674	1251.100708
0.000000	0.685911	1234.069336
0.000000	0.686148	1211.434570
0.000000	0.686385	1189.005127
0.000000	0.686623	1165.643066
0.000000	0.686860	1140.869873
0.000000	0.687097	1124.324585
0.000000	0.687334	1113.017090
0.000000	0.687571	1108.139893
0.000000	0.687808	1113.626587
0.000000	0.688046	1132.691040
0.000000	0.688283	1159.539307
0.000000	0.688520	1179.505249
0.000000	0.688757	1186.668091
0.000000	0.688994	1181.539307
0.000000	0.689231	1165.977539
0.000000	0.689469	1139.506836
0.000000	0.689706	1102.238525
0.000000	0.689943	1057.023682
0.000000	0.690180	1008.256592
0.000000	0.690417	959.847717
0.000000	0.690655	927.227661
0.000000	0.690892	910.152466
0.000000	0.691129	896.456421
0.000000	0.691366	885.539429
0.000000	0.691603	878.082703
0.000000	0.691840	875.198914
0.000000	0.692078	878.075439
0.000000	0.692315	885.742737
0.000000	0.692552	897.833008
0.000000	0.692789	913.953430
0.000000	0.693026	933.625244
0.000000	0.693263	956.929993
0.000000	0.693501	981.571716
0.000000	0.693738	1010.664307
0.000000	0.693975	1046.235352
0.000000	0.694212	1088.237061
0.000000	0.694449	1133.393188
0.000000	0.694687	1172.059570
0.000000	0.694924	1204.454590
0.000000	0.695161	1232.116943
0.000000	0.695398	1257.512207
0.000000	0.695635	1283.985107
0.000000	0.695872	1317.238525
0.000000	0.696110	1362.635986
0.000000	0.696347	1425.044434
0.000000	0.696584	1507.927490
0.000000	0.696821	1583.114746
0.000000	0.697058	1649.863403
0.000000	0.697295	1704.949097
0.000000	0.697533	1747.054932
0.000000	0.697770	1775.413818
0.000000	0.698007	1788.986328
0.000000	0.698244	1787.288574
0.000000	0.698481	1769.339600
0.000000	0.698718	1733.062988
0.000000	0.698956	1677.551514
0.000000	0.699193	1605.275757
0.000000	0.699430	1517.271973
0.000000	0.699667	1418.344849
0.000000	0.699904	1319.928955
0.000000	0.700141	1232.696899
0.000000	0.700379	1167.365234
0.000000	0.700616	1124.413330
0.000000	0.700853	1083.179199
0.000000	0.701090	1046.065918
0.000000	0.701327	1013.045837
0.000000	0.701565	983.596375
0.000000	0.701802	957.557983
0.000000	0.702039	933.304260
0.000000	0.702276	910.471313
0.000000	0.702513	890.062195
0.000000	0.702750	872.612671
0.000000	0.702988	857.369446
0.000000	0.703225	842.862366
0.000000	0.703462	829.527527
0.000000	0.703699	818.229675
0.000000	0.703936	809.134949
0.000000	0.704174	803.348694
0.000000	0.704411	801.057617
0.000000	0.704648	801.920654
0.000000	0.704885	806.005371
0.000000	0.705122	813.050354
0.000000	0.705359	823.774414
0.000000	0.705597	837.810547
0.000000	0.705834	854.160583
0.000000	0.706071	870.040588
0.000000	0.706308	887.319885
0.000000	0.706545	906.255371
0.000000	0.706782	927.289795
0.000000	0.707020	951.224976
0.000000	0.707257	977.407349
0.000000	0.707494	1003.702271
0.000000	0.707731	1030.817749
0.000000	0.707968	1058.322144
0.000000	0.708205	1085.140625
0.000000	0.708443	1107.152710
0.000000	0.708680	1120.385254
0.000000	0.708917	1125.772583
0.000000	0.709154	1124.744263
0.000000	0.709391	1118.353882
0.000000	0.709629	1106.472534
0.000000	0.709866	1090.030884
0.000000	0.710103	1072.588379
0.000000	0.710340	1056.221924
0.000000	0.710577	1037.267334
0.000000	0.710814	1016.563110
0.000000	0.711052	996.294800
0.000000	0.711289	977.730896
0.000000	0.711526	961.549438
0.000000	0.711763	946.298828
0.000000	0.712000	931.676331
0.000000	0.712237	918.308533
0.000000	0.712475	904.163513
0.000000	0.712712	889.534180
0.000000	0.712949	878.383545
0.000000	0.713186	869.636597
0.000000	0.713423	862.370117
0.000000	0.713661	856.121643
0.000000	0.713898	850.714722
0.000000	0.714135	845.704346
0.000000	0.714372	840.913147
0.000000	0.714609	836.261047
0.000000	0.714846	832.424011
0.000000	0.715084	829.522888
0.000000	0.715321	829.517517
0.000000	0.715558	831.544861
0.000000	0.715795	836.009521
0.000000	0.716032	844.091064
0.000000	0.716269	855.340027
0.000000	0.716507	869.398254
0.000000	0.716744	886.293945
0.000000	0.716981	901.292358
0.000000	0.717218	913.127869
0.000000	0.717455	924.933594
0.000000	0.717692	938.632019
0.000000	0.717930	954.468994
0.000000	0.718167	973.814514
0.000000	0.718404	993.253174
0.000000	0.718641	1004.908447
0.000000	0.718878	1010.896912
0.000000	0.719115	1012.575134
0.000000	0.719353	1011.006531
0.000000	0.719590	1006.721680
0.000000	0.719827	1001.325439
0.000000	0.720064	993.931335
0.000000	0.720301	982.810486
0.000000	0.720539	968.210449
0.000000	0.720776	950.462158
0.000000	0.721013	933.023132
0.000000	0.721250	918.884216
0.000000	0.721487	906.748352
0.000000	0.721724	898.100037
0.000000	0.721962	890.941589
0.000000	0.722199	884.462097
0.000000	0.722436	879.205078
0.000000	0.722673	874.719482
0.000000	0.722910	870.521484
0.000000	0.723148	866.611877
0.000000	0.723385	864.088135
0.000000	0.723622	862.784851
0.000000	0.723859	862.392334
0.000000	0.724096	862.241028
0.000000	0.724333	860.786560
0.000000	0.724571	856.989563
0.000000	0.724808	851.882813
0.000000	0.725045	847.144897
0.000000	0.725282	845.546875
0.000000	0.725519	850.436829
0.000000	0.725756	861.929321
0.000000	0.725994	879.356628
0.000000	0.726231	903.179443
0.000000	0.726468	933.534973
0.000000	0.726705	968.638916
0.000000	0.726942	1005.147644
0.000000	0.727179	1037.685547
0.000000	0.727417	1064.182129
0.000000	0.727654	1085.145020
0.000000	0.727891	1102.759399
0.000000	0.728128	1120.280151
0.000000	0.728365	1141.014282
0.000000	0.728603	1170.124512
0.000000	0.728840	1210.757446
0.000000	0.729077	1260.839722
0.000000	0.729314	1308.225952
0.000000	0.729551	1349.379761
0.000000	0.729788	1381.494873
0.000000	0.730026	1403.538452
0.000000	0.730263	1415.396362
0.000000	0.730500	1417.014282
0.000000	0.730737	1407.877563
0.000000	0.730974	1387.405273
0.000000	0.731211	1356.291504
0.000000	0.731449	1316.644897
0.000000	0.731686	1272.698730
0.000000	0.731923	1226.280029
0.000000	0.732160	1181.816650
0.000000	0.732397	1156.338013
0.000000	0.732635	1152.987915
0.000000	0.732872	1147.206543
0.000000	0.733109	1138.312988
0.000000	0.733346	1126.007080
0.000000	0.733583	1110.719604
0.000000	0.733820	1092.940430
0.000000	0.734058	1072.585571
0.000000	0.734295	1051.363403
0.000000	0.734532	1029.164185
0.000000	0.734769	1007.230286
0.000000	0.735006	988.723145
0.000000	0.735243	977.457886
0.000000	0.735481	969.320618
0.000000	0.735718	964.854919
0.000000	0.735955	963.970886
0.000000	0.736192	966.433838
0.000000	0.736429	972.311035
0.000000	0.736667	980.063782
0.000000	0.736904	983.490479
0.000000	0.737141	980.277283
0.000000	0.737378	974.361816
0.000000	0.737615	967.223877
0.000000	0.737852	960.875732
0.000000	0.738090	961.838684
0.000000	0.738327	964.266968
0.000000	0.738564	966.205872
0.000000	0.738801	969.735779
0.000000	0.739038	976.657715
0.000000	0.739275	987.523926
0.000000	0.739513	1001.413452
0.000000	0.739750	1017.652100
0.000000	0.739987	1033.671631
0.000000	0.740224	1046.338745
0.000000	0.740461	1052.852783
0.000000	0.740698	1055.330933
0.000000	0.740936	1054.478027
0.000000	0.741173	1051.514526
0.000000	0.741410	1047.827637
0.000000	0.741647	1045.890747
0.000000	0.741884	1046.276733
0.000000	0.742122	1045.627686
0.000000	0.742359	1043.466675
0.000000	0.742596	1039.075195
0.000000	0.742833	1033.059204
0.000000	0.743070	1025.628784
0.000000	0.743307	1018.298157
0.000000	0.743545	1012.660522
0.000000	0.743782	1008.331482
0.000000	0.744019	1006.123718
0.000000	0.744256	1005.986633
0.000000	0.744493	1008.020447
0.000000	0.744730	1012.307129
0.000000	0.744968	1018.096619
0.000000	0.745205	1025.661621
0.000000	0.745442	1034.323730
0.000000	0.745679	1043.147217
0.000000	0.745916	1049.463013
0.000000	0.746154	1047.605713
0.000000	0.746391	1038.865479
0.000000	0.746628	1026.709595
0.000000	0.746865	1013.412537
0.000000	0.747102	1002.224670
0.000000	0.747339	993.417419
0.000000	0.747577	984.819824
0.000000	0.747814	977.969849
0.000000	0.748051	974.340759
0.000000	0.748288	974.852844
0.000000	0.748525	981.794373
0.000000	0.748762	995.583801
0.000000	0.749000	1018.400940
0.000000	0.749237	1052.837646
0.000000	0.749474	1098.423584
0.000000	0.749711	1154.007446
0.000000	0.749948	1213.992188
0.000000	0.750185	1266.586548
0.000000	0.750423	1309.861938
0.000000	0.750660	1342.988159
0.000000	0.750897	1365.289551
0.000000	0.751134	1375.934692
0.000000	0.751371	1375.576050
0.000000	0.751609	1364.035156
0.000000	0.751846	1340.780884
0.000000	0.752083	1305.415894
0.000000	0.752320	1260.866455
0.000000	0.752557	1211.957031
0.000000	0.752794	1164.819458
0.000000	0.753032	1126.743774
0.000000	0.753269	1106.825928
0.000000	0.753506	1099.038330
0.000000	0.753743	1095.547974
0.000000	0.753980	1096.297729
0.000000	0.754218	1099.024048
0.000000	0.754455	1101.697754
0.000000	0.754692	1103.288452
0.000000	0.754929	1103.629639
0.000000	0.755166	1103.046509
0.000000	0.755403	1101.512573
0.000000	0.755641	1099.682007
0.000000	0.755878	1098.337646
0.000000	0.756115	1097.431396
0.000000	0.756352	1097.210938
0.000000	0.756589	1096.028564
0.000000	0.756826	1092.542969
0.000000	0.757064	1087.435913
0.000000	0.757301	1081.545532
0.000000	0.757538	1076.642700
0.000000	0.757775	1072.295044
0.000000	0.758012	1067.572510
0.000000	0.758249	1062.081665
0.000000	0.758487	1055.225708
0.000000	0.758724	1046.642456
0.000000	0.758961	1036.985352
0.000000	0.759198	1028.395386
0.000000	0.759435	1022.189758
0.000000	0.759672	1017.447815
0.000000	0.759910	1016.046814
0.000000	0.760147	1012.330383
0.000000	0.760384	1003.961975
0.000000	0.760621	994.352600
0.000000	0.760858	985.144409
0.000000	0.761096	981.268982
0.000000	0.761333	985.746826
0.000000	0.761570	992.006714
0.000000	0.761807	998.590088
0.000000	0.762044	1006.604126
0.000000	0.762281	1015.091370
0.000000	0.762519	1026.162964
0.000000	0.762756	1041.070435
0.000000	0.762993	1060.183960
0.000000	0.763230	1080.492310
0.000000	0.763467	1100.163086
0.000000	0.763704	1117.419312
0.000000	0.763942	1128.046997
0.000000	0.764179	1133.155029
0.000000	0.764416	1133.923340
0.000000	0.764653	1130.969971
0.000000	0.764890	1124.560059
0.000000	0.765128	1115.577637
0.000000	0.765365	1107.253174
0.000000	0.765602	1099.429199
0.000000	0.765839	1093.056152
0.000000	0.766076	1091.880981
0.000000	0.766313	1095.768311
0.000000	0.766551	1106.344360
0.000000	0.766788	1125.992065
0.000000	0.767025	1158.436157
0.000000	0.767262	1201.753296
0.000000	0.767499	1257.098389
0.000000	0.767736	1324.681396
0.000000	0.767974	1393.440430
0.000000	0.768211	1453.825562
0.000000	0.768448	1504.091553
0.000000	0.768685	1543.184326
0.000000	0.768922	1570.158447
0.000000	0.769159	1583.814575
0.000000	0.769397	1582.633667
0.000000	0.769634	1566.866211
0.000000	0.769871	1537.640137
0.000000	0.770108	1497.752441
0.000000	0.770345	1451.447388
0.000000	0.770583	1405.017944
0.000000	0.770820	1365.811646
0.000000	0.771057	1343.462891
0.000000	0.771294	1333.211914
0.000000	0.771531	1323.507080
0.000000	0.771769	1314.457520
0.000000	0.772006	1305.691772
0.000000	0.772243	1297.179810
0.000000	0.772480	1288.102783
0.000000	0.772717	1278.588745
0.000000	0.772954	1268.667480
0.000000	0.773192	1256.789795
0.000000	0.773429	1242.255859
0.000000	0.773666	1224.956543
0.000000	0.773903	1205.181152
0.000000	0.774140	1182.909180
0.000000	0.774377	1159.647095
0.000000	0.774615	1135.059326
0.000000	0.774852	1109.478394
0.000000	0.775089	1082.382202
0.000000	0.775326	1057.005615
0.000000	0.775563	1035.581299
0.000000	0.775800	1019.186890
0.000000	0.776038	1005.115295
0.000000	0.776275	993.849243
0.000000	0.776512	984.480103
0.000000	0.776749	978.083984
0.000000	0.776986	972.188782
0.000000	0.777223	966.207764
0.000000	0.777461	960.286194
0.000000	0.777698	954.255554
0.000000	0.777935	948.365906
0.000000	0.778172	942.215942
0.000000	0.778409	935.734985
0.000000	0.778647	929.113037
0.000000	0.778884	922.457703
0.000000	0.779121	916.881836
0.000000	0.779358	913.390808
0.000000	0.779595	912.796326
0.000000	0.779832	914.675537
0.000000	0.780070	919.039978
0.000000	0.780307	924.924866
0.000000	0.780544	933.814636
0.000000	0.780781	946.287903
0.000000	0.781018	962.868469
0.000000	0.781255	983.221008
0.000000	0.781493	1005.345886
0.000000	0.781730	1030.303467
0.000000	0.781967	1058.269409
0.000000	0.782204	1086.839355
0.000000	0.782441	1114.670776
0.000000	0.782679	1141.561401
0.000000	0.782916	1166.420532
0.000000	0.783153	1187.386719
0.000000	0.783390	1206.144653
0.000000	0.783627	1225.299316
0.000000	0.783864	1245.561890
0.000000	0.784102	1268.515747
0.000000	0.784339	1295.273560
0.000000	0.784576	1326.713379
0.000000	0.784813	1362.159302
0.000000	0.785050	1399.260986
0.000000	0.785287	1429.510986
0.000000	0.785525	1447.588135
0.000000	0.785762	1451.617798
0.000000	0.785999	1441.926147
0.000000	0.786236	1420.011963
0.000000	0.786473	1390.293823
0.000000	0.786711	1358.052856
0.000000	0.786948	1329.059448
0.000000	0.787185	1310.481934
0.000000	0.787422	1311.285156
0.000000	0.787659	1312.609985
0.000000	0.787896	1312.214233
0.000000	0.788134	1309.683228
0.000000	0.788371	1305.855103
0.000000	0.788608	1302.208984
0.000000	0.788845	1299.406616
0.000000	0.789082	1297.124512
0.000000	0.789319	1293.089478
0.000000	0.789557	1288.134399
0.000000	0.789794	1283.536743
0.000000	0.790031	1280.886475
0.000000	0.790268	1283.940918
0.000000	0.790505	1290.082764
0.000000	0.790743	1295.548828
0.000000	0.790980	1299.660278
0.000000	0.791217	1304.906616
0.000000	0.791454	1305.460327
0.000000	0.791691	1296.674072
0.000000	0.791928	1278.850708
0.000000	0.792166	1254.322754
0.000000	0.792403	1224.483032
0.000000	0.792640	1192.674683
0.000000	0.792877	1164.247925
0.000000	0.793114	1143.885742
0.000000	0.793351	1126.375244
0.000000	0.793589	1109.796631
0.000000	0.793826	1096.007446
0.000000	0.794063	1085.056763
0.000000	0.794300	1075.933105
0.000000	0.794537	1068.776733
0.000000	0.794774	1063.019897
0.000000	0.795012	1058.128784
0.000000	0.795249	1053.300293
0.000000	0.795486	1049.225708
0.000000	0.795723	1045.480957
0.000000	0.795960	1041.713867
0.000000	0.796197	1038.772583
0.000000	0.796435	1037.136719
0.000000	0.796672	1037.211304
0.000000	0.796909	1039.039795
0.000000	0.797146	1042.636841
0.000000	0.797383	1047.130005
0.000000	0.797621	1052.703003
0.000000	0.797858	1060.512085
0.000000	0.798095	1070.452271
0.000000	0.798332	1081.539917
0.000000	0.798569	1093.231445
0.000000	0.798806	1104.717041
0.000000	0.799044	1115.626343
0.000000	0.799281	1125.399902
0.000000	0.799518	1134.103882
0.000000	0.799755	1140.502808
0.000000	0.799992	1142.237427
0.000000	0.800230	1136.524658
0.000000	0.800467	1123.515259
0.000000	0.800704	1105.371948
0.000000	0.800941	1084.830322
0.000000	0.801178	1065.621338
0.000000	0.801415	1051.351563
0.000000	0.801653	1040.427490
0.000000	0.801890	1030.784180
0.000000	0.802127	1023.040649
0.000000	0.802364	1018.451111
0.000000	0.802601	1016.068054
0.000000	0.802838	1015.961182
0.000000	0.803076	1017.593506
0.000000	0.803313	1020.811768
0.000000	0.803550	1024.933105
0.000000	0.803787	1029.508789
0.000000	0.804024	1034.867310
0.000000	0.804261	1040.789551
0.000000	0.804499	1048.031982
0.000000	0.804736	1056.575806
0.000000	0.804973	1066.611206
0.000000	0.805210	1076.545166
0.000000	0.805447	1084.076538
0.000000	0.805685	1090.226318
0.000000	0.805922	1095.156982
0.000000	0.806159	1098.300171
0.000000	0.806396	1095.256714
0.000000	0.806633	1088.953369
0.000000	0.806870	1085.122681
0.000000	0.807108	1087.237793
0.000000	0.807345	1089.101929
0.000000	0.807582	1090.203857
0.000000	0.807819	1090.434326
0.000000	0.808056	1089.062256
0.000000	0.808293	1086.244995
0.000000	0.808531	1082.618164
0.000000	0.808768	1078.935181
0.000000	0.809005	1076.160522
0.000000	0.809242	1073.127563
0.000000	0.809479	1069.187134
0.000000	0.809717	1065.160522
0.000000	0.809954	1063.617310
0.000000	0.810191	1064.646362
0.000000	0.810428	1067.480713
0.000000	0.810665	1072.659668
0.000000	0.810902	1079.383301
0.000000	0.811140	1087.906982
0.000000	0.811377	1097.408447
0.000000	0.811614	1105.618408
0.000000	0.811851	1114.482056
0.000000	0.812088	1124.080200
0.000000	0.812325	1133.571899
0.000000	0.812563	1142.395874
0.000000	0.812800	1150.813110
0.000000	0.813037	1157.764038
0.000000	0.813274	1162.467529
0.000000	0.813511	1166.490112
0.000000	0.813748	1170.206177
0.000000	0.813986	1173.638916
0.000000	0.814223	1177.281616
0.000000	0.814460	1183.300781
0.000000	0.814697	1194.348022
0.000000	0.814934	1211.202271
0.000000	0.815172	1235.870850
0.000000	0.815409	1270.182373
0.000000	0.815646	1315.676514
0.000000	0.815883	1371.816040
0.000000	0.816120	1433.613159
0.000000	0.816357	1484.483032
0.000000	0.816595	1522.447021
0.000000	0.816832	1546.459717
0.000000	0.817069	1556.125610
0.000000	0.817306	1552.815552
0.000000	0.817543	1537.923218
0.000000	0.817780	1513.412109
0.000000	0.818018	1482.297119
0.000000	0.818255	1449.100830
0.000000	0.818492	1418.777588
0.000000	0.818729	1396.788208
0.000000	0.818966	1390.725220
0.000000	0.819204	1388.502563
0.000000	0.819441	1388.226440
0.000000	0.819678	1387.672607
0.000000	0.819915	1386.973022
0.000000	0.820152	1386.297974
0.000000	0.820389	1386.256470
0.000000	0.820627	1386.916992
0.000000	0.820864	1388.361328
0.000000	0.821101	1389.692993
0.000000	0.821338	1389.033325
0.000000	0.821575	1388.100708
0.000000	0.821812	1387.109863
0.000000	0.822050	1385.898560
0.000000	0.822287	1384.802368
0.000000	0.822524	1383.962769
0.000000	0.822761	1384.292114
0.000000	0.822998	1387.441284
0.000000	0.823236	1393.735596
0.000000	0.823473	1403.088623
0.000000	0.823710	1415.026123
0.000000	0.823947	1429.730957
0.000000	0.824184	1446.714111
0.000000	0.824421	1462.157837
0.000000	0.824659	1473.899780
0.000000	0.824896	1482.610352
0.000000	0.825133	1490.370483
0.000000	0.825370	1497.551758
0.000000	0.825607	1504.817017
0.000000	0.825844	1511.946533
0.000000	0.826082	1517.884155
0.000000	0.826319	1522.459351
0.000000	0.826556	1525.148682
0.000000	0.826793	1525.984985
0.000000	0.827030	1524.415527
0.000000	0.827267	1521.507202
0.000000	0.827505	1518.735229
0.000000	0.827742	1517.729858
0.000000	0.827979	1517.433960
0.000000	0.828216	1517.006104
0.000000	0.828453	1515.768677
0.000000	0.828691	1512.197876
0.000000	0.828928	1506.090576
0.000000	0.829165	1497.984009
0.000000	0.829402	1488.958374
0.000000	0.829639	1478.418335
0.000000	0.829876	1465.831299
0.000000	0.830114	1453.880005
0.000000	0.830351	1443.182861
0.000000	0.830588	1431.940186
0.000000	0.830825	1420.895874
0.000000	0.831062	1407.559937
0.000000	0.831299	1389.931885
0.000000	0.831537	1368.731567
0.000000	0.831774	1345.509155
0.000000	0.832011	1324.632446
0.000000	0.832248	1308.825928
0.000000	0.832485	1295.502808
0.000000	0.832722	1284.833984
0.000000	0.832960	1273.969604
0.000000	0.833197	1262.684082
0.000000	0.833434	1251.549316
0.000000	0.833671	1241.131836
0.000000	0.833908	1231.718750
0.000000	0.834146	1223.021973
0.000000	0.834383	1217.422729
0.000000	0.834620	1212.777344
0.000000	0.834857	1208.841064
0.000000	0.835094	1206.212769
0.000000	0.835331	1202.718628
0.000000	0.835569	1199.474731
0.000000	0.835806	1197.352295
0.000000	0.836043	1197.333374
0.000000	0.836280	1199.046875
0.000000	0.836517	1200.535889
0.000000	0.836754	1201.804688
0.000000	0.836992	1202.056030
0.000000	0.837229	1199.042236
0.000000	0.837466	1193.757690
0.000000	0.837703	1187.333740
0.000000	0.837940	1180.516846
0.000000	0.838178	1176.144287
0.000000	0.838415	1175.695190
0.000000	0.838652	1181.651733
0.000000	0.838889	1197.847534
0.000000	0.839126	1228.310547
0.000000	0.839363	1271.047974
0.000000	0.839601	1317.826416
0.000000	0.839838	1354.932861
0.000000	0.840075	1380.826416
0.000000	0.840312	1394.472656
0.000000	0.840549	1395.425781
0.000000	0.840786	1383.517090
0.000000	0.841024	1360.669312
0.000000	0.841261	1329.202637
0.000000	0.841498	1292.441406
0.000000	0.841735	1255.158813
0.000000	0.841972	1224.941772
0.000000	0.842210	1208.698608
0.000000	0.842447	1195.207886
0.000000	0.842684	1180.655762
0.000000	0.842921	1165.733521
0.000000	0.843158	1150.397339
0.000000	0.843395	1134.375122
0.000000	0.843633	1119.737793
0.000000	0.843870	1107.590942
0.000000	0.844107	1095.459106
0.000000	0.844344	1082.324097
0.000000	0.844581	1067.723022
0.000000	0.844818	1050.041626
0.000000	0.845056	1029.773926
0.000000	0.845293	1007.109558
0.000000	0.845530	985.440491
0.000000	0.845767	964.264954
0.000000	0.846004	944.432556
0.000000	0.846241	926.719177
0.000000	0.846479	909.840637
0.000000	0.846716	893.964233
0.000000	0.846953	880.323059
0.000000	0.847190	870.467590
0.000000	0.847427	864.339661
0.000000	0.847665	861.503174
0.000000	0.847902	862.859863
0.000000	0.848139	866.552002
0.000000	0.848376	871.087646
0.000000	0.848613	878.749695
0.000000	0.848850	890.057129
0.000000	0.849088	905.647766
0.000000	0.849325	922.702576
0.000000	0.849562	940.043640
0.000000	0.849799	958.232178
0.000000	0.850036	977.227295
0.000000	0.850273	997.439575
0.000000	0.850511	1019.332642
0.000000	0.850748	1042.840332
0.000000	0.850985	1066.879517
0.000000	0.851222	1091.942139
0.000000	0.851459	1117.425659
0.000000	0.851697	1142.578735
0.000000	0.851934	1165.414063
0.000000	0.852171	1179.859985
0.000000	0.852408	1184.799683
0.000000	0.852645	1190.965454
0.000000	0.852882	1202.913086
0.000000	0.853120	1216.299072
0.000000	0.853357	1229.891479
0.000000	0.853594	1242.711426
0.000000	0.853831	1257.012085
0.000000	0.854068	1275.441040
0.000000	0.854305	1299.156128
0.000000	0.854543	1324.092896
0.000000	0.854780	1349.565308
0.000000	0.855017	1375.579834
0.000000	0.855254	1392.689453
0.000000	0.855491	1400.363159
0.000000	0.855729	1399.397339
0.000000	0.855966	1391.231323
0.000000	0.856203	1376.188965
0.000000	0.856440	1355.614258
0.000000	0.856677	1330.377808
0.000000	0.856914	1297.315063
0.000000	0.857152	1256.176514
0.000000	0.857389	1211.245605
0.000000	0.857626	1170.254761
0.000000	0.857863	1140.047974
0.000000	0.858100	1125.060059
0.000000	0.858337	1112.857422
0.000000	0.858575	1101.488037
0.000000	0.858812	1082.761719
0.000000	0.859049	1060.285400
0.000000	0.859286	1036.990234
0.000000	0.859523	1016.605225
0.000000	0.859761	1002.173950
0.000000	0.859998	992.183838
0.000000	0.860235	985.186890
0.000000	0.860472	979.895569
0.000000	0.860709	976.395325
0.000000	0.860946	974.425354
0.000000	0.861184	975.088196
0.000000	0.861421	978.787964
0.000000	0.861658	985.260742
0.000000	0.861895	994.017822
0.000000	0.862132	1004.224487
0.000000	0.862369	1016.055054
0.000000	0.862607	1029.019775
0.000000	0.862844	1043.023315
0.000000	0.863081	1057.276245
0.000000	0.863318	1071.012817
0.000000	0.863555	1084.753906
0.000000	0.863792	1097.074951
0.000000	0.864030	1107.768433
0.000000	0.864267	1117.611572
0.000000	0.864504	1124.391479
0.000000	0.864741	1129.438721
0.000000	0.864978	1135.663574
0.000000	0.865215	1143.616089
0.000000	0.865453	1152.081177
0.000000	0.865690	1160.571533
0.000000	0.865927	1168.805664
0.000000	0.866164	1174.096924
0.000000	0.866401	1177.025513
0.000000	0.866639	1178.723022
0.000000	0.866876	1179.495483
0.000000	0.867113	1179.709106
0.000000	0.867350	1179.871216
0.000000	0.867587	1179.494385
0.000000	0.867824	1178.159302
0.000000	0.868062	1176.045776
0.000000	0.868299	1173.127075
0.000000	0.868536	1169.663696
0.000000	0.868773	1165.248535
0.000000	0.869010	1160.387451
0.000000	0.869247	1157.033447
0.000000	0.869485	1154.693848
0.000000	0.869722	1153.054443
0.000000	0.869959	1151.856079
0.000000	0.870196	1152.549194
0.000000	0.870433	1155.840210
0.000000	0.870671	1163.645508
0.000000	0.870908	1179.298706
0.000000	0.871145	1202.290894
0.000000	0.871382	1229.324097
0.000000	0.871619	1249.786011
0.000000	0.871856	1262.370361
0.000000	0.872094	1264.595093
0.000000	0.872331	1256.242432
0.000000	0.872568	1237.672241
0.000000	0.872805	1209.684570
0.000000	0.873042	1172.931396
0.000000	0.873279	1131.446655
0.000000	0.873517	1091.655762
0.000000	0.873754	1059.703003
0.000000	0.873991	1042.384277
0.000000	0.874228	1028.587646
0.000000	0.874465	1016.163513
0.000000	0.874703	1005.209595
0.000000	0.874940	996.355164
0.000000	0.875177	990.827698
0.000000	0.875414	988.033508
0.000000	0.875651	986.984314
0.000000	0.875888	987.700928
0.000000	0.876126	990.773926
0.000000	0.876363	996.691101
0.000000	0.876600	1005.215515
0.000000	0.876837	1016.226257
0.000000	0.877074	1029.413696
0.000000	0.877312	1043.299683
0.000000	0.877549	1053.620850
0.000000	0.877786	1059.650024
0.000000	0.878023	1061.317261
0.000000	0.878260	1061.766724
0.000000	0.878497	1061.500977
0.000000	0.878735	1061.865479
0.000000	0.878972	1067.444336
0.000000	0.879209	1080.125488
0.000000	0.879446	1093.153442
0.000000	0.879683	1102.751099
0.000000	0.879920	1110.202881
0.000000	0.880158	1117.815430
0.000000	0.880395	1125.572510
0.000000	0.880632	1133.803101
0.000000	0.880869	1144.228638
0.000000	0.881106	1150.130615
0.000000	0.881343	1147.015991
0.000000	0.881581	1135.836670
0.000000	0.881818	1120.390747
0.000000	0.882055	1104.012329
0.000000	0.882292	1091.469482
0.000000	0.882529	1087.554688
0.000000	0.882766	1086.082886
0.000000	0.883004	1087.660522
0.000000	0.883241	1095.251221
0.000000	0.883478	1107.781372
0.000000	0.883715	1123.586670
0.000000	0.883952	1141.365601
0.000000	0.884190	1159.297241
0.000000	0.884427	1170.705688
0.000000	0.884664	1172.643066
0.000000	0.884901	1165.676270
0.000000	0.885138	1152.400513
0.000000	0.885375	1133.690674
0.000000	0.885613	1111.921265
0.000000	0.885850	1092.393677
0.000000	0.886087	1077.435669
0.000000	0.886324	1063.869873
0.000000	0.886561	1051.225586
0.000000	0.886799	1039.763184
0.000000	0.887036	1028.102905
0.000000	0.887273	1015.941711
0.000000	0.887510	1004.074402
0.000000	0.887747	992.260620
0.000000	0.887984	980.905029
0.000000	0.888222	969.871582
0.000000	0.888459	958.582764
0.000000	0.888696	949.066711
0.000000	0.888933	940.863525
0.000000	0.889170	934.173157
0.000000	0.889407	928.186951
0.000000	0.889645	922.668945
0.000000	0.889882	918.379639
0.000000	0.890119	914.769592
0.000000	0.890356	913.450012
0.000000	0.890593	913.713684
0.000000	0.890830	914.994812
0.000000	0.891068	915.839600
0.000000	0.891305	917.610413
0.000000	0.891542	920.060486
0.000000	0.891779	923.766296
0.000000	0.892016	929.369385
0.000000	0.892254	935.796509
0.000000	0.892491	942.280334
0.000000	0.892728	948.204163
0.000000	0.892965	951.721313
0.000000	0.893202	953.841003
0.000000	0.893439	955.018250
0.000000	0.893677	956.650452
0.000000	0.893914	958.224609
0.000000	0.894151	959.045105
0.000000	0.894388	958.639832
0.000000	0.894625	957.056824
0.000000	0.894862	955.134399
0.000000	0.895100	953.140076
0.000000	0.895337	950.937256
0.000000	0.895574	948.196411
0.000000	0.895811	944.891479
0.000000	0.896048	941.219788
0.000000	0.896286	935.941833
0.000000	0.896523	929.350159
0.000000	0.896760	921.452576
0.000000	0.896997	912.828308
0.000000	0.897234	906.807251
0.000000	0.897471	903.785156
0.000000	0.897709	901.936829
0.000000	0.897946	901.667542
0.000000	0.898183	902.901855
0.000000	0.898420	905.887207
0.000000	0.898657	910.711426
0.000000	0.898894	913.908142
0.000000	0.899132	915.208862
0.000000	0.899369	916.969666
0.000000	0.899606	918.732971
0.000000	0.899843	919.763855
0.000000	0.900080	921.508057
0.000000	0.900317	924.310059
0.000000	0.900555	930.061951
0.000000	0.900792	937.505676
0.000000	0.901029	945.629150
0.000000	0.901266	952.923340
0.000000	0.901503	960.174011
0.000000	0.901740	966.714294
0.000000	0.901978	973.586914
0.000000	0.902215	981.187866
0.000000	0.902452	990.062805
0.000000	0.902689	1000.493896
0.000000	0.902926	1013.126648
0.000000	0.903164	1029.077637
0.000000	0.903401	1048.040894
0.000000	0.903638	1067.843506
0.000000	0.903875	1087.813110
0.000000	0.904112	1106.513184
0.000000	0.904349	1117.167114
0.000000	0.904587	1118.063599
0.000000	0.904824	1112.563965
0.000000	0.905061	1103.073853
0.000000	0.905298	1092.139648
0.000000	0.905535	1083.667603
0.000000	0.905773	1079.238770
0.000000	0.906010	1075.583496
0.000000	0.906247	1072.984375
0.000000	0.906484	1071.963745
0.000000	0.906721	1071.818359
0.000000	0.906958	1072.924927
0.000000	0.907196	1075.230835
0.000000	0.907433	1077.770020
0.000000	0.907670	1080.650391
0.000000	0.907907	1084.306030
0.000000	0.908144	1089.793335
0.000000	0.908381	1095.687744
0.000000	0.908619	1103.252930
0.000000	0.908856	1113.608643
0.000000	0.909093	1128.329224
0.000000	0.909330	1149.966064
0.000000	0.909567	1181.086060
0.000000	0.909804	1222.651611
0.000000	0.910042	1276.116211
0.000000	0.910279	1340.028809
0.000000	0.910516	1409.732910
0.000000	0.910753	1472.257202
0.000000	0.910990	1526.347412
0.000000	0.911228	1570.035400
0.000000	0.911465	1600.947876
0.000000	0.911702	1615.871216
0.000000	0.911939	1612.626709
0.000000	0.912176	1590.401367
0.000000	0.912413	1549.598511
0.000000	0.912651	1492.089844
0.000000	0.912888	1423.484009
0.000000	0.913125	1351.577271
0.000000	0.913362	1285.573730
0.000000	0.913599	1236.254028
0.000000	0.913836	1207.780884
0.000000	0.914074	1184.812866
0.000000	0.914311	1167.250732
0.000000	0.914548	1155.133911
0.000000	0.914785	1150.256226
0.000000	0.915022	1151.525513
0.000000	0.915260	1157.030396
0.000000	0.915497	1164.991211
0.000000	0.915734	1169.932739
0.000000	0.915971	1169.593994
0.000000	0.916208	1166.455078
0.000000	0.916445	1162.053101
0.000000	0.916683	1155.460938
0.000000	0.916920	1147.665283
0.000000	0.917157	1140.124878
0.000000	0.917394	1132.831177
0.000000	0.917631	1124.416016
0.000000	0.917868	1115.895752
0.000000	0.918106	1108.901611
0.000000	0.918343	1103.158325
0.000000	0.918580	1096.521118
0.000000	0.918817	1088.098633
0.000000	0.919054	1078.698730
0.000000	0.919291	1069.464600
0.000000	0.919529	1061.222412
0.000000	0.919766	1053.786255
0.000000	0.920003	1047.821899
0.000000	0.920240	1044.817993
0.000000	0.920477	1044.202393
0.000000	0.920715	1043.840820
0.000000	0.920952	1044.109253
0.000000	0.921189	1045.011108
0.000000	0.921426	1045.447510
0.000000	0.921663	1045.926270
0.000000	0.921900	1046.833618
0.000000	0.922138	1048.665894
0.000000	0.922375	1051.538330
0.000000	0.922612	1054.318726
0.000000	0.922849	1058.885742
0.000000	0.923086	1066.278198
0.000000	0.923323	1076.521606
0.000000	0.923561	1089.836792
0.000000	0.923798	1106.197021
0.000000	0.924035	1121.205688
0.000000	0.924272	1136.479736
0.000000	0.924509	1152.903809
0.000000	0.924747	1168.781494
0.000000	0.924984	1177.185547
0.000000	0.925221	1177.359131
0.000000	0.925458	1169.080322
0.000000	0.925695	1154.985352
0.000000	0.925932	1138.011963
0.000000	0.926170	1121.693237
0.000000	0.926407	1111.523071
0.000000	0.926644	1112.177979
0.000000	0.926881	1124.001221
0.000000	0.927118	1136.452759
0.000000	0.927355	1150.558960
0.000000	0.927593	1167.514526
0.000000	0.927830	1185.327148
0.000000	0.928067	1195.909546
0.000000	0.928304	1198.544922
0.000000	0.928541	1194.885986
0.000000	0.928779	1186.250000
0.000000	0.929016	1173.046143
0.000000	0.929253	1156.842896
0.000000	0.929490	1141.520874
0.000000	0.929727	1131.035522
0.000000	0.929964	1129.474365
0.000000	0.930202	1137.804688
0.000000	0.930439	1154.360718
0.000000	0.930676	1167.185303
0.000000	0.930913	1172.786377
0.000000	0.931150	1170.309937
0.000000	0.931387	1160.155762
0.000000	0.931625	1144.116577
0.000000	0.931862	1121.512451
0.000000	0.932099	1093.710449
0.000000	0.932336	1065.062622
0.000000	0.932573	1040.072144
0.000000	0.932810	1024.436523
0.000000	0.933048	1018.901428
0.000000	0.933285	1018.707153
0.000000	0.933522	1024.765015
0.000000	0.933759	1038.034058
0.000000	0.933996	1057.765015
0.000000	0.934234	1082.505493
0.000000	0.934471	1112.250854
0.000000	0.934708	1146.673828
0.000000	0.934945	1185.053833
0.000000	0.935182	1226.147095
0.000000	0.935419	1262.955322
0.000000	0.935657	1287.661377
0.000000	0.935894	1300.577881
0.000000	0.936131	1302.971191
0.000000	0.936368	1296.286987
0.000000	0.936605	1282.380127
0.000000	0.936843	1263.770752
0.000000	0.937080	1245.193237
0.000000	0.937317	1232.616455
0.000000	0.937554	1231.382202
0.000000	0.937791	1243.880249
0.000000	0.938028	1262.257568
0.000000	0.938266	1283.919922
0.000000	0.938503	1298.871704
0.000000	0.938740	1306.644775
0.000000	0.938977	1306.561035
0.000000	0.939214	1300.491699
0.000000	0.939451	1289.149292
0.000000	0.939689	1272.319702
0.000000	0.939926	1250.701904
0.000000	0.940163	1226.860107
0.000000	0.940400	1206.127563
0.000000	0.940637	1192.695190
0.000000	0.940874	1186.523682
0.000000	0.941112	1181.429077
0.000000	0.941349	1173.811035
0.000000	0.941586	1163.687866
0.000000	0.941823	1151.649536
0.000000	0.942060	1138.089233
0.000000	0.942297	1125.515381
0.000000	0.942535	1116.079468
0.000000	0.942772	1107.358887
0.000000	0.943009	1099.490112
0.000000	0.943246	1093.330811
0.000000	0.943483	1091.000244
0.000000	0.943721	1090.542969
0.000000	0.943958	1090.669922
0.000000	0.944195	1089.474487
0.000000	0.944432	1087.866821
0.000000	0.944669	1085.968140
0.000000	0.944906	1081.974121
0.000000	0.945144	1081.028564
0.000000	0.945381	1081.656250
0.000000	0.945618	1083.179199
0.000000	0.945855	1085.301880
0.000000	0.946092	1088.255615
0.000000	0.946329	1090.366089
0.000000	0.946567	1094.857910
0.000000	0.946804	1099.016479
0.000000	0.947041	1099.015747
0.000000	0.947278	1102.206421
0.000000	0.947515	1101.072144
0.000000	0.947753	1102.345947
0.000000	0.947990	1103.476807
0.000000	0.948227	1107.238770
0.000000	0.948464	1111.994995
0.000000	0.948701	1116.740845
0.000000	0.948938	1121.600220
0.000000	0.949176	1126.356445
0.000000	0.949413	1130.275391
0.000000	0.949650	1134.162598
0.000000	0.949887	1138.801636
0.000000	0.950124	1146.194336
0.000000	0.950361	1156.865112
0.000000	0.950599	1172.497437
0.000000	0.950836	1194.556641
0.000000	0.951073	1224.086060
0.000000	0.951310	1261.589966
0.000000	0.951547	1306.236816
0.000000	0.951784	1353.977295
0.000000	0.952022	1392.971313
0.000000	0.952259	1421.019287
0.000000	0.952496	1437.088257
0.000000	0.952733	1442.400879
0.000000	0.952970	1436.688965
0.000000	0.953208	1420.278931
0.000000	0.953445	1392.764893
0.000000	0.953682	1356.390137
0.000000	0.953919	1314.810181
0.000000	0.954156	1271.368408
0.000000	0.954393	1228.430298
0.000000	0.954631	1190.217285
0.000000	0.954868	1164.224854
0.000000	0.955105	1140.640625
0.000000	0.955342	1119.283569
0.000000	0.955579	1102.528687
0.000000	0.955817	1087.475464
0.000000	0.956054	1074.534180
0.000000	0.956291	1063.076782
0.000000	0.956528	1053.055176
0.000000	0.956765	1046.902466
0.000000	0.957002	1044.065186
0.000000	0.957240	1044.504761
0.000000	0.957477	1049.103760
0.000000	0.957714	1057.578125
0.000000	0.957951	1070.556396
0.000000	0.958188	1087.294067
0.000000	0.958425	1108.875488
0.000000	0.958663	1133.928345
0.000000	0.958900	1161.074219
0.000000	0.959137	1188.357788
0.000000	0.959374	1208.441406
0.000000	0.959611	1216.403320
0.000000	0.959848	1213.798096
0.000000	0.960086	1203.356445
0.000000	0.960323	1188.377197
0.000000	0.960560	1173.374512
0.000000	0.960797	1162.867432
0.000000	0.961034	1161.861816
0.000000	0.961271	1170.385620
0.000000	0.961509	1180.024048
0.000000	0.961746	1191.923340
0.000000	0.961983	1207.803833
0.000000	0.962220	1226.033447
0.000000	0.962457	1243.159546
0.000000	0.962695	1261.059692
0.000000	0.962932	1274.044434
0.000000	0.963169	1277.984497
0.000000	0.963406	1273.905029
0.000000	0.963643	1263.062134
0.000000	0.963880	1245.666870
0.000000	0.964118	1224.036987
0.000000	0.964355	1201.822021
0.000000	0.964592	1183.354126
0.000000	0.964829	1172.741455
0.000000	0.965066	1166.976318
0.000000	0.965304	1163.152832
0.000000	0.965541	1160.638062
0.000000	0.965778	1158.285034
0.000000	0.966015	1154.814453
0.000000	0.966252	1149.959351
0.000000	0.966489	1144.490479
0.000000	0.966727	1138.905640
0.000000	0.966964	1134.443848
0.000000	0.967201	1131.045410
0.000000	0.967438	1130.019043
0.000000	0.967675	1129.028076
0.000000	0.967912	1127.748169
0.000000	0.968150	1125.264160
0.000000	0.968387	1121.471558
0.000000	0.968624	1117.151001
0.000000	0.968861	1114.072876
0.000000	0.969098	1113.069336
0.000000	0.969335	1112.653931
0.000000	0.969573	1112.477783
0.000000	0.969810	1111.845703
0.000000	0.970047	1110.125366
0.000000	0.970284	1107.560791
0.000000	0.970521	1104.264526
0.000000	0.970758	1100.010742
0.000000	0.970996	1095.618896
0.000000	0.971233	1091.781250
0.000000	0.971470	1089.249634
0.000000	0.971707	1089.718140
0.000000	0.971944	1092.761108
0.000000	0.972182	1099.141968
0.000000	0.972419	1108.543701
0.000000	0.972656	1121.530518
0.000000	0.972893	1132.527588
0.000000	0.973130	1138.302124
0.000000	0.973368	1138.838745
0.000000	0.973605	1137.533325
0.000000	0.973842	1135.144531
0.000000	0.974079	1131.017090
0.000000	0.974316	1126.866455
0.000000	0.974553	1125.617065
0.000000	0.974791	1129.840942
0.000000	0.975028	1135.311646
0.000000	0.975265	1136.981445
0.000000	0.975502	1136.907593
0.000000	0.975739	1135.504517
0.000000	0.975976	1134.086914
0.000000	0.976214	1135.165527
0.000000	0.976451	1137.428589
0.000000	0.976688	1139.440063
0.000000	0.976925	1142.038940
0.000000	0.977162	1142.855713
0.000000	0.977399	1140.808838
0.000000	0.977637	1137.763184
0.000000	0.977874	1134.717651
0.000000	0.978111	1131.924927
0.000000	0.978348	1128.463013
0.000000	0.978585	1125.753662
0.000000	0.978822	1123.602051
0.000000	0.979060	1121.928955
0.000000	0.979297	1121.274780
0.000000	0.979534	1122.685913
0.000000	0.979771	1125.126465
0.000000	0.980008	1128.585083
0.000000	0.980246	1133.041748
0.000000	0.980483	1138.926758
0.000000	0.980720	1146.586304
0.000000	0.980957	1156.813599
0.000000	0.981194	1167.024048
0.000000	0.981431	1176.698730
0.000000	0.981669	1183.697144
0.000000	0.981906	1189.214478
0.000000	0.982143	1192.965454
0.000000	0.982380	1195.562744
0.000000	0.982617	1197.806396
0.000000	0.982854	1200.138672
0.000000	0.983092	1202.564819
0.000000	0.983329	1205.697510
0.000000	0.983566	1210.386108
0.000000	0.983803	1215.875122
0.000000	0.984040	1221.155151
0.000000	0.984278	1226.430298
0.000000	0.984515	1232.868408
0.000000	0.984752	1241.833008
0.000000	0.984989	1254.580933
0.000000	0.985226	1270.776733
0.000000	0.985463	1291.738403
0.000000	0.985701	1316.882446
0.000000	0.985938	1340.780762
0.000000	0.986175	1355.618408
0.000000	0.986412	1361.142578
0.000000	0.986649	1356.998657
0.000000	0.986886	1346.455444
0.000000	0.987124	1330.314819
0.000000	0.987361	1310.720459
0.000000	0.987598	1293.339478
0.000000	0.987835	1284.286621
0.000000	0.988072	1279.061768
0.000000	0.988310	1275.315552
0.000000	0.988547	1273.964111
0.000000	0.988784	1276.268066
0.000000	0.989021	1284.091553
0.000000	0.989258	1297.423584
0.000000	0.989495	1316.790405
0.000000	0.989733	1341.201782
0.000000	0.989970	1372.914307
0.000000	0.990207	1411.645020
0.000000	0.990444	1457.254272
0.000000	0.990681	1503.214966
0.000000	0.990918	1537.171631
0.000000	0.991156	1559.560669
0.000000	0.991393	1571.416626
0.000000	0.991630	1573.840576
0.000000	0.991867	1567.670654
0.000000	0.992104	1553.268311
0.000000	0.992342	1531.525513
0.000000	0.992579	1505.461426
0.000000	0.992816	1479.388184
0.000000	0.993053	1456.284790
0.000000	0.993290	1440.785278
0.000000	0.993527	1432.909546
0.000000	0.993765	1425.791504
0.000000	0.994002	1420.114258
0.000000	0.994239	1417.202881
0.000000	0.994476	1415.978394
0.000000	0.994713	1416.309692
0.000000	0.994950	1417.745850
0.000000	0.995188	1421.201660
0.000000	0.995425	1425.661011
0.000000	0.995662	1429.920654
0.000000	0.995899	1433.513916
0.000000	0.996136	1435.961060
0.000000	0.996373	1434.389526
0.000000	0.996611	1430.515381
0.000000	0.996848	1425.916626
0.000000	0.997085	1420.504639
0.000000	0.997322	1414.910767
0.000000	0.997559	1407.668457
0.000000	0.997797	1396.675659
0.000000	0.998034	1381.212891
0.000000	0.998271	1361.460693
0.000000	0.998508	1338.997192
0.000000	0.998745	1315.851685
0.000000	0.998982	1294.633179
0.000000	0.999220	1276.281006
0.000000	0.999457	1260.691895
0.000000	0.999694	1248.560913
0.000000	0.999931	1240.133911
0.000000	1.000168	1234.051880
0.000000	1.000405	1229.415405
0.000000	1.000643	1226.261108
0.000000	1.000880	1223.692505
0.000000	1.001117	1221.723877
0.000000	1.001354	1220.378418
0.000000	1.001591	1218.845093
0.000000	1.001829	1217.188599
0.000000	1.002066	1215.791016
0.000000	1.002303	1214.125366
0.000000	1.002540	1212.556519
0.000000	1.002777	1212.395874
0.000000	1.003014	1212.758057
0.000000	1.003252	1213.362671
0.000000	1.003489	1214.439941
0.000000	1.003726	1217.767212
0.000000	1.003963	1224.893677
0.000000	1.004200	1237.705322
0.000000	1.004437	1256.351196
0.000000	1.004675	1281.511841
0.000000	1.004912	1313.936279
0.000000	1.005149	1343.897095
0.000000	1.005386	1359.136841
0.000000	1.005623	1360.447144
0.000000	1.005860	1351.409302
0.000000	1.006098	1334.447632
0.000000	1.006335	1311.319336
0.000000	1.006572	1285.997681
0.000000	1.006809	1263.385498
0.000000	1.007046	1245.955322
0.000000	1.007284	1226.437988
0.000000	1.007521	1202.508301
0.000000	1.007758	1174.761475
0.000000	1.007995	1144.449219
0.000000	1.008232	1114.845215
0.000000	1.008469	1089.672119
0.000000	1.008707	1068.778320
0.000000	1.008944	1053.284668
0.000000	1.009181	1042.374146
0.000000	1.009418	1032.375488
0.000000	1.009655	1022.615601
0.000000	1.009892	1013.192810
0.000000	1.010130	1004.850464
0.000000	1.010367	996.694214
0.000000	1.010604	990.761841
0.000000	1.010841	989.093811
0.000000	1.011078	990.212646
0.000000	1.011316	993.160400
0.000000	1.011553	997.771606
0.000000	1.011790	1003.485657
0.000000	1.012027	1007.438293
0.000000	1.012264	1008.612244
0.000000	1.012501	1005.234436
0.000000	1.012739	999.481018
0.000000	1.012976	992.457703
0.000000	1.013213	986.795776
0.000000	1.013450	985.623108
0.000000	1.013687	989.195496
0.000000	1.013924	998.635132
0.000000	1.014162	1015.770020
0.000000	1.014399	1040.898560
0.000000	1.014636	1072.671631
0.000000	1.014873	1110.664063
0.000000	1.015110	1152.300781
0.000000	1.015347	1185.727661
0.000000	1.015585	1207.206787
0.000000	1.015822	1217.001709
0.000000	1.016059	1216.407104
0.000000	1.016296	1206.920288
0.000000	1.016533	1189.419922
0.000000	1.016770	1165.570313
0.000000	1.017008	1140.139893
0.000000	1.017245	1118.180786
0.000000	1.017482	1103.679932
0.000000	1.017719	1096.183838
0.000000	1.017956	1088.101074
0.000000	1.018194	1079.941528
0.000000	1.018431	1073.016724
0.000000	1.018668	1068.527588
0.000000	1.018905	1067.314331
0.000000	1.019142	1069.358643
0.000000	1.019379	1075.112671
0.000000	1.019617	1085.134766
0.000000	1.019854	1099.867676
0.000000	1.020091	1119.940918
0.000000	1.020328	1146.785278
0.000000	1.020565	1179.080322
0.000000	1.020803	1214.083984
0.000000	1.021040	1246.328369
0.000000	1.021277	1267.622681
0.000000	1.021514	1278.394043
0.000000	1.021751	1279.236450
0.000000	1.021988	1270.665283
0.000000	1.022226	1252.995239
0.000000	1.022463	1226.579102
0.000000	1.022700	1195.295410
0.000000	1.022937	1163.357422
0.000000	1.023174	1134.960205
0.000000	1.023412	1114.701416
0.000000	1.023649	1104.234375
0.000000	1.023886	1100.799683
0.000000	1.024123	1101.537598
0.000000	1.024360	1105.353882
0.000000	1.024597	1111.747681
0.000000	1.024835	1121.787109
0.000000	1.025072	1136.174683
0.000000	1.025309	1156.184204
0.000000	1.025546	1180.687378
0.000000	1.025783	1205.330078
0.000000	1.026020	1229.446411
0.000000	1.026258	1252.494873
0.000000	1.026495	1272.269409
0.000000	1.026732	1282.233032
0.000000	1.026969	1282.573975
0.000000	1.027206	1275.128540
0.000000	1.027443	1260.770508
0.000000	1.027681	1242.013428
0.000000	1.027918	1222.929199
0.000000	1.028155	1209.115234
0.000000	1.028392	1207.360596
0.000000	1.028629	1220.053467
0.000000	1.028866	1240.583984
0.000000	1.029104	1271.885498
0.000000	1.029341	1316.463989
0.000000	1.029578	1375.349731
0.000000	1.029815	1447.627441
0.000000	1.030052	1513.425781
0.000000	1.030290	1565.347534
0.000000	1.030527	1601.993896
0.000000	1.030764	1621.264893
0.000000	1.031001	1621.577271
0.000000	1.031238	1602.467163
0.000000	1.031475	1564.369263
0.000000	1.031713	1508.228149
0.000000	1.031950	1438.768799
0.000000	1.032187	1362.944580
0.000000	1.032424	1288.904175
0.000000	1.032661	1228.536621
0.000000	1.032899	1194.892700
0.000000	1.033136	1169.154053
0.000000	1.033373	1148.881226
0.000000	1.033610	1135.227905
0.000000	1.033847	1128.899780
0.000000	1.034084	1128.665283
0.000000	1.034322	1132.945801
0.000000	1.034559	1140.697876
0.000000	1.034796	1147.820313
0.000000	1.035033	1152.661011
0.000000	1.035270	1157.531982
0.000000	1.035507	1163.168823
0.000000	1.035745	1169.824829
0.000000	1.035982	1179.190063
0.000000	1.036219	1189.426147
0.000000	1.036456	1198.568726
0.000000	1.036693	1205.296265
0.000000	1.036930	1208.750488
0.000000	1.037168	1210.249146
0.000000	1.037405	1211.517456
0.000000	1.037642	1212.619141
0.000000	1.037879	1214.717896
0.000000	1.038116	1217.100708
0.000000	1.038353	1219.262207
0.000000	1.038591	1221.675171
0.000000	1.038828	1222.550659
0.000000	1.039065	1221.736694
0.000000	1.039302	1219.532715
0.000000	1.039539	1216.596802
0.000000	1.039777	1213.205078
0.000000	1.040014	1209.333496
0.000000	1.040251	1206.102905
0.000000	1.040488	1202.370361
0.000000	1.040725	1198.799683
0.000000	1.040962	1196.230225
0.000000	1.041200	1194.409790
0.000000	1.041437	1192.911011
0.000000	1.041674	1192.733276
0.000000	1.041911	1193.281738
0.000000	1.042148	1194.492310
0.000000	1.042385	1195.527344
0.000000	1.042623	1197.445435
0.000000	1.042860	1199.703979
0.000000	1.043097	1202.996460
0.000000	1.043334	1205.388428
0.000000	1.043571	1206.548950
0.000000	1.043809	1206.432129
0.000000	1.044046	1205.426880
0.000000	1.044283	1203.748413
0.000000	1.044520	1201.406860
0.000000	1.044757	1198.430176
0.000000	1.044994	1194.250366
0.000000	1.045232	1189.282593
0.000000	1.045469	1183.986938
0.000000	1.045706	1178.600952
0.000000	1.045943	1172.396362
0.000000	1.046180	1164.908081
0.000000	1.046417	1157.343262
0.000000	1.046655	1150.182007
0.000000	1.046892	1143.215698
0.000000	1.047129	1137.704712
0.000000	1.047366	1133.708740
0.000000	1.047603	1130.617065
0.000000	1.047840	1127.763672
0.000000	1.048078	1124.952759
0.000000	1.048315	1124.307861
0.000000	1.048552	1126.472900
0.000000	1.048789	1129.234131
0.000000	1.049026	1131.020752
0.000000	1.049264	1132.652832
0.000000	1.049501	1133.916870
0.000000	1.049738	1134.724731
0.000000	1.049975	1135.114258
0.000000	1.050212	1134.994995
0.000000	1.050449	1134.134033
0.000000	1.050687	1132.774536
0.000000	1.050924	1129.970703
0.000000	1.051161	1125.443237
0.000000	1.051398	1119.813843
0.000000	1.051635	1113.318481
0.000000	1.051872	1107.123779
0.000000	1.052110	1103.789307
0.000000	1.052347	1102.172241
0.000000	1.052584	1102.715698
0.000000	1.052821	1105.424683
0.000000	1.053058	1110.775269
0.000000	1.053295	1118.587036
0.000000	1.053533	1128.343262
0.000000	1.053770	1138.848389
0.000000	1.054007	1147.927368
0.000000	1.054244	1156.799683
0.000000	1.054481	1165.848755
0.000000	1.054719	1174.171143
0.000000	1.054956	1182.341797
0.000000	1.055193	1190.628052
0.000000	1.055430	1199.299316
0.000000	1.055667	1206.775024
0.000000	1.055905	1213.629395
0.000000	1.056142	1219.650635
0.000000	1.056379	1225.499023
0.000000	1.056616	1230.881836
0.000000	1.056853	1236.083374
0.000000	1.057090	1240.639648
0.000000	1.057328	1244.296143
0.000000	1.057565	1247.412964
0.000000	1.057802	1249.164429
0.000000	1.058039	1250.329834
0.000000	1.058276	1251.286133
0.000000	1.058513	1251.481079
0.000000	1.058751	1251.614502
0.000000	1.058988	1251.739014
0.000000	1.059225	1252.315552
0.000000	1.059462	1253.232788
0.000000	1.059699	1254.612671
0.000000	1.059937	1257.515747
0.000000	1.060174	1261.944214
0.000000	1.060411	1266.866699
0.000000	1.060648	1271.561523
0.000000	1.060885	1275.840698
0.000000	1.061122	1278.822876
0.000000	1.061360	1280.373779
0.000000	1.061597	1281.014771
0.000000	1.061834	1282.367798
0.000000	1.062071	1285.083618
0.000000	1.062308	1291.879395
0.000000	1.062545	1303.638916
0.000000	1.062783	1321.905029
0.000000	1.063020	1344.521851
0.000000	1.063257	1371.703491
0.000000	1.063494	1401.649414
0.000000	1.063731	1431.051147
0.000000	1.063968	1455.821655
0.000000	1.064206	1472.494751
0.000000	1.064443	1479.617676
0.000000	1.064680	1476.688232
0.000000	1.064917	1464.290771
0.000000	1.065154	1444.856201
0.000000	1.065391	1420.599365
0.000000	1.065629	1394.789185
0.000000	1.065866	1372.119385
0.000000	1.066103	1354.720459
0.000000	1.066340	1341.765015
0.000000	1.066577	1330.882446
0.000000	1.066815	1322.241699
0.000000	1.067052	1317.015259
0.000000	1.067289	1314.204712
0.000000	1.067526	1313.374634
0.000000	1.067763	1313.029297
0.000000	1.068000	1312.849609
0.000000	1.068238	1312.712646
0.000000	1.068475	1311.393433
0.000000	1.068712	1308.058350
0.000000	1.068949	1303.952393
0.000000	1.069186	1299.176880
0.000000	1.069424	1293.469116
0.000000	1.069661	1287.787109
0.000000	1.069898	1281.638184
0.000000	1.070135	1275.920532
0.000000	1.070372	1271.942993
0.000000	1.070609	1269.746826
0.000000	1.070847	1268.370728
0.000000	1.071084	1267.453857
0.000000	1.071321	1266.372314
0.000000	1.071558	1265.176147
0.000000	1.071795	1264.069702
0.000000	1.072032	1264.152466
0.000000	1.072270	1266.148071
0.000000	1.072507	1270.604248
0.000000	1.072744	1277.596924
0.000000	1.072981	1287.296265
0.000000	1.073218	1298.904541
0.000000	1.073455	1307.236084
0.000000	1.073693	1309.317749
0.000000	1.073930	1305.599487
0.000000	1.074167	1296.376953
0.000000	1.074404	1282.223145
0.000000	1.074641	1265.359375
0.000000	1.074878	1248.522217
0.000000	1.075116	1233.076416
0.000000	1.075353	1220.013550
0.000000	1.075590	1210.313599
0.000000	1.075827	1203.385742
0.000000	1.076064	1199.517944
0.000000	1.076302	1198.508667
0.000000	1.076539	1201.259277
0.000000	1.076776	1206.293457
0.000000	1.077013	1212.229126
0.000000	1.077250	1218.066528
0.000000	1.077487	1218.821411
0.000000	1.077725	1211.426880
0.000000	1.077962	1199.160645
0.000000	1.078199	1186.806274
0.000000	1.078436	1178.916260
0.000000	1.078673	1178.739014
0.000000	1.078910	1184.453369
0.000000	1.079148	1195.869019
0.000000	1.079385	1212.499268
0.000000	1.079622	1233.790894
0.000000	1.079859	1256.663574
0.000000	1.080096	1275.923828
0.000000	1.080334	1291.535767
0.000000	1.080571	1306.788696
0.000000	1.080808	1323.428833
0.000000	1.081045	1342.084839
0.000000	1.081282	1362.173340
0.000000	1.081519	1382.551147
0.000000	1.081757	1394.340088
0.000000	1.081994	1396.357788
0.000000	1.082231	1387.156982
0.000000	1.082468	1367.073120
0.000000	1.082705	1337.960693
0.000000	1.082942	1302.602295
0.000000	1.083180	1265.582153
0.000000	1.083417	1232.240234
0.000000	1.083654	1210.569824
0.000000	1.083891	1201.491333
0.000000	1.084128	1196.499390
0.000000	1.084365	1194.561768
0.000000	1.084603	1193.884155
0.000000	1.084840	1194.759766
0.000000	1.085077	1195.388062
0.000000	1.085314	1197.140015
0.000000	1.085551	1200.905029
0.000000	1.085788	1206.127319
0.000000	1.086026	1211.222534
0.000000	1.086263	1216.539063
0.000000	1.086500	1221.175659
0.000000	1.086737	1225.635254
0.000000	1.086974	1230.406128
0.000000	1.087212	1236.020630
0.000000	1.087449	1242.139893
0.000000	1.087686	1248.594727
0.000000	1.087923	1255.650269
0.000000	1.088160	1261.595459
0.000000	1.088398	1266.653687
0.000000	1.088635	1271.536621
0.000000	1.088872	1276.462280
0.000000	1.089109	1281.590576
0.000000	1.089346	1287.238525
0.000000	1.089583	1294.708862
0.000000	1.089821	1303.101563
0.000000	1.090058	1311.571655
0.000000	1.090295	1320.777954
0.000000	1.090532	1330.429688
0.000000	1.090769	1341.220337
0.000000	1.091006	1354.475220
0.000000	1.091244	1370.956543
0.000000	1.091481	1391.296021
0.000000	1.091718	1414.740845
0.000000	1.091955	1440.348022
0.000000	1.092192	1466.224121
0.000000	1.092430	1491.624878
0.000000	1.092667	1512.841919
0.000000	1.092904	1528.703735
0.000000	1.093141	1538.638062
0.000000	1.093378	1542.278198
0.000000	1.093615	1540.947021
0.000000	1.093853	1537.460815
0.000000	1.094090	1533.400146
0.000000	1.094327	1530.569092
0.000000	1.094564	1531.874878
0.000000	1.094801	1539.422852
0.000000	1.095038	1546.463867
0.000000	1.095276	1546.038330
0.000000	1.095513	1537.295166
0.000000	1.095750	1521.114990
0.000000	1.095987	1499.148804
0.000000	1.096224	1474.315430
0.000000	1.096461	1453.285278
0.000000	1.096699	1441.456543
0.000000	1.096936	1437.917603
0.000000	1.097173	1435.570557
0.000000	1.097410	1434.687500
0.000000	1.097647	1434.997925
0.000000	1.097885	1435.490967
0.000000	1.098122	1433.806396
0.000000	1.098359	1427.754517
0.000000	1.098596	1419.442749
0.000000	1.098833	1410.791016
0.000000	1.099070	1404.072144
0.000000	1.099308	1398.431274
0.000000	1.099545	1392.254028
0.000000	1.099782	1385.522827
0.000000	1.100019	1379.310791
0.000000	1.100256	1372.990356
0.000000	1.100493	1365.892212
0.000000	1.100731	1357.746216
0.000000	1.100968	1349.602661
0.000000	1.101205	1342.642944
0.000000	1.101442	1336.290894
0.000000	1.101679	1329.977417
0.000000	1.101916	1325.385742
0.000000	1.102154	1322.354492
0.000000	1.102391	1321.572388
0.000000	1.102628	1322.271362
0.000000	1.102865	1325.566895
0.000000	1.103102	1330.920654
0.000000	1.103340	1338.297363
0.000000	1.103577	1347.866333
0.000000	1.103814	1358.961914
0.000000	1.104051	1369.705444
0.000000	1.104288	1375.666870
0.000000	1.104525	1377.070923
0.000000	1.104763	1373.129395
0.000000	1.105000	1365.513550
0.000000	1.105237	1356.938721
0.000000	1.105474	1350.603882
0.000000	1.105711	1348.921021
0.000000	1.105948	1349.436523
0.000000	1.106186	1349.392700
0.000000	1.106423	1349.439209
0.000000	1.106660	1348.963989
0.000000	1.106897	1348.269775
0.000000	1.107134	1347.300903
0.000000	1.107372	1346.018188
0.000000	1.107609	1344.439941
0.000000	1.107846	1341.836792
0.000000	1.108083	1338.606567
0.000000	1.108320	1336.119995
0.000000	1.108557	1335.750000
0.000000	1.108795	1338.070557
0.000000	1.109032	1343.257935
0.000000	1.109269	1351.629028
0.000000	1.109506	1364.152100
0.000000	1.109743	1381.916870
0.000000	1.109980	1404.935669
0.000000	1.110218	1432.557861
0.000000	1.110455	1458.684082
0.000000	1.110692	1479.310791
0.000000	1.110929	1493.428345
0.000000	1.111166	1500.617920
0.000000	1.111403	1502.687378
0.000000	1.111641	1501.082886
0.000000	1.111878	1496.286621
0.000000	1.112115	1488.632813
0.000000	1.112352	1480.332153
0.000000	1.112589	1476.724976
0.000000	1.112827	1478.783447
0.000000	1.113064	1474.184692
0.000000	1.113301	1465.477661
0.000000	1.113538	1451.909058
0.000000	1.113775	1433.420532
0.000000	1.114012	1409.385132
0.000000	1.114250	1381.514893
0.000000	1.114487	1353.196655
0.000000	1.114724	1326.894531
0.000000	1.114961	1305.185181
0.000000	1.115198	1287.723145
0.000000	1.115435	1272.745605
0.000000	1.115673	1258.682739
0.000000	1.115910	1246.837280
0.000000	1.116147	1239.160889
0.000000	1.116384	1232.794922
0.000000	1.116621	1227.499512
0.000000	1.116859	1222.577271
0.000000	1.117096	1217.527344
0.000000	1.117333	1211.893555
0.000000	1.117570	1205.465210
0.000000	1.117807	1198.589722
0.000000	1.118044	1191.832397
0.000000	1.118282	1186.298584
0.000000	1.118519	1182.938965
0.000000	1.118756	1182.174561
0.000000	1.118993	1184.520264
0.000000	1.119230	1187.012939
0.000000	1.119467	1190.021118
0.000000	1.119705	1193.581543
0.000000	1.119942	1197.416382
0.000000	1.120179	1201.096313
0.000000	1.120416	1205.561401
0.000000	1.120653	1212.204956
0.000000	1.120890	1221.256836
0.000000	1.121128	1233.307007
0.000000	1.121365	1247.843872
0.000000	1.121602	1265.867065
0.000000	1.121839	1288.482666
0.000000	1.122076	1316.308716
0.000000	1.122313	1350.683594
0.000000	1.122551	1390.565063
0.000000	1.122788	1428.753784
0.000000	1.123025	1459.828125
0.000000	1.123262	1482.175781
0.000000	1.123499	1498.389771
0.000000	1.123737	1512.292480
0.000000	1.123974	1516.768677
0.000000	1.124211	1515.414795
0.000000	1.124448	1508.522949
0.000000	1.124685	1494.257935
0.000000	1.124923	1472.205933
0.000000	1.125160	1442.215454
0.000000	1.125397	1407.232178
0.000000	1.125634	1372.108887
0.000000	1.125871	1342.584351
0.000000	1.126108	1323.836914
0.000000	1.126346	1311.459839
0.000000	1.126583	1301.803223
0.000000	1.126820	1295.565918
0.000000	1.127057	1292.309570
0.000000	1.127294	1291.249023
0.000000	1.127531	1291.754272
0.000000	1.127769	1294.015991
0.000000	1.128006	1295.843994
0.000000	1.128243	1291.409668
0.000000	1.128480	1283.437378
0.000000	1.128717	1272.675903
0.000000	1.128955	1260.144897
0.000000	1.129192	1249.104980
0.000000	1.129429	1241.635010
0.000000	1.129666	1233.874146
0.000000	1.129903	1225.276611
0.000000	1.130140	1216.447998
0.000000	1.130378	1209.177734
0.000000	1.130615	1203.452148
0.000000	1.130852	1200.848511
0.000000	1.131089	1198.560303
0.000000	1.131326	1196.007202
0.000000	1.131563	1193.573608
0.000000	1.131801	1191.918213
0.000000	1.132038	1190.486328
0.000000	1.132275	1189.298340
0.000000	1.132512	1188.146851
0.000000	1.132749	1186.490112
0.000000	1.132986	1184.697876
0.000000	1.133224	1183.360352
0.000000	1.133461	1182.279419
0.000000	1.133698	1182.359863
0.000000	1.133935	1183.529663
0.000000	1.134172	1185.637207
0.000000	1.134409	1188.209106
0.000000	1.134647	1190.833130
0.000000	1.134884	1193.447754
0.000000	1.135121	1196.138672
0.000000	1.135358	1199.151489
0.000000	1.135595	1202.399048
0.000000	1.135833	1205.561279
0.000000	1.136070	1209.536377
0.000000	1.136307	1214.124878
0.000000	1.136544	1219.412598
0.000000	1.136781	1224.191162
0.000000	1.137018	1228.267456
0.000000	1.137256	1232.668701
0.000000	1.137493	1235.882324
0.000000	1.137730	1238.185181
0.000000	1.137967	1239.804077
0.000000	1.138204	1240.778320
0.000000	1.138441	1241.190796
0.000000	1.138679	1241.166992
0.000000	1.138916	1240.750000
0.000000	1.139153	1240.625000
0.000000	1.139390	1240.171387
0.000000	1.139627	1239.495483
0.000000	1.139865	1239.232544
0.000000	1.140102	1239.806763
0.000000	1.140339	1241.026733
0.000000	1.140576	1242.550903
0.000000	1.140813	1244.393555
0.000000	1.141050	1247.313721
0.000000	1.141288	1251.223022
0.000000	1.141525	1255.977417
0.000000	1.141762	1261.128296
0.000000	1.141999	1266.889038
0.000000	1.142236	1273.047241
0.000000	1.142473	1279.907959
0.000000	1.142711	1285.619995
0.000000	1.142948	1290.797607
0.000000	1.143185	1294.641968
0.000000	1.143422	1297.484619
0.000000	1.143659	1298.550781
0.000000	1.143896	1298.386841
0.000000	1.144134	1297.928345
0.000000	1.144371	1297.826782
0.000000	1.144608	1298.844482
0.000000	1.144845	1299.840088
0.000000	1.145082	1299.906982
0.000000	1.145320	1299.545288
0.000000	1.145557	1298.522461
0.000000	1.145794	1297.416748
0.000000	1.146031	1295.806885
0.000000	1.146268	1292.860840
0.000000	1.146505	1288.861450
0.000000	1.146743	1283.719360
0.000000	1.146980	1276.985229
0.000000	1.147217	1269.331299
0.000000	1.147454	1262.923584
0.000000	1.147691	1258.896973
0.000000	1.147928	1255.470215
0.000000	1.148166	1253.101807
0.000000	1.148403	1251.208374
0.000000	1.148640	1248.282715
0.000000	1.148877	1245.250122
0.000000	1.149114	1242.903931
0.000000	1.149352	1241.122070
0.000000	1.149589	1240.169312
0.000000	1.149826	1240.490112
0.000000	1.150063	1240.777588
0.000000	1.150300	1242.364624
0.000000	1.150537	1245.420776
0.000000	1.150775	1250.906738
0.000000	1.151012	1260.140137
0.000000	1.151249	1273.075806
0.000000	1.151486	1289.265015
0.000000	1.151723	1307.361450
0.000000	1.151960	1325.064697
0.000000	1.152198	1342.067627
0.000000	1.152435	1357.684448
0.000000	1.152672	1372.928345
0.000000	1.152909	1388.900146
0.000000	1.153146	1406.610352
0.000000	1.153383	1424.487427
0.000000	1.153621	1440.570190
0.000000	1.153858	1452.619507
0.000000	1.154095	1458.919312
0.000000	1.154332	1459.726929
0.000000	1.154569	1455.638916
0.000000	1.154807	1445.796143
0.000000	1.155044	1432.847290
0.000000	1.155281	1418.822632
0.000000	1.155518	1405.995239
0.000000	1.155755	1392.693970
0.000000	1.155993	1377.676392
0.000000	1.156230	1361.511963
0.000000	1.156467	1344.285767
0.000000	1.156704	1327.927979
0.000000	1.156941	1313.442993
0.000000	1.157178	1299.344604
0.000000	1.157416	1287.702271
0.000000	1.157653	1281.320923
0.000000	1.157890	1278.136353
0.000000	1.158127	1278.250244
0.000000	1.158364	1281.169189
0.000000	1.158601	1288.092041
0.000000	1.158839	1299.788696
0.000000	1.159076	1316.998779
0.000000	1.159313	1339.146851
0.000000	1.159550	1363.467529
0.000000	1.159787	1387.590210
0.000000	1.160024	1406.626709
0.000000	1.160262	1420.030396
0.000000	1.160499	1426.920776
0.000000	1.160736	1429.476196
0.000000	1.160973	1429.816528
0.000000	1.161210	1427.962891
0.000000	1.161448	1425.494263
0.000000	1.161685	1425.686157
0.000000	1.161922	1425.550049
0.000000	1.162159	1420.635132
0.000000	1.162396	1413.460938
0.000000	1.162633	1403.891479
0.000000	1.162871	1391.943481
0.000000	1.163108	1379.533569
0.000000	1.163345	1368.289917
0.000000	1.163582	1356.860107
0.000000	1.163819	1346.405762
0.000000	1.164056	1337.519531
0.000000	1.164294	1329.780762
0.000000	1.164531	1323.794434
0.000000	1.164768	1319.525635
0.000000	1.165005	1316.271851
0.000000	1.165242	1314.256470
0.000000	1.165480	1314.546997
0.000000	1.165717	1316.220459
0.000000	1.165954	1319.686279
0.000000	1.166191	1324.298462
0.000000	1.166428	1329.178955
0.000000	1.166665	1334.244385
0.000000	1.166903	1339.549561
0.000000	1.167140	1344.830933
0.000000	1.167377	1349.291748
0.000000	1.167614	1354.206543
0.000000	1.167851	1359.577637
0.000000	1.168088	1365.876831
0.000000	1.168326	1374.147095
0.000000	1.168563	1385.087036
0.000000	1.168800	1397.607178
0.000000	1.169037	1412.533203
0.000000	1.169274	1429.003784
0.000000	1.169511	1446.717407
0.000000	1.169749	1465.127197
0.000000	1.169986	1482.835571
0.000000	1.170223	1499.553223
0.000000	1.170460	1517.246948
0.000000	1.170697	1534.520874
0.000000	1.170934	1548.922974
0.000000	1.171172	1560.115479
0.000000	1.171409	1566.539673
0.000000	1.171646	1569.232910
0.000000	1.171883	1570.221924
0.000000	1.172120	1570.856934
0.000000	1.172358	1569.009888
0.000000	1.172595	1564.025024
0.000000	1.172832	1556.907837
0.000000	1.173069	1549.298462
0.000000	1.173306	1542.674805
0.000000	1.173543	1538.234741
0.000000	1.173781	1535.329834
0.000000	1.174018	1534.674438
0.000000	1.174255	1535.583496
0.000000	1.174492	1539.070679
0.000000	1.174729	1544.193237
0.000000	1.174967	1551.205566
0.000000	1.175204	1559.958740
0.000000	1.175441	1569.699097
0.000000	1.175678	1579.059937
0.000000	1.175915	1581.281494
0.000000	1.176152	1578.884521
0.000000	1.176390	1572.628662
0.000000	1.176627	1562.033936
0.000000	1.176864	1547.238403
0.000000	1.177101	1529.446411
0.000000	1.177338	1510.062012
0.000000	1.177575	1492.376831
0.000000	1.177813	1480.167358
0.000000	1.178050	1471.680298
0.000000	1.178287	1463.148682
0.000000	1.178524	1455.765625
0.000000	1.178761	1449.384277
0.000000	1.178998	1445.135742
0.000000	1.179236	1441.790649
0.000000	1.179473	1439.947754
0.000000	1.179710	1439.063965
0.000000	1.179947	1438.627441
0.000000	1.180184	1438.316040
0.000000	1.180421	1438.162231
0.000000	1.180659	1437.367676
0.000000	1.180896	1436.148682
0.000000	1.181133	1434.703125
0.000000	1.181370	1433.325317
0.000000	1.181607	1432.024414
0.000000	1.181845	1431.717407
0.000000	1.182082	1432.754883
0.000000	1.182319	1434.239624
0.000000	1.182556	1435.936157
0.000000	1.182793	1438.784912
0.000000	1.183030	1442.674194
0.000000	1.183268	1447.428589
0.000000	1.183505	1452.063721
0.000000	1.183742	1455.791748
0.000000	1.183979	1456.445190
0.000000	1.184216	1454.278442
0.000000	1.184453	1450.502441
0.000000	1.184691	1445.751587
0.000000	1.184928	1440.270264
0.000000	1.185165	1436.747803
0.000000	1.185402	1437.625732
0.000000	1.185639	1443.431519
0.000000	1.185877	1452.860962
0.000000	1.186114	1464.771729
0.000000	1.186351	1475.385010
0.000000	1.186588	1480.784546
0.000000	1.186825	1482.519165
0.000000	1.187062	1482.799683
0.000000	1.187300	1481.700317
0.000000	1.187537	1479.498413
0.000000	1.187774	1476.193237
0.000000	1.188011	1475.016113
0.000000	1.188248	1472.236938
0.000000	1.188486	1464.268433
0.000000	1.188723	1451.062378
0.000000	1.188960	1432.475342
0.000000	1.189197	1408.192383
0.000000	1.189434	1378.483643
0.000000	1.189671	1347.449219
0.000000	1.189909	1318.328979
0.000000	1.190146	1296.162598
0.000000	1.190383	1280.151123
0.000000	1.190620	1268.016846
0.000000	1.190857	1258.258911
0.000000	1.191094	1250.950317
0.000000	1.191332	1245.556152
0.000000	1.191569	1242.520874
0.000000	1.191806	1241.574707
0.000000	1.192043	1242.510254
0.000000	1.192280	1244.910156
0.000000	1.192517	1247.893433
0.000000	1.192755	1248.826538
0.000000	1.192992	1246.123779
0.000000	1.193229	1240.590820
0.000000	1.193466	1233.018921
0.000000	1.193703	1223.173584
0.000000	1.193941	1213.011597
0.000000	1.194178	1205.312622
0.000000	1.194415	1199.724976
0.000000	1.194652	1194.030396
0.000000	1.194889	1188.197388
0.000000	1.195126	1182.583862
0.000000	1.195364	1179.263428
0.000000	1.195601	1177.718018
0.000000	1.195838	1176.887573
0.000000	1.196075	1176.438232
0.000000	1.196312	1175.882324
0.000000	1.196549	1174.625000
0.000000	1.196787	1173.472412
0.000000	1.197024	1173.206177
0.000000	1.197261	1173.781494
0.000000	1.197498	1174.131836
0.000000	1.197735	1174.824341
0.000000	1.197973	1175.784790
0.000000	1.198210	1177.575562
0.000000	1.198447	1179.333618
0.000000	1.198684	1178.646851
0.000000	1.198921	1176.051147
0.000000	1.199158	1172.789429
0.000000	1.199396	1168.830933
0.000000	1.199633	1164.469971
0.000000	1.199870	1160.279785
0.000000	1.200107	1159.598022
0.000000	1.200344	1158.721069
0.000000	1.200581	1157.085571
0.000000	1.200819	1153.828125
0.000000	1.201056	1149.135742
0.000000	1.201293	1144.363525
0.000000	1.201530	1140.071289
0.000000	1.201767	1140.619751
0.000000	1.202004	1146.840698
0.000000	1.202242	1154.810425
0.000000	1.202479	1165.388672
0.000000	1.202716	1178.642456
0.000000	1.202953	1190.552490
0.000000	1.203190	1199.545654
0.000000	1.203428	1208.035034
0.000000	1.203665	1217.652588
0.000000	1.203902	1228.948364
0.000000	1.204139	1243.705688
0.000000	1.204376	1257.232178
0.000000	1.204613	1269.203003
0.000000	1.204851	1282.320679
0.000000	1.205088	1297.801636
0.000000	1.205325	1315.508667
0.000000	1.205562	1336.296265
0.000000	1.205799	1352.009399
0.000000	1.206036	1359.429199
0.000000	1.206274	1359.302002
0.000000	1.206511	1350.298584
0.000000	1.206748	1333.395508
0.000000	1.206985	1311.800415
0.000000	1.207222	1290.859375
0.000000	1.207459	1277.010132
0.000000	1.207697	1267.338867
0.000000	1.207934	1258.498169
0.000000	1.208171	1253.968140
0.000000	1.208408	1254.646851
0.000000	1.208645	1258.974487
0.000000	1.208883	1266.885620
0.000000	1.209120	1277.809082
0.000000	1.209357	1291.713379
0.000000	1.209594	1307.617920
0.000000	1.209831	1323.306274
0.000000	1.210068	1337.817871
0.000000	1.210306	1348.701416
0.000000	1.210543	1352.997559
0.000000	1.210780	1352.712280
0.000000	1.211017	1348.364624
0.000000	1.211254	1340.223877
0.000000	1.211491	1328.647827
0.000000	1.211729	1315.382202
0.000000	1.211966	1302.633789
0.000000	1.212203	1290.586548
0.000000	1.212440	1279.545410
0.000000	1.212677	1268.109985
0.000000	1.212915	1256.120850
0.000000	1.213152	1243.463013
0.000000	1.213389	1232.301270
0.000000	1.213626	1222.715698
0.000000	1.213863	1213.650391
0.000000	1.214100	1207.398071
0.000000	1.214338	1202.693359
0.000000	1.214575	1199.287598
0.000000	1.214812	1198.030762
0.000000	1.215049	1197.869995
0.000000	1.215286	1196.712646
0.000000	1.215523	1194.744385
0.000000	1.215761	1193.041016
0.000000	1.215998	1192.590942
0.000000	1.216235	1195.778809
0.000000	1.216472	1203.961182
0.000000	1.216709	1214.487915
0.000000	1.216946	1227.951294
0.000000	1.217184	1245.130005
0.000000	1.217421	1266.517212
0.000000	1.217658	1290.215332
0.000000	1.217895	1308.425049
0.000000	1.218132	1343.542603
0.000000	1.218370	1384.274292
0.000000	1.218607	1429.950073
0.000000	1.218844	1469.350952
0.000000	1.219081	1500.462646
0.000000	1.219318	1520.900391
0.000000	1.219555	1528.862061
0.000000	1.219793	1522.480591
0.000000	1.220030	1500.432983
0.000000	1.220267	1463.934692
0.000000	1.220504	1415.497681
0.000000	1.220741	1359.238892
0.000000	1.220978	1300.934937
0.000000	1.221216	1249.382446
0.000000	1.221453	1216.090210
0.000000	1.221690	1194.723633
0.000000	1.221927	1177.337646
0.000000	1.222164	1163.158081
0.000000	1.222402	1152.867676
0.000000	1.222639	1145.312622
0.000000	1.222876	1140.662476
0.000000	1.223113	1138.429077
0.000000	1.223350	1137.341431
0.000000	1.223588	1137.115967
0.000000	1.223825	1133.972778
0.000000	1.224062	1128.280273
0.000000	1.224299	1121.434082
0.000000	1.224536	1114.227783
0.000000	1.224773	1108.515259
0.000000	1.225011	1107.662720
0.000000	1.225248	1107.686401
0.000000	1.225485	1107.715820
0.000000	1.225722	1108.081177
0.000000	1.225959	1107.983032
0.000000	1.226196	1105.548950
0.000000	1.226434	1101.132080
0.000000	1.226671	1096.621704
0.000000	1.226908	1093.701538
0.000000	1.227145	1093.559082
0.000000	1.227382	1095.872559
0.000000	1.227619	1100.040894
0.000000	1.227857	1106.046021
0.000000	1.228094	1112.787964
0.000000	1.228331	1121.018677
0.000000	1.228568	1129.765381
0.000000	1.228805	1138.960815
0.000000	1.229042	1149.742798
0.000000	1.229280	1161.400146
0.000000	1.229517	1172.140137
0.000000	1.229754	1182.171509
0.000000	1.229991	1192.339355
0.000000	1.230228	1202.741821
0.000000	1.230466	1211.811035
0.000000	1.230703	1219.244751
0.000000	1.230940	1225.043945
0.000000	1.231177	1228.836792
0.000000	1.231414	1230.881836
0.000000	1.231651	1231.609009
0.000000	1.231889	1232.427246
0.000000	1.232126	1233.933350
0.000000	1.232363	1236.242065
0.000000	1.232600	1238.416626
0.000000	1.232837	1240.158203
0.000000	1.233074	1240.316650
0.000000	1.233312	1237.099121
0.000000	1.233549	1231.513062
0.000000	1.233786	1224.378540
0.000000	1.234023	1215.441284
0.000000	1.234260	1208.443481
0.000000	1.234498	1203.205811
0.000000	1.234735	1199.015381
0.000000	1.234972	1196.566162
0.000000	1.235209	1196.260742
0.000000	1.235446	1198.843018
0.000000	1.235683	1203.740845
0.000000	1.235921	1210.459351
0.000000	1.236158	1217.176270
0.000000	1.236395	1222.654297
0.000000	1.236632	1225.574585
0.000000	1.236869	1227.346436
0.000000	1.237106	1229.648193
0.000000	1.237344	1231.637207
0.000000	1.237581	1234.439209
0.000000	1.237818	1237.874878
0.000000	1.238055	1242.291260
0.000000	1.238292	1247.078979
0.000000	1.238529	1251.601440
0.000000	1.238767	1255.592773
0.000000	1.239004	1258.473877
0.000000	1.239241	1260.482422
0.000000	1.239478	1261.156128
0.000000	1.239715	1259.351929
0.000000	1.239952	1255.621094
0.000000	1.240190	1251.071777
0.000000	1.240427	1246.218018
0.000000	1.240664	1242.343262
0.000000	1.240901	1238.406006
0.000000	1.241138	1234.496826
0.000000	1.241376	1229.862549
0.000000	1.241613	1225.126953
0.000000	1.241850	1220.783447
0.000000	1.242087	1217.413086
0.000000	1.242324	1215.168823
0.000000	1.242561	1214.951416
0.000000	1.242799	1216.440918
0.000000	1.243036	1220.104858
0.000000	1.243273	1225.880249
0.000000	1.243510	1233.149902
0.000000	1.243747	1241.488281
0.000000	1.243984	1251.805176
0.000000	1.244222	1263.707275
0.000000	1.244459	1278.034790
0.000000	1.244696	1295.017578
0.000000	1.244933	1314.214600
0.000000	1.245170	1334.247192
0.000000	1.245408	1356.399780
0.000000	1.245645	1385.454224
0.000000	1.245882	1423.367065
0.000000	1.246119	1471.285278
0.000000	1.246356	1530.442139
0.000000	1.246593	1590.943848
0.000000	1.246831	1640.849976
0.000000	1.247068	1678.922119
0.000000	1.247305	1704.119263
0.000000	1.247542	1716.528320
0.000000	1.247779	1717.645142
0.000000	1.248016	1707.759888
0.000000	1.248254	1687.159546
0.000000	1.248491	1658.162720
0.000000	1.248728	1624.120361
0.000000	1.248965	1589.128784
0.000000	1.249202	1555.200928
0.000000	1.249439	1522.592407
0.000000	1.249677	1497.684570
0.000000	1.249914	1488.542725
0.000000	1.250151	1496.253784
0.000000	1.250388	1509.322632
0.000000	1.250625	1524.297119
0.000000	1.250863	1536.538208
0.000000	1.251100	1541.616821
0.000000	1.251337	1538.532471
0.000000	1.251574	1529.235352
0.000000	1.251811	1515.055664
0.000000	1.252048	1496.271729
0.000000	1.252286	1474.059814
0.000000	1.252523	1453.747314
0.000000	1.252760	1438.429443
0.000000	1.252997	1430.496704
0.000000	1.253234	1423.923584
0.000000	1.253471	1415.268555
0.000000	1.253709	1402.406616
0.000000	1.253946	1386.986328
0.000000	1.254183	1370.281738
0.000000	1.254420	1355.296021
0.000000	1.254657	1345.413452
0.000000	1.254895	1338.283569
0.000000	1.255132	1333.579956
0.000000	1.255369	1331.041382
0.000000	1.255606	1331.553345
0.000000	1.255843	1333.979492
0.000000	1.256080	1336.571777
0.000000	1.256318	1338.040771
0.000000	1.256555	1339.269897
0.000000	1.256792	1339.989746
0.000000	1.257029	1340.184204
0.000000	1.257266	1339.885132
0.000000	1.257504	1337.626465
0.000000	1.257741	1333.537476
0.000000	1.257978	1328.497681
0.000000	1.258215	1323.644775
0.000000	1.258452	1322.232910
0.000000	1.258689	1322.194702
0.000000	1.258927	1323.175049
0.000000	1.259164	1326.230713
0.000000	1.259401	1331.583252
0.000000	1.259638	1337.770874
0.000000	1.259875	1343.720215
0.000000	1.260112	1345.146729
0.000000	1.260350	1342.907715
0.000000	1.260587	1337.675171
0.000000	1.260824	1330.073486
0.000000	1.261061	1321.634521
0.000000	1.261298	1314.476318
0.000000	1.261536	1311.603882
0.000000	1.261773	1312.657471
0.000000	1.262010	1315.603271
0.000000	1.262247	1320.886230
0.000000	1.262484	1326.950806
0.000000	1.262721	1333.418213
0.000000	1.262959	1339.771606
0.000000	1.263196	1346.631714
0.000000	1.263433	1353.974365
0.000000	1.263670	1361.933716
0.000000	1.263907	1370.539185
0.000000	1.264144	1380.532227
0.000000	1.264382	1391.026611
0.000000	1.264619	1401.277100
0.000000	1.264856	1411.346069
0.000000	1.265093	1420.567627
0.000000	1.265330	1429.854492
0.000000	1.265567	1438.693604
0.000000	1.265805	1447.042236
0.000000	1.266042	1454.889282
0.000000	1.266279	1461.665527
0.000000	1.266516	1466.980591
0.000000	1.266753	1472.346069
0.000000	1.266991	1478.353638
0.000000	1.267228	1485.376953
0.000000	1.267465	1492.163940
0.000000	1.267702	1497.894653
0.000000	1.267939	1501.333008
0.000000	1.268176	1502.771973
0.000000	1.268414	1502.346802
0.000000	1.268651	1501.156250
0.000000	1.268888	1500.046875
0.000000	1.269125	1500.007324
0.000000	1.269362	1501.696777
0.000000	1.269599	1504.820435
0.000000	1.269837	1510.205811
0.000000	1.270074	1518.301147
0.000000	1.270311	1525.329346
0.000000	1.270548	1530.236206
0.000000	1.270785	1532.561523
0.000000	1.271023	1532.444092
0.000000	1.271260	1529.967285
0.000000	1.271497	1526.035400
0.000000	1.271734	1520.308960
0.000000	1.271971	1513.937134
0.000000	1.272208	1508.326294
0.000000	1.272446	1503.070801
0.000000	1.272683	1497.889893
0.000000	1.272920	1494.341309
0.000000	1.273157	1491.214478
0.000000	1.273394	1486.295410
0.000000	1.273631	1479.065552
0.000000	1.273869	1472.959595
0.000000	1.274106	1466.764526
0.000000	1.274343	1460.728882
0.000000	1.274580	1456.154907
0.000000	1.274817	1453.910278
0.000000	1.275054	1452.395752
0.000000	1.275292	1452.133789
0.000000	1.275529	1453.206909
0.000000	1.275766	1455.825195
0.000000	1.276003	1460.655029
0.000000	1.276240	1467.778076
0.000000	1.276477	1476.587524
0.000000	1.276715	1487.078491
0.000000	1.276952	1497.313354
0.000000	1.277189	1506.857300
0.000000	1.277426	1512.814575
0.000000	1.277663	1516.118530
0.000000	1.277901	1517.112671
0.000000	1.278138	1516.193604
0.000000	1.278375	1515.931274
0.000000	1.278612	1515.262329
0.000000	1.278849	1512.350098
0.000000	1.279086	1507.727417
0.000000	1.279324	1501.184570
0.000000	1.279561	1491.802490
0.000000	1.279798	1480.949585
0.000000	1.280035	1469.439575
0.000000	1.280272	1458.754761
0.000000	1.280509	1452.154663
0.000000	1.280747	1448.923340
0.000000	1.280984	1446.094238
0.000000	1.281221	1443.654663
0.000000	1.281458	1441.999512
0.000000	1.281695	1441.506104
0.000000	1.281933	1443.421753
0.000000	1.282170	1446.837402
0.000000	1.282407	1452.381470
0.000000	1.282644	1461.107910
0.000000	1.282881	1474.050171
0.000000	1.283118	1491.572754
0.000000	1.283356	1513.469971
0.000000	1.283593	1537.735718
0.000000	1.283830	1553.548584
0.000000	1.284067	1558.268555
0.000000	1.284304	1553.984619
0.000000	1.284541	1541.795898
0.000000	1.284779	1522.327637
0.000000	1.285016	1497.840820
0.000000	1.285253	1472.079712
0.000000	1.285490	1448.687012
0.000000	1.285727	1432.121826
0.000000	1.285964	1425.894043
0.000000	1.286202	1424.593140
0.000000	1.286439	1425.819824
0.000000	1.286676	1428.153809
0.000000	1.286913	1431.860352
0.000000	1.287150	1435.870605
0.000000	1.287387	1439.147217
0.000000	1.287625	1442.481323
0.000000	1.287862	1444.905518
0.000000	1.288099	1446.429443
0.000000	1.288336	1446.625977
0.000000	1.288573	1445.468140
0.000000	1.288811	1442.497681
0.000000	1.289048	1438.289307
0.000000	1.289285	1432.545166
0.000000	1.289522	1425.055054
0.000000	1.289759	1416.110352
0.000000	1.289997	1407.515259
0.000000	1.290234	1398.924561
0.000000	1.290471	1389.919067
0.000000	1.290708	1382.453247
0.000000	1.290945	1378.534058
0.000000	1.291182	1375.795044
0.000000	1.291420	1374.298950
0.000000	1.291657	1374.257202
0.000000	1.291894	1374.812378
0.000000	1.292131	1376.103516
0.000000	1.292368	1377.261475
0.000000	1.292605	1378.593384
0.000000	1.292843	1379.924805
0.000000	1.293080	1380.925659
0.000000	1.293317	1381.590332
0.000000	1.293554	1381.885620
0.000000	1.293791	1381.398926
0.000000	1.294029	1379.746948
0.000000	1.294266	1375.931763
0.000000	1.294503	1370.250854
0.000000	1.294740	1364.393066
0.000000	1.294977	1361.410278
0.000000	1.295214	1360.336060
0.000000	1.295452	1361.796631
0.000000	1.295689	1365.238159
0.000000	1.295926	1370.793823
0.000000	1.296163	1380.134888
0.000000	1.296400	1391.324951
0.000000	1.296637	1401.766846
0.000000	1.296875	1412.139038
0.000000	1.297112	1422.080933
0.000000	1.297349	1431.129883
0.000000	1.297586	1439.711304
0.000000	1.297823	1448.168701
0.000000	1.298060	1454.875732
0.000000	1.298298	1461.059204
0.000000	1.298535	1466.266846
0.000000	1.298772	1470.498169
0.000000	1.299009	1471.856445
0.000000	1.299246	1469.788696
0.000000	1.299484	1466.720825
0.000000	1.299721	1462.973022
0.000000	1.299958	1460.448242
0.000000	1.300195	1462.539429
0.000000	1.300432	1465.902100
0.000000	1.300669	1469.229370
0.000000	1.300907	1472.397705
0.000000	1.301144	1475.113525
0.000000	1.301381	1477.801392
0.000000	1.301618	1479.821533
0.000000	1.301855	1481.540771
0.000000	1.302092	1482.936890
0.000000	1.302330	1484.203125
0.000000	1.302567	1485.764771
0.000000	1.302804	1487.662720
0.000000	1.303041	1490.614258
0.000000	1.303278	1495.991089
0.000000	1.303516	1502.574219
0.000000	1.303753	1510.818970
0.000000	1.303990	1520.825073
0.000000	1.304227	1530.923706
0.000000	1.304464	1541.655762
0.000000	1.304701	1553.302002
0.000000	1.304939	1563.664917
0.000000	1.305176	1570.294189
0.000000	1.305413	1573.745728
0.000000	1.305650	1574.865112
0.000000	1.305887	1574.151367
0.000000	1.306124	1572.656128
0.000000	1.306362	1570.444580
0.000000	1.306599	1569.640991
0.000000	1.306836	1569.391113
0.000000	1.307073	1567.420166
0.000000	1.307310	1563.763794
0.000000	1.307547	1558.742310
0.000000	1.307785	1553.209839
0.000000	1.308022	1547.076904
0.000000	1.308259	1540.486328
0.000000	1.308496	1532.141235
0.000000	1.308733	1522.492188
0.000000	1.308971	1512.259155
0.000000	1.309208	1502.288208
0.000000	1.309445	1492.902222
0.000000	1.309682	1485.204468
0.000000	1.309919	1477.927612
0.000000	1.310156	1471.313843
0.000000	1.310394	1467.127319
0.000000	1.310631	1465.376221
0.000000	1.310868	1467.608887
0.000000	1.311105	1475.049438
0.000000	1.311342	1487.200195
0.000000	1.311579	1504.085205
0.000000	1.311817	1524.926880
0.000000	1.312054	1548.247314
0.000000	1.312291	1573.765991
0.000000	1.312528	1597.724976
0.000000	1.312765	1613.967041
0.000000	1.313002	1621.414307
0.000000	1.313240	1620.011353
0.000000	1.313477	1611.877075
0.000000	1.313714	1598.772827
0.000000	1.313951	1582.132446
0.000000	1.314188	1565.729126
0.000000	1.314426	1552.742920
0.000000	1.314663	1541.275391
0.000000	1.314900	1523.203125
0.000000	1.315137	1504.301392
0.000000	1.315374	1481.429932
0.000000	1.315611	1455.084839
0.000000	1.315849	1427.372925
0.000000	1.316086	1403.045166
0.000000	1.316323	1386.446899
0.000000	1.316560	1376.950317
0.000000	1.316797	1368.862305
0.000000	1.317034	1362.447388
0.000000	1.317272	1358.242432
0.000000	1.317509	1355.720947
0.000000	1.317746	1354.254883
0.000000	1.317983	1354.015625
0.000000	1.318220	1354.315552
0.000000	1.318458	1355.178345
0.000000	1.318695	1356.528198
0.000000	1.318932	1357.575439
0.000000	1.319169	1358.523193
0.000000	1.319406	1359.393433
0.000000	1.319643	1360.364502
0.000000	1.319881	1361.508301
0.000000	1.320118	1362.761597
0.000000	1.320355	1363.904053
0.000000	1.320592	1364.425293
0.000000	1.320829	1364.131104
0.000000	1.321066	1363.280884
0.000000	1.321304	1362.345093
0.000000	1.321541	1360.046997
0.000000	1.321778	1355.680786
0.000000	1.322015	1349.242554
0.000000	1.322252	1341.028687
0.000000	1.322490	1331.898682
0.000000	1.322727	1323.007324
0.000000	1.322964	1315.726807
0.000000	1.323201	1309.110107
0.000000	1.323438	1303.196899
0.000000	1.323675	1297.724731
0.000000	1.323913	1294.189209
0.000000	1.324150	1291.105469
0.000000	1.324387	1288.185303
0.000000	1.324624	1285.237549
0.000000	1.324861	1282.329956
0.000000	1.325098	1280.067749
0.000000	1.325336	1277.666992
0.000000	1.325573	1275.755127
0.000000	1.325810	1274.394775
0.000000	1.326047	1274.550415
0.000000	1.326284	1277.157471
0.000000	1.326522	1282.239014
0.000000	1.326759	1291.404053
0.000000	1.326996	1305.591797
0.000000	1.327233	1323.727661
0.000000	1.327470	1347.446411
0.000000	1.327707	1377.013062
0.000000	1.327945	1411.737061
0.000000	1.328182	1443.052856
0.000000	1.328419	1462.694336
0.000000	1.328656	1470.289917
0.000000	1.328893	1465.498779
0.000000	1.329130	1449.739502
0.000000	1.329368	1424.840820
0.000000	1.329605	1392.475342
0.000000	1.329842	1356.854126
0.000000	1.330079	1324.607178
0.000000	1.330316	1303.173706
0.000000	1.330554	1293.671997
0.000000	1.330791	1287.844360
0.000000	1.331028	1285.287598
0.000000	1.331265	1285.294800
0.000000	1.331502	1286.364990
0.000000	1.331739	1287.571411
0.000000	1.331977	1289.239258
0.000000	1.332214	1291.116821
0.000000	1.332451	1293.717773
0.000000	1.332688	1296.868164
0.000000	1.332925	1301.948730
0.000000	1.333162	1308.441284
0.000000	1.333400	1317.071777
0.000000	1.333637	1327.248169
0.000000	1.333874	1337.362061
0.000000	1.334111	1347.637573
0.000000	1.334348	1357.205322
0.000000	1.334585	1366.167358
0.000000	1.334823	1374.313110
0.000000	1.335060	1382.437134
0.000000	1.335297	1390.623047
0.000000	1.335534	1397.561768
0.000000	1.335771	1403.583374
0.000000	1.336008	1408.910645
0.000000	1.336246	1411.934692
0.000000	1.336483	1413.595215
0.000000	1.336720	1414.206177
0.000000	1.336957	1413.648315
0.000000	1.337194	1411.492188
0.000000	1.337432	1408.372070
0.000000	1.337669	1404.452759
0.000000	1.337906	1400.987915
0.000000	1.338143	1397.876221
0.000000	1.338380	1394.913452
0.000000	1.338617	1394.092041
0.000000	1.338855	1394.703247
0.000000	1.339092	1397.313477
0.000000	1.339329	1400.987183
0.000000	1.339566	1404.709473
0.000000	1.339803	1408.073120
0.000000	1.340041	1411.125732
0.000000	1.340278	1412.472778
0.000000	1.340515	1413.197510
0.000000	1.340752	1413.187256
0.000000	1.340989	1412.892334
0.000000	1.341226	1412.600586
0.000000	1.341464	1411.913818
0.000000	1.341701	1410.932617
0.000000	1.341938	1410.383911
0.000000	1.342175	1410.979004
0.000000	1.342412	1411.773438
0.000000	1.342649	1412.330688
0.000000	1.342887	1412.343506
0.000000	1.343124	1412.205200
0.000000	1.343361	1411.131226
0.000000	1.343598	1410.569336
0.000000	1.343835	1412.040405
0.000000	1.344072	1416.256592
0.000000	1.344310	1423.685547
0.000000	1.344547	1433.357300
0.000000	1.344784	1445.134888
0.000000	1.345021	1457.248657
0.000000	1.345258	1468.191895
0.000000	1.345495	1478.234375
0.000000	1.345733	1488.446167
0.000000	1.345970	1499.310791
0.000000	1.346207	1511.933716
0.000000	1.346444	1525.993164
0.000000	1.346681	1541.087524
0.000000	1.346919	1557.855835
0.000000	1.347156	1569.764771
0.000000	1.347393	1578.353760
0.000000	1.347630	1586.370605
0.000000	1.347867	1594.952148
0.000000	1.348104	1605.351685
0.000000	1.348342	1615.814331
0.000000	1.348579	1622.259521
0.000000	1.348816	1627.333740
0.000000	1.349053	1632.279785
0.000000	1.349290	1637.703369
0.000000	1.349527	1644.546875
0.000000	1.349765	1652.554443
0.000000	1.350002	1659.954590
0.000000	1.350239	1666.172729
0.000000	1.350476	1671.359253
0.000000	1.350713	1675.955200
0.000000	1.350951	1679.716553
0.000000	1.351188	1683.151611
0.000000	1.351425	1685.589844
0.000000	1.351662	1687.579834
0.000000	1.351899	1689.096802
0.000000	1.352136	1689.979980
0.000000	1.352374	1690.654541
0.000000	1.352611	1690.799194
0.000000	1.352848	1690.548218
0.000000	1.353085	1689.320557
0.000000	1.353322	1686.694946
0.000000	1.353559	1682.957031
0.000000	1.353797	1679.368286
0.000000	1.354034	1677.146240
0.000000	1.354271	1675.404297
0.000000	1.354508	1674.343994
0.000000	1.354745	1673.249756
0.000000	1.354982	1672.199585
0.000000	1.355220	1670.562012
0.000000	1.355457	1668.479980
0.000000	1.355694	1666.683228
0.000000	1.355931	1665.495361
0.000000	1.356168	1665.614624
0.000000	1.356406	1666.969116
0.000000	1.356643	1669.143311
0.000000	1.356880	1671.992920
0.000000	1.357117	1674.592163
0.000000	1.357354	1676.360718
0.000000	1.357592	1678.350830
0.000000	1.357829	1681.079224
0.000000	1.358066	1683.942505
0.000000	1.358303	1687.222412
0.000000	1.358540	1690.637695
0.000000	1.358777	1693.435669
0.000000	1.359015	1695.275757
0.000000	1.359252	1695.589478
0.000000	1.359489	1694.029785
0.000000	1.359726	1691.437012
0.000000	1.359963	1688.349243
0.000000	1.360200	1685.244141
0.000000	1.360438	1684.105713
0.000000	1.360675	1686.774536
0.000000	1.360912	1694.607788
0.000000	1.361149	1706.889282
0.000000	1.361386	1723.510254
0.000000	1.361623	1743.155396
0.000000	1.361861	1763.923706
0.000000	1.362098	1785.819336
0.000000	1.362335	1800.365723
0.000000	1.362572	1805.306030
0.000000	1.362809	1801.131714
0.000000	1.363047	1789.212036
0.000000	1.363284	1771.952759
0.000000	1.363521	1753.140015
0.000000	1.363758	1738.234497
0.000000	1.363995	1730.400635
0.000000	1.364232	1723.801270
0.000000	1.364470	1716.762939
0.000000	1.364707	1708.905762
0.000000	1.364944	1700.451172
0.000000	1.365181	1691.084595
0.000000	1.365418	1680.114746
0.000000	1.365655	1667.631958
0.000000	1.365893	1654.214111
0.000000	1.366130	1640.692871
0.000000	1.366367	1627.038208
0.000000	1.366604	1612.942017
0.000000	1.366841	1597.723145
0.000000	1.367079	1583.275757
0.000000	1.367316	1571.280884
0.000000	1.367553	1562.666260
0.000000	1.367790	1556.120117
0.000000	1.368027	1550.700684
0.000000	1.368264	1546.544189
0.000000	1.368502	1542.872803
0.000000	1.368739	1539.222046
0.000000	1.368976	1536.112793
0.000000	1.369213	1533.620605
0.000000	1.369450	1532.314819
0.000000	1.369687	1531.435425
0.000000	1.369925	1529.851929
0.000000	1.370162	1527.846558
0.000000	1.370399	1526.960449
0.000000	1.370636	1529.242310
0.000000	1.370873	1531.171631
0.000000	1.371110	1533.984131
0.000000	1.371348	1538.620972
0.000000	1.371585	1546.179810
0.000000	1.371822	1558.885620
0.000000	1.372059	1569.519043
0.000000	1.372296	1578.109985
0.000000	1.372534	1584.886719
0.000000	1.372771	1590.269165
0.000000	1.373008	1594.473022
0.000000	1.373245	1597.841064
0.000000	1.373482	1597.928223
0.000000	1.373719	1595.017944
0.000000	1.373957	1589.675659
0.000000	1.374194	1582.309814
0.000000	1.374431	1574.405762
0.000000	1.374668	1567.661743
0.000000	1.374905	1563.256470
0.000000	1.375142	1562.647461
0.000000	1.375380	1567.156372
0.000000	1.375617	1576.066650
0.000000	1.375854	1586.938599
0.000000	1.376091	1599.134521
0.000000	1.376328	1613.096802
0.000000	1.376566	1624.192871
0.000000	1.376803	1630.915039
0.000000	1.377040	1632.603516
0.000000	1.377277	1629.516113
0.000000	1.377514	1622.952881
0.000000	1.377751	1613.226807
0.000000	1.377989	1600.827637
0.000000	1.378226	1588.953247
0.000000	1.378463	1579.778076
0.000000	1.378700	1574.309814
0.000000	1.378937	1571.356567
0.000000	1.379174	1571.955566
0.000000	1.379412	1575.910522
0.000000	1.379649	1582.317993
0.000000	1.379886	1590.881348
0.000000	1.380123	1602.138672
0.000000	1.380360	1614.215698
0.000000	1.380597	1627.214355
0.000000	1.380835	1640.025635
0.000000	1.381072	1650.153320
0.000000	1.381309	1649.814209
0.000000	1.381546	1641.520630
0.000000	1.381783	1627.365723
0.000000	1.382020	1610.901978
0.000000	1.382258	1598.833618
0.000000	1.382495	1590.777466
0.000000	1.382732	1582.527466
0.000000	1.382969	1573.289795
0.000000	1.383206	1563.465332
0.000000	1.383444	1553.059570
0.000000	1.383681	1543.409180
0.000000	1.383918	1535.975342
0.000000	1.384155	1529.799438
0.000000	1.384392	1526.730713
0.000000	1.384629	1525.962891
0.000000	1.384867	1527.049438
0.000000	1.385104	1528.855591
0.000000	1.385341	1529.723389
0.000000	1.385578	1529.881592
0.000000	1.385815	1529.985352
0.000000	1.386052	1529.892090
0.000000	1.386290	1528.636597
0.000000	1.386527	1526.414063
0.000000	1.386764	1523.564331
0.000000	1.387001	1520.194824
0.000000	1.387238	1516.872314
0.000000	1.387476	1514.949707
0.000000	1.387713	1514.784790
0.000000	1.387950	1514.898193
0.000000	1.388187	1514.747681
0.000000	1.388424	1514.345581
0.000000	1.388662	1514.061035
0.000000	1.388898	1513.420532
0.000000	1.389136	1512.830688
0.000000	1.389373	1511.598633
0.000000	1.389610	1510.166382
0.000000	1.389847	1508.994507
0.000000	1.390084	1509.396729
0.000000	1.390322	1512.851074
0.000000	1.390559	1520.195679
0.000000	1.390796	1532.972534
0.000000	1.391033	1549.345093
0.000000	1.391270	1568.315796
0.000000	1.391508	1586.456299
0.000000	1.391745	1598.428833
0.000000	1.391982	1605.734741
0.000000	1.392219	1609.095947
0.000000	1.392456	1609.585327
0.000000	1.392693	1607.941406
0.000000	1.392931	1605.549072
0.000000	1.393168	1603.143311
0.000000	1.393405	1597.925781
0.000000	1.393642	1590.384399
0.000000	1.393879	1580.983276
0.000000	1.394117	1571.220093
0.000000	1.394354	1563.654419
0.000000	1.394591	1556.219849
0.000000	1.394828	1550.467407
0.000000	1.395065	1545.890259
0.000000	1.395302	1540.904419
0.000000	1.395540	1529.450073
0.000000	1.395777	1511.758667
0.000000	1.396014	1488.370850
0.000000	1.396251	1459.901245
0.000000	1.396488	1429.864136
0.000000	1.396725	1402.519897
0.000000	1.396963	1381.430176
0.000000	1.397200	1366.982910
0.000000	1.397437	1355.712646
0.000000	1.397674	1347.679443
0.000000	1.397911	1342.427979
0.000000	1.398148	1339.224854
0.000000	1.398386	1337.578857
0.000000	1.398623	1336.933472
0.000000	1.398860	1336.598755
0.000000	1.399097	1334.489868
0.000000	1.399334	1330.882690
0.000000	1.399571	1325.798096
0.000000	1.399809	1319.256348
0.000000	1.400046	1312.127319
0.000000	1.400283	1306.337402
0.000000	1.400520	1302.443115
0.000000	1.400757	1300.797607
0.000000	1.400995	1300.154907
0.000000	1.401232	1299.485107
0.000000	1.401469	1298.930054
0.000000	1.401706	1298.905151
0.000000	1.401943	1299.716553
0.000000	1.402180	1301.753052
0.000000	1.402418	1303.977783
0.000000	1.402655	1306.565186
0.000000	1.402892	1309.381104
0.000000	1.403129	1311.136597
0.000000	1.403366	1310.899414
0.000000	1.403604	1309.442261
0.000000	1.403841	1307.514282
0.000000	1.404078	1305.445679
0.000000	1.404315	1304.078247
0.000000	1.404552	1303.869629
0.000000	1.404789	1304.906860
0.000000	1.405026	1307.770142
0.000000	1.405264	1312.577881
0.000000	1.405501	1319.844604
0.000000	1.405738	1327.405640
0.000000	1.405975	1332.020630
0.000000	1.406212	1329.995972
0.000000	1.406450	1324.944214
0.000000	1.406687	1317.740967
0.000000	1.406924	1308.015381
0.000000	1.407161	1297.858765
0.000000	1.407398	1291.438354
0.000000	1.407635	1284.816650
0.000000	1.407873	1279.537354
0.000000	1.408110	1276.783569
0.000000	1.408347	1274.952759
0.000000	1.408584	1273.974365
0.000000	1.408821	1273.841064
0.000000	1.409058	1274.611938
0.000000	1.409296	1277.263306
0.000000	1.409533	1280.765747
0.000000	1.409770	1283.869751
0.000000	1.410007	1286.298340
0.000000	1.410244	1287.989868
0.000000	1.410482	1290.926514
0.000000	1.410719	1295.084839
0.000000	1.410956	1299.608765
0.000000	1.411193	1304.499023
0.000000	1.411430	1308.471069
0.000000	1.411667	1312.374512
0.000000	1.411905	1315.034180
0.000000	1.412142	1317.122314
0.000000	1.412379	1318.586548
0.000000	1.412616	1318.751953
0.000000	1.412853	1318.766479
0.000000	1.413091	1320.165283
0.000000	1.413328	1323.300293
0.000000	1.413565	1327.457031
0.000000	1.413802	1332.406128
0.000000	1.414039	1337.475098
0.000000	1.414276	1343.393188
0.000000	1.414513	1349.533936
0.000000	1.414751	1355.935303
0.000000	1.414988	1362.364624
0.000000	1.415225	1368.795410
0.000000	1.415462	1374.928101
0.000000	1.415699	1380.426147
0.000000	1.415937	1385.171021
0.000000	1.416174	1389.032349
0.000000	1.416411	1392.236694
0.000000	1.416648	1393.795410
0.000000	1.416885	1394.061646
0.000000	1.417122	1392.866577
0.000000	1.417360	1390.374634
0.000000	1.417597	1387.482544
0.000000	1.417834	1383.504761
0.000000	1.418071	1379.390137
0.000000	1.418308	1375.641479
0.000000	1.418545	1372.527100
0.000000	1.418783	1370.923218
0.000000	1.419020	1369.188721
0.000000	1.419257	1366.054565
0.000000	1.419494	1360.981567
0.000000	1.419731	1347.744507
0.000000	1.419969	1329.049561
0.000000	1.420206	1307.299927
0.000000	1.420443	1287.291748
0.000000	1.420680	1275.406372
0.000000	1.420917	1273.380127
0.000000	1.421154	1273.757690
0.000000	1.421392	1276.240356
0.000000	1.421629	1278.144775
0.000000	1.421866	1279.502075
0.000000	1.422103	1282.196777
0.000000	1.422340	1286.932007
0.000000	1.422578	1293.943970
0.000000	1.422815	1302.082031
0.000000	1.423052	1311.579102
0.000000	1.423289	1321.434692
0.000000	1.423526	1332.684570
0.000000	1.423763	1344.328125
0.000000	1.424001	1356.437378
0.000000	1.424238	1368.647827
0.000000	1.424475	1381.246216
0.000000	1.424712	1394.925415
0.000000	1.424949	1409.992676
0.000000	1.425186	1425.786499
0.000000	1.425424	1441.220825
0.000000	1.425661	1456.978516
0.000000	1.425898	1470.558716
0.000000	1.426135	1482.923096
0.000000	1.426372	1493.192261
0.000000	1.426610	1498.742920
0.000000	1.426847	1499.826782
0.000000	1.427084	1497.709595
0.000000	1.427321	1492.719727
0.000000	1.427558	1486.849121
0.000000	1.427795	1479.842896
0.000000	1.428033	1471.164795
0.000000	1.428270	1462.606812
0.000000	1.428507	1454.331665
0.000000	1.428744	1447.078491
0.000000	1.428981	1442.020020
0.000000	1.429218	1440.678589
0.000000	1.429456	1443.221924
0.000000	1.429693	1448.209839
0.000000	1.429930	1454.762451
0.000000	1.430167	1462.892212
0.000000	1.430404	1471.241089
0.000000	1.430641	1480.246338
0.000000	1.430879	1488.949097
0.000000	1.431116	1496.326538
0.000000	1.431353	1502.364746
0.000000	1.431590	1505.962036
0.000000	1.431827	1508.111206
0.000000	1.432065	1509.643433
0.000000	1.432302	1511.002441
0.000000	1.432539	1513.247070
0.000000	1.432776	1515.557861
0.000000	1.433013	1516.628174
0.000000	1.433250	1516.806763
0.000000	1.433488	1515.886108
0.000000	1.433725	1514.058838
0.000000	1.433962	1511.926392
0.000000	1.434199	1510.352173
0.000000	1.434436	1508.345459
0.000000	1.434673	1505.578247
0.000000	1.434911	1501.871582
0.000000	1.435148	1497.495361
0.000000	1.435385	1492.964233
0.000000	1.435622	1488.425415
0.000000	1.435859	1484.963623
0.000000	1.436097	1483.229004
0.000000	1.436334	1482.605957
0.000000	1.436571	1483.822510
0.000000	1.436808	1486.901123
0.000000	1.437045	1490.380981
0.000000	1.437282	1494.386108
0.000000	1.437519	1497.834839
0.000000	1.437757	1501.263550
0.000000	1.437994	1504.845093
0.000000	1.438231	1509.567139
0.000000	1.438468	1515.130615
0.000000	1.438705	1522.053223
0.000000	1.438943	1529.962036
0.000000	1.439180	1538.647217
0.000000	1.439417	1547.732178
0.000000	1.439654	1557.327026
0.000000	1.439891	1567.366821
0.000000	1.440128	1577.161865
0.000000	1.440366	1587.608521
0.000000	1.440603	1599.733032
0.000000	1.440840	1614.281006
0.000000	1.441077	1631.254028
0.000000	1.441314	1650.438721
0.000000	1.441552	1671.184082
0.000000	1.441789	1689.129639
0.000000	1.442026	1698.681763
0.000000	1.442263	1699.330322
0.000000	1.442500	1692.757813
0.000000	1.442737	1680.628418
0.000000	1.442975	1665.196045
0.000000	1.443212	1649.487671
0.000000	1.443449	1638.042236
0.000000	1.443686	1626.441772
0.000000	1.443923	1612.384033
0.000000	1.444160	1596.540894
0.000000	1.444398	1581.046875
0.000000	1.444635	1570.303833
0.000000	1.444872	1564.236450
0.000000	1.445109	1559.331909
0.000000	1.445346	1556.327271
0.000000	1.445584	1556.410400
0.000000	1.445821	1559.316895
0.000000	1.446058	1564.080444
0.000000	1.446295	1569.896973
0.000000	1.446532	1576.316284
0.000000	1.446769	1582.951050
0.000000	1.447006	1588.932495
0.000000	1.447244	1593.096680
0.000000	1.447481	1596.869263
0.000000	1.447718	1600.923462
0.000000	1.447955	1605.413696
0.000000	1.448192	1611.218750
0.000000	1.448430	1617.557739
0.000000	1.448667	1624.808228
0.000000	1.448904	1631.610352
0.000000	1.449141	1637.767700
0.000000	1.449378	1641.076660
0.000000	1.449615	1641.882080
0.000000	1.449853	1641.300171
0.000000	1.450090	1639.138550
0.000000	1.450327	1635.659668
0.000000	1.450564	1631.113037
0.000000	1.450801	1625.232422
0.000000	1.451039	1619.404907
0.000000	1.451276	1613.628418
0.000000	1.451513	1608.232056
0.000000	1.451750	1603.381592
0.000000	1.451987	1598.325073
0.000000	1.452224	1593.089111
0.000000	1.452462	1587.921753
0.000000	1.452699	1583.287476
0.000000	1.452936	1577.901978
0.000000	1.453173	1572.361084
0.000000	1.453410	1566.553833
0.000000	1.453647	1559.996460
0.000000	1.453885	1552.463379
0.000000	1.454122	1544.762817
0.000000	1.454359	1536.937378
0.000000	1.454596	1528.833496
0.000000	1.454833	1520.725830
0.000000	1.455070	1513.092285
0.000000	1.455308	1505.983521
0.000000	1.455545	1499.583618
0.000000	1.455782	1495.644165
0.000000	1.456019	1493.305908
0.000000	1.456256	1491.543335
0.000000	1.456493	1490.340088
0.000000	1.456731	1489.325317
0.000000	1.456968	1488.533569
0.000000	1.457205	1487.954346
0.000000	1.457442	1488.860352
0.000000	1.457679	1491.223755
0.000000	1.457917	1495.182129
0.000000	1.458154	1500.407227
0.000000	1.458391	1506.080322
0.000000	1.458628	1511.028320
0.000000	1.458865	1515.601074
0.000000	1.459103	1520.646729
0.000000	1.459340	1526.030151
0.000000	1.459577	1529.387695
0.000000	1.459814	1530.564209
0.000000	1.460051	1531.068115
0.000000	1.460288	1531.279053
0.000000	1.460526	1531.669800
0.000000	1.460763	1533.974976
0.000000	1.461000	1536.754028
0.000000	1.461237	1539.907715
0.000000	1.461474	1543.447266
0.000000	1.461712	1547.278809
0.000000	1.461949	1551.954834
0.000000	1.462186	1557.971313
0.000000	1.462423	1565.017944
0.000000	1.462660	1573.412476
0.000000	1.462897	1583.249634
0.000000	1.463134	1595.056030
0.000000	1.463372	1609.083862
0.000000	1.463609	1624.568970
0.000000	1.463846	1640.981445
0.000000	1.464083	1657.453979
0.000000	1.464320	1671.303833
0.000000	1.464558	1677.620605
0.000000	1.464795	1678.482788
0.000000	1.465032	1674.951416
0.000000	1.465269	1670.809814
0.000000	1.465506	1671.064209
0.000000	1.465743	1673.915283
0.000000	1.465981	1675.731567
0.000000	1.466218	1677.980103
0.000000	1.466455	1680.767456
0.000000	1.466692	1683.604614
0.000000	1.466929	1686.769653
0.000000	1.467166	1689.059937
0.000000	1.467404	1690.000000
0.000000	1.467641	1691.400269
0.000000	1.467878	1693.611816
0.000000	1.468115	1695.767700
0.000000	1.468352	1697.952759
0.000000	1.468590	1700.402100
0.000000	1.468827	1703.844727
0.000000	1.469064	1707.643188
0.000000	1.469301	1712.167358
0.000000	1.469538	1717.002075
0.000000	1.469775	1721.411255
0.000000	1.470013	1725.227173
0.000000	1.470250	1729.032227
0.000000	1.470487	1732.357910
0.000000	1.470724	1734.888306
0.000000	1.470961	1737.135132
0.000000	1.471199	1739.524048
0.000000	1.471436	1742.414429
0.000000	1.471673	1746.624878
0.000000	1.471910	1752.748779
0.000000	1.472147	1762.010620
0.000000	1.472384	1775.760376
0.000000	1.472621	1795.474243
0.000000	1.472859	1822.188599
0.000000	1.473096	1856.715332
0.000000	1.473333	1899.491089
0.000000	1.473570	1948.021729
0.000000	1.473807	1995.274292
0.000000	1.474045	2042.106812
0.000000	1.474282	2080.083008
0.000000	1.474519	2107.918701
0.000000	1.474756	2124.672363
0.000000	1.474993	2130.010742
0.000000	1.475230	2125.083008
0.000000	1.475468	2110.112305
0.000000	1.475705	2084.371826
0.000000	1.475942	2048.909424
0.000000	1.476179	2008.768066
0.000000	1.476416	1968.501587
0.000000	1.476653	1934.483643
0.000000	1.476891	1913.531738
0.000000	1.477128	1902.428955
0.000000	1.477365	1893.742188
0.000000	1.477602	1887.159912
0.000000	1.477839	1881.885864
0.000000	1.478076	1877.943848
0.000000	1.478314	1874.232910
0.000000	1.478551	1868.485352
0.000000	1.478788	1860.707886
0.000000	1.479025	1851.557861
0.000000	1.479262	1840.782593
0.000000	1.479500	1830.091309
0.000000	1.479737	1820.701538
0.000000	1.479974	1812.812744
0.000000	1.480211	1806.337524
0.000000	1.480448	1801.462769
0.000000	1.480685	1798.141235
0.000000	1.480923	1795.202759
0.000000	1.481160	1792.653320
0.000000	1.481397	1790.393799
0.000000	1.481634	1788.942505
0.000000	1.481871	1786.540161
0.000000	1.482108	1781.969238
0.000000	1.482346	1774.614746
0.000000	1.482583	1765.445923
0.000000	1.482820	1755.974243
0.000000	1.483057	1747.935425
0.000000	1.483294	1741.469971
0.000000	1.483532	1736.236450
0.000000	1.483769	1732.530762
0.000000	1.484006	1730.376343
0.000000	1.484243	1730.751709
0.000000	1.484480	1734.361816
0.000000	1.484717	1742.122681
0.000000	1.484954	1753.905884
0.000000	1.485192	1771.019897
0.000000	1.485429	1791.097900
0.000000	1.485666	1813.430420
0.000000	1.485903	1831.835938
0.000000	1.486140	1844.062378
0.000000	1.486378	1849.868164
0.000000	1.486615	1849.772827
0.000000	1.486852	1845.797974
0.000000	1.487089	1837.832764
0.000000	1.487326	1825.710327
0.000000	1.487563	1812.167480
0.000000	1.487801	1798.190063
0.000000	1.488038	1777.071411
0.000000	1.488275	1749.414429
0.000000	1.488512	1715.153076
0.000000	1.488749	1676.350464
0.000000	1.488987	1639.913330
0.000000	1.489224	1610.895630
0.000000	1.489461	1590.646973
0.000000	1.489698	1578.274292
0.000000	1.489935	1572.295166
0.000000	1.490173	1570.701538
0.000000	1.490410	1571.501953
0.000000	1.490647	1571.023804
0.000000	1.490884	1570.358154
0.000000	1.491121	1571.981445
0.000000	1.491358	1576.242065
0.000000	1.491596	1584.922729
0.000000	1.491833	1594.358398
0.000000	1.492070	1603.592529
0.000000	1.492307	1612.913330
0.000000	1.492544	1623.415405
0.000000	1.492781	1634.527710
0.000000	1.493019	1646.251099
0.000000	1.493256	1658.229126
0.000000	1.493493	1669.885010
0.000000	1.493730	1681.065674
0.000000	1.493967	1692.436890
0.000000	1.494205	1704.484497
0.000000	1.494442	1718.029785
0.000000	1.494679	1732.326294
0.000000	1.494916	1747.301880
0.000000	1.495153	1761.551514
0.000000	1.495390	1773.231201
0.000000	1.495627	1783.108643
0.000000	1.495865	1792.004761
0.000000	1.496102	1800.953369
0.000000	1.496339	1809.762817
0.000000	1.496576	1818.132080
0.000000	1.496813	1825.785522
0.000000	1.497051	1831.793457
0.000000	1.497288	1834.282959
0.000000	1.497525	1834.813599
0.000000	1.497762	1834.490845
0.000000	1.497999	1834.075195
0.000000	1.498236	1835.072754
0.000000	1.498474	1837.684326
0.000000	1.498711	1840.076050
0.000000	1.498948	1841.070923
0.000000	1.499185	1840.924438
0.000000	1.499422	1838.887329
0.000000	1.499660	1836.134277
0.000000	1.499897	1833.124878
0.000000	1.500134	1830.832397
0.000000	1.500371	1829.580200
0.000000	1.500608	1828.104980
0.000000	1.500845	1825.615601
0.000000	1.501083	1822.027100
0.000000	1.501320	1817.434570
0.000000	1.501557	1811.531006
0.000000	1.501794	1804.699829
0.000000	1.502031	1798.745483
0.000000	1.502268	1793.668457
0.000000	1.502506	1788.255127
0.000000	1.502743	1782.271240
0.000000	1.502980	1775.579468
0.000000	1.503217	1767.932617
0.000000	1.503454	1759.255127
0.000000	1.503691	1751.154785
0.000000	1.503929	1742.451172
0.000000	1.504166	1733.478516
0.000000	1.504403	1724.573608
0.000000	1.504640	1716.605591
0.000000	1.504877	1712.190674
0.000000	1.505114	1709.550049
0.000000	1.505352	1706.645996
0.000000	1.505589	1702.630859
0.000000	1.505826	1696.584961
0.000000	1.506063	1685.400757
0.000000	1.506300	1667.068848
0.000000	1.506538	1644.446533
0.000000	1.506775	1620.202271
0.000000	1.507012	1598.408203
0.000000	1.507249	1582.303833
0.000000	1.507486	1572.087402
0.000000	1.507723	1565.736328
0.000000	1.507961	1560.693115
0.000000	1.508198	1556.820557
0.000000	1.508435	1556.215820
0.000000	1.508672	1558.103516
0.000000	1.508909	1562.367554
0.000000	1.509147	1566.593750
0.000000	1.509384	1570.386353
0.000000	1.509621	1574.575928
0.000000	1.509858	1578.910278
0.000000	1.510095	1584.737793
0.000000	1.510332	1591.760254
0.000000	1.510569	1599.791382
0.000000	1.510807	1607.370361
0.000000	1.511044	1613.841309
0.000000	1.511281	1616.719971
0.000000	1.511518	1613.204590
0.000000	1.511755	1604.007202
0.000000	1.511993	1591.298828
0.000000	1.512230	1578.167358
0.000000	1.512467	1569.260010
0.000000	1.512704	1561.846802
0.000000	1.512941	1556.065063
0.000000	1.513178	1551.914429
0.000000	1.513416	1549.003296
0.000000	1.513653	1547.420654
0.000000	1.513890	1547.059937
0.000000	1.514127	1547.767334
0.000000	1.514364	1548.646240
0.000000	1.514601	1550.521973
0.000000	1.514839	1553.929199
0.000000	1.515076	1559.656616
0.000000	1.515313	1566.146118
0.000000	1.515550	1573.092041
0.000000	1.515787	1581.169556
0.000000	1.516025	1590.689575
0.000000	1.516262	1601.775757
0.000000	1.516499	1612.994751
0.000000	1.516736	1624.767212
0.000000	1.516973	1635.705078
0.000000	1.517210	1646.746338
0.000000	1.517448	1657.480835
0.000000	1.517685	1667.424072
0.000000	1.517922	1678.460205
0.000000	1.518159	1691.064209
0.000000	1.518396	1704.028320
0.000000	1.518634	1715.888916
0.000000	1.518871	1727.689453
0.000000	1.519108	1739.057617
0.000000	1.519345	1750.453003
0.000000	1.519582	1760.759888
0.000000	1.519819	1770.191528
0.000000	1.520056	1779.149902
0.000000	1.520294	1788.095459
0.000000	1.520531	1796.311523
0.000000	1.520768	1804.210571
0.000000	1.521005	1811.947144
0.000000	1.521242	1820.272339
0.000000	1.521480	1829.084473
0.000000	1.521717	1839.455322
0.000000	1.521954	1851.043823
0.000000	1.522191	1864.986816
0.000000	1.522428	1881.476440
0.000000	1.522666	1899.422974
0.000000	1.522903	1919.025269
0.000000	1.523140	1937.825928
0.000000	1.523377	1951.073120
0.000000	1.523614	1954.424194
0.000000	1.523851	1949.716309
0.000000	1.524089	1939.017456
0.000000	1.524326	1927.986084
0.000000	1.524563	1923.735474
0.000000	1.524800	1926.837280
0.000000	1.525037	1928.188965
0.000000	1.525274	1928.473022
0.000000	1.525512	1928.438354
0.000000	1.525749	1927.309326
0.000000	1.525986	1924.851074
0.000000	1.526223	1921.094360
0.000000	1.526460	1915.890503
0.000000	1.526697	1909.412476
0.000000	1.526935	1902.422485
0.000000	1.527172	1894.817749
0.000000	1.527409	1886.334717
0.000000	1.527646	1876.578369
0.000000	1.527883	1866.868042
0.000000	1.528121	1859.507446
0.000000	1.528358	1854.984497
0.000000	1.528595	1851.197876
0.000000	1.528832	1848.191650
0.000000	1.529069	1845.999390
0.000000	1.529306	1844.650146
0.000000	1.529544	1844.406616
0.000000	1.529781	1845.623047
0.000000	1.530018	1848.462891
0.000000	1.530255	1852.010254
0.000000	1.530492	1855.851318
0.000000	1.530729	1859.427612
0.000000	1.530967	1862.092407
0.000000	1.531204	1864.631958
0.000000	1.531441	1867.479004
0.000000	1.531678	1870.881470
0.000000	1.531915	1875.079956
0.000000	1.532153	1880.367554
0.000000	1.532390	1886.307739
0.000000	1.532627	1892.186035
0.000000	1.532864	1897.291382
0.000000	1.533101	1899.651001
0.000000	1.533338	1900.860718
0.000000	1.533575	1901.853638
0.000000	1.533813	1901.721558
0.000000	1.534050	1900.356812
0.000000	1.534287	1898.032227
0.000000	1.534524	1895.627686
0.000000	1.534761	1895.532715
0.000000	1.534999	1896.901611
0.000000	1.535236	1898.871704
0.000000	1.535473	1900.011353
0.000000	1.535710	1899.737061
0.000000	1.535947	1898.191162
0.000000	1.536184	1895.450684
0.000000	1.536422	1891.779419
0.000000	1.536659	1886.781250
0.000000	1.536896	1880.485229
0.000000	1.537133	1873.364258
0.000000	1.537370	1866.316284
0.000000	1.537608	1859.274292
0.000000	1.537845	1851.625977
0.000000	1.538082	1843.071777
0.000000	1.538319	1833.668823
0.000000	1.538556	1823.975586
0.000000	1.538793	1814.319824
0.000000	1.539031	1803.557617
0.000000	1.539268	1792.117188
0.000000	1.539505	1780.140869
0.000000	1.539742	1767.703979
0.000000	1.539979	1755.162842
0.000000	1.540216	1743.254639
0.000000	1.540454	1732.084351
0.000000	1.540691	1721.198242
0.000000	1.540928	1710.209229
0.000000	1.541165	1697.885010
0.000000	1.541402	1685.250610
0.000000	1.541640	1673.492432
0.000000	1.541877	1663.166016
0.000000	1.542114	1654.018188
0.000000	1.542351	1646.217041
0.000000	1.542588	1639.714355
0.000000	1.542825	1635.667847
0.000000	1.543062	1635.440430
0.000000	1.543300	1639.610229
0.000000	1.543537	1650.067505
0.000000	1.543774	1668.406372
0.000000	1.544011	1695.704590
0.000000	1.544248	1733.105103
0.000000	1.544486	1780.113892
0.000000	1.544723	1832.370483
0.000000	1.544960	1876.140869
0.000000	1.545197	1909.631714
0.000000	1.545434	1931.837280
0.000000	1.545671	1941.226318
0.000000	1.545909	1935.776733
0.000000	1.546146	1916.858398
0.000000	1.546383	1886.184570
0.000000	1.546620	1845.500244
0.000000	1.546857	1800.974121
0.000000	1.547095	1760.840454
0.000000	1.547332	1734.102905
0.000000	1.547569	1720.846558
0.000000	1.547806	1709.353027
0.000000	1.548043	1700.275024
0.000000	1.548280	1693.743774
0.000000	1.548518	1688.808472
0.000000	1.548755	1685.577393
0.000000	1.548992	1683.874390
0.000000	1.549229	1682.406860
0.000000	1.549466	1681.463013
0.000000	1.549703	1681.157715
0.000000	1.549941	1681.273315
0.000000	1.550178	1681.116455
0.000000	1.550415	1680.747070
0.000000	1.550652	1680.291748
0.000000	1.550889	1679.573486
0.000000	1.551127	1678.590698
0.000000	1.551364	1677.888550
0.000000	1.551601	1677.819092
0.000000	1.551838	1678.739624
0.000000	1.552075	1679.035889
0.000000	1.552312	1679.603271
0.000000	1.552549	1681.505127
0.000000	1.552787	1683.829468
0.000000	1.553024	1686.416138
0.000000	1.553261	1688.700928
0.000000	1.553498	1690.817139
0.000000	1.553735	1692.769653
0.000000	1.553973	1694.653076
0.000000	1.554210	1696.512817
0.000000	1.554447	1697.357178
0.000000	1.554684	1696.619995
0.000000	1.554921	1694.602295
0.000000	1.555158	1691.424438
0.000000	1.555396	1687.022705
0.000000	1.555633	1680.917725
0.000000	1.555870	1673.332397
0.000000	1.556107	1665.598999
0.000000	1.556344	1658.073853
0.000000	1.556582	1651.028564
0.000000	1.556819	1644.267700
0.000000	1.557056	1637.359497
0.000000	1.557293	1631.344604
0.000000	1.557530	1627.641602
0.000000	1.557768	1625.512695
0.000000	1.558005	1624.274048
0.000000	1.558242	1623.594482
0.000000	1.558479	1622.092041
0.000000	1.558716	1620.046997
0.000000	1.558953	1618.033691
0.000000	1.559190	1616.656128
0.000000	1.559428	1615.310669
0.000000	1.559665	1612.793091
0.000000	1.559902	1609.213989
0.000000	1.560139	1605.247559
0.000000	1.560376	1601.736572
0.000000	1.560614	1600.312012
0.000000	1.560851	1601.786377
0.000000	1.561088	1605.122437
0.000000	1.561325	1609.189819
0.000000	1.561562	1612.146851
0.000000	1.561799	1611.234985
0.000000	1.562037	1608.102417
0.000000	1.562274	1603.422485
0.000000	1.562511	1598.722046
0.000000	1.562748	1596.776733
0.000000	1.562985	1595.609009
0.000000	1.563222	1594.732788
0.000000	1.563460	1593.944214
0.000000	1.563697	1593.609741
0.000000	1.563934	1592.754150
0.000000	1.564171	1591.621948
0.000000	1.564408	1590.660034
0.000000	1.564646	1590.619507
0.000000	1.564883	1591.168213
0.000000	1.565120	1592.890869
0.000000	1.565357	1594.855835
0.000000	1.565594	1597.376587
0.000000	1.565831	1600.136475
0.000000	1.566069	1602.695557
0.000000	1.566306	1604.813843
0.000000	1.566543	1606.792847
0.000000	1.566780	1608.946777
0.000000	1.567017	1613.580688
0.000000	1.567255	1621.590332
0.000000	1.567492	1634.395874
0.000000	1.567729	1652.053467
0.000000	1.567966	1675.069092
0.000000	1.568203	1704.294189
0.000000	1.568440	1740.485229
0.000000	1.568677	1782.945801
0.000000	1.568915	1830.500732
0.000000	1.569152	1879.822266
0.000000	1.569389	1922.052979
0.000000	1.569626	1955.373047
0.000000	1.569863	1978.605103
0.000000	1.570101	1989.867554
0.000000	1.570338	1988.763184
0.000000	1.570575	1976.202026
0.000000	1.570812	1953.500732
0.000000	1.571049	1922.430054
0.000000	1.571286	1887.068359
0.000000	1.571524	1853.911377
0.000000	1.571761	1830.647705
0.000000	1.571998	1817.737671
0.000000	1.572235	1804.307129
0.000000	1.572472	1791.329712
0.000000	1.572709	1778.910400
0.000000	1.572947	1765.799194
0.000000	1.573184	1753.458740
0.000000	1.573421	1742.912842
0.000000	1.573658	1734.973755
0.000000	1.573895	1723.841675
0.000000	1.574133	1709.723511
0.000000	1.574370	1696.078247
0.000000	1.574607	1685.588867
0.000000	1.574844	1684.703857
0.000000	1.575081	1691.524658
0.000000	1.575318	1699.984375
0.000000	1.575556	1707.765381
0.000000	1.575793	1710.472412
0.000000	1.576030	1705.868896
0.000000	1.576267	1696.570190
0.000000	1.576504	1683.426147
0.000000	1.576741	1667.420898
0.000000	1.576979	1649.774902
0.000000	1.577216	1636.551636
0.000000	1.577453	1632.177490
0.000000	1.577690	1637.483643
0.000000	1.577927	1647.051025
0.000000	1.578164	1660.017700
0.000000	1.578402	1674.904053
0.000000	1.578639	1689.656982
0.000000	1.578876	1701.178467
0.000000	1.579113	1706.273315
0.000000	1.579350	1705.239380
0.000000	1.579588	1698.272705
0.000000	1.579825	1685.651489
0.000000	1.580062	1667.305542
0.000000	1.580299	1644.663696
0.000000	1.580536	1620.033569
0.000000	1.580773	1596.073364
0.000000	1.581011	1575.791626
0.000000	1.581248	1558.281616
0.000000	1.581485	1541.918091
0.000000	1.581722	1525.187500
0.000000	1.581959	1508.801514
0.000000	1.582196	1494.874390
0.000000	1.582434	1481.798706
0.000000	1.582671	1469.251587
0.000000	1.582908	1459.276978
0.000000	1.583145	1451.518188
0.000000	1.583382	1446.319946
0.000000	1.583619	1442.879395
0.000000	1.583857	1440.792603
0.000000	1.584094	1439.776001
0.000000	1.584331	1438.315430
0.000000	1.584568	1434.776245
0.000000	1.584805	1429.301636
0.000000	1.585043	1425.392578
0.000000	1.585280	1425.772217
0.000000	1.585517	1431.604736
0.000000	1.585754	1441.141724
0.000000	1.585991	1453.526733
0.000000	1.586228	1467.180298
0.000000	1.586466	1479.379883
0.000000	1.586703	1481.515137
0.000000	1.586940	1475.041016
0.000000	1.587177	1464.667480
0.000000	1.587414	1454.935425
0.000000	1.587651	1452.487183
0.000000	1.587889	1462.164917
0.000000	1.588126	1476.804932
0.000000	1.588363	1494.223633
0.000000	1.588600	1510.414185
0.000000	1.588837	1519.331787
0.000000	1.589075	1522.343140
0.000000	1.589312	1521.560669
0.000000	1.589549	1517.256592
0.000000	1.589786	1509.693726
0.000000	1.590023	1502.021118
0.000000	1.590261	1494.139648
0.000000	1.590497	1484.060669
0.000000	1.590735	1474.364502
0.000000	1.590972	1468.051880
0.000000	1.591209	1462.270386
0.000000	1.591446	1457.625244
0.000000	1.591683	1454.715210
0.000000	1.591921	1454.930664
0.000000	1.592158	1456.623657
0.000000	1.592395	1460.495117
0.000000	1.592632	1465.817261
0.000000	1.592869	1470.647339
0.000000	1.593107	1475.916016
0.000000	1.593344	1481.779541
0.000000	1.593581	1488.399292
0.000000	1.593818	1495.431519
0.000000	1.594055	1502.740356
0.000000	1.594292	1509.686279
0.000000	1.594530	1515.988525
0.000000	1.594767	1522.010376
0.000000	1.595004	1528.157959
0.000000	1.595241	1534.116577
0.000000	1.595478	1539.547485
0.000000	1.595716	1544.346558
0.000000	1.595953	1548.784424
0.000000	1.596190	1553.386475
0.000000	1.596427	1556.970337
0.000000	1.596664	1559.790771
0.000000	1.596901	1561.801147
0.000000	1.597139	1563.495239
0.000000	1.597376	1565.180420
0.000000	1.597613	1567.069580
0.000000	1.597850	1568.538330
0.000000	1.598087	1570.434937
0.000000	1.598324	1572.689575
0.000000	1.598562	1575.107666
0.000000	1.598799	1577.852783
0.000000	1.599036	1581.689453
0.000000	1.599273	1587.240234
0.000000	1.599510	1593.860596
0.000000	1.599748	1600.863037
0.000000	1.599985	1606.139771
0.000000	1.600222	1608.276245
0.000000	1.600459	1617.337891
0.000000	1.600696	1629.634644
0.000000	1.600933	1643.341797
0.000000	1.601170	1657.838379
0.000000	1.601408	1668.475830
0.000000	1.601645	1675.528564
0.000000	1.601882	1682.604736
0.000000	1.602119	1691.674561
0.000000	1.602356	1705.218018
0.000000	1.602594	1725.303345
0.000000	1.602831	1749.070190
0.000000	1.603068	1775.246948
0.000000	1.603305	1795.665161
0.000000	1.603542	1805.092651
0.000000	1.603779	1808.456299
0.000000	1.604017	1816.655762
0.000000	1.604254	1849.085449
0.000000	1.604491	1877.221191
0.000000	1.604728	1901.987793
0.000000	1.604965	1923.637817
0.000000	1.605203	1941.691895
0.000000	1.605440	1953.978638
0.000000	1.605677	1960.499390
0.000000	1.605914	1959.751221
0.000000	1.606151	1953.214478
0.000000	1.606388	1940.211182
0.000000	1.606626	1921.578247
0.000000	1.606863	1897.836792
0.000000	1.607100	1873.995117
0.000000	1.607337	1853.313965
0.000000	1.607574	1841.572510
0.000000	1.607811	1834.790894
0.000000	1.608049	1828.686890
0.000000	1.608286	1823.364624
0.000000	1.608523	1818.537598
0.000000	1.608760	1813.938110
0.000000	1.608997	1809.264160
0.000000	1.609234	1804.473511
0.000000	1.609472	1799.214600
0.000000	1.609709	1793.562744
0.000000	1.609946	1787.665649
0.000000	1.610183	1781.834839
0.000000	1.610420	1776.387939
0.000000	1.610657	1770.509155
0.000000	1.610895	1764.289673
0.000000	1.611132	1757.077515
0.000000	1.611369	1749.675537
0.000000	1.611606	1740.870605
0.000000	1.611843	1731.063965
0.000000	1.612081	1721.404297
0.000000	1.612318	1711.227051
0.000000	1.612555	1700.682251
0.000000	1.612792	1691.890625
0.000000	1.613029	1684.677002
0.000000	1.613266	1679.001465
0.000000	1.613504	1675.966553
0.000000	1.613741	1675.893066
0.000000	1.613978	1678.513184
0.000000	1.614215	1684.908569
0.000000	1.614452	1694.945679
0.000000	1.614690	1709.202637
0.000000	1.614927	1727.271606
0.000000	1.615164	1749.024902
0.000000	1.615401	1773.524536
0.000000	1.615638	1798.590088
0.000000	1.615875	1821.515991
0.000000	1.616112	1833.417603
0.000000	1.616350	1836.457153
0.000000	1.616587	1832.076904
0.000000	1.616824	1823.746460
0.000000	1.617061	1813.804688
0.000000	1.617298	1806.408691
0.000000	1.617536	1806.606445
0.000000	1.617773	1810.168823
0.000000	1.618010	1815.243652
0.000000	1.618247	1822.009155
0.000000	1.618484	1830.124756
0.000000	1.618721	1838.508423
0.000000	1.618959	1844.920288
0.000000	1.619196	1850.103394
0.000000	1.619433	1853.575439
0.000000	1.619670	1856.035645
0.000000	1.619907	1857.231323
0.000000	1.620144	1857.305054
0.000000	1.620382	1856.286011
0.000000	1.620619	1855.157471
0.000000	1.620856	1854.603394
0.000000	1.621093	1856.319458
0.000000	1.621330	1863.396362
0.000000	1.621568	1878.575439
0.000000	1.621805	1901.357422
0.000000	1.622042	1931.201294
0.000000	1.622279	1966.953125
0.000000	1.622516	2002.970581
0.000000	1.622754	2029.212524
0.000000	1.622991	2043.935913
0.000000	1.623228	2045.551147
0.000000	1.623465	2033.461426
0.000000	1.623702	2009.271606
0.000000	1.623939	1973.627075
0.000000	1.624177	1929.021362
0.000000	1.624414	1881.782349
0.000000	1.624651	1838.291504
0.000000	1.624888	1806.479858
0.000000	1.625125	1786.412109
0.000000	1.625362	1766.061768
0.000000	1.625600	1745.067261
0.000000	1.625837	1723.635010
0.000000	1.626074	1702.571167
0.000000	1.626311	1683.833862
0.000000	1.626548	1668.063721
0.000000	1.626785	1655.535034
0.000000	1.627023	1645.717041
0.000000	1.627260	1638.444336
0.000000	1.627497	1632.955811
0.000000	1.627734	1628.744995
0.000000	1.627971	1626.092041
0.000000	1.628209	1624.629761
0.000000	1.628446	1623.692139
0.000000	1.628683	1622.583496
0.000000	1.628920	1621.720337
0.000000	1.629157	1621.211426
0.000000	1.629394	1621.319946
0.000000	1.629632	1621.251343
0.000000	1.629869	1620.378052
0.000000	1.630106	1619.649902
0.000000	1.630343	1619.805786
0.000000	1.630580	1621.779907
0.000000	1.630817	1624.677002
0.000000	1.631055	1629.460449
0.000000	1.631292	1635.576782
0.000000	1.631529	1643.433838
0.000000	1.631766	1651.268799
0.000000	1.632003	1658.905884
0.000000	1.632240	1666.901855
0.000000	1.632478	1674.848145
0.000000	1.632715	1682.791260
0.000000	1.632952	1690.161987
0.000000	1.633189	1696.631714
0.000000	1.633426	1702.774414
0.000000	1.633664	1708.770142
0.000000	1.633901	1713.424561
0.000000	1.634138	1717.962280
0.000000	1.634375	1722.817383
0.000000	1.634612	1728.492920
0.000000	1.634849	1735.952637
0.000000	1.635087	1745.526001
0.000000	1.635324	1757.008423
0.000000	1.635561	1768.742432
0.000000	1.635798	1778.118652
0.000000	1.636035	1783.177979
0.000000	1.636272	1784.523071
0.000000	1.636510	1782.786255
0.000000	1.636747	1777.751221
0.000000	1.636984	1768.706909
0.000000	1.637221	1755.607178
0.000000	1.637458	1739.656860
0.000000	1.637696	1721.289429
0.000000	1.637933	1700.596436
0.000000	1.638170	1679.484131
0.000000	1.638407	1661.624512
0.000000	1.638644	1647.410645
0.000000	1.638881	1634.928101
0.000000	1.639118	1623.378540
0.000000	1.639356	1612.398926
0.000000	1.639593	1602.368652
0.000000	1.639830	1595.361694
0.000000	1.640067	1591.741821
0.000000	1.640304	1590.538086
0.000000	1.640542	1590.342773
0.000000	1.640779	1589.632324
0.000000	1.641016	1583.420776
0.000000	1.641253	1573.126709
0.000000	1.641490	1559.487915
0.000000	1.641727	1542.929199
0.000000	1.641965	1524.887817
0.000000	1.642202	1509.194824
0.000000	1.642439	1499.540039
0.000000	1.642676	1494.690552
0.000000	1.642913	1493.265137
0.000000	1.643151	1493.423584
0.000000	1.643388	1495.191162
0.000000	1.643625	1498.003174
0.000000	1.643862	1498.405396
0.000000	1.644099	1496.307495
0.000000	1.644336	1494.995972
0.000000	1.644574	1496.410645
0.000000	1.644811	1503.541260
0.000000	1.645048	1518.150879
0.000000	1.645285	1534.000977
0.000000	1.645522	1547.098999
0.000000	1.645759	1554.145874
0.000000	1.645997	1555.127686
0.000000	1.646234	1552.796631
0.000000	1.646471	1547.383911
0.000000	1.646708	1539.002808
0.000000	1.646945	1528.330200
0.000000	1.647183	1517.716553
0.000000	1.647420	1510.026367
0.000000	1.647657	1507.278442
0.000000	1.647894	1502.899902
0.000000	1.648131	1493.413208
0.000000	1.648368	1481.243164
0.000000	1.648605	1467.052124
0.000000	1.648843	1451.854248
0.000000	1.649080	1438.915405
0.000000	1.649317	1432.368408
0.000000	1.649554	1432.462036
0.000000	1.649791	1436.734741
0.000000	1.650029	1444.414307
0.000000	1.650266	1453.853516
0.000000	1.650503	1461.728638
0.000000	1.650740	1468.428101
0.000000	1.650977	1470.416748
0.000000	1.651214	1468.572754
0.000000	1.651452	1462.649658
0.000000	1.651689	1453.841675
0.000000	1.651926	1441.562256
0.000000	1.652163	1426.315063
0.000000	1.652400	1411.181274
0.000000	1.652638	1399.178345
0.000000	1.652875	1391.420410
0.000000	1.653112	1384.706543
0.000000	1.653349	1379.614868
0.000000	1.653586	1376.321899
0.000000	1.653823	1376.347046
0.000000	1.654061	1379.553833
0.000000	1.654298	1384.843750
0.000000	1.654535	1391.482178
0.000000	1.654772	1396.998901
0.000000	1.655009	1398.642090
0.000000	1.655246	1396.911865
0.000000	1.655484	1393.494263
0.000000	1.655721	1388.091797
0.000000	1.655958	1380.876709
0.000000	1.656195	1372.960571
0.000000	1.656432	1366.551025
0.000000	1.656670	1362.475586
0.000000	1.656907	1358.888550
0.000000	1.657144	1355.005493
0.000000	1.657381	1349.466675
0.000000	1.657618	1341.584106
0.000000	1.657855	1332.741333
0.000000	1.658092	1322.837402
0.000000	1.658330	1314.458740
0.000000	1.658567	1310.526855
0.000000	1.658804	1310.897339
0.000000	1.659041	1313.838989
0.000000	1.659278	1318.596069
0.000000	1.659516	1325.019775
0.000000	1.659753	1333.615479
0.000000	1.659990	1344.446289
0.000000	1.660227	1357.457642
0.000000	1.660464	1370.651367
0.000000	1.660702	1384.245728
0.000000	1.660939	1397.894409
0.000000	1.661176	1411.647827
0.000000	1.661413	1425.114380
0.000000	1.661650	1438.778687
0.000000	1.661887	1453.150757
0.000000	1.662125	1467.616821
0.000000	1.662362	1481.133179
0.000000	1.662599	1493.855469
0.000000	1.662836	1505.631836
0.000000	1.663073	1517.339478
0.000000	1.663311	1528.593628
0.000000	1.663548	1539.171997
0.000000	1.663785	1549.794434
0.000000	1.664022	1560.205078
0.000000	1.664259	1570.951172
0.000000	1.664496	1583.259399
0.000000	1.664733	1597.497925
0.000000	1.664971	1613.538086
0.000000	1.665208	1630.570435
0.000000	1.665445	1647.571167
0.000000	1.665682	1664.434814
0.000000	1.665919	1681.430542
0.000000	1.666157	1696.311035
0.000000	1.666394	1709.466309
0.000000	1.666631	1719.387085
0.000000	1.666868	1727.073364
0.000000	1.667105	1733.219360
0.000000	1.667342	1739.445313
0.000000	1.667580	1747.449951
0.000000	1.667817	1757.014404
0.000000	1.668054	1766.850342
0.000000	1.668291	1776.735840
0.000000	1.668528	1785.983032
0.000000	1.668765	1788.912842
0.000000	1.669003	1793.934326
0.000000	1.669240	1804.107666
0.000000	1.669477	1815.237183
0.000000	1.669714	1828.711792
0.000000	1.669951	1845.594604
0.000000	1.670189	1861.249512
0.000000	1.670426	1871.524902
0.000000	1.670663	1876.444580
0.000000	1.670900	1877.901611
0.000000	1.671137	1874.883911
0.000000	1.671374	1867.717407
0.000000	1.671612	1857.848267
0.000000	1.671849	1846.631348
0.000000	1.672086	1836.659790
0.000000	1.672323	1830.735718
0.000000	1.672560	1832.442139
0.000000	1.672798	1836.989624
0.000000	1.673035	1844.119629
0.000000	1.673272	1851.734741
0.000000	1.673509	1861.164795
0.000000	1.673746	1872.198486
0.000000	1.673983	1883.737671
0.000000	1.674220	1895.791016
0.000000	1.674458	1904.587158
0.000000	1.674695	1912.348267
0.000000	1.674932	1919.857788
0.000000	1.675169	1927.374268
0.000000	1.675406	1934.420410
0.000000	1.675644	1940.826660
0.000000	1.675881	1946.733521
0.000000	1.676118	1950.880493
0.000000	1.676355	1954.010132
0.000000	1.676592	1955.317993
0.000000	1.676829	1954.513428
0.000000	1.677067	1951.920410
0.000000	1.677304	1947.436279
0.000000	1.677541	1941.738281
0.000000	1.677778	1935.899658
0.000000	1.678015	1932.753662
0.000000	1.678252	1931.043091
0.000000	1.678490	1929.109985
0.000000	1.678727	1926.455566
0.000000	1.678964	1923.023560
0.000000	1.679201	1919.021729
0.000000	1.679438	1914.713013
0.000000	1.679676	1908.843628
0.000000	1.679913	1903.144165
0.000000	1.680150	1897.768188
0.000000	1.680387	1892.727051
0.000000	1.680624	1888.082153
0.000000	1.680861	1883.906494
0.000000	1.681099	1879.652222
0.000000	1.681336	1875.378784
0.000000	1.681573	1868.794434
0.000000	1.681810	1859.711304
0.000000	1.682047	1849.161621
0.000000	1.682284	1837.844482
0.000000	1.682522	1827.862305
0.000000	1.682759	1818.966431
0.000000	1.682996	1812.139160
0.000000	1.683233	1807.875122
0.000000	1.683470	1804.789063
0.000000	1.683707	1800.614990
0.000000	1.683945	1793.582764
0.000000	1.684182	1786.734009
0.000000	1.684419	1783.740845
0.000000	1.684656	1784.746826
0.000000	1.684893	1785.372437
0.000000	1.685131	1785.863281
0.000000	1.685368	1787.146851
0.000000	1.685605	1788.403442
0.000000	1.685842	1790.437744
0.000000	1.686079	1793.423706
0.000000	1.686316	1796.596191
0.000000	1.686554	1802.108032
0.000000	1.686791	1810.169067
0.000000	1.687028	1818.636108
0.000000	1.687265	1827.631104
0.000000	1.687502	1836.649414
0.000000	1.687739	1845.418335
0.000000	1.687977	1854.185791
0.000000	1.688214	1863.256836
0.000000	1.688451	1872.247559
0.000000	1.688688	1881.772217
0.000000	1.688925	1891.759766
0.000000	1.689162	1900.799438
0.000000	1.689400	1910.640137
0.000000	1.689637	1921.871094
0.000000	1.689874	1933.294312
0.000000	1.690111	1944.680908
0.000000	1.690348	1956.122681
0.000000	1.690586	1966.839233
0.000000	1.690823	1976.646240
0.000000	1.691060	1985.526367
0.000000	1.691297	1994.365723
0.000000	1.691534	2003.233643
0.000000	1.691772	2011.433716
0.000000	1.692009	2019.076294
0.000000	1.692246	2025.908081
0.000000	1.692483	2031.917236
0.000000	1.692720	2037.115601
0.000000	1.692957	2041.671875
0.000000	1.693195	2045.066895
0.000000	1.693432	2048.159912
0.000000	1.693669	2051.272217
0.000000	1.693906	2054.004150
0.000000	1.694143	2056.793945
0.000000	1.694380	2059.601318
0.000000	1.694618	2062.604736
0.000000	1.694855	2065.228760
0.000000	1.695092	2068.451660
0.000000	1.695329	2071.193848
0.000000	1.695566	2073.916748
0.000000	1.695804	2076.510986
0.000000	1.696041	2078.754150
0.000000	1.696278	2081.411621
0.000000	1.696515	2084.537354
0.000000	1.696752	2087.665283
0.000000	1.696989	2090.658936
0.000000	1.697226	2093.752441
0.000000	1.697464	2096.955566
0.000000	1.697701	2099.680420
0.000000	1.697938	2102.571533
0.000000	1.698175	2106.076904
0.000000	1.698412	2110.154785
0.000000	1.698650	2114.238525
0.000000	1.698887	2118.456543
0.000000	1.699124	2122.814941
0.000000	1.699361	2127.673584
0.000000	1.699598	2132.405762
0.000000	1.699835	2137.083984
0.000000	1.700073	2141.914551
0.000000	1.700310	2146.254883
0.000000	1.700547	2150.541016
0.000000	1.700784	2154.851074
0.000000	1.701021	2159.709717
0.000000	1.701259	2163.753418
0.000000	1.701496	2167.345215
0.000000	1.701733	2169.374512
0.000000	1.701970	2170.274414
0.000000	1.702207	2170.137451
0.000000	1.702444	2168.799561
0.000000	1.702682	2165.710449
0.000000	1.702919	2160.927979
0.000000	1.703156	2154.318604
0.000000	1.703393	2145.581299
0.000000	1.703630	2135.267822
0.000000	1.703867	2124.477295
0.000000	1.704105	2113.038086
0.000000	1.704342	2100.817383
0.000000	1.704579	2090.440918
0.000000	1.704816	2082.178955
0.000000	1.705053	2077.272705
0.000000	1.705291	2075.789795
0.000000	1.705528	2078.294678
0.000000	1.705765	2083.696777
0.000000	1.706002	2091.586182
0.000000	1.706239	2101.292725
0.000000	1.706476	2108.377930
0.000000	1.706713	2112.020020
0.000000	1.706951	2112.543945
0.000000	1.707188	2110.302490
0.000000	1.707425	2104.382813
0.000000	1.707662	2091.830566
0.000000	1.707899	2078.173828
0.000000	1.708137	2062.844482
0.000000	1.708374	2047.048218
0.000000	1.708611	2033.964478
0.000000	1.708848	2027.915039
0.000000	1.709085	2030.048462
0.000000	1.709322	2038.158325
0.000000	1.709560	2054.084473
0.000000	1.709797	2079.093994
0.000000	1.710034	2111.070313
0.000000	1.710271	2146.350342
0.000000	1.710508	2173.175293
0.000000	1.710746	2188.910156
0.000000	1.710983	2191.935303
0.000000	1.711220	2181.603760
0.000000	1.711457	2158.367432
0.000000	1.711694	2126.077393
0.000000	1.711931	2088.356445
0.000000	1.712169	2051.061279
0.000000	1.712406	2019.771240
0.000000	1.712643	1998.064087
0.000000	1.712880	1986.714722
0.000000	1.713117	1977.056885
0.000000	1.713354	1969.497559
0.000000	1.713592	1963.211792
0.000000	1.713829	1958.391235
0.000000	1.714066	1953.941040
0.000000	1.714303	1949.843872
0.000000	1.714540	1945.443970
0.000000	1.714777	1940.921387
0.000000	1.715015	1937.443726
0.000000	1.715252	1934.443604
0.000000	1.715489	1932.197876
0.000000	1.715726	1931.120850
0.000000	1.715963	1930.169067
0.000000	1.716200	1929.522339
0.000000	1.716438	1929.101440
0.000000	1.716675	1929.309448
0.000000	1.716912	1931.396973
0.000000	1.717149	1935.445557
0.000000	1.717386	1941.801514
0.000000	1.717624	1950.376099
0.000000	1.717861	1961.281494
0.000000	1.718098	1973.095947
0.000000	1.718335	1983.616455
0.000000	1.718572	1990.159546
0.000000	1.718809	1993.707886
0.000000	1.719047	1993.922852
0.000000	1.719284	1992.147339
0.000000	1.719521	1991.029053
0.000000	1.719758	1992.895874
0.000000	1.719995	1996.467285
0.000000	1.720233	1999.353516
0.000000	1.720470	2002.161621
0.000000	1.720707	2005.007935
0.000000	1.720944	2007.972290
0.000000	1.721181	2010.734619
0.000000	1.721418	2013.430908
0.000000	1.721655	2015.460083
0.000000	1.721893	2016.932007
0.000000	1.722130	2018.329956
0.000000	1.722367	2019.144409
0.000000	1.722604	2019.411865
0.000000	1.722841	2018.279419
0.000000	1.723079	2016.319336
0.000000	1.723316	2012.917480
0.000000	1.723553	2007.838501
0.000000	1.723790	2001.413086
0.000000	1.724027	1993.351318
0.000000	1.724265	1983.947144
0.000000	1.724502	1975.429565
0.000000	1.724739	1967.547363
0.000000	1.724976	1958.522217
0.000000	1.725213	1949.833618
0.000000	1.725450	1941.599243
0.000000	1.725688	1934.191162
0.000000	1.725925	1927.019287
0.000000	1.726162	1920.704590
0.000000	1.726399	1916.261230
0.000000	1.726636	1913.710815
0.000000	1.726873	1911.656006
0.000000	1.727111	1910.216797
0.000000	1.727348	1910.400635
0.000000	1.727585	1911.902100
0.000000	1.727822	1914.255005
0.000000	1.728059	1918.559692
0.000000	1.728297	1923.490845
0.000000	1.728534	1929.729126
0.000000	1.728771	1936.993164
0.000000	1.729008	1945.197021
0.000000	1.729245	1954.326660
0.000000	1.729482	1964.303589
0.000000	1.729720	1975.581421
0.000000	1.729957	1985.610474
0.000000	1.730194	1994.047607
0.000000	1.730431	2003.276245
0.000000	1.730668	2011.827271
0.000000	1.730905	2018.597046
0.000000	1.731143	2024.046997
0.000000	1.731380	2028.948364
0.000000	1.731617	2031.325195
0.000000	1.731854	2030.204712
0.000000	1.732091	2028.195557
0.000000	1.732328	2027.276367
0.000000	1.732566	2026.433105
0.000000	1.732803	2024.608276
0.000000	1.733040	2022.037842
0.000000	1.733277	2018.525024
0.000000	1.733514	2016.582275
0.000000	1.733752	2018.829956
0.000000	1.733989	2024.098267
0.000000	1.734226	2030.600586
0.000000	1.734463	2037.546265
0.000000	1.734700	2045.465820
0.000000	1.734937	2052.837402
0.000000	1.735175	2057.663086
0.000000	1.735412	2058.972168
0.000000	1.735649	2055.559326
0.000000	1.735886	2048.412842
0.000000	1.736123	2038.731812
0.000000	1.736360	2027.226074
0.000000	1.736598	2015.339355
0.000000	1.736835	2003.711670
0.000000	1.737072	1990.746948
0.000000	1.737309	1974.921997
0.000000	1.737546	1958.344360
0.000000	1.737783	1942.126343
0.000000	1.738021	1927.596558
0.000000	1.738258	1913.561279
0.000000	1.738495	1900.736816
0.000000	1.738732	1890.002808
0.000000	1.738969	1880.390869
0.000000	1.739207	1873.876221
0.000000	1.739444	1870.544678
0.000000	1.739681	1869.186401
0.000000	1.739918	1867.431763
0.000000	1.740155	1866.362549
0.000000	1.740392	1866.533936
0.000000	1.740630	1866.919067
0.000000	1.740867	1868.638062
0.000000	1.741104	1870.628418
0.000000	1.741341	1872.981567
0.000000	1.741578	1875.200928
0.000000	1.741815	1876.712769
0.000000	1.742053	1878.521118
0.000000	1.742290	1880.601196
0.000000	1.742527	1883.565918
0.000000	1.742764	1888.178467
0.000000	1.743001	1894.782837
0.000000	1.743239	1904.013184
0.000000	1.743476	1916.636841
0.000000	1.743713	1931.904541
0.000000	1.743950	1949.216187
0.000000	1.744187	1964.962524
0.000000	1.744424	1973.225952
0.000000	1.744661	1974.051880
0.000000	1.744899	1967.996338
0.000000	1.745136	1956.360840
0.000000	1.745373	1938.817871
0.000000	1.745610	1915.698608
0.000000	1.745847	1889.340332
0.000000	1.746085	1864.451172
0.000000	1.746322	1845.981567
0.000000	1.746559	1829.200195
0.000000	1.746796	1812.512085
0.000000	1.747033	1795.031494
0.000000	1.747270	1775.800049
0.000000	1.747508	1755.272949
0.000000	1.747745	1735.445801
0.000000	1.747982	1716.688843
0.000000	1.748219	1699.705933
0.000000	1.748456	1684.426147
0.000000	1.748694	1672.031982
0.000000	1.748931	1660.445313
0.000000	1.749168	1651.406128
0.000000	1.749405	1647.629395
0.000000	1.749642	1648.611328
0.000000	1.749879	1649.578247
0.000000	1.750117	1651.285522
0.000000	1.750354	1653.532471
0.000000	1.750591	1655.613159
0.000000	1.750828	1657.926392
0.000000	1.751065	1659.593994
0.000000	1.751302	1660.993774
0.000000	1.751540	1661.981812
0.000000	1.751777	1662.822388
0.000000	1.752014	1663.196899
0.000000	1.752251	1663.864868
0.000000	1.752488	1664.223877
0.000000	1.752726	1663.958496
0.000000	1.752963	1662.720215
0.000000	1.753200	1660.046753
0.000000	1.753437	1656.135254
0.000000	1.753674	1651.279419
0.000000	1.753911	1645.617554
0.000000	1.754148	1639.843750
0.000000	1.754386	1634.584229
0.000000	1.754623	1628.888062
0.000000	1.754860	1623.239502
0.000000	1.755097	1617.558350
0.000000	1.755334	1612.518188
0.000000	1.755572	1608.835205
0.000000	1.755809	1605.416626
0.000000	1.756046	1602.383545
0.000000	1.756283	1600.299805
0.000000	1.756520	1600.390747
0.000000	1.756757	1602.400391
0.000000	1.756995	1606.907715
0.000000	1.757232	1612.630493
0.000000	1.757469	1618.929321
0.000000	1.757706	1625.530151
0.000000	1.757943	1632.462524
0.000000	1.758181	1638.162842
0.000000	1.758418	1641.340820
0.000000	1.758655	1644.639038
0.000000	1.758892	1647.890991
0.000000	1.759129	1651.704346
0.000000	1.759367	1655.871338
0.000000	1.759604	1660.410767
0.000000	1.759841	1665.940430
0.000000	1.760078	1671.236450
0.000000	1.760315	1676.847778
0.000000	1.760552	1683.342773
0.000000	1.760790	1690.162231
0.000000	1.761027	1697.517334
0.000000	1.761264	1704.829346
0.000000	1.761501	1712.414673
0.000000	1.761738	1719.329468
0.000000	1.761975	1725.186523
0.000000	1.762213	1729.988159
0.000000	1.762450	1734.284302
0.000000	1.762687	1737.352417
0.000000	1.762924	1739.721558
0.000000	1.763161	1741.143188
0.000000	1.763398	1742.978638
0.000000	1.763636	1744.669434
0.000000	1.763873	1745.956787
0.000000	1.764110	1746.682983
0.000000	1.764347	1746.693970
0.000000	1.764584	1746.098999
0.000000	1.764821	1745.647339
0.000000	1.765059	1745.377686
0.000000	1.765296	1744.573120
0.000000	1.765533	1743.841309
0.000000	1.765770	1742.493896
0.000000	1.766007	1740.953979
0.000000	1.766245	1740.078735
0.000000	1.766482	1739.672241
0.000000	1.766719	1739.530884
0.000000	1.766956	1739.700562
0.000000	1.767193	1741.095337
0.000000	1.767430	1743.284180
0.000000	1.767668	1746.363647
0.000000	1.767905	1750.236572
0.000000	1.768142	1754.589844
0.000000	1.768379	1758.646484
0.000000	1.768616	1763.010986
0.000000	1.768854	1766.557495
0.000000	1.769091	1768.717529
0.000000	1.769328	1769.689209
0.000000	1.769565	1769.504639
0.000000	1.769802	1768.500977
0.000000	1.770039	1766.944702
0.000000	1.770276	1764.396973
0.000000	1.770514	1761.403564
0.000000	1.770751	1757.339233
0.000000	1.770988	1752.571167
0.000000	1.771225	1746.924561
0.000000	1.771462	1741.970093
0.000000	1.771700	1737.254395
0.000000	1.771937	1732.024414
0.000000	1.772174	1726.844116
0.000000	1.772411	1722.303955
0.000000	1.772648	1717.761597
0.000000	1.772885	1713.621826
0.000000	1.773123	1709.681030
0.000000	1.773360	1705.719849
0.000000	1.773597	1701.654419
0.000000	1.773834	1697.806274
0.000000	1.774071	1695.160522
0.000000	1.774308	1692.547363
0.000000	1.774546	1690.352051
0.000000	1.774783	1688.872681
0.000000	1.775020	1688.872314
0.000000	1.775257	1690.427246
0.000000	1.775494	1692.249390
0.000000	1.775732	1694.241455
0.000000	1.775969	1695.415771
0.000000	1.776206	1695.401611
0.000000	1.776443	1694.801270
0.000000	1.776680	1694.039307
0.000000	1.776917	1693.236084
0.000000	1.777155	1692.815186
0.000000	1.777392	1694.593872
0.000000	1.777629	1699.173340
0.000000	1.777866	1706.864624
0.000000	1.778103	1717.574097
0.000000	1.778341	1730.068481
0.000000	1.778578	1745.391968
0.000000	1.778815	1762.453247
0.000000	1.779052	1779.864502
0.000000	1.779289	1792.792480
0.000000	1.779526	1798.094482
0.000000	1.779763	1795.819214
0.000000	1.780001	1787.020630
0.000000	1.780238	1774.431885
0.000000	1.780475	1762.231934
0.000000	1.780712	1756.350098
0.000000	1.780949	1756.498047
0.000000	1.781187	1757.892090
0.000000	1.781424	1760.874878
0.000000	1.781661	1765.854492
0.000000	1.781898	1772.395142
0.000000	1.782135	1780.489868
0.000000	1.782372	1789.581177
0.000000	1.782610	1797.217041
0.000000	1.782847	1802.053589
0.000000	1.783084	1801.666992
0.000000	1.783321	1797.260742
0.000000	1.783558	1789.799438
0.000000	1.783795	1779.172974
0.000000	1.784033	1766.984741
0.000000	1.784270	1756.036865
0.000000	1.784507	1748.747559
0.000000	1.784744	1748.224243
0.000000	1.784981	1753.144287
0.000000	1.785219	1759.493408
0.000000	1.785456	1766.130859
0.000000	1.785693	1771.161743
0.000000	1.785930	1767.125610
0.000000	1.786167	1754.662720
0.000000	1.786404	1736.957153
0.000000	1.786642	1718.353271
0.000000	1.786879	1704.981323
0.000000	1.787116	1699.400879
0.000000	1.787353	1696.153931
0.000000	1.787590	1695.087158
0.000000	1.787827	1694.578003
0.000000	1.788065	1691.644043
0.000000	1.788302	1687.997437
0.000000	1.788539	1684.803711
0.000000	1.788776	1683.639404
0.000000	1.789013	1687.327393
0.000000	1.789250	1692.703125
0.000000	1.789488	1698.320313
0.000000	1.789725	1704.423096
0.000000	1.789962	1710.136475
0.000000	1.790199	1715.065796
0.000000	1.790436	1719.757446
0.000000	1.790674	1724.294067
0.000000	1.790911	1728.646729
0.000000	1.791148	1733.773071
0.000000	1.791385	1739.650513
0.000000	1.791622	1747.117065
0.000000	1.791860	1756.826538
0.000000	1.792097	1767.650513
0.000000	1.792334	1779.978760
0.000000	1.792571	1792.592896
0.000000	1.792808	1803.997559
0.000000	1.793045	1810.624634
0.000000	1.793282	1813.483032
0.000000	1.793520	1813.598755
0.000000	1.793757	1811.376221
0.000000	1.793994	1807.264038
0.000000	1.794231	1804.126831
0.000000	1.794468	1803.378418
0.000000	1.794706	1803.766724
0.000000	1.794943	1804.184204
0.000000	1.795180	1804.356567
0.000000	1.795417	1804.787964
0.000000	1.795654	1805.791016
0.000000	1.795891	1807.443726
0.000000	1.796129	1807.744873
0.000000	1.796366	1806.406982
0.000000	1.796603	1804.041260
0.000000	1.796840	1800.495483
0.000000	1.797077	1794.476196
0.000000	1.797315	1786.991577
0.000000	1.797552	1779.612549
0.000000	1.797789	1772.695068
0.000000	1.798026	1765.522827
0.000000	1.798263	1758.736816
0.000000	1.798500	1752.817505
0.000000	1.798738	1747.569336
0.000000	1.798975	1743.553833
0.000000	1.799212	1741.717529
0.000000	1.799449	1742.343018
0.000000	1.799686	1745.187500
0.000000	1.799923	1749.429932
0.000000	1.800161	1755.137451
0.000000	1.800398	1760.893066
0.000000	1.800635	1765.285645
0.000000	1.800872	1768.260742
0.000000	1.801109	1770.134644
0.000000	1.801347	1771.225220
0.000000	1.801584	1772.530640
0.000000	1.801821	1774.084351
0.000000	1.802058	1774.735229
0.000000	1.802295	1774.080322
0.000000	1.802532	1772.051392
0.000000	1.802769	1768.585693
0.000000	1.803007	1763.283936
0.000000	1.803244	1756.662598
0.000000	1.803481	1747.895630
0.000000	1.803718	1737.604980
0.000000	1.803955	1727.315308
0.000000	1.804193	1717.092163
0.000000	1.804430	1707.391602
0.000000	1.804667	1699.068481
0.000000	1.804904	1691.181274
0.000000	1.805141	1683.655273
0.000000	1.805378	1678.349731
0.000000	1.805616	1674.671265
0.000000	1.805853	1674.039673
0.000000	1.806090	1676.672974
0.000000	1.806327	1681.624390
0.000000	1.806564	1689.215454
0.000000	1.806802	1698.834106
0.000000	1.807039	1706.117065
0.000000	1.807276	1706.622803
0.000000	1.807513	1701.137329
0.000000	1.807750	1691.226685
0.000000	1.807987	1677.078491
0.000000	1.808225	1659.019043
0.000000	1.808462	1640.272583
0.000000	1.808699	1626.482788
0.000000	1.808936	1616.875732
0.000000	1.809173	1607.379150
0.000000	1.809410	1598.731445
0.000000	1.809648	1591.047119
0.000000	1.809885	1585.245117
0.000000	1.810122	1581.960693
0.000000	1.810359	1581.260620
0.000000	1.810596	1579.832886
0.000000	1.810834	1579.415894
0.000000	1.811071	1580.439209
0.000000	1.811308	1583.588013
0.000000	1.811545	1589.260498
0.000000	1.811782	1596.048218
0.000000	1.812019	1603.764648
0.000000	1.812256	1611.118042
0.000000	1.812494	1618.660156
0.000000	1.812731	1627.764160
0.000000	1.812968	1637.636719
0.000000	1.813205	1648.361084
0.000000	1.813442	1659.697632
0.000000	1.813680	1670.805054
0.000000	1.813917	1681.338623
0.000000	1.814154	1692.118774
0.000000	1.814391	1700.547852
0.000000	1.814628	1706.444580
0.000000	1.814865	1710.785156
0.000000	1.815103	1713.890991
0.000000	1.815340	1716.684204
0.000000	1.815577	1719.905029
0.000000	1.815814	1723.290894
0.000000	1.816051	1726.250000
0.000000	1.816289	1728.255371
0.000000	1.816526	1729.884888
0.000000	1.816763	1731.055786
0.000000	1.817000	1731.746338
0.000000	1.817237	1732.382446
0.000000	1.817474	1733.346191
0.000000	1.817712	1736.015747
0.000000	1.817949	1739.895264
0.000000	1.818186	1744.192749
0.000000	1.818423	1749.045776
0.000000	1.818660	1755.321533
0.000000	1.818897	1760.112793
0.000000	1.819135	1761.097656
0.000000	1.819372	1761.020508
0.000000	1.819609	1760.045410
0.000000	1.819846	1760.451294
0.000000	1.820083	1758.857422
0.000000	1.820320	1754.303345
0.000000	1.820558	1748.165161
0.000000	1.820795	1742.034058
0.000000	1.821032	1739.288208
0.000000	1.821269	1739.678955
0.000000	1.821506	1741.963257
0.000000	1.821743	1746.064575
0.000000	1.821981	1750.681396
0.000000	1.822218	1755.958496
0.000000	1.822455	1760.667236
0.000000	1.822692	1765.049805
0.000000	1.822929	1765.496826
0.000000	1.823167	1762.161499
0.000000	1.823404	1757.769043
0.000000	1.823641	1754.045532
0.000000	1.823878	1752.335327
0.000000	1.824115	1751.126221
0.000000	1.824353	1750.200928
0.000000	1.824590	1749.149658
0.000000	1.824827	1748.483154
0.000000	1.825064	1747.594849
0.000000	1.825301	1746.564209
0.000000	1.825538	1745.838745
0.000000	1.825776	1745.139526
0.000000	1.826013	1744.051636
0.000000	1.826250	1742.906860
0.000000	1.826487	1741.233521
0.000000	1.826724	1739.437866
0.000000	1.826962	1738.705933
0.000000	1.827199	1738.288330
0.000000	1.827436	1737.990601
0.000000	1.827673	1737.880371
0.000000	1.827910	1737.961426
0.000000	1.828147	1738.430786
0.000000	1.828384	1739.546997
0.000000	1.828622	1741.690186
0.000000	1.828859	1745.501099
0.000000	1.829096	1750.901489
0.000000	1.829333	1757.830444
0.000000	1.829570	1764.536255
0.000000	1.829808	1766.927856
0.000000	1.830045	1762.841431
0.000000	1.830282	1753.155762
0.000000	1.830519	1740.632202
0.000000	1.830756	1727.981201
0.000000	1.830993	1718.443604
0.000000	1.831231	1708.222412
0.000000	1.831468	1697.331299
0.000000	1.831705	1685.720093
0.000000	1.831942	1672.461792
0.000000	1.832179	1657.151978
0.000000	1.832416	1641.967041
0.000000	1.832654	1626.478516
0.000000	1.832891	1612.029175
0.000000	1.833128	1599.451416
0.000000	1.833365	1587.271362
0.000000	1.833602	1577.140137
0.000000	1.833840	1569.294312
0.000000	1.834077	1563.657837
0.000000	1.834314	1559.942749
0.000000	1.834551	1558.135498
0.000000	1.834788	1558.015991
0.000000	1.835025	1559.632568
0.000000	1.835263	1562.942505
0.000000	1.835500	1567.081543
0.000000	1.835737	1571.124146
0.000000	1.835974	1575.153442
0.000000	1.836211	1579.395752
0.000000	1.836448	1584.020996
0.000000	1.836686	1589.787354
0.000000	1.836923	1598.065552
0.000000	1.837160	1608.968140
0.000000	1.837397	1623.167480
0.000000	1.837634	1641.534546
0.000000	1.837871	1665.285156
0.000000	1.838109	1694.620972
0.000000	1.838346	1727.749390
0.000000	1.838583	1760.799683
0.000000	1.838820	1785.677979
0.000000	1.839057	1801.675659
0.000000	1.839295	1808.014038
0.000000	1.839532	1806.611450
0.000000	1.839769	1798.986816
0.000000	1.840006	1785.747681
0.000000	1.840243	1767.744263
0.000000	1.840480	1750.345825
0.000000	1.840718	1738.945190
0.000000	1.840955	1736.796875
0.000000	1.841192	1734.253906
0.000000	1.841429	1735.644897
0.000000	1.841666	1740.309326
0.000000	1.841903	1740.483154
0.000000	1.842141	1734.859253
0.000000	1.842378	1724.599487
0.000000	1.842615	1712.255371
0.000000	1.842852	1699.195190
0.000000	1.843089	1689.026733
0.000000	1.843326	1686.482422
0.000000	1.843564	1694.895264
0.000000	1.843801	1708.543091
0.000000	1.844038	1724.082275
0.000000	1.844275	1740.357300
0.000000	1.844512	1755.026611
0.000000	1.844750	1768.463745
0.000000	1.844987	1780.268921
0.000000	1.845224	1791.410400
0.000000	1.845461	1802.267456
0.000000	1.845698	1810.479736
0.000000	1.845935	1813.021362
0.000000	1.846173	1812.496216
0.000000	1.846410	1809.216064
0.000000	1.846647	1803.373413
0.000000	1.846884	1795.282959
0.000000	1.847121	1785.355347
0.000000	1.847358	1778.292725
0.000000	1.847596	1772.642944
0.000000	1.847833	1768.255249
0.000000	1.848070	1763.705566
0.000000	1.848307	1758.779907
0.000000	1.848544	1753.760620
0.000000	1.848782	1748.626709
0.000000	1.849019	1744.034668
0.000000	1.849256	1740.472778
0.000000	1.849493	1738.448120
0.000000	1.849730	1737.090820
0.000000	1.849967	1736.894165
0.000000	1.850204	1739.009644
0.000000	1.850442	1740.810425
0.000000	1.850679	1742.766602
0.000000	1.850916	1744.502563
0.000000	1.851153	1745.044312
0.000000	1.851390	1744.715088
0.000000	1.851628	1744.137451
0.000000	1.851865	1743.493164
0.000000	1.852102	1743.449585
0.000000	1.852339	1744.994263
0.000000	1.852576	1748.612793
0.000000	1.852813	1753.693115
0.000000	1.853051	1759.683594
0.000000	1.853288	1767.103149
0.000000	1.853525	1774.548706
0.000000	1.853762	1780.039917
0.000000	1.853999	1785.172241
0.000000	1.854237	1790.148926
0.000000	1.854474	1795.382324
0.000000	1.854711	1801.227661
0.000000	1.854948	1807.456909
0.000000	1.855185	1814.195557
0.000000	1.855422	1821.679077
0.000000	1.855660	1829.499146
0.000000	1.855897	1837.793579
0.000000	1.856134	1846.899658
0.000000	1.856371	1856.003296
0.000000	1.856608	1864.220947
0.000000	1.856845	1872.611938
0.000000	1.857083	1880.102295
0.000000	1.857320	1887.685791
0.000000	1.857557	1894.855103
0.000000	1.857794	1901.873413
0.000000	1.858031	1908.988037
0.000000	1.858269	1916.196777
0.000000	1.858506	1923.608887
0.000000	1.858743	1932.508789
0.000000	1.858980	1943.680420
0.000000	1.859217	1956.954956
0.000000	1.859455	1971.643433
0.000000	1.859692	1987.326172
0.000000	1.859929	2002.940796
0.000000	1.860166	2014.507202
0.000000	1.860403	2014.803345
0.000000	1.860640	2008.071533
0.000000	1.860877	1999.340210
0.000000	1.861115	1992.832397
0.000000	1.861352	1992.332397
0.000000	1.861589	1994.922241
0.000000	1.861826	1997.740723
0.000000	1.862063	2000.382935
0.000000	1.862301	2002.576172
0.000000	1.862538	2002.433472
0.000000	1.862775	2003.335815
0.000000	1.863012	2004.329102
0.000000	1.863249	2005.021851
0.000000	1.863486	2005.404175
0.000000	1.863724	2006.348511
0.000000	1.863961	2007.397583
0.000000	1.864198	2008.400146
0.000000	1.864435	2009.536499
0.000000	1.864672	2010.237671
0.000000	1.864910	2010.281128
0.000000	1.865147	2010.087036
0.000000	1.865384	2009.520630
0.000000	1.865621	2008.595459
0.000000	1.865858	2007.470703
0.000000	1.866095	2006.922729
0.000000	1.866332	2006.616333
0.000000	1.866570	2006.768433
0.000000	1.866807	2006.254150
0.000000	1.867044	2004.707520
0.000000	1.867281	2002.875000
0.000000	1.867518	2001.423462
0.000000	1.867756	2000.985229
0.000000	1.867993	2004.741821
0.000000	1.868230	2009.442383
0.000000	1.868467	2014.429199
0.000000	1.868704	2019.778687
0.000000	1.868941	2025.122437
0.000000	1.869179	2029.885986
0.000000	1.869416	2033.684570
0.000000	1.869653	2036.246216
0.000000	1.869890	2038.053223
0.000000	1.870127	2037.562378
0.000000	1.870364	2035.320190
0.000000	1.870602	2031.865479
0.000000	1.870839	2027.320435
0.000000	1.871076	2022.327881
0.000000	1.871313	2015.987793
0.000000	1.871550	2008.034058
0.000000	1.871788	1998.674438
0.000000	1.872025	1988.976685
0.000000	1.872262	1980.593384
0.000000	1.872499	1973.716431
0.000000	1.872736	1966.464600
0.000000	1.872973	1959.253662
0.000000	1.873211	1952.601685
0.000000	1.873448	1946.737305
0.000000	1.873685	1940.236816
0.000000	1.873922	1933.327026
0.000000	1.874159	1925.689819
0.000000	1.874397	1917.804321
0.000000	1.874634	1909.629517
0.000000	1.874871	1902.757935
0.000000	1.875108	1896.385010
0.000000	1.875345	1890.000488
0.000000	1.875582	1884.295410
0.000000	1.875819	1879.245605
0.000000	1.876057	1874.185181
0.000000	1.876294	1869.634766
0.000000	1.876531	1865.508911
0.000000	1.876768	1862.165527
0.000000	1.877005	1858.942383
0.000000	1.877243	1855.472290
0.000000	1.877480	1851.731323
0.000000	1.877717	1847.703735
0.000000	1.877954	1843.026001
0.000000	1.878191	1837.972656
0.000000	1.878428	1832.755981
0.000000	1.878666	1827.148071
0.000000	1.878903	1821.324585
0.000000	1.879140	1815.513550
0.000000	1.879377	1810.466919
0.000000	1.879614	1806.102295
0.000000	1.879851	1802.059448
0.000000	1.880089	1797.948242
0.000000	1.880326	1793.723755
0.000000	1.880563	1791.758911
0.000000	1.880800	1790.122925
0.000000	1.881037	1788.029053
0.000000	1.881275	1785.497803
0.000000	1.881512	1782.466431
0.000000	1.881749	1778.214478
0.000000	1.881986	1773.346802
0.000000	1.882223	1768.631958
0.000000	1.882460	1764.461670
0.000000	1.882698	1761.866821
0.000000	1.882935	1760.755859
0.000000	1.883172	1760.802612
0.000000	1.883409	1761.085449
0.000000	1.883646	1761.828247
0.000000	1.883884	1762.412231
0.000000	1.884121	1763.703491
0.000000	1.884358	1765.695801
0.000000	1.884595	1768.232544
0.000000	1.884832	1771.307739
0.000000	1.885069	1776.220459
0.000000	1.885306	1783.519287
0.000000	1.885544	1794.712769
0.000000	1.885781	1810.314941
0.000000	1.886018	1831.056763
0.000000	1.886255	1854.860352
0.000000	1.886492	1881.955444
0.000000	1.886730	1911.940796
0.000000	1.886967	1937.500610
0.000000	1.887204	1951.086792
0.000000	1.887441	1953.365234
0.000000	1.887678	1944.882080
0.000000	1.887915	1926.332031
0.000000	1.888153	1897.736084
0.000000	1.888390	1860.727905
0.000000	1.888627	1820.296021
0.000000	1.888864	1782.029053
0.000000	1.889101	1751.247437
0.000000	1.889338	1730.265869
0.000000	1.889576	1713.193481
0.000000	1.889813	1700.774658
0.000000	1.890050	1692.198364
0.000000	1.890287	1684.170288
0.000000	1.890524	1678.737427
0.000000	1.890762	1676.132080
0.000000	1.890999	1676.850464
0.000000	1.891236	1681.038574
0.000000	1.891473	1688.592773
0.000000	1.891710	1699.041626
0.000000	1.891947	1710.816284
0.000000	1.892185	1724.508423
0.000000	1.892422	1741.728027
0.000000	1.892659	1761.797607
0.000000	1.892896	1784.961914
0.000000	1.893133	1810.845825
0.000000	1.893371	1828.988770
0.000000	1.893608	1835.315186
0.000000	1.893845	1829.375122
0.000000	1.894082	1812.815430
0.000000	1.894319	1788.808472
0.000000	1.894556	1763.113281
0.000000	1.894794	1745.240601
0.000000	1.895031	1739.897339
0.000000	1.895268	1735.844971
0.000000	1.895505	1732.386230
0.000000	1.895742	1729.822876
0.000000	1.895979	1727.986328
0.000000	1.896217	1727.623779
0.000000	1.896454	1728.260132
0.000000	1.896691	1730.114014
0.000000	1.896928	1732.896851
0.000000	1.897165	1736.250000
0.000000	1.897403	1740.208252
0.000000	1.897640	1744.708252
0.000000	1.897877	1750.080688
0.000000	1.898114	1752.116089
0.000000	1.898351	1751.632813
0.000000	1.898588	1750.195923
0.000000	1.898825	1748.370850
0.000000	1.899063	1746.675415
0.000000	1.899300	1748.614014
0.000000	1.899537	1754.182983
0.000000	1.899774	1761.614258
0.000000	1.900011	1769.777954
0.000000	1.900249	1775.165405
0.000000	1.900486	1777.162842
0.000000	1.900723	1776.186157
0.000000	1.900960	1772.835938
0.000000	1.901197	1767.814819
0.000000	1.901434	1761.441040
0.000000	1.901672	1755.185913
0.000000	1.901909	1752.704468
0.000000	1.902146	1752.842285
0.000000	1.902383	1755.534302
0.000000	1.902620	1761.450317
0.000000	1.902858	1769.749390
0.000000	1.903095	1779.469116
0.000000	1.903332	1788.487305
0.000000	1.903569	1796.291504
0.000000	1.903806	1800.379639
0.000000	1.904043	1802.546143
0.000000	1.904281	1804.331177
0.000000	1.904518	1802.560547
0.000000	1.904755	1797.213501
0.000000	1.904992	1789.826538
0.000000	1.905229	1781.994507
0.000000	1.905466	1777.022705
0.000000	1.905704	1774.510376
0.000000	1.905941	1771.324829
0.000000	1.906178	1767.499756
0.000000	1.906415	1763.320190
0.000000	1.906652	1758.143921
0.000000	1.906890	1752.122681
0.000000	1.907127	1746.132568
0.000000	1.907364	1742.236450
0.000000	1.907601	1739.703979
0.000000	1.907838	1737.542358
0.000000	1.908075	1734.901001
0.000000	1.908312	1732.085571
0.000000	1.908550	1729.475708
0.000000	1.908787	1727.951416
0.000000	1.909024	1728.133789
0.000000	1.909261	1725.268311
0.000000	1.909498	1717.457153
0.000000	1.909736	1707.169189
0.000000	1.909973	1696.040039
0.000000	1.910210	1686.880493
0.000000	1.910447	1681.687134
0.000000	1.910684	1678.119263
0.000000	1.910921	1676.041138
0.000000	1.911159	1676.205444
0.000000	1.911396	1678.551880
0.000000	1.911633	1683.145020
0.000000	1.911870	1688.506226
0.000000	1.912107	1694.455566
0.000000	1.912345	1702.009644
0.000000	1.912582	1711.237183
0.000000	1.912819	1723.413940
0.000000	1.913056	1737.866455
0.000000	1.913293	1754.058350
0.000000	1.913530	1774.105835
0.000000	1.913768	1797.035034
0.000000	1.914005	1824.267822
0.000000	1.914242	1855.448120
0.000000	1.914479	1887.244751
0.000000	1.914716	1908.649780
0.000000	1.914953	1919.030884
0.000000	1.915191	1917.632202
0.000000	1.915428	1905.180908
0.000000	1.915665	1882.786133
0.000000	1.915902	1852.360107
0.000000	1.916139	1818.354370
0.000000	1.916376	1787.502808
0.000000	1.916614	1765.303833
0.000000	1.916851	1748.019897
0.000000	1.917088	1730.953125
0.000000	1.917325	1714.478027
0.000000	1.917562	1701.232422
0.000000	1.917799	1690.870605
0.000000	1.918037	1684.157715
0.000000	1.918274	1679.709351
0.000000	1.918511	1675.901611
0.000000	1.918748	1673.293945
0.000000	1.918985	1670.364014
0.000000	1.919223	1667.255615
0.000000	1.919460	1663.930542
0.000000	1.919697	1660.758911
0.000000	1.919934	1657.170532
0.000000	1.920171	1652.842529
0.000000	1.920408	1647.982422
0.000000	1.920646	1642.990723
0.000000	1.920883	1637.369629
0.000000	1.921120	1631.304077
0.000000	1.921357	1624.988037
0.000000	1.921594	1618.984741
0.000000	1.921832	1614.693970
0.000000	1.922069	1612.834839
0.000000	1.922306	1612.241943
0.000000	1.922543	1613.591187
0.000000	1.922780	1616.795044
0.000000	1.923018	1620.960083
0.000000	1.923254	1626.710938
0.000000	1.923492	1634.426636
0.000000	1.923729	1644.083008
0.000000	1.923966	1654.264404
0.000000	1.924203	1664.118652
0.000000	1.924440	1675.620117
0.000000	1.924678	1688.935547
0.000000	1.924915	1703.202271
0.000000	1.925152	1718.175049
0.000000	1.925389	1733.172241
0.000000	1.925626	1745.047241
0.000000	1.925864	1753.414307
0.000000	1.926101	1758.856445
0.000000	1.926338	1762.895874
0.000000	1.926575	1765.712402
0.000000	1.926812	1768.431396
0.000000	1.927049	1772.083130
0.000000	1.927287	1778.038818
0.000000	1.927524	1787.774902
0.000000	1.927761	1802.893677
0.000000	1.927998	1827.738403
0.000000	1.928235	1859.189331
0.000000	1.928472	1893.513916
0.000000	1.928710	1929.427002
0.000000	1.928947	1960.573730
0.000000	1.929184	1981.110352
0.000000	1.929421	1991.541138
0.000000	1.929658	1993.770264
0.000000	1.929896	1988.237549
0.000000	1.930133	1975.901245
0.000000	1.930370	1957.690186
0.000000	1.930607	1937.017822
0.000000	1.930844	1916.292847
0.000000	1.931081	1900.242188
0.000000	1.931319	1882.589233
0.000000	1.931556	1857.925537
0.000000	1.931793	1828.505249
0.000000	1.932030	1798.253052
0.000000	1.932267	1771.548706
0.000000	1.932505	1748.819458
0.000000	1.932742	1727.583862
0.000000	1.932979	1708.505493
0.000000	1.933216	1694.548706
0.000000	1.933453	1686.869873
0.000000	1.933690	1682.288940
0.000000	1.933927	1679.082397
0.000000	1.934165	1677.952026
0.000000	1.934402	1678.971680
0.000000	1.934639	1681.397949
0.000000	1.934876	1685.337646
0.000000	1.935113	1690.054321
0.000000	1.935351	1695.400757
0.000000	1.935588	1699.678833
0.000000	1.935825	1701.391724
0.000000	1.936062	1700.380981
0.000000	1.936299	1698.212646
0.000000	1.936536	1695.409790
0.000000	1.936774	1692.329712
0.000000	1.937011	1688.870850
0.000000	1.937248	1686.357910
0.000000	1.937485	1686.876953
0.000000	1.937722	1690.452759
0.000000	1.937959	1695.140625
0.000000	1.938197	1698.395386
0.000000	1.938434	1701.388184
0.000000	1.938671	1704.939087
0.000000	1.938908	1708.591797
0.000000	1.939145	1713.110718
0.000000	1.939383	1718.295044
0.000000	1.939620	1723.508057
0.000000	1.939857	1729.610596
0.000000	1.940094	1735.817017
0.000000	1.940331	1740.372070
0.000000	1.940568	1744.528687
0.000000	1.940806	1748.313477
0.000000	1.941043	1749.387817
0.000000	1.941280	1749.284180
0.000000	1.941517	1749.032959
0.000000	1.941754	1749.724609
0.000000	1.941991	1751.992310
0.000000	1.942229	1755.632813
0.000000	1.942466	1759.061768
0.000000	1.942703	1758.274536
0.000000	1.942940	1754.338501
0.000000	1.943177	1748.851318
0.000000	1.943414	1741.356201
0.000000	1.943652	1732.181274
0.000000	1.943889	1722.584717
0.000000	1.944126	1714.206177
0.000000	1.944363	1708.205200
0.000000	1.944600	1702.322876
0.000000	1.944838	1696.656372
0.000000	1.945075	1691.026733
0.000000	1.945312	1685.725830
0.000000	1.945549	1680.453369
0.000000	1.945786	1675.528931
0.000000	1.946023	1671.428955
0.000000	1.946261	1667.665405
0.000000	1.946498	1664.945313
0.000000	1.946735	1662.777344
0.000000	1.946972	1662.135010
0.000000	1.947209	1661.524414
0.000000	1.947446	1660.892212
0.000000	1.947684	1662.031494
0.000000	1.947921	1666.057251
0.000000	1.948158	1674.970947
0.000000	1.948395	1688.093628
0.000000	1.948632	1705.436523
0.000000	1.948869	1728.257690
0.000000	1.949107	1755.527710
0.000000	1.949344	1786.584961
0.000000	1.949581	1812.639404
0.000000	1.949818	1828.661377
0.000000	1.950055	1832.789551
0.000000	1.950293	1824.306030
0.000000	1.950530	1803.544067
0.000000	1.950767	1773.397095
0.000000	1.951004	1742.142578
0.000000	1.951241	1722.400513
0.000000	1.951478	1714.124268
0.000000	1.951716	1705.484741
0.000000	1.951953	1697.528198
0.000000	1.952190	1690.663696
0.000000	1.952427	1686.834717
0.000000	1.952664	1687.075928
0.000000	1.952901	1689.189453
0.000000	1.953139	1693.635986
0.000000	1.953376	1700.497437
0.000000	1.953613	1709.319824
0.000000	1.953850	1716.087402
0.000000	1.954087	1720.481323
0.000000	1.954325	1724.827637
0.000000	1.954562	1729.364746
0.000000	1.954799	1735.617188
0.000000	1.955036	1739.447510
0.000000	1.955273	1742.419800
0.000000	1.955510	1746.215942
0.000000	1.955747	1751.395142
0.000000	1.955985	1759.195435
0.000000	1.956222	1767.216187
0.000000	1.956459	1774.947632
0.000000	1.956696	1782.847534
0.000000	1.956933	1791.164673
0.000000	1.957171	1800.281494
0.000000	1.957408	1810.339966
0.000000	1.957645	1819.151367
0.000000	1.957882	1828.150024
0.000000	1.958119	1838.116089
0.000000	1.958356	1849.026245
0.000000	1.958594	1860.200195
0.000000	1.958831	1870.897217
0.000000	1.959068	1880.503906
0.000000	1.959305	1886.938843
0.000000	1.959542	1891.039795
0.000000	1.959780	1893.971069
0.000000	1.960017	1895.499146
0.000000	1.960254	1896.214966
0.000000	1.960491	1898.933838
0.000000	1.960728	1906.219727
0.000000	1.960966	1915.950684
0.000000	1.961203	1927.577026
0.000000	1.961440	1938.293213
0.000000	1.961677	1943.059326
0.000000	1.961914	1945.485229
0.000000	1.962151	1946.984741
0.000000	1.962389	1949.054077
0.000000	1.962626	1953.720093
0.000000	1.962863	1958.380249
0.000000	1.963100	1961.605957
0.000000	1.963337	1964.282349
0.000000	1.963574	1965.199829
0.000000	1.963812	1963.941650
0.000000	1.964049	1960.873779
0.000000	1.964286	1956.111694
0.000000	1.964523	1949.529541
0.000000	1.964760	1941.636230
0.000000	1.964997	1932.502563
0.000000	1.965235	1923.429565
0.000000	1.965472	1915.580322
0.000000	1.965709	1909.255127
0.000000	1.965946	1903.796143
0.000000	1.966183	1899.025513
0.000000	1.966420	1895.051514
0.000000	1.966658	1891.316895
0.000000	1.966895	1887.943970
0.000000	1.967132	1884.926636
0.000000	1.967369	1882.488281
0.000000	1.967606	1880.099976
0.000000	1.967844	1877.548462
0.000000	1.968081	1874.951538
0.000000	1.968318	1873.118530
0.000000	1.968555	1870.733887
0.000000	1.968792	1866.635864
0.000000	1.969029	1861.520142
0.000000	1.969267	1855.001709
0.000000	1.969504	1847.543579
0.000000	1.969741	1839.521729
0.000000	1.969978	1832.412720
0.000000	1.970215	1825.836548
0.000000	1.970453	1820.495605
0.000000	1.970690	1815.876343
0.000000	1.970927	1812.023315
0.000000	1.971164	1810.905884
0.000000	1.971401	1810.929199
0.000000	1.971638	1811.199829
0.000000	1.971875	1812.006958
0.000000	1.972113	1814.145020
0.000000	1.972350	1817.417236
0.000000	1.972587	1821.787842
0.000000	1.972824	1826.175537
0.000000	1.973061	1830.536133
0.000000	1.973299	1835.097168
0.000000	1.973536	1839.159302
0.000000	1.973773	1842.681030
0.000000	1.974010	1846.332886
0.000000	1.974247	1851.495117
0.000000	1.974484	1857.286255
0.000000	1.974722	1863.277832
0.000000	1.974959	1870.289917
0.000000	1.975196	1878.712280
0.000000	1.975433	1888.321655
0.000000	1.975670	1898.979614
0.000000	1.975907	1911.492432
0.000000	1.976145	1925.784668
0.000000	1.976382	1941.329712
0.000000	1.976619	1956.907349
0.000000	1.976856	1972.931274
0.000000	1.977093	1989.769897
0.000000	1.977331	2007.154785
0.000000	1.977568	2025.301514
0.000000	1.977805	2042.210083
0.000000	1.978042	2055.859619
0.000000	1.978279	2063.799316
0.000000	1.978516	2067.142822
0.000000	1.978754	2065.928711
0.000000	1.978991	2061.036621
0.000000	1.979228	2053.460205
0.000000	1.979465	2046.418091
0.000000	1.979702	2040.378784
0.000000	1.979940	2034.291138
0.000000	1.980177	2027.265015
0.000000	1.980414	2022.055908
0.000000	1.980651	2017.801758
0.000000	1.980888	2014.569336
0.000000	1.981125	2012.657104
0.000000	1.981362	2012.322266
0.000000	1.981600	2012.663330
0.000000	1.981837	2012.002441
0.000000	1.982074	2010.205688
0.000000	1.982311	2006.186890
0.000000	1.982548	2001.262939
0.000000	1.982786	1995.836914
0.000000	1.983023	1993.193970
0.000000	1.983260	1992.493286
0.000000	1.983497	1993.998657
0.000000	1.983734	1997.894165
0.000000	1.983971	2003.030029
0.000000	1.984209	2009.941406
0.000000	1.984446	2018.709106
0.000000	1.984683	2029.016479
0.000000	1.984920	2039.380981
0.000000	1.985157	2049.218994
0.000000	1.985394	2058.679443
0.000000	1.985632	2067.463867
0.000000	1.985869	2074.614258
0.000000	1.986106	2076.052246
0.000000	1.986343	2074.836426
0.000000	1.986580	2071.598389
0.000000	1.986818	2067.002930
0.000000	1.987055	2063.471680
0.000000	1.987292	2063.964600
0.000000	1.987529	2064.570068
0.000000	1.987766	2064.904541
0.000000	1.988003	2064.625000
0.000000	1.988241	2063.244629
0.000000	1.988478	2061.286865
0.000000	1.988715	2059.364258
0.000000	1.988952	2057.543457
0.000000	1.989189	2055.918945
0.000000	1.989427	2054.609863
0.000000	1.989664	2053.634521
0.000000	1.989901	2053.140869
0.000000	1.990138	2053.152832
0.000000	1.990375	2053.664795
0.000000	1.990612	2055.103760
0.000000	1.990849	2057.460449
0.000000	1.991087	2060.022461
0.000000	1.991324	2062.743408
0.000000	1.991561	2063.422852
0.000000	1.991798	2063.974365
0.000000	1.992035	2064.382568
0.000000	1.992273	2066.329590
0.000000	1.992510	2069.468018
0.000000	1.992747	2073.873291
0.000000	1.992984	2080.053955
0.000000	1.993221	2088.838135
0.000000	1.993459	2097.667480
0.000000	1.993696	2098.451904
0.000000	1.993933	2092.435547
0.000000	1.994170	2081.046143
0.000000	1.994407	2064.955811
0.000000	1.994644	2046.203369
0.000000	1.994882	2029.287720
0.000000	1.995119	2019.177246
0.000000	1.995356	2014.782227
0.000000	1.995593	2011.142578
0.000000	1.995830	2007.958618
0.000000	1.996067	2003.675293
0.000000	1.996305	2000.210083
0.000000	1.996542	1998.105225
0.000000	1.996779	1997.980103
0.000000	1.997016	2001.308838
0.000000	1.997253	2006.418701
0.000000	1.997490	2013.938477
0.000000	1.997728	2023.332031
0.000000	1.997965	2032.596802
0.000000	1.998202	2039.897827
0.000000	1.998439	2045.793945
0.000000	1.998676	2049.599609
0.000000	1.998914	2052.038818
0.000000	1.999151	2052.746094
0.000000	1.999388	2051.580078
0.000000	1.999625	2049.041016
0.000000	1.999862	2044.839111
0.000000	2.000099	2039.694214
0.000000	2.000336	2034.238281
0.000000	2.000574	2030.759155
0.000000	2.000811	2031.536621
0.000000	2.001048	2031.618042
0.000000	2.001285	2030.501831
0.000000	2.001522	2029.288818
0.000000	2.001760	2028.937378
0.000000	2.001997	2029.115845
0.000000	2.002234	2031.827026
0.000000	2.002471	2033.489990
0.000000	2.002708	2027.689819
0.000000	2.002945	2015.799927
0.000000	2.003183	1998.777832
0.000000	2.003420	1976.804077
0.000000	2.003657	1951.934326
0.000000	2.003894	1928.291748
0.000000	2.004131	1909.162720
0.000000	2.004369	1892.261230
0.000000	2.004606	1877.649292
0.000000	2.004843	1863.151123
0.000000	2.005080	1850.832397
0.000000	2.005317	1839.976685
0.000000	2.005554	1831.468018
0.000000	2.005792	1824.927612
0.000000	2.006029	1820.619385
0.000000	2.006266	1817.554932
0.000000	2.006503	1814.972168
0.000000	2.006740	1813.896729
0.000000	2.006978	1814.526855
0.000000	2.007215	1817.874634
0.000000	2.007452	1823.435669
0.000000	2.007689	1832.644165
0.000000	2.007926	1845.108398
0.000000	2.008163	1858.842896
0.000000	2.008401	1874.853271
0.000000	2.008638	1894.840942
0.000000	2.008875	1917.356445
0.000000	2.009112	1940.035156
0.000000	2.009349	1960.159912
0.000000	2.009587	1975.225586
0.000000	2.009824	1983.459229
0.000000	2.010061	1984.714355
0.000000	2.010298	1980.459106
0.000000	2.010535	1971.432251
0.000000	2.010772	1958.678833
0.000000	2.011009	1944.208740
0.000000	2.011247	1932.791748
0.000000	2.011484	1925.745605
0.000000	2.011721	1921.396484
0.000000	2.011958	1918.264038
0.000000	2.012195	1915.316528
0.000000	2.012433	1912.948120
0.000000	2.012670	1910.625122
0.000000	2.012907	1909.662231
0.000000	2.013144	1909.109985
0.000000	2.013381	1907.749512
0.000000	2.013618	1904.919067
0.000000	2.013855	1901.129517
0.000000	2.014093	1895.847046
0.000000	2.014330	1888.847290
0.000000	2.014567	1881.617065
0.000000	2.014804	1875.282593
0.000000	2.015041	1871.930298
0.000000	2.015279	1872.037842
0.000000	2.015516	1873.074951
0.000000	2.015753	1875.167969
0.000000	2.015990	1879.049438
0.000000	2.016227	1884.076050
0.000000	2.016464	1889.277954
0.000000	2.016702	1892.937988
0.000000	2.016939	1895.132202
0.000000	2.017176	1895.318970
0.000000	2.017413	1894.302856
0.000000	2.017650	1892.081055
0.000000	2.017888	1889.116333
0.000000	2.018125	1886.317017
0.000000	2.018362	1883.404175
0.000000	2.018599	1880.070068
0.000000	2.018836	1876.266357
0.000000	2.019073	1872.277344
0.000000	2.019310	1869.042480
0.000000	2.019548	1866.522461
0.000000	2.019785	1864.942627
0.000000	2.020022	1865.690796
0.000000	2.020259	1872.242432
0.000000	2.020496	1886.414185
0.000000	2.020734	1906.739868
0.000000	2.020971	1933.762207
0.000000	2.021208	1966.181396
0.000000	2.021445	2001.443726
0.000000	2.021682	2031.804688
0.000000	2.021919	2053.838135
0.000000	2.022157	2067.716309
0.000000	2.022394	2072.664795
0.000000	2.022631	2069.977783
0.000000	2.022868	2060.136719
0.000000	2.023105	2043.199463
0.000000	2.023343	2019.941528
0.000000	2.023580	1994.279541
0.000000	2.023817	1970.054932
0.000000	2.024054	1951.559448
0.000000	2.024291	1942.981567
0.000000	2.024528	1936.229126
0.000000	2.024766	1927.164673
0.000000	2.025003	1915.300781
0.000000	2.025240	1901.991943
0.000000	2.025477	1888.578857
0.000000	2.025714	1875.831299
0.000000	2.025951	1864.831177
0.000000	2.026189	1853.507324
0.000000	2.026426	1842.051636
0.000000	2.026663	1831.721802
0.000000	2.026900	1821.660156
0.000000	2.027137	1812.342529
0.000000	2.027375	1805.140869
0.000000	2.027612	1799.114258
0.000000	2.027849	1794.325562
0.000000	2.028086	1791.170776
0.000000	2.028323	1788.664917
0.000000	2.028560	1786.719727
0.000000	2.028798	1786.433838
0.000000	2.029035	1786.907104
0.000000	2.029272	1787.714966
0.000000	2.029509	1788.852295
0.000000	2.029746	1789.565674
0.000000	2.029984	1787.898438
0.000000	2.030221	1785.766235
0.000000	2.030458	1783.857666
0.000000	2.030695	1783.216675
0.000000	2.030932	1782.655029
0.000000	2.031169	1782.848511
0.000000	2.031407	1783.637207
0.000000	2.031644	1786.539429
0.000000	2.031881	1792.183472
0.000000	2.032118	1800.773804
0.000000	2.032355	1812.853638
0.000000	2.032593	1827.052612
0.000000	2.032830	1842.942383
0.000000	2.033067	1860.863281
0.000000	2.033304	1879.500610
0.000000	2.033541	1894.381348
0.000000	2.033778	1906.933716
0.000000	2.034015	1918.240479
0.000000	2.034253	1928.742676
0.000000	2.034490	1938.779785
0.000000	2.034727	1939.428589
0.000000	2.034964	1929.875610
0.000000	2.035201	1912.712646
0.000000	2.035439	1892.225708
0.000000	2.035676	1872.689819
0.000000	2.035913	1859.142090
0.000000	2.036150	1850.830566
0.000000	2.036387	1845.030884
0.000000	2.036624	1839.994141
0.000000	2.036862	1834.438110
0.000000	2.037099	1826.154785
0.000000	2.037336	1816.197144
0.000000	2.037573	1805.067017
0.000000	2.037810	1793.772949
0.000000	2.038048	1780.890259
0.000000	2.038285	1766.878906
0.000000	2.038522	1752.207397
0.000000	2.038759	1738.990234
0.000000	2.038996	1726.911743
0.000000	2.039233	1714.436401
0.000000	2.039470	1701.189819
0.000000	2.039708	1686.771484
0.000000	2.039945	1671.542114
0.000000	2.040182	1658.967407
0.000000	2.040419	1649.485718
0.000000	2.040656	1641.250366
0.000000	2.040894	1634.750854
0.000000	2.041131	1629.547119
0.000000	2.041368	1626.440796
0.000000	2.041605	1626.529907
0.000000	2.041842	1629.559570
0.000000	2.042079	1635.674683
0.000000	2.042316	1644.591797
0.000000	2.042554	1656.097534
0.000000	2.042791	1668.994995
0.000000	2.043028	1685.026978
0.000000	2.043265	1703.812134
0.000000	2.043502	1724.859253
0.000000	2.043740	1748.346313
0.000000	2.043977	1775.399658
0.000000	2.044214	1804.326538
0.000000	2.044451	1832.456665
0.000000	2.044688	1856.295044
0.000000	2.044925	1873.011108
0.000000	2.045163	1883.808472
0.000000	2.045400	1891.003662
0.000000	2.045637	1895.533936
0.000000	2.045874	1896.811890
0.000000	2.046111	1896.190308
0.000000	2.046349	1894.656372
0.000000	2.046586	1894.155762
0.000000	2.046823	1895.048828
0.000000	2.047060	1897.304688
0.000000	2.047297	1899.767578
0.000000	2.047534	1902.150757
0.000000	2.047772	1904.665161
0.000000	2.048009	1908.042847
0.000000	2.048246	1912.388794
0.000000	2.048483	1918.149780
0.000000	2.048720	1925.523682
0.000000	2.048957	1933.741943
0.000000	2.049195	1941.040649
0.000000	2.049432	1943.068604
0.000000	2.049669	1938.369141
0.000000	2.049906	1929.780151
0.000000	2.050143	1917.446777
0.000000	2.050380	1901.621826
0.000000	2.050618	1884.364746
0.000000	2.050855	1870.919312
0.000000	2.051092	1862.647217
0.000000	2.051329	1857.818115
0.000000	2.051566	1854.657959
0.000000	2.051804	1852.567139
0.000000	2.052041	1851.764038
0.000000	2.052278	1853.456299
0.000000	2.052515	1855.572266
0.000000	2.052752	1857.690308
0.000000	2.052989	1859.478516
0.000000	2.053227	1860.228149
0.000000	2.053464	1861.417847
0.000000	2.053701	1862.241821
0.000000	2.053938	1861.589966
0.000000	2.054175	1858.496826
0.000000	2.054413	1853.831665
0.000000	2.054650	1848.066772
0.000000	2.054887	1842.811401
0.000000	2.055124	1836.881226
0.000000	2.055361	1830.570435
0.000000	2.055598	1826.567017
0.000000	2.055836	1824.426392
0.000000	2.056073	1822.458252
0.000000	2.056310	1820.809326
0.000000	2.056547	1820.849731
0.000000	2.056784	1822.114502
0.000000	2.057022	1823.802612
0.000000	2.057259	1825.668701
0.000000	2.057496	1828.565918
0.000000	2.057733	1832.265869
0.000000	2.057970	1836.132568
0.000000	2.058208	1840.236084
0.000000	2.058444	1844.661743
0.000000	2.058682	1849.012817
0.000000	2.058919	1854.102295
0.000000	2.059156	1859.169312
0.000000	2.059393	1864.380615
0.000000	2.059630	1869.056396
0.000000	2.059868	1873.981445
0.000000	2.060105	1879.024292
0.000000	2.060342	1883.223145
0.000000	2.060579	1887.860718
0.000000	2.060816	1893.009277
0.000000	2.061054	1898.310425
0.000000	2.061291	1904.934937
0.000000	2.061528	1913.426270
0.000000	2.061765	1923.518555
0.000000	2.062002	1935.701416
0.000000	2.062239	1949.893555
0.000000	2.062476	1966.344482
0.000000	2.062714	1985.794800
0.000000	2.062951	2008.724243
0.000000	2.063188	2034.930908
0.000000	2.063425	2060.610107
0.000000	2.063662	2085.533936
0.000000	2.063900	2102.863770
0.000000	2.064137	2111.177734
0.000000	2.064374	2114.018066
0.000000	2.064611	2112.117676
0.000000	2.064848	2104.342041
0.000000	2.065085	2089.704346
0.000000	2.065323	2069.619141
0.000000	2.065560	2046.668579
0.000000	2.065797	2024.585205
0.000000	2.066034	2007.601929
0.000000	2.066271	1999.102051
0.000000	2.066509	1993.101196
0.000000	2.066746	1988.646118
0.000000	2.066983	1985.011841
0.000000	2.067220	1983.133789
0.000000	2.067457	1982.142456
0.000000	2.067694	1982.238159
0.000000	2.067931	1982.569946
0.000000	2.068169	1982.091431
0.000000	2.068406	1980.246216
0.000000	2.068643	1977.048096
0.000000	2.068880	1972.873779
0.000000	2.069117	1968.453857
0.000000	2.069355	1964.113525
0.000000	2.069592	1959.004028
0.000000	2.069829	1952.814087
0.000000	2.070066	1946.341309
0.000000	2.070303	1940.072266
0.000000	2.070540	1936.458496
0.000000	2.070778	1934.416138
0.000000	2.071015	1934.051270
0.000000	2.071252	1935.631470
0.000000	2.071489	1940.621582
0.000000	2.071726	1949.126831
0.000000	2.071964	1960.273193
0.000000	2.072201	1974.515381
0.000000	2.072438	1990.216064
0.000000	2.072675	2002.554810
0.000000	2.072912	2008.652588
0.000000	2.073149	2007.351929
0.000000	2.073387	1999.450317
0.000000	2.073624	1987.367920
0.000000	2.073861	1974.571899
0.000000	2.074098	1964.314453
0.000000	2.074335	1961.559570
0.000000	2.074572	1960.350220
0.000000	2.074810	1957.960327
0.000000	2.075047	1955.206177
0.000000	2.075284	1951.792358
0.000000	2.075521	1947.750977
0.000000	2.075758	1943.603271
0.000000	2.075995	1938.904907
0.000000	2.076233	1933.557617
0.000000	2.076470	1927.365356
0.000000	2.076707	1920.184082
0.000000	2.076944	1911.714966
0.000000	2.077181	1902.875366
0.000000	2.077419	1893.994629
0.000000	2.077656	1884.743896
0.000000	2.077893	1877.023804
0.000000	2.078130	1871.326538
0.000000	2.078367	1867.984619
0.000000	2.078604	1864.537231
0.000000	2.078842	1860.797607
0.000000	2.079079	1858.205933
0.000000	2.079316	1859.057007
0.000000	2.079553	1866.619873
0.000000	2.079790	1880.526001
0.000000	2.080028	1898.579834
0.000000	2.080265	1918.784546
0.000000	2.080502	1935.513550
0.000000	2.080739	1946.008911
0.000000	2.080976	1949.245850
0.000000	2.081213	1946.765747
0.000000	2.081450	1941.483032
0.000000	2.081688	1933.901001
0.000000	2.081925	1927.407959
0.000000	2.082162	1925.394287
0.000000	2.082399	1931.005249
0.000000	2.082636	1934.819702
0.000000	2.082874	1935.201294
0.000000	2.083111	1933.821167
0.000000	2.083348	1931.972412
0.000000	2.083585	1930.281250
0.000000	2.083822	1929.733765
0.000000	2.084059	1932.817749
0.000000	2.084297	1940.828125
0.000000	2.084534	1951.917847
0.000000	2.084771	1965.460938
0.000000	2.085008	1979.448120
0.000000	2.085245	1995.248779
0.000000	2.085483	2013.115601
0.000000	2.085720	2030.446411
0.000000	2.085957	2043.224487
0.000000	2.086194	2052.155273
0.000000	2.086431	2059.680664
0.000000	2.086668	2068.033447
0.000000	2.086905	2079.411133
0.000000	2.087143	2094.800293
0.000000	2.087380	2111.142822
0.000000	2.087617	2126.480225
0.000000	2.087854	2136.819092
0.000000	2.088091	2140.061523
0.000000	2.088329	2138.256836
0.000000	2.088566	2133.112061
0.000000	2.088803	2125.068604
0.000000	2.089040	2116.118896
0.000000	2.089277	2110.925537
0.000000	2.089514	2110.365967
0.000000	2.089751	2112.577637
0.000000	2.089989	2117.215332
0.000000	2.090226	2124.798828
0.000000	2.090463	2134.775146
0.000000	2.090700	2141.976563
0.000000	2.090937	2146.817871
0.000000	2.091175	2150.668213
0.000000	2.091412	2153.031738
0.000000	2.091649	2153.182373
0.000000	2.091886	2150.613037
0.000000	2.092123	2145.520020
0.000000	2.092360	2138.297607
0.000000	2.092598	2129.446777
0.000000	2.092835	2120.018555
0.000000	2.093072	2112.709717
0.000000	2.093309	2110.918213
0.000000	2.093546	2114.537354
0.000000	2.093784	2119.322754
0.000000	2.094021	2120.981689
0.000000	2.094258	2119.107910
0.000000	2.094495	2115.383545
0.000000	2.094732	2110.265137
0.000000	2.094970	2104.114746
0.000000	2.095207	2098.487793
0.000000	2.095444	2095.800537
0.000000	2.095681	2095.131836
0.000000	2.095918	2094.814453
0.000000	2.096155	2095.159424
0.000000	2.096393	2095.526367
0.000000	2.096630	2095.917480
0.000000	2.096867	2094.508789
0.000000	2.097104	2092.208008
0.000000	2.097341	2089.391113
0.000000	2.097578	2086.210205
0.000000	2.097816	2084.256592
0.000000	2.098053	2085.068604
0.000000	2.098290	2085.878174
0.000000	2.098527	2087.200684
0.000000	2.098764	2089.006592
0.000000	2.099001	2091.395996
0.000000	2.099239	2095.766113
0.000000	2.099476	2102.296631
0.000000	2.099713	2109.804443
0.000000	2.099950	2117.551514
0.000000	2.100187	2123.428223
0.000000	2.100425	2125.551270
0.000000	2.100662	2124.809082
0.000000	2.100899	2121.244629
0.000000	2.101136	2117.135498
0.000000	2.101373	2115.567871
0.000000	2.101610	2117.883545
0.000000	2.101848	2119.552246
0.000000	2.102085	2120.249268
0.000000	2.102322	2118.274170
0.000000	2.102559	2115.029053
0.000000	2.102796	2111.735596
0.000000	2.103034	2110.998291
0.000000	2.103271	2114.806152
0.000000	2.103508	2120.137939
0.000000	2.103745	2126.104492
0.000000	2.103982	2131.843018
0.000000	2.104219	2136.492920
0.000000	2.104457	2138.826416
0.000000	2.104694	2138.824463
0.000000	2.104931	2138.033447
0.000000	2.105168	2136.638916
0.000000	2.105405	2135.779053
0.000000	2.105643	2136.045654
0.000000	2.105880	2136.425781
0.000000	2.106117	2136.709473
0.000000	2.106354	2137.333496
0.000000	2.106591	2138.546875
0.000000	2.106828	2140.855957
0.000000	2.107065	2144.227295
0.000000	2.107303	2148.465820
0.000000	2.107540	2154.105713
0.000000	2.107777	2160.169678
0.000000	2.108014	2165.718506
0.000000	2.108251	2168.055664
0.000000	2.108489	2163.300049
0.000000	2.108726	2153.166748
0.000000	2.108963	2139.560547
0.000000	2.109200	2126.985596
0.000000	2.109437	2119.392090
0.000000	2.109674	2112.830078
0.000000	2.109911	2108.895264
0.000000	2.110149	2104.990967
0.000000	2.110386	2100.577393
0.000000	2.110623	2096.288330
0.000000	2.110860	2091.932373
0.000000	2.111097	2087.213867
0.000000	2.111335	2082.866211
0.000000	2.111572	2078.979736
0.000000	2.111809	2075.453369
0.000000	2.112046	2072.616943
0.000000	2.112283	2070.660156
0.000000	2.112520	2070.266846
0.000000	2.112758	2072.062744
0.000000	2.112995	2076.290527
0.000000	2.113232	2083.822754
0.000000	2.113469	2096.304932
0.000000	2.113706	2114.952148
0.000000	2.113944	2142.116455
0.000000	2.114181	2177.062256
0.000000	2.114418	2220.643311
0.000000	2.114655	2272.907959
0.000000	2.114892	2326.085693
0.000000	2.115129	2368.026367
0.000000	2.115366	2397.335449
0.000000	2.115604	2414.426270
0.000000	2.115841	2419.624023
0.000000	2.116078	2413.108154
0.000000	2.116315	2394.291748
0.000000	2.116552	2363.803223
0.000000	2.116790	2323.686035
0.000000	2.117027	2277.576660
0.000000	2.117264	2230.556396
0.000000	2.117501	2188.049805
0.000000	2.117738	2156.026855
0.000000	2.117975	2137.061279
0.000000	2.118213	2121.355957
0.000000	2.118450	2108.338135
0.000000	2.118687	2097.569336
0.000000	2.118924	2090.607666
0.000000	2.119161	2086.268799
0.000000	2.119399	2085.609131
0.000000	2.119636	2088.667236
0.000000	2.119873	2096.029785
0.000000	2.120110	2108.729004
0.000000	2.120347	2127.195313
0.000000	2.120584	2151.440430
0.000000	2.120822	2180.822754
0.000000	2.121059	2218.265137
0.000000	2.121296	2263.170410
0.000000	2.121533	2312.235352
0.000000	2.121770	2350.085693
0.000000	2.122008	2375.229004
0.000000	2.122245	2386.559082
0.000000	2.122482	2383.947021
0.000000	2.122719	2367.219482
0.000000	2.122956	2339.278809
0.000000	2.123193	2303.498779
0.000000	2.123431	2265.280762
0.000000	2.123668	2230.895264
0.000000	2.123905	2208.099365
0.000000	2.124142	2189.591553
0.000000	2.124379	2170.873535
0.000000	2.124616	2153.247559
0.000000	2.124854	2136.045410
0.000000	2.125091	2118.584717
0.000000	2.125328	2101.874756
0.000000	2.125565	2086.512207
0.000000	2.125802	2071.050049
0.000000	2.126040	2056.101074
0.000000	2.126277	2041.742188
0.000000	2.126514	2029.653931
0.000000	2.126751	2018.862305
0.000000	2.126988	2007.499268
0.000000	2.127225	1995.853394
0.000000	2.127463	1985.433594
0.000000	2.127700	1977.605469
0.000000	2.127937	1973.447021
0.000000	2.128174	1972.614380
0.000000	2.128411	1976.118896
0.000000	2.128649	1981.895264
0.000000	2.128886	1989.206909
0.000000	2.129123	1998.054199
0.000000	2.129360	2005.126465
0.000000	2.129597	2010.098145
0.000000	2.129834	2013.743408
0.000000	2.130071	2015.216431
0.000000	2.130309	2016.521851
0.000000	2.130546	2019.595825
0.000000	2.130783	2024.480469
0.000000	2.131020	2031.866089
0.000000	2.131257	2041.631470
0.000000	2.131495	2054.077637
0.000000	2.131732	2062.779297
0.000000	2.131969	2066.615967
0.000000	2.132206	2065.090820
0.000000	2.132443	2060.687256
0.000000	2.132680	2054.552734
0.000000	2.132918	2048.152832
0.000000	2.133155	2043.400757
0.000000	2.133392	2039.348633
0.000000	2.133629	2037.511719
0.000000	2.133866	2036.552979
0.000000	2.134104	2036.197266
0.000000	2.134341	2038.291870
0.000000	2.134578	2041.943848
0.000000	2.134815	2045.590210
0.000000	2.135052	2050.351318
0.000000	2.135289	2055.991455
0.000000	2.135526	2061.094238
0.000000	2.135764	2065.780762
0.000000	2.136001	2070.614502
0.000000	2.136238	2075.167725
0.000000	2.136475	2078.394287
0.000000	2.136712	2082.226318
0.000000	2.136950	2087.140625
0.000000	2.137187	2094.438232
0.000000	2.137424	2104.083984
0.000000	2.137661	2116.725586
0.000000	2.137898	2130.909180
0.000000	2.138135	2147.315186
0.000000	2.138372	2164.387695
0.000000	2.138610	2179.722900
0.000000	2.138847	2189.858887
0.000000	2.139084	2193.096924
0.000000	2.139321	2189.861816
0.000000	2.139558	2181.465088
0.000000	2.139796	2168.206055
0.000000	2.140033	2151.385254
0.000000	2.140270	2133.854004
0.000000	2.140507	2118.859619
0.000000	2.140744	2109.510498
0.000000	2.140981	2100.463623
0.000000	2.141219	2091.747803
0.000000	2.141456	2083.685059
0.000000	2.141693	2076.082275
0.000000	2.141930	2068.976563
0.000000	2.142167	2063.022949
0.000000	2.142405	2058.498047
0.000000	2.142642	2055.462402
0.000000	2.142879	2054.071533
0.000000	2.143116	2052.599854
0.000000	2.143353	2049.747559
0.000000	2.143590	2045.258789
0.000000	2.143828	2039.782471
0.000000	2.144065	2032.840210
0.000000	2.144302	2024.274170
0.000000	2.144539	2013.944458
0.000000	2.144776	2002.124756
0.000000	2.145014	1990.000488
0.000000	2.145251	1979.147827
0.000000	2.145488	1969.126343
0.000000	2.145725	1960.299561
0.000000	2.145962	1951.933472
0.000000	2.146199	1945.001953
0.000000	2.146437	1939.456665
0.000000	2.146674	1935.514893
0.000000	2.146911	1934.146240
0.000000	2.147148	1935.328369
0.000000	2.147385	1939.780762
0.000000	2.147622	1946.024170
0.000000	2.147860	1954.966431
0.000000	2.148097	1965.889404
0.000000	2.148334	1976.070190
0.000000	2.148571	1987.566040
0.000000	2.148808	1997.755493
0.000000	2.149045	2011.910889
0.000000	2.149283	2030.442505
0.000000	2.149520	2050.115967
0.000000	2.149757	2069.050049
0.000000	2.149994	2082.874023
0.000000	2.150231	2094.737793
0.000000	2.150469	2101.188965
0.000000	2.150706	2099.438965
0.000000	2.150943	2089.382080
0.000000	2.151180	2073.082031
0.000000	2.151417	2053.357666
0.000000	2.151654	2034.529419
0.000000	2.151892	2021.309692
0.000000	2.152129	2019.650879
0.000000	2.152366	2019.020630
0.000000	2.152603	2016.899536
0.000000	2.152840	2012.652466
0.000000	2.153078	2008.302490
0.000000	2.153315	2004.053467
0.000000	2.153552	1999.463501
0.000000	2.153789	1995.672485
0.000000	2.154026	1994.194824
0.000000	2.154263	1995.173584
0.000000	2.154500	2001.537476
0.000000	2.154738	2011.439453
0.000000	2.154975	2024.101563
0.000000	2.155212	2039.743530
0.000000	2.155449	2051.122314
0.000000	2.155686	2056.844727
0.000000	2.155924	2060.219727
0.000000	2.156161	2064.511963
0.000000	2.156398	2074.708252
0.000000	2.156635	2092.684326
0.000000	2.156872	2111.147949
0.000000	2.157109	2125.258301
0.000000	2.157346	2131.331543
0.000000	2.157584	2130.887451
0.000000	2.157821	2126.166016
0.000000	2.158058	2119.348389
0.000000	2.158295	2112.011963
0.000000	2.158532	2108.047363
0.000000	2.158770	2109.400146
0.000000	2.159007	2111.937012
0.000000	2.159244	2115.275391
0.000000	2.159481	2118.811279
0.000000	2.159718	2122.516113
0.000000	2.159956	2123.498535
0.000000	2.160193	2123.722412
0.000000	2.160430	2123.506836
0.000000	2.160667	2122.956787
0.000000	2.160904	2122.769775
0.000000	2.161141	2121.531738
0.000000	2.161379	2118.719971
0.000000	2.161616	2114.573242
0.000000	2.161853	2108.804932
0.000000	2.162090	2101.583740
0.000000	2.162327	2094.173584
0.000000	2.162565	2086.368408
0.000000	2.162802	2078.116943
0.000000	2.163039	2070.635010
0.000000	2.163276	2063.850098
0.000000	2.163513	2057.425537
0.000000	2.163750	2051.751709
0.000000	2.163987	2047.004395
0.000000	2.164225	2044.343384
0.000000	2.164462	2042.492554
0.000000	2.164699	2041.437744
0.000000	2.164936	2042.861816
0.000000	2.165173	2045.729858
0.000000	2.165411	2049.567383
0.000000	2.165648	2054.636963
0.000000	2.165885	2060.877441
0.000000	2.166122	2065.958496
0.000000	2.166359	2069.707275
0.000000	2.166596	2073.187744
0.000000	2.166834	2076.885254
0.000000	2.167071	2081.108643
0.000000	2.167308	2085.576172
0.000000	2.167545	2090.719971
0.000000	2.167782	2095.991211
0.000000	2.168020	2101.171143
0.000000	2.168257	2107.265869
0.000000	2.168494	2113.359131
0.000000	2.168731	2119.114990
0.000000	2.168968	2125.201904
0.000000	2.169205	2131.965088
0.000000	2.169443	2139.854248
0.000000	2.169680	2148.301758
0.000000	2.169917	2157.172363
0.000000	2.170154	2165.241943
0.000000	2.170391	2173.391113
0.000000	2.170629	2181.751465
0.000000	2.170866	2190.940674
0.000000	2.171103	2201.624756
0.000000	2.171340	2213.442139
0.000000	2.171577	2226.033447
0.000000	2.171814	2237.019043
0.000000	2.172052	2242.936035
0.000000	2.172289	2246.276855
0.000000	2.172526	2248.661865
0.000000	2.172763	2249.923096
0.000000	2.173000	2251.013916
0.000000	2.173237	2251.811035
0.000000	2.173475	2251.053223
0.000000	2.173712	2249.049316
0.000000	2.173949	2245.574219
0.000000	2.174186	2241.658203
0.000000	2.174423	2236.985840
0.000000	2.174660	2233.281738
0.000000	2.174898	2228.900146
0.000000	2.175135	2224.051514
0.000000	2.175372	2216.098145
0.000000	2.175609	2201.988525
0.000000	2.175846	2183.107422
0.000000	2.176084	2160.003174
0.000000	2.176321	2135.149902
0.000000	2.176558	2113.115967
0.000000	2.176795	2096.518066
0.000000	2.177032	2085.114990
0.000000	2.177269	2077.270996
0.000000	2.177506	2072.147705
0.000000	2.177744	2067.889893
0.000000	2.177981	2064.890625
0.000000	2.178218	2063.034424
0.000000	2.178455	2061.695557
0.000000	2.178692	2060.729980
0.000000	2.178930	2060.862793
0.000000	2.179167	2061.838135
0.000000	2.179404	2062.943848
0.000000	2.179641	2063.860107
0.000000	2.179878	2064.701904
0.000000	2.180115	2063.490234
0.000000	2.180353	2060.302979
0.000000	2.180590	2055.821777
0.000000	2.180827	2049.965332
0.000000	2.181064	2042.904785
0.000000	2.181301	2036.625732
0.000000	2.181539	2028.335083
0.000000	2.181776	2017.436279
0.000000	2.182013	2004.076050
0.000000	2.182250	1989.001221
0.000000	2.182487	1972.618286
0.000000	2.182724	1956.909302
0.000000	2.182961	1943.565796
0.000000	2.183199	1931.520264
0.000000	2.183436	1922.550659
0.000000	2.183673	1916.975342
0.000000	2.183910	1913.818604
0.000000	2.184147	1913.531860
0.000000	2.184385	1914.809937
0.000000	2.184622	1919.285522
0.000000	2.184859	1927.705811
0.000000	2.185096	1940.701904
0.000000	2.185333	1960.927246
0.000000	2.185570	1984.193848
0.000000	2.185807	2000.875732
0.000000	2.186045	2006.964722
0.000000	2.186282	2002.053101
0.000000	2.186519	1986.102417
0.000000	2.186756	1961.275146
0.000000	2.186993	1930.944336
0.000000	2.187231	1899.619019
0.000000	2.187468	1873.391357
0.000000	2.187705	1860.982178
0.000000	2.187942	1852.207031
0.000000	2.188179	1845.138062
0.000000	2.188416	1840.247070
0.000000	2.188654	1836.935791
0.000000	2.188891	1834.915283
0.000000	2.189128	1832.969727
0.000000	2.189365	1831.945435
0.000000	2.189602	1831.195313
0.000000	2.189840	1831.081055
0.000000	2.190077	1831.543457
0.000000	2.190314	1832.794434
0.000000	2.190551	1834.460938
0.000000	2.190788	1836.179321
0.000000	2.191025	1838.236084
0.000000	2.191263	1841.474609
0.000000	2.191500	1844.965454
0.000000	2.191737	1849.364502
0.000000	2.191974	1854.770996
0.000000	2.192211	1861.632080
0.000000	2.192449	1869.600220
0.000000	2.192686	1879.166260
0.000000	2.192923	1889.448242
0.000000	2.193160	1899.598511
0.000000	2.193397	1908.370605
0.000000	2.193635	1915.774536
0.000000	2.193872	1920.993042
0.000000	2.194109	1923.629517
0.000000	2.194346	1923.789429
0.000000	2.194583	1921.993896
0.000000	2.194820	1918.674927
0.000000	2.195058	1914.605713
0.000000	2.195295	1910.609741
0.000000	2.195532	1906.411133
0.000000	2.195769	1900.847534
0.000000	2.196006	1893.874634
0.000000	2.196243	1885.935181
0.000000	2.196481	1879.056396
0.000000	2.196718	1873.998169
0.000000	2.196955	1870.468994
0.000000	2.197192	1867.201904
0.000000	2.197429	1864.304443
0.000000	2.197666	1861.769409
0.000000	2.197904	1859.952148
0.000000	2.198141	1859.552490
0.000000	2.198378	1859.738770
0.000000	2.198615	1860.519531
0.000000	2.198852	1861.696045
0.000000	2.199090	1862.021729
0.000000	2.199327	1861.201538
0.000000	2.199564	1859.409912
0.000000	2.199801	1857.106323
0.000000	2.200038	1854.196045
0.000000	2.200275	1851.338135
0.000000	2.200513	1849.309082
0.000000	2.200750	1850.978149
0.000000	2.200987	1854.754639
0.000000	2.201224	1859.388672
0.000000	2.201461	1863.618042
0.000000	2.201699	1867.623535
0.000000	2.201936	1872.026123
0.000000	2.202173	1877.367920
0.000000	2.202410	1884.029541
0.000000	2.202647	1891.175903
0.000000	2.202884	1898.409424
0.000000	2.203121	1905.946655
0.000000	2.203359	1911.146240
0.000000	2.203596	1913.425903
0.000000	2.203833	1914.126587
0.000000	2.204070	1913.526978
0.000000	2.204307	1913.430420
0.000000	2.204545	1914.318970
0.000000	2.204782	1915.690430
0.000000	2.205019	1918.555420
0.000000	2.205256	1921.671021
0.000000	2.205493	1925.964478
0.000000	2.205730	1930.707642
0.000000	2.205967	1935.160156
0.000000	2.206205	1939.474243
0.000000	2.206442	1943.044067
0.000000	2.206679	1945.966797
0.000000	2.206916	1948.363159
0.000000	2.207153	1949.173462
0.000000	2.207391	1948.851074
0.000000	2.207628	1947.868164
0.000000	2.207865	1946.448486
0.000000	2.208102	1945.269531
0.000000	2.208339	1944.465698
0.000000	2.208576	1943.936279
0.000000	2.208814	1944.903687
0.000000	2.209051	1946.731934
0.000000	2.209288	1949.027710
0.000000	2.209525	1952.166748
0.000000	2.209762	1955.738647
0.000000	2.210000	1958.896362
0.000000	2.210237	1961.374023
0.000000	2.210474	1963.919556
0.000000	2.210711	1966.861938
0.000000	2.210948	1970.076538
0.000000	2.211185	1972.132690
0.000000	2.211422	1974.211060
0.000000	2.211660	1976.768311
0.000000	2.211897	1980.143677
0.000000	2.212134	1986.059570
0.000000	2.212371	1992.689575
0.000000	2.212608	1999.427124
0.000000	2.212846	2004.619873
0.000000	2.213083	2007.632935
0.000000	2.213320	2010.127686
0.000000	2.213557	2012.258545
0.000000	2.213794	2015.775269
0.000000	2.214031	2021.734985
0.000000	2.214269	2031.763062
0.000000	2.214506	2044.600952
0.000000	2.214743	2061.963135
0.000000	2.214980	2085.005859
0.000000	2.215217	2114.293457
0.000000	2.215455	2150.845703
0.000000	2.215692	2194.919678
0.000000	2.215929	2244.732666
0.000000	2.216166	2286.238281
0.000000	2.216403	2318.107422
0.000000	2.216640	2341.680908
0.000000	2.216878	2357.539551
0.000000	2.217115	2366.466797
0.000000	2.217352	2368.364746
0.000000	2.217589	2363.252930
0.000000	2.217826	2349.958252
0.000000	2.218064	2327.927002
0.000000	2.218301	2296.252930
0.000000	2.218538	2257.288574
0.000000	2.218775	2214.474854
0.000000	2.219012	2171.305176
0.000000	2.219249	2132.552490
0.000000	2.219487	2106.554932
0.000000	2.219724	2083.597412
0.000000	2.219961	2061.951172
0.000000	2.220198	2040.950562
0.000000	2.220435	2020.247925
0.000000	2.220672	2002.278442
0.000000	2.220910	1986.890381
0.000000	2.221147	1974.557983
0.000000	2.221384	1965.741943
0.000000	2.221621	1961.283691
0.000000	2.221858	1962.273438
0.000000	2.222095	1970.070679
0.000000	2.222333	1986.347168
0.000000	2.222570	2012.063599
0.000000	2.222807	2044.799927
0.000000	2.223044	2085.402100
0.000000	2.223281	2127.251465
0.000000	2.223519	2164.312012
0.000000	2.223756	2194.793701
0.000000	2.223993	2211.093506
0.000000	2.224230	2214.006836
0.000000	2.224467	2205.279785
0.000000	2.224705	2185.674072
0.000000	2.224941	2156.208740
0.000000	2.225179	2120.835938
0.000000	2.225416	2085.310547
0.000000	2.225653	2055.634521
0.000000	2.225890	2037.327148
0.000000	2.226127	2022.445557
0.000000	2.226365	2008.805908
0.000000	2.226602	1999.341187
0.000000	2.226839	1989.050293
0.000000	2.227076	1977.220581
0.000000	2.227313	1965.056396
0.000000	2.227551	1953.338867
0.000000	2.227788	1942.483032
0.000000	2.228025	1931.265991
0.000000	2.228262	1920.198242
0.000000	2.228499	1910.250488
0.000000	2.228736	1902.446899
0.000000	2.228974	1894.409058
0.000000	2.229211	1886.426514
0.000000	2.229448	1879.216064
0.000000	2.229685	1874.038330
0.000000	2.229922	1871.537354
0.000000	2.230160	1873.204468
0.000000	2.230397	1877.153076
0.000000	2.230634	1884.933838
0.000000	2.230871	1895.796387
0.000000	2.231108	1908.420776
0.000000	2.231345	1921.358032
0.000000	2.231582	1934.835938
0.000000	2.231820	1950.103760
0.000000	2.232057	1965.840088
0.000000	2.232294	1983.262695
0.000000	2.232531	2001.567017
0.000000	2.232768	2020.187012
0.000000	2.233006	2035.399414
0.000000	2.233243	2047.658936
0.000000	2.233480	2058.883545
0.000000	2.233717	2071.855713
0.000000	2.233954	2089.488037
0.000000	2.234191	2113.395508
0.000000	2.234428	2137.800537
0.000000	2.234666	2165.514893
0.000000	2.234903	2199.933838
0.000000	2.235140	2243.348633
0.000000	2.235377	2292.350586
0.000000	2.235614	2336.872803
0.000000	2.235852	2369.015381
0.000000	2.236089	2389.327637
0.000000	2.236326	2397.463623
0.000000	2.236563	2393.602539
0.000000	2.236800	2378.481445
0.000000	2.237037	2352.561279
0.000000	2.237275	2316.493896
0.000000	2.237512	2273.395996
0.000000	2.237749	2228.830811
0.000000	2.237986	2187.362305
0.000000	2.238223	2154.851563
0.000000	2.238461	2131.669434
0.000000	2.238698	2113.164063
0.000000	2.238935	2100.395752
0.000000	2.239172	2091.842529
0.000000	2.239409	2088.152832
0.000000	2.239646	2086.299561
0.000000	2.239884	2079.409668
0.000000	2.240121	2066.049561
0.000000	2.240358	2046.732178
0.000000	2.240595	2023.301147
0.000000	2.240832	1998.362427
0.000000	2.241070	1973.332153
0.000000	2.241307	1949.408203
0.000000	2.241544	1929.901367
0.000000	2.241781	1919.516968
0.000000	2.242018	1914.159912
0.000000	2.242255	1909.631348
0.000000	2.242493	1904.515869
0.000000	2.242730	1900.271729
0.000000	2.242967	1897.574341
0.000000	2.243204	1895.739868
0.000000	2.243441	1894.386841
0.000000	2.243679	1892.500977
0.000000	2.243916	1890.639526
0.000000	2.244153	1888.664307
0.000000	2.244390	1885.932129
0.000000	2.244627	1881.903442
0.000000	2.244864	1877.278442
0.000000	2.245101	1871.840088
0.000000	2.245339	1865.027100
0.000000	2.245576	1856.454102
0.000000	2.245813	1847.182617
0.000000	2.246050	1837.687012
0.000000	2.246287	1828.400757
0.000000	2.246525	1818.842773
0.000000	2.246762	1809.542847
0.000000	2.246999	1800.971191
0.000000	2.247236	1793.611572
0.000000	2.247473	1789.745972
0.000000	2.247710	1785.998535
0.000000	2.247948	1782.717041
0.000000	2.248185	1780.084351
0.000000	2.248422	1778.466919
0.000000	2.248659	1779.614136
0.000000	2.248896	1782.599854
0.000000	2.249134	1787.239136
0.000000	2.249371	1793.429932
0.000000	2.249608	1800.447144
0.000000	2.249845	1808.054443
0.000000	2.250082	1817.763184
0.000000	2.250319	1829.656738
0.000000	2.250556	1843.491699
0.000000	2.250794	1858.324707
0.000000	2.251031	1873.640137
0.000000	2.251268	1889.673828
0.000000	2.251505	1907.095703
0.000000	2.251742	1924.923462
0.000000	2.251980	1943.387451
0.000000	2.252217	1963.594360
0.000000	2.252454	1985.758545
0.000000	2.252691	2009.107056
0.000000	2.252928	2032.623535
0.000000	2.253165	2057.492920
0.000000	2.253402	2080.216309
0.000000	2.253640	2100.678955
0.000000	2.253877	2123.507080
0.000000	2.254114	2150.796875
0.000000	2.254351	2184.062988
0.000000	2.254588	2224.121338
0.000000	2.254826	2267.363281
0.000000	2.255063	2310.782715
0.000000	2.255300	2351.520752
0.000000	2.255537	2384.985352
0.000000	2.255774	2407.668945
0.000000	2.256011	2418.552002
0.000000	2.256249	2415.964111
0.000000	2.256486	2401.972168
0.000000	2.256723	2376.936523
0.000000	2.256960	2342.426270
0.000000	2.257197	2302.339600
0.000000	2.257435	2261.761475
0.000000	2.257672	2227.411865
0.000000	2.257909	2200.692383
0.000000	2.258146	2177.274658
0.000000	2.258383	2157.853027
0.000000	2.258621	2139.709229
0.000000	2.258858	2122.945068
0.000000	2.259095	2108.641846
0.000000	2.259332	2095.842041
0.000000	2.259569	2084.925049
0.000000	2.259806	2076.755371
0.000000	2.260043	2067.385498
0.000000	2.260281	2057.971191
0.000000	2.260518	2049.243652
0.000000	2.260755	2042.379639
0.000000	2.260992	2040.663696
0.000000	2.261229	2047.401855
0.000000	2.261467	2059.570801
0.000000	2.261704	2074.228760
0.000000	2.261941	2086.931152
0.000000	2.262178	2097.296875
0.000000	2.262415	2104.964844
0.000000	2.262652	2109.779297
0.000000	2.262890	2111.775146
0.000000	2.263127	2114.057373
0.000000	2.263364	2120.146484
0.000000	2.263601	2133.455811
0.000000	2.263838	2155.053223
0.000000	2.264076	2176.953125
0.000000	2.264313	2188.936523
0.000000	2.264550	2190.149170
0.000000	2.264787	2180.666748
0.000000	2.265024	2163.012939
0.000000	2.265261	2139.053711
0.000000	2.265499	2110.535400
0.000000	2.265736	2081.375000
0.000000	2.265973	2057.286133
0.000000	2.266210	2042.634766
0.000000	2.266447	2037.939453
0.000000	2.266685	2036.099609
0.000000	2.266922	2036.524902
0.000000	2.267159	2038.482422
0.000000	2.267396	2042.286377
0.000000	2.267633	2048.047852
0.000000	2.267870	2054.710938
0.000000	2.268108	2061.904297
0.000000	2.268345	2069.064453
0.000000	2.268582	2075.482178
0.000000	2.268819	2082.293213
0.000000	2.269056	2089.458740
0.000000	2.269293	2097.714355
0.000000	2.269531	2107.416260
0.000000	2.269768	2118.188965
0.000000	2.270005	2129.228271
0.000000	2.270242	2140.171387
0.000000	2.270479	2150.322998
0.000000	2.270716	2157.266602
0.000000	2.270954	2161.468750
0.000000	2.271191	2164.875488
0.000000	2.271428	2168.551758
0.000000	2.271665	2172.165771
0.000000	2.271902	2175.855225
0.000000	2.272140	2179.760010
0.000000	2.272377	2183.294189
0.000000	2.272614	2186.481445
0.000000	2.272851	2190.345947
0.000000	2.273088	2194.790527
0.000000	2.273325	2199.796143
0.000000	2.273562	2205.102295
0.000000	2.273800	2210.632568
0.000000	2.274037	2214.678223
0.000000	2.274274	2214.943848
0.000000	2.274511	2207.934082
0.000000	2.274748	2195.566650
0.000000	2.274986	2179.024902
0.000000	2.275223	2160.825928
0.000000	2.275460	2144.334473
0.000000	2.275697	2131.341553
0.000000	2.275934	2117.184814
0.000000	2.276171	2104.648926
0.000000	2.276409	2092.956543
0.000000	2.276646	2082.704102
0.000000	2.276883	2074.934326
0.000000	2.277120	2069.256836
0.000000	2.277357	2065.847900
0.000000	2.277595	2063.902588
0.000000	2.277832	2061.657959
0.000000	2.278069	2060.505859
0.000000	2.278306	2060.026123
0.000000	2.278543	2059.977539
0.000000	2.278780	2061.042236
0.000000	2.279017	2064.058350
0.000000	2.279255	2068.805664
0.000000	2.279492	2075.952881
0.000000	2.279729	2084.119873
0.000000	2.279966	2091.446777
0.000000	2.280203	2095.885498
0.000000	2.280441	2097.361816
0.000000	2.280678	2097.234375
0.000000	2.280915	2096.949463
0.000000	2.281152	2099.107178
0.000000	2.281389	2103.126953
0.000000	2.281626	2108.158691
0.000000	2.281864	2113.675537
0.000000	2.282101	2119.269043
0.000000	2.282338	2122.767090
0.000000	2.282575	2122.162109
0.000000	2.282812	2119.254639
0.000000	2.283049	2114.868408
0.000000	2.283287	2108.787842
0.000000	2.283524	2101.563965
0.000000	2.283761	2096.705566
0.000000	2.283998	2093.755615
0.000000	2.284235	2093.688232
0.000000	2.284472	2097.499023
0.000000	2.284710	2103.744385
0.000000	2.284947	2112.351563
0.000000	2.285184	2118.787598
0.000000	2.285421	2120.988525
0.000000	2.285658	2120.992432
0.000000	2.285896	2119.808594
0.000000	2.286133	2117.977051
0.000000	2.286370	2116.300293
0.000000	2.286607	2115.848389
0.000000	2.286844	2118.983643
0.000000	2.287081	2127.253174
0.000000	2.287319	2142.051270
0.000000	2.287556	2163.104248
0.000000	2.287793	2189.405518
0.000000	2.288030	2219.829834
0.000000	2.288267	2249.637207
0.000000	2.288505	2271.979980
0.000000	2.288742	2286.187012
0.000000	2.288979	2291.445801
0.000000	2.289216	2288.674561
0.000000	2.289453	2280.011719
0.000000	2.289690	2267.997070
0.000000	2.289928	2256.459229
0.000000	2.290165	2246.880615
0.000000	2.290402	2234.739502
0.000000	2.290639	2220.680908
0.000000	2.290876	2207.096680
0.000000	2.291114	2197.858398
0.000000	2.291351	2193.887451
0.000000	2.291588	2192.761963
0.000000	2.291825	2195.562744
0.000000	2.292062	2203.174805
0.000000	2.292300	2214.514648
0.000000	2.292536	2229.901367
0.000000	2.292774	2248.760986
0.000000	2.293011	2264.291992
0.000000	2.293248	2272.773682
0.000000	2.293485	2275.394531
0.000000	2.293722	2274.348877
0.000000	2.293960	2270.997314
0.000000	2.294197	2265.635498
0.000000	2.294434	2261.201904
0.000000	2.294671	2262.293213
0.000000	2.294908	2267.064941
0.000000	2.295146	2273.509521
0.000000	2.295383	2284.984375
0.000000	2.295620	2302.940186
0.000000	2.295857	2330.882813
0.000000	2.296094	2371.761963
0.000000	2.296331	2414.147949
0.000000	2.296569	2444.984863
0.000000	2.296806	2462.841309
0.000000	2.297043	2467.311279
0.000000	2.297280	2458.861084
0.000000	2.297517	2439.719238
0.000000	2.297755	2409.320557
0.000000	2.297992	2369.295166
0.000000	2.298229	2326.150879
0.000000	2.298466	2286.413574
0.000000	2.298703	2259.228271
0.000000	2.298940	2246.552246
0.000000	2.299177	2235.935303
0.000000	2.299415	2222.906982
0.000000	2.299652	2203.299561
0.000000	2.299889	2178.351807
0.000000	2.300126	2148.781738
0.000000	2.300363	2116.668457
0.000000	2.300601	2086.011719
0.000000	2.300838	2062.111084
0.000000	2.301075	2046.753540
0.000000	2.301312	2034.339478
0.000000	2.301549	2025.016113
0.000000	2.301786	2017.754272
0.000000	2.302023	2012.073730
0.000000	2.302261	2007.653931
0.000000	2.302498	2004.741821
0.000000	2.302735	2003.925659
0.000000	2.302972	2004.159424
0.000000	2.303209	2004.431641
0.000000	2.303447	2004.578857
0.000000	2.303684	2004.388306
0.000000	2.303921	2003.978760
0.000000	2.304158	2003.440430
0.000000	2.304395	2003.777466
0.000000	2.304632	2004.431396
0.000000	2.304870	2005.746338
0.000000	2.305107	2007.288086
0.000000	2.305344	2008.805298
0.000000	2.305581	2009.559448
0.000000	2.305818	2009.233887
0.000000	2.306056	2008.136841
0.000000	2.306293	2007.957764
0.000000	2.306530	2009.047607
0.000000	2.306767	2011.617065
0.000000	2.307004	2015.688721
0.000000	2.307241	2021.188354
0.000000	2.307479	2027.450928
0.000000	2.307716	2034.079956
0.000000	2.307953	2040.250122
0.000000	2.308190	2047.142456
0.000000	2.308427	2054.415039
0.000000	2.308664	2061.172607
0.000000	2.308902	2067.423828
0.000000	2.309139	2071.831299
0.000000	2.309376	2071.634033
0.000000	2.309613	2067.311035
0.000000	2.309850	2060.383545
0.000000	2.310087	2050.368164
0.000000	2.310325	2038.101807
0.000000	2.310562	2026.012207
0.000000	2.310799	2016.700806
0.000000	2.311036	2005.589111
0.000000	2.311273	1993.916748
0.000000	2.311511	1984.045410
0.000000	2.311748	1978.616821
0.000000	2.311985	1974.406006
0.000000	2.312222	1969.702271
0.000000	2.312459	1965.615845
0.000000	2.312696	1963.241943
0.000000	2.312934	1964.414795
0.000000	2.313171	1963.727783
0.000000	2.313408	1960.403076
0.000000	2.313645	1955.773926
0.000000	2.313882	1950.917480
0.000000	2.314120	1945.831665
0.000000	2.314357	1940.692017
0.000000	2.314594	1935.348389
0.000000	2.314831	1930.383423
0.000000	2.315068	1926.123047
0.000000	2.315305	1921.724731
0.000000	2.315543	1916.856567
0.000000	2.315780	1912.000732
0.000000	2.316017	1906.905151
0.000000	2.316254	1900.572144
0.000000	2.316491	1893.486816
0.000000	2.316729	1885.126465
0.000000	2.316966	1876.708740
0.000000	2.317203	1869.605103
0.000000	2.317440	1861.942261
0.000000	2.317677	1854.000000
0.000000	2.317914	1844.598999
0.000000	2.318151	1833.710083
0.000000	2.318389	1821.638428
0.000000	2.318626	1809.097900
0.000000	2.318863	1797.354492
0.000000	2.319100	1787.936279
0.000000	2.319337	1783.359131
0.000000	2.319575	1782.814331
0.000000	2.319812	1786.802612
0.000000	2.320049	1794.812744
0.000000	2.320286	1806.474976
0.000000	2.320523	1820.629883
0.000000	2.320760	1834.187012
0.000000	2.320997	1846.176392
0.000000	2.321235	1859.470581
0.000000	2.321472	1872.342773
0.000000	2.321709	1886.068359
0.000000	2.321946	1901.963623
0.000000	2.322183	1919.306885
0.000000	2.322421	1938.132080
0.000000	2.322658	1958.632568
0.000000	2.322895	1980.031616
0.000000	2.323132	2000.912842
0.000000	2.323369	2021.198120
0.000000	2.323606	2041.734009
0.000000	2.323844	2062.582275
0.000000	2.324081	2083.718018
0.000000	2.324318	2098.378174
0.000000	2.324555	2106.994629
0.000000	2.324792	2121.027100
0.000000	2.325030	2131.906494
0.000000	2.325267	2143.247070
0.000000	2.325504	2153.007080
0.000000	2.325741	2161.184326
0.000000	2.325978	2164.271484
0.000000	2.326216	2166.885498
0.000000	2.326452	2167.659912
0.000000	2.326690	2167.136719
0.000000	2.326927	2166.670654
0.000000	2.327164	2167.683350
0.000000	2.327401	2169.395752
0.000000	2.327638	2172.514160
0.000000	2.327876	2178.762695
0.000000	2.328113	2187.715332
0.000000	2.328350	2199.869629
0.000000	2.328587	2215.226318
0.000000	2.328824	2233.298584
0.000000	2.329062	2249.810303
0.000000	2.329299	2261.417725
0.000000	2.329536	2267.800781
0.000000	2.329773	2267.719238
0.000000	2.330010	2265.075928
0.000000	2.330247	2259.180664
0.000000	2.330485	2249.158447
0.000000	2.330722	2238.773193
0.000000	2.330959	2230.886963
0.000000	2.331196	2223.814209
0.000000	2.331433	2216.054443
0.000000	2.331670	2217.548828
0.000000	2.331908	2223.517822
0.000000	2.332145	2233.853271
0.000000	2.332382	2250.904297
0.000000	2.332619	2276.471924
0.000000	2.332856	2312.060303
0.000000	2.333093	2358.732666
0.000000	2.333331	2417.121582
0.000000	2.333568	2478.065674
0.000000	2.333805	2531.568604
0.000000	2.334042	2576.863281
0.000000	2.334279	2612.921631
0.000000	2.334517	2637.627441
0.000000	2.334754	2650.665039
0.000000	2.334991	2652.506104
0.000000	2.335228	2643.426270
0.000000	2.335465	2625.843018
0.000000	2.335702	2603.733887
0.000000	2.335940	2581.097656
0.000000	2.336177	2563.400146
0.000000	2.336414	2558.192139
0.000000	2.336651	2572.941406
0.000000	2.336888	2588.943359
0.000000	2.337126	2587.411621
0.000000	2.337363	2569.525635
0.000000	2.337600	2537.649414
0.000000	2.337837	2503.284912
0.000000	2.338074	2500.414063
0.000000	2.338311	2486.401611
0.000000	2.338549	2473.250977
0.000000	2.338786	2458.140625
0.000000	2.339023	2444.986816
0.000000	2.339260	2424.032959
0.000000	2.339497	2406.754150
0.000000	2.339735	2390.053223
0.000000	2.339972	2375.623047
0.000000	2.340209	2365.886719
0.000000	2.340446	2362.318359
0.000000	2.340683	2357.477783
0.000000	2.340920	2347.695313
0.000000	2.341157	2335.549072
0.000000	2.341395	2321.699463
0.000000	2.341632	2306.124023
0.000000	2.341869	2290.865234
0.000000	2.342106	2279.938965
0.000000	2.342343	2274.312744
0.000000	2.342581	2272.506592
0.000000	2.342818	2272.329102
0.000000	2.343055	2270.783203
0.000000	2.343292	2268.219971
0.000000	2.343529	2265.247070
0.000000	2.343766	2262.930908
0.000000	2.344004	2261.340088
0.000000	2.344241	2261.611328
0.000000	2.344478	2265.031494
0.000000	2.344715	2273.045410
0.000000	2.344952	2288.348877
0.000000	2.345190	2309.275391
0.000000	2.345427	2326.292969
0.000000	2.345664	2325.225586
0.000000	2.345901	2308.230469
0.000000	2.346138	2279.589355
0.000000	2.346375	2253.715332
0.000000	2.346612	2241.333252
0.000000	2.346850	2212.740723
0.000000	2.347087	2194.678955
0.000000	2.347324	2171.740723
0.000000	2.347561	2155.196777
0.000000	2.347798	2143.666748
0.000000	2.348036	2133.578613
0.000000	2.348273	2124.920654
0.000000	2.348510	2117.140869
0.000000	2.348747	2110.878662
0.000000	2.348984	2107.390625
0.000000	2.349221	2106.306641
0.000000	2.349458	2106.888428
0.000000	2.349696	2107.834717
0.000000	2.349933	2108.823730
0.000000	2.350170	2110.499023
0.000000	2.350407	2113.763428
0.000000	2.350644	2118.863525
0.000000	2.350882	2125.424072
0.000000	2.351119	2133.486572
0.000000	2.351356	2143.372070
0.000000	2.351593	2155.033447
0.000000	2.351830	2167.531982
0.000000	2.352067	2179.050293
0.000000	2.352305	2189.282715
0.000000	2.352542	2198.089111
0.000000	2.352779	2206.335449
0.000000	2.353016	2213.910889
0.000000	2.353253	2221.104492
0.000000	2.353491	2227.162842
0.000000	2.353728	2229.231445
0.000000	2.353965	2226.382080
0.000000	2.354202	2220.706787
0.000000	2.354439	2215.548584
0.000000	2.354676	2212.525635
0.000000	2.354914	2209.451416
0.000000	2.355151	2206.674072
0.000000	2.355388	2204.532959
0.000000	2.355625	2203.569092
0.000000	2.355862	2204.005127
0.000000	2.356100	2205.218262
0.000000	2.356337	2206.342285
0.000000	2.356574	2207.904053
0.000000	2.356811	2210.186279
0.000000	2.357048	2211.870850
0.000000	2.357285	2213.450195
0.000000	2.357523	2214.400391
0.000000	2.357760	2215.208252
0.000000	2.357997	2216.528809
0.000000	2.358234	2218.762939
0.000000	2.358471	2222.382568
0.000000	2.358708	2225.271484
0.000000	2.358946	2226.070068
0.000000	2.359183	2226.956787
0.000000	2.359420	2228.770264
0.000000	2.359657	2232.777100
0.000000	2.359894	2240.138428
0.000000	2.360132	2252.882324
0.000000	2.360369	2269.643066
0.000000	2.360606	2289.318848
0.000000	2.360843	2305.545166
0.000000	2.361080	2315.372070
0.000000	2.361317	2319.682373
0.000000	2.361555	2317.905762
0.000000	2.361792	2311.007080
0.000000	2.362029	2299.195557
0.000000	2.362266	2283.392578
0.000000	2.362503	2266.690186
0.000000	2.362741	2252.653809
0.000000	2.362978	2244.423340
0.000000	2.363215	2241.239258
0.000000	2.363452	2241.377686
0.000000	2.363689	2244.511963
0.000000	2.363926	2251.077393
0.000000	2.364164	2261.391357
0.000000	2.364401	2274.937256
0.000000	2.364638	2291.126465
0.000000	2.364875	2307.709229
0.000000	2.365112	2322.172607
0.000000	2.365350	2331.597168
0.000000	2.365587	2334.629150
0.000000	2.365824	2333.219727
0.000000	2.366061	2328.494629
0.000000	2.366298	2320.751221
0.000000	2.366535	2310.210938
0.000000	2.366772	2301.209473
0.000000	2.367010	2294.325195
0.000000	2.367247	2285.938232
0.000000	2.367484	2276.733154
0.000000	2.367721	2268.412598
0.000000	2.367958	2260.246826
0.000000	2.368196	2252.627930
0.000000	2.368433	2246.289795
0.000000	2.368670	2239.273682
0.000000	2.368907	2232.165527
0.000000	2.369144	2226.194336
0.000000	2.369381	2221.019043
0.000000	2.369618	2217.328125
0.000000	2.369856	2215.980469
0.000000	2.370093	2217.425293
0.000000	2.370330	2222.195557
0.000000	2.370567	2228.153809
0.000000	2.370804	2234.945068
0.000000	2.371042	2242.435303
0.000000	2.371279	2249.658936
0.000000	2.371516	2254.252441
0.000000	2.371753	2257.046143
0.000000	2.371990	2258.541016
0.000000	2.372227	2259.514893
0.000000	2.372465	2259.313477
0.000000	2.372702	2258.153564
0.000000	2.372939	2254.939453
0.000000	2.373176	2246.189941
0.000000	2.373413	2231.948486
0.000000	2.373651	2212.012451
0.000000	2.373888	2186.186523
0.000000	2.374125	2156.937500
0.000000	2.374362	2128.311279
0.000000	2.374599	2103.262695
0.000000	2.374836	2083.042725
0.000000	2.375073	2066.554199
0.000000	2.375311	2052.659180
0.000000	2.375548	2041.942749
0.000000	2.375785	2032.410767
0.000000	2.376022	2023.500610
0.000000	2.376259	2015.156860
0.000000	2.376497	2007.424805
0.000000	2.376734	1998.799072
0.000000	2.376971	1989.560181
0.000000	2.377208	1979.960571
0.000000	2.377445	1970.578125
0.000000	2.377682	1963.135254
0.000000	2.377920	1957.872192
0.000000	2.378157	1955.599976
0.000000	2.378394	1954.751831
0.000000	2.378631	1955.107178
0.000000	2.378868	1957.162354
0.000000	2.379106	1961.514404
0.000000	2.379343	1968.067993
0.000000	2.379580	1976.700928
0.000000	2.379817	1986.283936
0.000000	2.380054	1995.054321
0.000000	2.380291	2004.232788
0.000000	2.380529	2012.659058
0.000000	2.380766	2020.734985
0.000000	2.381003	2028.068726
0.000000	2.381240	2034.306641
0.000000	2.381477	2039.525513
0.000000	2.381714	2044.373291
0.000000	2.381952	2048.954102
0.000000	2.382189	2052.650146
0.000000	2.382426	2056.293701
0.000000	2.382663	2060.003174
0.000000	2.382900	2063.001709
0.000000	2.383137	2065.689209
0.000000	2.383375	2067.513916
0.000000	2.383612	2068.295898
0.000000	2.383849	2068.994629
0.000000	2.384086	2069.269775
0.000000	2.384323	2069.466309
0.000000	2.384561	2069.890381
0.000000	2.384798	2069.689941
0.000000	2.385035	2068.810791
0.000000	2.385272	2066.642822
0.000000	2.385509	2063.179199
0.000000	2.385746	2058.617188
0.000000	2.385984	2054.594971
0.000000	2.386221	2052.939209
0.000000	2.386458	2054.052246
0.000000	2.386695	2057.843750
0.000000	2.386932	2062.937744
0.000000	2.387170	2069.822510
0.000000	2.387407	2078.611084
0.000000	2.387644	2088.523682
0.000000	2.387881	2097.293945
0.000000	2.388118	2105.400146
0.000000	2.388355	2112.952393
0.000000	2.388592	2120.407227
0.000000	2.388830	2127.593506
0.000000	2.389067	2134.541992
0.000000	2.389304	2141.621582
0.000000	2.389541	2149.903809
0.000000	2.389778	2158.943115
0.000000	2.390016	2168.286133
0.000000	2.390253	2179.182617
0.000000	2.390490	2191.639404
0.000000	2.390727	2205.233154
0.000000	2.390964	2220.122559
0.000000	2.391201	2235.060547
0.000000	2.391439	2249.562256
0.000000	2.391676	2261.480957
0.000000	2.391913	2266.183594
0.000000	2.392150	2265.351807
0.000000	2.392387	2261.395264
0.000000	2.392625	2255.023926
0.000000	2.392862	2248.316162
0.000000	2.393099	2244.938477
0.000000	2.393336	2244.072266
0.000000	2.393573	2242.340088
0.000000	2.393811	2238.891113
0.000000	2.394047	2233.977051
0.000000	2.394285	2227.958984
0.000000	2.394522	2222.301270
0.000000	2.394759	2218.245361
0.000000	2.394996	2214.575439
0.000000	2.395233	2211.269287
0.000000	2.395471	2209.523438
0.000000	2.395708	2209.943115
0.000000	2.395945	2214.464600
0.000000	2.396182	2223.725342
0.000000	2.396419	2239.769287
0.000000	2.396657	2263.246338
0.000000	2.396894	2289.270996
0.000000	2.397131	2308.757324
0.000000	2.397368	2319.728516
0.000000	2.397605	2322.963867
0.000000	2.397842	2319.579102
0.000000	2.398079	2311.323730
0.000000	2.398317	2298.270508
0.000000	2.398554	2280.572510
0.000000	2.398791	2261.981445
0.000000	2.399028	2246.845703
0.000000	2.399265	2237.696045
0.000000	2.399503	2230.380127
0.000000	2.399740	2227.384521
0.000000	2.399977	2227.604980
0.000000	2.400214	2230.911621
0.000000	2.400451	2236.502930
0.000000	2.400688	2244.015625
0.000000	2.400926	2252.260986
0.000000	2.401163	2259.424072
0.000000	2.401400	2265.396240
0.000000	2.401637	2268.414307
0.000000	2.401874	2271.046387
0.000000	2.402112	2273.937256
0.000000	2.402349	2276.910889
0.000000	2.402586	2282.031738
0.000000	2.402823	2286.389404
0.000000	2.403060	2290.256836
0.000000	2.403297	2291.356934
0.000000	2.403535	2290.131348
0.000000	2.403772	2287.971191
0.000000	2.404009	2285.103760
0.000000	2.404246	2283.146729
0.000000	2.404483	2282.123047
0.000000	2.404721	2280.807373
0.000000	2.404958	2278.302979
0.000000	2.405195	2274.988770
0.000000	2.405432	2271.149658
0.000000	2.405669	2265.661133
0.000000	2.405906	2258.708496
0.000000	2.406144	2250.686523
0.000000	2.406381	2242.069336
0.000000	2.406618	2236.757568
0.000000	2.406855	2233.084229
0.000000	2.407092	2230.311768
0.000000	2.407329	2229.055176
0.000000	2.407567	2229.104736
0.000000	2.407804	2228.416504
0.000000	2.408041	2224.885498
0.000000	2.408278	2218.619629
0.000000	2.408515	2209.938477
0.000000	2.408752	2199.505127
0.000000	2.408990	2187.804443
0.000000	2.409227	2177.133789
0.000000	2.409464	2166.664551
0.000000	2.409701	2155.207520
0.000000	2.409938	2142.757813
0.000000	2.410176	2129.756836
0.000000	2.410413	2116.040283
0.000000	2.410650	2103.035889
0.000000	2.410887	2091.839111
0.000000	2.411124	2081.038574
0.000000	2.411361	2071.724854
0.000000	2.411599	2066.173828
0.000000	2.411836	2063.799805
0.000000	2.412073	2062.914063
0.000000	2.412310	2062.117432
0.000000	2.412547	2059.006592
0.000000	2.412785	2054.111328
0.000000	2.413022	2047.573364
0.000000	2.413259	2039.854980
0.000000	2.413496	2031.226685
0.000000	2.413733	2024.252441
0.000000	2.413970	2019.471436
0.000000	2.414207	2013.158936
0.000000	2.414445	2005.620605
0.000000	2.414682	1997.841187
0.000000	2.414919	1990.775391
0.000000	2.415156	1984.830444
0.000000	2.415393	1980.802979
0.000000	2.415631	1980.350586
0.000000	2.415868	1983.496460
0.000000	2.416105	1989.711060
0.000000	2.416342	2000.158569
0.000000	2.416579	2015.293823
0.000000	2.416816	2032.920898
0.000000	2.417053	2053.368408
0.000000	2.417291	2075.635986
0.000000	2.417528	2097.019287
0.000000	2.417765	2107.001709
0.000000	2.418002	2106.199707
0.000000	2.418239	2096.674805
0.000000	2.418477	2081.878174
0.000000	2.418714	2064.930908
0.000000	2.418951	2050.380859
0.000000	2.419188	2041.066162
0.000000	2.419425	2032.711182
0.000000	2.419662	2029.025513
0.000000	2.419900	2027.700195
0.000000	2.420137	2027.830322
0.000000	2.420374	2029.104492
0.000000	2.420611	2031.873657
0.000000	2.420848	2036.450928
0.000000	2.421086	2039.705444
0.000000	2.421323	2040.817627
0.000000	2.421560	2041.294067
0.000000	2.421797	2040.430664
0.000000	2.422034	2038.780151
0.000000	2.422271	2036.754395
0.000000	2.422508	2034.947266
0.000000	2.422746	2034.074219
0.000000	2.422983	2036.343384
0.000000	2.423220	2042.064697
0.000000	2.423457	2047.402344
0.000000	2.423694	2053.118896
0.000000	2.423932	2059.825684
0.000000	2.424169	2067.435303
0.000000	2.424406	2075.008789
0.000000	2.424643	2080.180420
0.000000	2.424880	2084.002930
0.000000	2.425117	2086.730225
0.000000	2.425355	2089.208252
0.000000	2.425592	2090.899902
0.000000	2.425829	2092.139893
0.000000	2.426066	2092.828125
0.000000	2.426303	2092.770264
0.000000	2.426541	2093.270020
0.000000	2.426778	2093.488770
0.000000	2.427015	2093.657715
0.000000	2.427252	2094.047119
0.000000	2.427489	2095.204346
0.000000	2.427727	2096.596191
0.000000	2.427964	2098.518066
0.000000	2.428201	2101.619385
0.000000	2.428438	2105.504883
0.000000	2.428675	2109.745361
0.000000	2.428912	2114.960205
0.000000	2.429150	2119.657227
0.000000	2.429387	2123.008301
0.000000	2.429624	2122.923584
0.000000	2.429861	2120.680176
0.000000	2.430098	2115.760498
0.000000	2.430335	2109.227295
0.000000	2.430573	2101.468018
0.000000	2.430810	2094.551270
0.000000	2.431047	2088.753174
0.000000	2.431284	2085.173584
0.000000	2.431521	2085.060059
0.000000	2.431758	2085.199463
0.000000	2.431996	2086.481934
0.000000	2.432233	2088.640869
0.000000	2.432470	2091.181152
0.000000	2.432707	2093.910156
0.000000	2.432944	2096.146484
0.000000	2.433182	2097.241211
0.000000	2.433419	2098.454346
0.000000	2.433656	2100.301025
0.000000	2.433893	2102.564453
0.000000	2.434130	2105.217773
0.000000	2.434367	2107.332764
0.000000	2.434605	2109.029053
0.000000	2.434842	2110.318115
0.000000	2.435079	2111.466064
0.000000	2.435316	2112.517090
0.000000	2.435553	2112.437744
0.000000	2.435791	2111.811035
0.000000	2.436028	2110.832520
0.000000	2.436265	2110.353027
0.000000	2.436502	2110.868164
0.000000	2.436739	2111.474609
0.000000	2.436976	2112.033203
0.000000	2.437213	2112.638916
0.000000	2.437451	2113.043945
0.000000	2.437688	2112.916260
0.000000	2.437925	2112.472168
0.000000	2.438162	2112.478271
0.000000	2.438399	2114.681885
0.000000	2.438637	2117.945068
0.000000	2.438874	2121.034424
0.000000	2.439111	2122.950684
0.000000	2.439348	2124.245361
0.000000	2.439585	2124.791748
0.000000	2.439822	2123.883545
0.000000	2.440060	2121.837891
0.000000	2.440297	2119.184814
0.000000	2.440534	2116.506348
0.000000	2.440771	2113.532959
0.000000	2.441008	2109.709717
0.000000	2.441246	2104.828125
0.000000	2.441483	2099.806152
0.000000	2.441720	2093.921631
0.000000	2.441957	2087.338623
0.000000	2.442194	2080.828125
0.000000	2.442431	2074.215332
0.000000	2.442668	2068.686523
0.000000	2.442906	2065.015625
0.000000	2.443143	2063.388916
0.000000	2.443380	2064.691162
0.000000	2.443617	2070.068848
0.000000	2.443854	2079.777344
0.000000	2.444092	2094.041016
0.000000	2.444329	2112.020508
0.000000	2.444566	2133.396729
0.000000	2.444803	2153.065918
0.000000	2.445040	2163.480713
0.000000	2.445277	2164.929199
0.000000	2.445514	2160.114990
0.000000	2.445752	2150.223633
0.000000	2.445989	2136.366211
0.000000	2.446226	2120.441406
0.000000	2.446463	2106.787598
0.000000	2.446700	2098.515869
0.000000	2.446938	2092.254150
0.000000	2.447175	2086.331055
0.000000	2.447412	2080.783691
0.000000	2.447649	2075.555420
0.000000	2.447886	2070.285889
0.000000	2.448123	2065.675537
0.000000	2.448361	2062.427246
0.000000	2.448598	2058.894775
0.000000	2.448835	2054.953857
0.000000	2.449072	2051.030273
0.000000	2.449309	2047.015503
0.000000	2.449547	2043.333374
0.000000	2.449784	2040.209717
0.000000	2.450021	2037.880493
0.000000	2.450258	2036.084351
0.000000	2.450495	2034.657837
0.000000	2.450732	2033.309082
0.000000	2.450970	2032.724731
0.000000	2.451207	2033.244995
0.000000	2.451444	2034.210205
0.000000	2.451681	2035.412720
0.000000	2.451918	2037.152710
0.000000	2.452156	2039.287109
0.000000	2.452393	2041.942017
0.000000	2.452630	2045.878540
0.000000	2.452867	2050.517334
0.000000	2.453104	2056.425049
0.000000	2.453341	2063.261719
0.000000	2.453579	2070.339844
0.000000	2.453816	2077.742188
0.000000	2.454053	2084.423096
0.000000	2.454290	2091.259033
0.000000	2.454527	2096.745117
0.000000	2.454765	2102.190186
0.000000	2.455002	2107.199219
0.000000	2.455239	2111.788574
0.000000	2.455476	2116.785645
0.000000	2.455713	2121.387451
0.000000	2.455950	2126.620605
0.000000	2.456187	2132.679199
0.000000	2.456425	2140.026855
0.000000	2.456662	2148.000732
0.000000	2.456899	2156.097900
0.000000	2.457136	2162.435791
0.000000	2.457373	2167.712646
0.000000	2.457611	2170.988037
0.000000	2.457848	2171.644043
0.000000	2.458085	2170.108398
0.000000	2.458322	2167.807617
0.000000	2.458559	2165.072021
0.000000	2.458797	2162.737305
0.000000	2.459034	2163.073975
0.000000	2.459271	2165.448486
0.000000	2.459508	2168.843750
0.000000	2.459745	2173.110596
0.000000	2.459982	2179.000488
0.000000	2.460220	2187.015381
0.000000	2.460457	2197.047852
0.000000	2.460694	2208.311768
0.000000	2.460931	2218.390625
0.000000	2.461168	2225.308594
0.000000	2.461406	2227.170166
0.000000	2.461643	2225.889648
0.000000	2.461880	2223.070557
0.000000	2.462117	2220.952881
0.000000	2.462354	2219.360352
0.000000	2.462591	2217.253418
0.000000	2.462828	2214.830811
0.000000	2.463066	2213.002441
0.000000	2.463303	2212.277832
0.000000	2.463540	2213.166504
0.000000	2.463777	2216.829102
0.000000	2.464014	2222.427734
0.000000	2.464252	2229.689453
0.000000	2.464489	2237.972656
0.000000	2.464726	2245.458496
0.000000	2.464963	2250.464111
0.000000	2.465200	2253.206543
0.000000	2.465437	2254.242676
0.000000	2.465674	2255.065674
0.000000	2.465912	2255.365723
0.000000	2.466149	2255.463379
0.000000	2.466386	2256.792725
0.000000	2.466623	2257.365234
0.000000	2.466860	2257.040771
0.000000	2.467098	2256.450439
0.000000	2.467335	2255.893799
0.000000	2.467572	2255.022949
0.000000	2.467809	2254.243408
0.000000	2.468046	2254.457275
0.000000	2.468283	2254.226318
0.000000	2.468521	2250.608643
0.000000	2.468758	2244.569824
0.000000	2.468995	2236.385498
0.000000	2.469232	2226.371582
0.000000	2.469469	2215.506348
0.000000	2.469707	2206.007324
0.000000	2.469944	2198.898193
0.000000	2.470181	2195.373535
0.000000	2.470418	2194.234863
0.000000	2.470655	2194.942627
0.000000	2.470892	2196.225830
0.000000	2.471129	2198.203857
0.000000	2.471367	2199.940674
0.000000	2.471604	2200.575195
0.000000	2.471841	2200.273193
0.000000	2.472078	2198.845947
0.000000	2.472315	2197.081055
0.000000	2.472553	2195.768555
0.000000	2.472790	2195.150391
0.000000	2.473027	2194.632324
0.000000	2.473264	2194.263672
0.000000	2.473501	2193.983887
0.000000	2.473738	2195.037354
0.000000	2.473976	2198.234375
0.000000	2.474213	2204.558838
0.000000	2.474450	2215.285645
0.000000	2.474687	2231.899414
0.000000	2.474924	2256.026855
0.000000	2.475162	2288.415527
0.000000	2.475399	2330.289307
0.000000	2.475636	2381.600342
0.000000	2.475873	2435.557617
0.000000	2.476110	2483.223389
0.000000	2.476347	2522.903320
0.000000	2.476585	2553.370361
0.000000	2.476822	2573.943604
0.000000	2.477059	2583.257080
0.000000	2.477296	2579.635986
0.000000	2.477533	2564.833740
0.000000	2.477771	2541.273682
0.000000	2.478008	2512.811279
0.000000	2.478245	2484.407227
0.000000	2.478482	2462.868408
0.000000	2.478719	2457.084473
0.000000	2.478956	2465.245361
0.000000	2.479194	2464.164307
0.000000	2.479431	2454.053955
0.000000	2.479668	2436.792969
0.000000	2.479905	2414.742188
0.000000	2.480142	2389.608887
0.000000	2.480379	2364.313965
0.000000	2.480617	2342.934814
0.000000	2.480854	2331.302979
0.000000	2.481091	2328.591553
0.000000	2.481328	2332.478760
0.000000	2.481565	2340.214355
0.000000	2.481802	2350.844482
0.000000	2.482040	2363.884277
0.000000	2.482277	2373.903809
0.000000	2.482514	2380.310791
0.000000	2.482751	2383.730957
0.000000	2.482988	2386.929688
0.000000	2.483226	2392.020996
0.000000	2.483463	2401.543945
0.000000	2.483700	2409.808838
0.000000	2.483937	2408.997803
0.000000	2.484174	2399.103516
0.000000	2.484411	2381.465820
0.000000	2.484648	2357.243164
0.000000	2.484886	2328.055176
0.000000	2.485123	2298.262939
0.000000	2.485360	2273.117676
0.000000	2.485597	2255.470459
0.000000	2.485834	2242.675781
0.000000	2.486072	2234.872803
0.000000	2.486309	2232.266602
0.000000	2.486546	2237.894775
0.000000	2.486783	2249.648926
0.000000	2.487020	2265.794922
0.000000	2.487257	2282.644043
0.000000	2.487495	2292.197266
0.000000	2.487732	2293.290527
0.000000	2.487969	2286.004883
0.000000	2.488206	2272.185791
0.000000	2.488443	2252.555420
0.000000	2.488681	2228.501709
0.000000	2.488918	2203.586182
0.000000	2.489155	2185.120361
0.000000	2.489392	2178.942627
0.000000	2.489629	2177.876709
0.000000	2.489866	2179.622803
0.000000	2.490103	2184.134521
0.000000	2.490341	2191.084473
0.000000	2.490578	2196.641846
0.000000	2.490815	2196.426270
0.000000	2.491052	2191.149658
0.000000	2.491289	2181.893066
0.000000	2.491527	2169.369873
0.000000	2.491764	2154.085449
0.000000	2.492001	2139.649414
0.000000	2.492238	2128.297363
0.000000	2.492475	2115.888916
0.000000	2.492712	2103.260254
0.000000	2.492950	2090.596436
0.000000	2.493187	2079.605713
0.000000	2.493424	2070.808350
0.000000	2.493661	2066.017334
0.000000	2.493898	2065.604248
0.000000	2.494135	2069.205078
0.000000	2.494373	2077.672607
0.000000	2.494610	2084.707275
0.000000	2.494847	2084.608887
0.000000	2.495084	2077.882324
0.000000	2.495321	2066.890137
0.000000	2.495559	2052.606445
0.000000	2.495796	2037.014771
0.000000	2.496033	2023.948120
0.000000	2.496270	2014.827026
0.000000	2.496507	2006.970215
0.000000	2.496744	2001.002075
0.000000	2.496982	1995.899292
0.000000	2.497219	1992.377808
0.000000	2.497456	1989.112183
0.000000	2.497693	1983.611938
0.000000	2.497930	1977.608276
0.000000	2.498168	1972.859619
0.000000	2.498405	1970.543945
0.000000	2.498642	1968.700317
0.000000	2.498879	1968.243774
0.000000	2.499116	1969.686157
0.000000	2.499353	1973.564331
0.000000	2.499591	1979.808228
0.000000	2.499828	1988.088135
0.000000	2.500065	1997.588257
0.000000	2.500302	2009.946533
0.000000	2.500539	2026.235962
0.000000	2.500777	2046.099609
0.000000	2.501014	2069.620117
0.000000	2.501251	2093.330566
0.000000	2.501488	2117.145264
0.000000	2.501725	2143.440430
0.000000	2.501962	2172.936035
0.000000	2.502200	2201.992676
0.000000	2.502437	2232.839111
0.000000	2.502674	2260.727295
0.000000	2.502911	2280.968994
0.000000	2.503148	2295.965088
0.000000	2.503386	2303.946045
0.000000	2.503623	2306.511475
0.000000	2.503860	2301.751709
0.000000	2.504097	2289.378174
0.000000	2.504334	2269.292969
0.000000	2.504571	2243.305420
0.000000	2.504808	2214.810059
0.000000	2.505046	2188.119873
0.000000	2.505283	2167.019531
0.000000	2.505520	2154.718506
0.000000	2.505757	2143.913818
0.000000	2.505994	2135.001465
0.000000	2.506232	2127.487061
0.000000	2.506469	2122.093506
0.000000	2.506706	2117.931396
0.000000	2.506943	2114.935059
0.000000	2.507180	2113.701172
0.000000	2.507417	2114.272949
0.000000	2.507655	2116.932373
0.000000	2.507892	2121.563965
0.000000	2.508129	2127.855957
0.000000	2.508366	2135.051270
0.000000	2.508603	2143.175537
0.000000	2.508841	2151.742676
0.000000	2.509078	2160.965088
0.000000	2.509315	2170.809814
0.000000	2.509552	2179.890869
0.000000	2.509789	2188.766357
0.000000	2.510026	2198.199219
0.000000	2.510263	2207.280518
0.000000	2.510501	2215.916992
0.000000	2.510738	2224.373291
0.000000	2.510975	2232.987305
0.000000	2.511212	2241.501953
0.000000	2.511449	2249.267334
0.000000	2.511687	2254.785889
0.000000	2.511924	2257.512207
0.000000	2.512161	2257.417480
0.000000	2.512398	2255.347412
0.000000	2.512635	2251.752197
0.000000	2.512872	2247.287109
0.000000	2.513109	2244.128418
0.000000	2.513347	2245.400146
0.000000	2.513584	2249.718018
0.000000	2.513821	2257.594482
0.000000	2.514058	2269.842773
0.000000	2.514295	2284.395264
0.000000	2.514533	2299.950195
0.000000	2.514770	2315.229736
0.000000	2.515007	2327.757324
0.000000	2.515244	2335.015137
0.000000	2.515481	2334.983643
0.000000	2.515718	2328.502930
0.000000	2.515956	2317.645264
0.000000	2.516193	2304.436523
0.000000	2.516430	2291.520264
0.000000	2.516667	2280.487305
0.000000	2.516904	2269.450684
0.000000	2.517142	2259.618896
0.000000	2.517379	2249.817871
0.000000	2.517616	2240.812012
0.000000	2.517853	2232.358398
0.000000	2.518090	2225.120850
0.000000	2.518327	2218.263428
0.000000	2.518565	2212.090332
0.000000	2.518802	2206.756104
0.000000	2.519039	2201.747559
0.000000	2.519276	2197.328613
0.000000	2.519513	2192.993652
0.000000	2.519750	2188.196289
0.000000	2.519988	2182.658203
0.000000	2.520225	2176.678223
0.000000	2.520462	2170.077393
0.000000	2.520699	2164.258301
0.000000	2.520936	2158.795654
0.000000	2.521173	2155.347656
0.000000	2.521411	2153.156250
0.000000	2.521648	2152.583984
0.000000	2.521885	2152.730225
0.000000	2.522122	2154.097656
0.000000	2.522359	2156.464600
0.000000	2.522597	2159.828125
0.000000	2.522834	2164.531982
0.000000	2.523071	2170.028809
0.000000	2.523308	2177.147705
0.000000	2.523545	2184.330078
0.000000	2.523782	2191.948975
0.000000	2.524020	2199.729736
0.000000	2.524257	2206.370605
0.000000	2.524494	2211.653076
0.000000	2.524731	2215.563477
0.000000	2.524968	2218.551025
0.000000	2.525206	2221.269043
0.000000	2.525443	2224.777100
0.000000	2.525680	2226.964600
0.000000	2.525917	2227.495361
0.000000	2.526154	2227.597412
0.000000	2.526392	2227.652588
0.000000	2.526629	2228.570557
0.000000	2.526866	2229.324707
0.000000	2.527103	2230.300781
0.000000	2.527340	2232.022705
0.000000	2.527577	2234.391846
0.000000	2.527815	2237.144043
0.000000	2.528052	2240.842285
0.000000	2.528289	2244.228027
0.000000	2.528526	2247.968018
0.000000	2.528763	2252.774658
0.000000	2.529000	2257.737061
0.000000	2.529238	2263.258545
0.000000	2.529475	2269.219482
0.000000	2.529712	2276.109619
0.000000	2.529949	2281.613037
0.000000	2.530186	2281.723145
0.000000	2.530423	2277.816895
0.000000	2.530661	2270.566650
0.000000	2.530898	2260.181885
0.000000	2.531135	2246.912842
0.000000	2.531372	2232.865234
0.000000	2.531609	2220.448486
0.000000	2.531847	2212.847412
0.000000	2.532084	2211.192627
0.000000	2.532321	2209.674561
0.000000	2.532558	2207.318604
0.000000	2.532795	2204.530518
0.000000	2.533032	2200.534668
0.000000	2.533269	2196.063477
0.000000	2.533507	2191.722412
0.000000	2.533744	2187.458496
0.000000	2.533981	2182.888184
0.000000	2.534218	2178.280762
0.000000	2.534455	2173.611572
0.000000	2.534693	2169.276367
0.000000	2.534930	2165.477539
0.000000	2.535167	2162.671387
0.000000	2.535404	2160.925049
0.000000	2.535641	2159.621582
0.000000	2.535878	2159.507324
0.000000	2.536116	2159.923584
0.000000	2.536353	2160.593018
0.000000	2.536590	2160.593506
0.000000	2.536827	2159.132324
0.000000	2.537064	2157.322754
0.000000	2.537302	2155.413086
0.000000	2.537539	2154.498047
0.000000	2.537776	2153.782715
0.000000	2.538013	2152.564209
0.000000	2.538250	2150.663330
0.000000	2.538487	2147.167969
0.000000	2.538724	2141.352051
0.000000	2.538962	2133.504883
0.000000	2.539199	2125.603516
0.000000	2.539436	2118.956543
0.000000	2.539673	2113.317383
0.000000	2.539910	2108.850342
0.000000	2.540148	2104.560303
0.000000	2.540385	2100.838379
0.000000	2.540622	2097.452393
0.000000	2.540859	2095.214111
0.000000	2.541096	2093.920898
0.000000	2.541333	2093.168457
0.000000	2.541571	2093.260010
0.000000	2.541808	2091.752686
0.000000	2.542045	2089.933350
0.000000	2.542282	2088.452881
0.000000	2.542519	2088.372803
0.000000	2.542756	2092.335449
0.000000	2.542994	2097.928467
0.000000	2.543231	2104.189697
0.000000	2.543468	2109.786133
0.000000	2.543705	2108.267822
0.000000	2.543942	2100.180176
0.000000	2.544179	2090.327881
0.000000	2.544417	2082.478516
0.000000	2.544654	2081.356201
0.000000	2.544891	2086.978516
0.000000	2.545128	2095.897461
0.000000	2.545365	2108.896729
0.000000	2.545603	2124.230225
0.000000	2.545840	2137.227295
0.000000	2.546077	2148.652100
0.000000	2.546314	2158.047119
0.000000	2.546551	2163.167236
0.000000	2.546788	2164.338867
0.000000	2.547026	2164.356445
0.000000	2.547263	2163.377686
0.000000	2.547500	2164.093994
0.000000	2.547737	2167.217773
0.000000	2.547974	2168.332031
0.000000	2.548212	2165.570557
0.000000	2.548449	2157.587891
0.000000	2.548686	2146.005859
0.000000	2.548923	2132.688965
0.000000	2.549160	2116.904785
0.000000	2.549397	2100.943848
0.000000	2.549635	2088.414307
0.000000	2.549872	2081.810059
0.000000	2.550109	2081.109375
0.000000	2.550346	2082.261230
0.000000	2.550583	2085.020752
0.000000	2.550821	2089.956055
0.000000	2.551058	2097.964600
0.000000	2.551295	2109.449951
0.000000	2.551532	2123.330322
0.000000	2.551769	2138.515137
0.000000	2.552006	2153.182617
0.000000	2.552243	2167.755859
0.000000	2.552481	2177.874268
0.000000	2.552718	2181.160400
0.000000	2.552955	2178.850098
0.000000	2.553192	2172.998291
0.000000	2.553429	2163.416504
0.000000	2.553667	2151.708252
0.000000	2.553904	2141.502930
0.000000	2.554141	2135.349854
0.000000	2.554378	2131.209717
0.000000	2.554615	2129.249512
0.000000	2.554852	2132.238281
0.000000	2.555090	2137.906494
0.000000	2.555327	2144.011230
0.000000	2.555564	2149.558838
0.000000	2.555801	2148.897705
0.000000	2.556038	2142.661621
0.000000	2.556276	2135.298828
0.000000	2.556513	2129.888672
0.000000	2.556750	2127.645020
0.000000	2.556987	2127.256348
0.000000	2.557224	2128.269531
0.000000	2.557462	2131.248047
0.000000	2.557698	2136.321289
0.000000	2.557936	2140.239990
0.000000	2.558173	2142.994385
0.000000	2.558410	2145.025635
0.000000	2.558647	2146.267578
0.000000	2.558884	2147.333984
0.000000	2.559122	2148.529785
0.000000	2.559359	2150.031738
0.000000	2.559596	2150.399658
0.000000	2.559833	2150.465820
0.000000	2.560070	2149.668213
0.000000	2.560308	2148.206299
0.000000	2.560544	2146.731201
0.000000	2.560782	2144.388184
0.000000	2.561019	2142.176758
0.000000	2.561256	2140.662598
0.000000	2.561493	2140.727295
0.000000	2.561730	2141.439453
0.000000	2.561968	2142.196777
0.000000	2.562205	2141.848633
0.000000	2.562442	2139.876221
0.000000	2.562679	2137.346680
0.000000	2.562916	2135.613037
0.000000	2.563154	2134.887451
0.000000	2.563391	2134.386230
0.000000	2.563628	2134.991211
0.000000	2.563865	2136.372803
0.000000	2.564102	2137.655762
0.000000	2.564339	2139.247314
0.000000	2.564577	2141.150879
0.000000	2.564814	2144.965088
0.000000	2.565051	2149.231201
0.000000	2.565288	2152.530029
0.000000	2.565525	2152.571289
0.000000	2.565763	2150.542236
0.000000	2.566000	2147.449219
0.000000	2.566237	2144.312988
0.000000	2.566474	2141.927490
0.000000	2.566711	2144.182373
0.000000	2.566948	2150.499756
0.000000	2.567185	2161.126709
0.000000	2.567423	2174.653809
0.000000	2.567660	2185.494873
0.000000	2.567897	2186.354980
0.000000	2.568134	2179.407715
0.000000	2.568371	2166.555908
0.000000	2.568609	2151.989258
0.000000	2.568846	2140.667236
0.000000	2.569083	2129.805176
0.000000	2.569320	2117.155029
0.000000	2.569557	2105.796143
0.000000	2.569794	2097.436035
0.000000	2.570032	2090.254639
0.000000	2.570269	2083.698730
0.000000	2.570506	2077.798096
0.000000	2.570743	2073.475830
0.000000	2.570980	2070.849365
0.000000	2.571218	2070.492920
0.000000	2.571455	2072.541992
0.000000	2.571692	2075.751465
0.000000	2.571929	2080.974121
0.000000	2.572166	2087.183350
0.000000	2.572403	2092.870605
0.000000	2.572641	2096.994629
0.000000	2.572878	2098.404297
0.000000	2.573115	2097.548584
0.000000	2.573352	2094.407959
0.000000	2.573589	2089.950684
0.000000	2.573827	2085.155273
0.000000	2.574064	2081.776855
0.000000	2.574301	2079.811035
0.000000	2.574538	2078.208984
0.000000	2.574775	2077.542236
0.000000	2.575012	2079.446533
0.000000	2.575250	2082.192627
0.000000	2.575487	2085.342041
0.000000	2.575724	2089.515137
0.000000	2.575961	2094.002930
0.000000	2.576198	2098.685547
0.000000	2.576436	2104.205811
0.000000	2.576673	2110.748535
0.000000	2.576910	2117.859619
0.000000	2.577147	2125.146729
0.000000	2.577384	2133.508789
0.000000	2.577621	2141.726807
0.000000	2.577858	2149.680176
0.000000	2.578096	2156.591309
0.000000	2.578333	2163.104248
0.000000	2.578570	2169.272949
0.000000	2.578807	2172.598633
0.000000	2.579044	2174.402588
0.000000	2.579282	2175.641602
0.000000	2.579519	2175.750977
0.000000	2.579756	2175.902100
0.000000	2.579993	2177.603516
0.000000	2.580230	2180.464844
0.000000	2.580467	2185.790283
0.000000	2.580704	2194.690918
0.000000	2.580942	2207.271240
0.000000	2.581179	2223.359619
0.000000	2.581416	2245.057129
0.000000	2.581653	2272.531982
0.000000	2.581890	2306.345215
0.000000	2.582128	2344.589355
0.000000	2.582365	2378.406250
0.000000	2.582602	2402.518799
0.000000	2.582839	2416.404053
0.000000	2.583076	2420.366211
0.000000	2.583313	2414.354248
0.000000	2.583551	2398.597900
0.000000	2.583788	2372.832275
0.000000	2.584025	2338.653076
0.000000	2.584262	2300.965332
0.000000	2.584499	2264.900391
0.000000	2.584737	2235.184814
0.000000	2.584974	2218.708252
0.000000	2.585211	2213.012207
0.000000	2.585448	2210.960205
0.000000	2.585685	2212.252930
0.000000	2.585922	2213.524902
0.000000	2.586159	2211.182617
0.000000	2.586397	2205.421387
0.000000	2.586634	2198.003662
0.000000	2.586871	2190.965332
0.000000	2.587108	2182.901855
0.000000	2.587345	2173.770264
0.000000	2.587583	2164.041992
0.000000	2.587820	2155.997314
0.000000	2.588057	2151.709473
0.000000	2.588294	2153.141357
0.000000	2.588531	2160.530762
0.000000	2.588768	2173.552734
0.000000	2.589006	2183.998779
0.000000	2.589243	2183.794434
0.000000	2.589480	2173.157715
0.000000	2.589717	2153.486084
0.000000	2.589954	2128.110840
0.000000	2.590192	2100.273682
0.000000	2.590429	2074.869385
0.000000	2.590666	2058.777832
0.000000	2.590903	2047.832275
0.000000	2.591140	2038.368652
0.000000	2.591377	2030.573975
0.000000	2.591615	2025.251465
0.000000	2.591852	2021.302979
0.000000	2.592089	2019.013672
0.000000	2.592326	2019.165771
0.000000	2.592563	2021.660522
0.000000	2.592800	2026.029053
0.000000	2.593038	2032.234497
0.000000	2.593275	2038.329712
0.000000	2.593512	2044.929565
0.000000	2.593749	2051.319336
0.000000	2.593986	2054.854492
0.000000	2.594223	2053.544678
0.000000	2.594461	2049.740723
0.000000	2.594698	2043.990356
0.000000	2.594935	2036.714355
0.000000	2.595172	2030.309814
0.000000	2.595409	2029.389526
0.000000	2.595647	2032.002563
0.000000	2.595884	2036.245239
0.000000	2.596121	2039.570801
0.000000	2.596358	2042.746704
0.000000	2.596595	2046.401733
0.000000	2.596833	2050.983154
0.000000	2.597070	2056.574463
0.000000	2.597307	2063.814209
0.000000	2.597544	2072.764648
0.000000	2.597781	2080.425537
0.000000	2.598018	2087.066162
0.000000	2.598256	2093.254150
0.000000	2.598493	2099.697754
0.000000	2.598730	2104.515869
0.000000	2.598967	2108.302979
0.000000	2.599204	2109.992432
0.000000	2.599442	2110.848877
0.000000	2.599679	2110.050049
0.000000	2.599916	2107.443604
0.000000	2.600153	2102.785645
0.000000	2.600390	2097.476563
0.000000	2.600627	2092.614990
0.000000	2.600864	2088.741211
0.000000	2.601102	2085.945557
0.000000	2.601339	2084.135498
0.000000	2.601576	2083.345947
0.000000	2.601813	2083.126221
0.000000	2.602050	2080.877686
0.000000	2.602288	2074.051514
0.000000	2.602525	2065.668945
0.000000	2.602762	2056.292969
0.000000	2.602999	2045.467896
0.000000	2.603236	2034.742554
0.000000	2.603473	2027.654907
0.000000	2.603711	2026.485107
0.000000	2.603948	2028.142578
0.000000	2.604185	2032.341797
0.000000	2.604422	2039.437134
0.000000	2.604659	2048.349609
0.000000	2.604897	2056.578125
0.000000	2.605134	2062.429932
0.000000	2.605371	2065.290039
0.000000	2.605608	2063.978516
0.000000	2.605845	2061.807617
0.000000	2.606082	2061.862305
0.000000	2.606319	2063.541260
0.000000	2.606557	2065.226318
0.000000	2.606794	2066.974609
0.000000	2.607031	2068.542236
0.000000	2.607268	2070.475342
0.000000	2.607505	2072.189697
0.000000	2.607743	2072.937744
0.000000	2.607980	2072.858398
0.000000	2.608217	2072.806641
0.000000	2.608454	2072.042480
0.000000	2.608691	2071.824951
0.000000	2.608928	2072.395752
0.000000	2.609165	2074.088379
0.000000	2.609403	2077.292725
0.000000	2.609640	2080.361328
0.000000	2.609877	2083.617188
0.000000	2.610114	2086.801025
0.000000	2.610351	2090.284912
0.000000	2.610589	2093.638428
0.000000	2.610826	2098.172363
0.000000	2.611063	2103.318359
0.000000	2.611300	2108.867432
0.000000	2.611537	2115.495605
0.000000	2.611774	2122.931641
0.000000	2.612012	2130.966309
0.000000	2.612249	2140.257568
0.000000	2.612486	2151.669189
0.000000	2.612723	2164.239990
0.000000	2.612960	2176.008057
0.000000	2.613198	2182.211426
0.000000	2.613435	2185.033691
0.000000	2.613672	2186.936768
0.000000	2.613909	2187.895264
0.000000	2.614146	2190.166992
0.000000	2.614383	2195.545898
0.000000	2.614621	2203.304932
0.000000	2.614858	2215.070557
0.000000	2.615095	2232.346191
0.000000	2.615332	2257.794189
0.000000	2.615569	2293.404297
0.000000	2.615806	2334.445557
0.000000	2.616044	2380.967773
0.000000	2.616281	2423.190186
0.000000	2.616518	2453.761475
0.000000	2.616755	2472.095215
0.000000	2.616992	2477.712646
0.000000	2.617229	2470.445068
0.000000	2.617467	2452.573730
0.000000	2.617704	2423.982910
0.000000	2.617941	2385.628662
0.000000	2.618178	2343.806396
0.000000	2.618415	2304.254150
0.000000	2.618653	2272.428467
0.000000	2.618890	2243.978027
0.000000	2.619127	2217.359375
0.000000	2.619364	2195.579346
0.000000	2.619601	2176.939453
0.000000	2.619838	2158.803467
0.000000	2.620076	2141.109131
0.000000	2.620313	2123.475830
0.000000	2.620550	2105.777344
0.000000	2.620787	2089.677490
0.000000	2.621024	2076.213623
0.000000	2.621262	2064.944580
0.000000	2.621499	2056.291504
0.000000	2.621736	2050.793213
0.000000	2.621973	2049.272705
0.000000	2.622210	2050.698730
0.000000	2.622447	2055.177734
0.000000	2.622685	2062.351318
0.000000	2.622922	2067.546387
0.000000	2.623159	2074.147949
0.000000	2.623396	2083.185059
0.000000	2.623633	2095.145996
0.000000	2.623871	2110.871582
0.000000	2.624108	2130.462891
0.000000	2.624345	2150.399902
0.000000	2.624582	2171.582520
0.000000	2.624819	2195.753662
0.000000	2.625057	2225.540039
0.000000	2.625293	2262.121582
0.000000	2.625531	2307.965576
0.000000	2.625768	2364.003418
0.000000	2.626005	2430.285645
0.000000	2.626242	2493.463867
0.000000	2.626479	2547.849854
0.000000	2.626717	2592.440430
0.000000	2.626954	2625.352539
0.000000	2.627191	2644.790039
0.000000	2.627428	2649.015381
0.000000	2.627665	2637.361084
0.000000	2.627903	2610.446289
0.000000	2.628139	2569.621338
0.000000	2.628377	2517.881104
0.000000	2.628614	2460.985107
0.000000	2.628851	2405.387451
0.000000	2.629088	2359.748779
0.000000	2.629325	2333.556396
0.000000	2.629563	2318.023438
0.000000	2.629800	2308.651123
0.000000	2.630037	2305.824219
0.000000	2.630274	2310.704346
0.000000	2.630511	2323.411865
0.000000	2.630749	2345.212646
0.000000	2.630986	2374.243652
0.000000	2.631223	2409.659668
0.000000	2.631460	2450.519287
0.000000	2.631697	2490.644531
0.000000	2.631934	2523.440674
0.000000	2.632172	2549.056396
0.000000	2.632409	2566.222168
0.000000	2.632646	2574.604004
0.000000	2.632883	2574.596436
0.000000	2.633120	2567.074951
0.000000	2.633358	2552.018066
0.000000	2.633595	2529.884766
0.000000	2.633832	2503.827148
0.000000	2.634069	2479.208984
0.000000	2.634306	2461.395264
0.000000	2.634543	2452.782715
0.000000	2.634780	2445.286133
0.000000	2.635018	2437.988770
0.000000	2.635255	2431.172119
0.000000	2.635492	2424.152100
0.000000	2.635729	2416.087402
0.000000	2.635966	2406.595459
0.000000	2.636204	2396.221680
0.000000	2.636441	2387.435791
0.000000	2.636678	2380.423828
0.000000	2.636915	2373.984863
0.000000	2.637152	2368.918213
0.000000	2.637389	2365.177002
0.000000	2.637627	2362.566650
0.000000	2.637864	2360.291260
0.000000	2.638101	2358.451904
0.000000	2.638338	2358.092529
0.000000	2.638575	2359.691895
0.000000	2.638813	2365.232422
0.000000	2.639050	2373.254150
0.000000	2.639287	2380.913330
0.000000	2.639524	2388.854248
0.000000	2.639761	2395.078613
0.000000	2.639998	2400.744629
0.000000	2.640236	2407.342041
0.000000	2.640473	2414.384033
0.000000	2.640710	2421.484375
0.000000	2.640947	2425.000244
0.000000	2.641184	2425.892090
0.000000	2.641421	2425.362061
0.000000	2.641659	2423.700928
0.000000	2.641896	2421.183594
0.000000	2.642133	2418.174316
0.000000	2.642370	2414.985596
0.000000	2.642607	2411.979980
0.000000	2.642844	2408.820801
0.000000	2.643082	2406.274658
0.000000	2.643319	2405.004395
0.000000	2.643556	2404.522461
0.000000	2.643793	2404.465820
0.000000	2.644030	2405.825928
0.000000	2.644268	2408.163330
0.000000	2.644505	2410.164307
0.000000	2.644742	2410.438965
0.000000	2.644979	2409.225830
0.000000	2.645216	2407.764648
0.000000	2.645453	2406.437256
0.000000	2.645691	2405.506104
0.000000	2.645928	2404.683594
0.000000	2.646165	2403.066406
0.000000	2.646402	2400.437500
0.000000	2.646639	2396.412842
0.000000	2.646877	2390.296875
0.000000	2.647114	2382.824707
0.000000	2.647351	2372.402344
0.000000	2.647588	2355.101807
0.000000	2.647825	2330.559082
0.000000	2.648062	2301.624756
0.000000	2.648299	2274.882568
0.000000	2.648537	2256.722168
0.000000	2.648774	2242.959473
0.000000	2.649011	2233.142822
0.000000	2.649248	2229.292725
0.000000	2.649485	2230.634521
0.000000	2.649723	2236.946045
0.000000	2.649960	2250.104980
0.000000	2.650197	2270.767822
0.000000	2.650434	2299.210449
0.000000	2.650671	2335.579834
0.000000	2.650908	2380.281250
0.000000	2.651146	2431.136230
0.000000	2.651383	2477.111084
0.000000	2.651620	2516.318604
0.000000	2.651857	2547.709473
0.000000	2.652094	2570.543701
0.000000	2.652332	2585.248779
0.000000	2.652569	2592.043701
0.000000	2.652806	2592.510986
0.000000	2.653043	2586.422607
0.000000	2.653280	2574.791260
0.000000	2.653517	2560.095947
0.000000	2.653754	2545.915771
0.000000	2.653992	2526.481445
0.000000	2.654229	2512.732422
0.000000	2.654466	2497.251221
0.000000	2.654703	2478.572021
0.000000	2.654940	2457.492188
0.000000	2.655178	2438.665283
0.000000	2.655415	2420.802734
0.000000	2.655652	2404.286621
0.000000	2.655889	2388.218994
0.000000	2.656126	2373.320068
0.000000	2.656363	2360.033691
0.000000	2.656600	2346.643066
0.000000	2.656838	2334.227295
0.000000	2.657075	2323.231689
0.000000	2.657312	2312.544189
0.000000	2.657549	2300.952148
0.000000	2.657786	2288.716309
0.000000	2.658024	2275.245117
0.000000	2.658261	2261.899658
0.000000	2.658498	2249.475586
0.000000	2.658735	2237.614014
0.000000	2.658972	2226.439209
0.000000	2.659209	2216.556396
0.000000	2.659447	2207.434082
0.000000	2.659684	2200.271240
0.000000	2.659921	2194.263672
0.000000	2.660158	2187.904053
0.000000	2.660395	2181.166992
0.000000	2.660633	2174.437012
0.000000	2.660870	2168.516846
0.000000	2.661107	2163.955566
0.000000	2.661344	2163.720703
0.000000	2.661581	2165.519287
0.000000	2.661819	2168.736084
0.000000	2.662056	2172.743652
0.000000	2.662293	2175.996582
0.000000	2.662530	2175.523438
0.000000	2.662767	2172.686035
0.000000	2.663004	2168.400879
0.000000	2.663242	2162.907959
0.000000	2.663479	2158.486572
0.000000	2.663716	2154.433594
0.000000	2.663953	2148.035645
0.000000	2.664190	2140.030518
0.000000	2.664427	2130.931885
0.000000	2.664665	2123.068115
0.000000	2.664902	2118.720703
0.000000	2.665139	2116.312500
0.000000	2.665376	2115.382568
0.000000	2.665613	2117.533447
0.000000	2.665850	2122.512939
0.000000	2.666088	2131.189941
0.000000	2.666325	2142.423584
0.000000	2.666562	2156.083496
0.000000	2.666799	2171.622559
0.000000	2.667036	2184.350342
0.000000	2.667274	2191.075195
0.000000	2.667511	2191.905029
0.000000	2.667748	2189.227295
0.000000	2.667985	2184.450439
0.000000	2.668222	2178.302734
0.000000	2.668459	2173.700684
0.000000	2.668697	2175.103271
0.000000	2.668934	2177.160889
0.000000	2.669171	2179.777100
0.000000	2.669408	2182.180420
0.000000	2.669645	2183.838135
0.000000	2.669883	2186.237549
0.000000	2.670120	2189.724854
0.000000	2.670357	2194.911621
0.000000	2.670594	2202.064209
0.000000	2.670831	2209.760986
0.000000	2.671068	2217.532227
0.000000	2.671306	2221.021240
0.000000	2.671543	2217.636719
0.000000	2.671780	2210.297607
0.000000	2.672017	2200.192627
0.000000	2.672254	2187.416260
0.000000	2.672492	2174.347656
0.000000	2.672729	2166.712891
0.000000	2.672966	2169.445557
0.000000	2.673203	2177.087891
0.000000	2.673440	2189.475830
0.000000	2.673677	2207.971436
0.000000	2.673914	2233.112305
0.000000	2.674152	2265.925049
0.000000	2.674389	2303.621338
0.000000	2.674626	2335.131104
0.000000	2.674863	2359.164063
0.000000	2.675100	2375.562744
0.000000	2.675338	2382.596680
0.000000	2.675575	2380.291504
0.000000	2.675812	2371.302002
0.000000	2.676049	2356.276123
0.000000	2.676286	2336.166504
0.000000	2.676523	2314.938965
0.000000	2.676760	2298.484863
0.000000	2.676998	2291.920898
0.000000	2.677235	2293.023682
0.000000	2.677472	2294.854004
0.000000	2.677709	2296.181885
0.000000	2.677946	2294.133301
0.000000	2.678184	2289.269043
0.000000	2.678421	2281.630371
0.000000	2.678658	2271.399658
0.000000	2.678895	2258.463623
0.000000	2.679132	2243.259277
0.000000	2.679369	2228.926270
0.000000	2.679607	2217.300781
0.000000	2.679844	2206.571289
0.000000	2.680081	2195.647705
0.000000	2.680318	2184.664063
0.000000	2.680555	2173.260010
0.000000	2.680793	2161.710205
0.000000	2.681030	2149.764404
0.000000	2.681267	2137.987549
0.000000	2.681504	2128.255371
0.000000	2.681741	2119.552979
0.000000	2.681978	2112.826416
0.000000	2.682215	2106.529053
0.000000	2.682453	2100.942871
0.000000	2.682690	2096.696533
0.000000	2.682927	2092.927979
0.000000	2.683164	2089.086426
0.000000	2.683401	2085.376465
0.000000	2.683639	2082.314697
0.000000	2.683876	2079.863281
0.000000	2.684113	2077.380371
0.000000	2.684350	2076.279053
0.000000	2.684587	2076.259033
0.000000	2.684824	2076.892822
0.000000	2.685062	2077.152832
0.000000	2.685299	2077.033936
0.000000	2.685536	2076.554932
0.000000	2.685773	2074.699219
0.000000	2.686010	2072.256348
0.000000	2.686248	2069.478271
0.000000	2.686485	2066.758545
0.000000	2.686722	2065.442383
0.000000	2.686959	2066.410645
0.000000	2.687196	2068.840820
0.000000	2.687433	2072.180664
0.000000	2.687671	2076.546631
0.000000	2.687908	2080.569092
0.000000	2.688145	2083.966553
0.000000	2.688382	2085.604248
0.000000	2.688619	2084.884766
0.000000	2.688857	2083.182861
0.000000	2.689094	2082.419434
0.000000	2.689331	2080.578613
0.000000	2.689568	2078.167969
0.000000	2.689805	2075.435303
0.000000	2.690042	2072.818604
0.000000	2.690280	2070.675293
0.000000	2.690517	2069.354248
0.000000	2.690754	2068.907715
0.000000	2.690991	2069.662598
0.000000	2.691228	2070.509033
0.000000	2.691465	2070.722900
0.000000	2.691703	2070.911377
0.000000	2.691940	2070.888428
0.000000	2.692177	2070.503418
0.000000	2.692414	2070.395264
0.000000	2.692651	2070.177002
0.000000	2.692888	2070.578369
0.000000	2.693126	2071.506836
0.000000	2.693363	2073.201904
0.000000	2.693600	2075.748779
0.000000	2.693837	2078.829834
0.000000	2.694074	2082.482422
0.000000	2.694312	2085.211182
0.000000	2.694549	2088.518799
0.000000	2.694786	2092.733398
0.000000	2.695023	2098.812500
0.000000	2.695260	2107.155273
0.000000	2.695498	2118.086426
0.000000	2.695735	2130.209473
0.000000	2.695972	2141.979248
0.000000	2.696209	2150.124512
0.000000	2.696446	2156.117920
0.000000	2.696683	2161.388672
0.000000	2.696920	2165.973633
0.000000	2.697158	2169.487305
0.000000	2.697395	2170.740967
0.000000	2.697632	2169.115479
0.000000	2.697869	2164.417725
0.000000	2.698106	2157.076172
0.000000	2.698344	2148.190186
0.000000	2.698581	2137.846680
0.000000	2.698818	2125.836914
0.000000	2.699055	2112.802979
0.000000	2.699292	2100.894287
0.000000	2.699529	2092.394531
0.000000	2.699767	2087.393311
0.000000	2.700004	2087.070801
0.000000	2.700241	2092.023438
0.000000	2.700478	2101.237549
0.000000	2.700715	2115.570557
0.000000	2.700953	2135.285400
0.000000	2.701190	2161.637207
0.000000	2.701427	2196.265381
0.000000	2.701664	2238.109619
0.000000	2.701901	2277.616943
0.000000	2.702138	2307.701172
0.000000	2.702375	2327.886719
0.000000	2.702613	2338.278564
0.000000	2.702850	2340.268311
0.000000	2.703087	2332.588379
0.000000	2.703324	2314.878174
0.000000	2.703561	2288.030762
0.000000	2.703799	2254.945068
0.000000	2.704036	2218.324219
0.000000	2.704273	2182.030273
0.000000	2.704510	2151.514648
0.000000	2.704747	2131.825928
0.000000	2.704984	2119.350586
0.000000	2.705221	2110.007813
0.000000	2.705459	2103.341553
0.000000	2.705696	2099.818604
0.000000	2.705933	2099.433594
0.000000	2.706170	2102.400391
0.000000	2.706407	2108.134033
0.000000	2.706645	2116.750488
0.000000	2.706882	2126.253418
0.000000	2.707119	2135.316650
0.000000	2.707356	2141.753418
0.000000	2.707593	2142.810059
0.000000	2.707830	2140.632080
0.000000	2.708068	2136.531006
0.000000	2.708305	2130.239990
0.000000	2.708542	2122.969238
0.000000	2.708779	2118.334229
0.000000	2.709016	2116.471680
0.000000	2.709254	2114.852051
0.000000	2.709491	2114.239258
0.000000	2.709728	2113.764160
0.000000	2.709965	2113.226563
0.000000	2.710202	2113.075928
0.000000	2.710439	2113.850098
0.000000	2.710677	2115.318604
0.000000	2.710914	2118.163574
0.000000	2.711151	2122.162109
0.000000	2.711388	2128.800293
0.000000	2.711625	2138.211914
0.000000	2.711863	2150.510742
0.000000	2.712100	2162.460693
0.000000	2.712337	2174.856201
0.000000	2.712574	2189.004395
0.000000	2.712811	2204.392578
0.000000	2.713048	2218.803955
0.000000	2.713286	2229.597168
0.000000	2.713523	2235.655518
0.000000	2.713760	2235.381104
0.000000	2.713997	2230.674072
0.000000	2.714234	2222.367920
0.000000	2.714471	2212.417969
0.000000	2.714709	2203.762207
0.000000	2.714946	2199.922607
0.000000	2.715183	2201.862061
0.000000	2.715420	2204.989990
0.000000	2.715657	2206.541260
0.000000	2.715894	2206.426270
0.000000	2.716132	2203.944580
0.000000	2.716369	2199.795166
0.000000	2.716606	2194.456055
0.000000	2.716843	2187.190430
0.000000	2.717080	2178.235107
0.000000	2.717318	2168.747803
0.000000	2.717555	2159.104980
0.000000	2.717792	2149.947266
0.000000	2.718029	2140.230225
0.000000	2.718266	2132.070068
0.000000	2.718503	2128.116943
0.000000	2.718741	2127.120361
0.000000	2.718978	2128.601807
0.000000	2.719215	2132.552246
0.000000	2.719452	2141.041016
0.000000	2.719689	2153.733643
0.000000	2.719927	2167.226318
0.000000	2.720164	2180.288086
0.000000	2.720401	2193.892822
0.000000	2.720638	2212.089355
0.000000	2.720875	2235.293945
0.000000	2.721112	2263.790527
0.000000	2.721349	2295.983643
0.000000	2.721587	2329.901611
0.000000	2.721824	2357.163086
0.000000	2.722061	2373.084961
0.000000	2.722298	2376.606445
0.000000	2.722535	2366.716553
0.000000	2.722773	2344.116455
0.000000	2.723010	2311.952148
0.000000	2.723247	2274.232666
0.000000	2.723484	2235.903564
0.000000	2.723721	2205.449951
0.000000	2.723958	2184.270020
0.000000	2.724195	2164.549072
0.000000	2.724433	2148.049805
0.000000	2.724670	2134.352295
0.000000	2.724907	2124.785400
0.000000	2.725144	2116.891113
0.000000	2.725381	2110.474854
0.000000	2.725619	2104.891846
0.000000	2.725856	2099.590332
0.000000	2.726093	2094.560059
0.000000	2.726330	2090.042969
0.000000	2.726567	2085.229004
0.000000	2.726804	2081.187256
0.000000	2.727042	2078.602051
0.000000	2.727279	2079.134766
0.000000	2.727516	2082.899902
0.000000	2.727753	2089.040039
0.000000	2.727990	2098.356934
0.000000	2.728228	2110.403320
0.000000	2.728465	2123.759766
0.000000	2.728702	2137.376953
0.000000	2.728939	2151.498779
0.000000	2.729176	2166.127686
0.000000	2.729414	2178.574951
0.000000	2.729650	2188.000488
0.000000	2.729888	2194.296387
0.000000	2.730125	2198.667480
0.000000	2.730362	2200.261719
0.000000	2.730599	2199.273926
0.000000	2.730836	2197.241211
0.000000	2.731074	2196.257568
0.000000	2.731311	2197.117432
0.000000	2.731548	2197.435059
0.000000	2.731785	2197.666992
0.000000	2.732022	2198.093750
0.000000	2.732260	2199.026611
0.000000	2.732497	2199.583740
0.000000	2.732734	2198.551270
0.000000	2.732971	2196.551758
0.000000	2.733208	2193.233154
0.000000	2.733445	2189.440674
0.000000	2.733683	2185.787598
0.000000	2.733920	2182.235107
0.000000	2.734157	2178.657959
0.000000	2.734394	2176.057617
0.000000	2.734631	2175.224609
0.000000	2.734869	2174.970947
0.000000	2.735106	2175.517090
0.000000	2.735343	2177.272705
0.000000	2.735580	2180.384766
0.000000	2.735817	2185.248291
0.000000	2.736054	2192.768555
0.000000	2.736292	2203.098633
0.000000	2.736529	2216.712402
0.000000	2.736766	2234.967285
0.000000	2.737003	2257.677490
0.000000	2.737240	2284.423340
0.000000	2.737478	2312.395752
0.000000	2.737715	2332.684814
0.000000	2.737952	2342.197754
0.000000	2.738189	2342.009766
0.000000	2.738426	2334.093018
0.000000	2.738663	2319.074219
0.000000	2.738901	2298.269043
0.000000	2.739138	2274.749268
0.000000	2.739375	2252.686035
0.000000	2.739612	2236.388184
0.000000	2.739849	2228.415527
0.000000	2.740086	2222.995117
0.000000	2.740324	2219.498779
0.000000	2.740561	2217.748779
0.000000	2.740798	2217.374023
0.000000	2.741035	2218.475830
0.000000	2.741272	2220.478760
0.000000	2.741509	2222.037842
0.000000	2.741747	2223.782959
0.000000	2.741984	2225.979492
0.000000	2.742221	2228.603516
0.000000	2.742458	2232.047852
0.000000	2.742695	2235.776855
0.000000	2.742933	2240.113525
0.000000	2.743170	2244.918701
0.000000	2.743407	2250.759766
0.000000	2.743644	2257.670654
0.000000	2.743881	2264.971191
0.000000	2.744118	2272.597900
0.000000	2.744355	2279.213135
0.000000	2.744593	2285.282715
0.000000	2.744830	2290.395020
0.000000	2.745067	2294.479980
0.000000	2.745304	2298.581543
0.000000	2.745541	2302.901367
0.000000	2.745779	2307.542725
0.000000	2.746016	2313.288330
0.000000	2.746253	2319.943604
0.000000	2.746490	2328.074219
0.000000	2.746727	2336.960205
0.000000	2.746964	2341.835938
0.000000	2.747202	2342.332520
0.000000	2.747439	2342.263184
0.000000	2.747676	2341.739746
0.000000	2.747913	2341.878662
0.000000	2.748150	2346.187988
0.000000	2.748388	2352.499023
0.000000	2.748625	2359.753906
0.000000	2.748862	2367.043701
0.000000	2.749099	2374.300537
0.000000	2.749336	2382.037842
0.000000	2.749573	2389.854004
0.000000	2.749810	2395.908447
0.000000	2.750048	2400.844482
0.000000	2.750285	2407.606934
0.000000	2.750522	2416.972168
0.000000	2.750759	2430.979736
0.000000	2.750996	2451.551025
0.000000	2.751234	2479.734863
0.000000	2.751471	2514.055420
0.000000	2.751708	2545.056152
0.000000	2.751945	2565.999023
0.000000	2.752182	2577.826172
0.000000	2.752419	2580.883057
0.000000	2.752657	2578.514404
0.000000	2.752894	2570.426025
0.000000	2.753131	2557.129639
0.000000	2.753368	2541.027588
0.000000	2.753605	2525.783203
0.000000	2.753842	2514.780273
0.000000	2.754080	2507.818848
0.000000	2.754317	2501.928223
0.000000	2.754554	2493.975098
0.000000	2.754791	2484.127197
0.000000	2.755028	2472.270996
0.000000	2.755265	2458.211182
0.000000	2.755503	2442.219727
0.000000	2.755740	2426.750488
0.000000	2.755977	2414.309082
0.000000	2.756214	2403.955322
0.000000	2.756451	2392.591064
0.000000	2.756689	2381.254639
0.000000	2.756926	2371.446045
0.000000	2.757163	2362.393311
0.000000	2.757400	2353.409180
0.000000	2.757637	2345.062012
0.000000	2.757874	2338.998535
0.000000	2.758112	2335.263916
0.000000	2.758349	2333.007080
0.000000	2.758586	2332.669189
0.000000	2.758823	2334.939941
0.000000	2.759060	2341.406006
0.000000	2.759298	2354.714600
0.000000	2.759535	2377.694336
0.000000	2.759772	2410.349121
0.000000	2.760009	2453.006348
0.000000	2.760246	2505.424805
0.000000	2.760484	2560.896973
0.000000	2.760721	2605.572754
0.000000	2.760958	2638.450928
0.000000	2.761195	2658.979004
0.000000	2.761432	2666.572021
0.000000	2.761669	2663.373779
0.000000	2.761907	2651.740479
0.000000	2.762144	2631.244385
0.000000	2.762381	2605.334961
0.000000	2.762618	2579.556152
0.000000	2.762855	2560.172852
0.000000	2.763092	2550.488525
0.000000	2.763330	2540.524170
0.000000	2.763567	2531.121094
0.000000	2.763804	2523.242920
0.000000	2.764041	2517.854736
0.000000	2.764278	2517.344971
0.000000	2.764515	2519.735840
0.000000	2.764753	2524.621094
0.000000	2.764990	2532.086914
0.000000	2.765227	2541.663330
0.000000	2.765464	2552.487305
0.000000	2.765701	2565.343262
0.000000	2.765939	2578.259766
0.000000	2.766176	2592.065430
0.000000	2.766413	2609.585205
0.000000	2.766650	2631.646729
0.000000	2.766887	2658.040771
0.000000	2.767124	2687.306885
0.000000	2.767362	2715.815186
0.000000	2.767599	2737.887939
0.000000	2.767836	2752.614258
0.000000	2.768073	2759.025879
0.000000	2.768310	2758.033936
0.000000	2.768548	2750.576172
0.000000	2.768785	2738.860352
0.000000	2.769022	2723.722656
0.000000	2.769259	2710.054199
0.000000	2.769496	2701.482178
0.000000	2.769733	2701.458252
0.000000	2.769970	2705.749268
0.000000	2.770208	2703.284180
0.000000	2.770445	2692.781006
0.000000	2.770682	2674.072021
0.000000	2.770919	2648.182617
0.000000	2.771156	2614.413086
0.000000	2.771394	2573.135986
0.000000	2.771631	2527.986328
0.000000	2.771868	2485.023926
0.000000	2.772105	2450.849609
0.000000	2.772342	2428.354492
0.000000	2.772579	2407.795166
0.000000	2.772816	2389.423340
0.000000	2.773054	2373.369873
0.000000	2.773291	2360.186523
0.000000	2.773528	2349.673584
0.000000	2.773765	2342.697021
0.000000	2.774002	2338.764893
0.000000	2.774240	2338.021973
0.000000	2.774477	2339.296631
0.000000	2.774714	2342.734863
0.000000	2.774951	2347.643311
0.000000	2.775188	2353.305664
0.000000	2.775425	2360.486816
0.000000	2.775663	2366.265869
0.000000	2.775900	2369.633789
0.000000	2.776137	2371.359131
0.000000	2.776374	2372.954834
0.000000	2.776611	2375.379883
0.000000	2.776848	2378.650391
0.000000	2.777086	2381.619873
0.000000	2.777323	2384.634521
0.000000	2.777560	2388.745361
0.000000	2.777797	2391.912109
0.000000	2.778034	2393.587402
0.000000	2.778271	2394.875000
0.000000	2.778509	2396.136230
0.000000	2.778746	2396.789795
0.000000	2.778983	2397.592285
0.000000	2.779220	2398.945801
0.000000	2.779457	2400.090576
0.000000	2.779695	2400.391602
0.000000	2.779932	2400.340088
0.000000	2.780169	2399.506592
0.000000	2.780406	2397.853760
0.000000	2.780643	2393.612305
0.000000	2.780880	2387.129883
0.000000	2.781118	2378.506104
0.000000	2.781355	2367.629150
0.000000	2.781592	2356.016357
0.000000	2.781829	2345.938721
0.000000	2.782066	2339.888184
0.000000	2.782304	2336.834717
0.000000	2.782541	2335.700195
0.000000	2.782778	2335.213379
0.000000	2.783015	2335.610352
0.000000	2.783252	2336.809570
0.000000	2.783489	2338.766357
0.000000	2.783726	2342.774658
0.000000	2.783964	2349.792725
0.000000	2.784201	2357.690674
0.000000	2.784438	2366.461426
0.000000	2.784675	2374.069336
0.000000	2.784912	2379.063477
0.000000	2.785150	2379.026367
0.000000	2.785387	2370.854492
0.000000	2.785624	2357.895508
0.000000	2.785861	2343.146729
0.000000	2.786098	2329.345459
0.000000	2.786335	2323.282471
0.000000	2.786573	2322.335693
0.000000	2.786810	2323.460693
0.000000	2.787047	2327.512939
0.000000	2.787284	2334.485107
0.000000	2.787521	2343.493652
0.000000	2.787759	2352.442139
0.000000	2.787996	2363.295654
0.000000	2.788233	2377.126953
0.000000	2.788470	2393.112549
0.000000	2.788707	2410.281494
0.000000	2.788944	2425.787109
0.000000	2.789182	2435.228516
0.000000	2.789419	2436.712646
0.000000	2.789656	2429.471924
0.000000	2.789893	2415.380859
0.000000	2.790130	2394.539795
0.000000	2.790368	2367.578125
0.000000	2.790605	2338.955811
0.000000	2.790842	2313.287354
0.000000	2.791079	2295.594971
0.000000	2.791316	2285.711914
0.000000	2.791553	2279.438965
0.000000	2.791791	2274.657227
0.000000	2.792027	2270.824219
0.000000	2.792265	2266.530518
0.000000	2.792502	2262.189453
0.000000	2.792739	2258.004639
0.000000	2.792977	2254.208496
0.000000	2.793213	2251.029785
0.000000	2.793451	2249.958984
0.000000	2.793688	2251.109131
0.000000	2.793925	2253.193848
0.000000	2.794163	2255.472900
0.000000	2.794399	2257.152832
0.000000	2.794636	2256.287109
0.000000	2.794874	2254.893066
0.000000	2.795111	2253.633301
0.000000	2.795348	2254.241699
0.000000	2.795585	2258.112061
0.000000	2.795822	2264.072510
0.000000	2.796060	2272.262451
0.000000	2.796297	2283.420166
0.000000	2.796534	2297.593018
0.000000	2.796771	2313.928467
0.000000	2.797008	2330.916992
0.000000	2.797246	2346.246582
0.000000	2.797483	2359.270264
0.000000	2.797720	2370.218750
0.000000	2.797957	2380.481689
0.000000	2.798194	2390.239502
0.000000	2.798431	2400.147949
0.000000	2.798669	2408.724365
0.000000	2.798906	2415.445557
0.000000	2.799143	2419.862061
0.000000	2.799380	2422.125244
0.000000	2.799617	2422.066895
0.000000	2.799855	2419.597900
0.000000	2.800092	2414.289795
0.000000	2.800329	2406.653564
0.000000	2.800566	2397.947021
0.000000	2.800803	2388.423584
0.000000	2.801040	2380.612305
0.000000	2.801278	2376.679443
0.000000	2.801515	2373.958984
0.000000	2.801752	2370.666748
0.000000	2.801989	2367.088867
0.000000	2.802226	2362.930908
0.000000	2.802464	2359.146973
0.000000	2.802701	2356.268066
0.000000	2.802938	2354.346436
0.000000	2.803175	2350.866699
0.000000	2.803412	2347.823242
0.000000	2.803649	2347.017578
0.000000	2.803886	2346.640869
0.000000	2.804124	2346.782715
0.000000	2.804361	2347.992676
0.000000	2.804598	2350.562744
0.000000	2.804835	2355.846924
0.000000	2.805072	2363.457031
0.000000	2.805310	2374.248291
0.000000	2.805547	2388.666260
0.000000	2.805784	2405.481934
0.000000	2.806021	2425.631104
0.000000	2.806258	2450.735596
0.000000	2.806495	2482.031982
0.000000	2.806733	2517.167725
0.000000	2.806970	2553.025879
0.000000	2.807207	2589.339355
0.000000	2.807444	2619.881592
0.000000	2.807681	2642.075195
0.000000	2.807919	2653.889648
0.000000	2.808156	2656.472656
0.000000	2.808393	2652.223877
0.000000	2.808630	2641.281494
0.000000	2.808867	2624.952637
0.000000	2.809104	2606.656006
0.000000	2.809342	2590.751709
0.000000	2.809579	2580.090088
0.000000	2.809816	2574.614990
0.000000	2.810053	2572.828613
0.000000	2.810290	2570.005127
0.000000	2.810528	2566.428955
0.000000	2.810765	2563.047852
0.000000	2.811002	2559.076904
0.000000	2.811239	2555.114014
0.000000	2.811476	2552.784180
0.000000	2.811713	2551.939209
0.000000	2.811951	2551.447021
0.000000	2.812187	2550.624512
0.000000	2.812425	2548.228027
0.000000	2.812662	2541.228271
0.000000	2.812899	2530.474365
0.000000	2.813136	2516.349854
0.000000	2.813373	2499.367432
0.000000	2.813611	2479.891357
0.000000	2.813848	2465.236816
0.000000	2.814085	2453.985107
0.000000	2.814322	2442.431885
0.000000	2.814559	2428.137939
0.000000	2.814796	2416.668457
0.000000	2.815034	2407.752930
0.000000	2.815271	2400.894775
0.000000	2.815508	2395.534668
0.000000	2.815745	2392.556396
0.000000	2.815982	2391.396484
0.000000	2.816220	2393.504639
0.000000	2.816457	2398.587402
0.000000	2.816694	2405.972900
0.000000	2.816931	2414.889893
0.000000	2.817168	2425.144531
0.000000	2.817405	2436.086182
0.000000	2.817643	2449.651855
0.000000	2.817880	2465.120850
0.000000	2.818117	2481.102783
0.000000	2.818354	2499.158936
0.000000	2.818591	2518.443848
0.000000	2.818829	2536.897217
0.000000	2.819066	2552.408691
0.000000	2.819303	2561.915527
0.000000	2.819540	2566.365723
0.000000	2.819777	2566.832031
0.000000	2.820014	2563.376221
0.000000	2.820252	2556.566895
0.000000	2.820489	2548.187012
0.000000	2.820726	2539.213135
0.000000	2.820963	2527.838867
0.000000	2.821200	2516.824707
0.000000	2.821438	2505.572266
0.000000	2.821675	2493.493408
0.000000	2.821912	2480.331787
0.000000	2.822149	2465.754883
0.000000	2.822386	2451.950439
0.000000	2.822623	2439.626709
0.000000	2.822860	2426.881104
0.000000	2.823098	2414.984131
0.000000	2.823335	2404.706055
0.000000	2.823572	2395.482422
0.000000	2.823809	2385.984863
0.000000	2.824046	2376.146729
0.000000	2.824284	2365.230225
0.000000	2.824521	2353.700928
0.000000	2.824758	2342.079834
0.000000	2.824995	2331.391357
0.000000	2.825232	2322.612061
0.000000	2.825469	2316.081543
0.000000	2.825707	2310.810303
0.000000	2.825944	2306.041260
0.000000	2.826181	2302.057129
0.000000	2.826418	2298.412598
0.000000	2.826655	2295.868652
0.000000	2.826892	2294.354980
0.000000	2.827130	2293.172119
0.000000	2.827367	2292.850342
0.000000	2.827604	2293.045166
0.000000	2.827841	2294.508057
0.000000	2.828078	2297.095459
0.000000	2.828315	2301.089111
0.000000	2.828553	2307.903564
0.000000	2.828790	2318.971924
0.000000	2.829027	2335.094238
0.000000	2.829264	2356.005859
0.000000	2.829501	2381.018555
0.000000	2.829739	2404.743896
0.000000	2.829976	2419.344971
0.000000	2.830213	2424.895508
0.000000	2.830450	2421.771973
0.000000	2.830687	2411.850098
0.000000	2.830925	2397.874756
0.000000	2.831161	2383.799072
0.000000	2.831399	2376.262695
0.000000	2.831636	2380.784668
0.000000	2.831873	2394.877441
0.000000	2.832110	2411.326904
0.000000	2.832347	2430.141113
0.000000	2.832585	2449.284424
0.000000	2.832822	2468.360107
0.000000	2.833059	2485.886719
0.000000	2.833296	2498.081787
0.000000	2.833533	2504.440918
0.000000	2.833771	2506.139160
0.000000	2.834008	2504.534424
0.000000	2.834245	2500.242920
0.000000	2.834482	2494.591553
0.000000	2.834719	2490.707275
0.000000	2.834956	2490.405273
0.000000	2.835194	2490.739990
0.000000	2.835431	2490.572754
0.000000	2.835668	2490.911377
0.000000	2.835905	2490.404541
0.000000	2.836142	2488.137451
0.000000	2.836380	2485.241943
0.000000	2.836617	2482.186523
0.000000	2.836854	2478.948242
0.000000	2.837091	2477.895264
0.000000	2.837328	2477.794434
0.000000	2.837565	2478.516602
0.000000	2.837803	2480.504883
0.000000	2.838040	2483.198486
0.000000	2.838277	2487.195557
0.000000	2.838514	2491.846680
0.000000	2.838751	2496.904297
0.000000	2.838989	2502.896240
0.000000	2.839226	2509.141602
0.000000	2.839463	2515.490234
0.000000	2.839700	2521.350830
0.000000	2.839937	2524.346191
0.000000	2.840174	2524.390137
0.000000	2.840412	2520.605957
0.000000	2.840648	2512.255127
0.000000	2.840886	2500.219482
0.000000	2.841123	2484.689697
0.000000	2.841360	2466.984619
0.000000	2.841598	2449.066406
0.000000	2.841834	2434.402832
0.000000	2.842072	2422.067627
0.000000	2.842309	2412.925781
0.000000	2.842546	2407.347900
0.000000	2.842783	2405.373779
0.000000	2.843020	2406.931641
0.000000	2.843257	2410.519775
0.000000	2.843495	2415.322754
0.000000	2.843732	2421.466797
0.000000	2.843969	2429.472656
0.000000	2.844206	2438.523926
0.000000	2.844443	2449.811768
0.000000	2.844681	2463.260010
0.000000	2.844918	2477.547363
0.000000	2.845155	2490.726318
0.000000	2.845392	2503.004395
0.000000	2.845629	2514.323486
0.000000	2.845866	2525.925537
0.000000	2.846104	2537.550537
0.000000	2.846341	2547.483887
0.000000	2.846578	2557.465088
0.000000	2.846815	2566.728516
0.000000	2.847052	2576.050293
0.000000	2.847290	2586.359131
0.000000	2.847527	2596.997070
0.000000	2.847764	2609.446533
0.000000	2.848001	2624.313965
0.000000	2.848238	2641.434326
0.000000	2.848475	2661.344727
0.000000	2.848713	2683.969482
0.000000	2.848950	2707.368896
0.000000	2.849187	2733.117188
0.000000	2.849424	2758.811523
0.000000	2.849661	2777.859619
0.000000	2.849899	2788.860840
0.000000	2.850136	2791.642578
0.000000	2.850373	2788.303223
0.000000	2.850610	2778.933105
0.000000	2.850847	2763.391602
0.000000	2.851084	2742.339600
0.000000	2.851321	2719.680176
0.000000	2.851559	2698.908203
0.000000	2.851796	2682.134766
0.000000	2.852033	2670.135254
0.000000	2.852270	2659.262939
0.000000	2.852507	2649.226807
0.000000	2.852745	2640.349609
0.000000	2.852982	2631.938477
0.000000	2.853219	2624.502441
0.000000	2.853456	2618.969482
0.000000	2.853693	2615.803223
0.000000	2.853930	2613.718506
0.000000	2.854168	2612.319336
0.000000	2.854405	2612.408691
0.000000	2.854642	2614.289795
0.000000	2.854879	2618.803955
0.000000	2.855116	2622.950439
0.000000	2.855354	2625.362549
0.000000	2.855591	2628.364746
0.000000	2.855828	2632.326416
0.000000	2.856065	2639.117188
0.000000	2.856302	2648.013428
0.000000	2.856539	2657.486328
0.000000	2.856777	2668.272217
0.000000	2.857014	2678.712402
0.000000	2.857251	2688.358154
0.000000	2.857488	2698.575439
0.000000	2.857725	2707.467041
0.000000	2.857963	2714.553955
0.000000	2.858200	2720.554199
0.000000	2.858437	2725.954102
0.000000	2.858674	2730.470703
0.000000	2.858911	2734.351807
0.000000	2.859149	2738.263672
0.000000	2.859386	2742.043945
0.000000	2.859622	2745.625000
0.000000	2.859860	2748.801025
0.000000	2.860097	2751.957031
0.000000	2.860334	2754.862305
0.000000	2.860572	2758.103516
0.000000	2.860808	2760.663574
0.000000	2.861046	2762.810303
0.000000	2.861283	2764.826904
0.000000	2.861520	2765.887207
0.000000	2.861757	2766.342285
0.000000	2.861994	2766.168457
0.000000	2.862231	2766.140137
0.000000	2.862469	2765.024658
0.000000	2.862706	2761.858398
0.000000	2.862943	2756.914063
0.000000	2.863180	2749.966553
0.000000	2.863417	2741.033447
0.000000	2.863655	2731.376709
0.000000	2.863892	2722.046631
0.000000	2.864129	2712.465088
0.000000	2.864366	2703.051514
0.000000	2.864603	2694.175781
0.000000	2.864841	2685.635254
0.000000	2.865078	2678.427979
0.000000	2.865315	2673.740479
0.000000	2.865552	2671.122314
0.000000	2.865789	2669.970459
0.000000	2.866026	2667.625977
0.000000	2.866264	2663.605713
0.000000	2.866501	2658.248291
0.000000	2.866738	2651.446289
0.000000	2.866975	2643.862549
0.000000	2.867212	2636.571777
0.000000	2.867450	2629.651123
0.000000	2.867687	2622.930420
0.000000	2.867924	2616.915771
0.000000	2.868161	2612.025879
0.000000	2.868398	2607.057129
0.000000	2.868635	2601.093506
0.000000	2.868873	2593.968994
0.000000	2.869110	2586.866455
0.000000	2.869347	2576.925049
0.000000	2.869584	2563.963623
0.000000	2.869821	2549.031738
0.000000	2.870059	2534.300537
0.000000	2.870296	2523.047852
0.000000	2.870533	2517.716309
0.000000	2.870770	2514.146973
0.000000	2.871007	2511.641846
0.000000	2.871244	2510.220947
0.000000	2.871481	2509.601807
0.000000	2.871719	2509.000977
0.000000	2.871956	2509.251465
0.000000	2.872193	2510.192871
0.000000	2.872430	2512.682617
0.000000	2.872667	2516.394775
0.000000	2.872905	2521.315430
0.000000	2.873142	2527.111328
0.000000	2.873379	2533.809082
0.000000	2.873616	2541.031250
0.000000	2.873853	2548.202148
0.000000	2.874090	2554.690674
0.000000	2.874328	2558.787598
0.000000	2.874565	2558.301514
0.000000	2.874802	2554.151123
0.000000	2.875039	2548.350830
0.000000	2.875276	2541.877686
0.000000	2.875513	2535.126953
0.000000	2.875751	2527.702881
0.000000	2.875988	2521.168213
0.000000	2.876225	2516.013184
0.000000	2.876462	2511.564697
0.000000	2.876699	2506.857910
0.000000	2.876936	2502.466797
0.000000	2.877174	2499.070801
0.000000	2.877411	2499.446289
0.000000	2.877648	2502.515625
0.000000	2.877885	2509.635742
0.000000	2.878122	2521.918701
0.000000	2.878360	2541.059570
0.000000	2.878597	2568.403564
0.000000	2.878834	2603.866699
0.000000	2.879071	2643.544189
0.000000	2.879308	2681.870361
0.000000	2.879545	2707.029785
0.000000	2.879782	2723.569580
0.000000	2.880020	2732.416992
0.000000	2.880257	2736.279297
0.000000	2.880494	2741.172852
0.000000	2.880731	2752.682373
0.000000	2.880968	2773.471680
0.000000	2.881206	2788.470215
0.000000	2.881443	2792.190430
0.000000	2.881680	2782.679443
0.000000	2.881917	2760.507813
0.000000	2.882154	2726.663574
0.000000	2.882391	2683.606689
0.000000	2.882629	2634.921387
0.000000	2.882866	2588.107178
0.000000	2.883103	2551.927734
0.000000	2.883340	2528.139893
0.000000	2.883577	2508.378662
0.000000	2.883815	2490.051025
0.000000	2.884052	2473.938232
0.000000	2.884289	2461.624756
0.000000	2.884526	2454.605469
0.000000	2.884763	2451.247314
0.000000	2.885000	2450.451172
0.000000	2.885238	2452.365723
0.000000	2.885475	2455.302979
0.000000	2.885712	2456.619629
0.000000	2.885949	2456.762695
0.000000	2.886186	2456.771484
0.000000	2.886424	2456.880615
0.000000	2.886661	2457.746094
0.000000	2.886898	2459.531982
0.000000	2.887135	2461.227295
0.000000	2.887372	2461.604980
0.000000	2.887609	2460.635742
0.000000	2.887847	2458.714355
0.000000	2.888084	2456.289063
0.000000	2.888321	2453.209473
0.000000	2.888558	2449.053711
0.000000	2.888795	2443.746094
0.000000	2.889033	2437.718262
0.000000	2.889269	2430.596436
0.000000	2.889507	2421.326416
0.000000	2.889744	2410.666992
0.000000	2.889981	2400.656494
0.000000	2.890218	2390.893311
0.000000	2.890455	2381.792480
0.000000	2.890692	2373.372314
0.000000	2.890930	2366.426025
0.000000	2.891167	2360.074463
0.000000	2.891404	2353.182617
0.000000	2.891641	2346.500488
0.000000	2.891878	2339.581299
0.000000	2.892116	2332.443848
0.000000	2.892353	2325.247314
0.000000	2.892590	2317.813965
0.000000	2.892827	2310.488281
0.000000	2.893064	2303.430664
0.000000	2.893301	2294.770020
0.000000	2.893539	2284.963867
0.000000	2.893776	2279.196045
0.000000	2.894013	2275.250732
0.000000	2.894250	2271.228516
0.000000	2.894487	2265.037842
0.000000	2.894725	2257.389160
0.000000	2.894962	2249.647461
0.000000	2.895199	2244.729004
0.000000	2.895436	2243.422363
0.000000	2.895673	2244.142822
0.000000	2.895911	2245.785400
0.000000	2.896148	2248.444092
0.000000	2.896385	2251.432617
0.000000	2.896622	2255.261719
0.000000	2.896859	2258.430664
0.000000	2.897096	2262.178467
0.000000	2.897334	2266.697266
0.000000	2.897571	2272.751221
0.000000	2.897808	2280.552734
0.000000	2.898045	2290.543701
0.000000	2.898282	2301.773438
0.000000	2.898520	2314.395264
0.000000	2.898757	2328.831299
0.000000	2.898994	2344.970215
0.000000	2.899231	2360.862793
0.000000	2.899468	2375.848877
0.000000	2.899705	2390.413818
0.000000	2.899942	2402.211182
0.000000	2.900180	2408.393555
0.000000	2.900417	2409.618652
0.000000	2.900654	2406.533203
0.000000	2.900891	2399.910400
0.000000	2.901128	2389.794678
0.000000	2.901366	2377.172607
0.000000	2.901603	2366.141113
0.000000	2.901840	2356.734619
0.000000	2.902077	2349.006592
0.000000	2.902314	2342.653564
0.000000	2.902551	2338.103271
0.000000	2.902789	2335.560791
0.000000	2.903026	2335.092773
0.000000	2.903263	2335.751221
0.000000	2.903500	2337.866699
0.000000	2.903737	2340.899414
0.000000	2.903975	2344.508057
0.000000	2.904212	2347.384521
0.000000	2.904449	2348.538818
0.000000	2.904686	2347.688721
0.000000	2.904923	2345.865967
0.000000	2.905160	2342.910889
0.000000	2.905398	2339.602295
0.000000	2.905635	2337.764893
0.000000	2.905872	2338.825928
0.000000	2.906109	2342.302979
0.000000	2.906346	2347.015869
0.000000	2.906584	2352.564941
0.000000	2.906821	2359.031250
0.000000	2.907058	2366.136230
0.000000	2.907295	2373.471191
0.000000	2.907532	2379.785645
0.000000	2.907769	2385.339600
0.000000	2.908007	2389.932861
0.000000	2.908243	2391.690430
0.000000	2.908481	2391.482910
0.000000	2.908718	2390.489990
0.000000	2.908955	2388.419434
0.000000	2.909193	2385.597656
0.000000	2.909429	2382.238037
0.000000	2.909667	2378.162354
0.000000	2.909904	2373.154297
0.000000	2.910141	2366.625977
0.000000	2.910378	2359.365967
0.000000	2.910615	2351.054443
0.000000	2.910852	2342.191895
0.000000	2.911090	2332.928711
0.000000	2.911327	2324.993652
0.000000	2.911564	2317.910400
0.000000	2.911801	2312.653564
0.000000	2.912038	2309.595459
0.000000	2.912276	2308.055176
0.000000	2.912513	2308.074707
0.000000	2.912750	2311.044678
0.000000	2.912987	2316.148193
0.000000	2.913224	2321.252441
0.000000	2.913461	2325.556885
0.000000	2.913699	2329.645264
0.000000	2.913936	2333.609863
0.000000	2.914173	2337.622559
0.000000	2.914410	2341.674561
0.000000	2.914647	2346.268555
0.000000	2.914885	2351.410889
0.000000	2.915122	2356.677002
0.000000	2.915359	2361.817871
0.000000	2.915596	2367.422852
0.000000	2.915833	2371.582520
0.000000	2.916070	2374.428223
0.000000	2.916308	2376.975586
0.000000	2.916545	2380.996338
0.000000	2.916782	2387.926025
0.000000	2.917019	2397.546143
0.000000	2.917256	2409.708252
0.000000	2.917494	2425.322510
0.000000	2.917731	2442.518555
0.000000	2.917968	2459.536377
0.000000	2.918205	2471.320801
0.000000	2.918442	2472.739502
0.000000	2.918679	2470.987793
0.000000	2.918916	2469.009766
0.000000	2.919154	2466.425537
0.000000	2.919391	2464.856689
0.000000	2.919628	2465.920654
0.000000	2.919865	2468.875000
0.000000	2.920102	2469.539063
0.000000	2.920340	2469.646729
0.000000	2.920577	2469.489258
0.000000	2.920814	2469.543213
0.000000	2.921051	2470.126953
0.000000	2.921288	2471.789551
0.000000	2.921525	2474.385498
0.000000	2.921763	2478.697754
0.000000	2.922000	2485.038818
0.000000	2.922237	2495.021240
0.000000	2.922474	2509.984375
0.000000	2.922711	2531.682861
0.000000	2.922949	2560.145020
0.000000	2.923186	2596.264404
0.000000	2.923423	2632.175537
0.000000	2.923660	2662.528809
0.000000	2.923897	2684.754395
0.000000	2.924134	2697.748291
0.000000	2.924372	2701.376709
0.000000	2.924609	2695.521484
0.000000	2.924846	2681.945557
0.000000	2.925083	2663.392822
0.000000	2.925320	2643.415283
0.000000	2.925557	2626.023438
0.000000	2.925795	2616.437744
0.000000	2.926032	2615.988281
0.000000	2.926269	2614.862305
0.000000	2.926506	2612.668457
0.000000	2.926743	2608.490723
0.000000	2.926980	2601.300537
0.000000	2.927217	2591.605225
0.000000	2.927455	2580.496826
0.000000	2.927692	2568.414307
0.000000	2.927929	2558.317139
0.000000	2.928166	2550.833740
0.000000	2.928403	2545.224121
0.000000	2.928641	2540.042725
0.000000	2.928878	2534.290527
0.000000	2.929115	2528.985352
0.000000	2.929352	2523.947266
0.000000	2.929589	2518.953613
0.000000	2.929826	2513.872070
0.000000	2.930064	2508.176758
0.000000	2.930301	2501.790039
0.000000	2.930538	2495.953369
0.000000	2.930775	2489.326172
0.000000	2.931012	2481.100342
0.000000	2.931250	2471.264893
0.000000	2.931487	2459.622803
0.000000	2.931724	2446.689941
0.000000	2.931961	2434.208496
0.000000	2.932198	2422.896484
0.000000	2.932436	2414.473389
0.000000	2.932673	2409.489502
0.000000	2.932910	2405.467773
0.000000	2.933147	2402.462891
0.000000	2.933384	2400.429688
0.000000	2.933621	2399.360596
0.000000	2.933859	2398.102539
0.000000	2.934096	2396.470215
0.000000	2.934333	2394.128662
0.000000	2.934570	2391.335205
0.000000	2.934807	2390.023682
0.000000	2.935045	2390.938232
0.000000	2.935282	2392.377197
0.000000	2.935519	2393.438721
0.000000	2.935756	2393.059326
0.000000	2.935993	2392.045166
0.000000	2.936230	2390.953613
0.000000	2.936468	2389.905518
0.000000	2.936705	2389.020752
0.000000	2.936942	2388.277100
0.000000	2.937179	2387.503662
0.000000	2.937416	2386.283203
0.000000	2.937654	2384.364746
0.000000	2.937890	2382.219971
0.000000	2.938128	2379.744629
0.000000	2.938365	2378.787354
0.000000	2.938602	2379.472412
0.000000	2.938839	2382.345703
0.000000	2.939076	2387.704346
0.000000	2.939313	2394.662842
0.000000	2.939551	2402.208984
0.000000	2.939788	2409.631592
0.000000	2.940025	2416.731201
0.000000	2.940262	2421.953857
0.000000	2.940499	2425.241211
0.000000	2.940737	2427.423584
0.000000	2.940974	2428.878174
0.000000	2.941211	2429.940918
0.000000	2.941448	2430.612793
0.000000	2.941685	2431.244873
0.000000	2.941922	2431.184326
0.000000	2.942160	2430.453613
0.000000	2.942397	2428.826416
0.000000	2.942634	2426.198486
0.000000	2.942871	2422.858643
0.000000	2.943108	2418.895996
0.000000	2.943346	2414.561279
0.000000	2.943583	2410.040527
0.000000	2.943820	2404.854736
0.000000	2.944057	2399.454346
0.000000	2.944294	2394.889893
0.000000	2.944531	2391.060059
0.000000	2.944769	2389.047363
0.000000	2.945006	2389.018799
0.000000	2.945243	2390.862549
0.000000	2.945480	2393.324463
0.000000	2.945717	2394.275879
0.000000	2.945955	2395.441895
0.000000	2.946192	2396.809814
0.000000	2.946429	2397.961670
0.000000	2.946666	2399.040771
0.000000	2.946903	2400.054199
0.000000	2.947140	2399.667480
0.000000	2.947377	2397.071533
0.000000	2.947615	2393.691650
0.000000	2.947852	2390.821777
0.000000	2.948089	2388.074463
0.000000	2.948326	2386.463135
0.000000	2.948563	2386.593262
0.000000	2.948801	2387.728516
0.000000	2.949038	2391.387695
0.000000	2.949275	2397.231445
0.000000	2.949512	2405.385742
0.000000	2.949749	2414.641357
0.000000	2.949986	2424.900879
0.000000	2.950224	2436.305420
0.000000	2.950461	2449.142578
0.000000	2.950698	2462.398193
0.000000	2.950935	2475.945068
0.000000	2.951172	2491.709473
0.000000	2.951410	2509.647461
0.000000	2.951647	2529.931641
0.000000	2.951884	2551.377197
0.000000	2.952121	2574.363525
0.000000	2.952358	2598.700439
0.000000	2.952595	2626.104980
0.000000	2.952833	2656.095459
0.000000	2.953070	2687.585693
0.000000	2.953307	2719.283447
0.000000	2.953544	2750.024170
0.000000	2.953781	2778.440430
0.000000	2.954019	2800.013672
0.000000	2.954256	2812.268799
0.000000	2.954493	2814.372314
0.000000	2.954730	2809.157227
0.000000	2.954967	2796.844971
0.000000	2.955204	2778.581299
0.000000	2.955442	2756.527588
0.000000	2.955678	2736.837158
0.000000	2.955916	2723.987549
0.000000	2.956153	2715.495850
0.000000	2.956390	2706.967529
0.000000	2.956628	2697.452393
0.000000	2.956864	2686.540039
0.000000	2.957102	2675.224609
0.000000	2.957339	2665.231445
0.000000	2.957576	2657.002686
0.000000	2.957814	2649.823486
0.000000	2.958050	2643.508301
0.000000	2.958287	2637.384277
0.000000	2.958525	2631.078369
0.000000	2.958762	2625.579102
0.000000	2.958999	2622.189941
0.000000	2.959236	2620.757813
0.000000	2.959473	2621.498047
0.000000	2.959711	2625.291504
0.000000	2.959948	2632.946777
0.000000	2.960185	2644.059570
0.000000	2.960422	2656.778320
0.000000	2.960659	2668.705322
0.000000	2.960896	2676.027832
0.000000	2.961134	2677.836426
0.000000	2.961371	2676.860840
0.000000	2.961608	2674.350342
0.000000	2.961845	2670.735840
0.000000	2.962082	2667.673096
0.000000	2.962320	2669.607422
0.000000	2.962557	2675.515869
0.000000	2.962794	2682.586914
0.000000	2.963031	2689.000977
0.000000	2.963268	2694.062744
0.000000	2.963506	2699.125488
0.000000	2.963743	2704.762939
0.000000	2.963980	2711.072021
0.000000	2.964217	2718.470703
0.000000	2.964454	2726.644531
0.000000	2.964691	2736.952637
0.000000	2.964929	2749.242920
0.000000	2.965166	2763.697998
0.000000	2.965403	2777.374268
0.000000	2.965640	2782.421143
0.000000	2.965877	2779.462891
0.000000	2.966115	2769.773438
0.000000	2.966352	2752.980469
0.000000	2.966589	2730.434570
0.000000	2.966826	2704.846924
0.000000	2.967063	2681.165527
0.000000	2.967300	2663.714600
0.000000	2.967537	2651.150635
0.000000	2.967775	2645.440186
0.000000	2.968012	2650.011963
0.000000	2.968249	2660.352051
0.000000	2.968486	2665.883545
0.000000	2.968723	2664.829102
0.000000	2.968961	2656.505859
0.000000	2.969198	2642.904297
0.000000	2.969435	2624.438721
0.000000	2.969672	2602.403320
0.000000	2.969909	2578.986816
0.000000	2.970146	2560.378662
0.000000	2.970384	2552.263672
0.000000	2.970621	2557.333984
0.000000	2.970858	2567.654297
0.000000	2.971095	2580.829834
0.000000	2.971332	2596.460205
0.000000	2.971570	2612.735840
0.000000	2.971807	2628.307617
0.000000	2.972044	2637.375977
0.000000	2.972281	2638.683594
0.000000	2.972518	2632.390381
0.000000	2.972755	2620.277344
0.000000	2.972993	2602.652344
0.000000	2.973230	2580.584961
0.000000	2.973467	2557.685059
0.000000	2.973704	2538.237793
0.000000	2.973941	2524.419678
0.000000	2.974178	2513.266602
0.000000	2.974416	2503.834473
0.000000	2.974653	2496.577148
0.000000	2.974890	2492.971436
0.000000	2.975127	2491.785156
0.000000	2.975364	2492.732178
0.000000	2.975601	2496.043457
0.000000	2.975838	2503.149414
0.000000	2.976076	2514.824951
0.000000	2.976313	2532.211182
0.000000	2.976550	2555.850098
0.000000	2.976787	2586.346191
0.000000	2.977024	2622.400635
0.000000	2.977262	2660.865723
0.000000	2.977499	2692.788818
0.000000	2.977736	2713.329102
0.000000	2.977973	2723.087158
0.000000	2.978210	2722.702148
0.000000	2.978447	2712.217041
0.000000	2.978685	2691.193848
0.000000	2.978922	2660.453613
0.000000	2.979159	2623.912598
0.000000	2.979396	2585.991211
0.000000	2.979633	2551.531982
0.000000	2.979871	2524.423828
0.000000	2.980108	2506.203125
0.000000	2.980345	2494.908447
0.000000	2.980582	2490.145752
0.000000	2.980819	2491.618896
0.000000	2.981056	2500.509766
0.000000	2.981294	2514.611328
0.000000	2.981531	2535.354736
0.000000	2.981768	2564.215332
0.000000	2.982005	2603.988037
0.000000	2.982242	2654.516113
0.000000	2.982480	2713.718018
0.000000	2.982717	2772.324463
0.000000	2.982954	2823.465576
0.000000	2.983191	2865.837158
0.000000	2.983428	2898.068115
0.000000	2.983665	2918.122803
0.000000	2.983903	2923.529297
0.000000	2.984140	2912.860840
0.000000	2.984377	2886.964111
0.000000	2.984614	2848.664551
0.000000	2.984851	2802.850342
0.000000	2.985089	2757.088867
0.000000	2.985326	2720.657471
0.000000	2.985563	2705.260254
0.000000	2.985800	2710.315674
0.000000	2.986037	2729.727051
0.000000	2.986274	2762.054443
0.000000	2.986511	2802.445068
0.000000	2.986749	2837.212402
0.000000	2.986986	2864.090088
0.000000	2.987223	2882.230469
0.000000	2.987460	2891.138672
0.000000	2.987697	2889.493164
0.000000	2.987934	2878.825928
0.000000	2.988172	2859.357666
0.000000	2.988409	2830.894043
0.000000	2.988646	2795.106201
0.000000	2.988883	2757.848145
0.000000	2.989120	2724.994385
0.000000	2.989357	2703.522949
0.000000	2.989595	2696.161377
0.000000	2.989832	2689.389648
0.000000	2.990069	2684.626953
0.000000	2.990306	2681.797119
0.000000	2.990543	2679.669922
0.000000	2.990781	2678.851074
0.000000	2.991018	2679.592285
0.000000	2.991255	2680.569824
0.000000	2.991492	2680.740479
0.000000	2.991729	2681.070557
0.000000	2.991966	2681.736328
0.000000	2.992204	2683.584229
0.000000	2.992441	2687.209961
0.000000	2.992678	2695.150879
0.000000	2.992915	2709.081543
0.000000	2.993152	2729.525391
0.000000	2.993390	2757.281006
0.000000	2.993627	2793.986572
0.000000	2.993864	2840.153320
0.000000	2.994101	2896.265381
0.000000	2.994338	2961.903564
0.000000	2.994576	3028.255127
0.000000	2.994812	3087.112793
0.000000	2.995050	3137.319824
0.000000	2.995287	3177.644775
0.000000	2.995524	3205.176514
0.000000	2.995761	3218.411133
0.000000	2.995998	3215.398438
0.000000	2.996236	3196.980469
0.000000	2.996473	3164.349121
0.000000	2.996710	3120.644287
0.000000	2.996947	3071.077148
0.000000	2.997184	3020.813721
0.000000	2.997422	2977.702881
0.000000	2.997659	2951.770020
0.000000	2.997896	2932.688721
0.000000	2.998133	2915.885742
0.000000	2.998370	2900.638672
0.000000	2.998607	2886.354248
0.000000	2.998845	2871.767334
0.000000	2.999082	2856.551758
0.000000	2.999319	2841.236816
0.000000	2.999556	2825.561279
0.000000	2.999793	2809.781006
0.000000	3.000031	2795.400391
0.000000	3.000268	2780.741943
0.000000	3.000505	2767.035889
0.000000	3.000742	2755.474121
0.000000	3.000979	2744.447266
0.000000	3.001216	2733.880859
0.000000	3.001454	2724.271240
0.000000	3.001691	2715.846924
0.000000	3.001928	2709.132324
0.000000	3.002165	2705.261963
0.000000	3.002402	2704.928711
0.000000	3.002640	2706.092285
0.000000	3.002877	2708.197754
0.000000	3.003114	2711.226807
0.000000	3.003351	2714.401123
0.000000	3.003588	2717.019043
0.000000	3.003825	2719.933594
0.000000	3.004063	2723.347412
0.000000	3.004299	2727.575928
0.000000	3.004537	2731.224365
0.000000	3.004774	2731.981689
0.000000	3.005011	2727.191650
0.000000	3.005249	2719.558838
0.000000	3.005485	2711.698242
0.000000	3.005723	2706.445557
0.000000	3.005960	2706.421631
0.000000	3.006197	2708.134033
0.000000	3.006434	2707.770996
0.000000	3.006671	2706.386719
0.000000	3.006908	2700.769775
0.000000	3.007146	2691.533203
0.000000	3.007383	2680.714111
0.000000	3.007620	2669.894775
0.000000	3.007857	2663.410156
0.000000	3.008094	2660.245850
0.000000	3.008332	2658.343994
0.000000	3.008569	2656.765381
0.000000	3.008806	2655.270020
0.000000	3.009043	2655.172363
0.000000	3.009280	2656.367676
0.000000	3.009517	2658.748535
0.000000	3.009755	2664.530029
0.000000	3.009992	2674.063721
0.000000	3.010229	2686.813721
0.000000	3.010466	2703.265625
0.000000	3.010703	2722.613281
0.000000	3.010941	2744.049072
0.000000	3.011178	2765.896729
0.000000	3.011415	2779.974609
0.000000	3.011652	2786.097900
0.000000	3.011889	2783.421875
0.000000	3.012126	2773.562988
0.000000	3.012364	2756.799561
0.000000	3.012601	2735.475586
0.000000	3.012838	2713.494629
0.000000	3.013075	2694.464355
0.000000	3.013312	2682.957764
0.000000	3.013550	2681.286377
0.000000	3.013787	2684.469238
0.000000	3.014024	2686.936035
0.000000	3.014261	2690.909180
0.000000	3.014498	2697.063965
0.000000	3.014735	2703.337402
0.000000	3.014972	2708.798828
0.000000	3.015210	2717.583984
0.000000	3.015447	2731.492920
0.000000	3.015684	2751.860107
0.000000	3.015921	2782.256104
0.000000	3.016158	2823.236084
0.000000	3.016396	2855.800049
0.000000	3.016633	2877.773193
0.000000	3.016870	2887.601563
0.000000	3.017107	2884.702393
0.000000	3.017344	2870.639404
0.000000	3.017581	2846.915283
0.000000	3.017819	2814.530762
0.000000	3.018056	2776.381348
0.000000	3.018293	2738.836670
0.000000	3.018530	2705.893066
0.000000	3.018767	2682.190186
0.000000	3.019005	2669.405762
0.000000	3.019242	2658.335449
0.000000	3.019479	2648.336182
0.000000	3.019716	2639.142578
0.000000	3.019953	2631.113770
0.000000	3.020190	2623.977783
0.000000	3.020428	2617.345947
0.000000	3.020665	2611.132813
0.000000	3.020902	2605.487793
0.000000	3.021139	2600.334229
0.000000	3.021376	2595.857178
0.000000	3.021614	2592.500488
0.000000	3.021851	2590.907227
0.000000	3.022088	2591.929932
0.000000	3.022325	2595.385986
0.000000	3.022562	2601.114014
0.000000	3.022799	2607.942627
0.000000	3.023037	2612.963623
0.000000	3.023273	2613.251221
0.000000	3.023511	2608.718262
0.000000	3.023748	2599.983643
0.000000	3.023985	2587.370605
0.000000	3.024222	2571.294434
0.000000	3.024459	2553.347412
0.000000	3.024697	2538.179932
0.000000	3.024934	2526.750488
0.000000	3.025171	2518.051025
0.000000	3.025408	2510.514404
0.000000	3.025645	2505.520752
0.000000	3.025882	2503.865723
0.000000	3.026120	2504.683838
0.000000	3.026357	2508.640625
0.000000	3.026594	2516.191895
0.000000	3.026831	2526.446777
0.000000	3.027068	2538.257080
0.000000	3.027306	2550.001221
0.000000	3.027543	2559.726074
0.000000	3.027780	2560.545410
0.000000	3.028017	2554.501953
0.000000	3.028254	2543.556641
0.000000	3.028491	2529.992432
0.000000	3.028729	2516.844971
0.000000	3.028966	2509.805664
0.000000	3.029203	2510.401611
0.000000	3.029440	2513.065918
0.000000	3.029677	2517.312500
0.000000	3.029915	2522.630371
0.000000	3.030152	2529.029297
0.000000	3.030389	2535.779297
0.000000	3.030626	2541.343506
0.000000	3.030863	2545.429932
0.000000	3.031101	2548.880371
0.000000	3.031338	2552.352539
0.000000	3.031575	2556.000000
0.000000	3.031812	2559.516113
0.000000	3.032049	2563.541260
0.000000	3.032286	2567.563721
0.000000	3.032524	2571.794189
0.000000	3.032761	2576.222900
0.000000	3.032998	2579.304199
0.000000	3.033235	2580.471436
0.000000	3.033472	2577.882568
0.000000	3.033710	2573.985596
0.000000	3.033947	2572.457764
0.000000	3.034184	2574.087646
0.000000	3.034421	2576.963867
0.000000	3.034658	2581.141602
0.000000	3.034895	2586.921875
0.000000	3.035132	2594.475830
0.000000	3.035370	2601.770752
0.000000	3.035607	2608.366211
0.000000	3.035844	2615.330322
0.000000	3.036081	2622.230713
0.000000	3.036318	2629.498779
0.000000	3.036555	2636.863525
0.000000	3.036793	2644.532471
0.000000	3.037030	2652.467773
0.000000	3.037267	2660.002930
0.000000	3.037504	2667.301758
0.000000	3.037741	2674.300537
0.000000	3.037978	2681.661621
0.000000	3.038216	2688.580078
0.000000	3.038453	2695.299316
0.000000	3.038690	2701.107422
0.000000	3.038927	2706.407959
0.000000	3.039164	2711.445068
0.000000	3.039402	2715.922119
0.000000	3.039639	2720.578613
0.000000	3.039876	2725.620850
0.000000	3.040113	2731.510010
0.000000	3.040350	2738.318359
0.000000	3.040587	2745.677979
0.000000	3.040825	2753.611816
0.000000	3.041062	2762.307129
0.000000	3.041299	2771.269531
0.000000	3.041536	2778.600830
0.000000	3.041773	2785.570313
0.000000	3.042011	2792.121582
0.000000	3.042248	2798.615967
0.000000	3.042485	2804.970215
0.000000	3.042722	2811.828125
0.000000	3.042959	2818.712402
0.000000	3.043196	2825.671387
0.000000	3.043433	2832.328857
0.000000	3.043671	2838.499512
0.000000	3.043908	2843.505615
0.000000	3.044145	2847.178467
0.000000	3.044382	2849.782715
0.000000	3.044619	2851.994629
0.000000	3.044857	2854.461426
0.000000	3.045094	2856.353027
0.000000	3.045331	2857.348877
0.000000	3.045568	2856.590332
0.000000	3.045805	2852.500244
0.000000	3.046042	2844.018311
0.000000	3.046280	2831.280518
0.000000	3.046517	2815.265381
0.000000	3.046754	2797.680664
0.000000	3.046991	2780.384277
0.000000	3.047228	2765.220215
0.000000	3.047466	2751.293213
0.000000	3.047703	2737.510986
0.000000	3.047940	2724.852051
0.000000	3.048177	2712.328125
0.000000	3.048414	2700.382568
0.000000	3.048651	2689.552002
0.000000	3.048889	2680.253906
0.000000	3.049126	2671.949951
0.000000	3.049363	2666.073486
0.000000	3.049600	2663.628418
0.000000	3.049837	2667.126709
0.000000	3.050075	2675.832764
0.000000	3.050312	2687.841064
0.000000	3.050549	2702.461182
0.000000	3.050786	2720.331299
0.000000	3.051023	2742.581787
0.000000	3.051260	2765.437988
0.000000	3.051498	2781.455078
0.000000	3.051734	2789.562012
0.000000	3.051972	2788.572754
0.000000	3.052209	2778.842041
0.000000	3.052446	2760.440186
0.000000	3.052684	2732.847412
0.000000	3.052920	2696.588623
0.000000	3.053158	2655.307861
0.000000	3.053395	2615.674316
0.000000	3.053632	2584.769043
0.000000	3.053869	2567.371826
0.000000	3.054106	2555.271973
0.000000	3.054343	2547.212646
0.000000	3.054581	2541.742676
0.000000	3.054818	2539.472900
0.000000	3.055055	2541.521729
0.000000	3.055292	2548.979248
0.000000	3.055529	2561.546143
0.000000	3.055767	2577.963867
0.000000	3.056004	2597.258057
0.000000	3.056241	2617.620361
0.000000	3.056478	2637.020752
0.000000	3.056715	2653.331787
0.000000	3.056952	2661.366943
0.000000	3.057190	2662.522461
0.000000	3.057427	2657.689209
0.000000	3.057664	2646.779053
0.000000	3.057901	2630.691406
0.000000	3.058138	2612.182861
0.000000	3.058376	2594.891602
0.000000	3.058613	2582.187988
0.000000	3.058850	2574.995117
0.000000	3.059087	2569.441406
0.000000	3.059324	2565.453613
0.000000	3.059561	2563.395996
0.000000	3.059799	2562.283447
0.000000	3.060036	2562.116455
0.000000	3.060273	2563.117188
0.000000	3.060510	2564.889160
0.000000	3.060747	2567.615234
0.000000	3.060985	2571.340820
0.000000	3.061222	2575.463135
0.000000	3.061459	2579.573486
0.000000	3.061696	2583.491699
0.000000	3.061933	2587.167480
0.000000	3.062171	2590.803467
0.000000	3.062407	2593.994385
0.000000	3.062645	2596.432861
0.000000	3.062882	2598.413574
0.000000	3.063119	2599.622070
0.000000	3.063356	2600.211914
0.000000	3.063593	2599.736816
0.000000	3.063831	2597.401367
0.000000	3.064068	2594.303467
0.000000	3.064305	2589.965820
0.000000	3.064542	2585.437256
0.000000	3.064779	2580.893311
0.000000	3.065017	2576.672119
0.000000	3.065254	2573.278076
0.000000	3.065491	2569.064453
0.000000	3.065728	2565.940186
0.000000	3.065965	2565.094238
0.000000	3.066202	2566.006348
0.000000	3.066440	2568.922852
0.000000	3.066677	2573.422852
0.000000	3.066914	2579.478516
0.000000	3.067151	2587.077637
0.000000	3.067388	2596.413574
0.000000	3.067626	2606.852783
0.000000	3.067863	2617.248535
0.000000	3.068100	2626.475342
0.000000	3.068337	2634.033203
0.000000	3.068574	2636.912842
0.000000	3.068811	2634.328857
0.000000	3.069049	2629.174072
0.000000	3.069286	2624.510742
0.000000	3.069523	2621.013184
0.000000	3.069760	2616.859863
0.000000	3.069997	2611.467529
0.000000	3.070235	2605.373535
0.000000	3.070472	2599.538818
0.000000	3.070709	2594.074707
0.000000	3.070946	2590.226318
0.000000	3.071183	2586.207031
0.000000	3.071420	2581.750488
0.000000	3.071658	2577.028809
0.000000	3.071894	2571.363525
0.000000	3.072132	2564.718018
0.000000	3.072369	2556.933105
0.000000	3.072606	2548.370361
0.000000	3.072843	2540.425781
0.000000	3.073080	2534.172852
0.000000	3.073318	2530.045166
0.000000	3.073555	2527.803223
0.000000	3.073792	2527.042236
0.000000	3.074029	2528.929443
0.000000	3.074266	2534.359131
0.000000	3.074503	2544.721924
0.000000	3.074741	2560.076904
0.000000	3.074978	2579.716797
0.000000	3.075215	2602.878174
0.000000	3.075452	2626.445801
0.000000	3.075689	2638.401367
0.000000	3.075927	2633.567139
0.000000	3.076164	2627.220215
0.000000	3.076401	2617.148682
0.000000	3.076638	2598.610596
0.000000	3.076875	2572.434326
0.000000	3.077112	2542.964600
0.000000	3.077350	2514.396729
0.000000	3.077587	2494.193115
0.000000	3.077824	2486.975098
0.000000	3.078061	2483.272949
0.000000	3.078298	2480.018311
0.000000	3.078536	2478.033691
0.000000	3.078773	2475.702148
0.000000	3.079010	2473.619385
0.000000	3.079247	2469.827637
0.000000	3.079484	2461.633301
0.000000	3.079721	2450.375977
0.000000	3.079959	2436.796143
0.000000	3.080196	2423.587891
0.000000	3.080433	2416.210449
0.000000	3.080670	2417.694336
0.000000	3.080907	2419.555176
0.000000	3.081145	2422.438965
0.000000	3.081382	2426.368164
0.000000	3.081619	2430.845703
0.000000	3.081856	2436.935059
0.000000	3.082093	2444.114258
0.000000	3.082330	2452.739990
0.000000	3.082567	2461.990479
0.000000	3.082805	2471.665527
0.000000	3.083042	2479.693359
0.000000	3.083279	2486.190918
0.000000	3.083516	2492.761475
0.000000	3.083753	2497.977783
0.000000	3.083991	2502.620605
0.000000	3.084228	2507.794434
0.000000	3.084465	2512.887939
0.000000	3.084702	2517.426758
0.000000	3.084939	2521.962158
0.000000	3.085176	2525.686279
0.000000	3.085414	2526.921875
0.000000	3.085651	2526.629883
0.000000	3.085888	2525.854980
0.000000	3.086125	2525.164795
0.000000	3.086362	2525.287109
0.000000	3.086599	2526.561035
0.000000	3.086837	2527.912109
0.000000	3.087074	2529.524902
0.000000	3.087311	2530.752197
0.000000	3.087548	2532.208496
0.000000	3.087785	2534.609619
0.000000	3.088022	2537.394043
0.000000	3.088260	2541.332031
0.000000	3.088497	2547.547852
0.000000	3.088734	2556.456055
0.000000	3.088971	2565.968506
0.000000	3.089208	2574.656982
0.000000	3.089446	2583.511230
0.000000	3.089683	2591.306641
0.000000	3.089920	2598.926270
0.000000	3.090157	2607.228760
0.000000	3.090394	2616.094238
0.000000	3.090631	2625.672607
0.000000	3.090868	2635.645996
0.000000	3.091106	2643.643555
0.000000	3.091343	2649.800781
0.000000	3.091580	2654.742920
0.000000	3.091817	2658.852295
0.000000	3.092054	2662.828369
0.000000	3.092292	2666.436523
0.000000	3.092529	2669.185303
0.000000	3.092766	2671.433105
0.000000	3.093003	2673.435059
0.000000	3.093240	2675.062012
0.000000	3.093477	2676.628662
0.000000	3.093715	2677.436279
0.000000	3.093952	2677.705322
0.000000	3.094189	2676.678467
0.000000	3.094426	2675.051514
0.000000	3.094663	2672.219727
0.000000	3.094901	2668.666992
0.000000	3.095138	2664.294434
0.000000	3.095375	2659.356934
0.000000	3.095612	2653.380371
0.000000	3.095849	2646.499268
0.000000	3.096087	2638.661377
0.000000	3.096324	2629.520020
0.000000	3.096561	2620.039307
0.000000	3.096798	2610.446045
0.000000	3.097035	2601.614746
0.000000	3.097272	2594.066650
0.000000	3.097510	2587.172852
0.000000	3.097747	2580.838135
0.000000	3.097984	2574.712646
0.000000	3.098221	2568.954346
0.000000	3.098458	2564.275391
0.000000	3.098696	2560.968018
0.000000	3.098933	2559.347412
0.000000	3.099170	2558.625732
0.000000	3.099407	2559.542480
0.000000	3.099644	2562.787354
0.000000	3.099881	2568.049561
0.000000	3.100119	2575.037598
0.000000	3.100355	2581.309570
0.000000	3.100593	2585.848145
0.000000	3.100830	2588.636230
0.000000	3.101067	2590.488770
0.000000	3.101305	2591.590332
0.000000	3.101541	2591.809326
0.000000	3.101779	2590.460205
0.000000	3.102016	2587.555664
0.000000	3.102253	2583.138672
0.000000	3.102490	2578.256348
0.000000	3.102727	2575.052490
0.000000	3.102964	2571.916748
0.000000	3.103202	2570.017334
0.000000	3.103439	2568.524902
0.000000	3.103676	2567.831055
0.000000	3.103913	2566.706543
0.000000	3.104150	2564.990967
0.000000	3.104388	2563.216797
0.000000	3.104625	2561.775146
0.000000	3.104862	2561.477295
0.000000	3.105099	2562.406982
0.000000	3.105336	2564.444336
0.000000	3.105573	2567.229004
0.000000	3.105811	2569.892822
0.000000	3.106048	2572.395020
0.000000	3.106285	2574.334717
0.000000	3.106522	2575.071289
0.000000	3.106759	2574.505127
0.000000	3.106997	2571.719238
0.000000	3.107234	2564.826904
0.000000	3.107471	2554.516113
0.000000	3.107708	2542.496338
0.000000	3.107945	2532.636963
0.000000	3.108182	2526.403320
0.000000	3.108420	2520.962891
0.000000	3.108657	2516.132813
0.000000	3.108894	2512.359375
0.000000	3.109131	2509.987305
0.000000	3.109368	2508.373535
0.000000	3.109606	2507.336426
0.000000	3.109843	2504.777100
0.000000	3.110080	2501.332764
0.000000	3.110317	2497.586914
0.000000	3.110554	2492.915283
0.000000	3.110791	2488.247559
0.000000	3.111028	2482.474609
0.000000	3.111266	2474.259766
0.000000	3.111503	2464.109375
0.000000	3.111740	2452.662842
0.000000	3.111977	2441.744385
0.000000	3.112214	2433.922852
0.000000	3.112452	2426.753906
0.000000	3.112689	2420.883545
0.000000	3.112926	2415.461182
0.000000	3.113163	2411.760254
0.000000	3.113400	2408.858154
0.000000	3.113637	2406.611816
0.000000	3.113875	2405.242676
0.000000	3.114112	2405.221680
0.000000	3.114349	2406.030029
0.000000	3.114586	2407.706543
0.000000	3.114823	2410.396484
0.000000	3.115061	2414.235840
0.000000	3.115298	2418.267090
0.000000	3.115535	2421.428467
0.000000	3.115772	2425.670166
0.000000	3.116009	2431.982422
0.000000	3.116246	2439.865234
0.000000	3.116484	2448.569092
0.000000	3.116721	2458.556396
0.000000	3.116958	2469.085449
0.000000	3.117195	2479.258545
0.000000	3.117432	2489.412109
0.000000	3.117670	2498.388916
0.000000	3.117907	2505.865967
0.000000	3.118144	2510.152832
0.000000	3.118381	2513.593506
0.000000	3.118618	2516.583496
0.000000	3.118855	2519.226318
0.000000	3.119093	2522.028320
0.000000	3.119329	2525.286133
0.000000	3.119567	2527.979248
0.000000	3.119804	2530.828125
0.000000	3.120041	2534.436279
0.000000	3.120279	2538.869629
0.000000	3.120515	2544.916992
0.000000	3.120753	2553.154297
0.000000	3.120990	2564.040039
0.000000	3.121227	2576.824707
0.000000	3.121464	2589.253418
0.000000	3.121701	2598.019287
0.000000	3.121938	2602.412598
0.000000	3.122176	2602.683105
0.000000	3.122413	2599.792969
0.000000	3.122650	2594.221191
0.000000	3.122887	2586.502930
0.000000	3.123124	2578.369141
0.000000	3.123362	2573.367432
0.000000	3.123599	2569.001221
0.000000	3.123836	2564.151367
0.000000	3.124073	2558.894043
0.000000	3.124310	2552.662598
0.000000	3.124547	2545.631104
0.000000	3.124785	2537.822998
0.000000	3.125022	2530.111084
0.000000	3.125259	2522.895264
0.000000	3.125496	2517.025391
0.000000	3.125733	2511.820313
0.000000	3.125971	2507.670166
0.000000	3.126208	2506.782715
0.000000	3.126445	2507.882324
0.000000	3.126682	2510.439697
0.000000	3.126919	2513.182861
0.000000	3.127156	2516.223145
0.000000	3.127394	2519.943848
0.000000	3.127631	2523.671387
0.000000	3.127868	2528.106934
0.000000	3.128105	2532.337402
0.000000	3.128342	2537.327393
0.000000	3.128580	2543.648193
0.000000	3.128817	2551.265625
0.000000	3.129054	2559.586426
0.000000	3.129291	2569.119873
0.000000	3.129528	2580.007568
0.000000	3.129766	2590.614746
0.000000	3.130002	2600.440674
0.000000	3.130240	2609.283691
0.000000	3.130477	2615.386963
0.000000	3.130714	2618.708008
0.000000	3.130951	2620.146973
0.000000	3.131188	2620.151123
0.000000	3.131426	2620.879150
0.000000	3.131663	2625.805176
0.000000	3.131900	2634.074951
0.000000	3.132137	2646.224121
0.000000	3.132374	2663.095947
0.000000	3.132612	2684.872314
0.000000	3.132849	2711.876709
0.000000	3.133086	2742.353027
0.000000	3.133323	2776.837891
0.000000	3.133560	2814.568848
0.000000	3.133797	2846.195801
0.000000	3.134035	2870.681885
0.000000	3.134272	2888.187744
0.000000	3.134509	2899.542480
0.000000	3.134746	2908.122559
0.000000	3.134983	2915.239746
0.000000	3.135220	2921.966064
0.000000	3.135458	2929.549561
0.000000	3.135695	2941.409668
0.000000	3.135932	2959.951416
0.000000	3.136169	2970.130127
0.000000	3.136406	2969.695313
0.000000	3.136643	2960.816162
0.000000	3.136881	2944.105957
0.000000	3.137118	2921.054443
0.000000	3.137355	2894.146240
0.000000	3.137592	2867.528564
0.000000	3.137829	2844.978271
0.000000	3.138067	2830.196289
0.000000	3.138304	2814.796387
0.000000	3.138541	2798.337646
0.000000	3.138778	2779.609863
0.000000	3.139015	2760.176758
0.000000	3.139252	2741.232178
0.000000	3.139489	2723.033936
0.000000	3.139727	2707.257080
0.000000	3.139964	2694.266113
0.000000	3.140201	2683.467529
0.000000	3.140438	2673.881836
0.000000	3.140675	2665.031738
0.000000	3.140913	2658.214111
0.000000	3.141150	2653.110840
0.000000	3.141387	2648.918457
0.000000	3.141624	2644.870850
0.000000	3.141861	2640.799561
0.000000	3.142098	2636.832275
0.000000	3.142336	2633.286621
0.000000	3.142573	2629.679688
0.000000	3.142810	2626.525635
0.000000	3.143047	2624.022461
0.000000	3.143284	2623.620850
0.000000	3.143522	2623.193359
0.000000	3.143759	2622.385010
0.000000	3.143996	2622.342773
0.000000	3.144233	2624.290283
0.000000	3.144470	2630.233398
0.000000	3.144707	2642.369141
0.000000	3.144945	2660.691895
0.000000	3.145182	2683.666016
0.000000	3.145419	2709.110107
0.000000	3.145656	2730.527588
0.000000	3.145893	2745.615479
0.000000	3.146131	2753.995361
0.000000	3.146368	2756.852539
0.000000	3.146605	2754.267578
0.000000	3.146842	2746.966309
0.000000	3.147079	2735.232910
0.000000	3.147316	2720.549316
0.000000	3.147554	2706.444336
0.000000	3.147791	2695.968994
0.000000	3.148028	2694.158936
0.000000	3.148265	2704.009033
0.000000	3.148502	2719.930420
0.000000	3.148740	2739.616455
0.000000	3.148976	2756.144775
0.000000	3.149214	2764.829102
0.000000	3.149451	2764.945313
0.000000	3.149688	2758.016602
0.000000	3.149925	2744.000000
0.000000	3.150162	2722.789551
0.000000	3.150399	2695.548828
0.000000	3.150637	2665.482910
0.000000	3.150874	2636.249023
0.000000	3.151111	2612.967285
0.000000	3.151348	2599.786133
0.000000	3.151585	2588.999756
0.000000	3.151823	2580.650391
0.000000	3.152060	2577.717773
0.000000	3.152297	2580.069092
0.000000	3.152534	2586.039551
0.000000	3.152771	2596.083008
0.000000	3.153008	2609.202393
0.000000	3.153246	2626.871094
0.000000	3.153483	2648.313232
0.000000	3.153720	2676.845215
0.000000	3.153957	2713.724609
0.000000	3.154194	2758.031250
0.000000	3.154432	2806.740234
0.000000	3.154669	2852.846924
0.000000	3.154906	2889.830322
0.000000	3.155143	2917.178223
0.000000	3.155380	2933.727539
0.000000	3.155617	2937.833496
0.000000	3.155855	2929.575684
0.000000	3.156092	2909.595459
0.000000	3.156329	2879.364014
0.000000	3.156566	2842.054199
0.000000	3.156803	2803.218262
0.000000	3.157041	2771.973877
0.000000	3.157278	2749.570557
0.000000	3.157515	2729.629150
0.000000	3.157752	2714.131836
0.000000	3.157989	2698.443848
0.000000	3.158226	2681.406250
0.000000	3.158463	2664.042969
0.000000	3.158701	2647.254395
0.000000	3.158938	2632.861084
0.000000	3.159175	2619.160400
0.000000	3.159412	2605.698242
0.000000	3.159649	2592.441895
0.000000	3.159887	2578.867432
0.000000	3.160124	2565.449219
0.000000	3.160361	2553.324707
0.000000	3.160598	2544.596680
0.000000	3.160835	2538.568115
0.000000	3.161072	2535.353760
0.000000	3.161310	2534.091064
0.000000	3.161547	2533.174316
0.000000	3.161784	2533.591309
0.000000	3.162021	2535.950928
0.000000	3.162258	2540.022949
0.000000	3.162496	2545.663574
0.000000	3.162733	2550.666504
0.000000	3.162970	2552.285400
0.000000	3.163207	2553.144287
0.000000	3.163444	2554.230713
0.000000	3.163682	2556.515625
0.000000	3.163919	2559.147461
0.000000	3.164156	2561.925537
0.000000	3.164393	2565.357178
0.000000	3.164630	2569.226807
0.000000	3.164867	2572.360840
0.000000	3.165105	2574.631348
0.000000	3.165342	2577.534912
0.000000	3.165579	2582.221191
0.000000	3.165816	2589.699707
0.000000	3.166053	2599.117188
0.000000	3.166291	2610.328369
0.000000	3.166528	2621.873535
0.000000	3.166764	2631.612549
0.000000	3.167002	2640.149170
0.000000	3.167239	2647.833252
0.000000	3.167476	2654.013184
0.000000	3.167714	2659.107910
0.000000	3.167950	2663.574219
0.000000	3.168188	2667.535400
0.000000	3.168425	2671.516357
0.000000	3.168662	2676.836426
0.000000	3.168900	2682.939453
0.000000	3.169136	2690.744141
0.000000	3.169374	2701.822266
0.000000	3.169611	2717.787354
0.000000	3.169848	2738.367676
0.000000	3.170085	2763.468018
0.000000	3.170322	2791.809814
0.000000	3.170559	2822.752441
0.000000	3.170797	2853.260010
0.000000	3.171034	2876.371338
0.000000	3.171271	2889.891846
0.000000	3.171508	2893.787598
0.000000	3.171745	2889.699951
0.000000	3.171983	2877.164795
0.000000	3.172220	2855.824951
0.000000	3.172457	2827.041260
0.000000	3.172694	2793.846680
0.000000	3.172931	2759.966553
0.000000	3.173168	2729.988281
0.000000	3.173406	2708.854004
0.000000	3.173643	2691.351074
0.000000	3.173880	2675.917236
0.000000	3.174117	2662.362305
0.000000	3.174354	2650.698242
0.000000	3.174592	2640.845215
0.000000	3.174829	2632.427979
0.000000	3.175066	2625.890381
0.000000	3.175303	2622.019775
0.000000	3.175540	2619.336914
0.000000	3.175777	2617.811768
0.000000	3.176015	2617.135254
0.000000	3.176252	2616.376709
0.000000	3.176489	2615.253906
0.000000	3.176726	2614.098633
0.000000	3.176963	2613.881592
0.000000	3.177201	2614.581299
0.000000	3.177438	2615.315430
0.000000	3.177675	2618.782959
0.000000	3.177912	2625.282471
0.000000	3.178149	2632.143799
0.000000	3.178386	2636.052002
0.000000	3.178623	2638.531006
0.000000	3.178861	2639.151367
0.000000	3.179098	2639.369629
0.000000	3.179335	2638.556885
0.000000	3.179572	2637.788574
0.000000	3.179809	2637.768799
0.000000	3.180047	2639.419922
0.000000	3.180284	2642.552490
0.000000	3.180521	2646.871582
0.000000	3.180758	2652.870850
0.000000	3.180995	2654.740479
0.000000	3.181232	2652.723389
0.000000	3.181470	2650.122070
0.000000	3.181707	2649.941406
0.000000	3.181944	2653.131348
0.000000	3.182181	2656.389648
0.000000	3.182418	2659.165771
0.000000	3.182656	2660.743896
0.000000	3.182893	2660.930908
0.000000	3.183130	2660.633301
0.000000	3.183367	2660.199219
0.000000	3.183604	2660.359863
0.000000	3.183841	2661.249756
0.000000	3.184079	2663.343506
0.000000	3.184316	2667.075195
0.000000	3.184553	2673.757568
0.000000	3.184790	2682.830566
0.000000	3.185027	2694.779785
0.000000	3.185264	2709.544434
0.000000	3.185502	2726.216553
0.000000	3.185739	2742.556885
0.000000	3.185976	2759.215332
0.000000	3.186213	2775.641357
0.000000	3.186450	2790.314941
0.000000	3.186687	2803.616699
0.000000	3.186924	2816.361084
0.000000	3.187162	2828.922119
0.000000	3.187399	2841.911621
0.000000	3.187636	2855.555908
0.000000	3.187873	2869.046143
0.000000	3.188110	2882.460205
0.000000	3.188348	2898.098389
0.000000	3.188585	2916.237793
0.000000	3.188822	2935.242676
0.000000	3.189059	2954.641602
0.000000	3.189296	2975.100586
[truncated: 4,965,118 more chars]
