# Supplementary material for: Conductivity and radio frequency performance data for silver nanoparticle inks deposited via aerosol jet deposition and processed under varying conditions
Source: Data Brief. 2020 Sep 24;33:106331. doi: 10.1016/j.dib.2020.106331 (PMC7560714; doi:10.1016/j.dib.2020.106331)
Supplement: Supplementary file 3 [file mmc3.zip › Sintering Study/ANP Ink/Profilometry Data/ANP_05.ASC]

Wyko ASCII Data File Format 2	1	1
X Size	10
Y Size	18001
Block Name	Type	Length	Value
Wavelength	7	4	1.185746
Aspect	7	4	0.000339
Pixel_size	7	4	0.700000
RAW_DATA	3	720040	
0.000000	0.000000	-123.922455
0.000000	0.000237	-124.358894
0.000000	0.000474	-124.460022
0.000000	0.000712	-124.557503
0.000000	0.000949	-124.357422
0.000000	0.001186	-124.493217
0.000000	0.001423	-124.504295
0.000000	0.001660	-124.688416
0.000000	0.001897	-124.438629
0.000000	0.002135	-124.601463
0.000000	0.002372	-124.453613
0.000000	0.002609	-125.002563
0.000000	0.002846	-125.166893
0.000000	0.003083	-125.654655
0.000000	0.003320	-126.092987
0.000000	0.003558	-126.688156
0.000000	0.003795	-127.035561
0.000000	0.004032	-126.723114
0.000000	0.004269	-126.946762
0.000000	0.004506	-126.761696
0.000000	0.004744	-126.658203
0.000000	0.004981	-126.429428
0.000000	0.005218	-126.594688
0.000000	0.005455	-126.945198
0.000000	0.005692	-127.116196
0.000000	0.005929	-127.576721
0.000000	0.006167	-127.829239
0.000000	0.006404	-127.967224
0.000000	0.006641	-127.981667
0.000000	0.006878	-127.999336
0.000000	0.007115	-128.159988
0.000000	0.007352	-128.361206
0.000000	0.007590	-128.612396
0.000000	0.007827	-129.039627
0.000000	0.008064	-129.275284
0.000000	0.008301	-129.668304
0.000000	0.008538	-129.724930
0.000000	0.008775	-130.278473
0.000000	0.009013	-130.233215
0.000000	0.009250	-130.653381
0.000000	0.009487	-130.573380
0.000000	0.009724	-130.582901
0.000000	0.009961	-130.697281
0.000000	0.010199	-130.559525
0.000000	0.010436	-130.778275
0.000000	0.010673	-130.879745
0.000000	0.010910	-130.975052
0.000000	0.011147	-130.942535
0.000000	0.011384	-130.909943
0.000000	0.011622	-130.775589
0.000000	0.011859	-131.050644
0.000000	0.012096	-131.279129
0.000000	0.012333	-131.586441
0.000000	0.012570	-131.977341
0.000000	0.012807	-132.204498
0.000000	0.013045	-132.985504
0.000000	0.013282	-133.217438
0.000000	0.013519	-133.586990
0.000000	0.013756	-133.721161
0.000000	0.013993	-134.090973
0.000000	0.014231	-134.330978
0.000000	0.014468	-134.305588
0.000000	0.014705	-134.376816
0.000000	0.014942	-134.435623
0.000000	0.015179	-134.606476
0.000000	0.015416	-134.766785
0.000000	0.015654	-134.784515
0.000000	0.015891	-134.773483
0.000000	0.016128	-134.739380
0.000000	0.016365	-134.573914
0.000000	0.016602	-134.541092
0.000000	0.016839	-134.550308
0.000000	0.017077	-134.987411
0.000000	0.017314	-135.134216
0.000000	0.017551	-135.457260
0.000000	0.017788	-135.706589
0.000000	0.018025	-136.226791
0.000000	0.018262	-136.272934
0.000000	0.018500	-136.430161
0.000000	0.018737	-136.229309
0.000000	0.018974	-136.542999
0.000000	0.019211	-136.809784
0.000000	0.019448	-137.041977
0.000000	0.019686	-137.613541
0.000000	0.019923	-138.156937
0.000000	0.020160	-138.999329
0.000000	0.020397	-139.242065
0.000000	0.020634	-139.549316
0.000000	0.020871	-139.412506
0.000000	0.021109	-139.181580
0.000000	0.021346	-139.002365
0.000000	0.021583	-138.789139
0.000000	0.021820	-138.818893
0.000000	0.022057	-138.879272
0.000000	0.022294	-139.344482
0.000000	0.022532	-139.363983
0.000000	0.022769	-139.522232
0.000000	0.023006	-139.461166
0.000000	0.023243	-139.789520
0.000000	0.023480	-139.666336
0.000000	0.023718	-140.041946
0.000000	0.023955	-140.044647
0.000000	0.024192	-140.430496
0.000000	0.024429	-139.839203
0.000000	0.024666	-139.223434
0.000000	0.024903	-137.406967
0.000000	0.025141	-134.549576
0.000000	0.025378	-129.454895
0.000000	0.025615	-122.196228
0.000000	0.025852	-112.973740
0.000000	0.026089	-101.752434
0.000000	0.026326	-89.319572
0.000000	0.026564	-76.196365
0.000000	0.026801	-67.829933
0.000000	0.027038	-69.472870
0.000000	0.027275	-79.280693
0.000000	0.027512	-93.722229
0.000000	0.027750	-107.389679
0.000000	0.027987	-113.741867
0.000000	0.028224	-117.177940
0.000000	0.028461	-120.375946
0.000000	0.028698	-123.389053
0.000000	0.028935	-126.002800
0.000000	0.029173	-128.185074
0.000000	0.029410	-130.182587
0.000000	0.029647	-131.631104
0.000000	0.029884	-132.964844
0.000000	0.030121	-133.456512
0.000000	0.030358	-133.347885
0.000000	0.030596	-132.041565
0.000000	0.030833	-129.044876
0.000000	0.031070	-123.900169
0.000000	0.031307	-115.899063
0.000000	0.031544	-104.801254
0.000000	0.031781	-90.121986
0.000000	0.032019	-72.320908
0.000000	0.032256	-52.374771
0.000000	0.032493	-35.974686
0.000000	0.032730	-22.906261
0.000000	0.032967	-12.333515
0.000000	0.033205	-3.762490
0.000000	0.033442	3.261816
0.000000	0.033679	8.480985
0.000000	0.033916	13.894204
0.000000	0.034153	18.504869
0.000000	0.034390	21.854113
0.000000	0.034628	25.487017
0.000000	0.034865	25.886496
0.000000	0.035102	24.695995
0.000000	0.035339	23.263569
0.000000	0.035576	25.293259
0.000000	0.035813	34.592800
0.000000	0.036051	48.285843
0.000000	0.036288	65.423592
0.000000	0.036525	81.347404
0.000000	0.036762	99.966721
0.000000	0.036999	122.021141
0.000000	0.037237	142.873184
0.000000	0.037474	164.503937
0.000000	0.037711	186.487701
0.000000	0.037948	206.716446
0.000000	0.038185	230.443695
0.000000	0.038422	252.804611
0.000000	0.038660	270.437897
0.000000	0.038897	274.869049
0.000000	0.039134	271.873627
0.000000	0.039371	265.538696
0.000000	0.039608	254.968750
0.000000	0.039845	239.127533
0.000000	0.040083	220.270477
0.000000	0.040320	202.713715
0.000000	0.040557	186.390289
0.000000	0.040794	168.128479
0.000000	0.041031	147.679306
0.000000	0.041269	127.527542
0.000000	0.041506	103.624199
0.000000	0.041743	77.976021
0.000000	0.041980	53.945370
0.000000	0.042217	34.374802
0.000000	0.042454	17.293001
0.000000	0.042692	2.882492
0.000000	0.042929	-8.474304
0.000000	0.043166	-18.399446
0.000000	0.043403	-28.093615
0.000000	0.043640	-36.026711
0.000000	0.043877	-42.374802
0.000000	0.044115	-48.282494
0.000000	0.044352	-53.910969
0.000000	0.044589	-59.708210
0.000000	0.044826	-66.151932
0.000000	0.045063	-73.337036
0.000000	0.045300	-81.400352
0.000000	0.045538	-90.719475
0.000000	0.045775	-101.140396
0.000000	0.046012	-112.065277
0.000000	0.046249	-121.632797
0.000000	0.046486	-128.874039
0.000000	0.046724	-133.635010
0.000000	0.046961	-137.513687
0.000000	0.047198	-141.064865
0.000000	0.047435	-143.926498
0.000000	0.047672	-146.480118
0.000000	0.047909	-148.040741
0.000000	0.048147	-149.506012
0.000000	0.048384	-150.592712
0.000000	0.048621	-151.965088
0.000000	0.048858	-152.817413
0.000000	0.049095	-153.638031
0.000000	0.049332	-154.444138
0.000000	0.049570	-154.759537
0.000000	0.049807	-154.597687
0.000000	0.050044	-154.739685
0.000000	0.050281	-155.267212
0.000000	0.050518	-155.750168
0.000000	0.050756	-156.336578
0.000000	0.050993	-157.170807
0.000000	0.051230	-157.895554
0.000000	0.051467	-158.861908
0.000000	0.051704	-159.448837
0.000000	0.051941	-160.356110
0.000000	0.052179	-160.965637
0.000000	0.052416	-161.854019
0.000000	0.052653	-162.154190
0.000000	0.052890	-162.684952
0.000000	0.053127	-163.083084
0.000000	0.053364	-163.575195
0.000000	0.053602	-163.663055
0.000000	0.053839	-163.937424
0.000000	0.054076	-163.918854
0.000000	0.054313	-163.968613
0.000000	0.054550	-163.980652
0.000000	0.054787	-163.966812
0.000000	0.055025	-163.942169
0.000000	0.055262	-164.167236
0.000000	0.055499	-164.171555
0.000000	0.055736	-163.954208
0.000000	0.055973	-164.500748
0.000000	0.056211	-164.736008
0.000000	0.056448	-164.996353
0.000000	0.056685	-164.913513
0.000000	0.056922	-165.220901
0.000000	0.057159	-165.095901
0.000000	0.057396	-165.640182
0.000000	0.057634	-165.908463
0.000000	0.057871	-166.486755
0.000000	0.058108	-166.995697
0.000000	0.058345	-167.271408
0.000000	0.058582	-167.516174
0.000000	0.058819	-167.581177
0.000000	0.059057	-167.443054
0.000000	0.059294	-167.215027
0.000000	0.059531	-167.025940
0.000000	0.059768	-166.889465
0.000000	0.060005	-166.573151
0.000000	0.060243	-166.450104
0.000000	0.060480	-165.929901
0.000000	0.060717	-165.991928
0.000000	0.060954	-165.813660
0.000000	0.061191	-165.754791
0.000000	0.061428	-165.467102
0.000000	0.061666	-165.577530
0.000000	0.061903	-165.151352
0.000000	0.062140	-165.666092
0.000000	0.062377	-165.948471
0.000000	0.062614	-166.577530
0.000000	0.062851	-166.790070
0.000000	0.063089	-167.361389
0.000000	0.063326	-167.607849
0.000000	0.063563	-167.287735
0.000000	0.063800	-166.654709
0.000000	0.064037	-165.630753
0.000000	0.064275	-163.924179
0.000000	0.064512	-162.144348
0.000000	0.064749	-159.879669
0.000000	0.064986	-157.850388
0.000000	0.065223	-155.977417
0.000000	0.065460	-154.780670
0.000000	0.065698	-155.003525
0.000000	0.065935	-155.135117
0.000000	0.066172	-155.388550
0.000000	0.066409	-155.496872
0.000000	0.066646	-155.680298
0.000000	0.066883	-156.178772
0.000000	0.067121	-156.626755
0.000000	0.067358	-157.374405
0.000000	0.067595	-158.167404
0.000000	0.067832	-159.095673
0.000000	0.068069	-159.635300
0.000000	0.068306	-160.471313
0.000000	0.068544	-161.097290
0.000000	0.068781	-161.477982
0.000000	0.069018	-161.597610
0.000000	0.069255	-161.946625
0.000000	0.069492	-162.421539
0.000000	0.069730	-162.776810
0.000000	0.069967	-162.996887
0.000000	0.070204	-163.190308
0.000000	0.070441	-163.346481
0.000000	0.070678	-163.451431
0.000000	0.070915	-163.491028
0.000000	0.071153	-163.333435
0.000000	0.071390	-162.976013
0.000000	0.071627	-162.796906
0.000000	0.071864	-162.577026
0.000000	0.072101	-162.323914
0.000000	0.072338	-162.405106
0.000000	0.072576	-162.084351
0.000000	0.072813	-162.058365
0.000000	0.073050	-161.586578
0.000000	0.073287	-161.131577
0.000000	0.073524	-160.586227
0.000000	0.073762	-160.097855
0.000000	0.073999	-159.343536
0.000000	0.074236	-158.855118
0.000000	0.074473	-159.300842
0.000000	0.074710	-159.495499
0.000000	0.074947	-159.404663
0.000000	0.075185	-159.739502
0.000000	0.075422	-160.010712
0.000000	0.075659	-159.824234
0.000000	0.075896	-159.890259
0.000000	0.076133	-160.219193
0.000000	0.076370	-160.194855
0.000000	0.076608	-160.280960
0.000000	0.076845	-160.356750
0.000000	0.077082	-160.295746
0.000000	0.077319	-160.462189
0.000000	0.077556	-160.014252
0.000000	0.077794	-160.290527
0.000000	0.078031	-160.356049
0.000000	0.078268	-160.446991
0.000000	0.078505	-160.572601
0.000000	0.078742	-160.621262
0.000000	0.078979	-160.846222
0.000000	0.079217	-161.140533
0.000000	0.079454	-161.506592
0.000000	0.079691	-161.941666
0.000000	0.079928	-162.194534
0.000000	0.080165	-162.618210
0.000000	0.080402	-162.845078
0.000000	0.080640	-163.224121
0.000000	0.080877	-163.748260
0.000000	0.081114	-164.032898
0.000000	0.081351	-164.051102
0.000000	0.081588	-164.160461
0.000000	0.081825	-164.128433
0.000000	0.082063	-164.324234
0.000000	0.082300	-164.392334
0.000000	0.082537	-164.567947
0.000000	0.082774	-164.606018
0.000000	0.083011	-164.621185
0.000000	0.083249	-164.497559
0.000000	0.083486	-164.491257
0.000000	0.083723	-164.384689
0.000000	0.083960	-164.686295
0.000000	0.084197	-164.815903
0.000000	0.084434	-165.263275
0.000000	0.084672	-165.311234
0.000000	0.084909	-165.803772
0.000000	0.085146	-166.390121
0.000000	0.085383	-166.931396
0.000000	0.085620	-167.284348
0.000000	0.085857	-167.556656
0.000000	0.086095	-167.993973
0.000000	0.086332	-168.239609
0.000000	0.086569	-168.899094
0.000000	0.086806	-169.246796
0.000000	0.087043	-169.864761
0.000000	0.087281	-169.888855
0.000000	0.087518	-170.381149
0.000000	0.087755	-170.732452
0.000000	0.087992	-170.788162
0.000000	0.088229	-170.649994
0.000000	0.088466	-170.565979
0.000000	0.088704	-170.434967
0.000000	0.088941	-170.275497
0.000000	0.089178	-170.351181
0.000000	0.089415	-170.435577
0.000000	0.089652	-170.282043
0.000000	0.089889	-170.493484
0.000000	0.090127	-170.714218
0.000000	0.090364	-170.449097
0.000000	0.090601	-170.432129
0.000000	0.090838	-170.343002
0.000000	0.091075	-170.336670
0.000000	0.091312	-171.057159
0.000000	0.091550	-171.550232
0.000000	0.091787	-172.266434
0.000000	0.092024	-172.690796
0.000000	0.092261	-173.266159
0.000000	0.092498	-173.238419
0.000000	0.092736	-173.552948
0.000000	0.092973	-173.736038
0.000000	0.093210	-173.901489
0.000000	0.093447	-174.049561
0.000000	0.093684	-174.056610
0.000000	0.093921	-174.159515
0.000000	0.094159	-174.352478
0.000000	0.094396	-174.372543
0.000000	0.094633	-174.313553
0.000000	0.094870	-173.796326
0.000000	0.095107	-173.550247
0.000000	0.095344	-173.246658
0.000000	0.095582	-172.791473
0.000000	0.095819	-172.589890
0.000000	0.096056	-172.574081
0.000000	0.096293	-172.659988
0.000000	0.096530	-173.236603
0.000000	0.096768	-173.465164
0.000000	0.097005	-173.934662
0.000000	0.097242	-174.524216
0.000000	0.097479	-175.094772
0.000000	0.097716	-175.499191
0.000000	0.097953	-176.201401
0.000000	0.098191	-176.458572
0.000000	0.098428	-176.847672
0.000000	0.098665	-177.117279
0.000000	0.098902	-177.482773
0.000000	0.099139	-177.662674
0.000000	0.099376	-177.713913
0.000000	0.099614	-177.442459
0.000000	0.099851	-177.014648
0.000000	0.100088	-176.006577
0.000000	0.100325	-174.381592
0.000000	0.100562	-172.772827
0.000000	0.100800	-171.148911
0.000000	0.101037	-169.378479
0.000000	0.101274	-168.076065
0.000000	0.101511	-167.743027
0.000000	0.101748	-167.861511
0.000000	0.101985	-168.076965
0.000000	0.102223	-168.236862
0.000000	0.102460	-168.542480
0.000000	0.102697	-168.834793
0.000000	0.102934	-168.953598
0.000000	0.103171	-168.874847
0.000000	0.103408	-169.086884
0.000000	0.103646	-169.247620
0.000000	0.103883	-169.609650
0.000000	0.104120	-170.063766
0.000000	0.104357	-170.606430
0.000000	0.104594	-170.980988
0.000000	0.104831	-171.532303
0.000000	0.105069	-172.008591
0.000000	0.105306	-172.274750
0.000000	0.105543	-172.699478
0.000000	0.105780	-172.946808
0.000000	0.106017	-173.410492
0.000000	0.106255	-173.766464
0.000000	0.106492	-174.398956
0.000000	0.106729	-176.413818
0.000000	0.106966	-177.106705
0.000000	0.107203	-177.577698
0.000000	0.107440	-178.167343
0.000000	0.107678	-178.384216
0.000000	0.107915	-178.832382
0.000000	0.108152	-179.170761
0.000000	0.108389	-179.653915
0.000000	0.108626	-180.055817
0.000000	0.108863	-180.625549
0.000000	0.109101	-180.883163
0.000000	0.109338	-181.674118
0.000000	0.109575	-182.034042
0.000000	0.109812	-182.546188
0.000000	0.110049	-182.848053
0.000000	0.110287	-183.174957
0.000000	0.110524	-183.650787
0.000000	0.110761	-184.026672
0.000000	0.110998	-184.526398
0.000000	0.111235	-184.769165
0.000000	0.111472	-184.854675
0.000000	0.111710	-184.780762
0.000000	0.111947	-184.922546
0.000000	0.112184	-184.933380
0.000000	0.112421	-185.180527
0.000000	0.112658	-185.306351
0.000000	0.112895	-185.423874
0.000000	0.113133	-185.289566
0.000000	0.113370	-185.270523
0.000000	0.113607	-185.506256
0.000000	0.113844	-185.518372
0.000000	0.114081	-185.787460
0.000000	0.114318	-185.716217
0.000000	0.114556	-185.914230
0.000000	0.114793	-185.923187
0.000000	0.115030	-186.367386
0.000000	0.115267	-186.544479
0.000000	0.115504	-187.060226
0.000000	0.115742	-187.555588
0.000000	0.115979	-188.247162
0.000000	0.116216	-188.733307
0.000000	0.116453	-189.080185
0.000000	0.116690	-189.366364
0.000000	0.116927	-189.073959
0.000000	0.117165	-188.791885
0.000000	0.117402	-188.664658
0.000000	0.117639	-188.472473
0.000000	0.117876	-188.352203
0.000000	0.118113	-188.203064
0.000000	0.118350	-187.921356
0.000000	0.118588	-187.772385
0.000000	0.118825	-187.908798
0.000000	0.119062	-188.109818
0.000000	0.119299	-188.261612
0.000000	0.119536	-188.374832
0.000000	0.119774	-188.591537
0.000000	0.120011	-189.059021
0.000000	0.120248	-189.671463
0.000000	0.120485	-190.422409
0.000000	0.120722	-191.167038
0.000000	0.120959	-191.867401
0.000000	0.121197	-192.360977
0.000000	0.121434	-192.852753
0.000000	0.121671	-192.952103
0.000000	0.121908	-193.120590
0.000000	0.122145	-193.477432
0.000000	0.122382	-193.402954
0.000000	0.122620	-193.482910
0.000000	0.122857	-193.237030
0.000000	0.123094	-192.909378
0.000000	0.123331	-192.769485
0.000000	0.123568	-192.485367
0.000000	0.123806	-192.566513
0.000000	0.124043	-192.435562
0.000000	0.124280	-192.465591
0.000000	0.124517	-192.677948
0.000000	0.124754	-192.839691
0.000000	0.124991	-193.194870
0.000000	0.125229	-193.263733
0.000000	0.125466	-193.654419
0.000000	0.125703	-194.144165
0.000000	0.125940	-194.489914
0.000000	0.126177	-195.050598
0.000000	0.126414	-195.581055
0.000000	0.126652	-196.179855
0.000000	0.126889	-196.817093
0.000000	0.127126	-197.085159
0.000000	0.127363	-197.421982
0.000000	0.127600	-197.557037
0.000000	0.127837	-197.459671
0.000000	0.128075	-196.871674
0.000000	0.128312	-196.647293
0.000000	0.128549	-196.573700
0.000000	0.128786	-196.167221
0.000000	0.129023	-195.788330
0.000000	0.129261	-195.336731
0.000000	0.129498	-194.838150
0.000000	0.129735	-194.451065
0.000000	0.129972	-194.218658
0.000000	0.130209	-194.298615
0.000000	0.130446	-194.348984
0.000000	0.130684	-194.614059
0.000000	0.130921	-194.851166
0.000000	0.131158	-195.169083
0.000000	0.131395	-195.314957
0.000000	0.131632	-195.642853
0.000000	0.131869	-196.033707
0.000000	0.132107	-196.358536
0.000000	0.132344	-196.485565
0.000000	0.132581	-197.016541
0.000000	0.132818	-197.098373
0.000000	0.133055	-197.792770
0.000000	0.133293	-197.990829
0.000000	0.133530	-197.879807
0.000000	0.133767	-197.924255
0.000000	0.134004	-197.757858
0.000000	0.134241	-197.372986
0.000000	0.134478	-197.023453
0.000000	0.134716	-196.735748
0.000000	0.134953	-196.655914
0.000000	0.135190	-196.438507
0.000000	0.135427	-196.212387
0.000000	0.135664	-195.993896
0.000000	0.135901	-195.797760
0.000000	0.136139	-196.120987
0.000000	0.136376	-196.236389
0.000000	0.136613	-195.990982
0.000000	0.136850	-195.979340
0.000000	0.137087	-195.847763
0.000000	0.137324	-195.960831
0.000000	0.137562	-195.963989
0.000000	0.137799	-195.734940
0.000000	0.138036	-195.892975
0.000000	0.138273	-195.853546
0.000000	0.138510	-196.098297
0.000000	0.138748	-196.383820
0.000000	0.138985	-196.562317
0.000000	0.139222	-196.722260
0.000000	0.139459	-196.592361
0.000000	0.139696	-196.391357
0.000000	0.139933	-196.116486
0.000000	0.140171	-196.016464
0.000000	0.140408	-195.739243
0.000000	0.140645	-195.291077
0.000000	0.140882	-194.936874
0.000000	0.141119	-195.074539
0.000000	0.141356	-194.997452
0.000000	0.141594	-194.818848
0.000000	0.141831	-194.666718
0.000000	0.142068	-194.918304
0.000000	0.142305	-195.094803
0.000000	0.142542	-195.057236
0.000000	0.142780	-195.039978
0.000000	0.143017	-195.049393
0.000000	0.143254	-195.333572
0.000000	0.143491	-195.529007
0.000000	0.143728	-195.742554
0.000000	0.143965	-195.602646
0.000000	0.144203	-195.712875
0.000000	0.144440	-195.844742
0.000000	0.144677	-195.990158
0.000000	0.144914	-196.253784
0.000000	0.145151	-196.368362
0.000000	0.145388	-196.302582
0.000000	0.145626	-196.163422
0.000000	0.145863	-195.593140
0.000000	0.146100	-195.346176
0.000000	0.146337	-195.236877
0.000000	0.146574	-195.302505
0.000000	0.146812	-195.568619
0.000000	0.147049	-195.801102
0.000000	0.147286	-196.114105
0.000000	0.147523	-196.499161
0.000000	0.147760	-196.697632
0.000000	0.147997	-197.056076
0.000000	0.148235	-197.204605
0.000000	0.148472	-197.618454
0.000000	0.148709	-197.694031
0.000000	0.148946	-197.910263
0.000000	0.149183	-198.161606
0.000000	0.149420	-198.576797
0.000000	0.149658	-198.793869
0.000000	0.149895	-199.047668
0.000000	0.150132	-199.461212
0.000000	0.150369	-199.906845
0.000000	0.150606	-200.120010
0.000000	0.150843	-200.195221
0.000000	0.151081	-200.236603
0.000000	0.151318	-200.593994
0.000000	0.151555	-200.518707
0.000000	0.151792	-200.462372
0.000000	0.152029	-199.940598
0.000000	0.152267	-199.454956
0.000000	0.152504	-199.060730
0.000000	0.152741	-198.814362
0.000000	0.152978	-199.250671
0.000000	0.153215	-199.426804
0.000000	0.153452	-199.812698
0.000000	0.153690	-199.920227
0.000000	0.153927	-200.344604
0.000000	0.154164	-200.482208
0.000000	0.154401	-201.048996
0.000000	0.154638	-201.317596
0.000000	0.154875	-201.750122
0.000000	0.155113	-202.097183
0.000000	0.155350	-202.463669
0.000000	0.155587	-202.594772
0.000000	0.155824	-202.842606
0.000000	0.156061	-203.084717
0.000000	0.156299	-203.186066
0.000000	0.156536	-203.372452
0.000000	0.156773	-203.386719
0.000000	0.157010	-203.207474
0.000000	0.157247	-203.191376
0.000000	0.157484	-202.982025
0.000000	0.157722	-202.465515
0.000000	0.157959	-202.283005
0.000000	0.158196	-202.007309
0.000000	0.158433	-202.044601
0.000000	0.158670	-202.317184
0.000000	0.158907	-202.963531
0.000000	0.159145	-203.369064
0.000000	0.159382	-203.744476
0.000000	0.159619	-204.194946
0.000000	0.159856	-204.586105
0.000000	0.160093	-205.148178
0.000000	0.160331	-205.267136
0.000000	0.160568	-205.417282
0.000000	0.160805	-206.100235
0.000000	0.161042	-206.590652
0.000000	0.161279	-206.975983
0.000000	0.161516	-207.233475
0.000000	0.161754	-207.470673
0.000000	0.161991	-207.563049
0.000000	0.162228	-207.512177
0.000000	0.162465	-207.572708
0.000000	0.162702	-207.882217
0.000000	0.162939	-208.197968
0.000000	0.163177	-208.255463
0.000000	0.163414	-208.153992
0.000000	0.163651	-208.255966
0.000000	0.163888	-208.208252
0.000000	0.164125	-208.018021
0.000000	0.164362	-207.832382
0.000000	0.164600	-207.811264
0.000000	0.164837	-208.232300
0.000000	0.165074	-208.500488
0.000000	0.165311	-209.078293
0.000000	0.165548	-209.334213
0.000000	0.165786	-209.587463
0.000000	0.166023	-209.570435
0.000000	0.166260	-209.506516
0.000000	0.166497	-209.519562
0.000000	0.166734	-209.375031
0.000000	0.166971	-209.446091
0.000000	0.167209	-209.265488
0.000000	0.167446	-209.204376
0.000000	0.167683	-209.281174
0.000000	0.167920	-209.498840
0.000000	0.168157	-209.478226
0.000000	0.168394	-209.556213
0.000000	0.168632	-209.595688
0.000000	0.168869	-209.332123
0.000000	0.169106	-208.995407
0.000000	0.169343	-208.596008
0.000000	0.169580	-208.394012
0.000000	0.169818	-208.285767
0.000000	0.170055	-208.027649
0.000000	0.170292	-207.849564
0.000000	0.170529	-207.491501
0.000000	0.170766	-207.156097
0.000000	0.171003	-206.786362
0.000000	0.171241	-206.044174
0.000000	0.171478	-204.918610
0.000000	0.171715	-203.260773
0.000000	0.171952	-200.913879
0.000000	0.172189	-197.983505
0.000000	0.172426	-194.019394
0.000000	0.172664	-189.251831
0.000000	0.172901	-183.906250
0.000000	0.173138	-178.795807
0.000000	0.173375	-174.315109
0.000000	0.173612	-171.215622
0.000000	0.173849	-169.464432
0.000000	0.174087	-167.703568
0.000000	0.174324	-166.307770
0.000000	0.174561	-165.171158
0.000000	0.174798	-164.177460
0.000000	0.175035	-163.577118
0.000000	0.175273	-163.384933
0.000000	0.175510	-163.604172
0.000000	0.175747	-163.979370
0.000000	0.175984	-164.360245
0.000000	0.176221	-164.960968
0.000000	0.176458	-165.758881
0.000000	0.176696	-166.235886
0.000000	0.176933	-167.085526
0.000000	0.177170	-167.809143
0.000000	0.177407	-168.375046
0.000000	0.177644	-168.885803
0.000000	0.177881	-169.821533
0.000000	0.178119	-170.326492
0.000000	0.178356	-170.736435
0.000000	0.178593	-171.294266
0.000000	0.178830	-171.758667
0.000000	0.179067	-172.360718
0.000000	0.179305	-172.722519
0.000000	0.179542	-172.939102
0.000000	0.179779	-173.360825
0.000000	0.180016	-173.371429
0.000000	0.180253	-173.684616
0.000000	0.180490	-173.344162
0.000000	0.180728	-173.334198
0.000000	0.180965	-173.229126
0.000000	0.181202	-173.559296
0.000000	0.181439	-173.762329
0.000000	0.181676	-174.701889
0.000000	0.181913	-175.048691
0.000000	0.182151	-175.977539
0.000000	0.182388	-176.386154
0.000000	0.182625	-176.963730
0.000000	0.182862	-177.220795
0.000000	0.183099	-177.635300
0.000000	0.183337	-178.098145
0.000000	0.183574	-178.731155
0.000000	0.183811	-179.284531
0.000000	0.184048	-179.617096
0.000000	0.184285	-179.957520
0.000000	0.184522	-180.181366
0.000000	0.184760	-180.647247
0.000000	0.184997	-180.864212
0.000000	0.185234	-181.174850
0.000000	0.185471	-181.083664
0.000000	0.185708	-181.306519
0.000000	0.185945	-181.123566
0.000000	0.186183	-181.135239
0.000000	0.186420	-181.118744
0.000000	0.186657	-181.208405
0.000000	0.186894	-180.938538
0.000000	0.187131	-180.940521
0.000000	0.187368	-181.020737
0.000000	0.187606	-181.576096
0.000000	0.187843	-181.898926
0.000000	0.188080	-182.709396
0.000000	0.188317	-183.157562
0.000000	0.188554	-183.701233
0.000000	0.188792	-184.212952
0.000000	0.189029	-184.922302
0.000000	0.189266	-185.448456
0.000000	0.189503	-186.002838
0.000000	0.189740	-186.439590
0.000000	0.189977	-186.728867
0.000000	0.190215	-186.845398
0.000000	0.190452	-187.136841
0.000000	0.190689	-187.109161
0.000000	0.190926	-186.869354
0.000000	0.191163	-186.673050
0.000000	0.191400	-186.551071
0.000000	0.191638	-186.413284
0.000000	0.191875	-186.168015
0.000000	0.192112	-186.459167
0.000000	0.192349	-186.726089
0.000000	0.192586	-187.119354
0.000000	0.192824	-187.453400
0.000000	0.193061	-188.058319
0.000000	0.193298	-189.063034
0.000000	0.193535	-190.731735
0.000000	0.193772	-193.196228
0.000000	0.194009	-196.174744
0.000000	0.194247	-199.675186
0.000000	0.194484	-204.367035
0.000000	0.194721	-209.024170
0.000000	0.194958	-212.084641
0.000000	0.195195	-214.558853
0.000000	0.195432	-216.976654
0.000000	0.195670	-218.954727
0.000000	0.195907	-220.863083
0.000000	0.196144	-222.987732
0.000000	0.196381	-225.007034
0.000000	0.196618	-227.304001
0.000000	0.196856	-229.521072
0.000000	0.197093	-231.509995
0.000000	0.197330	-233.481461
0.000000	0.197567	-235.044586
0.000000	0.197804	-236.536438
0.000000	0.198041	-237.952744
0.000000	0.198279	-239.290619
0.000000	0.198516	-240.670517
0.000000	0.198753	-241.727081
0.000000	0.198990	-242.818924
0.000000	0.199227	-243.832504
0.000000	0.199464	-244.887100
0.000000	0.199702	-245.976959
0.000000	0.199939	-246.843307
0.000000	0.200176	-247.466080
0.000000	0.200413	-248.083160
0.000000	0.200650	-248.704620
0.000000	0.200887	-249.339767
0.000000	0.201125	-249.751907
0.000000	0.201362	-250.308395
0.000000	0.201599	-250.896622
0.000000	0.201836	-251.507324
0.000000	0.202073	-251.999954
0.000000	0.202311	-252.350433
0.000000	0.202548	-252.663971
0.000000	0.202785	-252.448288
0.000000	0.203022	-252.800003
0.000000	0.203259	-252.902298
0.000000	0.203496	-252.998550
0.000000	0.203734	-253.229477
0.000000	0.203971	-253.373596
0.000000	0.204208	-253.569794
0.000000	0.204445	-253.966522
0.000000	0.204682	-254.346344
0.000000	0.204919	-254.846741
0.000000	0.205157	-255.607880
0.000000	0.205394	-256.274506
0.000000	0.205631	-257.081879
0.000000	0.205868	-257.780731
0.000000	0.206105	-258.837219
0.000000	0.206343	-259.621185
0.000000	0.206580	-260.569977
0.000000	0.206817	-260.797485
0.000000	0.207054	-261.479004
0.000000	0.207291	-261.768280
0.000000	0.207528	-261.887817
0.000000	0.207766	-262.087982
0.000000	0.208003	-262.385254
0.000000	0.208240	-262.543182
0.000000	0.208477	-262.680023
0.000000	0.208714	-262.796631
0.000000	0.208951	-263.013245
0.000000	0.209189	-263.085114
0.000000	0.209426	-263.008148
0.000000	0.209663	-263.038910
0.000000	0.209900	-262.842590
0.000000	0.210137	-263.058258
0.000000	0.210374	-263.368103
0.000000	0.210612	-263.669983
0.000000	0.210849	-264.340302
0.000000	0.211086	-264.898529
0.000000	0.211323	-265.688416
0.000000	0.211560	-266.083496
0.000000	0.211798	-266.658295
0.000000	0.212035	-267.280945
0.000000	0.212272	-267.806458
0.000000	0.212509	-268.088440
0.000000	0.212746	-268.355225
0.000000	0.212983	-268.608887
0.000000	0.213221	-268.607239
0.000000	0.213458	-269.201019
0.000000	0.213695	-269.302124
0.000000	0.213932	-269.484039
0.000000	0.214169	-269.376282
0.000000	0.214406	-269.455078
0.000000	0.214644	-269.242615
0.000000	0.214881	-269.349121
0.000000	0.215118	-269.070435
0.000000	0.215355	-268.906891
0.000000	0.215592	-268.903046
0.000000	0.215830	-269.097412
0.000000	0.216067	-269.395294
0.000000	0.216304	-269.930359
0.000000	0.216541	-270.462219
0.000000	0.216778	-270.734985
0.000000	0.217015	-271.347198
0.000000	0.217253	-272.062317
0.000000	0.217490	-272.500610
0.000000	0.217727	-273.130157
0.000000	0.217964	-273.462311
0.000000	0.218201	-274.210724
0.000000	0.218438	-274.762695
0.000000	0.218676	-275.325531
0.000000	0.218913	-275.630157
0.000000	0.219150	-275.773224
0.000000	0.219387	-275.993683
0.000000	0.219624	-276.058289
0.000000	0.219862	-276.099945
0.000000	0.220099	-276.145569
0.000000	0.220336	-276.470978
0.000000	0.220573	-276.623077
0.000000	0.220810	-277.106323
0.000000	0.221047	-277.584869
0.000000	0.221285	-278.189331
0.000000	0.221522	-278.930664
0.000000	0.221759	-279.447144
0.000000	0.221996	-280.341217
0.000000	0.222233	-281.125580
0.000000	0.222470	-282.123962
0.000000	0.222708	-282.787231
0.000000	0.222945	-283.244446
0.000000	0.223182	-283.720154
0.000000	0.223419	-283.184875
0.000000	0.223656	-282.158295
0.000000	0.223893	-280.130859
0.000000	0.224131	-277.160645
0.000000	0.224368	-273.712097
0.000000	0.224605	-269.704376
0.000000	0.224842	-265.930115
0.000000	0.225079	-262.175201
0.000000	0.225317	-263.412079
0.000000	0.225554	-273.400299
0.000000	0.225791	-276.083801
0.000000	0.226028	-277.940704
0.000000	0.226265	-279.495331
0.000000	0.226502	-281.107758
0.000000	0.226740	-282.944305
0.000000	0.226977	-284.343872
0.000000	0.227214	-285.508087
0.000000	0.227451	-286.683136
0.000000	0.227688	-287.891357
0.000000	0.227925	-289.149872
0.000000	0.228163	-290.220703
0.000000	0.228400	-291.338287
0.000000	0.228637	-292.371246
0.000000	0.228874	-293.294403
0.000000	0.229111	-294.078033
0.000000	0.229349	-294.692230
0.000000	0.229586	-295.111755
0.000000	0.229823	-295.319977
0.000000	0.230060	-295.310852
0.000000	0.230297	-295.575989
0.000000	0.230534	-295.641144
0.000000	0.230772	-295.496490
0.000000	0.231009	-295.141846
0.000000	0.231246	-295.317993
0.000000	0.231483	-295.071899
0.000000	0.231720	-294.758759
0.000000	0.231957	-294.404236
0.000000	0.232195	-294.290192
0.000000	0.232432	-293.977295
0.000000	0.232669	-294.232391
0.000000	0.232906	-294.373016
0.000000	0.233143	-295.015198
0.000000	0.233380	-295.559357
0.000000	0.233618	-295.977997
0.000000	0.233855	-296.614075
0.000000	0.234092	-297.209137
0.000000	0.234329	-297.613953
0.000000	0.234566	-298.050873
0.000000	0.234804	-298.269318
0.000000	0.235041	-298.746124
0.000000	0.235278	-298.992859
0.000000	0.235515	-299.594055
0.000000	0.235752	-299.804474
0.000000	0.235989	-299.708008
0.000000	0.236227	-299.661835
0.000000	0.236464	-299.682281
0.000000	0.236701	-299.543457
0.000000	0.236938	-299.385529
0.000000	0.237175	-299.361237
0.000000	0.237412	-299.500427
0.000000	0.237650	-299.940369
0.000000	0.237887	-299.949188
0.000000	0.238124	-300.355103
0.000000	0.238361	-300.429352
0.000000	0.238598	-300.757813
0.000000	0.238836	-300.734009
0.000000	0.239073	-300.836761
0.000000	0.239310	-300.964813
0.000000	0.239547	-301.133453
0.000000	0.239784	-301.479095
0.000000	0.240021	-301.646149
0.000000	0.240259	-302.115875
0.000000	0.240496	-302.644165
0.000000	0.240733	-302.839600
0.000000	0.240970	-303.156677
0.000000	0.241207	-303.339600
0.000000	0.241444	-303.490234
0.000000	0.241682	-303.477722
0.000000	0.241919	-303.419647
0.000000	0.242156	-303.201569
0.000000	0.242393	-303.441162
0.000000	0.242630	-303.300140
0.000000	0.242868	-303.368042
0.000000	0.243105	-303.160095
0.000000	0.243342	-303.150330
0.000000	0.243579	-302.856262
0.000000	0.243816	-302.759125
0.000000	0.244053	-302.389069
0.000000	0.244291	-302.366974
0.000000	0.244528	-302.123291
0.000000	0.244765	-302.172607
0.000000	0.245002	-302.078918
0.000000	0.245239	-302.365692
0.000000	0.245476	-303.075256
0.000000	0.245714	-303.606201
0.000000	0.245951	-304.779907
0.000000	0.246188	-305.470642
0.000000	0.246425	-306.211853
0.000000	0.246662	-306.352203
0.000000	0.246900	-306.702454
0.000000	0.247137	-306.896118
0.000000	0.247374	-307.281952
0.000000	0.247611	-307.119476
0.000000	0.247848	-307.113525
0.000000	0.248085	-307.270447
0.000000	0.248323	-307.097473
0.000000	0.248560	-306.827423
0.000000	0.248797	-306.237244
0.000000	0.249034	-305.849823
0.000000	0.249271	-305.846069
0.000000	0.249508	-305.901489
0.000000	0.249746	-305.779114
0.000000	0.249983	-306.445648
0.000000	0.250220	-306.556458
0.000000	0.250457	-306.787354
0.000000	0.250694	-306.523621
0.000000	0.250931	-306.501709
0.000000	0.251169	-306.534058
0.000000	0.251406	-306.305725
0.000000	0.251643	-306.592010
0.000000	0.251880	-307.924683
0.000000	0.252117	-309.438721
0.000000	0.252355	-309.944458
0.000000	0.252592	-310.193329
0.000000	0.252829	-310.160797
0.000000	0.253066	-310.211731
0.000000	0.253303	-310.365540
0.000000	0.253540	-311.119446
0.000000	0.253778	-311.254486
0.000000	0.254015	-311.219543
0.000000	0.254252	-311.144135
0.000000	0.254489	-311.172699
0.000000	0.254726	-311.087494
0.000000	0.254963	-311.269836
0.000000	0.255201	-311.736420
0.000000	0.255438	-311.870270
0.000000	0.255675	-312.007385
0.000000	0.255912	-312.141693
0.000000	0.256149	-312.271759
0.000000	0.256387	-312.161285
0.000000	0.256624	-312.192596
0.000000	0.256861	-312.403778
0.000000	0.257098	-312.457092
0.000000	0.257335	-313.213928
0.000000	0.257572	-313.707092
0.000000	0.257810	-314.374634
0.000000	0.258047	-314.571198
0.000000	0.258284	-314.858856
0.000000	0.258521	-314.617493
0.000000	0.258758	-314.932617
0.000000	0.258995	-314.736877
0.000000	0.259233	-314.756287
0.000000	0.259470	-314.775848
0.000000	0.259707	-314.926239
0.000000	0.259944	-315.087494
0.000000	0.260181	-315.246948
0.000000	0.260418	-315.389496
0.000000	0.260656	-315.260864
0.000000	0.260893	-314.983459
0.000000	0.261130	-314.952850
0.000000	0.261367	-314.975159
0.000000	0.261604	-315.333923
0.000000	0.261842	-315.458954
0.000000	0.262079	-316.095001
0.000000	0.262316	-316.775360
0.000000	0.262553	-317.841400
0.000000	0.262790	-318.527191
0.000000	0.263027	-319.013550
0.000000	0.263265	-319.387299
0.000000	0.263502	-319.750885
0.000000	0.263739	-320.094421
0.000000	0.263976	-320.043091
0.000000	0.264213	-320.561249
0.000000	0.264450	-320.563599
0.000000	0.264688	-320.750946
0.000000	0.264925	-320.638916
0.000000	0.265162	-320.705170
0.000000	0.265399	-320.351776
0.000000	0.265636	-320.065979
0.000000	0.265874	-320.117554
0.000000	0.266111	-320.281494
0.000000	0.266348	-320.067596
0.000000	0.266585	-319.714508
0.000000	0.266822	-319.735626
0.000000	0.267059	-319.804352
0.000000	0.267297	-319.816315
0.000000	0.267534	-320.031830
0.000000	0.267771	-320.471832
0.000000	0.268008	-320.777557
0.000000	0.268245	-321.306335
0.000000	0.268482	-321.693390
0.000000	0.268720	-322.533600
0.000000	0.268957	-322.603760
0.000000	0.269194	-323.330261
0.000000	0.269431	-323.628113
0.000000	0.269668	-324.311951
0.000000	0.269906	-324.757446
0.000000	0.270143	-324.920746
0.000000	0.270380	-324.895966
0.000000	0.270617	-324.918274
0.000000	0.270854	-324.991638
0.000000	0.271091	-324.751831
0.000000	0.271329	-324.563538
0.000000	0.271566	-324.447113
0.000000	0.271803	-324.297729
0.000000	0.272040	-324.128387
0.000000	0.272277	-324.078094
0.000000	0.272514	-324.046173
0.000000	0.272752	-323.927979
0.000000	0.272989	-323.986969
0.000000	0.273226	-324.251251
0.000000	0.273463	-324.617096
0.000000	0.273700	-324.969269
0.000000	0.273937	-325.309967
0.000000	0.274175	-325.885620
0.000000	0.274412	-326.453308
0.000000	0.274649	-326.993439
0.000000	0.274886	-327.847382
0.000000	0.275123	-328.257843
0.000000	0.275361	-328.664093
0.000000	0.275598	-328.803772
0.000000	0.275835	-329.022949
0.000000	0.276072	-329.195557
0.000000	0.276309	-329.309692
0.000000	0.276546	-329.356049
0.000000	0.276784	-329.209412
0.000000	0.277021	-328.874603
0.000000	0.277258	-328.615387
0.000000	0.277495	-328.829041
0.000000	0.277732	-328.686127
0.000000	0.277969	-328.541473
0.000000	0.278207	-328.647736
0.000000	0.278444	-328.764801
0.000000	0.278681	-328.631287
0.000000	0.278918	-328.590820
0.000000	0.279155	-328.511749
0.000000	0.279393	-328.371185
0.000000	0.279630	-328.017273
0.000000	0.279867	-327.290161
0.000000	0.280104	-327.248871
0.000000	0.280341	-326.653564
0.000000	0.280578	-325.807983
0.000000	0.280816	-324.220490
0.000000	0.281053	-322.661987
0.000000	0.281290	-321.243622
0.000000	0.281527	-320.326202
0.000000	0.281764	-320.252960
0.000000	0.282001	-320.584106
0.000000	0.282239	-320.683899
0.000000	0.282476	-320.610535
0.000000	0.282713	-320.436127
0.000000	0.282950	-320.371490
0.000000	0.283187	-319.913940
0.000000	0.283424	-319.542358
0.000000	0.283662	-319.286530
0.000000	0.283899	-319.177887
0.000000	0.284136	-319.120911
0.000000	0.284373	-319.253296
0.000000	0.284610	-319.584198
0.000000	0.284848	-319.742584
0.000000	0.285085	-319.953308
0.000000	0.285322	-320.088776
0.000000	0.285559	-320.384949
0.000000	0.285796	-320.474426
0.000000	0.286033	-320.709656
0.000000	0.286271	-320.967682
0.000000	0.286508	-321.235138
0.000000	0.286745	-321.375000
0.000000	0.286982	-321.372986
0.000000	0.287219	-321.469696
0.000000	0.287456	-321.307281
0.000000	0.287694	-321.373138
0.000000	0.287931	-321.557922
0.000000	0.288168	-321.485352
0.000000	0.288405	-321.614563
0.000000	0.288642	-321.433838
0.000000	0.288880	-321.252930
0.000000	0.289117	-320.646790
0.000000	0.289354	-320.009613
0.000000	0.289591	-318.991821
0.000000	0.289828	-317.445709
0.000000	0.290065	-315.210571
0.000000	0.290303	-312.254883
0.000000	0.290540	-308.334015
0.000000	0.290777	-303.484650
0.000000	0.291014	-297.542755
0.000000	0.291251	-291.085083
0.000000	0.291488	-286.003265
0.000000	0.291726	-279.823700
0.000000	0.291963	-272.032501
0.000000	0.292200	-262.557739
0.000000	0.292437	-250.996277
0.000000	0.292674	-236.686188
0.000000	0.292911	-220.146866
0.000000	0.293149	-202.570724
0.000000	0.293386	-183.747086
0.000000	0.293623	-168.195389
0.000000	0.293860	-155.046768
0.000000	0.294097	-144.920456
0.000000	0.294335	-137.795319
0.000000	0.294572	-133.959061
0.000000	0.294809	-133.906387
0.000000	0.295046	-138.327835
0.000000	0.295283	-145.261215
0.000000	0.295520	-156.211349
0.000000	0.295758	-171.806564
0.000000	0.295995	-191.112045
0.000000	0.296232	-212.741608
0.000000	0.296469	-234.914307
0.000000	0.296706	-254.262970
0.000000	0.296943	-267.141754
0.000000	0.297181	-276.625092
0.000000	0.297418	-284.358765
0.000000	0.297655	-291.058746
0.000000	0.297892	-297.216583
0.000000	0.298129	-302.286224
0.000000	0.298367	-306.211731
0.000000	0.298604	-309.326324
0.000000	0.298841	-312.345612
0.000000	0.299078	-315.002106
0.000000	0.299315	-316.978851
0.000000	0.299552	-318.669556
0.000000	0.299790	-320.114105
0.000000	0.300027	-320.981537
0.000000	0.300264	-321.793304
0.000000	0.300501	-322.486023
0.000000	0.300738	-323.230133
0.000000	0.300975	-324.069611
0.000000	0.301213	-324.790131
0.000000	0.301450	-325.283569
0.000000	0.301687	-325.928345
0.000000	0.301924	-326.864624
0.000000	0.302161	-327.360931
0.000000	0.302399	-328.002136
0.000000	0.302636	-328.670166
0.000000	0.302873	-329.117035
0.000000	0.303110	-329.462646
0.000000	0.303347	-329.722473
0.000000	0.303584	-330.403625
0.000000	0.303822	-331.158325
0.000000	0.304059	-331.601044
0.000000	0.304296	-332.306732
0.000000	0.304533	-332.522308
0.000000	0.304770	-333.053925
0.000000	0.305007	-333.030457
0.000000	0.305245	-333.020538
0.000000	0.305482	-332.777496
0.000000	0.305719	-332.542450
0.000000	0.305956	-332.330780
0.000000	0.306193	-331.917053
0.000000	0.306430	-331.688110
0.000000	0.306668	-331.317230
0.000000	0.306905	-331.077148
0.000000	0.307142	-330.763092
0.000000	0.307379	-331.744324
0.000000	0.307616	-331.497498
0.000000	0.307854	-331.563232
0.000000	0.308091	-331.864502
0.000000	0.308328	-332.302460
0.000000	0.308565	-332.878021
0.000000	0.308802	-333.694519
0.000000	0.309039	-334.349121
0.000000	0.309277	-335.149506
0.000000	0.309514	-335.077942
0.000000	0.309751	-335.188538
0.000000	0.309988	-335.141693
0.000000	0.310225	-335.322784
0.000000	0.310462	-335.275330
0.000000	0.310700	-335.862579
0.000000	0.310937	-336.125763
0.000000	0.311174	-336.394836
0.000000	0.311411	-336.527313
0.000000	0.311648	-336.741394
0.000000	0.311886	-336.532745
0.000000	0.312123	-336.368988
0.000000	0.312360	-336.383453
0.000000	0.312597	-335.855743
0.000000	0.312834	-335.758667
0.000000	0.313071	-335.511536
0.000000	0.313309	-335.590454
0.000000	0.313546	-335.250702
0.000000	0.313783	-335.054230
0.000000	0.314020	-334.727142
0.000000	0.314257	-333.856201
0.000000	0.314494	-332.884705
0.000000	0.314732	-332.044678
0.000000	0.314969	-330.843262
0.000000	0.315206	-329.638245
0.000000	0.315443	-328.094391
0.000000	0.315680	-326.748322
0.000000	0.315917	-325.325714
0.000000	0.316155	-324.041687
0.000000	0.316392	-323.976685
0.000000	0.316629	-324.008881
0.000000	0.316866	-323.908936
0.000000	0.317103	-324.293030
0.000000	0.317341	-325.051147
0.000000	0.317578	-325.671509
0.000000	0.317815	-326.591797
0.000000	0.318052	-327.164886
0.000000	0.318289	-327.825317
0.000000	0.318526	-328.182495
0.000000	0.318764	-328.694885
0.000000	0.319001	-329.231018
0.000000	0.319238	-329.891449
0.000000	0.319475	-330.168610
0.000000	0.319712	-330.284973
0.000000	0.319950	-330.131714
0.000000	0.320187	-330.346313
0.000000	0.320424	-330.729736
0.000000	0.320661	-331.296234
0.000000	0.320898	-331.555084
0.000000	0.321135	-332.094574
0.000000	0.321373	-332.301086
0.000000	0.321610	-332.637054
0.000000	0.321847	-332.978577
0.000000	0.322084	-333.074066
0.000000	0.322321	-333.163300
0.000000	0.322558	-333.383179
0.000000	0.322796	-333.504486
0.000000	0.323033	-333.772491
0.000000	0.323270	-334.188232
0.000000	0.323507	-334.370209
0.000000	0.323744	-334.653473
0.000000	0.323981	-334.534729
0.000000	0.324219	-334.481018
0.000000	0.324456	-334.504028
0.000000	0.324693	-334.374298
0.000000	0.324930	-334.110107
0.000000	0.325167	-334.113251
0.000000	0.325405	-334.311188
0.000000	0.325642	-334.614349
0.000000	0.325879	-335.041351
0.000000	0.326116	-335.601898
0.000000	0.326353	-336.172913
0.000000	0.326590	-336.863922
0.000000	0.326828	-337.537720
0.000000	0.327065	-338.046936
0.000000	0.327302	-338.607635
0.000000	0.327539	-339.198517
0.000000	0.327776	-339.668365
0.000000	0.328013	-339.983368
0.000000	0.328251	-340.240173
0.000000	0.328488	-340.182922
0.000000	0.328725	-340.049774
0.000000	0.328962	-339.856140
0.000000	0.329199	-339.983917
0.000000	0.329437	-340.204285
0.000000	0.329674	-340.020935
0.000000	0.329911	-339.787140
0.000000	0.330148	-339.644501
0.000000	0.330385	-339.377502
0.000000	0.330622	-339.499817
0.000000	0.330860	-339.439453
0.000000	0.331097	-339.817902
0.000000	0.331334	-339.928619
0.000000	0.331571	-340.374878
0.000000	0.331808	-340.800018
0.000000	0.332045	-341.186798
0.000000	0.332283	-341.637329
0.000000	0.332520	-342.131165
0.000000	0.332757	-342.521362
0.000000	0.332994	-342.662109
0.000000	0.333231	-342.787720
0.000000	0.333468	-342.913757
0.000000	0.333706	-343.063812
0.000000	0.333943	-343.386627
0.000000	0.334180	-343.662109
0.000000	0.334417	-344.139069
0.000000	0.334654	-344.692444
0.000000	0.334892	-345.414917
0.000000	0.335129	-345.775726
0.000000	0.335366	-345.839142
0.000000	0.335603	-345.695709
0.000000	0.335840	-345.703156
0.000000	0.336077	-345.507172
0.000000	0.336315	-345.358459
0.000000	0.336552	-344.917389
0.000000	0.336789	-344.817932
0.000000	0.337026	-344.736450
0.000000	0.337263	-344.931519
0.000000	0.337500	-345.171417
0.000000	0.337738	-345.209290
0.000000	0.337975	-345.169128
0.000000	0.338212	-345.196442
0.000000	0.338449	-345.445496
0.000000	0.338686	-345.941589
0.000000	0.338924	-346.810486
0.000000	0.339161	-347.423950
0.000000	0.339398	-347.735474
0.000000	0.339635	-348.324677
0.000000	0.339872	-348.572754
0.000000	0.340109	-348.939728
0.000000	0.340347	-349.177551
0.000000	0.340584	-349.395203
0.000000	0.340821	-349.587738
0.000000	0.341058	-349.750702
0.000000	0.341295	-349.759125
0.000000	0.341532	-349.733765
0.000000	0.341770	-349.804718
0.000000	0.342007	-349.737305
0.000000	0.342244	-350.020020
0.000000	0.342481	-349.688751
0.000000	0.342718	-349.829559
0.000000	0.342955	-349.988495
0.000000	0.343193	-349.927887
0.000000	0.343430	-349.779846
0.000000	0.343667	-350.180786
0.000000	0.343904	-350.430847
0.000000	0.344141	-350.886475
0.000000	0.344379	-351.301147
0.000000	0.344616	-351.654968
0.000000	0.344853	-352.051025
0.000000	0.345090	-352.475220
0.000000	0.345327	-352.670441
0.000000	0.345564	-352.749084
0.000000	0.345802	-353.086761
0.000000	0.346039	-353.214417
0.000000	0.346276	-353.494507
0.000000	0.346513	-354.050354
0.000000	0.346750	-354.251312
0.000000	0.346987	-354.531158
0.000000	0.347225	-354.480133
0.000000	0.347462	-354.398010
0.000000	0.347699	-353.977631
0.000000	0.347936	-352.887451
0.000000	0.348173	-351.877899
0.000000	0.348411	-350.353973
0.000000	0.348648	-348.148285
0.000000	0.348885	-345.445892
0.000000	0.349122	-341.718994
0.000000	0.349359	-336.845154
0.000000	0.349596	-330.692841
0.000000	0.349834	-323.648682
0.000000	0.350071	-317.860168
0.000000	0.350308	-312.947235
0.000000	0.350545	-309.387115
0.000000	0.350782	-307.183563
0.000000	0.351019	-307.386414
0.000000	0.351257	-309.611023
0.000000	0.351494	-313.998749
0.000000	0.351731	-319.998932
0.000000	0.351968	-326.482300
0.000000	0.352205	-331.926819
0.000000	0.352443	-335.874115
0.000000	0.352680	-338.576813
0.000000	0.352917	-340.557434
0.000000	0.353154	-342.223663
0.000000	0.353391	-343.454803
0.000000	0.353628	-344.896423
0.000000	0.353866	-346.244568
0.000000	0.354103	-347.653168
0.000000	0.354340	-348.897675
0.000000	0.354577	-349.854095
0.000000	0.354814	-350.517426
0.000000	0.355051	-351.254700
0.000000	0.355289	-351.828308
0.000000	0.355526	-352.464508
0.000000	0.355763	-352.889496
0.000000	0.356000	-353.039978
0.000000	0.356237	-352.954285
0.000000	0.356474	-352.408417
0.000000	0.356712	-351.524780
0.000000	0.356949	-350.066010
0.000000	0.357186	-347.687134
0.000000	0.357423	-344.700714
0.000000	0.357660	-341.137634
0.000000	0.357898	-337.095490
0.000000	0.358135	-333.704224
0.000000	0.358372	-331.279236
0.000000	0.358609	-328.995392
0.000000	0.358846	-326.694916
0.000000	0.359083	-325.189941
0.000000	0.359321	-323.838104
0.000000	0.359558	-322.808044
0.000000	0.359795	-322.271790
0.000000	0.360032	-322.027374
0.000000	0.360269	-322.093719
0.000000	0.360506	-322.476074
0.000000	0.360744	-323.281921
0.000000	0.360981	-324.110077
0.000000	0.361218	-325.142334
0.000000	0.361455	-325.712799
0.000000	0.361692	-326.127106
0.000000	0.361930	-326.852814
0.000000	0.362167	-327.277100
0.000000	0.362404	-327.866302
0.000000	0.362641	-328.620483
0.000000	0.362878	-329.163757
0.000000	0.363115	-329.354645
0.000000	0.363353	-329.797852
0.000000	0.363590	-330.144043
0.000000	0.363827	-330.753052
0.000000	0.364064	-331.133575
0.000000	0.364301	-331.383698
0.000000	0.364538	-331.616394
0.000000	0.364776	-331.710297
0.000000	0.365013	-332.033600
0.000000	0.365250	-331.989990
0.000000	0.365487	-332.187134
0.000000	0.365724	-332.525299
0.000000	0.365961	-332.521545
0.000000	0.366199	-332.779297
0.000000	0.366436	-333.070587
0.000000	0.366673	-333.394196
0.000000	0.366910	-333.506500
0.000000	0.367147	-333.775757
0.000000	0.367385	-333.856659
0.000000	0.367622	-334.245239
0.000000	0.367859	-334.713074
0.000000	0.368096	-335.367981
0.000000	0.368333	-335.817291
0.000000	0.368570	-336.017578
0.000000	0.368808	-336.182770
0.000000	0.369045	-336.179932
0.000000	0.369282	-336.369324
0.000000	0.369519	-336.151337
0.000000	0.369756	-336.133209
0.000000	0.369993	-335.969330
0.000000	0.370231	-336.017853
0.000000	0.370468	-336.138062
0.000000	0.370705	-336.029785
0.000000	0.370942	-335.736237
0.000000	0.371179	-334.945679
0.000000	0.371417	-333.858765
0.000000	0.371654	-332.617493
0.000000	0.371891	-330.815796
0.000000	0.372128	-329.317474
0.000000	0.372365	-328.440033
0.000000	0.372602	-328.969391
0.000000	0.372840	-330.046387
0.000000	0.373077	-331.176575
0.000000	0.373314	-332.776550
0.000000	0.373551	-334.386841
0.000000	0.373788	-335.268982
0.000000	0.374025	-335.425659
0.000000	0.374263	-335.775726
0.000000	0.374500	-335.954071
0.000000	0.374737	-336.434662
0.000000	0.374974	-336.598053
0.000000	0.375211	-336.889954
0.000000	0.375449	-336.670807
0.000000	0.375686	-336.383240
0.000000	0.375923	-335.649780
0.000000	0.376160	-334.829987
0.000000	0.376397	-334.070923
0.000000	0.376634	-333.282013
0.000000	0.376872	-332.490540
0.000000	0.377109	-331.725403
0.000000	0.377346	-331.136688
0.000000	0.377583	-330.383606
0.000000	0.377820	-329.720093
0.000000	0.378057	-329.284515
0.000000	0.378295	-328.960358
0.000000	0.378532	-328.613983
0.000000	0.378769	-328.108063
0.000000	0.379006	-327.437134
0.000000	0.379243	-326.859680
0.000000	0.379481	-326.286926
0.000000	0.379718	-326.358246
0.000000	0.379955	-326.252441
0.000000	0.380192	-326.083160
0.000000	0.380429	-326.101837
0.000000	0.380666	-326.079590
0.000000	0.380904	-326.264191
0.000000	0.381141	-326.664673
0.000000	0.381378	-327.036743
0.000000	0.381615	-327.251678
0.000000	0.381852	-327.557861
0.000000	0.382089	-327.855225
0.000000	0.382327	-328.525787
0.000000	0.382564	-329.216125
0.000000	0.382801	-330.148956
0.000000	0.383038	-330.929749
0.000000	0.383275	-331.510895
0.000000	0.383512	-331.979736
0.000000	0.383750	-332.198914
0.000000	0.383987	-332.531250
0.000000	0.384224	-332.748657
0.000000	0.384461	-333.221619
0.000000	0.384698	-333.468719
0.000000	0.384936	-334.201324
0.000000	0.385173	-334.190369
0.000000	0.385410	-334.243927
0.000000	0.385647	-334.368469
0.000000	0.385884	-334.326660
0.000000	0.386121	-334.371857
0.000000	0.386359	-334.047241
0.000000	0.386596	-334.116241
0.000000	0.386833	-334.393463
0.000000	0.387070	-334.785004
0.000000	0.387307	-335.419495
0.000000	0.387544	-336.044647
0.000000	0.387782	-336.508453
0.000000	0.388019	-337.023102
0.000000	0.388256	-337.325165
0.000000	0.388493	-337.760315
0.000000	0.388730	-337.960754
0.000000	0.388968	-338.161499
0.000000	0.389205	-338.368866
0.000000	0.389442	-338.706573
0.000000	0.389679	-339.048859
0.000000	0.389916	-339.380249
0.000000	0.390153	-339.443481
0.000000	0.390391	-339.353668
0.000000	0.390628	-339.249573
0.000000	0.390865	-339.282043
0.000000	0.391102	-339.477448
0.000000	0.391339	-340.212830
0.000000	0.391576	-340.388824
0.000000	0.391814	-340.334930
0.000000	0.392051	-340.665771
0.000000	0.392288	-340.672455
0.000000	0.392525	-340.958984
0.000000	0.392762	-341.292297
0.000000	0.393000	-341.900269
0.000000	0.393237	-341.906799
0.000000	0.393474	-342.246552
0.000000	0.393711	-342.194824
0.000000	0.393948	-342.111572
0.000000	0.394185	-341.784241
0.000000	0.394423	-342.225464
0.000000	0.394660	-342.390503
0.000000	0.394897	-342.882233
0.000000	0.395134	-343.216339
0.000000	0.395371	-343.974060
0.000000	0.395608	-344.280396
0.000000	0.395846	-344.453308
0.000000	0.396083	-344.483734
0.000000	0.396320	-344.502258
0.000000	0.396557	-344.655396
0.000000	0.396794	-344.726074
0.000000	0.397031	-345.215118
0.000000	0.397269	-345.768311
0.000000	0.397506	-345.997070
0.000000	0.397743	-346.238068
0.000000	0.397980	-346.729614
0.000000	0.398217	-346.618866
0.000000	0.398455	-346.751099
0.000000	0.398692	-346.799805
0.000000	0.398929	-347.153870
0.000000	0.399166	-347.715210
0.000000	0.399403	-348.235352
0.000000	0.399640	-348.687897
0.000000	0.399878	-349.165680
0.000000	0.400115	-349.155090
0.000000	0.400352	-349.727081
0.000000	0.400589	-349.797516
0.000000	0.400826	-349.470490
0.000000	0.401063	-349.743774
0.000000	0.401301	-349.691895
0.000000	0.401538	-350.292603
0.000000	0.401775	-350.586151
0.000000	0.402012	-350.899933
0.000000	0.402249	-351.088043
0.000000	0.402487	-351.366333
0.000000	0.402724	-351.353394
0.000000	0.402961	-350.914856
0.000000	0.403198	-350.920471
0.000000	0.403435	-350.812103
0.000000	0.403672	-350.855682
0.000000	0.403910	-350.954712
0.000000	0.404147	-351.480774
0.000000	0.404384	-351.817047
0.000000	0.404621	-351.921814
0.000000	0.404858	-352.009827
0.000000	0.405095	-352.193878
0.000000	0.405333	-351.865601
0.000000	0.405570	-351.882904
0.000000	0.405807	-351.805328
0.000000	0.406044	-352.024628
0.000000	0.406281	-352.326172
0.000000	0.406518	-352.589233
0.000000	0.406756	-353.285675
0.000000	0.406993	-353.538879
0.000000	0.407230	-353.899872
0.000000	0.407467	-353.974701
0.000000	0.407704	-353.733795
0.000000	0.407942	-353.663086
0.000000	0.408179	-353.424927
0.000000	0.408416	-353.163300
0.000000	0.408653	-353.277954
0.000000	0.408890	-353.435150
0.000000	0.409127	-353.635895
0.000000	0.409365	-353.873108
0.000000	0.409602	-353.768097
0.000000	0.409839	-354.034363
0.000000	0.410076	-354.189362
0.000000	0.410313	-354.215729
0.000000	0.410550	-354.109161
0.000000	0.410788	-354.122467
0.000000	0.411025	-354.153534
0.000000	0.411262	-354.212067
0.000000	0.411499	-354.545227
0.000000	0.411736	-354.661774
0.000000	0.411974	-355.024414
0.000000	0.412211	-354.895020
0.000000	0.412448	-354.867523
0.000000	0.412685	-354.847931
0.000000	0.412922	-354.865570
0.000000	0.413159	-355.075043
0.000000	0.413397	-355.260010
0.000000	0.413634	-355.913025
0.000000	0.413871	-356.540771
0.000000	0.414108	-357.218597
0.000000	0.414345	-357.413483
0.000000	0.414582	-357.449188
0.000000	0.414820	-357.449188
0.000000	0.415057	-357.313995
0.000000	0.415294	-357.560577
0.000000	0.415531	-357.738434
0.000000	0.415768	-358.217194
0.000000	0.416005	-358.751862
0.000000	0.416243	-358.946869
0.000000	0.416480	-359.250397
0.000000	0.416717	-359.156830
0.000000	0.416954	-359.373474
0.000000	0.417191	-359.299438
0.000000	0.417429	-359.053345
0.000000	0.417666	-358.904846
0.000000	0.417903	-358.775421
0.000000	0.418140	-358.945709
0.000000	0.418377	-359.445740
0.000000	0.418614	-359.668213
0.000000	0.418852	-360.073029
0.000000	0.419089	-360.401825
0.000000	0.419326	-360.869202
0.000000	0.419563	-360.845703
0.000000	0.419800	-360.798279
0.000000	0.420037	-360.870636
0.000000	0.420275	-361.093903
0.000000	0.420512	-361.251984
0.000000	0.420749	-361.484406
0.000000	0.420986	-361.929413
0.000000	0.421223	-362.587250
0.000000	0.421461	-363.188385
0.000000	0.421698	-363.563080
0.000000	0.421935	-363.787384
0.000000	0.422172	-363.956970
0.000000	0.422409	-363.698730
0.000000	0.422646	-363.628082
0.000000	0.422884	-363.420563
0.000000	0.423121	-363.715118
0.000000	0.423358	-363.938019
0.000000	0.423595	-364.086761
0.000000	0.423832	-364.403381
0.000000	0.424069	-364.644501
0.000000	0.424307	-365.164368
0.000000	0.424544	-364.984833
0.000000	0.424781	-365.184204
0.000000	0.425018	-365.426025
0.000000	0.425255	-365.954529
0.000000	0.425492	-366.154175
0.000000	0.425730	-366.360840
0.000000	0.425967	-366.438446
0.000000	0.426204	-366.726379
0.000000	0.426441	-366.945465
0.000000	0.426678	-366.654755
0.000000	0.426916	-365.868225
0.000000	0.427153	-365.069550
0.000000	0.427390	-363.982330
0.000000	0.427627	-362.395172
0.000000	0.427864	-359.590271
0.000000	0.428101	-354.384583
0.000000	0.428339	-348.240356
0.000000	0.428576	-341.930176
0.000000	0.428813	-335.792480
0.000000	0.429050	-329.430206
0.000000	0.429287	-323.031799
0.000000	0.429524	-315.945404
0.000000	0.429762	-308.868347
0.000000	0.429999	-301.943481
0.000000	0.430236	-295.680908
0.000000	0.430473	-289.598511
0.000000	0.430710	-284.004883
0.000000	0.430948	-279.412811
0.000000	0.431185	-274.687622
0.000000	0.431422	-269.209381
0.000000	0.431659	-263.312073
0.000000	0.431896	-257.334808
0.000000	0.432133	-250.966919
0.000000	0.432371	-244.057159
0.000000	0.432608	-235.892700
0.000000	0.432845	-226.068008
0.000000	0.433082	-214.190735
0.000000	0.433319	-200.921906
0.000000	0.433556	-185.246933
0.000000	0.433794	-167.157394
0.000000	0.434031	-148.109421
0.000000	0.434268	-130.898849
0.000000	0.434505	-115.042534
0.000000	0.434742	-100.611366
0.000000	0.434979	-86.811913
0.000000	0.435217	-76.013748
0.000000	0.435454	-67.106445
0.000000	0.435691	-61.797897
0.000000	0.435928	-57.363655
0.000000	0.436165	-56.000523
0.000000	0.436403	-57.154156
0.000000	0.436640	-60.614254
0.000000	0.436877	-67.644020
0.000000	0.437114	-72.282036
0.000000	0.437351	-74.161453
0.000000	0.437588	-75.218590
0.000000	0.437826	-74.366478
0.000000	0.438063	-73.621826
0.000000	0.438300	-78.870476
0.000000	0.438537	-87.261818
0.000000	0.438774	-96.621414
0.000000	0.439011	-105.106537
0.000000	0.439249	-108.246475
0.000000	0.439486	-101.725876
0.000000	0.439723	-93.396667
0.000000	0.439960	-86.604225
0.000000	0.440197	-86.209763
0.000000	0.440435	-92.076996
0.000000	0.440672	-102.730919
0.000000	0.440909	-115.543503
0.000000	0.441146	-128.324463
0.000000	0.441383	-136.428268
0.000000	0.441620	-139.957092
0.000000	0.441858	-143.158890
0.000000	0.442095	-146.385193
0.000000	0.442332	-148.598969
0.000000	0.442569	-150.142410
0.000000	0.442806	-151.329041
0.000000	0.443043	-151.917603
0.000000	0.443281	-152.904587
0.000000	0.443518	-153.967911
0.000000	0.443755	-155.095276
0.000000	0.443992	-156.718414
0.000000	0.444229	-158.246094
0.000000	0.444467	-159.865051
0.000000	0.444704	-161.493881
0.000000	0.444941	-162.301453
0.000000	0.445178	-162.194992
0.000000	0.445415	-162.007141
0.000000	0.445652	-161.669785
0.000000	0.445890	-161.607254
0.000000	0.446127	-161.751831
0.000000	0.446364	-162.360321
0.000000	0.446601	-162.805222
0.000000	0.446838	-162.915039
0.000000	0.447075	-162.183182
0.000000	0.447313	-161.372681
0.000000	0.447550	-160.593307
0.000000	0.447787	-160.937088
0.000000	0.448024	-162.137314
0.000000	0.448261	-163.465622
0.000000	0.448498	-164.613541
0.000000	0.448736	-165.026672
0.000000	0.448973	-165.034653
0.000000	0.449210	-165.768158
0.000000	0.449447	-166.694656
0.000000	0.449684	-167.975967
0.000000	0.449922	-169.282059
0.000000	0.450159	-170.506607
0.000000	0.450396	-172.147461
0.000000	0.450633	-174.087204
0.000000	0.450870	-176.166641
0.000000	0.451107	-178.074768
0.000000	0.451345	-179.489212
0.000000	0.451582	-180.590454
0.000000	0.451819	-181.718384
0.000000	0.452056	-182.747879
0.000000	0.452293	-183.915237
0.000000	0.452531	-184.728073
0.000000	0.452768	-185.534042
0.000000	0.453005	-186.458801
0.000000	0.453242	-187.021225
0.000000	0.453479	-187.712799
0.000000	0.453716	-188.079590
0.000000	0.453954	-188.509995
0.000000	0.454191	-189.400040
0.000000	0.454428	-190.020050
0.000000	0.454665	-192.019867
0.000000	0.454902	-192.543488
0.000000	0.455139	-192.305618
0.000000	0.455377	-191.780212
0.000000	0.455614	-191.282532
0.000000	0.455851	-191.186783
0.000000	0.456088	-192.883347
0.000000	0.456325	-193.031708
0.000000	0.456562	-192.968597
0.000000	0.456800	-196.219925
0.000000	0.457037	-200.448425
0.000000	0.457274	-204.751007
0.000000	0.457511	-209.080627
0.000000	0.457748	-214.190552
0.000000	0.457986	-217.882080
0.000000	0.458223	-219.984680
0.000000	0.458460	-221.434189
0.000000	0.458697	-222.588821
0.000000	0.458934	-223.774704
0.000000	0.459171	-224.888077
0.000000	0.459409	-226.943939
0.000000	0.459646	-229.022644
0.000000	0.459883	-231.726868
0.000000	0.460120	-235.047623
0.000000	0.460357	-239.182434
0.000000	0.460594	-243.574875
0.000000	0.460832	-247.280304
0.000000	0.461069	-250.951859
0.000000	0.461306	-256.149261
0.000000	0.461543	-262.462219
0.000000	0.461780	-269.949921
0.000000	0.462018	-276.253937
0.000000	0.462255	-281.370361
0.000000	0.462492	-285.997894
0.000000	0.462729	-290.445038
0.000000	0.462966	-295.065765
0.000000	0.463203	-299.378113
0.000000	0.463441	-303.738678
0.000000	0.463678	-307.904968
0.000000	0.463915	-312.225403
0.000000	0.464152	-315.948730
0.000000	0.464389	-319.640625
0.000000	0.464626	-323.043701
0.000000	0.464864	-326.506744
0.000000	0.465101	-329.545837
0.000000	0.465338	-332.411835
0.000000	0.465575	-335.272797
0.000000	0.465812	-338.318604
0.000000	0.466049	-341.624786
0.000000	0.466287	-345.136078
0.000000	0.466524	-348.656891
0.000000	0.466761	-352.458496
0.000000	0.466998	-356.920654
0.000000	0.467235	-361.171448
0.000000	0.467473	-365.137268
0.000000	0.467710	-368.995514
0.000000	0.467947	-372.814026
0.000000	0.468184	-376.294464
0.000000	0.468421	-379.741119
0.000000	0.468658	-382.859558
0.000000	0.468896	-385.587494
0.000000	0.469133	-388.476929
0.000000	0.469370	-390.624298
0.000000	0.469607	-392.310272
0.000000	0.469844	-393.830811
0.000000	0.470081	-394.849731
0.000000	0.470319	-395.691864
0.000000	0.470556	-395.257660
0.000000	0.470793	-393.758057
0.000000	0.471030	-390.786011
0.000000	0.471267	-385.383850
0.000000	0.471505	-376.676453
0.000000	0.471742	-364.238434
0.000000	0.471979	-347.437408
0.000000	0.472216	-325.671509
0.000000	0.472453	-299.256195
0.000000	0.472690	-269.161072
0.000000	0.472928	-241.912125
0.000000	0.473165	-225.748123
0.000000	0.473402	-221.285675
0.000000	0.473639	-228.366989
0.000000	0.473876	-245.904709
0.000000	0.474113	-271.270813
0.000000	0.474351	-299.653259
0.000000	0.474588	-325.243927
0.000000	0.474825	-340.942291
0.000000	0.475062	-350.028198
0.000000	0.475299	-358.667419
0.000000	0.475536	-366.766205
0.000000	0.475774	-374.925903
0.000000	0.476011	-383.284241
0.000000	0.476248	-391.538879
0.000000	0.476485	-400.239136
0.000000	0.476722	-409.928040
0.000000	0.476960	-419.506256
0.000000	0.477197	-429.714294
0.000000	0.477434	-440.624420
0.000000	0.477671	-452.418121
0.000000	0.477908	-464.393250
0.000000	0.478145	-475.325745
0.000000	0.478383	-484.519318
0.000000	0.478620	-491.554932
0.000000	0.478857	-496.607697
0.000000	0.479094	-500.729736
0.000000	0.479331	-504.131226
0.000000	0.479568	-506.349030
0.000000	0.479806	-508.785034
0.000000	0.480043	-510.343811
0.000000	0.480280	-511.598755
0.000000	0.480517	-512.908997
0.000000	0.480754	-514.372742
0.000000	0.480992	-515.921448
0.000000	0.481229	-517.072083
0.000000	0.481466	-518.523987
0.000000	0.481703	-519.035339
0.000000	0.481940	-519.653259
0.000000	0.482177	-519.661316
0.000000	0.482415	-519.676819
0.000000	0.482652	-519.982239
0.000000	0.482889	-519.859070
0.000000	0.483126	-520.475830
0.000000	0.483363	-520.536438
0.000000	0.483600	-520.099609
0.000000	0.483838	-518.852234
0.000000	0.484075	-516.500000
0.000000	0.484312	-513.807556
0.000000	0.484549	-510.109283
0.000000	0.484786	-506.099182
0.000000	0.485024	-502.049774
0.000000	0.485261	-498.081940
0.000000	0.485498	-496.975067
0.000000	0.485735	-501.978638
0.000000	0.485972	-509.622620
0.000000	0.486209	-511.484192
0.000000	0.486447	-510.702942
0.000000	0.486684	-508.456787
0.000000	0.486921	-505.225647
0.000000	0.487158	-500.221863
0.000000	0.487395	-493.283691
0.000000	0.487632	-484.635712
0.000000	0.487870	-475.321442
0.000000	0.488107	-464.573639
0.000000	0.488344	-451.070892
0.000000	0.488581	-433.766693
0.000000	0.488818	-413.177490
0.000000	0.489056	-388.673157
0.000000	0.489293	-360.545410
0.000000	0.489530	-328.700928
0.000000	0.489767	-298.637024
0.000000	0.490004	-276.262573
0.000000	0.490241	-262.192291
0.000000	0.490479	-255.435974
0.000000	0.490716	-253.596634
0.000000	0.490953	-254.049393
0.000000	0.491190	-260.424377
0.000000	0.491427	-273.456573
0.000000	0.491664	-292.605560
0.000000	0.491902	-314.468445
0.000000	0.492139	-335.191437
0.000000	0.492376	-353.556610
0.000000	0.492613	-372.618652
0.000000	0.492850	-387.529602
0.000000	0.493087	-389.458710
0.000000	0.493325	-385.671417
0.000000	0.493562	-372.986328
0.000000	0.493799	-350.693268
0.000000	0.494036	-317.695740
0.000000	0.494273	-273.310547
0.000000	0.494511	-219.409332
0.000000	0.494748	-169.013351
0.000000	0.494985	-125.367012
0.000000	0.495222	-91.400894
0.000000	0.495459	-70.414116
0.000000	0.495696	-64.501625
0.000000	0.495934	-75.063667
0.000000	0.496171	-101.993904
0.000000	0.496408	-142.915939
0.000000	0.496645	-193.344742
0.000000	0.496882	-246.931564
0.000000	0.497119	-294.838135
0.000000	0.497357	-328.557892
0.000000	0.497594	-338.905701
0.000000	0.497831	-342.376495
0.000000	0.498068	-341.423645
0.000000	0.498305	-337.261353
0.000000	0.498543	-330.433105
0.000000	0.498780	-322.316742
0.000000	0.499017	-314.380707
0.000000	0.499254	-306.082855
0.000000	0.499491	-298.044525
0.000000	0.499728	-290.759552
0.000000	0.499966	-283.850983
0.000000	0.500203	-276.926605
0.000000	0.500440	-269.263885
0.000000	0.500677	-262.034912
0.000000	0.500914	-256.642242
0.000000	0.501151	-251.607285
0.000000	0.501389	-245.944687
0.000000	0.501626	-239.716125
0.000000	0.501863	-232.114639
0.000000	0.502100	-224.070816
0.000000	0.502337	-217.917847
0.000000	0.502574	-216.372330
0.000000	0.502812	-220.890701
0.000000	0.503049	-228.434235
0.000000	0.503286	-238.125259
0.000000	0.503523	-247.302368
0.000000	0.503760	-251.503860
0.000000	0.503998	-252.626846
0.000000	0.504235	-248.540314
0.000000	0.504472	-241.378326
0.000000	0.504709	-231.473633
0.000000	0.504946	-218.585632
0.000000	0.505183	-201.593521
0.000000	0.505421	-182.165512
0.000000	0.505658	-159.717453
0.000000	0.505895	-136.014221
0.000000	0.506132	-115.570610
0.000000	0.506369	-104.578552
0.000000	0.506606	-101.803459
0.000000	0.506844	-105.219696
0.000000	0.507081	-114.418404
0.000000	0.507318	-128.465729
0.000000	0.507555	-145.034866
0.000000	0.507792	-160.224365
0.000000	0.508030	-171.162247
0.000000	0.508267	-174.546173
0.000000	0.508504	-174.332016
0.000000	0.508741	-169.222824
0.000000	0.508978	-156.575607
0.000000	0.509215	-134.483337
0.000000	0.509453	-100.772797
0.000000	0.509690	-54.919010
0.000000	0.509927	0.698404
0.000000	0.510164	49.457310
0.000000	0.510401	88.381798
0.000000	0.510638	114.658073
0.000000	0.510876	126.875214
0.000000	0.511113	124.841667
0.000000	0.511350	109.096840
0.000000	0.511587	80.821457
0.000000	0.511824	43.571991
0.000000	0.512061	3.356884
0.000000	0.512299	-32.850262
0.000000	0.512536	-57.562630
0.000000	0.512773	-61.984703
0.000000	0.513010	-55.960484
0.000000	0.513247	-47.711552
0.000000	0.513485	-38.648861
0.000000	0.513722	-27.426863
0.000000	0.513959	-13.762774
0.000000	0.514196	2.755004
0.000000	0.514433	20.232683
0.000000	0.514670	38.201813
0.000000	0.514908	58.658859
0.000000	0.515145	80.037910
0.000000	0.515382	100.770638
0.000000	0.515619	119.932632
0.000000	0.515856	137.788666
0.000000	0.516093	152.799896
0.000000	0.516331	163.600494
0.000000	0.516568	168.212158
0.000000	0.516805	166.542984
0.000000	0.517042	161.550659
0.000000	0.517279	154.985153
0.000000	0.517517	147.394669
0.000000	0.517754	140.748001
0.000000	0.517991	136.136612
0.000000	0.518228	132.135574
0.000000	0.518465	127.891441
0.000000	0.518702	122.872009
0.000000	0.518940	116.955879
0.000000	0.519177	110.750130
0.000000	0.519414	104.058434
0.000000	0.519651	96.378716
0.000000	0.519888	88.548592
0.000000	0.520125	80.494522
0.000000	0.520363	72.763176
0.000000	0.520600	67.227859
0.000000	0.520837	64.563011
0.000000	0.521074	65.047203
0.000000	0.521311	67.039581
0.000000	0.521549	69.782906
0.000000	0.521786	72.458023
0.000000	0.522023	75.374168
0.000000	0.522260	78.956032
0.000000	0.522497	83.608475
0.000000	0.522734	89.674721
0.000000	0.522972	97.502510
0.000000	0.523209	107.022026
0.000000	0.523446	118.059845
0.000000	0.523683	130.203949
0.000000	0.523920	142.197449
0.000000	0.524157	154.029465
0.000000	0.524395	165.296921
0.000000	0.524632	176.523361
0.000000	0.524869	187.708282
0.000000	0.525106	197.689499
0.000000	0.525343	205.636703
0.000000	0.525580	209.463806
0.000000	0.525818	211.999557
0.000000	0.526055	214.905457
0.000000	0.526292	217.251038
0.000000	0.526529	219.417557
0.000000	0.526766	221.332886
0.000000	0.527004	222.936813
0.000000	0.527241	224.919022
0.000000	0.527478	227.379547
0.000000	0.527715	230.627640
0.000000	0.527952	234.310577
0.000000	0.528189	238.597763
0.000000	0.528427	243.094574
0.000000	0.528664	248.041702
0.000000	0.528901	252.516815
0.000000	0.529138	256.383453
0.000000	0.529375	258.547211
0.000000	0.529612	260.030823
0.000000	0.529850	260.890411
0.000000	0.530087	261.491669
0.000000	0.530324	261.654541
0.000000	0.530561	261.842285
0.000000	0.530798	261.698730
0.000000	0.531035	262.433167
0.000000	0.531273	263.649445
0.000000	0.531510	264.826538
0.000000	0.531747	265.572845
0.000000	0.531984	266.015472
0.000000	0.532221	265.726288
0.000000	0.532459	263.721649
0.000000	0.532696	259.969574
0.000000	0.532933	254.497101
0.000000	0.533170	246.795685
0.000000	0.533407	237.775482
0.000000	0.533644	227.970123
0.000000	0.533882	216.861694
0.000000	0.534119	204.424652
0.000000	0.534356	190.909607
0.000000	0.534593	176.718719
0.000000	0.534830	163.132645
0.000000	0.535067	149.648727
0.000000	0.535305	134.587708
0.000000	0.535542	117.900375
0.000000	0.535779	101.335876
0.000000	0.536016	88.439499
0.000000	0.536253	81.337181
0.000000	0.536491	78.368721
0.000000	0.536728	79.512978
0.000000	0.536965	85.141510
0.000000	0.537202	93.463928
0.000000	0.537439	103.933510
0.000000	0.537676	116.284729
0.000000	0.537914	130.199966
0.000000	0.538151	146.157806
0.000000	0.538388	164.205475
0.000000	0.538625	183.539993
0.000000	0.538862	202.014191
0.000000	0.539099	218.508163
0.000000	0.539337	234.399673
0.000000	0.539574	250.313980
0.000000	0.539811	264.900024
0.000000	0.540048	279.399872
0.000000	0.540285	290.673401
0.000000	0.540523	299.175415
0.000000	0.540760	305.038696
0.000000	0.540997	309.632019
0.000000	0.541234	312.629303
0.000000	0.541471	314.118408
0.000000	0.541708	314.511475
0.000000	0.541946	313.815552
0.000000	0.542183	312.458191
0.000000	0.542420	310.910034
0.000000	0.542657	310.123016
0.000000	0.542894	309.649750
0.000000	0.543131	309.397491
0.000000	0.543369	308.686523
0.000000	0.543606	307.122620
0.000000	0.543843	304.903320
0.000000	0.544080	301.519836
0.000000	0.544317	297.706299
0.000000	0.544555	293.291168
0.000000	0.544792	288.377960
0.000000	0.545029	282.882294
0.000000	0.545266	277.388641
0.000000	0.545503	271.456390
0.000000	0.545740	266.017242
0.000000	0.545978	262.056641
0.000000	0.546215	258.228271
0.000000	0.546452	255.413895
0.000000	0.546689	253.394226
0.000000	0.546926	252.120270
0.000000	0.547163	250.865555
0.000000	0.547401	250.656998
0.000000	0.547638	250.420898
0.000000	0.547875	250.093292
0.000000	0.548112	249.375046
0.000000	0.548349	247.885483
0.000000	0.548586	245.079620
0.000000	0.548824	241.975433
0.000000	0.549061	240.426025
0.000000	0.549298	239.717270
0.000000	0.549535	239.215118
0.000000	0.549772	238.524796
0.000000	0.550010	237.298645
0.000000	0.550247	234.679733
0.000000	0.550484	231.065857
0.000000	0.550721	226.370529
0.000000	0.550958	220.626343
0.000000	0.551195	215.459274
0.000000	0.551433	211.035416
0.000000	0.551670	207.410675
0.000000	0.551907	204.521179
0.000000	0.552144	202.302841
0.000000	0.552381	201.543854
0.000000	0.552619	202.535721
0.000000	0.552856	204.760223
0.000000	0.553093	208.193329
0.000000	0.553330	212.956467
0.000000	0.553567	218.206543
0.000000	0.553804	223.581650
0.000000	0.554042	228.522995
0.000000	0.554279	232.662949
0.000000	0.554516	235.739975
0.000000	0.554753	237.623077
0.000000	0.554990	238.209961
0.000000	0.555227	237.077835
0.000000	0.555465	234.598434
0.000000	0.555702	230.639374
0.000000	0.555939	224.917816
0.000000	0.556176	219.331589
0.000000	0.556413	212.982941
0.000000	0.556650	206.802505
0.000000	0.556888	200.316299
0.000000	0.557125	195.110291
0.000000	0.557362	190.473877
0.000000	0.557599	186.593994
0.000000	0.557836	183.284241
0.000000	0.558074	180.240540
0.000000	0.558311	177.925369
0.000000	0.558548	176.740570
0.000000	0.558785	177.478928
0.000000	0.559022	179.831100
0.000000	0.559259	184.532181
0.000000	0.559497	190.233047
0.000000	0.559734	196.639771
0.000000	0.559971	204.723114
0.000000	0.560208	214.623077
0.000000	0.560445	226.598160
0.000000	0.560682	240.544418
0.000000	0.560920	255.996033
0.000000	0.561157	272.669403
0.000000	0.561394	284.020355
0.000000	0.561631	288.140442
0.000000	0.561868	287.261932
0.000000	0.562105	281.594788
0.000000	0.562343	269.990997
0.000000	0.562580	251.517899
0.000000	0.562817	226.884811
0.000000	0.563054	198.104843
0.000000	0.563291	168.941849
0.000000	0.563529	143.358932
0.000000	0.563766	124.532387
0.000000	0.564003	109.599342
0.000000	0.564240	99.495628
0.000000	0.564477	94.020340
0.000000	0.564714	87.915703
0.000000	0.564952	81.422096
0.000000	0.565189	75.049957
0.000000	0.565426	69.045341
0.000000	0.565663	63.416527
0.000000	0.565900	59.935284
0.000000	0.566137	53.488045
0.000000	0.566375	41.665558
0.000000	0.566612	25.837656
0.000000	0.566849	6.069266
0.000000	0.567086	-17.181717
0.000000	0.567323	-40.120556
0.000000	0.567560	-59.344177
0.000000	0.567798	-74.116524
0.000000	0.568035	-84.459122
0.000000	0.568272	-90.245049
0.000000	0.568509	-92.515282
0.000000	0.568746	-91.842896
0.000000	0.568984	-87.206696
0.000000	0.569221	-78.545288
0.000000	0.569458	-64.306007
0.000000	0.569695	-44.195965
0.000000	0.569932	-18.555243
0.000000	0.570169	13.725576
0.000000	0.570407	54.662960
0.000000	0.570644	105.248856
0.000000	0.570881	163.588593
0.000000	0.571118	227.342056
0.000000	0.571355	282.974243
0.000000	0.571593	328.409424
0.000000	0.571830	362.698792
0.000000	0.572067	385.378082
0.000000	0.572304	396.360291
0.000000	0.572541	396.675232
0.000000	0.572778	386.795166
0.000000	0.573016	366.878113
0.000000	0.573253	339.351410
0.000000	0.573490	308.128204
0.000000	0.573727	278.728363
0.000000	0.573964	257.286499
0.000000	0.574201	251.931732
0.000000	0.574439	263.591309
0.000000	0.574676	272.119385
0.000000	0.574913	278.057281
0.000000	0.575150	282.855438
0.000000	0.575387	287.436157
0.000000	0.575624	288.377319
0.000000	0.575862	288.107025
0.000000	0.576099	287.152771
0.000000	0.576336	288.704132
0.000000	0.576573	296.899200
0.000000	0.576810	310.890839
0.000000	0.577048	329.110565
0.000000	0.577285	351.821716
0.000000	0.577522	377.396851
0.000000	0.577759	403.839417
0.000000	0.577996	434.934937
0.000000	0.578233	464.739166
0.000000	0.578471	493.744568
0.000000	0.578708	518.531982
0.000000	0.578945	538.416138
0.000000	0.579182	554.440186
0.000000	0.579419	564.319092
0.000000	0.579656	568.653137
0.000000	0.579894	564.613220
0.000000	0.580131	552.472778
0.000000	0.580368	534.512817
0.000000	0.580605	514.357605
0.000000	0.580842	495.862274
0.000000	0.581080	484.949280
0.000000	0.581317	471.888184
0.000000	0.581554	457.036835
0.000000	0.581791	440.981720
0.000000	0.582028	424.333527
0.000000	0.582265	410.515839
0.000000	0.582503	399.010742
0.000000	0.582740	388.510925
0.000000	0.582977	379.109680
0.000000	0.583214	373.081604
0.000000	0.583451	370.118713
0.000000	0.583688	365.043457
0.000000	0.583926	356.459381
0.000000	0.584163	347.415131
0.000000	0.584400	338.441223
0.000000	0.584637	333.400452
0.000000	0.584874	331.107086
0.000000	0.585111	329.403992
0.000000	0.585349	329.100586
0.000000	0.585586	330.299957
0.000000	0.585823	332.319031
0.000000	0.586060	334.535645
0.000000	0.586297	334.875061
0.000000	0.586535	333.174225
0.000000	0.586772	330.120148
0.000000	0.587009	325.793243
0.000000	0.587246	320.087952
0.000000	0.587483	313.289520
0.000000	0.587720	306.425262
0.000000	0.587958	298.200714
0.000000	0.588195	287.521149
0.000000	0.588432	274.596497
0.000000	0.588669	259.702362
0.000000	0.588906	245.478912
0.000000	0.589143	231.278854
0.000000	0.589381	217.459747
0.000000	0.589618	204.535233
0.000000	0.589855	191.908478
0.000000	0.590092	178.946548
0.000000	0.590329	165.197861
0.000000	0.590567	149.797119
0.000000	0.590804	132.826096
0.000000	0.591041	115.710976
0.000000	0.591278	100.409805
0.000000	0.591515	88.074493
0.000000	0.591752	81.013344
0.000000	0.591990	78.921295
0.000000	0.592227	83.544220
0.000000	0.592464	93.080055
0.000000	0.592701	104.706726
0.000000	0.592938	111.256493
0.000000	0.593175	111.929306
0.000000	0.593413	107.092651
0.000000	0.593650	98.573013
0.000000	0.593887	87.482582
0.000000	0.594124	75.651588
0.000000	0.594361	67.537582
0.000000	0.594599	62.324390
0.000000	0.594836	59.163521
0.000000	0.595073	57.699368
0.000000	0.595310	56.071194
0.000000	0.595547	55.353001
0.000000	0.595784	55.677933
0.000000	0.596022	57.636696
0.000000	0.596259	60.685200
0.000000	0.596496	64.076134
0.000000	0.596733	68.226273
0.000000	0.596970	73.045151
0.000000	0.597207	78.136993
0.000000	0.597445	82.921288
0.000000	0.597682	87.508919
0.000000	0.597919	91.033730
0.000000	0.598156	93.472809
0.000000	0.598393	95.340561
0.000000	0.598630	96.724632
0.000000	0.598868	97.398651
0.000000	0.599105	97.341492
0.000000	0.599342	95.202484
0.000000	0.599579	92.452286
0.000000	0.599816	92.095673
0.000000	0.600054	94.854301
0.000000	0.600291	98.671257
0.000000	0.600528	102.539337
0.000000	0.600765	106.389854
0.000000	0.601002	110.435120
0.000000	0.601239	113.489616
0.000000	0.601477	114.943504
0.000000	0.601714	115.126328
0.000000	0.601951	113.917030
0.000000	0.602188	112.080093
0.000000	0.602425	110.788689
0.000000	0.602662	109.981941
0.000000	0.602900	109.494217
0.000000	0.603137	110.383102
0.000000	0.603374	112.603333
0.000000	0.603611	115.890785
0.000000	0.603848	120.482727
0.000000	0.604086	126.274323
0.000000	0.604323	131.947983
0.000000	0.604560	136.804840
0.000000	0.604797	142.294998
0.000000	0.605034	147.153473
0.000000	0.605271	150.922745
0.000000	0.605509	153.407959
0.000000	0.605746	154.230911
0.000000	0.605983	153.020782
0.000000	0.606220	148.559967
0.000000	0.606457	136.598663
0.000000	0.606694	124.734512
0.000000	0.606932	114.270470
0.000000	0.607169	107.438057
0.000000	0.607406	100.189774
0.000000	0.607643	100.297058
0.000000	0.607880	100.456940
0.000000	0.608117	100.491493
0.000000	0.608355	101.188744
0.000000	0.608592	104.440132
0.000000	0.608829	111.932198
0.000000	0.609066	122.652504
0.000000	0.609303	135.659256
0.000000	0.609541	148.540848
0.000000	0.609778	162.584274
0.000000	0.610015	176.842041
0.000000	0.610252	189.159485
0.000000	0.610489	200.410477
0.000000	0.610726	209.425339
0.000000	0.610964	216.598206
0.000000	0.611201	223.348053
0.000000	0.611438	229.268661
0.000000	0.611675	234.329300
0.000000	0.611912	239.254654
0.000000	0.612149	243.695374
0.000000	0.612387	247.041107
0.000000	0.612624	249.553238
0.000000	0.612861	251.801804
0.000000	0.613098	254.401291
0.000000	0.613335	257.116638
0.000000	0.613573	259.803375
0.000000	0.613810	262.929871
0.000000	0.614047	266.888092
0.000000	0.614284	269.814301
0.000000	0.614521	273.576996
0.000000	0.614758	278.319244
0.000000	0.614996	285.743896
0.000000	0.615233	296.528412
0.000000	0.615470	310.674927
0.000000	0.615707	327.194794
0.000000	0.615944	346.016571
0.000000	0.616181	367.617004
0.000000	0.616419	391.589203
0.000000	0.616656	416.509308
0.000000	0.616893	439.762146
0.000000	0.617130	462.471588
0.000000	0.617367	480.562775
0.000000	0.617604	488.934448
0.000000	0.617842	489.429779
0.000000	0.618079	484.358032
0.000000	0.618316	473.901855
0.000000	0.618553	458.692200
0.000000	0.618790	442.948242
0.000000	0.619028	430.216461
0.000000	0.619265	422.024506
0.000000	0.619502	417.350281
0.000000	0.619739	414.719116
0.000000	0.619976	413.774567
0.000000	0.620213	415.051422
0.000000	0.620451	419.769806
0.000000	0.620688	427.344574
0.000000	0.620925	437.696045
0.000000	0.621162	450.372681
0.000000	0.621399	464.247437
0.000000	0.621636	480.060028
0.000000	0.621874	492.927368
0.000000	0.622111	501.338104
0.000000	0.622348	505.075317
0.000000	0.622585	505.581055
0.000000	0.622822	502.698730
0.000000	0.623060	495.340393
0.000000	0.623297	483.735870
0.000000	0.623534	468.448486
0.000000	0.623771	451.477844
0.000000	0.624008	434.154144
0.000000	0.624245	418.216248
0.000000	0.624483	403.401611
0.000000	0.624720	389.154938
0.000000	0.624957	377.926971
0.000000	0.625194	370.320435
0.000000	0.625431	365.770813
0.000000	0.625668	361.418671
0.000000	0.625906	359.711487
0.000000	0.626143	361.036438
0.000000	0.626380	363.065735
0.000000	0.626617	365.242310
0.000000	0.626854	368.440460
0.000000	0.627092	372.058624
0.000000	0.627329	375.772614
0.000000	0.627566	379.327484
0.000000	0.627803	381.471710
0.000000	0.628040	381.698578
0.000000	0.628277	380.952515
0.000000	0.628515	379.227783
0.000000	0.628752	376.595123
0.000000	0.628989	373.554718
0.000000	0.629226	370.892395
0.000000	0.629463	367.684235
0.000000	0.629700	363.556274
0.000000	0.629938	359.355927
0.000000	0.630175	355.350739
0.000000	0.630412	350.814148
0.000000	0.630649	345.727905
0.000000	0.630886	340.109558
0.000000	0.631123	334.259735
0.000000	0.631361	329.001068
0.000000	0.631598	324.561615
0.000000	0.631835	319.923706
0.000000	0.632072	315.025879
0.000000	0.632309	309.752411
0.000000	0.632547	305.277863
0.000000	0.632784	302.592834
0.000000	0.633021	300.813324
0.000000	0.633258	299.648315
0.000000	0.633495	299.560211
0.000000	0.633732	300.189819
0.000000	0.633970	300.090759
0.000000	0.634207	298.973511
0.000000	0.634444	296.859528
0.000000	0.634681	294.495209
0.000000	0.634918	292.035126
0.000000	0.635155	289.010406
0.000000	0.635393	286.027557
0.000000	0.635630	284.290131
0.000000	0.635867	284.420410
0.000000	0.636104	286.825500
0.000000	0.636341	289.930573
0.000000	0.636579	293.573334
0.000000	0.636816	297.923340
0.000000	0.637053	302.195099
0.000000	0.637290	305.281616
0.000000	0.637527	308.728790
0.000000	0.637764	313.460846
0.000000	0.638002	319.946838
0.000000	0.638239	328.534821
0.000000	0.638476	337.428314
0.000000	0.638713	345.622620
0.000000	0.638950	347.769562
0.000000	0.639187	344.971588
0.000000	0.639425	340.098267
0.000000	0.639662	333.693695
0.000000	0.639899	328.728546
0.000000	0.640136	328.170502
0.000000	0.640373	328.516449
0.000000	0.640611	329.093536
0.000000	0.640848	328.900574
0.000000	0.641085	328.978119
0.000000	0.641322	329.903839
0.000000	0.641559	331.937531
0.000000	0.641796	335.198273
0.000000	0.642034	338.053406
0.000000	0.642271	339.320007
0.000000	0.642508	338.405121
0.000000	0.642745	335.781616
0.000000	0.642982	331.953430
0.000000	0.643219	326.950134
0.000000	0.643457	321.028900
0.000000	0.643694	314.421326
0.000000	0.643931	307.905701
0.000000	0.644168	301.912659
0.000000	0.644405	296.209015
0.000000	0.644642	290.835968
0.000000	0.644880	284.791168
0.000000	0.645117	277.868713
0.000000	0.645354	271.347778
0.000000	0.645591	263.871948
0.000000	0.645828	256.367126
0.000000	0.646066	248.481888
0.000000	0.646303	240.721893
0.000000	0.646540	233.380371
0.000000	0.646777	225.653976
0.000000	0.647014	216.960114
0.000000	0.647251	208.068985
0.000000	0.647489	201.476654
0.000000	0.647726	195.123795
0.000000	0.647963	188.834900
0.000000	0.648200	179.888824
0.000000	0.648437	169.682861
0.000000	0.648674	159.705139
0.000000	0.648912	152.077469
0.000000	0.649149	146.047256
0.000000	0.649386	141.593796
0.000000	0.649623	140.129150
0.000000	0.649860	142.904724
0.000000	0.650097	149.916534
0.000000	0.650335	159.468124
0.000000	0.650572	168.504944
0.000000	0.650809	171.444046
0.000000	0.651046	167.683029
0.000000	0.651283	158.811005
0.000000	0.651521	145.233932
0.000000	0.651758	126.904289
0.000000	0.651995	104.457367
0.000000	0.652232	81.282822
0.000000	0.652469	60.118042
0.000000	0.652706	45.638096
0.000000	0.652944	35.664345
0.000000	0.653181	28.277737
0.000000	0.653418	22.136860
0.000000	0.653655	17.884409
0.000000	0.653892	15.590971
0.000000	0.654130	16.778603
0.000000	0.654367	22.549494
0.000000	0.654604	31.486755
0.000000	0.654841	41.985970
0.000000	0.655078	52.948090
0.000000	0.655315	64.622261
0.000000	0.655553	75.530952
0.000000	0.655790	85.771988
0.000000	0.656027	94.454048
0.000000	0.656264	101.255676
0.000000	0.656501	107.023895
0.000000	0.656738	112.830070
0.000000	0.656976	119.074066
0.000000	0.657213	125.981171
0.000000	0.657450	127.678230
0.000000	0.657687	121.369240
0.000000	0.657924	108.527184
0.000000	0.658162	91.790970
0.000000	0.658399	74.770905
0.000000	0.658636	61.208656
0.000000	0.658873	56.474873
0.000000	0.659110	54.467220
0.000000	0.659347	55.523392
0.000000	0.659585	59.881763
0.000000	0.659822	68.591675
0.000000	0.660059	81.711761
0.000000	0.660296	98.627808
0.000000	0.660533	119.180748
0.000000	0.660770	141.230377
0.000000	0.661008	158.254822
0.000000	0.661245	168.453583
0.000000	0.661482	172.307755
0.000000	0.661719	171.742966
0.000000	0.661956	167.561096
0.000000	0.662193	160.967285
0.000000	0.662431	146.948563
0.000000	0.662668	127.619400
0.000000	0.662905	104.819717
0.000000	0.663142	83.673012
0.000000	0.663379	69.830360
0.000000	0.663617	68.656265
0.000000	0.663854	70.586441
0.000000	0.664091	73.217796
0.000000	0.664328	72.333366
0.000000	0.664565	69.163155
0.000000	0.664802	64.084969
0.000000	0.665040	59.034763
0.000000	0.665277	56.011173
0.000000	0.665514	55.556591
0.000000	0.665751	56.081070
0.000000	0.665988	58.413490
0.000000	0.666225	62.957996
0.000000	0.666463	68.177948
0.000000	0.666700	73.034386
0.000000	0.666937	77.852974
0.000000	0.667174	83.437485
0.000000	0.667411	90.809029
0.000000	0.667648	99.935814
0.000000	0.667886	108.942490
0.000000	0.668123	119.116684
0.000000	0.668360	131.252808
0.000000	0.668597	145.795334
0.000000	0.668834	162.523422
0.000000	0.669072	179.638000
0.000000	0.669309	197.496445
0.000000	0.669546	217.543121
0.000000	0.669783	239.016220
0.000000	0.670020	261.225616
0.000000	0.670257	280.323212
0.000000	0.670495	292.353912
0.000000	0.670732	298.619781
0.000000	0.670969	300.555176
0.000000	0.671206	298.727844
0.000000	0.671443	293.622742
0.000000	0.671681	286.558228
0.000000	0.671918	281.047882
0.000000	0.672155	278.729614
0.000000	0.672392	277.986542
0.000000	0.672629	276.413055
0.000000	0.672866	275.008118
0.000000	0.673104	273.787201
0.000000	0.673341	273.258057
0.000000	0.673578	273.867615
0.000000	0.673815	276.826843
0.000000	0.674052	283.288025
0.000000	0.674289	293.895172
0.000000	0.674527	308.914154
0.000000	0.674764	326.949890
0.000000	0.675001	346.560272
0.000000	0.675238	362.728882
0.000000	0.675475	372.101898
0.000000	0.675712	374.260773
0.000000	0.675950	369.954071
0.000000	0.676187	362.244049
0.000000	0.676424	352.001648
0.000000	0.676661	343.259918
0.000000	0.676898	342.656097
0.000000	0.677136	352.542450
0.000000	0.677373	365.071350
0.000000	0.677610	380.017883
0.000000	0.677847	398.787354
0.000000	0.678084	421.548248
0.000000	0.678321	445.735138
0.000000	0.678559	469.671082
0.000000	0.678796	488.369446
0.000000	0.679033	500.506927
0.000000	0.679270	505.741974
0.000000	0.679507	504.944855
0.000000	0.679744	498.060608
0.000000	0.679982	484.605957
0.000000	0.680219	463.649902
0.000000	0.680456	436.256989
0.000000	0.680693	405.355347
0.000000	0.680930	373.942657
0.000000	0.681167	345.191467
0.000000	0.681405	322.178833
0.000000	0.681642	303.505554
0.000000	0.681879	286.056152
0.000000	0.682116	269.674438
0.000000	0.682353	256.320496
0.000000	0.682591	247.269730
0.000000	0.682828	243.663742
0.000000	0.683065	245.146225
0.000000	0.683302	249.500381
0.000000	0.683539	254.609131
0.000000	0.683776	260.069763
0.000000	0.684014	263.933105
0.000000	0.684251	266.882965
0.000000	0.684488	268.842865
0.000000	0.684725	269.194305
0.000000	0.684962	266.575989
0.000000	0.685199	261.039520
0.000000	0.685437	253.925720
0.000000	0.685674	247.869293
0.000000	0.685911	242.321289
0.000000	0.686148	236.908203
0.000000	0.686385	233.292175
0.000000	0.686623	233.230392
0.000000	0.686860	237.354691
0.000000	0.687097	242.503372
0.000000	0.687334	250.345276
0.000000	0.687571	262.345856
0.000000	0.687808	276.943481
0.000000	0.688046	294.150665
0.000000	0.688283	313.137665
0.000000	0.688520	334.072754
0.000000	0.688757	355.516266
0.000000	0.688994	376.301697
0.000000	0.689231	393.215393
0.000000	0.689469	401.419739
0.000000	0.689706	401.635406
0.000000	0.689943	395.960815
0.000000	0.690180	385.223816
0.000000	0.690417	370.086334
0.000000	0.690655	353.752594
0.000000	0.690892	341.221619
0.000000	0.691129	332.275513
0.000000	0.691366	324.273926
0.000000	0.691603	316.820221
0.000000	0.691840	310.033936
0.000000	0.692078	304.012238
0.000000	0.692315	299.945099
0.000000	0.692552	297.795746
0.000000	0.692789	297.664215
0.000000	0.693026	298.782043
0.000000	0.693263	301.415771
0.000000	0.693501	304.570129
0.000000	0.693738	308.269470
0.000000	0.693975	310.584412
0.000000	0.694212	309.597595
0.000000	0.694449	305.732117
0.000000	0.694687	300.270386
0.000000	0.694924	293.091644
0.000000	0.695161	284.510498
0.000000	0.695398	272.616913
0.000000	0.695635	256.477722
0.000000	0.695872	235.852646
0.000000	0.696110	212.788559
0.000000	0.696347	188.033768
0.000000	0.696584	163.747314
0.000000	0.696821	141.059662
0.000000	0.697058	120.481689
0.000000	0.697295	105.325401
0.000000	0.697533	94.080872
0.000000	0.697770	88.659294
0.000000	0.698007	90.932022
0.000000	0.698244	105.137665
0.000000	0.698481	129.966568
0.000000	0.698718	165.932648
0.000000	0.698956	213.282669
0.000000	0.699193	260.141724
0.000000	0.699430	300.046478
0.000000	0.699667	331.582092
0.000000	0.699904	354.008881
0.000000	0.700141	365.377960
0.000000	0.700379	364.053864
0.000000	0.700616	349.371246
0.000000	0.700853	323.355804
0.000000	0.701090	288.306976
0.000000	0.701327	247.899750
0.000000	0.701565	207.822998
0.000000	0.701802	174.206039
0.000000	0.702039	148.879242
0.000000	0.702276	123.087082
0.000000	0.702513	100.156151
0.000000	0.702750	83.737137
0.000000	0.702988	75.685394
0.000000	0.703225	71.521622
0.000000	0.703462	68.021973
0.000000	0.703699	64.333801
0.000000	0.703936	60.588196
0.000000	0.704174	55.020802
0.000000	0.704411	47.717529
0.000000	0.704648	39.693130
0.000000	0.704885	35.319134
0.000000	0.705122	33.677223
0.000000	0.705359	37.332588
0.000000	0.705597	43.898830
0.000000	0.705834	53.437187
0.000000	0.706071	66.908958
0.000000	0.706308	83.126915
0.000000	0.706545	100.933632
0.000000	0.706782	116.606003
0.000000	0.707020	125.113548
0.000000	0.707257	126.215279
0.000000	0.707494	122.213982
0.000000	0.707731	113.272942
0.000000	0.707968	99.586624
0.000000	0.708205	82.554375
0.000000	0.708443	64.948097
0.000000	0.708680	48.944962
0.000000	0.708917	33.897739
0.000000	0.709154	15.577592
0.000000	0.709391	-5.095831
0.000000	0.709629	-25.934090
0.000000	0.709866	-42.940567
0.000000	0.710103	-52.153214
0.000000	0.710340	-49.832062
0.000000	0.710577	-41.145542
0.000000	0.710814	-30.611475
0.000000	0.711052	-19.445833
0.000000	0.711289	-7.691993
0.000000	0.711526	5.031785
0.000000	0.711763	15.453947
0.000000	0.712000	19.158056
0.000000	0.712237	19.173685
0.000000	0.712475	17.044992
0.000000	0.712712	12.862356
0.000000	0.712949	8.050863
0.000000	0.713186	4.097507
0.000000	0.713423	0.339642
0.000000	0.713661	-2.260855
0.000000	0.713898	-4.734001
0.000000	0.714135	-7.232783
0.000000	0.714372	-8.589595
0.000000	0.714609	-9.595565
0.000000	0.714846	-10.039192
0.000000	0.715084	-9.520771
0.000000	0.715321	-8.335605
0.000000	0.715558	-6.654215
0.000000	0.715795	-6.444480
0.000000	0.716032	-7.181977
0.000000	0.716269	-8.759060
0.000000	0.716507	-11.038040
0.000000	0.716744	-14.479382
0.000000	0.716981	-19.070431
0.000000	0.717218	-24.798750
0.000000	0.717455	-31.540377
0.000000	0.717692	-38.200722
0.000000	0.717930	-48.784191
0.000000	0.718167	-61.457375
0.000000	0.718404	-74.831497
0.000000	0.718641	-88.799263
0.000000	0.718878	-101.926430
0.000000	0.719115	-114.357162
0.000000	0.719353	-126.175293
0.000000	0.719590	-137.984894
0.000000	0.719827	-147.621918
0.000000	0.720064	-151.242538
0.000000	0.720301	-150.924164
0.000000	0.720539	-148.817932
0.000000	0.720776	-145.524994
0.000000	0.721013	-140.206863
0.000000	0.721250	-132.062897
0.000000	0.721487	-120.711372
0.000000	0.721724	-105.948524
0.000000	0.721962	-90.237892
0.000000	0.722199	-79.058540
0.000000	0.722436	-72.398521
0.000000	0.722673	-67.279449
0.000000	0.722910	-63.352970
0.000000	0.723148	-62.595631
0.000000	0.723385	-64.431740
0.000000	0.723622	-67.779022
0.000000	0.723859	-72.795090
0.000000	0.724096	-78.163681
0.000000	0.724333	-81.478493
0.000000	0.724571	-84.107208
0.000000	0.724808	-86.724434
0.000000	0.725045	-88.114182
0.000000	0.725282	-89.137436
0.000000	0.725519	-89.397705
0.000000	0.725756	-89.019669
0.000000	0.725994	-87.726830
0.000000	0.726231	-85.722481
0.000000	0.726468	-83.862862
0.000000	0.726705	-81.829575
0.000000	0.726942	-80.612259
0.000000	0.727179	-83.201843
0.000000	0.727417	-87.742249
0.000000	0.727654	-94.327835
0.000000	0.727891	-102.280464
0.000000	0.728128	-110.986061
0.000000	0.728365	-116.317047
0.000000	0.728603	-117.554863
0.000000	0.728840	-117.715286
0.000000	0.729077	-116.320992
0.000000	0.729314	-112.529800
0.000000	0.729551	-106.664124
0.000000	0.729788	-99.295959
0.000000	0.730026	-91.551254
0.000000	0.730263	-86.337837
0.000000	0.730500	-83.809036
0.000000	0.730737	-81.261230
0.000000	0.730974	-78.389664
0.000000	0.731211	-74.966789
0.000000	0.731449	-68.605118
0.000000	0.731686	-60.282516
0.000000	0.731923	-51.427479
0.000000	0.732160	-46.955563
0.000000	0.732397	-45.017769
0.000000	0.732635	-41.214119
0.000000	0.732872	-31.123781
0.000000	0.733109	-20.170202
0.000000	0.733346	-11.117788
0.000000	0.733583	-3.174503
0.000000	0.733820	3.858117
0.000000	0.734058	8.728404
0.000000	0.734295	13.504563
0.000000	0.734532	18.657772
0.000000	0.734769	24.471029
0.000000	0.735006	31.803165
0.000000	0.735243	40.421406
0.000000	0.735481	49.137371
0.000000	0.735718	58.358284
0.000000	0.735955	66.884796
0.000000	0.736192	71.437653
0.000000	0.736429	73.371536
0.000000	0.736667	73.572205
0.000000	0.736904	73.122520
0.000000	0.737141	70.710251
0.000000	0.737378	66.965294
0.000000	0.737615	63.580238
0.000000	0.737852	60.701836
0.000000	0.738090	59.732651
0.000000	0.738327	60.759418
0.000000	0.738564	63.076050
0.000000	0.738801	67.988945
0.000000	0.739038	73.861282
0.000000	0.739275	81.352379
0.000000	0.739513	92.118073
0.000000	0.739750	105.637657
0.000000	0.739987	120.145607
0.000000	0.740224	133.639709
0.000000	0.740461	144.779160
0.000000	0.740698	151.028183
0.000000	0.740936	153.699753
0.000000	0.741173	153.540939
0.000000	0.741410	151.865051
0.000000	0.741647	149.370422
0.000000	0.741884	147.822647
0.000000	0.742122	146.904755
0.000000	0.742359	145.771927
0.000000	0.742596	143.801117
0.000000	0.742833	141.397736
0.000000	0.743070	137.877579
0.000000	0.743307	133.552994
0.000000	0.743545	128.599350
0.000000	0.743782	123.305534
0.000000	0.744019	118.559219
0.000000	0.744256	114.962944
0.000000	0.744493	112.500237
0.000000	0.744730	111.180916
0.000000	0.744968	111.353371
0.000000	0.745205	112.437660
0.000000	0.745442	113.979065
0.000000	0.745679	114.491531
0.000000	0.745916	112.893196
0.000000	0.746154	107.959419
0.000000	0.746391	100.657288
0.000000	0.746628	91.448631
0.000000	0.746865	82.998116
0.000000	0.747102	78.005630
0.000000	0.747339	74.339600
0.000000	0.747577	70.443794
0.000000	0.747814	67.199074
0.000000	0.748051	63.910873
0.000000	0.748288	60.231850
0.000000	0.748525	56.597191
0.000000	0.748762	54.126980
0.000000	0.749000	52.021561
0.000000	0.749237	51.849751
0.000000	0.749474	52.344059
0.000000	0.749711	53.313999
0.000000	0.749948	53.793770
0.000000	0.750185	53.899662
0.000000	0.750423	53.811504
0.000000	0.750660	54.137749
0.000000	0.750897	55.055973
0.000000	0.751134	55.914310
0.000000	0.751371	56.809944
0.000000	0.751609	58.140442
0.000000	0.751846	60.699253
0.000000	0.752083	64.402328
0.000000	0.752320	68.696190
0.000000	0.752557	73.763809
0.000000	0.752794	78.849678
0.000000	0.753032	83.719627
0.000000	0.753269	87.760414
0.000000	0.753506	90.390701
0.000000	0.753743	92.466774
0.000000	0.753980	94.260719
0.000000	0.754218	96.133354
0.000000	0.754455	98.385704
0.000000	0.754692	101.586823
0.000000	0.754929	104.956207
0.000000	0.755166	109.238251
0.000000	0.755403	114.305481
0.000000	0.755641	119.829964
0.000000	0.755878	125.528137
0.000000	0.756115	131.295731
0.000000	0.756352	136.971863
0.000000	0.756589	142.457214
0.000000	0.756826	147.110641
0.000000	0.757064	150.978775
0.000000	0.757301	153.269272
0.000000	0.757538	154.075531
0.000000	0.757775	153.721130
0.000000	0.758012	152.160400
0.000000	0.758249	149.692841
0.000000	0.758487	146.709976
0.000000	0.758724	144.620529
0.000000	0.758961	143.350769
0.000000	0.759198	141.710861
0.000000	0.759435	139.824265
0.000000	0.759672	137.134018
0.000000	0.759910	133.866531
0.000000	0.760147	129.264252
0.000000	0.760384	123.066391
0.000000	0.760621	114.864311
0.000000	0.760858	105.975342
0.000000	0.761096	96.933311
0.000000	0.761333	88.158249
0.000000	0.761570	79.475723
0.000000	0.761807	72.584923
0.000000	0.762044	67.491173
0.000000	0.762281	64.678421
0.000000	0.762519	66.665016
0.000000	0.762756	75.484299
0.000000	0.762993	91.570381
0.000000	0.763230	117.230766
0.000000	0.763467	152.319717
0.000000	0.763704	197.966293
0.000000	0.763942	255.167847
0.000000	0.764179	325.767395
0.000000	0.764416	396.896515
0.000000	0.764653	457.233978
0.000000	0.764890	505.323761
0.000000	0.765128	540.825195
0.000000	0.765365	563.704224
0.000000	0.765602	574.055908
0.000000	0.765839	573.745911
0.000000	0.766076	563.093628
0.000000	0.766313	541.758118
0.000000	0.766551	510.832977
0.000000	0.766788	474.779266
0.000000	0.767025	439.329956
0.000000	0.767262	410.474091
0.000000	0.767499	395.711273
0.000000	0.767736	393.760620
0.000000	0.767974	388.848145
0.000000	0.768211	380.226715
0.000000	0.768448	370.080231
0.000000	0.768685	354.849579
0.000000	0.768922	334.215210
0.000000	0.769159	306.229218
0.000000	0.769397	272.297150
0.000000	0.769634	235.573990
0.000000	0.769871	200.571030
0.000000	0.770108	174.105743
0.000000	0.770345	161.610352
0.000000	0.770583	153.367081
0.000000	0.770820	148.118271
0.000000	0.771057	146.435272
0.000000	0.771294	146.584396
0.000000	0.771531	147.837280
0.000000	0.771769	150.147308
0.000000	0.772006	152.879791
0.000000	0.772243	156.150604
0.000000	0.772480	159.381073
0.000000	0.772717	162.839218
0.000000	0.772954	166.550735
0.000000	0.773192	169.535751
0.000000	0.773429	170.423004
0.000000	0.773666	169.722626
0.000000	0.773903	167.853271
0.000000	0.774140	165.228104
0.000000	0.774377	162.587280
0.000000	0.774615	159.016876
0.000000	0.774852	155.185272
0.000000	0.775089	150.835037
0.000000	0.775326	146.790756
0.000000	0.775563	143.006439
0.000000	0.775800	139.108780
0.000000	0.776038	135.625717
0.000000	0.776275	131.600784
0.000000	0.776512	125.450920
0.000000	0.776749	118.473877
0.000000	0.776986	111.665161
0.000000	0.777223	106.214470
0.000000	0.777461	100.968552
0.000000	0.777698	96.589355
0.000000	0.777935	92.694138
0.000000	0.778172	88.552223
0.000000	0.778409	83.630447
0.000000	0.778647	77.438965
0.000000	0.778884	70.572853
0.000000	0.779121	63.536259
0.000000	0.779358	58.396786
0.000000	0.779595	53.858379
0.000000	0.779832	49.982990
0.000000	0.780070	46.927570
0.000000	0.780307	44.811085
0.000000	0.780544	43.582752
0.000000	0.780781	42.536102
0.000000	0.781018	41.910004
0.000000	0.781255	41.241119
0.000000	0.781493	41.302166
0.000000	0.781730	42.425770
0.000000	0.781967	43.962982
0.000000	0.782204	45.720669
0.000000	0.782441	48.115795
0.000000	0.782679	51.433994
0.000000	0.782916	54.918636
0.000000	0.783153	59.034954
0.000000	0.783390	63.054699
0.000000	0.783627	66.469101
0.000000	0.783864	68.425743
0.000000	0.784102	67.896179
0.000000	0.784339	65.216736
0.000000	0.784576	61.210209
0.000000	0.784813	54.155426
0.000000	0.785050	45.260029
0.000000	0.785287	34.911030
0.000000	0.785525	24.193630
0.000000	0.785762	13.521183
0.000000	0.785999	5.949578
0.000000	0.786236	-0.440454
0.000000	0.786473	-5.837789
0.000000	0.786711	-8.858824
0.000000	0.786948	-9.507898
0.000000	0.787185	-9.788280
0.000000	0.787422	-10.902014
0.000000	0.787659	-12.853535
0.000000	0.787896	-16.525969
0.000000	0.788134	-23.381962
0.000000	0.788371	-32.663376
0.000000	0.788608	-43.683292
0.000000	0.788845	-56.093086
0.000000	0.789082	-69.556221
0.000000	0.789319	-81.108315
0.000000	0.789557	-89.841942
0.000000	0.789794	-98.103203
0.000000	0.790031	-105.350906
0.000000	0.790268	-109.846443
0.000000	0.790505	-111.998993
0.000000	0.790743	-112.408600
0.000000	0.790980	-111.815536
0.000000	0.791217	-112.005020
0.000000	0.791454	-111.236504
0.000000	0.791691	-109.749352
0.000000	0.791928	-107.608192
0.000000	0.792166	-104.736824
0.000000	0.792403	-100.828094
0.000000	0.792640	-96.687683
0.000000	0.792877	-95.667648
0.000000	0.793114	-99.153976
0.000000	0.793351	-104.225685
0.000000	0.793589	-108.806938
0.000000	0.793826	-112.869682
0.000000	0.794063	-116.290352
0.000000	0.794300	-119.850204
0.000000	0.794537	-123.063072
0.000000	0.794774	-125.709358
0.000000	0.795012	-128.467941
0.000000	0.795249	-131.328506
0.000000	0.795486	-134.749863
0.000000	0.795723	-137.709137
0.000000	0.795960	-139.998032
0.000000	0.796197	-141.575806
0.000000	0.796435	-143.202621
0.000000	0.796672	-145.105331
0.000000	0.796909	-146.926773
0.000000	0.797146	-149.657150
0.000000	0.797383	-152.968903
0.000000	0.797621	-156.235229
0.000000	0.797858	-160.115631
0.000000	0.798095	-164.859314
0.000000	0.798332	-169.615021
0.000000	0.798569	-174.575043
0.000000	0.798806	-178.203171
0.000000	0.799044	-180.366623
0.000000	0.799281	-179.973602
0.000000	0.799518	-175.673843
0.000000	0.799755	-168.073441
0.000000	0.799992	-156.730423
0.000000	0.800230	-140.593323
0.000000	0.800467	-118.828316
0.000000	0.800704	-89.699181
0.000000	0.800941	-53.272076
0.000000	0.801178	-10.291629
0.000000	0.801415	37.527115
0.000000	0.801653	79.426979
0.000000	0.801890	112.794746
0.000000	0.802127	136.749649
0.000000	0.802364	150.222824
0.000000	0.802601	152.183716
0.000000	0.802838	141.093155
0.000000	0.803076	117.539330
0.000000	0.803313	84.282623
0.000000	0.803550	46.623817
0.000000	0.803787	12.459150
0.000000	0.804024	-8.927235
0.000000	0.804261	-17.625736
0.000000	0.804499	-22.756081
0.000000	0.804736	-24.571568
0.000000	0.804973	-23.344069
0.000000	0.805210	-19.820953
0.000000	0.805447	-15.172688
0.000000	0.805685	-11.729332
0.000000	0.805922	-10.242155
0.000000	0.806159	-13.625801
0.000000	0.806396	-21.921688
0.000000	0.806633	-33.387394
0.000000	0.806870	-44.885738
0.000000	0.807108	-53.556007
0.000000	0.807345	-60.304943
0.000000	0.807582	-65.213448
0.000000	0.807819	-68.251495
0.000000	0.808056	-71.089890
0.000000	0.808293	-75.821762
0.000000	0.808531	-82.212578
0.000000	0.808768	-89.939941
0.000000	0.809005	-97.495323
0.000000	0.809242	-101.736145
0.000000	0.809479	-105.322998
0.000000	0.809717	-108.288017
0.000000	0.809954	-109.930511
0.000000	0.810191	-110.523567
0.000000	0.810428	-110.019829
0.000000	0.810665	-108.034042
0.000000	0.810902	-105.680550
0.000000	0.811140	-102.081726
0.000000	0.811377	-97.366989
0.000000	0.811614	-92.028519
0.000000	0.811851	-86.441856
0.000000	0.812088	-81.320381
0.000000	0.812325	-77.428627
0.000000	0.812563	-74.774109
0.000000	0.812800	-74.352058
0.000000	0.813037	-74.829567
0.000000	0.813274	-75.387123
0.000000	0.813511	-75.546028
0.000000	0.813748	-75.556892
0.000000	0.813986	-74.927711
0.000000	0.814223	-72.615990
0.000000	0.814460	-67.784584
0.000000	0.814697	-60.028751
0.000000	0.814934	-47.939064
0.000000	0.815172	-31.461439
0.000000	0.815409	-11.048490
0.000000	0.815646	12.340159
0.000000	0.815883	37.110451
0.000000	0.816120	54.475533
0.000000	0.816357	63.961586
0.000000	0.816595	66.867599
0.000000	0.816832	65.230949
0.000000	0.817069	60.265720
0.000000	0.817306	53.245712
0.000000	0.817543	46.110706
0.000000	0.817780	44.534286
0.000000	0.818018	51.390293
0.000000	0.818255	66.452408
0.000000	0.818492	81.489258
0.000000	0.818729	95.126129
0.000000	0.818966	112.278580
0.000000	0.819204	125.939713
0.000000	0.819441	136.950928
0.000000	0.819678	141.319351
0.000000	0.819915	140.907013
0.000000	0.820152	133.039993
0.000000	0.820389	118.186501
0.000000	0.820627	95.686234
0.000000	0.820864	65.616554
0.000000	0.821101	30.315910
0.000000	0.821338	-4.744463
0.000000	0.821575	-33.411381
0.000000	0.821812	-49.999676
0.000000	0.822050	-56.813427
0.000000	0.822287	-59.752300
0.000000	0.822524	-58.713116
0.000000	0.822761	-53.351795
0.000000	0.822998	-43.388901
0.000000	0.823236	-30.217245
0.000000	0.823473	-23.539202
0.000000	0.823710	-23.957565
0.000000	0.823947	-30.011635
0.000000	0.824184	-39.288433
0.000000	0.824421	-50.057457
0.000000	0.824659	-64.069756
0.000000	0.824896	-81.168709
0.000000	0.825133	-97.876122
0.000000	0.825370	-113.613960
0.000000	0.825607	-126.699921
0.000000	0.825844	-124.515495
0.000000	0.826082	-125.892097
0.000000	0.826319	-134.022263
0.000000	0.826556	-145.745804
0.000000	0.826793	-153.347382
0.000000	0.827030	-162.580933
0.000000	0.827267	-162.914398
0.000000	0.827505	-162.320694
0.000000	0.827742	-158.792969
0.000000	0.827979	-155.307693
0.000000	0.828216	-151.803482
0.000000	0.828453	-147.171356
0.000000	0.828691	-143.143478
0.000000	0.828928	-140.193558
0.000000	0.829165	-140.187180
0.000000	0.829402	-140.477539
0.000000	0.829639	-140.837189
0.000000	0.829876	-141.670593
0.000000	0.830114	-142.663910
0.000000	0.830351	-143.470230
0.000000	0.830588	-143.492661
0.000000	0.830825	-141.831421
0.000000	0.831062	-137.657822
0.000000	0.831299	-130.880035
0.000000	0.831537	-122.430244
0.000000	0.831774	-112.989517
0.000000	0.832011	-105.458099
0.000000	0.832248	-102.720184
0.000000	0.832485	-107.887489
0.000000	0.832722	-118.350670
0.000000	0.832960	-131.596375
0.000000	0.833197	-146.139725
0.000000	0.833434	-156.428116
0.000000	0.833671	-162.440796
0.000000	0.833908	-167.330353
0.000000	0.834146	-170.973724
0.000000	0.834383	-174.968002
0.000000	0.834620	-178.810379
0.000000	0.834857	-182.180435
0.000000	0.835094	-184.820297
0.000000	0.835331	-186.543533
0.000000	0.835569	-186.403625
0.000000	0.835806	-185.033524
0.000000	0.836043	-182.522720
0.000000	0.836280	-178.617004
0.000000	0.836517	-173.432861
0.000000	0.836754	-166.846603
0.000000	0.836992	-161.026703
0.000000	0.837229	-153.374207
0.000000	0.837466	-143.473221
0.000000	0.837703	-131.234131
0.000000	0.837940	-117.807396
0.000000	0.838178	-103.175201
0.000000	0.838415	-88.403473
0.000000	0.838652	-74.188568
0.000000	0.838889	-60.305748
0.000000	0.839126	-46.911949
0.000000	0.839363	-35.053566
0.000000	0.839601	-24.705822
0.000000	0.839838	-16.283915
0.000000	0.840075	-9.787612
0.000000	0.840312	-4.769510
0.000000	0.840549	-1.795404
0.000000	0.840786	-0.528004
0.000000	0.841024	-0.678275
0.000000	0.841261	-2.052534
0.000000	0.841498	-3.501385
0.000000	0.841735	-6.237030
0.000000	0.841972	-10.612624
0.000000	0.842210	-17.113125
0.000000	0.842447	-25.813318
0.000000	0.842684	-35.950420
0.000000	0.842921	-46.626511
0.000000	0.843158	-58.300838
0.000000	0.843395	-70.639229
0.000000	0.843633	-83.452576
0.000000	0.843870	-94.658356
0.000000	0.844107	-104.453468
0.000000	0.844344	-113.390564
0.000000	0.844581	-121.752197
0.000000	0.844818	-129.018936
0.000000	0.845056	-135.668015
0.000000	0.845293	-141.365494
0.000000	0.845530	-146.134796
0.000000	0.845767	-150.602905
0.000000	0.846004	-154.154434
0.000000	0.846241	-157.076462
0.000000	0.846479	-157.802505
0.000000	0.846716	-157.535324
0.000000	0.846953	-155.977875
0.000000	0.847190	-152.242630
0.000000	0.847427	-147.809784
0.000000	0.847665	-142.206909
0.000000	0.847902	-135.959213
0.000000	0.848139	-129.157257
0.000000	0.848376	-122.021576
0.000000	0.848613	-114.392921
0.000000	0.848850	-106.793434
0.000000	0.849088	-99.444763
0.000000	0.849325	-91.621307
0.000000	0.849562	-83.115578
0.000000	0.849799	-72.735069
0.000000	0.850036	-60.298641
0.000000	0.850273	-46.979000
0.000000	0.850511	-34.221771
0.000000	0.850748	-22.209557
0.000000	0.850985	-9.663210
0.000000	0.851222	3.828340
0.000000	0.851459	16.737623
0.000000	0.851697	27.903574
0.000000	0.851934	37.030434
0.000000	0.852171	44.303356
0.000000	0.852408	50.050152
0.000000	0.852645	54.835995
0.000000	0.852882	59.652069
0.000000	0.853120	64.499702
0.000000	0.853357	68.177521
0.000000	0.853594	70.955841
0.000000	0.853831	72.715027
0.000000	0.854068	71.605972
0.000000	0.854305	69.195717
0.000000	0.854543	65.603355
0.000000	0.854780	60.736435
0.000000	0.855017	54.649227
0.000000	0.855254	47.792984
0.000000	0.855491	40.041302
0.000000	0.855729	31.645777
0.000000	0.855966	21.678883
0.000000	0.856203	11.814068
0.000000	0.856440	1.895857
0.000000	0.856677	-7.963227
0.000000	0.856914	-17.847904
0.000000	0.857152	-26.465469
0.000000	0.857389	-33.958244
0.000000	0.857626	-40.305508
0.000000	0.857863	-45.090870
0.000000	0.858100	-48.492260
0.000000	0.858337	-51.552860
0.000000	0.858575	-55.304001
0.000000	0.858812	-59.345760
0.000000	0.859049	-63.488186
0.000000	0.859286	-67.426079
0.000000	0.859523	-72.345863
0.000000	0.859761	-77.773804
0.000000	0.859998	-83.906494
0.000000	0.860235	-90.973930
0.000000	0.860472	-98.893188
0.000000	0.860709	-107.645409
0.000000	0.860946	-116.245415
0.000000	0.861184	-121.784225
0.000000	0.861421	-122.652214
0.000000	0.861658	-117.943138
0.000000	0.861895	-107.037651
0.000000	0.862132	-90.313095
0.000000	0.862369	-72.034851
0.000000	0.862607	-61.574177
0.000000	0.862844	-59.531307
0.000000	0.863081	-63.627754
0.000000	0.863318	-71.340187
0.000000	0.863555	-83.393898
0.000000	0.863792	-98.936874
0.000000	0.864030	-113.999352
0.000000	0.864267	-125.365669
0.000000	0.864504	-131.109482
0.000000	0.864741	-135.734680
0.000000	0.864978	-140.243073
0.000000	0.865215	-147.413879
0.000000	0.865453	-160.855164
0.000000	0.865690	-175.115265
0.000000	0.865927	-178.648285
0.000000	0.866164	-180.331543
0.000000	0.866401	-178.958572
0.000000	0.866639	-176.312866
0.000000	0.866876	-171.191864
0.000000	0.867113	-162.982178
0.000000	0.867350	-152.376648
0.000000	0.867587	-140.802643
0.000000	0.867824	-130.708527
0.000000	0.868062	-121.894218
0.000000	0.868299	-113.515587
0.000000	0.868536	-106.163338
0.000000	0.868773	-98.758263
0.000000	0.869010	-91.695084
0.000000	0.869247	-84.736656
0.000000	0.869485	-77.605995
0.000000	0.869722	-70.369194
0.000000	0.869959	-63.569771
0.000000	0.870196	-57.001377
0.000000	0.870433	-50.287823
0.000000	0.870671	-42.307365
0.000000	0.870908	-33.309753
0.000000	0.871145	-24.144405
0.000000	0.871382	-15.499676
0.000000	0.871619	-6.601878
0.000000	0.871856	2.063201
0.000000	0.872094	10.447650
0.000000	0.872331	19.137617
0.000000	0.872568	28.532198
0.000000	0.872805	40.032768
0.000000	0.873042	53.937256
0.000000	0.873279	70.667862
0.000000	0.873517	91.333725
0.000000	0.873754	114.990044
0.000000	0.873991	141.204880
0.000000	0.874228	170.911560
0.000000	0.874465	200.736267
0.000000	0.874703	230.974075
0.000000	0.874940	261.894745
0.000000	0.875177	293.002991
0.000000	0.875414	316.916504
0.000000	0.875651	330.228210
0.000000	0.875888	332.593384
0.000000	0.876126	324.835480
0.000000	0.876363	307.557678
0.000000	0.876600	283.148590
0.000000	0.876837	256.241302
0.000000	0.877074	231.636032
0.000000	0.877312	212.501083
0.000000	0.877549	196.499695
0.000000	0.877786	185.116653
0.000000	0.878023	179.895660
0.000000	0.878260	174.119812
0.000000	0.878497	166.729401
0.000000	0.878735	159.231689
0.000000	0.878972	152.532669
0.000000	0.879209	149.144913
0.000000	0.879446	149.196671
0.000000	0.879683	150.986435
0.000000	0.879920	154.550110
0.000000	0.880158	160.155991
0.000000	0.880395	167.555695
0.000000	0.880632	174.456161
0.000000	0.880869	185.395538
0.000000	0.881106	201.711868
0.000000	0.881343	226.651276
0.000000	0.881581	262.986145
0.000000	0.881818	303.412506
0.000000	0.882055	333.471161
0.000000	0.882292	351.735596
0.000000	0.882529	356.900330
0.000000	0.882766	349.389954
0.000000	0.883004	327.662689
0.000000	0.883241	292.732391
0.000000	0.883478	244.644119
0.000000	0.883715	186.103561
0.000000	0.883952	125.733223
0.000000	0.884190	72.659843
0.000000	0.884427	38.404110
0.000000	0.884664	16.149517
0.000000	0.884901	-4.856633
0.000000	0.885138	-24.135906
0.000000	0.885375	-41.324871
0.000000	0.885613	-56.827961
0.000000	0.885850	-71.257355
0.000000	0.886087	-84.968895
0.000000	0.886324	-97.857498
0.000000	0.886561	-109.559616
0.000000	0.886799	-121.162514
0.000000	0.887036	-131.092697
0.000000	0.887273	-139.814316
0.000000	0.887510	-146.184967
0.000000	0.887747	-151.234756
0.000000	0.887984	-154.014069
0.000000	0.888222	-154.483643
0.000000	0.888459	-153.478027
0.000000	0.888696	-151.611862
0.000000	0.888933	-149.572922
0.000000	0.889170	-148.057053
0.000000	0.889407	-146.484756
0.000000	0.889645	-144.289902
0.000000	0.889882	-141.940796
0.000000	0.890119	-139.289413
0.000000	0.890356	-136.055206
0.000000	0.890593	-131.989914
0.000000	0.890830	-127.167526
0.000000	0.891068	-122.622742
0.000000	0.891305	-119.855080
0.000000	0.891542	-117.216866
0.000000	0.891779	-115.529808
0.000000	0.892016	-114.644165
0.000000	0.892254	-115.189209
0.000000	0.892491	-116.984871
0.000000	0.892728	-119.369705
0.000000	0.892965	-121.238503
0.000000	0.893202	-122.947121
0.000000	0.893439	-124.701614
0.000000	0.893677	-125.436165
0.000000	0.893914	-126.666656
0.000000	0.894151	-130.187714
0.000000	0.894388	-134.747421
0.000000	0.894625	-139.075821
0.000000	0.894862	-141.743530
0.000000	0.895100	-141.286118
0.000000	0.895337	-139.626678
0.000000	0.895574	-136.470016
0.000000	0.895811	-131.871155
0.000000	0.896048	-127.487511
0.000000	0.896286	-123.297096
0.000000	0.896523	-118.108803
0.000000	0.896760	-112.846840
0.000000	0.896997	-109.114777
0.000000	0.897234	-106.473984
0.000000	0.897471	-105.986717
0.000000	0.897709	-106.592506
0.000000	0.897946	-105.459267
0.000000	0.898183	-100.393028
0.000000	0.898420	-88.195808
0.000000	0.898657	-68.903244
0.000000	0.898894	-43.052998
0.000000	0.899132	-10.302529
0.000000	0.899369	27.306290
0.000000	0.899606	59.341942
0.000000	0.899843	84.148064
0.000000	0.900080	99.794479
0.000000	0.900317	106.743874
0.000000	0.900555	105.784554
0.000000	0.900792	98.002579
0.000000	0.901029	83.398590
0.000000	0.901266	62.998611
0.000000	0.901503	40.239582
0.000000	0.901740	20.116234
0.000000	0.901978	7.718181
0.000000	0.902215	6.881675
0.000000	0.902452	9.866536
0.000000	0.902689	18.011797
0.000000	0.902926	31.147470
0.000000	0.903164	46.772251
0.000000	0.903401	63.131321
0.000000	0.903638	77.822006
0.000000	0.903875	93.403366
0.000000	0.904112	105.987465
0.000000	0.904349	114.352493
0.000000	0.904587	119.506050
0.000000	0.904824	120.780273
0.000000	0.905061	117.022034
0.000000	0.905298	110.198723
0.000000	0.905535	101.451965
0.000000	0.905773	95.565758
0.000000	0.906010	83.434891
0.000000	0.906247	72.299637
0.000000	0.906484	69.494484
0.000000	0.906721	65.636406
0.000000	0.906958	56.156334
0.000000	0.907196	47.247299
0.000000	0.907433	40.701305
0.000000	0.907670	38.216213
0.000000	0.907907	37.349766
0.000000	0.908144	37.723541
0.000000	0.908381	39.823124
0.000000	0.908619	43.286194
0.000000	0.908856	47.573277
0.000000	0.909093	51.975979
0.000000	0.909330	56.749340
0.000000	0.909567	59.159088
0.000000	0.909804	59.351139
0.000000	0.910042	58.135067
0.000000	0.910279	55.055733
0.000000	0.910516	50.803238
0.000000	0.910753	45.677593
0.000000	0.910990	41.498177
0.000000	0.911228	38.047451
0.000000	0.911465	35.377785
0.000000	0.911702	35.265663
0.000000	0.911939	37.144604
0.000000	0.912176	41.461460
0.000000	0.912413	47.205956
0.000000	0.912651	54.119469
0.000000	0.912888	61.236938
0.000000	0.913125	67.851585
0.000000	0.913362	71.050423
0.000000	0.913599	68.040504
0.000000	0.913836	58.523949
0.000000	0.914074	44.485638
0.000000	0.914311	27.580149
0.000000	0.914548	7.790265
0.000000	0.914785	-13.296067
0.000000	0.915022	-33.512627
0.000000	0.915260	-50.401497
0.000000	0.915497	-65.526993
0.000000	0.915734	-82.180466
0.000000	0.915971	-98.654808
0.000000	0.916208	-113.609238
0.000000	0.916445	-126.062126
0.000000	0.916683	-137.066177
0.000000	0.916920	-147.696442
0.000000	0.917157	-156.046585
0.000000	0.917394	-163.358994
0.000000	0.917631	-170.716278
0.000000	0.917868	-177.349014
0.000000	0.918106	-183.356430
0.000000	0.918343	-187.572174
0.000000	0.918580	-190.013550
0.000000	0.918817	-191.127594
0.000000	0.919054	-191.078003
0.000000	0.919291	-190.099457
0.000000	0.919529	-188.381577
0.000000	0.919766	-185.699066
0.000000	0.920003	-183.349197
0.000000	0.920240	-181.109253
0.000000	0.920477	-179.812302
0.000000	0.920715	-179.149551
0.000000	0.920952	-178.696442
0.000000	0.921189	-178.291962
0.000000	0.921426	-177.947998
0.000000	0.921663	-177.389206
0.000000	0.921900	-176.207626
0.000000	0.922138	-173.924484
0.000000	0.922375	-170.785461
0.000000	0.922612	-167.196854
0.000000	0.922849	-164.420929
0.000000	0.923086	-163.893555
0.000000	0.923323	-164.530411
0.000000	0.923561	-166.130524
0.000000	0.923798	-168.096329
0.000000	0.924035	-170.430679
0.000000	0.924272	-170.147247
0.000000	0.924509	-169.094543
0.000000	0.924747	-167.460464
0.000000	0.924984	-165.590729
0.000000	0.925221	-162.871918
0.000000	0.925458	-159.409485
0.000000	0.925695	-155.092346
0.000000	0.925932	-149.832108
0.000000	0.926170	-143.943665
0.000000	0.926407	-137.432236
0.000000	0.926644	-130.719955
0.000000	0.926881	-123.446152
0.000000	0.927118	-115.795891
0.000000	0.927355	-108.896118
0.000000	0.927593	-103.579659
0.000000	0.927830	-99.083122
0.000000	0.928067	-95.054298
0.000000	0.928304	-93.050735
0.000000	0.928541	-92.158745
0.000000	0.928779	-92.535995
0.000000	0.929016	-93.770271
0.000000	0.929253	-94.029350
0.000000	0.929490	-94.611778
0.000000	0.929727	-95.567451
0.000000	0.929964	-96.590408
0.000000	0.930202	-97.511955
0.000000	0.930439	-98.696472
0.000000	0.930676	-99.477798
0.000000	0.930913	-100.823112
0.000000	0.931150	-103.188988
0.000000	0.931387	-106.705994
0.000000	0.931625	-111.033875
0.000000	0.931862	-115.961601
0.000000	0.932099	-122.505287
0.000000	0.932336	-130.926590
0.000000	0.932573	-141.579987
0.000000	0.932810	-153.864410
0.000000	0.933048	-165.917755
0.000000	0.933285	-175.739899
0.000000	0.933522	-184.245972
0.000000	0.933759	-191.646698
0.000000	0.933996	-195.008514
0.000000	0.934234	-192.955841
0.000000	0.934471	-189.349503
0.000000	0.934708	-183.777466
0.000000	0.934945	-177.245697
0.000000	0.935182	-170.426224
0.000000	0.935419	-166.638458
0.000000	0.935657	-165.835785
0.000000	0.935894	-165.421951
0.000000	0.936131	-163.942581
0.000000	0.936368	-158.560455
0.000000	0.936605	-146.503464
0.000000	0.936843	-131.078751
0.000000	0.937080	-117.006348
0.000000	0.937317	-104.076859
0.000000	0.937554	-90.822197
0.000000	0.937791	-78.516502
0.000000	0.938028	-67.703430
0.000000	0.938266	-58.817429
0.000000	0.938503	-50.568546
0.000000	0.938740	-42.504787
0.000000	0.938977	-34.529873
0.000000	0.939214	-26.473763
0.000000	0.939451	-18.709440
0.000000	0.939689	-12.864934
0.000000	0.939926	-9.069359
0.000000	0.940163	-5.683386
0.000000	0.940400	-2.201758
0.000000	0.940637	1.720839
0.000000	0.940874	6.805459
0.000000	0.941112	13.088285
0.000000	0.941349	20.777464
0.000000	0.941586	29.464289
0.000000	0.941823	38.331535
0.000000	0.942060	45.835857
0.000000	0.942297	45.186405
0.000000	0.942535	45.450619
0.000000	0.942772	42.536320
0.000000	0.943009	37.003895
0.000000	0.943246	29.006325
0.000000	0.943483	18.754192
0.000000	0.943721	7.119782
0.000000	0.943958	-4.383769
0.000000	0.944195	-15.988139
0.000000	0.944432	-27.589611
0.000000	0.944669	-38.262508
0.000000	0.944906	-48.482418
0.000000	0.945144	-58.383202
0.000000	0.945381	-68.471603
0.000000	0.945618	-76.692619
0.000000	0.945855	-85.914307
0.000000	0.946092	-97.164986
0.000000	0.946329	-110.207909
0.000000	0.946567	-124.633148
0.000000	0.946804	-138.765381
0.000000	0.947041	-148.508728
0.000000	0.947278	-155.554733
0.000000	0.947515	-160.383057
0.000000	0.947753	-163.508072
0.000000	0.947990	-164.361465
0.000000	0.948227	-163.696182
0.000000	0.948464	-161.908417
0.000000	0.948701	-159.335785
0.000000	0.948938	-155.972458
0.000000	0.949176	-152.657394
0.000000	0.949413	-148.886765
0.000000	0.949650	-144.727768
0.000000	0.949887	-139.540710
0.000000	0.950124	-133.826004
0.000000	0.950361	-129.031570
0.000000	0.950599	-124.712631
0.000000	0.950836	-121.474525
0.000000	0.951073	-119.170746
0.000000	0.951310	-117.717094
0.000000	0.951547	-116.866631
0.000000	0.951784	-116.470184
0.000000	0.952022	-116.622375
0.000000	0.952259	-117.793259
0.000000	0.952496	-119.718956
0.000000	0.952733	-122.824120
0.000000	0.952970	-126.405418
0.000000	0.953208	-130.307007
0.000000	0.953445	-134.359222
0.000000	0.953682	-139.121124
0.000000	0.953919	-144.308975
0.000000	0.954156	-149.124725
0.000000	0.954393	-152.753891
0.000000	0.954631	-157.558167
0.000000	0.954868	-162.996780
0.000000	0.955105	-168.366806
0.000000	0.955342	-172.597244
0.000000	0.955579	-175.415527
0.000000	0.955817	-176.476974
0.000000	0.956054	-174.199219
0.000000	0.956291	-171.417038
0.000000	0.956528	-169.904129
0.000000	0.956765	-168.398010
0.000000	0.957002	-166.451797
0.000000	0.957240	-163.974548
0.000000	0.957477	-163.222687
0.000000	0.957714	-167.887039
0.000000	0.957951	-177.820190
0.000000	0.958188	-192.551239
0.000000	0.958425	-210.702118
0.000000	0.958663	-233.267380
0.000000	0.958900	-259.122803
0.000000	0.959137	-268.770905
0.000000	0.959374	-280.958923
0.000000	0.959611	-289.660248
0.000000	0.959848	-298.598938
0.000000	0.960086	-307.473114
0.000000	0.960323	-316.305145
0.000000	0.960560	-323.773651
0.000000	0.960797	-328.124054
0.000000	0.961034	-331.460571
0.000000	0.961271	-334.400635
0.000000	0.961509	-338.696564
0.000000	0.961746	-346.242828
0.000000	0.961983	-357.122314
0.000000	0.962220	-370.458771
0.000000	0.962457	-384.467560
0.000000	0.962695	-395.665100
0.000000	0.962932	-401.367493
0.000000	0.963169	-402.328308
0.000000	0.963406	-397.764526
0.000000	0.963643	-387.571106
0.000000	0.963880	-374.857971
0.000000	0.964118	-360.128418
0.000000	0.964355	-342.418335
0.000000	0.964592	-324.854767
0.000000	0.964829	-307.005157
0.000000	0.965066	-291.319916
0.000000	0.965304	-281.292633
0.000000	0.965541	-268.988922
0.000000	0.965778	-257.759216
0.000000	0.966015	-247.202316
0.000000	0.966252	-237.579437
0.000000	0.966489	-229.106918
0.000000	0.966727	-222.047226
0.000000	0.966964	-215.463501
0.000000	0.967201	-208.661697
0.000000	0.967438	-201.991302
0.000000	0.967675	-194.225601
0.000000	0.967912	-185.605118
0.000000	0.968150	-176.474991
0.000000	0.968387	-166.304199
0.000000	0.968624	-156.344925
0.000000	0.968861	-146.857178
0.000000	0.969098	-137.378433
0.000000	0.969335	-127.789215
0.000000	0.969573	-119.419624
0.000000	0.969810	-111.499718
0.000000	0.970047	-103.490852
0.000000	0.970284	-95.494202
0.000000	0.970521	-87.309799
0.000000	0.970758	-78.072121
0.000000	0.970996	-67.864174
0.000000	0.971233	-56.332989
0.000000	0.971470	-43.313007
0.000000	0.971707	-30.086109
0.000000	0.971944	-16.243223
0.000000	0.972182	-2.060479
0.000000	0.972419	11.934931
0.000000	0.972656	25.210367
0.000000	0.972893	37.993687
0.000000	0.973130	48.164021
0.000000	0.973368	55.910027
0.000000	0.973605	60.870052
0.000000	0.973842	63.853306
0.000000	0.974079	65.404533
0.000000	0.974316	66.701607
0.000000	0.974553	68.994446
0.000000	0.974791	71.545181
0.000000	0.975028	74.214226
0.000000	0.975265	76.176468
0.000000	0.975502	77.406799
0.000000	0.975739	78.135803
0.000000	0.975976	79.095871
0.000000	0.976214	80.285019
0.000000	0.976451	80.921631
0.000000	0.976688	81.282478
0.000000	0.976925	80.937279
0.000000	0.977162	79.466278
0.000000	0.977399	78.188469
0.000000	0.977637	77.369095
0.000000	0.977874	76.114616
0.000000	0.978111	74.052101
0.000000	0.978348	71.385178
0.000000	0.978585	68.676796
0.000000	0.978822	64.656914
0.000000	0.979060	58.893822
0.000000	0.979297	52.273796
0.000000	0.979534	45.100685
0.000000	0.979771	37.901402
0.000000	0.980008	30.676239
0.000000	0.980246	23.945961
0.000000	0.980483	18.108799
0.000000	0.980720	13.234885
0.000000	0.980957	9.719687
0.000000	0.981194	6.538724
0.000000	0.981431	2.803649
0.000000	0.981669	-2.255734
0.000000	0.981906	-10.508646
0.000000	0.982143	-21.387993
0.000000	0.982380	-34.024265
0.000000	0.982617	-46.886101
0.000000	0.982854	-60.138954
0.000000	0.983092	-70.628006
0.000000	0.983329	-79.549202
0.000000	0.983566	-87.916924
0.000000	0.983803	-93.222748
0.000000	0.984040	-93.450012
0.000000	0.984278	-91.330574
0.000000	0.984515	-86.612785
0.000000	0.984752	-80.181549
0.000000	0.984989	-75.060020
0.000000	0.985226	-70.956970
0.000000	0.985463	-66.548248
0.000000	0.985701	-65.461205
0.000000	0.985938	-69.377022
0.000000	0.986175	-74.983353
0.000000	0.986412	-79.932709
0.000000	0.986649	-80.594376
0.000000	0.986886	-72.017952
0.000000	0.987124	-57.629181
0.000000	0.987361	-38.623905
0.000000	0.987598	-15.176195
0.000000	0.987835	5.802829
0.000000	0.988072	24.327806
0.000000	0.988310	39.159122
0.000000	0.988547	48.049541
0.000000	0.988784	49.300835
0.000000	0.989021	44.009209
0.000000	0.989258	31.238297
0.000000	0.989495	9.882268
0.000000	0.989733	-20.512352
0.000000	0.989970	-58.554398
0.000000	0.990207	-99.795372
0.000000	0.990444	-140.838440
0.000000	0.990681	-177.259537
0.000000	0.990918	-206.238754
0.000000	0.991156	-229.363861
0.000000	0.991393	-247.241806
0.000000	0.991630	-258.657471
0.000000	0.991867	-265.990936
0.000000	0.992104	-268.431824
0.000000	0.992342	-266.767487
0.000000	0.992579	-261.077240
0.000000	0.992816	-252.353424
0.000000	0.993053	-241.640839
0.000000	0.993290	-228.311340
0.000000	0.993527	-211.556030
0.000000	0.993765	-191.040649
0.000000	0.994002	-169.017181
0.000000	0.994239	-147.357895
0.000000	0.994476	-131.063843
0.000000	0.994713	-119.947701
0.000000	0.994950	-114.238434
0.000000	0.995188	-113.585670
0.000000	0.995425	-118.577927
0.000000	0.995662	-128.990494
0.000000	0.995899	-144.157471
0.000000	0.996136	-162.683975
0.000000	0.996373	-183.567062
0.000000	0.996611	-203.884079
0.000000	0.996848	-220.641129
0.000000	0.997085	-231.778961
0.000000	0.997322	-238.965698
0.000000	0.997559	-245.997742
0.000000	0.997797	-252.415298
0.000000	0.998034	-257.480988
0.000000	0.998271	-260.467834
0.000000	0.998508	-259.779358
0.000000	0.998745	-257.553497
0.000000	0.998982	-253.936844
0.000000	0.999220	-250.936325
0.000000	0.999457	-251.250381
0.000000	0.999694	-253.191452
0.000000	0.999931	-256.192474
0.000000	1.000168	-260.065979
0.000000	1.000405	-263.738251
0.000000	1.000643	-265.936035
0.000000	1.000880	-265.323090
0.000000	1.001117	-263.537354
0.000000	1.001354	-263.912384
0.000000	1.001591	-265.707062
0.000000	1.001829	-267.984406
0.000000	1.002066	-269.893188
0.000000	1.002303	-271.596680
0.000000	1.002540	-271.923248
0.000000	1.002777	-270.583496
0.000000	1.003014	-268.753662
0.000000	1.003252	-267.013733
0.000000	1.003489	-265.606995
0.000000	1.003726	-265.225494
0.000000	1.003963	-265.150574
0.000000	1.004200	-264.310547
0.000000	1.004437	-262.570007
0.000000	1.004675	-259.969543
0.000000	1.004912	-256.621613
0.000000	1.005149	-254.040390
0.000000	1.005386	-252.069000
0.000000	1.005623	-249.734726
0.000000	1.005860	-246.828369
0.000000	1.006098	-243.588928
0.000000	1.006335	-240.347244
0.000000	1.006572	-236.436401
0.000000	1.006809	-232.057938
0.000000	1.007046	-226.342728
0.000000	1.007284	-218.762238
0.000000	1.007521	-209.589325
0.000000	1.007758	-204.027069
0.000000	1.007995	-204.509720
0.000000	1.008232	-208.752853
0.000000	1.008469	-214.975693
0.000000	1.008707	-222.866333
0.000000	1.008944	-230.800735
0.000000	1.009181	-233.518372
0.000000	1.009418	-232.706787
0.000000	1.009655	-228.542725
0.000000	1.009892	-221.915955
0.000000	1.010130	-214.737015
0.000000	1.010367	-208.435043
0.000000	1.010604	-203.589279
0.000000	1.010841	-197.800354
0.000000	1.011078	-190.146896
0.000000	1.011316	-179.828522
0.000000	1.011553	-165.878738
0.000000	1.011790	-147.399506
0.000000	1.012027	-125.129402
0.000000	1.012264	-100.607399
0.000000	1.012501	-81.802673
0.000000	1.012739	-69.946724
0.000000	1.012976	-65.410782
0.000000	1.013213	-67.137428
0.000000	1.013450	-72.702660
0.000000	1.013687	-80.641983
0.000000	1.013924	-87.336357
0.000000	1.014162	-90.797791
0.000000	1.014399	-96.489212
0.000000	1.014636	-104.899109
0.000000	1.014873	-115.589127
0.000000	1.015110	-130.410172
0.000000	1.015347	-149.555283
0.000000	1.015585	-171.516647
0.000000	1.015822	-193.991547
0.000000	1.016059	-210.655991
0.000000	1.016296	-218.829605
0.000000	1.016533	-219.401993
0.000000	1.016770	-213.789581
0.000000	1.017008	-206.043121
0.000000	1.017245	-198.469299
0.000000	1.017482	-197.692535
0.000000	1.017719	-203.226761
0.000000	1.017956	-214.039505
0.000000	1.018194	-229.543304
0.000000	1.018431	-249.105911
0.000000	1.018668	-270.283691
0.000000	1.018905	-289.227448
0.000000	1.019142	-302.727661
0.000000	1.019379	-309.968475
0.000000	1.019617	-317.805817
0.000000	1.019854	-327.148407
0.000000	1.020091	-337.911835
0.000000	1.020328	-350.217316
0.000000	1.020565	-364.679077
0.000000	1.020803	-379.888245
0.000000	1.021040	-396.831635
0.000000	1.021277	-413.842743
0.000000	1.021514	-427.990021
0.000000	1.021751	-439.441101
0.000000	1.021988	-449.669739
0.000000	1.022226	-456.766327
0.000000	1.022463	-459.100891
0.000000	1.022700	-457.559814
0.000000	1.022937	-449.791809
0.000000	1.023174	-435.808228
0.000000	1.023412	-415.784485
0.000000	1.023649	-390.463287
0.000000	1.023886	-364.606323
0.000000	1.024123	-346.972382
0.000000	1.024360	-338.715057
0.000000	1.024597	-339.288055
0.000000	1.024835	-345.469879
0.000000	1.025072	-356.902924
0.000000	1.025309	-372.149048
0.000000	1.025546	-387.700012
0.000000	1.025783	-398.117798
0.000000	1.026020	-398.152405
0.000000	1.026258	-397.569641
0.000000	1.026495	-396.979004
0.000000	1.026732	-396.608337
0.000000	1.026969	-396.082275
0.000000	1.027206	-394.743317
0.000000	1.027443	-390.342010
0.000000	1.027681	-385.438446
0.000000	1.027918	-380.136505
0.000000	1.028155	-374.605682
0.000000	1.028392	-370.420929
0.000000	1.028629	-367.134613
0.000000	1.028866	-364.353821
0.000000	1.029104	-362.846985
0.000000	1.029341	-362.959473
0.000000	1.029578	-365.032532
0.000000	1.029815	-367.805481
0.000000	1.030052	-369.769409
0.000000	1.030290	-370.753571
0.000000	1.030527	-371.918182
0.000000	1.030764	-373.302734
0.000000	1.031001	-374.787567
0.000000	1.031238	-376.748169
0.000000	1.031475	-383.285736
0.000000	1.031713	-385.124115
0.000000	1.031950	-383.133087
0.000000	1.032187	-378.385284
0.000000	1.032424	-370.283081
0.000000	1.032661	-359.656555
0.000000	1.032899	-346.119659
0.000000	1.033136	-330.454376
0.000000	1.033373	-312.345978
0.000000	1.033610	-291.603790
0.000000	1.033847	-268.746735
0.000000	1.034084	-244.848221
0.000000	1.034322	-220.577362
0.000000	1.034559	-196.984528
0.000000	1.034796	-178.696655
0.000000	1.035033	-166.577759
0.000000	1.035270	-158.945374
0.000000	1.035507	-153.940262
0.000000	1.035745	-151.004486
0.000000	1.035982	-151.284515
0.000000	1.036219	-152.948303
0.000000	1.036456	-153.075165
0.000000	1.036693	-156.283142
0.000000	1.036930	-162.063156
0.000000	1.037168	-172.084320
0.000000	1.037405	-176.565613
0.000000	1.037642	-182.812622
0.000000	1.037879	-185.057053
0.000000	1.038116	-185.554428
0.000000	1.038353	-184.397034
0.000000	1.038591	-181.955597
0.000000	1.038828	-177.950302
0.000000	1.039065	-172.578293
0.000000	1.039302	-166.199631
0.000000	1.039539	-159.795197
0.000000	1.039777	-158.886078
0.000000	1.040014	-162.026215
0.000000	1.040251	-167.167053
0.000000	1.040488	-174.628922
0.000000	1.040725	-183.083694
0.000000	1.040962	-191.273041
0.000000	1.041200	-194.266769
0.000000	1.041437	-194.819077
0.000000	1.041674	-194.821091
0.000000	1.041911	-193.518250
0.000000	1.042148	-190.411942
0.000000	1.042385	-185.169083
0.000000	1.042623	-179.829590
0.000000	1.042860	-173.096176
0.000000	1.043097	-164.605194
0.000000	1.043334	-154.319366
0.000000	1.043571	-142.462723
0.000000	1.043809	-130.999634
0.000000	1.044046	-119.712730
0.000000	1.044283	-109.458107
0.000000	1.044520	-100.069756
0.000000	1.044757	-91.840569
0.000000	1.044994	-84.763237
0.000000	1.045232	-77.398697
0.000000	1.045469	-69.091080
0.000000	1.045706	-59.267372
0.000000	1.045943	-47.441364
0.000000	1.046180	-33.584587
0.000000	1.046417	-18.348206
0.000000	1.046655	-2.354656
0.000000	1.046892	10.593269
0.000000	1.047129	19.602190
0.000000	1.047366	24.824003
0.000000	1.047603	27.190855
0.000000	1.047840	27.919712
0.000000	1.048078	28.544086
0.000000	1.048315	30.059536
0.000000	1.048552	29.121851
0.000000	1.048789	26.696671
0.000000	1.049026	23.196384
0.000000	1.049264	18.065592
0.000000	1.049501	14.192068
0.000000	1.049738	7.736178
0.000000	1.049975	-7.754225
0.000000	1.050212	-31.574852
0.000000	1.050449	-61.661926
0.000000	1.050687	-96.576706
0.000000	1.050924	-130.767593
0.000000	1.051161	-157.596100
0.000000	1.051398	-173.059464
0.000000	1.051635	-183.188843
0.000000	1.051872	-188.873322
0.000000	1.052110	-191.755020
0.000000	1.052347	-192.028381
0.000000	1.052584	-189.585800
0.000000	1.052821	-184.405045
0.000000	1.053058	-177.079361
0.000000	1.053295	-166.063065
0.000000	1.053533	-150.146088
0.000000	1.053770	-131.000336
0.000000	1.054007	-108.596413
0.000000	1.054244	-79.586685
0.000000	1.054481	-42.102768
0.000000	1.054719	4.106915
0.000000	1.054956	52.144825
0.000000	1.055193	89.398849
0.000000	1.055430	116.003075
0.000000	1.055667	131.403915
0.000000	1.055905	134.583893
0.000000	1.056142	126.446007
0.000000	1.056379	107.892265
0.000000	1.056616	78.052795
0.000000	1.056853	38.826859
0.000000	1.057090	-3.866615
0.000000	1.057328	-42.858082
0.000000	1.057565	-68.904343
0.000000	1.057802	-75.867935
0.000000	1.058039	-76.943893
0.000000	1.058276	-72.322090
0.000000	1.058513	-62.534946
0.000000	1.058751	-47.875660
0.000000	1.058988	-38.888294
0.000000	1.059225	-38.738586
0.000000	1.059462	-48.008244
0.000000	1.059699	-65.971413
0.000000	1.059937	-91.461800
0.000000	1.060174	-122.786880
0.000000	1.060411	-157.642502
0.000000	1.060648	-192.326859
0.000000	1.060885	-220.733917
0.000000	1.061122	-234.939606
0.000000	1.061360	-244.390610
0.000000	1.061597	-252.062897
0.000000	1.061834	-257.651581
0.000000	1.062071	-260.703461
0.000000	1.062308	-262.399231
0.000000	1.062545	-262.258911
0.000000	1.062783	-259.288025
0.000000	1.063020	-253.507721
0.000000	1.063257	-246.177139
0.000000	1.063494	-238.828552
0.000000	1.063731	-230.608643
0.000000	1.063968	-222.883148
0.000000	1.064206	-216.538055
0.000000	1.064443	-209.730957
0.000000	1.064680	-201.419571
0.000000	1.064917	-191.333801
0.000000	1.065154	-177.887985
0.000000	1.065391	-159.297058
0.000000	1.065629	-134.366837
0.000000	1.065866	-102.466507
0.000000	1.066103	-64.266411
0.000000	1.066340	-26.957701
0.000000	1.066577	2.918475
0.000000	1.066815	24.936699
0.000000	1.067052	38.740047
0.000000	1.067289	45.722042
0.000000	1.067526	47.168278
0.000000	1.067763	42.065823
0.000000	1.068000	31.657722
0.000000	1.068238	16.596548
0.000000	1.068475	-0.266401
0.000000	1.068712	-13.980345
0.000000	1.068949	-24.103123
0.000000	1.069186	-24.991631
0.000000	1.069424	-9.586617
0.000000	1.069661	7.579050
0.000000	1.069898	20.763382
0.000000	1.070135	25.179607
0.000000	1.070372	18.648623
0.000000	1.070609	1.492573
0.000000	1.070847	-23.449484
0.000000	1.071084	-53.532280
0.000000	1.071321	-85.911896
0.000000	1.071558	-115.072327
0.000000	1.071795	-134.210464
0.000000	1.072032	-146.874924
0.000000	1.072270	-159.318451
0.000000	1.072507	-170.233231
0.000000	1.072744	-180.498505
0.000000	1.072981	-190.141998
0.000000	1.073218	-199.545944
0.000000	1.073455	-209.151413
0.000000	1.073693	-217.955414
0.000000	1.073930	-224.352539
0.000000	1.074167	-229.641357
0.000000	1.074404	-233.640106
0.000000	1.074641	-237.040741
0.000000	1.074878	-239.956436
0.000000	1.075116	-242.726181
0.000000	1.075353	-244.452530
0.000000	1.075590	-244.460052
0.000000	1.075827	-244.205917
0.000000	1.076064	-244.422989
0.000000	1.076302	-243.954987
0.000000	1.076539	-242.785141
0.000000	1.076776	-242.369904
0.000000	1.077013	-243.797882
0.000000	1.077250	-247.175446
0.000000	1.077487	-252.742004
0.000000	1.077725	-259.985870
0.000000	1.077962	-268.467590
0.000000	1.078199	-276.875397
0.000000	1.078436	-285.856873
0.000000	1.078673	-295.427002
0.000000	1.078910	-304.324493
0.000000	1.079148	-312.587769
0.000000	1.079385	-318.975067
0.000000	1.079622	-325.108948
0.000000	1.079859	-330.794464
0.000000	1.080096	-336.081268
0.000000	1.080334	-340.642731
0.000000	1.080571	-345.086456
0.000000	1.080808	-349.250885
0.000000	1.081045	-351.551270
0.000000	1.081282	-352.656799
0.000000	1.081519	-352.566956
0.000000	1.081757	-350.342773
0.000000	1.081994	-346.805511
0.000000	1.082231	-341.921936
0.000000	1.082468	-336.685577
0.000000	1.082705	-331.020538
0.000000	1.082942	-324.292847
0.000000	1.083180	-317.359192
0.000000	1.083417	-310.036011
0.000000	1.083654	-301.181274
0.000000	1.083891	-290.100433
0.000000	1.084128	-276.575409
0.000000	1.084365	-261.106476
0.000000	1.084603	-245.342865
0.000000	1.084840	-229.993271
0.000000	1.085077	-215.790710
0.000000	1.085314	-204.732193
0.000000	1.085551	-198.134521
0.000000	1.085788	-193.773178
0.000000	1.086026	-191.027145
0.000000	1.086263	-189.223907
0.000000	1.086500	-188.085297
0.000000	1.086737	-185.984955
0.000000	1.086974	-184.253189
0.000000	1.087212	-183.740326
0.000000	1.087449	-184.204346
0.000000	1.087686	-184.821686
0.000000	1.087923	-186.236359
0.000000	1.088160	-187.177307
0.000000	1.088398	-187.457916
0.000000	1.088635	-185.762894
0.000000	1.088872	-181.393433
0.000000	1.089109	-175.352097
0.000000	1.089346	-168.327637
0.000000	1.089583	-160.268158
0.000000	1.089821	-151.439789
0.000000	1.090058	-141.339645
0.000000	1.090295	-130.743103
0.000000	1.090532	-121.464737
0.000000	1.090769	-111.877602
0.000000	1.091006	-101.508293
0.000000	1.091244	-91.009636
0.000000	1.091481	-85.142784
0.000000	1.091718	-79.188744
0.000000	1.091955	-61.610874
0.000000	1.092192	-44.484394
0.000000	1.092430	-32.702251
0.000000	1.092667	-26.235762
0.000000	1.092904	-25.786991
0.000000	1.093141	-29.639467
0.000000	1.093378	-36.949924
0.000000	1.093615	-48.085426
0.000000	1.093853	-62.284718
0.000000	1.094090	-76.515907
0.000000	1.094327	-87.101524
0.000000	1.094564	-91.302673
0.000000	1.094801	-100.258331
0.000000	1.095038	-119.459229
0.000000	1.095276	-143.553452
0.000000	1.095513	-153.974045
0.000000	1.095750	-163.161774
0.000000	1.095987	-165.343735
0.000000	1.096224	-168.875397
0.000000	1.096461	-162.302505
0.000000	1.096699	-145.021286
0.000000	1.096936	-117.231369
0.000000	1.097173	-84.646927
0.000000	1.097410	-57.523041
0.000000	1.097647	-38.723804
0.000000	1.097885	-28.879883
0.000000	1.098122	-29.483362
0.000000	1.098359	-38.699715
0.000000	1.098596	-55.897305
0.000000	1.098833	-82.139069
0.000000	1.099070	-116.359810
0.000000	1.099308	-153.579910
0.000000	1.099545	-187.982590
0.000000	1.099782	-214.105713
0.000000	1.100019	-240.976273
0.000000	1.100256	-259.017609
0.000000	1.100493	-275.532379
0.000000	1.100731	-288.272949
0.000000	1.100968	-299.043121
0.000000	1.101205	-307.719299
0.000000	1.101442	-315.028778
0.000000	1.101679	-321.700806
0.000000	1.101916	-327.941864
0.000000	1.102154	-331.821075
0.000000	1.102391	-336.446075
0.000000	1.102628	-343.846130
0.000000	1.102865	-352.410065
0.000000	1.103102	-362.455231
0.000000	1.103340	-374.014374
0.000000	1.103577	-383.413025
0.000000	1.103814	-392.790192
0.000000	1.104051	-402.556274
0.000000	1.104288	-411.631836
0.000000	1.104525	-419.526764
0.000000	1.104763	-426.089264
0.000000	1.105000	-432.424561
0.000000	1.105237	-437.749420
0.000000	1.105474	-443.321625
0.000000	1.105711	-451.097565
0.000000	1.105948	-460.405426
0.000000	1.106186	-471.160645
0.000000	1.106423	-482.289215
0.000000	1.106660	-492.463074
0.000000	1.106897	-501.058990
0.000000	1.107134	-505.501678
0.000000	1.107372	-507.941376
0.000000	1.107609	-508.517700
0.000000	1.107846	-507.793182
0.000000	1.108083	-506.382813
0.000000	1.108320	-503.807648
0.000000	1.108557	-501.958496
0.000000	1.108795	-501.553467
0.000000	1.109032	-501.611847
0.000000	1.109269	-502.072052
0.000000	1.109506	-502.153107
0.000000	1.109743	-502.200165
0.000000	1.109980	-501.322754
0.000000	1.110218	-499.471375
0.000000	1.110455	-497.156097
0.000000	1.110692	-494.490845
0.000000	1.110929	-491.528656
0.000000	1.111166	-488.243591
0.000000	1.111403	-484.740967
0.000000	1.111641	-483.163025
0.000000	1.111878	-481.666718
0.000000	1.112115	-479.500610
0.000000	1.112352	-476.038940
0.000000	1.112589	-470.862823
0.000000	1.112827	-464.339172
0.000000	1.113064	-456.122284
0.000000	1.113301	-445.294586
0.000000	1.113538	-432.462097
0.000000	1.113775	-420.240601
0.000000	1.114012	-411.037720
0.000000	1.114250	-403.744843
0.000000	1.114487	-396.488739
0.000000	1.114724	-386.657593
0.000000	1.114961	-371.517731
0.000000	1.115198	-353.744232
0.000000	1.115435	-334.837128
0.000000	1.115673	-317.492249
0.000000	1.115910	-303.498993
0.000000	1.116147	-292.521515
0.000000	1.116384	-283.396606
0.000000	1.116621	-276.692230
0.000000	1.116859	-271.366638
0.000000	1.117096	-266.801056
0.000000	1.117333	-262.980011
0.000000	1.117570	-259.518951
0.000000	1.117807	-255.965485
0.000000	1.118044	-251.992767
0.000000	1.118282	-246.159607
0.000000	1.118519	-237.411331
0.000000	1.118756	-224.320389
0.000000	1.118993	-205.625702
0.000000	1.119230	-180.862900
0.000000	1.119467	-149.015839
0.000000	1.119705	-118.199821
0.000000	1.119942	-98.979286
0.000000	1.120179	-92.768997
0.000000	1.120416	-100.340279
0.000000	1.120653	-121.897011
0.000000	1.120890	-156.619492
0.000000	1.121128	-200.050919
0.000000	1.121365	-246.483795
0.000000	1.121602	-289.324219
0.000000	1.121839	-319.562683
0.000000	1.122076	-338.525024
0.000000	1.122313	-355.525299
0.000000	1.122551	-371.404358
0.000000	1.122788	-386.342285
0.000000	1.123025	-400.197540
0.000000	1.123262	-413.145844
0.000000	1.123499	-425.385406
0.000000	1.123737	-438.301453
0.000000	1.123974	-450.531891
0.000000	1.124211	-462.255859
0.000000	1.124448	-474.433502
0.000000	1.124685	-485.630768
0.000000	1.124923	-495.502014
0.000000	1.125160	-504.651917
0.000000	1.125397	-512.222046
0.000000	1.125634	-518.399475
0.000000	1.125871	-522.504395
0.000000	1.126108	-525.630615
0.000000	1.126346	-526.649902
0.000000	1.126583	-526.165649
0.000000	1.126820	-523.092957
0.000000	1.127057	-514.929443
0.000000	1.127294	-502.285431
0.000000	1.127531	-490.801239
0.000000	1.127769	-478.463440
0.000000	1.128006	-464.779419
0.000000	1.128243	-454.498993
0.000000	1.128480	-446.600311
0.000000	1.128717	-440.337677
0.000000	1.128955	-437.973480
0.000000	1.129192	-443.633942
0.000000	1.129429	-455.576996
0.000000	1.129666	-472.717529
0.000000	1.129903	-495.377319
0.000000	1.130140	-520.466431
0.000000	1.130378	-542.768433
0.000000	1.130615	-556.398987
0.000000	1.130852	-564.180176
0.000000	1.131089	-572.097351
0.000000	1.131326	-578.467224
0.000000	1.131563	-583.830322
0.000000	1.131801	-588.434509
0.000000	1.132038	-592.376648
0.000000	1.132275	-595.670227
0.000000	1.132512	-596.897339
0.000000	1.132749	-596.044006
0.000000	1.132986	-593.182251
0.000000	1.133224	-588.640991
0.000000	1.133461	-582.792175
0.000000	1.133698	-576.527405
0.000000	1.133935	-570.732605
0.000000	1.134172	-566.810425
0.000000	1.134409	-564.160889
0.000000	1.134647	-562.032166
0.000000	1.134884	-560.421265
0.000000	1.135121	-558.915222
0.000000	1.135358	-557.911072
0.000000	1.135595	-557.781311
0.000000	1.135833	-557.859131
0.000000	1.136070	-558.351257
0.000000	1.136307	-558.184998
0.000000	1.136544	-557.557922
0.000000	1.136781	-555.705444
0.000000	1.137018	-552.608093
0.000000	1.137256	-548.444641
0.000000	1.137493	-543.475830
0.000000	1.137730	-537.905884
0.000000	1.137967	-531.610779
0.000000	1.138204	-524.961670
0.000000	1.138441	-518.204834
0.000000	1.138679	-511.422363
0.000000	1.138916	-503.658752
0.000000	1.139153	-494.626373
0.000000	1.139390	-485.141052
0.000000	1.139627	-474.707581
0.000000	1.139865	-463.050507
0.000000	1.140102	-450.264221
0.000000	1.140339	-436.449341
0.000000	1.140576	-422.049194
0.000000	1.140813	-406.971710
0.000000	1.141050	-390.072083
0.000000	1.141288	-371.132111
0.000000	1.141525	-350.251190
0.000000	1.141762	-327.195190
0.000000	1.141999	-303.422821
0.000000	1.142236	-278.780670
0.000000	1.142473	-254.416931
0.000000	1.142711	-231.753967
0.000000	1.142948	-213.642670
0.000000	1.143185	-202.889801
0.000000	1.143422	-199.435989
0.000000	1.143659	-202.632309
0.000000	1.143896	-212.469650
0.000000	1.144134	-228.520996
0.000000	1.144371	-250.082214
0.000000	1.144608	-273.604797
0.000000	1.144845	-296.087494
0.000000	1.145082	-313.011139
0.000000	1.145320	-322.727081
0.000000	1.145557	-329.091400
0.000000	1.145794	-333.851532
0.000000	1.146031	-338.354706
0.000000	1.146268	-342.049103
0.000000	1.146505	-350.567383
0.000000	1.146743	-364.387024
0.000000	1.146980	-381.822479
0.000000	1.147217	-403.383392
0.000000	1.147454	-427.570160
0.000000	1.147691	-449.894775
0.000000	1.147928	-465.269043
0.000000	1.148166	-476.563324
0.000000	1.148403	-485.735016
0.000000	1.148640	-491.828857
0.000000	1.148877	-494.154144
0.000000	1.149114	-494.187378
0.000000	1.149352	-492.324615
0.000000	1.149589	-488.013245
0.000000	1.149826	-483.597137
0.000000	1.150063	-479.313416
0.000000	1.150300	-475.283447
0.000000	1.150537	-471.220062
0.000000	1.150775	-466.408813
0.000000	1.151012	-460.478363
0.000000	1.151249	-453.017548
0.000000	1.151486	-444.054443
0.000000	1.151723	-432.970947
0.000000	1.151960	-420.538788
0.000000	1.152198	-407.284973
0.000000	1.152435	-396.309174
0.000000	1.152672	-391.895050
0.000000	1.152909	-391.348022
0.000000	1.153146	-393.857941
0.000000	1.153383	-397.839661
0.000000	1.153621	-400.181061
0.000000	1.153858	-397.074310
0.000000	1.154095	-389.960754
0.000000	1.154332	-380.270386
0.000000	1.154569	-365.583496
0.000000	1.154807	-352.554352
0.000000	1.155044	-342.884735
0.000000	1.155281	-334.674774
0.000000	1.155518	-325.613678
0.000000	1.155755	-313.364868
0.000000	1.155993	-304.327240
0.000000	1.156230	-300.404266
0.000000	1.156467	-297.992615
0.000000	1.156704	-296.602631
0.000000	1.156941	-294.647430
0.000000	1.157178	-291.319397
0.000000	1.157416	-282.871521
0.000000	1.157653	-268.464050
0.000000	1.157890	-256.231750
0.000000	1.158127	-250.747757
0.000000	1.158364	-251.869507
0.000000	1.158601	-259.152008
0.000000	1.158839	-273.146118
0.000000	1.159076	-293.677368
0.000000	1.159313	-318.723175
0.000000	1.159550	-345.140503
0.000000	1.159787	-368.765106
0.000000	1.160024	-385.742584
0.000000	1.160262	-393.798126
0.000000	1.160499	-400.110016
0.000000	1.160736	-404.135254
0.000000	1.160973	-406.940765
0.000000	1.161210	-407.891022
0.000000	1.161448	-407.204346
0.000000	1.161685	-404.736328
0.000000	1.161922	-400.789398
0.000000	1.162159	-395.256165
0.000000	1.162396	-387.847992
0.000000	1.162633	-379.347961
0.000000	1.162871	-368.636505
0.000000	1.163108	-355.637695
0.000000	1.163345	-340.374207
0.000000	1.163582	-324.731506
0.000000	1.163819	-310.885773
0.000000	1.164056	-298.836426
0.000000	1.164294	-288.884583
0.000000	1.164531	-281.187500
0.000000	1.164768	-278.700806
0.000000	1.165005	-282.489105
0.000000	1.165242	-280.471130
0.000000	1.165480	-276.671295
0.000000	1.165717	-273.181213
0.000000	1.165954	-267.326233
0.000000	1.166191	-261.253662
0.000000	1.166428	-254.405640
0.000000	1.166665	-248.721268
0.000000	1.166903	-238.218872
0.000000	1.167140	-224.879242
0.000000	1.167377	-210.183807
0.000000	1.167614	-193.522186
0.000000	1.167851	-176.828659
0.000000	1.168088	-162.400696
0.000000	1.168326	-148.249451
0.000000	1.168563	-133.216766
0.000000	1.168800	-118.391212
0.000000	1.169037	-103.979202
0.000000	1.169274	-91.767807
0.000000	1.169511	-82.042793
0.000000	1.169749	-75.003319
0.000000	1.169986	-74.396233
0.000000	1.170223	-79.840668
0.000000	1.170460	-93.320122
0.000000	1.170697	-117.736382
0.000000	1.170934	-150.839081
0.000000	1.171172	-187.403595
0.000000	1.171409	-220.344543
0.000000	1.171646	-241.531418
0.000000	1.171883	-252.950562
0.000000	1.172120	-262.949463
0.000000	1.172358	-271.086761
0.000000	1.172595	-277.490601
0.000000	1.172832	-282.800201
0.000000	1.173069	-288.314331
0.000000	1.173306	-293.086975
0.000000	1.173543	-296.991211
0.000000	1.173781	-297.992859
0.000000	1.174018	-297.052399
0.000000	1.174255	-295.467987
0.000000	1.174492	-294.334076
0.000000	1.174729	-292.057190
0.000000	1.174967	-288.136566
0.000000	1.175204	-282.871948
0.000000	1.175441	-277.215820
0.000000	1.175678	-272.027802
0.000000	1.175915	-269.648285
0.000000	1.176152	-271.763275
0.000000	1.176390	-279.229950
0.000000	1.176627	-290.047302
0.000000	1.176864	-302.831635
0.000000	1.177101	-305.826935
0.000000	1.177338	-307.689026
0.000000	1.177575	-307.871246
0.000000	1.177813	-305.340149
0.000000	1.178050	-300.711151
0.000000	1.178287	-295.095520
0.000000	1.178524	-287.956696
0.000000	1.178761	-281.375610
0.000000	1.178998	-276.262207
0.000000	1.179236	-271.223724
0.000000	1.179473	-266.308716
0.000000	1.179710	-260.234833
0.000000	1.179947	-253.375732
0.000000	1.180184	-245.819824
0.000000	1.180421	-240.274796
0.000000	1.180659	-238.257462
0.000000	1.180896	-239.517456
0.000000	1.181133	-242.536896
0.000000	1.181370	-246.871323
0.000000	1.181607	-253.867157
0.000000	1.181845	-262.423676
0.000000	1.182082	-272.305542
0.000000	1.182319	-284.445007
0.000000	1.182556	-299.481201
0.000000	1.182793	-315.874237
0.000000	1.183030	-331.713409
0.000000	1.183268	-345.442505
0.000000	1.183505	-360.341827
0.000000	1.183742	-377.364990
0.000000	1.183979	-396.302368
0.000000	1.184216	-414.580750
0.000000	1.184453	-429.478699
0.000000	1.184691	-441.012115
0.000000	1.184928	-450.073059
0.000000	1.185165	-455.519073
0.000000	1.185402	-458.742889
0.000000	1.185639	-459.707825
0.000000	1.185877	-456.948975
0.000000	1.186114	-454.374969
0.000000	1.186351	-449.907440
0.000000	1.186588	-442.687653
0.000000	1.186825	-431.203766
0.000000	1.187062	-416.921326
0.000000	1.187300	-403.277985
0.000000	1.187537	-388.956604
0.000000	1.187774	-376.002441
0.000000	1.188011	-363.161774
0.000000	1.188248	-349.513916
0.000000	1.188486	-334.482758
0.000000	1.188723	-317.149384
0.000000	1.188960	-297.166992
0.000000	1.189197	-275.095520
0.000000	1.189434	-254.485229
0.000000	1.189671	-234.929733
0.000000	1.189909	-222.001709
0.000000	1.190146	-216.761292
0.000000	1.190383	-219.428299
0.000000	1.190620	-229.337723
0.000000	1.190857	-244.768311
0.000000	1.191094	-261.609375
0.000000	1.191332	-274.312988
0.000000	1.191569	-278.456879
0.000000	1.191806	-271.121948
0.000000	1.192043	-261.013031
0.000000	1.192280	-249.034073
0.000000	1.192517	-235.574234
0.000000	1.192755	-224.121094
0.000000	1.192992	-218.856110
0.000000	1.193229	-222.212051
0.000000	1.193466	-235.141449
0.000000	1.193703	-256.633850
0.000000	1.193941	-286.275574
0.000000	1.194178	-323.587250
0.000000	1.194415	-363.892181
0.000000	1.194652	-400.642395
0.000000	1.194889	-426.749908
0.000000	1.195126	-448.310120
0.000000	1.195364	-466.341064
0.000000	1.195601	-481.948761
0.000000	1.195838	-492.799652
0.000000	1.196075	-500.307892
0.000000	1.196312	-504.385864
0.000000	1.196549	-505.039337
0.000000	1.196787	-504.229797
0.000000	1.197024	-500.226929
0.000000	1.197261	-492.833771
0.000000	1.197498	-483.608765
0.000000	1.197735	-476.405731
0.000000	1.197973	-471.983551
0.000000	1.198210	-473.469849
0.000000	1.198447	-480.648865
0.000000	1.198684	-494.207672
0.000000	1.198921	-510.646606
0.000000	1.199158	-527.960754
0.000000	1.199396	-540.620667
0.000000	1.199633	-542.068237
0.000000	1.199870	-538.871521
0.000000	1.200107	-532.809448
0.000000	1.200344	-523.461792
0.000000	1.200581	-511.705933
0.000000	1.200819	-499.446045
0.000000	1.201056	-485.484924
0.000000	1.201293	-469.032074
0.000000	1.201530	-451.737396
0.000000	1.201767	-433.137848
0.000000	1.202004	-414.253815
0.000000	1.202242	-394.405609
0.000000	1.202479	-373.786987
0.000000	1.202716	-353.449738
0.000000	1.202953	-335.665131
0.000000	1.203190	-322.335632
0.000000	1.203428	-312.174164
0.000000	1.203665	-307.134003
0.000000	1.203902	-305.524109
0.000000	1.204139	-305.563049
0.000000	1.204376	-305.502625
0.000000	1.204613	-301.317871
0.000000	1.204851	-288.999146
0.000000	1.205088	-266.284576
0.000000	1.205325	-240.525879
0.000000	1.205562	-216.821014
0.000000	1.205799	-197.488510
0.000000	1.206036	-183.494492
0.000000	1.206274	-174.956558
0.000000	1.206511	-174.035461
0.000000	1.206748	-180.918732
0.000000	1.206985	-195.633102
0.000000	1.207222	-216.590057
0.000000	1.207459	-242.214676
0.000000	1.207697	-269.671448
0.000000	1.207934	-294.965485
0.000000	1.208171	-316.077698
0.000000	1.208408	-331.806519
0.000000	1.208645	-342.817352
0.000000	1.208883	-349.152679
0.000000	1.209120	-348.284760
0.000000	1.209357	-339.082733
0.000000	1.209594	-324.305634
0.000000	1.209831	-312.744904
0.000000	1.210068	-308.790100
0.000000	1.210306	-313.227020
0.000000	1.210543	-326.039581
0.000000	1.210780	-345.103455
0.000000	1.211017	-369.869110
0.000000	1.211254	-397.462006
0.000000	1.211491	-422.651367
0.000000	1.211729	-445.810730
0.000000	1.211966	-462.622009
0.000000	1.212203	-475.164673
0.000000	1.212440	-484.608765
0.000000	1.212677	-490.262177
0.000000	1.212915	-491.251587
0.000000	1.213152	-486.674072
0.000000	1.213389	-476.206238
0.000000	1.213626	-459.093536
0.000000	1.213863	-434.986115
0.000000	1.214100	-404.307037
0.000000	1.214338	-370.820374
0.000000	1.214575	-344.249969
0.000000	1.214812	-326.231934
0.000000	1.215049	-317.280426
0.000000	1.215286	-317.004364
0.000000	1.215523	-324.444794
0.000000	1.215761	-336.469543
0.000000	1.215998	-349.077667
0.000000	1.216235	-357.920197
0.000000	1.216472	-374.111908
0.000000	1.216709	-376.967010
0.000000	1.216946	-383.421387
0.000000	1.217184	-382.342865
0.000000	1.217421	-381.317719
0.000000	1.217658	-378.767670
0.000000	1.217895	-375.352722
0.000000	1.218132	-373.902100
0.000000	1.218370	-375.275177
0.000000	1.218607	-378.839539
0.000000	1.218844	-384.083740
0.000000	1.219081	-390.647614
0.000000	1.219318	-398.117432
0.000000	1.219555	-404.723419
0.000000	1.219793	-411.154694
0.000000	1.220030	-417.872314
0.000000	1.220267	-424.569489
0.000000	1.220504	-429.779999
0.000000	1.220741	-433.108002
0.000000	1.220978	-435.463715
0.000000	1.221216	-436.299133
0.000000	1.221453	-435.870422
0.000000	1.221690	-434.422211
0.000000	1.221927	-433.012756
0.000000	1.222164	-431.167694
0.000000	1.222402	-429.357330
0.000000	1.222639	-428.537018
0.000000	1.222876	-426.344910
0.000000	1.223113	-423.753204
0.000000	1.223350	-421.207611
0.000000	1.223588	-420.378082
0.000000	1.223825	-417.535217
0.000000	1.224062	-415.847229
0.000000	1.224299	-414.140656
0.000000	1.224536	-411.525452
0.000000	1.224773	-408.054321
0.000000	1.225011	-402.938019
0.000000	1.225248	-395.404999
0.000000	1.225485	-384.804871
0.000000	1.225722	-370.754364
0.000000	1.225959	-354.288574
0.000000	1.226196	-335.478210
0.000000	1.226434	-315.081116
0.000000	1.226671	-294.855988
0.000000	1.226908	-282.845612
0.000000	1.227145	-280.100983
0.000000	1.227382	-287.049469
0.000000	1.227619	-301.430237
0.000000	1.227857	-323.349152
0.000000	1.228094	-352.388245
0.000000	1.228331	-385.368774
0.000000	1.228568	-416.204193
0.000000	1.228805	-438.809204
0.000000	1.229042	-454.694427
0.000000	1.229280	-468.662689
0.000000	1.229517	-478.699707
0.000000	1.229754	-486.233917
0.000000	1.229991	-490.053040
0.000000	1.230228	-490.853577
0.000000	1.230466	-489.276428
0.000000	1.230703	-485.392517
0.000000	1.230940	-480.730194
0.000000	1.231177	-479.701569
0.000000	1.231414	-481.905640
0.000000	1.231651	-485.353546
0.000000	1.231889	-490.525787
0.000000	1.232126	-497.346710
0.000000	1.232363	-506.491211
0.000000	1.232600	-517.917297
0.000000	1.232837	-530.681824
0.000000	1.233074	-543.775635
0.000000	1.233312	-558.111084
0.000000	1.233549	-572.913879
0.000000	1.233786	-586.518738
0.000000	1.234023	-597.183044
0.000000	1.234260	-606.893250
0.000000	1.234498	-613.595642
0.000000	1.234735	-618.762268
0.000000	1.234972	-622.163696
0.000000	1.235209	-625.756287
0.000000	1.235446	-629.988586
0.000000	1.235683	-634.594910
0.000000	1.235921	-638.783997
0.000000	1.236158	-641.504578
0.000000	1.236395	-643.478638
0.000000	1.236632	-644.150330
0.000000	1.236869	-642.425415
0.000000	1.237106	-639.796997
0.000000	1.237344	-636.281982
0.000000	1.237581	-634.673157
0.000000	1.237818	-634.501587
0.000000	1.238055	-635.186768
0.000000	1.238292	-636.116455
0.000000	1.238529	-636.984802
0.000000	1.238767	-636.205383
0.000000	1.239004	-633.115295
0.000000	1.239241	-624.700500
0.000000	1.239478	-611.187683
0.000000	1.239715	-591.941467
0.000000	1.239952	-566.153809
0.000000	1.240190	-536.154907
0.000000	1.240427	-505.858459
0.000000	1.240664	-473.763336
0.000000	1.240901	-439.983215
0.000000	1.241138	-408.836975
0.000000	1.241376	-387.104187
0.000000	1.241613	-375.121796
0.000000	1.241850	-372.328552
0.000000	1.242087	-377.756683
0.000000	1.242324	-392.158234
0.000000	1.242561	-414.318298
0.000000	1.242799	-442.655121
0.000000	1.243036	-473.603149
0.000000	1.243273	-502.999512
0.000000	1.243510	-526.035950
0.000000	1.243747	-547.200928
0.000000	1.243984	-568.512939
0.000000	1.244222	-586.496826
0.000000	1.244459	-599.090942
0.000000	1.244696	-608.533630
0.000000	1.244933	-615.373718
0.000000	1.245170	-618.427246
0.000000	1.245408	-617.922424
0.000000	1.245645	-613.903870
0.000000	1.245882	-607.103699
0.000000	1.246119	-599.448730
0.000000	1.246356	-588.050049
0.000000	1.246593	-577.736267
0.000000	1.246831	-571.221863
0.000000	1.247068	-563.770203
0.000000	1.247305	-555.815369
0.000000	1.247542	-548.885315
0.000000	1.247779	-542.482666
0.000000	1.248016	-536.346008
0.000000	1.248254	-529.774536
0.000000	1.248491	-522.267517
0.000000	1.248728	-512.022400
0.000000	1.248965	-496.795227
0.000000	1.249202	-474.320190
0.000000	1.249439	-440.643585
0.000000	1.249677	-396.061310
0.000000	1.249914	-342.031128
0.000000	1.250151	-282.528717
0.000000	1.250388	-221.888107
0.000000	1.250625	-158.439041
0.000000	1.250863	-97.229301
0.000000	1.251100	-46.039703
0.000000	1.251337	-6.044582
0.000000	1.251574	21.013420
0.000000	1.251811	33.387115
0.000000	1.252048	29.500526
0.000000	1.252286	9.798100
0.000000	1.252523	-25.830839
0.000000	1.252760	-77.897675
0.000000	1.252997	-142.639481
0.000000	1.253234	-212.568573
0.000000	1.253471	-280.054626
0.000000	1.253709	-335.345276
0.000000	1.253946	-371.607666
0.000000	1.254183	-394.559692
0.000000	1.254420	-411.431458
0.000000	1.254657	-421.818298
0.000000	1.254895	-424.270233
0.000000	1.255132	-420.697754
0.000000	1.255369	-416.405792
0.000000	1.255606	-415.341949
0.000000	1.255843	-417.784729
0.000000	1.256080	-423.867157
0.000000	1.256318	-432.986603
0.000000	1.256555	-444.599670
0.000000	1.256792	-458.260559
0.000000	1.257029	-471.398651
0.000000	1.257266	-479.455414
0.000000	1.257504	-484.821625
0.000000	1.257741	-487.591278
0.000000	1.257978	-487.746246
0.000000	1.258215	-487.331116
0.000000	1.258452	-486.507904
0.000000	1.258689	-486.773132
0.000000	1.258927	-486.762939
0.000000	1.259164	-485.311829
0.000000	1.259401	-483.145782
0.000000	1.259638	-479.947296
0.000000	1.259875	-476.054688
0.000000	1.260112	-470.938263
0.000000	1.260350	-465.022400
0.000000	1.260587	-459.944489
0.000000	1.260824	-456.643646
0.000000	1.261061	-454.577148
0.000000	1.261298	-452.946259
0.000000	1.261536	-451.557770
0.000000	1.261773	-449.414185
0.000000	1.262010	-443.897705
0.000000	1.262247	-433.917236
0.000000	1.262484	-421.689545
0.000000	1.262721	-409.783264
0.000000	1.262959	-395.780426
0.000000	1.263196	-377.809601
0.000000	1.263433	-354.333984
0.000000	1.263670	-333.244598
0.000000	1.263907	-315.661652
0.000000	1.264144	-300.911316
0.000000	1.264382	-292.691559
0.000000	1.264619	-289.498169
0.000000	1.264856	-293.976593
0.000000	1.265093	-306.358765
0.000000	1.265330	-326.578949
0.000000	1.265567	-355.174042
0.000000	1.265805	-391.533295
0.000000	1.266042	-430.967804
0.000000	1.266279	-469.286987
0.000000	1.266516	-499.830719
0.000000	1.266753	-521.347168
0.000000	1.266991	-534.414307
0.000000	1.267228	-543.747437
0.000000	1.267465	-550.443359
0.000000	1.267702	-554.523621
0.000000	1.267939	-555.656006
0.000000	1.268176	-554.445862
0.000000	1.268414	-551.573181
0.000000	1.268651	-548.225281
0.000000	1.268888	-543.620972
0.000000	1.269125	-537.263306
0.000000	1.269362	-529.240234
0.000000	1.269599	-520.352783
0.000000	1.269837	-511.454987
0.000000	1.270074	-503.375946
0.000000	1.270311	-494.595215
0.000000	1.270548	-482.550293
0.000000	1.270785	-467.483429
0.000000	1.271023	-449.157745
0.000000	1.271260	-428.165527
0.000000	1.271497	-413.560730
0.000000	1.271734	-411.629333
0.000000	1.271971	-419.034027
0.000000	1.272208	-433.018646
0.000000	1.272446	-452.127319
0.000000	1.272683	-473.116455
0.000000	1.272920	-490.354248
0.000000	1.273157	-498.465912
0.000000	1.273394	-497.905945
0.000000	1.273631	-496.720581
0.000000	1.273869	-496.911041
0.000000	1.274106	-498.374847
0.000000	1.274343	-500.195343
0.000000	1.274580	-502.094910
0.000000	1.274817	-503.320190
0.000000	1.275054	-502.062836
0.000000	1.275292	-496.471741
0.000000	1.275529	-483.364166
0.000000	1.275766	-465.708740
0.000000	1.276003	-443.555786
0.000000	1.276240	-420.906769
0.000000	1.276477	-403.430969
0.000000	1.276715	-391.746368
0.000000	1.276952	-383.777618
0.000000	1.277189	-377.037018
0.000000	1.277426	-371.609009
0.000000	1.277663	-367.424530
0.000000	1.277901	-364.371918
0.000000	1.278138	-365.302582
0.000000	1.278375	-369.524567
0.000000	1.278612	-375.280212
0.000000	1.278849	-380.826233
0.000000	1.279086	-383.933502
0.000000	1.279324	-384.803345
0.000000	1.279561	-383.598236
0.000000	1.279798	-383.071930
0.000000	1.280035	-387.691162
0.000000	1.280272	-401.689880
0.000000	1.280509	-414.397339
0.000000	1.280747	-428.575287
0.000000	1.280984	-441.812500
0.000000	1.281221	-449.369171
0.000000	1.281458	-454.451752
0.000000	1.281695	-458.741089
0.000000	1.281933	-462.086578
0.000000	1.282170	-465.911896
0.000000	1.282407	-470.960876
0.000000	1.282644	-479.162933
0.000000	1.282881	-490.664276
0.000000	1.283118	-504.351013
0.000000	1.283356	-518.188416
0.000000	1.283593	-528.237183
0.000000	1.283830	-534.815613
0.000000	1.284067	-538.651062
0.000000	1.284304	-540.368103
0.000000	1.284541	-540.180969
0.000000	1.284779	-536.751770
0.000000	1.285016	-530.736633
0.000000	1.285253	-522.502563
0.000000	1.285490	-510.968414
0.000000	1.285727	-496.263458
0.000000	1.285964	-481.362976
0.000000	1.286202	-470.050537
0.000000	1.286439	-463.410034
0.000000	1.286676	-463.277710
0.000000	1.286913	-470.469757
0.000000	1.287150	-486.350800
0.000000	1.287387	-509.251709
0.000000	1.287625	-537.490784
0.000000	1.287862	-567.308960
0.000000	1.288099	-594.637695
0.000000	1.288336	-619.937012
0.000000	1.288573	-642.418518
0.000000	1.288811	-664.158142
0.000000	1.289048	-684.516907
0.000000	1.289285	-702.529846
0.000000	1.289522	-717.530334
0.000000	1.289759	-730.039795
0.000000	1.289997	-740.688049
0.000000	1.290234	-748.697571
0.000000	1.290471	-754.762390
0.000000	1.290708	-758.551758
0.000000	1.290945	-759.535339
0.000000	1.291182	-757.998657
0.000000	1.291420	-755.448853
0.000000	1.291657	-752.272949
0.000000	1.291894	-748.237183
0.000000	1.292131	-743.307251
0.000000	1.292368	-737.779053
0.000000	1.292605	-731.786926
0.000000	1.292843	-724.919922
0.000000	1.293080	-716.957092
0.000000	1.293317	-708.895447
0.000000	1.293554	-699.588928
0.000000	1.293791	-688.526062
0.000000	1.294029	-676.052063
0.000000	1.294266	-664.610352
0.000000	1.294503	-654.532349
0.000000	1.294740	-645.528198
0.000000	1.294977	-636.623169
0.000000	1.295214	-627.371521
0.000000	1.295452	-617.807495
0.000000	1.295689	-607.062134
0.000000	1.295926	-594.799133
0.000000	1.296163	-579.933838
0.000000	1.296400	-563.318665
0.000000	1.296637	-545.657104
0.000000	1.296875	-530.915955
0.000000	1.297112	-523.938904
0.000000	1.297349	-522.959534
0.000000	1.297586	-524.678772
0.000000	1.297823	-527.924988
0.000000	1.298060	-530.901245
0.000000	1.298298	-528.807678
0.000000	1.298535	-526.100708
0.000000	1.298772	-523.052063
0.000000	1.299009	-521.745239
0.000000	1.299246	-521.382446
0.000000	1.299484	-521.782715
0.000000	1.299721	-521.631592
0.000000	1.299958	-519.516968
0.000000	1.300195	-516.249939
0.000000	1.300432	-512.883972
0.000000	1.300669	-513.044800
0.000000	1.300907	-516.088440
0.000000	1.301144	-520.835815
0.000000	1.301381	-526.223694
0.000000	1.301618	-530.195740
0.000000	1.301855	-533.591003
0.000000	1.302092	-536.774353
0.000000	1.302330	-539.829590
0.000000	1.302567	-543.255127
0.000000	1.302804	-547.323486
0.000000	1.303041	-551.534912
0.000000	1.303278	-556.165405
0.000000	1.303516	-560.589355
0.000000	1.303753	-563.270508
0.000000	1.303990	-565.470947
0.000000	1.304227	-567.825623
0.000000	1.304464	-568.920532
0.000000	1.304701	-569.275452
0.000000	1.304939	-569.604736
0.000000	1.305176	-569.791382
0.000000	1.305413	-569.550232
0.000000	1.305650	-568.411926
0.000000	1.305887	-566.812134
0.000000	1.306124	-564.637817
0.000000	1.306362	-562.899414
0.000000	1.306599	-557.428162
0.000000	1.306836	-549.335022
0.000000	1.307073	-538.989990
0.000000	1.307310	-527.667175
0.000000	1.307547	-515.565125
0.000000	1.307785	-502.551422
0.000000	1.308022	-489.200806
0.000000	1.308259	-475.636902
0.000000	1.308496	-461.648346
0.000000	1.308733	-446.831573
0.000000	1.308971	-428.948303
0.000000	1.309208	-407.336548
0.000000	1.309445	-379.934814
0.000000	1.309682	-345.771881
0.000000	1.309919	-303.977081
0.000000	1.310156	-254.712051
0.000000	1.310394	-197.882828
0.000000	1.310631	-137.784302
0.000000	1.310868	-86.772919
0.000000	1.311105	-46.257313
0.000000	1.311342	-17.615810
0.000000	1.311579	-0.843334
0.000000	1.311817	4.719709
0.000000	1.312054	-1.867104
0.000000	1.312291	-20.507774
0.000000	1.312528	-51.779324
0.000000	1.312765	-93.584740
0.000000	1.313002	-141.357971
0.000000	1.313240	-190.880173
0.000000	1.313477	-236.388962
0.000000	1.313714	-271.668793
0.000000	1.313951	-294.034546
0.000000	1.314188	-312.373413
0.000000	1.314426	-329.107849
0.000000	1.314663	-344.237732
0.000000	1.314900	-358.240143
0.000000	1.315137	-370.162109
0.000000	1.315374	-380.343750
0.000000	1.315611	-388.752045
0.000000	1.315849	-395.432648
0.000000	1.316086	-401.110168
0.000000	1.316323	-405.709778
0.000000	1.316560	-409.275024
0.000000	1.316797	-410.756104
0.000000	1.317034	-409.726746
0.000000	1.317272	-405.260529
0.000000	1.317509	-398.310089
0.000000	1.317746	-389.874634
0.000000	1.317983	-379.076172
0.000000	1.318220	-366.381622
0.000000	1.318458	-352.074097
0.000000	1.318695	-337.630402
0.000000	1.318932	-326.657043
0.000000	1.319169	-324.066803
0.000000	1.319406	-329.337402
0.000000	1.319643	-340.058350
0.000000	1.319881	-355.897247
0.000000	1.320118	-375.817902
0.000000	1.320355	-395.608948
0.000000	1.320592	-409.420837
0.000000	1.320829	-419.054871
0.000000	1.321066	-428.049103
0.000000	1.321304	-437.618561
0.000000	1.321541	-447.217468
0.000000	1.321778	-455.888519
0.000000	1.322015	-462.543091
0.000000	1.322252	-467.141663
0.000000	1.322490	-470.786072
0.000000	1.322727	-473.897186
0.000000	1.322964	-476.486450
0.000000	1.323201	-481.372162
0.000000	1.323438	-484.498535
0.000000	1.323675	-489.083160
0.000000	1.323913	-499.894684
0.000000	1.324150	-501.259979
0.000000	1.324387	-500.923401
0.000000	1.324624	-500.034882
0.000000	1.324861	-498.559662
0.000000	1.325098	-496.250275
0.000000	1.325336	-492.239258
0.000000	1.325573	-486.492340
0.000000	1.325810	-477.319031
0.000000	1.326047	-465.577423
0.000000	1.326284	-450.142303
0.000000	1.326522	-430.912720
0.000000	1.326759	-408.903717
0.000000	1.326996	-386.346100
0.000000	1.327233	-366.882904
0.000000	1.327470	-354.638733
0.000000	1.327707	-349.981873
0.000000	1.327945	-352.915955
0.000000	1.328182	-361.358002
0.000000	1.328419	-376.020355
0.000000	1.328656	-396.797333
0.000000	1.328893	-421.091736
0.000000	1.329130	-444.229523
0.000000	1.329368	-460.712891
0.000000	1.329605	-472.071533
0.000000	1.329842	-480.826355
0.000000	1.330079	-486.256439
0.000000	1.330316	-488.371887
0.000000	1.330554	-488.074127
0.000000	1.330791	-486.892853
0.000000	1.331028	-484.222961
0.000000	1.331265	-480.237579
0.000000	1.331502	-475.746460
0.000000	1.331739	-471.598572
0.000000	1.331977	-469.971466
0.000000	1.332214	-467.398285
0.000000	1.332451	-461.547760
0.000000	1.332688	-451.400757
0.000000	1.332925	-436.212799
0.000000	1.333162	-413.115997
0.000000	1.333400	-384.102020
0.000000	1.333637	-350.173523
0.000000	1.333874	-316.026093
0.000000	1.334111	-290.036438
0.000000	1.334348	-272.828094
0.000000	1.334585	-264.462891
0.000000	1.334823	-263.764374
0.000000	1.335060	-269.539551
0.000000	1.335297	-280.472992
0.000000	1.335534	-295.334747
0.000000	1.335771	-310.594666
0.000000	1.336008	-322.112701
0.000000	1.336246	-326.985107
0.000000	1.336483	-331.208282
0.000000	1.336720	-335.965179
0.000000	1.336957	-341.666992
0.000000	1.337194	-348.897675
0.000000	1.337432	-356.495483
0.000000	1.337669	-363.786346
0.000000	1.337906	-371.490082
0.000000	1.338143	-380.172089
0.000000	1.338380	-388.257050
0.000000	1.338617	-394.700012
0.000000	1.338855	-400.454529
0.000000	1.339092	-406.227722
0.000000	1.339329	-412.400024
0.000000	1.339566	-418.589020
0.000000	1.339803	-423.719910
0.000000	1.340041	-428.582153
0.000000	1.340278	-433.073700
0.000000	1.340515	-436.997314
0.000000	1.340752	-439.367981
0.000000	1.340989	-439.341064
0.000000	1.341226	-435.982880
0.000000	1.341464	-431.174927
0.000000	1.341701	-426.873016
0.000000	1.341938	-423.848083
0.000000	1.342175	-421.876160
0.000000	1.342412	-422.823242
0.000000	1.342649	-425.421204
0.000000	1.342887	-428.351959
0.000000	1.343124	-430.144653
0.000000	1.343361	-431.964325
0.000000	1.343598	-435.829834
0.000000	1.343835	-443.438019
0.000000	1.344072	-452.586609
0.000000	1.344310	-462.166687
0.000000	1.344547	-470.159546
0.000000	1.344784	-473.234222
0.000000	1.345021	-469.308899
0.000000	1.345258	-456.010315
0.000000	1.345495	-433.819244
0.000000	1.345733	-402.483704
0.000000	1.345970	-366.520050
0.000000	1.346207	-334.920593
0.000000	1.346444	-306.970734
0.000000	1.346681	-282.309753
0.000000	1.346919	-261.490387
0.000000	1.347156	-243.904907
0.000000	1.347393	-227.155960
0.000000	1.347630	-216.108261
0.000000	1.347867	-212.356796
0.000000	1.348104	-217.729416
0.000000	1.348342	-232.919617
0.000000	1.348579	-257.741913
0.000000	1.348816	-291.207672
0.000000	1.349053	-329.525543
0.000000	1.349290	-368.295929
0.000000	1.349527	-400.888855
0.000000	1.349765	-419.407959
0.000000	1.350002	-426.554993
0.000000	1.350239	-427.429047
0.000000	1.350476	-419.112915
0.000000	1.350713	-404.069611
0.000000	1.350951	-384.991211
0.000000	1.351188	-367.351440
0.000000	1.351425	-354.804138
0.000000	1.351662	-347.427002
0.000000	1.351899	-345.485687
0.000000	1.352136	-346.191498
0.000000	1.352374	-349.046051
0.000000	1.352611	-353.035706
0.000000	1.352848	-354.312622
0.000000	1.353085	-350.482544
0.000000	1.353322	-346.854675
0.000000	1.353559	-342.808136
0.000000	1.353797	-338.745575
0.000000	1.354034	-332.066101
0.000000	1.354271	-322.649536
0.000000	1.354508	-310.653717
0.000000	1.354745	-296.903931
0.000000	1.354982	-283.018677
0.000000	1.355220	-278.744995
0.000000	1.355457	-286.433685
0.000000	1.355694	-303.601410
0.000000	1.355931	-327.557617
0.000000	1.356168	-353.459045
0.000000	1.356406	-374.639374
0.000000	1.356643	-385.535736
0.000000	1.356880	-385.730560
0.000000	1.357117	-380.647919
0.000000	1.357354	-373.341888
0.000000	1.357592	-368.796082
0.000000	1.357829	-369.524963
0.000000	1.358066	-374.688324
0.000000	1.358303	-382.340973
0.000000	1.358540	-392.582306
0.000000	1.358777	-404.636292
0.000000	1.359015	-417.032959
0.000000	1.359252	-425.456299
0.000000	1.359489	-427.570099
0.000000	1.359726	-430.996979
0.000000	1.359963	-436.954254
0.000000	1.360200	-443.079956
0.000000	1.360438	-448.923798
0.000000	1.360675	-452.210541
0.000000	1.360912	-451.331940
0.000000	1.361149	-448.564362
0.000000	1.361386	-444.209229
0.000000	1.361623	-439.738098
0.000000	1.361861	-434.758118
0.000000	1.362098	-427.460114
0.000000	1.362335	-415.803680
0.000000	1.362572	-404.968414
0.000000	1.362809	-397.948090
0.000000	1.363047	-393.814453
0.000000	1.363284	-391.641022
0.000000	1.363521	-390.454956
0.000000	1.363758	-390.789276
0.000000	1.363995	-393.078430
0.000000	1.364232	-397.420532
0.000000	1.364470	-403.588623
0.000000	1.364707	-412.262939
0.000000	1.364944	-422.103577
0.000000	1.365181	-436.214966
0.000000	1.365418	-454.199463
0.000000	1.365655	-475.964935
0.000000	1.365893	-499.087677
0.000000	1.366130	-520.456604
0.000000	1.366367	-537.013062
0.000000	1.366604	-549.239380
0.000000	1.366841	-555.041321
0.000000	1.367079	-553.667908
0.000000	1.367316	-544.358093
0.000000	1.367553	-524.436646
0.000000	1.367790	-495.333221
0.000000	1.368027	-461.033966
0.000000	1.368264	-430.147614
0.000000	1.368502	-401.263214
0.000000	1.368739	-363.759949
0.000000	1.368976	-334.178406
0.000000	1.369213	-316.977570
0.000000	1.369450	-313.418701
0.000000	1.369687	-324.881165
0.000000	1.369925	-348.497864
0.000000	1.370162	-381.794830
0.000000	1.370399	-420.487488
0.000000	1.370636	-456.565094
0.000000	1.370873	-481.607239
0.000000	1.371110	-497.361206
0.000000	1.371348	-511.756653
0.000000	1.371585	-532.179321
0.000000	1.371822	-558.085938
0.000000	1.372059	-588.040222
0.000000	1.372296	-621.150879
0.000000	1.372534	-653.700378
0.000000	1.372771	-680.377747
0.000000	1.373008	-696.744995
0.000000	1.373245	-708.728882
0.000000	1.373482	-718.453491
0.000000	1.373719	-726.021606
0.000000	1.373957	-731.046204
0.000000	1.374194	-734.428772
0.000000	1.374431	-736.633362
0.000000	1.374668	-737.227112
0.000000	1.374905	-736.423035
0.000000	1.375142	-734.268982
0.000000	1.375380	-730.305481
0.000000	1.375617	-724.345154
0.000000	1.375854	-716.918457
0.000000	1.376091	-708.214539
0.000000	1.376328	-699.253784
0.000000	1.376566	-690.488708
0.000000	1.376803	-684.230957
0.000000	1.377040	-678.726868
0.000000	1.377277	-672.882446
0.000000	1.377514	-665.220032
0.000000	1.377751	-654.154236
0.000000	1.377989	-641.327454
0.000000	1.378226	-627.836792
0.000000	1.378463	-614.948792
0.000000	1.378700	-602.866089
0.000000	1.378937	-593.253113
0.000000	1.379174	-584.422607
0.000000	1.379412	-574.273071
0.000000	1.379649	-562.521729
0.000000	1.379886	-548.479309
0.000000	1.380123	-533.822021
0.000000	1.380360	-517.332458
0.000000	1.380597	-501.509216
0.000000	1.380835	-485.553070
0.000000	1.381072	-471.220215
0.000000	1.381309	-463.754883
0.000000	1.381546	-456.718109
0.000000	1.381783	-447.240234
0.000000	1.382020	-441.128235
0.000000	1.382258	-430.579346
0.000000	1.382495	-419.580566
0.000000	1.382732	-407.539246
0.000000	1.382969	-394.609406
0.000000	1.383206	-383.982300
0.000000	1.383444	-375.559204
0.000000	1.383681	-368.085480
0.000000	1.383918	-360.463562
0.000000	1.384155	-351.757874
0.000000	1.384392	-340.786438
0.000000	1.384629	-326.618378
0.000000	1.384867	-309.094269
0.000000	1.385104	-288.651367
0.000000	1.385341	-273.271179
0.000000	1.385578	-268.672241
0.000000	1.385815	-273.173615
0.000000	1.386052	-284.672760
0.000000	1.386290	-302.933899
0.000000	1.386527	-326.133759
0.000000	1.386764	-350.430511
0.000000	1.387001	-370.457245
0.000000	1.387238	-382.653137
0.000000	1.387476	-393.999451
0.000000	1.387713	-405.090057
0.000000	1.387950	-415.620575
0.000000	1.388187	-424.459381
0.000000	1.388424	-431.472015
0.000000	1.388662	-439.370758
0.000000	1.388898	-448.398987
0.000000	1.389136	-458.129669
0.000000	1.389373	-468.835510
0.000000	1.389610	-479.646484
0.000000	1.389847	-488.543671
0.000000	1.390084	-493.217163
0.000000	1.390322	-493.615265
0.000000	1.390559	-490.852112
0.000000	1.390796	-484.838104
0.000000	1.391033	-477.273224
0.000000	1.391270	-469.189667
0.000000	1.391508	-464.553802
0.000000	1.391745	-462.338196
0.000000	1.391982	-460.495422
0.000000	1.392219	-459.077026
0.000000	1.392456	-457.694031
0.000000	1.392693	-456.116089
0.000000	1.392931	-456.716461
0.000000	1.393168	-457.532288
0.000000	1.393405	-457.976379
0.000000	1.393642	-456.949799
0.000000	1.393879	-453.188354
0.000000	1.394117	-448.066101
0.000000	1.394354	-443.254974
0.000000	1.394591	-440.244110
0.000000	1.394828	-437.871674
0.000000	1.395065	-436.685425
0.000000	1.395302	-437.507507
0.000000	1.395540	-439.531464
0.000000	1.395777	-442.331451
0.000000	1.396014	-443.625824
0.000000	1.396251	-443.124054
0.000000	1.396488	-441.493835
0.000000	1.396725	-439.417603
0.000000	1.396963	-436.568665
0.000000	1.397200	-433.499359
0.000000	1.397437	-429.568268
0.000000	1.397674	-425.683441
0.000000	1.397911	-421.654297
0.000000	1.398148	-416.635498
0.000000	1.398386	-410.649536
0.000000	1.398623	-403.977722
0.000000	1.398860	-396.371185
0.000000	1.399097	-388.171143
0.000000	1.399334	-381.660461
0.000000	1.399571	-380.492340
0.000000	1.399809	-381.895050
0.000000	1.400046	-386.214478
0.000000	1.400283	-392.523712
0.000000	1.400520	-401.125458
0.000000	1.400757	-409.990112
0.000000	1.400995	-417.034790
0.000000	1.401232	-418.707123
0.000000	1.401469	-418.791260
0.000000	1.401706	-419.081451
0.000000	1.401943	-420.688141
0.000000	1.402180	-425.766418
0.000000	1.402418	-437.409485
0.000000	1.402655	-455.089905
0.000000	1.402892	-475.833313
0.000000	1.403129	-496.571838
0.000000	1.403366	-514.523315
0.000000	1.403604	-529.288452
0.000000	1.403841	-543.070251
0.000000	1.404078	-556.194641
0.000000	1.404315	-567.204895
0.000000	1.404552	-575.895142
0.000000	1.404789	-582.690613
0.000000	1.405026	-587.094360
0.000000	1.405264	-590.353882
0.000000	1.405501	-592.939209
0.000000	1.405738	-594.936401
0.000000	1.405975	-598.426208
0.000000	1.406212	-602.442749
0.000000	1.406450	-607.181335
0.000000	1.406687	-612.811829
0.000000	1.406924	-618.593872
0.000000	1.407161	-623.969116
0.000000	1.407398	-627.300171
0.000000	1.407635	-628.627991
0.000000	1.407873	-628.343994
0.000000	1.408110	-626.209656
0.000000	1.408347	-622.629639
0.000000	1.408584	-618.100464
0.000000	1.408821	-613.074707
0.000000	1.409058	-605.993408
0.000000	1.409296	-595.495789
0.000000	1.409533	-579.408081
0.000000	1.409770	-556.102844
0.000000	1.410007	-524.155457
0.000000	1.410244	-484.698608
0.000000	1.410482	-437.206604
0.000000	1.410719	-382.036560
0.000000	1.410956	-321.913666
0.000000	1.411193	-267.760834
0.000000	1.411430	-220.910583
0.000000	1.411667	-180.986130
0.000000	1.411905	-148.377823
0.000000	1.412142	-123.440071
0.000000	1.412379	-108.187744
0.000000	1.412616	-103.707489
0.000000	1.412853	-108.533997
0.000000	1.413091	-122.556320
0.000000	1.413328	-146.087143
0.000000	1.413565	-177.995499
0.000000	1.413802	-215.059464
0.000000	1.414039	-252.782440
0.000000	1.414276	-288.900757
0.000000	1.414513	-329.856506
0.000000	1.414751	-372.971436
0.000000	1.414988	-413.781616
0.000000	1.415225	-446.704865
0.000000	1.415462	-479.083649
0.000000	1.415699	-510.909637
0.000000	1.415937	-538.811523
0.000000	1.416174	-561.190552
0.000000	1.416411	-578.587463
0.000000	1.416648	-592.799377
0.000000	1.416885	-603.870239
0.000000	1.417122	-613.190491
0.000000	1.417360	-619.777527
0.000000	1.417597	-624.060852
0.000000	1.417834	-625.196533
0.000000	1.418071	-622.996765
0.000000	1.418308	-614.400330
0.000000	1.418545	-601.226624
0.000000	1.418783	-585.369446
0.000000	1.419020	-576.457153
0.000000	1.419257	-576.628723
0.000000	1.419494	-583.537537
0.000000	1.419731	-595.821106
0.000000	1.419969	-614.244385
0.000000	1.420206	-638.525269
0.000000	1.420443	-667.358459
0.000000	1.420680	-696.393372
0.000000	1.420917	-721.095642
0.000000	1.421154	-739.700684
0.000000	1.421392	-755.759338
0.000000	1.421629	-769.590698
0.000000	1.421866	-781.047546
0.000000	1.422103	-789.577148
0.000000	1.422340	-794.573669
0.000000	1.422578	-797.125610
0.000000	1.422815	-797.408386
0.000000	1.423052	-793.813843
0.000000	1.423289	-787.739014
0.000000	1.423526	-779.917236
0.000000	1.423763	-773.554016
0.000000	1.424001	-771.254517
0.000000	1.424238	-770.090759
0.000000	1.424475	-769.187256
0.000000	1.424712	-767.361938
0.000000	1.424949	-761.994629
0.000000	1.425186	-752.673767
0.000000	1.425424	-741.509094
0.000000	1.425661	-727.932495
0.000000	1.425898	-712.010620
0.000000	1.426135	-692.379578
0.000000	1.426372	-669.167053
0.000000	1.426610	-642.866638
0.000000	1.426847	-614.531494
0.000000	1.427084	-590.983948
0.000000	1.427321	-574.195435
0.000000	1.427558	-562.919128
0.000000	1.427795	-557.807922
0.000000	1.428033	-558.942627
0.000000	1.428270	-564.475342
0.000000	1.428507	-573.878235
0.000000	1.428744	-585.309204
0.000000	1.428981	-593.823425
0.000000	1.429218	-595.195068
0.000000	1.429456	-592.945496
0.000000	1.429693	-592.299744
0.000000	1.429930	-593.424927
0.000000	1.430167	-596.231445
0.000000	1.430404	-600.155823
0.000000	1.430641	-605.193054
0.000000	1.430879	-610.786926
0.000000	1.431116	-616.292847
0.000000	1.431353	-620.036377
0.000000	1.431590	-622.166870
0.000000	1.431827	-622.706543
0.000000	1.432065	-620.455261
0.000000	1.432302	-615.321350
0.000000	1.432539	-607.686340
0.000000	1.432776	-597.567261
0.000000	1.433013	-584.587341
0.000000	1.433250	-569.166077
0.000000	1.433488	-551.876770
0.000000	1.433725	-532.125000
0.000000	1.433962	-512.926208
0.000000	1.434199	-491.568207
0.000000	1.434436	-465.245453
0.000000	1.434673	-433.017487
0.000000	1.434911	-394.988434
0.000000	1.435148	-355.092957
0.000000	1.435385	-316.170654
0.000000	1.435622	-284.442688
0.000000	1.435859	-261.573578
0.000000	1.436097	-247.945435
0.000000	1.436334	-243.682724
0.000000	1.436571	-247.205673
0.000000	1.436808	-258.916016
0.000000	1.437045	-278.177307
0.000000	1.437282	-304.821411
0.000000	1.437519	-333.960236
0.000000	1.437757	-360.938721
0.000000	1.437994	-382.841553
0.000000	1.438231	-406.398987
0.000000	1.438468	-428.679321
0.000000	1.438705	-447.344666
0.000000	1.438943	-462.763489
0.000000	1.439180	-478.335205
0.000000	1.439417	-493.674255
0.000000	1.439654	-506.885284
0.000000	1.439891	-515.925598
0.000000	1.440128	-522.546387
0.000000	1.440366	-526.044861
0.000000	1.440603	-527.157532
0.000000	1.440840	-525.192200
0.000000	1.441077	-521.256409
0.000000	1.441314	-519.194214
0.000000	1.441552	-523.012939
0.000000	1.441789	-533.067078
0.000000	1.442026	-549.252014
0.000000	1.442263	-571.388977
0.000000	1.442500	-598.715515
0.000000	1.442737	-629.008362
0.000000	1.442975	-655.579285
0.000000	1.443212	-672.276855
0.000000	1.443449	-675.247009
0.000000	1.443686	-675.250366
0.000000	1.443923	-677.627014
0.000000	1.444160	-679.512085
0.000000	1.444398	-679.151184
0.000000	1.444635	-677.029663
0.000000	1.444872	-674.272278
0.000000	1.445109	-668.118164
0.000000	1.445346	-660.529907
0.000000	1.445584	-653.162964
0.000000	1.445821	-645.300781
0.000000	1.446058	-636.931152
0.000000	1.446295	-628.688660
0.000000	1.446532	-621.015076
0.000000	1.446769	-614.500122
0.000000	1.447006	-609.756226
0.000000	1.447244	-604.856018
0.000000	1.447481	-600.435730
0.000000	1.447718	-599.330139
0.000000	1.447955	-601.127258
0.000000	1.448192	-605.339050
0.000000	1.448430	-611.987488
0.000000	1.448667	-620.742004
0.000000	1.448904	-630.292603
0.000000	1.449141	-638.755798
0.000000	1.449378	-646.117615
0.000000	1.449615	-651.113953
0.000000	1.449853	-654.673401
0.000000	1.450090	-656.592224
0.000000	1.450327	-658.006836
0.000000	1.450564	-659.293335
0.000000	1.450801	-661.660095
0.000000	1.451039	-663.331238
0.000000	1.451276	-662.286560
0.000000	1.451513	-660.061218
0.000000	1.451750	-657.626953
0.000000	1.451987	-654.435608
0.000000	1.452224	-651.273376
0.000000	1.452462	-647.487305
0.000000	1.452699	-644.334473
0.000000	1.452936	-641.116638
0.000000	1.453173	-636.909668
0.000000	1.453410	-631.918396
0.000000	1.453647	-625.763489
0.000000	1.453885	-619.562500
0.000000	1.454122	-612.078369
0.000000	1.454359	-601.542297
0.000000	1.454596	-585.893250
0.000000	1.454833	-563.396423
0.000000	1.455070	-532.512634
0.000000	1.455308	-493.973358
0.000000	1.455545	-449.028900
0.000000	1.455782	-401.955170
0.000000	1.456019	-363.252869
0.000000	1.456256	-334.162079
0.000000	1.456493	-315.487610
0.000000	1.456731	-308.042908
0.000000	1.456968	-310.924591
0.000000	1.457205	-322.815002
0.000000	1.457442	-344.344788
0.000000	1.457679	-375.723450
0.000000	1.457917	-412.956085
0.000000	1.458154	-451.146454
0.000000	1.458391	-484.537689
0.000000	1.458628	-510.198608
0.000000	1.458865	-526.371887
0.000000	1.459103	-539.909973
0.000000	1.459340	-553.410950
0.000000	1.459577	-566.587463
0.000000	1.459814	-579.864868
0.000000	1.460051	-592.824524
0.000000	1.460288	-603.850830
0.000000	1.460526	-612.682068
0.000000	1.460763	-620.534485
0.000000	1.461000	-626.178101
0.000000	1.461237	-627.461304
0.000000	1.461474	-623.503967
0.000000	1.461712	-615.800964
0.000000	1.461949	-609.738281
0.000000	1.462186	-610.114502
0.000000	1.462423	-615.262329
0.000000	1.462660	-623.782166
0.000000	1.462897	-635.543823
0.000000	1.463134	-649.199890
0.000000	1.463372	-661.390320
0.000000	1.463609	-668.755249
0.000000	1.463846	-670.917236
0.000000	1.464083	-671.321899
0.000000	1.464320	-671.722900
0.000000	1.464558	-669.940735
0.000000	1.464795	-665.339783
0.000000	1.465032	-657.572815
0.000000	1.465269	-646.150146
0.000000	1.465506	-630.048645
0.000000	1.465743	-610.741699
0.000000	1.465981	-593.483765
0.000000	1.466218	-579.896423
0.000000	1.466455	-577.229614
0.000000	1.466692	-586.809143
0.000000	1.466929	-606.832397
0.000000	1.467166	-635.127869
0.000000	1.467404	-671.247742
0.000000	1.467641	-709.210693
0.000000	1.467878	-741.465698
0.000000	1.468115	-763.267883
0.000000	1.468352	-781.833984
0.000000	1.468590	-797.896179
0.000000	1.468827	-812.225159
0.000000	1.469064	-825.511658
0.000000	1.469301	-835.586609
0.000000	1.469538	-841.749695
0.000000	1.469775	-845.287109
0.000000	1.470013	-847.089111
0.000000	1.470250	-846.835449
0.000000	1.470487	-845.971985
0.000000	1.470724	-844.656982
0.000000	1.470961	-843.453491
0.000000	1.471199	-842.676086
0.000000	1.471436	-841.367310
0.000000	1.471673	-838.271057
0.000000	1.471910	-833.153320
0.000000	1.472147	-825.704773
0.000000	1.472384	-816.189087
0.000000	1.472621	-804.618408
0.000000	1.472859	-793.662842
0.000000	1.473096	-783.064392
0.000000	1.473333	-770.855896
0.000000	1.473570	-756.986328
0.000000	1.473807	-741.902100
0.000000	1.474045	-726.993530
0.000000	1.474282	-717.483032
0.000000	1.474519	-712.418274
0.000000	1.474756	-710.415222
0.000000	1.474993	-707.248230
0.000000	1.475230	-699.766174
0.000000	1.475468	-684.685974
0.000000	1.475705	-664.383789
0.000000	1.475942	-642.439514
0.000000	1.476179	-615.633728
0.000000	1.476416	-583.055603
0.000000	1.476653	-547.837952
0.000000	1.476891	-514.293701
0.000000	1.477128	-482.318634
0.000000	1.477365	-453.303223
0.000000	1.477602	-429.542847
0.000000	1.477839	-410.294098
0.000000	1.478076	-394.020996
0.000000	1.478314	-381.570251
0.000000	1.478551	-377.879028
0.000000	1.478788	-382.605255
0.000000	1.479025	-394.810730
0.000000	1.479262	-415.398010
0.000000	1.479500	-443.968689
0.000000	1.479737	-478.772156
0.000000	1.479974	-515.134033
0.000000	1.480211	-549.193604
0.000000	1.480448	-575.673035
0.000000	1.480685	-595.062988
0.000000	1.480923	-613.367920
0.000000	1.481160	-630.527344
0.000000	1.481397	-646.230286
0.000000	1.481634	-659.940308
0.000000	1.481871	-670.852905
0.000000	1.482108	-677.071655
0.000000	1.482346	-676.684387
0.000000	1.482583	-671.872620
0.000000	1.482820	-664.273071
0.000000	1.483057	-652.774231
0.000000	1.483294	-639.893982
0.000000	1.483532	-626.118469
0.000000	1.483769	-613.539978
0.000000	1.484006	-609.748962
0.000000	1.484243	-615.303406
0.000000	1.484480	-630.534119
0.000000	1.484717	-653.597107
0.000000	1.484954	-681.802551
0.000000	1.485192	-710.788635
0.000000	1.485429	-733.883362
0.000000	1.485666	-748.102783
0.000000	1.485903	-756.122375
0.000000	1.486140	-758.878540
0.000000	1.486378	-759.860901
0.000000	1.486615	-759.930725
0.000000	1.486852	-763.024963
0.000000	1.487089	-766.964661
0.000000	1.487326	-768.158569
0.000000	1.487563	-763.749573
0.000000	1.487801	-756.193909
0.000000	1.488038	-746.813538
0.000000	1.488275	-736.174194
0.000000	1.488512	-725.028442
0.000000	1.488749	-712.257751
0.000000	1.488987	-699.723694
0.000000	1.489224	-689.890930
0.000000	1.489461	-683.215332
0.000000	1.489698	-679.620056
0.000000	1.489935	-679.984253
0.000000	1.490173	-682.685974
0.000000	1.490410	-687.420654
0.000000	1.490647	-692.511475
0.000000	1.490884	-694.337708
0.000000	1.491121	-695.003723
0.000000	1.491358	-694.262756
0.000000	1.491596	-691.276978
0.000000	1.491833	-685.695862
0.000000	1.492070	-675.997314
0.000000	1.492307	-661.361389
0.000000	1.492544	-640.471619
0.000000	1.492781	-613.678711
0.000000	1.493019	-581.278381
0.000000	1.493256	-546.420349
0.000000	1.493493	-510.977875
0.000000	1.493730	-473.854675
0.000000	1.493967	-433.963623
0.000000	1.494205	-390.504761
0.000000	1.494442	-347.820343
0.000000	1.494679	-315.372192
0.000000	1.494916	-295.228333
0.000000	1.495153	-288.432281
0.000000	1.495390	-293.320465
0.000000	1.495627	-309.953003
0.000000	1.495865	-339.419373
0.000000	1.496102	-381.893951
0.000000	1.496339	-433.691864
0.000000	1.496576	-489.994843
0.000000	1.496813	-545.066345
0.000000	1.497051	-590.348206
0.000000	1.497288	-618.491089
0.000000	1.497525	-642.567444
0.000000	1.497762	-665.086731
0.000000	1.497999	-685.062561
0.000000	1.498236	-701.662537
0.000000	1.498474	-716.524841
0.000000	1.498711	-728.404907
0.000000	1.498948	-739.127625
0.000000	1.499185	-748.769287
0.000000	1.499422	-757.699585
0.000000	1.499660	-766.427734
0.000000	1.499897	-775.073547
0.000000	1.500134	-783.342712
0.000000	1.500371	-788.372009
0.000000	1.500608	-791.398743
0.000000	1.500845	-792.171692
0.000000	1.501083	-791.600281
0.000000	1.501320	-789.726013
0.000000	1.501557	-789.308472
0.000000	1.501794	-790.425049
0.000000	1.502031	-792.921875
0.000000	1.502268	-796.732178
0.000000	1.502506	-801.728088
0.000000	1.502743	-807.584412
0.000000	1.502980	-813.302551
0.000000	1.503217	-817.747986
0.000000	1.503454	-821.097473
0.000000	1.503691	-822.029541
0.000000	1.503929	-821.391907
0.000000	1.504166	-820.585510
0.000000	1.504403	-819.667419
0.000000	1.504640	-818.585876
0.000000	1.504877	-816.930420
0.000000	1.505114	-814.911133
0.000000	1.505352	-813.141785
0.000000	1.505589	-811.404480
0.000000	1.505826	-810.190063
0.000000	1.506063	-809.248657
0.000000	1.506300	-808.773926
0.000000	1.506538	-808.447449
0.000000	1.506775	-808.280640
0.000000	1.507012	-808.148926
0.000000	1.507249	-808.276367
0.000000	1.507486	-808.384460
0.000000	1.507723	-808.643982
0.000000	1.507961	-808.587646
0.000000	1.508198	-808.184265
0.000000	1.508435	-807.248657
0.000000	1.508672	-805.553284
0.000000	1.508909	-803.197693
0.000000	1.509147	-799.523926
0.000000	1.509384	-794.212280
0.000000	1.509621	-787.212585
0.000000	1.509858	-778.771240
0.000000	1.510095	-768.828369
0.000000	1.510332	-757.241455
0.000000	1.510569	-743.902283
0.000000	1.510807	-730.804993
0.000000	1.511044	-716.438721
0.000000	1.511281	-700.537537
0.000000	1.511518	-683.224060
0.000000	1.511755	-664.193054
0.000000	1.511993	-643.945923
0.000000	1.512230	-624.214172
0.000000	1.512467	-605.071960
0.000000	1.512704	-585.665894
0.000000	1.512941	-566.173889
0.000000	1.513178	-548.333984
0.000000	1.513416	-534.848633
0.000000	1.513653	-530.653320
0.000000	1.513890	-536.483704
0.000000	1.514127	-551.033630
0.000000	1.514364	-573.775085
0.000000	1.514601	-603.459167
0.000000	1.514839	-635.321594
0.000000	1.515076	-665.387512
0.000000	1.515313	-687.521362
0.000000	1.515550	-703.327332
0.000000	1.515787	-716.767334
0.000000	1.516025	-727.340515
0.000000	1.516262	-735.143555
0.000000	1.516499	-741.101013
0.000000	1.516736	-745.081848
0.000000	1.516973	-747.624878
0.000000	1.517210	-749.186768
0.000000	1.517448	-748.991882
0.000000	1.517685	-748.160339
0.000000	1.517922	-746.343628
0.000000	1.518159	-743.482544
0.000000	1.518396	-739.725586
0.000000	1.518634	-734.362183
0.000000	1.518871	-727.549622
0.000000	1.519108	-719.530884
0.000000	1.519345	-711.124207
0.000000	1.519582	-701.879333
0.000000	1.519819	-693.549683
0.000000	1.520056	-685.726196
0.000000	1.520294	-677.539978
0.000000	1.520531	-668.532776
0.000000	1.520768	-660.148682
0.000000	1.521005	-652.306702
0.000000	1.521242	-643.869263
0.000000	1.521480	-633.839355
0.000000	1.521717	-622.286926
0.000000	1.521954	-608.250671
0.000000	1.522191	-589.921448
0.000000	1.522428	-567.598206
0.000000	1.522666	-542.066101
0.000000	1.522903	-514.032532
0.000000	1.523140	-485.456573
0.000000	1.523377	-460.127869
0.000000	1.523614	-438.179962
0.000000	1.523851	-418.274994
0.000000	1.524089	-399.884186
0.000000	1.524326	-388.896484
0.000000	1.524563	-385.836151
0.000000	1.524800	-385.518372
0.000000	1.525037	-392.874023
0.000000	1.525274	-400.870117
0.000000	1.525512	-400.373901
0.000000	1.525749	-401.524139
0.000000	1.525986	-406.142853
0.000000	1.526223	-418.361786
0.000000	1.526460	-433.808716
0.000000	1.526697	-455.614166
0.000000	1.526935	-484.592621
0.000000	1.527172	-520.968262
0.000000	1.527409	-562.926270
0.000000	1.527646	-604.869995
0.000000	1.527883	-639.268677
0.000000	1.528121	-657.991638
0.000000	1.528358	-667.734802
0.000000	1.528595	-674.280518
0.000000	1.528832	-677.980225
0.000000	1.529069	-678.303406
0.000000	1.529306	-675.842407
0.000000	1.529544	-670.622192
0.000000	1.529781	-664.874023
0.000000	1.530018	-657.588135
0.000000	1.530255	-649.409912
0.000000	1.530492	-640.908264
0.000000	1.530729	-635.438965
0.000000	1.530967	-634.782898
0.000000	1.531204	-636.540222
0.000000	1.531441	-639.931152
0.000000	1.531678	-645.428833
0.000000	1.531915	-651.494446
0.000000	1.532153	-655.639038
0.000000	1.532390	-657.099121
0.000000	1.532627	-655.190125
0.000000	1.532864	-649.378723
0.000000	1.533101	-640.222717
0.000000	1.533338	-626.925354
0.000000	1.533575	-609.727539
0.000000	1.533813	-588.387451
0.000000	1.534050	-563.852478
0.000000	1.534287	-540.380981
0.000000	1.534524	-522.987549
0.000000	1.534761	-512.909668
0.000000	1.534999	-510.453735
0.000000	1.535236	-513.608826
0.000000	1.535473	-521.621094
0.000000	1.535710	-533.987244
0.000000	1.535947	-549.503113
0.000000	1.536184	-564.349243
0.000000	1.536422	-580.851440
0.000000	1.536659	-595.357666
0.000000	1.536896	-603.397644
0.000000	1.537133	-608.888489
0.000000	1.537370	-612.757385
0.000000	1.537608	-615.233093
0.000000	1.537845	-616.256836
0.000000	1.538082	-616.167542
0.000000	1.538319	-616.507813
0.000000	1.538556	-618.234558
0.000000	1.538793	-620.835571
0.000000	1.539031	-623.586731
0.000000	1.539268	-625.714478
0.000000	1.539505	-626.219055
0.000000	1.539742	-624.789429
0.000000	1.539979	-622.468445
0.000000	1.540216	-619.816895
0.000000	1.540454	-615.850098
0.000000	1.540691	-609.722717
0.000000	1.540928	-600.127930
0.000000	1.541165	-589.115967
0.000000	1.541402	-575.735962
0.000000	1.541640	-560.664063
0.000000	1.541877	-544.157166
0.000000	1.542114	-531.591370
0.000000	1.542351	-529.285706
0.000000	1.542588	-534.931458
0.000000	1.542825	-546.255676
0.000000	1.543062	-563.241516
0.000000	1.543300	-583.832458
0.000000	1.543537	-603.967896
0.000000	1.543774	-619.789917
0.000000	1.544011	-627.090576
0.000000	1.544248	-630.694641
0.000000	1.544486	-632.099243
0.000000	1.544723	-631.325256
0.000000	1.544960	-628.974854
0.000000	1.545197	-626.062744
0.000000	1.545434	-622.468994
0.000000	1.545671	-617.933899
0.000000	1.545909	-612.893677
0.000000	1.546146	-608.482117
0.000000	1.546383	-604.554443
0.000000	1.546620	-599.646790
0.000000	1.546857	-593.602234
0.000000	1.547095	-586.143372
0.000000	1.547332	-578.869568
0.000000	1.547569	-574.062073
0.000000	1.547806	-570.045837
0.000000	1.548043	-566.961792
0.000000	1.548280	-566.556458
0.000000	1.548518	-568.420227
0.000000	1.548755	-571.136597
0.000000	1.548992	-574.119324
0.000000	1.549229	-574.712891
0.000000	1.549466	-568.718384
0.000000	1.549703	-559.489746
0.000000	1.549941	-547.489624
0.000000	1.550178	-532.941650
0.000000	1.550415	-517.757263
0.000000	1.550652	-507.030975
0.000000	1.550889	-502.327576
0.000000	1.551127	-502.201324
0.000000	1.551364	-504.832977
0.000000	1.551601	-509.582916
0.000000	1.551838	-516.664124
0.000000	1.552075	-522.993469
0.000000	1.552312	-527.012756
0.000000	1.552549	-532.110291
0.000000	1.552787	-538.675781
0.000000	1.553024	-547.125305
0.000000	1.553261	-556.976440
0.000000	1.553498	-567.994995
0.000000	1.553735	-579.217041
0.000000	1.553973	-590.889221
0.000000	1.554210	-601.838440
0.000000	1.554447	-612.742554
0.000000	1.554684	-621.464966
0.000000	1.554921	-628.264099
0.000000	1.555158	-633.759460
0.000000	1.555396	-637.834717
0.000000	1.555633	-640.719910
0.000000	1.555870	-642.177368
0.000000	1.556107	-642.119263
0.000000	1.556344	-641.717224
0.000000	1.556582	-643.126831
0.000000	1.556819	-646.304626
0.000000	1.557056	-650.638123
0.000000	1.557293	-655.767334
0.000000	1.557530	-661.369202
0.000000	1.557768	-666.095825
0.000000	1.558005	-667.383301
0.000000	1.558242	-668.030457
0.000000	1.558479	-667.375732
0.000000	1.558716	-665.161926
0.000000	1.558953	-661.261902
0.000000	1.559190	-656.107239
0.000000	1.559428	-650.605530
0.000000	1.559665	-644.771240
0.000000	1.559902	-640.304810
0.000000	1.560139	-639.054382
0.000000	1.560376	-641.116882
0.000000	1.560614	-645.646729
0.000000	1.560851	-650.375305
0.000000	1.561088	-652.822876
0.000000	1.561325	-653.440613
0.000000	1.561562	-653.741394
0.000000	1.561799	-654.441284
0.000000	1.562037	-655.453308
0.000000	1.562274	-656.653320
0.000000	1.562511	-657.598389
0.000000	1.562748	-658.598999
0.000000	1.562985	-659.766724
0.000000	1.563222	-659.685852
0.000000	1.563460	-656.937195
0.000000	1.563697	-651.970459
0.000000	1.563934	-644.681030
0.000000	1.564171	-639.728699
0.000000	1.564408	-636.743958
0.000000	1.564646	-635.198730
0.000000	1.564883	-635.244019
0.000000	1.565120	-636.873779
0.000000	1.565357	-638.951904
0.000000	1.565594	-640.349182
0.000000	1.565831	-640.429749
0.000000	1.566069	-640.979248
0.000000	1.566306	-641.613708
0.000000	1.566543	-643.903442
0.000000	1.566780	-647.229553
0.000000	1.567017	-650.612000
0.000000	1.567255	-653.598694
0.000000	1.567492	-656.817444
0.000000	1.567729	-660.184937
0.000000	1.567966	-663.617737
0.000000	1.568203	-666.104980
0.000000	1.568440	-668.323486
0.000000	1.568677	-671.164612
0.000000	1.568915	-674.979492
0.000000	1.569152	-679.995972
0.000000	1.569389	-687.700867
0.000000	1.569626	-699.381287
0.000000	1.569863	-714.438721
0.000000	1.570101	-732.014526
0.000000	1.570338	-748.384460
0.000000	1.570575	-763.298157
0.000000	1.570812	-773.747681
0.000000	1.571049	-775.586609
0.000000	1.571286	-771.224365
0.000000	1.571524	-760.140320
0.000000	1.571761	-740.849121
0.000000	1.571998	-712.020447
0.000000	1.572235	-673.769409
0.000000	1.572472	-633.955383
0.000000	1.572709	-601.211609
0.000000	1.572947	-576.882751
0.000000	1.573184	-562.354309
0.000000	1.573421	-558.436218
0.000000	1.573658	-563.733154
0.000000	1.573895	-576.684509
0.000000	1.574133	-597.029236
0.000000	1.574370	-622.247192
0.000000	1.574607	-646.405090
0.000000	1.574844	-662.535522
0.000000	1.575081	-662.960693
0.000000	1.575318	-644.072021
0.000000	1.575556	-619.758606
0.000000	1.575793	-598.742188
0.000000	1.576030	-584.349365
0.000000	1.576267	-577.262085
0.000000	1.576504	-578.495056
0.000000	1.576741	-588.411438
0.000000	1.576979	-605.865540
0.000000	1.577216	-629.761841
0.000000	1.577453	-657.507446
0.000000	1.577690	-686.362122
0.000000	1.577927	-710.826843
0.000000	1.578164	-724.942322
0.000000	1.578402	-734.085449
0.000000	1.578639	-741.207458
0.000000	1.578876	-746.495178
0.000000	1.579113	-749.265686
0.000000	1.579350	-748.992615
0.000000	1.579588	-744.389648
0.000000	1.579825	-734.630737
0.000000	1.580062	-718.842468
0.000000	1.580299	-699.345032
0.000000	1.580536	-678.389526
0.000000	1.580773	-659.121094
0.000000	1.581011	-645.504272
0.000000	1.581248	-637.638733
0.000000	1.581485	-636.396667
0.000000	1.581722	-641.021423
0.000000	1.581959	-649.992615
0.000000	1.582196	-663.130188
0.000000	1.582434	-679.636658
0.000000	1.582671	-695.469421
0.000000	1.582908	-707.953918
0.000000	1.583145	-721.193420
0.000000	1.583382	-735.756592
0.000000	1.583619	-749.008728
0.000000	1.583857	-757.409851
0.000000	1.584094	-764.743896
0.000000	1.584331	-771.005005
0.000000	1.584568	-777.235840
0.000000	1.584805	-782.468384
0.000000	1.585043	-786.817810
0.000000	1.585280	-789.475037
0.000000	1.585517	-792.463806
0.000000	1.585754	-795.434448
0.000000	1.585991	-798.679321
0.000000	1.586228	-801.443848
0.000000	1.586466	-803.978699
0.000000	1.586703	-805.276733
0.000000	1.586940	-804.753235
0.000000	1.587177	-803.991943
0.000000	1.587414	-802.479614
0.000000	1.587651	-799.910828
0.000000	1.587889	-795.015503
0.000000	1.588126	-787.095398
0.000000	1.588363	-775.955688
0.000000	1.588600	-761.929749
0.000000	1.588837	-745.243286
0.000000	1.589075	-726.267273
0.000000	1.589312	-710.582642
0.000000	1.589549	-701.557861
0.000000	1.589786	-695.272156
0.000000	1.590023	-690.502930
0.000000	1.590261	-688.132324
0.000000	1.590497	-687.322571
0.000000	1.590735	-687.877075
0.000000	1.590972	-688.804749
0.000000	1.591209	-690.241577
0.000000	1.591446	-692.018250
0.000000	1.591683	-692.672180
0.000000	1.591921	-688.654175
0.000000	1.592158	-680.239868
0.000000	1.592395	-668.692322
0.000000	1.592632	-654.127197
0.000000	1.592869	-636.817505
0.000000	1.593107	-619.617004
0.000000	1.593344	-604.830444
0.000000	1.593581	-594.407410
0.000000	1.593818	-587.251953
0.000000	1.594055	-581.818665
0.000000	1.594292	-577.224487
0.000000	1.594530	-572.683777
0.000000	1.594767	-565.675659
0.000000	1.595004	-555.832153
0.000000	1.595241	-542.385132
0.000000	1.595478	-523.364929
0.000000	1.595716	-496.273651
0.000000	1.595953	-459.187897
0.000000	1.596190	-411.952271
0.000000	1.596427	-355.483643
0.000000	1.596664	-298.288849
0.000000	1.596901	-248.763168
0.000000	1.597139	-209.202774
0.000000	1.597376	-182.694778
0.000000	1.597613	-170.872345
0.000000	1.597850	-174.378937
0.000000	1.598087	-192.305756
0.000000	1.598324	-223.400009
0.000000	1.598562	-265.353333
0.000000	1.598799	-313.003662
0.000000	1.599036	-360.532074
0.000000	1.599273	-401.657562
0.000000	1.599510	-428.453857
0.000000	1.599748	-446.928101
0.000000	1.599985	-464.398163
0.000000	1.600222	-480.571899
0.000000	1.600459	-496.302521
0.000000	1.600696	-510.925354
0.000000	1.600933	-524.544250
0.000000	1.601170	-536.927124
0.000000	1.601408	-547.485962
0.000000	1.601645	-556.283081
0.000000	1.601882	-562.026428
0.000000	1.602119	-567.085022
0.000000	1.602356	-570.521362
0.000000	1.602594	-571.845764
0.000000	1.602831	-571.582825
0.000000	1.603068	-570.591553
0.000000	1.603305	-569.694946
0.000000	1.603542	-566.987244
0.000000	1.603779	-563.305725
0.000000	1.604017	-559.561462
0.000000	1.604254	-556.032349
0.000000	1.604491	-555.273987
0.000000	1.604728	-560.444702
0.000000	1.604965	-568.417786
0.000000	1.605203	-567.690857
0.000000	1.605440	-567.553955
0.000000	1.605677	-567.558472
0.000000	1.605914	-568.690430
0.000000	1.606151	-569.842407
0.000000	1.606388	-570.644470
0.000000	1.606626	-571.022644
0.000000	1.606863	-570.586853
0.000000	1.607100	-568.859375
0.000000	1.607337	-565.901978
0.000000	1.607574	-561.260315
0.000000	1.607811	-553.866638
0.000000	1.608049	-543.456299
0.000000	1.608286	-531.054016
0.000000	1.608523	-517.451416
0.000000	1.608760	-502.809814
0.000000	1.608997	-487.846008
0.000000	1.609234	-473.201660
0.000000	1.609472	-461.177917
0.000000	1.609709	-452.579742
0.000000	1.609946	-446.749725
0.000000	1.610183	-442.101776
0.000000	1.610420	-438.008148
0.000000	1.610657	-433.975372
0.000000	1.610895	-429.020447
0.000000	1.611132	-423.360138
0.000000	1.611369	-417.805359
0.000000	1.611606	-413.410309
0.000000	1.611843	-409.947937
0.000000	1.612081	-408.224091
0.000000	1.612318	-410.122314
0.000000	1.612555	-416.376709
0.000000	1.612792	-425.286865
0.000000	1.613029	-435.116302
0.000000	1.613266	-442.089935
0.000000	1.613504	-445.855499
0.000000	1.613741	-448.843048
0.000000	1.613978	-452.300842
0.000000	1.614215	-456.855804
0.000000	1.614452	-462.632233
0.000000	1.614690	-470.479675
0.000000	1.614927	-481.512695
0.000000	1.615164	-494.904968
0.000000	1.615401	-509.841522
0.000000	1.615638	-522.520996
0.000000	1.615875	-533.050293
0.000000	1.616112	-542.914185
0.000000	1.616350	-550.730591
0.000000	1.616587	-555.005493
0.000000	1.616824	-555.993652
0.000000	1.617061	-554.744507
0.000000	1.617298	-552.113892
0.000000	1.617536	-547.915833
0.000000	1.617773	-544.539734
0.000000	1.618010	-543.526123
0.000000	1.618247	-542.829224
0.000000	1.618484	-540.530396
0.000000	1.618721	-534.612000
0.000000	1.618959	-521.356750
0.000000	1.619196	-501.030579
0.000000	1.619433	-473.862518
0.000000	1.619670	-440.526062
0.000000	1.619907	-401.734711
0.000000	1.620144	-364.531342
0.000000	1.620382	-336.132324
0.000000	1.620619	-318.945679
0.000000	1.620856	-314.411194
0.000000	1.621093	-323.225525
0.000000	1.621330	-344.403351
0.000000	1.621568	-376.375122
0.000000	1.621805	-415.484344
0.000000	1.622042	-457.332886
0.000000	1.622279	-495.223114
0.000000	1.622516	-522.863770
0.000000	1.622754	-540.126526
0.000000	1.622991	-554.889099
0.000000	1.623228	-567.795776
0.000000	1.623465	-578.385986
0.000000	1.623702	-586.829468
0.000000	1.623939	-593.280762
0.000000	1.624177	-599.476501
0.000000	1.624414	-608.481323
0.000000	1.624651	-618.483093
0.000000	1.624888	-628.358398
0.000000	1.625125	-635.689697
0.000000	1.625362	-639.645935
0.000000	1.625600	-638.858032
0.000000	1.625837	-630.916016
0.000000	1.626074	-617.157410
0.000000	1.626311	-598.156921
0.000000	1.626548	-574.113831
0.000000	1.626785	-544.470581
0.000000	1.627023	-510.238861
0.000000	1.627260	-474.259125
0.000000	1.627497	-441.762512
0.000000	1.627734	-416.588470
0.000000	1.627971	-399.510925
0.000000	1.628209	-391.509094
0.000000	1.628446	-391.014099
0.000000	1.628683	-396.255219
0.000000	1.628920	-406.330017
0.000000	1.629157	-420.274567
0.000000	1.629394	-434.367096
0.000000	1.629632	-443.607056
0.000000	1.629869	-443.243378
0.000000	1.630106	-428.315521
0.000000	1.630343	-410.713470
0.000000	1.630580	-398.898804
0.000000	1.630817	-393.331360
0.000000	1.631055	-394.663361
0.000000	1.631292	-402.354034
0.000000	1.631529	-416.302429
0.000000	1.631766	-437.325928
0.000000	1.632003	-465.424072
0.000000	1.632240	-498.284576
0.000000	1.632478	-531.777161
0.000000	1.632715	-561.074158
0.000000	1.632952	-580.609009
0.000000	1.633189	-590.265869
0.000000	1.633426	-598.224915
0.000000	1.633664	-603.368103
0.000000	1.633901	-606.231201
0.000000	1.634138	-605.726990
0.000000	1.634375	-602.113281
0.000000	1.634612	-595.226563
0.000000	1.634849	-585.831787
0.000000	1.635087	-574.122253
0.000000	1.635324	-561.121887
0.000000	1.635561	-546.977600
0.000000	1.635798	-531.853027
0.000000	1.636035	-517.172363
0.000000	1.636272	-507.242432
0.000000	1.636510	-511.184845
0.000000	1.636747	-524.688171
0.000000	1.636984	-536.867920
0.000000	1.637221	-552.946777
0.000000	1.637458	-570.219238
0.000000	1.637696	-589.160767
0.000000	1.637933	-605.397644
0.000000	1.638170	-615.898499
0.000000	1.638407	-620.628296
0.000000	1.638644	-622.117188
0.000000	1.638881	-621.350525
0.000000	1.639118	-620.495422
0.000000	1.639356	-623.370728
0.000000	1.639593	-629.248962
0.000000	1.639830	-636.938538
0.000000	1.640067	-647.134949
0.000000	1.640304	-660.315247
0.000000	1.640542	-675.128357
0.000000	1.640779	-690.568604
0.000000	1.641016	-707.381653
0.000000	1.641253	-727.450012
0.000000	1.641490	-749.999451
0.000000	1.641727	-774.095947
0.000000	1.641965	-796.380615
0.000000	1.642202	-814.099976
0.000000	1.642439	-825.745422
0.000000	1.642676	-834.293518
0.000000	1.642913	-840.570557
0.000000	1.643151	-843.982178
0.000000	1.643388	-843.531982
0.000000	1.643625	-839.089417
0.000000	1.643862	-830.040405
0.000000	1.644099	-817.079895
0.000000	1.644336	-800.154053
0.000000	1.644574	-781.548096
0.000000	1.644811	-761.806702
0.000000	1.645048	-744.349060
0.000000	1.645285	-730.162231
0.000000	1.645522	-722.016296
0.000000	1.645759	-719.327454
0.000000	1.645997	-720.467346
0.000000	1.646234	-726.046631
0.000000	1.646471	-734.978027
0.000000	1.646708	-745.780945
0.000000	1.646945	-756.205200
0.000000	1.647183	-763.869019
0.000000	1.647420	-771.076355
0.000000	1.647657	-776.945923
0.000000	1.647894	-782.252991
0.000000	1.648131	-785.708984
0.000000	1.648368	-787.438782
0.000000	1.648605	-788.445740
0.000000	1.648843	-788.636719
0.000000	1.649080	-789.425598
0.000000	1.649317	-789.600281
0.000000	1.649554	-789.025391
0.000000	1.649791	-788.255310
0.000000	1.650029	-788.060608
0.000000	1.650266	-788.648010
0.000000	1.650503	-790.682312
0.000000	1.650740	-794.026062
0.000000	1.650977	-798.893372
0.000000	1.651214	-804.148376
0.000000	1.651452	-808.763733
0.000000	1.651689	-812.889587
0.000000	1.651926	-817.082764
0.000000	1.652163	-820.605042
0.000000	1.652400	-824.086792
0.000000	1.652638	-827.405823
0.000000	1.652875	-830.036194
0.000000	1.653112	-832.779297
0.000000	1.653349	-836.456299
0.000000	1.653586	-841.829956
0.000000	1.653823	-848.902405
0.000000	1.654061	-857.186951
0.000000	1.654298	-867.496277
0.000000	1.654535	-879.144714
0.000000	1.654772	-890.623108
0.000000	1.655009	-900.636902
0.000000	1.655246	-908.713379
0.000000	1.655484	-915.902588
0.000000	1.655721	-922.487488
0.000000	1.655958	-927.912781
0.000000	1.656195	-931.509705
0.000000	1.656432	-933.041077
0.000000	1.656670	-932.761841
0.000000	1.656907	-931.558716
0.000000	1.657144	-930.557190
0.000000	1.657381	-929.344910
0.000000	1.657618	-928.086060
0.000000	1.657855	-927.068176
0.000000	1.658092	-926.094360
0.000000	1.658330	-924.845337
0.000000	1.658567	-924.237915
0.000000	1.658804	-924.362488
0.000000	1.659041	-925.364258
0.000000	1.659278	-926.782410
0.000000	1.659516	-929.193237
0.000000	1.659753	-931.999573
0.000000	1.659990	-932.876770
0.000000	1.660227	-930.726807
0.000000	1.660464	-925.825928
0.000000	1.660702	-916.594238
0.000000	1.660939	-902.489624
0.000000	1.661176	-884.110046
0.000000	1.661413	-861.671143
0.000000	1.661650	-833.342590
0.000000	1.661887	-799.031372
0.000000	1.662125	-760.919250
0.000000	1.662362	-719.240906
0.000000	1.662599	-675.171936
0.000000	1.662836	-638.148132
0.000000	1.663073	-610.502625
0.000000	1.663311	-593.228882
0.000000	1.663548	-586.140869
0.000000	1.663785	-587.628967
0.000000	1.664022	-597.860840
0.000000	1.664259	-617.742859
0.000000	1.664496	-646.980469
0.000000	1.664733	-681.984131
0.000000	1.664971	-717.718750
0.000000	1.665208	-748.072693
0.000000	1.665445	-766.443970
0.000000	1.665682	-767.578979
0.000000	1.665919	-759.082336
0.000000	1.666157	-740.406067
0.000000	1.666394	-710.336243
0.000000	1.666631	-670.833496
0.000000	1.666868	-632.012695
0.000000	1.667105	-601.065796
0.000000	1.667342	-579.120117
0.000000	1.667580	-567.079712
0.000000	1.667817	-565.797058
0.000000	1.668054	-573.225159
0.000000	1.668291	-588.649841
0.000000	1.668528	-612.258362
0.000000	1.668765	-641.742554
0.000000	1.669003	-672.588074
0.000000	1.669240	-701.784790
0.000000	1.669477	-722.704346
0.000000	1.669714	-736.886597
0.000000	1.669951	-751.447021
0.000000	1.670189	-767.058533
0.000000	1.670426	-783.575012
0.000000	1.670663	-800.755127
0.000000	1.670900	-817.136169
0.000000	1.671137	-830.299255
0.000000	1.671374	-840.764160
0.000000	1.671612	-852.153625
0.000000	1.671849	-864.324707
0.000000	1.672086	-874.103271
0.000000	1.672323	-882.739807
0.000000	1.672560	-892.101379
0.000000	1.672798	-901.662109
0.000000	1.673035	-910.703491
0.000000	1.673272	-916.899902
0.000000	1.673509	-924.029968
0.000000	1.673746	-931.976501
0.000000	1.673983	-940.332581
0.000000	1.674220	-949.002991
0.000000	1.674458	-955.197632
0.000000	1.674695	-958.829590
0.000000	1.674932	-961.387573
0.000000	1.675169	-962.179382
0.000000	1.675406	-961.655212
0.000000	1.675644	-960.118469
0.000000	1.675881	-957.085876
0.000000	1.676118	-953.699036
0.000000	1.676355	-950.067444
0.000000	1.676592	-946.407837
0.000000	1.676829	-942.066223
0.000000	1.677067	-936.728516
0.000000	1.677304	-931.561523
0.000000	1.677541	-927.275696
0.000000	1.677778	-922.582947
0.000000	1.678015	-917.323669
0.000000	1.678252	-912.196838
0.000000	1.678490	-906.705444
0.000000	1.678727	-900.823425
0.000000	1.678964	-894.912354
0.000000	1.679201	-888.748169
0.000000	1.679438	-882.592041
0.000000	1.679676	-876.837341
0.000000	1.679913	-870.774841
0.000000	1.680150	-864.400146
0.000000	1.680387	-858.589294
0.000000	1.680624	-852.543274
0.000000	1.680861	-846.047729
0.000000	1.681099	-839.886719
0.000000	1.681336	-834.627136
0.000000	1.681573	-829.827515
0.000000	1.681810	-825.099182
0.000000	1.682047	-819.654358
0.000000	1.682284	-813.669556
0.000000	1.682522	-808.193115
0.000000	1.682759	-803.027954
0.000000	1.682996	-797.365845
0.000000	1.683233	-791.745789
0.000000	1.683470	-783.872864
0.000000	1.683707	-774.372375
0.000000	1.683945	-763.977478
0.000000	1.684182	-751.125793
0.000000	1.684419	-737.559998
0.000000	1.684656	-724.394958
0.000000	1.684893	-717.041992
0.000000	1.685131	-714.198425
0.000000	1.685368	-713.649719
0.000000	1.685605	-715.283325
0.000000	1.685842	-718.101624
0.000000	1.686079	-719.180176
0.000000	1.686316	-720.957397
0.000000	1.686554	-725.823303
0.000000	1.686791	-732.163086
0.000000	1.687028	-738.943787
0.000000	1.687265	-744.477844
0.000000	1.687502	-751.588440
0.000000	1.687739	-759.891418
0.000000	1.687977	-768.266357
0.000000	1.688214	-777.202087
0.000000	1.688451	-784.140198
0.000000	1.688688	-789.682861
0.000000	1.688925	-795.459900
0.000000	1.689162	-801.280518
0.000000	1.689400	-807.208374
0.000000	1.689637	-812.711670
0.000000	1.689874	-818.715637
0.000000	1.690111	-825.307373
0.000000	1.690348	-832.394714
0.000000	1.690586	-838.968567
0.000000	1.690823	-845.057922
0.000000	1.691060	-851.055969
0.000000	1.691297	-856.600464
0.000000	1.691534	-862.351990
0.000000	1.691772	-867.930786
0.000000	1.692009	-871.266296
0.000000	1.692246	-872.539795
0.000000	1.692483	-872.517029
0.000000	1.692720	-870.853394
0.000000	1.692957	-867.292114
0.000000	1.693195	-862.083374
0.000000	1.693432	-856.995239
0.000000	1.693669	-851.767700
0.000000	1.693906	-846.425903
0.000000	1.694143	-841.888306
0.000000	1.694380	-840.545776
0.000000	1.694618	-840.213013
0.000000	1.694855	-840.927307
0.000000	1.695092	-842.445129
0.000000	1.695329	-844.027466
0.000000	1.695566	-845.693115
0.000000	1.695804	-849.479431
0.000000	1.696041	-855.391235
0.000000	1.696278	-863.185364
0.000000	1.696515	-872.227966
0.000000	1.696752	-880.278687
0.000000	1.696989	-886.686401
0.000000	1.697226	-895.802124
0.000000	1.697464	-906.525513
0.000000	1.697701	-914.352051
0.000000	1.697938	-917.095398
0.000000	1.698175	-917.869080
0.000000	1.698412	-918.956116
0.000000	1.698650	-921.155945
0.000000	1.698887	-922.498718
0.000000	1.699124	-920.655884
0.000000	1.699361	-912.410950
0.000000	1.699598	-901.547668
0.000000	1.699835	-888.220337
0.000000	1.700073	-873.634216
0.000000	1.700310	-857.972961
0.000000	1.700547	-840.543884
0.000000	1.700784	-822.575806
0.000000	1.701021	-801.877258
0.000000	1.701259	-774.944763
0.000000	1.701496	-738.708252
0.000000	1.701733	-692.789307
0.000000	1.701970	-637.789795
0.000000	1.702207	-582.160400
0.000000	1.702444	-535.320862
0.000000	1.702682	-499.194275
0.000000	1.702919	-474.185608
0.000000	1.703156	-460.581512
0.000000	1.703393	-458.366272
0.000000	1.703630	-466.306458
0.000000	1.703867	-485.890076
0.000000	1.704105	-516.400879
0.000000	1.704342	-555.884827
0.000000	1.704579	-601.202454
0.000000	1.704816	-648.976868
0.000000	1.705053	-694.537231
0.000000	1.705291	-732.435608
0.000000	1.705528	-757.691406
0.000000	1.705765	-778.715454
0.000000	1.706002	-797.184265
0.000000	1.706239	-813.984436
0.000000	1.706476	-831.415955
0.000000	1.706713	-849.812805
0.000000	1.706951	-868.830994
0.000000	1.707188	-893.661560
0.000000	1.707425	-915.288513
0.000000	1.707662	-931.883911
0.000000	1.707899	-946.179504
0.000000	1.708137	-958.287476
0.000000	1.708374	-968.541321
0.000000	1.708611	-975.976135
0.000000	1.708848	-979.940918
0.000000	1.709085	-979.834534
0.000000	1.709322	-974.952271
0.000000	1.709560	-964.376648
0.000000	1.709797	-946.597473
0.000000	1.710034	-920.473999
0.000000	1.710271	-885.477112
0.000000	1.710508	-840.970337
0.000000	1.710746	-788.086853
0.000000	1.710983	-738.916748
0.000000	1.711220	-700.570068
0.000000	1.711457	-674.269470
0.000000	1.711694	-660.961731
0.000000	1.711931	-661.679993
0.000000	1.712169	-677.145813
0.000000	1.712406	-705.886902
0.000000	1.712643	-746.191650
0.000000	1.712880	-793.926636
0.000000	1.713117	-842.346741
0.000000	1.713354	-883.908630
0.000000	1.713592	-911.941650
0.000000	1.713829	-931.071472
0.000000	1.714066	-946.722107
0.000000	1.714303	-960.213196
0.000000	1.714540	-971.331787
0.000000	1.714777	-980.588440
0.000000	1.715015	-986.001221
0.000000	1.715252	-988.513367
0.000000	1.715489	-988.815247
0.000000	1.715726	-988.362793
0.000000	1.715963	-986.770386
0.000000	1.716200	-983.313721
0.000000	1.716438	-978.200684
0.000000	1.716675	-971.307556
0.000000	1.716912	-963.527039
0.000000	1.717149	-955.210083
0.000000	1.717386	-946.121155
0.000000	1.717624	-936.400879
0.000000	1.717861	-926.584656
0.000000	1.718098	-916.852234
0.000000	1.718335	-907.343994
0.000000	1.718572	-899.108093
0.000000	1.718809	-889.821594
0.000000	1.719047	-880.059998
0.000000	1.719284	-870.288208
0.000000	1.719521	-859.602417
0.000000	1.719758	-847.770264
0.000000	1.719995	-834.680176
0.000000	1.720233	-820.719543
0.000000	1.720470	-806.914063
0.000000	1.720707	-791.282471
0.000000	1.720944	-773.581665
0.000000	1.721181	-754.283081
0.000000	1.721418	-734.992615
0.000000	1.721655	-716.112671
0.000000	1.721893	-701.952698
0.000000	1.722130	-690.425903
0.000000	1.722367	-680.380798
0.000000	1.722604	-671.523987
0.000000	1.722841	-667.266357
0.000000	1.723079	-664.569031
0.000000	1.723316	-661.251404
0.000000	1.723553	-654.435974
0.000000	1.723790	-640.149841
0.000000	1.724027	-614.069214
0.000000	1.724265	-576.192383
0.000000	1.724502	-524.212341
0.000000	1.724739	-466.520203
0.000000	1.724976	-407.109985
0.000000	1.725213	-347.472107
0.000000	1.725450	-294.936127
0.000000	1.725688	-253.481674
0.000000	1.725925	-223.088654
0.000000	1.726162	-204.137512
0.000000	1.726399	-196.156174
0.000000	1.726636	-199.825226
0.000000	1.726873	-216.900696
0.000000	1.727111	-248.726685
0.000000	1.727348	-295.651245
0.000000	1.727585	-355.286591
0.000000	1.727822	-424.961426
0.000000	1.728059	-499.795929
0.000000	1.728297	-574.360718
0.000000	1.728534	-638.829956
0.000000	1.728771	-681.302673
0.000000	1.729008	-700.568726
0.000000	1.729245	-708.805969
0.000000	1.729482	-707.146423
0.000000	1.729720	-694.939392
0.000000	1.729957	-673.656677
0.000000	1.730194	-646.586548
0.000000	1.730431	-625.477173
0.000000	1.730668	-611.526306
0.000000	1.730905	-605.785400
0.000000	1.731143	-608.235168
0.000000	1.731380	-616.892639
0.000000	1.731617	-631.645691
0.000000	1.731854	-652.527100
0.000000	1.732091	-677.072876
0.000000	1.732328	-700.795532
0.000000	1.732566	-719.451111
0.000000	1.732803	-729.703369
0.000000	1.733040	-740.999756
0.000000	1.733277	-754.269409
0.000000	1.733514	-766.935974
0.000000	1.733752	-777.454773
0.000000	1.733989	-784.152100
0.000000	1.734226	-788.396301
0.000000	1.734463	-791.438599
0.000000	1.734700	-793.117004
0.000000	1.734937	-793.487610
0.000000	1.735175	-793.197693
0.000000	1.735412	-794.801819
0.000000	1.735649	-797.093811
0.000000	1.735886	-799.683838
0.000000	1.736123	-802.353088
0.000000	1.736360	-804.468079
0.000000	1.736598	-808.145447
0.000000	1.736835	-812.294067
0.000000	1.737072	-816.709473
0.000000	1.737309	-820.174500
0.000000	1.737546	-821.423035
0.000000	1.737783	-821.385559
0.000000	1.738021	-819.224304
0.000000	1.738258	-813.605896
0.000000	1.738495	-804.131836
0.000000	1.738732	-790.044617
0.000000	1.738969	-771.839417
0.000000	1.739207	-749.760742
0.000000	1.739444	-725.013062
0.000000	1.739681	-698.624634
0.000000	1.739918	-677.098206
0.000000	1.740155	-663.711792
0.000000	1.740392	-658.526123
0.000000	1.740630	-661.997437
0.000000	1.740867	-673.214294
0.000000	1.741104	-690.239258
0.000000	1.741341	-709.913513
0.000000	1.741578	-727.959656
0.000000	1.741815	-739.361694
0.000000	1.742053	-742.224915
0.000000	1.742290	-742.694824
0.000000	1.742527	-740.917908
0.000000	1.742764	-739.685974
0.000000	1.743001	-737.640747
0.000000	1.743239	-733.303589
0.000000	1.743476	-727.356812
0.000000	1.743713	-718.997314
0.000000	1.743950	-708.631104
0.000000	1.744187	-697.993347
0.000000	1.744424	-685.790649
0.000000	1.744661	-675.902222
0.000000	1.744899	-668.074097
0.000000	1.745136	-663.096619
0.000000	1.745373	-662.860168
0.000000	1.745610	-665.680542
0.000000	1.745847	-671.292358
0.000000	1.746085	-678.421326
0.000000	1.746322	-685.478821
0.000000	1.746559	-688.609802
0.000000	1.746796	-686.198853
0.000000	1.747033	-677.513367
0.000000	1.747270	-660.741760
0.000000	1.747508	-635.936768
0.000000	1.747745	-610.360107
0.000000	1.747982	-592.356384
0.000000	1.748219	-582.716919
0.000000	1.748456	-582.041138
0.000000	1.748694	-589.826172
0.000000	1.748931	-605.865356
0.000000	1.749168	-630.974670
0.000000	1.749405	-664.549805
0.000000	1.749642	-703.466370
0.000000	1.749879	-742.161987
0.000000	1.750117	-774.930481
0.000000	1.750354	-799.016602
0.000000	1.750591	-819.497986
0.000000	1.750828	-834.762329
0.000000	1.751065	-847.968567
0.000000	1.751302	-859.546814
0.000000	1.751540	-869.235535
0.000000	1.751777	-878.067505
0.000000	1.752014	-886.031921
0.000000	1.752251	-893.576721
0.000000	1.752488	-900.652954
0.000000	1.752726	-907.091431
0.000000	1.752963	-913.019043
0.000000	1.753200	-918.165588
0.000000	1.753437	-924.158325
0.000000	1.753674	-932.534485
0.000000	1.753911	-943.463257
0.000000	1.754148	-955.955872
0.000000	1.754386	-968.574341
0.000000	1.754623	-978.674805
0.000000	1.754860	-985.845337
0.000000	1.755097	-991.031677
0.000000	1.755334	-995.252747
0.000000	1.755572	-997.727661
0.000000	1.755809	-998.856689
0.000000	1.756046	-998.302673
0.000000	1.756283	-996.980286
0.000000	1.756520	-997.122131
0.000000	1.756757	-996.908875
0.000000	1.756995	-995.659851
0.000000	1.757232	-991.798218
0.000000	1.757469	-984.315125
0.000000	1.757706	-972.358154
0.000000	1.757943	-957.307800
0.000000	1.758181	-939.789856
0.000000	1.758418	-922.572144
0.000000	1.758655	-908.248413
0.000000	1.758892	-895.471863
0.000000	1.759129	-880.880066
0.000000	1.759367	-863.528809
0.000000	1.759604	-843.601257
0.000000	1.759841	-821.747925
0.000000	1.760078	-803.025269
0.000000	1.760315	-786.381287
0.000000	1.760552	-770.687195
0.000000	1.760790	-754.313721
0.000000	1.761027	-735.298584
0.000000	1.761264	-712.256470
0.000000	1.761501	-685.243408
0.000000	1.761738	-654.014221
0.000000	1.761975	-622.436340
0.000000	1.762213	-601.330505
0.000000	1.762450	-591.430176
0.000000	1.762687	-593.489868
0.000000	1.762924	-607.219421
0.000000	1.763161	-632.738647
0.000000	1.763398	-670.505798
0.000000	1.763636	-718.214111
0.000000	1.763873	-771.302429
0.000000	1.764110	-824.387817
0.000000	1.764347	-870.383667
0.000000	1.764584	-902.494507
0.000000	1.764821	-934.150635
0.000000	1.765059	-963.015259
0.000000	1.765296	-984.674316
0.000000	1.765533	-1002.263123
0.000000	1.765770	-1017.307861
0.000000	1.766007	-1030.162842
0.000000	1.766245	-1040.571045
0.000000	1.766482	-1048.565063
0.000000	1.766719	-1054.330566
0.000000	1.766956	-1057.580200
0.000000	1.767193	-1057.312256
0.000000	1.767430	-1053.582397
0.000000	1.767668	-1047.041626
0.000000	1.767905	-1037.223755
0.000000	1.768142	-1024.717896
0.000000	1.768379	-1010.114197
0.000000	1.768616	-995.986816
0.000000	1.768854	-985.119873
0.000000	1.769091	-981.178711
0.000000	1.769328	-986.016113
0.000000	1.769565	-998.885254
0.000000	1.769802	-1017.200439
0.000000	1.770039	-1037.223633
0.000000	1.770276	-1053.629395
0.000000	1.770514	-1063.076538
0.000000	1.770751	-1071.485840
0.000000	1.770988	-1080.748535
0.000000	1.771225	-1090.249390
0.000000	1.771462	-1097.314819
0.000000	1.771700	-1104.278076
0.000000	1.771937	-1111.536255
0.000000	1.772174	-1118.934326
0.000000	1.772411	-1125.843994
0.000000	1.772648	-1129.963257
0.000000	1.772885	-1133.464722
0.000000	1.773123	-1135.841919
0.000000	1.773360	-1137.417969
0.000000	1.773597	-1137.669922
0.000000	1.773834	-1136.291138
0.000000	1.774071	-1133.569092
0.000000	1.774308	-1130.132935
0.000000	1.774546	-1125.578613
0.000000	1.774783	-1118.935913
0.000000	1.775020	-1110.102539
0.000000	1.775257	-1098.547241
0.000000	1.775494	-1084.769531
0.000000	1.775732	-1069.691162
0.000000	1.775969	-1055.018677
0.000000	1.776206	-1044.482788
0.000000	1.776443	-1040.951660
0.000000	1.776680	-1043.161133
0.000000	1.776917	-1049.602295
0.000000	1.777155	-1058.936401
0.000000	1.777392	-1069.707153
0.000000	1.777629	-1081.994263
0.000000	1.777866	-1096.154663
0.000000	1.778103	-1109.780029
0.000000	1.778341	-1120.395630
0.000000	1.778578	-1126.898315
0.000000	1.778815	-1130.009644
0.000000	1.779052	-1131.755859
0.000000	1.779289	-1132.125000
0.000000	1.779526	-1130.626953
0.000000	1.779763	-1127.975464
0.000000	1.780001	-1124.494507
0.000000	1.780238	-1122.084229
0.000000	1.780475	-1120.248169
0.000000	1.780712	-1117.649902
0.000000	1.780949	-1113.863525
0.000000	1.781187	-1107.424316
0.000000	1.781424	-1098.943726
0.000000	1.781661	-1088.925659
0.000000	1.781898	-1077.260254
0.000000	1.782135	-1064.789429
0.000000	1.782372	-1051.125000
0.000000	1.782610	-1037.147217
0.000000	1.782847	-1023.191650
0.000000	1.783084	-1010.077332
0.000000	1.783321	-996.282715
0.000000	1.783558	-983.266602
0.000000	1.783795	-970.355408
0.000000	1.784033	-957.603638
0.000000	1.784270	-945.143616
0.000000	1.784507	-934.301270
0.000000	1.784744	-923.934998
0.000000	1.784981	-916.174255
0.000000	1.785219	-910.843689
0.000000	1.785456	-907.581055
0.000000	1.785693	-906.416443
0.000000	1.785930	-907.780396
0.000000	1.786167	-907.411621
0.000000	1.786404	-905.284180
0.000000	1.786642	-902.294922
0.000000	1.786879	-899.080994
0.000000	1.787116	-895.239563
0.000000	1.787353	-892.072388
0.000000	1.787590	-890.620728
0.000000	1.787827	-890.912781
0.000000	1.788065	-891.964722
0.000000	1.788302	-893.442993
0.000000	1.788539	-894.847839
0.000000	1.788776	-895.647034
0.000000	1.789013	-895.814209
0.000000	1.789250	-894.330078
0.000000	1.789488	-888.286255
0.000000	1.789725	-880.338440
0.000000	1.789962	-872.116577
0.000000	1.790199	-862.837463
0.000000	1.790436	-855.633423
0.000000	1.790674	-850.612488
0.000000	1.790911	-847.874390
0.000000	1.791148	-846.703430
0.000000	1.791385	-847.554626
0.000000	1.791622	-849.466003
0.000000	1.791860	-851.433655
0.000000	1.792097	-851.973267
0.000000	1.792334	-847.399597
0.000000	1.792571	-838.233154
0.000000	1.792808	-824.579773
0.000000	1.793045	-805.149414
0.000000	1.793282	-780.556213
0.000000	1.793520	-755.060486
0.000000	1.793757	-729.555115
0.000000	1.793994	-710.058960
0.000000	1.794231	-697.620361
0.000000	1.794468	-691.421753
0.000000	1.794706	-689.729736
0.000000	1.794943	-689.464783
0.000000	1.795180	-687.964111
0.000000	1.795417	-684.123718
0.000000	1.795654	-679.982971
0.000000	1.795891	-676.087952
0.000000	1.796129	-670.538879
0.000000	1.796366	-663.982117
0.000000	1.796603	-656.460266
0.000000	1.796840	-648.572449
0.000000	1.797077	-642.530273
0.000000	1.797315	-639.269043
0.000000	1.797552	-637.179626
0.000000	1.797789	-635.588013
0.000000	1.798026	-634.884705
0.000000	1.798263	-634.760864
0.000000	1.798500	-635.890198
0.000000	1.798738	-638.224731
0.000000	1.798975	-642.496460
0.000000	1.799212	-647.984558
0.000000	1.799449	-654.757446
0.000000	1.799686	-661.534851
0.000000	1.799923	-667.191711
0.000000	1.800161	-670.429749
0.000000	1.800398	-673.331177
0.000000	1.800635	-676.484192
0.000000	1.800872	-678.591003
0.000000	1.801109	-682.944946
0.000000	1.801347	-691.436707
0.000000	1.801584	-702.889221
0.000000	1.801821	-715.930542
0.000000	1.802058	-729.098145
0.000000	1.802295	-738.940552
0.000000	1.802532	-743.258179
0.000000	1.802769	-747.601563
0.000000	1.803007	-752.858398
0.000000	1.803244	-758.870117
0.000000	1.803481	-764.952515
0.000000	1.803718	-771.096741
0.000000	1.803955	-776.526855
0.000000	1.804193	-783.331543
0.000000	1.804430	-790.777771
0.000000	1.804667	-797.743713
0.000000	1.804904	-802.925171
0.000000	1.805141	-806.283020
0.000000	1.805378	-810.117737
0.000000	1.805616	-814.560547
0.000000	1.805853	-819.372925
0.000000	1.806090	-824.682739
0.000000	1.806327	-828.455444
0.000000	1.806564	-832.331665
0.000000	1.806802	-839.536133
0.000000	1.807039	-847.049133
0.000000	1.807276	-856.334595
0.000000	1.807513	-865.859863
0.000000	1.807750	-874.420410
0.000000	1.807987	-882.354736
0.000000	1.808225	-889.678467
0.000000	1.808462	-896.295776
0.000000	1.808699	-902.223877
0.000000	1.808936	-908.067932
0.000000	1.809173	-913.062683
0.000000	1.809410	-915.531860
0.000000	1.809648	-916.373413
0.000000	1.809885	-915.412048
0.000000	1.810122	-913.298340
0.000000	1.810359	-910.549133
0.000000	1.810596	-907.017273
0.000000	1.810834	-903.199219
0.000000	1.811071	-899.640015
0.000000	1.811308	-895.690186
0.000000	1.811545	-892.039795
0.000000	1.811782	-888.336365
0.000000	1.812019	-886.192871
0.000000	1.812256	-885.079224
0.000000	1.812494	-884.910828
0.000000	1.812731	-886.220093
0.000000	1.812968	-887.964722
0.000000	1.813205	-890.869690
0.000000	1.813442	-896.818176
0.000000	1.813680	-904.453430
0.000000	1.813917	-913.253235
0.000000	1.814154	-920.312256
0.000000	1.814391	-925.652100
0.000000	1.814628	-926.898865
0.000000	1.814865	-924.404480
0.000000	1.815103	-918.005127
0.000000	1.815340	-909.047852
0.000000	1.815577	-899.582581
0.000000	1.815814	-893.804260
0.000000	1.816051	-893.773254
0.000000	1.816289	-899.468689
0.000000	1.816526	-909.846313
0.000000	1.816763	-922.599304
0.000000	1.817000	-933.790588
0.000000	1.817237	-950.165527
0.000000	1.817474	-964.115845
0.000000	1.817712	-962.869385
0.000000	1.817949	-957.285583
0.000000	1.818186	-947.058289
0.000000	1.818423	-934.260010
0.000000	1.818660	-918.035278
0.000000	1.818897	-898.168213
0.000000	1.819135	-875.918945
0.000000	1.819372	-852.592041
0.000000	1.819609	-831.738647
0.000000	1.819846	-816.084167
0.000000	1.820083	-805.410522
0.000000	1.820320	-798.191772
0.000000	1.820558	-794.077942
0.000000	1.820795	-792.953369
0.000000	1.821032	-794.033691
0.000000	1.821269	-797.605103
0.000000	1.821506	-804.939636
0.000000	1.821743	-818.834106
0.000000	1.821981	-833.842896
0.000000	1.822218	-851.037964
0.000000	1.822455	-869.805054
0.000000	1.822692	-889.328430
0.000000	1.822929	-908.266479
0.000000	1.823167	-924.466248
0.000000	1.823404	-939.471313
0.000000	1.823641	-949.791382
0.000000	1.823878	-959.224854
0.000000	1.824115	-967.971924
0.000000	1.824353	-975.022278
0.000000	1.824590	-980.915710
0.000000	1.824827	-985.230286
0.000000	1.825064	-988.237000
0.000000	1.825301	-988.601013
0.000000	1.825538	-986.635132
0.000000	1.825776	-983.990417
0.000000	1.826013	-978.972656
0.000000	1.826250	-971.782715
0.000000	1.826487	-961.360413
0.000000	1.826724	-947.248535
0.000000	1.826962	-929.002502
0.000000	1.827199	-907.262329
0.000000	1.827436	-882.124390
0.000000	1.827673	-855.437805
0.000000	1.827910	-831.296814
0.000000	1.828147	-809.858582
0.000000	1.828384	-788.861511
0.000000	1.828622	-767.505005
0.000000	1.828859	-748.253662
0.000000	1.829096	-737.598572
0.000000	1.829333	-735.799438
0.000000	1.829570	-742.050659
0.000000	1.829808	-754.829651
0.000000	1.830045	-774.045044
0.000000	1.830282	-798.896790
0.000000	1.830519	-824.135254
0.000000	1.830756	-844.971130
0.000000	1.830993	-862.781860
0.000000	1.831231	-879.896362
0.000000	1.831468	-895.013306
0.000000	1.831705	-907.775818
0.000000	1.831942	-920.982239
0.000000	1.832179	-935.999146
0.000000	1.832416	-952.364380
0.000000	1.832654	-967.657654
0.000000	1.832891	-979.856323
0.000000	1.833128	-989.472412
0.000000	1.833365	-998.851013
0.000000	1.833602	-1004.957581
0.000000	1.833840	-1010.200500
0.000000	1.834077	-1014.358887
0.000000	1.834314	-1016.506409
0.000000	1.834551	-1017.240051
0.000000	1.834788	-1017.413452
0.000000	1.835025	-1016.999939
0.000000	1.835263	-1016.363770
0.000000	1.835500	-1016.602905
0.000000	1.835737	-1017.546509
0.000000	1.835974	-1018.638306
0.000000	1.836211	-1019.922729
0.000000	1.836448	-1020.879211
0.000000	1.836686	-1020.080688
0.000000	1.836923	-1017.813049
0.000000	1.837160	-1015.084473
0.000000	1.837397	-1012.755066
0.000000	1.837634	-1010.623535
0.000000	1.837871	-1008.121643
0.000000	1.838109	-1004.466919
0.000000	1.838346	-998.815491
0.000000	1.838583	-995.745422
0.000000	1.838820	-994.635620
0.000000	1.839057	-994.673157
0.000000	1.839295	-994.297424
0.000000	1.839532	-991.320374
0.000000	1.839769	-985.431519
0.000000	1.840006	-977.550903
0.000000	1.840243	-967.534851
0.000000	1.840480	-958.680481
0.000000	1.840718	-953.858887
0.000000	1.840955	-949.382935
0.000000	1.841192	-944.347290
0.000000	1.841429	-937.573608
0.000000	1.841666	-928.674805
0.000000	1.841903	-914.858215
0.000000	1.842141	-901.846069
0.000000	1.842378	-893.998657
0.000000	1.842615	-894.034851
0.000000	1.842852	-901.279724
0.000000	1.843089	-912.534729
0.000000	1.843326	-923.861267
0.000000	1.843564	-933.655090
0.000000	1.843801	-944.764221
0.000000	1.844038	-960.187683
0.000000	1.844275	-977.738037
0.000000	1.844512	-994.348633
0.000000	1.844750	-1009.644897
0.000000	1.844987	-1024.806641
0.000000	1.845224	-1038.427246
0.000000	1.845461	-1052.007690
0.000000	1.845698	-1065.872925
0.000000	1.845935	-1078.321289
0.000000	1.846173	-1088.409668
0.000000	1.846410	-1095.715332
0.000000	1.846647	-1101.499268
0.000000	1.846884	-1105.562012
0.000000	1.847121	-1108.345825
0.000000	1.847358	-1109.968506
0.000000	1.847596	-1109.460693
0.000000	1.847833	-1107.310547
0.000000	1.848070	-1104.287842
0.000000	1.848307	-1100.030762
0.000000	1.848544	-1094.408447
0.000000	1.848782	-1087.251709
0.000000	1.849019	-1077.354858
0.000000	1.849256	-1064.570068
0.000000	1.849493	-1048.986328
0.000000	1.849730	-1028.040283
0.000000	1.849967	-1001.459290
0.000000	1.850204	-970.885864
0.000000	1.850442	-939.627136
0.000000	1.850679	-913.124939
0.000000	1.850916	-893.217834
0.000000	1.851153	-882.539185
0.000000	1.851390	-880.375305
0.000000	1.851628	-884.888123
0.000000	1.851865	-892.914551
0.000000	1.852102	-899.898560
0.000000	1.852339	-899.922791
0.000000	1.852576	-889.012878
0.000000	1.852813	-874.844788
0.000000	1.853051	-868.541687
0.000000	1.853288	-870.277588
0.000000	1.853525	-878.113647
0.000000	1.853762	-890.507568
0.000000	1.853999	-905.727905
0.000000	1.854237	-922.701233
0.000000	1.854474	-936.205078
0.000000	1.854711	-939.521667
0.000000	1.854948	-927.239075
0.000000	1.855185	-905.667969
0.000000	1.855422	-879.249146
0.000000	1.855660	-853.044739
0.000000	1.855897	-835.430420
0.000000	1.856134	-826.752563
0.000000	1.856371	-827.018311
0.000000	1.856608	-834.693359
0.000000	1.856845	-847.711670
0.000000	1.857083	-861.193726
0.000000	1.857320	-871.158386
0.000000	1.857557	-872.852661
0.000000	1.857794	-872.123474
0.000000	1.858031	-870.786255
0.000000	1.858269	-868.278320
0.000000	1.858506	-866.361511
0.000000	1.858743	-864.353577
0.000000	1.858980	-861.897156
0.000000	1.859217	-859.233032
0.000000	1.859455	-856.368164
0.000000	1.859692	-853.308899
0.000000	1.859929	-850.553467
0.000000	1.860166	-848.120972
0.000000	1.860403	-846.253784
0.000000	1.860640	-844.937622
0.000000	1.860877	-843.657654
0.000000	1.861115	-842.757996
0.000000	1.861352	-842.515930
0.000000	1.861589	-842.757996
0.000000	1.861826	-843.809753
0.000000	1.862063	-846.242554
0.000000	1.862301	-850.336975
0.000000	1.862538	-855.657410
0.000000	1.862775	-861.513367
0.000000	1.863012	-866.506104
0.000000	1.863249	-871.506409
0.000000	1.863486	-876.705200
0.000000	1.863724	-881.073242
0.000000	1.863961	-885.285522
0.000000	1.864198	-888.515015
0.000000	1.864435	-891.692993
0.000000	1.864672	-894.285645
0.000000	1.864910	-897.037598
0.000000	1.865147	-900.170349
0.000000	1.865384	-904.529297
0.000000	1.865621	-909.713501
0.000000	1.865858	-915.699280
0.000000	1.866095	-922.846619
0.000000	1.866332	-929.456299
0.000000	1.866570	-935.409058
0.000000	1.866807	-941.568359
0.000000	1.867044	-946.897034
0.000000	1.867281	-951.369568
0.000000	1.867518	-954.253235
0.000000	1.867756	-956.796570
0.000000	1.867993	-960.283936
0.000000	1.868230	-965.741516
0.000000	1.868467	-972.531982
0.000000	1.868704	-980.159424
0.000000	1.868941	-987.923096
0.000000	1.869179	-993.412781
0.000000	1.869416	-993.268188
0.000000	1.869653	-986.500549
0.000000	1.869890	-978.070313
0.000000	1.870127	-970.543396
0.000000	1.870364	-962.024414
0.000000	1.870602	-953.020447
0.000000	1.870839	-945.552002
0.000000	1.871076	-939.544495
0.000000	1.871313	-933.650024
0.000000	1.871550	-928.184387
0.000000	1.871788	-922.797363
0.000000	1.872025	-917.204529
0.000000	1.872262	-910.986328
0.000000	1.872499	-904.958740
0.000000	1.872736	-899.621948
0.000000	1.872973	-894.384705
0.000000	1.873211	-888.893738
0.000000	1.873448	-882.976074
0.000000	1.873685	-877.289429
0.000000	1.873922	-872.725891
0.000000	1.874159	-869.625549
0.000000	1.874397	-868.064697
0.000000	1.874634	-867.934265
0.000000	1.874871	-869.035461
0.000000	1.875108	-871.312500
0.000000	1.875345	-874.855164
0.000000	1.875582	-879.051880
0.000000	1.875819	-882.966736
0.000000	1.876057	-885.886963
0.000000	1.876294	-888.363892
0.000000	1.876531	-890.776245
0.000000	1.876768	-893.736877
0.000000	1.877005	-896.801941
0.000000	1.877243	-898.881897
0.000000	1.877480	-899.234924
0.000000	1.877717	-897.555176
0.000000	1.877954	-893.457642
0.000000	1.878191	-886.935303
0.000000	1.878428	-877.861694
0.000000	1.878666	-866.189880
0.000000	1.878903	-853.464050
0.000000	1.879140	-844.512512
0.000000	1.879377	-838.875244
0.000000	1.879614	-836.618896
0.000000	1.879851	-837.674072
0.000000	1.880089	-841.379089
0.000000	1.880326	-847.881897
0.000000	1.880563	-856.096863
0.000000	1.880800	-863.871643
0.000000	1.881037	-867.931213
0.000000	1.881275	-865.490051
0.000000	1.881512	-859.050232
0.000000	1.881749	-855.710815
0.000000	1.881986	-854.492798
0.000000	1.882223	-853.599365
0.000000	1.882460	-852.035095
0.000000	1.882698	-849.953308
0.000000	1.882935	-848.593079
0.000000	1.883172	-847.840454
0.000000	1.883409	-846.303040
0.000000	1.883646	-843.077820
0.000000	1.883884	-840.332092
0.000000	1.884121	-838.159485
0.000000	1.884358	-837.137512
0.000000	1.884595	-837.841187
0.000000	1.884832	-840.784912
0.000000	1.885069	-846.702759
0.000000	1.885306	-855.715210
0.000000	1.885544	-868.061218
0.000000	1.885781	-882.699158
0.000000	1.886018	-898.741455
0.000000	1.886255	-913.241821
0.000000	1.886492	-925.697327
0.000000	1.886730	-934.272827
0.000000	1.886967	-942.790344
0.000000	1.887204	-950.593384
0.000000	1.887441	-957.620667
0.000000	1.887678	-964.065796
0.000000	1.887915	-968.914368
0.000000	1.888153	-972.134766
0.000000	1.888390	-974.512817
0.000000	1.888627	-975.218811
0.000000	1.888864	-975.275818
0.000000	1.889101	-976.127014
0.000000	1.889338	-976.865784
0.000000	1.889576	-977.561096
0.000000	1.889813	-977.047485
0.000000	1.890050	-975.548645
0.000000	1.890287	-972.994934
0.000000	1.890524	-970.140930
0.000000	1.890762	-968.188660
0.000000	1.890999	-969.640259
0.000000	1.891236	-975.926514
0.000000	1.891473	-983.753479
0.000000	1.891710	-993.636047
0.000000	1.891947	-1002.834534
0.000000	1.892185	-1007.700134
0.000000	1.892422	-1012.697205
0.000000	1.892659	-1017.403015
0.000000	1.892896	-1020.735962
0.000000	1.893133	-1022.320313
0.000000	1.893371	-1024.216064
0.000000	1.893608	-1028.668213
0.000000	1.893845	-1033.387451
0.000000	1.894082	-1038.683838
0.000000	1.894319	-1041.425537
0.000000	1.894556	-1041.161377
0.000000	1.894794	-1037.696899
0.000000	1.895031	-1032.606201
0.000000	1.895268	-1027.041504
0.000000	1.895505	-1021.241211
0.000000	1.895742	-1013.950500
0.000000	1.895979	-1005.203491
0.000000	1.896217	-995.794312
0.000000	1.896454	-985.079895
0.000000	1.896691	-973.491455
0.000000	1.896928	-961.253967
0.000000	1.897165	-948.146790
0.000000	1.897403	-935.002075
0.000000	1.897640	-921.222717
0.000000	1.897877	-906.489014
0.000000	1.898114	-892.405334
0.000000	1.898351	-882.247009
0.000000	1.898588	-876.395935
0.000000	1.898825	-873.749573
0.000000	1.899063	-873.700134
0.000000	1.899300	-875.431091
0.000000	1.899537	-878.435120
0.000000	1.899774	-881.880310
0.000000	1.900011	-883.400635
0.000000	1.900249	-880.978699
0.000000	1.900486	-876.601868
0.000000	1.900723	-870.916931
0.000000	1.900960	-868.007874
0.000000	1.901197	-870.097046
0.000000	1.901434	-875.568054
0.000000	1.901672	-881.815796
0.000000	1.901909	-885.622986
0.000000	1.902146	-886.561829
0.000000	1.902383	-885.430908
0.000000	1.902620	-882.837280
0.000000	1.902858	-879.249573
0.000000	1.903095	-874.919678
0.000000	1.903332	-869.200562
0.000000	1.903569	-861.719482
0.000000	1.903806	-852.060791
0.000000	1.904043	-839.964294
0.000000	1.904281	-825.463196
0.000000	1.904518	-809.544739
0.000000	1.904755	-791.394653
0.000000	1.904992	-771.875427
0.000000	1.905229	-755.920105
0.000000	1.905466	-751.143005
0.000000	1.905704	-757.315796
0.000000	1.905941	-771.861511
0.000000	1.906178	-794.324463
0.000000	1.906415	-823.990784
0.000000	1.906652	-856.248901
0.000000	1.906890	-885.662842
0.000000	1.907127	-906.083984
0.000000	1.907364	-922.494141
0.000000	1.907601	-936.625244
0.000000	1.907838	-946.886963
0.000000	1.908075	-955.418579
0.000000	1.908312	-963.129150
0.000000	1.908550	-969.934814
0.000000	1.908787	-977.867859
0.000000	1.909024	-986.465088
0.000000	1.909261	-994.273254
0.000000	1.909498	-1000.095703
0.000000	1.909736	-999.119751
0.000000	1.909973	-994.531189
0.000000	1.910210	-986.225708
0.000000	1.910447	-974.231873
0.000000	1.910684	-958.960327
0.000000	1.910921	-940.825500
0.000000	1.911159	-922.970276
0.000000	1.911396	-907.713196
0.000000	1.911633	-898.843750
0.000000	1.911870	-897.230164
0.000000	1.912107	-902.165222
0.000000	1.912345	-913.408569
0.000000	1.912582	-930.801880
0.000000	1.912819	-953.171265
0.000000	1.913056	-977.164978
0.000000	1.913293	-999.491516
0.000000	1.913530	-1017.955261
0.000000	1.913768	-1037.299683
0.000000	1.914005	-1058.587402
0.000000	1.914242	-1080.166382
0.000000	1.914479	-1100.979858
0.000000	1.914716	-1119.320557
0.000000	1.914953	-1135.202759
0.000000	1.915191	-1150.078247
0.000000	1.915428	-1164.234497
0.000000	1.915665	-1175.689209
0.000000	1.915902	-1185.885620
0.000000	1.916139	-1193.862915
0.000000	1.916376	-1197.414307
0.000000	1.916614	-1197.222900
0.000000	1.916851	-1194.854126
0.000000	1.917088	-1191.389282
0.000000	1.917325	-1186.719727
0.000000	1.917562	-1181.296753
0.000000	1.917799	-1175.623169
0.000000	1.918037	-1169.931885
0.000000	1.918274	-1166.899780
0.000000	1.918511	-1165.261963
0.000000	1.918748	-1162.083496
0.000000	1.918985	-1155.208008
0.000000	1.919223	-1146.421875
0.000000	1.919460	-1137.839478
0.000000	1.919697	-1128.020142
0.000000	1.919934	-1116.735352
0.000000	1.920171	-1104.745850
0.000000	1.920408	-1092.404541
0.000000	1.920646	-1079.161987
0.000000	1.920883	-1066.245117
0.000000	1.921120	-1056.919556
0.000000	1.921357	-1051.367065
0.000000	1.921594	-1049.956421
0.000000	1.921832	-1050.768799
0.000000	1.922069	-1054.190186
0.000000	1.922306	-1060.108521
0.000000	1.922543	-1068.004883
0.000000	1.922780	-1076.961426
0.000000	1.923018	-1085.324951
0.000000	1.923254	-1094.771606
0.000000	1.923492	-1103.928467
0.000000	1.923729	-1112.503540
0.000000	1.923966	-1121.006836
0.000000	1.924203	-1125.911133
0.000000	1.924440	-1127.322266
0.000000	1.924678	-1126.914063
0.000000	1.924915	-1125.356689
0.000000	1.925152	-1122.564819
0.000000	1.925389	-1118.385498
0.000000	1.925626	-1113.216675
0.000000	1.925864	-1106.181763
0.000000	1.926101	-1098.005127
0.000000	1.926338	-1091.640137
0.000000	1.926575	-1085.856812
0.000000	1.926812	-1079.204590
0.000000	1.927049	-1070.887695
0.000000	1.927287	-1060.815063
0.000000	1.927524	-1049.345825
0.000000	1.927761	-1036.580933
0.000000	1.927998	-1027.181763
0.000000	1.928235	-1021.531250
0.000000	1.928472	-1017.090149
0.000000	1.928710	-1013.365967
0.000000	1.928947	-1010.146912
0.000000	1.929184	-1006.817566
0.000000	1.929421	-1004.816833
0.000000	1.929658	-1003.415283
0.000000	1.929896	-1002.546631
0.000000	1.930133	-1002.013855
0.000000	1.930370	-1001.506165
0.000000	1.930607	-1000.504822
0.000000	1.930844	-999.651123
0.000000	1.931081	-999.923096
0.000000	1.931319	-1001.119141
0.000000	1.931556	-1002.755066
0.000000	1.931793	-1005.037781
0.000000	1.932030	-1008.141663
0.000000	1.932267	-1011.315918
0.000000	1.932505	-1015.412292
0.000000	1.932742	-1020.010010
0.000000	1.932979	-1024.362061
0.000000	1.933216	-1026.135254
0.000000	1.933453	-1026.622437
0.000000	1.933690	-1026.275391
0.000000	1.933927	-1026.534668
0.000000	1.934165	-1029.744019
0.000000	1.934402	-1034.501831
0.000000	1.934639	-1038.667725
0.000000	1.934876	-1040.820801
0.000000	1.935113	-1042.615723
0.000000	1.935351	-1044.614258
0.000000	1.935588	-1046.773560
0.000000	1.935825	-1048.641479
0.000000	1.936062	-1049.716064
0.000000	1.936299	-1050.438232
0.000000	1.936536	-1050.508057
0.000000	1.936774	-1049.703735
0.000000	1.937011	-1047.419189
0.000000	1.937248	-1044.274048
0.000000	1.937485	-1039.735718
0.000000	1.937722	-1033.561279
0.000000	1.937959	-1026.343750
0.000000	1.938197	-1018.935120
0.000000	1.938434	-1011.690186
0.000000	1.938671	-1004.303284
0.000000	1.938908	-997.261536
0.000000	1.939145	-991.505066
0.000000	1.939383	-987.903076
0.000000	1.939620	-986.575195
0.000000	1.939857	-986.581421
0.000000	1.940094	-988.213684
0.000000	1.940331	-991.565308
0.000000	1.940568	-997.810913
0.000000	1.940806	-1005.759399
0.000000	1.941043	-1013.723572
0.000000	1.941280	-1019.623413
0.000000	1.941517	-1024.900879
0.000000	1.941754	-1029.432251
0.000000	1.941991	-1032.166626
0.000000	1.942229	-1033.936646
0.000000	1.942466	-1035.202515
0.000000	1.942703	-1035.742188
0.000000	1.942940	-1035.469849
0.000000	1.943177	-1033.598755
0.000000	1.943414	-1031.203491
0.000000	1.943652	-1028.701782
0.000000	1.943889	-1026.131836
0.000000	1.944126	-1023.109863
0.000000	1.944363	-1019.055969
0.000000	1.944600	-1014.540466
0.000000	1.944838	-1009.474609
0.000000	1.945075	-1003.183960
0.000000	1.945312	-995.277710
0.000000	1.945549	-985.483093
0.000000	1.945786	-973.117981
0.000000	1.946023	-958.162415
0.000000	1.946261	-941.032532
0.000000	1.946498	-925.969543
0.000000	1.946735	-912.941956
0.000000	1.946972	-900.843689
0.000000	1.947209	-890.778687
0.000000	1.947446	-886.241089
0.000000	1.947684	-895.596130
0.000000	1.947921	-917.099915
0.000000	1.948158	-946.996155
0.000000	1.948395	-966.287537
0.000000	1.948632	-983.764587
0.000000	1.948869	-999.224487
0.000000	1.949107	-1012.072449
0.000000	1.949344	-1018.714478
0.000000	1.949581	-1021.777161
0.000000	1.949818	-1022.443726
0.000000	1.950055	-1019.799927
0.000000	1.950293	-1016.135925
0.000000	1.950530	-1012.032166
0.000000	1.950767	-1007.802063
0.000000	1.951004	-1004.661499
0.000000	1.951241	-1005.023804
0.000000	1.951478	-1010.630981
0.000000	1.951716	-1019.632813
0.000000	1.951953	-1032.269653
0.000000	1.952190	-1046.961792
0.000000	1.952427	-1060.802612
0.000000	1.952664	-1072.632935
0.000000	1.952901	-1084.605591
0.000000	1.953139	-1094.837646
0.000000	1.953376	-1103.106445
0.000000	1.953613	-1109.358032
0.000000	1.953850	-1113.908203
0.000000	1.954087	-1116.410645
0.000000	1.954325	-1116.894165
0.000000	1.954562	-1113.362793
0.000000	1.954799	-1105.401855
0.000000	1.955036	-1092.729492
0.000000	1.955273	-1074.761841
0.000000	1.955510	-1054.051025
0.000000	1.955747	-1035.059692
0.000000	1.955985	-1016.934387
0.000000	1.956222	-1006.557495
0.000000	1.956459	-1003.258850
0.000000	1.956696	-1006.741577
0.000000	1.956933	-1017.099670
0.000000	1.957171	-1033.368042
0.000000	1.957408	-1054.428101
0.000000	1.957645	-1076.075439
0.000000	1.957882	-1094.299683
0.000000	1.958119	-1106.144897
0.000000	1.958356	-1109.172729
0.000000	1.958594	-1111.934204
0.000000	1.958831	-1117.937988
0.000000	1.959068	-1127.211914
0.000000	1.959305	-1139.072021
0.000000	1.959542	-1150.676147
0.000000	1.959780	-1161.918945
0.000000	1.960017	-1169.702271
0.000000	1.960254	-1172.435791
0.000000	1.960491	-1171.573975
0.000000	1.960728	-1167.900146
0.000000	1.960966	-1161.943237
0.000000	1.961203	-1156.583496
0.000000	1.961440	-1153.916870
0.000000	1.961677	-1152.090698
0.000000	1.961914	-1151.243408
0.000000	1.962151	-1151.205078
0.000000	1.962389	-1151.881348
0.000000	1.962626	-1153.051392
0.000000	1.962863	-1155.729004
0.000000	1.963100	-1159.853149
0.000000	1.963337	-1166.015259
0.000000	1.963574	-1174.073486
0.000000	1.963812	-1183.182617
0.000000	1.964049	-1192.487793
0.000000	1.964286	-1201.149292
0.000000	1.964523	-1207.900269
0.000000	1.964760	-1212.574707
0.000000	1.964997	-1213.539429
0.000000	1.965235	-1209.565063
0.000000	1.965472	-1201.777954
0.000000	1.965709	-1190.187500
0.000000	1.965946	-1176.853882
0.000000	1.966183	-1160.723145
0.000000	1.966420	-1140.888916
0.000000	1.966658	-1119.137451
0.000000	1.966895	-1093.037842
0.000000	1.967132	-1063.277954
0.000000	1.967369	-1029.230591
0.000000	1.967606	-994.868042
0.000000	1.967844	-964.339111
0.000000	1.968081	-940.469604
0.000000	1.968318	-924.444031
0.000000	1.968555	-916.662109
0.000000	1.968792	-916.839355
0.000000	1.969029	-924.256775
0.000000	1.969267	-939.736572
0.000000	1.969504	-962.525269
0.000000	1.969741	-990.652344
0.000000	1.969978	-1020.259033
0.000000	1.970215	-1046.921509
0.000000	1.970453	-1065.434204
0.000000	1.970690	-1079.952515
0.000000	1.970927	-1092.045898
0.000000	1.971164	-1103.288086
0.000000	1.971401	-1113.112549
0.000000	1.971638	-1121.648926
0.000000	1.971875	-1127.701904
0.000000	1.972113	-1131.687134
0.000000	1.972350	-1132.711792
0.000000	1.972587	-1130.113525
0.000000	1.972824	-1122.244629
0.000000	1.973061	-1106.913208
0.000000	1.973299	-1084.259399
0.000000	1.973536	-1055.399048
0.000000	1.973773	-1022.182739
0.000000	1.974010	-992.257996
0.000000	1.974247	-966.780029
0.000000	1.974484	-948.504150
0.000000	1.974722	-939.335693
0.000000	1.974959	-938.802429
0.000000	1.975196	-944.401917
0.000000	1.975433	-947.831909
0.000000	1.975670	-947.597595
0.000000	1.975907	-948.288269
0.000000	1.976145	-951.130554
0.000000	1.976382	-956.645752
0.000000	1.976619	-963.172668
0.000000	1.976856	-968.192444
0.000000	1.977093	-968.298035
0.000000	1.977331	-965.239929
0.000000	1.977568	-958.378784
0.000000	1.977805	-952.215088
0.000000	1.978042	-949.613586
0.000000	1.978279	-950.681946
0.000000	1.978516	-958.866699
0.000000	1.978754	-976.336060
0.000000	1.978991	-1000.867188
0.000000	1.979228	-1029.741699
0.000000	1.979465	-1058.695313
0.000000	1.979702	-1082.463501
0.000000	1.979940	-1097.536987
0.000000	1.980177	-1108.101685
0.000000	1.980414	-1116.297852
0.000000	1.980651	-1122.632446
0.000000	1.980888	-1126.149170
0.000000	1.981125	-1126.172852
0.000000	1.981362	-1124.035156
0.000000	1.981600	-1119.306763
0.000000	1.981837	-1112.499023
0.000000	1.982074	-1102.547729
0.000000	1.982311	-1090.343018
0.000000	1.982548	-1075.181885
0.000000	1.982786	-1057.907715
0.000000	1.983023	-1037.938232
0.000000	1.983260	-1018.111450
0.000000	1.983497	-1000.630188
0.000000	1.983734	-983.310913
0.000000	1.983971	-964.920471
0.000000	1.984209	-946.132813
0.000000	1.984446	-929.331665
0.000000	1.984683	-924.372986
0.000000	1.984920	-928.232056
0.000000	1.985157	-937.858093
0.000000	1.985394	-950.373291
0.000000	1.985632	-962.895752
0.000000	1.985869	-970.835632
0.000000	1.986106	-971.536682
0.000000	1.986343	-974.621155
0.000000	1.986580	-980.515808
0.000000	1.986818	-989.419434
0.000000	1.987055	-1000.174438
0.000000	1.987292	-1012.481812
0.000000	1.987529	-1022.806946
0.000000	1.987766	-1028.564575
0.000000	1.988003	-1032.774536
0.000000	1.988241	-1033.403320
0.000000	1.988478	-1029.736694
0.000000	1.988715	-1023.459839
0.000000	1.988952	-1014.641235
0.000000	1.989189	-1002.588562
0.000000	1.989427	-986.897522
0.000000	1.989664	-968.768066
0.000000	1.989901	-945.184998
0.000000	1.990138	-918.698975
0.000000	1.990375	-891.149597
0.000000	1.990612	-867.763916
0.000000	1.990849	-862.792358
0.000000	1.991087	-870.483154
0.000000	1.991324	-892.480957
0.000000	1.991561	-924.142456
0.000000	1.991798	-937.556030
0.000000	1.992035	-946.598999
0.000000	1.992273	-950.127075
0.000000	1.992510	-951.686279
0.000000	1.992747	-951.287292
0.000000	1.992984	-948.523682
0.000000	1.993221	-944.099365
0.000000	1.993459	-938.117310
0.000000	1.993696	-929.551697
0.000000	1.993933	-918.589294
0.000000	1.994170	-905.140869
0.000000	1.994407	-891.867798
0.000000	1.994644	-880.857483
0.000000	1.994882	-872.187500
0.000000	1.995119	-864.517822
0.000000	1.995356	-859.518616
0.000000	1.995593	-852.289124
0.000000	1.995830	-843.503113
0.000000	1.996067	-835.850220
0.000000	1.996305	-834.054382
0.000000	1.996542	-839.866943
0.000000	1.996779	-841.729309
0.000000	1.997016	-849.498962
0.000000	1.997253	-853.880005
0.000000	1.997490	-860.290710
0.000000	1.997728	-865.841675
0.000000	1.997965	-871.731384
0.000000	1.998202	-875.030518
0.000000	1.998439	-872.101563
0.000000	1.998676	-860.112976
0.000000	1.998914	-835.924072
0.000000	1.999151	-801.093994
0.000000	1.999388	-755.222412
0.000000	1.999625	-697.803162
0.000000	1.999862	-644.556152
0.000000	2.000099	-602.666992
0.000000	2.000336	-572.917053
0.000000	2.000574	-555.822021
0.000000	2.000811	-552.834900
0.000000	2.001048	-563.870728
0.000000	2.001285	-588.727417
0.000000	2.001522	-627.951599
0.000000	2.001760	-680.311035
0.000000	2.001997	-739.718140
0.000000	2.002234	-798.907593
0.000000	2.002471	-848.967041
0.000000	2.002708	-881.319397
0.000000	2.002945	-905.201843
0.000000	2.003183	-925.594482
0.000000	2.003420	-941.537048
0.000000	2.003657	-954.321411
0.000000	2.003894	-965.347412
0.000000	2.004131	-973.842529
0.000000	2.004369	-980.584778
0.000000	2.004606	-983.164734
0.000000	2.004843	-981.296448
0.000000	2.005080	-977.255981
0.000000	2.005317	-970.368713
0.000000	2.005554	-959.673828
0.000000	2.005792	-945.367126
0.000000	2.006029	-927.089294
0.000000	2.006266	-906.582397
0.000000	2.006503	-893.196045
0.000000	2.006740	-888.807983
0.000000	2.006978	-892.553589
0.000000	2.007215	-903.016296
0.000000	2.007452	-920.240051
0.000000	2.007689	-944.505249
0.000000	2.007926	-974.444946
0.000000	2.008163	-1004.487305
0.000000	2.008401	-1029.771362
0.000000	2.008638	-1049.995728
0.000000	2.008875	-1069.382690
0.000000	2.009112	-1085.824097
0.000000	2.009349	-1097.774414
0.000000	2.009587	-1103.805054
0.000000	2.009824	-1105.316528
0.000000	2.010061	-1103.050049
0.000000	2.010298	-1096.351807
0.000000	2.010535	-1086.978638
0.000000	2.010772	-1075.875977
0.000000	2.011009	-1069.705200
0.000000	2.011247	-1069.328125
0.000000	2.011484	-1073.611206
0.000000	2.011721	-1080.958374
0.000000	2.011958	-1091.496948
0.000000	2.012195	-1103.992920
0.000000	2.012433	-1115.909180
0.000000	2.012670	-1124.619751
0.000000	2.012907	-1125.946655
0.000000	2.013144	-1121.431152
0.000000	2.013381	-1117.416748
0.000000	2.013618	-1115.947021
0.000000	2.013855	-1119.416016
0.000000	2.014093	-1125.038818
0.000000	2.014330	-1132.031738
0.000000	2.014567	-1139.354980
0.000000	2.014804	-1144.627319
0.000000	2.015041	-1144.347656
0.000000	2.015279	-1141.404419
0.000000	2.015516	-1137.613892
0.000000	2.015753	-1133.425171
0.000000	2.015990	-1130.898071
0.000000	2.016227	-1134.497437
0.000000	2.016464	-1143.958618
0.000000	2.016702	-1157.767822
0.000000	2.016939	-1172.058350
0.000000	2.017176	-1182.350586
0.000000	2.017413	-1187.434082
0.000000	2.017650	-1191.806885
0.000000	2.017888	-1195.443726
0.000000	2.018125	-1195.252075
0.000000	2.018362	-1191.824585
0.000000	2.018599	-1186.731445
0.000000	2.018836	-1181.711548
0.000000	2.019073	-1179.233643
0.000000	2.019310	-1177.814331
0.000000	2.019548	-1177.310303
0.000000	2.019785	-1176.338013
0.000000	2.020022	-1175.343872
0.000000	2.020259	-1173.787231
0.000000	2.020496	-1172.188110
0.000000	2.020734	-1171.067017
0.000000	2.020971	-1169.082031
0.000000	2.021208	-1166.902710
0.000000	2.021445	-1164.024902
0.000000	2.021682	-1160.089111
0.000000	2.021919	-1155.546875
0.000000	2.022157	-1150.236084
0.000000	2.022394	-1145.420532
0.000000	2.022631	-1141.345703
0.000000	2.022868	-1137.499023
0.000000	2.023105	-1135.013672
0.000000	2.023343	-1133.777222
0.000000	2.023580	-1132.743896
0.000000	2.023817	-1131.201538
0.000000	2.024054	-1128.877319
0.000000	2.024291	-1127.452881
0.000000	2.024528	-1128.482300
0.000000	2.024766	-1131.287964
0.000000	2.025003	-1135.746460
0.000000	2.025240	-1141.094604
0.000000	2.025477	-1146.176758
0.000000	2.025714	-1150.475342
0.000000	2.025951	-1155.171509
0.000000	2.026189	-1159.538574
0.000000	2.026426	-1162.596680
0.000000	2.026663	-1164.659668
0.000000	2.026900	-1165.595947
0.000000	2.027137	-1166.638916
0.000000	2.027375	-1168.424561
0.000000	2.027612	-1171.359619
0.000000	2.027849	-1175.418091
0.000000	2.028086	-1180.083984
0.000000	2.028323	-1185.562012
0.000000	2.028560	-1191.607056
0.000000	2.028798	-1195.964478
0.000000	2.029035	-1199.548218
0.000000	2.029272	-1202.107544
0.000000	2.029509	-1205.206909
0.000000	2.029746	-1209.536011
0.000000	2.029984	-1215.261719
0.000000	2.030221	-1221.841553
0.000000	2.030458	-1227.154053
0.000000	2.030695	-1232.523438
0.000000	2.030932	-1237.351563
0.000000	2.031169	-1243.012939
0.000000	2.031407	-1248.349609
0.000000	2.031644	-1252.729126
0.000000	2.031881	-1252.839111
0.000000	2.032118	-1251.155273
0.000000	2.032355	-1247.053833
0.000000	2.032593	-1240.715576
0.000000	2.032830	-1230.800781
0.000000	2.033067	-1217.428345
0.000000	2.033304	-1202.539063
0.000000	2.033541	-1189.506348
0.000000	2.033778	-1178.702881
0.000000	2.034015	-1170.784058
0.000000	2.034253	-1164.964111
0.000000	2.034490	-1160.710083
0.000000	2.034727	-1158.316162
0.000000	2.034964	-1157.730591
0.000000	2.035201	-1160.455811
0.000000	2.035439	-1167.418945
0.000000	2.035676	-1178.563232
0.000000	2.035913	-1192.021729
0.000000	2.036150	-1205.226196
0.000000	2.036387	-1215.308594
0.000000	2.036624	-1225.506592
0.000000	2.036862	-1235.111572
0.000000	2.037099	-1243.131470
0.000000	2.037336	-1249.295288
0.000000	2.037573	-1254.222900
0.000000	2.037810	-1256.875244
0.000000	2.038048	-1257.451538
0.000000	2.038285	-1255.660767
0.000000	2.038522	-1251.721802
0.000000	2.038759	-1243.979492
0.000000	2.038996	-1237.670776
0.000000	2.039233	-1231.618164
0.000000	2.039470	-1226.517944
0.000000	2.039708	-1222.335815
0.000000	2.039945	-1218.624023
0.000000	2.040182	-1216.591309
0.000000	2.040419	-1215.832153
0.000000	2.040656	-1216.790039
0.000000	2.040894	-1218.947388
0.000000	2.041131	-1221.642822
0.000000	2.041368	-1224.716309
0.000000	2.041605	-1227.826050
0.000000	2.041842	-1230.343018
0.000000	2.042079	-1232.470093
0.000000	2.042316	-1233.202393
0.000000	2.042554	-1233.575195
0.000000	2.042791	-1232.658203
0.000000	2.043028	-1231.073730
0.000000	2.043265	-1227.444824
0.000000	2.043502	-1220.225708
0.000000	2.043740	-1209.437744
0.000000	2.043977	-1193.220581
0.000000	2.044214	-1170.809570
0.000000	2.044451	-1141.470581
0.000000	2.044688	-1103.198364
0.000000	2.044925	-1055.960938
0.000000	2.045163	-1001.943115
0.000000	2.045400	-952.493713
0.000000	2.045637	-910.440369
0.000000	2.045874	-878.646240
0.000000	2.046111	-859.084412
0.000000	2.046349	-853.417786
0.000000	2.046586	-862.119446
0.000000	2.046823	-884.095032
0.000000	2.047060	-916.210388
0.000000	2.047297	-953.435425
0.000000	2.047534	-989.063416
0.000000	2.047772	-1016.294495
0.000000	2.048009	-1026.796021
0.000000	2.048246	-1026.943237
0.000000	2.048483	-1027.154175
0.000000	2.048720	-1030.487427
0.000000	2.048957	-1033.310669
0.000000	2.049195	-1034.726807
0.000000	2.049432	-1035.420166
0.000000	2.049669	-1034.609741
0.000000	2.049906	-1033.526489
0.000000	2.050143	-1041.053345
0.000000	2.050380	-1057.688232
0.000000	2.050618	-1081.065796
0.000000	2.050855	-1108.247314
0.000000	2.051092	-1135.290894
0.000000	2.051329	-1156.011353
0.000000	2.051566	-1164.645264
0.000000	2.051804	-1168.486938
0.000000	2.052041	-1168.099365
0.000000	2.052278	-1167.277344
0.000000	2.052515	-1166.613281
0.000000	2.052752	-1162.806885
0.000000	2.052989	-1155.133301
0.000000	2.053227	-1150.804810
0.000000	2.053464	-1147.007080
0.000000	2.053701	-1140.733032
0.000000	2.053938	-1130.816528
0.000000	2.054175	-1115.129639
0.000000	2.054413	-1095.225220
0.000000	2.054650	-1071.314209
0.000000	2.054887	-1047.879395
0.000000	2.055124	-1014.823975
0.000000	2.055361	-978.067627
0.000000	2.055598	-943.160645
0.000000	2.055836	-912.230225
0.000000	2.056073	-886.855225
0.000000	2.056310	-872.317383
0.000000	2.056547	-869.160767
0.000000	2.056784	-876.313843
0.000000	2.057022	-887.490051
0.000000	2.057259	-905.646912
0.000000	2.057496	-928.500244
0.000000	2.057733	-951.585999
0.000000	2.057970	-968.651794
0.000000	2.058208	-975.421997
0.000000	2.058444	-971.576294
0.000000	2.058682	-970.200378
0.000000	2.058919	-974.250000
0.000000	2.059156	-984.460327
0.000000	2.059393	-999.193115
0.000000	2.059630	-1017.553162
0.000000	2.059868	-1037.028320
0.000000	2.060105	-1054.573853
0.000000	2.060342	-1067.356567
0.000000	2.060579	-1079.606079
0.000000	2.060816	-1092.226074
0.000000	2.061054	-1102.635010
0.000000	2.061291	-1111.287109
0.000000	2.061528	-1119.882202
0.000000	2.061765	-1127.785889
0.000000	2.062002	-1134.842041
0.000000	2.062239	-1140.092285
0.000000	2.062476	-1145.213623
0.000000	2.062714	-1150.567505
0.000000	2.062951	-1156.546021
0.000000	2.063188	-1162.682495
0.000000	2.063425	-1168.332886
0.000000	2.063662	-1177.178833
0.000000	2.063900	-1186.882080
0.000000	2.064137	-1195.421021
0.000000	2.064374	-1203.955322
0.000000	2.064611	-1210.776245
0.000000	2.064848	-1216.372803
0.000000	2.065085	-1221.359009
0.000000	2.065323	-1226.063599
0.000000	2.065560	-1231.076050
0.000000	2.065797	-1235.507080
0.000000	2.066034	-1239.874512
0.000000	2.066271	-1243.376831
0.000000	2.066509	-1245.348999
0.000000	2.066746	-1246.553711
0.000000	2.066983	-1248.619507
0.000000	2.067220	-1251.297119
0.000000	2.067457	-1253.920288
0.000000	2.067694	-1257.237305
0.000000	2.067931	-1261.975952
0.000000	2.068169	-1266.837158
0.000000	2.068406	-1271.373901
0.000000	2.068643	-1275.467041
0.000000	2.068880	-1279.578613
0.000000	2.069117	-1283.370483
0.000000	2.069355	-1286.691895
0.000000	2.069592	-1288.400513
0.000000	2.069829	-1287.589111
0.000000	2.070066	-1283.060303
0.000000	2.070303	-1273.076538
0.000000	2.070540	-1255.105957
0.000000	2.070778	-1226.461182
0.000000	2.071015	-1186.329224
0.000000	2.071252	-1134.465088
0.000000	2.071489	-1071.454712
0.000000	2.071726	-1004.926758
0.000000	2.071964	-947.504517
0.000000	2.072201	-901.478943
0.000000	2.072438	-869.760193
0.000000	2.072675	-855.153687
0.000000	2.072912	-858.073730
0.000000	2.073149	-877.782715
0.000000	2.073387	-912.005981
0.000000	2.073624	-956.126648
0.000000	2.073861	-1003.989075
0.000000	2.074098	-1047.069214
0.000000	2.074335	-1077.121948
0.000000	2.074572	-1094.665649
0.000000	2.074810	-1110.340942
0.000000	2.075047	-1123.119873
0.000000	2.075284	-1133.854736
0.000000	2.075521	-1142.545044
0.000000	2.075758	-1149.510986
0.000000	2.075995	-1154.951294
0.000000	2.076233	-1158.768555
0.000000	2.076470	-1160.936035
0.000000	2.076707	-1160.825684
0.000000	2.076944	-1159.348999
0.000000	2.077181	-1155.402588
0.000000	2.077419	-1151.438354
0.000000	2.077656	-1148.640747
0.000000	2.077893	-1148.169434
0.000000	2.078130	-1149.187378
0.000000	2.078367	-1151.654297
0.000000	2.078604	-1154.527344
0.000000	2.078842	-1156.373413
0.000000	2.079079	-1156.077271
0.000000	2.079316	-1153.096313
0.000000	2.079553	-1147.331665
0.000000	2.079790	-1139.686401
0.000000	2.080028	-1129.673828
0.000000	2.080265	-1118.083008
0.000000	2.080502	-1105.468872
0.000000	2.080739	-1092.120117
0.000000	2.080976	-1078.244873
0.000000	2.081213	-1064.732666
0.000000	2.081450	-1056.561157
0.000000	2.081688	-1052.897461
0.000000	2.081925	-1050.538086
0.000000	2.082162	-1044.913696
0.000000	2.082399	-1033.234619
0.000000	2.082636	-1020.965576
0.000000	2.082874	-1008.962769
0.000000	2.083111	-1000.718445
0.000000	2.083348	-993.709839
0.000000	2.083585	-986.570557
0.000000	2.083822	-979.277100
0.000000	2.084059	-971.098816
0.000000	2.084297	-962.380798
0.000000	2.084534	-952.477600
0.000000	2.084771	-943.680298
0.000000	2.085008	-937.119202
0.000000	2.085245	-933.541565
0.000000	2.085483	-934.379578
0.000000	2.085720	-940.030518
0.000000	2.085957	-949.940613
0.000000	2.086194	-960.970642
0.000000	2.086431	-971.707703
0.000000	2.086668	-982.201965
0.000000	2.086905	-993.086792
0.000000	2.087143	-1001.669373
0.000000	2.087380	-1009.552856
0.000000	2.087617	-1015.368103
0.000000	2.087854	-1018.311157
0.000000	2.088091	-1018.842041
0.000000	2.088329	-1016.301880
0.000000	2.088566	-1010.952454
0.000000	2.088803	-1001.215576
0.000000	2.089040	-989.133484
0.000000	2.089277	-976.947876
0.000000	2.089514	-963.121094
0.000000	2.089751	-947.310669
0.000000	2.089989	-928.691528
0.000000	2.090226	-908.437805
0.000000	2.090463	-890.930359
0.000000	2.090700	-882.638916
0.000000	2.090937	-884.242310
0.000000	2.091175	-895.008240
0.000000	2.091412	-912.936584
0.000000	2.091649	-937.588867
0.000000	2.091886	-966.368347
0.000000	2.092123	-995.428833
0.000000	2.092360	-1020.585999
0.000000	2.092598	-1037.148315
0.000000	2.092835	-1044.502075
0.000000	2.093072	-1051.128296
0.000000	2.093309	-1056.838501
0.000000	2.093546	-1060.693115
0.000000	2.093784	-1064.364014
0.000000	2.094021	-1067.842651
0.000000	2.094258	-1072.881470
0.000000	2.094495	-1081.807373
0.000000	2.094732	-1091.516479
0.000000	2.094970	-1099.075073
0.000000	2.095207	-1103.451416
0.000000	2.095444	-1104.904663
0.000000	2.095681	-1105.185425
0.000000	2.095918	-1106.525879
0.000000	2.096155	-1106.395996
0.000000	2.096393	-1103.215820
0.000000	2.096630	-1097.276489
0.000000	2.096867	-1089.142456
0.000000	2.097104	-1080.356323
0.000000	2.097341	-1072.187256
0.000000	2.097578	-1062.885864
0.000000	2.097816	-1051.451660
0.000000	2.098053	-1038.187500
0.000000	2.098290	-1025.040039
0.000000	2.098527	-1015.544861
0.000000	2.098764	-1009.743347
0.000000	2.099001	-1007.387939
0.000000	2.099239	-1007.375183
0.000000	2.099476	-1008.695190
0.000000	2.099713	-1011.131226
0.000000	2.099950	-1012.615662
0.000000	2.100187	-1011.838013
0.000000	2.100425	-1007.702148
0.000000	2.100662	-1000.987549
0.000000	2.100899	-993.436279
0.000000	2.101136	-995.468811
0.000000	2.101373	-1005.129700
0.000000	2.101610	-1019.767639
0.000000	2.101848	-1037.435303
0.000000	2.102085	-1054.164185
0.000000	2.102322	-1065.645996
0.000000	2.102559	-1073.685425
0.000000	2.102796	-1080.448853
0.000000	2.103034	-1085.191284
0.000000	2.103271	-1088.012451
0.000000	2.103508	-1089.042358
0.000000	2.103745	-1087.193970
0.000000	2.103982	-1085.484619
0.000000	2.104219	-1082.791748
0.000000	2.104457	-1079.612671
0.000000	2.104694	-1075.478271
0.000000	2.104931	-1069.932129
0.000000	2.105168	-1063.216919
0.000000	2.105405	-1056.095947
0.000000	2.105643	-1049.853149
0.000000	2.105880	-1045.636475
0.000000	2.106117	-1042.913940
0.000000	2.106354	-1041.478882
0.000000	2.106591	-1043.686401
0.000000	2.106828	-1047.885498
0.000000	2.107065	-1052.516357
0.000000	2.107303	-1060.446655
0.000000	2.107540	-1072.798828
0.000000	2.107777	-1087.858521
0.000000	2.108014	-1102.711060
0.000000	2.108251	-1117.178101
0.000000	2.108489	-1130.167969
0.000000	2.108726	-1140.943848
0.000000	2.108963	-1151.384644
0.000000	2.109200	-1162.923828
0.000000	2.109437	-1175.098145
0.000000	2.109674	-1187.149170
0.000000	2.109911	-1196.702393
0.000000	2.110149	-1203.840088
0.000000	2.110386	-1206.803711
0.000000	2.110623	-1203.114380
0.000000	2.110860	-1189.360352
0.000000	2.111097	-1164.916748
0.000000	2.111335	-1129.921265
0.000000	2.111572	-1085.459351
0.000000	2.111809	-1035.163696
0.000000	2.112046	-994.987061
0.000000	2.112283	-965.644104
0.000000	2.112520	-947.841309
0.000000	2.112758	-940.517822
0.000000	2.112995	-943.218384
0.000000	2.113232	-955.629944
0.000000	2.113469	-977.418823
0.000000	2.113706	-1006.257690
0.000000	2.113944	-1037.173584
0.000000	2.114181	-1064.376465
0.000000	2.114418	-1081.832397
0.000000	2.114655	-1082.880737
0.000000	2.114892	-1074.217163
0.000000	2.115129	-1059.821899
0.000000	2.115366	-1040.798218
0.000000	2.115604	-1026.848511
0.000000	2.115841	-1019.325134
0.000000	2.116078	-1019.617676
0.000000	2.116315	-1027.860596
0.000000	2.116552	-1041.777954
0.000000	2.116790	-1060.537720
0.000000	2.117027	-1083.378052
0.000000	2.117264	-1105.234619
0.000000	2.117501	-1121.541016
0.000000	2.117738	-1127.074463
0.000000	2.117975	-1119.855591
0.000000	2.118213	-1111.384888
0.000000	2.118450	-1107.333618
0.000000	2.118687	-1109.386475
0.000000	2.118924	-1118.301270
0.000000	2.119161	-1133.609741
0.000000	2.119399	-1153.817383
0.000000	2.119636	-1176.775635
0.000000	2.119873	-1199.461426
0.000000	2.120110	-1217.706543
0.000000	2.120347	-1234.607910
0.000000	2.120584	-1252.142700
0.000000	2.120822	-1268.743286
0.000000	2.121059	-1283.193359
0.000000	2.121296	-1292.094238
0.000000	2.121533	-1295.845581
0.000000	2.121770	-1297.552002
0.000000	2.122008	-1297.380859
0.000000	2.122245	-1296.841309
0.000000	2.122482	-1294.978638
0.000000	2.122719	-1292.532593
0.000000	2.122956	-1290.422363
0.000000	2.123193	-1288.500366
0.000000	2.123431	-1286.619141
0.000000	2.123668	-1283.820801
0.000000	2.123905	-1283.103027
0.000000	2.124142	-1285.115356
0.000000	2.124379	-1288.275757
0.000000	2.124616	-1293.302246
0.000000	2.124854	-1299.605835
0.000000	2.125091	-1307.151245
0.000000	2.125328	-1312.832886
0.000000	2.125565	-1315.506836
0.000000	2.125802	-1315.274902
0.000000	2.126040	-1311.309204
0.000000	2.126277	-1304.467651
0.000000	2.126514	-1295.088745
0.000000	2.126751	-1284.061768
0.000000	2.126988	-1271.097412
0.000000	2.127225	-1259.983887
0.000000	2.127463	-1251.706665
0.000000	2.127700	-1245.708374
0.000000	2.127937	-1240.757690
0.000000	2.128174	-1236.073608
0.000000	2.128411	-1230.929810
0.000000	2.128649	-1224.969727
0.000000	2.128886	-1217.910278
0.000000	2.129123	-1209.229004
0.000000	2.129360	-1199.078369
0.000000	2.129597	-1188.869385
0.000000	2.129834	-1176.844971
0.000000	2.130071	-1163.330811
0.000000	2.130309	-1149.833862
0.000000	2.130546	-1138.543945
0.000000	2.130783	-1134.109863
0.000000	2.131020	-1136.171265
0.000000	2.131257	-1143.287842
0.000000	2.131495	-1157.226074
0.000000	2.131732	-1176.283569
0.000000	2.131969	-1196.535522
0.000000	2.132206	-1212.669556
0.000000	2.132443	-1222.642944
0.000000	2.132680	-1232.007324
0.000000	2.132918	-1241.606812
0.000000	2.133155	-1250.934570
0.000000	2.133392	-1259.959839
0.000000	2.133629	-1267.126221
0.000000	2.133866	-1273.626709
0.000000	2.134104	-1278.616821
0.000000	2.134341	-1281.068848
0.000000	2.134578	-1279.488892
0.000000	2.134815	-1270.876465
0.000000	2.135052	-1254.707153
0.000000	2.135289	-1227.391235
0.000000	2.135526	-1188.346069
0.000000	2.135764	-1137.250122
0.000000	2.136001	-1077.810669
0.000000	2.136238	-1025.606567
0.000000	2.136475	-982.267578
0.000000	2.136712	-949.550354
0.000000	2.136950	-927.823425
0.000000	2.137187	-917.502563
0.000000	2.137424	-917.174744
0.000000	2.137661	-926.681152
0.000000	2.137898	-947.453979
0.000000	2.138135	-978.946655
0.000000	2.138372	-1018.763184
0.000000	2.138610	-1061.806152
0.000000	2.138847	-1103.704468
0.000000	2.139084	-1137.824585
0.000000	2.139321	-1157.120850
0.000000	2.139558	-1173.692505
0.000000	2.139796	-1189.708618
0.000000	2.140033	-1206.328369
0.000000	2.140270	-1223.661987
0.000000	2.140507	-1240.462280
0.000000	2.140744	-1255.268311
0.000000	2.140981	-1267.175415
0.000000	2.141219	-1277.112183
0.000000	2.141456	-1285.060181
0.000000	2.141693	-1290.958740
0.000000	2.141930	-1293.906738
0.000000	2.142167	-1291.327026
0.000000	2.142405	-1283.360718
0.000000	2.142642	-1271.035034
0.000000	2.142879	-1254.668945
0.000000	2.143116	-1241.477539
0.000000	2.143353	-1235.786499
0.000000	2.143590	-1238.584351
0.000000	2.143828	-1249.480347
0.000000	2.144065	-1266.151367
0.000000	2.144302	-1285.933350
0.000000	2.144539	-1304.574219
0.000000	2.144776	-1317.237671
0.000000	2.145014	-1326.635742
0.000000	2.145251	-1335.889526
0.000000	2.145488	-1343.290527
0.000000	2.145725	-1346.462646
0.000000	2.145962	-1345.339600
0.000000	2.146199	-1338.803833
0.000000	2.146437	-1324.147705
0.000000	2.146674	-1304.756958
0.000000	2.146911	-1284.283936
0.000000	2.147148	-1269.920776
0.000000	2.147385	-1263.252563
0.000000	2.147622	-1265.083496
0.000000	2.147860	-1274.662842
0.000000	2.148097	-1290.934204
0.000000	2.148334	-1313.093994
0.000000	2.148571	-1338.820313
0.000000	2.148808	-1362.342041
0.000000	2.149045	-1377.911987
0.000000	2.149283	-1386.410767
0.000000	2.149520	-1393.452515
0.000000	2.149757	-1398.935791
0.000000	2.149994	-1401.868164
0.000000	2.150231	-1401.452271
0.000000	2.150469	-1396.051025
0.000000	2.150706	-1389.203369
0.000000	2.150943	-1381.313721
0.000000	2.151180	-1371.605225
0.000000	2.151417	-1361.281006
0.000000	2.151654	-1350.068970
0.000000	2.151892	-1338.854248
0.000000	2.152129	-1328.627197
0.000000	2.152366	-1319.208374
0.000000	2.152603	-1310.851074
0.000000	2.152840	-1303.062378
0.000000	2.153078	-1297.975342
0.000000	2.153315	-1297.669678
0.000000	2.153552	-1295.672852
0.000000	2.153789	-1286.885742
0.000000	2.154026	-1273.090454
0.000000	2.154263	-1251.757446
0.000000	2.154500	-1222.580444
0.000000	2.154738	-1186.567383
0.000000	2.154975	-1148.963867
0.000000	2.155212	-1127.489380
0.000000	2.155449	-1118.730713
0.000000	2.155686	-1121.576538
0.000000	2.155924	-1136.381592
0.000000	2.156161	-1161.437012
0.000000	2.156398	-1193.548828
0.000000	2.156635	-1231.651733
0.000000	2.156872	-1271.979492
0.000000	2.157109	-1305.875488
0.000000	2.157346	-1326.340576
0.000000	2.157584	-1344.923584
0.000000	2.157821	-1361.809204
0.000000	2.158058	-1376.638184
0.000000	2.158295	-1389.970947
0.000000	2.158532	-1400.043579
0.000000	2.158770	-1406.919556
0.000000	2.159007	-1410.002808
0.000000	2.159244	-1409.235229
0.000000	2.159481	-1403.934204
0.000000	2.159718	-1394.060791
0.000000	2.159956	-1379.479004
0.000000	2.160193	-1359.427856
0.000000	2.160430	-1336.258545
0.000000	2.160667	-1311.520752
0.000000	2.160904	-1285.486084
0.000000	2.161141	-1262.199341
0.000000	2.161379	-1238.767822
0.000000	2.161616	-1218.631104
0.000000	2.161853	-1204.060425
0.000000	2.162090	-1195.515137
0.000000	2.162327	-1191.315674
0.000000	2.162565	-1191.692993
0.000000	2.162802	-1197.129639
0.000000	2.163039	-1206.228516
0.000000	2.163276	-1217.272949
0.000000	2.163513	-1227.411377
0.000000	2.163750	-1233.355957
0.000000	2.163987	-1235.671143
0.000000	2.164225	-1238.521118
0.000000	2.164462	-1242.160034
0.000000	2.164699	-1245.770752
0.000000	2.164936	-1249.235596
0.000000	2.165173	-1252.913940
0.000000	2.165411	-1255.926880
0.000000	2.165648	-1258.930908
0.000000	2.165885	-1261.011353
0.000000	2.166122	-1262.568970
0.000000	2.166359	-1263.796509
0.000000	2.166596	-1264.891724
0.000000	2.166834	-1265.548096
0.000000	2.167071	-1265.664795
0.000000	2.167308	-1265.106201
0.000000	2.167545	-1263.687134
0.000000	2.167782	-1261.277588
0.000000	2.168020	-1257.915039
0.000000	2.168257	-1253.445679
0.000000	2.168494	-1246.699341
0.000000	2.168731	-1237.506348
0.000000	2.168968	-1224.896729
0.000000	2.169205	-1209.723145
0.000000	2.169443	-1193.644043
0.000000	2.169680	-1179.653687
0.000000	2.169917	-1167.795166
0.000000	2.170154	-1157.138062
0.000000	2.170391	-1147.124023
0.000000	2.170629	-1138.251465
0.000000	2.170866	-1131.508545
0.000000	2.171103	-1126.145752
0.000000	2.171340	-1123.016479
0.000000	2.171577	-1121.817261
0.000000	2.171814	-1122.123169
0.000000	2.172052	-1122.918213
0.000000	2.172289	-1124.442017
0.000000	2.172526	-1125.920410
0.000000	2.172763	-1128.434814
0.000000	2.173000	-1131.274048
0.000000	2.173237	-1133.286377
0.000000	2.173475	-1131.444946
0.000000	2.173712	-1128.597168
0.000000	2.173949	-1123.093994
0.000000	2.174186	-1114.654663
0.000000	2.174423	-1102.430908
0.000000	2.174660	-1086.529419
0.000000	2.174898	-1067.824341
0.000000	2.175135	-1048.698608
0.000000	2.175372	-1038.839844
0.000000	2.175609	-1038.425903
0.000000	2.175846	-1044.721680
0.000000	2.176084	-1055.728394
0.000000	2.176321	-1071.064087
0.000000	2.176558	-1087.030762
0.000000	2.176795	-1099.814087
0.000000	2.177032	-1106.723755
0.000000	2.177269	-1112.502441
0.000000	2.177506	-1118.414185
0.000000	2.177744	-1124.676392
0.000000	2.177981	-1131.406860
0.000000	2.178218	-1137.694580
0.000000	2.178455	-1143.250732
0.000000	2.178692	-1147.708008
0.000000	2.178930	-1151.115845
0.000000	2.179167	-1153.240845
0.000000	2.179404	-1153.102783
0.000000	2.179641	-1150.734741
0.000000	2.179878	-1145.455322
0.000000	2.180115	-1139.544067
0.000000	2.180353	-1133.296387
0.000000	2.180590	-1126.458984
0.000000	2.180827	-1119.310425
0.000000	2.181064	-1112.677490
0.000000	2.181301	-1107.059326
0.000000	2.181539	-1102.693848
0.000000	2.181776	-1099.290527
0.000000	2.182013	-1096.882080
0.000000	2.182250	-1095.613159
0.000000	2.182487	-1095.372437
0.000000	2.182724	-1096.983154
0.000000	2.182961	-1099.977539
0.000000	2.183199	-1104.440918
0.000000	2.183436	-1109.162720
0.000000	2.183673	-1114.392822
0.000000	2.183910	-1118.494507
0.000000	2.184147	-1120.741089
0.000000	2.184385	-1118.160278
0.000000	2.184622	-1111.439087
0.000000	2.184859	-1101.184692
0.000000	2.185096	-1087.687256
0.000000	2.185333	-1071.919434
0.000000	2.185570	-1053.459473
0.000000	2.185807	-1029.946045
0.000000	2.186045	-998.688049
0.000000	2.186282	-960.393005
0.000000	2.186519	-918.843262
0.000000	2.186756	-882.172791
0.000000	2.186993	-856.746765
0.000000	2.187231	-843.962341
0.000000	2.187468	-844.802673
0.000000	2.187705	-859.811096
0.000000	2.187942	-889.056763
0.000000	2.188179	-930.905640
0.000000	2.188416	-982.819336
0.000000	2.188654	-1040.536133
0.000000	2.188891	-1098.414551
0.000000	2.189128	-1148.176636
0.000000	2.189365	-1184.116455
0.000000	2.189602	-1214.753540
0.000000	2.189840	-1240.332153
0.000000	2.190077	-1260.144775
0.000000	2.190314	-1276.488403
0.000000	2.190551	-1288.547974
0.000000	2.190788	-1298.497803
0.000000	2.191025	-1308.186768
0.000000	2.191263	-1316.742432
0.000000	2.191500	-1324.328369
0.000000	2.191737	-1330.505737
0.000000	2.191974	-1334.001953
0.000000	2.192211	-1335.433472
0.000000	2.192449	-1336.649170
0.000000	2.192686	-1336.641357
0.000000	2.192923	-1334.695557
0.000000	2.193160	-1330.345215
0.000000	2.193397	-1323.587036
0.000000	2.193635	-1313.787842
0.000000	2.193872	-1301.043335
0.000000	2.194109	-1285.403564
0.000000	2.194346	-1268.210205
0.000000	2.194583	-1251.531860
0.000000	2.194820	-1242.762451
0.000000	2.195058	-1243.367065
0.000000	2.195295	-1251.021729
0.000000	2.195532	-1264.735962
0.000000	2.195769	-1284.786743
0.000000	2.196006	-1309.219360
0.000000	2.196243	-1333.281372
0.000000	2.196481	-1352.606201
0.000000	2.196718	-1364.510742
0.000000	2.196955	-1376.626953
0.000000	2.197192	-1389.151245
0.000000	2.197429	-1401.615112
0.000000	2.197666	-1409.569824
0.000000	2.197904	-1416.051758
0.000000	2.198141	-1423.662964
0.000000	2.198378	-1431.625488
0.000000	2.198615	-1439.595581
0.000000	2.198852	-1446.372070
0.000000	2.199090	-1451.644043
0.000000	2.199327	-1456.220215
0.000000	2.199564	-1459.758667
0.000000	2.199801	-1461.458496
0.000000	2.200038	-1462.508911
0.000000	2.200275	-1463.293579
0.000000	2.200513	-1464.584106
0.000000	2.200750	-1465.252686
0.000000	2.200987	-1464.731689
0.000000	2.201224	-1461.482300
0.000000	2.201461	-1453.033691
0.000000	2.201699	-1439.272705
0.000000	2.201936	-1420.934082
0.000000	2.202173	-1399.190186
0.000000	2.202410	-1373.173218
0.000000	2.202647	-1340.576050
0.000000	2.202884	-1303.265015
0.000000	2.203121	-1263.649780
0.000000	2.203359	-1229.419678
0.000000	2.203596	-1205.824341
0.000000	2.203833	-1192.552856
0.000000	2.204070	-1187.869263
0.000000	2.204307	-1189.880005
0.000000	2.204545	-1198.437012
0.000000	2.204782	-1212.359253
0.000000	2.205019	-1228.186890
0.000000	2.205256	-1242.810425
0.000000	2.205493	-1253.411987
0.000000	2.205730	-1263.250366
0.000000	2.205967	-1277.813721
0.000000	2.206205	-1294.689941
0.000000	2.206442	-1310.792114
0.000000	2.206679	-1322.415405
0.000000	2.206916	-1326.015747
0.000000	2.207153	-1320.620728
0.000000	2.207391	-1312.248291
0.000000	2.207628	-1302.261963
0.000000	2.207865	-1290.865234
0.000000	2.208102	-1277.174561
0.000000	2.208339	-1261.236206
0.000000	2.208576	-1243.560791
0.000000	2.208814	-1226.260986
0.000000	2.209051	-1212.869629
0.000000	2.209288	-1206.765503
0.000000	2.209525	-1206.184937
0.000000	2.209762	-1210.225220
0.000000	2.210000	-1218.770020
0.000000	2.210237	-1230.221069
0.000000	2.210474	-1241.444580
0.000000	2.210711	-1248.847900
0.000000	2.210948	-1251.147461
0.000000	2.211185	-1253.205688
0.000000	2.211422	-1255.513672
0.000000	2.211660	-1258.096191
0.000000	2.211897	-1261.411987
0.000000	2.212134	-1265.332031
0.000000	2.212371	-1269.794922
0.000000	2.212608	-1275.013184
0.000000	2.212846	-1280.457886
0.000000	2.213083	-1285.412354
0.000000	2.213320	-1290.322388
0.000000	2.213557	-1294.655884
0.000000	2.213794	-1296.439575
0.000000	2.214031	-1294.222656
0.000000	2.214269	-1288.419434
0.000000	2.214506	-1280.882446
0.000000	2.214743	-1273.206421
0.000000	2.214980	-1267.191895
0.000000	2.215217	-1265.398315
0.000000	2.215455	-1267.994995
0.000000	2.215692	-1273.583862
0.000000	2.215929	-1282.641724
0.000000	2.216166	-1294.523560
0.000000	2.216403	-1306.713501
0.000000	2.216640	-1316.398315
0.000000	2.216878	-1320.726685
0.000000	2.217115	-1324.131348
0.000000	2.217352	-1326.725464
0.000000	2.217589	-1328.281250
0.000000	2.217826	-1328.476929
0.000000	2.218064	-1327.399658
0.000000	2.218301	-1328.474609
0.000000	2.218538	-1330.147705
0.000000	2.218775	-1332.830200
0.000000	2.219012	-1337.282715
0.000000	2.219249	-1343.106689
0.000000	2.219487	-1350.505249
0.000000	2.219724	-1358.948730
0.000000	2.219961	-1368.235474
0.000000	2.220198	-1377.772339
0.000000	2.220435	-1386.934937
0.000000	2.220672	-1395.707397
0.000000	2.220910	-1403.026611
0.000000	2.221147	-1407.541992
0.000000	2.221384	-1409.184204
0.000000	2.221621	-1408.187622
0.000000	2.221858	-1405.718262
0.000000	2.222095	-1402.034546
0.000000	2.222333	-1397.876221
0.000000	2.222570	-1393.110962
0.000000	2.222807	-1387.542603
0.000000	2.223044	-1382.376953
0.000000	2.223281	-1378.390137
0.000000	2.223519	-1376.319092
0.000000	2.223756	-1375.466675
0.000000	2.223993	-1374.642578
0.000000	2.224230	-1374.299927
0.000000	2.224467	-1374.552856
0.000000	2.224705	-1375.628296
0.000000	2.224941	-1378.092285
0.000000	2.225179	-1381.731567
0.000000	2.225416	-1385.888672
0.000000	2.225653	-1389.008057
0.000000	2.225890	-1391.984863
0.000000	2.226127	-1396.070801
0.000000	2.226365	-1400.476929
0.000000	2.226602	-1405.550903
0.000000	2.226839	-1410.236206
0.000000	2.227076	-1415.304443
0.000000	2.227313	-1420.593018
0.000000	2.227551	-1425.429810
0.000000	2.227788	-1426.578857
0.000000	2.228025	-1424.746460
0.000000	2.228262	-1421.358765
0.000000	2.228499	-1416.397461
0.000000	2.228736	-1408.876221
0.000000	2.228974	-1397.571289
0.000000	2.229211	-1382.099121
0.000000	2.229448	-1361.743530
0.000000	2.229685	-1337.806885
0.000000	2.229922	-1311.507202
0.000000	2.230160	-1282.482300
0.000000	2.230397	-1252.741577
0.000000	2.230634	-1227.697876
0.000000	2.230871	-1213.258301
0.000000	2.231108	-1209.675049
0.000000	2.231345	-1216.794067
0.000000	2.231582	-1234.710815
0.000000	2.231820	-1262.207397
0.000000	2.232057	-1293.580200
0.000000	2.232294	-1323.090210
0.000000	2.232531	-1346.332275
0.000000	2.232768	-1366.540039
0.000000	2.233006	-1388.769653
0.000000	2.233243	-1409.874756
0.000000	2.233480	-1426.297119
0.000000	2.233717	-1438.649536
0.000000	2.233954	-1447.307251
0.000000	2.234191	-1452.597412
0.000000	2.234428	-1454.893799
0.000000	2.234666	-1454.479126
0.000000	2.234903	-1450.667969
0.000000	2.235140	-1444.213013
0.000000	2.235377	-1436.342896
0.000000	2.235614	-1428.924194
0.000000	2.235852	-1422.187744
0.000000	2.236089	-1413.207886
0.000000	2.236326	-1400.984863
0.000000	2.236563	-1385.260742
0.000000	2.236800	-1370.970581
0.000000	2.237037	-1360.863647
0.000000	2.237275	-1347.749512
0.000000	2.237512	-1347.112183
0.000000	2.237749	-1349.297485
0.000000	2.237986	-1334.651367
0.000000	2.238223	-1325.335449
0.000000	2.238461	-1312.698120
0.000000	2.238698	-1298.682983
0.000000	2.238935	-1285.085205
0.000000	2.239172	-1270.372437
0.000000	2.239409	-1253.351074
0.000000	2.239646	-1234.861572
0.000000	2.239884	-1216.261108
0.000000	2.240121	-1199.219849
0.000000	2.240358	-1180.979736
0.000000	2.240595	-1162.529175
0.000000	2.240832	-1144.419189
0.000000	2.241070	-1127.111206
0.000000	2.241307	-1109.447266
0.000000	2.241544	-1091.284668
0.000000	2.241781	-1073.041016
0.000000	2.242018	-1056.065430
0.000000	2.242255	-1043.608032
0.000000	2.242493	-1040.937988
0.000000	2.242730	-1045.979126
0.000000	2.242967	-1056.001587
0.000000	2.243204	-1056.879028
0.000000	2.243441	-1060.045044
0.000000	2.243679	-1063.861084
0.000000	2.243916	-1068.313843
0.000000	2.244153	-1073.529053
0.000000	2.244390	-1079.151733
0.000000	2.244627	-1084.216309
0.000000	2.244864	-1087.301392
0.000000	2.245101	-1090.494629
0.000000	2.245339	-1093.617065
0.000000	2.245576	-1097.216553
0.000000	2.245813	-1101.443604
0.000000	2.246050	-1105.740723
0.000000	2.246287	-1109.800171
0.000000	2.246525	-1113.136353
0.000000	2.246762	-1115.034180
0.000000	2.246999	-1115.132446
0.000000	2.247236	-1115.224121
0.000000	2.247473	-1114.415405
0.000000	2.247710	-1113.112061
0.000000	2.247948	-1116.042725
0.000000	2.248185	-1122.878662
0.000000	2.248422	-1130.802124
0.000000	2.248659	-1137.122192
0.000000	2.248896	-1140.510132
0.000000	2.249134	-1142.954590
0.000000	2.249371	-1144.287109
0.000000	2.249608	-1146.573975
0.000000	2.249845	-1149.491821
0.000000	2.250082	-1152.608765
0.000000	2.250319	-1157.324585
0.000000	2.250556	-1163.565796
0.000000	2.250794	-1170.623779
0.000000	2.251031	-1179.074097
0.000000	2.251268	-1188.361572
0.000000	2.251505	-1196.385986
0.000000	2.251742	-1201.979614
0.000000	2.251980	-1206.509399
0.000000	2.252217	-1209.816528
0.000000	2.252454	-1211.857178
0.000000	2.252691	-1209.725342
0.000000	2.252928	-1203.327148
0.000000	2.253165	-1195.734131
0.000000	2.253402	-1188.672119
0.000000	2.253640	-1181.548584
0.000000	2.253877	-1175.431152
0.000000	2.254114	-1170.952148
0.000000	2.254351	-1167.567017
0.000000	2.254588	-1164.323730
0.000000	2.254826	-1160.738403
0.000000	2.255063	-1155.535156
0.000000	2.255300	-1148.188477
0.000000	2.255537	-1137.371216
0.000000	2.255774	-1122.893799
0.000000	2.256011	-1107.929321
0.000000	2.256249	-1091.640015
0.000000	2.256486	-1073.385376
0.000000	2.256723	-1057.049072
0.000000	2.256960	-1043.981323
0.000000	2.257197	-1034.643799
0.000000	2.257435	-1027.871216
0.000000	2.257672	-1023.854126
0.000000	2.257909	-1022.970032
0.000000	2.258146	-1025.636475
0.000000	2.258383	-1030.358521
0.000000	2.258621	-1035.953369
0.000000	2.258858	-1038.674194
0.000000	2.259095	-1042.564209
0.000000	2.259332	-1048.844360
0.000000	2.259569	-1057.545166
0.000000	2.259806	-1068.843750
0.000000	2.260043	-1081.454102
0.000000	2.260281	-1093.588623
0.000000	2.260518	-1106.829346
0.000000	2.260755	-1120.524902
0.000000	2.260992	-1134.609497
0.000000	2.261229	-1148.786255
0.000000	2.261467	-1164.095215
0.000000	2.261704	-1178.883789
0.000000	2.261941	-1194.439087
0.000000	2.262178	-1210.330200
0.000000	2.262415	-1225.666992
0.000000	2.262652	-1239.273682
0.000000	2.262890	-1250.256714
0.000000	2.263127	-1260.876709
0.000000	2.263364	-1271.450439
0.000000	2.263601	-1281.972656
0.000000	2.263838	-1291.808472
0.000000	2.264076	-1299.549438
0.000000	2.264313	-1305.130859
0.000000	2.264550	-1308.246582
0.000000	2.264787	-1308.277466
0.000000	2.265024	-1304.370850
0.000000	2.265261	-1297.971802
0.000000	2.265499	-1290.598267
0.000000	2.265736	-1282.910034
0.000000	2.265973	-1275.351196
0.000000	2.266210	-1268.234253
0.000000	2.266447	-1264.141602
0.000000	2.266685	-1262.038574
0.000000	2.266922	-1262.199097
0.000000	2.267159	-1265.271606
0.000000	2.267396	-1271.614868
0.000000	2.267633	-1280.247925
0.000000	2.267870	-1290.150391
0.000000	2.268108	-1299.717529
0.000000	2.268345	-1308.782593
0.000000	2.268582	-1317.634521
0.000000	2.268819	-1325.817505
0.000000	2.269056	-1330.173828
0.000000	2.269293	-1331.452881
0.000000	2.269531	-1332.662598
0.000000	2.269768	-1332.762939
0.000000	2.270005	-1330.349854
0.000000	2.270242	-1325.207520
0.000000	2.270479	-1317.219849
0.000000	2.270716	-1305.329712
0.000000	2.270954	-1291.842407
0.000000	2.271191	-1278.006226
0.000000	2.271428	-1263.883301
0.000000	2.271665	-1250.756348
0.000000	2.271902	-1238.641602
0.000000	2.272140	-1228.105225
0.000000	2.272377	-1219.563232
0.000000	2.272614	-1212.701782
0.000000	2.272851	-1212.873047
0.000000	2.273088	-1224.932495
0.000000	2.273325	-1243.829712
0.000000	2.273562	-1263.531982
0.000000	2.273800	-1275.152344
0.000000	2.274037	-1281.002930
0.000000	2.274274	-1285.257690
0.000000	2.274511	-1287.840454
0.000000	2.274748	-1287.334473
0.000000	2.274986	-1283.344849
0.000000	2.275223	-1275.423096
0.000000	2.275460	-1264.098511
0.000000	2.275697	-1253.342896
0.000000	2.275934	-1244.776489
0.000000	2.276171	-1238.589478
0.000000	2.276409	-1234.637329
0.000000	2.276646	-1232.547974
0.000000	2.276883	-1232.579468
0.000000	2.277120	-1236.733521
0.000000	2.277357	-1243.244507
0.000000	2.277595	-1252.545288
0.000000	2.277832	-1263.985474
0.000000	2.278069	-1275.572021
0.000000	2.278306	-1288.637573
0.000000	2.278543	-1302.454834
0.000000	2.278780	-1317.631226
0.000000	2.279017	-1333.188965
0.000000	2.279255	-1349.685669
0.000000	2.279492	-1364.330322
0.000000	2.279729	-1374.323975
0.000000	2.279966	-1381.884277
0.000000	2.280203	-1388.728882
0.000000	2.280441	-1396.240356
0.000000	2.280678	-1404.021362
0.000000	2.280915	-1414.285156
0.000000	2.281152	-1429.548462
0.000000	2.281389	-1444.976440
0.000000	2.281626	-1453.351440
0.000000	2.281864	-1453.239258
0.000000	2.282101	-1449.820068
0.000000	2.282338	-1441.862427
0.000000	2.282575	-1427.880127
0.000000	2.282812	-1407.541382
0.000000	2.283049	-1378.564819
0.000000	2.283287	-1338.894287
0.000000	2.283524	-1288.833862
0.000000	2.283761	-1227.801025
0.000000	2.283998	-1160.938843
0.000000	2.284235	-1102.223022
0.000000	2.284472	-1052.585205
0.000000	2.284710	-1013.139648
0.000000	2.284947	-985.416138
0.000000	2.285184	-969.029541
0.000000	2.285421	-963.345947
0.000000	2.285658	-968.290649
0.000000	2.285896	-983.581421
0.000000	2.286133	-1008.070801
0.000000	2.286370	-1038.311890
0.000000	2.286607	-1070.301147
0.000000	2.286844	-1098.730713
0.000000	2.287081	-1121.112427
0.000000	2.287319	-1146.021606
0.000000	2.287556	-1173.268921
0.000000	2.287793	-1201.102539
0.000000	2.288030	-1226.850464
0.000000	2.288267	-1248.070801
0.000000	2.288505	-1263.546265
0.000000	2.288742	-1274.036621
0.000000	2.288979	-1279.566040
0.000000	2.289216	-1279.563110
0.000000	2.289453	-1272.761230
0.000000	2.289690	-1259.867554
0.000000	2.289928	-1241.400269
0.000000	2.290165	-1219.212158
0.000000	2.290402	-1201.788452
0.000000	2.290639	-1193.836670
0.000000	2.290876	-1194.999268
0.000000	2.291114	-1204.694580
0.000000	2.291351	-1222.263184
0.000000	2.291588	-1244.082031
0.000000	2.291825	-1264.466675
0.000000	2.292062	-1277.080200
0.000000	2.292300	-1286.551147
0.000000	2.292536	-1297.726563
0.000000	2.292774	-1310.085815
0.000000	2.293011	-1322.727051
0.000000	2.293248	-1334.967285
0.000000	2.293485	-1345.625244
0.000000	2.293722	-1356.675049
0.000000	2.293960	-1368.646606
0.000000	2.294197	-1380.584717
0.000000	2.294434	-1389.276489
0.000000	2.294671	-1395.533569
0.000000	2.294908	-1400.742920
0.000000	2.295146	-1404.863037
0.000000	2.295383	-1406.975220
0.000000	2.295620	-1405.232544
0.000000	2.295857	-1399.918945
0.000000	2.296094	-1391.786865
0.000000	2.296331	-1383.855347
0.000000	2.296569	-1379.732178
0.000000	2.296806	-1377.033325
0.000000	2.297043	-1374.805786
0.000000	2.297280	-1372.707642
0.000000	2.297517	-1371.282227
0.000000	2.297755	-1371.435303
0.000000	2.297992	-1372.385254
0.000000	2.298229	-1373.769653
0.000000	2.298466	-1374.408081
0.000000	2.298703	-1373.077759
0.000000	2.298940	-1365.751221
0.000000	2.299177	-1353.175537
0.000000	2.299415	-1338.646484
0.000000	2.299652	-1330.896606
0.000000	2.299889	-1331.827271
0.000000	2.300126	-1340.323608
0.000000	2.300363	-1354.298828
0.000000	2.300601	-1371.112183
0.000000	2.300838	-1385.118530
0.000000	2.301075	-1390.064209
0.000000	2.301312	-1394.432861
0.000000	2.301549	-1398.600098
0.000000	2.301786	-1402.397339
0.000000	2.302023	-1404.693726
0.000000	2.302261	-1405.458984
0.000000	2.302498	-1404.489868
0.000000	2.302735	-1401.779785
0.000000	2.302972	-1397.299683
0.000000	2.303209	-1392.475708
0.000000	2.303447	-1387.774658
0.000000	2.303684	-1382.885132
0.000000	2.303921	-1377.461060
0.000000	2.304158	-1373.247314
0.000000	2.304395	-1371.069946
0.000000	2.304632	-1370.952759
0.000000	2.304870	-1374.591553
0.000000	2.305107	-1381.775269
0.000000	2.305344	-1392.054932
0.000000	2.305581	-1405.578369
0.000000	2.305818	-1420.179565
0.000000	2.306056	-1435.874634
0.000000	2.306293	-1450.624756
0.000000	2.306530	-1465.574219
0.000000	2.306767	-1479.451660
0.000000	2.307004	-1492.013550
0.000000	2.307241	-1502.404541
0.000000	2.307479	-1510.126587
0.000000	2.307716	-1516.409912
0.000000	2.307953	-1520.335205
0.000000	2.308190	-1520.594849
0.000000	2.308427	-1516.942261
0.000000	2.308664	-1510.706177
0.000000	2.308902	-1502.194336
0.000000	2.309139	-1492.130493
0.000000	2.309376	-1480.699951
0.000000	2.309613	-1470.544678
0.000000	2.309850	-1464.868652
0.000000	2.310087	-1463.647461
0.000000	2.310325	-1465.779053
0.000000	2.310562	-1470.012207
0.000000	2.310799	-1476.821899
0.000000	2.311036	-1485.569336
0.000000	2.311273	-1493.413818
0.000000	2.311511	-1498.590698
0.000000	2.311748	-1502.854126
0.000000	2.311985	-1505.285645
0.000000	2.312222	-1507.412231
0.000000	2.312459	-1509.090698
0.000000	2.312696	-1511.403442
0.000000	2.312934	-1513.573853
0.000000	2.313171	-1514.812500
0.000000	2.313408	-1515.211426
0.000000	2.313645	-1514.340454
0.000000	2.313882	-1511.626221
0.000000	2.314120	-1506.405029
0.000000	2.314357	-1499.442627
0.000000	2.314594	-1492.010376
0.000000	2.314831	-1483.649536
0.000000	2.315068	-1474.546997
0.000000	2.315305	-1464.628540
0.000000	2.315543	-1454.318481
0.000000	2.315780	-1444.209717
0.000000	2.316017	-1436.020264
0.000000	2.316254	-1429.975464
0.000000	2.316491	-1425.874268
0.000000	2.316729	-1425.584229
0.000000	2.316966	-1429.111084
0.000000	2.317203	-1434.706909
0.000000	2.317440	-1440.116211
0.000000	2.317677	-1444.566284
0.000000	2.317914	-1449.919678
0.000000	2.318151	-1455.733765
0.000000	2.318389	-1462.290527
0.000000	2.318626	-1469.384277
0.000000	2.318863	-1475.787964
0.000000	2.319100	-1483.378052
0.000000	2.319337	-1490.735840
0.000000	2.319575	-1496.546875
0.000000	2.319812	-1501.527588
0.000000	2.320049	-1504.854614
0.000000	2.320286	-1506.177368
0.000000	2.320523	-1506.494141
0.000000	2.320760	-1505.448730
0.000000	2.320997	-1502.186768
0.000000	2.321235	-1496.557861
0.000000	2.321472	-1487.933350
0.000000	2.321709	-1475.467651
0.000000	2.321946	-1458.181641
0.000000	2.322183	-1434.707153
0.000000	2.322421	-1406.934937
0.000000	2.322658	-1374.528320
0.000000	2.322895	-1338.724121
0.000000	2.323132	-1303.982666
0.000000	2.323369	-1269.230957
0.000000	2.323606	-1231.871948
0.000000	2.323844	-1190.960205
0.000000	2.324081	-1155.624023
0.000000	2.324318	-1129.713257
0.000000	2.324555	-1114.042603
0.000000	2.324792	-1108.890259
0.000000	2.325030	-1113.705322
0.000000	2.325267	-1124.912720
0.000000	2.325504	-1139.264160
0.000000	2.325741	-1150.931030
0.000000	2.325978	-1150.815308
0.000000	2.326216	-1129.548828
0.000000	2.326452	-1078.787109
0.000000	2.326690	-1012.524109
0.000000	2.326927	-954.963806
0.000000	2.327164	-905.732788
0.000000	2.327401	-861.590454
0.000000	2.327638	-825.502197
0.000000	2.327876	-798.178955
0.000000	2.328113	-781.933105
0.000000	2.328350	-776.798096
0.000000	2.328587	-781.511047
0.000000	2.328824	-797.966736
0.000000	2.329062	-827.334534
0.000000	2.329299	-869.883118
0.000000	2.329536	-921.926270
0.000000	2.329773	-978.911377
0.000000	2.330010	-1033.967896
0.000000	2.330247	-1079.151001
0.000000	2.330485	-1103.430664
0.000000	2.330722	-1108.263916
0.000000	2.330959	-1109.668945
0.000000	2.331196	-1107.019775
0.000000	2.331433	-1104.574829
0.000000	2.331670	-1097.360352
0.000000	2.331908	-1089.289307
0.000000	2.332145	-1087.289917
0.000000	2.332382	-1090.584961
0.000000	2.332619	-1099.776855
0.000000	2.332856	-1116.304443
0.000000	2.333093	-1141.717651
0.000000	2.333331	-1177.520264
0.000000	2.333568	-1224.936890
0.000000	2.333805	-1282.382446
0.000000	2.334042	-1344.164307
0.000000	2.334279	-1403.931274
0.000000	2.334517	-1454.643677
0.000000	2.334754	-1488.397217
0.000000	2.334991	-1515.345825
0.000000	2.335228	-1536.968506
0.000000	2.335465	-1554.954956
0.000000	2.335702	-1570.404175
0.000000	2.335940	-1582.878296
0.000000	2.336177	-1593.283325
0.000000	2.336414	-1601.395264
0.000000	2.336651	-1608.070801
0.000000	2.336888	-1612.202393
0.000000	2.337126	-1613.102417
0.000000	2.337363	-1611.069824
0.000000	2.337600	-1605.593506
0.000000	2.337837	-1596.382935
0.000000	2.338074	-1582.593018
0.000000	2.338311	-1564.324097
0.000000	2.338549	-1541.247437
0.000000	2.338786	-1510.256836
0.000000	2.339023	-1469.843140
0.000000	2.339260	-1418.078003
0.000000	2.339497	-1354.727905
0.000000	2.339735	-1280.988647
0.000000	2.339972	-1196.364868
0.000000	2.340209	-1113.825562
0.000000	2.340446	-1042.741943
0.000000	2.340683	-984.873840
0.000000	2.340920	-941.611694
0.000000	2.341157	-913.756897
0.000000	2.341395	-901.000610
0.000000	2.341632	-902.638672
0.000000	2.341869	-920.203186
0.000000	2.342106	-954.845703
0.000000	2.342343	-1007.372559
0.000000	2.342581	-1075.740479
0.000000	2.342818	-1153.691162
0.000000	2.343055	-1232.500732
0.000000	2.343292	-1292.644165
0.000000	2.343529	-1332.010742
0.000000	2.343766	-1360.582520
0.000000	2.344004	-1382.530396
0.000000	2.344241	-1398.343750
0.000000	2.344478	-1408.171265
0.000000	2.344715	-1412.489746
0.000000	2.344952	-1411.011719
0.000000	2.345190	-1404.326538
0.000000	2.345427	-1392.388672
0.000000	2.345664	-1375.469482
0.000000	2.345901	-1354.104492
0.000000	2.346138	-1328.532471
0.000000	2.346375	-1301.103516
0.000000	2.346612	-1281.035034
0.000000	2.346850	-1270.289429
0.000000	2.347087	-1268.086304
0.000000	2.347324	-1274.057617
0.000000	2.347561	-1287.788330
0.000000	2.347798	-1309.297241
0.000000	2.348036	-1336.390381
0.000000	2.348273	-1365.241699
0.000000	2.348510	-1391.964355
0.000000	2.348747	-1411.578979
0.000000	2.348984	-1418.722534
0.000000	2.349221	-1422.143677
0.000000	2.349458	-1422.808716
0.000000	2.349696	-1421.462769
0.000000	2.349933	-1419.113281
0.000000	2.350170	-1418.089966
0.000000	2.350407	-1420.382202
0.000000	2.350644	-1425.049072
0.000000	2.350882	-1431.554932
0.000000	2.351119	-1438.126221
0.000000	2.351356	-1443.181641
0.000000	2.351593	-1444.929688
0.000000	2.351830	-1443.503174
0.000000	2.352067	-1441.733765
0.000000	2.352305	-1439.305786
0.000000	2.352542	-1436.586670
0.000000	2.352779	-1433.912476
0.000000	2.353016	-1431.682251
0.000000	2.353253	-1429.966064
0.000000	2.353491	-1428.475952
0.000000	2.353728	-1428.499634
0.000000	2.353965	-1429.849487
0.000000	2.354202	-1432.576782
0.000000	2.354439	-1436.104980
0.000000	2.354676	-1440.427124
0.000000	2.354914	-1445.166382
0.000000	2.355151	-1448.614746
0.000000	2.355388	-1450.463013
0.000000	2.355625	-1450.836304
0.000000	2.355862	-1450.071289
0.000000	2.356100	-1448.454956
0.000000	2.356337	-1446.185791
0.000000	2.356574	-1442.856445
0.000000	2.356811	-1437.803833
0.000000	2.357048	-1431.601807
0.000000	2.357285	-1424.526001
0.000000	2.357523	-1416.404541
0.000000	2.357760	-1407.224731
0.000000	2.357997	-1397.042480
0.000000	2.358234	-1386.486450
0.000000	2.358471	-1376.402466
0.000000	2.358708	-1366.849121
0.000000	2.358946	-1357.660156
0.000000	2.359183	-1348.807129
0.000000	2.359420	-1340.998535
0.000000	2.359657	-1335.765991
0.000000	2.359894	-1332.942749
0.000000	2.360132	-1330.673706
0.000000	2.360369	-1327.516357
0.000000	2.360606	-1324.056152
0.000000	2.360843	-1320.345581
0.000000	2.361080	-1316.004761
0.000000	2.361317	-1311.810303
0.000000	2.361555	-1307.406494
0.000000	2.361792	-1302.828491
0.000000	2.362029	-1298.760864
0.000000	2.362266	-1295.670532
0.000000	2.362503	-1292.540161
0.000000	2.362741	-1289.280640
0.000000	2.362978	-1286.072998
0.000000	2.363215	-1283.369263
0.000000	2.363452	-1281.263428
0.000000	2.363689	-1280.674072
0.000000	2.363926	-1279.686890
0.000000	2.364164	-1278.137695
0.000000	2.364401	-1277.383545
0.000000	2.364638	-1276.780396
0.000000	2.364875	-1277.003784
0.000000	2.365112	-1277.536499
0.000000	2.365350	-1278.702148
0.000000	2.365587	-1280.244873
0.000000	2.365824	-1282.287476
0.000000	2.366061	-1285.101074
0.000000	2.366298	-1288.836304
0.000000	2.366535	-1293.482178
0.000000	2.366772	-1299.317383
0.000000	2.367010	-1306.285400
0.000000	2.367247	-1312.999512
0.000000	2.367484	-1318.588867
0.000000	2.367721	-1323.657227
0.000000	2.367958	-1328.153931
0.000000	2.368196	-1332.185303
0.000000	2.368433	-1336.260864
0.000000	2.368670	-1339.704956
0.000000	2.368907	-1342.577881
0.000000	2.369144	-1344.139526
0.000000	2.369381	-1345.885254
0.000000	2.369618	-1348.540039
0.000000	2.369856	-1351.233032
0.000000	2.370093	-1353.801514
0.000000	2.370330	-1356.543091
0.000000	2.370567	-1359.801025
0.000000	2.370804	-1362.404541
0.000000	2.371042	-1367.970703
0.000000	2.371279	-1377.468384
0.000000	2.371516	-1390.916260
0.000000	2.371753	-1407.910889
0.000000	2.371990	-1428.492432
0.000000	2.372227	-1449.734131
0.000000	2.372465	-1466.671631
0.000000	2.372702	-1477.285889
0.000000	2.372939	-1482.995972
0.000000	2.373176	-1484.393311
0.000000	2.373413	-1483.243774
0.000000	2.373651	-1482.748291
0.000000	2.373888	-1487.295654
0.000000	2.374125	-1494.318970
0.000000	2.374362	-1502.214478
0.000000	2.374599	-1509.282837
0.000000	2.374836	-1516.538696
0.000000	2.375073	-1523.231079
0.000000	2.375311	-1524.973145
0.000000	2.375548	-1524.375488
0.000000	2.375785	-1524.431885
0.000000	2.376022	-1523.987061
0.000000	2.376259	-1521.301514
0.000000	2.376497	-1514.724243
0.000000	2.376734	-1501.202271
0.000000	2.376971	-1479.095093
0.000000	2.377208	-1452.848267
0.000000	2.377445	-1427.184814
0.000000	2.377682	-1411.320068
0.000000	2.377920	-1405.988892
0.000000	2.378157	-1410.507568
0.000000	2.378394	-1422.905151
0.000000	2.378631	-1441.209351
0.000000	2.378868	-1462.612915
0.000000	2.379106	-1482.491821
0.000000	2.379343	-1495.969482
0.000000	2.379580	-1504.932983
0.000000	2.379817	-1512.555054
0.000000	2.380054	-1519.732666
0.000000	2.380291	-1525.809570
0.000000	2.380529	-1529.707520
0.000000	2.380766	-1531.781128
0.000000	2.381003	-1532.660645
0.000000	2.381240	-1533.092651
0.000000	2.381477	-1532.788452
0.000000	2.381714	-1532.302979
0.000000	2.381952	-1532.418457
0.000000	2.382189	-1532.861206
0.000000	2.382426	-1533.210938
0.000000	2.382663	-1532.925171
0.000000	2.382900	-1531.632813
0.000000	2.383137	-1528.106567
0.000000	2.383375	-1523.244385
0.000000	2.383612	-1518.226685
0.000000	2.383849	-1512.895752
0.000000	2.384086	-1506.924194
0.000000	2.384323	-1500.458618
0.000000	2.384561	-1494.633179
0.000000	2.384798	-1490.437378
0.000000	2.385035	-1488.841309
0.000000	2.385272	-1489.221436
0.000000	2.385509	-1490.729614
0.000000	2.385746	-1493.543701
0.000000	2.385984	-1496.986572
0.000000	2.386221	-1499.547363
0.000000	2.386458	-1500.182983
0.000000	2.386695	-1500.633423
0.000000	2.386932	-1501.341431
0.000000	2.387170	-1502.292725
0.000000	2.387407	-1503.096924
0.000000	2.387644	-1504.206543
0.000000	2.387881	-1505.006592
0.000000	2.388118	-1505.027710
0.000000	2.388355	-1504.130737
0.000000	2.388592	-1504.739746
0.000000	2.388830	-1506.726074
0.000000	2.389067	-1509.799805
0.000000	2.389304	-1514.000366
0.000000	2.389541	-1519.457153
0.000000	2.389778	-1525.875488
0.000000	2.390016	-1534.077515
0.000000	2.390253	-1544.043823
0.000000	2.390490	-1554.361572
0.000000	2.390727	-1563.587646
0.000000	2.390964	-1572.326416
0.000000	2.391201	-1579.945435
0.000000	2.391439	-1586.010742
0.000000	2.391676	-1590.924316
0.000000	2.391913	-1596.398560
0.000000	2.392150	-1604.038940
0.000000	2.392387	-1612.406616
0.000000	2.392625	-1616.816772
0.000000	2.392862	-1618.615356
0.000000	2.393099	-1620.140015
0.000000	2.393336	-1621.802246
0.000000	2.393573	-1624.091064
0.000000	2.393811	-1624.474976
0.000000	2.394047	-1624.661255
0.000000	2.394285	-1623.810059
0.000000	2.394522	-1621.100952
0.000000	2.394759	-1616.295898
0.000000	2.394996	-1609.579590
0.000000	2.395233	-1601.125610
0.000000	2.395471	-1591.618286
0.000000	2.395708	-1580.582642
0.000000	2.395945	-1568.324341
0.000000	2.396182	-1555.962402
0.000000	2.396419	-1545.490112
0.000000	2.396657	-1539.636475
0.000000	2.396894	-1535.347534
0.000000	2.397131	-1532.124268
0.000000	2.397368	-1529.444214
0.000000	2.397605	-1526.582764
0.000000	2.397842	-1523.899658
0.000000	2.398079	-1521.445435
0.000000	2.398317	-1519.062134
0.000000	2.398554	-1516.854004
0.000000	2.398791	-1515.289551
0.000000	2.399028	-1515.165405
0.000000	2.399265	-1514.879761
0.000000	2.399503	-1512.826782
0.000000	2.399740	-1510.324829
0.000000	2.399977	-1506.983887
0.000000	2.400214	-1502.690430
0.000000	2.400451	-1497.872559
0.000000	2.400688	-1493.367554
0.000000	2.400926	-1488.428467
0.000000	2.401163	-1483.102173
0.000000	2.401400	-1477.196045
0.000000	2.401637	-1470.424683
0.000000	2.401874	-1463.313965
0.000000	2.402112	-1455.912964
0.000000	2.402349	-1448.505615
0.000000	2.402586	-1441.711914
0.000000	2.402823	-1436.169556
0.000000	2.403060	-1433.269409
0.000000	2.403297	-1433.948242
0.000000	2.403535	-1434.799805
0.000000	2.403772	-1431.832153
0.000000	2.404009	-1427.460571
0.000000	2.404246	-1421.318726
0.000000	2.404483	-1413.781616
0.000000	2.404721	-1405.513184
0.000000	2.404958	-1395.974121
0.000000	2.405195	-1387.623047
0.000000	2.405432	-1379.840088
0.000000	2.405669	-1371.558960
0.000000	2.405906	-1362.894897
0.000000	2.406144	-1354.966553
0.000000	2.406381	-1347.192017
0.000000	2.406618	-1340.732056
0.000000	2.406855	-1334.377563
0.000000	2.407092	-1328.010986
0.000000	2.407329	-1321.120728
0.000000	2.407567	-1313.556641
0.000000	2.407804	-1304.967773
0.000000	2.408041	-1296.151611
0.000000	2.408278	-1287.608154
0.000000	2.408515	-1279.852051
0.000000	2.408752	-1271.694702
0.000000	2.408990	-1262.690308
0.000000	2.409227	-1253.379272
0.000000	2.409464	-1244.242920
0.000000	2.409701	-1237.116821
0.000000	2.409938	-1232.802002
0.000000	2.410176	-1230.521118
0.000000	2.410413	-1230.738525
0.000000	2.410650	-1232.495117
0.000000	2.410887	-1234.953125
0.000000	2.411124	-1237.479248
0.000000	2.411361	-1238.765625
0.000000	2.411599	-1237.157715
0.000000	2.411836	-1234.903320
0.000000	2.412073	-1233.009888
0.000000	2.412310	-1230.949219
0.000000	2.412547	-1228.649658
0.000000	2.412785	-1225.313721
0.000000	2.413022	-1221.625244
0.000000	2.413259	-1217.007324
0.000000	2.413496	-1212.011597
0.000000	2.413733	-1207.245728
0.000000	2.413970	-1203.192871
0.000000	2.414207	-1200.037476
0.000000	2.414445	-1196.426270
0.000000	2.414682	-1192.294067
0.000000	2.414919	-1187.539063
0.000000	2.415156	-1182.552368
0.000000	2.415393	-1177.876709
0.000000	2.415631	-1174.893677
0.000000	2.415868	-1173.789307
0.000000	2.416105	-1175.094116
0.000000	2.416342	-1177.517090
0.000000	2.416579	-1180.880371
0.000000	2.416816	-1184.449829
0.000000	2.417053	-1185.364502
0.000000	2.417291	-1183.023193
0.000000	2.417528	-1176.854492
0.000000	2.417765	-1166.054199
0.000000	2.418002	-1150.667114
0.000000	2.418239	-1132.989502
0.000000	2.418477	-1115.877441
0.000000	2.418714	-1109.547119
0.000000	2.418951	-1112.550659
0.000000	2.419188	-1123.338623
0.000000	2.419425	-1140.704712
0.000000	2.419662	-1163.911255
0.000000	2.419900	-1189.806030
0.000000	2.420137	-1214.485107
0.000000	2.420374	-1237.849609
0.000000	2.420611	-1257.146606
0.000000	2.420848	-1269.640259
0.000000	2.421086	-1278.352661
0.000000	2.421323	-1284.580444
0.000000	2.421560	-1289.006104
0.000000	2.421797	-1292.907837
0.000000	2.422034	-1296.238525
0.000000	2.422271	-1299.452026
0.000000	2.422508	-1302.622559
0.000000	2.422746	-1305.880493
0.000000	2.422983	-1309.516235
0.000000	2.423220	-1313.478638
0.000000	2.423457	-1317.609375
0.000000	2.423694	-1320.449951
0.000000	2.423932	-1322.570190
0.000000	2.424169	-1324.004883
0.000000	2.424406	-1325.200806
0.000000	2.424643	-1325.921387
0.000000	2.424880	-1326.559204
0.000000	2.425117	-1327.054932
0.000000	2.425355	-1327.609253
0.000000	2.425592	-1328.579346
0.000000	2.425829	-1329.755737
0.000000	2.426066	-1330.724243
0.000000	2.426303	-1332.465820
0.000000	2.426541	-1334.435181
0.000000	2.426778	-1338.953247
0.000000	2.427015	-1345.830566
0.000000	2.427252	-1354.141846
0.000000	2.427489	-1361.777222
0.000000	2.427727	-1366.783081
0.000000	2.427964	-1370.970825
0.000000	2.428201	-1374.832642
0.000000	2.428438	-1379.116211
0.000000	2.428675	-1384.389648
0.000000	2.428912	-1390.808105
0.000000	2.429150	-1397.881470
0.000000	2.429387	-1405.000000
0.000000	2.429624	-1411.161255
0.000000	2.429861	-1416.193848
0.000000	2.430098	-1418.032715
0.000000	2.430335	-1415.234863
0.000000	2.430573	-1407.965820
0.000000	2.430810	-1395.309448
0.000000	2.431047	-1377.093262
0.000000	2.431284	-1357.196777
0.000000	2.431521	-1339.426636
0.000000	2.431758	-1326.357788
0.000000	2.431996	-1319.618408
0.000000	2.432233	-1315.012329
0.000000	2.432470	-1316.088379
0.000000	2.432707	-1323.461304
0.000000	2.432944	-1335.087524
0.000000	2.433182	-1350.339355
0.000000	2.433419	-1366.544556
0.000000	2.433656	-1377.329102
0.000000	2.433893	-1379.762451
0.000000	2.434130	-1382.033447
0.000000	2.434367	-1385.326050
0.000000	2.434605	-1388.296875
0.000000	2.434842	-1390.671875
0.000000	2.435079	-1392.113770
0.000000	2.435316	-1391.008789
0.000000	2.435553	-1387.526123
0.000000	2.435791	-1380.103149
0.000000	2.436028	-1366.530640
0.000000	2.436265	-1343.937012
0.000000	2.436502	-1311.125366
0.000000	2.436739	-1266.757202
0.000000	2.436976	-1211.064331
0.000000	2.437213	-1149.173950
0.000000	2.437451	-1095.512329
0.000000	2.437688	-1050.976563
0.000000	2.437925	-1016.771240
0.000000	2.438162	-994.431335
0.000000	2.438399	-985.085754
0.000000	2.438637	-989.517639
0.000000	2.438874	-1006.489685
0.000000	2.439111	-1036.766235
0.000000	2.439348	-1079.822266
0.000000	2.439585	-1131.097534
0.000000	2.439822	-1184.481323
0.000000	2.440060	-1233.508789
0.000000	2.440297	-1269.699707
0.000000	2.440534	-1293.062622
0.000000	2.440771	-1315.025757
0.000000	2.441008	-1335.554077
0.000000	2.441246	-1354.797852
0.000000	2.441483	-1372.002319
0.000000	2.441720	-1387.358154
0.000000	2.441957	-1400.786499
0.000000	2.442194	-1410.943604
0.000000	2.442431	-1418.902222
0.000000	2.442668	-1425.098267
0.000000	2.442906	-1429.039063
0.000000	2.443143	-1431.850586
0.000000	2.443380	-1433.517822
0.000000	2.443617	-1434.885376
0.000000	2.443854	-1434.984375
0.000000	2.444092	-1434.759644
0.000000	2.444329	-1433.967651
0.000000	2.444566	-1432.928955
0.000000	2.444803	-1431.908936
0.000000	2.445040	-1430.193237
0.000000	2.445277	-1427.827881
0.000000	2.445514	-1423.877808
0.000000	2.445752	-1417.939941
0.000000	2.445989	-1408.851563
0.000000	2.446226	-1394.673828
0.000000	2.446463	-1373.806030
0.000000	2.446700	-1345.007324
0.000000	2.446938	-1308.372925
0.000000	2.447175	-1268.518921
0.000000	2.447412	-1232.420166
0.000000	2.447649	-1207.541382
0.000000	2.447886	-1194.385498
0.000000	2.448123	-1191.918457
0.000000	2.448361	-1198.960449
0.000000	2.448598	-1215.440918
0.000000	2.448835	-1240.278076
0.000000	2.449072	-1270.961426
0.000000	2.449309	-1302.697021
0.000000	2.449547	-1330.428223
0.000000	2.449784	-1349.707031
0.000000	2.450021	-1361.318115
0.000000	2.450258	-1371.979004
0.000000	2.450495	-1382.056274
0.000000	2.450732	-1391.143677
0.000000	2.450970	-1399.811890
0.000000	2.451207	-1407.521240
0.000000	2.451444	-1415.348755
0.000000	2.451681	-1423.426758
0.000000	2.451918	-1432.412109
0.000000	2.452156	-1442.462524
0.000000	2.452393	-1453.169922
0.000000	2.452630	-1464.038574
0.000000	2.452867	-1472.596313
0.000000	2.453104	-1478.374756
0.000000	2.453341	-1482.993774
0.000000	2.453579	-1486.805542
0.000000	2.453816	-1489.292847
0.000000	2.454053	-1490.888794
0.000000	2.454290	-1492.163330
0.000000	2.454527	-1494.152344
0.000000	2.454765	-1496.965332
0.000000	2.455002	-1500.551880
0.000000	2.455239	-1505.036865
0.000000	2.455476	-1510.209473
0.000000	2.455713	-1516.336182
0.000000	2.455950	-1523.181519
0.000000	2.456187	-1530.846069
0.000000	2.456425	-1536.527466
0.000000	2.456662	-1539.679565
0.000000	2.456899	-1541.502686
0.000000	2.457136	-1542.296387
0.000000	2.457373	-1543.665527
0.000000	2.457611	-1545.297363
0.000000	2.457848	-1546.664551
0.000000	2.458085	-1547.666992
0.000000	2.458322	-1547.001587
0.000000	2.458559	-1545.390625
0.000000	2.458797	-1543.280273
0.000000	2.459034	-1541.547607
0.000000	2.459271	-1541.341309
0.000000	2.459508	-1543.368164
0.000000	2.459745	-1547.741089
0.000000	2.459982	-1554.323975
0.000000	2.460220	-1563.354248
0.000000	2.460457	-1572.688721
0.000000	2.460694	-1579.573608
0.000000	2.460931	-1581.898193
0.000000	2.461168	-1580.885254
0.000000	2.461406	-1574.427490
0.000000	2.461643	-1560.752441
0.000000	2.461880	-1540.626099
0.000000	2.462117	-1516.307373
0.000000	2.462354	-1491.547119
0.000000	2.462591	-1476.691895
0.000000	2.462828	-1472.371216
0.000000	2.463066	-1477.691528
0.000000	2.463303	-1491.555298
0.000000	2.463540	-1511.704956
0.000000	2.463777	-1536.324097
0.000000	2.464014	-1560.728149
0.000000	2.464252	-1578.901001
0.000000	2.464489	-1586.489746
0.000000	2.464726	-1587.854492
0.000000	2.464963	-1587.775391
0.000000	2.465200	-1587.233521
0.000000	2.465437	-1588.254028
0.000000	2.465674	-1590.090576
0.000000	2.465912	-1594.352783
0.000000	2.466149	-1601.314209
0.000000	2.466386	-1610.113403
0.000000	2.466623	-1620.661499
0.000000	2.466860	-1630.179199
0.000000	2.467098	-1638.835938
0.000000	2.467335	-1647.525513
0.000000	2.467572	-1653.973267
0.000000	2.467809	-1658.531006
0.000000	2.468046	-1661.507935
0.000000	2.468283	-1663.101685
0.000000	2.468521	-1663.201538
0.000000	2.468758	-1660.595947
0.000000	2.468995	-1655.271851
0.000000	2.469232	-1645.463135
0.000000	2.469469	-1631.487061
0.000000	2.469707	-1613.038696
0.000000	2.469944	-1591.120972
0.000000	2.470181	-1565.007446
0.000000	2.470418	-1534.905151
0.000000	2.470655	-1506.576294
0.000000	2.470892	-1485.195313
0.000000	2.471129	-1470.052856
0.000000	2.471367	-1457.439819
0.000000	2.471604	-1445.042969
0.000000	2.471841	-1432.395386
0.000000	2.472078	-1418.371094
0.000000	2.472315	-1399.999512
0.000000	2.472553	-1384.719971
0.000000	2.472790	-1380.622070
0.000000	2.473027	-1388.871826
0.000000	2.473264	-1408.953979
0.000000	2.473501	-1438.795898
0.000000	2.473738	-1475.584839
0.000000	2.473976	-1515.135010
0.000000	2.474213	-1551.348877
0.000000	2.474450	-1576.376099
0.000000	2.474687	-1587.969482
0.000000	2.474924	-1596.717896
0.000000	2.475162	-1603.517578
0.000000	2.475399	-1608.776855
0.000000	2.475636	-1613.601929
0.000000	2.475873	-1617.354370
0.000000	2.476110	-1621.149170
0.000000	2.476347	-1625.524048
0.000000	2.476585	-1631.200195
0.000000	2.476822	-1633.470459
0.000000	2.477059	-1634.269653
0.000000	2.477296	-1634.119507
0.000000	2.477533	-1633.112305
0.000000	2.477771	-1631.118286
0.000000	2.478008	-1629.354126
0.000000	2.478245	-1627.333862
0.000000	2.478482	-1624.620850
0.000000	2.478719	-1621.124756
0.000000	2.478956	-1616.185181
0.000000	2.479194	-1610.300781
0.000000	2.479431	-1603.472168
0.000000	2.479668	-1598.319458
0.000000	2.479905	-1594.342651
0.000000	2.480142	-1590.437378
0.000000	2.480379	-1586.178589
0.000000	2.480617	-1580.826172
0.000000	2.480854	-1575.307983
0.000000	2.481091	-1573.214966
0.000000	2.481328	-1572.535400
0.000000	2.481565	-1572.583374
0.000000	2.481802	-1573.031982
0.000000	2.482040	-1573.232910
0.000000	2.482277	-1572.487305
0.000000	2.482514	-1572.045654
0.000000	2.482751	-1571.502319
0.000000	2.482988	-1570.672241
0.000000	2.483226	-1568.531006
0.000000	2.483463	-1564.322998
0.000000	2.483700	-1559.312256
0.000000	2.483937	-1557.037964
0.000000	2.484174	-1555.052612
0.000000	2.484411	-1551.307251
0.000000	2.484648	-1543.904053
0.000000	2.484886	-1535.433960
0.000000	2.485123	-1528.360474
0.000000	2.485360	-1522.503052
0.000000	2.485597	-1519.090942
0.000000	2.485834	-1517.312988
0.000000	2.486072	-1517.237061
0.000000	2.486309	-1518.378662
0.000000	2.486546	-1520.179932
0.000000	2.486783	-1521.090210
0.000000	2.487020	-1520.340576
0.000000	2.487257	-1518.314575
0.000000	2.487495	-1516.238403
0.000000	2.487732	-1513.469971
0.000000	2.487969	-1509.854614
0.000000	2.488206	-1505.409180
0.000000	2.488443	-1499.977661
0.000000	2.488681	-1494.460815
0.000000	2.488918	-1487.914307
0.000000	2.489155	-1482.127075
0.000000	2.489392	-1477.419189
0.000000	2.489629	-1473.126831
0.000000	2.489866	-1469.273682
0.000000	2.490103	-1467.075317
0.000000	2.490341	-1466.581299
0.000000	2.490578	-1466.805908
0.000000	2.490815	-1467.663574
0.000000	2.491052	-1468.095947
0.000000	2.491289	-1466.840942
0.000000	2.491527	-1463.880005
0.000000	2.491764	-1459.686768
0.000000	2.492001	-1454.610718
0.000000	2.492238	-1448.802612
0.000000	2.492475	-1442.976563
0.000000	2.492712	-1436.849365
0.000000	2.492950	-1428.887329
0.000000	2.493187	-1417.844849
0.000000	2.493424	-1403.451904
0.000000	2.493661	-1384.100098
0.000000	2.493898	-1358.692871
0.000000	2.494135	-1326.469116
0.000000	2.494373	-1287.436890
0.000000	2.494610	-1241.896606
0.000000	2.494847	-1196.017212
0.000000	2.495084	-1158.472290
0.000000	2.495321	-1130.483521
0.000000	2.495559	-1112.974731
0.000000	2.495796	-1104.983398
0.000000	2.496033	-1104.945557
0.000000	2.496270	-1110.725220
0.000000	2.496507	-1121.362427
0.000000	2.496744	-1132.741943
0.000000	2.496982	-1141.051636
0.000000	2.497219	-1146.451172
0.000000	2.497456	-1154.932861
0.000000	2.497693	-1168.721069
0.000000	2.497930	-1188.855713
0.000000	2.498168	-1216.707642
0.000000	2.498405	-1252.913818
0.000000	2.498642	-1299.512085
0.000000	2.498879	-1354.959351
0.000000	2.499116	-1414.181396
0.000000	2.499353	-1471.012207
0.000000	2.499591	-1517.760986
0.000000	2.499828	-1544.692383
0.000000	2.500065	-1558.917969
0.000000	2.500302	-1568.035645
0.000000	2.500539	-1573.241943
0.000000	2.500777	-1575.677246
0.000000	2.501014	-1573.602783
0.000000	2.501251	-1567.787109
0.000000	2.501488	-1559.188477
0.000000	2.501725	-1548.303589
0.000000	2.501962	-1536.689209
0.000000	2.502200	-1526.924316
0.000000	2.502437	-1519.220703
0.000000	2.502674	-1511.902222
0.000000	2.502911	-1504.389038
0.000000	2.503148	-1497.510498
0.000000	2.503386	-1491.527222
0.000000	2.503623	-1489.017822
0.000000	2.503860	-1490.824097
0.000000	2.504097	-1495.840210
0.000000	2.504334	-1504.325806
0.000000	2.504571	-1516.709839
0.000000	2.504808	-1532.316162
0.000000	2.505046	-1549.439209
0.000000	2.505283	-1566.980225
0.000000	2.505520	-1582.500244
0.000000	2.505757	-1597.403320
0.000000	2.505994	-1612.316406
0.000000	2.506232	-1625.614014
0.000000	2.506469	-1636.033936
0.000000	2.506706	-1644.602905
0.000000	2.506943	-1649.366089
0.000000	2.507180	-1649.118774
0.000000	2.507417	-1645.398071
0.000000	2.507655	-1638.813110
0.000000	2.507892	-1630.812256
0.000000	2.508129	-1620.893188
0.000000	2.508366	-1608.759399
0.000000	2.508603	-1594.870239
0.000000	2.508841	-1583.963867
0.000000	2.509078	-1577.756836
0.000000	2.509315	-1575.519165
0.000000	2.509552	-1575.747314
0.000000	2.509789	-1577.678223
0.000000	2.510026	-1580.943848
0.000000	2.510263	-1583.126709
0.000000	2.510501	-1583.858521
0.000000	2.510738	-1585.848022
0.000000	2.510975	-1589.016357
0.000000	2.511212	-1593.054932
0.000000	2.511449	-1597.614136
0.000000	2.511687	-1602.038818
0.000000	2.511924	-1606.000488
0.000000	2.512161	-1606.903076
0.000000	2.512398	-1602.902100
0.000000	2.512635	-1597.039185
0.000000	2.512872	-1589.839844
0.000000	2.513109	-1582.408569
0.000000	2.513347	-1575.417847
0.000000	2.513584	-1569.273926
0.000000	2.513821	-1564.063843
0.000000	2.514058	-1560.247437
0.000000	2.514295	-1559.117920
0.000000	2.514533	-1560.308838
0.000000	2.514770	-1564.006470
0.000000	2.515007	-1569.502319
0.000000	2.515244	-1575.664063
0.000000	2.515481	-1581.825806
0.000000	2.515718	-1588.936646
0.000000	2.515956	-1596.766602
0.000000	2.516193	-1603.572144
0.000000	2.516430	-1609.510376
0.000000	2.516667	-1611.635376
0.000000	2.516904	-1610.227173
0.000000	2.517142	-1607.045044
0.000000	2.517379	-1601.068970
0.000000	2.517616	-1591.743042
0.000000	2.517853	-1579.151733
0.000000	2.518090	-1563.439087
0.000000	2.518327	-1546.583496
0.000000	2.518565	-1530.191406
0.000000	2.518802	-1520.027344
0.000000	2.519039	-1517.102905
0.000000	2.519276	-1519.097900
0.000000	2.519513	-1525.072021
0.000000	2.519750	-1533.754150
0.000000	2.519988	-1542.410156
0.000000	2.520225	-1546.999878
0.000000	2.520462	-1547.315186
0.000000	2.520699	-1546.204224
0.000000	2.520936	-1542.780640
0.000000	2.521173	-1536.514648
0.000000	2.521411	-1526.578491
0.000000	2.521648	-1514.817871
0.000000	2.521885	-1502.645020
0.000000	2.522122	-1490.569824
0.000000	2.522359	-1477.652222
0.000000	2.522597	-1464.914307
0.000000	2.522834	-1454.303833
0.000000	2.523071	-1446.385864
0.000000	2.523308	-1443.056396
0.000000	2.523545	-1443.517456
0.000000	2.523782	-1447.141235
0.000000	2.524020	-1452.309937
0.000000	2.524257	-1457.139526
0.000000	2.524494	-1459.223267
0.000000	2.524731	-1459.295166
0.000000	2.524968	-1457.564209
0.000000	2.525206	-1458.041992
0.000000	2.525443	-1462.225220
0.000000	2.525680	-1470.407227
0.000000	2.525917	-1481.582153
0.000000	2.526154	-1495.299316
0.000000	2.526392	-1509.400635
0.000000	2.526629	-1521.804199
0.000000	2.526866	-1530.368896
0.000000	2.527103	-1535.552002
0.000000	2.527340	-1540.352661
0.000000	2.527577	-1544.196533
0.000000	2.527815	-1547.723511
0.000000	2.528052	-1552.196411
0.000000	2.528289	-1556.993652
0.000000	2.528526	-1561.927612
0.000000	2.528763	-1568.217163
0.000000	2.529000	-1575.883667
0.000000	2.529238	-1584.099609
0.000000	2.529475	-1592.602539
0.000000	2.529712	-1598.916260
0.000000	2.529949	-1602.380371
0.000000	2.530186	-1603.231079
0.000000	2.530423	-1600.127441
0.000000	2.530661	-1592.528442
0.000000	2.530898	-1579.161987
0.000000	2.531135	-1561.167847
0.000000	2.531372	-1537.675293
0.000000	2.531609	-1516.388184
0.000000	2.531847	-1496.999512
0.000000	2.532084	-1479.326660
0.000000	2.532321	-1460.637085
0.000000	2.532558	-1439.485352
0.000000	2.532795	-1412.632446
0.000000	2.533032	-1391.986938
0.000000	2.533269	-1379.855347
0.000000	2.533507	-1376.273071
0.000000	2.533744	-1379.826172
0.000000	2.533981	-1389.172607
0.000000	2.534218	-1401.683838
0.000000	2.534455	-1412.978271
0.000000	2.534693	-1419.458496
0.000000	2.534930	-1430.407715
0.000000	2.535167	-1444.762573
0.000000	2.535404	-1458.252197
0.000000	2.535641	-1463.123291
0.000000	2.535878	-1464.536621
0.000000	2.536116	-1466.703369
0.000000	2.536353	-1466.102173
0.000000	2.536590	-1459.081299
0.000000	2.536827	-1447.798462
0.000000	2.537064	-1436.252563
0.000000	2.537302	-1425.871216
0.000000	2.537539	-1416.911743
0.000000	2.537776	-1410.859009
0.000000	2.538013	-1411.049194
0.000000	2.538250	-1415.296631
0.000000	2.538487	-1420.375854
0.000000	2.538724	-1427.141113
0.000000	2.538962	-1434.513672
0.000000	2.539199	-1441.740112
0.000000	2.539436	-1446.173462
0.000000	2.539673	-1447.140015
0.000000	2.539910	-1444.446533
0.000000	2.540148	-1439.303955
0.000000	2.540385	-1430.576294
0.000000	2.540622	-1417.262817
0.000000	2.540859	-1401.970215
0.000000	2.541096	-1384.735474
0.000000	2.541333	-1369.419312
0.000000	2.541571	-1351.433594
0.000000	2.541808	-1330.366943
0.000000	2.542045	-1306.609741
0.000000	2.542282	-1284.243042
0.000000	2.542519	-1266.891235
0.000000	2.542756	-1252.110107
0.000000	2.542994	-1241.899292
0.000000	2.543231	-1237.645264
0.000000	2.543468	-1237.656372
0.000000	2.543705	-1245.411255
0.000000	2.543942	-1259.307495
0.000000	2.544179	-1279.819946
0.000000	2.544417	-1306.899170
0.000000	2.544654	-1337.660522
0.000000	2.544891	-1366.289307
0.000000	2.545128	-1386.174194
0.000000	2.545365	-1396.144043
0.000000	2.545603	-1402.551514
0.000000	2.545840	-1405.218262
0.000000	2.546077	-1403.969360
0.000000	2.546314	-1397.970825
0.000000	2.546551	-1387.651855
0.000000	2.546788	-1374.465942
0.000000	2.547026	-1359.298950
0.000000	2.547263	-1348.645386
0.000000	2.547500	-1344.182007
0.000000	2.547737	-1345.109619
0.000000	2.547974	-1350.615601
0.000000	2.548212	-1358.905273
0.000000	2.548449	-1368.989990
0.000000	2.548686	-1376.879272
0.000000	2.548923	-1378.451172
0.000000	2.549160	-1379.311401
0.000000	2.549397	-1379.609985
0.000000	2.549635	-1378.760498
0.000000	2.549872	-1378.804932
0.000000	2.550109	-1378.688477
0.000000	2.550346	-1377.395142
0.000000	2.550583	-1374.996338
0.000000	2.550821	-1372.972168
0.000000	2.551058	-1370.325562
0.000000	2.551295	-1366.917969
0.000000	2.551532	-1363.796753
0.000000	2.551769	-1361.617310
0.000000	2.552006	-1360.315918
0.000000	2.552243	-1360.259644
0.000000	2.552481	-1361.125610
0.000000	2.552718	-1362.820068
0.000000	2.552955	-1365.349854
0.000000	2.553192	-1367.713013
0.000000	2.553429	-1369.353394
0.000000	2.553667	-1368.404175
0.000000	2.553904	-1366.120850
0.000000	2.554141	-1362.392944
0.000000	2.554378	-1356.062866
0.000000	2.554615	-1347.668091
0.000000	2.554852	-1336.397705
0.000000	2.555090	-1323.714966
0.000000	2.555327	-1309.808472
0.000000	2.555564	-1297.114624
0.000000	2.555801	-1287.159180
0.000000	2.556038	-1277.247192
0.000000	2.556276	-1263.016479
0.000000	2.556513	-1241.760254
0.000000	2.556750	-1209.546631
0.000000	2.556987	-1164.584961
0.000000	2.557224	-1105.285034
0.000000	2.557462	-1030.375610
0.000000	2.557698	-941.832947
0.000000	2.557936	-858.806580
0.000000	2.558173	-784.137085
0.000000	2.558410	-718.812866
0.000000	2.558647	-664.533630
0.000000	2.558884	-622.782532
0.000000	2.559122	-594.854736
0.000000	2.559359	-581.413757
0.000000	2.559596	-581.168579
0.000000	2.559833	-594.752991
0.000000	2.560070	-622.189331
0.000000	2.560308	-662.868103
0.000000	2.560544	-712.220703
0.000000	2.560782	-765.416687
0.000000	2.561019	-815.785889
0.000000	2.561256	-854.850464
0.000000	2.561493	-883.669189
0.000000	2.561730	-907.050781
0.000000	2.561968	-928.937439
0.000000	2.562205	-961.580383
0.000000	2.562442	-1001.938660
0.000000	2.562679	-1045.314697
0.000000	2.562916	-1087.207520
0.000000	2.563154	-1119.028198
0.000000	2.563391	-1131.469604
0.000000	2.563628	-1138.569214
0.000000	2.563865	-1140.754395
0.000000	2.564102	-1140.466797
0.000000	2.564339	-1138.450928
0.000000	2.564577	-1135.871582
0.000000	2.564814	-1132.293823
0.000000	2.565051	-1127.912476
0.000000	2.565288	-1124.297974
0.000000	2.565525	-1124.719727
0.000000	2.565763	-1126.821655
0.000000	2.566000	-1130.312622
0.000000	2.566237	-1135.414063
0.000000	2.566474	-1141.049194
0.000000	2.566711	-1146.538574
0.000000	2.566948	-1151.069824
0.000000	2.567185	-1154.118774
0.000000	2.567423	-1156.244873
0.000000	2.567660	-1157.314819
0.000000	2.567897	-1154.777100
0.000000	2.568134	-1149.281250
0.000000	2.568371	-1141.286255
0.000000	2.568609	-1132.670044
0.000000	2.568846	-1124.598389
0.000000	2.569083	-1114.887329
0.000000	2.569320	-1101.964478
0.000000	2.569557	-1086.294800
0.000000	2.569794	-1066.243530
0.000000	2.570032	-1044.529175
0.000000	2.570269	-1033.437012
0.000000	2.570506	-1031.746338
0.000000	2.570743	-1039.087158
0.000000	2.570980	-1053.539185
0.000000	2.571218	-1062.474976
0.000000	2.571455	-1070.230347
0.000000	2.571692	-1076.097656
0.000000	2.571929	-1084.962280
0.000000	2.572166	-1095.811279
0.000000	2.572403	-1107.306885
0.000000	2.572641	-1117.239014
0.000000	2.572878	-1122.796265
0.000000	2.573115	-1122.398560
0.000000	2.573352	-1119.144043
0.000000	2.573589	-1113.403198
0.000000	2.573827	-1108.207153
0.000000	2.574064	-1103.925293
0.000000	2.574301	-1102.115479
0.000000	2.574538	-1102.963501
0.000000	2.574775	-1104.972778
0.000000	2.575012	-1107.819702
0.000000	2.575250	-1110.474243
0.000000	2.575487	-1109.508667
0.000000	2.575724	-1105.024536
0.000000	2.575961	-1096.511353
0.000000	2.576198	-1083.736328
0.000000	2.576436	-1067.970215
0.000000	2.576673	-1046.312988
0.000000	2.576910	-1017.886230
0.000000	2.577147	-982.704895
0.000000	2.577384	-951.733276
0.000000	2.577621	-927.142822
0.000000	2.577858	-909.691284
0.000000	2.578096	-899.284363
0.000000	2.578333	-895.333679
0.000000	2.578570	-896.298157
0.000000	2.578807	-898.510803
0.000000	2.579044	-896.955994
0.000000	2.579282	-895.667847
0.000000	2.579519	-899.600952
0.000000	2.579756	-910.441772
0.000000	2.579993	-926.706238
0.000000	2.580230	-946.581482
0.000000	2.580467	-972.518494
0.000000	2.580704	-1005.089722
0.000000	2.580942	-1042.075073
0.000000	2.581179	-1083.605957
0.000000	2.581416	-1124.685669
0.000000	2.581653	-1146.667847
0.000000	2.581890	-1176.918091
0.000000	2.582128	-1196.988159
0.000000	2.582365	-1215.850830
0.000000	2.582602	-1232.497192
0.000000	2.582839	-1247.235840
0.000000	2.583076	-1260.514404
0.000000	2.583313	-1272.387451
0.000000	2.583551	-1283.565552
0.000000	2.583788	-1294.418945
0.000000	2.584025	-1304.906860
0.000000	2.584262	-1315.257080
0.000000	2.584499	-1325.573120
0.000000	2.584737	-1335.313599
0.000000	2.584974	-1344.017578
0.000000	2.585211	-1351.250977
0.000000	2.585448	-1355.715210
0.000000	2.585685	-1356.671387
0.000000	2.585922	-1354.906982
0.000000	2.586159	-1352.641357
0.000000	2.586397	-1350.616577
0.000000	2.586634	-1348.748779
0.000000	2.586871	-1345.943481
0.000000	2.587108	-1341.724487
0.000000	2.587345	-1335.421997
0.000000	2.587583	-1327.049194
0.000000	2.587820	-1316.230835
0.000000	2.588057	-1305.536499
0.000000	2.588294	-1299.126343
0.000000	2.588531	-1298.211670
0.000000	2.588768	-1301.515015
0.000000	2.589006	-1308.996582
0.000000	2.589243	-1319.813843
0.000000	2.589480	-1331.469360
0.000000	2.589717	-1340.887329
0.000000	2.589954	-1348.050415
0.000000	2.590192	-1353.201172
0.000000	2.590429	-1357.108032
0.000000	2.590666	-1359.850586
0.000000	2.590903	-1360.675171
0.000000	2.591140	-1360.101685
0.000000	2.591377	-1357.568970
0.000000	2.591615	-1353.478882
0.000000	2.591852	-1353.101563
0.000000	2.592089	-1355.404541
0.000000	2.592326	-1359.732300
0.000000	2.592563	-1365.865112
0.000000	2.592800	-1374.309814
0.000000	2.593038	-1383.516602
0.000000	2.593275	-1391.915039
0.000000	2.593512	-1402.740723
0.000000	2.593749	-1415.926147
0.000000	2.593986	-1430.405029
0.000000	2.594223	-1442.898438
0.000000	2.594461	-1450.686157
0.000000	2.594698	-1457.809082
0.000000	2.594935	-1464.043213
0.000000	2.595172	-1467.950439
0.000000	2.595409	-1468.427368
0.000000	2.595647	-1465.858032
0.000000	2.595884	-1462.366333
0.000000	2.596121	-1458.630859
0.000000	2.596358	-1456.127197
0.000000	2.596595	-1458.676392
0.000000	2.596833	-1464.157104
0.000000	2.597070	-1471.799194
0.000000	2.597307	-1481.275879
0.000000	2.597544	-1490.089722
0.000000	2.597781	-1495.061646
0.000000	2.598018	-1492.956177
0.000000	2.598256	-1486.392822
0.000000	2.598493	-1474.442017
0.000000	2.598730	-1460.956421
0.000000	2.598967	-1454.065430
0.000000	2.599204	-1454.391357
0.000000	2.599442	-1459.575806
0.000000	2.599679	-1466.270386
0.000000	2.599916	-1470.073242
0.000000	2.600153	-1465.600220
0.000000	2.600390	-1446.881226
0.000000	2.600627	-1419.049561
0.000000	2.600864	-1388.168091
0.000000	2.601102	-1353.967529
0.000000	2.601339	-1325.182251
0.000000	2.601576	-1308.119995
0.000000	2.601813	-1303.315796
0.000000	2.602050	-1312.314697
0.000000	2.602288	-1334.359253
0.000000	2.602525	-1366.938965
0.000000	2.602762	-1408.021973
0.000000	2.602999	-1453.993652
0.000000	2.603236	-1500.121094
0.000000	2.603473	-1540.611328
0.000000	2.603711	-1568.047729
0.000000	2.603948	-1589.637085
0.000000	2.604185	-1609.802612
0.000000	2.604422	-1627.681763
0.000000	2.604659	-1643.936890
0.000000	2.604897	-1657.688843
0.000000	2.605134	-1670.789795
0.000000	2.605371	-1683.203247
0.000000	2.605608	-1694.807861
0.000000	2.605845	-1704.554321
0.000000	2.606082	-1713.780396
0.000000	2.606319	-1721.664307
0.000000	2.606557	-1728.430420
0.000000	2.606794	-1735.032471
0.000000	2.607031	-1740.930908
0.000000	2.607268	-1746.089111
0.000000	2.607505	-1750.153687
0.000000	2.607743	-1752.217529
0.000000	2.607980	-1752.313965
0.000000	2.608217	-1750.994141
0.000000	2.608454	-1747.501587
0.000000	2.608691	-1742.421753
0.000000	2.608928	-1735.061157
0.000000	2.609165	-1726.705811
0.000000	2.609403	-1716.037842
0.000000	2.609640	-1703.783936
0.000000	2.609877	-1689.947998
0.000000	2.610114	-1674.043823
0.000000	2.610351	-1658.528809
0.000000	2.610589	-1640.610596
0.000000	2.610826	-1619.057129
0.000000	2.611063	-1590.869507
0.000000	2.611300	-1555.983765
0.000000	2.611537	-1514.688477
0.000000	2.611774	-1467.848511
0.000000	2.612012	-1418.086670
0.000000	2.612249	-1380.512939
0.000000	2.612486	-1354.719727
0.000000	2.612723	-1339.808350
0.000000	2.612960	-1332.945557
0.000000	2.613198	-1333.939209
0.000000	2.613435	-1343.626099
0.000000	2.613672	-1360.422974
0.000000	2.613909	-1381.164307
0.000000	2.614146	-1399.381592
0.000000	2.614383	-1410.422974
0.000000	2.614621	-1418.441772
0.000000	2.614858	-1428.426270
0.000000	2.615095	-1439.431030
0.000000	2.615332	-1450.941895
0.000000	2.615569	-1461.500977
0.000000	2.615806	-1468.273071
0.000000	2.616044	-1477.947510
0.000000	2.616281	-1492.804565
0.000000	2.616518	-1512.217896
0.000000	2.616755	-1534.985229
0.000000	2.616992	-1559.474976
0.000000	2.617229	-1582.766724
0.000000	2.617467	-1601.907959
0.000000	2.617704	-1621.323730
0.000000	2.617941	-1640.931396
0.000000	2.618178	-1659.716919
0.000000	2.618415	-1676.945190
0.000000	2.618653	-1691.738525
0.000000	2.618890	-1703.858276
0.000000	2.619127	-1713.394897
0.000000	2.619364	-1721.261230
0.000000	2.619601	-1727.338745
0.000000	2.619838	-1731.128296
0.000000	2.620076	-1732.945679
0.000000	2.620313	-1732.449585
0.000000	2.620550	-1729.052246
0.000000	2.620787	-1722.740479
0.000000	2.621024	-1713.600464
0.000000	2.621262	-1701.121826
0.000000	2.621499	-1682.977417
0.000000	2.621736	-1658.667603
0.000000	2.621973	-1627.215698
0.000000	2.622210	-1589.923462
0.000000	2.622447	-1558.281250
0.000000	2.622685	-1533.220337
0.000000	2.622922	-1516.051636
0.000000	2.623159	-1507.910522
0.000000	2.623396	-1507.459961
0.000000	2.623633	-1513.971558
0.000000	2.623871	-1526.576904
0.000000	2.624108	-1543.900391
0.000000	2.624345	-1562.089478
0.000000	2.624582	-1577.608154
0.000000	2.624819	-1585.493408
0.000000	2.625057	-1585.841064
0.000000	2.625293	-1584.779541
0.000000	2.625531	-1584.980835
0.000000	2.625768	-1587.151978
0.000000	2.626005	-1590.059814
0.000000	2.626242	-1593.065063
0.000000	2.626479	-1594.748413
0.000000	2.626717	-1593.562622
0.000000	2.626954	-1587.044189
0.000000	2.627191	-1574.206299
0.000000	2.627428	-1559.234863
0.000000	2.627665	-1547.603516
0.000000	2.627903	-1545.598022
0.000000	2.628139	-1552.513306
0.000000	2.628377	-1565.285278
0.000000	2.628614	-1581.510620
0.000000	2.628851	-1598.108398
0.000000	2.629088	-1609.413086
0.000000	2.629325	-1613.617188
0.000000	2.629563	-1617.374756
0.000000	2.629800	-1620.206177
0.000000	2.630037	-1621.582397
0.000000	2.630274	-1621.048706
0.000000	2.630511	-1618.955078
0.000000	2.630749	-1615.966431
0.000000	2.630986	-1612.168091
0.000000	2.631223	-1607.149780
0.000000	2.631460	-1600.397827
0.000000	2.631697	-1592.701538
0.000000	2.631934	-1584.271729
0.000000	2.632172	-1575.683594
0.000000	2.632409	-1568.105347
0.000000	2.632646	-1562.263062
0.000000	2.632883	-1557.961670
0.000000	2.633120	-1554.847046
0.000000	2.633358	-1552.861572
0.000000	2.633595	-1552.346924
0.000000	2.633832	-1551.345093
0.000000	2.634069	-1549.723633
0.000000	2.634306	-1544.827759
0.000000	2.634543	-1537.015991
0.000000	2.634780	-1526.589966
0.000000	2.635018	-1513.449585
0.000000	2.635255	-1499.075317
0.000000	2.635492	-1483.919922
0.000000	2.635729	-1467.867432
0.000000	2.635966	-1449.648560
0.000000	2.636204	-1435.252075
0.000000	2.636441	-1427.451782
0.000000	2.636678	-1424.557007
0.000000	2.636915	-1424.982300
0.000000	2.637152	-1430.657104
0.000000	2.637389	-1440.098633
0.000000	2.637627	-1450.712646
0.000000	2.637864	-1458.003174
0.000000	2.638101	-1456.990112
0.000000	2.638338	-1453.004639
0.000000	2.638575	-1446.752319
0.000000	2.638813	-1438.381958
0.000000	2.639050	-1429.508789
0.000000	2.639287	-1420.108643
0.000000	2.639524	-1414.287598
0.000000	2.639761	-1413.596191
0.000000	2.639998	-1413.998291
0.000000	2.640236	-1415.129639
0.000000	2.640473	-1416.430176
0.000000	2.640710	-1417.432861
0.000000	2.640947	-1417.833618
0.000000	2.641184	-1417.069458
0.000000	2.641421	-1414.004761
0.000000	2.641659	-1409.418091
0.000000	2.641896	-1404.119995
0.000000	2.642133	-1398.763062
0.000000	2.642370	-1392.325928
0.000000	2.642607	-1385.391968
0.000000	2.642844	-1377.837158
0.000000	2.643082	-1369.594482
0.000000	2.643319	-1360.358398
0.000000	2.643556	-1352.781128
0.000000	2.643793	-1350.997925
0.000000	2.644030	-1353.686401
0.000000	2.644268	-1360.060303
0.000000	2.644505	-1370.257568
0.000000	2.644742	-1383.985352
0.000000	2.644979	-1401.068359
0.000000	2.645216	-1419.262329
0.000000	2.645453	-1436.485107
0.000000	2.645691	-1449.919189
0.000000	2.645928	-1460.208618
0.000000	2.646165	-1469.454102
0.000000	2.646402	-1476.640625
0.000000	2.646639	-1481.747559
0.000000	2.646877	-1484.110352
0.000000	2.647114	-1483.653809
0.000000	2.647351	-1480.955811
0.000000	2.647588	-1476.053833
0.000000	2.647825	-1470.854858
0.000000	2.648062	-1464.992065
0.000000	2.648299	-1458.857300
0.000000	2.648537	-1453.732422
0.000000	2.648774	-1450.152222
0.000000	2.649011	-1447.682007
0.000000	2.649248	-1446.094360
0.000000	2.649485	-1444.179321
0.000000	2.649723	-1441.821167
0.000000	2.649960	-1439.685669
0.000000	2.650197	-1437.729858
0.000000	2.650434	-1435.389160
0.000000	2.650671	-1431.244629
0.000000	2.650908	-1425.087280
0.000000	2.651146	-1415.065918
0.000000	2.651383	-1400.103516
0.000000	2.651620	-1384.556396
0.000000	2.651857	-1373.735718
0.000000	2.652094	-1365.144531
0.000000	2.652332	-1360.151733
0.000000	2.652569	-1353.672363
0.000000	2.652806	-1350.402222
0.000000	2.653043	-1349.546143
0.000000	2.653280	-1351.446655
0.000000	2.653517	-1354.493286
0.000000	2.653754	-1358.197021
0.000000	2.653992	-1363.232910
0.000000	2.654229	-1369.085815
0.000000	2.654466	-1376.098145
0.000000	2.654703	-1384.507446
0.000000	2.654940	-1399.339111
0.000000	2.655178	-1415.052734
0.000000	2.655415	-1433.752686
0.000000	2.655652	-1456.350830
0.000000	2.655889	-1479.114990
0.000000	2.656126	-1497.313354
0.000000	2.656363	-1510.396484
0.000000	2.656600	-1519.523926
0.000000	2.656838	-1527.429443
0.000000	2.657075	-1533.896851
0.000000	2.657312	-1538.365723
0.000000	2.657549	-1538.788330
0.000000	2.657786	-1532.277588
0.000000	2.658024	-1519.752197
0.000000	2.658261	-1503.996216
0.000000	2.658498	-1492.010620
0.000000	2.658735	-1484.037842
0.000000	2.658972	-1478.903320
0.000000	2.659209	-1476.685913
0.000000	2.659447	-1476.879028
0.000000	2.659684	-1479.753540
0.000000	2.659921	-1486.145874
0.000000	2.660158	-1496.409546
0.000000	2.660395	-1510.384521
0.000000	2.660633	-1528.605225
0.000000	2.660870	-1550.659912
0.000000	2.661107	-1573.467285
0.000000	2.661344	-1589.712769
0.000000	2.661581	-1596.856201
0.000000	2.661819	-1603.553223
0.000000	2.662056	-1609.711914
0.000000	2.662293	-1615.371460
0.000000	2.662530	-1621.138184
0.000000	2.662767	-1626.772461
0.000000	2.663004	-1633.036011
0.000000	2.663242	-1639.351807
0.000000	2.663479	-1645.818848
0.000000	2.663716	-1650.603516
0.000000	2.663953	-1652.670410
0.000000	2.664190	-1653.297729
0.000000	2.664427	-1653.490356
0.000000	2.664665	-1653.039551
0.000000	2.664902	-1652.988403
0.000000	2.665139	-1653.656982
0.000000	2.665376	-1654.652588
0.000000	2.665613	-1656.163940
0.000000	2.665850	-1657.281738
0.000000	2.666088	-1657.348877
0.000000	2.666325	-1654.714966
0.000000	2.666562	-1650.456543
0.000000	2.666799	-1645.195068
0.000000	2.667036	-1641.198730
0.000000	2.667274	-1636.363647
0.000000	2.667511	-1630.171875
0.000000	2.667748	-1621.787109
0.000000	2.667985	-1611.203735
0.000000	2.668222	-1602.954956
0.000000	2.668459	-1595.266113
0.000000	2.668697	-1586.971313
0.000000	2.668934	-1578.417358
0.000000	2.669171	-1570.255371
0.000000	2.669408	-1563.702271
0.000000	2.669645	-1559.784302
0.000000	2.669883	-1559.248047
0.000000	2.670120	-1562.209839
0.000000	2.670357	-1569.377808
0.000000	2.670594	-1580.865479
0.000000	2.670831	-1596.798828
0.000000	2.671068	-1615.080444
0.000000	2.671306	-1633.951294
0.000000	2.671543	-1649.614258
0.000000	2.671780	-1661.984131
0.000000	2.672017	-1673.455566
0.000000	2.672254	-1683.116455
0.000000	2.672492	-1691.645874
0.000000	2.672729	-1698.073364
0.000000	2.672966	-1700.278564
0.000000	2.673203	-1695.779053
0.000000	2.673440	-1683.808960
0.000000	2.673677	-1670.512207
0.000000	2.673914	-1657.107544
0.000000	2.674152	-1646.062012
0.000000	2.674389	-1638.097778
0.000000	2.674626	-1631.137207
0.000000	2.674863	-1622.760376
0.000000	2.675100	-1613.064697
0.000000	2.675338	-1601.363892
0.000000	2.675575	-1584.394287
0.000000	2.675812	-1572.613159
0.000000	2.676049	-1569.108887
0.000000	2.676286	-1573.219849
0.000000	2.676523	-1584.510376
0.000000	2.676760	-1601.778687
0.000000	2.676998	-1622.240234
0.000000	2.677235	-1643.424194
0.000000	2.677472	-1660.289063
0.000000	2.677709	-1668.365723
0.000000	2.677946	-1668.292114
0.000000	2.678184	-1665.243530
0.000000	2.678421	-1657.954834
0.000000	2.678658	-1647.486084
0.000000	2.678895	-1638.569824
0.000000	2.679132	-1632.245728
0.000000	2.679369	-1626.444580
0.000000	2.679607	-1620.522705
0.000000	2.679844	-1614.672729
0.000000	2.680081	-1609.252441
0.000000	2.680318	-1603.942749
0.000000	2.680555	-1598.359131
0.000000	2.680793	-1592.216797
0.000000	2.681030	-1586.340454
0.000000	2.681267	-1580.983154
0.000000	2.681504	-1575.412354
0.000000	2.681741	-1569.861206
0.000000	2.681978	-1563.767090
0.000000	2.682215	-1557.837158
0.000000	2.682453	-1552.254395
0.000000	2.682690	-1547.832153
0.000000	2.682927	-1544.401855
0.000000	2.683164	-1542.340576
0.000000	2.683401	-1541.135376
0.000000	2.683639	-1539.994751
0.000000	2.683876	-1538.752930
0.000000	2.684113	-1535.593262
0.000000	2.684350	-1536.869141
0.000000	2.684587	-1540.699463
0.000000	2.684824	-1545.404907
0.000000	2.685062	-1549.534668
0.000000	2.685299	-1548.738892
0.000000	2.685536	-1545.766724
0.000000	2.685773	-1543.049927
0.000000	2.686010	-1539.878906
0.000000	2.686248	-1535.678101
0.000000	2.686485	-1529.108643
0.000000	2.686722	-1519.136597
0.000000	2.686959	-1504.869019
0.000000	2.687196	-1484.965576
0.000000	2.687433	-1457.746582
0.000000	2.687671	-1422.618530
0.000000	2.687908	-1381.167114
0.000000	2.688145	-1334.700928
0.000000	2.688382	-1291.037964
0.000000	2.688619	-1257.294189
0.000000	2.688857	-1235.704712
0.000000	2.689094	-1226.441895
0.000000	2.689331	-1227.485718
0.000000	2.689568	-1237.551025
0.000000	2.689805	-1257.668945
0.000000	2.690042	-1287.583862
0.000000	2.690280	-1324.479614
0.000000	2.690517	-1363.118164
0.000000	2.690754	-1397.857300
0.000000	2.690991	-1422.720093
0.000000	2.691228	-1438.437500
0.000000	2.691465	-1451.878174
0.000000	2.691703	-1462.146484
0.000000	2.691940	-1470.573608
0.000000	2.692177	-1480.189453
0.000000	2.692414	-1494.846924
0.000000	2.692651	-1512.598145
0.000000	2.692888	-1533.165405
0.000000	2.693126	-1556.091919
0.000000	2.693363	-1578.851807
0.000000	2.693600	-1595.928101
0.000000	2.693837	-1603.978149
0.000000	2.694074	-1604.828735
0.000000	2.694312	-1597.769287
0.000000	2.694549	-1583.101440
0.000000	2.694786	-1562.058105
0.000000	2.695023	-1536.309937
0.000000	2.695260	-1518.695435
0.000000	2.695498	-1512.321533
0.000000	2.695735	-1517.593750
0.000000	2.695972	-1534.529053
0.000000	2.696209	-1561.506958
0.000000	2.696446	-1595.972290
0.000000	2.696683	-1633.442871
0.000000	2.696920	-1667.708984
0.000000	2.697158	-1691.748291
0.000000	2.697395	-1703.134644
0.000000	2.697632	-1712.066040
0.000000	2.697869	-1718.977295
0.000000	2.698106	-1723.918701
0.000000	2.698344	-1728.050293
0.000000	2.698581	-1731.508057
0.000000	2.698818	-1734.742310
0.000000	2.699055	-1739.079956
0.000000	2.699292	-1744.350830
0.000000	2.699529	-1750.969238
0.000000	2.699767	-1758.708496
0.000000	2.700004	-1767.393433
0.000000	2.700241	-1776.670532
0.000000	2.700478	-1784.817017
0.000000	2.700715	-1792.450806
0.000000	2.700953	-1799.877441
0.000000	2.701190	-1804.773071
0.000000	2.701427	-1807.556274
0.000000	2.701664	-1810.809814
0.000000	2.701901	-1814.714111
0.000000	2.702138	-1818.792847
0.000000	2.702375	-1823.099609
0.000000	2.702613	-1827.386597
0.000000	2.702850	-1830.983643
0.000000	2.703087	-1833.678223
0.000000	2.703324	-1836.506836
0.000000	2.703561	-1839.228027
0.000000	2.703799	-1841.623169
0.000000	2.704036	-1843.299561
0.000000	2.704273	-1845.429321
0.000000	2.704510	-1847.721924
0.000000	2.704747	-1851.358643
0.000000	2.704984	-1857.253540
0.000000	2.705221	-1864.828125
0.000000	2.705459	-1873.754517
0.000000	2.705696	-1882.413330
0.000000	2.705933	-1888.427612
0.000000	2.706170	-1892.808350
0.000000	2.706407	-1897.059570
0.000000	2.706645	-1900.776123
0.000000	2.706882	-1903.739258
0.000000	2.707119	-1904.386597
0.000000	2.707356	-1902.311279
0.000000	2.707593	-1898.160156
0.000000	2.707830	-1893.672974
0.000000	2.708068	-1889.061279
0.000000	2.708305	-1885.049316
0.000000	2.708542	-1883.063721
0.000000	2.708779	-1881.747192
0.000000	2.709016	-1880.649658
0.000000	2.709254	-1879.624512
0.000000	2.709491	-1876.716431
0.000000	2.709728	-1874.309937
0.000000	2.709965	-1873.190186
0.000000	2.710202	-1873.236328
0.000000	2.710439	-1874.326660
0.000000	2.710677	-1877.034424
0.000000	2.710914	-1881.841675
0.000000	2.711151	-1888.916504
0.000000	2.711388	-1897.682251
0.000000	2.711625	-1906.209351
0.000000	2.711863	-1910.091309
0.000000	2.712100	-1913.475098
0.000000	2.712337	-1914.883545
0.000000	2.712574	-1914.734741
0.000000	2.712811	-1914.562988
0.000000	2.713048	-1914.624390
0.000000	2.713286	-1913.981689
0.000000	2.713523	-1912.505249
0.000000	2.713760	-1909.418335
0.000000	2.713997	-1903.862915
0.000000	2.714234	-1895.885620
0.000000	2.714471	-1884.420288
0.000000	2.714709	-1868.320190
0.000000	2.714946	-1847.422607
0.000000	2.715183	-1820.636963
0.000000	2.715420	-1788.005737
0.000000	2.715657	-1750.820557
0.000000	2.715894	-1717.378418
0.000000	2.716132	-1692.789185
0.000000	2.716369	-1678.225220
0.000000	2.716606	-1674.153198
0.000000	2.716843	-1679.243774
0.000000	2.717080	-1690.857666
0.000000	2.717318	-1704.874512
0.000000	2.717555	-1718.084351
0.000000	2.717792	-1727.263794
0.000000	2.718029	-1733.527588
0.000000	2.718266	-1739.355957
0.000000	2.718503	-1741.232056
0.000000	2.718741	-1734.321533
0.000000	2.718978	-1711.601074
0.000000	2.719215	-1680.903076
0.000000	2.719452	-1651.277222
0.000000	2.719689	-1620.783936
0.000000	2.719927	-1587.846924
0.000000	2.720164	-1550.811890
0.000000	2.720401	-1507.322266
0.000000	2.720638	-1457.711548
0.000000	2.720875	-1411.254883
0.000000	2.721112	-1377.714844
0.000000	2.721349	-1356.998901
0.000000	2.721587	-1349.022827
0.000000	2.721824	-1351.570190
0.000000	2.722061	-1364.456299
0.000000	2.722298	-1388.898438
0.000000	2.722535	-1424.146973
0.000000	2.722773	-1466.484619
0.000000	2.723010	-1511.744507
0.000000	2.723247	-1555.489136
0.000000	2.723484	-1590.433472
0.000000	2.723721	-1607.369019
0.000000	2.723958	-1613.518555
0.000000	2.724195	-1614.663696
0.000000	2.724433	-1612.379395
0.000000	2.724670	-1610.343872
0.000000	2.724907	-1608.040894
0.000000	2.725144	-1603.404907
0.000000	2.725381	-1594.585815
0.000000	2.725619	-1586.332886
0.000000	2.725856	-1579.642944
0.000000	2.726093	-1574.474121
0.000000	2.726330	-1571.234497
0.000000	2.726567	-1570.740845
0.000000	2.726804	-1571.711548
0.000000	2.727042	-1573.861084
0.000000	2.727279	-1576.053833
0.000000	2.727516	-1576.990112
0.000000	2.727753	-1574.267944
0.000000	2.727990	-1569.543457
0.000000	2.728228	-1563.488770
0.000000	2.728465	-1556.899414
0.000000	2.728702	-1552.567017
0.000000	2.728939	-1549.334351
0.000000	2.729176	-1546.747559
0.000000	2.729414	-1544.612793
0.000000	2.729650	-1543.099854
0.000000	2.729888	-1542.444946
0.000000	2.730125	-1541.642334
0.000000	2.730362	-1539.213623
0.000000	2.730599	-1534.697388
0.000000	2.730836	-1526.696899
0.000000	2.731074	-1512.652588
0.000000	2.731311	-1491.927246
0.000000	2.731548	-1464.746216
0.000000	2.731785	-1431.727295
0.000000	2.732022	-1395.346069
0.000000	2.732260	-1366.734863
0.000000	2.732497	-1347.390381
0.000000	2.732734	-1339.135498
0.000000	2.732971	-1340.939697
0.000000	2.733208	-1352.885742
0.000000	2.733445	-1374.589600
0.000000	2.733683	-1405.037720
0.000000	2.733920	-1440.834229
0.000000	2.734157	-1475.833862
0.000000	2.734394	-1505.432739
0.000000	2.734631	-1524.381958
0.000000	2.734869	-1534.072510
0.000000	2.735106	-1542.074097
0.000000	2.735343	-1548.462646
0.000000	2.735580	-1552.915161
0.000000	2.735817	-1555.250366
0.000000	2.736054	-1557.346069
0.000000	2.736292	-1558.606689
0.000000	2.736529	-1559.357056
0.000000	2.736766	-1560.153564
0.000000	2.737003	-1560.794067
0.000000	2.737240	-1561.995728
0.000000	2.737478	-1563.832397
0.000000	2.737715	-1565.817871
0.000000	2.737952	-1567.397949
0.000000	2.738189	-1569.570923
0.000000	2.738426	-1571.999756
0.000000	2.738663	-1575.019409
0.000000	2.738901	-1577.717529
0.000000	2.739138	-1579.382813
0.000000	2.739375	-1580.659668
0.000000	2.739612	-1582.479248
0.000000	2.739849	-1584.650391
0.000000	2.740086	-1586.150269
0.000000	2.740324	-1586.725708
0.000000	2.740561	-1585.884033
0.000000	2.740798	-1584.401367
0.000000	2.741035	-1581.345093
0.000000	2.741272	-1577.829712
0.000000	2.741509	-1573.075439
0.000000	2.741747	-1568.465820
0.000000	2.741984	-1566.466187
0.000000	2.742221	-1565.855469
0.000000	2.742458	-1565.918823
0.000000	2.742695	-1566.392700
0.000000	2.742933	-1566.776367
0.000000	2.743170	-1566.601196
0.000000	2.743407	-1566.097656
0.000000	2.743644	-1565.297119
0.000000	2.743881	-1563.716675
0.000000	2.744118	-1561.034546
0.000000	2.744355	-1555.938965
0.000000	2.744593	-1552.206909
0.000000	2.744830	-1553.071167
0.000000	2.745067	-1557.537720
0.000000	2.745304	-1563.607910
0.000000	2.745541	-1570.647339
0.000000	2.745779	-1576.426147
0.000000	2.746016	-1576.821899
0.000000	2.746253	-1571.492065
0.000000	2.746490	-1564.851807
0.000000	2.746727	-1559.263550
0.000000	2.746964	-1558.065186
0.000000	2.747202	-1560.052246
0.000000	2.747439	-1564.620605
0.000000	2.747676	-1570.906860
0.000000	2.747913	-1578.756348
0.000000	2.748150	-1586.966675
0.000000	2.748388	-1592.156738
0.000000	2.748625	-1591.522461
0.000000	2.748862	-1589.010132
0.000000	2.749099	-1585.192261
0.000000	2.749336	-1581.029053
0.000000	2.749573	-1577.069946
0.000000	2.749810	-1573.823364
0.000000	2.750048	-1573.843750
0.000000	2.750285	-1574.817017
0.000000	2.750522	-1576.922729
0.000000	2.750759	-1579.343872
0.000000	2.750996	-1581.138672
0.000000	2.751234	-1580.847900
0.000000	2.751471	-1580.968994
0.000000	2.751708	-1580.987671
0.000000	2.751945	-1580.979492
0.000000	2.752182	-1580.659302
0.000000	2.752419	-1580.337402
0.000000	2.752657	-1579.708984
0.000000	2.752894	-1578.557739
0.000000	2.753131	-1577.260010
0.000000	2.753368	-1574.966309
0.000000	2.753605	-1572.005249
0.000000	2.753842	-1568.218140
0.000000	2.754080	-1563.765625
0.000000	2.754317	-1558.631348
0.000000	2.754554	-1551.994629
0.000000	2.754791	-1543.705078
0.000000	2.755028	-1533.146851
0.000000	2.755265	-1520.013916
0.000000	2.755503	-1503.900757
0.000000	2.755740	-1487.277344
0.000000	2.755977	-1471.406494
0.000000	2.756214	-1455.142700
0.000000	2.756451	-1438.344604
0.000000	2.756689	-1422.394287
0.000000	2.756926	-1409.630371
0.000000	2.757163	-1402.372803
0.000000	2.757400	-1401.950439
0.000000	2.757637	-1407.811890
0.000000	2.757874	-1419.373657
0.000000	2.758112	-1436.555664
0.000000	2.758349	-1458.068481
0.000000	2.758586	-1479.644043
0.000000	2.758823	-1496.457642
0.000000	2.759060	-1504.788818
0.000000	2.759298	-1512.538452
0.000000	2.759535	-1520.196777
0.000000	2.759772	-1528.756714
0.000000	2.760009	-1538.120972
0.000000	2.760246	-1547.923462
0.000000	2.760484	-1557.483032
0.000000	2.760721	-1564.596802
0.000000	2.760958	-1569.504150
0.000000	2.761195	-1572.505249
0.000000	2.761432	-1573.369385
0.000000	2.761669	-1571.715576
0.000000	2.761907	-1568.516113
0.000000	2.762144	-1563.694946
0.000000	2.762381	-1557.643555
0.000000	2.762618	-1552.792969
0.000000	2.762855	-1547.724243
0.000000	2.763092	-1542.606201
0.000000	2.763330	-1537.222168
0.000000	2.763567	-1531.443726
0.000000	2.763804	-1526.458008
0.000000	2.764041	-1522.334717
0.000000	2.764278	-1517.835571
0.000000	2.764515	-1513.237427
0.000000	2.764753	-1507.633179
0.000000	2.764990	-1500.863892
0.000000	2.765227	-1494.877319
0.000000	2.765464	-1489.749268
0.000000	2.765701	-1484.532715
0.000000	2.765939	-1477.731567
0.000000	2.766176	-1467.736328
0.000000	2.766413	-1453.708862
0.000000	2.766650	-1432.914063
0.000000	2.766887	-1403.365112
0.000000	2.767124	-1362.815308
0.000000	2.767362	-1309.460693
0.000000	2.767599	-1244.210205
0.000000	2.767836	-1180.478271
0.000000	2.768073	-1124.174194
0.000000	2.768310	-1077.658203
0.000000	2.768548	-1042.728271
0.000000	2.768785	-1021.984070
0.000000	2.769022	-1017.484192
0.000000	2.769259	-1030.619751
0.000000	2.769496	-1060.880493
0.000000	2.769733	-1106.382935
0.000000	2.769970	-1162.899780
0.000000	2.770208	-1224.215942
0.000000	2.770445	-1283.146973
0.000000	2.770682	-1330.448730
0.000000	2.770919	-1363.012207
0.000000	2.771156	-1394.847534
0.000000	2.771394	-1424.518066
0.000000	2.771631	-1448.099487
0.000000	2.771868	-1461.045166
0.000000	2.772105	-1466.937256
0.000000	2.772342	-1468.139893
0.000000	2.772579	-1464.489136
0.000000	2.772816	-1454.459961
0.000000	2.773054	-1437.883667
0.000000	2.773291	-1416.176880
0.000000	2.773528	-1395.081909
0.000000	2.773765	-1380.763184
0.000000	2.774002	-1372.288086
0.000000	2.774240	-1368.585571
0.000000	2.774477	-1370.636597
0.000000	2.774714	-1378.535278
0.000000	2.774951	-1391.455933
0.000000	2.775188	-1408.802490
0.000000	2.775425	-1427.577148
0.000000	2.775663	-1446.015747
0.000000	2.775900	-1459.641846
0.000000	2.776137	-1464.799683
0.000000	2.776374	-1468.161987
0.000000	2.776611	-1471.246826
0.000000	2.776848	-1473.343628
0.000000	2.777086	-1474.305908
0.000000	2.777323	-1474.572998
0.000000	2.777560	-1474.542847
0.000000	2.777797	-1474.763916
0.000000	2.778034	-1475.642944
0.000000	2.778271	-1477.153809
0.000000	2.778509	-1479.297363
0.000000	2.778746	-1481.385254
0.000000	2.778983	-1483.035156
0.000000	2.779220	-1484.847656
0.000000	2.779457	-1486.980347
0.000000	2.779695	-1488.746948
0.000000	2.779932	-1490.916138
0.000000	2.780169	-1493.544556
0.000000	2.780406	-1496.875732
0.000000	2.780643	-1500.099487
0.000000	2.780880	-1503.398682
0.000000	2.781118	-1505.693726
0.000000	2.781355	-1506.956055
0.000000	2.781592	-1507.074341
0.000000	2.781829	-1506.345337
0.000000	2.782066	-1504.374878
0.000000	2.782304	-1501.859131
0.000000	2.782541	-1498.379028
0.000000	2.782778	-1494.012695
0.000000	2.783015	-1488.350342
0.000000	2.783252	-1480.350464
0.000000	2.783489	-1469.365356
0.000000	2.783726	-1455.279541
0.000000	2.783964	-1438.060181
0.000000	2.784201	-1416.694336
0.000000	2.784438	-1393.474976
0.000000	2.784675	-1369.031006
0.000000	2.784912	-1348.129395
0.000000	2.785150	-1334.885864
0.000000	2.785387	-1329.712036
0.000000	2.785624	-1332.167480
0.000000	2.785861	-1339.729858
0.000000	2.786098	-1350.605591
0.000000	2.786335	-1362.378418
0.000000	2.786573	-1371.400024
0.000000	2.786810	-1374.545776
0.000000	2.787047	-1376.718140
0.000000	2.787284	-1379.463257
0.000000	2.787521	-1383.016602
0.000000	2.787759	-1386.993408
0.000000	2.787996	-1391.070068
0.000000	2.788233	-1393.786011
0.000000	2.788470	-1395.753540
0.000000	2.788707	-1395.871460
0.000000	2.788944	-1395.790527
0.000000	2.789182	-1397.153198
0.000000	2.789419	-1399.248291
0.000000	2.789656	-1401.435913
0.000000	2.789893	-1403.203613
0.000000	2.790130	-1404.131226
0.000000	2.790368	-1404.370850
0.000000	2.790605	-1404.527222
0.000000	2.790842	-1403.401245
0.000000	2.791079	-1401.480957
0.000000	2.791316	-1401.627563
0.000000	2.791553	-1409.544922
0.000000	2.791791	-1423.113281
0.000000	2.792027	-1438.219482
0.000000	2.792265	-1450.650635
0.000000	2.792502	-1454.616333
0.000000	2.792739	-1444.522095
0.000000	2.792977	-1429.362305
0.000000	2.793213	-1412.141235
0.000000	2.793451	-1393.943481
0.000000	2.793688	-1379.926758
0.000000	2.793925	-1369.780884
0.000000	2.794163	-1364.804443
0.000000	2.794399	-1368.609741
0.000000	2.794636	-1380.159912
0.000000	2.794874	-1397.308350
0.000000	2.795111	-1417.809937
0.000000	2.795348	-1437.687256
0.000000	2.795585	-1452.589722
0.000000	2.795822	-1461.102173
0.000000	2.796060	-1467.909668
0.000000	2.796297	-1472.335938
0.000000	2.796534	-1474.243286
0.000000	2.796771	-1470.902344
0.000000	2.797008	-1466.600464
0.000000	2.797246	-1463.157349
0.000000	2.797483	-1459.020508
0.000000	2.797720	-1453.817871
0.000000	2.797957	-1447.556396
0.000000	2.798194	-1440.819458
0.000000	2.798431	-1434.397827
0.000000	2.798669	-1433.196289
0.000000	2.798906	-1436.790283
0.000000	2.799143	-1442.504150
0.000000	2.799380	-1449.981445
0.000000	2.799617	-1458.406494
0.000000	2.799855	-1464.258057
0.000000	2.800092	-1463.311157
0.000000	2.800329	-1456.737061
0.000000	2.800566	-1444.658447
0.000000	2.800803	-1427.687012
0.000000	2.801040	-1412.011475
0.000000	2.801278	-1398.110840
0.000000	2.801515	-1384.615601
0.000000	2.801752	-1369.802124
0.000000	2.801989	-1353.080811
0.000000	2.802226	-1338.266357
0.000000	2.802464	-1329.855103
0.000000	2.802701	-1328.364380
0.000000	2.802938	-1331.526367
0.000000	2.803175	-1336.832886
0.000000	2.803412	-1341.822998
0.000000	2.803649	-1345.069824
0.000000	2.803886	-1343.383789
0.000000	2.804124	-1343.223999
0.000000	2.804361	-1347.809814
0.000000	2.804598	-1361.477173
0.000000	2.804835	-1384.080811
0.000000	2.805072	-1413.157837
0.000000	2.805310	-1446.023438
0.000000	2.805547	-1479.361938
0.000000	2.805784	-1506.652710
0.000000	2.806021	-1521.898560
0.000000	2.806258	-1534.583374
0.000000	2.806495	-1546.058960
0.000000	2.806733	-1557.206787
0.000000	2.806970	-1569.893433
0.000000	2.807207	-1582.236450
0.000000	2.807444	-1594.210571
0.000000	2.807681	-1603.836304
0.000000	2.807919	-1605.898804
0.000000	2.808156	-1601.837524
0.000000	2.808393	-1591.967773
0.000000	2.808630	-1576.771973
0.000000	2.808867	-1559.350830
0.000000	2.809104	-1539.655396
0.000000	2.809342	-1521.024536
0.000000	2.809579	-1509.886108
0.000000	2.809816	-1507.960083
0.000000	2.810053	-1514.826294
0.000000	2.810290	-1529.843384
0.000000	2.810528	-1551.811646
0.000000	2.810765	-1579.933350
0.000000	2.811002	-1609.047485
0.000000	2.811239	-1633.806763
0.000000	2.811476	-1654.733765
0.000000	2.811713	-1670.699463
0.000000	2.811951	-1684.206665
0.000000	2.812187	-1695.511841
0.000000	2.812425	-1703.690063
0.000000	2.812662	-1708.025269
0.000000	2.812899	-1706.525146
0.000000	2.813136	-1695.975952
0.000000	2.813373	-1677.977539
0.000000	2.813611	-1653.587402
0.000000	2.813848	-1624.154419
0.000000	2.814085	-1599.658203
0.000000	2.814322	-1581.378906
0.000000	2.814559	-1567.155029
0.000000	2.814796	-1557.738525
0.000000	2.815034	-1555.571411
0.000000	2.815271	-1559.445313
0.000000	2.815508	-1569.509644
0.000000	2.815745	-1585.688232
0.000000	2.815982	-1607.598389
0.000000	2.816220	-1632.103516
0.000000	2.816457	-1656.197876
0.000000	2.816694	-1676.238525
0.000000	2.816931	-1691.929443
0.000000	2.817168	-1706.276367
0.000000	2.817405	-1717.570923
0.000000	2.817643	-1729.356445
0.000000	2.817880	-1744.442993
0.000000	2.818117	-1761.483887
0.000000	2.818354	-1779.067749
0.000000	2.818591	-1794.889771
0.000000	2.818829	-1806.406250
0.000000	2.819066	-1813.372681
0.000000	2.819303	-1817.465088
0.000000	2.819540	-1816.790405
0.000000	2.819777	-1808.643433
0.000000	2.820014	-1791.025146
0.000000	2.820252	-1763.541504
0.000000	2.820489	-1726.538818
0.000000	2.820726	-1681.255737
0.000000	2.820963	-1639.884521
0.000000	2.821200	-1604.862183
0.000000	2.821438	-1576.777832
0.000000	2.821675	-1555.453125
0.000000	2.821912	-1539.303223
0.000000	2.822149	-1525.949219
0.000000	2.822386	-1514.194092
0.000000	2.822623	-1502.974854
0.000000	2.822860	-1492.942139
0.000000	2.823098	-1495.464478
0.000000	2.823335	-1510.636841
0.000000	2.823572	-1532.303101
0.000000	2.823809	-1544.541504
0.000000	2.824046	-1567.159790
0.000000	2.824284	-1590.015503
0.000000	2.824521	-1614.606567
0.000000	2.824758	-1639.944580
0.000000	2.824995	-1664.864868
0.000000	2.825232	-1685.710083
0.000000	2.825469	-1699.206665
0.000000	2.825707	-1704.781006
0.000000	2.825944	-1707.274658
0.000000	2.826181	-1708.424438
0.000000	2.826418	-1710.351929
0.000000	2.826655	-1713.270996
0.000000	2.826892	-1717.321655
0.000000	2.827130	-1721.157715
0.000000	2.827367	-1724.118530
0.000000	2.827604	-1725.493530
0.000000	2.827841	-1724.862427
0.000000	2.828078	-1721.464844
0.000000	2.828315	-1714.379639
0.000000	2.828553	-1706.579712
0.000000	2.828790	-1698.841675
0.000000	2.829027	-1689.371338
0.000000	2.829264	-1678.616455
0.000000	2.829501	-1666.154907
0.000000	2.829739	-1650.308228
0.000000	2.829976	-1630.788696
0.000000	2.830213	-1606.423218
0.000000	2.830450	-1582.690918
0.000000	2.830687	-1566.769287
0.000000	2.830925	-1559.124268
0.000000	2.831161	-1559.223511
0.000000	2.831399	-1566.223267
0.000000	2.831636	-1579.139404
0.000000	2.831873	-1597.823364
0.000000	2.832110	-1620.859253
0.000000	2.832347	-1642.882690
0.000000	2.832585	-1659.096924
0.000000	2.832822	-1671.340454
0.000000	2.833059	-1685.712769
0.000000	2.833296	-1702.962158
0.000000	2.833533	-1722.228027
0.000000	2.833771	-1742.020386
0.000000	2.834008	-1759.416138
0.000000	2.834245	-1774.578369
0.000000	2.834482	-1787.217651
0.000000	2.834719	-1797.701172
0.000000	2.834956	-1806.818237
0.000000	2.835194	-1816.679810
0.000000	2.835431	-1826.943726
0.000000	2.835668	-1836.080200
0.000000	2.835905	-1843.685181
0.000000	2.836142	-1849.129028
0.000000	2.836380	-1851.866821
0.000000	2.836617	-1851.673462
0.000000	2.836854	-1848.393555
0.000000	2.837091	-1841.655151
0.000000	2.837328	-1833.219849
0.000000	2.837565	-1826.249634
0.000000	2.837803	-1822.822876
0.000000	2.838040	-1821.492920
0.000000	2.838277	-1819.227661
0.000000	2.838514	-1817.502075
0.000000	2.838751	-1818.498169
0.000000	2.838989	-1821.491089
0.000000	2.839226	-1825.903076
0.000000	2.839463	-1829.801758
0.000000	2.839700	-1836.651367
0.000000	2.839937	-1846.041138
0.000000	2.840174	-1858.543945
0.000000	2.840412	-1873.765869
0.000000	2.840648	-1889.302246
0.000000	2.840886	-1904.739502
0.000000	2.841123	-1922.842041
0.000000	2.841360	-1942.438965
0.000000	2.841598	-1961.257324
0.000000	2.841834	-1976.514771
0.000000	2.842072	-1985.620850
0.000000	2.842309	-1990.685547
0.000000	2.842546	-1993.612061
0.000000	2.842783	-1994.155640
0.000000	2.843020	-1990.807739
0.000000	2.843257	-1984.743164
0.000000	2.843495	-1980.296875
0.000000	2.843732	-1977.208984
0.000000	2.843969	-1974.610229
0.000000	2.844206	-1974.087769
0.000000	2.844443	-1977.633545
0.000000	2.844681	-1981.003540
0.000000	2.844918	-1990.286987
0.000000	2.845155	-2004.894165
0.000000	2.845392	-2022.209961
0.000000	2.845629	-2034.390869
0.000000	2.845866	-2040.215088
0.000000	2.846104	-2043.603638
0.000000	2.846341	-2042.988159
0.000000	2.846578	-2038.086060
0.000000	2.846815	-2029.822510
0.000000	2.847052	-2017.967773
0.000000	2.847290	-2009.936890
0.000000	2.847527	-1990.276489
0.000000	2.847764	-1963.801758
0.000000	2.848001	-1931.158081
0.000000	2.848238	-1899.892700
0.000000	2.848475	-1869.353516
0.000000	2.848713	-1839.393555
0.000000	2.848950	-1808.904419
0.000000	2.849187	-1783.528320
0.000000	2.849424	-1766.422119
0.000000	2.849661	-1757.781494
0.000000	2.849899	-1757.067627
0.000000	2.850136	-1762.611328
0.000000	2.850373	-1774.065430
0.000000	2.850610	-1790.088135
0.000000	2.850847	-1808.333374
0.000000	2.851084	-1822.332520
0.000000	2.851321	-1826.580566
0.000000	2.851559	-1820.942505
0.000000	2.851796	-1812.130249
0.000000	2.852033	-1799.755127
0.000000	2.852270	-1785.376465
0.000000	2.852507	-1768.922607
0.000000	2.852745	-1751.123291
0.000000	2.852982	-1743.565186
0.000000	2.853219	-1740.971313
0.000000	2.853456	-1742.011230
0.000000	2.853693	-1724.461182
0.000000	2.853930	-1714.513794
0.000000	2.854168	-1702.735596
0.000000	2.854405	-1692.482178
0.000000	2.854642	-1683.428345
0.000000	2.854879	-1675.050537
0.000000	2.855116	-1666.226440
0.000000	2.855354	-1655.846680
0.000000	2.855591	-1644.361816
0.000000	2.855828	-1630.268555
0.000000	2.856065	-1613.007690
0.000000	2.856302	-1592.245605
0.000000	2.856539	-1567.558716
0.000000	2.856777	-1541.799561
0.000000	2.857014	-1521.186890
0.000000	2.857251	-1508.395264
0.000000	2.857488	-1502.726440
0.000000	2.857725	-1501.549561
0.000000	2.857963	-1503.738037
0.000000	2.858200	-1507.798462
0.000000	2.858437	-1511.509277
0.000000	2.858674	-1514.390991
0.000000	2.858911	-1519.232666
0.000000	2.859149	-1525.695435
0.000000	2.859386	-1531.986938
0.000000	2.859622	-1536.127563
0.000000	2.859860	-1537.982178
0.000000	2.860097	-1542.683594
0.000000	2.860334	-1552.062988
0.000000	2.860572	-1563.938721
0.000000	2.860808	-1574.174194
0.000000	2.861046	-1577.039673
0.000000	2.861283	-1571.223755
0.000000	2.861520	-1562.135498
0.000000	2.861757	-1550.937988
0.000000	2.861994	-1539.681763
0.000000	2.862231	-1524.795898
0.000000	2.862469	-1508.684692
0.000000	2.862706	-1495.239380
0.000000	2.862943	-1482.156372
0.000000	2.863180	-1473.039063
0.000000	2.863417	-1467.501343
0.000000	2.863655	-1467.074707
0.000000	2.863892	-1473.666016
0.000000	2.864129	-1486.838623
0.000000	2.864366	-1507.918335
0.000000	2.864603	-1537.575195
0.000000	2.864841	-1575.557983
0.000000	2.865078	-1618.452271
0.000000	2.865315	-1661.188477
0.000000	2.865552	-1695.560181
0.000000	2.865789	-1713.789063
0.000000	2.866026	-1712.244385
0.000000	2.866264	-1701.995361
0.000000	2.866501	-1682.247192
0.000000	2.866738	-1656.383545
0.000000	2.866975	-1635.745483
0.000000	2.867212	-1621.487671
0.000000	2.867450	-1612.526245
0.000000	2.867687	-1605.771362
0.000000	2.867924	-1599.916016
0.000000	2.868161	-1594.555908
0.000000	2.868398	-1588.106689
0.000000	2.868635	-1583.297363
0.000000	2.868873	-1584.016846
0.000000	2.869110	-1589.249878
0.000000	2.869347	-1599.328735
0.000000	2.869584	-1611.890137
0.000000	2.869821	-1628.574829
0.000000	2.870059	-1649.372437
0.000000	2.870296	-1672.849121
0.000000	2.870533	-1693.525391
0.000000	2.870770	-1706.471069
0.000000	2.871007	-1716.045654
0.000000	2.871244	-1726.012695
0.000000	2.871481	-1734.724976
0.000000	2.871719	-1742.664795
0.000000	2.871956	-1749.505981
0.000000	2.872193	-1756.257813
0.000000	2.872430	-1763.051270
0.000000	2.872667	-1769.605225
0.000000	2.872905	-1779.128540
0.000000	2.873142	-1790.180298
0.000000	2.873379	-1800.405273
0.000000	2.873616	-1807.851318
0.000000	2.873853	-1809.619385
0.000000	2.874090	-1806.032227
0.000000	2.874328	-1795.884277
0.000000	2.874565	-1780.493896
0.000000	2.874802	-1762.570923
0.000000	2.875039	-1743.975464
0.000000	2.875276	-1728.519287
0.000000	2.875513	-1720.331055
0.000000	2.875751	-1720.810303
0.000000	2.875988	-1727.268066
0.000000	2.876225	-1737.039307
0.000000	2.876462	-1747.316895
0.000000	2.876699	-1753.866455
0.000000	2.876936	-1754.019653
0.000000	2.877174	-1744.641235
0.000000	2.877411	-1724.217041
0.000000	2.877648	-1693.761719
0.000000	2.877885	-1653.391846
0.000000	2.878122	-1612.333374
0.000000	2.878360	-1582.717285
0.000000	2.878597	-1565.342773
0.000000	2.878834	-1559.733521
0.000000	2.879071	-1564.125854
0.000000	2.879308	-1577.980591
0.000000	2.879545	-1601.180420
0.000000	2.879782	-1630.885498
0.000000	2.880020	-1662.251221
0.000000	2.880257	-1689.956909
0.000000	2.880494	-1707.786621
0.000000	2.880731	-1709.739502
0.000000	2.880968	-1705.871704
0.000000	2.881206	-1698.279297
0.000000	2.881443	-1687.129028
0.000000	2.881680	-1673.652954
0.000000	2.881917	-1666.154175
0.000000	2.882154	-1663.996948
0.000000	2.882391	-1660.407471
0.000000	2.882629	-1663.539307
0.000000	2.882866	-1672.944092
0.000000	2.883103	-1688.185913
0.000000	2.883340	-1707.604004
0.000000	2.883577	-1728.229614
0.000000	2.883815	-1747.915039
0.000000	2.884052	-1764.898560
0.000000	2.884289	-1778.528076
0.000000	2.884526	-1789.549561
0.000000	2.884763	-1800.146729
0.000000	2.885000	-1810.671143
0.000000	2.885238	-1821.384521
0.000000	2.885475	-1832.141968
0.000000	2.885712	-1842.350342
0.000000	2.885949	-1850.618774
0.000000	2.886186	-1858.107910
0.000000	2.886424	-1863.765869
0.000000	2.886661	-1868.516113
0.000000	2.886898	-1873.363037
0.000000	2.887135	-1878.082642
0.000000	2.887372	-1882.835815
0.000000	2.887609	-1886.581543
0.000000	2.887847	-1888.028198
0.000000	2.888084	-1887.999878
0.000000	2.888321	-1886.567383
0.000000	2.888558	-1883.458008
0.000000	2.888795	-1877.440918
0.000000	2.889033	-1868.454224
0.000000	2.889269	-1854.713623
0.000000	2.889507	-1836.592163
0.000000	2.889744	-1817.206299
0.000000	2.889981	-1796.385254
0.000000	2.890218	-1774.536743
0.000000	2.890455	-1753.138428
0.000000	2.890692	-1738.271729
0.000000	2.890930	-1730.024902
0.000000	2.891167	-1728.190674
0.000000	2.891404	-1729.551025
0.000000	2.891641	-1733.065430
0.000000	2.891878	-1736.057861
0.000000	2.892116	-1736.474731
0.000000	2.892353	-1735.072144
0.000000	2.892590	-1740.022217
0.000000	2.892827	-1747.631592
0.000000	2.893064	-1757.428345
0.000000	2.893301	-1769.560791
0.000000	2.893539	-1780.677002
0.000000	2.893776	-1788.329224
0.000000	2.894013	-1795.247314
0.000000	2.894250	-1802.316162
0.000000	2.894487	-1807.537964
0.000000	2.894725	-1810.845459
0.000000	2.894962	-1813.612915
0.000000	2.895199	-1815.470093
0.000000	2.895436	-1816.142334
0.000000	2.895673	-1815.466064
0.000000	2.895911	-1813.771851
0.000000	2.896148	-1810.315063
0.000000	2.896385	-1806.311401
0.000000	2.896622	-1800.740601
0.000000	2.896859	-1793.944580
0.000000	2.897096	-1786.140869
0.000000	2.897334	-1779.010254
0.000000	2.897571	-1771.931763
0.000000	2.897808	-1764.698608
0.000000	2.898045	-1758.421021
0.000000	2.898282	-1754.664063
0.000000	2.898520	-1753.619873
0.000000	2.898757	-1754.927124
0.000000	2.898994	-1758.227173
0.000000	2.899231	-1763.289307
0.000000	2.899468	-1768.705200
0.000000	2.899705	-1772.185303
0.000000	2.899942	-1774.357056
0.000000	2.900180	-1776.027954
0.000000	2.900417	-1777.066284
0.000000	2.900654	-1777.575073
0.000000	2.900891	-1777.655762
0.000000	2.901128	-1778.848022
0.000000	2.901366	-1780.811523
0.000000	2.901603	-1783.640869
0.000000	2.901840	-1786.898926
0.000000	2.902077	-1790.812378
0.000000	2.902314	-1795.674683
0.000000	2.902551	-1800.967773
0.000000	2.902789	-1807.051514
0.000000	2.903026	-1812.298096
0.000000	2.903263	-1816.514282
0.000000	2.903500	-1820.107300
0.000000	2.903737	-1823.744995
0.000000	2.903975	-1828.079224
0.000000	2.904212	-1832.584106
0.000000	2.904449	-1838.284546
0.000000	2.904686	-1845.197632
0.000000	2.904923	-1853.211182
0.000000	2.905160	-1860.975952
0.000000	2.905398	-1866.890015
0.000000	2.905635	-1873.095459
0.000000	2.905872	-1879.496826
0.000000	2.906109	-1884.127686
0.000000	2.906346	-1886.969727
0.000000	2.906584	-1888.891113
0.000000	2.906821	-1889.698730
0.000000	2.907058	-1890.979980
0.000000	2.907295	-1892.660767
0.000000	2.907532	-1894.801392
0.000000	2.907769	-1896.957397
0.000000	2.908007	-1898.895996
0.000000	2.908243	-1899.669678
0.000000	2.908481	-1897.553589
0.000000	2.908718	-1893.690430
0.000000	2.908955	-1888.460571
0.000000	2.909193	-1881.901855
0.000000	2.909429	-1875.503784
0.000000	2.909667	-1869.744751
0.000000	2.909904	-1864.218628
0.000000	2.910141	-1858.693115
0.000000	2.910378	-1852.902222
0.000000	2.910615	-1847.673218
0.000000	2.910852	-1842.529907
0.000000	2.911090	-1837.490967
0.000000	2.911327	-1832.878784
0.000000	2.911564	-1829.201782
0.000000	2.911801	-1826.753052
0.000000	2.912038	-1825.666504
0.000000	2.912276	-1826.340576
0.000000	2.912513	-1827.924194
0.000000	2.912750	-1830.696289
0.000000	2.912987	-1832.948120
0.000000	2.913224	-1833.786133
0.000000	2.913461	-1832.423584
0.000000	2.913699	-1828.876343
0.000000	2.913936	-1823.900024
0.000000	2.914173	-1817.512329
0.000000	2.914410	-1809.888306
0.000000	2.914647	-1800.961548
0.000000	2.914885	-1791.239014
0.000000	2.915122	-1779.738037
0.000000	2.915359	-1766.064209
0.000000	2.915596	-1750.553467
0.000000	2.915833	-1733.053101
0.000000	2.916070	-1714.328979
0.000000	2.916308	-1695.030762
0.000000	2.916545	-1678.194214
0.000000	2.916782	-1667.554443
0.000000	2.917019	-1662.883301
0.000000	2.917256	-1662.013794
0.000000	2.917494	-1664.995972
0.000000	2.917731	-1671.211060
0.000000	2.917968	-1679.878296
0.000000	2.918205	-1690.600708
0.000000	2.918442	-1704.508789
0.000000	2.918679	-1721.341431
0.000000	2.918916	-1738.976563
0.000000	2.919154	-1757.687134
0.000000	2.919391	-1776.841064
0.000000	2.919628	-1796.931030
0.000000	2.919865	-1815.955322
0.000000	2.920102	-1832.561401
0.000000	2.920340	-1846.794189
0.000000	2.920577	-1859.683960
0.000000	2.920814	-1871.753418
0.000000	2.921051	-1882.680054
0.000000	2.921288	-1891.011230
0.000000	2.921525	-1896.752075
0.000000	2.921763	-1900.252563
0.000000	2.922000	-1902.456787
0.000000	2.922237	-1903.058716
0.000000	2.922474	-1901.790039
0.000000	2.922711	-1899.541504
0.000000	2.922949	-1896.297974
0.000000	2.923186	-1892.633057
0.000000	2.923423	-1888.684326
0.000000	2.923660	-1883.926025
0.000000	2.923897	-1878.301147
0.000000	2.924134	-1870.604492
0.000000	2.924372	-1859.300049
0.000000	2.924609	-1843.591553
0.000000	2.924846	-1821.781128
0.000000	2.925083	-1792.820557
0.000000	2.925320	-1756.013794
0.000000	2.925557	-1713.473267
0.000000	2.925795	-1667.728149
0.000000	2.926032	-1622.090698
0.000000	2.926269	-1583.806274
0.000000	2.926506	-1554.297363
0.000000	2.926743	-1533.293457
0.000000	2.926980	-1519.277832
0.000000	2.927217	-1509.642334
0.000000	2.927455	-1503.557739
0.000000	2.927692	-1501.182373
0.000000	2.927929	-1502.156372
0.000000	2.928166	-1503.524780
0.000000	2.928403	-1510.172607
0.000000	2.928641	-1524.369263
0.000000	2.928878	-1545.789063
0.000000	2.929115	-1575.436768
0.000000	2.929352	-1611.573730
0.000000	2.929589	-1651.198364
0.000000	2.929826	-1694.232300
0.000000	2.930064	-1735.222900
0.000000	2.930301	-1768.233765
0.000000	2.930538	-1792.614380
0.000000	2.930775	-1810.939209
0.000000	2.931012	-1823.567993
0.000000	2.931250	-1836.426270
0.000000	2.931487	-1848.901367
0.000000	2.931724	-1859.663330
0.000000	2.931961	-1866.517456
0.000000	2.932198	-1870.252686
0.000000	2.932436	-1870.676880
0.000000	2.932673	-1867.003784
0.000000	2.932910	-1858.095093
0.000000	2.933147	-1843.338745
0.000000	2.933384	-1826.796631
0.000000	2.933621	-1812.365967
0.000000	2.933859	-1798.737671
0.000000	2.934096	-1786.208984
0.000000	2.934333	-1775.082397
0.000000	2.934570	-1766.258911
0.000000	2.934807	-1759.368896
0.000000	2.935045	-1754.724365
0.000000	2.935282	-1752.651611
0.000000	2.935519	-1757.054565
0.000000	2.935756	-1764.306641
0.000000	2.935993	-1766.033203
0.000000	2.936230	-1762.088623
0.000000	2.936468	-1757.837402
0.000000	2.936705	-1753.604248
0.000000	2.936942	-1749.888184
0.000000	2.937179	-1753.456421
0.000000	2.937416	-1757.814575
0.000000	2.937654	-1771.414429
0.000000	2.937890	-1785.639282
0.000000	2.938128	-1796.693115
0.000000	2.938365	-1808.912109
0.000000	2.938602	-1822.367065
0.000000	2.938839	-1836.243652
0.000000	2.939076	-1849.095459
0.000000	2.939313	-1861.822388
0.000000	2.939551	-1874.697632
0.000000	2.939788	-1888.001709
0.000000	2.940025	-1901.601563
0.000000	2.940262	-1914.663330
0.000000	2.940499	-1926.373657
0.000000	2.940737	-1936.831665
0.000000	2.940974	-1945.613281
0.000000	2.941211	-1953.189575
0.000000	2.941448	-1957.383667
0.000000	2.941685	-1959.526123
0.000000	2.941922	-1958.748047
0.000000	2.942160	-1953.879272
0.000000	2.942397	-1943.471680
0.000000	2.942634	-1928.412476
0.000000	2.942871	-1909.661865
0.000000	2.943108	-1887.123169
0.000000	2.943346	-1864.782349
0.000000	2.943583	-1847.095459
0.000000	2.943820	-1831.817993
0.000000	2.944057	-1816.997070
0.000000	2.944294	-1801.873535
0.000000	2.944531	-1785.700439
0.000000	2.944769	-1768.166504
0.000000	2.945006	-1753.323486
0.000000	2.945243	-1738.728760
0.000000	2.945480	-1722.966309
0.000000	2.945717	-1705.104370
0.000000	2.945955	-1684.338745
0.000000	2.946192	-1662.403198
0.000000	2.946429	-1635.968384
0.000000	2.946666	-1608.101929
0.000000	2.946903	-1580.425293
0.000000	2.947140	-1552.889160
0.000000	2.947377	-1524.174316
0.000000	2.947615	-1493.222168
0.000000	2.947852	-1461.478394
0.000000	2.948089	-1428.655396
0.000000	2.948326	-1398.790161
0.000000	2.948563	-1372.746826
0.000000	2.948801	-1349.677490
0.000000	2.949038	-1332.685425
0.000000	2.949275	-1321.517578
0.000000	2.949512	-1318.708252
0.000000	2.949749	-1321.657715
0.000000	2.949986	-1330.112793
0.000000	2.950224	-1343.414917
0.000000	2.950461	-1359.492432
0.000000	2.950698	-1372.895142
0.000000	2.950935	-1377.900635
0.000000	2.951172	-1373.094849
0.000000	2.951410	-1365.305908
0.000000	2.951647	-1355.261963
0.000000	2.951884	-1344.215576
0.000000	2.952121	-1332.896362
0.000000	2.952358	-1324.885498
0.000000	2.952595	-1321.819214
0.000000	2.952833	-1323.267578
0.000000	2.953070	-1329.207031
0.000000	2.953307	-1338.413330
0.000000	2.953544	-1349.943115
0.000000	2.953781	-1361.965576
0.000000	2.954019	-1370.998169
0.000000	2.954256	-1377.655029
0.000000	2.954493	-1384.266602
0.000000	2.954730	-1392.242432
0.000000	2.954967	-1403.849243
0.000000	2.955204	-1421.322144
0.000000	2.955442	-1443.135742
0.000000	2.955678	-1465.487549
0.000000	2.955916	-1484.875488
0.000000	2.956153	-1497.732666
0.000000	2.956390	-1504.805176
0.000000	2.956628	-1509.271118
0.000000	2.956864	-1510.240601
0.000000	2.957102	-1509.078491
0.000000	2.957339	-1507.057861
0.000000	2.957576	-1503.953125
0.000000	2.957814	-1504.354004
0.000000	2.958050	-1498.337158
0.000000	2.958287	-1489.177856
0.000000	2.958525	-1475.617554
0.000000	2.958762	-1459.027832
0.000000	2.958999	-1441.414795
0.000000	2.959236	-1426.808594
0.000000	2.959473	-1414.399170
0.000000	2.959711	-1408.011108
0.000000	2.959948	-1401.373535
0.000000	2.960185	-1386.474731
0.000000	2.960422	-1368.741699
0.000000	2.960659	-1349.063232
0.000000	2.960896	-1326.233154
0.000000	2.961134	-1300.545288
0.000000	2.961371	-1275.278076
0.000000	2.961608	-1253.257813
0.000000	2.961845	-1236.572021
0.000000	2.962082	-1226.648071
0.000000	2.962320	-1223.028687
0.000000	2.962557	-1224.147217
0.000000	2.962794	-1229.585449
0.000000	2.963031	-1238.292603
0.000000	2.963268	-1249.468140
0.000000	2.963506	-1259.666016
0.000000	2.963743	-1264.450684
0.000000	2.963980	-1263.757690
0.000000	2.964217	-1260.769409
0.000000	2.964454	-1256.233032
0.000000	2.964691	-1254.290161
0.000000	2.964929	-1254.797363
0.000000	2.965166	-1254.513550
0.000000	2.965403	-1251.758301
0.000000	2.965640	-1244.106201
0.000000	2.965877	-1227.653320
0.000000	2.966115	-1199.988892
0.000000	2.966352	-1170.706055
0.000000	2.966589	-1148.874268
0.000000	2.966826	-1134.642944
0.000000	2.967063	-1127.127930
0.000000	2.967300	-1125.387329
0.000000	2.967537	-1130.930298
0.000000	2.967775	-1144.333130
0.000000	2.968012	-1166.975708
0.000000	2.968249	-1199.604126
0.000000	2.968486	-1242.038086
0.000000	2.968723	-1290.298950
0.000000	2.968961	-1340.384277
0.000000	2.969198	-1386.702271
0.000000	2.969435	-1420.837402
0.000000	2.969672	-1444.168579
0.000000	2.969909	-1465.929565
0.000000	2.970146	-1485.515869
0.000000	2.970384	-1503.479736
0.000000	2.970621	-1519.302612
0.000000	2.970858	-1533.980225
0.000000	2.971095	-1547.339722
0.000000	2.971332	-1558.688232
0.000000	2.971570	-1569.013184
0.000000	2.971807	-1579.312012
0.000000	2.972044	-1589.053589
0.000000	2.972281	-1598.058594
0.000000	2.972518	-1606.173706
0.000000	2.972755	-1612.320190
0.000000	2.972993	-1617.196167
0.000000	2.973230	-1620.312744
0.000000	2.973467	-1621.662842
0.000000	2.973704	-1621.399048
0.000000	2.973941	-1620.329346
0.000000	2.974178	-1616.987915
0.000000	2.974416	-1611.718750
0.000000	2.974653	-1604.431152
0.000000	2.974890	-1597.698975
0.000000	2.975127	-1590.516602
0.000000	2.975364	-1581.308472
0.000000	2.975601	-1569.288452
0.000000	2.975838	-1554.431030
0.000000	2.976076	-1536.306152
0.000000	2.976313	-1516.858887
0.000000	2.976550	-1497.803833
0.000000	2.976787	-1483.531006
0.000000	2.977024	-1476.190674
0.000000	2.977262	-1473.154175
0.000000	2.977499	-1474.375000
0.000000	2.977736	-1481.267822
0.000000	2.977973	-1493.080933
0.000000	2.978210	-1509.881226
0.000000	2.978447	-1530.372070
0.000000	2.978685	-1549.976074
0.000000	2.978922	-1565.531494
0.000000	2.979159	-1575.954468
0.000000	2.979396	-1582.883667
0.000000	2.979633	-1589.414551
0.000000	2.979871	-1595.803345
0.000000	2.980108	-1601.886841
0.000000	2.980345	-1607.624634
0.000000	2.980582	-1612.698486
0.000000	2.980819	-1616.713989
0.000000	2.981056	-1620.874756
0.000000	2.981294	-1624.170654
0.000000	2.981531	-1625.669922
0.000000	2.981768	-1624.515991
0.000000	2.982005	-1619.307495
0.000000	2.982242	-1609.063354
0.000000	2.982480	-1592.312256
0.000000	2.982717	-1567.801636
0.000000	2.982954	-1533.745605
0.000000	2.983191	-1489.336792
0.000000	2.983428	-1435.244751
0.000000	2.983665	-1371.476318
0.000000	2.983903	-1302.612183
0.000000	2.984140	-1241.143188
0.000000	2.984377	-1188.850342
0.000000	2.984614	-1146.786133
0.000000	2.984851	-1115.877319
0.000000	2.985089	-1097.920410
0.000000	2.985326	-1094.334717
0.000000	2.985563	-1105.516602
0.000000	2.985800	-1130.160889
0.000000	2.986037	-1167.322632
0.000000	2.986274	-1212.932495
0.000000	2.986511	-1260.573242
0.000000	2.986749	-1303.848389
0.000000	2.986986	-1334.995728
0.000000	2.987223	-1348.982300
0.000000	2.987460	-1359.496460
0.000000	2.987697	-1367.320679
0.000000	2.987934	-1373.075806
0.000000	2.988172	-1378.153564
0.000000	2.988409	-1381.887695
0.000000	2.988646	-1385.764893
0.000000	2.988883	-1389.393921
0.000000	2.989120	-1392.942139
0.000000	2.989357	-1396.555664
0.000000	2.989595	-1399.762817
0.000000	2.989832	-1401.990112
0.000000	2.990069	-1402.509644
0.000000	2.990306	-1402.204590
0.000000	2.990543	-1401.548462
0.000000	2.990781	-1401.263062
0.000000	2.991018	-1400.332520
0.000000	2.991255	-1398.524414
0.000000	2.991492	-1395.755859
0.000000	2.991729	-1392.765747
0.000000	2.991966	-1388.868774
0.000000	2.992204	-1384.900757
0.000000	2.992441	-1382.101440
0.000000	2.992678	-1380.858887
0.000000	2.992915	-1383.157593
0.000000	2.993152	-1390.525391
0.000000	2.993390	-1403.066895
0.000000	2.993627	-1420.733521
0.000000	2.993864	-1441.563843
0.000000	2.994101	-1463.527344
0.000000	2.994338	-1484.719727
0.000000	2.994576	-1503.455200
0.000000	2.994812	-1520.644531
0.000000	2.995050	-1536.866089
0.000000	2.995287	-1554.088989
0.000000	2.995524	-1572.278687
0.000000	2.995761	-1590.547607
0.000000	2.995998	-1608.102173
0.000000	2.996236	-1623.806519
0.000000	2.996473	-1636.724854
0.000000	2.996710	-1647.894775
0.000000	2.996947	-1658.175781
0.000000	2.997184	-1666.212891
0.000000	2.997422	-1672.038940
0.000000	2.997659	-1675.369141
0.000000	2.997896	-1675.896729
0.000000	2.998133	-1674.107910
0.000000	2.998370	-1669.034058
0.000000	2.998607	-1662.603027
0.000000	2.998845	-1657.078491
0.000000	2.999082	-1655.550537
0.000000	2.999319	-1655.471558
0.000000	2.999556	-1655.107910
0.000000	2.999793	-1653.477051
0.000000	3.000031	-1646.725342
0.000000	3.000268	-1634.813721
0.000000	3.000505	-1621.911621
0.000000	3.000742	-1607.026611
0.000000	3.000979	-1588.655029
0.000000	3.001216	-1565.694702
0.000000	3.001454	-1538.662231
0.000000	3.001691	-1510.142212
0.000000	3.001928	-1482.040405
0.000000	3.002165	-1457.509766
0.000000	3.002402	-1440.169189
0.000000	3.002640	-1431.231445
0.000000	3.002877	-1431.927612
0.000000	3.003114	-1440.730835
0.000000	3.003351	-1456.209106
0.000000	3.003588	-1478.161499
0.000000	3.003825	-1502.724243
0.000000	3.004063	-1525.147949
0.000000	3.004299	-1543.833740
0.000000	3.004537	-1560.144531
0.000000	3.004774	-1573.693115
0.000000	3.005011	-1585.056641
0.000000	3.005249	-1596.858276
0.000000	3.005485	-1609.393433
0.000000	3.005723	-1622.222168
0.000000	3.005960	-1635.575806
0.000000	3.006197	-1648.179688
0.000000	3.006434	-1659.673096
0.000000	3.006671	-1670.690674
0.000000	3.006908	-1684.577637
0.000000	3.007146	-1696.865723
0.000000	3.007383	-1709.201782
0.000000	3.007620	-1720.401733
0.000000	3.007857	-1730.360840
0.000000	3.008094	-1740.476440
0.000000	3.008332	-1751.420288
0.000000	3.008569	-1762.026855
0.000000	3.008806	-1770.807983
0.000000	3.009043	-1777.600830
0.000000	3.009280	-1782.566406
0.000000	3.009517	-1785.482544
0.000000	3.009755	-1784.427612
0.000000	3.009992	-1779.748413
0.000000	3.010229	-1772.412109
0.000000	3.010466	-1762.808594
0.000000	3.010703	-1751.575928
0.000000	3.010941	-1740.942383
0.000000	3.011178	-1730.802124
0.000000	3.011415	-1721.740112
0.000000	3.011652	-1715.388672
0.000000	3.011889	-1712.638062
0.000000	3.012126	-1713.220093
0.000000	3.012364	-1717.406250
0.000000	3.012601	-1724.138428
0.000000	3.012838	-1731.956055
0.000000	3.013075	-1739.809204
0.000000	3.013312	-1746.356445
0.000000	3.013550	-1748.782837
0.000000	3.013787	-1747.006470
0.000000	3.014024	-1744.178711
0.000000	3.014261	-1741.489502
0.000000	3.014498	-1738.953247
0.000000	3.014735	-1736.798462
0.000000	3.014972	-1736.047119
0.000000	3.015210	-1740.496460
0.000000	3.015447	-1749.243286
0.000000	3.015684	-1761.592163
0.000000	3.015921	-1778.050781
0.000000	3.016158	-1796.240845
0.000000	3.016396	-1812.618286
0.000000	3.016633	-1827.073486
0.000000	3.016870	-1841.475464
0.000000	3.017107	-1855.991577
0.000000	3.017344	-1870.617065
0.000000	3.017581	-1885.240112
0.000000	3.017819	-1896.573364
0.000000	3.018056	-1905.107300
0.000000	3.018293	-1911.439697
0.000000	3.018530	-1914.066406
0.000000	3.018767	-1914.118042
0.000000	3.019005	-1911.097412
0.000000	3.019242	-1905.377075
0.000000	3.019479	-1897.994019
0.000000	3.019716	-1890.619507
0.000000	3.019953	-1882.804565
0.000000	3.020190	-1873.699707
0.000000	3.020428	-1863.790283
0.000000	3.020665	-1854.206055
0.000000	3.020902	-1847.145386
0.000000	3.021139	-1840.179077
0.000000	3.021376	-1831.836182
0.000000	3.021614	-1822.272949
0.000000	3.021851	-1812.286743
0.000000	3.022088	-1802.841797
0.000000	3.022325	-1792.510376
0.000000	3.022562	-1780.540649
0.000000	3.022799	-1767.654907
0.000000	3.023037	-1754.582520
0.000000	3.023273	-1743.368774
0.000000	3.023511	-1738.260498
0.000000	3.023748	-1738.182495
0.000000	3.023985	-1742.705688
0.000000	3.024222	-1751.674927
0.000000	3.024459	-1765.049438
0.000000	3.024697	-1781.060303
0.000000	3.024934	-1798.807739
0.000000	3.025171	-1816.397095
0.000000	3.025408	-1830.505859
0.000000	3.025645	-1840.859863
0.000000	3.025882	-1853.495239
0.000000	3.026120	-1868.861572
0.000000	3.026357	-1887.264282
0.000000	3.026594	-1907.631714
0.000000	3.026831	-1928.528564
0.000000	3.027068	-1947.850952
0.000000	3.027306	-1963.800659
0.000000	3.027543	-1976.399658
0.000000	3.027780	-1987.018921
0.000000	3.028017	-1993.746338
0.000000	3.028254	-1998.353882
0.000000	3.028491	-2000.445557
0.000000	3.028729	-1999.535278
0.000000	3.028966	-1995.951294
0.000000	3.029203	-1989.439941
0.000000	3.029440	-1979.662109
0.000000	3.029677	-1968.532837
0.000000	3.029915	-1958.150513
0.000000	3.030152	-1947.590820
0.000000	3.030389	-1938.350952
0.000000	3.030626	-1929.048340
0.000000	3.030863	-1918.389404
0.000000	3.031101	-1907.364014
0.000000	3.031338	-1896.555786
0.000000	3.031575	-1886.220581
0.000000	3.031812	-1875.664307
0.000000	3.032049	-1865.687012
0.000000	3.032286	-1856.084595
0.000000	3.032524	-1847.910645
0.000000	3.032761	-1841.409302
0.000000	3.032998	-1836.292725
0.000000	3.033235	-1833.172363
0.000000	3.033472	-1831.617432
0.000000	3.033710	-1831.088623
0.000000	3.033947	-1831.588135
0.000000	3.034184	-1832.737549
0.000000	3.034421	-1834.043213
0.000000	3.034658	-1836.276123
0.000000	3.034895	-1839.320068
0.000000	3.035132	-1843.945313
0.000000	3.035370	-1849.372925
0.000000	3.035607	-1855.769775
0.000000	3.035844	-1864.035278
0.000000	3.036081	-1873.935059
0.000000	3.036318	-1884.384521
0.000000	3.036555	-1895.889404
0.000000	3.036793	-1907.684082
0.000000	3.037030	-1919.038696
0.000000	3.037267	-1930.529907
0.000000	3.037504	-1941.041138
0.000000	3.037741	-1950.269897
0.000000	3.037978	-1958.651001
0.000000	3.038216	-1966.960693
0.000000	3.038453	-1973.914307
0.000000	3.038690	-1978.624268
0.000000	3.038927	-1979.918457
0.000000	3.039164	-1977.969360
0.000000	3.039402	-1972.083496
0.000000	3.039639	-1961.259888
0.000000	3.039876	-1945.105957
0.000000	3.040113	-1923.214722
0.000000	3.040350	-1897.279663
0.000000	3.040587	-1870.701172
0.000000	3.040825	-1849.047363
0.000000	3.041062	-1833.737793
0.000000	3.041299	-1825.157715
0.000000	3.041536	-1823.349487
0.000000	3.041773	-1826.341309
0.000000	3.042011	-1832.083374
0.000000	3.042248	-1839.027710
0.000000	3.042485	-1842.704346
0.000000	3.042722	-1837.272461
0.000000	3.042959	-1820.142822
0.000000	3.043196	-1795.920898
0.000000	3.043433	-1764.666016
0.000000	3.043671	-1735.124146
0.000000	3.043908	-1713.179932
0.000000	3.044145	-1698.839722
0.000000	3.044382	-1691.493530
0.000000	3.044619	-1690.610352
0.000000	3.044857	-1696.837036
0.000000	3.045094	-1710.976318
0.000000	3.045331	-1733.447510
0.000000	3.045568	-1763.100342
0.000000	3.045805	-1797.051880
0.000000	3.046042	-1832.526978
0.000000	3.046280	-1865.735840
0.000000	3.046517	-1890.336914
0.000000	3.046754	-1900.133789
0.000000	3.046991	-1903.324829
0.000000	3.047228	-1900.826416
0.000000	3.047466	-1893.468262
0.000000	3.047703	-1879.992920
0.000000	3.047940	-1859.283447
0.000000	3.048177	-1831.455688
0.000000	3.048414	-1798.827271
0.000000	3.048651	-1763.351685
0.000000	3.048889	-1733.085693
0.000000	3.049126	-1711.791016
0.000000	3.049363	-1699.916138
0.000000	3.049600	-1697.559204
0.000000	3.049837	-1704.578857
0.000000	3.050075	-1721.543579
0.000000	3.050312	-1748.240356
0.000000	3.050549	-1783.016968
0.000000	3.050786	-1820.922485
0.000000	3.051023	-1857.901001
0.000000	3.051260	-1888.098267
0.000000	3.051498	-1906.980347
0.000000	3.051734	-1921.582275
0.000000	3.051972	-1932.930054
0.000000	3.052209	-1942.029053
0.000000	3.052446	-1948.093506
0.000000	3.052684	-1951.642334
0.000000	3.052920	-1953.167358
0.000000	3.053158	-1958.482544
0.000000	3.053395	-1967.344849
0.000000	3.053632	-1978.436157
0.000000	3.053869	-1991.274902
0.000000	3.054106	-2005.098999
0.000000	3.054343	-2015.936157
0.000000	3.054581	-2020.560059
0.000000	3.054818	-2023.077271
0.000000	3.055055	-2024.947144
0.000000	3.055292	-2026.772827
0.000000	3.055529	-2029.142578
0.000000	3.055767	-2031.935425
0.000000	3.056004	-2035.577393
0.000000	3.056241	-2042.485718
0.000000	3.056478	-2048.641357
0.000000	3.056715	-2052.487061
0.000000	3.056952	-2057.055176
0.000000	3.057190	-2062.392334
0.000000	3.057427	-2068.618652
0.000000	3.057664	-2075.643311
0.000000	3.057901	-2083.354492
0.000000	3.058138	-2090.727295
0.000000	3.058376	-2096.528320
0.000000	3.058613	-2101.071777
0.000000	3.058850	-2103.262207
0.000000	3.059087	-2102.326172
0.000000	3.059324	-2097.723145
0.000000	3.059561	-2089.053467
0.000000	3.059799	-2076.901611
0.000000	3.060036	-2062.038330
0.000000	3.060273	-2048.750000
0.000000	3.060510	-2039.948486
0.000000	3.060747	-2034.496948
0.000000	3.060985	-2030.171387
0.000000	3.061222	-2026.585815
0.000000	3.061459	-2022.971680
0.000000	3.061696	-2019.484375
0.000000	3.061933	-2018.502197
0.000000	3.062171	-2020.831787
0.000000	3.062407	-2026.861084
0.000000	3.062645	-2034.646851
0.000000	3.062882	-2044.486572
0.000000	3.063119	-2057.066650
0.000000	3.063356	-2072.202148
0.000000	3.063593	-2088.192627
0.000000	3.063831	-2102.969971
0.000000	3.064068	-2116.563232
0.000000	3.064305	-2130.392822
0.000000	3.064542	-2145.533447
0.000000	3.064779	-2160.989258
0.000000	3.065017	-2176.741455
0.000000	3.065254	-2192.547607
0.000000	3.065491	-2207.300049
0.000000	3.065728	-2221.337646
0.000000	3.065965	-2233.352295
0.000000	3.066202	-2241.963623
0.000000	3.066440	-2246.675049
0.000000	3.066677	-2250.032959
0.000000	3.066914	-2250.821045
0.000000	3.067151	-2248.516602
0.000000	3.067388	-2243.624512
0.000000	3.067626	-2236.150391
0.000000	3.067863	-2226.210205
0.000000	3.068100	-2213.824951
0.000000	3.068337	-2199.427246
0.000000	3.068574	-2184.469727
0.000000	3.068811	-2169.785156
0.000000	3.069049	-2157.031982
0.000000	3.069286	-2145.197021
0.000000	3.069523	-2133.897217
0.000000	3.069760	-2121.645996
0.000000	3.069997	-2108.477783
0.000000	3.070235	-2094.138672
0.000000	3.070472	-2081.532715
0.000000	3.070709	-2069.959717
0.000000	3.070946	-2058.037354
0.000000	3.071183	-2046.260254
0.000000	3.071420	-2036.766724
0.000000	3.071658	-2031.220215
0.000000	3.071894	-2029.989014
0.000000	3.072132	-2035.093994
0.000000	3.072369	-2045.309082
0.000000	3.072606	-2059.704346
0.000000	3.072843	-2077.560303
0.000000	3.073080	-2094.673828
0.000000	3.073318	-2106.772949
0.000000	3.073555	-2116.456787
0.000000	3.073792	-2122.678955
0.000000	3.074029	-2127.401855
0.000000	3.074266	-2130.166992
0.000000	3.074503	-2131.350830
0.000000	3.074741	-2131.083740
0.000000	3.074978	-2129.466064
0.000000	3.075215	-2125.727783
0.000000	3.075452	-2121.905273
0.000000	3.075689	-2118.541016
0.000000	3.075927	-2114.943359
0.000000	3.076164	-2112.332031
0.000000	3.076401	-2111.428955
0.000000	3.076638	-2113.663330
0.000000	3.076875	-2120.818848
0.000000	3.077112	-2131.486084
0.000000	3.077350	-2141.068604
0.000000	3.077587	-2151.039795
0.000000	3.077824	-2160.606445
0.000000	3.078061	-2170.133301
0.000000	3.078298	-2180.209473
0.000000	3.078536	-2190.042480
0.000000	3.078773	-2198.296387
0.000000	3.079010	-2202.817139
0.000000	3.079247	-2204.634033
0.000000	3.079484	-2206.360352
0.000000	3.079721	-2209.003418
0.000000	3.079959	-2211.475586
0.000000	3.080196	-2212.556152
0.000000	3.080433	-2211.199219
0.000000	3.080670	-2206.499512
0.000000	3.080907	-2197.898193
0.000000	3.081145	-2185.606201
0.000000	3.081382	-2170.509766
0.000000	3.081619	-2152.572510
0.000000	3.081856	-2131.057129
0.000000	3.082093	-2105.107666
0.000000	3.082330	-2075.758301
0.000000	3.082567	-2044.307373
0.000000	3.082805	-2010.414063
0.000000	3.083042	-1976.812378
0.000000	3.083279	-1950.980469
0.000000	3.083516	-1934.832520
0.000000	3.083753	-1926.881226
0.000000	3.083991	-1924.444580
0.000000	3.084228	-1926.481689
0.000000	3.084465	-1932.763794
0.000000	3.084702	-1942.003784
0.000000	3.084939	-1950.721558
0.000000	3.085176	-1954.657593
0.000000	3.085414	-1955.563599
0.000000	3.085651	-1955.439697
0.000000	3.085888	-1954.460938
0.000000	3.086125	-1953.126343
0.000000	3.086362	-1952.199951
0.000000	3.086599	-1951.895386
0.000000	3.086837	-1952.151123
0.000000	3.087074	-1952.715088
0.000000	3.087311	-1953.139771
0.000000	3.087548	-1953.648926
0.000000	3.087785	-1953.818115
0.000000	3.088022	-1954.000000
0.000000	3.088260	-1954.212646
0.000000	3.088497	-1952.950317
0.000000	3.088734	-1949.886353
0.000000	3.088971	-1944.630981
0.000000	3.089208	-1935.531860
0.000000	3.089446	-1921.333374
0.000000	3.089683	-1899.234009
0.000000	3.089920	-1866.088989
0.000000	3.090157	-1820.546021
0.000000	3.090394	-1762.686157
0.000000	3.090631	-1692.285645
0.000000	3.090868	-1618.568237
0.000000	3.091106	-1550.592773
0.000000	3.091343	-1489.266235
0.000000	3.091580	-1436.212036
0.000000	3.091817	-1392.505737
0.000000	3.092054	-1359.591797
0.000000	3.092292	-1339.030762
0.000000	3.092529	-1331.718994
0.000000	3.092766	-1338.018677
0.000000	3.093003	-1358.335449
0.000000	3.093240	-1393.027466
0.000000	3.093477	-1440.667969
0.000000	3.093715	-1498.642334
0.000000	3.093952	-1562.012695
0.000000	3.094189	-1624.441406
0.000000	3.094426	-1679.171509
0.000000	3.094663	-1718.459229
0.000000	3.094901	-1744.435303
0.000000	3.095138	-1767.455078
0.000000	3.095375	-1787.341187
0.000000	3.095612	-1803.307861
0.000000	3.095849	-1815.838745
0.000000	3.096087	-1824.850708
0.000000	3.096324	-1831.447632
0.000000	3.096561	-1836.319214
0.000000	3.096798	-1840.394531
0.000000	3.097035	-1843.590942
0.000000	3.097272	-1845.270508
0.000000	3.097510	-1846.233521
0.000000	3.097747	-1846.355225
0.000000	3.097984	-1846.870117
0.000000	3.098221	-1847.588013
0.000000	3.098458	-1848.519775
0.000000	3.098696	-1849.759644
0.000000	3.098933	-1852.320801
0.000000	3.099170	-1855.797974
0.000000	3.099407	-1859.148926
0.000000	3.099644	-1862.071289
0.000000	3.099881	-1863.985840
0.000000	3.100119	-1865.526367
0.000000	3.100355	-1866.386597
0.000000	3.100593	-1866.377319
0.000000	3.100830	-1866.063110
0.000000	3.101067	-1864.224487
0.000000	3.101305	-1861.727905
0.000000	3.101541	-1858.191650
0.000000	3.101779	-1854.105591
0.000000	3.102016	-1850.096680
0.000000	3.102253	-1846.377563
0.000000	3.102490	-1842.316162
0.000000	3.102727	-1836.765137
0.000000	3.102964	-1829.162354
0.000000	3.103202	-1819.043579
0.000000	3.103439	-1806.203125
0.000000	3.103676	-1791.207886
0.000000	3.103913	-1772.904175
0.000000	3.104150	-1747.225464
0.000000	3.104388	-1711.878662
0.000000	3.104625	-1665.608521
0.000000	3.104862	-1605.649780
0.000000	3.105099	-1536.451294
0.000000	3.105336	-1474.997437
0.000000	3.105573	-1424.636719
0.000000	3.105811	-1385.437988
0.000000	3.106048	-1357.330200
0.000000	3.106285	-1340.092163
0.000000	3.106522	-1331.340576
0.000000	3.106759	-1329.109619
0.000000	3.106997	-1333.185303
0.000000	3.107234	-1342.582642
0.000000	3.107471	-1352.844238
0.000000	3.107708	-1361.067993
0.000000	3.107945	-1371.065674
0.000000	3.108182	-1389.583618
0.000000	3.108420	-1416.556641
0.000000	3.108657	-1452.147095
0.000000	3.108894	-1496.811157
0.000000	3.109131	-1546.570313
0.000000	3.109368	-1595.869751
0.000000	3.109606	-1638.839233
0.000000	3.109843	-1666.857788
0.000000	3.110080	-1682.560303
0.000000	3.110317	-1695.365234
0.000000	3.110554	-1705.769775
0.000000	3.110791	-1714.015747
0.000000	3.111028	-1720.354248
0.000000	3.111266	-1724.499146
0.000000	3.111503	-1726.936890
0.000000	3.111740	-1728.342407
0.000000	3.111977	-1729.067871
0.000000	3.112214	-1730.687988
0.000000	3.112452	-1733.047607
0.000000	3.112689	-1736.099365
0.000000	3.112926	-1739.780518
0.000000	3.113163	-1743.997314
0.000000	3.113400	-1747.750000
0.000000	3.113637	-1751.779419
0.000000	3.113875	-1753.829956
0.000000	3.114112	-1753.414551
0.000000	3.114349	-1750.326294
0.000000	3.114586	-1743.306641
0.000000	3.114823	-1731.082275
0.000000	3.115061	-1711.978882
0.000000	3.115298	-1684.713135
0.000000	3.115535	-1649.853027
0.000000	3.115772	-1609.999023
0.000000	3.116009	-1573.398560
0.000000	3.116246	-1541.224854
0.000000	3.116484	-1520.697266
0.000000	3.116721	-1513.734009
0.000000	3.116958	-1519.174316
0.000000	3.117195	-1536.941284
0.000000	3.117432	-1565.500244
0.000000	3.117670	-1601.765137
0.000000	3.117907	-1640.743164
0.000000	3.118144	-1677.235718
0.000000	3.118381	-1706.390625
0.000000	3.118618	-1724.606323
0.000000	3.118855	-1740.526245
0.000000	3.119093	-1756.443726
0.000000	3.119329	-1772.593750
0.000000	3.119567	-1788.719727
0.000000	3.119804	-1803.268555
0.000000	3.120041	-1814.744385
0.000000	3.120279	-1824.153687
0.000000	3.120515	-1833.182617
0.000000	3.120753	-1840.974121
0.000000	3.120990	-1847.782593
0.000000	3.121227	-1855.600220
0.000000	3.121464	-1865.276367
0.000000	3.121701	-1876.344604
0.000000	3.121938	-1886.970215
0.000000	3.122176	-1893.294678
0.000000	3.122413	-1897.527832
0.000000	3.122650	-1901.033447
0.000000	3.122887	-1903.935303
0.000000	3.123124	-1905.632690
0.000000	3.123362	-1906.380005
0.000000	3.123599	-1905.630127
0.000000	3.123836	-1904.221313
0.000000	3.124073	-1901.987061
0.000000	3.124310	-1898.927734
0.000000	3.124547	-1895.959229
0.000000	3.124785	-1893.942871
0.000000	3.125022	-1892.538574
0.000000	3.125259	-1891.621582
0.000000	3.125496	-1890.212402
0.000000	3.125733	-1889.256836
0.000000	3.125971	-1890.774902
0.000000	3.126208	-1894.434448
0.000000	3.126445	-1898.596924
0.000000	3.126682	-1902.064087
0.000000	3.126919	-1901.454102
0.000000	3.127156	-1897.582153
0.000000	3.127394	-1891.611206
0.000000	3.127631	-1884.053467
0.000000	3.127868	-1876.884277
0.000000	3.128105	-1869.946289
0.000000	3.128342	-1864.922974
0.000000	3.128580	-1861.417358
0.000000	3.128817	-1858.650391
0.000000	3.129054	-1856.704102
0.000000	3.129291	-1855.601807
0.000000	3.129528	-1855.671997
0.000000	3.129766	-1856.211914
0.000000	3.130002	-1857.422241
0.000000	3.130240	-1858.755127
0.000000	3.130477	-1859.879028
0.000000	3.130714	-1861.567627
0.000000	3.130951	-1863.646240
0.000000	3.131188	-1865.787598
0.000000	3.131426	-1866.788208
0.000000	3.131663	-1867.866577
0.000000	3.131900	-1868.947876
0.000000	3.132137	-1870.529297
0.000000	3.132374	-1871.645630
0.000000	3.132612	-1871.977783
0.000000	3.132849	-1871.396240
0.000000	3.133086	-1869.317139
0.000000	3.133323	-1867.641113
0.000000	3.133560	-1871.443481
0.000000	3.133797	-1879.942627
0.000000	3.134035	-1892.740601
0.000000	3.134272	-1908.710938
0.000000	3.134509	-1925.655518
0.000000	3.134746	-1939.706543
0.000000	3.134983	-1948.840088
0.000000	3.135220	-1956.954590
0.000000	3.135458	-1964.248047
0.000000	3.135695	-1970.220703
0.000000	3.135932	-1974.621460
0.000000	3.136169	-1977.115479
0.000000	3.136406	-1977.079346
0.000000	3.136643	-1974.871826
0.000000	3.136881	-1971.048218
0.000000	3.137118	-1966.343018
0.000000	3.137355	-1961.742065
0.000000	3.137592	-1959.258301
0.000000	3.137829	-1957.212158
0.000000	3.138067	-1955.938965
0.000000	3.138304	-1954.981079
0.000000	3.138541	-1954.045898
0.000000	3.138778	-1953.894287
0.000000	3.139015	-1953.925903
0.000000	3.139252	-1954.204468
0.000000	3.139489	-1954.776611
0.000000	3.139727	-1955.069580
0.000000	3.139964	-1954.628906
0.000000	3.140201	-1954.004395
[truncated: 5,007,708 more chars]
