# Supplementary material for: Conductivity and radio frequency performance data for silver nanoparticle inks deposited via aerosol jet deposition and processed under varying conditions
Source: Data Brief. 2020 Sep 24;33:106331. doi: 10.1016/j.dib.2020.106331 (PMC7560714; doi:10.1016/j.dib.2020.106331)
Supplement: Supplementary file 3 [file mmc3.zip › Sintering Study/ANP Ink/Profilometry Data/ANP_06.ASC]

Wyko ASCII Data File Format 2	1	1
X Size	10
Y Size	18001
Block Name	Type	Length	Value
Wavelength	7	4	1.185746
Aspect	7	4	0.000339
Pixel_size	7	4	0.700000
RAW_DATA	3	720040	
0.000000	0.000000	-97.384834
0.000000	0.000237	-96.844467
0.000000	0.000474	-97.046356
0.000000	0.000712	-96.538216
0.000000	0.000949	-96.870628
0.000000	0.001186	-96.433861
0.000000	0.001423	-96.151154
0.000000	0.001660	-96.225212
0.000000	0.001897	-95.289009
0.000000	0.002135	-95.632088
0.000000	0.002372	-95.081482
0.000000	0.002609	-95.414536
0.000000	0.002846	-95.334831
0.000000	0.003083	-95.312294
0.000000	0.003320	-95.944412
0.000000	0.003558	-96.112198
0.000000	0.003795	-96.106995
0.000000	0.004032	-95.886711
0.000000	0.004269	-95.425079
0.000000	0.004506	-94.716125
0.000000	0.004744	-94.627213
0.000000	0.004981	-93.973328
0.000000	0.005218	-93.358116
0.000000	0.005455	-93.300735
0.000000	0.005692	-92.364891
0.000000	0.005929	-92.362343
0.000000	0.006167	-92.111115
0.000000	0.006404	-91.946732
0.000000	0.006641	-91.369019
0.000000	0.006878	-90.605171
0.000000	0.007115	-90.518723
0.000000	0.007352	-90.032814
0.000000	0.007590	-89.850800
0.000000	0.007827	-89.118790
0.000000	0.008064	-88.548035
0.000000	0.008301	-88.278503
0.000000	0.008538	-87.588181
0.000000	0.008775	-87.200401
0.000000	0.009013	-86.528671
0.000000	0.009250	-85.940781
0.000000	0.009487	-85.697868
0.000000	0.009724	-85.440506
0.000000	0.009961	-85.392372
0.000000	0.010199	-84.439850
0.000000	0.010436	-84.140373
0.000000	0.010673	-83.433037
0.000000	0.010910	-82.918419
0.000000	0.011147	-82.978638
0.000000	0.011384	-82.277214
0.000000	0.011622	-82.126282
0.000000	0.011859	-81.219109
0.000000	0.012096	-80.783180
0.000000	0.012333	-80.887283
0.000000	0.012570	-80.233635
0.000000	0.012807	-81.022308
0.000000	0.013045	-80.866730
0.000000	0.013282	-81.049095
0.000000	0.013519	-82.166397
0.000000	0.013756	-82.095039
0.000000	0.013993	-82.539658
0.000000	0.014231	-81.872826
0.000000	0.014468	-81.241768
0.000000	0.014705	-80.901329
0.000000	0.014942	-79.647095
0.000000	0.015179	-78.934387
0.000000	0.015416	-77.702927
0.000000	0.015654	-77.738358
0.000000	0.015891	-76.403152
0.000000	0.016128	-74.765366
0.000000	0.016365	-72.725342
0.000000	0.016602	-68.759773
0.000000	0.016839	-62.925312
0.000000	0.017077	-53.417286
0.000000	0.017314	-40.531490
0.000000	0.017551	-22.690029
0.000000	0.017788	0.388708
0.000000	0.018025	28.507137
0.000000	0.018262	59.539780
0.000000	0.018500	89.923180
0.000000	0.018737	107.371552
0.000000	0.018974	108.244881
0.000000	0.019211	91.366226
0.000000	0.019448	61.908627
0.000000	0.019686	28.375301
0.000000	0.019923	12.800506
0.000000	0.020160	6.220632
0.000000	0.020397	0.540663
0.000000	0.020634	-5.263672
0.000000	0.020871	-10.765569
0.000000	0.021109	-15.168408
0.000000	0.021346	-18.483946
0.000000	0.021583	-21.650204
0.000000	0.021820	-24.179394
0.000000	0.022057	-25.788664
0.000000	0.022294	-27.042761
0.000000	0.022532	-28.644875
0.000000	0.022769	-29.942827
0.000000	0.023006	-30.841658
0.000000	0.023243	-31.489424
0.000000	0.023480	-31.919533
0.000000	0.023718	-32.891075
0.000000	0.023955	-33.569729
0.000000	0.024192	-33.917103
0.000000	0.024429	-34.142281
0.000000	0.024666	-34.221653
0.000000	0.024903	-34.134953
0.000000	0.025141	-33.751801
0.000000	0.025378	-32.959282
0.000000	0.025615	-32.278797
0.000000	0.025852	-32.136463
0.000000	0.026089	-31.848854
0.000000	0.026326	-31.544123
0.000000	0.026564	-31.478014
0.000000	0.026801	-31.174751
0.000000	0.027038	-30.997810
0.000000	0.027275	-30.965851
0.000000	0.027512	-30.729650
0.000000	0.027750	-30.666891
0.000000	0.027987	-30.683224
0.000000	0.028224	-31.157261
0.000000	0.028461	-31.604694
0.000000	0.028698	-31.751314
0.000000	0.028935	-32.054134
0.000000	0.029173	-32.378021
0.000000	0.029410	-32.085751
0.000000	0.029647	-32.481850
0.000000	0.029884	-32.831924
0.000000	0.030121	-32.472256
0.000000	0.030358	-31.960970
0.000000	0.030596	-31.538843
0.000000	0.030833	-30.847794
0.000000	0.031070	-30.256601
0.000000	0.031307	-29.912088
0.000000	0.031544	-28.864910
0.000000	0.031781	-28.350945
0.000000	0.032019	-27.707186
0.000000	0.032256	-26.962713
0.000000	0.032493	-27.240715
0.000000	0.032730	-27.584103
0.000000	0.032967	-27.202120
0.000000	0.033205	-26.884905
0.000000	0.033442	-26.624857
0.000000	0.033679	-25.689163
0.000000	0.033916	-25.423080
0.000000	0.034153	-25.029978
0.000000	0.034390	-24.889534
0.000000	0.034628	-24.781071
0.000000	0.034865	-24.586796
0.000000	0.035102	-24.425957
0.000000	0.035339	-24.781118
0.000000	0.035576	-24.540024
0.000000	0.035813	-24.621332
0.000000	0.036051	-24.274498
0.000000	0.036288	-24.067570
0.000000	0.036525	-23.381769
0.000000	0.036762	-22.933401
0.000000	0.036999	-22.255459
0.000000	0.037237	-21.475552
0.000000	0.037474	-21.100769
0.000000	0.037711	-20.666862
0.000000	0.037948	-20.046356
0.000000	0.038185	-19.481609
0.000000	0.038422	-18.861856
0.000000	0.038660	-18.193012
0.000000	0.038897	-17.847080
0.000000	0.039134	-17.465281
0.000000	0.039371	-17.034094
0.000000	0.039608	-16.428093
0.000000	0.039845	-15.781057
0.000000	0.040083	-15.251842
0.000000	0.040320	-14.891218
0.000000	0.040557	-14.748740
0.000000	0.040794	-15.107942
0.000000	0.041031	-15.261034
0.000000	0.041269	-15.803264
0.000000	0.041506	-16.241705
0.000000	0.041743	-16.782585
0.000000	0.041980	-17.268272
0.000000	0.042217	-17.530363
0.000000	0.042454	-17.889215
0.000000	0.042692	-17.947920
0.000000	0.042929	-17.790318
0.000000	0.043166	-17.640938
0.000000	0.043403	-17.247429
0.000000	0.043640	-16.838358
0.000000	0.043877	-16.652292
0.000000	0.044115	-16.073168
0.000000	0.044352	-15.083776
0.000000	0.044589	-14.433640
0.000000	0.044826	-13.569724
0.000000	0.045063	-12.657060
0.000000	0.045300	-12.245526
0.000000	0.045538	-12.154778
0.000000	0.045775	-12.285777
0.000000	0.046012	-11.900943
0.000000	0.046249	-12.310707
0.000000	0.046486	-12.536293
0.000000	0.046724	-12.516788
0.000000	0.046961	-12.205697
0.000000	0.047198	-11.820000
0.000000	0.047435	-11.475714
0.000000	0.047672	-11.292597
0.000000	0.047909	-11.020295
0.000000	0.048147	-10.397638
0.000000	0.048384	-9.657979
0.000000	0.048621	-9.058081
0.000000	0.048858	-8.617936
0.000000	0.049095	-8.349590
0.000000	0.049332	-7.286260
0.000000	0.049570	-6.773743
0.000000	0.049807	-6.266490
0.000000	0.050044	-5.913057
0.000000	0.050281	-5.735499
0.000000	0.050518	-5.981493
0.000000	0.050756	-5.783272
0.000000	0.050993	-5.825332
0.000000	0.051230	-5.481064
0.000000	0.051467	-5.205600
0.000000	0.051704	-4.872096
0.000000	0.051941	-4.472107
0.000000	0.052179	-4.246747
0.000000	0.052416	-3.958112
0.000000	0.052653	-3.241872
0.000000	0.052890	-2.841959
0.000000	0.053127	-2.315573
0.000000	0.053364	-2.292846
0.000000	0.053602	-2.187057
0.000000	0.053839	-2.222702
0.000000	0.054076	-2.014309
0.000000	0.054313	-2.016358
0.000000	0.054550	-1.603100
0.000000	0.054787	-1.234567
0.000000	0.055025	-0.671406
0.000000	0.055262	-0.526223
0.000000	0.055499	0.158923
0.000000	0.055736	0.420739
0.000000	0.055973	0.844709
0.000000	0.056211	1.068766
0.000000	0.056448	1.567246
0.000000	0.056685	1.844041
0.000000	0.056922	2.350841
0.000000	0.057159	2.698289
0.000000	0.057396	2.854606
0.000000	0.057634	2.329572
0.000000	0.057871	1.886114
0.000000	0.058108	1.982098
0.000000	0.058345	2.341848
0.000000	0.058582	3.133657
0.000000	0.058819	4.127994
0.000000	0.059057	4.927360
0.000000	0.059294	5.836175
0.000000	0.059531	6.673231
0.000000	0.059768	7.124760
0.000000	0.060005	7.252986
0.000000	0.060243	7.157034
0.000000	0.060480	6.969251
0.000000	0.060717	6.966877
0.000000	0.060954	7.070584
0.000000	0.061191	7.065524
0.000000	0.061428	7.334877
0.000000	0.061666	7.532685
0.000000	0.061903	8.144014
0.000000	0.062140	8.076137
0.000000	0.062377	8.286226
0.000000	0.062614	8.564674
0.000000	0.062851	9.173933
0.000000	0.063089	9.275554
0.000000	0.063326	9.710234
0.000000	0.063563	10.610422
0.000000	0.063800	11.586308
0.000000	0.064037	11.967941
0.000000	0.064275	12.058588
0.000000	0.064512	11.842657
0.000000	0.064749	11.816226
0.000000	0.064986	12.374771
0.000000	0.065223	12.317383
0.000000	0.065460	12.478418
0.000000	0.065698	12.274195
0.000000	0.065935	12.203048
0.000000	0.066172	12.783577
0.000000	0.066409	13.057937
0.000000	0.066646	13.363778
0.000000	0.066883	13.330810
0.000000	0.067121	13.442760
0.000000	0.067358	13.841445
0.000000	0.067595	14.170546
0.000000	0.067832	14.297533
0.000000	0.068069	14.581170
0.000000	0.068306	15.148752
0.000000	0.068544	15.508534
0.000000	0.068781	15.397857
0.000000	0.069018	15.668582
0.000000	0.069255	15.863063
0.000000	0.069492	16.346973
0.000000	0.069730	16.999224
0.000000	0.069967	17.069023
0.000000	0.070204	17.259682
0.000000	0.070441	17.464415
0.000000	0.070678	17.693384
0.000000	0.070915	17.958601
0.000000	0.071153	18.272085
0.000000	0.071390	18.643724
0.000000	0.071627	18.957697
0.000000	0.071864	19.458771
0.000000	0.072101	19.907515
0.000000	0.072338	20.540064
0.000000	0.072576	20.867048
0.000000	0.072813	20.876009
0.000000	0.073050	21.547091
0.000000	0.073287	22.533730
0.000000	0.073524	22.708708
0.000000	0.073762	22.995781
0.000000	0.073999	23.522755
0.000000	0.074236	23.561491
0.000000	0.074473	23.714754
0.000000	0.074710	23.891367
0.000000	0.074947	24.236233
0.000000	0.075185	24.767334
0.000000	0.075422	25.120876
0.000000	0.075659	25.647141
0.000000	0.075896	26.095407
0.000000	0.076133	26.445185
0.000000	0.076370	26.559177
0.000000	0.076608	26.672365
0.000000	0.076845	27.400671
0.000000	0.077082	27.534590
0.000000	0.077319	27.658606
0.000000	0.077556	27.430477
0.000000	0.077794	27.851978
0.000000	0.078031	28.117702
0.000000	0.078268	28.835487
0.000000	0.078505	29.766912
0.000000	0.078742	29.792387
0.000000	0.078979	29.977850
0.000000	0.079217	30.478363
0.000000	0.079454	31.192936
0.000000	0.079691	31.875488
0.000000	0.079928	32.265850
0.000000	0.080165	33.082718
0.000000	0.080402	33.482689
0.000000	0.080640	34.057793
0.000000	0.080877	34.207687
0.000000	0.081114	35.018108
0.000000	0.081351	35.885288
0.000000	0.081588	36.518578
0.000000	0.081825	36.868622
0.000000	0.082063	36.667324
0.000000	0.082300	36.529644
0.000000	0.082537	36.625992
0.000000	0.082774	36.999374
0.000000	0.083011	37.306202
0.000000	0.083249	38.031219
0.000000	0.083486	38.076332
0.000000	0.083723	38.509247
0.000000	0.083960	38.495827
0.000000	0.084197	39.249123
0.000000	0.084434	39.211243
0.000000	0.084672	39.698902
0.000000	0.084909	40.010258
0.000000	0.085146	40.625839
0.000000	0.085383	41.186024
0.000000	0.085620	41.558281
0.000000	0.085857	41.618706
0.000000	0.086095	42.231831
0.000000	0.086332	42.694664
0.000000	0.086569	43.722889
0.000000	0.086806	44.331856
0.000000	0.087043	44.595413
0.000000	0.087281	44.616268
0.000000	0.087518	45.247387
0.000000	0.087755	45.765953
0.000000	0.087992	45.889675
0.000000	0.088229	46.195110
0.000000	0.088466	46.069290
0.000000	0.088704	45.991089
0.000000	0.088941	45.626019
0.000000	0.089178	45.987564
0.000000	0.089415	45.681149
0.000000	0.089652	45.951153
0.000000	0.089889	46.380360
0.000000	0.090127	47.479046
0.000000	0.090364	47.784752
0.000000	0.090601	49.065693
0.000000	0.090838	49.716892
0.000000	0.091075	50.495968
0.000000	0.091312	50.739803
0.000000	0.091550	50.758038
0.000000	0.091787	50.419914
0.000000	0.092024	50.595463
0.000000	0.092261	50.359512
0.000000	0.092498	50.220726
0.000000	0.092736	49.985065
0.000000	0.092973	50.785847
0.000000	0.093210	50.951237
0.000000	0.093447	51.536732
0.000000	0.093684	51.445183
0.000000	0.093921	51.744358
0.000000	0.094159	52.085014
0.000000	0.094396	52.579693
0.000000	0.094633	52.732475
0.000000	0.094870	52.529392
0.000000	0.095107	52.955536
0.000000	0.095344	53.310196
0.000000	0.095582	53.821270
0.000000	0.095819	53.868004
0.000000	0.096056	54.284290
0.000000	0.096293	54.234833
0.000000	0.096530	54.451061
0.000000	0.096768	54.849625
0.000000	0.097005	55.091244
0.000000	0.097242	55.559067
0.000000	0.097479	56.158241
0.000000	0.097716	56.894642
0.000000	0.097953	57.756264
0.000000	0.098191	58.468597
0.000000	0.098428	59.228634
0.000000	0.098665	59.752686
0.000000	0.098902	59.999962
0.000000	0.099139	60.196278
0.000000	0.099376	60.473080
0.000000	0.099614	60.243065
0.000000	0.099851	60.624588
0.000000	0.100088	60.696854
0.000000	0.100325	61.318401
0.000000	0.100562	61.896351
0.000000	0.100800	62.524345
0.000000	0.101037	62.566601
0.000000	0.101274	62.850090
0.000000	0.101511	63.150280
0.000000	0.101748	63.598454
0.000000	0.101985	63.234436
0.000000	0.102223	63.769901
0.000000	0.102460	64.648346
0.000000	0.102697	64.878326
0.000000	0.102934	65.755035
0.000000	0.103171	65.934158
0.000000	0.103408	66.344727
0.000000	0.103646	66.137611
0.000000	0.103883	66.397881
0.000000	0.104120	66.786385
0.000000	0.104357	67.295242
0.000000	0.104594	67.179893
0.000000	0.104831	67.401115
0.000000	0.105069	66.897514
0.000000	0.105306	67.268745
0.000000	0.105543	67.478882
0.000000	0.105780	68.377197
0.000000	0.106017	68.628426
0.000000	0.106255	68.926468
0.000000	0.106492	69.040092
0.000000	0.106729	69.591866
0.000000	0.106966	69.998680
0.000000	0.107203	70.742096
0.000000	0.107440	71.212044
0.000000	0.107678	71.867218
0.000000	0.107915	72.570892
0.000000	0.108152	72.929237
0.000000	0.108389	73.280350
0.000000	0.108626	73.261520
0.000000	0.108863	73.979897
0.000000	0.109101	74.014542
0.000000	0.109338	74.336311
0.000000	0.109575	74.620071
0.000000	0.109812	75.487778
0.000000	0.110049	76.334549
0.000000	0.110287	76.996277
0.000000	0.110524	77.186424
0.000000	0.110761	77.362213
0.000000	0.110998	77.889473
0.000000	0.111235	77.915749
0.000000	0.111472	78.395805
0.000000	0.111710	78.497856
0.000000	0.111947	78.590782
0.000000	0.112184	78.350945
0.000000	0.112421	78.679741
0.000000	0.112658	79.154572
0.000000	0.112895	80.151787
0.000000	0.113133	81.044334
0.000000	0.113370	82.131248
0.000000	0.113607	82.376076
0.000000	0.113844	82.566757
0.000000	0.114081	82.466232
0.000000	0.114318	82.464165
0.000000	0.114556	82.855331
0.000000	0.114793	82.953239
0.000000	0.115030	83.867668
0.000000	0.115267	84.407471
0.000000	0.115504	85.157524
0.000000	0.115742	85.405930
0.000000	0.115979	86.292953
0.000000	0.116216	86.862518
0.000000	0.116453	88.278900
0.000000	0.116690	90.261436
0.000000	0.116927	93.585266
0.000000	0.117165	98.770882
0.000000	0.117402	105.915550
0.000000	0.117639	116.615852
0.000000	0.117876	130.450012
0.000000	0.118113	148.449112
0.000000	0.118350	169.158493
0.000000	0.118588	192.617477
0.000000	0.118825	220.530777
0.000000	0.119062	254.045471
0.000000	0.119299	293.655914
0.000000	0.119536	339.497955
0.000000	0.119774	390.167603
0.000000	0.120011	434.752106
0.000000	0.120248	468.731934
0.000000	0.120485	491.311676
0.000000	0.120722	503.036591
0.000000	0.120959	504.965149
0.000000	0.121197	498.840820
0.000000	0.121434	484.556854
0.000000	0.121671	462.822845
0.000000	0.121908	437.322906
0.000000	0.122145	412.861694
0.000000	0.122382	390.561554
0.000000	0.122620	371.814270
0.000000	0.122857	361.806702
0.000000	0.123094	362.649811
0.000000	0.123331	368.143463
0.000000	0.123568	375.301758
0.000000	0.123806	377.870880
0.000000	0.124043	375.999939
0.000000	0.124280	371.284088
0.000000	0.124517	362.875061
0.000000	0.124754	346.469177
0.000000	0.124991	322.475830
0.000000	0.125229	293.603027
0.000000	0.125466	265.520782
0.000000	0.125703	242.866409
0.000000	0.125940	231.592545
0.000000	0.126177	225.119736
0.000000	0.126414	220.487717
0.000000	0.126652	215.671692
0.000000	0.126889	212.014633
0.000000	0.127126	209.868744
0.000000	0.127363	209.843246
0.000000	0.127600	211.080338
0.000000	0.127837	212.098907
0.000000	0.128075	209.811508
0.000000	0.128312	205.523911
0.000000	0.128549	201.379974
0.000000	0.128786	197.452972
0.000000	0.129023	195.344742
0.000000	0.129261	193.511459
0.000000	0.129498	192.847794
0.000000	0.129735	192.617081
0.000000	0.129972	193.173309
0.000000	0.130209	195.149750
0.000000	0.130446	196.030914
0.000000	0.130684	193.902512
0.000000	0.130921	192.489090
0.000000	0.131158	190.533279
0.000000	0.131395	189.329529
0.000000	0.131632	185.392426
0.000000	0.131869	179.186661
0.000000	0.132107	171.142899
0.000000	0.132344	161.904999
0.000000	0.132581	153.050018
0.000000	0.132818	143.266983
0.000000	0.133055	133.836533
0.000000	0.133293	128.799561
0.000000	0.133530	124.599792
0.000000	0.133767	121.018898
0.000000	0.134004	118.257637
0.000000	0.134241	116.108101
0.000000	0.134478	114.317001
0.000000	0.134716	113.216621
0.000000	0.134953	112.526268
0.000000	0.135190	112.184151
0.000000	0.135427	111.635338
0.000000	0.135664	111.662315
0.000000	0.135901	111.617561
0.000000	0.136139	111.321259
0.000000	0.136376	111.348579
0.000000	0.136613	111.333603
0.000000	0.136850	111.268646
0.000000	0.137087	111.158890
0.000000	0.137324	111.624664
0.000000	0.137562	111.823441
0.000000	0.137799	112.452164
0.000000	0.138036	112.636940
0.000000	0.138273	112.814224
0.000000	0.138510	112.965073
0.000000	0.138748	112.953568
0.000000	0.138985	112.529701
0.000000	0.139222	112.677025
0.000000	0.139459	112.701881
0.000000	0.139696	112.848427
0.000000	0.139933	112.763046
0.000000	0.140171	112.575607
0.000000	0.140408	112.800201
0.000000	0.140645	113.228081
0.000000	0.140882	113.625603
0.000000	0.141119	113.749779
0.000000	0.141356	113.849091
0.000000	0.141594	114.794777
0.000000	0.141831	115.500587
0.000000	0.142068	116.156715
0.000000	0.142305	116.601540
0.000000	0.142542	116.800499
0.000000	0.142780	117.347397
0.000000	0.143017	117.275841
0.000000	0.143254	117.311005
0.000000	0.143491	117.738655
0.000000	0.143728	118.231369
0.000000	0.143965	118.438225
0.000000	0.144203	118.736168
0.000000	0.144440	119.639893
0.000000	0.144677	120.312294
0.000000	0.144914	121.213562
0.000000	0.145151	121.602684
0.000000	0.145388	122.433739
0.000000	0.145626	122.872711
0.000000	0.145863	123.645302
0.000000	0.146100	124.531975
0.000000	0.146337	125.291321
0.000000	0.146574	126.036362
0.000000	0.146812	126.756470
0.000000	0.147049	127.790588
0.000000	0.147286	128.730652
0.000000	0.147523	129.505035
0.000000	0.147760	129.814941
0.000000	0.147997	129.406525
0.000000	0.148235	128.968399
0.000000	0.148472	129.319595
0.000000	0.148709	130.540253
0.000000	0.148946	132.197250
0.000000	0.149183	135.926910
0.000000	0.149420	141.686264
0.000000	0.149658	150.519485
0.000000	0.149895	162.379013
0.000000	0.150132	177.351654
0.000000	0.150369	195.355011
0.000000	0.150606	215.751251
0.000000	0.150843	235.877609
0.000000	0.151081	246.125122
0.000000	0.151318	244.886551
0.000000	0.151555	234.706467
0.000000	0.151792	217.057724
0.000000	0.152029	195.836853
0.000000	0.152267	177.988739
0.000000	0.152504	170.848740
0.000000	0.152741	165.804489
0.000000	0.152978	161.403366
0.000000	0.153215	157.375900
0.000000	0.153452	154.287170
0.000000	0.153690	151.895172
0.000000	0.153927	150.007126
0.000000	0.154164	148.646439
0.000000	0.154401	147.593140
0.000000	0.154638	146.874619
0.000000	0.154875	146.414352
0.000000	0.155113	145.662170
0.000000	0.155350	145.057129
0.000000	0.155587	144.959534
0.000000	0.155824	144.761200
0.000000	0.156061	144.928558
0.000000	0.156299	144.969727
0.000000	0.156536	144.986908
0.000000	0.156773	145.100677
0.000000	0.157010	145.687805
0.000000	0.157247	146.036484
0.000000	0.157484	146.274963
0.000000	0.157722	146.564011
0.000000	0.157959	147.443130
0.000000	0.158196	148.830765
0.000000	0.158433	149.978210
0.000000	0.158670	151.299652
0.000000	0.158907	152.598724
0.000000	0.159145	154.150787
0.000000	0.159382	154.667877
0.000000	0.159619	153.497314
0.000000	0.159856	153.275681
0.000000	0.160093	154.606079
0.000000	0.160331	156.250626
0.000000	0.160568	157.910217
0.000000	0.160805	160.565704
0.000000	0.161042	163.939667
0.000000	0.161279	169.583679
0.000000	0.161516	176.602341
0.000000	0.161754	185.650833
0.000000	0.161991	196.261719
0.000000	0.162228	208.813675
0.000000	0.162465	215.010147
0.000000	0.162702	227.783417
0.000000	0.162939	237.722244
0.000000	0.163177	241.034134
0.000000	0.163414	239.204834
0.000000	0.163651	233.994629
0.000000	0.163888	224.972122
0.000000	0.164125	213.075485
0.000000	0.164362	201.818298
0.000000	0.164600	194.452301
0.000000	0.164837	191.325043
0.000000	0.165074	188.282318
0.000000	0.165311	185.674545
0.000000	0.165548	183.060776
0.000000	0.165786	180.921158
0.000000	0.166023	179.370224
0.000000	0.166260	178.018036
0.000000	0.166497	176.822433
0.000000	0.166734	176.357346
0.000000	0.166971	176.105453
0.000000	0.167209	175.638000
0.000000	0.167446	175.260605
0.000000	0.167683	174.701889
0.000000	0.167920	174.432556
0.000000	0.168157	174.097824
0.000000	0.168394	174.068436
0.000000	0.168632	173.878601
0.000000	0.168869	173.904755
0.000000	0.169106	174.052795
0.000000	0.169343	174.582016
0.000000	0.169580	175.135101
0.000000	0.169818	175.452209
0.000000	0.170055	176.003586
0.000000	0.170292	176.785583
0.000000	0.170529	177.166077
0.000000	0.170766	177.712601
0.000000	0.171003	178.528290
0.000000	0.171241	178.606415
0.000000	0.171478	178.751907
0.000000	0.171715	178.847153
0.000000	0.171952	179.139450
0.000000	0.172189	179.033783
0.000000	0.172426	179.150589
0.000000	0.172664	178.805984
0.000000	0.172901	179.133286
0.000000	0.173138	179.709412
0.000000	0.173375	180.423935
0.000000	0.173612	180.897919
0.000000	0.173849	181.709885
0.000000	0.174087	182.107040
0.000000	0.174324	182.650360
0.000000	0.174561	183.197418
0.000000	0.174798	183.601227
0.000000	0.175035	183.238571
0.000000	0.175273	183.335861
0.000000	0.175510	183.715912
0.000000	0.175747	184.295532
0.000000	0.175984	184.485962
0.000000	0.176221	185.143829
0.000000	0.176458	185.435394
0.000000	0.176696	186.551041
0.000000	0.176933	187.374496
0.000000	0.177170	188.066971
0.000000	0.177407	187.961060
0.000000	0.177644	187.751144
0.000000	0.177881	187.589340
0.000000	0.178119	187.765900
0.000000	0.178356	187.720566
0.000000	0.178593	187.969452
0.000000	0.178830	188.433838
0.000000	0.179067	189.014954
0.000000	0.179305	189.481598
0.000000	0.179542	189.848236
0.000000	0.179779	190.882141
0.000000	0.180016	191.912033
0.000000	0.180253	192.727798
0.000000	0.180490	193.983078
0.000000	0.180728	195.727386
0.000000	0.180965	197.704697
0.000000	0.181202	199.698502
0.000000	0.181439	202.276047
0.000000	0.181676	204.137955
0.000000	0.181913	204.308517
0.000000	0.182151	203.110458
0.000000	0.182388	200.782181
0.000000	0.182625	199.028976
0.000000	0.182862	198.909180
0.000000	0.183099	198.628616
0.000000	0.183337	198.218079
0.000000	0.183574	198.193787
0.000000	0.183811	197.731110
0.000000	0.184048	197.559921
0.000000	0.184285	197.463943
0.000000	0.184522	197.695358
0.000000	0.184760	197.650925
0.000000	0.184997	197.805862
0.000000	0.185234	198.291229
0.000000	0.185471	198.374542
0.000000	0.185708	198.645905
0.000000	0.185945	198.995682
0.000000	0.186183	199.429321
0.000000	0.186420	200.200638
0.000000	0.186657	200.233704
0.000000	0.186894	200.765747
0.000000	0.187131	201.520508
0.000000	0.187368	202.699646
0.000000	0.187606	204.527206
0.000000	0.187843	206.048767
0.000000	0.188080	208.585129
0.000000	0.188317	212.349548
0.000000	0.188554	217.943726
0.000000	0.188792	225.998123
0.000000	0.189029	238.469849
0.000000	0.189266	256.815308
0.000000	0.189503	284.215302
0.000000	0.189740	323.432037
0.000000	0.189977	376.406860
0.000000	0.190215	442.667114
0.000000	0.190452	519.714539
0.000000	0.190689	591.435242
0.000000	0.190926	655.638428
0.000000	0.191163	710.958740
0.000000	0.191400	757.020386
0.000000	0.191638	792.296692
0.000000	0.191875	815.394653
0.000000	0.192112	825.184875
0.000000	0.192349	821.686646
0.000000	0.192586	804.710327
0.000000	0.192824	771.947754
0.000000	0.193061	723.050110
0.000000	0.193298	660.843079
0.000000	0.193535	588.562256
0.000000	0.193772	513.045471
0.000000	0.194009	443.299225
0.000000	0.194247	389.640533
0.000000	0.194484	354.759094
0.000000	0.194721	329.465851
0.000000	0.194958	307.291138
0.000000	0.195195	289.006592
0.000000	0.195432	273.687775
0.000000	0.195670	261.210632
0.000000	0.195907	251.050201
0.000000	0.196144	242.935638
0.000000	0.196381	236.159592
0.000000	0.196618	231.042053
0.000000	0.196856	226.758194
0.000000	0.197093	223.482590
0.000000	0.197330	220.591278
0.000000	0.197567	218.697632
0.000000	0.197804	217.236679
0.000000	0.198041	216.480362
0.000000	0.198279	215.494400
0.000000	0.198516	215.159531
0.000000	0.198753	214.572418
0.000000	0.198990	214.272049
0.000000	0.199227	214.102890
0.000000	0.199464	213.906952
0.000000	0.199702	213.776474
0.000000	0.199939	213.453903
0.000000	0.200176	213.419678
0.000000	0.200413	213.322815
0.000000	0.200650	213.531250
0.000000	0.200887	213.693192
0.000000	0.201125	213.810043
0.000000	0.201362	213.649734
0.000000	0.201599	214.447891
0.000000	0.201836	214.775452
0.000000	0.202073	215.572083
0.000000	0.202311	215.976395
0.000000	0.202548	216.308334
0.000000	0.202785	216.907593
0.000000	0.203022	217.503677
0.000000	0.203259	217.564941
0.000000	0.203496	217.542435
0.000000	0.203734	217.203217
0.000000	0.203971	217.184113
0.000000	0.204208	217.298752
0.000000	0.204445	217.466370
0.000000	0.204682	217.476273
0.000000	0.204919	217.959961
0.000000	0.205157	218.569199
0.000000	0.205394	219.514832
0.000000	0.205631	219.767944
0.000000	0.205868	220.468323
0.000000	0.206105	220.253418
0.000000	0.206343	220.066223
0.000000	0.206580	219.349289
0.000000	0.206817	219.628937
0.000000	0.207054	219.788330
0.000000	0.207291	220.829941
0.000000	0.207528	221.437744
0.000000	0.207766	222.175095
0.000000	0.208003	222.771881
0.000000	0.208240	223.429001
0.000000	0.208477	224.109406
0.000000	0.208714	224.652161
0.000000	0.208951	224.293579
0.000000	0.209189	224.359222
0.000000	0.209426	224.775620
0.000000	0.209663	225.073730
0.000000	0.209900	224.881577
0.000000	0.210137	225.294754
0.000000	0.210374	225.488373
0.000000	0.210612	225.693130
0.000000	0.210849	226.159058
0.000000	0.211086	225.804398
0.000000	0.211323	225.977066
0.000000	0.211560	226.500168
0.000000	0.211798	227.037689
0.000000	0.212035	227.590591
0.000000	0.212272	228.516876
0.000000	0.212509	229.191895
0.000000	0.212746	230.060776
0.000000	0.212983	230.493134
0.000000	0.213221	230.950745
0.000000	0.213458	231.079407
0.000000	0.213695	231.499588
0.000000	0.213932	232.359711
0.000000	0.214169	233.412354
0.000000	0.214406	233.642792
0.000000	0.214644	233.850952
0.000000	0.214881	234.528488
0.000000	0.215118	234.589523
0.000000	0.215355	234.753036
0.000000	0.215592	234.567871
0.000000	0.215830	235.160110
0.000000	0.216067	235.967072
0.000000	0.216304	236.245209
0.000000	0.216541	236.572678
0.000000	0.216778	237.436661
0.000000	0.217015	237.734314
0.000000	0.217253	237.791275
0.000000	0.217490	238.339447
0.000000	0.217727	238.421936
0.000000	0.217964	238.755630
0.000000	0.218201	239.235168
0.000000	0.218438	239.371643
0.000000	0.218676	239.640442
0.000000	0.218913	239.806473
0.000000	0.219150	240.231094
0.000000	0.219387	240.426208
0.000000	0.219624	240.859741
0.000000	0.219862	240.675827
0.000000	0.220099	240.832870
0.000000	0.220336	240.748138
0.000000	0.220573	241.157333
0.000000	0.220810	241.474945
0.000000	0.221047	241.333069
0.000000	0.221285	241.475296
0.000000	0.221522	241.706146
0.000000	0.221759	242.055511
0.000000	0.221996	243.154297
0.000000	0.222233	243.795975
0.000000	0.222470	244.187744
0.000000	0.222708	244.933640
0.000000	0.222945	245.674667
0.000000	0.223182	246.384415
0.000000	0.223419	247.390991
0.000000	0.223656	247.918289
0.000000	0.223893	248.385422
0.000000	0.224131	248.272491
0.000000	0.224368	248.656418
0.000000	0.224605	247.862198
0.000000	0.224842	248.091690
0.000000	0.225079	247.852997
0.000000	0.225317	248.265167
0.000000	0.225554	248.524017
0.000000	0.225791	249.236328
0.000000	0.226028	249.184204
0.000000	0.226265	249.792435
0.000000	0.226502	250.456726
0.000000	0.226740	250.522964
0.000000	0.226977	250.795883
0.000000	0.227214	251.027710
0.000000	0.227451	250.722015
0.000000	0.227688	250.616013
0.000000	0.227925	250.762955
0.000000	0.228163	250.845566
0.000000	0.228400	251.022522
0.000000	0.228637	251.456116
0.000000	0.228874	252.172577
0.000000	0.229111	253.168472
0.000000	0.229349	253.799820
0.000000	0.229586	254.613739
0.000000	0.229823	254.959442
0.000000	0.230060	255.637680
0.000000	0.230297	255.415955
0.000000	0.230534	255.486374
0.000000	0.230772	255.525314
0.000000	0.231009	255.803589
0.000000	0.231246	255.987915
0.000000	0.231483	256.217743
0.000000	0.231720	256.271881
0.000000	0.231957	257.017731
0.000000	0.232195	257.500092
0.000000	0.232432	258.298340
0.000000	0.232669	258.305969
0.000000	0.232906	258.959229
0.000000	0.233143	259.070679
0.000000	0.233380	259.726135
0.000000	0.233618	260.217804
0.000000	0.233855	260.892853
0.000000	0.234092	261.372009
0.000000	0.234329	261.622620
0.000000	0.234566	262.227905
0.000000	0.234804	262.684570
0.000000	0.235041	262.587585
0.000000	0.235278	262.399353
0.000000	0.235515	262.135895
0.000000	0.235752	262.430328
0.000000	0.235989	262.338562
0.000000	0.236227	262.102509
0.000000	0.236464	262.116943
0.000000	0.236701	261.935638
0.000000	0.236938	262.557465
0.000000	0.237175	262.677826
0.000000	0.237412	263.131958
0.000000	0.237650	263.571686
0.000000	0.237887	263.993744
0.000000	0.238124	264.519897
0.000000	0.238361	265.152130
0.000000	0.238598	265.763031
0.000000	0.238836	266.216095
0.000000	0.239073	267.103424
0.000000	0.239310	267.560425
0.000000	0.239547	268.273956
0.000000	0.239784	268.374268
0.000000	0.240021	268.680450
0.000000	0.240259	269.199799
0.000000	0.240496	269.074615
0.000000	0.240733	269.142303
0.000000	0.240970	269.188629
0.000000	0.241207	269.351288
0.000000	0.241444	269.523743
0.000000	0.241682	269.833099
0.000000	0.241919	269.673126
0.000000	0.242156	269.889130
0.000000	0.242393	270.137146
0.000000	0.242630	270.778992
0.000000	0.242868	270.352509
0.000000	0.243105	270.668213
0.000000	0.243342	270.689941
0.000000	0.243579	271.526398
0.000000	0.243816	271.380066
0.000000	0.244053	272.050385
0.000000	0.244291	273.081024
0.000000	0.244528	273.836823
0.000000	0.244765	273.909882
0.000000	0.245002	274.384766
0.000000	0.245239	274.450043
0.000000	0.245476	275.095551
0.000000	0.245714	276.113678
0.000000	0.245951	277.493713
0.000000	0.246188	277.736359
0.000000	0.246425	277.880524
0.000000	0.246662	278.918365
0.000000	0.246900	279.160034
0.000000	0.247137	279.892029
0.000000	0.247374	280.493317
0.000000	0.247611	280.788971
0.000000	0.247848	280.855652
0.000000	0.248085	280.674591
0.000000	0.248323	280.253174
0.000000	0.248560	279.992859
0.000000	0.248797	279.589691
0.000000	0.249034	279.952698
0.000000	0.249271	279.930573
0.000000	0.249508	280.391632
0.000000	0.249746	280.764771
0.000000	0.249983	281.537750
0.000000	0.250220	282.223358
0.000000	0.250457	283.033813
0.000000	0.250694	283.575073
0.000000	0.250931	284.296631
0.000000	0.251169	284.813019
0.000000	0.251406	285.215454
0.000000	0.251643	285.609924
0.000000	0.251880	285.744507
0.000000	0.252117	286.340027
0.000000	0.252355	286.302948
0.000000	0.252592	286.454285
0.000000	0.252829	286.555328
0.000000	0.253066	286.837280
0.000000	0.253303	286.193451
0.000000	0.253540	286.554291
0.000000	0.253778	285.897400
0.000000	0.254015	285.920685
0.000000	0.254252	285.599854
0.000000	0.254489	285.582245
0.000000	0.254726	285.693054
0.000000	0.254963	286.347748
0.000000	0.255201	287.095520
0.000000	0.255438	287.684265
0.000000	0.255675	288.819336
0.000000	0.255912	289.986908
0.000000	0.256149	290.996735
0.000000	0.256387	291.293945
0.000000	0.256624	291.316376
0.000000	0.256861	291.918579
0.000000	0.257098	292.266235
0.000000	0.257335	292.703094
0.000000	0.257572	293.103149
0.000000	0.257810	292.729065
0.000000	0.258047	292.922150
0.000000	0.258284	293.006409
0.000000	0.258521	293.486969
0.000000	0.258758	293.659729
0.000000	0.258995	293.770966
0.000000	0.259233	294.208405
0.000000	0.259470	294.749237
0.000000	0.259707	295.385376
0.000000	0.259944	296.096436
0.000000	0.260181	296.488922
0.000000	0.260418	296.777252
0.000000	0.260656	296.959106
0.000000	0.260893	297.532196
0.000000	0.261130	297.787903
0.000000	0.261367	297.971283
0.000000	0.261604	298.959564
0.000000	0.261842	298.951874
0.000000	0.262079	299.622284
0.000000	0.262316	300.508423
0.000000	0.262553	301.213531
0.000000	0.262790	301.686859
0.000000	0.263027	301.768036
0.000000	0.263265	302.289093
0.000000	0.263502	302.161133
0.000000	0.263739	302.095490
0.000000	0.263976	302.114532
0.000000	0.264213	302.597778
0.000000	0.264450	302.699707
0.000000	0.264688	302.524719
0.000000	0.264925	302.334595
0.000000	0.265162	302.295197
0.000000	0.265399	302.331116
0.000000	0.265636	303.082458
0.000000	0.265874	303.469238
0.000000	0.266111	304.184082
0.000000	0.266348	304.478638
0.000000	0.266585	304.924652
0.000000	0.266822	305.152771
0.000000	0.267059	305.278473
0.000000	0.267297	305.681610
0.000000	0.267534	306.019928
0.000000	0.267771	306.296631
0.000000	0.268008	307.001190
0.000000	0.268245	307.401215
0.000000	0.268482	307.948761
0.000000	0.268720	308.382843
0.000000	0.268957	308.434082
0.000000	0.269194	308.453247
0.000000	0.269431	308.574310
0.000000	0.269668	308.810333
0.000000	0.269906	309.166840
0.000000	0.270143	309.278595
0.000000	0.270380	309.144226
0.000000	0.270617	309.151398
0.000000	0.270854	309.464691
0.000000	0.271091	309.996735
0.000000	0.271329	310.396118
0.000000	0.271566	310.782959
0.000000	0.271803	311.402924
0.000000	0.272040	312.127960
0.000000	0.272277	312.683441
0.000000	0.272514	313.635590
0.000000	0.272752	313.858154
0.000000	0.272989	313.914276
0.000000	0.273226	313.939636
0.000000	0.273463	313.843475
0.000000	0.273700	314.509430
0.000000	0.273937	314.871155
0.000000	0.274175	315.385864
0.000000	0.274412	315.672241
0.000000	0.274649	315.946594
0.000000	0.274886	316.079407
0.000000	0.275123	315.950806
0.000000	0.275361	316.069336
0.000000	0.275598	316.114807
0.000000	0.275835	316.727448
0.000000	0.276072	316.967773
0.000000	0.276309	317.562164
0.000000	0.276546	318.406738
0.000000	0.276784	319.129547
0.000000	0.277021	319.466583
0.000000	0.277258	320.139587
0.000000	0.277495	320.797668
0.000000	0.277732	321.792664
0.000000	0.277969	322.373474
0.000000	0.278207	323.222321
0.000000	0.278444	323.338715
0.000000	0.278681	324.138763
0.000000	0.278918	324.164185
0.000000	0.279155	324.230865
0.000000	0.279393	324.117126
0.000000	0.279630	324.335052
0.000000	0.279867	324.316772
0.000000	0.280104	324.329376
0.000000	0.280341	325.024017
0.000000	0.280578	325.224365
0.000000	0.280816	325.782410
0.000000	0.281053	326.121490
0.000000	0.281290	326.976135
0.000000	0.281527	327.989746
0.000000	0.281764	329.006195
0.000000	0.282001	329.733337
0.000000	0.282239	330.124176
0.000000	0.282476	330.764404
0.000000	0.282713	330.925690
0.000000	0.282950	331.570709
0.000000	0.283187	331.987427
0.000000	0.283424	332.281342
0.000000	0.283662	332.446747
0.000000	0.283899	332.967102
0.000000	0.284136	333.354950
0.000000	0.284373	333.467133
0.000000	0.284610	333.545044
0.000000	0.284848	333.495880
0.000000	0.285085	333.117126
0.000000	0.285322	333.798035
0.000000	0.285559	334.256256
0.000000	0.285796	335.192047
0.000000	0.286033	336.086517
0.000000	0.286271	336.382843
0.000000	0.286508	336.507904
0.000000	0.286745	336.454254
0.000000	0.286982	336.361725
0.000000	0.287219	336.026062
0.000000	0.287456	336.708069
0.000000	0.287694	337.118622
0.000000	0.287931	337.720215
0.000000	0.288168	338.014313
0.000000	0.288405	338.341431
0.000000	0.288642	338.576538
0.000000	0.288880	339.080566
0.000000	0.289117	339.001343
0.000000	0.289354	339.291748
0.000000	0.289591	339.715088
0.000000	0.289828	340.242462
0.000000	0.290065	340.343323
0.000000	0.290303	339.970825
0.000000	0.290540	339.480713
0.000000	0.290777	339.269104
0.000000	0.291014	339.259094
0.000000	0.291251	338.629974
0.000000	0.291488	338.500366
0.000000	0.291726	338.931305
0.000000	0.291963	339.215820
0.000000	0.292200	339.341644
0.000000	0.292437	339.554565
0.000000	0.292674	339.993286
0.000000	0.292911	340.183563
0.000000	0.293149	340.853088
0.000000	0.293386	341.765594
0.000000	0.293623	342.036560
0.000000	0.293860	342.830902
0.000000	0.294097	343.158783
0.000000	0.294335	343.579254
0.000000	0.294572	343.714111
0.000000	0.294809	343.920929
0.000000	0.295046	343.493286
0.000000	0.295283	343.679443
0.000000	0.295520	344.064941
0.000000	0.295758	344.309296
0.000000	0.295995	345.266388
0.000000	0.296232	345.839661
0.000000	0.296469	346.465637
0.000000	0.296706	346.637573
0.000000	0.296943	347.074615
0.000000	0.297181	347.197540
0.000000	0.297418	347.391235
0.000000	0.297655	348.059845
0.000000	0.297892	349.226349
0.000000	0.298129	350.016296
0.000000	0.298367	350.488190
0.000000	0.298604	351.086700
0.000000	0.298841	351.301697
0.000000	0.299078	351.713959
0.000000	0.299315	351.961761
0.000000	0.299552	351.801422
0.000000	0.299790	351.739105
0.000000	0.300027	351.943726
0.000000	0.300264	352.327728
0.000000	0.300501	353.021088
0.000000	0.300738	353.283752
0.000000	0.300975	353.817902
0.000000	0.301213	353.775970
0.000000	0.301450	353.882843
0.000000	0.301687	354.173767
0.000000	0.301924	355.036926
0.000000	0.302161	355.504303
0.000000	0.302399	355.908539
0.000000	0.302636	356.121613
0.000000	0.302873	356.993713
0.000000	0.303110	357.438477
0.000000	0.303347	357.547913
0.000000	0.303584	358.055725
0.000000	0.303822	358.498810
0.000000	0.304059	358.871552
0.000000	0.304296	359.532745
0.000000	0.304533	359.987640
0.000000	0.304770	360.450745
0.000000	0.305007	360.664246
0.000000	0.305245	360.738922
0.000000	0.305482	361.049072
0.000000	0.305719	361.004486
0.000000	0.305956	361.581909
0.000000	0.306193	361.707275
0.000000	0.306430	362.090729
0.000000	0.306668	362.132233
0.000000	0.306905	362.677521
0.000000	0.307142	362.648254
0.000000	0.307379	362.885529
0.000000	0.307616	363.174103
0.000000	0.307854	363.645020
0.000000	0.308091	363.814117
0.000000	0.308328	364.400208
0.000000	0.308565	364.920807
0.000000	0.308802	365.231903
0.000000	0.309039	365.442841
0.000000	0.309277	365.805511
0.000000	0.309514	365.853333
0.000000	0.309751	366.452698
0.000000	0.309988	367.027313
0.000000	0.310225	367.689819
0.000000	0.310462	367.816193
0.000000	0.310700	368.715027
0.000000	0.310937	369.280792
0.000000	0.311174	369.688324
0.000000	0.311411	369.769928
0.000000	0.311648	369.741241
0.000000	0.311886	369.120422
0.000000	0.312123	369.027130
0.000000	0.312360	368.797089
0.000000	0.312597	369.069611
0.000000	0.312834	369.026886
0.000000	0.313071	369.397583
0.000000	0.313309	369.467926
0.000000	0.313546	370.083008
0.000000	0.313783	369.921844
0.000000	0.314020	370.194183
0.000000	0.314257	370.459564
0.000000	0.314494	371.341705
0.000000	0.314732	372.116089
0.000000	0.314969	372.495911
0.000000	0.315206	373.290588
0.000000	0.315443	373.989807
0.000000	0.315680	374.178192
0.000000	0.315917	374.307739
0.000000	0.316155	374.144684
0.000000	0.316392	374.321960
0.000000	0.316629	374.524445
0.000000	0.316866	374.783783
0.000000	0.317103	375.252472
0.000000	0.317341	375.467316
0.000000	0.317578	376.406647
0.000000	0.317815	376.986481
0.000000	0.318052	377.897705
0.000000	0.318289	378.272675
0.000000	0.318526	378.812500
0.000000	0.318764	379.287720
0.000000	0.319001	379.708221
0.000000	0.319238	380.211761
0.000000	0.319475	380.933105
0.000000	0.319712	381.987701
0.000000	0.319950	382.364807
0.000000	0.320187	383.456543
0.000000	0.320424	383.405426
0.000000	0.320661	383.844147
0.000000	0.320898	383.324310
0.000000	0.321135	382.813110
0.000000	0.321373	382.981628
0.000000	0.321610	383.156738
0.000000	0.321847	382.979156
0.000000	0.322084	383.421814
0.000000	0.322321	383.401306
0.000000	0.322558	383.493866
0.000000	0.322796	383.575317
0.000000	0.323033	383.640076
0.000000	0.323270	383.326263
0.000000	0.323507	383.257355
0.000000	0.323744	383.234283
0.000000	0.323981	383.529327
0.000000	0.324219	384.043335
0.000000	0.324456	384.409393
0.000000	0.324693	384.854675
0.000000	0.324930	385.007263
0.000000	0.325167	385.585724
0.000000	0.325405	385.863861
0.000000	0.325642	386.425201
0.000000	0.325879	386.898956
0.000000	0.326116	387.264893
0.000000	0.326353	387.273224
0.000000	0.326590	387.298767
0.000000	0.326828	387.866028
0.000000	0.327065	388.401062
0.000000	0.327302	388.779785
0.000000	0.327539	389.487732
0.000000	0.327776	389.921509
0.000000	0.328013	390.549774
0.000000	0.328251	391.126434
0.000000	0.328488	391.757050
0.000000	0.328725	392.186035
0.000000	0.328962	392.643219
0.000000	0.329199	393.006195
0.000000	0.329437	393.391113
0.000000	0.329674	393.670563
0.000000	0.329911	394.561554
0.000000	0.330148	394.713257
0.000000	0.330385	394.809814
0.000000	0.330622	394.618256
0.000000	0.330860	394.647552
0.000000	0.331097	394.820374
0.000000	0.331334	395.044769
0.000000	0.331571	395.704956
0.000000	0.331808	395.839783
0.000000	0.332045	396.163544
0.000000	0.332283	396.691742
0.000000	0.332520	397.301361
0.000000	0.332757	397.732483
0.000000	0.332994	398.331482
0.000000	0.333231	398.608734
0.000000	0.333468	398.800354
0.000000	0.333706	399.165833
0.000000	0.333943	399.844360
0.000000	0.334180	400.590576
0.000000	0.334417	400.645081
0.000000	0.334654	401.678131
0.000000	0.334892	401.751709
0.000000	0.335129	401.672699
0.000000	0.335366	402.078522
0.000000	0.335603	402.163696
0.000000	0.335840	402.684296
0.000000	0.336077	403.087128
0.000000	0.336315	403.772614
0.000000	0.336552	404.786804
0.000000	0.336789	405.422211
0.000000	0.337026	406.764801
0.000000	0.337263	408.077667
0.000000	0.337500	409.896271
0.000000	0.337738	411.041199
0.000000	0.337975	411.643494
0.000000	0.338212	411.283966
0.000000	0.338449	411.297699
0.000000	0.338686	411.744598
0.000000	0.338924	412.407745
0.000000	0.339161	412.545013
0.000000	0.339398	412.611969
0.000000	0.339635	412.606964
0.000000	0.339872	412.530334
0.000000	0.340109	412.265747
0.000000	0.340347	412.436676
0.000000	0.340584	412.346008
0.000000	0.340821	411.764069
0.000000	0.341058	411.823761
0.000000	0.341295	411.979034
0.000000	0.341532	412.479889
0.000000	0.341770	413.310822
0.000000	0.342007	413.570892
0.000000	0.342244	413.557770
0.000000	0.342481	413.496552
0.000000	0.342718	413.402374
0.000000	0.342955	413.187714
0.000000	0.343193	413.266144
0.000000	0.343430	413.452545
0.000000	0.343667	414.145233
0.000000	0.343904	414.993042
0.000000	0.344141	415.844147
0.000000	0.344379	416.287994
0.000000	0.344616	416.645416
0.000000	0.344853	417.023041
0.000000	0.345090	417.535370
0.000000	0.345327	417.810730
0.000000	0.345564	418.080566
0.000000	0.345802	418.106873
0.000000	0.346039	418.747894
0.000000	0.346276	418.927063
0.000000	0.346513	418.988678
0.000000	0.346750	419.430298
0.000000	0.346987	419.538788
0.000000	0.347225	420.039551
0.000000	0.347462	420.100220
0.000000	0.347699	420.572693
0.000000	0.347936	420.636047
0.000000	0.348173	421.391296
0.000000	0.348411	421.769165
0.000000	0.348648	422.474060
0.000000	0.348885	423.007690
0.000000	0.349122	423.693542
0.000000	0.349359	424.129852
0.000000	0.349596	424.271667
0.000000	0.349834	424.220276
0.000000	0.350071	424.108337
0.000000	0.350308	424.458801
0.000000	0.350545	424.103516
0.000000	0.350782	424.164459
0.000000	0.351019	424.709961
0.000000	0.351257	425.524048
0.000000	0.351494	426.466797
0.000000	0.351731	426.762726
0.000000	0.351968	427.696747
0.000000	0.352205	427.430389
0.000000	0.352443	427.740967
0.000000	0.352680	428.292999
0.000000	0.352917	428.467041
0.000000	0.353154	428.604065
0.000000	0.353391	428.342438
0.000000	0.353628	428.910767
0.000000	0.353866	428.889313
0.000000	0.354103	429.005859
0.000000	0.354340	428.697937
0.000000	0.354577	429.469513
0.000000	0.354814	429.926147
0.000000	0.355051	430.909668
0.000000	0.355289	431.568878
0.000000	0.355526	432.470642
0.000000	0.355763	433.220215
0.000000	0.356000	434.009766
0.000000	0.356237	434.430603
0.000000	0.356474	434.683838
0.000000	0.356712	434.879669
0.000000	0.356949	435.146881
0.000000	0.357186	435.016388
0.000000	0.357423	435.115906
0.000000	0.357660	435.367065
0.000000	0.357898	435.790283
0.000000	0.358135	436.020050
0.000000	0.358372	436.644623
0.000000	0.358609	437.041962
0.000000	0.358846	437.054260
0.000000	0.359083	437.035431
0.000000	0.359321	436.764618
0.000000	0.359558	437.000488
0.000000	0.359795	437.417450
0.000000	0.360032	437.770172
0.000000	0.360269	438.161591
0.000000	0.360506	438.455109
0.000000	0.360744	438.882935
0.000000	0.360981	438.476135
0.000000	0.361218	438.703278
0.000000	0.361455	438.775238
0.000000	0.361692	439.803406
0.000000	0.361930	440.464600
0.000000	0.362167	440.953400
0.000000	0.362404	441.371826
0.000000	0.362641	441.719757
0.000000	0.362878	442.131195
0.000000	0.363115	442.382599
0.000000	0.363353	443.094421
0.000000	0.363590	444.032227
0.000000	0.363827	444.916443
0.000000	0.364064	445.443329
0.000000	0.364301	445.554871
0.000000	0.364538	445.830200
0.000000	0.364776	445.665588
0.000000	0.365013	445.674561
0.000000	0.365250	445.534515
0.000000	0.365487	445.527008
0.000000	0.365724	446.068787
0.000000	0.365961	446.351074
0.000000	0.366199	446.507233
0.000000	0.366436	447.302094
0.000000	0.366673	448.175171
0.000000	0.366910	449.267487
0.000000	0.367147	449.883850
0.000000	0.367385	451.167480
0.000000	0.367622	452.732056
0.000000	0.367859	454.893585
0.000000	0.368096	457.225830
0.000000	0.368333	459.989899
0.000000	0.368570	463.174774
0.000000	0.368808	466.591339
0.000000	0.369045	469.747955
0.000000	0.369282	472.355774
0.000000	0.369519	475.223816
0.000000	0.369756	476.393127
0.000000	0.369993	476.823364
0.000000	0.370231	477.601868
0.000000	0.370468	478.046051
0.000000	0.370705	478.184845
0.000000	0.370942	478.189331
0.000000	0.371179	478.605530
0.000000	0.371417	479.362793
0.000000	0.371654	479.618225
0.000000	0.371891	479.718750
0.000000	0.372128	479.921967
0.000000	0.372365	479.887421
0.000000	0.372602	480.243011
0.000000	0.372840	480.535065
0.000000	0.373077	481.013000
0.000000	0.373314	481.319885
0.000000	0.373551	481.816071
0.000000	0.373788	482.263794
0.000000	0.374025	482.778198
0.000000	0.374263	483.234924
0.000000	0.374500	483.627075
0.000000	0.374737	483.949249
0.000000	0.374974	484.681671
0.000000	0.375211	485.203766
0.000000	0.375449	485.469727
0.000000	0.375686	485.686920
0.000000	0.375923	485.832855
0.000000	0.376160	485.765778
0.000000	0.376397	485.472748
0.000000	0.376634	485.324402
0.000000	0.376872	484.979767
0.000000	0.377109	484.702576
0.000000	0.377346	484.531403
0.000000	0.377583	484.504272
0.000000	0.377820	484.411621
0.000000	0.378057	484.400543
0.000000	0.378295	484.741821
0.000000	0.378532	485.452087
0.000000	0.378769	485.912354
0.000000	0.379006	486.333069
0.000000	0.379243	486.334259
0.000000	0.379481	486.877014
0.000000	0.379718	487.481018
0.000000	0.379955	487.987457
0.000000	0.380192	488.351868
0.000000	0.380429	488.416779
0.000000	0.380666	488.284515
0.000000	0.380904	487.963287
0.000000	0.381141	488.088470
0.000000	0.381378	487.968811
0.000000	0.381615	488.222504
0.000000	0.381852	488.264160
0.000000	0.382089	488.457428
0.000000	0.382327	488.449158
0.000000	0.382564	488.850769
0.000000	0.382801	488.946808
0.000000	0.383038	489.212646
0.000000	0.383275	489.655853
0.000000	0.383512	489.783752
0.000000	0.383750	490.187744
0.000000	0.383987	490.504547
0.000000	0.384224	490.718658
0.000000	0.384461	491.065765
0.000000	0.384698	490.937988
0.000000	0.384936	491.304321
0.000000	0.385173	491.581421
0.000000	0.385410	491.884430
0.000000	0.385647	492.092407
0.000000	0.385884	492.083710
0.000000	0.386121	492.594086
0.000000	0.386359	492.662201
0.000000	0.386596	493.113647
0.000000	0.386833	493.580017
0.000000	0.387070	493.788818
0.000000	0.387307	493.594269
0.000000	0.387544	493.363831
0.000000	0.387782	493.377197
0.000000	0.388019	493.922333
0.000000	0.388256	494.184540
0.000000	0.388493	494.429230
0.000000	0.388730	494.482574
0.000000	0.388968	495.311371
0.000000	0.389205	496.991760
0.000000	0.389442	499.189301
0.000000	0.389679	502.218262
0.000000	0.389916	507.048737
0.000000	0.390153	514.774597
0.000000	0.390391	526.235718
0.000000	0.390628	544.226135
0.000000	0.390865	570.246277
0.000000	0.391102	605.536865
0.000000	0.391339	651.179443
0.000000	0.391576	705.806396
0.000000	0.391814	759.770996
0.000000	0.392051	805.807922
0.000000	0.392288	841.658569
0.000000	0.392525	866.220093
0.000000	0.392762	877.591553
0.000000	0.393000	873.918335
0.000000	0.393237	854.734924
0.000000	0.393474	821.854004
0.000000	0.393711	775.498474
0.000000	0.393948	721.362549
0.000000	0.394185	666.977722
0.000000	0.394423	622.404480
0.000000	0.394660	599.886780
0.000000	0.394897	582.391541
0.000000	0.395134	567.391602
0.000000	0.395371	555.201782
0.000000	0.395608	544.153015
0.000000	0.395846	535.194519
0.000000	0.396083	527.579590
0.000000	0.396320	521.647827
0.000000	0.396557	516.693726
0.000000	0.396794	513.128113
0.000000	0.397031	510.071320
0.000000	0.397269	507.379700
0.000000	0.397506	505.442993
0.000000	0.397743	503.957001
0.000000	0.397980	502.613800
0.000000	0.398217	501.839996
0.000000	0.398455	501.588654
0.000000	0.398692	501.428864
0.000000	0.398929	500.795319
0.000000	0.399166	500.237854
0.000000	0.399403	499.750641
0.000000	0.399640	499.583649
0.000000	0.399878	499.630219
0.000000	0.400115	499.774902
0.000000	0.400352	499.412567
0.000000	0.400589	499.767212
0.000000	0.400826	500.025635
0.000000	0.401063	500.783051
0.000000	0.401301	501.171906
0.000000	0.401538	501.870026
0.000000	0.401775	502.238739
0.000000	0.402012	502.476379
0.000000	0.402249	502.568390
0.000000	0.402487	502.395325
0.000000	0.402724	502.581696
0.000000	0.402961	502.913330
0.000000	0.403198	503.145233
0.000000	0.403435	503.627533
0.000000	0.403672	503.621155
0.000000	0.403910	503.840210
0.000000	0.404147	503.580597
0.000000	0.404384	503.595306
0.000000	0.404621	503.698547
0.000000	0.404858	504.656830
0.000000	0.405095	505.274231
0.000000	0.405333	505.877838
0.000000	0.405570	506.329651
0.000000	0.405807	506.980469
0.000000	0.406044	507.460724
0.000000	0.406281	508.118591
0.000000	0.406518	508.458649
0.000000	0.406756	509.066040
0.000000	0.406993	509.443695
0.000000	0.407230	510.045227
0.000000	0.407467	510.239929
0.000000	0.407704	510.236115
0.000000	0.407942	510.151184
0.000000	0.408179	509.753174
0.000000	0.408416	510.034698
0.000000	0.408653	510.059418
0.000000	0.408890	509.944977
0.000000	0.409127	509.832184
0.000000	0.409365	509.876801
0.000000	0.409602	509.872620
0.000000	0.409839	510.456451
0.000000	0.410076	510.803802
0.000000	0.410313	511.264862
0.000000	0.410550	511.833435
0.000000	0.410788	512.487549
0.000000	0.411025	512.948059
0.000000	0.411262	513.661133
0.000000	0.411499	513.752563
0.000000	0.411736	513.685242
0.000000	0.411974	513.611816
0.000000	0.412211	513.946106
0.000000	0.412448	514.492126
0.000000	0.412685	514.898987
0.000000	0.412922	515.647034
0.000000	0.413159	516.366638
0.000000	0.413397	516.909302
0.000000	0.413634	517.381592
0.000000	0.413871	517.552979
0.000000	0.414108	518.191650
0.000000	0.414345	518.883118
0.000000	0.414582	519.797546
0.000000	0.414820	520.728943
0.000000	0.415057	522.406677
0.000000	0.415294	524.058472
0.000000	0.415531	525.920837
0.000000	0.415768	526.989014
0.000000	0.416005	527.460754
0.000000	0.416243	526.388062
0.000000	0.416480	524.962341
0.000000	0.416717	524.742004
0.000000	0.416954	524.269592
0.000000	0.417191	523.590271
0.000000	0.417429	523.124512
0.000000	0.417666	523.535828
0.000000	0.417903	523.509521
0.000000	0.418140	523.251404
0.000000	0.418377	523.242188
0.000000	0.418614	522.886414
0.000000	0.418852	522.673584
0.000000	0.419089	522.751404
0.000000	0.419326	523.010681
0.000000	0.419563	523.441040
0.000000	0.419800	523.410645
0.000000	0.420037	523.134460
0.000000	0.420275	523.351624
0.000000	0.420512	523.483398
0.000000	0.420749	523.656738
0.000000	0.420986	523.769348
0.000000	0.421223	523.721436
0.000000	0.421461	524.390076
0.000000	0.421698	524.947205
0.000000	0.421935	525.723206
0.000000	0.422172	526.193298
0.000000	0.422409	526.789551
0.000000	0.422646	527.116028
0.000000	0.422884	526.658875
0.000000	0.423121	526.764343
0.000000	0.423358	526.890808
0.000000	0.423595	527.072327
0.000000	0.423832	527.706726
0.000000	0.424069	528.087769
0.000000	0.424307	528.691284
0.000000	0.424544	529.149231
0.000000	0.424781	529.922058
0.000000	0.425018	530.496643
0.000000	0.425255	530.822388
0.000000	0.425492	530.986145
0.000000	0.425730	531.341919
0.000000	0.425967	531.169250
0.000000	0.426204	531.088379
0.000000	0.426441	531.033142
0.000000	0.426678	531.541321
0.000000	0.426916	531.923340
0.000000	0.427153	532.658386
0.000000	0.427390	533.245422
0.000000	0.427627	534.000305
0.000000	0.427864	534.144592
0.000000	0.428101	534.349243
0.000000	0.428339	534.354553
0.000000	0.428576	534.390808
0.000000	0.428813	534.102417
0.000000	0.429050	533.629639
0.000000	0.429287	533.628113
0.000000	0.429524	533.669312
0.000000	0.429762	534.143738
0.000000	0.429999	534.217834
0.000000	0.430236	534.611816
0.000000	0.430473	534.731079
0.000000	0.430710	535.297302
0.000000	0.430948	535.829712
0.000000	0.431185	536.304993
0.000000	0.431422	536.705017
0.000000	0.431659	536.775146
0.000000	0.431896	537.119141
0.000000	0.432133	537.749390
0.000000	0.432371	538.045044
0.000000	0.432608	538.581665
0.000000	0.432845	538.617737
0.000000	0.433082	538.740479
0.000000	0.433319	538.844421
0.000000	0.433556	538.700134
0.000000	0.433794	538.932129
0.000000	0.434031	539.324951
0.000000	0.434268	539.633423
0.000000	0.434505	539.844055
0.000000	0.434742	539.950989
0.000000	0.434979	540.202332
0.000000	0.435217	540.247742
0.000000	0.435454	540.583862
0.000000	0.435691	540.991699
0.000000	0.435928	541.355408
0.000000	0.436165	541.798706
0.000000	0.436403	542.082153
0.000000	0.436640	543.055237
0.000000	0.436877	543.260803
0.000000	0.437114	543.754333
0.000000	0.437351	544.302002
0.000000	0.437588	544.893982
0.000000	0.437826	545.397156
0.000000	0.438063	545.313599
0.000000	0.438300	545.858521
0.000000	0.438537	546.455750
0.000000	0.438774	546.848328
0.000000	0.439011	547.260864
0.000000	0.439249	547.564087
0.000000	0.439486	547.748047
0.000000	0.439723	548.174316
0.000000	0.439960	548.358826
0.000000	0.440197	548.534485
0.000000	0.440435	548.709656
0.000000	0.440672	548.775208
0.000000	0.440909	549.234009
0.000000	0.441146	549.135193
0.000000	0.441383	549.693176
0.000000	0.441620	549.840210
0.000000	0.441858	550.652100
0.000000	0.442095	551.036438
0.000000	0.442332	551.322388
0.000000	0.442569	551.389771
0.000000	0.442806	551.623230
0.000000	0.443043	552.309631
0.000000	0.443281	552.635864
0.000000	0.443518	553.348267
0.000000	0.443755	553.878967
0.000000	0.443992	555.340576
0.000000	0.444229	556.430725
0.000000	0.444467	557.772949
0.000000	0.444704	559.008728
0.000000	0.444941	561.026611
0.000000	0.445178	563.898621
0.000000	0.445415	568.770691
0.000000	0.445652	577.238892
0.000000	0.445890	590.725952
0.000000	0.446127	612.049744
0.000000	0.446364	642.863770
0.000000	0.446601	684.915405
0.000000	0.446838	738.646790
0.000000	0.447075	804.495239
0.000000	0.447313	872.458313
0.000000	0.447550	932.524292
0.000000	0.447787	982.468567
0.000000	0.448024	1020.533813
0.000000	0.448261	1045.973145
0.000000	0.448498	1056.275024
0.000000	0.448736	1050.570313
0.000000	0.448973	1030.777222
0.000000	0.449210	997.590393
0.000000	0.449447	949.140747
0.000000	0.449684	889.702087
0.000000	0.449922	826.733276
0.000000	0.450159	766.716187
0.000000	0.450396	717.222046
0.000000	0.450633	687.054504
0.000000	0.450870	666.197632
0.000000	0.451107	647.780151
0.000000	0.451345	632.639343
0.000000	0.451582	620.037109
0.000000	0.451819	609.661133
0.000000	0.452056	601.388550
0.000000	0.452293	594.254700
0.000000	0.452531	588.666809
0.000000	0.452768	584.387024
0.000000	0.453005	580.608398
0.000000	0.453242	577.534424
0.000000	0.453479	575.070313
0.000000	0.453716	573.274658
0.000000	0.453954	571.980347
0.000000	0.454191	571.628052
0.000000	0.454428	571.196106
0.000000	0.454665	570.846558
0.000000	0.454902	571.134583
0.000000	0.455139	570.797852
0.000000	0.455377	571.222351
0.000000	0.455614	571.282715
0.000000	0.455851	571.877625
0.000000	0.456088	571.743835
0.000000	0.456325	571.299011
0.000000	0.456562	570.897827
0.000000	0.456800	570.800171
0.000000	0.457037	570.659424
0.000000	0.457274	570.239990
0.000000	0.457511	570.419617
0.000000	0.457748	569.795288
0.000000	0.457986	569.739441
0.000000	0.458223	569.852966
0.000000	0.458460	570.784912
0.000000	0.458697	571.815369
0.000000	0.458934	572.886475
0.000000	0.459171	573.441223
0.000000	0.459409	574.021729
0.000000	0.459646	574.241577
0.000000	0.459883	574.212341
0.000000	0.460120	574.442810
0.000000	0.460357	575.091553
0.000000	0.460594	576.049988
0.000000	0.460832	576.446899
0.000000	0.461069	576.367126
0.000000	0.461306	576.909241
0.000000	0.461543	577.253601
0.000000	0.461780	577.878967
0.000000	0.462018	578.060425
0.000000	0.462255	578.397339
0.000000	0.462492	579.031555
0.000000	0.462729	579.117554
0.000000	0.462966	579.735596
0.000000	0.463203	580.412231
0.000000	0.463441	580.756592
0.000000	0.463678	581.228149
0.000000	0.463915	581.339478
0.000000	0.464152	581.576599
0.000000	0.464389	581.724487
0.000000	0.464626	582.170044
0.000000	0.464864	582.450012
0.000000	0.465101	583.414551
0.000000	0.465338	583.725098
0.000000	0.465575	584.309021
0.000000	0.465812	584.553345
0.000000	0.466049	584.925049
0.000000	0.466287	585.064026
0.000000	0.466524	585.579407
0.000000	0.466761	585.759033
0.000000	0.466998	585.965088
0.000000	0.467235	586.460876
0.000000	0.467473	586.652039
0.000000	0.467710	587.259766
0.000000	0.467947	587.679016
0.000000	0.468184	588.126587
0.000000	0.468421	588.590271
0.000000	0.468658	588.819885
0.000000	0.468896	588.819519
0.000000	0.469133	588.861023
0.000000	0.469370	589.353271
0.000000	0.469607	590.084290
0.000000	0.469844	590.921814
0.000000	0.470081	591.831543
0.000000	0.470319	591.918152
0.000000	0.470556	592.358582
0.000000	0.470793	592.318665
0.000000	0.471030	592.770630
0.000000	0.471267	593.132996
0.000000	0.471505	593.640320
0.000000	0.471742	593.921143
0.000000	0.471979	594.202454
0.000000	0.472216	594.361389
0.000000	0.472453	594.641174
0.000000	0.472690	594.561401
0.000000	0.472928	594.971375
0.000000	0.473165	595.277039
0.000000	0.473402	595.214233
0.000000	0.473639	595.744690
0.000000	0.473876	595.544495
0.000000	0.474113	595.818359
0.000000	0.474351	595.514832
0.000000	0.474588	595.627930
0.000000	0.474825	596.090820
0.000000	0.475062	596.799316
0.000000	0.475299	597.494446
0.000000	0.475536	598.141113
0.000000	0.475774	598.465149
0.000000	0.476011	598.692322
0.000000	0.476248	598.714172
0.000000	0.476485	599.284973
0.000000	0.476722	599.950623
0.000000	0.476960	600.578064
0.000000	0.477197	601.141724
0.000000	0.477434	601.977356
0.000000	0.477671	601.959778
0.000000	0.477908	602.018616
0.000000	0.478145	602.655090
0.000000	0.478383	602.783813
0.000000	0.478620	602.627075
0.000000	0.478857	602.323242
0.000000	0.479094	602.634705
0.000000	0.479331	603.226868
0.000000	0.479568	603.473083
0.000000	0.479806	603.703735
0.000000	0.480043	603.306152
0.000000	0.480280	603.506226
0.000000	0.480517	603.140991
0.000000	0.480754	603.688171
0.000000	0.480992	604.098755
0.000000	0.481229	604.841003
0.000000	0.481466	605.172852
0.000000	0.481703	605.431519
0.000000	0.481940	605.623474
0.000000	0.482177	606.252625
0.000000	0.482415	606.487854
0.000000	0.482652	607.170349
0.000000	0.482889	607.695068
0.000000	0.483126	608.510742
0.000000	0.483363	609.213684
0.000000	0.483600	609.256042
0.000000	0.483838	609.321899
0.000000	0.484075	608.930420
0.000000	0.484312	608.948853
0.000000	0.484549	608.819397
0.000000	0.484786	608.813660
0.000000	0.485024	609.092163
0.000000	0.485261	609.076050
0.000000	0.485498	609.507019
0.000000	0.485735	610.050049
0.000000	0.485972	610.708252
0.000000	0.486209	610.630005
0.000000	0.486447	611.396362
0.000000	0.486684	612.197266
0.000000	0.486921	613.132385
0.000000	0.487158	613.804077
0.000000	0.487395	614.530823
0.000000	0.487632	615.404358
0.000000	0.487870	615.547241
0.000000	0.488107	616.167053
0.000000	0.488344	615.999634
0.000000	0.488581	616.483154
0.000000	0.488818	617.714661
0.000000	0.489056	619.586670
0.000000	0.489293	622.036316
0.000000	0.489530	625.782593
0.000000	0.489767	631.215393
0.000000	0.490004	639.047791
0.000000	0.490241	649.408264
0.000000	0.490479	661.531921
0.000000	0.490716	673.142456
0.000000	0.490953	685.136963
0.000000	0.491190	698.198975
0.000000	0.491427	711.393433
0.000000	0.491664	724.320984
0.000000	0.491902	736.461670
0.000000	0.492139	746.966919
0.000000	0.492376	757.369751
0.000000	0.492613	766.869934
0.000000	0.492850	777.327576
0.000000	0.493087	787.212769
0.000000	0.493325	796.118347
0.000000	0.493562	803.050415
0.000000	0.493799	809.507568
0.000000	0.494036	816.125732
0.000000	0.494273	822.196106
0.000000	0.494511	827.925903
0.000000	0.494748	833.747925
0.000000	0.494985	838.847351
0.000000	0.495222	842.732971
0.000000	0.495459	845.553772
0.000000	0.495696	848.630493
0.000000	0.495934	850.183960
0.000000	0.496171	851.823181
0.000000	0.496408	854.021606
0.000000	0.496645	856.605530
0.000000	0.496882	858.842957
0.000000	0.497119	859.946228
0.000000	0.497357	860.946045
0.000000	0.497594	862.172729
0.000000	0.497831	862.932373
0.000000	0.498068	863.678040
0.000000	0.498305	863.265137
0.000000	0.498543	861.502747
0.000000	0.498780	859.007935
0.000000	0.499017	855.649231
0.000000	0.499254	851.243286
0.000000	0.499491	847.997925
0.000000	0.499728	845.156555
0.000000	0.499966	842.141418
0.000000	0.500203	839.097961
0.000000	0.500440	836.563843
0.000000	0.500677	835.447571
0.000000	0.500914	834.544250
0.000000	0.501151	834.489624
0.000000	0.501389	835.038391
0.000000	0.501626	835.028076
0.000000	0.501863	835.209106
0.000000	0.502100	835.529663
0.000000	0.502337	835.335510
0.000000	0.502574	835.571045
0.000000	0.502812	835.528503
0.000000	0.503049	835.455383
0.000000	0.503286	835.856812
0.000000	0.503523	837.100281
0.000000	0.503760	837.798096
0.000000	0.503998	837.841614
0.000000	0.504235	837.777527
0.000000	0.504472	837.483337
0.000000	0.504709	836.984924
0.000000	0.504946	836.702271
0.000000	0.505183	836.335083
0.000000	0.505421	836.890137
0.000000	0.505658	837.888428
0.000000	0.505895	838.158997
0.000000	0.506132	838.328308
0.000000	0.506369	837.628113
0.000000	0.506606	836.424866
0.000000	0.506844	835.780334
0.000000	0.507081	835.828064
0.000000	0.507318	836.295715
0.000000	0.507555	836.974731
0.000000	0.507792	838.101563
0.000000	0.508030	838.548462
0.000000	0.508267	839.228699
0.000000	0.508504	840.135376
0.000000	0.508741	840.536011
0.000000	0.508978	840.934448
0.000000	0.509215	841.662903
0.000000	0.509453	842.844299
0.000000	0.509690	844.602661
0.000000	0.509927	846.548340
0.000000	0.510164	849.325134
0.000000	0.510401	852.412231
0.000000	0.510638	856.007690
0.000000	0.510876	859.354736
0.000000	0.511113	861.603699
0.000000	0.511350	861.174011
0.000000	0.511587	859.509460
0.000000	0.511824	857.190369
0.000000	0.512061	854.092407
0.000000	0.512299	851.537109
0.000000	0.512536	848.989380
0.000000	0.512773	847.467651
0.000000	0.513010	847.712830
0.000000	0.513247	848.870972
0.000000	0.513485	850.144653
0.000000	0.513722	850.988159
0.000000	0.513959	851.068054
0.000000	0.514196	850.332153
0.000000	0.514433	849.546631
0.000000	0.514670	847.879822
0.000000	0.514908	845.779541
0.000000	0.515145	845.257080
0.000000	0.515382	845.201843
0.000000	0.515619	845.614868
0.000000	0.515856	847.184265
0.000000	0.516093	848.724426
0.000000	0.516331	850.305908
0.000000	0.516568	851.762329
0.000000	0.516805	853.179199
0.000000	0.517042	855.148987
0.000000	0.517279	856.809143
0.000000	0.517517	858.714844
0.000000	0.517754	860.318726
0.000000	0.517991	862.228149
0.000000	0.518228	863.669373
0.000000	0.518465	864.521790
0.000000	0.518702	864.782776
0.000000	0.518940	863.393738
0.000000	0.519177	859.618530
0.000000	0.519414	855.325378
0.000000	0.519651	852.342468
0.000000	0.519888	849.382813
0.000000	0.520125	847.748291
0.000000	0.520363	846.283569
0.000000	0.520600	845.548218
0.000000	0.520837	844.853577
0.000000	0.521074	843.942200
0.000000	0.521311	843.533325
0.000000	0.521549	843.033264
0.000000	0.521786	842.929749
0.000000	0.522023	842.760437
0.000000	0.522260	842.659546
0.000000	0.522497	843.134277
0.000000	0.522734	843.947571
0.000000	0.522972	844.812012
0.000000	0.523209	845.532104
0.000000	0.523446	846.399231
0.000000	0.523683	845.899292
0.000000	0.523920	845.811829
0.000000	0.524157	845.693420
0.000000	0.524395	845.786865
0.000000	0.524632	846.426453
0.000000	0.524869	846.555908
0.000000	0.525106	846.152588
0.000000	0.525343	845.218872
0.000000	0.525580	842.705322
0.000000	0.525818	840.788208
0.000000	0.526055	838.970825
0.000000	0.526292	836.496704
0.000000	0.526529	834.448792
0.000000	0.526766	832.860596
0.000000	0.527004	832.332825
0.000000	0.527241	832.318054
0.000000	0.527478	831.816772
0.000000	0.527715	831.132568
0.000000	0.527952	830.610046
0.000000	0.528189	830.138733
0.000000	0.528427	830.119507
0.000000	0.528664	829.783691
0.000000	0.528901	829.616638
0.000000	0.529138	830.553223
0.000000	0.529375	832.095520
0.000000	0.529612	834.525513
0.000000	0.529850	838.276855
0.000000	0.530087	843.257874
0.000000	0.530324	848.317200
0.000000	0.530561	852.863770
0.000000	0.530798	855.315063
0.000000	0.531035	853.849182
0.000000	0.531273	851.232483
0.000000	0.531510	848.652893
0.000000	0.531747	846.759033
0.000000	0.531984	850.422974
0.000000	0.532221	857.677612
0.000000	0.532459	867.373413
0.000000	0.532696	880.935974
0.000000	0.532933	897.694092
0.000000	0.533170	917.942993
0.000000	0.533407	940.688049
0.000000	0.533644	961.752625
0.000000	0.533882	977.176514
0.000000	0.534119	984.941406
0.000000	0.534356	984.271973
0.000000	0.534593	977.484558
0.000000	0.534830	964.904785
0.000000	0.535067	946.971741
0.000000	0.535305	925.075256
0.000000	0.535542	904.743652
0.000000	0.535779	890.921265
0.000000	0.536016	879.947449
0.000000	0.536253	869.192688
0.000000	0.536491	860.001099
0.000000	0.536728	852.406433
0.000000	0.536965	845.676086
0.000000	0.537202	839.552856
0.000000	0.537439	834.808167
0.000000	0.537676	830.224609
0.000000	0.537914	825.847595
0.000000	0.538151	820.887634
0.000000	0.538388	815.678467
0.000000	0.538625	810.516235
0.000000	0.538862	805.514648
0.000000	0.539099	800.460449
0.000000	0.539337	795.288330
0.000000	0.539574	790.697693
0.000000	0.539811	786.937927
0.000000	0.540048	784.263733
0.000000	0.540285	781.367004
0.000000	0.540523	778.563782
0.000000	0.540760	776.428772
0.000000	0.540997	776.349304
0.000000	0.541234	778.825439
0.000000	0.541471	783.280762
0.000000	0.541708	789.162170
0.000000	0.541946	796.791199
0.000000	0.542183	803.899475
0.000000	0.542420	804.377930
0.000000	0.542657	800.263184
0.000000	0.542894	793.215149
0.000000	0.543131	784.392883
0.000000	0.543369	776.366943
0.000000	0.543606	773.322632
0.000000	0.543843	770.828247
0.000000	0.544080	768.087585
0.000000	0.544317	765.564575
0.000000	0.544555	763.466675
0.000000	0.544792	762.221375
0.000000	0.545029	761.389832
0.000000	0.545266	760.028625
0.000000	0.545503	759.532898
0.000000	0.545740	759.668701
0.000000	0.545978	760.527954
0.000000	0.546215	762.026978
0.000000	0.546452	764.725769
0.000000	0.546689	767.505981
0.000000	0.546926	770.104248
0.000000	0.547163	770.537842
0.000000	0.547401	770.640808
0.000000	0.547638	769.765198
0.000000	0.547875	768.211121
0.000000	0.548112	767.892761
0.000000	0.548349	768.067017
0.000000	0.548586	769.009583
0.000000	0.548824	771.486816
0.000000	0.549061	776.149658
0.000000	0.549298	783.233521
0.000000	0.549535	793.678406
0.000000	0.549772	806.802246
0.000000	0.550010	823.963440
0.000000	0.550247	844.519897
0.000000	0.550484	867.436035
0.000000	0.550721	886.938049
0.000000	0.550958	896.630615
0.000000	0.551195	896.095093
0.000000	0.551433	885.341492
0.000000	0.551670	868.290466
0.000000	0.551907	845.996521
0.000000	0.552144	823.619995
0.000000	0.552381	807.992371
0.000000	0.552619	801.363770
0.000000	0.552856	793.425232
0.000000	0.553093	786.999939
0.000000	0.553330	781.957336
0.000000	0.553567	777.994446
0.000000	0.553804	774.336121
0.000000	0.554042	771.143738
0.000000	0.554279	768.743225
0.000000	0.554516	767.135742
0.000000	0.554753	765.728760
0.000000	0.554990	765.391418
0.000000	0.555227	765.669006
0.000000	0.555465	766.530151
0.000000	0.555702	768.139771
0.000000	0.555939	769.761047
0.000000	0.556176	770.728394
0.000000	0.556413	770.875122
0.000000	0.556650	771.195313
0.000000	0.556888	771.053528
0.000000	0.557125	771.166504
0.000000	0.557362	770.843567
0.000000	0.557599	770.742126
0.000000	0.557836	771.085327
0.000000	0.558074	771.253296
0.000000	0.558311	772.206482
0.000000	0.558548	773.359741
0.000000	0.558785	775.443726
0.000000	0.559022	777.866577
0.000000	0.559259	781.106934
0.000000	0.559497	784.930481
0.000000	0.559734	789.460632
0.000000	0.559971	794.958374
0.000000	0.560208	801.098267
0.000000	0.560445	808.318481
0.000000	0.560682	817.151245
0.000000	0.560920	827.507874
0.000000	0.561157	838.922668
0.000000	0.561394	852.257751
0.000000	0.561631	869.169922
0.000000	0.561868	889.960510
0.000000	0.562105	916.090576
0.000000	0.562343	947.078613
0.000000	0.562580	974.224365
0.000000	0.562817	996.599182
0.000000	0.563054	1012.405457
0.000000	0.563291	1020.571594
0.000000	0.563529	1019.154907
0.000000	0.563766	1008.967163
0.000000	0.564003	991.051819
0.000000	0.564240	966.519043
0.000000	0.564477	937.285950
0.000000	0.564714	906.599792
0.000000	0.564952	879.648865
0.000000	0.565189	862.559265
0.000000	0.565426	853.244568
0.000000	0.565663	844.963379
0.000000	0.565900	839.041016
0.000000	0.566137	834.782593
0.000000	0.566375	831.048157
0.000000	0.566612	826.384033
0.000000	0.566849	821.719666
0.000000	0.567086	817.684204
0.000000	0.567323	814.534485
0.000000	0.567560	812.819336
0.000000	0.567798	811.389099
0.000000	0.568035	811.244873
0.000000	0.568272	811.227722
0.000000	0.568509	811.982300
0.000000	0.568746	813.482239
0.000000	0.568984	815.099548
0.000000	0.569221	816.663818
0.000000	0.569458	820.013855
0.000000	0.569695	824.660583
0.000000	0.569932	830.539917
0.000000	0.570169	835.635010
0.000000	0.570407	836.450684
0.000000	0.570644	831.458130
0.000000	0.570881	822.899963
0.000000	0.571118	814.236450
0.000000	0.571355	808.113464
0.000000	0.571593	805.669678
0.000000	0.571830	806.505676
0.000000	0.572067	808.170898
0.000000	0.572304	811.511719
0.000000	0.572541	815.221863
0.000000	0.572778	819.349609
0.000000	0.573016	821.553284
0.000000	0.573253	820.473572
0.000000	0.573490	818.026733
0.000000	0.573727	814.765625
0.000000	0.573964	811.319275
0.000000	0.574201	811.241089
0.000000	0.574439	812.034363
0.000000	0.574676	813.065674
0.000000	0.574913	814.637329
0.000000	0.575150	817.297485
0.000000	0.575387	821.328796
0.000000	0.575624	826.222107
0.000000	0.575862	831.630371
0.000000	0.576099	837.276611
0.000000	0.576336	843.699829
0.000000	0.576573	850.807068
0.000000	0.576810	858.089600
0.000000	0.577048	864.163574
0.000000	0.577285	869.751404
0.000000	0.577522	874.978516
0.000000	0.577759	880.779358
0.000000	0.577996	887.164063
0.000000	0.578233	894.965698
0.000000	0.578471	902.175049
0.000000	0.578708	909.244751
0.000000	0.578945	916.905762
0.000000	0.579182	925.159546
0.000000	0.579419	933.476501
0.000000	0.579656	940.562866
0.000000	0.579894	947.690125
0.000000	0.580131	955.359192
0.000000	0.580368	963.689209
0.000000	0.580605	971.277832
0.000000	0.580842	978.111328
0.000000	0.581080	984.792603
0.000000	0.581317	991.429871
0.000000	0.581554	997.835266
0.000000	0.581791	1003.043762
0.000000	0.582028	1006.082886
0.000000	0.582265	1008.377319
0.000000	0.582503	1009.683838
0.000000	0.582740	1010.559326
0.000000	0.582977	1011.765259
0.000000	0.583214	1013.007690
0.000000	0.583451	1014.346375
0.000000	0.583688	1016.214783
0.000000	0.583926	1018.811646
0.000000	0.584163	1021.597473
0.000000	0.584400	1025.621460
0.000000	0.584637	1030.422119
0.000000	0.584874	1036.064819
0.000000	0.585111	1042.829590
0.000000	0.585349	1051.558228
0.000000	0.585586	1062.596436
0.000000	0.585823	1076.966309
0.000000	0.586060	1093.526367
0.000000	0.586297	1111.105103
0.000000	0.586535	1129.622803
0.000000	0.586772	1145.589478
0.000000	0.587009	1152.145264
0.000000	0.587246	1150.823853
0.000000	0.587483	1143.990356
0.000000	0.587720	1134.422852
0.000000	0.587958	1124.014038
0.000000	0.588195	1117.742676
0.000000	0.588432	1115.983032
0.000000	0.588669	1115.423828
0.000000	0.588906	1115.346313
0.000000	0.589143	1116.142334
0.000000	0.589381	1117.316284
0.000000	0.589618	1118.605469
0.000000	0.589855	1118.005981
0.000000	0.590092	1115.625732
0.000000	0.590329	1113.237305
0.000000	0.590567	1110.977905
0.000000	0.590804	1110.385376
0.000000	0.591041	1109.875366
0.000000	0.591278	1110.010254
0.000000	0.591515	1111.068481
0.000000	0.591752	1112.907959
0.000000	0.591990	1116.425049
0.000000	0.592227	1121.486084
0.000000	0.592464	1129.025513
0.000000	0.592701	1139.044556
0.000000	0.592938	1152.307007
0.000000	0.593175	1167.612183
0.000000	0.593413	1183.445923
0.000000	0.593650	1197.740723
0.000000	0.593887	1209.991577
0.000000	0.594124	1219.250122
0.000000	0.594361	1227.083618
0.000000	0.594599	1235.629517
0.000000	0.594836	1244.961548
0.000000	0.595073	1253.473389
0.000000	0.595310	1260.644409
0.000000	0.595547	1266.687500
0.000000	0.595784	1269.018677
0.000000	0.596022	1265.416382
0.000000	0.596259	1257.214844
0.000000	0.596496	1247.511108
0.000000	0.596733	1241.239136
0.000000	0.596970	1241.078125
0.000000	0.597207	1240.853149
0.000000	0.597445	1240.001465
0.000000	0.597682	1238.691772
0.000000	0.597919	1237.809570
0.000000	0.598156	1237.783936
0.000000	0.598393	1238.672974
0.000000	0.598630	1241.066406
0.000000	0.598868	1246.090576
0.000000	0.599105	1254.593262
0.000000	0.599342	1265.457642
0.000000	0.599579	1277.184937
0.000000	0.599816	1286.817749
0.000000	0.600054	1285.970947
0.000000	0.600291	1275.896484
0.000000	0.600528	1260.295654
0.000000	0.600765	1242.721436
0.000000	0.601002	1226.628662
0.000000	0.601239	1214.755371
0.000000	0.601477	1210.943115
0.000000	0.601714	1208.664795
0.000000	0.601951	1206.493896
0.000000	0.602188	1205.540649
0.000000	0.602425	1205.935181
0.000000	0.602662	1207.890747
0.000000	0.602900	1211.121094
0.000000	0.603137	1215.221924
0.000000	0.603374	1221.414673
0.000000	0.603611	1228.438477
0.000000	0.603848	1236.486694
0.000000	0.604086	1246.659790
0.000000	0.604323	1259.328003
0.000000	0.604560	1273.892578
0.000000	0.604797	1290.065918
0.000000	0.605034	1306.545166
0.000000	0.605271	1322.725586
0.000000	0.605509	1338.901855
0.000000	0.605746	1354.852661
0.000000	0.605983	1368.499634
0.000000	0.606220	1379.114746
0.000000	0.606457	1389.171875
0.000000	0.606694	1398.162476
0.000000	0.606932	1405.937988
0.000000	0.607169	1412.106812
0.000000	0.607406	1417.966919
0.000000	0.607643	1422.983032
0.000000	0.607880	1426.050171
0.000000	0.608117	1426.780762
0.000000	0.608355	1425.491943
0.000000	0.608592	1423.128296
0.000000	0.608829	1419.169434
0.000000	0.609066	1415.081543
0.000000	0.609303	1411.155518
0.000000	0.609541	1407.366333
0.000000	0.609778	1405.315308
0.000000	0.610015	1402.302734
0.000000	0.610252	1390.431885
0.000000	0.610489	1384.713013
0.000000	0.610726	1381.028687
0.000000	0.610964	1376.677979
0.000000	0.611201	1372.494263
0.000000	0.611438	1369.254150
0.000000	0.611675	1366.893188
0.000000	0.611912	1365.437134
0.000000	0.612149	1364.408203
0.000000	0.612387	1363.805420
0.000000	0.612624	1364.738525
0.000000	0.612861	1366.729126
0.000000	0.613098	1369.198242
0.000000	0.613335	1372.457764
0.000000	0.613573	1376.038818
0.000000	0.613810	1380.527100
0.000000	0.614047	1385.352539
0.000000	0.614284	1387.648315
0.000000	0.614521	1389.737671
0.000000	0.614758	1393.835938
0.000000	0.614996	1402.825439
0.000000	0.615233	1419.413208
0.000000	0.615470	1443.232788
0.000000	0.615707	1476.038208
0.000000	0.615944	1519.558716
0.000000	0.616181	1573.617188
0.000000	0.616419	1641.311035
0.000000	0.616656	1718.084229
0.000000	0.616893	1785.883179
0.000000	0.617130	1844.275635
0.000000	0.617367	1891.307495
0.000000	0.617604	1925.935669
0.000000	0.617842	1947.860229
0.000000	0.618079	1957.403198
0.000000	0.618316	1955.938721
0.000000	0.618553	1943.359619
0.000000	0.618790	1919.968262
0.000000	0.619028	1888.548584
0.000000	0.619265	1853.189331
0.000000	0.619502	1818.046875
0.000000	0.619739	1787.529419
0.000000	0.619976	1757.080322
0.000000	0.620213	1715.739502
0.000000	0.620451	1672.062744
0.000000	0.620688	1644.008423
0.000000	0.620925	1615.036743
0.000000	0.621162	1590.984497
0.000000	0.621399	1576.620972
0.000000	0.621636	1565.575562
0.000000	0.621874	1556.366821
0.000000	0.622111	1548.257080
0.000000	0.622348	1539.949585
0.000000	0.622585	1532.126099
0.000000	0.622822	1524.519775
0.000000	0.623060	1517.590332
0.000000	0.623297	1511.817627
0.000000	0.623534	1506.946899
0.000000	0.623771	1501.963379
0.000000	0.624008	1498.877319
0.000000	0.624245	1498.125732
0.000000	0.624483	1499.232056
0.000000	0.624720	1502.047852
0.000000	0.624957	1508.421387
0.000000	0.625194	1516.929077
0.000000	0.625431	1523.018188
0.000000	0.625668	1528.316895
0.000000	0.625906	1530.787842
0.000000	0.626143	1531.507202
0.000000	0.626380	1531.155640
0.000000	0.626617	1531.219360
0.000000	0.626854	1532.839355
0.000000	0.627092	1537.168823
0.000000	0.627329	1544.331787
0.000000	0.627566	1548.218262
0.000000	0.627803	1545.594604
0.000000	0.628040	1538.013306
0.000000	0.628277	1525.240356
0.000000	0.628515	1508.196899
0.000000	0.628752	1489.024658
0.000000	0.628989	1471.832520
0.000000	0.629226	1458.908813
0.000000	0.629463	1452.028809
0.000000	0.629700	1447.955200
0.000000	0.629938	1445.734375
0.000000	0.630175	1444.135986
0.000000	0.630412	1442.613037
0.000000	0.630649	1441.793701
0.000000	0.630886	1440.870972
0.000000	0.631123	1440.262207
0.000000	0.631361	1439.721191
0.000000	0.631598	1438.914307
0.000000	0.631835	1438.396851
0.000000	0.632072	1438.275513
0.000000	0.632309	1439.012085
0.000000	0.632547	1438.734863
0.000000	0.632784	1439.068604
0.000000	0.633021	1438.325928
0.000000	0.633258	1437.737549
0.000000	0.633495	1437.779907
0.000000	0.633732	1438.318237
0.000000	0.633970	1439.407959
0.000000	0.634207	1441.047485
0.000000	0.634444	1442.313232
0.000000	0.634681	1443.552612
0.000000	0.634918	1444.134399
0.000000	0.635155	1444.497803
0.000000	0.635393	1444.005249
0.000000	0.635630	1442.861938
0.000000	0.635867	1441.302734
0.000000	0.636104	1438.723633
0.000000	0.636341	1435.254272
0.000000	0.636579	1432.049927
0.000000	0.636816	1428.500610
0.000000	0.637053	1422.431274
0.000000	0.637290	1416.386963
0.000000	0.637527	1411.822021
0.000000	0.637764	1408.208252
0.000000	0.638002	1405.522827
0.000000	0.638239	1404.192993
0.000000	0.638476	1406.708374
0.000000	0.638713	1410.781494
0.000000	0.638950	1417.458252
0.000000	0.639187	1428.284790
0.000000	0.639425	1444.026855
0.000000	0.639662	1463.219604
0.000000	0.639899	1485.423828
0.000000	0.640136	1509.204834
0.000000	0.640373	1529.027466
0.000000	0.640611	1542.399536
0.000000	0.640848	1549.623291
0.000000	0.641085	1552.330200
0.000000	0.641322	1552.144653
0.000000	0.641559	1549.085938
0.000000	0.641796	1542.977539
0.000000	0.642034	1535.539429
0.000000	0.642271	1531.268799
0.000000	0.642508	1524.729492
0.000000	0.642745	1514.932373
0.000000	0.642982	1501.319580
0.000000	0.643219	1483.732666
0.000000	0.643457	1462.191406
0.000000	0.643694	1440.458862
0.000000	0.643931	1421.699707
0.000000	0.644168	1408.712402
0.000000	0.644405	1402.529785
0.000000	0.644642	1396.508545
0.000000	0.644880	1388.785156
0.000000	0.645117	1380.403809
0.000000	0.645354	1371.751099
0.000000	0.645591	1366.064941
0.000000	0.645828	1365.899902
0.000000	0.646066	1370.274292
0.000000	0.646303	1377.271118
0.000000	0.646540	1388.715942
0.000000	0.646777	1406.222168
0.000000	0.647014	1432.014893
0.000000	0.647251	1466.856323
0.000000	0.647489	1513.430664
0.000000	0.647726	1570.754150
0.000000	0.647963	1639.453857
0.000000	0.648200	1710.713989
0.000000	0.648437	1773.907227
0.000000	0.648674	1827.375854
0.000000	0.648912	1870.065430
0.000000	0.649149	1900.315308
0.000000	0.649386	1918.236328
0.000000	0.649623	1922.772095
0.000000	0.649860	1914.902466
0.000000	0.650097	1894.305420
0.000000	0.650335	1860.716553
0.000000	0.650572	1815.154785
0.000000	0.650809	1762.411011
0.000000	0.651046	1708.055542
0.000000	0.651283	1659.658691
0.000000	0.651521	1625.064453
0.000000	0.651758	1606.793335
0.000000	0.651995	1589.162354
0.000000	0.652232	1572.342651
0.000000	0.652469	1556.851807
0.000000	0.652706	1542.902588
0.000000	0.652944	1532.367798
0.000000	0.653181	1523.299683
0.000000	0.653418	1514.681641
0.000000	0.653655	1506.677368
0.000000	0.653892	1498.990723
0.000000	0.654130	1490.005981
0.000000	0.654367	1479.502075
0.000000	0.654604	1468.151489
0.000000	0.654841	1457.525391
0.000000	0.655078	1448.210449
0.000000	0.655315	1438.007324
0.000000	0.655553	1427.153198
0.000000	0.655790	1417.141235
0.000000	0.656027	1408.386108
0.000000	0.656264	1402.430054
0.000000	0.656501	1397.646973
0.000000	0.656738	1394.627808
0.000000	0.656976	1393.738647
0.000000	0.657213	1394.719360
0.000000	0.657450	1398.368896
0.000000	0.657687	1403.881470
0.000000	0.657924	1410.615112
0.000000	0.658162	1419.956787
0.000000	0.658399	1432.296143
0.000000	0.658636	1446.188477
0.000000	0.658873	1460.041016
0.000000	0.659110	1474.535034
0.000000	0.659347	1489.563721
0.000000	0.659585	1506.247681
0.000000	0.659822	1522.538452
0.000000	0.660059	1539.327759
0.000000	0.660296	1554.564697
0.000000	0.660533	1570.077026
0.000000	0.660770	1586.406128
0.000000	0.661008	1603.259644
0.000000	0.661245	1615.345581
0.000000	0.661482	1619.606201
0.000000	0.661719	1618.474121
0.000000	0.661956	1614.522339
0.000000	0.662193	1612.810303
0.000000	0.662431	1610.063843
0.000000	0.662668	1594.081665
0.000000	0.662905	1566.892090
0.000000	0.663142	1533.876465
0.000000	0.663379	1505.494873
0.000000	0.663617	1491.097900
0.000000	0.663854	1483.646118
0.000000	0.664091	1477.288818
0.000000	0.664328	1471.999023
0.000000	0.664565	1468.165894
0.000000	0.664802	1464.457642
0.000000	0.665040	1461.016724
0.000000	0.665277	1457.510010
0.000000	0.665514	1454.350708
0.000000	0.665751	1451.138672
0.000000	0.665988	1447.733154
0.000000	0.666225	1442.706177
0.000000	0.666463	1437.134644
0.000000	0.666700	1431.158936
0.000000	0.666937	1425.602295
0.000000	0.667174	1420.369751
0.000000	0.667411	1416.469116
0.000000	0.667648	1412.265503
0.000000	0.667886	1408.207764
0.000000	0.668123	1404.781006
0.000000	0.668360	1402.492920
0.000000	0.668597	1403.418091
0.000000	0.668834	1407.474365
0.000000	0.669072	1415.282593
0.000000	0.669309	1424.087891
0.000000	0.669546	1435.068848
0.000000	0.669783	1448.306885
0.000000	0.670020	1463.234985
0.000000	0.670257	1477.267578
0.000000	0.670495	1484.790161
0.000000	0.670732	1485.833008
0.000000	0.670969	1481.909668
0.000000	0.671206	1474.146851
0.000000	0.671443	1461.437744
0.000000	0.671681	1444.825562
0.000000	0.671918	1427.623413
0.000000	0.672155	1413.053711
0.000000	0.672392	1400.892822
0.000000	0.672629	1394.384888
0.000000	0.672866	1394.117676
0.000000	0.673104	1399.330200
0.000000	0.673341	1412.866699
0.000000	0.673578	1439.405029
0.000000	0.673815	1476.765991
0.000000	0.674052	1525.578003
0.000000	0.674289	1586.500122
0.000000	0.674527	1653.444824
0.000000	0.674764	1712.910034
0.000000	0.675001	1763.702759
0.000000	0.675238	1805.216187
0.000000	0.675475	1836.422119
0.000000	0.675712	1856.050537
0.000000	0.675950	1862.717407
0.000000	0.676187	1855.994995
0.000000	0.676424	1836.572754
0.000000	0.676661	1806.254150
0.000000	0.676898	1767.326538
0.000000	0.677136	1724.639282
0.000000	0.677373	1685.023315
0.000000	0.677610	1656.158325
0.000000	0.677847	1647.739990
0.000000	0.678084	1639.751099
0.000000	0.678321	1627.731079
0.000000	0.678559	1612.024292
0.000000	0.678796	1594.515991
0.000000	0.679033	1574.788818
0.000000	0.679270	1552.481934
0.000000	0.679507	1528.773682
0.000000	0.679744	1509.122559
0.000000	0.679982	1495.248413
0.000000	0.680219	1487.043579
0.000000	0.680456	1485.939575
0.000000	0.680693	1491.771606
0.000000	0.680930	1504.468994
0.000000	0.681167	1524.442749
0.000000	0.681405	1551.468872
0.000000	0.681642	1584.804932
0.000000	0.681879	1614.352173
0.000000	0.682116	1631.903442
0.000000	0.682353	1636.814209
0.000000	0.682591	1627.587036
0.000000	0.682828	1603.665771
0.000000	0.683065	1568.057739
0.000000	0.683302	1526.214600
0.000000	0.683539	1485.735474
0.000000	0.683776	1453.742554
0.000000	0.684014	1426.569336
0.000000	0.684251	1406.972900
0.000000	0.684488	1389.242188
0.000000	0.684725	1376.576294
0.000000	0.684962	1368.819092
0.000000	0.685199	1364.223877
0.000000	0.685437	1363.034912
0.000000	0.685674	1363.986572
0.000000	0.685911	1366.275635
0.000000	0.686148	1368.466797
0.000000	0.686385	1371.499756
0.000000	0.686623	1375.263916
0.000000	0.686860	1380.239502
0.000000	0.687097	1386.028687
0.000000	0.687334	1392.515259
0.000000	0.687571	1401.308472
0.000000	0.687808	1411.796509
0.000000	0.688046	1423.424194
0.000000	0.688283	1433.989258
0.000000	0.688520	1445.749756
0.000000	0.688757	1457.039917
0.000000	0.688994	1466.915405
0.000000	0.689231	1472.784912
0.000000	0.689469	1476.279175
0.000000	0.689706	1478.716064
0.000000	0.689943	1481.113403
0.000000	0.690180	1484.793823
0.000000	0.690417	1492.352051
0.000000	0.690655	1501.654297
0.000000	0.690892	1511.710938
0.000000	0.691129	1522.901733
0.000000	0.691366	1535.174072
0.000000	0.691603	1547.259277
0.000000	0.691840	1558.496826
0.000000	0.692078	1567.472534
0.000000	0.692315	1572.459229
0.000000	0.692552	1573.373291
0.000000	0.692789	1572.040039
0.000000	0.693026	1567.960938
0.000000	0.693263	1560.670044
0.000000	0.693501	1550.911377
0.000000	0.693738	1539.485718
0.000000	0.693975	1527.575928
0.000000	0.694212	1517.527954
0.000000	0.694449	1509.322998
0.000000	0.694687	1504.157715
0.000000	0.694924	1500.759521
0.000000	0.695161	1500.166626
0.000000	0.695398	1500.211060
0.000000	0.695635	1501.318359
0.000000	0.695872	1503.021851
0.000000	0.696110	1504.814453
0.000000	0.696347	1506.812378
0.000000	0.696584	1509.318481
0.000000	0.696821	1511.845459
0.000000	0.697058	1514.675293
0.000000	0.697295	1518.503784
0.000000	0.697533	1523.050781
0.000000	0.697770	1528.439331
0.000000	0.698007	1534.209106
0.000000	0.698244	1539.775024
0.000000	0.698481	1545.058716
0.000000	0.698718	1549.680420
0.000000	0.698956	1551.395752
0.000000	0.699193	1550.770386
0.000000	0.699430	1550.849854
0.000000	0.699667	1549.577026
0.000000	0.699904	1545.832275
0.000000	0.700141	1540.822876
0.000000	0.700379	1534.641846
0.000000	0.700616	1529.363159
0.000000	0.700853	1526.971802
0.000000	0.701090	1524.983398
0.000000	0.701327	1523.408569
0.000000	0.701565	1522.961548
0.000000	0.701802	1524.994141
0.000000	0.702039	1532.307983
0.000000	0.702276	1543.714722
0.000000	0.702513	1556.836548
0.000000	0.702750	1567.716309
0.000000	0.702988	1573.843994
0.000000	0.703225	1576.073730
0.000000	0.703462	1575.661621
0.000000	0.703699	1572.397583
0.000000	0.703936	1566.472046
0.000000	0.704174	1557.510376
0.000000	0.704411	1546.252563
0.000000	0.704648	1534.802979
0.000000	0.704885	1521.086182
0.000000	0.705122	1505.779663
0.000000	0.705359	1490.148438
0.000000	0.705597	1474.673096
0.000000	0.705834	1457.531494
0.000000	0.706071	1441.056763
0.000000	0.706308	1425.786987
0.000000	0.706545	1409.833496
0.000000	0.706782	1395.788452
0.000000	0.707020	1384.001099
0.000000	0.707257	1374.690918
0.000000	0.707494	1366.205200
0.000000	0.707731	1359.398315
0.000000	0.707968	1352.768799
0.000000	0.708205	1346.336060
0.000000	0.708443	1339.948364
0.000000	0.708680	1333.788330
0.000000	0.708917	1328.873291
0.000000	0.709154	1325.688232
0.000000	0.709391	1323.369385
0.000000	0.709629	1322.949829
0.000000	0.709866	1323.877930
0.000000	0.710103	1325.905884
0.000000	0.710340	1328.654297
0.000000	0.710577	1332.126953
0.000000	0.710814	1336.735596
0.000000	0.711052	1343.407227
0.000000	0.711289	1352.075073
0.000000	0.711526	1361.848877
0.000000	0.711763	1372.116821
0.000000	0.712000	1382.728027
0.000000	0.712237	1394.644897
0.000000	0.712475	1408.126465
0.000000	0.712712	1421.939331
0.000000	0.712949	1433.829102
0.000000	0.713186	1447.153442
0.000000	0.713423	1462.191650
0.000000	0.713661	1477.921509
0.000000	0.713898	1493.178833
0.000000	0.714135	1507.697754
0.000000	0.714372	1519.422729
0.000000	0.714609	1526.297363
0.000000	0.714846	1530.238647
0.000000	0.715084	1532.547974
0.000000	0.715321	1533.654175
0.000000	0.715558	1533.972168
0.000000	0.715795	1533.226685
0.000000	0.716032	1534.043091
0.000000	0.716269	1534.885742
0.000000	0.716507	1535.520020
0.000000	0.716744	1534.736450
0.000000	0.716981	1531.386353
0.000000	0.717218	1527.741699
0.000000	0.717455	1524.857788
0.000000	0.717692	1527.901978
0.000000	0.717930	1531.487671
0.000000	0.718167	1531.868408
0.000000	0.718404	1528.454468
0.000000	0.718641	1520.124512
0.000000	0.718878	1507.305176
0.000000	0.719115	1491.392822
0.000000	0.719353	1472.223145
0.000000	0.719590	1451.913940
0.000000	0.719827	1431.233765
0.000000	0.720064	1411.652832
0.000000	0.720301	1395.284180
0.000000	0.720539	1381.363770
0.000000	0.720776	1370.248413
0.000000	0.721013	1362.841431
0.000000	0.721250	1360.416870
0.000000	0.721487	1362.461548
0.000000	0.721724	1367.069214
0.000000	0.721962	1375.252808
0.000000	0.722199	1385.249512
0.000000	0.722436	1395.045898
0.000000	0.722673	1405.808960
0.000000	0.722910	1418.852051
0.000000	0.723148	1434.326172
0.000000	0.723385	1449.912354
0.000000	0.723622	1466.788452
0.000000	0.723859	1484.175049
0.000000	0.724096	1501.916138
0.000000	0.724333	1522.923218
0.000000	0.724571	1544.722290
0.000000	0.724808	1566.887817
0.000000	0.725045	1589.709473
0.000000	0.725282	1613.345703
0.000000	0.725519	1634.151245
0.000000	0.725756	1651.514893
0.000000	0.725994	1667.506958
0.000000	0.726231	1680.947144
0.000000	0.726468	1692.504272
0.000000	0.726705	1702.100220
0.000000	0.726942	1708.753296
0.000000	0.727179	1713.274048
0.000000	0.727417	1716.256226
0.000000	0.727654	1717.394653
0.000000	0.727891	1718.708740
0.000000	0.728128	1719.419434
0.000000	0.728365	1719.346191
0.000000	0.728603	1717.524292
0.000000	0.728840	1714.708618
0.000000	0.729077	1709.977905
0.000000	0.729314	1704.422363
0.000000	0.729551	1699.328735
0.000000	0.729788	1695.913086
0.000000	0.730026	1695.121948
0.000000	0.730263	1698.354614
0.000000	0.730500	1706.673706
0.000000	0.730737	1719.682373
0.000000	0.730974	1736.967163
0.000000	0.731211	1759.914673
0.000000	0.731449	1783.640869
0.000000	0.731686	1797.232056
0.000000	0.731923	1801.073120
0.000000	0.732160	1796.309326
0.000000	0.732397	1784.970581
0.000000	0.732635	1768.672607
0.000000	0.732872	1748.074463
0.000000	0.733109	1724.748779
0.000000	0.733346	1704.026611
0.000000	0.733583	1690.418091
0.000000	0.733820	1684.970337
0.000000	0.734058	1682.713745
0.000000	0.734295	1684.599976
0.000000	0.734532	1693.597168
0.000000	0.734769	1708.652588
0.000000	0.735006	1727.200806
0.000000	0.735243	1746.057617
0.000000	0.735481	1762.125732
0.000000	0.735718	1772.356689
0.000000	0.735955	1774.110962
0.000000	0.736192	1770.010864
0.000000	0.736429	1761.989136
0.000000	0.736667	1749.673706
0.000000	0.736904	1735.209961
0.000000	0.737141	1724.025391
0.000000	0.737378	1716.267456
0.000000	0.737615	1710.745850
0.000000	0.737852	1706.503906
0.000000	0.738090	1701.257080
0.000000	0.738327	1692.884033
0.000000	0.738564	1684.394287
0.000000	0.738801	1679.322021
0.000000	0.739038	1676.015137
0.000000	0.739275	1673.716553
0.000000	0.739513	1672.544800
0.000000	0.739750	1673.181396
0.000000	0.739987	1673.714844
0.000000	0.740224	1674.510376
0.000000	0.740461	1675.823730
0.000000	0.740698	1678.544556
0.000000	0.740936	1683.232788
0.000000	0.741173	1689.108398
0.000000	0.741410	1698.170532
0.000000	0.741647	1710.867065
0.000000	0.741884	1729.245117
0.000000	0.742122	1751.908325
0.000000	0.742359	1775.530762
0.000000	0.742596	1803.466064
0.000000	0.742833	1836.237427
0.000000	0.743070	1873.863647
0.000000	0.743307	1914.918213
0.000000	0.743545	1948.842163
0.000000	0.743782	1969.119629
0.000000	0.744019	1975.216797
0.000000	0.744256	1969.488892
0.000000	0.744493	1954.242065
0.000000	0.744730	1931.320557
0.000000	0.744968	1904.872559
0.000000	0.745205	1878.058350
0.000000	0.745442	1857.682129
0.000000	0.745679	1847.549683
0.000000	0.745916	1837.772827
0.000000	0.746154	1828.505859
0.000000	0.746391	1818.339722
0.000000	0.746628	1807.149170
0.000000	0.746865	1794.438354
0.000000	0.747102	1779.570313
0.000000	0.747339	1761.919312
0.000000	0.747577	1740.057251
0.000000	0.747814	1714.806030
0.000000	0.748051	1689.963623
0.000000	0.748288	1668.679199
0.000000	0.748525	1653.994141
0.000000	0.748762	1640.927002
0.000000	0.749000	1629.793457
0.000000	0.749237	1623.112793
0.000000	0.749474	1623.226318
0.000000	0.749711	1626.595825
0.000000	0.749948	1631.395752
0.000000	0.750185	1638.776123
0.000000	0.750423	1648.626831
0.000000	0.750660	1658.694214
0.000000	0.750897	1666.032959
0.000000	0.751134	1666.957275
0.000000	0.751371	1661.713501
0.000000	0.751609	1650.568604
0.000000	0.751846	1632.805054
0.000000	0.752083	1609.225708
0.000000	0.752320	1581.981445
0.000000	0.752557	1554.349487
0.000000	0.752794	1530.127441
0.000000	0.753032	1509.187378
0.000000	0.753269	1490.852783
0.000000	0.753506	1472.614014
0.000000	0.753743	1454.283936
0.000000	0.753980	1437.152588
0.000000	0.754218	1422.345703
0.000000	0.754455	1413.678955
0.000000	0.754692	1408.691040
0.000000	0.754929	1407.168091
0.000000	0.755166	1410.456055
0.000000	0.755403	1419.273438
0.000000	0.755641	1432.275879
0.000000	0.755878	1449.665771
0.000000	0.756115	1471.200562
0.000000	0.756352	1496.628052
0.000000	0.756589	1524.887817
0.000000	0.756826	1556.429810
0.000000	0.757064	1589.448975
0.000000	0.757301	1623.202515
0.000000	0.757538	1656.164673
0.000000	0.757775	1680.923096
0.000000	0.758012	1694.247070
0.000000	0.758249	1695.213135
0.000000	0.758487	1682.974365
0.000000	0.758724	1657.903076
0.000000	0.758961	1623.016479
0.000000	0.759198	1583.363892
0.000000	0.759435	1546.326782
0.000000	0.759672	1516.842285
0.000000	0.759910	1491.532104
0.000000	0.760147	1470.270020
0.000000	0.760384	1453.029053
0.000000	0.760621	1437.657593
0.000000	0.760858	1423.995605
0.000000	0.761096	1412.613770
0.000000	0.761333	1408.238159
0.000000	0.761570	1407.620361
0.000000	0.761807	1410.540161
0.000000	0.762044	1415.281250
0.000000	0.762281	1422.934692
0.000000	0.762519	1431.697754
0.000000	0.762756	1440.478271
0.000000	0.762993	1449.595947
0.000000	0.763230	1461.364746
0.000000	0.763467	1475.897217
0.000000	0.763704	1492.265991
0.000000	0.763942	1508.172363
0.000000	0.764179	1520.761719
0.000000	0.764416	1524.950562
0.000000	0.764653	1520.616455
0.000000	0.764890	1511.636230
0.000000	0.765128	1498.072266
0.000000	0.765365	1481.063599
0.000000	0.765602	1465.938965
0.000000	0.765839	1457.634277
0.000000	0.766076	1453.389038
0.000000	0.766313	1450.749878
0.000000	0.766551	1451.129028
0.000000	0.766788	1454.103638
0.000000	0.767025	1458.200684
0.000000	0.767262	1463.679932
0.000000	0.767499	1466.651611
0.000000	0.767736	1468.190308
0.000000	0.767974	1470.161255
0.000000	0.768211	1473.212036
0.000000	0.768448	1478.685913
0.000000	0.768685	1489.251587
0.000000	0.768922	1505.240967
0.000000	0.769159	1524.859009
0.000000	0.769397	1546.442627
0.000000	0.769634	1570.263184
0.000000	0.769871	1596.726074
0.000000	0.770108	1628.594849
0.000000	0.770345	1668.697388
0.000000	0.770583	1717.043579
0.000000	0.770820	1770.882202
0.000000	0.771057	1829.183716
0.000000	0.771294	1879.775024
0.000000	0.771531	1919.368286
0.000000	0.771769	1948.764648
0.000000	0.772006	1967.680054
0.000000	0.772243	1976.596069
0.000000	0.772480	1976.987549
0.000000	0.772717	1969.571777
0.000000	0.772954	1953.967163
0.000000	0.773192	1932.515137
0.000000	0.773429	1909.213135
0.000000	0.773666	1889.448242
0.000000	0.773903	1877.233643
0.000000	0.774140	1876.382080
0.000000	0.774377	1878.831909
0.000000	0.774615	1882.105591
0.000000	0.774852	1884.457520
0.000000	0.775089	1886.805786
0.000000	0.775326	1888.578979
0.000000	0.775563	1891.486206
0.000000	0.775800	1893.860107
0.000000	0.776038	1896.097412
0.000000	0.776275	1893.866211
0.000000	0.776512	1883.465332
0.000000	0.776749	1865.232056
0.000000	0.776986	1839.803711
0.000000	0.777223	1811.317993
0.000000	0.777461	1783.531250
0.000000	0.777698	1761.465454
0.000000	0.777935	1747.349487
0.000000	0.778172	1734.604370
0.000000	0.778409	1721.847778
0.000000	0.778647	1709.135498
0.000000	0.778884	1696.653442
0.000000	0.779121	1686.966919
0.000000	0.779358	1678.608521
0.000000	0.779595	1670.972778
0.000000	0.779832	1664.482422
0.000000	0.780070	1661.032593
0.000000	0.780307	1661.157837
0.000000	0.780544	1665.681152
0.000000	0.780781	1675.690918
0.000000	0.781018	1690.011475
0.000000	0.781255	1709.226440
0.000000	0.781493	1731.973267
0.000000	0.781730	1756.959229
0.000000	0.781967	1776.483765
0.000000	0.782204	1786.279419
0.000000	0.782441	1788.585571
0.000000	0.782679	1786.950562
0.000000	0.782916	1784.573242
0.000000	0.783153	1784.850952
0.000000	0.783390	1792.483276
0.000000	0.783627	1809.735107
0.000000	0.783864	1826.804077
0.000000	0.784102	1836.790283
0.000000	0.784339	1840.327148
0.000000	0.784576	1841.050781
0.000000	0.784813	1840.806030
0.000000	0.785050	1840.022705
0.000000	0.785287	1840.579224
0.000000	0.785525	1847.061768
0.000000	0.785762	1851.717285
0.000000	0.785999	1846.218384
0.000000	0.786236	1833.515625
0.000000	0.786473	1813.897583
0.000000	0.786711	1789.362427
0.000000	0.786948	1763.672119
0.000000	0.787185	1741.674438
0.000000	0.787422	1729.018799
0.000000	0.787659	1727.768311
0.000000	0.787896	1730.930420
0.000000	0.788134	1737.167603
0.000000	0.788371	1747.244385
0.000000	0.788608	1761.541626
0.000000	0.788845	1777.433716
0.000000	0.789082	1795.608276
0.000000	0.789319	1815.656982
0.000000	0.789557	1833.195801
0.000000	0.789794	1845.974487
0.000000	0.790031	1855.442749
0.000000	0.790268	1866.117676
0.000000	0.790505	1878.524170
0.000000	0.790743	1895.443848
0.000000	0.790980	1915.580200
0.000000	0.791217	1932.912964
0.000000	0.791454	1945.074463
0.000000	0.791691	1952.898560
0.000000	0.791928	1958.420166
0.000000	0.792166	1964.366699
0.000000	0.792403	1971.767822
0.000000	0.792640	1983.456299
0.000000	0.792877	1998.603516
0.000000	0.793114	2004.351685
0.000000	0.793351	2000.846069
0.000000	0.793589	1989.342773
0.000000	0.793826	1970.162598
0.000000	0.794063	1943.482300
0.000000	0.794300	1910.013550
0.000000	0.794537	1873.067993
0.000000	0.794774	1836.846802
0.000000	0.795012	1806.841919
0.000000	0.795249	1778.772217
0.000000	0.795486	1751.046509
0.000000	0.795723	1723.191772
0.000000	0.795960	1696.525513
0.000000	0.796197	1672.270142
0.000000	0.796435	1652.170044
0.000000	0.796672	1638.102295
0.000000	0.796909	1629.340942
0.000000	0.797146	1623.395142
0.000000	0.797383	1617.198364
0.000000	0.797621	1611.121338
0.000000	0.797858	1605.456909
0.000000	0.798095	1600.786255
0.000000	0.798332	1597.101440
0.000000	0.798569	1595.072388
0.000000	0.798806	1596.727539
0.000000	0.799044	1599.639648
0.000000	0.799281	1603.110962
0.000000	0.799518	1606.998291
0.000000	0.799755	1610.666016
0.000000	0.799992	1614.824829
0.000000	0.800230	1619.619507
0.000000	0.800467	1624.698120
0.000000	0.800704	1628.956665
0.000000	0.800941	1633.236450
0.000000	0.801178	1637.824951
0.000000	0.801415	1641.773438
0.000000	0.801653	1645.666626
0.000000	0.801890	1649.239990
0.000000	0.802127	1652.314819
0.000000	0.802364	1654.095337
0.000000	0.802601	1654.539063
0.000000	0.802838	1655.036377
0.000000	0.803076	1654.651367
0.000000	0.803313	1653.821411
0.000000	0.803550	1652.235229
0.000000	0.803787	1651.843872
0.000000	0.804024	1652.850220
0.000000	0.804261	1654.305054
0.000000	0.804499	1656.904541
0.000000	0.804736	1659.892456
0.000000	0.804973	1663.936768
0.000000	0.805210	1669.087769
0.000000	0.805447	1675.426270
0.000000	0.805685	1682.277222
0.000000	0.805922	1690.346436
0.000000	0.806159	1698.928711
0.000000	0.806396	1704.885498
0.000000	0.806633	1706.992676
0.000000	0.806870	1706.078857
0.000000	0.807108	1702.971436
0.000000	0.807345	1697.541382
0.000000	0.807582	1689.344360
0.000000	0.807819	1679.167358
0.000000	0.808056	1669.203857
0.000000	0.808293	1661.981567
0.000000	0.808531	1660.721558
0.000000	0.808768	1664.173828
0.000000	0.809005	1671.787231
0.000000	0.809242	1682.155029
0.000000	0.809479	1694.510010
0.000000	0.809717	1705.203125
0.000000	0.809954	1712.934082
0.000000	0.810191	1717.089111
0.000000	0.810428	1719.419556
0.000000	0.810665	1723.099731
0.000000	0.810902	1724.828735
0.000000	0.811140	1721.757080
0.000000	0.811377	1715.446167
0.000000	0.811614	1707.474731
0.000000	0.811851	1700.433228
0.000000	0.812088	1697.671997
0.000000	0.812325	1700.176270
0.000000	0.812563	1704.378174
0.000000	0.812800	1708.644409
0.000000	0.813037	1716.102051
0.000000	0.813274	1730.686401
0.000000	0.813511	1751.419067
0.000000	0.813748	1772.343994
0.000000	0.813986	1787.190796
0.000000	0.814223	1795.910278
0.000000	0.814460	1798.311401
0.000000	0.814697	1795.397705
0.000000	0.814934	1789.287109
0.000000	0.815172	1783.200195
0.000000	0.815409	1777.531982
0.000000	0.815646	1774.735718
0.000000	0.815883	1776.039185
0.000000	0.816120	1773.741943
0.000000	0.816357	1767.451904
0.000000	0.816595	1758.649414
0.000000	0.816832	1748.153442
0.000000	0.817069	1738.313477
0.000000	0.817306	1731.322266
0.000000	0.817543	1729.957031
0.000000	0.817780	1731.966187
0.000000	0.818018	1739.213867
0.000000	0.818255	1753.161255
0.000000	0.818492	1776.791138
0.000000	0.818729	1810.682373
0.000000	0.818966	1853.449829
0.000000	0.819204	1891.916016
0.000000	0.819441	1919.004272
0.000000	0.819678	1934.813477
0.000000	0.819915	1939.352173
0.000000	0.820152	1935.973877
0.000000	0.820389	1924.939453
0.000000	0.820627	1906.366211
0.000000	0.820864	1881.630737
0.000000	0.821101	1855.656738
0.000000	0.821338	1833.397339
0.000000	0.821575	1820.530640
0.000000	0.821812	1820.276367
0.000000	0.822050	1820.894531
0.000000	0.822287	1822.815918
0.000000	0.822524	1826.698120
0.000000	0.822761	1832.577515
0.000000	0.822998	1840.571655
0.000000	0.823236	1850.149658
0.000000	0.823473	1859.759521
0.000000	0.823710	1866.994751
0.000000	0.823947	1873.208252
0.000000	0.824184	1877.204590
0.000000	0.824421	1879.893433
0.000000	0.824659	1880.833496
0.000000	0.824896	1879.891357
0.000000	0.825133	1875.584717
0.000000	0.825370	1869.246216
0.000000	0.825607	1862.060181
0.000000	0.825844	1854.814819
0.000000	0.826082	1848.272827
0.000000	0.826319	1840.537964
0.000000	0.826556	1832.127197
0.000000	0.826793	1822.952148
0.000000	0.827030	1812.446655
0.000000	0.827267	1800.960815
0.000000	0.827505	1788.617432
0.000000	0.827742	1775.787964
0.000000	0.827979	1763.433105
0.000000	0.828216	1753.645142
0.000000	0.828453	1746.015991
0.000000	0.828691	1738.713501
0.000000	0.828928	1731.709839
0.000000	0.829165	1723.658325
0.000000	0.829402	1715.582275
0.000000	0.829639	1708.528198
0.000000	0.829876	1703.587036
0.000000	0.830114	1699.588257
0.000000	0.830351	1696.400635
0.000000	0.830588	1694.746460
0.000000	0.830825	1692.807861
0.000000	0.831062	1689.760010
0.000000	0.831299	1684.618652
0.000000	0.831537	1678.545654
0.000000	0.831774	1672.507324
0.000000	0.832011	1668.540771
0.000000	0.832248	1665.905273
0.000000	0.832485	1665.820190
0.000000	0.832722	1669.081543
0.000000	0.832960	1674.892700
0.000000	0.833197	1682.633545
0.000000	0.833434	1692.965088
0.000000	0.833671	1707.649658
0.000000	0.833908	1727.185547
0.000000	0.834146	1750.219971
0.000000	0.834383	1772.997803
0.000000	0.834620	1790.483032
0.000000	0.834857	1803.180786
0.000000	0.835094	1813.468750
0.000000	0.835331	1818.039673
0.000000	0.835569	1819.595947
0.000000	0.835806	1820.478882
0.000000	0.836043	1822.521973
0.000000	0.836280	1830.498169
0.000000	0.836517	1850.401855
0.000000	0.836754	1878.588867
0.000000	0.836992	1912.507202
0.000000	0.837229	1952.653931
0.000000	0.837466	2001.506104
0.000000	0.837703	2055.229248
0.000000	0.837940	2099.415527
0.000000	0.838178	2131.697266
0.000000	0.838415	2149.430908
0.000000	0.838652	2150.761963
0.000000	0.838889	2134.914551
0.000000	0.839126	2101.981445
0.000000	0.839363	2054.582275
0.000000	0.839601	1996.591553
0.000000	0.839838	1933.157104
0.000000	0.840075	1872.806152
0.000000	0.840312	1827.053467
0.000000	0.840549	1794.438599
0.000000	0.840786	1770.187744
0.000000	0.841024	1758.291626
0.000000	0.841261	1754.816528
0.000000	0.841498	1760.682251
0.000000	0.841735	1776.849243
0.000000	0.841972	1803.601685
0.000000	0.842210	1839.678589
0.000000	0.842447	1882.730225
0.000000	0.842684	1920.492798
0.000000	0.842921	1948.955444
0.000000	0.843158	1967.703125
0.000000	0.843395	1976.514771
0.000000	0.843633	1977.309814
0.000000	0.843870	1970.221191
0.000000	0.844107	1955.120728
0.000000	0.844344	1933.230103
0.000000	0.844581	1909.171875
0.000000	0.844818	1886.896606
0.000000	0.845056	1870.483032
0.000000	0.845293	1856.132568
0.000000	0.845530	1843.110962
0.000000	0.845767	1834.413818
0.000000	0.846004	1827.495361
0.000000	0.846241	1822.662354
0.000000	0.846479	1819.741943
0.000000	0.846716	1820.349121
0.000000	0.846953	1826.359131
0.000000	0.847190	1837.520020
0.000000	0.847427	1849.205688
0.000000	0.847665	1860.219849
0.000000	0.847902	1868.356567
0.000000	0.848139	1874.137573
0.000000	0.848376	1878.286865
0.000000	0.848613	1880.271973
0.000000	0.848850	1878.095093
0.000000	0.849088	1869.176270
0.000000	0.849325	1857.029053
0.000000	0.849562	1844.138794
0.000000	0.849799	1834.233032
0.000000	0.850036	1828.130615
0.000000	0.850273	1825.484253
0.000000	0.850511	1825.764160
0.000000	0.850748	1828.129517
0.000000	0.850985	1832.669922
0.000000	0.851222	1837.909302
0.000000	0.851459	1843.494873
0.000000	0.851697	1848.610718
0.000000	0.851934	1852.262451
0.000000	0.852171	1855.542358
0.000000	0.852408	1857.692749
0.000000	0.852645	1857.645508
0.000000	0.852882	1856.417236
0.000000	0.853120	1853.783203
0.000000	0.853357	1850.517090
0.000000	0.853594	1848.734131
0.000000	0.853831	1847.278198
0.000000	0.854068	1846.766235
0.000000	0.854305	1846.583008
0.000000	0.854543	1847.146240
0.000000	0.854780	1846.816895
0.000000	0.855017	1843.284912
0.000000	0.855254	1838.269531
0.000000	0.855491	1832.354248
0.000000	0.855729	1826.202637
0.000000	0.855966	1820.332397
0.000000	0.856203	1817.890259
0.000000	0.856440	1817.814819
0.000000	0.856677	1818.974487
0.000000	0.856914	1818.212891
0.000000	0.857152	1812.233521
0.000000	0.857389	1802.307495
0.000000	0.857626	1791.023804
0.000000	0.857863	1779.914673
0.000000	0.858100	1770.527710
0.000000	0.858337	1764.388428
0.000000	0.858575	1758.868652
0.000000	0.858812	1754.894409
0.000000	0.859049	1755.357788
0.000000	0.859286	1764.008179
0.000000	0.859523	1782.233276
0.000000	0.859761	1811.768433
0.000000	0.859998	1854.734131
0.000000	0.860235	1908.508057
0.000000	0.860472	1954.318726
0.000000	0.860709	1988.739624
0.000000	0.860946	2010.259766
0.000000	0.861184	2019.556641
0.000000	0.861421	2016.718872
0.000000	0.861658	2002.349365
0.000000	0.861895	1976.505737
0.000000	0.862132	1941.697266
0.000000	0.862369	1902.033569
0.000000	0.862607	1863.179199
0.000000	0.862844	1831.506470
0.000000	0.863081	1813.759399
0.000000	0.863318	1797.780884
0.000000	0.863555	1781.498169
0.000000	0.863792	1767.637695
0.000000	0.864030	1755.424194
0.000000	0.864267	1744.957886
0.000000	0.864504	1736.298706
0.000000	0.864741	1733.197876
0.000000	0.864978	1732.326904
0.000000	0.865215	1730.575684
0.000000	0.865453	1728.348877
0.000000	0.865690	1725.306885
0.000000	0.865927	1721.365234
0.000000	0.866164	1717.147461
0.000000	0.866401	1712.464966
0.000000	0.866639	1708.261963
0.000000	0.866876	1705.158569
0.000000	0.867113	1706.251953
0.000000	0.867350	1712.833984
0.000000	0.867587	1723.839722
0.000000	0.867824	1737.272339
0.000000	0.868062	1753.278809
0.000000	0.868299	1769.633789
0.000000	0.868536	1784.539429
0.000000	0.868773	1796.914429
0.000000	0.869010	1807.388184
0.000000	0.869247	1815.595581
0.000000	0.869485	1820.054932
0.000000	0.869722	1820.680542
0.000000	0.869959	1818.057983
0.000000	0.870196	1813.190796
0.000000	0.870433	1807.269531
0.000000	0.870671	1801.859375
0.000000	0.870908	1796.882935
0.000000	0.871145	1793.499146
0.000000	0.871382	1786.462891
0.000000	0.871619	1773.188354
0.000000	0.871856	1755.108521
0.000000	0.872094	1733.342896
0.000000	0.872331	1709.885254
0.000000	0.872568	1685.451660
0.000000	0.872805	1666.223755
0.000000	0.873042	1652.251343
0.000000	0.873279	1639.416016
0.000000	0.873517	1628.428589
0.000000	0.873754	1619.259644
0.000000	0.873991	1611.596313
0.000000	0.874228	1605.125610
0.000000	0.874465	1598.637329
0.000000	0.874703	1592.665161
0.000000	0.874940	1586.695923
0.000000	0.875177	1581.844604
0.000000	0.875414	1579.060791
0.000000	0.875651	1578.781006
0.000000	0.875888	1581.552368
0.000000	0.876126	1587.954590
0.000000	0.876363	1597.667358
0.000000	0.876600	1609.886963
0.000000	0.876837	1620.994385
0.000000	0.877074	1631.976074
0.000000	0.877312	1644.781128
0.000000	0.877549	1657.528076
0.000000	0.877786	1667.893066
0.000000	0.878023	1674.685181
0.000000	0.878260	1671.286011
0.000000	0.878497	1660.276611
0.000000	0.878735	1644.138794
0.000000	0.878972	1627.287598
0.000000	0.879209	1615.521851
0.000000	0.879446	1615.794922
0.000000	0.879683	1630.055664
0.000000	0.879920	1653.726440
0.000000	0.880158	1686.956055
0.000000	0.880395	1728.812744
0.000000	0.880632	1775.796997
0.000000	0.880869	1813.072754
0.000000	0.881106	1836.879272
0.000000	0.881343	1845.847412
0.000000	0.881581	1841.066284
0.000000	0.881818	1825.330811
0.000000	0.882055	1800.784180
0.000000	0.882292	1769.845337
0.000000	0.882529	1739.802979
0.000000	0.882766	1717.767334
0.000000	0.883004	1710.536743
0.000000	0.883241	1707.067383
0.000000	0.883478	1703.671875
0.000000	0.883715	1701.366333
0.000000	0.883952	1700.867310
0.000000	0.884190	1702.927246
0.000000	0.884427	1708.721313
0.000000	0.884664	1718.452393
0.000000	0.884901	1731.746460
0.000000	0.885138	1746.967041
0.000000	0.885375	1761.326904
0.000000	0.885613	1767.962524
0.000000	0.885850	1766.830322
0.000000	0.886087	1761.815796
0.000000	0.886324	1757.816528
0.000000	0.886561	1758.535400
0.000000	0.886799	1770.165527
0.000000	0.887036	1802.668091
0.000000	0.887273	1851.034668
0.000000	0.887510	1905.885620
0.000000	0.887747	1951.096558
0.000000	0.887984	1981.781006
0.000000	0.888222	1996.723511
0.000000	0.888459	1996.535034
0.000000	0.888696	1979.880371
0.000000	0.888933	1948.122192
0.000000	0.889170	1903.599365
0.000000	0.889407	1849.936401
0.000000	0.889645	1794.074463
0.000000	0.889882	1744.264893
0.000000	0.890119	1710.408569
0.000000	0.890356	1695.069092
0.000000	0.890593	1685.501343
0.000000	0.890830	1681.291992
0.000000	0.891068	1682.130371
0.000000	0.891305	1687.531860
0.000000	0.891542	1697.398682
0.000000	0.891779	1710.634399
0.000000	0.892016	1723.373779
0.000000	0.892254	1735.204468
0.000000	0.892491	1748.607788
0.000000	0.892728	1760.225830
0.000000	0.892965	1769.332886
0.000000	0.893202	1779.573853
0.000000	0.893439	1791.338623
0.000000	0.893677	1804.573608
0.000000	0.893914	1818.705811
0.000000	0.894151	1830.850708
0.000000	0.894388	1837.416260
0.000000	0.894625	1837.941162
0.000000	0.894862	1836.844849
0.000000	0.895100	1836.237305
0.000000	0.895337	1838.716553
0.000000	0.895574	1842.777100
0.000000	0.895811	1845.779907
0.000000	0.896048	1848.323975
0.000000	0.896286	1850.781372
0.000000	0.896523	1853.029907
0.000000	0.896760	1855.180176
0.000000	0.896997	1857.482300
0.000000	0.897234	1859.484131
0.000000	0.897471	1861.242676
0.000000	0.897709	1863.231201
0.000000	0.897946	1865.953857
0.000000	0.898183	1869.526123
0.000000	0.898420	1873.625122
0.000000	0.898657	1877.721069
0.000000	0.898894	1882.203979
0.000000	0.899132	1885.877319
0.000000	0.899369	1889.003052
0.000000	0.899606	1891.936646
0.000000	0.899843	1894.993286
0.000000	0.900080	1898.298218
0.000000	0.900317	1902.725586
0.000000	0.900555	1907.306763
0.000000	0.900792	1912.188110
0.000000	0.901029	1917.561035
0.000000	0.901266	1923.007568
0.000000	0.901503	1928.932495
0.000000	0.901740	1933.320190
0.000000	0.901978	1935.051758
0.000000	0.902215	1934.234863
0.000000	0.902452	1931.974365
0.000000	0.902689	1928.695435
0.000000	0.902926	1924.680786
0.000000	0.903164	1921.833496
0.000000	0.903401	1923.959106
0.000000	0.903638	1927.442017
0.000000	0.903875	1931.569092
0.000000	0.904112	1935.723511
0.000000	0.904349	1940.651245
0.000000	0.904587	1946.442383
0.000000	0.904824	1952.756226
0.000000	0.905061	1957.765869
0.000000	0.905298	1959.934204
0.000000	0.905535	1961.671997
0.000000	0.905773	1965.860352
0.000000	0.906010	1971.354004
0.000000	0.906247	1977.735107
0.000000	0.906484	1983.421753
0.000000	0.906721	1987.287109
0.000000	0.906958	1989.641724
0.000000	0.907196	1990.873901
0.000000	0.907433	1990.240112
0.000000	0.907670	1988.301025
0.000000	0.907907	1984.913574
0.000000	0.908144	1980.281250
0.000000	0.908381	1976.523560
0.000000	0.908619	1973.976440
0.000000	0.908856	1970.796509
0.000000	0.909093	1966.973022
0.000000	0.909330	1962.886719
0.000000	0.909567	1958.839966
0.000000	0.909804	1953.947021
0.000000	0.910042	1949.649414
0.000000	0.910279	1946.721436
0.000000	0.910516	1943.944824
0.000000	0.910753	1940.974976
0.000000	0.910990	1938.408081
0.000000	0.911228	1935.827148
0.000000	0.911465	1933.193848
0.000000	0.911702	1930.973999
0.000000	0.911939	1927.945679
0.000000	0.912176	1922.779297
0.000000	0.912413	1914.656006
0.000000	0.912651	1904.985718
0.000000	0.912888	1893.351318
0.000000	0.913125	1880.839478
0.000000	0.913362	1868.969360
0.000000	0.913599	1858.022827
0.000000	0.913836	1847.417847
0.000000	0.914074	1837.384155
0.000000	0.914311	1828.980835
0.000000	0.914548	1821.619751
0.000000	0.914785	1816.024414
0.000000	0.915022	1811.349731
0.000000	0.915260	1806.268188
0.000000	0.915497	1800.679810
0.000000	0.915734	1795.890991
0.000000	0.915971	1791.067627
0.000000	0.916208	1787.387207
0.000000	0.916445	1786.687988
0.000000	0.916683	1791.010010
0.000000	0.916920	1801.404053
0.000000	0.917157	1820.555542
0.000000	0.917394	1847.038208
0.000000	0.917631	1880.328003
0.000000	0.917868	1919.347290
0.000000	0.918106	1954.841675
0.000000	0.918343	1984.787842
0.000000	0.918580	2009.028931
0.000000	0.918817	2028.610718
0.000000	0.919054	2042.614258
0.000000	0.919291	2052.041992
0.000000	0.919529	2058.068604
0.000000	0.919766	2062.250977
0.000000	0.920003	2060.218262
0.000000	0.920240	2051.403809
0.000000	0.920477	2036.081543
0.000000	0.920715	2014.362915
0.000000	0.920952	1988.274170
0.000000	0.921189	1962.057983
0.000000	0.921426	1939.566284
0.000000	0.921663	1926.305786
0.000000	0.921900	1921.253296
0.000000	0.922138	1921.016235
0.000000	0.922375	1924.940186
0.000000	0.922612	1934.046509
0.000000	0.922849	1947.622925
0.000000	0.923086	1963.561157
0.000000	0.923323	1974.535889
0.000000	0.923561	1980.929688
0.000000	0.923798	1985.358276
0.000000	0.924035	1989.081665
0.000000	0.924272	1994.405396
0.000000	0.924509	2004.471924
0.000000	0.924747	2023.283936
0.000000	0.924984	2056.107666
0.000000	0.925221	2106.453857
0.000000	0.925458	2172.316162
0.000000	0.925695	2239.197021
0.000000	0.925932	2298.930664
0.000000	0.926170	2349.078613
0.000000	0.926407	2387.729492
0.000000	0.926644	2414.796143
0.000000	0.926881	2429.559814
0.000000	0.927118	2431.476807
0.000000	0.927355	2420.694336
0.000000	0.927593	2395.953857
0.000000	0.927830	2355.850586
0.000000	0.928067	2301.838379
0.000000	0.928304	2237.462158
0.000000	0.928541	2166.567627
0.000000	0.928779	2095.120605
0.000000	0.929016	2031.509033
0.000000	0.929253	1982.358887
0.000000	0.929490	1947.268188
0.000000	0.929727	1914.432617
0.000000	0.929964	1882.713623
0.000000	0.930202	1853.675537
0.000000	0.930439	1828.735840
0.000000	0.930676	1804.410645
0.000000	0.930913	1781.189575
0.000000	0.931150	1761.965332
0.000000	0.931387	1745.165161
0.000000	0.931625	1731.123901
0.000000	0.931862	1720.476685
0.000000	0.932099	1711.940674
0.000000	0.932336	1705.068481
0.000000	0.932573	1700.783447
0.000000	0.932810	1700.354492
0.000000	0.933048	1703.282349
0.000000	0.933285	1708.711548
0.000000	0.933522	1715.299927
0.000000	0.933759	1721.668213
0.000000	0.933996	1722.684448
0.000000	0.934234	1720.160522
0.000000	0.934471	1715.620850
0.000000	0.934708	1709.866821
0.000000	0.934945	1703.609863
0.000000	0.935182	1699.679321
0.000000	0.935419	1701.909302
0.000000	0.935657	1707.680298
0.000000	0.935894	1716.523071
0.000000	0.936131	1726.390259
0.000000	0.936368	1737.454590
0.000000	0.936605	1750.749878
0.000000	0.936843	1765.295288
0.000000	0.937080	1779.923340
0.000000	0.937317	1794.906616
0.000000	0.937554	1808.899414
0.000000	0.937791	1817.311523
0.000000	0.938028	1818.733521
0.000000	0.938266	1816.779053
0.000000	0.938503	1812.975220
0.000000	0.938740	1810.580811
0.000000	0.938977	1811.821167
0.000000	0.939214	1812.600464
0.000000	0.939451	1812.086792
0.000000	0.939689	1810.080444
0.000000	0.939926	1806.857544
0.000000	0.940163	1802.605103
0.000000	0.940400	1796.577515
0.000000	0.940637	1789.900879
0.000000	0.940874	1781.966431
0.000000	0.941112	1774.493042
0.000000	0.941349	1766.702515
0.000000	0.941586	1758.649658
0.000000	0.941823	1749.745728
0.000000	0.942060	1739.904663
0.000000	0.942297	1730.703979
0.000000	0.942535	1723.782471
0.000000	0.942772	1719.578735
0.000000	0.943009	1719.224609
0.000000	0.943246	1722.032593
0.000000	0.943483	1727.245483
0.000000	0.943721	1730.475708
0.000000	0.943958	1732.710449
0.000000	0.944195	1734.905396
0.000000	0.944432	1738.392090
0.000000	0.944669	1742.582031
0.000000	0.944906	1747.887939
0.000000	0.945144	1754.402466
0.000000	0.945381	1759.685669
0.000000	0.945618	1762.322632
0.000000	0.945855	1764.542480
0.000000	0.946092	1766.334839
0.000000	0.946329	1768.929565
0.000000	0.946567	1771.603271
0.000000	0.946804	1773.645630
0.000000	0.947041	1774.633301
0.000000	0.947278	1775.549316
0.000000	0.947515	1774.645508
0.000000	0.947753	1772.236816
0.000000	0.947990	1768.633423
0.000000	0.948227	1763.796997
0.000000	0.948464	1755.947144
0.000000	0.948701	1744.479980
0.000000	0.948938	1731.147949
0.000000	0.949176	1717.314819
0.000000	0.949413	1706.330688
0.000000	0.949650	1701.369507
0.000000	0.949887	1701.917236
0.000000	0.950124	1704.355713
0.000000	0.950361	1707.377930
0.000000	0.950599	1710.343018
0.000000	0.950836	1710.757080
0.000000	0.951073	1710.581909
0.000000	0.951310	1710.673340
0.000000	0.951547	1710.975952
0.000000	0.951784	1712.246338
0.000000	0.952022	1714.082886
0.000000	0.952259	1716.726685
0.000000	0.952496	1716.534302
0.000000	0.952733	1711.299316
0.000000	0.952970	1705.428223
0.000000	0.953208	1706.416016
0.000000	0.953445	1708.674683
0.000000	0.953682	1713.114258
0.000000	0.953919	1721.270874
0.000000	0.954156	1731.768311
0.000000	0.954393	1745.374023
0.000000	0.954631	1763.173706
0.000000	0.954868	1781.951660
0.000000	0.955105	1800.212036
0.000000	0.955342	1815.789063
0.000000	0.955579	1828.514648
0.000000	0.955817	1836.014160
0.000000	0.956054	1839.573242
0.000000	0.956291	1842.860840
0.000000	0.956528	1847.347534
0.000000	0.956765	1855.611938
0.000000	0.957002	1870.354126
0.000000	0.957240	1891.308105
0.000000	0.957477	1911.570923
0.000000	0.957714	1922.853271
0.000000	0.957951	1923.728516
0.000000	0.958188	1915.068115
0.000000	0.958425	1898.851074
0.000000	0.958663	1878.318115
0.000000	0.958900	1857.352417
0.000000	0.959137	1840.448364
0.000000	0.959374	1823.977905
0.000000	0.959611	1808.750854
0.000000	0.959848	1799.710083
0.000000	0.960086	1797.046753
0.000000	0.960323	1797.316284
0.000000	0.960560	1799.051880
0.000000	0.960797	1801.668945
0.000000	0.961034	1807.376221
0.000000	0.961271	1816.200928
0.000000	0.961509	1826.338989
0.000000	0.961746	1833.238037
0.000000	0.961983	1838.074829
0.000000	0.962220	1841.755249
0.000000	0.962457	1844.452271
0.000000	0.962695	1847.556885
0.000000	0.962932	1853.461914
0.000000	0.963169	1859.921997
0.000000	0.963406	1864.508667
0.000000	0.963643	1866.735596
0.000000	0.963880	1867.037964
0.000000	0.964118	1865.620483
0.000000	0.964355	1862.456055
0.000000	0.964592	1858.268066
0.000000	0.964829	1853.814087
0.000000	0.965066	1849.238892
0.000000	0.965304	1845.009277
0.000000	0.965541	1841.786743
0.000000	0.965778	1838.559082
0.000000	0.966015	1836.466309
0.000000	0.966252	1838.328613
0.000000	0.966489	1842.064331
0.000000	0.966727	1846.582642
0.000000	0.966964	1849.993530
0.000000	0.967201	1852.884399
0.000000	0.967438	1854.579224
0.000000	0.967675	1855.807129
0.000000	0.967912	1856.206421
0.000000	0.968150	1855.870361
0.000000	0.968387	1855.981934
0.000000	0.968624	1857.099487
0.000000	0.968861	1857.737427
0.000000	0.969098	1858.834595
0.000000	0.969335	1860.302856
0.000000	0.969573	1864.345581
0.000000	0.969810	1869.952759
0.000000	0.970047	1876.041626
0.000000	0.970284	1882.152100
0.000000	0.970521	1887.693970
0.000000	0.970758	1893.339355
0.000000	0.970996	1899.855103
0.000000	0.971233	1906.112915
0.000000	0.971470	1913.301758
0.000000	0.971707	1921.584595
0.000000	0.971944	1930.859497
0.000000	0.972182	1940.366333
0.000000	0.972419	1950.000854
0.000000	0.972656	1960.314331
0.000000	0.972893	1972.092896
0.000000	0.973130	1983.843384
0.000000	0.973368	1994.543701
0.000000	0.973605	2001.590942
0.000000	0.973842	2004.341553
0.000000	0.974079	2003.481445
0.000000	0.974316	2000.484253
0.000000	0.974553	1997.942627
0.000000	0.974791	1995.103882
0.000000	0.975028	1988.952271
0.000000	0.975265	1981.833862
0.000000	0.975502	1975.894531
0.000000	0.975739	1975.274048
0.000000	0.975976	1976.368774
0.000000	0.976214	1978.223267
0.000000	0.976451	1980.920166
0.000000	0.976688	1983.090942
0.000000	0.976925	1982.199463
0.000000	0.977162	1979.084229
0.000000	0.977399	1973.437012
0.000000	0.977637	1964.394775
0.000000	0.977874	1953.242065
0.000000	0.978111	1941.472900
0.000000	0.978348	1929.413940
0.000000	0.978585	1918.505249
0.000000	0.978822	1907.135376
0.000000	0.979060	1892.085571
0.000000	0.979297	1873.650024
0.000000	0.979534	1854.528687
0.000000	0.979771	1835.891357
0.000000	0.980008	1816.512329
0.000000	0.980246	1802.030273
0.000000	0.980483	1797.825317
0.000000	0.980720	1800.182861
0.000000	0.980957	1809.561279
0.000000	0.981194	1822.207642
0.000000	0.981431	1834.204590
0.000000	0.981669	1844.133179
0.000000	0.981906	1853.597412
0.000000	0.982143	1860.592651
0.000000	0.982380	1862.275269
0.000000	0.982617	1847.917358
0.000000	0.982854	1821.694458
0.000000	0.983092	1805.818481
0.000000	0.983329	1790.510864
0.000000	0.983566	1781.488159
0.000000	0.983803	1774.937744
0.000000	0.984040	1770.601563
0.000000	0.984278	1770.052124
0.000000	0.984515	1772.191650
0.000000	0.984752	1776.938599
0.000000	0.984989	1782.408813
0.000000	0.985226	1786.782837
0.000000	0.985463	1791.618286
0.000000	0.985701	1797.093994
0.000000	0.985938	1802.640991
0.000000	0.986175	1806.968384
0.000000	0.986412	1810.486206
0.000000	0.986649	1813.406494
0.000000	0.986886	1816.156494
0.000000	0.987124	1819.374634
0.000000	0.987361	1825.736816
0.000000	0.987598	1835.917603
0.000000	0.987835	1852.623657
0.000000	0.988072	1874.670044
0.000000	0.988310	1900.449463
0.000000	0.988547	1915.213379
0.000000	0.988784	1917.103271
0.000000	0.989021	1906.494263
0.000000	0.989258	1885.027100
0.000000	0.989495	1857.037598
0.000000	0.989733	1829.232666
0.000000	0.989970	1810.840454
0.000000	0.990207	1811.172485
0.000000	0.990444	1824.253784
0.000000	0.990681	1843.779297
0.000000	0.990918	1869.777100
0.000000	0.991156	1903.954102
0.000000	0.991393	1942.785400
0.000000	0.991630	1984.661743
0.000000	0.991867	2027.078247
0.000000	0.992104	2061.316650
0.000000	0.992342	2087.449219
0.000000	0.992579	2105.130859
0.000000	0.992816	2114.504395
0.000000	0.993053	2117.376709
0.000000	0.993290	2113.865234
0.000000	0.993527	2104.790039
0.000000	0.993765	2090.991211
0.000000	0.994002	2074.607666
0.000000	0.994239	2060.392822
0.000000	0.994476	2052.741211
0.000000	0.994713	2053.157227
0.000000	0.994950	2055.406250
0.000000	0.995188	2057.648926
0.000000	0.995425	2058.078857
0.000000	0.995662	2058.786621
0.000000	0.995899	2060.571045
0.000000	0.996136	2063.314941
0.000000	0.996373	2065.816895
0.000000	0.996611	2069.687012
0.000000	0.996848	2074.026611
0.000000	0.997085	2079.295410
0.000000	0.997322	2085.248291
0.000000	0.997559	2091.600342
0.000000	0.997797	2096.204590
0.000000	0.998034	2099.968018
0.000000	0.998271	2101.804443
0.000000	0.998508	2100.592529
0.000000	0.998745	2097.148926
0.000000	0.998982	2092.632080
0.000000	0.999220	2087.742188
0.000000	0.999457	2085.377197
0.000000	0.999694	2085.719971
0.000000	0.999931	2087.026367
0.000000	1.000168	2089.177734
0.000000	1.000405	2091.692871
0.000000	1.000643	2093.543213
0.000000	1.000880	2088.701660
0.000000	1.001117	2077.615234
0.000000	1.001354	2062.161621
0.000000	1.001591	2045.309692
0.000000	1.001829	2030.468262
0.000000	1.002066	2020.440186
0.000000	1.002303	2017.671509
0.000000	1.002540	2017.395264
0.000000	1.002777	2018.900391
0.000000	1.003014	2022.582642
0.000000	1.003252	2027.234375
0.000000	1.003489	2030.925537
0.000000	1.003726	2035.507446
0.000000	1.003963	2040.404419
0.000000	1.004200	2046.478760
0.000000	1.004437	2053.223877
0.000000	1.004675	2060.740234
0.000000	1.004912	2067.075439
0.000000	1.005149	2072.130127
0.000000	1.005386	2075.982178
0.000000	1.005623	2077.207764
0.000000	1.005860	2075.561523
0.000000	1.006098	2075.092285
0.000000	1.006335	2074.620850
0.000000	1.006572	2073.429932
0.000000	1.006809	2070.275635
0.000000	1.007046	2065.794922
0.000000	1.007284	2059.826660
0.000000	1.007521	2053.340332
0.000000	1.007758	2047.709351
0.000000	1.007995	2043.648682
0.000000	1.008232	2041.824341
0.000000	1.008469	2042.180786
0.000000	1.008707	2041.459473
0.000000	1.008944	2041.244873
0.000000	1.009181	2042.438477
0.000000	1.009418	2044.765747
0.000000	1.009655	2048.299316
0.000000	1.009892	2050.950195
0.000000	1.010130	2051.560791
0.000000	1.010367	2050.581055
0.000000	1.010604	2050.038818
0.000000	1.010841	2050.215332
0.000000	1.011078	2052.781250
0.000000	1.011316	2055.651611
0.000000	1.011553	2059.082031
0.000000	1.011790	2065.308838
0.000000	1.012027	2071.440430
0.000000	1.012264	2078.300049
0.000000	1.012501	2089.010498
0.000000	1.012739	2101.373047
0.000000	1.012976	2111.831299
0.000000	1.013213	2120.168213
0.000000	1.013450	2128.778809
0.000000	1.013687	2138.264160
0.000000	1.013924	2148.452637
0.000000	1.014162	2159.306885
0.000000	1.014399	2168.747803
0.000000	1.014636	2177.187988
0.000000	1.014873	2183.072266
0.000000	1.015110	2188.358398
0.000000	1.015347	2193.873535
0.000000	1.015585	2199.553955
0.000000	1.015822	2205.613525
0.000000	1.016059	2211.333496
0.000000	1.016296	2217.969727
0.000000	1.016533	2225.847900
0.000000	1.016770	2235.584717
0.000000	1.017008	2245.468262
0.000000	1.017245	2256.992676
0.000000	1.017482	2269.837891
0.000000	1.017719	2280.689941
0.000000	1.017956	2288.780029
0.000000	1.018194	2296.138672
0.000000	1.018431	2303.025879
0.000000	1.018668	2307.925537
0.000000	1.018905	2311.551758
0.000000	1.019142	2314.864014
0.000000	1.019379	2317.774902
0.000000	1.019617	2320.393066
0.000000	1.019854	2322.388916
0.000000	1.020091	2323.200684
0.000000	1.020328	2322.881836
0.000000	1.020565	2321.389893
0.000000	1.020803	2318.219482
0.000000	1.021040	2311.946533
0.000000	1.021277	2301.407471
0.000000	1.021514	2287.788818
0.000000	1.021751	2272.421631
0.000000	1.021988	2255.871338
0.000000	1.022226	2236.776367
0.000000	1.022463	2218.167236
0.000000	1.022700	2200.014648
0.000000	1.022937	2182.572754
0.000000	1.023174	2166.512939
0.000000	1.023412	2153.151611
0.000000	1.023649	2141.834473
0.000000	1.023886	2133.851563
0.000000	1.024123	2128.677246
0.000000	1.024360	2125.443848
0.000000	1.024597	2124.786377
0.000000	1.024835	2125.969727
0.000000	1.025072	2126.618896
0.000000	1.025309	2127.185791
0.000000	1.025546	2127.361084
0.000000	1.025783	2127.164307
0.000000	1.026020	2126.491455
0.000000	1.026258	2126.088379
0.000000	1.026495	2125.598145
0.000000	1.026732	2126.790283
0.000000	1.026969	2129.559570
0.000000	1.027206	2132.679932
0.000000	1.027443	2135.909180
0.000000	1.027681	2139.840576
0.000000	1.027918	2146.628174
0.000000	1.028155	2156.853027
0.000000	1.028392	2168.717285
0.000000	1.028629	2181.860352
0.000000	1.028866	2196.715576
0.000000	1.029104	2212.573975
0.000000	1.029341	2227.949707
0.000000	1.029578	2240.439209
0.000000	1.029815	2249.795166
0.000000	1.030052	2258.704102
0.000000	1.030290	2267.643555
0.000000	1.030527	2277.083496
0.000000	1.030764	2286.190918
0.000000	1.031001	2294.979004
0.000000	1.031238	2301.709473
0.000000	1.031475	2306.358887
0.000000	1.031713	2308.967285
0.000000	1.031950	2310.890137
0.000000	1.032187	2312.346436
0.000000	1.032424	2314.822266
0.000000	1.032661	2320.218994
0.000000	1.032899	2326.375244
0.000000	1.033136	2332.219971
0.000000	1.033373	2337.398682
0.000000	1.033610	2338.235352
0.000000	1.033847	2333.701660
0.000000	1.034084	2322.623535
0.000000	1.034322	2305.956055
0.000000	1.034559	2285.401855
0.000000	1.034796	2265.170410
0.000000	1.035033	2246.144531
0.000000	1.035270	2228.060303
0.000000	1.035507	2215.421387
0.000000	1.035745	2213.410156
0.000000	1.035982	2223.727539
0.000000	1.036219	2247.821777
0.000000	1.036456	2288.893799
0.000000	1.036693	2347.051270
0.000000	1.036930	2422.572754
0.000000	1.037168	2499.570313
0.000000	1.037405	2568.451660
0.000000	1.037642	2627.591797
0.000000	1.037879	2676.251221
0.000000	1.038116	2711.771729
0.000000	1.038353	2734.104980
0.000000	1.038591	2742.657471
0.000000	1.038828	2736.171875
0.000000	1.039065	2715.291260
0.000000	1.039302	2679.174072
0.000000	1.039539	2628.871826
0.000000	1.039777	2569.200195
0.000000	1.040014	2504.279053
0.000000	1.040251	2441.069580
0.000000	1.040488	2388.292725
0.000000	1.040725	2353.020508
0.000000	1.040962	2330.645752
0.000000	1.041200	2312.307617
0.000000	1.041437	2297.604248
0.000000	1.041674	2286.530273
0.000000	1.041911	2278.869629
0.000000	1.042148	2273.046631
0.000000	1.042385	2269.100586
0.000000	1.042623	2267.945313
0.000000	1.042860	2268.082764
0.000000	1.043097	2267.875488
0.000000	1.043334	2266.163818
0.000000	1.043571	2265.549316
0.000000	1.043809	2266.474121
0.000000	1.044046	2269.061768
0.000000	1.044283	2272.286133
0.000000	1.044520	2277.778076
0.000000	1.044757	2285.922363
0.000000	1.044994	2294.383301
0.000000	1.045232	2300.923096
0.000000	1.045469	2302.913330
0.000000	1.045706	2303.296143
0.000000	1.045943	2302.767578
0.000000	1.046180	2301.545166
0.000000	1.046417	2299.427246
0.000000	1.046655	2300.968018
0.000000	1.046892	2305.319092
0.000000	1.047129	2311.015137
0.000000	1.047366	2317.134766
0.000000	1.047603	2323.665039
0.000000	1.047840	2331.451172
0.000000	1.048078	2339.879883
0.000000	1.048315	2350.097656
0.000000	1.048552	2361.860840
0.000000	1.048789	2372.951416
0.000000	1.049026	2384.296875
0.000000	1.049264	2395.835938
0.000000	1.049501	2405.960205
0.000000	1.049738	2415.295654
0.000000	1.049975	2421.945313
0.000000	1.050212	2427.429688
0.000000	1.050449	2431.466309
0.000000	1.050687	2433.348145
0.000000	1.050924	2433.443848
0.000000	1.051161	2432.393799
0.000000	1.051398	2430.587891
0.000000	1.051635	2428.704834
0.000000	1.051872	2428.757813
0.000000	1.052110	2427.698975
0.000000	1.052347	2425.449707
0.000000	1.052584	2422.909180
0.000000	1.052821	2419.626465
0.000000	1.053058	2416.650879
0.000000	1.053295	2413.153809
0.000000	1.053533	2407.736084
0.000000	1.053770	2400.619873
0.000000	1.054007	2391.500977
0.000000	1.054244	2381.053223
0.000000	1.054481	2370.726807
0.000000	1.054719	2362.313721
0.000000	1.054956	2357.182617
0.000000	1.055193	2355.117920
0.000000	1.055430	2355.277588
0.000000	1.055667	2357.655518
0.000000	1.055905	2360.968262
0.000000	1.056142	2364.172607
0.000000	1.056379	2366.136963
0.000000	1.056616	2368.802246
0.000000	1.056853	2372.755371
0.000000	1.057090	2378.149658
0.000000	1.057328	2384.091064
0.000000	1.057565	2392.659180
0.000000	1.057802	2403.745850
0.000000	1.058039	2417.198486
0.000000	1.058276	2424.855957
0.000000	1.058513	2425.572510
0.000000	1.058751	2423.466797
0.000000	1.058988	2419.314453
0.000000	1.059225	2414.100586
0.000000	1.059462	2410.193848
0.000000	1.059699	2411.731201
0.000000	1.059937	2415.495361
0.000000	1.060174	2423.098389
0.000000	1.060411	2435.091064
0.000000	1.060648	2451.669678
0.000000	1.060885	2473.954834
0.000000	1.061122	2496.827148
0.000000	1.061360	2512.632813
0.000000	1.061597	2521.086182
0.000000	1.061834	2521.309326
0.000000	1.062071	2515.329834
0.000000	1.062308	2501.553223
0.000000	1.062545	2477.723145
0.000000	1.062783	2444.988525
0.000000	1.063020	2405.615479
0.000000	1.063257	2363.760498
0.000000	1.063494	2325.804443
0.000000	1.063731	2300.730957
0.000000	1.063968	2280.292480
0.000000	1.064206	2262.252197
0.000000	1.064443	2245.850342
0.000000	1.064680	2231.639160
0.000000	1.064917	2218.790527
0.000000	1.065154	2206.583496
0.000000	1.065391	2195.122559
0.000000	1.065629	2183.841553
0.000000	1.065866	2172.739258
0.000000	1.066103	2162.180420
0.000000	1.066340	2152.279785
0.000000	1.066577	2144.196777
0.000000	1.066815	2137.912842
0.000000	1.067052	2131.762695
0.000000	1.067289	2126.550781
0.000000	1.067526	2123.550537
0.000000	1.067763	2121.121338
0.000000	1.068000	2119.360840
0.000000	1.068238	2117.179688
0.000000	1.068475	2113.303223
0.000000	1.068712	2107.731201
0.000000	1.068949	2100.641113
0.000000	1.069186	2093.257813
0.000000	1.069424	2086.622314
0.000000	1.069661	2079.307617
0.000000	1.069898	2073.317871
0.000000	1.070135	2069.435791
0.000000	1.070372	2066.997803
0.000000	1.070609	2064.754395
0.000000	1.070847	2064.257568
0.000000	1.071084	2066.541260
0.000000	1.071321	2072.697998
0.000000	1.071558	2083.079102
0.000000	1.071795	2098.274902
0.000000	1.072032	2117.341553
0.000000	1.072270	2139.111572
0.000000	1.072507	2159.212891
0.000000	1.072744	2170.643066
0.000000	1.072981	2173.768799
0.000000	1.073218	2169.925781
0.000000	1.073455	2160.803467
0.000000	1.073693	2148.660400
0.000000	1.073930	2136.048340
0.000000	1.074167	2127.120117
0.000000	1.074404	2125.700195
0.000000	1.074641	2129.129395
0.000000	1.074878	2133.902344
0.000000	1.075116	2139.118652
0.000000	1.075353	2144.654785
0.000000	1.075590	2149.791748
0.000000	1.075827	2151.930176
0.000000	1.076064	2150.958008
0.000000	1.076302	2146.782715
0.000000	1.076539	2138.994141
0.000000	1.076776	2127.608643
0.000000	1.077013	2114.445068
0.000000	1.077250	2101.805420
0.000000	1.077487	2085.955566
0.000000	1.077725	2066.924316
0.000000	1.077962	2047.336060
0.000000	1.078199	2029.089966
0.000000	1.078436	2016.385864
0.000000	1.078673	2010.380249
0.000000	1.078910	2007.148804
0.000000	1.079148	2004.819824
0.000000	1.079385	2002.555054
0.000000	1.079622	2001.586426
0.000000	1.079859	2000.797852
0.000000	1.080096	2000.905029
0.000000	1.080334	2002.895752
0.000000	1.080571	2005.707397
0.000000	1.080808	2009.613525
0.000000	1.081045	2014.426147
0.000000	1.081282	2018.531372
0.000000	1.081519	2017.304321
0.000000	1.081757	2010.788086
0.000000	1.081994	2001.294189
0.000000	1.082231	1990.480591
0.000000	1.082468	1983.023071
0.000000	1.082705	1981.145020
0.000000	1.082942	1980.181396
0.000000	1.083180	1979.462402
0.000000	1.083417	1979.309814
0.000000	1.083654	1980.109009
0.000000	1.083891	1979.775757
0.000000	1.084128	1976.016479
0.000000	1.084365	1969.491211
0.000000	1.084603	1961.356323
0.000000	1.084840	1952.635742
0.000000	1.085077	1946.324463
0.000000	1.085314	1941.560669
0.000000	1.085551	1939.366333
0.000000	1.085788	1939.641357
0.000000	1.086026	1942.550293
0.000000	1.086263	1947.676636
0.000000	1.086500	1954.981934
0.000000	1.086737	1963.954712
0.000000	1.086974	1975.273193
0.000000	1.087212	1989.197144
0.000000	1.087449	2004.027710
0.000000	1.087686	2019.389526
0.000000	1.087923	2033.109985
0.000000	1.088160	2042.291870
0.000000	1.088398	2047.038086
0.000000	1.088635	2051.233154
0.000000	1.088872	2059.896240
0.000000	1.089109	2068.987793
0.000000	1.089346	2074.208008
0.000000	1.089583	2077.387695
0.000000	1.089821	2079.719727
0.000000	1.090058	2080.898193
0.000000	1.090295	2081.466553
0.000000	1.090532	2080.992188
0.000000	1.090769	2080.083984
0.000000	1.091006	2078.343262
0.000000	1.091244	2074.944092
0.000000	1.091481	2070.152588
0.000000	1.091718	2063.346924
0.000000	1.091955	2054.977783
0.000000	1.092192	2045.402344
0.000000	1.092430	2036.787964
0.000000	1.092667	2028.919556
0.000000	1.092904	2020.739746
0.000000	1.093141	2012.550537
0.000000	1.093378	2004.989136
0.000000	1.093615	1996.951294
0.000000	1.093853	1988.503296
0.000000	1.094090	1978.916626
0.000000	1.094327	1969.607178
0.000000	1.094564	1961.506714
0.000000	1.094801	1953.372070
0.000000	1.095038	1945.363525
0.000000	1.095276	1939.103394
0.000000	1.095513	1934.842163
0.000000	1.095750	1930.624634
0.000000	1.095987	1925.109741
0.000000	1.096224	1919.441895
0.000000	1.096461	1914.069458
0.000000	1.096699	1909.887329
0.000000	1.096936	1906.251343
0.000000	1.097173	1903.829834
0.000000	1.097410	1902.556396
0.000000	1.097647	1901.685913
0.000000	1.097885	1902.214478
0.000000	1.098122	1903.258545
0.000000	1.098359	1904.787842
0.000000	1.098596	1906.117554
0.000000	1.098833	1906.062622
0.000000	1.099070	1905.825928
0.000000	1.099308	1905.335693
0.000000	1.099545	1905.270142
0.000000	1.099782	1905.865356
0.000000	1.100019	1907.598511
0.000000	1.100256	1910.644775
0.000000	1.100493	1916.955933
0.000000	1.100731	1926.853149
0.000000	1.100968	1938.201660
0.000000	1.101205	1951.237061
0.000000	1.101442	1963.277344
0.000000	1.101679	1970.918091
0.000000	1.101916	1974.786377
0.000000	1.102154	1976.038940
0.000000	1.102391	1978.126709
0.000000	1.102628	1981.843140
0.000000	1.102865	1990.941772
0.000000	1.103102	2010.634155
0.000000	1.103340	2036.456543
0.000000	1.103577	2068.902832
0.000000	1.103814	2106.354736
0.000000	1.104051	2138.409424
0.000000	1.104288	2161.650391
0.000000	1.104525	2174.996094
0.000000	1.104763	2177.172852
0.000000	1.105000	2167.109863
0.000000	1.105237	2145.196289
0.000000	1.105474	2114.230469
0.000000	1.105711	2077.009277
0.000000	1.105948	2037.915161
0.000000	1.106186	2002.341675
0.000000	1.106423	1977.571777
0.000000	1.106660	1954.398560
0.000000	1.106897	1934.052979
0.000000	1.107134	1914.976563
0.000000	1.107372	1898.763184
0.000000	1.107609	1885.441040
0.000000	1.107846	1873.046997
0.000000	1.108083	1862.049194
0.000000	1.108320	1853.426880
0.000000	1.108557	1846.339233
0.000000	1.108795	1839.664429
0.000000	1.109032	1833.908569
0.000000	1.109269	1829.345947
0.000000	1.109506	1826.111450
0.000000	1.109743	1825.153687
0.000000	1.109980	1827.119263
0.000000	1.110218	1831.544189
0.000000	1.110455	1837.032959
0.000000	1.110692	1844.533936
0.000000	1.110929	1855.645508
0.000000	1.111166	1869.172363
0.000000	1.111403	1882.904053
0.000000	1.111641	1896.236816
0.000000	1.111878	1907.794067
0.000000	1.112115	1914.698120
0.000000	1.112352	1916.182129
0.000000	1.112589	1914.967773
0.000000	1.112827	1911.746460
0.000000	1.113064	1906.934814
0.000000	1.113301	1902.888062
0.000000	1.113538	1903.792603
0.000000	1.113775	1907.653564
0.000000	1.114012	1910.530029
0.000000	1.114250	1913.290894
0.000000	1.114487	1917.029297
0.000000	1.114724	1922.633301
0.000000	1.114961	1929.710693
0.000000	1.115198	1939.411987
0.000000	1.115435	1950.266724
0.000000	1.115673	1959.523804
0.000000	1.115910	1967.230469
0.000000	1.116147	1973.571777
0.000000	1.116384	1980.801758
0.000000	1.116621	1982.192139
0.000000	1.116859	1977.221069
0.000000	1.117096	1966.641479
0.000000	1.117333	1951.829834
0.000000	1.117570	1934.471313
0.000000	1.117807	1918.110718
0.000000	1.118044	1905.905640
0.000000	1.118282	1892.837524
0.000000	1.118519	1877.401367
0.000000	1.118756	1860.334717
0.000000	1.118993	1842.703979
0.000000	1.119230	1829.633179
0.000000	1.119467	1823.978271
0.000000	1.119705	1820.477417
0.000000	1.119942	1820.310913
0.000000	1.120179	1822.810303
0.000000	1.120416	1829.279785
0.000000	1.120653	1839.888550
0.000000	1.120890	1854.236694
0.000000	1.121128	1872.036987
0.000000	1.121365	1890.804443
0.000000	1.121602	1911.551514
0.000000	1.121839	1938.568359
0.000000	1.122076	1972.762573
0.000000	1.122313	2012.735474
0.000000	1.122551	2059.805420
0.000000	1.122788	2111.484131
0.000000	1.123025	2166.796387
0.000000	1.123262	2213.489746
0.000000	1.123499	2247.851563
0.000000	1.123737	2268.087646
0.000000	1.123974	2273.860352
0.000000	1.124211	2265.299316
0.000000	1.124448	2245.585938
0.000000	1.124685	2217.862305
0.000000	1.124923	2188.972412
0.000000	1.125160	2165.585205
0.000000	1.125397	2152.094482
0.000000	1.125634	2132.413086
0.000000	1.125871	2105.488770
0.000000	1.126108	2074.698486
0.000000	1.126346	2044.316772
0.000000	1.126583	2019.357666
0.000000	1.126820	2002.340576
0.000000	1.127057	1991.995850
0.000000	1.127294	1987.805664
0.000000	1.127531	1990.478638
0.000000	1.127769	2002.741455
0.000000	1.128006	2022.103760
0.000000	1.128243	2034.900513
0.000000	1.128480	2039.609497
0.000000	1.128717	2035.750366
0.000000	1.128955	2024.349854
0.000000	1.129192	2008.474243
0.000000	1.129429	1991.559692
0.000000	1.129666	1977.654663
0.000000	1.129903	1971.797974
0.000000	1.130140	1975.743652
0.000000	1.130378	1980.455322
0.000000	1.130615	1985.534546
0.000000	1.130852	1987.162109
0.000000	1.131089	1986.920898
0.000000	1.131326	1986.675293
0.000000	1.131563	1987.048462
0.000000	1.131801	1988.506592
0.000000	1.132038	1994.185425
0.000000	1.132275	2002.347046
0.000000	1.132512	2013.657715
0.000000	1.132749	2026.749146
0.000000	1.132986	2040.706665
0.000000	1.133224	2053.931152
0.000000	1.133461	2066.381104
0.000000	1.133698	2079.296631
0.000000	1.133935	2090.809814
0.000000	1.134172	2099.171143
0.000000	1.134409	2103.885986
0.000000	1.134647	2105.619629
0.000000	1.134884	2105.031494
0.000000	1.135121	2102.010498
0.000000	1.135358	2098.068359
0.000000	1.135595	2092.928955
0.000000	1.135833	2087.823975
0.000000	1.136070	2081.476318
0.000000	1.136307	2075.973633
0.000000	1.136544	2072.338623
0.000000	1.136781	2068.213867
0.000000	1.137018	2063.445557
0.000000	1.137256	2059.065674
0.000000	1.137493	2054.642334
0.000000	1.137730	2051.488037
0.000000	1.137967	2050.695068
0.000000	1.138204	2051.890137
0.000000	1.138441	2054.569580
0.000000	1.138679	2058.585449
0.000000	1.138916	2059.796143
0.000000	1.139153	2059.977539
0.000000	1.139390	2058.489990
0.000000	1.139627	2055.012207
0.000000	1.139865	2049.150391
0.000000	1.140102	2042.078491
0.000000	1.140339	2033.397217
0.000000	1.140576	2024.304077
0.000000	1.140813	2019.130615
0.000000	1.141050	2016.050049
0.000000	1.141288	2012.123291
0.000000	1.141525	2007.095703
0.000000	1.141762	2001.071167
0.000000	1.141999	1994.450439
0.000000	1.142236	1987.124634
0.000000	1.142473	1978.624878
0.000000	1.142711	1969.269165
0.000000	1.142948	1960.942627
0.000000	1.143185	1954.994995
0.000000	1.143422	1951.119385
0.000000	1.143659	1950.286499
0.000000	1.143896	1951.813843
0.000000	1.144134	1955.462158
0.000000	1.144371	1961.562988
0.000000	1.144608	1969.894653
0.000000	1.144845	1980.243896
0.000000	1.145082	1991.333496
0.000000	1.145320	1999.912354
0.000000	1.145557	2007.125610
0.000000	1.145794	2012.940186
0.000000	1.146031	2017.797852
0.000000	1.146268	2022.360596
0.000000	1.146505	2028.520630
0.000000	1.146743	2037.447632
0.000000	1.146980	2046.829590
0.000000	1.147217	2056.602783
0.000000	1.147454	2066.288086
0.000000	1.147691	2073.794189
0.000000	1.147928	2078.899170
0.000000	1.148166	2082.100098
0.000000	1.148403	2083.214355
0.000000	1.148640	2082.741211
0.000000	1.148877	2081.195068
0.000000	1.149114	2078.865723
0.000000	1.149352	2077.501221
0.000000	1.149589	2078.674561
0.000000	1.149826	2082.260498
0.000000	1.150063	2089.767090
0.000000	1.150300	2100.587402
0.000000	1.150537	2113.284180
0.000000	1.150775	2126.959473
0.000000	1.151012	2141.412109
0.000000	1.151249	2149.786133
0.000000	1.151486	2153.502930
0.000000	1.151723	2154.685547
0.000000	1.151960	2156.231445
0.000000	1.152198	2160.542480
0.000000	1.152435	2171.073242
0.000000	1.152672	2185.966309
0.000000	1.152909	2204.045166
0.000000	1.153146	2225.310547
0.000000	1.153383	2250.783936
0.000000	1.153621	2279.626465
0.000000	1.153858	2307.116699
0.000000	1.154095	2327.937988
0.000000	1.154332	2341.933838
0.000000	1.154569	2350.237549
0.000000	1.154807	2355.411621
0.000000	1.155044	2356.510010
0.000000	1.155281	2352.362305
0.000000	1.155518	2341.334473
0.000000	1.155755	2324.974365
0.000000	1.155993	2305.776123
0.000000	1.156230	2289.430908
0.000000	1.156467	2275.322266
0.000000	1.156704	2260.281006
0.000000	1.156941	2243.813721
0.000000	1.157178	2225.608887
0.000000	1.157416	2206.021240
0.000000	1.157653	2186.371338
0.000000	1.157890	2170.726563
0.000000	1.158127	2159.901123
0.000000	1.158364	2151.376709
0.000000	1.158601	2144.227539
0.000000	1.158839	2138.443115
0.000000	1.159076	2134.162109
0.000000	1.159313	2129.279541
0.000000	1.159550	2124.361328
0.000000	1.159787	2120.017334
0.000000	1.160024	2116.384521
0.000000	1.160262	2114.043457
0.000000	1.160499	2113.600098
0.000000	1.160736	2114.363037
0.000000	1.160973	2116.184326
0.000000	1.161210	2119.810303
0.000000	1.161448	2123.456787
0.000000	1.161685	2125.592773
0.000000	1.161922	2124.164063
0.000000	1.162159	2119.346924
0.000000	1.162396	2112.534668
0.000000	1.162633	2103.791260
0.000000	1.162871	2096.363770
0.000000	1.163108	2091.992676
0.000000	1.163345	2088.813721
0.000000	1.163582	2087.186279
0.000000	1.163819	2086.522949
0.000000	1.164056	2086.981934
0.000000	1.164294	2088.307129
0.000000	1.164531	2090.197998
0.000000	1.164768	2092.576172
0.000000	1.165005	2095.832520
0.000000	1.165242	2100.313477
0.000000	1.165480	2106.142334
0.000000	1.165717	2111.346680
0.000000	1.165954	2115.511230
0.000000	1.166191	2118.093506
0.000000	1.166428	2120.060547
0.000000	1.166665	2120.544678
0.000000	1.166903	2118.895020
0.000000	1.167140	2116.603760
0.000000	1.167377	2113.957764
0.000000	1.167614	2111.521240
0.000000	1.167851	2111.549805
0.000000	1.168088	2113.151367
0.000000	1.168326	2116.712158
0.000000	1.168563	2122.198730
0.000000	1.168800	2129.710205
0.000000	1.169037	2137.891357
0.000000	1.169274	2143.961914
0.000000	1.169511	2147.753662
0.000000	1.169749	2150.959473
0.000000	1.169986	2153.627930
0.000000	1.170223	2155.164307
0.000000	1.170460	2155.674316
0.000000	1.170697	2156.241699
0.000000	1.170934	2156.830566
0.000000	1.171172	2157.773193
0.000000	1.171409	2160.126465
0.000000	1.171646	2164.313721
0.000000	1.171883	2166.555908
0.000000	1.172120	2169.120361
0.000000	1.172358	2172.183350
0.000000	1.172595	2176.710205
0.000000	1.172832	2184.283203
0.000000	1.173069	2193.700195
0.000000	1.173306	2203.264160
0.000000	1.173543	2214.239014
0.000000	1.173781	2225.202881
0.000000	1.174018	2235.359375
0.000000	1.174255	2244.525391
0.000000	1.174492	2249.931641
0.000000	1.174729	2252.878418
0.000000	1.174967	2253.380371
0.000000	1.175204	2251.850342
0.000000	1.175441	2248.778564
0.000000	1.175678	2245.320801
0.000000	1.175915	2242.971924
0.000000	1.176152	2244.726074
0.000000	1.176390	2249.257324
0.000000	1.176627	2256.609375
0.000000	1.176864	2266.322266
0.000000	1.177101	2273.125488
0.000000	1.177338	2276.879639
0.000000	1.177575	2278.849854
0.000000	1.177813	2280.167725
0.000000	1.178050	2282.441650
0.000000	1.178287	2288.012939
0.000000	1.178524	2299.798340
0.000000	1.178761	2321.090088
0.000000	1.178998	2353.220947
0.000000	1.179236	2390.120850
0.000000	1.179473	2427.301025
0.000000	1.179710	2454.918945
0.000000	1.179947	2472.154541
0.000000	1.180184	2479.293213
0.000000	1.180421	2477.702881
0.000000	1.180659	2468.725342
0.000000	1.180896	2453.174072
0.000000	1.181133	2433.079834
0.000000	1.181370	2411.309814
0.000000	1.181607	2392.502197
0.000000	1.181845	2381.614014
0.000000	1.182082	2372.668945
0.000000	1.182319	2362.451172
0.000000	1.182556	2351.106445
0.000000	1.182793	2339.159180
0.000000	1.183030	2328.083252
0.000000	1.183268	2317.562988
0.000000	1.183505	2305.972656
0.000000	1.183742	2295.571777
0.000000	1.183979	2287.605957
0.000000	1.184216	2285.480713
0.000000	1.184453	2287.601318
0.000000	1.184691	2293.708740
0.000000	1.184928	2302.808105
0.000000	1.185165	2314.624023
0.000000	1.185402	2326.357666
0.000000	1.185639	2332.824951
0.000000	1.185877	2333.155273
0.000000	1.186114	2330.267334
0.000000	1.186351	2328.522949
0.000000	1.186588	2333.456299
0.000000	1.186825	2350.125244
0.000000	1.187062	2381.932373
0.000000	1.187300	2421.667969
0.000000	1.187537	2461.287109
0.000000	1.187774	2488.476563
0.000000	1.188011	2503.744873
0.000000	1.188248	2507.342773
0.000000	1.188486	2500.408936
0.000000	1.188723	2483.547852
0.000000	1.188960	2458.958496
0.000000	1.189197	2428.130371
0.000000	1.189434	2394.698486
0.000000	1.189671	2363.096924
0.000000	1.189909	2340.303223
0.000000	1.190146	2327.331299
0.000000	1.190383	2314.219482
0.000000	1.190620	2300.759766
0.000000	1.190857	2286.801758
0.000000	1.191094	2273.446777
0.000000	1.191332	2262.384766
0.000000	1.191569	2252.799316
0.000000	1.191806	2244.565918
0.000000	1.192043	2237.463379
0.000000	1.192280	2232.403809
0.000000	1.192517	2228.032959
0.000000	1.192755	2224.800049
0.000000	1.192992	2224.654785
0.000000	1.193229	2226.357178
0.000000	1.193466	2229.718018
0.000000	1.193703	2233.985840
0.000000	1.193941	2239.230713
0.000000	1.194178	2245.107666
0.000000	1.194415	2250.798584
0.000000	1.194652	2258.388672
0.000000	1.194889	2268.206787
0.000000	1.195126	2281.362305
0.000000	1.195364	2298.319092
0.000000	1.195601	2320.516357
0.000000	1.195838	2348.443359
0.000000	1.196075	2380.605713
0.000000	1.196312	2415.521973
0.000000	1.196549	2449.540771
0.000000	1.196787	2474.881836
0.000000	1.197024	2489.960205
0.000000	1.197261	2493.811523
0.000000	1.197498	2487.669922
0.000000	1.197735	2472.500732
0.000000	1.197973	2447.860596
0.000000	1.198210	2413.683594
0.000000	1.198447	2374.767334
0.000000	1.198684	2337.206787
0.000000	1.198921	2308.216553
0.000000	1.199158	2287.845215
0.000000	1.199396	2272.032227
0.000000	1.199633	2262.055908
0.000000	1.199870	2258.146973
0.000000	1.200107	2261.679932
0.000000	1.200344	2273.305664
0.000000	1.200581	2293.839600
0.000000	1.200819	2322.869629
0.000000	1.201056	2356.826904
0.000000	1.201293	2384.395020
0.000000	1.201530	2399.245361
0.000000	1.201767	2401.685059
0.000000	1.202004	2391.927002
0.000000	1.202242	2372.121094
0.000000	1.202479	2345.723633
0.000000	1.202716	2315.859131
0.000000	1.202953	2287.840820
0.000000	1.203190	2270.405762
0.000000	1.203428	2263.056396
0.000000	1.203665	2255.982178
0.000000	1.203902	2249.010742
0.000000	1.204139	2242.230225
0.000000	1.204376	2234.503418
0.000000	1.204613	2226.714355
0.000000	1.204851	2217.773193
0.000000	1.205088	2208.260498
0.000000	1.205325	2197.600342
0.000000	1.205562	2187.668945
0.000000	1.205799	2177.442627
0.000000	1.206036	2168.184814
0.000000	1.206274	2160.420166
0.000000	1.206511	2153.695068
0.000000	1.206748	2146.423340
0.000000	1.206985	2139.116699
0.000000	1.207222	2129.910889
0.000000	1.207459	2119.814209
0.000000	1.207697	2108.831787
0.000000	1.207934	2100.514648
0.000000	1.208171	2093.035889
0.000000	1.208408	2086.121094
0.000000	1.208645	2080.057617
0.000000	1.208883	2075.949707
0.000000	1.209120	2072.295898
0.000000	1.209357	2068.358398
0.000000	1.209594	2064.662842
0.000000	1.209831	2061.725586
0.000000	1.210068	2059.770264
0.000000	1.210306	2059.272461
0.000000	1.210543	2060.281982
0.000000	1.210780	2063.055664
0.000000	1.211017	2065.679932
0.000000	1.211254	2069.015381
0.000000	1.211491	2072.206299
0.000000	1.211729	2071.711670
0.000000	1.211966	2067.069336
0.000000	1.212203	2059.510986
0.000000	1.212440	2049.713135
0.000000	1.212677	2039.762695
0.000000	1.212915	2033.163452
0.000000	1.213152	2028.651001
0.000000	1.213389	2024.177734
0.000000	1.213626	2020.524902
0.000000	1.213863	2016.706177
0.000000	1.214100	2012.755981
0.000000	1.214338	2008.386230
0.000000	1.214575	2003.761475
0.000000	1.214812	1999.178467
0.000000	1.215049	1995.049683
0.000000	1.215286	1993.552979
0.000000	1.215523	1993.922852
0.000000	1.215761	1995.677734
0.000000	1.215998	1998.290649
0.000000	1.216235	2001.720459
0.000000	1.216472	2004.165649
0.000000	1.216709	2005.643799
0.000000	1.216946	2006.313477
0.000000	1.217184	2007.568481
0.000000	1.217421	2009.689697
0.000000	1.217658	2013.062378
0.000000	1.217895	2017.283081
0.000000	1.218132	2022.102173
0.000000	1.218370	2025.021240
0.000000	1.218607	2028.872192
0.000000	1.218844	2033.701050
0.000000	1.219081	2038.296631
0.000000	1.219318	2042.412720
0.000000	1.219555	2046.884399
0.000000	1.219793	2051.972900
0.000000	1.220030	2057.590332
0.000000	1.220267	2065.506348
0.000000	1.220504	2076.088135
0.000000	1.220741	2089.282715
0.000000	1.220978	2106.512939
0.000000	1.221216	2127.309082
0.000000	1.221453	2152.247070
0.000000	1.221690	2181.472168
0.000000	1.221927	2214.634521
0.000000	1.222164	2248.132813
0.000000	1.222402	2277.382080
0.000000	1.222639	2296.602295
0.000000	1.222876	2306.861328
0.000000	1.223113	2310.867188
0.000000	1.223350	2310.871094
0.000000	1.223588	2307.118408
0.000000	1.223825	2301.264404
0.000000	1.224062	2299.031250
0.000000	1.224299	2300.004395
0.000000	1.224536	2301.255859
0.000000	1.224773	2295.373291
0.000000	1.225011	2287.432617
0.000000	1.225248	2281.141113
0.000000	1.225485	2277.402344
0.000000	1.225722	2273.980957
0.000000	1.225959	2270.144775
0.000000	1.226196	2266.531982
0.000000	1.226434	2263.185547
0.000000	1.226671	2262.685303
0.000000	1.226908	2267.771240
0.000000	1.227145	2277.290527
0.000000	1.227382	2291.983398
0.000000	1.227619	2308.842285
0.000000	1.227857	2328.786133
0.000000	1.228094	2351.003174
0.000000	1.228331	2367.135254
0.000000	1.228568	2378.068604
0.000000	1.228805	2384.178467
0.000000	1.229042	2387.694580
0.000000	1.229280	2390.268311
0.000000	1.229517	2393.607178
0.000000	1.229754	2399.686035
0.000000	1.229991	2410.041748
0.000000	1.230228	2427.609863
0.000000	1.230466	2447.107178
0.000000	1.230703	2459.963867
0.000000	1.230940	2465.641602
0.000000	1.231177	2463.343750
0.000000	1.231414	2455.255859
0.000000	1.231651	2441.400879
0.000000	1.231889	2422.328613
0.000000	1.232126	2398.623291
0.000000	1.232363	2375.177246
0.000000	1.232600	2356.595703
0.000000	1.232837	2348.094482
0.000000	1.233074	2347.619385
0.000000	1.233312	2352.412109
0.000000	1.233549	2362.868652
0.000000	1.233786	2380.071533
0.000000	1.234023	2402.789307
0.000000	1.234260	2427.495605
0.000000	1.234498	2440.586426
0.000000	1.234735	2442.466309
0.000000	1.234972	2432.243896
0.000000	1.235209	2411.136475
0.000000	1.235446	2384.816895
0.000000	1.235683	2360.171143
0.000000	1.235921	2344.406494
0.000000	1.236158	2341.494629
0.000000	1.236395	2340.901367
0.000000	1.236632	2341.658691
0.000000	1.236869	2342.765137
0.000000	1.237106	2343.096924
0.000000	1.237344	2341.330322
0.000000	1.237581	2339.264893
0.000000	1.237818	2336.595459
0.000000	1.238055	2333.366943
0.000000	1.238292	2328.770752
0.000000	1.238529	2324.406250
0.000000	1.238767	2321.615723
0.000000	1.239004	2318.426758
0.000000	1.239241	2315.304199
0.000000	1.239478	2311.513184
0.000000	1.239715	2307.897705
0.000000	1.239952	2304.134521
0.000000	1.240190	2300.506348
0.000000	1.240427	2296.705078
0.000000	1.240664	2293.633789
0.000000	1.240901	2290.625488
0.000000	1.241138	2288.555664
0.000000	1.241376	2285.758301
0.000000	1.241613	2282.734619
0.000000	1.241850	2279.829346
0.000000	1.242087	2278.034668
0.000000	1.242324	2277.363525
0.000000	1.242561	2277.501709
0.000000	1.242799	2277.201172
0.000000	1.243036	2277.239258
0.000000	1.243273	2276.743896
0.000000	1.243510	2277.068848
0.000000	1.243747	2277.134033
0.000000	1.243984	2278.010742
0.000000	1.244222	2279.749023
0.000000	1.244459	2283.164551
0.000000	1.244696	2288.865967
0.000000	1.244933	2297.766357
0.000000	1.245170	2310.588379
0.000000	1.245408	2328.398193
0.000000	1.245645	2349.489258
0.000000	1.245882	2372.599609
0.000000	1.246119	2395.490479
0.000000	1.246356	2412.588867
0.000000	1.246593	2423.359375
0.000000	1.246831	2426.931885
0.000000	1.247068	2422.152344
0.000000	1.247305	2409.388916
0.000000	1.247542	2389.661621
0.000000	1.247779	2365.315918
0.000000	1.248016	2339.104736
0.000000	1.248254	2316.375000
0.000000	1.248491	2301.441406
0.000000	1.248728	2294.048828
0.000000	1.248965	2289.514893
0.000000	1.249202	2287.174561
0.000000	1.249439	2287.339111
0.000000	1.249677	2289.332031
0.000000	1.249914	2292.388672
0.000000	1.250151	2297.456055
0.000000	1.250388	2303.969238
0.000000	1.250625	2311.711182
0.000000	1.250863	2320.776611
0.000000	1.251100	2331.467041
0.000000	1.251337	2343.296875
0.000000	1.251574	2356.330322
0.000000	1.251811	2366.921875
0.000000	1.252048	2369.492676
0.000000	1.252286	2364.480957
0.000000	1.252523	2353.888428
0.000000	1.252760	2337.995850
0.000000	1.252997	2317.171387
0.000000	1.253234	2294.310547
0.000000	1.253471	2274.591309
0.000000	1.253709	2262.780273
0.000000	1.253946	2260.142334
0.000000	1.254183	2260.375732
0.000000	1.254420	2261.247070
0.000000	1.254657	2262.904785
0.000000	1.254895	2262.523926
0.000000	1.255132	2261.686035
0.000000	1.255369	2261.846436
0.000000	1.255606	2262.622559
0.000000	1.255843	2264.574219
0.000000	1.256080	2267.226563
0.000000	1.256318	2269.973145
0.000000	1.256555	2272.717285
0.000000	1.256792	2273.510498
0.000000	1.257029	2271.786865
0.000000	1.257266	2268.904541
0.000000	1.257504	2265.884033
0.000000	1.257741	2262.688721
0.000000	1.257978	2261.894043
0.000000	1.258215	2262.918945
0.000000	1.258452	2264.885498
0.000000	1.258689	2267.291016
0.000000	1.258927	2270.485352
0.000000	1.259164	2273.458740
0.000000	1.259401	2277.288574
0.000000	1.259638	2282.787842
0.000000	1.259875	2290.641846
0.000000	1.260112	2302.729736
0.000000	1.260350	2319.650879
0.000000	1.260587	2341.592529
0.000000	1.260824	2362.503662
0.000000	1.261061	2380.780762
0.000000	1.261298	2397.698486
0.000000	1.261536	2412.856689
0.000000	1.261773	2423.245361
0.000000	1.262010	2426.979980
0.000000	1.262247	2424.569824
0.000000	1.262484	2415.506104
0.000000	1.262721	2401.159912
0.000000	1.262959	2382.489990
0.000000	1.263196	2361.466064
0.000000	1.263433	2342.308838
0.000000	1.263670	2328.673584
0.000000	1.263907	2322.464844
0.000000	1.264144	2320.876709
0.000000	1.264382	2323.608154
0.000000	1.264619	2330.114258
0.000000	1.264856	2333.862549
0.000000	1.265093	2332.516602
0.000000	1.265330	2328.900391
0.000000	1.265567	2324.569092
0.000000	1.265805	2318.589355
0.000000	1.266042	2312.688477
0.000000	1.266279	2308.812988
0.000000	1.266516	2309.496338
0.000000	1.266753	2316.737305
0.000000	1.266991	2326.263428
0.000000	1.267228	2337.155273
0.000000	1.267465	2347.833740
0.000000	1.267702	2356.872559
0.000000	1.267939	2364.358398
0.000000	1.268176	2373.076172
0.000000	1.268414	2384.760498
0.000000	1.268651	2400.453369
0.000000	1.268888	2422.778564
0.000000	1.269125	2452.454102
0.000000	1.269362	2488.456543
0.000000	1.269599	2530.678955
0.000000	1.269837	2570.637695
0.000000	1.270074	2600.654541
0.000000	1.270311	2620.398682
0.000000	1.270548	2629.154053
0.000000	1.270785	2626.027588
0.000000	1.271023	2612.269775
0.000000	1.271260	2588.828613
0.000000	1.271497	2557.462158
0.000000	1.271734	2521.745361
0.000000	1.271971	2489.839111
0.000000	1.272208	2470.481201
0.000000	1.272446	2456.784912
0.000000	1.272683	2443.037354
0.000000	1.272920	2430.574951
0.000000	1.273157	2418.493896
0.000000	1.273394	2406.442871
0.000000	1.273631	2394.516846
0.000000	1.273869	2382.486328
0.000000	1.274106	2370.572754
0.000000	1.274343	2358.532471
0.000000	1.274580	2346.664795
0.000000	1.274817	2336.609375
0.000000	1.275054	2327.715820
0.000000	1.275292	2321.466553
0.000000	1.275529	2319.298828
0.000000	1.275766	2322.399170
0.000000	1.276003	2329.725586
0.000000	1.276240	2342.948486
0.000000	1.276477	2361.569092
0.000000	1.276715	2383.326416
0.000000	1.276952	2398.102051
0.000000	1.277189	2401.226807
0.000000	1.277426	2394.434570
0.000000	1.277663	2379.928467
0.000000	1.277901	2360.495605
0.000000	1.278138	2339.954590
0.000000	1.278375	2323.584717
0.000000	1.278612	2315.263916
0.000000	1.278849	2308.687500
0.000000	1.279086	2305.911621
0.000000	1.279324	2308.719238
0.000000	1.279561	2313.982666
0.000000	1.279798	2317.635010
0.000000	1.280035	2320.324707
0.000000	1.280272	2324.321045
0.000000	1.280509	2328.485596
0.000000	1.280747	2333.238037
0.000000	1.280984	2338.312500
0.000000	1.281221	2343.333740
0.000000	1.281458	2347.459961
0.000000	1.281695	2351.219971
0.000000	1.281933	2354.710205
0.000000	1.282170	2360.697510
0.000000	1.282407	2366.196533
0.000000	1.282644	2370.476807
0.000000	1.282881	2372.011963
0.000000	1.283118	2373.666016
0.000000	1.283356	2375.471924
0.000000	1.283593	2377.946533
0.000000	1.283830	2381.453857
0.000000	1.284067	2384.937988
0.000000	1.284304	2388.340332
0.000000	1.284541	2390.983643
0.000000	1.284779	2393.060303
0.000000	1.285016	2395.579590
0.000000	1.285253	2398.057129
0.000000	1.285490	2400.417236
0.000000	1.285727	2403.774902
0.000000	1.285964	2408.272949
0.000000	1.286202	2414.879395
0.000000	1.286439	2423.008789
0.000000	1.286676	2434.193848
0.000000	1.286913	2448.043457
0.000000	1.287150	2465.792725
0.000000	1.287387	2489.619629
0.000000	1.287625	2521.511475
0.000000	1.287862	2561.776611
0.000000	1.288099	2608.697510
0.000000	1.288336	2658.643555
0.000000	1.288573	2700.598633
0.000000	1.288811	2733.434814
0.000000	1.289048	2756.735596
0.000000	1.289285	2770.408936
0.000000	1.289522	2775.191650
0.000000	1.289759	2771.924316
0.000000	1.289997	2759.233154
0.000000	1.290234	2736.040527
0.000000	1.290471	2703.541504
0.000000	1.290708	2664.467773
0.000000	1.290945	2621.756836
0.000000	1.291182	2579.802979
0.000000	1.291420	2544.476074
0.000000	1.291657	2522.500732
0.000000	1.291894	2511.035645
0.000000	1.292131	2500.375732
0.000000	1.292368	2491.046875
0.000000	1.292605	2483.719482
0.000000	1.292843	2477.195068
0.000000	1.293080	2472.700439
0.000000	1.293317	2469.386475
0.000000	1.293554	2466.696777
0.000000	1.293791	2465.499268
0.000000	1.294029	2465.871094
0.000000	1.294266	2468.666748
0.000000	1.294503	2472.513184
0.000000	1.294740	2476.752686
0.000000	1.294977	2481.157715
0.000000	1.295214	2481.862305
0.000000	1.295452	2479.963867
0.000000	1.295689	2476.347168
0.000000	1.295926	2470.307617
0.000000	1.296163	2462.067627
0.000000	1.296400	2453.786377
0.000000	1.296637	2447.555420
0.000000	1.296875	2441.193604
0.000000	1.297112	2434.544189
0.000000	1.297349	2429.729004
0.000000	1.297586	2425.063721
0.000000	1.297823	2420.416992
0.000000	1.298060	2414.915039
0.000000	1.298298	2410.018555
0.000000	1.298535	2405.080566
0.000000	1.298772	2400.294922
0.000000	1.299009	2396.490967
0.000000	1.299246	2393.287109
0.000000	1.299484	2391.117188
0.000000	1.299721	2388.593750
0.000000	1.299958	2386.038574
0.000000	1.300195	2383.753418
0.000000	1.300432	2383.324463
0.000000	1.300669	2384.038330
0.000000	1.300907	2386.645264
0.000000	1.301144	2390.347900
0.000000	1.301381	2394.703125
0.000000	1.301618	2398.354980
0.000000	1.301855	2401.522461
0.000000	1.302092	2404.997070
0.000000	1.302330	2409.139404
0.000000	1.302567	2413.316162
0.000000	1.302804	2417.926270
0.000000	1.303041	2422.961182
0.000000	1.303278	2426.752197
0.000000	1.303516	2429.625488
0.000000	1.303753	2431.818604
0.000000	1.303990	2433.090576
0.000000	1.304227	2432.707275
0.000000	1.304464	2431.536377
0.000000	1.304701	2429.427734
0.000000	1.304939	2425.663574
0.000000	1.305176	2420.819824
0.000000	1.305413	2415.119141
0.000000	1.305650	2409.122314
0.000000	1.305887	2403.090820
0.000000	1.306124	2399.615479
0.000000	1.306362	2396.533447
0.000000	1.306599	2392.876221
0.000000	1.306836	2389.171387
0.000000	1.307073	2386.179443
0.000000	1.307310	2385.090820
0.000000	1.307547	2385.619873
0.000000	1.307785	2388.091064
0.000000	1.308022	2392.095459
0.000000	1.308259	2396.581543
0.000000	1.308496	2400.859131
0.000000	1.308733	2404.663086
0.000000	1.308971	2408.422363
0.000000	1.309208	2411.658691
0.000000	1.309445	2413.772949
0.000000	1.309682	2414.779297
0.000000	1.309919	2413.148682
0.000000	1.310156	2408.517334
0.000000	1.310394	2400.389404
0.000000	1.310631	2388.364990
0.000000	1.310868	2373.225830
0.000000	1.311105	2356.524902
0.000000	1.311342	2339.569824
0.000000	1.311579	2324.626465
0.000000	1.311817	2313.804932
0.000000	1.312054	2306.306396
0.000000	1.312291	2300.583252
0.000000	1.312528	2298.179932
0.000000	1.312765	2297.760986
0.000000	1.313002	2298.550049
0.000000	1.313240	2301.144775
0.000000	1.313477	2306.194824
0.000000	1.313714	2313.954102
0.000000	1.313951	2322.393555
0.000000	1.314188	2330.001465
0.000000	1.314426	2335.475342
0.000000	1.314663	2339.450195
0.000000	1.314900	2342.672119
0.000000	1.315137	2345.487305
0.000000	1.315374	2348.041748
0.000000	1.315611	2350.607178
0.000000	1.315849	2354.257324
0.000000	1.316086	2359.690918
0.000000	1.316323	2367.342285
0.000000	1.316560	2375.604736
0.000000	1.316797	2383.634277
0.000000	1.317034	2390.939453
0.000000	1.317272	2396.605225
0.000000	1.317509	2401.693359
0.000000	1.317746	2407.880859
0.000000	1.317983	2417.975342
0.000000	1.318220	2433.837646
0.000000	1.318458	2457.977051
0.000000	1.318695	2493.711914
0.000000	1.318932	2541.662354
0.000000	1.319169	2600.118408
0.000000	1.319406	2666.242676
0.000000	1.319643	2719.045410
0.000000	1.319881	2757.382080
0.000000	1.320118	2778.934570
0.000000	1.320355	2784.413818
0.000000	1.320592	2777.134766
0.000000	1.320829	2761.016846
0.000000	1.321066	2740.041748
0.000000	1.321304	2718.455811
0.000000	1.321541	2703.041016
0.000000	1.321778	2702.943115
0.000000	1.322015	2706.514404
0.000000	1.322252	2696.814941
0.000000	1.322490	2679.290527
0.000000	1.322727	2655.917969
0.000000	1.322964	2627.250000
0.000000	1.323201	2596.147705
0.000000	1.323438	2567.565186
0.000000	1.323675	2546.604004
0.000000	1.323913	2535.215576
0.000000	1.324150	2523.624512
0.000000	1.324387	2512.781982
0.000000	1.324624	2502.053467
0.000000	1.324861	2491.899414
0.000000	1.325098	2482.975586
0.000000	1.325336	2475.617432
0.000000	1.325573	2470.262451
0.000000	1.325810	2467.043701
0.000000	1.326047	2464.908203
0.000000	1.326284	2461.635742
0.000000	1.326522	2457.844482
0.000000	1.326759	2454.722412
0.000000	1.326996	2453.374756
0.000000	1.327233	2453.885498
0.000000	1.327470	2455.967529
0.000000	1.327707	2459.313477
0.000000	1.327945	2464.072754
0.000000	1.328182	2471.182373
0.000000	1.328419	2479.958740
0.000000	1.328656	2490.142578
0.000000	1.328893	2500.773682
0.000000	1.329130	2510.908203
0.000000	1.329368	2516.412842
0.000000	1.329605	2516.321289
0.000000	1.329842	2511.382813
0.000000	1.330079	2502.039063
0.000000	1.330316	2488.594482
0.000000	1.330554	2471.745117
0.000000	1.330791	2453.910889
0.000000	1.331028	2439.500244
0.000000	1.331265	2430.146729
0.000000	1.331502	2424.567383
0.000000	1.331739	2422.295410
0.000000	1.331977	2423.007324
0.000000	1.332214	2426.187256
0.000000	1.332451	2430.201904
0.000000	1.332688	2433.965088
0.000000	1.332925	2437.580811
0.000000	1.333162	2441.101563
0.000000	1.333400	2444.045654
0.000000	1.333637	2447.087891
0.000000	1.333874	2449.990723
0.000000	1.334111	2452.987549
0.000000	1.334348	2456.038086
0.000000	1.334585	2458.438232
0.000000	1.334823	2459.935303
0.000000	1.335060	2459.842285
0.000000	1.335297	2458.563477
0.000000	1.335534	2456.581543
0.000000	1.335771	2454.317139
0.000000	1.336008	2452.564453
0.000000	1.336246	2453.630615
0.000000	1.336483	2457.331543
0.000000	1.336720	2462.883057
0.000000	1.336957	2468.195801
0.000000	1.337194	2472.394531
0.000000	1.337432	2476.961670
0.000000	1.337669	2482.515381
0.000000	1.337906	2488.713867
0.000000	1.338143	2494.711182
0.000000	1.338380	2501.137451
0.000000	1.338617	2507.962891
0.000000	1.338855	2515.668945
0.000000	1.339092	2523.905518
0.000000	1.339329	2532.910156
0.000000	1.339566	2542.790039
0.000000	1.339803	2553.731689
0.000000	1.340041	2564.998779
0.000000	1.340278	2576.239014
0.000000	1.340515	2587.754395
0.000000	1.340752	2599.291748
0.000000	1.340989	2610.755371
0.000000	1.341226	2620.789795
0.000000	1.341464	2627.432373
0.000000	1.341701	2632.614746
0.000000	1.341938	2637.038574
0.000000	1.342175	2642.083496
0.000000	1.342412	2647.164551
0.000000	1.342649	2651.818848
0.000000	1.342887	2654.415527
0.000000	1.343124	2655.375488
0.000000	1.343361	2656.085693
0.000000	1.343598	2656.332031
0.000000	1.343835	2655.208252
0.000000	1.344072	2653.463379
0.000000	1.344310	2652.344482
0.000000	1.344547	2652.678711
0.000000	1.344784	2653.554688
0.000000	1.345021	2655.427979
0.000000	1.345258	2658.224854
0.000000	1.345495	2661.674316
0.000000	1.345733	2665.435059
0.000000	1.345970	2670.091309
0.000000	1.346207	2674.500244
0.000000	1.346444	2679.413574
0.000000	1.346681	2684.269775
0.000000	1.346919	2688.728760
0.000000	1.347156	2692.699707
0.000000	1.347393	2696.951416
0.000000	1.347630	2701.509277
0.000000	1.347867	2706.198730
0.000000	1.348104	2709.307861
0.000000	1.348342	2711.283691
0.000000	1.348579	2711.714355
0.000000	1.348816	2711.528320
0.000000	1.349053	2711.103271
0.000000	1.349290	2710.217041
0.000000	1.349527	2709.591064
0.000000	1.349765	2709.998779
0.000000	1.350002	2713.358643
0.000000	1.350239	2718.712402
0.000000	1.350476	2724.756836
0.000000	1.350713	2730.430176
0.000000	1.350951	2732.151611
0.000000	1.351188	2731.041504
0.000000	1.351425	2729.177002
0.000000	1.351662	2726.951904
0.000000	1.351899	2726.805908
0.000000	1.352136	2726.702881
0.000000	1.352374	2727.261963
0.000000	1.352611	2727.871826
0.000000	1.352848	2728.365234
0.000000	1.353085	2729.806152
0.000000	1.353322	2730.860840
0.000000	1.353559	2731.876221
0.000000	1.353797	2734.602783
0.000000	1.354034	2738.751465
0.000000	1.354271	2743.463135
0.000000	1.354508	2748.440674
0.000000	1.354745	2753.401855
0.000000	1.354982	2759.428711
0.000000	1.355220	2766.757568
0.000000	1.355457	2775.274902
0.000000	1.355694	2784.102783
0.000000	1.355931	2793.172119
0.000000	1.356168	2801.336182
0.000000	1.356406	2807.495850
0.000000	1.356643	2811.562500
0.000000	1.356880	2813.577148
0.000000	1.357117	2814.574951
0.000000	1.357354	2814.870361
0.000000	1.357592	2814.345215
0.000000	1.357829	2813.285889
0.000000	1.358066	2811.671875
0.000000	1.358303	2809.904541
0.000000	1.358540	2807.841797
0.000000	1.358777	2805.607422
0.000000	1.359015	2803.186768
0.000000	1.359252	2803.513916
0.000000	1.359489	2805.834229
0.000000	1.359726	2808.071533
0.000000	1.359963	2807.202637
0.000000	1.360200	2802.434082
0.000000	1.360438	2794.763184
0.000000	1.360675	2785.955566
0.000000	1.360912	2777.577148
0.000000	1.361149	2774.195313
0.000000	1.361386	2773.323486
0.000000	1.361623	2772.289307
0.000000	1.361861	2769.171875
0.000000	1.362098	2765.349365
0.000000	1.362335	2761.037842
0.000000	1.362572	2756.676514
0.000000	1.362809	2753.399902
0.000000	1.363047	2751.160156
0.000000	1.363284	2749.728027
0.000000	1.363521	2748.310791
0.000000	1.363758	2747.378174
0.000000	1.363995	2747.365234
0.000000	1.364232	2746.931885
0.000000	1.364470	2746.117432
0.000000	1.364707	2744.501953
0.000000	1.364944	2742.194336
0.000000	1.365181	2739.142090
0.000000	1.365418	2736.334473
0.000000	1.365655	2733.965332
0.000000	1.365893	2730.979004
0.000000	1.366130	2727.964600
0.000000	1.366367	2725.873047
0.000000	1.366604	2723.664795
0.000000	1.366841	2720.230469
0.000000	1.367079	2715.969971
0.000000	1.367316	2710.959473
0.000000	1.367553	2705.558594
0.000000	1.367790	2701.742920
0.000000	1.368027	2700.252441
0.000000	1.368264	2700.312500
0.000000	1.368502	2701.760254
0.000000	1.368739	2705.572510
0.000000	1.368976	2710.950195
0.000000	1.369213	2716.598145
0.000000	1.369450	2722.853516
0.000000	1.369687	2730.659668
0.000000	1.369925	2738.712402
0.000000	1.370162	2747.393555
0.000000	1.370399	2757.014160
0.000000	1.370636	2765.235107
0.000000	1.370873	2771.570068
0.000000	1.371110	2775.727051
0.000000	1.371348	2778.232910
0.000000	1.371585	2779.689453
0.000000	1.371822	2781.805420
0.000000	1.372059	2783.212646
0.000000	1.372296	2780.378906
0.000000	1.372534	2774.348389
0.000000	1.372771	2766.393555
0.000000	1.373008	2758.069824
0.000000	1.373245	2752.326416
0.000000	1.373482	2747.525391
0.000000	1.373719	2743.446777
0.000000	1.373957	2739.929199
0.000000	1.374194	2737.847168
0.000000	1.374431	2736.914551
0.000000	1.374668	2737.201904
0.000000	1.374905	2738.673340
0.000000	1.375142	2740.107666
0.000000	1.375380	2740.231445
0.000000	1.375617	2740.501709
0.000000	1.375854	2741.168457
0.000000	1.376091	2741.391113
0.000000	1.376328	2742.104736
0.000000	1.376566	2744.444336
0.000000	1.376803	2746.489258
0.000000	1.377040	2747.593506
0.000000	1.377277	2746.132568
0.000000	1.377514	2741.924316
0.000000	1.377751	2736.750000
0.000000	1.377989	2731.090332
0.000000	1.378226	2727.043457
0.000000	1.378463	2724.002930
0.000000	1.378700	2722.272217
0.000000	1.378937	2722.103027
0.000000	1.379174	2723.273193
0.000000	1.379412	2725.636963
0.000000	1.379649	2728.843750
0.000000	1.379886	2732.050293
0.000000	1.380123	2735.131592
0.000000	1.380360	2736.795654
0.000000	1.380597	2734.902344
0.000000	1.380835	2728.981201
0.000000	1.381072	2718.063965
0.000000	1.381309	2703.606689
0.000000	1.381546	2687.377930
0.000000	1.381783	2675.065918
0.000000	1.382020	2667.271484
0.000000	1.382258	2661.824463
0.000000	1.382495	2658.201172
0.000000	1.382732	2656.929199
0.000000	1.382969	2654.912109
0.000000	1.383206	2651.683838
0.000000	1.383444	2647.379639
0.000000	1.383681	2642.807617
0.000000	1.383918	2638.478027
0.000000	1.384155	2635.745605
0.000000	1.384392	2635.413330
0.000000	1.384629	2636.423584
0.000000	1.384867	2638.159424
0.000000	1.385104	2640.467773
0.000000	1.385341	2643.909180
0.000000	1.385578	2650.096680
0.000000	1.385815	2662.205811
0.000000	1.386052	2679.289795
0.000000	1.386290	2702.005859
0.000000	1.386527	2731.692383
0.000000	1.386764	2770.329590
0.000000	1.387001	2819.291992
0.000000	1.387238	2877.353027
0.000000	1.387476	2932.992432
0.000000	1.387713	2979.928955
0.000000	1.387950	3016.000977
0.000000	1.388187	3039.077881
0.000000	1.388424	3046.538330
0.000000	1.388662	3038.473389
0.000000	1.388898	3015.950928
0.000000	1.389136	2980.649902
0.000000	1.389373	2936.748535
0.000000	1.389610	2891.373291
0.000000	1.389847	2853.353271
0.000000	1.390084	2832.901367
0.000000	1.390322	2824.309814
0.000000	1.390559	2818.221924
0.000000	1.390796	2815.721924
0.000000	1.391033	2813.728516
0.000000	1.391270	2811.755371
0.000000	1.391508	2810.777588
0.000000	1.391745	2809.573486
0.000000	1.391982	2807.763916
0.000000	1.392219	2806.034180
0.000000	1.392456	2804.803955
0.000000	1.392693	2805.966064
0.000000	1.392931	2808.179688
0.000000	1.393168	2811.202148
0.000000	1.393405	2815.201904
0.000000	1.393642	2820.238770
0.000000	1.393879	2826.220215
0.000000	1.394117	2832.170166
0.000000	1.394354	2836.640869
0.000000	1.394591	2838.330322
0.000000	1.394828	2837.941406
0.000000	1.395065	2836.460693
0.000000	1.395302	2835.576416
0.000000	1.395540	2836.106934
0.000000	1.395777	2837.958984
0.000000	1.396014	2840.538574
0.000000	1.396251	2843.000732
0.000000	1.396488	2844.917236
0.000000	1.396725	2846.354248
0.000000	1.396963	2847.549316
0.000000	1.397200	2849.640137
0.000000	1.397437	2852.328613
0.000000	1.397674	2854.414795
0.000000	1.397911	2856.854736
0.000000	1.398148	2859.295410
0.000000	1.398386	2861.934570
0.000000	1.398623	2864.547363
0.000000	1.398860	2867.316650
0.000000	1.399097	2869.272217
0.000000	1.399334	2870.380615
0.000000	1.399571	2869.824707
0.000000	1.399809	2866.648438
0.000000	1.400046	2863.104004
0.000000	1.400283	2861.632568
0.000000	1.400520	2860.284912
0.000000	1.400757	2859.842041
0.000000	1.400995	2859.190918
0.000000	1.401232	2857.725098
0.000000	1.401469	2855.325439
0.000000	1.401706	2852.426514
0.000000	1.401943	2849.064941
0.000000	1.402180	2846.439209
0.000000	1.402418	2844.352295
0.000000	1.402655	2841.868896
0.000000	1.402892	2840.385498
0.000000	1.403129	2839.442627
0.000000	1.403366	2840.183350
0.000000	1.403604	2841.875244
0.000000	1.403841	2844.895508
0.000000	1.404078	2849.066650
0.000000	1.404315	2855.649902
0.000000	1.404552	2865.804932
0.000000	1.404789	2878.330078
0.000000	1.405026	2891.819824
0.000000	1.405264	2905.321289
0.000000	1.405501	2916.498047
0.000000	1.405738	2921.766602
0.000000	1.405975	2921.540771
0.000000	1.406212	2917.250000
0.000000	1.406450	2909.643066
0.000000	1.406687	2899.680420
0.000000	1.406924	2888.970459
0.000000	1.407161	2877.262451
0.000000	1.407398	2865.136719
0.000000	1.407635	2854.506592
0.000000	1.407873	2847.111816
0.000000	1.408110	2839.894287
0.000000	1.408347	2833.916992
0.000000	1.408584	2831.406250
0.000000	1.408821	2833.489258
0.000000	1.409058	2838.239746
0.000000	1.409296	2844.783203
0.000000	1.409533	2851.856201
0.000000	1.409770	2862.450684
0.000000	1.410007	2877.080078
0.000000	1.410244	2894.893555
0.000000	1.410482	2914.006836
0.000000	1.410719	2933.566406
0.000000	1.410956	2949.403809
0.000000	1.411193	2956.904541
0.000000	1.411430	2956.708740
0.000000	1.411667	2950.057861
0.000000	1.411905	2938.597900
0.000000	1.412142	2925.040527
0.000000	1.412379	2914.087646
0.000000	1.412616	2908.741943
0.000000	1.412853	2905.892822
0.000000	1.413091	2905.093018
0.000000	1.413328	2906.902588
0.000000	1.413565	2911.401855
0.000000	1.413802	2919.312988
0.000000	1.414039	2929.398193
0.000000	1.414276	2940.742920
0.000000	1.414513	2948.782227
0.000000	1.414751	2951.715088
0.000000	1.414988	2951.803223
0.000000	1.415225	2951.569336
0.000000	1.415462	2951.019531
0.000000	1.415699	2951.971924
0.000000	1.415937	2956.501709
0.000000	1.416174	2966.279541
0.000000	1.416411	2982.701904
0.000000	1.416648	3003.779785
0.000000	1.416885	3027.945313
0.000000	1.417122	3048.576172
0.000000	1.417360	3060.649414
0.000000	1.417597	3064.498535
0.000000	1.417834	3061.041260
0.000000	1.418071	3051.025391
0.000000	1.418308	3034.457520
0.000000	1.418545	3012.192627
0.000000	1.418783	2985.803955
0.000000	1.419020	2960.003418
0.000000	1.419257	2939.249512
0.000000	1.419494	2923.814941
0.000000	1.419731	2907.059326
0.000000	1.419969	2888.638184
0.000000	1.420206	2869.520264
0.000000	1.420443	2855.307129
0.000000	1.420680	2844.455811
0.000000	1.420917	2834.619385
0.000000	1.421154	2825.479248
0.000000	1.421392	2817.485596
0.000000	1.421629	2809.609375
0.000000	1.421866	2803.847656
0.000000	1.422103	2801.026123
0.000000	1.422340	2800.391357
0.000000	1.422578	2801.934814
0.000000	1.422815	2806.106934
0.000000	1.423052	2813.832520
0.000000	1.423289	2822.864014
0.000000	1.423526	2832.452637
0.000000	1.423763	2838.315186
0.000000	1.424001	2838.640381
0.000000	1.424238	2834.609131
0.000000	1.424475	2826.802734
0.000000	1.424712	2816.963379
0.000000	1.424949	2808.275146
0.000000	1.425186	2800.423828
0.000000	1.425424	2793.341064
0.000000	1.425661	2786.943848
0.000000	1.425898	2781.255127
0.000000	1.426135	2774.601318
0.000000	1.426372	2767.915771
0.000000	1.426610	2760.133057
0.000000	1.426847	2752.529053
0.000000	1.427084	2745.986572
0.000000	1.427321	2740.283447
0.000000	1.427558	2734.754150
0.000000	1.427795	2729.517334
0.000000	1.428033	2724.912109
0.000000	1.428270	2719.791016
0.000000	1.428507	2714.066406
0.000000	1.428744	2708.668457
0.000000	1.428981	2702.987793
0.000000	1.429218	2698.221680
0.000000	1.429456	2693.028564
0.000000	1.429693	2687.238770
0.000000	1.429930	2681.954346
0.000000	1.430167	2676.278809
0.000000	1.430404	2670.414795
0.000000	1.430641	2665.472168
0.000000	1.430879	2661.130859
0.000000	1.431116	2658.238037
0.000000	1.431353	2655.545898
0.000000	1.431590	2652.224609
0.000000	1.431827	2649.046875
0.000000	1.432065	2647.701904
0.000000	1.432302	2646.829590
0.000000	1.432539	2646.289551
0.000000	1.432776	2646.036377
0.000000	1.433013	2645.888184
0.000000	1.433250	2645.290527
0.000000	1.433488	2644.789063
0.000000	1.433725	2644.720215
0.000000	1.433962	2644.802002
0.000000	1.434199	2644.595703
0.000000	1.434436	2643.771240
0.000000	1.434673	2643.106934
0.000000	1.434911	2642.071777
0.000000	1.435148	2640.844482
0.000000	1.435385	2639.620361
0.000000	1.435622	2637.626465
0.000000	1.435859	2635.187500
0.000000	1.436097	2632.800537
0.000000	1.436334	2630.746094
0.000000	1.436571	2628.197510
0.000000	1.436808	2625.152832
0.000000	1.437045	2622.852783
0.000000	1.437282	2620.484863
0.000000	1.437519	2618.148682
0.000000	1.437757	2615.211426
0.000000	1.437994	2611.520996
0.000000	1.438231	2609.030273
0.000000	1.438468	2606.562988
0.000000	1.438705	2603.712158
0.000000	1.438943	2599.833984
0.000000	1.439180	2596.033447
0.000000	1.439417	2592.898193
0.000000	1.439654	2591.171143
0.000000	1.439891	2588.327148
0.000000	1.440128	2585.382568
0.000000	1.440366	2583.172119
0.000000	1.440603	2583.720703
0.000000	1.440840	2586.010986
0.000000	1.441077	2590.691162
0.000000	1.441314	2596.954102
0.000000	1.441552	2604.684814
0.000000	1.441789	2612.330811
0.000000	1.442026	2620.328125
0.000000	1.442263	2628.397705
0.000000	1.442500	2636.221191
0.000000	1.442737	2644.763916
0.000000	1.442975	2653.827393
0.000000	1.443212	2661.118164
0.000000	1.443449	2665.695801
0.000000	1.443686	2668.767334
0.000000	1.443923	2669.397461
0.000000	1.444160	2667.513428
0.000000	1.444398	2665.209961
0.000000	1.444635	2661.641113
0.000000	1.444872	2658.352783
0.000000	1.445109	2656.019043
0.000000	1.445346	2654.666504
0.000000	1.445584	2655.063477
0.000000	1.445821	2656.629883
0.000000	1.446058	2657.513672
0.000000	1.446295	2657.695557
0.000000	1.446532	2658.275879
0.000000	1.446769	2659.299316
0.000000	1.447006	2659.710205
0.000000	1.447244	2659.339111
0.000000	1.447481	2659.247070
0.000000	1.447718	2658.455566
0.000000	1.447955	2658.975098
0.000000	1.448192	2661.431641
0.000000	1.448430	2666.583984
0.000000	1.448667	2672.922852
0.000000	1.448904	2678.802002
0.000000	1.449141	2684.623779
0.000000	1.449378	2690.046143
0.000000	1.449615	2693.142334
0.000000	1.449853	2695.695801
0.000000	1.450090	2697.265869
0.000000	1.450327	2698.614746
0.000000	1.450564	2700.163086
0.000000	1.450801	2701.335693
0.000000	1.451039	2703.453857
0.000000	1.451276	2708.188965
0.000000	1.451513	2714.178223
0.000000	1.451750	2721.416992
0.000000	1.451987	2730.103271
0.000000	1.452224	2739.832520
0.000000	1.452462	2752.039551
0.000000	1.452699	2766.034424
0.000000	1.452936	2782.172119
0.000000	1.453173	2794.945557
0.000000	1.453410	2800.625977
0.000000	1.453647	2801.446045
0.000000	1.453885	2800.080566
0.000000	1.454122	2799.058105
0.000000	1.454359	2802.983887
0.000000	1.454596	2817.286621
0.000000	1.454833	2846.485596
0.000000	1.455070	2889.913330
0.000000	1.455308	2928.822754
0.000000	1.455545	2958.056152
0.000000	1.455782	2975.406494
0.000000	1.456019	2980.078613
0.000000	1.456256	2971.334717
0.000000	1.456493	2949.732910
0.000000	1.456731	2917.258057
0.000000	1.456968	2874.399902
0.000000	1.457205	2824.733398
0.000000	1.457442	2774.232666
0.000000	1.457679	2728.551270
0.000000	1.457917	2694.964844
0.000000	1.458154	2672.934082
0.000000	1.458391	2652.256592
0.000000	1.458628	2634.026611
0.000000	1.458865	2618.871582
0.000000	1.459103	2606.949707
0.000000	1.459340	2598.564453
0.000000	1.459577	2593.555908
0.000000	1.459814	2591.398438
0.000000	1.460051	2590.956055
0.000000	1.460288	2591.850586
0.000000	1.460526	2593.559814
0.000000	1.460763	2596.422607
0.000000	1.461000	2598.999268
0.000000	1.461237	2600.970459
0.000000	1.461474	2603.451660
0.000000	1.461712	2607.260010
0.000000	1.461949	2611.570313
0.000000	1.462186	2617.002930
0.000000	1.462423	2620.939697
0.000000	1.462660	2622.889648
0.000000	1.462897	2623.747070
0.000000	1.463134	2623.795654
0.000000	1.463372	2623.397461
0.000000	1.463609	2623.560303
0.000000	1.463846	2625.854248
0.000000	1.464083	2630.795166
0.000000	1.464320	2637.911133
0.000000	1.464558	2646.157959
0.000000	1.464795	2651.762939
0.000000	1.465032	2655.528320
0.000000	1.465269	2658.261719
0.000000	1.465506	2659.080078
0.000000	1.465743	2658.105957
0.000000	1.465981	2654.007080
0.000000	1.466218	2648.848877
0.000000	1.466455	2644.451172
0.000000	1.466692	2644.464844
0.000000	1.466929	2649.441895
0.000000	1.467166	2654.313721
0.000000	1.467404	2651.034668
0.000000	1.467641	2642.303955
0.000000	1.467878	2644.040527
0.000000	1.468115	2646.148926
0.000000	1.468352	2649.580322
0.000000	1.468590	2654.353271
0.000000	1.468827	2660.229980
0.000000	1.469064	2666.350586
0.000000	1.469301	2674.889893
0.000000	1.469538	2685.110352
0.000000	1.469775	2697.581543
0.000000	1.470013	2712.164307
0.000000	1.470250	2728.016602
0.000000	1.470487	2741.358398
0.000000	1.470724	2753.355957
0.000000	1.470961	2766.776367
0.000000	1.471199	2783.057129
0.000000	1.471436	2801.777832
0.000000	1.471673	2823.176758
0.000000	1.471910	2843.591797
0.000000	1.472147	2853.340088
0.000000	1.472384	2852.542725
0.000000	1.472621	2841.680420
0.000000	1.472859	2821.331299
0.000000	1.473096	2794.224121
0.000000	1.473333	2765.193848
0.000000	1.473570	2740.242920
0.000000	1.473807	2725.644531
0.000000	1.474045	2718.122803
0.000000	1.474282	2710.980469
0.000000	1.474519	2705.351807
0.000000	1.474756	2700.863525
0.000000	1.474993	2698.427002
0.000000	1.475230	2698.222656
0.000000	1.475468	2700.113037
0.000000	1.475705	2703.095947
0.000000	1.475942	2708.545654
0.000000	1.476179	2716.708008
0.000000	1.476416	2724.555176
0.000000	1.476653	2727.796387
0.000000	1.476891	2727.366699
0.000000	1.477128	2724.122559
0.000000	1.477365	2721.527100
0.000000	1.477602	2723.819580
0.000000	1.477839	2727.248291
0.000000	1.478076	2726.601318
0.000000	1.478314	2723.675781
0.000000	1.478551	2719.989014
0.000000	1.478788	2719.183594
0.000000	1.479025	2726.189209
0.000000	1.479262	2742.611572
0.000000	1.479500	2766.347412
0.000000	1.479737	2799.523682
0.000000	1.479974	2842.517334
0.000000	1.480211	2894.319092
0.000000	1.480448	2946.675293
0.000000	1.480685	2989.682129
0.000000	1.480923	3022.189453
0.000000	1.481160	3043.055420
0.000000	1.481397	3052.510742
0.000000	1.481634	3051.575928
0.000000	1.481871	3039.604248
0.000000	1.482108	3015.958740
0.000000	1.482346	2981.941895
0.000000	1.482583	2941.322510
0.000000	1.482820	2899.030518
0.000000	1.483057	2860.781982
0.000000	1.483294	2833.518799
0.000000	1.483532	2820.087891
0.000000	1.483769	2808.836670
0.000000	1.484006	2800.155273
0.000000	1.484243	2793.802246
0.000000	1.484480	2789.287842
0.000000	1.484717	2787.987549
0.000000	1.484954	2787.333496
0.000000	1.485192	2787.322021
0.000000	1.485429	2785.600098
0.000000	1.485666	2781.535156
0.000000	1.485903	2775.318359
0.000000	1.486140	2767.785400
0.000000	1.486378	2759.178223
0.000000	1.486615	2749.046875
0.000000	1.486852	2741.897949
0.000000	1.487089	2736.803467
0.000000	1.487326	2731.101074
0.000000	1.487563	2724.016846
0.000000	1.487801	2715.903076
0.000000	1.488038	2706.854248
0.000000	1.488275	2697.546387
0.000000	1.488512	2690.211182
0.000000	1.488749	2683.854004
0.000000	1.488987	2676.835693
0.000000	1.489224	2669.072998
0.000000	1.489461	2663.172852
0.000000	1.489698	2660.187744
0.000000	1.489935	2660.770752
0.000000	1.490173	2665.303711
0.000000	1.490410	2673.400146
0.000000	1.490647	2685.826660
0.000000	1.490884	2702.677979
0.000000	1.491121	2721.510010
0.000000	1.491358	2741.319824
0.000000	1.491596	2756.437988
0.000000	1.491833	2762.596924
0.000000	1.492070	2762.228271
0.000000	1.492307	2757.436279
0.000000	1.492544	2749.282471
0.000000	1.492781	2738.363770
0.000000	1.493019	2727.339600
0.000000	1.493256	2720.633301
0.000000	1.493493	2720.109619
0.000000	1.493730	2719.743896
0.000000	1.493967	2717.008057
0.000000	1.494205	2713.241211
0.000000	1.494442	2709.501465
0.000000	1.494679	2706.761475
0.000000	1.494916	2705.729736
0.000000	1.495153	2705.445313
0.000000	1.495390	2708.206543
0.000000	1.495627	2713.145996
0.000000	1.495865	2717.981445
0.000000	1.496102	2724.989258
0.000000	1.496339	2731.940918
0.000000	1.496576	2741.757324
0.000000	1.496813	2751.306396
0.000000	1.497051	2756.017578
0.000000	1.497288	2755.436768
0.000000	1.497525	2751.562500
0.000000	1.497762	2744.554932
0.000000	1.497999	2735.309814
0.000000	1.498236	2726.158936
0.000000	1.498474	2719.411133
0.000000	1.498711	2714.816895
0.000000	1.498948	2711.934326
0.000000	1.499185	2710.260498
0.000000	1.499422	2709.153809
0.000000	1.499660	2708.621826
0.000000	1.499897	2709.138428
0.000000	1.500134	2711.167725
0.000000	1.500371	2713.793945
0.000000	1.500608	2716.886475
0.000000	1.500845	2720.666260
0.000000	1.501083	2724.974121
0.000000	1.501320	2730.343018
0.000000	1.501557	2735.578857
0.000000	1.501794	2740.176270
0.000000	1.502031	2744.661865
0.000000	1.502268	2749.173584
0.000000	1.502506	2754.034424
0.000000	1.502743	2758.877930
0.000000	1.502980	2765.289551
0.000000	1.503217	2772.543213
0.000000	1.503454	2779.554443
0.000000	1.503691	2786.870850
0.000000	1.503929	2795.034424
0.000000	1.504166	2802.346191
0.000000	1.504403	2809.468018
0.000000	1.504640	2816.004883
0.000000	1.504877	2822.042969
0.000000	1.505114	2827.812500
0.000000	1.505352	2833.068359
0.000000	1.505589	2836.834961
0.000000	1.505826	2840.100098
0.000000	1.506063	2843.806152
0.000000	1.506300	2846.591064
0.000000	1.506538	2848.884521
0.000000	1.506775	2850.086670
0.000000	1.507012	2850.735352
0.000000	1.507249	2852.048340
0.000000	1.507486	2853.794434
0.000000	1.507723	2855.902344
0.000000	1.507961	2858.110107
0.000000	1.508198	2859.121826
0.000000	1.508435	2860.295166
0.000000	1.508672	2861.594238
0.000000	1.508909	2861.506348
0.000000	1.509147	2861.188965
0.000000	1.509384	2860.663330
0.000000	1.509621	2861.156738
0.000000	1.509858	2861.569824
0.000000	1.510095	2860.977539
0.000000	1.510332	2860.199219
0.000000	1.510569	2857.993896
0.000000	1.510807	2856.495605
0.000000	1.511044	2856.288330
0.000000	1.511281	2856.600098
0.000000	1.511518	2859.749512
0.000000	1.511755	2864.484131
0.000000	1.511993	2868.762695
0.000000	1.512230	2872.784180
0.000000	1.512467	2877.169434
0.000000	1.512704	2881.815918
0.000000	1.512941	2888.729004
0.000000	1.513178	2896.987793
0.000000	1.513416	2903.821289
0.000000	1.513653	2907.123047
0.000000	1.513890	2908.580322
0.000000	1.514127	2908.197754
0.000000	1.514364	2905.747803
0.000000	1.514601	2900.868164
0.000000	1.514839	2893.794434
0.000000	1.515076	2884.174561
0.000000	1.515313	2870.970703
0.000000	1.515550	2854.626953
0.000000	1.515787	2835.870117
0.000000	1.516025	2814.633057
0.000000	1.516262	2790.990234
0.000000	1.516499	2770.227295
0.000000	1.516736	2755.432861
0.000000	1.516973	2742.090820
0.000000	1.517210	2728.712891
0.000000	1.517448	2714.124023
0.000000	1.517685	2700.022217
0.000000	1.517922	2687.543457
0.000000	1.518159	2674.260986
0.000000	1.518396	2660.742432
0.000000	1.518634	2646.020020
0.000000	1.518871	2631.492676
0.000000	1.519108	2617.348145
0.000000	1.519345	2606.240234
0.000000	1.519582	2598.746338
0.000000	1.519819	2593.297852
0.000000	1.520056	2590.035645
0.000000	1.520294	2589.560547
0.000000	1.520531	2592.532715
0.000000	1.520768	2599.360596
0.000000	1.521005	2608.312500
0.000000	1.521242	2617.677979
0.000000	1.521480	2628.307129
0.000000	1.521717	2639.919922
0.000000	1.521954	2652.118652
0.000000	1.522191	2663.903320
0.000000	1.522428	2674.922852
0.000000	1.522666	2683.256104
0.000000	1.522903	2689.243408
0.000000	1.523140	2693.203369
0.000000	1.523377	2696.510742
0.000000	1.523614	2699.126221
0.000000	1.523851	2700.952148
0.000000	1.524089	2703.639893
0.000000	1.524326	2706.436523
0.000000	1.524563	2709.235596
0.000000	1.524800	2711.778320
0.000000	1.525037	2715.014160
0.000000	1.525274	2718.327393
0.000000	1.525512	2721.932373
0.000000	1.525749	2725.348389
0.000000	1.525986	2729.217529
0.000000	1.526223	2734.472900
0.000000	1.526460	2740.932129
0.000000	1.526697	2747.697754
0.000000	1.526935	2755.221191
0.000000	1.527172	2763.881836
0.000000	1.527409	2771.646484
0.000000	1.527646	2779.058105
0.000000	1.527883	2785.020264
0.000000	1.528121	2789.843994
0.000000	1.528358	2794.630615
0.000000	1.528595	2799.342773
0.000000	1.528832	2804.363770
0.000000	1.529069	2810.905518
0.000000	1.529306	2819.292480
0.000000	1.529544	2830.798828
0.000000	1.529781	2846.068848
0.000000	1.530018	2865.724365
0.000000	1.530255	2890.619141
0.000000	1.530492	2918.812744
0.000000	1.530729	2946.639160
0.000000	1.530967	2968.118652
0.000000	1.531204	2980.557373
0.000000	1.531441	2983.170410
0.000000	1.531678	2975.621582
0.000000	1.531915	2959.465820
0.000000	1.532153	2936.458740
0.000000	1.532390	2909.577393
0.000000	1.532627	2882.351563
0.000000	1.532864	2860.235596
0.000000	1.533101	2844.493164
0.000000	1.533338	2832.717041
0.000000	1.533575	2822.020752
0.000000	1.533813	2813.141602
0.000000	1.534050	2805.476318
0.000000	1.534287	2799.088379
0.000000	1.534524	2793.920410
0.000000	1.534761	2789.944092
0.000000	1.534999	2788.392090
0.000000	1.535236	2790.109131
0.000000	1.535473	2797.354492
0.000000	1.535710	2813.918213
0.000000	1.535947	2840.804932
0.000000	1.536184	2879.155029
0.000000	1.536422	2927.869385
0.000000	1.536659	2973.352295
0.000000	1.536896	3004.354980
0.000000	1.537133	3023.552490
0.000000	1.537370	3054.361328
0.000000	1.537608	3089.602783
0.000000	1.537845	3098.748779
0.000000	1.538082	3110.789795
0.000000	1.538319	3103.209473
0.000000	1.538556	3086.526123
0.000000	1.538793	3060.770752
0.000000	1.539031	3021.351563
0.000000	1.539268	2970.754639
0.000000	1.539505	2913.627686
0.000000	1.539742	2855.844482
0.000000	1.539979	2805.333008
0.000000	1.540216	2772.149414
0.000000	1.540454	2746.323975
0.000000	1.540691	2721.803467
0.000000	1.540928	2698.449219
0.000000	1.541165	2676.594482
0.000000	1.541402	2656.060547
0.000000	1.541640	2638.273438
0.000000	1.541877	2622.774658
0.000000	1.542114	2608.106689
0.000000	1.542351	2596.338623
0.000000	1.542588	2585.947021
0.000000	1.542825	2576.282227
0.000000	1.543062	2568.498047
0.000000	1.543300	2561.677490
0.000000	1.543537	2555.062744
0.000000	1.543774	2549.343262
0.000000	1.544011	2543.676025
0.000000	1.544248	2537.606445
0.000000	1.544486	2531.498779
0.000000	1.544723	2525.573486
0.000000	1.544960	2521.188232
0.000000	1.545197	2518.827637
0.000000	1.545434	2516.895508
0.000000	1.545671	2514.614746
0.000000	1.545909	2511.798584
0.000000	1.546146	2508.089355
0.000000	1.546383	2504.464355
0.000000	1.546620	2500.600830
0.000000	1.546857	2497.615967
0.000000	1.547095	2496.740234
0.000000	1.547332	2497.153564
0.000000	1.547569	2498.816406
0.000000	1.547806	2502.634766
0.000000	1.548043	2507.888428
0.000000	1.548280	2514.965820
0.000000	1.548518	2523.334717
0.000000	1.548755	2532.124756
0.000000	1.548992	2541.873291
0.000000	1.549229	2553.119141
0.000000	1.549466	2564.667236
0.000000	1.549703	2574.417969
0.000000	1.549941	2585.049561
0.000000	1.550178	2596.835693
0.000000	1.550415	2609.645752
0.000000	1.550652	2622.200928
0.000000	1.550889	2633.182129
0.000000	1.551127	2643.130371
0.000000	1.551364	2655.347168
0.000000	1.551601	2669.239746
0.000000	1.551838	2682.663086
0.000000	1.552075	2693.953857
0.000000	1.552312	2702.252686
0.000000	1.552549	2710.079346
0.000000	1.552787	2719.120850
0.000000	1.553024	2729.429932
0.000000	1.553261	2739.904541
0.000000	1.553498	2750.953613
0.000000	1.553735	2762.725586
0.000000	1.553973	2774.935303
0.000000	1.554210	2787.443115
0.000000	1.554447	2800.981445
0.000000	1.554684	2814.470215
0.000000	1.554921	2826.673828
0.000000	1.555158	2836.279297
0.000000	1.555396	2844.782227
0.000000	1.555633	2852.787598
0.000000	1.555870	2858.453857
0.000000	1.556107	2861.501221
0.000000	1.556344	2862.879395
0.000000	1.556582	2861.527588
0.000000	1.556819	2858.833984
0.000000	1.557056	2855.784180
0.000000	1.557293	2853.214600
0.000000	1.557530	2851.981689
0.000000	1.557768	2850.591553
0.000000	1.558005	2849.792969
0.000000	1.558242	2849.402832
0.000000	1.558479	2849.972900
0.000000	1.558716	2852.192139
0.000000	1.558953	2855.987305
0.000000	1.559190	2861.318359
0.000000	1.559428	2867.806885
0.000000	1.559665	2875.452637
0.000000	1.559902	2883.060059
0.000000	1.560139	2891.139648
0.000000	1.560376	2899.650879
0.000000	1.560614	2907.590820
0.000000	1.560851	2914.224854
0.000000	1.561088	2918.694580
0.000000	1.561325	2921.078613
0.000000	1.561562	2921.750488
0.000000	1.561799	2921.151367
0.000000	1.562037	2919.401855
0.000000	1.562274	2917.843018
0.000000	1.562511	2917.540039
0.000000	1.562748	2917.706055
0.000000	1.562985	2918.539307
0.000000	1.563222	2919.571045
0.000000	1.563460	2920.867676
0.000000	1.563697	2922.457031
0.000000	1.563934	2924.694580
0.000000	1.564171	2927.046875
0.000000	1.564408	2928.566895
0.000000	1.564646	2929.881348
0.000000	1.564883	2931.297852
0.000000	1.565120	2932.877197
0.000000	1.565357	2934.534912
0.000000	1.565594	2935.077393
0.000000	1.565831	2935.519287
0.000000	1.566069	2934.919189
0.000000	1.566306	2934.583252
0.000000	1.566543	2934.705078
0.000000	1.566780	2934.622314
0.000000	1.567017	2936.794189
0.000000	1.567255	2939.875244
0.000000	1.567492	2942.453857
0.000000	1.567729	2944.868652
0.000000	1.567966	2946.406982
0.000000	1.568203	2947.736328
0.000000	1.568440	2949.127197
0.000000	1.568677	2950.394531
0.000000	1.568915	2952.803711
0.000000	1.569152	2955.152832
0.000000	1.569389	2958.057129
0.000000	1.569626	2960.124756
0.000000	1.569863	2961.339111
0.000000	1.570101	2961.587646
0.000000	1.570338	2960.558838
0.000000	1.570575	2958.491455
0.000000	1.570812	2955.583496
0.000000	1.571049	2952.809082
0.000000	1.571286	2949.809814
0.000000	1.571524	2946.273193
0.000000	1.571761	2942.314941
0.000000	1.571998	2937.043945
0.000000	1.572235	2931.131592
0.000000	1.572472	2923.610596
0.000000	1.572709	2915.509033
0.000000	1.572947	2906.159180
0.000000	1.573184	2896.180664
0.000000	1.573421	2886.789307
0.000000	1.573658	2880.110107
0.000000	1.573895	2872.887207
0.000000	1.574133	2864.777100
0.000000	1.574370	2857.360840
0.000000	1.574607	2852.945557
0.000000	1.574844	2849.452637
0.000000	1.575081	2847.578125
0.000000	1.575318	2846.065674
0.000000	1.575556	2845.928955
0.000000	1.575793	2848.471436
0.000000	1.576030	2852.064941
0.000000	1.576267	2856.718750
0.000000	1.576504	2861.400146
0.000000	1.576741	2868.152344
0.000000	1.576979	2876.984619
0.000000	1.577216	2888.084229
0.000000	1.577453	2901.260498
0.000000	1.577690	2915.291992
0.000000	1.577927	2927.728271
0.000000	1.578164	2935.659424
0.000000	1.578402	2939.861816
0.000000	1.578639	2941.992920
0.000000	1.578876	2943.568604
0.000000	1.579113	2945.598877
0.000000	1.579350	2949.222168
0.000000	1.579588	2953.120850
0.000000	1.579825	2956.570313
0.000000	1.580062	2962.403320
0.000000	1.580299	2970.872314
0.000000	1.580536	2985.151367
0.000000	1.580773	3005.227539
0.000000	1.581011	3031.771240
0.000000	1.581248	3065.070068
0.000000	1.581485	3104.433594
0.000000	1.581722	3144.300781
0.000000	1.581959	3175.887695
0.000000	1.582196	3198.366699
0.000000	1.582434	3211.502930
0.000000	1.582671	3215.311035
0.000000	1.582908	3209.816162
0.000000	1.583145	3194.955322
0.000000	1.583382	3171.339111
0.000000	1.583619	3140.505371
0.000000	1.583857	3107.237061
0.000000	1.584094	3076.350098
0.000000	1.584331	3052.726807
0.000000	1.584568	3040.721191
0.000000	1.584805	3034.613525
0.000000	1.585043	3031.479492
0.000000	1.585280	3032.459961
0.000000	1.585517	3037.236572
0.000000	1.585754	3045.768066
0.000000	1.585991	3056.944092
0.000000	1.586228	3069.906982
0.000000	1.586466	3081.943604
0.000000	1.586703	3091.381104
0.000000	1.586940	3096.242432
0.000000	1.587177	3097.816406
0.000000	1.587414	3096.786865
0.000000	1.587651	3093.875244
0.000000	1.587889	3089.044922
0.000000	1.588126	3083.622803
0.000000	1.588363	3077.600586
0.000000	1.588600	3071.608154
0.000000	1.588837	3065.585205
0.000000	1.589075	3059.614258
0.000000	1.589312	3053.948730
0.000000	1.589549	3048.894043
0.000000	1.589786	3045.261963
0.000000	1.590023	3044.798828
0.000000	1.590261	3045.702637
0.000000	1.590497	3048.208496
0.000000	1.590735	3051.294189
0.000000	1.590972	3053.779297
0.000000	1.591209	3055.284424
0.000000	1.591446	3055.490234
0.000000	1.591683	3054.798096
0.000000	1.591921	3054.116943
0.000000	1.592158	3052.762207
0.000000	1.592395	3052.041016
0.000000	1.592632	3051.753418
0.000000	1.592869	3051.436035
0.000000	1.593107	3051.705078
0.000000	1.593344	3052.207520
0.000000	1.593581	3053.635010
0.000000	1.593818	3055.787598
0.000000	1.594055	3057.883789
0.000000	1.594292	3059.669922
0.000000	1.594530	3061.349854
0.000000	1.594767	3062.625488
0.000000	1.595004	3063.419434
0.000000	1.595241	3063.173828
0.000000	1.595478	3062.212158
0.000000	1.595716	3060.572510
0.000000	1.595953	3057.872803
0.000000	1.596190	3055.018555
0.000000	1.596427	3052.147705
0.000000	1.596664	3049.775146
0.000000	1.596901	3048.048828
0.000000	1.597139	3046.362061
0.000000	1.597376	3045.199463
0.000000	1.597613	3044.142578
0.000000	1.597850	3043.202637
0.000000	1.598087	3043.205811
0.000000	1.598324	3044.521729
0.000000	1.598562	3049.236328
0.000000	1.598799	3055.439453
0.000000	1.599036	3063.019531
0.000000	1.599273	3071.138428
0.000000	1.599510	3075.043701
0.000000	1.599748	3073.793213
0.000000	1.599985	3069.415527
0.000000	1.600222	3064.389648
0.000000	1.600459	3063.976074
0.000000	1.600696	3066.093994
0.000000	1.600933	3065.941162
0.000000	1.601170	3064.077637
0.000000	1.601408	3061.176758
0.000000	1.601645	3057.400391
0.000000	1.601882	3052.611328
0.000000	1.602119	3047.952881
0.000000	1.602356	3044.150635
0.000000	1.602594	3040.468750
0.000000	1.602831	3036.145996
0.000000	1.603068	3031.077148
0.000000	1.603305	3026.231934
0.000000	1.603542	3024.011230
0.000000	1.603779	3023.039307
0.000000	1.604017	3022.993652
0.000000	1.604254	3023.725830
0.000000	1.604491	3024.926025
0.000000	1.604728	3026.757080
0.000000	1.604965	3029.396973
0.000000	1.605203	3032.550293
0.000000	1.605440	3036.541504
0.000000	1.605677	3041.354980
0.000000	1.605914	3046.726318
0.000000	1.606151	3053.093262
0.000000	1.606388	3060.487793
0.000000	1.606626	3068.599365
0.000000	1.606863	3077.251709
0.000000	1.607100	3085.579346
0.000000	1.607337	3092.685547
0.000000	1.607574	3098.350586
0.000000	1.607811	3103.488037
0.000000	1.608049	3108.334961
0.000000	1.608286	3113.701904
0.000000	1.608523	3120.174316
0.000000	1.608760	3127.627197
0.000000	1.608997	3136.229736
0.000000	1.609234	3144.969482
0.000000	1.609472	3151.779053
0.000000	1.609709	3155.843750
0.000000	1.609946	3157.180664
0.000000	1.610183	3157.210449
0.000000	1.610420	3155.480469
0.000000	1.610657	3153.219238
0.000000	1.610895	3150.793701
0.000000	1.611132	3147.483398
0.000000	1.611369	3143.750977
0.000000	1.611606	3140.783447
0.000000	1.611843	3137.646484
0.000000	1.612081	3133.649902
0.000000	1.612318	3128.309814
0.000000	1.612555	3122.513916
0.000000	1.612792	3117.358398
0.000000	1.613029	3110.332764
0.000000	1.613266	3102.702637
0.000000	1.613504	3095.658936
0.000000	1.613741	3090.217773
0.000000	1.613978	3085.302002
0.000000	1.614215	3080.957031
0.000000	1.614452	3076.835693
0.000000	1.614690	3074.136963
0.000000	1.614927	3072.089111
0.000000	1.615164	3070.307129
0.000000	1.615401	3068.732422
0.000000	1.615638	3067.426758
0.000000	1.615875	3065.981201
0.000000	1.616112	3064.502930
0.000000	1.616350	3063.403076
0.000000	1.616587	3062.293701
0.000000	1.616824	3062.134277
0.000000	1.617061	3062.916992
0.000000	1.617298	3063.813965
0.000000	1.617536	3065.582031
0.000000	1.617773	3067.184082
0.000000	1.618010	3068.412109
0.000000	1.618247	3068.269043
0.000000	1.618484	3066.725342
0.000000	1.618721	3063.243896
0.000000	1.618959	3057.672363
0.000000	1.619196	3051.137939
0.000000	1.619433	3044.574219
0.000000	1.619670	3039.330322
0.000000	1.619907	3035.243896
0.000000	1.620144	3031.021729
0.000000	1.620382	3026.213379
0.000000	1.620619	3019.979492
0.000000	1.620856	3013.455811
0.000000	1.621093	3006.647461
0.000000	1.621330	3000.669678
0.000000	1.621568	2993.732422
0.000000	1.621805	2987.170654
0.000000	1.622042	2980.459229
0.000000	1.622279	2972.965576
0.000000	1.622516	2966.425537
0.000000	1.622754	2960.838135
0.000000	1.622991	2956.049072
0.000000	1.623228	2951.985107
0.000000	1.623465	2948.289063
0.000000	1.623702	2946.017090
0.000000	1.623939	2944.850586
0.000000	1.624177	2943.635986
0.000000	1.624414	2942.371338
0.000000	1.624651	2940.829590
0.000000	1.624888	2939.173584
0.000000	1.625125	2937.236328
0.000000	1.625362	2936.328125
0.000000	1.625600	2935.833740
0.000000	1.625837	2934.231689
0.000000	1.626074	2932.442139
0.000000	1.626311	2930.161621
0.000000	1.626548	2928.970215
0.000000	1.626785	2928.578613
0.000000	1.627023	2928.439941
0.000000	1.627260	2928.647461
0.000000	1.627497	2930.484131
0.000000	1.627734	2933.384521
0.000000	1.627971	2938.265137
0.000000	1.628209	2944.604980
0.000000	1.628446	2953.231689
0.000000	1.628683	2964.538086
0.000000	1.628920	2978.431885
0.000000	1.629157	2995.209717
0.000000	1.629394	3007.775635
0.000000	1.629632	3014.873779
0.000000	1.629869	3015.962158
0.000000	1.630106	3011.888184
0.000000	1.630343	3004.628662
0.000000	1.630580	2994.576172
0.000000	1.630817	2983.681885
0.000000	1.631055	2974.530518
0.000000	1.631292	2967.603516
0.000000	1.631529	2961.807861
0.000000	1.631766	2957.490723
0.000000	1.632003	2954.683838
0.000000	1.632240	2953.325439
0.000000	1.632478	2955.686279
0.000000	1.632715	2959.546387
0.000000	1.632952	2963.656006
0.000000	1.633189	2968.751221
0.000000	1.633426	2974.721680
0.000000	1.633664	2981.430908
0.000000	1.633901	2988.507324
0.000000	1.634138	2993.926025
0.000000	1.634375	3000.388916
0.000000	1.634612	3007.657959
0.000000	1.634849	3016.491455
0.000000	1.635087	3026.920898
0.000000	1.635324	3038.770264
0.000000	1.635561	3051.742676
0.000000	1.635798	3066.016846
0.000000	1.636035	3081.043213
0.000000	1.636272	3093.967041
0.000000	1.636510	3107.857666
0.000000	1.636747	3119.863281
0.000000	1.636984	3130.777832
0.000000	1.637221	3142.562500
0.000000	1.637458	3153.656738
0.000000	1.637696	3165.307617
0.000000	1.637933	3178.146973
0.000000	1.638170	3191.774902
0.000000	1.638407	3206.983887
0.000000	1.638644	3221.745605
0.000000	1.638881	3241.262451
0.000000	1.639118	3265.491455
0.000000	1.639356	3291.833008
0.000000	1.639593	3324.365967
0.000000	1.639830	3367.016846
0.000000	1.640067	3422.544922
0.000000	1.640304	3490.398438
0.000000	1.640542	3549.855957
0.000000	1.640779	3598.166748
0.000000	1.641016	3633.412598
0.000000	1.641253	3654.773926
0.000000	1.641490	3662.594482
0.000000	1.641727	3657.161133
0.000000	1.641965	3638.310303
0.000000	1.642202	3605.235107
0.000000	1.642439	3559.283691
0.000000	1.642676	3504.206055
0.000000	1.642913	3444.665771
0.000000	1.643151	3387.471924
0.000000	1.643388	3341.516357
0.000000	1.643625	3315.952881
0.000000	1.643862	3295.097168
0.000000	1.644099	3276.613525
0.000000	1.644336	3260.631348
0.000000	1.644574	3246.739502
0.000000	1.644811	3236.147217
0.000000	1.645048	3227.269043
0.000000	1.645285	3220.551514
0.000000	1.645522	3216.259033
0.000000	1.645759	3213.324707
0.000000	1.645997	3211.862549
0.000000	1.646234	3211.749268
0.000000	1.646471	3212.599609
0.000000	1.646708	3214.252197
0.000000	1.646945	3215.455811
0.000000	1.647183	3216.798828
0.000000	1.647420	3218.829590
0.000000	1.647657	3221.500000
0.000000	1.647894	3224.470215
0.000000	1.648131	3227.335938
0.000000	1.648368	3229.515381
0.000000	1.648605	3231.480713
0.000000	1.648843	3232.602295
0.000000	1.649080	3232.457275
0.000000	1.649317	3230.635986
0.000000	1.649554	3227.997314
0.000000	1.649791	3223.899902
0.000000	1.650029	3218.837158
0.000000	1.650266	3212.543213
0.000000	1.650503	3205.795166
0.000000	1.650740	3198.366699
0.000000	1.650977	3190.922119
0.000000	1.651214	3183.932129
0.000000	1.651452	3177.497803
0.000000	1.651689	3171.683838
0.000000	1.651926	3166.149414
0.000000	1.652163	3161.127930
0.000000	1.652400	3156.359619
0.000000	1.652638	3152.177490
0.000000	1.652875	3148.791992
0.000000	1.653112	3145.537109
0.000000	1.653349	3143.172607
0.000000	1.653586	3141.255127
0.000000	1.653823	3139.935303
0.000000	1.654061	3138.558838
0.000000	1.654298	3137.275146
0.000000	1.654535	3136.863525
0.000000	1.654772	3138.359619
0.000000	1.655009	3142.120850
0.000000	1.655246	3147.824707
0.000000	1.655484	3155.206055
0.000000	1.655721	3164.829102
0.000000	1.655958	3177.399170
0.000000	1.656195	3190.644531
0.000000	1.656432	3197.738037
0.000000	1.656670	3199.513428
0.000000	1.656907	3197.124512
0.000000	1.657144	3191.238281
0.000000	1.657381	3181.904297
0.000000	1.657618	3170.710449
0.000000	1.657855	3160.473145
0.000000	1.658092	3155.260254
0.000000	1.658330	3154.984863
0.000000	1.658567	3155.584229
0.000000	1.658804	3156.121094
0.000000	1.659041	3155.813477
0.000000	1.659278	3156.070557
0.000000	1.659516	3157.247314
0.000000	1.659753	3159.498779
0.000000	1.659990	3162.366943
0.000000	1.660227	3164.891846
0.000000	1.660464	3167.258789
0.000000	1.660702	3165.430176
0.000000	1.660939	3161.907715
0.000000	1.661176	3157.599854
0.000000	1.661413	3154.062988
0.000000	1.661650	3152.664063
0.000000	1.661887	3151.031494
0.000000	1.662125	3149.406250
0.000000	1.662362	3147.019287
0.000000	1.662599	3144.754883
0.000000	1.662836	3142.402344
0.000000	1.663073	3139.832031
0.000000	1.663311	3136.308594
0.000000	1.663548	3131.631592
0.000000	1.663785	3126.212158
0.000000	1.664022	3120.977783
0.000000	1.664259	3117.708008
0.000000	1.664496	3114.582520
0.000000	1.664733	3112.514404
0.000000	1.664971	3112.086670
0.000000	1.665208	3112.972656
0.000000	1.665445	3115.569092
0.000000	1.665682	3119.649658
0.000000	1.665919	3124.327393
0.000000	1.666157	3129.424561
0.000000	1.666394	3132.395264
0.000000	1.666631	3134.346191
0.000000	1.666868	3135.595215
0.000000	1.667105	3136.450195
0.000000	1.667342	3137.538330
0.000000	1.667580	3138.912598
0.000000	1.667817	3139.741455
0.000000	1.668054	3140.602051
0.000000	1.668291	3141.447021
0.000000	1.668528	3142.415039
0.000000	1.668765	3142.507080
0.000000	1.669003	3141.309814
0.000000	1.669240	3139.212158
0.000000	1.669477	3136.594238
0.000000	1.669714	3133.193359
0.000000	1.669951	3130.990723
0.000000	1.670189	3129.951172
0.000000	1.670426	3128.499023
0.000000	1.670663	3127.063232
0.000000	1.670900	3125.627930
0.000000	1.671137	3125.160645
0.000000	1.671374	3125.165771
0.000000	1.671612	3125.926025
0.000000	1.671849	3127.195557
0.000000	1.672086	3128.432861
0.000000	1.672323	3129.199219
0.000000	1.672560	3129.935791
0.000000	1.672798	3130.531494
0.000000	1.673035	3131.504150
0.000000	1.673272	3133.260498
0.000000	1.673509	3135.444336
0.000000	1.673746	3137.150635
0.000000	1.673983	3138.537109
0.000000	1.674220	3139.545898
0.000000	1.674458	3140.988770
0.000000	1.674695	3142.843262
0.000000	1.674932	3143.352783
0.000000	1.675169	3143.671631
0.000000	1.675406	3144.332031
0.000000	1.675644	3145.416504
0.000000	1.675881	3146.171143
0.000000	1.676118	3146.839355
0.000000	1.676355	3148.467773
0.000000	1.676592	3150.433350
0.000000	1.676829	3154.118896
0.000000	1.677067	3158.406738
0.000000	1.677304	3163.571777
0.000000	1.677541	3169.022217
0.000000	1.677778	3173.650146
0.000000	1.678015	3176.869385
0.000000	1.678252	3177.754639
0.000000	1.678490	3176.571533
0.000000	1.678727	3174.490723
0.000000	1.678964	3171.614746
0.000000	1.679201	3167.986816
0.000000	1.679438	3164.176025
0.000000	1.679676	3160.283203
0.000000	1.679913	3156.260254
0.000000	1.680150	3151.779541
0.000000	1.680387	3147.093750
0.000000	1.680624	3141.967529
0.000000	1.680861	3136.389648
0.000000	1.681099	3130.226074
0.000000	1.681336	3125.657471
0.000000	1.681573	3119.766357
0.000000	1.681810	3113.068359
0.000000	1.682047	3105.828369
0.000000	1.682284	3098.514404
0.000000	1.682522	3092.014404
0.000000	1.682759	3085.758301
0.000000	1.682996	3080.936768
0.000000	1.683233	3075.913330
0.000000	1.683470	3070.913818
0.000000	1.683707	3065.478760
0.000000	1.683945	3060.902588
0.000000	1.684182	3056.124512
0.000000	1.684419	3051.653320
0.000000	1.684656	3049.367920
0.000000	1.684893	3048.308105
0.000000	1.685131	3047.336426
0.000000	1.685368	3046.056152
0.000000	1.685605	3044.892090
0.000000	1.685842	3043.305176
0.000000	1.686079	3041.003662
0.000000	1.686316	3038.615967
0.000000	1.686554	3035.294678
0.000000	1.686791	3031.488525
0.000000	1.687028	3028.253662
0.000000	1.687265	3027.066162
0.000000	1.687502	3026.294189
0.000000	1.687739	3025.569824
0.000000	1.687977	3025.750244
0.000000	1.688214	3026.863037
0.000000	1.688451	3026.375977
0.000000	1.688688	3023.526367
0.000000	1.688925	3019.186523
0.000000	1.689162	3012.907471
0.000000	1.689400	3007.120605
0.000000	1.689637	3003.722168
0.000000	1.689874	3002.041016
0.000000	1.690111	3001.007080
0.000000	1.690348	3000.658447
0.000000	1.690586	3001.003174
0.000000	1.690823	3002.034912
0.000000	1.691060	3003.996826
0.000000	1.691297	3007.041992
0.000000	1.691534	3010.384766
0.000000	1.691772	3015.227539
0.000000	1.692009	3021.993164
0.000000	1.692246	3029.595215
0.000000	1.692483	3038.996094
0.000000	1.692720	3050.636475
0.000000	1.692957	3063.077148
0.000000	1.693195	3075.500244
0.000000	1.693432	3086.734375
0.000000	1.693669	3091.606934
0.000000	1.693906	3090.978027
0.000000	1.694143	3087.384033
0.000000	1.694380	3082.910156
0.000000	1.694618	3078.279053
0.000000	1.694855	3071.617432
0.000000	1.695092	3063.041016
0.000000	1.695329	3053.790039
0.000000	1.695566	3046.912842
0.000000	1.695804	3042.506836
0.000000	1.696041	3037.379883
0.000000	1.696278	3032.128418
0.000000	1.696515	3027.841797
0.000000	1.696752	3022.802490
0.000000	1.696989	3017.684814
0.000000	1.697226	3011.907715
0.000000	1.697464	3006.016113
0.000000	1.697701	3001.804443
0.000000	1.697938	2998.460449
0.000000	1.698175	2995.228271
0.000000	1.698412	2991.477539
0.000000	1.698650	2986.308105
0.000000	1.698887	2979.256348
0.000000	1.699124	2971.010986
0.000000	1.699361	2962.496826
0.000000	1.699598	2954.960693
0.000000	1.699835	2950.044434
0.000000	1.700073	2946.941406
0.000000	1.700310	2945.278564
0.000000	1.700547	2946.091309
0.000000	1.700784	2950.647949
0.000000	1.701021	2960.429199
0.000000	1.701259	2975.646240
0.000000	1.701496	2998.901611
0.000000	1.701733	3028.067627
0.000000	1.701970	3061.770752
0.000000	1.702207	3090.740479
0.000000	1.702444	3106.977783
0.000000	1.702682	3110.281982
0.000000	1.702919	3100.696533
0.000000	1.703156	3080.230713
0.000000	1.703393	3051.879395
0.000000	1.703630	3021.991211
0.000000	1.703867	2997.549072
0.000000	1.704105	2984.276855
0.000000	1.704342	2975.390381
0.000000	1.704579	2968.233398
0.000000	1.704816	2962.223633
0.000000	1.705053	2956.801270
0.000000	1.705291	2952.166992
0.000000	1.705528	2948.538818
0.000000	1.705765	2946.298828
0.000000	1.706002	2944.890137
0.000000	1.706239	2944.597656
0.000000	1.706476	2946.185303
0.000000	1.706713	2949.135498
0.000000	1.706951	2952.199707
0.000000	1.707188	2955.889648
0.000000	1.707425	2958.698242
0.000000	1.707662	2959.794434
0.000000	1.707899	2961.347168
0.000000	1.708137	2965.295166
0.000000	1.708374	2970.268799
0.000000	1.708611	2976.938232
0.000000	1.708848	2985.522461
0.000000	1.709085	2996.798096
0.000000	1.709322	3010.686035
0.000000	1.709560	3025.643311
0.000000	1.709797	3042.261963
0.000000	1.710034	3059.913086
0.000000	1.710271	3076.950684
0.000000	1.710508	3090.928223
0.000000	1.710746	3099.284668
0.000000	1.710983	3103.360596
0.000000	1.711220	3105.681641
0.000000	1.711457	3106.817383
0.000000	1.711694	3107.998291
0.000000	1.711931	3108.864746
0.000000	1.712169	3109.445557
0.000000	1.712406	3111.019775
0.000000	1.712643	3113.047852
0.000000	1.712880	3117.198486
0.000000	1.713117	3121.985840
0.000000	1.713354	3127.004883
0.000000	1.713592	3132.753906
0.000000	1.713829	3138.693359
0.000000	1.714066	3143.603516
0.000000	1.714303	3144.227539
0.000000	1.714540	3141.781982
0.000000	1.714777	3136.885986
0.000000	1.715015	3130.369629
0.000000	1.715252	3122.741211
0.000000	1.715489	3117.251221
0.000000	1.715726	3115.279297
0.000000	1.715963	3113.867920
0.000000	1.716200	3113.405029
0.000000	1.716438	3114.043457
0.000000	1.716675	3113.015625
0.000000	1.716912	3113.810303
0.000000	1.717149	3114.605225
0.000000	1.717386	3113.855469
0.000000	1.717624	3113.066895
0.000000	1.717861	3113.891602
0.000000	1.718098	3116.651367
0.000000	1.718335	3125.347168
0.000000	1.718572	3138.560547
0.000000	1.718809	3156.661865
0.000000	1.719047	3177.116943
0.000000	1.719284	3199.018555
0.000000	1.719521	3214.659668
0.000000	1.719758	3220.355225
0.000000	1.719995	3216.547607
0.000000	1.720233	3205.412109
0.000000	1.720470	3188.981689
0.000000	1.720707	3168.306396
0.000000	1.720944	3145.848145
0.000000	1.721181	3125.329346
0.000000	1.721418	3111.112793
0.000000	1.721655	3099.392578
0.000000	1.721893	3089.294189
0.000000	1.722130	3080.685791
0.000000	1.722367	3076.424561
0.000000	1.722604	3077.815430
0.000000	1.722841	3084.679932
0.000000	1.723079	3098.610352
0.000000	1.723316	3120.981201
0.000000	1.723553	3153.215088
0.000000	1.723790	3194.512451
0.000000	1.724027	3239.669922
0.000000	1.724265	3277.163818
0.000000	1.724502	3307.581787
0.000000	1.724739	3329.938477
0.000000	1.724976	3342.283936
0.000000	1.725213	3343.785156
0.000000	1.725450	3334.837646
0.000000	1.725688	3315.810791
0.000000	1.725925	3286.714844
0.000000	1.726162	3248.430176
0.000000	1.726399	3205.930176
0.000000	1.726636	3165.449707
0.000000	1.726873	3134.313965
0.000000	1.727111	3117.988770
0.000000	1.727348	3104.738770
0.000000	1.727585	3092.829102
0.000000	1.727822	3083.229004
0.000000	1.728059	3076.022705
0.000000	1.728297	3069.676270
0.000000	1.728534	3064.978027
0.000000	1.728771	3061.264160
0.000000	1.729008	3058.086182
0.000000	1.729245	3054.411377
0.000000	1.729482	3050.733154
0.000000	1.729720	3047.317139
0.000000	1.729957	3043.811768
0.000000	1.730194	3040.947998
0.000000	1.730431	3038.986816
0.000000	1.730668	3038.273682
0.000000	1.730905	3038.950928
0.000000	1.731143	3040.998047
0.000000	1.731380	3045.606445
0.000000	1.731617	3052.296631
0.000000	1.731854	3061.485840
0.000000	1.732091	3070.294678
0.000000	1.732328	3074.942139
0.000000	1.732566	3075.321777
0.000000	1.732803	3072.632324
0.000000	1.733040	3070.320068
0.000000	1.733277	3073.159668
0.000000	1.733514	3078.624268
0.000000	1.733752	3083.097656
0.000000	1.733989	3087.062256
0.000000	1.734226	3088.694580
0.000000	1.734463	3088.418701
0.000000	1.734700	3086.655762
0.000000	1.734937	3084.195068
0.000000	1.735175	3083.254883
0.000000	1.735412	3083.854248
0.000000	1.735649	3086.170898
0.000000	1.735886	3090.121826
0.000000	1.736123	3095.920898
0.000000	1.736360	3102.114258
0.000000	1.736598	3107.761719
0.000000	1.736835	3111.330322
0.000000	1.737072	3114.544922
0.000000	1.737309	3116.898926
0.000000	1.737546	3117.876709
0.000000	1.737783	3115.927734
0.000000	1.738021	3112.306152
0.000000	1.738258	3107.161133
0.000000	1.738495	3101.989014
0.000000	1.738732	3097.767090
0.000000	1.738969	3093.850342
0.000000	1.739207	3089.854004
0.000000	1.739444	3085.711914
0.000000	1.739681	3080.872803
0.000000	1.739918	3075.786621
0.000000	1.740155	3070.976807
0.000000	1.740392	3067.490967
0.000000	1.740630	3064.906738
0.000000	1.740867	3062.589844
0.000000	1.741104	3060.439209
0.000000	1.741341	3058.057129
0.000000	1.741578	3057.655518
0.000000	1.741815	3056.891602
0.000000	1.742053	3054.962402
0.000000	1.742290	3051.719971
0.000000	1.742527	3046.691895
0.000000	1.742764	3041.708008
0.000000	1.743001	3036.718506
0.000000	1.743239	3034.100098
0.000000	1.743476	3033.693848
0.000000	1.743713	3036.677490
0.000000	1.743950	3043.959961
0.000000	1.744187	3056.009033
0.000000	1.744424	3074.218506
0.000000	1.744661	3098.247803
0.000000	1.744899	3125.514648
0.000000	1.745136	3155.152832
0.000000	1.745373	3181.398193
0.000000	1.745610	3197.849365
0.000000	1.745847	3204.193359
0.000000	1.746085	3202.839844
0.000000	1.746322	3195.906982
0.000000	1.746559	3185.441895
0.000000	1.746796	3175.481934
0.000000	1.747033	3174.875488
0.000000	1.747270	3180.717285
0.000000	1.747508	3187.025391
0.000000	1.747745	3194.188477
0.000000	1.747982	3201.863281
0.000000	1.748219	3207.451904
0.000000	1.748456	3210.007568
0.000000	1.748694	3210.976318
0.000000	1.748931	3211.850586
0.000000	1.749168	3211.990234
0.000000	1.749405	3213.734619
0.000000	1.749642	3215.835449
0.000000	1.749879	3217.914063
0.000000	1.750117	3219.934082
0.000000	1.750354	3222.352295
0.000000	1.750591	3225.028564
0.000000	1.750828	3227.932373
0.000000	1.751065	3231.887939
0.000000	1.751302	3235.902588
0.000000	1.751540	3240.399414
0.000000	1.751777	3245.448975
0.000000	1.752014	3250.711426
0.000000	1.752251	3256.367188
0.000000	1.752488	3262.361816
0.000000	1.752726	3268.846436
0.000000	1.752963	3275.200195
0.000000	1.753200	3276.885742
0.000000	1.753437	3275.780029
0.000000	1.753674	3272.591553
0.000000	1.753911	3267.609619
0.000000	1.754148	3260.423340
0.000000	1.754386	3252.826660
0.000000	1.754623	3245.665771
0.000000	1.754860	3237.004150
0.000000	1.755097	3227.537842
0.000000	1.755334	3220.584473
0.000000	1.755572	3214.468262
0.000000	1.755809	3207.422607
0.000000	1.756046	3199.435059
0.000000	1.756283	3192.133545
0.000000	1.756520	3186.233887
0.000000	1.756757	3179.977051
0.000000	1.756995	3173.124023
0.000000	1.757232	3166.470947
0.000000	1.757469	3160.884033
0.000000	1.757706	3156.261230
0.000000	1.757943	3151.959229
0.000000	1.758181	3148.384277
0.000000	1.758418	3144.359375
0.000000	1.758655	3140.992188
0.000000	1.758892	3138.460449
0.000000	1.759129	3136.784180
0.000000	1.759367	3134.484619
0.000000	1.759604	3132.616699
0.000000	1.759841	3131.109863
0.000000	1.760078	3129.684082
0.000000	1.760315	3128.478516
0.000000	1.760552	3128.067383
0.000000	1.760790	3129.439209
0.000000	1.761027	3131.862061
0.000000	1.761264	3135.350098
0.000000	1.761501	3140.319824
0.000000	1.761738	3145.366211
0.000000	1.761975	3150.515137
0.000000	1.762213	3156.227051
0.000000	1.762450	3163.183838
0.000000	1.762687	3166.469727
0.000000	1.762924	3165.941895
0.000000	1.763161	3165.464844
0.000000	1.763398	3169.208740
0.000000	1.763636	3175.362305
0.000000	1.763873	3180.345947
0.000000	1.764110	3184.189697
0.000000	1.764347	3188.341309
0.000000	1.764584	3193.465820
0.000000	1.764821	3199.100342
0.000000	1.765059	3205.079590
0.000000	1.765296	3209.870850
0.000000	1.765533	3214.734619
0.000000	1.765770	3219.796631
0.000000	1.766007	3224.925537
0.000000	1.766245	3230.572021
0.000000	1.766482	3236.321777
0.000000	1.766719	3241.129883
0.000000	1.766956	3245.079590
0.000000	1.767193	3248.859131
0.000000	1.767430	3253.755371
0.000000	1.767668	3259.166992
0.000000	1.767905	3265.813721
0.000000	1.768142	3273.593994
0.000000	1.768379	3281.918213
0.000000	1.768616	3290.697021
0.000000	1.768854	3301.575928
0.000000	1.769091	3314.953613
0.000000	1.769328	3329.297119
0.000000	1.769565	3344.309326
0.000000	1.769802	3360.335693
0.000000	1.770039	3375.791992
0.000000	1.770276	3387.678955
0.000000	1.770514	3392.189697
0.000000	1.770751	3389.458740
0.000000	1.770988	3382.113770
0.000000	1.771225	3371.536133
0.000000	1.771462	3361.188965
0.000000	1.771700	3354.856201
0.000000	1.771937	3351.438477
0.000000	1.772174	3350.124268
0.000000	1.772411	3350.685303
0.000000	1.772648	3352.926514
0.000000	1.772885	3355.628418
0.000000	1.773123	3359.872803
0.000000	1.773360	3364.376953
0.000000	1.773597	3368.577393
0.000000	1.773834	3373.293457
0.000000	1.774071	3378.777832
0.000000	1.774308	3384.048340
0.000000	1.774546	3387.887695
0.000000	1.774783	3386.426758
0.000000	1.775020	3381.818848
0.000000	1.775257	3375.806152
0.000000	1.775494	3370.985840
0.000000	1.775732	3368.552734
0.000000	1.775969	3365.390625
0.000000	1.776206	3362.138672
0.000000	1.776443	3357.549316
0.000000	1.776680	3352.237549
0.000000	1.776917	3345.120850
0.000000	1.777155	3337.049072
0.000000	1.777392	3327.467041
0.000000	1.777629	3317.046875
0.000000	1.777866	3306.275635
0.000000	1.778103	3293.250244
0.000000	1.778341	3279.301025
0.000000	1.778578	3265.021729
0.000000	1.778815	3249.972656
0.000000	1.779052	3235.701904
0.000000	1.779289	3224.542236
0.000000	1.779526	3216.435547
0.000000	1.779763	3211.574707
0.000000	1.780001	3209.806641
0.000000	1.780238	3210.152832
0.000000	1.780475	3212.774658
0.000000	1.780712	3217.528076
0.000000	1.780949	3225.675293
0.000000	1.781187	3236.820801
0.000000	1.781424	3251.118164
0.000000	1.781661	3265.433838
0.000000	1.781898	3273.107666
0.000000	1.782135	3272.060059
0.000000	1.782372	3262.451416
0.000000	1.782610	3246.717041
0.000000	1.782847	3224.576904
0.000000	1.783084	3195.055664
0.000000	1.783321	3161.178955
0.000000	1.783558	3128.767090
0.000000	1.783795	3103.797119
0.000000	1.784033	3084.718262
0.000000	1.784270	3067.989990
0.000000	1.784507	3053.206787
0.000000	1.784744	3041.524170
0.000000	1.784981	3034.704346
0.000000	1.785219	3030.381348
0.000000	1.785456	3029.101563
0.000000	1.785693	3029.948975
0.000000	1.785930	3031.735352
0.000000	1.786167	3033.235596
0.000000	1.786404	3030.790283
0.000000	1.786642	3025.292969
0.000000	1.786879	3019.171875
0.000000	1.787116	3012.761475
0.000000	1.787353	3010.051270
0.000000	1.787590	3008.243408
0.000000	1.787827	3007.208984
0.000000	1.788065	3005.781738
0.000000	1.788302	3004.216553
0.000000	1.788539	3003.060303
0.000000	1.788776	3002.644043
0.000000	1.789013	3003.035400
0.000000	1.789250	3003.758789
0.000000	1.789488	3004.508057
0.000000	1.789725	3006.392090
0.000000	1.789962	3008.065186
0.000000	1.790199	3008.118652
0.000000	1.790436	3007.027832
0.000000	1.790674	3006.773193
0.000000	1.790911	3006.537842
0.000000	1.791148	3006.461426
0.000000	1.791385	3007.061279
0.000000	1.791622	3008.945557
0.000000	1.791860	3011.278564
0.000000	1.792097	3013.176514
0.000000	1.792334	3014.843994
0.000000	1.792571	3015.927490
0.000000	1.792808	3016.010986
0.000000	1.793045	3014.197510
0.000000	1.793282	3008.948242
0.000000	1.793520	3001.957275
0.000000	1.793757	2994.232910
0.000000	1.793994	2988.999512
0.000000	1.794231	2983.312256
0.000000	1.794468	2977.319824
0.000000	1.794706	2972.613525
0.000000	1.794943	2967.808350
0.000000	1.795180	2963.181885
0.000000	1.795417	2958.099609
0.000000	1.795654	2952.247803
0.000000	1.795891	2945.968506
0.000000	1.796129	2938.629639
0.000000	1.796366	2929.987793
0.000000	1.796603	2921.343750
0.000000	1.796840	2915.158691
0.000000	1.797077	2911.134033
0.000000	1.797315	2910.129150
0.000000	1.797552	2910.614746
0.000000	1.797789	2911.657959
0.000000	1.798026	2912.689941
0.000000	1.798263	2912.763916
0.000000	1.798500	2912.964355
0.000000	1.798738	2913.839844
0.000000	1.798975	2915.120605
0.000000	1.799212	2914.231201
0.000000	1.799449	2917.605225
0.000000	1.799686	2926.160156
0.000000	1.799923	2935.906250
0.000000	1.800161	2947.493408
0.000000	1.800398	2959.778564
0.000000	1.800635	2972.472168
0.000000	1.800872	2985.985352
0.000000	1.801109	2999.388428
0.000000	1.801347	3012.211182
0.000000	1.801584	3024.856689
0.000000	1.801821	3038.241211
0.000000	1.802058	3051.055176
0.000000	1.802295	3063.707764
0.000000	1.802532	3074.511963
0.000000	1.802769	3082.955566
0.000000	1.803007	3090.546143
0.000000	1.803244	3097.071045
0.000000	1.803481	3102.088623
0.000000	1.803718	3105.203857
0.000000	1.803955	3107.080322
0.000000	1.804193	3107.633057
0.000000	1.804430	3107.668213
0.000000	1.804667	3108.610840
0.000000	1.804904	3109.137451
0.000000	1.805141	3108.250488
0.000000	1.805378	3106.364014
0.000000	1.805616	3103.702393
0.000000	1.805853	3099.098633
0.000000	1.806090	3093.678223
0.000000	1.806327	3087.666016
0.000000	1.806564	3081.155273
0.000000	1.806802	3078.081543
0.000000	1.807039	3076.195557
0.000000	1.807276	3074.958008
0.000000	1.807513	3074.739502
0.000000	1.807750	3074.209961
0.000000	1.807987	3074.249512
0.000000	1.808225	3075.739990
0.000000	1.808462	3079.266357
0.000000	1.808699	3084.062988
0.000000	1.808936	3090.499756
0.000000	1.809173	3098.974365
0.000000	1.809410	3109.812500
0.000000	1.809648	3120.868164
0.000000	1.809885	3131.613037
0.000000	1.810122	3140.615479
0.000000	1.810359	3147.698975
0.000000	1.810596	3149.010254
0.000000	1.810834	3146.865967
0.000000	1.811071	3141.775879
0.000000	1.811308	3135.820557
0.000000	1.811545	3131.726318
0.000000	1.811782	3128.285645
0.000000	1.812019	3125.857178
0.000000	1.812256	3125.193848
0.000000	1.812494	3124.845947
0.000000	1.812731	3125.748779
0.000000	1.812968	3127.086914
0.000000	1.813205	3128.590332
0.000000	1.813442	3129.056396
0.000000	1.813680	3129.807129
0.000000	1.813917	3131.477051
0.000000	1.814154	3136.211426
0.000000	1.814391	3142.116699
0.000000	1.814628	3148.837158
0.000000	1.814865	3157.322510
0.000000	1.815103	3166.931641
0.000000	1.815340	3176.085205
0.000000	1.815577	3184.694092
0.000000	1.815814	3194.885986
0.000000	1.816051	3206.376465
0.000000	1.816289	3218.806152
0.000000	1.816526	3230.580566
0.000000	1.816763	3231.750732
0.000000	1.817000	3224.456543
0.000000	1.817237	3212.317627
0.000000	1.817474	3198.038330
0.000000	1.817712	3185.071533
0.000000	1.817949	3176.705811
0.000000	1.818186	3178.112549
0.000000	1.818423	3181.638184
0.000000	1.818660	3187.139160
0.000000	1.818897	3194.695313
0.000000	1.819135	3203.775146
0.000000	1.819372	3213.001221
0.000000	1.819609	3221.293457
0.000000	1.819846	3229.309570
0.000000	1.820083	3235.744873
0.000000	1.820320	3240.118408
0.000000	1.820558	3242.175049
0.000000	1.820795	3240.264404
0.000000	1.821032	3236.027588
0.000000	1.821269	3229.513672
0.000000	1.821506	3224.629395
0.000000	1.821743	3221.645264
0.000000	1.821981	3219.814453
0.000000	1.822218	3217.471924
0.000000	1.822455	3214.781006
0.000000	1.822692	3212.156006
0.000000	1.822929	3209.656250
0.000000	1.823167	3207.451904
0.000000	1.823404	3205.696045
0.000000	1.823641	3203.906250
0.000000	1.823878	3202.656006
0.000000	1.824115	3201.054199
0.000000	1.824353	3199.394043
0.000000	1.824590	3197.030273
0.000000	1.824827	3195.164795
0.000000	1.825064	3193.113037
0.000000	1.825301	3191.267578
0.000000	1.825538	3189.311035
0.000000	1.825776	3187.772461
0.000000	1.826013	3186.827637
0.000000	1.826250	3185.790039
0.000000	1.826487	3184.710449
0.000000	1.826724	3183.972412
0.000000	1.826962	3183.480225
0.000000	1.827199	3184.510254
0.000000	1.827436	3187.327637
0.000000	1.827673	3192.591553
0.000000	1.827910	3201.091064
0.000000	1.828147	3213.753418
0.000000	1.828384	3231.460693
0.000000	1.828622	3253.710693
0.000000	1.828859	3279.966064
0.000000	1.829096	3310.183594
0.000000	1.829333	3338.647949
0.000000	1.829570	3356.681396
0.000000	1.829808	3365.056641
0.000000	1.830045	3365.485596
0.000000	1.830282	3361.507568
0.000000	1.830519	3355.107178
0.000000	1.830756	3348.304443
0.000000	1.830993	3344.604492
0.000000	1.831231	3342.433594
0.000000	1.831468	3341.771484
0.000000	1.831705	3345.715088
0.000000	1.831942	3356.593018
0.000000	1.832179	3375.551758
0.000000	1.832416	3403.341797
0.000000	1.832654	3438.768799
0.000000	1.832891	3477.636719
0.000000	1.833128	3509.682861
0.000000	1.833365	3528.542236
0.000000	1.833602	3534.394775
0.000000	1.833840	3528.794434
0.000000	1.834077	3513.042236
0.000000	1.834314	3488.358643
0.000000	1.834551	3458.280518
0.000000	1.834788	3427.517822
0.000000	1.835025	3401.527344
0.000000	1.835263	3386.093994
0.000000	1.835500	3378.899414
0.000000	1.835737	3370.709229
0.000000	1.835974	3363.049316
0.000000	1.836211	3356.364990
0.000000	1.836448	3351.322998
0.000000	1.836686	3348.085205
0.000000	1.836923	3347.251221
0.000000	1.837160	3347.415527
0.000000	1.837397	3347.816650
0.000000	1.837634	3348.803711
0.000000	1.837871	3349.941162
0.000000	1.838109	3351.438965
0.000000	1.838346	3354.048584
0.000000	1.838583	3357.200439
0.000000	1.838820	3361.498779
0.000000	1.839057	3365.695557
0.000000	1.839295	3369.808350
0.000000	1.839532	3374.087891
0.000000	1.839769	3378.512451
0.000000	1.840006	3383.366943
0.000000	1.840243	3387.298340
0.000000	1.840480	3388.646973
0.000000	1.840718	3389.811279
0.000000	1.840955	3389.673096
0.000000	1.841192	3389.279297
0.000000	1.841429	3387.655029
0.000000	1.841666	3384.667725
0.000000	1.841903	3381.115479
0.000000	1.842141	3376.566895
0.000000	1.842378	3371.531250
0.000000	1.842615	3366.166260
0.000000	1.842852	3361.949707
0.000000	1.843089	3358.605713
0.000000	1.843326	3356.891113
0.000000	1.843564	3357.354980
0.000000	1.843801	3359.517822
0.000000	1.844038	3362.670410
0.000000	1.844275	3364.568848
0.000000	1.844512	3365.764404
0.000000	1.844750	3365.989258
0.000000	1.844987	3365.471191
0.000000	1.845224	3363.384521
0.000000	1.845461	3359.563721
0.000000	1.845698	3354.577637
0.000000	1.845935	3348.047363
0.000000	1.846173	3341.783447
0.000000	1.846410	3335.544922
0.000000	1.846647	3328.622803
0.000000	1.846884	3322.772461
0.000000	1.847121	3318.588379
0.000000	1.847358	3315.250977
0.000000	1.847596	3312.306885
0.000000	1.847833	3310.087402
0.000000	1.848070	3309.006348
0.000000	1.848307	3308.692627
0.000000	1.848544	3308.469238
0.000000	1.848782	3307.166748
0.000000	1.849019	3306.111816
0.000000	1.849256	3305.801758
0.000000	1.849493	3306.907471
0.000000	1.849730	3308.533936
0.000000	1.849967	3310.973389
0.000000	1.850204	3314.169922
0.000000	1.850442	3318.890381
0.000000	1.850679	3324.253418
0.000000	1.850916	3331.177246
0.000000	1.851153	3339.241211
0.000000	1.851390	3346.133789
0.000000	1.851628	3351.473389
0.000000	1.851865	3354.909180
0.000000	1.852102	3357.008789
0.000000	1.852339	3358.077393
0.000000	1.852576	3358.013916
0.000000	1.852813	3354.865234
0.000000	1.853051	3352.177734
0.000000	1.853288	3348.794922
0.000000	1.853525	3345.569336
0.000000	1.853762	3338.606689
0.000000	1.853999	3341.082764
0.000000	1.854237	3343.354492
0.000000	1.854474	3346.795410
0.000000	1.854711	3351.427490
0.000000	1.854948	3354.875244
0.000000	1.855185	3358.231445
0.000000	1.855422	3362.671875
0.000000	1.855660	3368.510010
0.000000	1.855897	3374.740234
0.000000	1.856134	3379.516602
0.000000	1.856371	3383.051270
0.000000	1.856608	3386.305420
0.000000	1.856845	3389.667969
0.000000	1.857083	3392.319824
0.000000	1.857320	3395.398682
0.000000	1.857557	3398.999756
0.000000	1.857794	3404.353027
0.000000	1.858031	3412.376709
0.000000	1.858269	3423.356201
0.000000	1.858506	3437.165039
0.000000	1.858743	3450.792236
0.000000	1.858980	3458.415039
0.000000	1.859217	3461.698975
0.000000	1.859455	3462.604736
0.000000	1.859692	3460.057861
0.000000	1.859929	3454.614502
0.000000	1.860166	3447.802734
0.000000	1.860403	3442.031494
0.000000	1.860640	3438.705078
0.000000	1.860877	3438.483398
0.000000	1.861115	3437.629395
0.000000	1.861352	3437.242920
0.000000	1.861589	3436.470947
0.000000	1.861826	3435.263672
0.000000	1.862063	3434.945801
0.000000	1.862301	3434.587402
0.000000	1.862538	3434.973145
0.000000	1.862775	3435.059814
0.000000	1.863012	3435.893555
0.000000	1.863249	3437.711426
0.000000	1.863486	3442.989990
0.000000	1.863724	3451.852783
0.000000	1.863961	3464.826416
0.000000	1.864198	3483.959473
0.000000	1.864435	3510.276611
0.000000	1.864672	3545.205322
0.000000	1.864910	3589.391846
0.000000	1.865147	3638.415527
0.000000	1.865384	3677.845947
0.000000	1.865621	3707.129639
0.000000	1.865858	3725.644043
0.000000	1.866095	3733.770264
0.000000	1.866332	3730.228760
0.000000	1.866570	3714.040039
0.000000	1.866807	3685.786621
0.000000	1.867044	3646.660645
0.000000	1.867281	3599.281738
0.000000	1.867518	3548.335205
0.000000	1.867756	3501.336670
0.000000	1.867993	3478.311279
0.000000	1.868230	3453.135254
0.000000	1.868467	3434.089844
0.000000	1.868704	3417.047852
0.000000	1.868941	3403.360107
0.000000	1.869179	3394.318604
0.000000	1.869416	3389.021729
0.000000	1.869653	3385.538574
0.000000	1.869890	3380.766846
0.000000	1.870127	3375.212158
0.000000	1.870364	3370.497803
0.000000	1.870602	3366.371826
0.000000	1.870839	3361.790771
0.000000	1.871076	3355.799561
0.000000	1.871313	3347.625244
0.000000	1.871550	3338.241943
0.000000	1.871788	3327.893555
0.000000	1.872025	3316.531250
0.000000	1.872262	3305.131592
0.000000	1.872499	3295.547119
0.000000	1.872736	3290.047363
0.000000	1.872973	3285.715332
0.000000	1.873211	3282.021240
0.000000	1.873448	3278.646240
0.000000	1.873685	3278.352295
0.000000	1.873922	3281.138672
0.000000	1.874159	3287.033447
0.000000	1.874397	3296.578857
0.000000	1.874634	3310.308838
0.000000	1.874871	3328.206787
0.000000	1.875108	3346.438477
0.000000	1.875345	3357.757813
0.000000	1.875582	3361.505127
0.000000	1.875819	3359.103027
0.000000	1.876057	3350.817871
0.000000	1.876294	3337.253174
0.000000	1.876531	3319.686523
0.000000	1.876768	3299.474609
0.000000	1.877005	3280.381592
0.000000	1.877243	3265.823486
0.000000	1.877480	3259.554688
0.000000	1.877717	3260.659668
0.000000	1.877954	3264.677734
0.000000	1.878191	3271.197266
0.000000	1.878428	3279.540039
0.000000	1.878666	3288.352783
0.000000	1.878903	3293.045166
0.000000	1.879140	3295.331543
0.000000	1.879377	3296.010498
0.000000	1.879614	3295.824707
0.000000	1.879851	3294.064453
0.000000	1.880089	3289.986084
0.000000	1.880326	3283.235840
0.000000	1.880563	3275.970947
0.000000	1.880800	3270.193604
0.000000	1.881037	3263.947021
0.000000	1.881275	3256.547852
0.000000	1.881512	3249.925049
0.000000	1.881749	3245.950439
0.000000	1.881986	3243.719482
0.000000	1.882223	3242.593018
0.000000	1.882460	3240.576172
0.000000	1.882698	3238.662354
0.000000	1.882935	3237.097900
0.000000	1.883172	3235.459473
0.000000	1.883409	3234.477051
0.000000	1.883646	3234.723389
0.000000	1.883884	3236.181152
0.000000	1.884121	3239.029297
0.000000	1.884358	3241.648926
0.000000	1.884595	3245.305176
0.000000	1.884832	3250.416016
0.000000	1.885069	3256.932617
0.000000	1.885306	3262.159424
0.000000	1.885544	3261.725586
0.000000	1.885781	3257.689453
0.000000	1.886018	3251.979248
0.000000	1.886255	3246.663574
0.000000	1.886492	3246.141846
0.000000	1.886730	3247.597412
0.000000	1.886967	3251.850342
0.000000	1.887204	3260.362305
0.000000	1.887441	3273.384766
0.000000	1.887678	3292.427979
0.000000	1.887915	3315.566406
0.000000	1.888153	3337.937256
0.000000	1.888390	3348.030029
0.000000	1.888627	3346.833496
0.000000	1.888864	3334.875000
0.000000	1.889101	3314.523438
0.000000	1.889338	3289.984375
0.000000	1.889576	3266.903076
0.000000	1.889813	3252.489746
0.000000	1.890050	3242.903320
0.000000	1.890287	3233.187012
0.000000	1.890524	3224.497803
0.000000	1.890762	3216.460205
0.000000	1.890999	3208.986084
0.000000	1.891236	3202.363281
0.000000	1.891473	3197.051270
0.000000	1.891710	3193.912598
0.000000	1.891947	3192.475830
0.000000	1.892185	3193.807129
0.000000	1.892422	3196.058594
0.000000	1.892659	3199.798584
0.000000	1.892896	3204.262939
0.000000	1.893133	3210.705566
0.000000	1.893371	3220.421631
0.000000	1.893608	3233.675293
0.000000	1.893845	3249.595703
0.000000	1.894082	3267.527344
0.000000	1.894319	3286.359863
0.000000	1.894556	3297.638916
0.000000	1.894794	3302.076172
0.000000	1.895031	3302.069336
0.000000	1.895268	3299.750000
0.000000	1.895505	3297.002686
0.000000	1.895742	3297.285400
0.000000	1.895979	3305.842285
0.000000	1.896217	3326.301025
0.000000	1.896454	3358.288574
0.000000	1.896691	3393.123047
0.000000	1.896928	3419.964600
0.000000	1.897165	3437.392822
0.000000	1.897403	3444.312988
0.000000	1.897640	3442.267090
0.000000	1.897877	3432.604004
0.000000	1.898114	3414.080078
0.000000	1.898351	3387.788818
0.000000	1.898588	3355.881592
0.000000	1.898825	3322.364746
0.000000	1.899063	3291.777344
0.000000	1.899300	3269.870850
0.000000	1.899537	3258.645996
0.000000	1.899774	3250.897705
0.000000	1.900011	3248.379639
0.000000	1.900249	3250.907959
0.000000	1.900486	3255.634033
0.000000	1.900723	3262.802490
0.000000	1.900960	3273.489746
0.000000	1.901197	3288.269043
0.000000	1.901434	3307.543213
0.000000	1.901672	3333.384033
0.000000	1.901909	3365.947998
0.000000	1.902146	3403.205078
0.000000	1.902383	3444.546875
0.000000	1.902620	3478.250000
0.000000	1.902858	3499.348877
0.000000	1.903095	3507.715576
0.000000	1.903332	3505.911133
0.000000	1.903569	3495.923340
0.000000	1.903806	3478.214844
0.000000	1.904043	3456.080322
0.000000	1.904281	3432.938232
0.000000	1.904518	3412.303711
0.000000	1.904755	3397.652832
0.000000	1.904992	3387.877686
0.000000	1.905229	3374.109131
0.000000	1.905466	3355.446045
0.000000	1.905704	3335.660645
0.000000	1.905941	3318.772217
0.000000	1.906178	3309.103516
0.000000	1.906415	3304.853027
0.000000	1.906652	3302.167725
0.000000	1.906890	3300.515625
0.000000	1.907127	3300.269775
0.000000	1.907364	3301.639893
0.000000	1.907601	3304.990234
0.000000	1.907838	3309.221436
0.000000	1.908075	3313.316650
0.000000	1.908312	3317.392822
0.000000	1.908550	3320.224854
0.000000	1.908787	3320.723389
0.000000	1.909024	3319.864014
0.000000	1.909261	3317.467285
0.000000	1.909498	3314.669434
0.000000	1.909736	3311.946289
0.000000	1.909973	3308.518066
0.000000	1.910210	3304.489990
0.000000	1.910447	3299.446045
0.000000	1.910684	3292.829102
0.000000	1.910921	3284.986816
0.000000	1.911159	3276.154053
0.000000	1.911396	3265.981445
0.000000	1.911633	3255.120361
0.000000	1.911870	3245.477539
0.000000	1.912107	3238.921631
0.000000	1.912345	3234.694336
0.000000	1.912582	3229.651611
0.000000	1.912819	3225.639893
0.000000	1.913056	3223.861328
0.000000	1.913293	3223.538574
0.000000	1.913530	3224.291016
0.000000	1.913768	3225.480225
0.000000	1.914005	3227.220703
0.000000	1.914242	3230.410400
0.000000	1.914479	3235.344727
0.000000	1.914716	3242.593018
0.000000	1.914953	3250.876465
0.000000	1.915191	3258.730225
0.000000	1.915428	3266.422363
0.000000	1.915665	3273.255371
0.000000	1.915902	3278.526367
0.000000	1.916139	3283.884521
0.000000	1.916376	3288.011475
0.000000	1.916614	3291.877197
0.000000	1.916851	3294.216064
0.000000	1.917088	3294.165527
0.000000	1.917325	3293.926514
0.000000	1.917562	3293.457275
0.000000	1.917799	3293.967773
0.000000	1.918037	3294.252930
0.000000	1.918274	3295.349365
0.000000	1.918511	3297.061768
0.000000	1.918748	3299.213135
0.000000	1.918985	3301.769043
0.000000	1.919223	3304.479004
0.000000	1.919460	3306.523438
0.000000	1.919697	3307.771484
0.000000	1.919934	3307.278564
0.000000	1.920171	3306.612793
0.000000	1.920408	3305.669434
0.000000	1.920646	3303.926758
0.000000	1.920883	3302.041992
0.000000	1.921120	3300.896240
0.000000	1.921357	3300.659424
0.000000	1.921594	3301.662842
0.000000	1.921832	3303.977539
0.000000	1.922069	3307.616699
0.000000	1.922306	3309.125000
0.000000	1.922543	3310.137939
0.000000	1.922780	3309.115479
0.000000	1.923018	3306.865234
0.000000	1.923254	3303.744385
0.000000	1.923492	3300.229004
0.000000	1.923729	3296.300049
0.000000	1.923966	3292.034424
0.000000	1.924203	3287.613770
0.000000	1.924440	3283.920898
0.000000	1.924678	3282.631348
0.000000	1.924915	3284.067139
0.000000	1.925152	3286.116455
0.000000	1.925389	3288.615967
0.000000	1.925626	3292.889404
0.000000	1.925864	3299.186279
0.000000	1.926101	3306.574951
0.000000	1.926338	3316.203613
0.000000	1.926575	3326.622803
0.000000	1.926812	3338.514160
0.000000	1.927049	3350.860840
0.000000	1.927287	3362.116211
0.000000	1.927524	3375.246826
0.000000	1.927761	3390.800293
0.000000	1.927998	3412.143311
0.000000	1.928235	3441.528564
0.000000	1.928472	3481.773926
0.000000	1.928710	3528.142822
0.000000	1.928947	3574.204834
0.000000	1.929184	3622.193848
0.000000	1.929421	3673.583252
0.000000	1.929658	3722.419922
0.000000	1.929896	3758.487549
0.000000	1.930133	3779.403809
0.000000	1.930370	3782.283936
0.000000	1.930607	3766.907959
0.000000	1.930844	3734.078857
0.000000	1.931081	3686.542969
0.000000	1.931319	3628.957520
0.000000	1.931556	3570.915283
0.000000	1.931793	3523.070313
0.000000	1.932030	3497.136230
0.000000	1.932267	3476.694336
0.000000	1.932505	3460.749512
0.000000	1.932742	3448.945313
0.000000	1.932979	3441.589355
0.000000	1.933216	3437.067139
0.000000	1.933453	3436.015137
0.000000	1.933690	3436.094971
0.000000	1.933927	3437.702637
0.000000	1.934165	3440.018555
0.000000	1.934402	3439.204346
0.000000	1.934639	3436.922852
0.000000	1.934876	3433.908691
0.000000	1.935113	3431.047607
0.000000	1.935351	3429.141846
0.000000	1.935588	3432.061523
0.000000	1.935825	3435.053955
0.000000	1.936062	3438.361572
0.000000	1.936299	3440.967773
0.000000	1.936536	3443.398926
0.000000	1.936774	3445.372070
0.000000	1.937011	3447.486572
0.000000	1.937248	3449.312012
0.000000	1.937485	3450.219482
0.000000	1.937722	3451.238770
0.000000	1.937959	3452.270996
0.000000	1.938197	3454.402832
0.000000	1.938434	3457.294678
0.000000	1.938671	3460.272461
0.000000	1.938908	3463.307373
0.000000	1.939145	3465.747559
0.000000	1.939383	3463.464355
0.000000	1.939620	3457.751221
0.000000	1.939857	3450.280029
0.000000	1.940094	3440.694580
0.000000	1.940331	3433.160889
0.000000	1.940568	3427.331543
0.000000	1.940806	3421.103760
0.000000	1.941043	3414.333740
0.000000	1.941280	3406.949463
0.000000	1.941517	3398.868408
0.000000	1.941754	3391.948975
0.000000	1.941991	3389.104980
0.000000	1.942229	3387.796875
0.000000	1.942466	3386.875488
0.000000	1.942703	3387.349609
0.000000	1.942940	3388.203369
0.000000	1.943177	3389.897949
0.000000	1.943414	3389.139648
0.000000	1.943652	3387.072510
0.000000	1.943889	3385.252197
0.000000	1.944126	3383.835693
0.000000	1.944363	3383.603760
0.000000	1.944600	3387.700684
0.000000	1.944838	3392.264160
0.000000	1.945075	3395.955566
0.000000	1.945312	3397.311279
0.000000	1.945549	3397.408691
0.000000	1.945786	3395.951904
0.000000	1.946023	3393.156494
0.000000	1.946261	3389.181152
0.000000	1.946498	3383.064453
0.000000	1.946735	3375.457764
0.000000	1.946972	3365.829834
0.000000	1.947209	3355.394287
0.000000	1.947446	3346.049805
0.000000	1.947684	3342.205811
0.000000	1.947921	3341.456787
0.000000	1.948158	3343.494385
0.000000	1.948395	3348.270996
0.000000	1.948632	3356.579102
0.000000	1.948869	3367.217529
0.000000	1.949107	3378.757813
0.000000	1.949344	3388.295654
0.000000	1.949581	3395.329834
0.000000	1.949818	3400.112305
0.000000	1.950055	3403.657959
0.000000	1.950293	3405.660889
0.000000	1.950530	3404.619873
0.000000	1.950767	3397.617432
0.000000	1.951004	3384.445068
0.000000	1.951241	3368.702393
0.000000	1.951478	3355.194580
0.000000	1.951716	3347.491699
0.000000	1.951953	3344.437500
0.000000	1.952190	3343.511719
0.000000	1.952427	3343.360596
0.000000	1.952664	3343.302734
0.000000	1.952901	3342.531006
0.000000	1.953139	3341.566406
0.000000	1.953376	3342.098877
0.000000	1.953613	3345.099609
0.000000	1.953850	3349.915771
0.000000	1.954087	3357.298828
0.000000	1.954325	3365.955078
0.000000	1.954562	3375.004395
0.000000	1.954799	3384.302490
0.000000	1.955036	3391.745361
0.000000	1.955273	3395.685059
0.000000	1.955510	3393.945068
0.000000	1.955747	3389.706787
0.000000	1.955985	3386.023682
0.000000	1.956222	3385.537354
0.000000	1.956459	3384.969971
0.000000	1.956696	3383.687988
0.000000	1.956933	3382.562500
0.000000	1.957171	3381.685303
0.000000	1.957408	3380.071777
0.000000	1.957645	3377.868896
0.000000	1.957882	3374.009277
0.000000	1.958119	3368.664551
0.000000	1.958356	3363.572510
0.000000	1.958594	3357.529541
0.000000	1.958831	3350.793213
0.000000	1.959068	3343.587158
0.000000	1.959305	3336.568115
0.000000	1.959542	3330.189209
0.000000	1.959780	3323.794189
0.000000	1.960017	3318.992676
0.000000	1.960254	3314.347656
0.000000	1.960491	3309.923828
0.000000	1.960728	3305.705811
0.000000	1.960966	3301.498779
0.000000	1.961203	3298.159424
0.000000	1.961440	3297.362793
0.000000	1.961677	3297.510254
0.000000	1.961914	3299.092041
0.000000	1.962151	3302.465332
0.000000	1.962389	3308.052246
0.000000	1.962626	3314.122314
0.000000	1.962863	3321.894775
0.000000	1.963100	3330.063477
0.000000	1.963337	3338.624023
0.000000	1.963574	3348.577148
0.000000	1.963812	3358.590332
0.000000	1.964049	3369.724854
0.000000	1.964286	3381.419189
0.000000	1.964523	3392.941650
0.000000	1.964760	3404.531494
0.000000	1.964997	3413.630859
0.000000	1.965235	3412.209473
0.000000	1.965472	3402.414063
0.000000	1.965709	3399.068604
0.000000	1.965946	3394.629639
0.000000	1.966183	3389.730713
0.000000	1.966420	3387.465088
0.000000	1.966658	3385.899902
0.000000	1.966895	3386.027832
0.000000	1.967132	3388.594971
0.000000	1.967369	3393.274414
0.000000	1.967606	3400.895020
0.000000	1.967844	3411.494141
0.000000	1.968081	3423.916016
0.000000	1.968318	3437.467285
0.000000	1.968555	3448.684326
0.000000	1.968792	3458.525391
0.000000	1.969029	3470.145996
0.000000	1.969267	3484.446533
0.000000	1.969504	3502.219727
0.000000	1.969741	3525.591797
0.000000	1.969978	3551.013916
0.000000	1.970215	3570.951904
0.000000	1.970453	3581.079834
0.000000	1.970690	3582.791260
0.000000	1.970927	3577.916504
0.000000	1.971164	3567.779541
0.000000	1.971401	3552.655273
0.000000	1.971638	3534.725830
0.000000	1.971875	3518.342041
0.000000	1.972113	3505.600830
0.000000	1.972350	3500.314209
0.000000	1.972587	3496.239258
0.000000	1.972824	3488.915771
0.000000	1.973061	3481.620361
0.000000	1.973299	3477.786133
0.000000	1.973536	3474.988281
0.000000	1.973773	3469.438721
0.000000	1.974010	3463.908691
0.000000	1.974247	3458.003662
0.000000	1.974484	3453.761963
0.000000	1.974722	3452.506104
0.000000	1.974959	3456.873291
0.000000	1.975196	3463.816895
0.000000	1.975433	3467.978516
0.000000	1.975670	3467.356934
0.000000	1.975907	3461.954102
0.000000	1.976145	3452.881348
0.000000	1.976382	3440.781982
0.000000	1.976619	3428.144043
0.000000	1.976856	3419.189209
0.000000	1.977093	3410.184082
0.000000	1.977331	3397.382324
0.000000	1.977568	3381.635986
0.000000	1.977805	3364.561279
0.000000	1.978042	3348.474121
0.000000	1.978279	3338.295410
0.000000	1.978516	3332.557617
0.000000	1.978754	3327.439941
0.000000	1.978991	3323.702148
0.000000	1.979228	3321.837646
0.000000	1.979465	3321.052002
0.000000	1.979702	3321.054932
0.000000	1.979940	3322.222168
0.000000	1.980177	3323.887207
0.000000	1.980414	3326.631836
0.000000	1.980651	3330.414063
0.000000	1.980888	3331.319824
0.000000	1.981125	3330.317383
0.000000	1.981362	3329.201904
0.000000	1.981600	3329.568848
0.000000	1.981837	3334.241943
0.000000	1.982074	3344.538574
0.000000	1.982311	3359.270264
0.000000	1.982548	3377.373535
0.000000	1.982786	3397.033203
0.000000	1.983023	3420.382324
0.000000	1.983260	3445.940674
0.000000	1.983497	3471.087891
0.000000	1.983734	3491.706543
0.000000	1.983971	3502.240479
0.000000	1.984209	3504.806152
0.000000	1.984446	3500.610596
0.000000	1.984683	3489.847900
0.000000	1.984920	3474.642090
0.000000	1.985157	3458.163574
0.000000	1.985394	3445.681885
0.000000	1.985632	3441.677002
0.000000	1.985869	3446.077637
0.000000	1.986106	3453.205566
0.000000	1.986343	3460.900391
0.000000	1.986580	3467.322266
0.000000	1.986818	3468.200439
0.000000	1.987055	3462.600342
0.000000	1.987292	3452.839111
0.000000	1.987529	3440.192871
0.000000	1.987766	3426.913818
0.000000	1.988003	3415.130371
0.000000	1.988241	3403.873047
0.000000	1.988478	3389.316406
0.000000	1.988715	3373.647461
0.000000	1.988952	3360.440918
0.000000	1.989189	3351.799072
0.000000	1.989427	3343.817383
0.000000	1.989664	3337.272705
0.000000	1.989901	3332.370605
0.000000	1.990138	3329.760010
0.000000	1.990375	3328.322266
0.000000	1.990612	3327.852051
0.000000	1.990849	3326.053711
0.000000	1.991087	3320.596680
0.000000	1.991324	3314.676514
0.000000	1.991561	3308.964844
0.000000	1.991798	3307.382568
0.000000	1.992035	3312.069092
0.000000	1.992273	3317.957520
0.000000	1.992510	3320.725830
0.000000	1.992747	3321.125977
0.000000	1.992984	3321.075928
0.000000	1.993221	3320.826660
0.000000	1.993459	3321.737549
0.000000	1.993696	3324.743896
0.000000	1.993933	3330.207764
0.000000	1.994170	3336.350098
0.000000	1.994407	3342.144043
0.000000	1.994644	3347.933350
0.000000	1.994882	3352.470703
0.000000	1.995119	3355.961914
0.000000	1.995356	3358.690430
0.000000	1.995593	3361.237549
0.000000	1.995830	3363.967529
0.000000	1.996067	3364.789063
0.000000	1.996305	3365.105469
0.000000	1.996542	3364.591797
0.000000	1.996779	3363.041992
0.000000	1.997016	3360.992432
0.000000	1.997253	3358.614502
0.000000	1.997490	3354.683594
0.000000	1.997728	3350.688477
0.000000	1.997965	3345.786133
0.000000	1.998202	3338.794678
0.000000	1.998439	3330.124023
0.000000	1.998676	3319.610352
0.000000	1.998914	3307.049072
0.000000	1.999151	3292.634277
0.000000	1.999388	3278.944580
0.000000	1.999625	3269.578613
0.000000	1.999862	3262.738037
0.000000	2.000099	3258.770752
0.000000	2.000336	3258.202148
0.000000	2.000574	3261.690186
0.000000	2.000811	3269.116455
0.000000	2.001048	3279.158936
0.000000	2.001285	3290.863037
0.000000	2.001522	3305.036865
0.000000	2.001760	3321.223633
0.000000	2.001997	3337.003174
0.000000	2.002234	3351.415283
0.000000	2.002471	3365.358887
0.000000	2.002708	3375.210693
0.000000	2.002945	3379.987061
0.000000	2.003183	3382.718018
0.000000	2.003420	3383.112305
0.000000	2.003657	3380.074707
0.000000	2.003894	3372.855225
0.000000	2.004131	3363.793457
0.000000	2.004369	3355.627686
0.000000	2.004606	3351.864502
0.000000	2.004843	3348.634521
0.000000	2.005080	3343.493652
0.000000	2.005317	3337.190918
0.000000	2.005554	3329.841553
0.000000	2.005792	3321.981201
0.000000	2.006029	3316.133301
0.000000	2.006266	3311.162109
0.000000	2.006503	3304.810303
0.000000	2.006740	3297.835938
0.000000	2.006978	3289.691406
0.000000	2.007215	3281.899414
0.000000	2.007452	3276.011230
0.000000	2.007689	3271.170166
0.000000	2.007926	3267.400146
0.000000	2.008163	3264.912842
0.000000	2.008401	3263.722656
0.000000	2.008638	3264.108887
0.000000	2.008875	3264.668701
0.000000	2.009112	3264.381348
0.000000	2.009349	3264.048340
0.000000	2.009587	3264.406006
0.000000	2.009824	3264.965820
0.000000	2.010061	3265.313721
0.000000	2.010298	3264.177002
0.000000	2.010535	3262.387939
0.000000	2.010772	3260.405518
0.000000	2.011009	3258.368408
0.000000	2.011247	3256.909668
0.000000	2.011484	3255.197510
0.000000	2.011721	3252.616211
0.000000	2.011958	3250.430420
0.000000	2.012195	3247.950195
0.000000	2.012433	3245.640137
0.000000	2.012670	3244.333496
0.000000	2.012907	3244.847412
0.000000	2.013144	3247.574951
0.000000	2.013381	3251.699951
0.000000	2.013618	3257.957764
0.000000	2.013855	3266.812256
0.000000	2.014093	3279.174805
0.000000	2.014330	3294.458984
0.000000	2.014567	3311.672607
0.000000	2.014804	3327.494873
0.000000	2.015041	3340.888916
0.000000	2.015279	3351.935303
0.000000	2.015516	3357.606934
0.000000	2.015753	3359.771484
0.000000	2.015990	3360.080322
0.000000	2.016227	3358.995850
0.000000	2.016464	3359.550049
0.000000	2.016702	3362.637451
0.000000	2.016939	3366.040771
0.000000	2.017176	3372.154785
0.000000	2.017413	3380.705322
0.000000	2.017650	3391.679932
0.000000	2.017888	3404.818359
0.000000	2.018125	3419.091797
0.000000	2.018362	3435.814697
0.000000	2.018599	3454.894531
0.000000	2.018836	3480.448242
0.000000	2.019073	3512.794922
0.000000	2.019310	3551.149658
0.000000	2.019548	3593.495850
0.000000	2.019785	3628.999023
0.000000	2.020022	3655.954346
0.000000	2.020259	3675.734863
0.000000	2.020496	3688.900391
0.000000	2.020734	3698.128906
0.000000	2.020971	3703.476318
0.000000	2.021208	3705.823486
0.000000	2.021445	3707.122559
0.000000	2.021682	3711.352539
0.000000	2.021919	3722.092529
0.000000	2.022157	3736.619385
0.000000	2.022394	3744.324951
0.000000	2.022631	3745.167480
0.000000	2.022868	3739.315918
0.000000	2.023105	3728.875732
0.000000	2.023343	3713.014160
0.000000	2.023580	3691.579834
0.000000	2.023817	3666.793945
0.000000	2.024054	3641.644775
0.000000	2.024291	3619.888184
0.000000	2.024528	3604.037598
0.000000	2.024766	3588.836914
0.000000	2.025003	3574.498291
0.000000	2.025240	3561.712402
0.000000	2.025477	3549.718750
0.000000	2.025714	3537.877197
0.000000	2.025951	3526.728271
0.000000	2.026189	3516.468506
0.000000	2.026426	3506.315186
0.000000	2.026663	3495.959229
0.000000	2.026900	3486.101807
0.000000	2.027137	3477.133057
0.000000	2.027375	3469.098389
0.000000	2.027612	3460.844971
0.000000	2.027849	3452.490967
0.000000	2.028086	3444.285889
0.000000	2.028323	3437.175293
0.000000	2.028560	3432.708008
0.000000	2.028798	3431.799805
0.000000	2.029035	3432.401367
0.000000	2.029272	3432.036865
0.000000	2.029509	3429.983398
0.000000	2.029746	3425.223389
0.000000	2.029984	3418.747559
0.000000	2.030221	3412.274902
0.000000	2.030458	3409.694824
0.000000	2.030695	3412.472900
0.000000	2.030932	3417.146484
0.000000	2.031169	3422.312500
0.000000	2.031407	3424.766113
0.000000	2.031644	3426.080078
0.000000	2.031881	3430.007813
0.000000	2.032118	3438.073486
0.000000	2.032355	3446.389160
0.000000	2.032593	3452.406006
0.000000	2.032830	3457.279053
0.000000	2.033067	3463.229248
0.000000	2.033304	3470.767578
0.000000	2.033541	3480.113037
0.000000	2.033778	3487.628174
0.000000	2.034015	3495.425781
0.000000	2.034253	3504.032715
0.000000	2.034490	3512.809814
0.000000	2.034727	3522.314453
0.000000	2.034964	3531.998779
0.000000	2.035201	3540.295898
0.000000	2.035439	3545.658936
0.000000	2.035676	3548.531494
0.000000	2.035913	3549.161621
0.000000	2.036150	3548.313232
0.000000	2.036387	3546.025635
0.000000	2.036624	3542.040527
0.000000	2.036862	3538.095215
0.000000	2.037099	3534.149902
0.000000	2.037336	3528.275635
0.000000	2.037573	3520.938477
0.000000	2.037810	3514.170654
0.000000	2.038048	3507.526611
0.000000	2.038285	3499.791992
0.000000	2.038522	3491.458252
0.000000	2.038759	3483.567627
0.000000	2.038996	3477.284424
0.000000	2.039233	3472.459229
0.000000	2.039470	3467.069824
0.000000	2.039708	3460.191162
0.000000	2.039945	3452.539551
0.000000	2.040182	3445.353760
0.000000	2.040419	3437.816650
0.000000	2.040656	3429.797852
0.000000	2.040894	3423.371582
0.000000	2.041131	3419.757813
0.000000	2.041368	3417.207764
0.000000	2.041605	3416.260254
0.000000	2.041842	3417.392822
0.000000	2.042079	3420.349365
0.000000	2.042316	3424.581543
0.000000	2.042554	3428.905518
0.000000	2.042791	3433.017822
0.000000	2.043028	3436.256592
0.000000	2.043265	3438.977783
0.000000	2.043502	3441.753906
0.000000	2.043740	3443.767090
0.000000	2.043977	3445.572998
0.000000	2.044214	3447.318115
0.000000	2.044451	3449.425781
0.000000	2.044688	3451.239502
0.000000	2.044925	3453.797852
0.000000	2.045163	3456.224121
0.000000	2.045400	3458.708740
0.000000	2.045637	3461.229980
0.000000	2.045874	3464.754639
0.000000	2.046111	3469.164063
0.000000	2.046349	3473.805664
0.000000	2.046586	3478.852051
0.000000	2.046823	3483.770752
0.000000	2.047060	3489.870605
0.000000	2.047297	3496.053467
0.000000	2.047534	3503.087891
0.000000	2.047772	3510.723145
0.000000	2.048009	3520.172363
0.000000	2.048246	3528.891357
0.000000	2.048483	3535.762939
0.000000	2.048720	3540.569824
0.000000	2.048957	3544.805664
0.000000	2.049195	3548.747803
0.000000	2.049432	3551.447021
0.000000	2.049669	3554.943848
0.000000	2.049906	3557.611816
0.000000	2.050143	3558.169189
0.000000	2.050380	3557.029053
0.000000	2.050618	3554.084717
0.000000	2.050855	3549.041748
0.000000	2.051092	3542.861328
0.000000	2.051329	3536.394043
0.000000	2.051566	3529.434570
0.000000	2.051804	3521.284424
0.000000	2.052041	3509.617676
0.000000	2.052278	3495.380127
0.000000	2.052515	3477.559326
0.000000	2.052752	3459.755127
0.000000	2.052989	3442.440918
0.000000	2.053227	3428.259277
0.000000	2.053464	3418.848877
0.000000	2.053701	3412.997314
0.000000	2.053938	3409.666260
0.000000	2.054175	3406.993896
0.000000	2.054413	3402.301270
0.000000	2.054650	3396.783447
0.000000	2.054887	3391.946289
0.000000	2.055124	3387.222656
0.000000	2.055361	3382.190674
0.000000	2.055598	3377.336914
0.000000	2.055836	3372.988037
0.000000	2.056073	3369.763916
0.000000	2.056310	3366.873535
0.000000	2.056547	3363.933594
0.000000	2.056784	3361.534912
0.000000	2.057022	3361.748535
0.000000	2.057259	3364.390869
0.000000	2.057496	3368.888184
0.000000	2.057733	3376.156494
0.000000	2.057970	3386.235107
0.000000	2.058208	3397.328613
0.000000	2.058444	3407.772705
0.000000	2.058682	3413.923828
0.000000	2.058919	3415.137695
0.000000	2.059156	3414.595703
0.000000	2.059393	3412.082520
0.000000	2.059630	3408.393311
0.000000	2.059868	3405.277832
0.000000	2.060105	3405.143555
0.000000	2.060342	3408.982422
0.000000	2.060579	3412.599121
0.000000	2.060816	3416.051758
0.000000	2.061054	3415.344238
0.000000	2.061291	3411.173828
0.000000	2.061528	3404.911377
0.000000	2.061765	3395.951904
0.000000	2.062002	3385.201660
0.000000	2.062239	3374.385742
0.000000	2.062476	3366.306885
0.000000	2.062714	3361.251465
0.000000	2.062951	3358.463867
0.000000	2.063188	3357.204102
0.000000	2.063425	3356.559326
0.000000	2.063662	3357.574463
0.000000	2.063900	3359.429199
0.000000	2.064137	3361.946045
0.000000	2.064374	3365.426514
0.000000	2.064611	3368.856689
0.000000	2.064848	3372.459961
0.000000	2.065085	3376.663086
0.000000	2.065323	3381.444824
0.000000	2.065560	3387.731689
0.000000	2.065797	3395.656982
0.000000	2.066034	3404.000488
0.000000	2.066271	3411.287109
0.000000	2.066509	3417.113281
0.000000	2.066746	3422.376465
0.000000	2.066983	3427.583252
0.000000	2.067220	3432.765381
0.000000	2.067457	3437.416016
0.000000	2.067694	3441.319580
0.000000	2.067931	3445.066162
0.000000	2.068169	3447.153564
0.000000	2.068406	3446.907471
0.000000	2.068643	3444.864990
0.000000	2.068880	3441.628418
0.000000	2.069117	3437.974121
0.000000	2.069355	3435.185791
0.000000	2.069592	3432.820068
0.000000	2.069829	3430.572266
0.000000	2.070066	3429.263672
0.000000	2.070303	3430.575928
0.000000	2.070540	3434.385254
0.000000	2.070778	3440.194336
0.000000	2.071015	3447.017578
0.000000	2.071252	3452.826904
0.000000	2.071489	3457.093750
0.000000	2.071726	3460.343994
0.000000	2.071964	3463.957275
0.000000	2.072201	3466.470459
0.000000	2.072438	3469.081299
0.000000	2.072675	3470.980957
0.000000	2.072912	3471.571045
0.000000	2.073149	3472.700195
0.000000	2.073387	3472.964355
0.000000	2.073624	3472.590088
0.000000	2.073861	3471.599609
0.000000	2.074098	3468.969727
0.000000	2.074335	3465.455078
0.000000	2.074572	3461.828125
0.000000	2.074810	3460.148438
0.000000	2.075047	3457.840576
0.000000	2.075284	3456.065186
0.000000	2.075521	3455.243896
0.000000	2.075758	3454.485107
0.000000	2.075995	3453.026367
0.000000	2.076233	3451.408203
0.000000	2.076470	3448.495361
0.000000	2.076707	3444.737305
0.000000	2.076944	3440.166260
0.000000	2.077181	3435.687256
0.000000	2.077419	3432.333740
0.000000	2.077656	3427.316895
0.000000	2.077893	3420.331055
0.000000	2.078130	3413.043213
0.000000	2.078367	3405.236816
0.000000	2.078604	3396.898682
0.000000	2.078842	3389.810791
0.000000	2.079079	3384.730957
0.000000	2.079316	3380.903564
0.000000	2.079553	3377.972412
0.000000	2.079790	3375.448730
0.000000	2.080028	3373.850586
0.000000	2.080265	3374.254639
0.000000	2.080502	3377.030518
0.000000	2.080739	3382.362793
0.000000	2.080976	3388.621826
0.000000	2.081213	3396.099609
0.000000	2.081450	3405.979004
0.000000	2.081688	3416.369385
0.000000	2.081925	3426.831299
0.000000	2.082162	3437.406250
0.000000	2.082399	3445.995850
0.000000	2.082636	3450.971680
0.000000	2.082874	3453.440186
0.000000	2.083111	3454.452148
0.000000	2.083348	3454.799561
0.000000	2.083585	3454.674805
0.000000	2.083822	3454.921143
0.000000	2.084059	3456.129395
0.000000	2.084297	3457.711182
0.000000	2.084534	3458.723633
0.000000	2.084771	3459.281250
0.000000	2.085008	3459.437988
0.000000	2.085245	3459.451904
0.000000	2.085483	3459.908203
0.000000	2.085720	3461.435791
0.000000	2.085957	3464.252197
0.000000	2.086194	3468.060303
0.000000	2.086431	3472.588135
0.000000	2.086668	3477.345459
0.000000	2.086905	3482.281250
0.000000	2.087143	3483.025879
0.000000	2.087380	3479.777344
0.000000	2.087617	3474.376465
0.000000	2.087854	3467.989502
0.000000	2.088091	3463.743652
0.000000	2.088329	3464.025391
0.000000	2.088566	3464.992188
0.000000	2.088803	3466.412354
0.000000	2.089040	3469.026855
0.000000	2.089277	3472.644287
0.000000	2.089514	3477.946289
0.000000	2.089751	3485.045410
0.000000	2.089989	3493.910400
0.000000	2.090226	3505.286865
0.000000	2.090463	3518.558838
0.000000	2.090700	3534.183350
0.000000	2.090937	3551.109375
0.000000	2.091175	3565.986572
0.000000	2.091412	3576.777832
0.000000	2.091649	3585.824951
0.000000	2.091886	3592.866211
0.000000	2.092123	3593.182861
0.000000	2.092360	3589.348877
0.000000	2.092598	3583.496582
0.000000	2.092835	3576.085205
0.000000	2.093072	3571.906494
0.000000	2.093309	3577.573975
0.000000	2.093546	3587.956055
0.000000	2.093784	3603.463135
0.000000	2.094021	3622.453857
0.000000	2.094258	3643.336182
0.000000	2.094495	3661.067871
0.000000	2.094732	3670.945801
0.000000	2.094970	3673.651123
0.000000	2.095207	3668.802490
0.000000	2.095444	3657.956787
0.000000	2.095681	3644.427490
0.000000	2.095918	3630.680908
0.000000	2.096155	3618.962158
0.000000	2.096393	3613.307129
0.000000	2.096630	3609.313477
0.000000	2.096867	3606.790039
0.000000	2.097104	3604.047607
0.000000	2.097341	3601.314209
0.000000	2.097578	3598.267578
0.000000	2.097816	3595.620850
0.000000	2.098053	3595.537842
0.000000	2.098290	3600.527832
0.000000	2.098527	3610.266602
0.000000	2.098764	3622.848877
0.000000	2.099001	3633.217285
0.000000	2.099239	3632.244141
0.000000	2.099476	3620.871582
0.000000	2.099713	3600.762451
0.000000	2.099950	3573.938477
0.000000	2.100187	3543.346191
0.000000	2.100425	3514.590332
0.000000	2.100662	3494.327393
0.000000	2.100899	3483.955566
0.000000	2.101136	3477.707520
0.000000	2.101373	3473.630859
0.000000	2.101610	3470.967773
0.000000	2.101848	3469.842285
0.000000	2.102085	3469.392822
0.000000	2.102322	3470.209961
0.000000	2.102559	3471.834961
0.000000	2.102796	3473.212891
0.000000	2.103034	3472.996826
0.000000	2.103271	3470.273926
0.000000	2.103508	3464.699463
0.000000	2.103745	3459.387695
0.000000	2.103982	3453.990723
0.000000	2.104219	3448.138184
0.000000	2.104457	3444.476318
0.000000	2.104694	3442.421875
0.000000	2.104931	3441.691895
0.000000	2.105168	3442.506104
0.000000	2.105405	3444.073242
0.000000	2.105643	3446.002930
0.000000	2.105880	3448.759521
0.000000	2.106117	3446.005127
0.000000	2.106354	3437.652344
0.000000	2.106591	3425.792236
0.000000	2.106828	3411.824219
0.000000	2.107065	3399.682861
0.000000	2.107303	3394.165771
0.000000	2.107540	3392.749023
0.000000	2.107777	3392.871582
0.000000	2.108014	3394.760254
0.000000	2.108251	3397.956055
0.000000	2.108489	3401.211914
0.000000	2.108726	3402.942383
0.000000	2.108963	3404.038330
0.000000	2.109200	3405.937012
0.000000	2.109437	3407.415771
0.000000	2.109674	3408.778809
0.000000	2.109911	3410.722900
0.000000	2.110149	3413.314453
0.000000	2.110386	3417.229492
0.000000	2.110623	3423.556152
0.000000	2.110860	3431.975342
0.000000	2.111097	3441.017090
0.000000	2.111335	3448.333496
0.000000	2.111572	3453.765381
0.000000	2.111809	3457.240967
0.000000	2.112046	3457.873047
0.000000	2.112283	3457.063477
0.000000	2.112520	3455.292969
0.000000	2.112758	3453.234619
0.000000	2.112995	3452.279541
0.000000	2.113232	3452.089600
0.000000	2.113469	3453.704346
0.000000	2.113706	3457.300537
0.000000	2.113944	3460.292969
0.000000	2.114181	3461.792725
0.000000	2.114418	3458.050781
0.000000	2.114655	3451.445068
0.000000	2.114892	3443.151611
0.000000	2.115129	3434.946777
0.000000	2.115366	3430.025146
0.000000	2.115604	3433.716797
0.000000	2.115841	3441.204834
0.000000	2.116078	3450.875488
0.000000	2.116315	3461.835938
0.000000	2.116552	3473.807373
0.000000	2.116790	3484.677490
0.000000	2.117027	3492.150879
0.000000	2.117264	3498.783203
0.000000	2.117501	3507.485107
0.000000	2.117738	3516.830078
0.000000	2.117975	3522.345947
0.000000	2.118213	3525.057129
0.000000	2.118450	3527.888428
0.000000	2.118687	3530.434570
0.000000	2.118924	3533.697021
0.000000	2.119161	3538.078857
0.000000	2.119399	3541.910889
0.000000	2.119636	3543.818848
0.000000	2.119873	3544.302979
0.000000	2.120110	3542.955566
0.000000	2.120347	3536.216064
0.000000	2.120584	3523.002197
0.000000	2.120822	3506.375000
0.000000	2.121059	3489.485107
0.000000	2.121296	3474.508301
0.000000	2.121533	3463.540771
0.000000	2.121770	3453.642822
0.000000	2.122008	3444.717529
0.000000	2.122245	3439.781738
0.000000	2.122482	3439.357666
0.000000	2.122719	3448.480713
0.000000	2.122956	3468.076904
0.000000	2.123193	3497.477539
0.000000	2.123431	3530.183350
0.000000	2.123668	3565.281250
0.000000	2.123905	3602.505615
0.000000	2.124142	3632.506348
0.000000	2.124379	3654.936035
0.000000	2.124616	3670.090088
0.000000	2.124854	3677.943359
0.000000	2.125091	3680.594727
0.000000	2.125328	3679.280273
0.000000	2.125565	3676.520020
0.000000	2.125802	3675.845703
0.000000	2.126040	3678.791016
0.000000	2.126277	3674.492920
0.000000	2.126514	3664.756104
0.000000	2.126751	3649.789551
0.000000	2.126988	3628.964600
0.000000	2.127225	3605.608154
0.000000	2.127463	3577.463379
0.000000	2.127700	3546.330566
0.000000	2.127937	3516.890869
0.000000	2.128174	3493.551514
0.000000	2.128411	3482.267578
0.000000	2.128649	3477.545898
0.000000	2.128886	3477.450195
0.000000	2.129123	3480.436768
0.000000	2.129360	3485.776611
0.000000	2.129597	3490.807617
0.000000	2.129834	3494.231934
0.000000	2.130071	3498.293457
0.000000	2.130309	3502.177734
0.000000	2.130546	3506.239990
0.000000	2.130783	3510.347412
0.000000	2.131020	3514.575928
0.000000	2.131257	3518.613037
0.000000	2.131495	3523.711182
0.000000	2.131732	3529.060547
0.000000	2.131969	3534.989258
0.000000	2.132206	3542.865967
0.000000	2.132443	3553.058105
0.000000	2.132680	3565.610352
0.000000	2.132918	3579.159668
0.000000	2.133155	3593.437500
0.000000	2.133392	3606.544434
0.000000	2.133629	3617.325195
0.000000	2.133866	3622.899170
0.000000	2.134104	3622.245361
0.000000	2.134341	3618.290527
0.000000	2.134578	3612.996338
0.000000	2.134815	3607.893555
0.000000	2.135052	3601.995117
0.000000	2.135289	3595.107422
0.000000	2.135526	3589.588867
0.000000	2.135764	3586.795410
0.000000	2.136001	3586.153809
0.000000	2.136238	3587.229004
0.000000	2.136475	3590.218262
0.000000	2.136712	3594.857178
0.000000	2.136950	3599.665039
0.000000	2.137187	3604.046387
0.000000	2.137424	3607.935059
0.000000	2.137661	3608.347168
0.000000	2.137898	3606.864014
0.000000	2.138135	3604.862061
0.000000	2.138372	3601.219238
0.000000	2.138610	3596.491211
0.000000	2.138847	3592.853271
0.000000	2.139084	3590.037109
0.000000	2.139321	3587.137939
0.000000	2.139558	3584.715820
0.000000	2.139796	3583.262939
0.000000	2.140033	3583.732666
0.000000	2.140270	3585.000488
0.000000	2.140507	3588.231201
0.000000	2.140744	3591.788574
0.000000	2.140981	3597.155273
0.000000	2.141219	3600.886230
0.000000	2.141456	3598.147949
0.000000	2.141693	3590.245850
0.000000	2.141930	3581.171143
0.000000	2.142167	3577.590576
0.000000	2.142405	3586.821289
0.000000	2.142642	3603.115967
0.000000	2.142879	3626.097168
0.000000	2.143116	3654.865967
0.000000	2.143353	3689.233398
0.000000	2.143590	3722.904297
0.000000	2.143828	3749.379150
0.000000	2.144065	3768.187256
0.000000	2.144302	3778.939453
0.000000	2.144539	3781.197754
0.000000	2.144776	3774.848877
0.000000	2.145014	3759.655762
0.000000	2.145251	3736.004639
0.000000	2.145488	3706.718506
0.000000	2.145725	3675.201172
0.000000	2.145962	3645.153809
0.000000	2.146199	3622.138916
0.000000	2.146437	3609.518555
0.000000	2.146674	3598.145508
0.000000	2.146911	3587.493896
0.000000	2.147148	3577.436523
0.000000	2.147385	3568.450928
0.000000	2.147622	3561.299561
0.000000	2.147860	3554.474121
0.000000	2.148097	3546.621094
0.000000	2.148334	3538.378174
0.000000	2.148571	3529.062744
0.000000	2.148808	3519.421875
0.000000	2.149045	3510.800293
0.000000	2.149283	3502.384521
0.000000	2.149520	3494.153320
0.000000	2.149757	3485.479004
0.000000	2.149994	3476.487305
0.000000	2.150231	3467.258057
0.000000	2.150469	3458.059326
0.000000	2.150706	3449.804932
0.000000	2.150943	3443.396973
0.000000	2.151180	3437.443848
0.000000	2.151417	3431.487549
0.000000	2.151654	3425.625000
0.000000	2.151892	3418.987549
0.000000	2.152129	3411.609375
0.000000	2.152366	3404.532959
0.000000	2.152603	3397.280762
0.000000	2.152840	3390.845459
0.000000	2.153078	3385.630371
0.000000	2.153315	3383.645020
0.000000	2.153552	3385.123291
0.000000	2.153789	3388.944824
0.000000	2.154026	3393.328369
0.000000	2.154263	3398.348145
0.000000	2.154500	3403.267334
0.000000	2.154738	3406.811035
0.000000	2.154975	3409.202148
0.000000	2.155212	3411.190674
0.000000	2.155449	3412.615479
0.000000	2.155686	3413.857666
0.000000	2.155924	3415.038086
0.000000	2.156161	3417.712646
0.000000	2.156398	3422.043457
0.000000	2.156635	3430.534912
0.000000	2.156872	3442.447998
0.000000	2.157109	3458.644043
0.000000	2.157346	3477.518799
0.000000	2.157584	3496.947510
0.000000	2.157821	3516.070313
0.000000	2.158058	3531.795654
0.000000	2.158295	3542.690186
0.000000	2.158532	3548.901611
0.000000	2.158770	3549.664551
0.000000	2.159007	3545.323242
0.000000	2.159244	3536.837891
0.000000	2.159481	3525.533203
0.000000	2.159718	3515.447021
0.000000	2.159956	3507.212646
0.000000	2.160193	3501.037842
0.000000	2.160430	3497.125000
0.000000	2.160667	3495.293701
0.000000	2.160904	3494.863770
0.000000	2.161141	3497.733887
0.000000	2.161379	3501.990967
0.000000	2.161616	3508.376221
0.000000	2.161853	3517.247559
0.000000	2.162090	3528.028076
0.000000	2.162327	3540.993408
0.000000	2.162565	3555.097412
0.000000	2.162802	3569.641846
0.000000	2.163039	3584.945313
0.000000	2.163276	3600.551758
0.000000	2.163513	3615.089355
0.000000	2.163750	3628.628418
0.000000	2.163987	3640.831055
0.000000	2.164225	3651.676025
0.000000	2.164462	3662.326172
0.000000	2.164699	3672.187500
0.000000	2.164936	3681.009766
0.000000	2.165173	3688.899414
0.000000	2.165411	3695.575195
0.000000	2.165648	3701.539551
0.000000	2.165885	3706.606201
0.000000	2.166122	3710.593750
0.000000	2.166359	3711.425049
0.000000	2.166596	3708.742188
0.000000	2.166834	3703.505859
0.000000	2.167071	3696.121582
0.000000	2.167308	3686.635010
0.000000	2.167545	3677.607910
0.000000	2.167782	3672.353271
0.000000	2.168020	3668.869141
0.000000	2.168257	3664.727783
0.000000	2.168494	3661.126221
0.000000	2.168731	3658.195313
0.000000	2.168968	3655.914551
0.000000	2.169205	3653.887451
0.000000	2.169443	3653.088135
0.000000	2.169680	3652.880859
0.000000	2.169917	3653.803467
0.000000	2.170154	3655.570801
0.000000	2.170391	3659.473145
0.000000	2.170629	3666.394043
0.000000	2.170866	3676.500977
0.000000	2.171103	3691.010254
0.000000	2.171340	3709.010742
0.000000	2.171577	3726.461182
0.000000	2.171814	3741.976807
0.000000	2.172052	3753.136230
0.000000	2.172289	3758.495605
0.000000	2.172526	3757.499023
0.000000	2.172763	3752.863525
0.000000	2.173000	3744.099365
0.000000	2.173237	3732.107422
0.000000	2.173475	3719.549805
0.000000	2.173712	3710.233398
0.000000	2.173949	3704.951904
0.000000	2.174186	3700.833252
0.000000	2.174423	3697.990234
0.000000	2.174660	3696.927734
0.000000	2.174898	3696.718262
0.000000	2.175135	3698.377686
0.000000	2.175372	3702.717773
0.000000	2.175609	3707.578613
0.000000	2.175846	3712.515137
0.000000	2.176084	3717.104248
0.000000	2.176321	3721.091797
0.000000	2.176558	3723.205322
0.000000	2.176795	3723.747314
0.000000	2.177032	3722.638428
0.000000	2.177269	3718.952148
0.000000	2.177506	3713.157227
0.000000	2.177744	3705.997559
0.000000	2.177981	3699.328369
0.000000	2.178218	3693.869629
0.000000	2.178455	3689.434082
0.000000	2.178692	3687.286621
0.000000	2.178930	3688.032227
0.000000	2.179167	3690.977539
0.000000	2.179404	3695.968994
0.000000	2.179641	3702.270264
0.000000	2.179878	3709.141357
0.000000	2.180115	3714.428467
0.000000	2.180353	3715.413818
0.000000	2.180590	3712.485352
0.000000	2.180827	3705.063721
0.000000	2.181064	3693.639404
0.000000	2.181301	3678.775879
0.000000	2.181539	3663.969238
0.000000	2.181776	3653.796387
0.000000	2.182013	3650.619629
0.000000	2.182250	3649.686768
0.000000	2.182487	3649.680908
0.000000	2.182724	3649.050293
0.000000	2.182961	3648.563721
0.000000	2.183199	3649.241943
0.000000	2.183436	3649.879395
0.000000	2.183673	3649.789063
0.000000	2.183910	3649.012939
0.000000	2.184147	3647.759033
0.000000	2.184385	3645.304199
0.000000	2.184622	3642.057617
0.000000	2.184859	3637.904541
0.000000	2.185096	3632.906006
0.000000	2.185333	3626.922119
0.000000	2.185570	3621.167480
0.000000	2.185807	3615.025146
0.000000	2.186045	3609.133301
0.000000	2.186282	3603.264160
0.000000	2.186519	3595.127686
0.000000	2.186756	3584.355957
0.000000	2.186993	3573.305176
0.000000	2.187231	3564.497070
0.000000	2.187468	3558.707031
0.000000	2.187705	3555.355225
0.000000	2.187942	3553.894287
0.000000	2.188179	3553.484375
0.000000	2.188416	3553.901367
0.000000	2.188654	3554.759277
0.000000	2.188891	3555.771484
0.000000	2.189128	3557.121582
0.000000	2.189365	3560.170654
0.000000	2.189602	3564.241699
0.000000	2.189840	3568.228271
0.000000	2.190077	3570.431396
0.000000	2.190314	3569.175293
0.000000	2.190551	3566.736328
0.000000	2.190788	3563.606689
0.000000	2.191025	3558.925049
0.000000	2.191263	3557.226318
0.000000	2.191500	3556.776123
0.000000	2.191737	3554.282471
0.000000	2.191974	3550.911865
0.000000	2.192211	3547.187744
0.000000	2.192449	3543.408203
0.000000	2.192686	3540.807617
0.000000	2.192923	3541.857422
0.000000	2.193160	3544.051270
0.000000	2.193397	3547.776123
0.000000	2.193635	3551.135742
0.000000	2.193872	3553.862793
0.000000	2.194109	3556.624023
0.000000	2.194346	3560.088379
0.000000	2.194583	3564.043945
0.000000	2.194820	3569.563232
0.000000	2.195058	3575.738037
0.000000	2.195295	3583.753662
0.000000	2.195532	3592.775391
0.000000	2.195769	3603.457520
0.000000	2.196006	3616.305176
0.000000	2.196243	3632.113770
0.000000	2.196481	3649.654541
0.000000	2.196718	3665.609375
0.000000	2.196955	3674.129395
0.000000	2.197192	3676.448975
0.000000	2.197429	3674.221924
0.000000	2.197666	3668.078613
0.000000	2.197904	3658.435059
0.000000	2.198141	3646.555176
0.000000	2.198378	3636.397461
0.000000	2.198615	3631.478027
0.000000	2.198852	3632.531006
0.000000	2.199090	3633.310303
0.000000	2.199327	3634.072021
0.000000	2.199564	3635.813721
0.000000	2.199801	3637.761963
0.000000	2.200038	3637.658203
0.000000	2.200275	3636.213623
0.000000	2.200513	3635.207520
0.000000	2.200750	3634.881836
0.000000	2.200987	3638.406250
0.000000	2.201224	3646.981201
0.000000	2.201461	3662.559570
0.000000	2.201699	3686.453613
0.000000	2.201936	3723.425293
0.000000	2.202173	3771.718994
0.000000	2.202410	3822.243164
0.000000	2.202647	3869.914307
0.000000	2.202884	3907.765137
0.000000	2.203121	3935.636963
0.000000	2.203359	3959.663330
0.000000	2.203596	3972.382813
0.000000	2.203833	3975.724121
0.000000	2.204070	3967.430908
0.000000	2.204307	3948.498291
0.000000	2.204545	3918.402344
0.000000	2.204782	3877.673584
0.000000	2.205019	3830.738525
0.000000	2.205256	3781.965576
0.000000	2.205493	3743.000732
0.000000	2.205730	3716.165527
0.000000	2.205967	3695.466797
0.000000	2.206205	3680.061035
0.000000	2.206442	3666.427002
0.000000	2.206679	3654.265625
0.000000	2.206916	3644.063965
0.000000	2.207153	3635.172852
0.000000	2.207391	3627.578613
0.000000	2.207628	3622.482178
0.000000	2.207865	3620.076416
0.000000	2.208102	3621.066162
0.000000	2.208339	3627.832275
0.000000	2.208576	3639.579834
0.000000	2.208814	3653.646973
0.000000	2.209051	3667.990479
0.000000	2.209288	3676.098877
0.000000	2.209525	3677.889893
0.000000	2.209762	3674.081543
0.000000	2.210000	3667.258789
0.000000	2.210237	3658.426025
0.000000	2.210474	3649.951172
0.000000	2.210711	3645.642822
0.000000	2.210948	3643.426758
0.000000	2.211185	3643.197754
0.000000	2.211422	3643.894775
0.000000	2.211660	3645.349609
0.000000	2.211897	3647.161133
0.000000	2.212134	3648.613525
0.000000	2.212371	3650.421387
0.000000	2.212608	3652.225586
0.000000	2.212846	3654.496582
0.000000	2.213083	3657.602539
0.000000	2.213320	3659.004395
0.000000	2.213557	3659.000244
0.000000	2.213794	3659.203125
0.000000	2.214031	3660.684570
0.000000	2.214269	3664.453857
0.000000	2.214506	3670.144531
0.000000	2.214743	3676.299805
0.000000	2.214980	3682.687744
0.000000	2.215217	3691.082764
0.000000	2.215455	3700.709229
0.000000	2.215692	3711.246338
0.000000	2.215929	3722.383789
0.000000	2.216166	3730.472900
0.000000	2.216403	3733.616943
0.000000	2.216640	3734.533691
0.000000	2.216878	3733.634033
0.000000	2.217115	3731.266357
0.000000	2.217352	3728.025391
0.000000	2.217589	3726.037109
0.000000	2.217826	3724.637939
0.000000	2.218064	3721.343262
0.000000	2.218301	3716.418457
0.000000	2.218538	3710.840576
0.000000	2.218775	3706.106934
0.000000	2.219012	3703.256836
0.000000	2.219249	3701.767822
0.000000	2.219487	3699.275391
0.000000	2.219724	3691.083984
0.000000	2.219961	3679.428711
0.000000	2.220198	3667.120850
0.000000	2.220435	3656.771973
0.000000	2.220672	3646.680176
0.000000	2.220910	3636.367920
0.000000	2.221147	3625.834473
0.000000	2.221384	3617.771973
0.000000	2.221621	3610.254639
0.000000	2.221858	3602.552490
0.000000	2.222095	3594.554932
0.000000	2.222333	3588.532715
0.000000	2.222570	3583.778564
0.000000	2.222807	3580.224609
0.000000	2.223044	3577.995850
0.000000	2.223281	3575.816895
0.000000	2.223519	3574.520996
0.000000	2.223756	3574.316162
0.000000	2.223993	3576.186279
0.000000	2.224230	3576.293701
0.000000	2.224467	3575.219482
0.000000	2.224705	3573.617676
0.000000	2.224941	3572.304199
0.000000	2.225179	3571.835693
0.000000	2.225416	3572.922119
0.000000	2.225653	3574.790039
0.000000	2.225890	3576.832764
0.000000	2.226127	3579.745361
0.000000	2.226365	3583.597168
0.000000	2.226602	3587.522461
0.000000	2.226839	3592.504883
0.000000	2.227076	3597.418701
0.000000	2.227313	3602.645996
0.000000	2.227551	3605.694580
0.000000	2.227788	3608.042236
0.000000	2.228025	3609.962402
0.000000	2.228262	3612.468262
0.000000	2.228499	3616.863525
0.000000	2.228736	3623.734863
0.000000	2.228974	3630.718994
0.000000	2.229211	3638.520264
0.000000	2.229448	3645.719727
0.000000	2.229685	3649.157471
0.000000	2.229922	3648.505859
0.000000	2.230160	3645.335205
0.000000	2.230397	3639.876465
0.000000	2.230634	3634.687744
0.000000	2.230871	3631.070557
0.000000	2.231108	3628.502441
0.000000	2.231345	3625.626465
0.000000	2.231582	3623.437988
0.000000	2.231820	3622.062256
0.000000	2.232057	3622.123779
0.000000	2.232294	3623.633545
0.000000	2.232531	3624.997070
0.000000	2.232768	3625.511719
0.000000	2.233006	3624.692871
0.000000	2.233243	3623.235840
0.000000	2.233480	3621.858398
0.000000	2.233717	3623.069824
0.000000	2.233954	3628.031250
0.000000	2.234191	3635.230225
0.000000	2.234428	3643.996094
0.000000	2.234666	3654.648438
0.000000	2.234903	3667.860596
0.000000	2.235140	3683.627930
0.000000	2.235377	3694.926758
0.000000	2.235614	3703.666504
0.000000	2.235852	3709.237549
0.000000	2.236089	3712.563477
0.000000	2.236326	3714.214111
0.000000	2.236563	3715.891602
0.000000	2.236800	3720.983154
0.000000	2.237037	3734.912598
0.000000	2.237275	3758.340576
0.000000	2.237512	3788.734375
0.000000	2.237749	3826.670898
0.000000	2.237986	3870.606201
0.000000	2.238223	3910.582520
0.000000	2.238461	3941.320801
0.000000	2.238698	3961.891846
0.000000	2.238935	3971.761719
0.000000	2.239172	3971.649658
0.000000	2.239409	3962.192627
0.000000	2.239646	3942.577148
0.000000	2.239884	3912.520508
0.000000	2.240121	3873.238037
0.000000	2.240358	3830.468262
0.000000	2.240595	3788.711914
0.000000	2.240832	3754.293457
0.000000	2.241070	3734.780518
0.000000	2.241307	3725.440186
0.000000	2.241544	3718.565918
0.000000	2.241781	3709.509766
0.000000	2.242018	3699.429932
0.000000	2.242255	3689.034424
0.000000	2.242493	3678.357666
0.000000	2.242730	3666.769531
0.000000	2.242967	3655.661133
0.000000	2.243204	3645.897461
0.000000	2.243441	3637.316895
0.000000	2.243679	3630.709229
0.000000	2.243916	3624.648193
0.000000	2.244153	3618.606201
0.000000	2.244390	3612.925781
0.000000	2.244627	3608.093018
0.000000	2.244864	3606.134277
0.000000	2.245101	3604.566895
0.000000	2.245339	3602.823975
0.000000	2.245576	3600.230957
0.000000	2.245813	3596.680908
0.000000	2.246050	3591.024658
0.000000	2.246287	3583.832520
0.000000	2.246525	3574.739014
0.000000	2.246762	3565.013428
0.000000	2.246999	3556.255371
0.000000	2.247236	3549.782471
0.000000	2.247473	3547.419189
0.000000	2.247710	3548.144043
0.000000	2.247948	3551.772949
0.000000	2.248185	3558.234863
0.000000	2.248422	3565.500732
0.000000	2.248659	3571.228271
0.000000	2.248896	3574.584229
0.000000	2.249134	3573.102783
0.000000	2.249371	3569.636475
0.000000	2.249608	3565.585938
0.000000	2.249845	3563.463135
0.000000	2.250082	3564.294434
0.000000	2.250319	3565.699951
0.000000	2.250556	3568.149658
0.000000	2.250794	3571.602539
0.000000	2.251031	3575.629883
0.000000	2.251268	3580.187012
0.000000	2.251505	3585.790039
0.000000	2.251742	3592.786865
0.000000	2.251980	3602.628906
0.000000	2.252217	3614.506592
0.000000	2.252454	3628.970703
0.000000	2.252691	3643.552979
0.000000	2.252928	3658.673584
0.000000	2.253165	3674.027832
0.000000	2.253402	3687.490479
0.000000	2.253640	3697.627686
0.000000	2.253877	3704.130371
0.000000	2.254114	3709.261230
0.000000	2.254351	3713.952881
0.000000	2.254588	3718.107422
0.000000	2.254826	3721.972412
0.000000	2.255063	3724.798828
0.000000	2.255300	3726.298828
0.000000	2.255537	3726.705811
0.000000	2.255774	3725.705566
0.000000	2.256011	3725.217773
0.000000	2.256249	3725.387939
0.000000	2.256486	3725.681885
0.000000	2.256723	3724.537842
0.000000	2.256960	3723.453369
0.000000	2.257197	3721.745605
0.000000	2.257435	3720.716797
0.000000	2.257672	3721.241943
0.000000	2.257909	3722.432617
0.000000	2.258146	3723.983398
0.000000	2.258383	3726.810547
0.000000	2.258621	3730.005371
0.000000	2.258858	3731.876465
0.000000	2.259095	3732.230957
0.000000	2.259332	3731.181885
0.000000	2.259569	3728.832764
0.000000	2.259806	3724.689453
0.000000	2.260043	3719.623535
0.000000	2.260281	3714.315918
0.000000	2.260518	3709.911133
0.000000	2.260755	3706.605469
0.000000	2.260992	3703.553955
0.000000	2.261229	3701.414551
0.000000	2.261467	3699.852295
0.000000	2.261704	3698.733398
0.000000	2.261941	3697.935547
0.000000	2.262178	3697.877686
0.000000	2.262415	3698.947266
0.000000	2.262652	3700.761230
0.000000	2.262890	3704.448975
0.000000	2.263127	3710.691650
0.000000	2.263364	3719.212158
0.000000	2.263601	3729.369385
0.000000	2.263838	3741.545654
0.000000	2.264076	3755.038574
0.000000	2.264313	3767.894287
0.000000	2.264550	3774.927734
0.000000	2.264787	3776.483398
0.000000	2.265024	3773.640869
0.000000	2.265261	3766.452393
0.000000	2.265499	3755.271484
0.000000	2.265736	3741.505371
0.000000	2.265973	3728.172119
0.000000	2.266210	3717.554932
0.000000	2.266447	3710.338379
0.000000	2.266685	3703.365234
0.000000	2.266922	3698.618896
0.000000	2.267159	3696.249512
0.000000	2.267396	3694.798584
0.000000	2.267633	3694.825928
0.000000	2.267870	3698.721436
0.000000	2.268108	3704.308350
0.000000	2.268345	3708.967285
0.000000	2.268582	3712.899170
0.000000	2.268819	3715.612061
0.000000	2.269056	3715.750488
0.000000	2.269293	3715.195068
0.000000	2.269531	3716.319336
0.000000	2.269768	3721.500732
0.000000	2.270005	3730.111328
0.000000	2.270242	3738.900391
0.000000	2.270479	3748.580078
0.000000	2.270716	3760.550293
0.000000	2.270954	3768.030273
0.000000	2.271191	3763.532227
0.000000	2.271428	3748.302490
0.000000	2.271665	3724.199707
0.000000	2.271902	3695.185059
0.000000	2.272140	3667.978271
0.000000	2.272377	3650.475342
0.000000	2.272614	3647.883545
0.000000	2.272851	3647.810547
0.000000	2.273088	3648.943359
0.000000	2.273325	3652.094727
0.000000	2.273562	3657.323242
0.000000	2.273800	3665.987061
0.000000	2.274037	3676.703125
0.000000	2.274274	3688.588623
0.000000	2.274511	3703.170410
0.000000	2.274748	3719.808838
0.000000	2.274986	3737.725098
0.000000	2.275223	3748.925537
0.000000	2.275460	3751.218018
0.000000	2.275697	3745.645020
0.000000	2.275934	3734.681885
0.000000	2.276171	3720.618164
0.000000	2.276409	3706.677490
0.000000	2.276646	3697.854248
0.000000	2.276883	3693.773926
0.000000	2.277120	3689.783447
0.000000	2.277357	3686.737549
0.000000	2.277595	3685.839844
0.000000	2.277832	3687.360107
0.000000	2.278069	3690.656006
0.000000	2.278306	3695.951904
0.000000	2.278543	3702.652100
0.000000	2.278780	3709.447998
0.000000	2.279017	3715.855713
0.000000	2.279255	3719.089111
0.000000	2.279492	3719.653076
0.000000	2.279729	3718.543701
0.000000	2.279966	3717.227295
0.000000	2.280203	3718.525391
0.000000	2.280441	3721.233398
0.000000	2.280678	3725.488770
0.000000	2.280915	3731.703125
0.000000	2.281152	3740.252930
0.000000	2.281389	3750.317139
0.000000	2.281626	3761.424805
0.000000	2.281864	3772.193359
0.000000	2.282101	3781.136963
0.000000	2.282338	3787.045410
0.000000	2.282575	3791.909180
0.000000	2.282812	3797.819580
0.000000	2.283049	3802.803955
0.000000	2.283287	3807.024658
0.000000	2.283524	3810.851318
0.000000	2.283761	3813.273926
0.000000	2.283998	3815.896973
0.000000	2.284235	3818.479248
0.000000	2.284472	3823.788574
0.000000	2.284710	3829.546387
0.000000	2.284947	3833.707520
0.000000	2.285184	3837.763184
0.000000	2.285421	3842.339844
0.000000	2.285658	3846.477295
0.000000	2.285896	3849.194580
0.000000	2.286133	3848.514404
0.000000	2.286370	3845.371338
0.000000	2.286607	3839.894287
0.000000	2.286844	3832.822266
0.000000	2.287081	3826.946533
0.000000	2.287319	3822.271484
0.000000	2.287556	3818.850342
0.000000	2.287793	3815.915039
0.000000	2.288030	3813.820313
0.000000	2.288267	3812.141602
0.000000	2.288505	3811.596924
0.000000	2.288742	3812.364502
0.000000	2.288979	3813.060547
0.000000	2.289216	3813.668945
0.000000	2.289453	3814.791260
0.000000	2.289690	3814.743896
0.000000	2.289928	3814.895996
0.000000	2.290165	3815.522705
0.000000	2.290402	3815.472900
0.000000	2.290639	3815.797852
0.000000	2.290876	3817.126953
0.000000	2.291114	3819.213867
0.000000	2.291351	3822.104004
0.000000	2.291588	3825.308105
0.000000	2.291825	3827.817627
0.000000	2.292062	3829.981934
0.000000	2.292300	3832.718750
0.000000	2.292536	3836.125732
0.000000	2.292774	3840.490234
0.000000	2.293011	3845.287598
0.000000	2.293248	3850.383057
0.000000	2.293485	3854.627686
0.000000	2.293722	3857.857178
0.000000	2.293960	3860.145020
0.000000	2.294197	3862.308838
0.000000	2.294434	3865.028809
0.000000	2.294671	3868.877197
0.000000	2.294908	3874.350342
0.000000	2.295146	3880.592773
0.000000	2.295383	3886.100098
0.000000	2.295620	3890.385986
0.000000	2.295857	3893.614258
0.000000	2.296094	3896.265869
0.000000	2.296331	3898.864014
0.000000	2.296569	3901.311768
0.000000	2.296806	3904.794434
0.000000	2.297043	3905.582520
0.000000	2.297280	3904.978516
0.000000	2.297517	3903.016846
0.000000	2.297755	3900.103516
0.000000	2.297992	3898.493652
0.000000	2.298229	3896.438232
0.000000	2.298466	3894.639404
0.000000	2.298703	3893.585693
0.000000	2.298940	3894.715088
0.000000	2.299177	3898.640381
0.000000	2.299415	3905.232422
0.000000	2.299652	3913.245361
0.000000	2.299889	3923.025391
0.000000	2.300126	3935.281738
0.000000	2.300363	3947.745361
0.000000	2.300601	3955.681152
0.000000	2.300838	3957.066650
0.000000	2.301075	3952.107666
0.000000	2.301312	3942.033936
0.000000	2.301549	3928.761963
0.000000	2.301786	3917.688477
0.000000	2.302023	3912.586670
0.000000	2.302261	3909.920166
0.000000	2.302498	3908.312012
0.000000	2.302735	3908.898438
0.000000	2.302972	3911.767334
0.000000	2.303209	3916.849854
0.000000	2.303447	3923.791260
0.000000	2.303684	3932.430420
0.000000	2.303921	3942.210205
0.000000	2.304158	3952.918457
0.000000	2.304395	3962.298096
0.000000	2.304632	3969.486816
0.000000	2.304870	3976.628418
0.000000	2.305107	3983.560303
0.000000	2.305344	3989.620117
0.000000	2.305581	3993.192871
0.000000	2.305818	3995.431396
0.000000	2.306056	3996.593018
0.000000	2.306293	3997.164551
0.000000	2.306530	3998.670410
0.000000	2.306767	4000.562256
0.000000	2.307004	4002.782715
0.000000	2.307241	4004.706787
0.000000	2.307479	4005.771240
0.000000	2.307716	4005.776367
0.000000	2.307953	4005.540039
0.000000	2.308190	4006.058105
0.000000	2.308427	4006.739990
0.000000	2.308664	4005.949707
0.000000	2.308902	4004.808594
0.000000	2.309139	4003.609375
0.000000	2.309376	4002.293457
0.000000	2.309613	4000.507813
0.000000	2.309850	3997.226318
0.000000	2.310087	3992.265625
0.000000	2.310325	3983.384521
0.000000	2.310562	3969.442139
0.000000	2.310799	3952.092529
0.000000	2.311036	3933.328857
0.000000	2.311273	3915.590820
0.000000	2.311511	3901.334229
0.000000	2.311748	3887.213135
0.000000	2.311985	3874.857422
0.000000	2.312222	3863.648438
0.000000	2.312459	3854.267334
0.000000	2.312696	3845.224365
0.000000	2.312934	3836.749268
0.000000	2.313171	3828.730957
0.000000	2.313408	3820.600586
0.000000	2.313645	3813.045166
0.000000	2.313882	3806.804688
0.000000	2.314120	3801.994141
0.000000	2.314357	3799.390625
0.000000	2.314594	3798.145020
0.000000	2.314831	3792.503662
0.000000	2.315068	3786.428223
0.000000	2.315305	3786.562744
0.000000	2.315543	3787.957275
0.000000	2.315780	3791.436035
0.000000	2.316017	3797.601074
0.000000	2.316254	3807.580811
0.000000	2.316491	3821.918213
0.000000	2.316729	3839.743652
0.000000	2.316966	3862.133789
0.000000	2.317203	3888.540283
0.000000	2.317440	3914.288574
0.000000	2.317677	3931.348877
0.000000	2.317914	3941.852295
0.000000	2.318151	3947.411133
0.000000	2.318389	3949.985840
0.000000	2.318626	3950.398193
0.000000	2.318863	3949.932373
0.000000	2.319100	3951.991455
0.000000	2.319337	3955.348633
0.000000	2.319575	3956.842285
0.000000	2.319812	3954.947754
0.000000	2.320049	3949.602783
0.000000	2.320286	3943.234131
0.000000	2.320523	3936.522705
0.000000	2.320760	3931.384521
0.000000	2.320997	3929.533936
0.000000	2.321235	3928.893555
0.000000	2.321472	3930.039063
0.000000	2.321709	3932.323975
0.000000	2.321946	3934.487061
0.000000	2.322183	3935.717041
0.000000	2.322421	3937.599854
0.000000	2.322658	3940.160156
0.000000	2.322895	3943.565674
0.000000	2.323132	3948.828857
0.000000	2.323369	3955.691162
0.000000	2.323606	3963.260986
0.000000	2.323844	3969.771729
0.000000	2.324081	3975.907715
0.000000	2.324318	3982.455811
0.000000	2.324555	3988.530518
0.000000	2.324792	3993.236084
0.000000	2.325030	3996.139160
0.000000	2.325267	3994.591309
0.000000	2.325504	3990.765869
0.000000	2.325741	3985.764648
0.000000	2.325978	3980.426514
0.000000	2.326216	3977.158936
0.000000	2.326452	3974.832520
0.000000	2.326690	3973.948975
0.000000	2.326927	3973.169922
0.000000	2.327164	3972.100342
0.000000	2.327401	3971.035156
0.000000	2.327638	3969.920654
0.000000	2.327876	3968.123779
0.000000	2.328113	3966.787598
0.000000	2.328350	3965.490723
0.000000	2.328587	3965.365234
0.000000	2.328824	3965.972900
0.000000	2.329062	3967.790283
0.000000	2.329299	3972.221191
0.000000	2.329536	3980.193604
0.000000	2.329773	3990.811035
0.000000	2.330010	4004.185791
0.000000	2.330247	4019.012939
0.000000	2.330485	4033.104004
0.000000	2.330722	4048.496094
0.000000	2.330959	4065.044678
0.000000	2.331196	4081.715820
0.000000	2.331433	4094.475586
0.000000	2.331670	4096.404785
0.000000	2.331908	4090.322998
0.000000	2.332145	4078.857422
0.000000	2.332382	4065.820313
0.000000	2.332619	4057.909912
0.000000	2.332856	4051.230713
0.000000	2.333093	4043.640869
0.000000	2.333331	4035.170166
0.000000	2.333568	4028.798096
0.000000	2.333805	4026.684570
0.000000	2.334042	4029.136230
0.000000	2.334279	4034.137451
0.000000	2.334517	4042.118408
0.000000	2.334754	4053.149170
0.000000	2.334991	4068.399170
0.000000	2.335228	4088.373291
0.000000	2.335465	4112.017578
0.000000	2.335702	4138.953125
0.000000	2.335940	4166.936035
0.000000	2.336177	4182.616699
0.000000	2.336414	4187.890137
0.000000	2.336651	4183.010742
0.000000	2.336888	4168.363770
0.000000	2.337126	4149.289063
0.000000	2.337363	4129.303711
0.000000	2.337600	4111.067383
0.000000	2.337837	4103.771484
0.000000	2.338074	4098.842773
0.000000	2.338311	4095.411377
0.000000	2.338549	4093.166260
0.000000	2.338786	4093.352051
0.000000	2.339023	4095.561279
0.000000	2.339260	4101.062988
0.000000	2.339497	4110.316895
0.000000	2.339735	4123.226074
0.000000	2.339972	4139.046387
0.000000	2.340209	4156.849121
0.000000	2.340446	4174.294922
0.000000	2.340683	4183.027344
0.000000	2.340920	4180.970215
0.000000	2.341157	4168.979980
0.000000	2.341395	4148.975586
0.000000	2.341632	4122.397461
0.000000	2.341869	4093.719238
0.000000	2.342106	4068.157715
0.000000	2.342343	4049.505371
0.000000	2.342581	4036.006592
0.000000	2.342818	4022.760254
0.000000	2.343055	4010.168945
0.000000	2.343292	3999.943115
0.000000	2.343529	3992.202393
0.000000	2.343766	3985.775635
0.000000	2.344004	3981.757080
0.000000	2.344241	3979.312988
0.000000	2.344478	3979.469727
0.000000	2.344715	3982.065674
0.000000	2.344952	3987.204102
0.000000	2.345190	3992.553955
0.000000	2.345427	3996.997314
0.000000	2.345664	3999.600830
0.000000	2.345901	3999.989014
0.000000	2.346138	3999.333496
0.000000	2.346375	3996.203125
0.000000	2.346612	3992.189941
0.000000	2.346850	3988.789551
0.000000	2.347087	3987.817139
0.000000	2.347324	3992.000977
0.000000	2.347561	4001.458984
0.000000	2.347798	4017.833252
0.000000	2.348036	4041.715332
0.000000	2.348273	4071.323730
0.000000	2.348510	4105.709961
0.000000	2.348747	4135.357422
0.000000	2.348984	4153.470215
0.000000	2.349221	4160.000488
0.000000	2.349458	4155.873535
0.000000	2.349696	4141.498047
0.000000	2.349933	4119.298340
0.000000	2.350170	4091.563721
0.000000	2.350407	4062.681641
0.000000	2.350644	4037.739258
0.000000	2.350882	4022.036865
0.000000	2.351119	4014.740234
0.000000	2.351356	4008.835449
0.000000	2.351593	4004.733398
0.000000	2.351830	4002.491699
0.000000	2.352067	4002.548828
0.000000	2.352305	4003.320801
0.000000	2.352542	4003.900635
0.000000	2.352779	4003.727295
0.000000	2.353016	4002.212158
0.000000	2.353253	3999.177734
0.000000	2.353491	3994.791504
0.000000	2.353728	3991.259766
0.000000	2.353965	3989.602539
0.000000	2.354202	3988.237549
0.000000	2.354439	3987.875732
0.000000	2.354676	3988.437012
0.000000	2.354914	3989.127930
0.000000	2.355151	3988.833740
0.000000	2.355388	3988.145508
0.000000	2.355625	3987.504639
0.000000	2.355862	3986.188965
0.000000	2.356100	3985.320068
0.000000	2.356337	3985.578613
0.000000	2.356574	3985.405029
0.000000	2.356811	3985.219971
0.000000	2.357048	3985.587646
0.000000	2.357285	3985.139648
0.000000	2.357523	3983.864014
0.000000	2.357760	3982.985840
0.000000	2.357997	3982.921387
0.000000	2.358234	3983.453857
0.000000	2.358471	3985.896973
0.000000	2.358708	3990.400635
0.000000	2.358946	3997.268799
0.000000	2.359183	4005.889648
0.000000	2.359420	4016.686279
0.000000	2.359657	4029.714600
0.000000	2.359894	4041.769287
0.000000	2.360132	4050.515381
0.000000	2.360369	4053.168457
0.000000	2.360606	4049.541260
0.000000	2.360843	4040.265137
0.000000	2.361080	4025.581055
0.000000	2.361317	4005.040771
0.000000	2.361555	3979.990723
0.000000	2.361792	3954.801514
0.000000	2.362029	3932.416992
0.000000	2.362266	3915.634277
0.000000	2.362503	3903.157959
0.000000	2.362741	3891.951660
0.000000	2.362978	3882.007568
0.000000	2.363215	3871.651367
0.000000	2.363452	3861.789307
0.000000	2.363689	3851.956299
0.000000	2.363926	3843.821289
0.000000	2.364164	3840.333984
0.000000	2.364401	3840.181885
0.000000	2.364638	3843.238770
0.000000	2.364875	3848.625732
0.000000	2.365112	3856.733887
0.000000	2.365350	3866.092041
0.000000	2.365587	3873.010498
0.000000	2.365824	3877.590332
0.000000	2.366061	3879.277100
0.000000	2.366298	3878.837891
0.000000	2.366535	3877.056641
0.000000	2.366772	3875.143311
0.000000	2.367010	3872.940918
0.000000	2.367247	3870.648682
0.000000	2.367484	3868.103516
0.000000	2.367721	3864.908691
0.000000	2.367958	3860.724365
0.000000	2.368196	3856.787354
0.000000	2.368433	3853.750488
0.000000	2.368670	3852.814697
0.000000	2.368907	3852.860596
0.000000	2.369144	3855.338135
0.000000	2.369381	3859.798096
0.000000	2.369618	3865.720947
0.000000	2.369856	3872.420898
0.000000	2.370093	3880.071289
0.000000	2.370330	3887.831055
0.000000	2.370567	3893.629150
0.000000	2.370804	3897.894775
0.000000	2.371042	3904.044922
0.000000	2.371279	3911.589844
0.000000	2.371516	3919.654541
0.000000	2.371753	3926.161865
0.000000	2.371990	3933.397705
0.000000	2.372227	3939.539551
0.000000	2.372465	3945.640381
0.000000	2.372702	3951.695068
0.000000	2.372939	3959.588623
0.000000	2.373176	3969.767334
0.000000	2.373413	3983.465820
0.000000	2.373651	4002.880615
0.000000	2.373888	4029.107666
0.000000	2.374125	4064.313232
0.000000	2.374362	4107.956055
0.000000	2.374599	4159.679199
0.000000	2.374836	4210.310059
0.000000	2.375073	4251.880371
0.000000	2.375311	4282.244629
0.000000	2.375548	4299.791992
0.000000	2.375785	4304.146973
0.000000	2.376022	4295.147461
0.000000	2.376259	4273.336914
0.000000	2.376497	4241.850098
0.000000	2.376734	4204.852051
0.000000	2.376971	4166.645996
0.000000	2.377208	4135.213379
0.000000	2.377445	4118.750000
0.000000	2.377682	4105.938965
0.000000	2.377920	4098.497070
0.000000	2.378157	4091.871094
0.000000	2.378394	4086.411865
0.000000	2.378631	4080.718262
0.000000	2.378868	4074.139648
0.000000	2.379106	4066.206787
0.000000	2.379343	4057.926270
0.000000	2.379580	4048.278809
0.000000	2.379817	4038.770264
0.000000	2.380054	4028.977295
0.000000	2.380291	4018.636719
0.000000	2.380529	4008.412354
0.000000	2.380766	3997.357422
0.000000	2.381003	3985.909180
0.000000	2.381240	3975.187744
0.000000	2.381477	3968.017090
0.000000	2.381714	3961.632568
0.000000	2.381952	3955.187744
0.000000	2.382189	3947.183594
0.000000	2.382426	3938.623047
0.000000	2.382663	3930.337646
0.000000	2.382900	3922.566650
0.000000	2.383137	3916.837402
0.000000	2.383375	3912.022461
0.000000	2.383612	3908.101318
0.000000	2.383849	3906.197510
0.000000	2.384086	3906.715576
0.000000	2.384323	3906.939941
0.000000	2.384561	3906.024414
0.000000	2.384798	3903.732910
0.000000	2.385035	3901.483643
0.000000	2.385272	3898.724121
0.000000	2.385509	3895.540283
0.000000	2.385746	3890.896240
0.000000	2.385984	3885.341064
0.000000	2.386221	3879.627686
0.000000	2.386458	3876.259766
0.000000	2.386695	3874.321777
0.000000	2.386932	3873.717285
0.000000	2.387170	3875.509766
0.000000	2.387407	3879.535400
0.000000	2.387644	3886.927979
0.000000	2.387881	3897.701904
0.000000	2.388118	3911.972656
0.000000	2.388355	3931.175049
0.000000	2.388592	3956.411377
0.000000	2.388830	3985.838379
0.000000	2.389067	4018.944824
0.000000	2.389304	4047.968018
0.000000	2.389541	4069.077393
0.000000	2.389778	4080.730469
0.000000	2.390016	4081.945801
0.000000	2.390253	4073.866455
0.000000	2.390490	4058.968018
0.000000	2.390727	4038.718994
0.000000	2.390964	4015.528809
0.000000	2.391201	3997.012939
0.000000	2.391439	3990.020996
0.000000	2.391676	4000.464111
0.000000	2.391913	4018.301758
0.000000	2.392150	4040.937500
0.000000	2.392387	4058.754395
0.000000	2.392625	4069.655762
0.000000	2.392862	4073.765869
0.000000	2.393099	4071.014893
0.000000	2.393336	4062.647705
0.000000	2.393573	4051.298096
0.000000	2.393811	4040.860352
0.000000	2.394047	4035.697998
0.000000	2.394285	4039.509277
0.000000	2.394522	4044.834961
0.000000	2.394759	4053.149902
0.000000	2.394996	4067.218018
0.000000	2.395233	4083.958252
0.000000	2.395471	4103.330078
0.000000	2.395708	4125.877441
0.000000	2.395945	4151.603516
0.000000	2.396182	4179.962891
0.000000	2.396419	4211.683594
0.000000	2.396657	4245.512207
0.000000	2.396894	4280.791504
0.000000	2.397131	4311.879395
0.000000	2.397368	4335.437012
0.000000	2.397605	4351.389648
0.000000	2.397842	4363.210449
0.000000	2.398079	4373.357422
0.000000	2.398317	4383.700684
0.000000	2.398554	4397.936035
0.000000	2.398791	4420.271973
0.000000	2.399028	4451.555176
0.000000	2.399265	4487.181641
0.000000	2.399503	4512.748535
0.000000	2.399740	4527.378418
0.000000	2.399977	4530.336426
0.000000	2.400214	4522.718750
0.000000	2.400451	4504.046875
0.000000	2.400688	4473.523926
0.000000	2.400926	4431.137207
0.000000	2.401163	4383.443359
0.000000	2.401400	4333.924805
0.000000	2.401637	4288.625000
0.000000	2.401874	4253.737793
0.000000	2.402112	4233.793457
0.000000	2.402349	4215.940430
0.000000	2.402586	4200.301270
0.000000	2.402823	4186.074219
0.000000	2.403060	4174.400391
0.000000	2.403297	4166.505859
0.000000	2.403535	4160.948242
0.000000	2.403772	4157.066895
0.000000	2.404009	4154.465820
0.000000	2.404246	4151.598633
0.000000	2.404483	4148.361816
0.000000	2.404721	4143.395508
0.000000	2.404958	4138.101074
0.000000	2.405195	4133.409180
0.000000	2.405432	4129.167480
0.000000	2.405669	4123.705078
0.000000	2.405906	4116.530762
0.000000	2.406144	4107.848633
0.000000	2.406381	4100.062988
0.000000	2.406618	4091.810791
0.000000	2.406855	4082.456543
0.000000	2.407092	4072.452148
0.000000	2.407329	4063.502441
0.000000	2.407567	4056.815430
0.000000	2.407804	4051.768311
0.000000	2.408041	4049.005371
0.000000	2.408278	4046.852783
0.000000	2.408515	4046.530762
0.000000	2.408752	4047.866455
0.000000	2.408990	4051.963623
0.000000	2.409227	4058.586182
0.000000	2.409464	4069.679443
0.000000	2.409701	4083.036865
0.000000	2.409938	4092.721436
0.000000	2.410176	4099.667969
0.000000	2.410413	4106.307129
0.000000	2.410650	4112.997070
0.000000	2.410887	4120.526855
0.000000	2.411124	4129.311523
0.000000	2.411361	4140.338867
0.000000	2.411599	4153.814453
0.000000	2.411836	4168.866699
0.000000	2.412073	4185.167969
0.000000	2.412310	4196.999512
0.000000	2.412547	4205.108398
0.000000	2.412785	4209.081543
0.000000	2.413022	4207.846191
0.000000	2.413259	4201.504883
0.000000	2.413496	4189.461426
0.000000	2.413733	4172.121582
0.000000	2.413970	4151.617676
0.000000	2.414207	4130.666504
0.000000	2.414445	4113.182617
0.000000	2.414682	4102.239258
0.000000	2.414919	4098.710449
0.000000	2.415156	4096.398438
0.000000	2.415393	4093.740967
0.000000	2.415631	4091.040283
0.000000	2.415868	4088.735840
0.000000	2.416105	4087.131592
0.000000	2.416342	4086.836914
0.000000	2.416579	4090.048584
0.000000	2.416816	4097.884766
0.000000	2.417053	4110.861816
0.000000	2.417291	4130.469727
0.000000	2.417528	4158.153809
0.000000	2.417765	4194.633301
0.000000	2.418002	4240.548340
0.000000	2.418239	4296.342773
0.000000	2.418477	4353.608887
0.000000	2.418714	4401.307617
0.000000	2.418951	4440.636230
0.000000	2.419188	4473.799805
0.000000	2.419425	4499.823242
0.000000	2.419662	4517.995605
0.000000	2.419900	4522.709473
0.000000	2.420137	4512.155273
0.000000	2.420374	4489.131348
0.000000	2.420611	4454.323242
0.000000	2.420848	4408.041992
0.000000	2.421086	4355.554199
0.000000	2.421323	4301.549316
0.000000	2.421560	4253.881836
0.000000	2.421797	4228.853027
0.000000	2.422034	4203.483887
0.000000	2.422271	4185.700195
0.000000	2.422508	4170.596191
0.000000	2.422746	4158.259277
0.000000	2.422983	4149.192871
0.000000	2.423220	4142.439453
0.000000	2.423457	4135.862305
0.000000	2.423694	4129.663574
0.000000	2.423932	4126.171387
0.000000	2.424169	4124.201660
0.000000	2.424406	4122.783203
0.000000	2.424643	4122.791992
0.000000	2.424880	4124.548340
0.000000	2.425117	4127.843750
0.000000	2.425355	4131.657715
0.000000	2.425592	4136.477051
0.000000	2.425829	4141.565918
0.000000	2.426066	4146.157227
0.000000	2.426303	4151.098633
0.000000	2.426541	4155.739258
0.000000	2.426778	4161.041016
0.000000	2.427015	4166.694336
0.000000	2.427252	4172.508789
0.000000	2.427489	4178.662109
0.000000	2.427727	4185.306641
0.000000	2.427964	4192.508789
0.000000	2.428201	4198.708496
0.000000	2.428438	4205.899902
0.000000	2.428675	4213.495605
0.000000	2.428912	4215.916992
0.000000	2.429150	4214.425781
0.000000	2.429387	4208.826172
0.000000	2.429624	4200.261230
0.000000	2.429861	4188.946777
0.000000	2.430098	4176.872070
0.000000	2.430335	4168.681641
0.000000	2.430573	4162.301270
0.000000	2.430810	4158.309570
0.000000	2.431047	4154.334961
0.000000	2.431284	4149.553223
0.000000	2.431521	4143.321289
0.000000	2.431758	4136.518555
0.000000	2.431996	4128.720215
0.000000	2.432233	4120.374512
0.000000	2.432470	4112.230957
0.000000	2.432707	4105.413574
0.000000	2.432944	4100.594727
0.000000	2.433182	4098.488770
0.000000	2.433419	4097.094727
0.000000	2.433656	4095.899902
0.000000	2.433893	4095.282715
0.000000	2.434130	4095.455078
0.000000	2.434367	4096.099121
0.000000	2.434605	4095.181885
0.000000	2.434842	4093.170898
0.000000	2.435079	4090.756836
0.000000	2.435316	4089.296143
0.000000	2.435553	4089.377930
0.000000	2.435791	4091.650146
0.000000	2.436028	4095.629883
0.000000	2.436265	4099.518066
0.000000	2.436502	4103.166016
0.000000	2.436739	4106.644531
0.000000	2.436976	4109.084473
0.000000	2.437213	4109.332520
0.000000	2.437451	4109.200684
0.000000	2.437688	4109.015625
0.000000	2.437925	4110.372559
0.000000	2.438162	4114.221680
0.000000	2.438399	4118.889160
0.000000	2.438637	4122.310547
0.000000	2.438874	4123.715332
0.000000	2.439111	4124.476074
0.000000	2.439348	4123.984863
0.000000	2.439585	4121.869629
0.000000	2.439822	4118.553223
0.000000	2.440060	4109.884766
0.000000	2.440297	4097.455566
0.000000	2.440534	4081.291992
0.000000	2.440771	4063.311279
0.000000	2.441008	4046.789307
0.000000	2.441246	4035.163330
0.000000	2.441483	4027.211670
0.000000	2.441720	4019.948975
0.000000	2.441957	4014.690674
0.000000	2.442194	4009.374512
0.000000	2.442431	4003.776855
0.000000	2.442668	3997.999756
0.000000	2.442906	3992.632813
0.000000	2.443143	3989.216064
0.000000	2.443380	3987.109131
0.000000	2.443617	3986.746582
0.000000	2.443854	3987.452881
0.000000	2.444092	3988.866455
0.000000	2.444329	3989.925537
0.000000	2.444566	3988.218750
0.000000	2.444803	3984.500488
0.000000	2.445040	3980.918701
0.000000	2.445277	3979.843750
0.000000	2.445514	3979.419678
0.000000	2.445752	3979.097656
0.000000	2.445989	3980.455322
0.000000	2.446226	3982.940430
0.000000	2.446463	3985.463135
0.000000	2.446700	3987.430176
0.000000	2.446938	3988.850586
0.000000	2.447175	3988.943848
0.000000	2.447412	3987.982910
0.000000	2.447649	3987.341064
0.000000	2.447886	3988.112793
0.000000	2.448123	3988.813477
0.000000	2.448361	3989.455566
0.000000	2.448598	3989.838135
0.000000	2.448835	3990.298096
0.000000	2.449072	3991.128662
0.000000	2.449309	3992.440918
0.000000	2.449547	3994.984863
0.000000	2.449784	3998.779785
0.000000	2.450021	4004.128662
0.000000	2.450258	4010.983643
0.000000	2.450495	4018.060059
0.000000	2.450732	4025.037598
0.000000	2.450970	4031.805664
0.000000	2.451207	4038.377930
0.000000	2.451444	4043.573730
0.000000	2.451681	4048.311768
0.000000	2.451918	4052.999512
0.000000	2.452156	4057.202148
0.000000	2.452393	4060.931641
0.000000	2.452630	4065.013184
0.000000	2.452867	4067.532227
0.000000	2.453104	4069.257568
0.000000	2.453341	4069.144775
0.000000	2.453579	4067.471924
0.000000	2.453816	4063.990479
0.000000	2.454053	4058.558105
0.000000	2.454290	4052.423340
0.000000	2.454527	4045.963135
0.000000	2.454765	4037.774658
0.000000	2.455002	4030.978271
0.000000	2.455239	4026.550049
0.000000	2.455476	4025.585205
0.000000	2.455713	4027.581055
0.000000	2.455950	4031.561523
0.000000	2.456187	4035.781982
0.000000	2.456425	4037.153564
0.000000	2.456662	4036.934570
0.000000	2.456899	4036.481689
0.000000	2.457136	4036.684570
0.000000	2.457373	4038.933838
0.000000	2.457611	4044.276855
0.000000	2.457848	4051.328125
0.000000	2.458085	4059.708252
0.000000	2.458322	4068.178467
0.000000	2.458559	4076.857666
0.000000	2.458797	4086.447266
0.000000	2.459034	4096.634277
0.000000	2.459271	4106.045410
0.000000	2.459508	4113.862305
0.000000	2.459745	4121.372559
0.000000	2.459982	4128.603516
0.000000	2.460220	4134.355957
0.000000	2.460457	4139.008301
0.000000	2.460694	4142.777832
0.000000	2.460931	4145.829102
0.000000	2.461168	4147.420898
0.000000	2.461406	4148.461426
0.000000	2.461643	4149.600586
0.000000	2.461880	4150.662598
0.000000	2.462117	4152.895020
0.000000	2.462354	4155.052734
0.000000	2.462591	4157.455566
0.000000	2.462828	4159.629395
0.000000	2.463066	4160.664063
0.000000	2.463303	4160.967285
0.000000	2.463540	4160.264160
0.000000	2.463777	4159.522461
0.000000	2.464014	4157.563477
0.000000	2.464252	4154.401367
0.000000	2.464489	4152.151367
0.000000	2.464726	4149.150879
0.000000	2.464963	4141.021484
0.000000	2.465200	4136.861328
0.000000	2.465437	4133.846680
0.000000	2.465674	4126.348633
0.000000	2.465912	4113.796875
0.000000	2.466149	4099.277344
0.000000	2.466386	4085.720459
0.000000	2.466623	4080.678223
0.000000	2.466860	4078.832275
0.000000	2.467098	4079.758057
0.000000	2.467335	4077.404297
0.000000	2.467572	4069.496826
0.000000	2.467809	4060.561523
0.000000	2.468046	4055.218018
0.000000	2.468283	4055.122559
0.000000	2.468521	4055.577637
0.000000	2.468758	4054.458984
0.000000	2.468995	4052.450928
0.000000	2.469232	4050.532715
0.000000	2.469469	4049.213867
0.000000	2.469707	4049.687012
0.000000	2.469944	4050.869629
0.000000	2.470181	4053.229492
0.000000	2.470418	4056.547852
0.000000	2.470655	4061.967529
0.000000	2.470892	4068.720703
0.000000	2.471129	4076.617920
0.000000	2.471367	4086.701172
0.000000	2.471604	4099.298340
0.000000	2.471841	4114.077148
0.000000	2.472078	4131.274414
0.000000	2.472315	4150.192383
0.000000	2.472553	4170.116699
0.000000	2.472790	4191.398438
0.000000	2.473027	4217.812012
0.000000	2.473264	4248.881836
0.000000	2.473501	4284.320801
0.000000	2.473738	4324.046387
0.000000	2.473976	4369.871582
0.000000	2.474213	4420.545410
0.000000	2.474450	4463.682129
0.000000	2.474687	4492.336914
0.000000	2.474924	4506.100586
0.000000	2.475162	4506.223633
0.000000	2.475399	4495.750977
0.000000	2.475636	4476.549316
0.000000	2.475873	4452.455566
0.000000	2.476110	4426.785156
0.000000	2.476347	4404.845215
0.000000	2.476585	4394.974609
0.000000	2.476822	4393.911133
0.000000	2.477059	4394.874512
0.000000	2.477296	4398.113770
0.000000	2.477533	4404.649902
0.000000	2.477771	4414.888672
0.000000	2.478008	4429.714844
0.000000	2.478245	4448.314941
0.000000	2.478482	4471.289551
0.000000	2.478719	4498.863281
0.000000	2.478956	4530.676270
0.000000	2.479194	4566.685059
0.000000	2.479431	4605.784668
0.000000	2.479668	4647.686035
0.000000	2.479905	4690.965820
0.000000	2.480142	4733.360352
0.000000	2.480379	4774.089844
0.000000	2.480617	4811.966797
0.000000	2.480854	4846.002441
0.000000	2.481091	4873.295898
0.000000	2.481328	4890.397461
0.000000	2.481565	4897.162109
0.000000	2.481802	4894.046875
0.000000	2.482040	4882.445801
0.000000	2.482277	4865.651367
0.000000	2.482514	4846.288574
0.000000	2.482751	4828.475098
0.000000	2.482988	4809.443848
0.000000	2.483226	4789.258301
0.000000	2.483463	4769.673828
0.000000	2.483700	4751.468750
0.000000	2.483937	4735.195801
0.000000	2.484174	4720.430176
0.000000	2.484411	4707.224121
0.000000	2.484648	4694.943359
0.000000	2.484886	4684.843262
0.000000	2.485123	4676.700195
0.000000	2.485360	4669.956543
0.000000	2.485597	4664.347656
0.000000	2.485834	4660.680176
0.000000	2.486072	4658.052734
0.000000	2.486309	4656.129395
0.000000	2.486546	4655.084961
0.000000	2.486783	4655.256836
0.000000	2.487020	4656.764160
0.000000	2.487257	4658.996582
0.000000	2.487495	4664.407227
0.000000	2.487732	4669.816895
0.000000	2.487969	4676.042480
0.000000	2.488206	4682.996094
0.000000	2.488443	4691.991211
0.000000	2.488681	4704.126953
0.000000	2.488918	4720.603516
0.000000	2.489155	4741.979004
0.000000	2.489392	4761.183105
0.000000	2.489629	4771.096680
0.000000	2.489866	4771.268066
0.000000	2.490103	4763.211914
0.000000	2.490341	4748.060547
0.000000	2.490578	4725.417969
0.000000	2.490815	4696.320801
0.000000	2.491052	4664.487305
0.000000	2.491289	4637.464355
0.000000	2.491527	4620.940918
0.000000	2.491764	4609.795898
0.000000	2.492001	4601.661133
0.000000	2.492238	4595.431152
0.000000	2.492475	4589.487793
0.000000	2.492712	4584.594727
0.000000	2.492950	4580.847168
0.000000	2.493187	4574.956543
0.000000	2.493424	4565.998535
0.000000	2.493661	4553.834473
0.000000	2.493898	4538.100586
0.000000	2.494135	4518.984863
0.000000	2.494373	4497.059082
0.000000	2.494610	4472.715332
0.000000	2.494847	4444.356934
0.000000	2.495084	4414.978027
0.000000	2.495321	4388.225586
0.000000	2.495559	4365.953613
0.000000	2.495796	4345.874023
0.000000	2.496033	4329.354980
0.000000	2.496270	4315.493652
0.000000	2.496507	4303.604492
0.000000	2.496744	4294.982422
0.000000	2.496982	4289.512207
0.000000	2.497219	4287.355469
0.000000	2.497456	4287.692383
0.000000	2.497693	4289.771484
0.000000	2.497930	4292.116211
0.000000	2.498168	4291.637695
0.000000	2.498405	4289.027832
0.000000	2.498642	4284.744629
0.000000	2.498879	4278.745605
0.000000	2.499116	4271.551270
0.000000	2.499353	4263.980957
0.000000	2.499591	4256.831543
0.000000	2.499828	4251.020020
0.000000	2.500065	4244.947754
0.000000	2.500302	4238.097656
0.000000	2.500539	4231.156738
0.000000	2.500777	4224.004395
0.000000	2.501014	4216.059570
0.000000	2.501251	4208.380371
0.000000	2.501488	4200.654297
0.000000	2.501725	4192.697754
0.000000	2.501962	4187.853516
0.000000	2.502200	4183.100586
0.000000	2.502437	4178.571289
0.000000	2.502674	4173.251953
0.000000	2.502911	4167.797852
0.000000	2.503148	4161.941406
0.000000	2.503386	4155.937500
0.000000	2.503623	4147.800781
0.000000	2.503860	4139.387695
0.000000	2.504097	4132.732910
0.000000	2.504334	4128.322266
0.000000	2.504571	4122.644531
0.000000	2.504808	4116.592773
0.000000	2.505046	4111.449219
0.000000	2.505283	4107.852539
0.000000	2.505520	4105.589355
0.000000	2.505757	4103.673340
0.000000	2.505994	4103.159668
0.000000	2.506232	4104.385742
0.000000	2.506469	4107.250977
0.000000	2.506706	4111.310059
0.000000	2.506943	4116.030762
0.000000	2.507180	4120.470703
0.000000	2.507417	4124.778809
0.000000	2.507655	4130.494141
0.000000	2.507892	4136.005859
0.000000	2.508129	4142.774414
0.000000	2.508366	4148.851563
0.000000	2.508603	4154.397949
0.000000	2.508841	4160.121094
0.000000	2.509078	4164.598633
0.000000	2.509315	4168.139648
0.000000	2.509552	4172.392090
0.000000	2.509789	4177.504395
0.000000	2.510026	4182.617676
0.000000	2.510263	4187.811035
0.000000	2.510501	4193.681152
0.000000	2.510738	4199.275391
0.000000	2.510975	4205.970215
0.000000	2.511212	4213.648926
0.000000	2.511449	4222.202637
0.000000	2.511687	4231.413086
0.000000	2.511924	4242.271484
0.000000	2.512161	4254.861816
0.000000	2.512398	4269.202637
0.000000	2.512635	4284.447266
0.000000	2.512872	4300.323242
0.000000	2.513109	4314.652344
0.000000	2.513347	4324.783203
0.000000	2.513584	4330.628418
0.000000	2.513821	4334.777832
0.000000	2.514058	4337.651367
0.000000	2.514295	4339.623535
0.000000	2.514533	4341.930664
0.000000	2.514770	4345.734375
0.000000	2.515007	4352.233887
0.000000	2.515244	4358.070313
0.000000	2.515481	4363.195801
0.000000	2.515718	4367.852051
0.000000	2.515956	4373.094727
0.000000	2.516193	4378.733887
0.000000	2.516430	4384.739258
0.000000	2.516667	4391.487793
0.000000	2.516904	4399.368164
0.000000	2.517142	4410.043457
0.000000	2.517379	4421.513672
0.000000	2.517616	4434.084473
0.000000	2.517853	4445.653809
0.000000	2.518090	4455.880859
0.000000	2.518327	4465.531250
0.000000	2.518565	4474.947266
0.000000	2.518802	4482.530273
0.000000	2.519039	4491.483398
0.000000	2.519276	4502.004395
0.000000	2.519513	4513.865234
0.000000	2.519750	4527.524902
0.000000	2.519988	4538.643555
0.000000	2.520225	4543.618164
0.000000	2.520462	4542.810059
0.000000	2.520699	4536.664551
0.000000	2.520936	4525.790039
0.000000	2.521173	4511.945313
0.000000	2.521411	4498.211426
0.000000	2.521648	4487.562988
0.000000	2.521885	4481.464844
0.000000	2.522122	4477.429688
0.000000	2.522359	4473.074219
0.000000	2.522597	4468.895508
0.000000	2.522834	4466.046875
0.000000	2.523071	4464.163086
0.000000	2.523308	4463.391602
0.000000	2.523545	4464.795410
0.000000	2.523782	4467.996582
0.000000	2.524020	4472.374023
0.000000	2.524257	4479.156250
0.000000	2.524494	4488.159180
0.000000	2.524731	4498.690430
0.000000	2.524968	4507.224121
0.000000	2.525206	4507.296387
0.000000	2.525443	4502.329102
0.000000	2.525680	4488.444824
0.000000	2.525917	4470.589844
0.000000	2.526154	4443.734375
0.000000	2.526392	4417.020508
0.000000	2.526629	4404.371094
0.000000	2.526866	4390.545410
0.000000	2.527103	4376.411621
0.000000	2.527340	4364.988770
0.000000	2.527577	4358.873535
0.000000	2.527815	4359.554688
0.000000	2.528052	4365.553223
0.000000	2.528289	4376.287109
0.000000	2.528526	4383.918945
0.000000	2.528763	4388.102051
0.000000	2.529000	4389.780273
0.000000	2.529238	4388.116699
0.000000	2.529475	4384.380859
0.000000	2.529712	4377.402344
0.000000	2.529949	4368.346680
0.000000	2.530186	4364.760254
0.000000	2.530423	4358.376953
0.000000	2.530661	4350.762695
0.000000	2.530898	4344.553711
0.000000	2.531135	4342.312988
0.000000	2.531372	4339.530273
0.000000	2.531609	4333.418945
0.000000	2.531847	4324.538086
0.000000	2.532084	4314.009766
0.000000	2.532321	4301.921875
0.000000	2.532558	4292.842285
0.000000	2.532795	4285.519043
0.000000	2.533032	4279.832520
0.000000	2.533269	4274.882324
0.000000	2.533507	4270.791504
0.000000	2.533744	4267.041016
0.000000	2.533981	4263.813477
0.000000	2.534218	4259.999512
0.000000	2.534455	4252.881836
0.000000	2.534693	4243.502930
0.000000	2.534930	4233.448242
0.000000	2.535167	4224.743164
0.000000	2.535404	4217.515625
0.000000	2.535641	4210.210938
0.000000	2.535878	4203.002930
0.000000	2.536116	4195.850586
0.000000	2.536353	4187.895996
0.000000	2.536590	4180.029785
0.000000	2.536827	4172.851563
0.000000	2.537064	4169.500977
0.000000	2.537302	4166.949707
0.000000	2.537539	4163.984863
0.000000	2.537776	4159.517578
0.000000	2.538013	4154.895996
0.000000	2.538250	4150.831055
0.000000	2.538487	4149.125977
0.000000	2.538724	4149.450684
0.000000	2.538962	4151.039063
0.000000	2.539199	4153.556641
0.000000	2.539436	4157.984375
0.000000	2.539673	4164.533691
0.000000	2.539910	4173.153320
0.000000	2.540148	4182.762207
0.000000	2.540385	4191.982422
0.000000	2.540622	4202.270508
0.000000	2.540859	4210.478027
0.000000	2.541096	4217.318359
0.000000	2.541333	4223.936035
0.000000	2.541571	4229.906250
0.000000	2.541808	4235.458984
0.000000	2.542045	4241.115234
0.000000	2.542282	4247.145996
0.000000	2.542519	4253.511719
0.000000	2.542756	4259.092285
0.000000	2.542994	4263.149414
0.000000	2.543231	4266.264160
0.000000	2.543468	4269.302734
0.000000	2.543705	4270.613770
0.000000	2.543942	4269.920898
0.000000	2.544179	4267.752441
0.000000	2.544417	4265.233398
0.000000	2.544654	4263.666016
0.000000	2.544891	4263.930664
0.000000	2.545128	4266.351563
0.000000	2.545365	4270.598145
0.000000	2.545603	4275.770996
0.000000	2.545840	4280.421387
0.000000	2.546077	4284.679199
0.000000	2.546314	4289.611816
0.000000	2.546551	4294.156738
0.000000	2.546788	4296.879395
0.000000	2.547026	4298.008301
0.000000	2.547263	4297.604004
0.000000	2.547500	4294.598145
0.000000	2.547737	4290.121094
0.000000	2.547974	4284.073730
0.000000	2.548212	4277.145508
0.000000	2.548449	4270.215332
0.000000	2.548686	4263.913086
0.000000	2.548923	4259.973633
0.000000	2.549160	4258.089844
0.000000	2.549397	4257.094727
0.000000	2.549635	4257.160645
0.000000	2.549872	4257.694824
0.000000	2.550109	4256.521484
0.000000	2.550346	4253.518066
0.000000	2.550583	4249.955566
0.000000	2.550821	4245.372559
0.000000	2.551058	4240.533203
0.000000	2.551295	4237.075195
0.000000	2.551532	4235.843262
0.000000	2.551769	4235.539063
0.000000	2.552006	4234.979492
0.000000	2.552243	4235.498047
0.000000	2.552481	4236.991699
0.000000	2.552718	4239.764160
0.000000	2.552955	4242.928223
0.000000	2.553192	4246.071289
0.000000	2.553429	4249.292480
0.000000	2.553667	4252.478027
0.000000	2.553904	4254.318848
0.000000	2.554141	4253.677734
0.000000	2.554378	4251.412598
0.000000	2.554615	4247.203613
0.000000	2.554852	4240.998535
0.000000	2.555090	4233.065918
0.000000	2.555327	4223.767578
0.000000	2.555564	4215.220215
0.000000	2.555801	4209.650879
0.000000	2.556038	4204.958984
0.000000	2.556276	4201.022949
0.000000	2.556513	4197.296387
0.000000	2.556750	4194.168945
0.000000	2.556987	4192.282715
0.000000	2.557224	4191.543945
0.000000	2.557462	4191.947754
0.000000	2.557698	4192.513184
0.000000	2.557936	4194.231934
0.000000	2.558173	4196.730957
0.000000	2.558410	4200.758301
0.000000	2.558647	4206.480469
0.000000	2.558884	4214.367188
0.000000	2.559122	4223.806641
0.000000	2.559359	4234.756836
0.000000	2.559596	4246.934570
0.000000	2.559833	4257.894043
0.000000	2.560070	4268.324219
0.000000	2.560308	4278.332520
0.000000	2.560544	4287.884766
0.000000	2.560782	4298.476563
0.000000	2.561019	4310.169922
0.000000	2.561256	4321.825684
0.000000	2.561493	4333.524414
0.000000	2.561730	4344.832031
0.000000	2.561968	4355.678711
0.000000	2.562205	4364.242188
0.000000	2.562442	4372.104004
0.000000	2.562679	4380.101074
0.000000	2.562916	4389.648438
0.000000	2.563154	4400.933594
0.000000	2.563391	4413.768066
0.000000	2.563628	4427.087402
0.000000	2.563865	4439.353516
0.000000	2.564102	4451.218262
0.000000	2.564339	4463.209961
0.000000	2.564577	4476.670898
0.000000	2.564814	4490.801270
0.000000	2.565051	4505.485352
0.000000	2.565288	4519.861816
0.000000	2.565525	4535.685547
0.000000	2.565763	4552.561035
0.000000	2.566000	4570.074219
0.000000	2.566237	4587.313477
0.000000	2.566474	4604.275391
0.000000	2.566711	4615.190918
0.000000	2.566948	4620.926270
0.000000	2.567185	4623.903809
0.000000	2.567423	4626.142090
0.000000	2.567660	4629.196777
0.000000	2.567897	4635.104004
0.000000	2.568134	4638.037109
0.000000	2.568371	4635.417480
0.000000	2.568609	4627.077637
0.000000	2.568846	4613.154785
0.000000	2.569083	4594.510742
0.000000	2.569320	4570.164551
0.000000	2.569557	4542.998047
0.000000	2.569794	4519.741699
0.000000	2.570032	4505.140625
0.000000	2.570269	4494.433105
0.000000	2.570506	4485.171875
0.000000	2.570743	4477.446777
0.000000	2.570980	4469.958008
0.000000	2.571218	4462.516602
0.000000	2.571455	4454.736328
0.000000	2.571692	4448.039551
0.000000	2.571929	4442.178711
0.000000	2.572166	4437.468750
0.000000	2.572403	4434.079590
0.000000	2.572641	4431.898926
0.000000	2.572878	4432.242188
0.000000	2.573115	4435.460449
0.000000	2.573352	4441.665039
0.000000	2.573589	4452.052246
0.000000	2.573827	4465.860352
0.000000	2.574064	4484.395020
0.000000	2.574301	4511.029785
0.000000	2.574538	4547.845703
0.000000	2.574775	4596.740723
0.000000	2.575012	4659.845215
0.000000	2.575250	4737.113770
0.000000	2.575487	4806.703613
0.000000	2.575724	4862.876465
0.000000	2.575961	4903.770020
0.000000	2.576198	4929.156738
0.000000	2.576436	4939.617676
0.000000	2.576673	4936.937012
0.000000	2.576910	4921.754395
0.000000	2.577147	4895.149902
0.000000	2.577384	4859.891602
0.000000	2.577621	4821.171387
0.000000	2.577858	4783.327637
0.000000	2.578096	4750.818359
0.000000	2.578333	4729.139160
0.000000	2.578570	4715.130371
0.000000	2.578807	4694.861816
0.000000	2.579044	4668.206543
0.000000	2.579282	4636.002441
0.000000	2.579519	4600.973145
0.000000	2.579756	4566.200684
0.000000	2.579993	4534.637207
0.000000	2.580230	4502.244629
0.000000	2.580467	4472.214844
0.000000	2.580704	4450.139160
0.000000	2.580942	4435.397949
0.000000	2.581179	4427.031738
0.000000	2.581416	4426.471680
0.000000	2.581653	4434.121582
0.000000	2.581890	4451.410645
0.000000	2.582128	4481.149902
0.000000	2.582365	4521.606445
0.000000	2.582602	4567.412598
0.000000	2.582839	4607.118652
0.000000	2.583076	4640.548340
0.000000	2.583313	4666.183594
0.000000	2.583551	4683.935547
0.000000	2.583788	4692.972168
0.000000	2.584025	4691.638672
0.000000	2.584262	4678.459473
0.000000	2.584499	4652.927734
0.000000	2.584737	4613.729980
0.000000	2.584974	4560.423828
0.000000	2.585211	4495.926758
0.000000	2.585448	4423.874512
0.000000	2.585685	4351.797363
0.000000	2.585922	4289.331543
0.000000	2.586159	4249.096191
0.000000	2.586397	4228.941895
0.000000	2.586634	4216.678223
0.000000	2.586871	4215.577637
0.000000	2.587108	4227.824707
0.000000	2.587345	4252.649414
0.000000	2.587583	4291.066895
0.000000	2.587820	4340.239258
0.000000	2.588057	4387.955566
0.000000	2.588294	4426.886230
0.000000	2.588531	4454.441895
0.000000	2.588768	4468.805664
0.000000	2.589006	4470.398438
0.000000	2.589243	4460.125977
0.000000	2.589480	4439.287109
0.000000	2.589717	4409.986328
0.000000	2.589954	4377.097168
0.000000	2.590192	4347.101563
0.000000	2.590429	4326.639648
0.000000	2.590666	4322.064453
0.000000	2.590903	4319.254883
0.000000	2.591140	4317.111816
0.000000	2.591377	4315.448242
0.000000	2.591615	4314.545898
0.000000	2.591852	4314.272461
0.000000	2.592089	4313.982422
0.000000	2.592326	4313.390625
0.000000	2.592563	4313.334961
0.000000	2.592800	4312.599609
0.000000	2.593038	4310.647461
0.000000	2.593275	4307.450684
0.000000	2.593512	4302.559570
0.000000	2.593749	4296.589355
0.000000	2.593986	4289.081055
0.000000	2.594223	4280.562988
0.000000	2.594461	4271.375977
0.000000	2.594698	4262.365723
0.000000	2.594935	4254.708496
0.000000	2.595172	4249.094727
0.000000	2.595409	4245.387695
0.000000	2.595647	4242.465332
0.000000	2.595884	4240.090332
0.000000	2.596121	4238.291992
0.000000	2.596358	4236.914063
0.000000	2.596595	4236.947754
0.000000	2.596833	4239.048340
0.000000	2.597070	4244.277832
0.000000	2.597307	4251.968750
0.000000	2.597544	4257.825195
0.000000	2.597781	4263.979004
0.000000	2.598018	4270.139160
0.000000	2.598256	4276.358887
0.000000	2.598493	4283.040527
0.000000	2.598730	4288.974609
0.000000	2.598967	4294.483887
0.000000	2.599204	4298.476074
0.000000	2.599442	4301.484863
0.000000	2.599679	4303.206055
0.000000	2.599916	4304.782227
0.000000	2.600153	4306.391113
0.000000	2.600390	4308.502930
0.000000	2.600627	4311.504395
0.000000	2.600864	4314.684570
0.000000	2.601102	4318.509277
0.000000	2.601339	4323.416016
0.000000	2.601576	4329.858398
0.000000	2.601813	4337.011230
0.000000	2.602050	4343.939453
0.000000	2.602288	4350.627441
0.000000	2.602525	4355.035156
0.000000	2.602762	4355.708008
0.000000	2.602999	4354.399902
0.000000	2.603236	4351.315430
0.000000	2.603473	4346.694824
0.000000	2.603711	4342.369141
0.000000	2.603948	4338.801270
0.000000	2.604185	4333.988770
0.000000	2.604422	4328.928711
0.000000	2.604659	4323.619629
0.000000	2.604897	4319.427246
0.000000	2.605134	4315.912109
0.000000	2.605371	4313.894043
0.000000	2.605608	4311.580078
0.000000	2.605845	4310.973633
0.000000	2.606082	4310.937012
0.000000	2.606319	4310.741699
0.000000	2.606557	4310.532715
0.000000	2.606794	4310.421387
0.000000	2.607031	4311.801758
0.000000	2.607268	4314.515625
0.000000	2.607505	4318.200195
0.000000	2.607743	4322.769531
0.000000	2.607980	4328.579590
0.000000	2.608217	4334.409180
0.000000	2.608454	4340.438477
0.000000	2.608691	4345.978516
0.000000	2.608928	4352.067383
0.000000	2.609165	4361.386230
0.000000	2.609403	4376.032715
0.000000	2.609640	4395.749512
0.000000	2.609877	4420.553223
0.000000	2.610114	4446.700195
0.000000	2.610351	4474.727051
0.000000	2.610589	4501.955078
0.000000	2.610826	4524.924316
0.000000	2.611063	4539.106934
0.000000	2.611300	4543.994141
0.000000	2.611537	4539.502930
0.000000	2.611774	4529.130859
0.000000	2.612012	4514.697754
0.000000	2.612249	4502.047852
0.000000	2.612486	4494.296875
0.000000	2.612723	4498.484375
0.000000	2.612960	4513.518555
0.000000	2.613198	4528.781250
0.000000	2.613435	4545.796387
0.000000	2.613672	4565.754395
0.000000	2.613909	4581.929688
0.000000	2.614146	4586.263672
0.000000	2.614383	4581.401367
0.000000	2.614621	4569.372070
0.000000	2.614858	4550.321777
0.000000	2.615095	4527.770020
0.000000	2.615332	4505.601563
0.000000	2.615569	4487.075195
0.000000	2.615806	4476.967285
0.000000	2.616044	4468.472168
0.000000	2.616281	4461.038574
0.000000	2.616518	4454.049805
0.000000	2.616755	4448.850098
0.000000	2.616992	4444.678223
0.000000	2.617229	4441.767578
0.000000	2.617467	4440.311035
0.000000	2.617704	4439.483887
0.000000	2.617941	4438.905762
0.000000	2.618178	4438.222656
0.000000	2.618415	4437.500488
0.000000	2.618653	4437.109375
0.000000	2.618890	4437.206543
0.000000	2.619127	4439.626465
0.000000	2.619364	4441.764648
0.000000	2.619601	4443.166992
0.000000	2.619838	4443.534668
0.000000	2.620076	4443.986816
0.000000	2.620313	4443.920898
0.000000	2.620550	4444.101074
0.000000	2.620787	4444.499023
0.000000	2.621024	4445.204590
0.000000	2.621262	4447.270996
0.000000	2.621499	4448.448242
0.000000	2.621736	4449.695313
0.000000	2.621973	4451.432129
0.000000	2.622210	4453.347168
0.000000	2.622447	4455.953613
0.000000	2.622685	4458.908691
0.000000	2.622922	4461.491699
0.000000	2.623159	4464.382813
0.000000	2.623396	4467.346680
0.000000	2.623633	4472.094727
0.000000	2.623871	4478.648438
0.000000	2.624108	4487.426758
0.000000	2.624345	4501.396973
0.000000	2.624582	4523.221191
0.000000	2.624819	4554.437988
0.000000	2.625057	4597.604492
0.000000	2.625293	4653.961426
0.000000	2.625531	4723.377930
0.000000	2.625768	4794.395996
0.000000	2.626005	4860.685059
0.000000	2.626242	4920.495605
0.000000	2.626479	4972.569336
0.000000	2.626717	5015.468262
0.000000	2.626954	5046.851563
0.000000	2.627191	5065.951660
0.000000	2.627428	5069.344238
0.000000	2.627665	5056.465820
0.000000	2.627903	5026.761230
0.000000	2.628139	4981.956055
0.000000	2.628377	4924.308594
0.000000	2.628614	4857.178711
0.000000	2.628851	4788.175293
0.000000	2.629088	4726.302246
0.000000	2.629325	4681.980469
0.000000	2.629563	4655.197266
0.000000	2.629800	4632.157715
0.000000	2.630037	4610.971680
0.000000	2.630274	4591.400879
0.000000	2.630511	4573.422363
0.000000	2.630749	4556.988770
0.000000	2.630986	4542.096191
0.000000	2.631223	4528.566406
0.000000	2.631460	4516.031250
0.000000	2.631697	4503.908691
0.000000	2.631934	4492.474609
0.000000	2.632172	4482.239258
0.000000	2.632409	4472.064941
0.000000	2.632646	4460.957031
0.000000	2.632883	4448.653320
0.000000	2.633120	4435.483887
0.000000	2.633358	4420.607910
0.000000	2.633595	4404.696289
0.000000	2.633832	4388.282715
0.000000	2.634069	4374.602539
0.000000	2.634306	4363.660156
0.000000	2.634543	4353.442871
0.000000	2.634780	4343.693359
0.000000	2.635018	4334.712891
0.000000	2.635255	4326.536133
0.000000	2.635492	4319.297363
0.000000	2.635729	4311.675781
0.000000	2.635966	4304.694824
0.000000	2.636204	4298.300293
0.000000	2.636441	4293.626465
0.000000	2.636678	4290.450684
0.000000	2.636915	4288.210449
0.000000	2.637152	4289.043457
0.000000	2.637389	4292.403809
0.000000	2.637627	4297.529297
0.000000	2.637864	4305.107422
0.000000	2.638101	4314.595215
0.000000	2.638338	4324.784668
0.000000	2.638575	4333.419434
0.000000	2.638813	4336.410645
0.000000	2.639050	4334.654297
0.000000	2.639287	4332.362793
0.000000	2.639524	4332.066895
0.000000	2.639761	4335.714355
0.000000	2.639998	4338.371582
0.000000	2.640236	4338.706055
0.000000	2.640473	4338.854980
0.000000	2.640710	4338.789063
0.000000	2.640947	4339.213379
0.000000	2.641184	4340.344238
0.000000	2.641421	4341.246582
0.000000	2.641659	4342.499023
0.000000	2.641896	4343.583496
0.000000	2.642133	4344.319824
0.000000	2.642370	4344.794922
0.000000	2.642607	4344.897461
0.000000	2.642844	4345.043945
0.000000	2.643082	4345.684570
0.000000	2.643319	4346.401855
0.000000	2.643556	4347.930664
0.000000	2.643793	4349.850586
0.000000	2.644030	4351.135254
0.000000	2.644268	4350.789063
0.000000	2.644505	4349.859375
0.000000	2.644742	4348.692383
0.000000	2.644979	4346.625000
0.000000	2.645216	4341.856445
0.000000	2.645453	4335.299805
0.000000	2.645691	4326.940430
0.000000	2.645928	4317.488770
0.000000	2.646165	4308.519043
0.000000	2.646402	4299.524902
0.000000	2.646639	4289.446289
0.000000	2.646877	4278.699219
0.000000	2.647114	4269.864746
0.000000	2.647351	4263.247559
0.000000	2.647588	4259.568848
0.000000	2.647825	4261.477051
0.000000	2.648062	4266.520508
0.000000	2.648299	4270.759766
0.000000	2.648537	4275.424316
0.000000	2.648774	4280.970215
0.000000	2.649011	4287.233398
0.000000	2.649248	4294.970703
0.000000	2.649485	4302.568848
0.000000	2.649723	4308.432617
0.000000	2.649960	4313.652832
0.000000	2.650197	4318.084473
0.000000	2.650434	4322.469727
0.000000	2.650671	4325.049316
0.000000	2.650908	4326.665039
0.000000	2.651146	4327.738770
0.000000	2.651383	4328.112793
0.000000	2.651620	4328.600586
0.000000	2.651857	4330.344238
0.000000	2.652094	4334.316406
0.000000	2.652332	4339.451660
0.000000	2.652569	4346.162598
0.000000	2.652806	4352.483887
0.000000	2.653043	4357.119141
0.000000	2.653280	4356.611816
0.000000	2.653517	4352.491699
0.000000	2.653754	4345.629883
0.000000	2.653992	4336.205078
0.000000	2.654229	4324.023438
0.000000	2.654466	4314.679199
0.000000	2.654703	4309.856445
0.000000	2.654940	4307.125977
0.000000	2.655178	4305.547363
0.000000	2.655415	4305.718750
0.000000	2.655652	4306.102539
0.000000	2.655889	4307.779297
0.000000	2.656126	4310.573242
0.000000	2.656363	4314.464844
0.000000	2.656600	4320.584961
0.000000	2.656838	4328.389160
0.000000	2.657075	4337.846191
0.000000	2.657312	4349.399414
0.000000	2.657549	4362.789551
0.000000	2.657786	4377.815430
0.000000	2.658024	4392.021973
0.000000	2.658261	4402.459961
0.000000	2.658498	4408.112793
0.000000	2.658735	4410.650879
0.000000	2.658972	4410.520020
0.000000	2.659209	4407.945313
0.000000	2.659447	4403.637207
0.000000	2.659684	4398.624023
0.000000	2.659921	4394.768555
0.000000	2.660158	4391.362305
0.000000	2.660395	4387.774414
0.000000	2.660633	4384.950684
0.000000	2.660870	4382.056641
0.000000	2.661107	4378.634277
0.000000	2.661344	4373.117676
0.000000	2.661581	4367.521484
0.000000	2.661819	4362.077148
0.000000	2.662056	4357.897949
0.000000	2.662293	4353.068359
0.000000	2.662530	4347.810547
0.000000	2.662767	4343.994629
0.000000	2.663004	4341.450684
0.000000	2.663242	4339.301270
0.000000	2.663479	4337.074707
0.000000	2.663716	4335.019043
0.000000	2.663953	4333.768066
0.000000	2.664190	4332.629395
0.000000	2.664427	4331.985352
0.000000	2.664665	4331.405273
0.000000	2.664902	4331.695801
0.000000	2.665139	4331.889160
0.000000	2.665376	4332.465332
0.000000	2.665613	4334.665527
0.000000	2.665850	4337.994141
0.000000	2.666088	4342.068848
0.000000	2.666325	4346.654785
0.000000	2.666562	4350.119141
0.000000	2.666799	4352.019531
0.000000	2.667036	4355.903320
0.000000	2.667274	4359.464844
0.000000	2.667511	4361.761719
0.000000	2.667748	4363.744141
0.000000	2.667985	4366.001953
0.000000	2.668222	4369.166016
0.000000	2.668459	4372.512207
0.000000	2.668697	4376.456543
0.000000	2.668934	4381.009277
0.000000	2.669171	4385.625977
0.000000	2.669408	4389.707520
0.000000	2.669645	4393.142578
0.000000	2.669883	4396.121094
0.000000	2.670120	4399.637695
0.000000	2.670357	4403.404297
0.000000	2.670594	4406.268555
0.000000	2.670831	4410.000000
0.000000	2.671068	4414.226074
0.000000	2.671306	4419.478516
0.000000	2.671543	4424.915527
0.000000	2.671780	4430.515137
0.000000	2.672017	4434.129883
0.000000	2.672254	4437.970215
0.000000	2.672492	4443.752441
0.000000	2.672729	4451.809570
0.000000	2.672966	4462.217285
0.000000	2.673203	4474.472168
0.000000	2.673440	4487.832031
0.000000	2.673677	4503.023926
0.000000	2.673914	4522.938477
0.000000	2.674152	4547.882324
0.000000	2.674389	4579.836914
0.000000	2.674626	4620.099121
0.000000	2.674863	4668.728516
0.000000	2.675100	4723.743164
0.000000	2.675338	4770.916016
0.000000	2.675575	4809.189453
0.000000	2.675812	4835.320801
0.000000	2.676049	4847.812012
0.000000	2.676286	4846.413086
0.000000	2.676523	4832.388184
0.000000	2.676760	4808.907715
0.000000	2.676998	4779.414063
0.000000	2.677235	4748.357422
0.000000	2.677472	4723.408203
0.000000	2.677709	4713.774902
0.000000	2.677946	4723.647461
0.000000	2.678184	4739.625000
0.000000	2.678421	4757.979004
0.000000	2.678658	4770.053711
0.000000	2.678895	4774.303223
0.000000	2.679132	4771.236816
0.000000	2.679369	4762.423340
0.000000	2.679607	4752.126465
0.000000	2.679844	4742.837891
0.000000	2.680081	4737.674316
0.000000	2.680318	4740.137695
0.000000	2.680555	4750.933105
0.000000	2.680793	4760.270020
0.000000	2.681030	4762.700684
0.000000	2.681267	4757.535645
0.000000	2.681504	4744.159668
0.000000	2.681741	4722.781738
0.000000	2.681978	4693.486816
0.000000	2.682215	4656.277832
0.000000	2.682453	4614.789063
0.000000	2.682690	4575.354004
0.000000	2.682927	4543.280762
0.000000	2.683164	4524.296387
0.000000	2.683401	4508.733398
0.000000	2.683639	4493.468750
0.000000	2.683876	4479.356445
0.000000	2.684113	4468.320313
0.000000	2.684350	4459.432129
0.000000	2.684587	4452.953125
0.000000	2.684824	4446.999023
0.000000	2.685062	4441.674316
0.000000	2.685299	4437.249512
0.000000	2.685536	4432.929688
0.000000	2.685773	4429.520508
0.000000	2.686010	4425.948730
0.000000	2.686248	4421.041992
0.000000	2.686485	4417.851563
0.000000	2.686722	4415.294922
0.000000	2.686959	4413.164551
0.000000	2.687196	4411.698730
0.000000	2.687433	4410.857422
0.000000	2.687671	4409.596191
0.000000	2.687908	4408.335449
0.000000	2.688145	4406.387207
0.000000	2.688382	4404.754395
0.000000	2.688619	4403.618164
0.000000	2.688857	4404.922852
0.000000	2.689094	4407.684082
0.000000	2.689331	4411.825195
0.000000	2.689568	4417.458496
0.000000	2.689805	4424.247559
0.000000	2.690042	4431.035645
0.000000	2.690280	4435.783691
0.000000	2.690517	4437.174805
0.000000	2.690754	4436.505859
0.000000	2.690991	4435.478516
0.000000	2.691228	4433.301758
0.000000	2.691465	4431.183105
0.000000	2.691703	4429.900391
0.000000	2.691940	4427.607422
0.000000	2.692177	4425.708496
0.000000	2.692414	4424.209961
0.000000	2.692651	4421.505371
0.000000	2.692888	4417.221680
0.000000	2.693126	4410.801758
0.000000	2.693363	4401.946289
0.000000	2.693600	4391.046875
0.000000	2.693837	4380.772949
0.000000	2.694074	4372.839844
0.000000	2.694312	4365.242188
0.000000	2.694549	4358.231445
0.000000	2.694786	4350.331543
0.000000	2.695023	4342.370605
0.000000	2.695260	4335.521484
0.000000	2.695498	4329.418457
0.000000	2.695735	4323.770996
0.000000	2.695972	4319.950195
0.000000	2.696209	4317.208984
0.000000	2.696446	4315.746582
0.000000	2.696683	4313.608398
0.000000	2.696920	4310.973145
0.000000	2.697158	4307.761230
0.000000	2.697395	4305.113770
0.000000	2.697632	4302.745117
0.000000	2.697869	4301.200195
0.000000	2.698106	4300.917480
0.000000	2.698344	4302.942383
0.000000	2.698581	4307.587891
0.000000	2.698818	4315.626953
0.000000	2.699055	4326.853027
0.000000	2.699292	4341.990723
0.000000	2.699529	4361.309570
0.000000	2.699767	4386.243164
0.000000	2.700004	4417.177734
0.000000	2.700241	4454.663574
0.000000	2.700478	4496.627441
0.000000	2.700715	4533.287109
0.000000	2.700953	4556.917480
0.000000	2.701190	4567.604980
0.000000	2.701427	4564.751465
0.000000	2.701664	4550.331543
0.000000	2.701901	4527.144043
0.000000	2.702138	4497.149414
0.000000	2.702375	4464.395020
0.000000	2.702613	4434.358398
0.000000	2.702850	4414.690430
0.000000	2.703087	4400.580566
0.000000	2.703324	4386.056152
0.000000	2.703561	4372.920898
0.000000	2.703799	4359.791504
0.000000	2.704036	4349.115723
0.000000	2.704273	4341.471191
0.000000	2.704510	4335.682617
0.000000	2.704747	4331.882324
0.000000	2.704984	4330.434570
0.000000	2.705221	4331.766113
0.000000	2.705459	4335.583496
0.000000	2.705696	4343.857422
0.000000	2.705933	4357.463379
0.000000	2.706170	4378.075684
0.000000	2.706407	4407.711426
0.000000	2.706645	4447.643555
0.000000	2.706882	4498.955078
0.000000	2.707119	4556.116211
0.000000	2.707356	4613.094727
0.000000	2.707593	4666.354004
0.000000	2.707830	4707.978516
0.000000	2.708068	4736.970703
0.000000	2.708305	4753.468262
0.000000	2.708542	4755.485352
0.000000	2.708779	4743.099609
0.000000	2.709016	4718.560547
0.000000	2.709254	4685.741211
0.000000	2.709491	4650.529297
0.000000	2.709728	4620.770508
0.000000	2.709965	4605.821777
0.000000	2.710202	4615.779785
0.000000	2.710439	4648.270996
0.000000	2.710677	4692.863281
0.000000	2.710914	4747.484863
0.000000	2.711151	4799.602539
0.000000	2.711388	4841.479492
0.000000	2.711625	4869.494141
0.000000	2.711863	4880.809570
0.000000	2.712100	4875.969727
0.000000	2.712337	4855.230957
0.000000	2.712574	4818.607910
0.000000	2.712811	4766.099609
0.000000	2.713048	4701.673828
0.000000	2.713286	4630.427246
0.000000	2.713523	4559.083984
0.000000	2.713760	4499.060547
0.000000	2.713997	4459.498047
0.000000	2.714234	4430.109375
0.000000	2.714471	4404.337402
0.000000	2.714709	4381.516113
0.000000	2.714946	4363.167969
0.000000	2.715183	4349.606934
0.000000	2.715420	4340.746582
0.000000	2.715657	4335.374023
0.000000	2.715894	4331.878906
0.000000	2.716132	4330.860840
0.000000	2.716369	4329.931641
0.000000	2.716606	4331.050293
0.000000	2.716843	4333.820801
0.000000	2.717080	4334.771484
0.000000	2.717318	4331.720703
0.000000	2.717555	4324.332031
0.000000	2.717792	4315.884766
0.000000	2.718029	4308.406738
0.000000	2.718266	4302.293457
0.000000	2.718503	4297.959961
0.000000	2.718741	4295.291992
0.000000	2.718978	4293.586914
0.000000	2.719215	4293.240234
0.000000	2.719452	4294.177734
0.000000	2.719689	4297.636719
0.000000	2.719927	4302.763672
0.000000	2.720164	4306.212402
0.000000	2.720401	4306.894531
0.000000	2.720638	4307.701660
0.000000	2.720875	4309.484375
0.000000	2.721112	4312.301758
0.000000	2.721349	4315.468750
0.000000	2.721587	4319.972656
0.000000	2.721824	4324.486816
0.000000	2.722061	4329.803711
0.000000	2.722298	4336.240234
0.000000	2.722535	4342.495605
0.000000	2.722773	4349.070313
0.000000	2.723010	4356.696777
0.000000	2.723247	4366.020020
0.000000	2.723484	4375.334961
0.000000	2.723721	4384.894531
0.000000	2.723958	4398.135742
0.000000	2.724195	4417.658203
0.000000	2.724433	4443.814453
0.000000	2.724670	4476.580566
0.000000	2.724907	4515.992676
0.000000	2.725144	4559.877930
0.000000	2.725381	4596.022949
0.000000	2.725619	4621.222168
0.000000	2.725856	4635.029297
0.000000	2.726093	4636.362305
0.000000	2.726330	4625.283691
0.000000	2.726567	4602.417969
0.000000	2.726804	4573.600586
0.000000	2.727042	4548.568848
0.000000	2.727279	4534.923828
0.000000	2.727516	4531.140625
0.000000	2.727753	4526.584473
0.000000	2.727990	4522.493164
0.000000	2.728228	4519.008301
0.000000	2.728465	4516.027832
0.000000	2.728702	4513.271973
0.000000	2.728939	4510.833496
0.000000	2.729176	4509.583008
0.000000	2.729414	4508.125488
0.000000	2.729650	4506.757813
0.000000	2.729888	4506.334473
0.000000	2.730125	4506.650879
0.000000	2.730362	4506.381348
0.000000	2.730599	4506.753906
0.000000	2.730836	4508.102051
0.000000	2.731074	4510.023438
0.000000	2.731311	4511.232910
0.000000	2.731548	4513.471191
0.000000	2.731785	4516.433105
0.000000	2.732022	4520.536621
0.000000	2.732260	4524.608398
0.000000	2.732497	4528.548340
0.000000	2.732734	4529.918945
0.000000	2.732971	4529.878418
0.000000	2.733208	4528.933105
0.000000	2.733445	4527.940430
0.000000	2.733683	4527.573730
0.000000	2.733920	4529.446289
0.000000	2.734157	4535.597168
0.000000	2.734394	4549.409668
0.000000	2.734631	4572.017578
0.000000	2.734869	4604.636230
0.000000	2.735106	4645.162598
0.000000	2.735343	4689.183105
0.000000	2.735580	4738.339844
0.000000	2.735817	4782.175781
0.000000	2.736054	4811.296875
0.000000	2.736292	4824.987793
0.000000	2.736529	4824.401367
0.000000	2.736766	4810.162109
0.000000	2.737003	4783.609863
0.000000	2.737240	4746.314941
0.000000	2.737478	4703.439941
0.000000	2.737715	4661.575195
0.000000	2.737952	4626.577148
0.000000	2.738189	4607.265137
0.000000	2.738426	4593.679688
0.000000	2.738663	4581.246094
0.000000	2.738901	4570.942383
0.000000	2.739138	4562.400879
0.000000	2.739375	4555.631348
0.000000	2.739612	4551.696777
0.000000	2.739849	4549.174316
0.000000	2.740086	4548.193359
0.000000	2.740324	4549.154297
0.000000	2.740561	4550.375977
0.000000	2.740798	4550.890625
0.000000	2.741035	4549.015625
0.000000	2.741272	4543.801758
0.000000	2.741509	4537.724121
0.000000	2.741747	4531.480957
0.000000	2.741984	4527.691406
0.000000	2.742221	4523.758789
0.000000	2.742458	4519.013184
0.000000	2.742695	4513.802734
0.000000	2.742933	4508.691406
0.000000	2.743170	4505.402832
0.000000	2.743407	4503.364746
0.000000	2.743644	4502.037109
0.000000	2.743881	4501.206543
0.000000	2.744118	4501.280273
0.000000	2.744355	4502.817871
0.000000	2.744593	4504.666992
0.000000	2.744830	4508.295898
0.000000	2.745067	4513.329102
0.000000	2.745304	4518.643555
0.000000	2.745541	4526.035645
0.000000	2.745779	4533.362793
0.000000	2.746016	4539.089355
0.000000	2.746253	4542.712402
0.000000	2.746490	4546.577637
0.000000	2.746727	4550.888184
0.000000	2.746964	4556.185059
0.000000	2.747202	4561.828125
0.000000	2.747439	4567.148926
0.000000	2.747676	4571.474609
0.000000	2.747913	4573.795410
0.000000	2.748150	4575.242676
0.000000	2.748388	4574.895020
0.000000	2.748625	4572.277832
0.000000	2.748862	4566.860352
0.000000	2.749099	4559.224609
0.000000	2.749336	4549.321777
0.000000	2.749573	4537.555176
0.000000	2.749810	4526.257324
0.000000	2.750048	4515.627441
0.000000	2.750285	4506.115723
0.000000	2.750522	4499.242188
0.000000	2.750759	4493.046875
0.000000	2.750996	4488.563965
0.000000	2.751234	4485.570313
0.000000	2.751471	4483.855957
0.000000	2.751708	4483.982910
0.000000	2.751945	4484.499023
0.000000	2.752182	4484.709473
0.000000	2.752419	4485.619141
0.000000	2.752657	4488.123047
0.000000	2.752894	4490.973633
0.000000	2.753131	4493.885742
0.000000	2.753368	4494.707520
0.000000	2.753605	4493.460449
0.000000	2.753842	4492.474609
0.000000	2.754080	4492.103516
0.000000	2.754317	4490.950684
0.000000	2.754554	4487.358398
0.000000	2.754791	4482.004395
0.000000	2.755028	4476.229980
0.000000	2.755265	4470.538574
0.000000	2.755503	4466.553711
0.000000	2.755740	4467.421387
0.000000	2.755977	4470.219238
0.000000	2.756214	4474.864746
0.000000	2.756451	4480.648438
0.000000	2.756689	4487.571777
0.000000	2.756926	4496.033691
0.000000	2.757163	4505.250488
0.000000	2.757400	4513.986328
0.000000	2.757637	4522.455566
0.000000	2.757874	4529.865723
0.000000	2.758112	4537.445313
0.000000	2.758349	4545.308105
0.000000	2.758586	4553.562012
0.000000	2.758823	4562.038574
0.000000	2.759060	4570.397461
0.000000	2.759298	4578.391113
0.000000	2.759535	4585.295410
0.000000	2.759772	4591.408691
0.000000	2.760009	4597.496094
0.000000	2.760246	4603.912598
0.000000	2.760484	4610.664063
0.000000	2.760721	4617.742188
0.000000	2.760958	4625.359375
0.000000	2.761195	4633.213379
0.000000	2.761432	4641.080566
0.000000	2.761669	4648.820801
0.000000	2.761907	4656.494629
0.000000	2.762144	4665.323730
0.000000	2.762381	4673.773438
0.000000	2.762618	4680.528320
0.000000	2.762855	4685.960938
0.000000	2.763092	4690.422852
0.000000	2.763330	4692.656738
0.000000	2.763567	4693.810547
0.000000	2.763804	4695.075684
0.000000	2.764041	4696.008301
0.000000	2.764278	4698.208008
0.000000	2.764515	4699.618164
0.000000	2.764753	4701.008789
0.000000	2.764990	4702.350586
0.000000	2.765227	4703.264648
0.000000	2.765464	4704.979492
0.000000	2.765701	4707.674316
0.000000	2.765939	4710.387695
0.000000	2.766176	4713.312012
0.000000	2.766413	4717.116211
0.000000	2.766650	4722.445313
0.000000	2.766887	4727.720703
0.000000	2.767124	4732.346191
0.000000	2.767362	4736.798828
0.000000	2.767599	4742.159180
0.000000	2.767836	4750.147949
0.000000	2.768073	4761.957031
0.000000	2.768310	4779.389648
0.000000	2.768548	4803.877441
0.000000	2.768785	4836.257324
0.000000	2.769022	4876.228027
0.000000	2.769259	4921.688477
0.000000	2.769496	4961.945313
0.000000	2.769733	4993.678223
0.000000	2.769970	5017.718262
0.000000	2.770208	5035.748047
0.000000	2.770445	5046.173828
0.000000	2.770682	5050.026855
0.000000	2.770919	5047.122559
0.000000	2.771156	5034.797852
0.000000	2.771394	5014.020996
0.000000	2.771631	4983.316406
0.000000	2.771868	4942.455078
0.000000	2.772105	4896.338867
0.000000	2.772342	4850.372070
0.000000	2.772579	4811.071777
0.000000	2.772816	4786.591309
0.000000	2.773054	4766.643555
0.000000	2.773291	4750.822266
0.000000	2.773528	4735.961914
0.000000	2.773765	4722.594238
0.000000	2.774002	4710.121094
0.000000	2.774240	4699.995605
0.000000	2.774477	4692.002441
0.000000	2.774714	4685.260254
0.000000	2.774951	4679.089355
0.000000	2.775188	4673.434570
0.000000	2.775425	4667.562012
0.000000	2.775663	4662.846680
0.000000	2.775900	4658.781250
0.000000	2.776137	4655.424316
0.000000	2.776374	4651.966309
0.000000	2.776611	4648.430176
0.000000	2.776848	4644.874023
0.000000	2.777086	4641.877441
0.000000	2.777323	4638.712891
0.000000	2.777560	4635.388184
0.000000	2.777797	4632.571289
0.000000	2.778034	4629.876953
0.000000	2.778271	4627.639160
0.000000	2.778509	4626.310059
0.000000	2.778746	4625.940430
0.000000	2.778983	4625.545898
0.000000	2.779220	4624.702637
0.000000	2.779457	4624.120605
0.000000	2.779695	4623.247559
0.000000	2.779932	4623.267090
0.000000	2.780169	4623.723633
0.000000	2.780406	4624.869141
0.000000	2.780643	4626.954102
0.000000	2.780880	4629.838867
0.000000	2.781118	4633.462402
0.000000	2.781355	4637.243164
0.000000	2.781592	4640.937500
0.000000	2.781829	4645.401855
0.000000	2.782066	4650.773438
0.000000	2.782304	4657.151855
0.000000	2.782541	4662.534180
0.000000	2.782778	4667.227051
0.000000	2.783015	4672.891113
0.000000	2.783252	4678.604492
0.000000	2.783489	4685.470215
0.000000	2.783726	4693.216309
0.000000	2.783964	4701.791016
0.000000	2.784201	4711.491211
0.000000	2.784438	4720.203125
0.000000	2.784675	4727.971191
0.000000	2.784912	4731.855957
0.000000	2.785150	4735.096191
0.000000	2.785387	4738.840820
0.000000	2.785624	4746.063965
0.000000	2.785861	4756.958984
0.000000	2.786098	4769.262207
0.000000	2.786335	4780.082031
0.000000	2.786573	4783.828125
0.000000	2.786810	4782.646484
0.000000	2.787047	4778.711426
0.000000	2.787284	4772.290527
0.000000	2.787521	4764.154785
0.000000	2.787759	4756.129395
0.000000	2.787996	4750.385742
0.000000	2.788233	4744.666504
0.000000	2.788470	4738.621582
0.000000	2.788707	4732.667969
0.000000	2.788944	4726.835449
0.000000	2.789182	4722.213867
0.000000	2.789419	4720.187012
0.000000	2.789656	4719.592773
0.000000	2.789893	4721.764160
0.000000	2.790130	4727.213867
0.000000	2.790368	4733.909180
0.000000	2.790605	4735.574219
0.000000	2.790842	4731.073242
0.000000	2.791079	4722.388184
0.000000	2.791316	4709.797363
0.000000	2.791553	4693.287109
0.000000	2.791791	4675.506348
0.000000	2.792027	4659.708008
0.000000	2.792265	4644.183594
0.000000	2.792502	4629.558105
0.000000	2.792739	4621.135742
0.000000	2.792977	4619.396484
0.000000	2.793213	4621.088867
0.000000	2.793451	4624.989746
0.000000	2.793688	4628.701660
0.000000	2.793925	4634.688965
0.000000	2.794163	4643.291016
0.000000	2.794399	4656.057617
0.000000	2.794636	4673.285156
0.000000	2.794874	4695.427246
0.000000	2.795111	4722.376953
0.000000	2.795348	4753.904785
0.000000	2.795585	4782.463379
0.000000	2.795822	4802.132324
0.000000	2.796060	4812.895020
0.000000	2.796297	4815.422852
0.000000	2.796534	4812.569336
0.000000	2.796771	4806.062988
0.000000	2.797008	4800.584473
0.000000	2.797246	4801.089844
0.000000	2.797483	4811.595703
0.000000	2.797720	4821.844238
0.000000	2.797957	4831.688965
0.000000	2.798194	4839.150391
0.000000	2.798431	4839.470703
0.000000	2.798669	4831.330078
0.000000	2.798906	4816.315918
0.000000	2.799143	4795.928223
0.000000	2.799380	4771.096680
0.000000	2.799617	4746.335449
0.000000	2.799855	4727.955078
0.000000	2.800092	4720.015137
0.000000	2.800329	4720.076660
0.000000	2.800566	4722.996582
0.000000	2.800803	4727.687500
0.000000	2.801040	4734.342285
0.000000	2.801278	4740.785645
0.000000	2.801515	4746.900391
0.000000	2.801752	4752.735352
0.000000	2.801989	4758.528809
0.000000	2.802226	4763.737793
0.000000	2.802464	4767.285156
0.000000	2.802701	4769.318359
0.000000	2.802938	4771.295898
0.000000	2.803175	4772.816406
0.000000	2.803412	4774.950684
0.000000	2.803649	4778.959473
0.000000	2.803886	4785.180664
0.000000	2.804124	4793.264648
0.000000	2.804361	4803.796387
0.000000	2.804598	4818.808105
0.000000	2.804835	4840.055664
0.000000	2.805072	4868.449219
0.000000	2.805310	4904.775391
0.000000	2.805547	4948.292480
0.000000	2.805784	4995.284180
0.000000	2.806021	5033.224609
0.000000	2.806258	5062.043945
0.000000	2.806495	5079.355957
0.000000	2.806733	5084.249512
0.000000	2.806970	5075.797363
0.000000	2.807207	5055.751953
0.000000	2.807444	5024.406738
0.000000	2.807681	4983.284180
0.000000	2.807919	4938.412109
0.000000	2.808156	4896.442383
0.000000	2.808393	4865.750488
0.000000	2.808630	4843.758301
0.000000	2.808867	4822.908691
0.000000	2.809104	4805.494141
0.000000	2.809342	4791.670898
0.000000	2.809579	4780.090332
0.000000	2.809816	4770.868652
0.000000	2.810053	4763.776367
0.000000	2.810290	4758.266602
0.000000	2.810528	4753.522949
0.000000	2.810765	4748.772461
0.000000	2.811002	4744.682617
0.000000	2.811239	4741.577148
0.000000	2.811476	4740.945313
0.000000	2.811713	4742.220215
0.000000	2.811951	4743.282715
0.000000	2.812187	4745.978516
0.000000	2.812425	4750.895508
0.000000	2.812662	4754.555176
0.000000	2.812899	4759.110840
0.000000	2.813136	4765.116211
0.000000	2.813373	4773.411621
0.000000	2.813611	4781.905273
0.000000	2.813848	4789.801758
0.000000	2.814085	4796.553711
0.000000	2.814322	4801.212891
0.000000	2.814559	4805.268555
0.000000	2.814796	4811.708496
0.000000	2.815034	4818.061035
0.000000	2.815271	4823.733887
0.000000	2.815508	4828.953125
0.000000	2.815745	4833.205566
0.000000	2.815982	4837.164063
0.000000	2.816220	4841.124023
0.000000	2.816457	4843.256836
0.000000	2.816694	4843.868164
0.000000	2.816931	4843.225098
0.000000	2.817168	4841.678223
0.000000	2.817405	4838.817383
0.000000	2.817643	4834.333496
0.000000	2.817880	4830.251465
0.000000	2.818117	4825.951660
0.000000	2.818354	4822.766602
0.000000	2.818591	4820.939453
0.000000	2.818829	4820.226074
0.000000	2.819066	4820.821777
0.000000	2.819303	4821.887207
0.000000	2.819540	4822.613770
0.000000	2.819777	4820.920410
0.000000	2.820014	4817.631836
0.000000	2.820252	4813.301270
0.000000	2.820489	4807.798828
0.000000	2.820726	4797.297363
0.000000	2.820963	4782.078125
0.000000	2.821200	4762.881836
0.000000	2.821438	4740.604980
0.000000	2.821675	4717.229004
0.000000	2.821912	4696.901367
0.000000	2.822149	4682.870117
0.000000	2.822386	4672.458496
0.000000	2.822623	4663.740234
0.000000	2.822860	4655.610840
0.000000	2.823098	4647.246582
0.000000	2.823335	4637.539063
0.000000	2.823572	4626.468262
0.000000	2.823809	4615.491699
0.000000	2.824046	4603.909668
0.000000	2.824284	4592.882324
0.000000	2.824521	4586.616211
0.000000	2.824758	4585.375000
0.000000	2.824995	4584.291016
0.000000	2.825232	4581.749512
0.000000	2.825469	4579.341797
0.000000	2.825707	4577.686523
0.000000	2.825944	4576.812012
0.000000	2.826181	4572.495117
0.000000	2.826418	4566.070313
0.000000	2.826655	4557.094238
0.000000	2.826892	4546.218750
0.000000	2.827130	4534.613770
0.000000	2.827367	4523.661621
0.000000	2.827604	4515.691895
0.000000	2.827841	4508.506348
0.000000	2.828078	4501.437500
0.000000	2.828315	4495.258301
0.000000	2.828553	4491.130859
0.000000	2.828790	4488.717285
0.000000	2.829027	4487.318848
0.000000	2.829264	4486.748047
0.000000	2.829501	4487.241211
0.000000	2.829739	4488.607910
0.000000	2.829976	4490.466797
0.000000	2.830213	4492.539063
0.000000	2.830450	4494.991211
0.000000	2.830687	4495.766113
0.000000	2.830925	4496.918457
0.000000	2.831161	4500.602539
0.000000	2.831399	4509.623047
0.000000	2.831636	4524.620117
0.000000	2.831873	4546.844727
0.000000	2.832110	4580.103516
0.000000	2.832347	4624.636719
0.000000	2.832585	4679.687012
0.000000	2.832822	4744.306152
0.000000	2.833059	4807.032227
0.000000	2.833296	4858.549316
0.000000	2.833533	4896.497559
0.000000	2.833771	4919.944336
0.000000	2.834008	4928.021973
0.000000	2.834245	4921.657227
0.000000	2.834482	4901.621582
0.000000	2.834719	4870.786621
0.000000	2.834956	4832.632813
0.000000	2.835194	4792.650879
0.000000	2.835431	4757.290039
0.000000	2.835668	4734.820801
0.000000	2.835905	4715.282715
0.000000	2.836142	4694.712402
0.000000	2.836380	4674.229004
0.000000	2.836617	4653.360352
0.000000	2.836854	4634.095703
0.000000	2.837091	4615.132324
0.000000	2.837328	4599.449219
0.000000	2.837565	4586.473633
0.000000	2.837803	4575.163574
0.000000	2.838040	4565.379883
0.000000	2.838277	4557.200684
0.000000	2.838514	4551.262695
0.000000	2.838751	4547.865234
0.000000	2.838989	4546.294434
0.000000	2.839226	4543.956543
0.000000	2.839463	4541.325195
0.000000	2.839700	4538.854492
0.000000	2.839937	4535.148926
0.000000	2.840174	4531.584473
0.000000	2.840412	4528.258301
0.000000	2.840648	4525.328613
0.000000	2.840886	4522.340332
0.000000	2.841123	4520.700195
0.000000	2.841360	4522.545410
0.000000	2.841598	4524.668945
0.000000	2.841834	4522.335449
0.000000	2.842072	4516.782227
0.000000	2.842309	4509.873535
0.000000	2.842546	4501.727539
0.000000	2.842783	4493.755371
0.000000	2.843020	4489.731934
0.000000	2.843257	4485.592285
0.000000	2.843495	4482.010742
0.000000	2.843732	4480.709473
0.000000	2.843969	4482.142090
0.000000	2.844206	4485.763672
0.000000	2.844443	4493.500000
0.000000	2.844681	4507.237793
0.000000	2.844918	4525.971680
0.000000	2.845155	4549.408203
0.000000	2.845392	4577.043945
0.000000	2.845629	4604.007813
0.000000	2.845866	4623.612305
0.000000	2.846104	4635.150391
0.000000	2.846341	4638.663574
0.000000	2.846578	4636.837402
0.000000	2.846815	4630.696289
0.000000	2.847052	4620.548340
0.000000	2.847290	4608.658691
0.000000	2.847527	4600.433594
0.000000	2.847764	4600.447266
0.000000	2.848001	4603.451660
0.000000	2.848238	4604.308594
0.000000	2.848475	4604.129883
0.000000	2.848713	4603.962891
0.000000	2.848950	4603.774414
0.000000	2.849187	4604.475586
0.000000	2.849424	4604.300781
0.000000	2.849661	4603.055664
0.000000	2.849899	4601.062500
0.000000	2.850136	4598.595703
0.000000	2.850373	4596.365723
0.000000	2.850610	4596.832520
0.000000	2.850847	4598.766602
0.000000	2.851084	4602.642578
0.000000	2.851321	4608.937988
0.000000	2.851559	4617.777344
0.000000	2.851796	4627.967285
0.000000	2.852033	4639.161133
0.000000	2.852270	4649.287598
0.000000	2.852507	4653.941895
0.000000	2.852745	4653.470215
0.000000	2.852982	4651.520996
0.000000	2.853219	4647.739746
0.000000	2.853456	4642.868652
0.000000	2.853693	4639.442383
0.000000	2.853930	4639.448242
0.000000	2.854168	4641.645996
0.000000	2.854405	4644.453613
0.000000	2.854642	4646.655273
0.000000	2.854879	4647.794434
0.000000	2.855116	4648.655273
0.000000	2.855354	4648.883789
0.000000	2.855591	4648.644531
0.000000	2.855828	4648.637695
0.000000	2.856065	4649.090820
0.000000	2.856302	4649.091797
0.000000	2.856539	4649.002930
0.000000	2.856777	4647.726563
0.000000	2.857014	4645.850586
0.000000	2.857251	4643.048340
0.000000	2.857488	4640.351074
0.000000	2.857725	4637.246094
0.000000	2.857963	4633.321777
0.000000	2.858200	4629.167480
0.000000	2.858437	4624.343262
0.000000	2.858674	4619.296387
0.000000	2.858911	4614.175781
0.000000	2.859149	4610.383301
0.000000	2.859386	4606.782227
0.000000	2.859622	4603.386719
0.000000	2.859860	4600.952148
0.000000	2.860097	4598.655762
0.000000	2.860334	4597.215820
0.000000	2.860572	4597.233398
0.000000	2.860808	4597.448730
0.000000	2.861046	4598.367676
0.000000	2.861283	4598.960449
0.000000	2.861520	4600.419434
0.000000	2.861757	4603.192871
0.000000	2.861994	4606.422852
0.000000	2.862231	4611.455566
0.000000	2.862469	4617.506836
0.000000	2.862706	4625.947266
0.000000	2.862943	4635.816895
0.000000	2.863180	4646.739746
0.000000	2.863417	4658.799316
0.000000	2.863655	4672.850586
0.000000	2.863892	4686.557617
0.000000	2.864129	4699.933594
0.000000	2.864366	4711.165039
0.000000	2.864603	4716.227051
0.000000	2.864841	4715.572754
0.000000	2.865078	4711.650879
0.000000	2.865315	4706.890137
0.000000	2.865552	4704.183105
0.000000	2.865789	4703.835449
0.000000	2.866026	4702.354980
0.000000	2.866264	4699.261230
0.000000	2.866501	4694.788574
0.000000	2.866738	4689.453125
0.000000	2.866975	4683.200684
0.000000	2.867212	4676.356934
0.000000	2.867450	4669.391113
0.000000	2.867687	4661.685059
0.000000	2.867924	4654.078613
0.000000	2.868161	4645.404297
0.000000	2.868398	4635.386719
0.000000	2.868635	4625.475586
0.000000	2.868873	4617.904785
0.000000	2.869110	4611.964355
0.000000	2.869347	4606.702148
0.000000	2.869584	4602.360840
0.000000	2.869821	4600.948730
0.000000	2.870059	4604.120117
0.000000	2.870296	4611.989746
0.000000	2.870533	4623.397949
0.000000	2.870770	4639.297363
0.000000	2.871007	4658.065430
0.000000	2.871244	4678.265625
0.000000	2.871481	4695.942383
0.000000	2.871719	4705.757324
0.000000	2.871956	4707.843262
0.000000	2.872193	4702.818359
0.000000	2.872430	4691.175781
0.000000	2.872667	4673.343262
0.000000	2.872905	4651.149902
0.000000	2.873142	4627.505371
0.000000	2.873379	4607.003418
0.000000	2.873616	4592.783691
0.000000	2.873853	4582.359863
0.000000	2.874090	4570.833008
0.000000	2.874328	4558.811523
0.000000	2.874565	4545.867676
0.000000	2.874802	4533.828613
0.000000	2.875039	4524.018066
0.000000	2.875276	4516.167969
0.000000	2.875513	4508.963867
0.000000	2.875751	4502.548828
0.000000	2.875988	4497.087891
0.000000	2.876225	4493.057617
0.000000	2.876462	4491.015137
0.000000	2.876699	4492.513184
0.000000	2.876936	4498.371582
0.000000	2.877174	4508.902344
0.000000	2.877411	4524.152344
0.000000	2.877648	4542.879883
0.000000	2.877885	4562.488770
0.000000	2.878122	4575.039551
0.000000	2.878360	4578.311523
0.000000	2.878597	4573.607422
0.000000	2.878834	4563.137207
0.000000	2.879071	4547.363770
0.000000	2.879308	4527.935547
0.000000	2.879545	4508.214844
0.000000	2.879782	4493.761719
0.000000	2.880020	4487.209473
0.000000	2.880257	4482.560059
0.000000	2.880494	4479.627930
0.000000	2.880731	4477.893066
0.000000	2.880968	4478.270020
0.000000	2.881206	4478.442871
0.000000	2.881443	4480.411133
0.000000	2.881680	4483.359863
0.000000	2.881917	4486.594727
0.000000	2.882154	4491.172852
0.000000	2.882391	4497.493652
0.000000	2.882629	4505.563965
0.000000	2.882866	4514.340332
0.000000	2.883103	4524.147949
0.000000	2.883340	4534.669922
0.000000	2.883577	4545.652344
0.000000	2.883815	4556.198730
0.000000	2.884052	4566.746582
0.000000	2.884289	4577.666504
0.000000	2.884526	4588.141602
0.000000	2.884763	4597.597656
0.000000	2.885000	4607.560059
0.000000	2.885238	4617.998535
0.000000	2.885475	4628.159180
0.000000	2.885712	4637.889648
0.000000	2.885949	4646.957031
0.000000	2.886186	4654.239258
0.000000	2.886424	4658.398438
0.000000	2.886661	4660.805664
0.000000	2.886898	4662.239258
0.000000	2.887135	4663.272949
0.000000	2.887372	4665.055664
0.000000	2.887609	4667.535156
0.000000	2.887847	4670.938477
0.000000	2.888084	4674.546387
0.000000	2.888321	4678.502930
0.000000	2.888558	4681.671387
0.000000	2.888795	4684.793457
0.000000	2.889033	4688.247070
0.000000	2.889269	4691.263184
0.000000	2.889507	4693.747070
0.000000	2.889744	4694.887207
0.000000	2.889981	4694.535156
0.000000	2.890218	4693.638672
0.000000	2.890455	4692.798828
0.000000	2.890692	4691.962402
0.000000	2.890930	4692.084473
0.000000	2.891167	4692.209961
0.000000	2.891404	4693.067871
0.000000	2.891641	4695.426758
0.000000	2.891878	4698.583496
0.000000	2.892116	4703.105957
0.000000	2.892353	4708.306641
0.000000	2.892590	4714.734863
0.000000	2.892827	4721.993652
0.000000	2.893064	4730.133789
0.000000	2.893301	4738.696777
0.000000	2.893539	4745.890625
0.000000	2.893776	4750.867188
0.000000	2.894013	4753.301270
0.000000	2.894250	4754.584961
0.000000	2.894487	4756.152344
0.000000	2.894725	4757.894531
0.000000	2.894962	4761.176758
0.000000	2.895199	4766.575195
0.000000	2.895436	4773.458496
0.000000	2.895673	4779.644043
0.000000	2.895911	4784.813965
0.000000	2.896148	4789.192383
0.000000	2.896385	4792.034180
0.000000	2.896622	4788.675293
0.000000	2.896859	4780.595703
0.000000	2.897096	4768.896484
0.000000	2.897334	4754.361328
0.000000	2.897571	4741.118164
0.000000	2.897808	4733.186035
0.000000	2.898045	4728.963867
0.000000	2.898282	4726.613281
0.000000	2.898520	4725.370117
0.000000	2.898757	4724.479492
0.000000	2.898994	4722.720215
0.000000	2.899231	4720.764648
0.000000	2.899468	4718.607422
0.000000	2.899705	4716.156250
0.000000	2.899942	4716.044922
0.000000	2.900180	4719.676270
0.000000	2.900417	4731.515137
0.000000	2.900654	4752.979004
0.000000	2.900891	4783.697266
0.000000	2.901128	4824.106934
0.000000	2.901366	4873.409668
0.000000	2.901603	4930.245605
0.000000	2.901840	4980.127930
0.000000	2.902077	5013.124023
0.000000	2.902314	5028.658203
0.000000	2.902551	5026.880371
0.000000	2.902789	5008.786133
0.000000	2.903026	4976.097168
0.000000	2.903263	4934.135742
0.000000	2.903500	4889.598633
0.000000	2.903737	4847.568359
0.000000	2.903975	4816.383789
0.000000	2.904212	4801.065918
0.000000	2.904449	4788.146484
0.000000	2.904686	4777.928223
0.000000	2.904923	4769.812988
0.000000	2.905160	4763.410156
0.000000	2.905398	4759.338867
0.000000	2.905635	4757.661133
0.000000	2.905872	4758.878418
0.000000	2.906109	4764.523926
0.000000	2.906346	4775.717285
0.000000	2.906584	4791.589844
0.000000	2.906821	4812.356445
0.000000	2.907058	4836.434082
0.000000	2.907295	4863.647461
0.000000	2.907532	4891.461914
0.000000	2.907769	4912.687012
0.000000	2.908007	4927.766602
0.000000	2.908243	4937.313477
0.000000	2.908481	4944.969727
0.000000	2.908718	4952.792969
0.000000	2.908955	4962.203125
0.000000	2.909193	4976.762695
0.000000	2.909429	4990.021484
0.000000	2.909667	4991.484863
0.000000	2.909904	4981.324707
0.000000	2.910141	4960.297363
0.000000	2.910378	4930.568359
0.000000	2.910615	4895.265137
0.000000	2.910852	4860.455078
0.000000	2.911090	4831.198242
0.000000	2.911327	4814.329102
0.000000	2.911564	4800.578613
0.000000	2.911801	4785.001465
0.000000	2.912038	4767.604004
0.000000	2.912276	4749.515137
0.000000	2.912513	4734.136230
0.000000	2.912750	4721.339844
0.000000	2.912987	4710.762695
0.000000	2.913224	4702.656738
0.000000	2.913461	4694.873047
0.000000	2.913699	4687.743164
0.000000	2.913936	4681.569336
0.000000	2.914173	4676.505371
0.000000	2.914410	4672.062012
0.000000	2.914647	4670.014160
0.000000	2.914885	4670.387207
0.000000	2.915122	4672.767090
0.000000	2.915359	4677.861816
0.000000	2.915596	4684.716309
0.000000	2.915833	4693.734863
0.000000	2.916070	4702.029297
0.000000	2.916308	4711.602051
0.000000	2.916545	4722.983398
0.000000	2.916782	4736.318848
0.000000	2.917019	4752.291992
0.000000	2.917256	4771.230957
0.000000	2.917494	4793.136719
0.000000	2.917731	4817.844238
0.000000	2.917968	4843.857910
0.000000	2.918205	4871.574219
0.000000	2.918442	4899.761719
0.000000	2.918679	4926.934082
0.000000	2.918916	4951.151367
0.000000	2.919154	4971.115723
0.000000	2.919391	4983.804199
0.000000	2.919628	4989.666504
0.000000	2.919865	4989.681641
0.000000	2.920102	4983.890625
0.000000	2.920340	4974.636230
0.000000	2.920577	4964.197266
0.000000	2.920814	4955.932129
0.000000	2.921051	4954.094727
0.000000	2.921288	4961.776855
0.000000	2.921525	4977.299316
0.000000	2.921763	4998.660156
0.000000	2.922000	5024.512695
0.000000	2.922237	5042.880371
0.000000	2.922474	5052.492188
0.000000	2.922711	5052.953125
0.000000	2.922949	5043.953613
0.000000	2.923186	5025.741699
0.000000	2.923423	5000.262207
0.000000	2.923660	4971.425293
0.000000	2.923897	4942.226074
0.000000	2.924134	4917.004395
0.000000	2.924372	4901.185547
0.000000	2.924609	4891.469238
0.000000	2.924846	4882.022949
0.000000	2.925083	4874.016113
0.000000	2.925320	4866.689453
0.000000	2.925557	4860.384277
0.000000	2.925795	4855.166504
0.000000	2.926032	4850.099121
0.000000	2.926269	4845.063477
0.000000	2.926506	4840.571777
0.000000	2.926743	4836.045898
0.000000	2.926980	4831.117188
0.000000	2.927217	4825.667969
0.000000	2.927455	4819.620605
0.000000	2.927692	4812.472656
0.000000	2.927929	4803.305176
0.000000	2.928166	4794.822266
0.000000	2.928403	4788.261719
0.000000	2.928641	4781.374023
0.000000	2.928878	4772.980957
0.000000	2.929115	4764.365234
0.000000	2.929352	4755.822754
0.000000	2.929589	4746.952148
0.000000	2.929826	4738.584473
0.000000	2.930064	4730.858887
0.000000	2.930301	4723.166504
0.000000	2.930538	4715.846191
0.000000	2.930775	4709.127441
0.000000	2.931012	4703.352539
0.000000	2.931250	4697.635742
0.000000	2.931487	4692.054199
0.000000	2.931724	4687.978516
0.000000	2.931961	4684.062500
0.000000	2.932198	4680.550781
0.000000	2.932436	4678.140137
0.000000	2.932673	4679.379395
0.000000	2.932910	4682.487305
0.000000	2.933147	4686.633301
0.000000	2.933384	4691.792480
0.000000	2.933621	4696.477051
0.000000	2.933859	4701.514160
0.000000	2.934096	4705.276367
0.000000	2.934333	4708.024902
0.000000	2.934570	4709.111328
0.000000	2.934807	4708.556152
0.000000	2.935045	4706.610840
0.000000	2.935282	4703.262207
0.000000	2.935519	4698.932617
0.000000	2.935756	4694.709473
0.000000	2.935993	4689.017578
0.000000	2.936230	4683.776367
0.000000	2.936468	4677.101563
0.000000	2.936705	4669.074707
0.000000	2.936942	4661.058105
0.000000	2.937179	4654.375488
0.000000	2.937416	4649.259766
0.000000	2.937654	4645.255371
0.000000	2.937890	4643.506836
0.000000	2.938128	4647.237793
0.000000	2.938365	4653.832520
0.000000	2.938602	4660.791504
0.000000	2.938839	4669.744141
0.000000	2.939076	4680.934082
0.000000	2.939313	4694.279785
0.000000	2.939551	4706.947754
0.000000	2.939788	4716.272461
0.000000	2.940025	4718.156738
0.000000	2.940262	4715.167969
0.000000	2.940499	4710.745117
0.000000	2.940737	4710.900391
0.000000	2.940974	4715.349609
0.000000	2.941211	4720.561035
0.000000	2.941448	4726.442383
0.000000	2.941685	4733.998535
0.000000	2.941922	4743.388672
0.000000	2.942160	4751.445801
0.000000	2.942397	4759.135742
0.000000	2.942634	4767.281250
0.000000	2.942871	4775.167480
0.000000	2.943108	4783.169434
0.000000	2.943346	4790.731934
0.000000	2.943583	4798.043457
0.000000	2.943820	4805.333984
0.000000	2.944057	4813.097168
0.000000	2.944294	4820.605957
0.000000	2.944531	4827.950195
0.000000	2.944769	4835.119629
0.000000	2.945006	4842.356934
0.000000	2.945243	4849.301758
0.000000	2.945480	4856.291504
0.000000	2.945717	4863.136230
0.000000	2.945955	4869.900391
0.000000	2.946192	4876.270996
0.000000	2.946429	4881.536133
0.000000	2.946666	4885.478027
0.000000	2.946903	4884.945801
0.000000	2.947140	4881.875000
0.000000	2.947377	4875.888672
0.000000	2.947615	4868.354004
0.000000	2.947852	4859.233887
0.000000	2.948089	4852.803223
0.000000	2.948326	4849.043945
0.000000	2.948563	4847.573242
0.000000	2.948801	4846.655273
0.000000	2.949038	4845.670410
0.000000	2.949275	4844.404297
0.000000	2.949512	4843.222168
0.000000	2.949749	4842.731445
0.000000	2.949986	4841.570801
0.000000	2.950224	4840.047852
0.000000	2.950461	4838.304688
0.000000	2.950698	4836.201172
0.000000	2.950935	4833.448242
0.000000	2.951172	4830.111816
0.000000	2.951410	4828.314941
0.000000	2.951647	4828.906250
0.000000	2.951884	4830.797363
0.000000	2.952121	4833.462891
0.000000	2.952358	4836.413574
0.000000	2.952595	4839.380371
0.000000	2.952833	4842.613281
0.000000	2.953070	4846.298828
0.000000	2.953307	4850.908691
0.000000	2.953544	4856.074707
0.000000	2.953781	4862.478027
0.000000	2.954019	4869.896484
0.000000	2.954256	4877.378418
0.000000	2.954493	4884.831055
0.000000	2.954730	4892.227051
0.000000	2.954967	4898.767578
0.000000	2.955204	4903.267578
0.000000	2.955442	4906.415039
0.000000	2.955678	4909.520020
0.000000	2.955916	4912.156250
0.000000	2.956153	4912.940430
0.000000	2.956390	4913.110840
0.000000	2.956628	4913.094727
0.000000	2.956864	4914.617676
0.000000	2.957102	4916.060547
0.000000	2.957339	4917.721680
0.000000	2.957576	4920.599121
0.000000	2.957814	4925.516113
0.000000	2.958050	4932.423340
0.000000	2.958287	4941.046387
0.000000	2.958525	4951.202148
0.000000	2.958762	4963.365723
0.000000	2.958999	4976.557129
0.000000	2.959236	4990.373535
0.000000	2.959473	5003.511719
0.000000	2.959711	5012.796875
0.000000	2.959948	5016.791016
0.000000	2.960185	5019.117188
0.000000	2.960422	5021.588867
0.000000	2.960659	5026.459473
0.000000	2.960896	5034.021484
0.000000	2.961134	5042.143066
0.000000	2.961371	5051.829102
0.000000	2.961608	5061.270996
0.000000	2.961845	5068.841309
0.000000	2.962082	5075.173828
0.000000	2.962320	5080.205566
0.000000	2.962557	5085.787109
0.000000	2.962794	5092.375488
0.000000	2.963031	5094.443848
0.000000	2.963268	5092.830078
0.000000	2.963506	5088.357422
0.000000	2.963743	5081.930664
0.000000	2.963980	5074.478516
0.000000	2.964217	5068.557129
0.000000	2.964454	5065.804688
0.000000	2.964691	5062.714844
0.000000	2.964929	5059.795898
0.000000	2.965166	5057.426270
0.000000	2.965403	5055.098633
0.000000	2.965640	5053.593750
0.000000	2.965877	5052.698242
0.000000	2.966115	5052.008789
0.000000	2.966352	5051.441406
0.000000	2.966589	5050.538574
0.000000	2.966826	5049.702148
0.000000	2.967063	5048.287598
0.000000	2.967300	5046.651367
0.000000	2.967537	5045.828613
0.000000	2.967775	5045.431152
0.000000	2.968012	5044.670410
0.000000	2.968249	5044.084473
0.000000	2.968486	5044.723633
0.000000	2.968723	5045.417480
0.000000	2.968961	5046.116699
0.000000	2.969198	5047.115234
0.000000	2.969435	5048.218750
0.000000	2.969672	5048.488770
0.000000	2.969909	5047.976074
0.000000	2.970146	5047.773926
0.000000	2.970384	5048.027832
0.000000	2.970621	5048.311523
0.000000	2.970858	5048.057617
0.000000	2.971095	5047.414551
0.000000	2.971332	5046.547363
0.000000	2.971570	5042.740234
0.000000	2.971807	5035.823242
0.000000	2.972044	5025.735840
0.000000	2.972281	5013.067383
0.000000	2.972518	5000.032715
0.000000	2.972755	4989.782715
0.000000	2.972993	4979.756836
0.000000	2.973230	4970.110352
0.000000	2.973467	4961.930176
0.000000	2.973704	4953.206543
0.000000	2.973941	4944.013672
0.000000	2.974178	4937.009277
0.000000	2.974416	4930.980469
0.000000	2.974653	4924.959473
0.000000	2.974890	4918.484375
0.000000	2.975127	4912.198730
0.000000	2.975364	4906.944824
0.000000	2.975601	4903.604004
0.000000	2.975838	4902.400879
0.000000	2.976076	4904.110840
0.000000	2.976313	4909.206543
0.000000	2.976550	4916.598633
0.000000	2.976787	4926.190430
0.000000	2.977024	4936.017090
0.000000	2.977262	4942.083496
0.000000	2.977499	4941.838379
0.000000	2.977736	4937.218750
0.000000	2.977973	4930.264648
0.000000	2.978210	4921.916504
0.000000	2.978447	4914.468750
0.000000	2.978685	4913.568359
0.000000	2.978922	4924.729492
0.000000	2.979159	4946.147461
0.000000	2.979396	4976.776855
0.000000	2.979633	5015.163086
0.000000	2.979871	5046.797363
0.000000	2.980108	5068.458008
0.000000	2.980345	5078.870605
0.000000	2.980582	5077.155273
0.000000	2.980819	5065.057617
0.000000	2.981056	5042.219727
0.000000	2.981294	5009.071289
0.000000	2.981531	4967.722656
0.000000	2.981768	4924.135254
0.000000	2.982005	4885.269043
0.000000	2.982242	4858.188477
0.000000	2.982480	4844.479004
0.000000	2.982717	4834.762207
0.000000	2.982954	4827.468262
0.000000	2.983191	4822.192871
0.000000	2.983428	4817.670898
0.000000	2.983665	4813.467773
0.000000	2.983903	4807.116699
0.000000	2.984140	4797.295410
0.000000	2.984377	4785.291016
0.000000	2.984614	4771.232910
0.000000	2.984851	4755.109375
0.000000	2.985089	4741.851563
0.000000	2.985326	4731.176270
0.000000	2.985563	4720.154297
0.000000	2.985800	4711.501465
0.000000	2.986037	4705.577637
0.000000	2.986274	4702.482422
0.000000	2.986511	4701.267578
0.000000	2.986749	4701.620605
0.000000	2.986986	4704.536621
0.000000	2.987223	4707.985840
0.000000	2.987460	4710.213867
0.000000	2.987697	4711.663574
0.000000	2.987934	4713.068359
0.000000	2.988172	4715.768066
0.000000	2.988409	4720.229492
0.000000	2.988646	4726.778809
0.000000	2.988883	4739.414063
0.000000	2.989120	4754.917969
0.000000	2.989357	4763.517578
0.000000	2.989595	4766.450195
0.000000	2.989832	4763.899902
0.000000	2.990069	4754.924805
0.000000	2.990306	4738.127930
0.000000	2.990543	4714.388672
0.000000	2.990781	4684.608887
0.000000	2.991018	4652.705566
0.000000	2.991255	4625.562012
0.000000	2.991492	4611.194336
0.000000	2.991729	4608.867676
0.000000	2.991966	4616.436035
0.000000	2.992204	4633.744141
0.000000	2.992441	4661.471680
0.000000	2.992678	4699.377930
0.000000	2.992915	4743.724121
0.000000	2.993152	4782.834961
0.000000	2.993390	4813.836914
0.000000	2.993627	4835.715820
0.000000	2.993864	4849.430664
0.000000	2.994101	4856.175293
0.000000	2.994338	4857.412598
0.000000	2.994576	4854.830566
0.000000	2.994812	4849.938965
0.000000	2.995050	4845.979492
0.000000	2.995287	4847.426758
0.000000	2.995524	4857.779297
0.000000	2.995761	4873.215332
0.000000	2.995998	4881.387695
0.000000	2.996236	4882.909668
0.000000	2.996473	4875.475586
0.000000	2.996710	4861.386230
0.000000	2.996947	4841.871582
0.000000	2.997184	4816.792480
0.000000	2.997422	4789.435059
0.000000	2.997659	4766.009277
0.000000	2.997896	4752.327637
0.000000	2.998133	4754.471680
0.000000	2.998370	4766.828613
0.000000	2.998607	4786.634277
0.000000	2.998845	4811.957520
0.000000	2.999082	4838.096680
0.000000	2.999319	4866.417969
0.000000	2.999556	4892.005371
0.000000	2.999793	4910.698242
0.000000	3.000031	4922.647949
0.000000	3.000268	4930.622559
0.000000	3.000505	4938.266113
0.000000	3.000742	4945.136230
0.000000	3.000979	4952.937500
0.000000	3.001216	4965.155762
0.000000	3.001454	4983.543945
0.000000	3.001691	4994.147461
0.000000	3.001928	4994.789063
0.000000	3.002165	4985.174805
0.000000	3.002402	4967.085938
0.000000	3.002640	4940.215820
0.000000	3.002877	4902.766113
0.000000	3.003114	4857.383789
0.000000	3.003351	4807.935059
0.000000	3.003588	4759.868652
0.000000	3.003825	4719.646484
0.000000	3.004063	4693.810059
0.000000	3.004299	4671.019531
0.000000	3.004537	4651.015625
0.000000	3.004774	4632.926270
0.000000	3.005011	4617.211914
0.000000	3.005249	4604.708984
0.000000	3.005485	4594.443848
0.000000	3.005723	4586.876953
0.000000	3.005960	4583.812988
0.000000	3.006197	4584.440918
0.000000	3.006434	4586.428223
0.000000	3.006671	4590.509277
0.000000	3.006908	4594.698242
0.000000	3.007146	4599.367676
0.000000	3.007383	4606.003418
0.000000	3.007620	4615.639648
0.000000	3.007857	4628.312500
0.000000	3.008094	4643.435547
0.000000	3.008332	4657.020508
0.000000	3.008569	4669.836426
0.000000	3.008806	4678.755371
0.000000	3.009043	4686.873047
0.000000	3.009280	4696.758789
0.000000	3.009517	4708.453125
0.000000	3.009755	4722.575195
0.000000	3.009992	4738.704102
0.000000	3.010229	4756.917480
0.000000	3.010466	4775.578613
0.000000	3.010703	4788.828125
0.000000	3.010941	4794.769043
0.000000	3.011178	4793.465820
0.000000	3.011415	4787.800781
0.000000	3.011652	4778.644531
0.000000	3.011889	4767.680664
0.000000	3.012126	4760.178711
0.000000	3.012364	4756.854004
0.000000	3.012601	4753.564453
0.000000	3.012838	4750.514160
0.000000	3.013075	4747.422363
0.000000	3.013312	4744.999023
0.000000	3.013550	4742.683105
0.000000	3.013787	4738.521973
0.000000	3.014024	4736.801758
0.000000	3.014261	4731.878906
0.000000	3.014498	4726.914063
0.000000	3.014735	4724.844727
0.000000	3.014972	4723.510254
0.000000	3.015210	4722.629395
0.000000	3.015447	4722.358887
0.000000	3.015684	4721.971680
0.000000	3.015921	4721.922363
0.000000	3.016158	4722.068359
0.000000	3.016396	4722.860352
0.000000	3.016633	4723.533203
0.000000	3.016870	4724.032227
0.000000	3.017107	4724.338379
0.000000	3.017344	4724.833984
0.000000	3.017581	4725.549805
0.000000	3.017819	4726.485352
0.000000	3.018056	4728.194824
0.000000	3.018293	4730.441406
0.000000	3.018530	4730.472168
0.000000	3.018767	4729.646484
0.000000	3.019005	4728.896973
0.000000	3.019242	4728.053223
0.000000	3.019479	4726.416016
0.000000	3.019716	4725.096680
0.000000	3.019953	4724.123047
0.000000	3.020190	4726.599609
0.000000	3.020428	4730.979004
0.000000	3.020665	4736.551758
0.000000	3.020902	4741.693848
0.000000	3.021139	4747.424316
0.000000	3.021376	4754.199707
0.000000	3.021614	4761.737793
0.000000	3.021851	4767.937988
0.000000	3.022088	4768.863770
0.000000	3.022325	4764.538574
0.000000	3.022562	4765.282227
0.000000	3.022799	4766.061035
0.000000	3.023037	4767.326660
0.000000	3.023273	4767.923340
0.000000	3.023511	4767.982910
0.000000	3.023748	4767.911133
0.000000	3.023985	4767.276367
0.000000	3.024222	4767.444824
0.000000	3.024459	4768.051270
0.000000	3.024697	4768.107422
0.000000	3.024934	4768.461426
0.000000	3.025171	4766.765137
0.000000	3.025408	4763.781250
0.000000	3.025645	4759.309570
0.000000	3.025882	4753.497559
0.000000	3.026120	4746.623047
0.000000	3.026357	4740.422363
0.000000	3.026594	4734.052734
0.000000	3.026831	4728.976074
0.000000	3.027068	4723.562988
0.000000	3.027306	4718.623047
0.000000	3.027543	4715.100586
0.000000	3.027780	4713.517090
0.000000	3.028017	4714.108887
0.000000	3.028254	4717.332031
0.000000	3.028491	4722.289551
0.000000	3.028729	4729.062988
0.000000	3.028966	4736.905762
0.000000	3.029203	4743.915039
0.000000	3.029440	4745.003418
0.000000	3.029677	4739.848145
0.000000	3.029915	4731.510742
0.000000	3.030152	4722.229004
0.000000	3.030389	4715.501465
0.000000	3.030626	4710.534668
0.000000	3.030863	4707.557617
0.000000	3.031101	4706.839355
0.000000	3.031338	4709.696777
0.000000	3.031575	4714.259277
0.000000	3.031812	4722.026367
0.000000	3.032049	4731.264160
0.000000	3.032286	4738.031250
0.000000	3.032524	4741.229492
0.000000	3.032761	4741.961914
0.000000	3.032998	4739.638672
0.000000	3.033235	4735.486328
0.000000	3.033472	4729.458984
0.000000	3.033710	4722.006348
0.000000	3.033947	4714.438965
0.000000	3.034184	4707.279785
0.000000	3.034421	4702.925293
0.000000	3.034658	4703.240723
0.000000	3.034895	4703.772461
0.000000	3.035132	4705.213379
0.000000	3.035370	4707.022949
0.000000	3.035607	4709.951660
0.000000	3.035844	4713.885254
0.000000	3.036081	4718.769043
0.000000	3.036318	4723.883301
0.000000	3.036555	4728.706055
0.000000	3.036793	4734.061523
0.000000	3.037030	4739.244141
0.000000	3.037267	4744.047363
0.000000	3.037504	4748.342285
0.000000	3.037741	4752.821289
0.000000	3.037978	4758.146973
0.000000	3.038216	4764.763672
0.000000	3.038453	4772.223145
0.000000	3.038690	4779.625000
0.000000	3.038927	4787.817383
0.000000	3.039164	4796.872559
0.000000	3.039402	4806.005859
0.000000	3.039639	4814.421387
0.000000	3.039876	4821.735840
0.000000	3.040113	4828.548828
0.000000	3.040350	4832.241211
0.000000	3.040587	4834.898438
0.000000	3.040825	4837.913574
0.000000	3.041062	4838.452148
0.000000	3.041299	4838.737793
0.000000	3.041536	4842.308105
0.000000	3.041773	4848.193848
0.000000	3.042011	4854.539063
0.000000	3.042248	4860.199707
0.000000	3.042485	4866.880371
0.000000	3.042722	4873.790527
0.000000	3.042959	4880.055176
0.000000	3.043196	4883.705566
0.000000	3.043433	4881.092773
0.000000	3.043671	4873.344727
0.000000	3.043908	4862.075195
0.000000	3.044145	4846.914551
0.000000	3.044382	4829.423828
0.000000	3.044619	4813.909180
0.000000	3.044857	4801.375488
0.000000	3.045094	4789.538574
0.000000	3.045331	4777.493164
0.000000	3.045568	4766.497070
0.000000	3.045805	4754.241211
0.000000	3.046042	4741.300781
0.000000	3.046280	4728.680176
0.000000	3.046517	4715.136230
0.000000	3.046754	4703.323242
0.000000	3.046991	4694.594238
0.000000	3.047228	4689.612793
0.000000	3.047466	4687.364258
0.000000	3.047703	4686.191406
0.000000	3.047940	4684.959961
0.000000	3.048177	4683.903809
0.000000	3.048414	4683.344727
0.000000	3.048651	4682.447266
0.000000	3.048889	4681.503906
0.000000	3.049126	4680.182617
0.000000	3.049363	4675.596680
0.000000	3.049600	4668.709473
0.000000	3.049837	4660.165039
0.000000	3.050075	4650.213867
0.000000	3.050312	4643.884766
0.000000	3.050549	4637.662598
0.000000	3.050786	4630.257813
0.000000	3.051023	4622.748535
0.000000	3.051260	4617.344727
0.000000	3.051498	4613.315430
0.000000	3.051734	4610.767090
0.000000	3.051972	4610.006348
0.000000	3.052209	4611.822266
0.000000	3.052446	4617.533203
0.000000	3.052684	4627.437500
0.000000	3.052920	4641.559082
0.000000	3.053158	4661.541016
0.000000	3.053395	4688.339355
0.000000	3.053632	4725.164551
0.000000	3.053869	4770.849609
0.000000	3.054106	4828.074707
0.000000	3.054343	4898.119141
0.000000	3.054581	4976.196777
0.000000	3.054818	5044.417969
0.000000	3.055055	5100.158203
0.000000	3.055292	5142.792969
0.000000	3.055529	5172.615723
0.000000	3.055767	5189.706055
0.000000	3.056004	5196.237305
0.000000	3.056241	5191.994141
0.000000	3.056478	5177.350098
0.000000	3.056715	5151.955566
0.000000	3.056952	5118.734375
0.000000	3.057190	5081.541992
0.000000	3.057427	5046.163574
0.000000	3.057664	5020.787598
0.000000	3.057901	4999.499023
0.000000	3.058138	4981.679688
0.000000	3.058376	4971.887695
0.000000	3.058613	4973.697754
0.000000	3.058850	4970.549316
0.000000	3.059087	4960.193359
0.000000	3.059324	4945.187988
0.000000	3.059561	4927.278809
0.000000	3.059799	4905.430664
0.000000	3.060036	4879.947754
0.000000	3.060273	4855.091797
0.000000	3.060510	4835.662598
0.000000	3.060747	4825.830566
0.000000	3.060985	4821.283203
0.000000	3.061222	4818.918457
0.000000	3.061459	4818.615723
0.000000	3.061696	4821.738770
0.000000	3.061933	4827.943359
0.000000	3.062171	4837.830566
0.000000	3.062407	4849.132813
0.000000	3.062645	4860.037109
0.000000	3.062882	4869.699707
0.000000	3.063119	4877.789063
0.000000	3.063356	4880.123535
0.000000	3.063593	4877.458984
0.000000	3.063831	4870.615723
0.000000	3.064068	4861.066406
0.000000	3.064305	4851.330566
0.000000	3.064542	4844.418457
0.000000	3.064779	4842.230957
0.000000	3.065017	4840.431641
0.000000	3.065254	4838.072754
0.000000	3.065491	4836.214355
0.000000	3.065728	4835.455566
0.000000	3.065965	4835.415527
0.000000	3.066202	4835.108398
0.000000	3.066440	4836.554688
0.000000	3.066677	4838.806152
0.000000	3.066914	4842.616699
0.000000	3.067151	4849.090820
0.000000	3.067388	4859.037109
0.000000	3.067626	4873.718750
0.000000	3.067863	4892.875488
0.000000	3.068100	4916.795410
0.000000	3.068337	4945.878418
0.000000	3.068574	4981.143066
0.000000	3.068811	5019.067871
0.000000	3.069049	5048.966309
0.000000	3.069286	5066.963379
0.000000	3.069523	5074.867188
0.000000	3.069760	5073.816406
0.000000	3.069997	5063.516113
0.000000	3.070235	5043.271973
0.000000	3.070472	5013.980469
0.000000	3.070709	4978.048828
0.000000	3.070946	4938.768555
0.000000	3.071183	4900.094238
0.000000	3.071420	4865.915527
0.000000	3.071658	4843.878906
0.000000	3.071894	4828.437500
0.000000	3.072132	4813.511719
0.000000	3.072369	4799.899902
0.000000	3.072606	4787.871094
0.000000	3.072843	4777.207520
0.000000	3.073080	4767.738281
0.000000	3.073318	4760.366211
0.000000	3.073555	4756.096191
0.000000	3.073792	4754.256348
0.000000	3.074029	4754.732422
0.000000	3.074266	4757.775391
0.000000	3.074503	4763.543945
0.000000	3.074741	4770.908691
0.000000	3.074978	4779.549316
0.000000	3.075215	4791.625488
0.000000	3.075452	4808.606934
0.000000	3.075689	4830.961914
0.000000	3.075927	4856.557129
0.000000	3.076164	4885.447266
0.000000	3.076401	4918.965332
0.000000	3.076638	4955.954590
0.000000	3.076875	4991.092285
0.000000	3.077112	5026.032715
0.000000	3.077350	5061.581543
0.000000	3.077587	5094.950195
0.000000	3.077824	5115.628418
0.000000	3.078061	5122.689941
0.000000	3.078298	5118.533203
0.000000	3.078536	5104.890625
0.000000	3.078773	5082.722168
0.000000	3.079010	5054.880859
0.000000	3.079247	5026.494141
0.000000	3.079484	5002.651367
0.000000	3.079721	4989.400879
0.000000	3.079959	4988.696289
0.000000	3.080196	4988.313477
0.000000	3.080433	4989.973633
0.000000	3.080670	4991.682617
0.000000	3.080907	4991.433594
0.000000	3.081145	4992.547363
0.000000	3.081382	4996.228516
0.000000	3.081619	5002.805664
0.000000	3.081856	5014.876465
0.000000	3.082093	5030.050781
0.000000	3.082330	5043.735840
0.000000	3.082567	5052.003906
0.000000	3.082805	5054.447754
0.000000	3.083042	5048.262207
0.000000	3.083279	5035.010742
0.000000	3.083516	5016.547363
0.000000	3.083753	4994.230469
0.000000	3.083991	4971.944824
0.000000	3.084228	4953.134277
0.000000	3.084465	4938.620117
0.000000	3.084702	4927.155273
0.000000	3.084939	4918.138184
0.000000	3.085176	4912.895020
0.000000	3.085414	4909.958496
0.000000	3.085651	4909.377441
0.000000	3.085888	4909.912598
0.000000	3.086125	4911.135742
0.000000	3.086362	4912.326660
0.000000	3.086599	4912.163574
0.000000	3.086837	4911.941895
0.000000	3.087074	4912.122070
0.000000	3.087311	4912.223145
0.000000	3.087548	4913.351563
0.000000	3.087785	4912.762695
0.000000	3.088022	4911.118652
0.000000	3.088260	4909.388184
0.000000	3.088497	4909.636230
0.000000	3.088734	4910.552246
0.000000	3.088971	4911.670898
0.000000	3.089208	4913.685059
0.000000	3.089446	4916.990723
0.000000	3.089683	4920.161133
0.000000	3.089920	4923.340332
0.000000	3.090157	4925.672363
0.000000	3.090394	4926.654785
0.000000	3.090631	4927.189453
0.000000	3.090868	4927.543457
0.000000	3.091106	4926.423340
0.000000	3.091343	4924.565918
0.000000	3.091580	4922.320801
0.000000	3.091817	4920.631348
0.000000	3.092054	4919.641602
0.000000	3.092292	4914.181152
0.000000	3.092529	4904.714355
0.000000	3.092766	4890.382324
0.000000	3.093003	4873.083984
0.000000	3.093240	4855.229004
0.000000	3.093477	4839.442383
0.000000	3.093715	4829.406250
0.000000	3.093952	4822.066406
0.000000	3.094189	4815.903809
0.000000	3.094426	4811.169434
0.000000	3.094663	4807.230957
0.000000	3.094901	4805.027832
0.000000	3.095138	4804.446289
0.000000	3.095375	4805.334473
0.000000	3.095612	4808.187988
0.000000	3.095849	4813.615234
0.000000	3.096087	4821.408203
0.000000	3.096324	4829.669922
0.000000	3.096561	4834.542969
0.000000	3.096798	4836.288086
0.000000	3.097035	4837.300781
0.000000	3.097272	4839.438477
0.000000	3.097510	4843.723145
0.000000	3.097747	4850.657227
0.000000	3.097984	4861.674805
0.000000	3.098221	4873.785645
0.000000	3.098458	4888.643555
0.000000	3.098696	4906.833008
0.000000	3.098933	4928.578613
0.000000	3.099170	4948.791992
0.000000	3.099407	4962.929688
0.000000	3.099644	4973.323730
0.000000	3.099881	4983.297363
0.000000	3.100119	4993.982422
0.000000	3.100355	5005.843262
0.000000	3.100593	5021.275391
0.000000	3.100830	5042.889160
0.000000	3.101067	5058.543457
0.000000	3.101305	5063.461426
0.000000	3.101541	5056.279297
0.000000	3.101779	5040.581543
0.000000	3.102016	5017.288086
0.000000	3.102253	4986.520020
0.000000	3.102490	4952.333496
0.000000	3.102727	4920.299316
0.000000	3.102964	4895.318359
0.000000	3.103202	4882.860352
0.000000	3.103439	4871.941406
0.000000	3.103676	4862.419434
0.000000	3.103913	4854.104492
0.000000	3.104150	4844.780762
0.000000	3.104388	4834.704590
0.000000	3.104625	4824.639648
0.000000	3.104862	4814.556152
0.000000	3.105099	4805.452148
0.000000	3.105336	4794.996094
0.000000	3.105573	4785.517090
0.000000	3.105811	4780.489258
0.000000	3.106048	4777.649902
0.000000	3.106285	4778.384277
0.000000	3.106522	4782.136719
0.000000	3.106759	4788.241211
0.000000	3.106997	4798.942871
0.000000	3.107234	4813.386719
0.000000	3.107471	4829.944336
0.000000	3.107708	4847.071289
0.000000	3.107945	4866.340820
0.000000	3.108182	4883.841797
0.000000	3.108420	4894.719727
0.000000	3.108657	4900.279297
0.000000	3.108894	4904.100586
0.000000	3.109131	4908.125977
0.000000	3.109368	4915.114746
0.000000	3.109606	4926.572266
0.000000	3.109843	4939.447754
0.000000	3.110080	4953.479980
0.000000	3.110317	4964.508301
0.000000	3.110554	4973.439941
0.000000	3.110791	4983.359863
0.000000	3.111028	4994.537598
0.000000	3.111266	5008.171875
0.000000	3.111503	5023.044922
0.000000	3.111740	5035.584473
0.000000	3.111977	5043.913574
0.000000	3.112214	5049.983887
0.000000	3.112452	5053.890625
0.000000	3.112689	5057.027832
0.000000	3.112926	5060.966797
0.000000	3.113163	5066.104980
0.000000	3.113400	5070.939941
0.000000	3.113637	5074.483398
0.000000	3.113875	5079.302734
0.000000	3.114112	5084.541016
0.000000	3.114349	5090.285156
0.000000	3.114586	5095.822266
0.000000	3.114823	5102.193848
0.000000	3.115061	5110.847168
0.000000	3.115298	5121.166504
0.000000	3.115535	5132.712402
0.000000	3.115772	5146.285645
0.000000	3.116009	5159.065430
0.000000	3.116246	5169.857422
0.000000	3.116484	5173.673828
0.000000	3.116721	5170.326660
0.000000	3.116958	5162.236328
0.000000	3.117195	5155.970215
0.000000	3.117432	5154.689941
0.000000	3.117670	5148.671875
0.000000	3.117907	5140.130371
0.000000	3.118144	5128.804688
0.000000	3.118381	5116.329102
0.000000	3.118618	5106.224121
0.000000	3.118855	5099.124023
0.000000	3.119093	5092.054199
0.000000	3.119329	5085.009277
0.000000	3.119567	5077.430664
0.000000	3.119804	5070.568359
0.000000	3.120041	5065.346191
0.000000	3.120279	5061.541504
0.000000	3.120515	5061.229492
0.000000	3.120753	5063.269043
0.000000	3.120990	5068.359863
0.000000	3.121227	5074.452637
0.000000	3.121464	5081.199707
0.000000	3.121701	5088.983398
0.000000	3.121938	5096.639160
0.000000	3.122176	5102.185059
0.000000	3.122413	5106.090820
0.000000	3.122650	5108.498047
0.000000	3.122887	5110.512695
0.000000	3.123124	5111.637695
0.000000	3.123362	5112.503906
0.000000	3.123599	5112.135742
0.000000	3.123836	5110.392090
0.000000	3.124073	5108.690430
0.000000	3.124310	5107.465332
0.000000	3.124547	5107.892090
0.000000	3.124785	5111.802246
0.000000	3.125022	5119.345215
0.000000	3.125259	5129.788574
0.000000	3.125496	5142.455078
0.000000	3.125733	5155.064453
0.000000	3.125971	5167.335449
0.000000	3.126208	5179.571777
0.000000	3.126445	5191.107422
0.000000	3.126682	5201.139648
0.000000	3.126919	5210.585938
0.000000	3.127156	5217.723145
0.000000	3.127394	5224.299805
0.000000	3.127631	5229.409668
0.000000	3.127868	5233.024414
0.000000	3.128105	5232.189453
0.000000	3.128342	5228.629883
0.000000	3.128580	5222.298340
0.000000	3.128817	5214.096680
0.000000	3.129054	5204.923828
0.000000	3.129291	5195.493164
0.000000	3.129528	5187.463867
0.000000	3.129766	5180.929199
0.000000	3.130002	5175.373047
0.000000	3.130240	5172.210938
0.000000	3.130477	5169.334961
0.000000	3.130714	5167.005859
0.000000	3.130951	5165.201660
0.000000	3.131188	5163.858398
0.000000	3.131426	5162.400879
0.000000	3.131663	5161.467773
0.000000	3.131900	5160.292969
0.000000	3.132137	5159.000000
0.000000	3.132374	5158.174805
0.000000	3.132612	5157.395996
0.000000	3.132849	5157.719238
0.000000	3.133086	5159.826660
0.000000	3.133323	5162.795410
0.000000	3.133560	5166.556641
0.000000	3.133797	5170.344727
0.000000	3.134035	5173.084961
0.000000	3.134272	5172.773438
0.000000	3.134509	5169.196289
0.000000	3.134746	5163.181152
0.000000	3.134983	5155.341309
0.000000	3.135220	5147.020020
0.000000	3.135458	5141.217773
0.000000	3.135695	5138.190918
0.000000	3.135932	5138.852539
0.000000	3.136169	5142.737793
0.000000	3.136406	5150.059082
0.000000	3.136643	5159.316895
0.000000	3.136881	5169.500488
0.000000	3.137118	5180.455566
0.000000	3.137355	5191.105957
0.000000	3.137592	5196.885254
0.000000	3.137829	5197.003906
0.000000	3.138067	5186.431152
0.000000	3.138304	5168.322266
0.000000	3.138541	5147.560547
0.000000	3.138778	5132.545898
0.000000	3.139015	5132.652344
0.000000	3.139252	5147.192871
0.000000	3.139489	5170.192383
0.000000	3.139727	5200.801270
0.000000	3.139964	5239.280762
0.000000	3.140201	5273.886719
0.000000	3.140438	5299.723145
0.000000	3.140675	5315.166992
0.000000	3.140913	5320.247559
0.000000	3.141150	5315.654785
0.000000	3.141387	5300.792969
0.000000	3.141624	5275.718750
0.000000	3.141861	5241.698242
0.000000	3.142098	5202.634766
0.000000	3.142336	5162.299805
0.000000	3.142573	5125.534180
0.000000	3.142810	5097.437988
0.000000	3.143047	5083.466309
0.000000	3.143284	5073.760742
0.000000	3.143522	5065.494141
0.000000	3.143759	5058.747070
0.000000	3.143996	5053.857910
0.000000	3.144233	5051.363770
0.000000	3.144470	5049.830566
0.000000	3.144707	5049.999023
0.000000	3.144945	5050.269531
0.000000	3.145182	5051.160645
0.000000	3.145419	5053.567383
0.000000	3.145656	5057.339355
0.000000	3.145893	5062.266602
0.000000	3.146131	5068.772949
0.000000	3.146368	5075.583496
0.000000	3.146605	5082.851074
0.000000	3.146842	5089.090332
0.000000	3.147079	5093.023926
0.000000	3.147316	5095.523926
0.000000	3.147554	5097.015625
0.000000	3.147791	5098.611328
0.000000	3.148028	5100.354004
0.000000	3.148265	5100.409180
0.000000	3.148502	5099.583984
0.000000	3.148740	5097.330566
0.000000	3.148976	5094.272461
0.000000	3.149214	5091.158203
0.000000	3.149451	5087.726563
0.000000	3.149688	5084.961914
0.000000	3.149925	5082.776367
0.000000	3.150162	5081.870117
0.000000	3.150399	5082.149902
0.000000	3.150637	5082.932129
0.000000	3.150874	5083.233398
0.000000	3.151111	5082.822266
0.000000	3.151348	5083.397949
0.000000	3.151585	5084.698242
0.000000	3.151823	5086.912598
0.000000	3.152060	5091.390137
0.000000	3.152297	5096.456055
0.000000	3.152534	5101.812988
0.000000	3.152771	5107.205566
0.000000	3.153008	5111.001465
0.000000	3.153246	5113.647949
0.000000	3.153483	5115.365234
0.000000	3.153720	5117.456543
0.000000	3.153957	5119.377930
0.000000	3.154194	5121.341797
0.000000	3.154432	5123.282227
0.000000	3.154669	5125.349121
0.000000	3.154906	5128.291992
0.000000	3.155143	5132.945801
0.000000	3.155380	5139.529785
0.000000	3.155617	5147.893066
0.000000	3.155855	5159.740234
0.000000	3.156092	5172.358887
0.000000	3.156329	5184.581543
0.000000	3.156566	5196.125977
0.000000	3.156803	5204.325684
0.000000	3.157041	5207.997559
0.000000	3.157278	5209.522461
0.000000	3.157515	5208.496582
0.000000	3.157752	5205.586426
0.000000	3.157989	5202.520020
0.000000	3.158226	5201.124023
0.000000	3.158463	5200.850098
0.000000	3.158701	5200.354980
0.000000	3.158938	5198.668945
0.000000	3.159175	5196.067871
0.000000	3.159412	5193.077637
0.000000	3.159649	5190.469727
0.000000	3.159887	5189.451660
0.000000	3.160124	5190.985352
0.000000	3.160361	5194.102051
0.000000	3.160598	5196.573730
0.000000	3.160835	5199.853516
0.000000	3.161072	5204.096191
0.000000	3.161310	5208.897461
0.000000	3.161547	5214.116211
0.000000	3.161784	5219.774902
0.000000	3.162021	5224.366699
0.000000	3.162258	5228.153809
0.000000	3.162496	5230.608887
0.000000	3.162733	5231.259277
0.000000	3.162970	5231.185059
0.000000	3.163207	5231.951660
0.000000	3.163444	5231.758301
0.000000	3.163682	5230.098633
0.000000	3.163919	5228.380859
0.000000	3.164156	5226.542969
0.000000	3.164393	5225.382813
0.000000	3.164630	5224.963379
0.000000	3.164867	5224.786133
0.000000	3.165105	5225.129883
0.000000	3.165342	5225.505859
0.000000	3.165579	5225.750000
0.000000	3.165816	5225.595703
0.000000	3.166053	5225.675293
0.000000	3.166291	5225.849609
0.000000	3.166528	5226.380859
0.000000	3.166764	5227.317871
0.000000	3.167002	5229.427734
0.000000	3.167239	5233.303223
0.000000	3.167476	5237.344727
0.000000	3.167714	5240.879883
0.000000	3.167950	5244.408203
0.000000	3.168188	5247.341309
0.000000	3.168425	5249.210938
0.000000	3.168662	5249.731445
0.000000	3.168900	5250.067871
0.000000	3.169136	5250.795410
0.000000	3.169374	5251.349609
0.000000	3.169611	5251.819824
0.000000	3.169848	5252.856934
0.000000	3.170085	5254.884277
0.000000	3.170322	5257.863281
0.000000	3.170559	5263.372559
0.000000	3.170797	5270.061035
0.000000	3.171034	5276.485840
0.000000	3.171271	5278.125977
0.000000	3.171508	5275.644531
0.000000	3.171745	5271.012695
0.000000	3.171983	5264.934570
0.000000	3.172220	5259.003906
0.000000	3.172457	5257.166504
0.000000	3.172694	5258.724609
0.000000	3.172931	5259.985840
0.000000	3.173168	5261.385254
0.000000	3.173406	5264.206055
0.000000	3.173643	5267.135254
0.000000	3.173880	5270.195313
0.000000	3.174117	5274.204590
0.000000	3.174354	5278.086426
0.000000	3.174592	5281.490723
0.000000	3.174829	5284.041504
0.000000	3.175066	5284.541016
0.000000	3.175303	5282.748047
0.000000	3.175540	5279.729492
0.000000	3.175777	5278.003418
0.000000	3.176015	5276.102051
0.000000	3.176252	5275.088379
0.000000	3.176489	5275.217773
0.000000	3.176726	5276.304199
0.000000	3.176963	5278.367188
0.000000	3.177201	5282.058105
0.000000	3.177438	5286.416016
0.000000	3.177675	5289.918457
0.000000	3.177912	5291.217285
0.000000	3.178149	5286.189453
0.000000	3.178386	5278.005859
0.000000	3.178623	5267.606934
0.000000	3.178861	5255.075195
0.000000	3.179098	5243.173340
0.000000	3.179335	5235.895508
0.000000	3.179572	5231.011719
0.000000	3.179809	5226.482422
0.000000	3.180047	5221.261719
0.000000	3.180284	5215.266602
0.000000	3.180521	5208.172363
0.000000	3.180758	5201.404785
0.000000	3.180995	5195.709961
0.000000	3.181232	5193.203613
0.000000	3.181470	5193.488770
0.000000	3.181707	5195.314941
0.000000	3.181944	5197.106934
0.000000	3.182181	5198.063477
0.000000	3.182418	5199.031250
0.000000	3.182656	5200.019043
[truncated: 4,975,740 more chars]
