# Supplementary material for: Conductivity and radio frequency performance data for silver nanoparticle inks deposited via aerosol jet deposition and processed under varying conditions
Source: Data Brief. 2020 Sep 24;33:106331. doi: 10.1016/j.dib.2020.106331 (PMC7560714; doi:10.1016/j.dib.2020.106331)
Supplement: Supplementary file 3 [file mmc3.zip › Sintering Study/ANP Ink/Profilometry Data/ANP_07.ASC]

Wyko ASCII Data File Format 2	1	1
X Size	10
Y Size	18001
Block Name	Type	Length	Value
Wavelength	7	4	1.185746
Aspect	7	4	0.000339
Pixel_size	7	4	0.700000
RAW_DATA	3	720040	
0.000000	0.000000	45.748722
0.000000	0.000237	45.701649
0.000000	0.000474	46.560795
0.000000	0.000712	46.411247
0.000000	0.000949	46.507038
0.000000	0.001186	46.720013
0.000000	0.001423	45.936859
0.000000	0.001660	46.509533
0.000000	0.001897	46.493771
0.000000	0.002135	46.547012
0.000000	0.002372	46.689846
0.000000	0.002609	45.752892
0.000000	0.002846	45.425404
0.000000	0.003083	44.667366
0.000000	0.003320	44.351059
0.000000	0.003558	44.514122
0.000000	0.003795	44.303940
0.000000	0.004032	44.541378
0.000000	0.004269	43.277905
0.000000	0.004506	43.053532
0.000000	0.004744	42.734818
0.000000	0.004981	42.821407
0.000000	0.005218	43.082306
0.000000	0.005455	42.644062
0.000000	0.005692	43.052792
0.000000	0.005929	42.849258
0.000000	0.006167	42.464684
0.000000	0.006404	42.615761
0.000000	0.006641	41.720966
0.000000	0.006878	41.951691
0.000000	0.007115	41.060349
0.000000	0.007352	40.775627
0.000000	0.007590	40.507080
0.000000	0.007827	41.020309
0.000000	0.008064	42.177937
0.000000	0.008301	43.632004
0.000000	0.008538	46.657864
0.000000	0.008775	50.615868
0.000000	0.009013	56.715248
0.000000	0.009250	64.341515
0.000000	0.009487	73.608215
0.000000	0.009724	83.799133
0.000000	0.009961	93.753403
0.000000	0.010199	97.345383
0.000000	0.010436	99.699226
0.000000	0.010673	101.886742
0.000000	0.010910	103.858398
0.000000	0.011147	104.485802
0.000000	0.011384	104.363136
0.000000	0.011622	103.681824
0.000000	0.011859	102.789703
0.000000	0.012096	101.803322
0.000000	0.012333	101.064819
0.000000	0.012570	100.034363
0.000000	0.012807	99.096901
0.000000	0.013045	97.897881
0.000000	0.013282	96.789116
0.000000	0.013519	95.037163
0.000000	0.013756	93.613663
0.000000	0.013993	91.595016
0.000000	0.014231	89.508141
0.000000	0.014468	88.163422
0.000000	0.014705	87.264595
0.000000	0.014942	86.321831
0.000000	0.015179	85.402367
0.000000	0.015416	84.070358
0.000000	0.015654	82.849480
0.000000	0.015891	80.698563
0.000000	0.016128	78.391876
0.000000	0.016365	76.395889
0.000000	0.016602	73.723648
0.000000	0.016839	71.446091
0.000000	0.017077	68.138451
0.000000	0.017314	65.055977
0.000000	0.017551	61.842377
0.000000	0.017788	59.727596
0.000000	0.018025	58.008713
0.000000	0.018262	56.398655
0.000000	0.018500	55.434658
0.000000	0.018737	54.787136
0.000000	0.018974	54.441689
0.000000	0.019211	53.871933
0.000000	0.019448	53.750816
0.000000	0.019686	53.309078
0.000000	0.019923	52.730267
0.000000	0.020160	51.861343
0.000000	0.020397	51.292000
0.000000	0.020634	51.141750
0.000000	0.020871	50.778244
0.000000	0.021109	49.669750
0.000000	0.021346	48.528378
0.000000	0.021583	47.513836
0.000000	0.021820	46.909237
0.000000	0.022057	46.374054
0.000000	0.022294	45.655602
0.000000	0.022532	44.858006
0.000000	0.022769	44.340832
0.000000	0.023006	43.499672
0.000000	0.023243	42.699020
0.000000	0.023480	41.854023
0.000000	0.023718	40.769283
0.000000	0.023955	40.598137
0.000000	0.024192	40.554989
0.000000	0.024429	40.878883
0.000000	0.024666	41.180614
0.000000	0.024903	41.039886
0.000000	0.025141	40.766876
0.000000	0.025378	40.944496
0.000000	0.025615	40.704281
0.000000	0.025852	40.251335
0.000000	0.026089	39.827759
0.000000	0.026326	39.330429
0.000000	0.026564	38.776989
0.000000	0.026801	38.428116
0.000000	0.027038	38.415710
0.000000	0.027275	38.360809
0.000000	0.027512	37.980820
0.000000	0.027750	37.000378
0.000000	0.027987	36.268082
0.000000	0.028224	35.577168
0.000000	0.028461	35.432076
0.000000	0.028698	34.747490
0.000000	0.028935	34.473236
0.000000	0.029173	33.526974
0.000000	0.029410	32.752575
0.000000	0.029647	32.431404
0.000000	0.029884	32.101986
0.000000	0.030121	31.639719
0.000000	0.030358	31.166716
0.000000	0.030596	30.935116
0.000000	0.030833	30.339272
0.000000	0.031070	30.087465
0.000000	0.031307	30.168276
0.000000	0.031544	30.173330
0.000000	0.031781	29.188684
0.000000	0.032019	28.390532
0.000000	0.032256	27.085222
0.000000	0.032493	26.034981
0.000000	0.032730	25.787420
0.000000	0.032967	25.521223
0.000000	0.033205	25.084951
0.000000	0.033442	24.451517
0.000000	0.033679	23.492031
0.000000	0.033916	22.711678
0.000000	0.034153	21.915909
0.000000	0.034390	21.877604
0.000000	0.034628	21.543947
0.000000	0.034865	21.273891
0.000000	0.035102	21.445377
0.000000	0.035339	21.456314
0.000000	0.035576	21.530540
0.000000	0.035813	21.666388
0.000000	0.036051	21.385370
0.000000	0.036288	21.937414
0.000000	0.036525	22.454111
0.000000	0.036762	22.946344
0.000000	0.036999	24.285234
0.000000	0.037237	26.664143
0.000000	0.037474	30.316614
0.000000	0.037711	36.755192
0.000000	0.037948	46.575466
0.000000	0.038185	61.417530
0.000000	0.038422	80.970490
0.000000	0.038660	107.311829
0.000000	0.038897	137.039734
0.000000	0.039134	170.273117
0.000000	0.039371	208.294083
0.000000	0.039608	248.536240
0.000000	0.039845	291.035248
0.000000	0.040083	326.253876
0.000000	0.040320	351.349762
0.000000	0.040557	367.963806
0.000000	0.040794	379.127075
0.000000	0.041031	387.239471
0.000000	0.041269	394.057617
0.000000	0.041506	400.278595
0.000000	0.041743	409.987213
0.000000	0.041980	425.310150
0.000000	0.042217	443.003265
0.000000	0.042454	455.447449
0.000000	0.042692	462.202240
0.000000	0.042929	465.035858
0.000000	0.043166	464.875153
0.000000	0.043403	462.358002
0.000000	0.043640	459.398102
0.000000	0.043877	458.561859
0.000000	0.044115	455.286041
0.000000	0.044352	450.862762
0.000000	0.044589	449.623871
0.000000	0.044826	456.524353
0.000000	0.045063	467.711151
0.000000	0.045300	477.567108
0.000000	0.045538	487.113129
0.000000	0.045775	494.243103
0.000000	0.046012	498.126984
0.000000	0.046249	498.098145
0.000000	0.046486	492.721985
0.000000	0.046724	480.009583
0.000000	0.046961	459.466705
0.000000	0.047198	430.472778
0.000000	0.047435	393.146088
0.000000	0.047672	349.169983
0.000000	0.047909	302.924286
0.000000	0.048147	259.539612
0.000000	0.048384	227.028397
0.000000	0.048621	209.094376
0.000000	0.048858	196.545395
0.000000	0.049095	183.675644
0.000000	0.049332	167.338089
0.000000	0.049570	149.064041
0.000000	0.049807	130.852005
0.000000	0.050044	114.595886
0.000000	0.050281	101.692993
0.000000	0.050518	88.524330
0.000000	0.050756	75.271805
0.000000	0.050993	62.397854
0.000000	0.051230	49.534233
0.000000	0.051467	38.474545
0.000000	0.051704	31.207367
0.000000	0.051941	25.494154
0.000000	0.052179	21.301224
0.000000	0.052416	18.146637
0.000000	0.052653	15.229466
0.000000	0.052890	13.051681
0.000000	0.053127	11.278781
0.000000	0.053364	10.165689
0.000000	0.053602	9.115214
0.000000	0.053839	8.489109
0.000000	0.054076	7.213454
0.000000	0.054313	5.801803
0.000000	0.054550	4.594639
0.000000	0.054787	3.595078
0.000000	0.055025	2.806317
0.000000	0.055262	1.864376
0.000000	0.055499	1.134400
0.000000	0.055736	0.027864
0.000000	0.055973	-0.710792
0.000000	0.056211	-1.042889
0.000000	0.056448	-1.323972
0.000000	0.056685	-1.574086
0.000000	0.056922	-1.815938
0.000000	0.057159	-2.313226
0.000000	0.057396	-2.835604
0.000000	0.057634	-3.251212
0.000000	0.057871	-3.544467
0.000000	0.058108	-3.582221
0.000000	0.058345	-3.844350
0.000000	0.058582	-3.846234
0.000000	0.058819	-4.421072
0.000000	0.059057	-4.343804
0.000000	0.059294	-4.180983
0.000000	0.059531	-3.939988
0.000000	0.059768	-3.640684
0.000000	0.060005	-3.435269
0.000000	0.060243	-3.116485
0.000000	0.060480	-3.687988
0.000000	0.060717	-3.600793
0.000000	0.060954	-3.807473
0.000000	0.061191	-3.968459
0.000000	0.061428	-4.093352
0.000000	0.061666	-4.561399
0.000000	0.061903	-5.142202
0.000000	0.062140	-5.455616
0.000000	0.062377	-6.204253
0.000000	0.062614	-6.639594
0.000000	0.062851	-7.076271
0.000000	0.063089	-7.361473
0.000000	0.063326	-7.222087
0.000000	0.063563	-7.128941
0.000000	0.063800	-7.338914
0.000000	0.064037	-7.254723
0.000000	0.064275	-6.995121
0.000000	0.064512	-6.827172
0.000000	0.064749	-6.913090
0.000000	0.064986	-6.924842
0.000000	0.065223	-6.883703
0.000000	0.065460	-7.177364
0.000000	0.065698	-7.944121
0.000000	0.065935	-8.316029
0.000000	0.066172	-8.729824
0.000000	0.066409	-9.040489
0.000000	0.066646	-8.983938
0.000000	0.066883	-9.286314
0.000000	0.067121	-9.366982
0.000000	0.067358	-9.604566
0.000000	0.067595	-9.910914
0.000000	0.067832	-10.066433
0.000000	0.068069	-10.816569
0.000000	0.068306	-11.566307
0.000000	0.068544	-12.157855
0.000000	0.068781	-13.034304
0.000000	0.069018	-13.058537
0.000000	0.069255	-13.138710
0.000000	0.069492	-13.252770
0.000000	0.069730	-13.600182
0.000000	0.069967	-13.261125
0.000000	0.070204	-12.616426
0.000000	0.070441	-11.322133
0.000000	0.070678	-9.589632
0.000000	0.070915	-7.299290
0.000000	0.071153	-4.278564
0.000000	0.071390	0.494493
0.000000	0.071627	8.196718
0.000000	0.071864	19.354214
0.000000	0.072101	35.868340
0.000000	0.072338	58.239349
0.000000	0.072576	87.136345
0.000000	0.072813	122.246506
0.000000	0.073050	159.477661
0.000000	0.073287	190.687119
0.000000	0.073524	211.987915
0.000000	0.073762	220.141037
0.000000	0.073999	214.333771
0.000000	0.074236	194.864059
0.000000	0.074473	165.594711
0.000000	0.074710	130.451981
0.000000	0.074947	95.608444
0.000000	0.075185	69.099617
0.000000	0.075422	56.616955
0.000000	0.075659	46.083321
0.000000	0.075896	37.135403
0.000000	0.076133	29.338757
0.000000	0.076370	22.907589
0.000000	0.076608	17.596849
0.000000	0.076845	12.993013
0.000000	0.077082	8.930389
0.000000	0.077319	6.256914
0.000000	0.077556	4.155052
0.000000	0.077794	2.265303
0.000000	0.078031	0.483491
0.000000	0.078268	-0.543022
0.000000	0.078505	-1.247366
0.000000	0.078742	-2.579072
0.000000	0.078979	-3.535285
0.000000	0.079217	-4.385850
0.000000	0.079454	-6.007263
0.000000	0.079691	-7.063395
0.000000	0.079928	-7.855149
0.000000	0.080165	-8.470405
0.000000	0.080402	-9.015004
0.000000	0.080640	-9.247112
0.000000	0.080877	-9.059258
0.000000	0.081114	-9.342103
0.000000	0.081351	-10.154212
0.000000	0.081588	-10.657368
0.000000	0.081825	-10.941607
0.000000	0.082063	-11.352582
0.000000	0.082300	-12.001948
0.000000	0.082537	-12.021865
0.000000	0.082774	-12.125609
0.000000	0.083011	-11.865929
0.000000	0.083249	-12.019225
0.000000	0.083486	-12.411886
0.000000	0.083723	-13.198414
0.000000	0.083960	-14.137076
0.000000	0.084197	-15.190692
0.000000	0.084434	-15.575913
0.000000	0.084672	-16.088875
0.000000	0.084909	-16.236498
0.000000	0.085146	-16.496862
0.000000	0.085383	-16.641195
0.000000	0.085620	-17.400707
0.000000	0.085857	-17.675671
0.000000	0.086095	-17.777880
0.000000	0.086332	-17.923029
0.000000	0.086569	-17.969559
0.000000	0.086806	-17.653870
0.000000	0.087043	-16.970137
0.000000	0.087281	-16.674854
0.000000	0.087518	-16.333937
0.000000	0.087755	-16.097809
0.000000	0.087992	-15.999298
0.000000	0.088229	-16.066719
0.000000	0.088466	-16.202595
0.000000	0.088704	-16.062069
0.000000	0.088941	-16.032183
0.000000	0.089178	-16.638363
0.000000	0.089415	-17.537291
0.000000	0.089652	-18.213556
0.000000	0.089889	-18.860847
0.000000	0.090127	-19.567844
0.000000	0.090364	-19.455032
0.000000	0.090601	-19.956991
0.000000	0.090838	-20.123137
0.000000	0.091075	-21.147913
0.000000	0.091312	-21.318926
0.000000	0.091550	-21.548170
0.000000	0.091787	-21.103848
0.000000	0.092024	-21.080912
0.000000	0.092261	-21.398951
0.000000	0.092498	-21.336222
0.000000	0.092736	-21.243246
0.000000	0.092973	-21.374128
0.000000	0.093210	-21.377808
0.000000	0.093447	-21.381237
0.000000	0.093684	-21.161526
0.000000	0.093921	-20.987944
0.000000	0.094159	-21.630835
0.000000	0.094396	-22.024618
0.000000	0.094633	-22.629566
0.000000	0.094870	-22.824917
0.000000	0.095107	-23.193012
0.000000	0.095344	-23.364832
0.000000	0.095582	-24.048912
0.000000	0.095819	-24.375141
0.000000	0.096056	-24.532534
0.000000	0.096293	-24.614626
0.000000	0.096530	-24.489077
0.000000	0.096768	-23.915726
0.000000	0.097005	-23.650032
0.000000	0.097242	-23.869452
0.000000	0.097479	-23.998388
0.000000	0.097716	-23.916725
0.000000	0.097953	-24.120844
0.000000	0.098191	-24.023659
0.000000	0.098428	-24.355108
0.000000	0.098665	-25.004829
0.000000	0.098902	-24.852705
0.000000	0.099139	-25.557913
0.000000	0.099376	-25.789915
0.000000	0.099614	-25.511917
0.000000	0.099851	-25.464855
0.000000	0.100088	-25.581364
0.000000	0.100325	-25.903976
0.000000	0.100562	-26.095747
0.000000	0.100800	-26.893959
0.000000	0.101037	-27.937536
0.000000	0.101274	-28.576183
0.000000	0.101511	-28.634369
0.000000	0.101748	-28.700907
0.000000	0.101985	-29.160856
0.000000	0.102223	-29.906900
0.000000	0.102460	-30.313307
0.000000	0.102697	-30.464296
0.000000	0.102934	-30.830711
0.000000	0.103171	-30.557375
0.000000	0.103408	-31.085697
0.000000	0.103646	-30.849604
0.000000	0.103883	-31.153200
0.000000	0.104120	-31.040913
0.000000	0.104357	-30.504673
0.000000	0.104594	-30.426325
0.000000	0.104831	-30.257574
0.000000	0.105069	-30.514402
0.000000	0.105306	-30.860683
0.000000	0.105543	-31.170193
0.000000	0.105780	-31.673885
0.000000	0.106017	-31.875755
0.000000	0.106255	-32.003391
0.000000	0.106492	-32.432381
0.000000	0.106729	-32.572727
0.000000	0.106966	-33.278683
0.000000	0.107203	-33.840034
0.000000	0.107440	-34.118507
0.000000	0.107678	-34.717117
0.000000	0.107915	-35.525436
0.000000	0.108152	-36.045296
0.000000	0.108389	-36.495747
0.000000	0.108626	-36.868626
0.000000	0.108863	-37.395660
0.000000	0.109101	-38.057487
0.000000	0.109338	-38.447487
0.000000	0.109575	-38.876114
0.000000	0.109812	-38.700645
0.000000	0.110049	-38.138805
0.000000	0.110287	-37.458908
0.000000	0.110524	-37.446331
0.000000	0.110761	-37.552475
0.000000	0.110998	-37.670712
0.000000	0.111235	-37.324032
0.000000	0.111472	-37.256886
0.000000	0.111710	-37.513840
0.000000	0.111947	-37.752064
0.000000	0.112184	-38.212761
0.000000	0.112421	-38.770412
0.000000	0.112658	-39.163246
0.000000	0.112895	-39.370564
0.000000	0.113133	-39.630692
0.000000	0.113370	-40.196312
0.000000	0.113607	-40.585690
0.000000	0.113844	-41.149834
0.000000	0.114081	-41.399044
0.000000	0.114318	-42.049904
0.000000	0.114556	-42.254253
0.000000	0.114793	-42.474533
0.000000	0.115030	-42.954636
0.000000	0.115267	-43.810123
0.000000	0.115504	-43.676708
0.000000	0.115742	-43.363560
0.000000	0.115979	-43.749512
0.000000	0.116216	-43.897594
0.000000	0.116453	-43.922054
0.000000	0.116690	-44.077526
0.000000	0.116927	-44.384659
0.000000	0.117165	-44.246658
0.000000	0.117402	-44.638813
0.000000	0.117639	-45.098129
0.000000	0.117876	-45.241444
0.000000	0.118113	-45.773357
0.000000	0.118350	-46.321365
0.000000	0.118588	-45.760456
0.000000	0.118825	-46.140343
0.000000	0.119062	-46.299644
0.000000	0.119299	-46.356815
0.000000	0.119536	-46.444794
0.000000	0.119774	-46.696354
0.000000	0.120011	-47.351097
0.000000	0.120248	-47.527222
0.000000	0.120485	-47.525208
0.000000	0.120722	-47.552498
0.000000	0.120959	-47.467125
0.000000	0.121197	-47.017010
0.000000	0.121434	-46.221359
0.000000	0.121671	-45.629097
0.000000	0.121908	-45.455200
0.000000	0.122145	-45.777767
0.000000	0.122382	-46.519062
0.000000	0.122620	-47.320496
0.000000	0.122857	-47.431652
0.000000	0.123094	-48.172535
0.000000	0.123331	-48.470253
0.000000	0.123568	-49.760250
0.000000	0.123806	-50.816227
0.000000	0.124043	-51.436474
0.000000	0.124280	-51.924561
0.000000	0.124517	-52.375412
0.000000	0.124754	-52.411934
0.000000	0.124991	-52.028610
0.000000	0.125229	-52.583061
0.000000	0.125466	-53.134060
0.000000	0.125703	-53.522507
0.000000	0.125940	-53.348042
0.000000	0.126177	-52.718121
0.000000	0.126414	-52.518368
0.000000	0.126652	-52.693623
0.000000	0.126889	-52.671810
0.000000	0.127126	-52.949108
0.000000	0.127363	-53.175541
0.000000	0.127600	-53.460346
0.000000	0.127837	-53.786701
0.000000	0.128075	-54.007587
0.000000	0.128312	-54.339676
0.000000	0.128549	-54.282661
0.000000	0.128786	-53.949100
0.000000	0.129023	-53.973885
0.000000	0.129261	-53.794407
0.000000	0.129498	-54.648209
0.000000	0.129735	-54.856785
0.000000	0.129972	-54.985683
0.000000	0.130209	-55.521542
0.000000	0.130446	-55.493237
0.000000	0.130684	-55.729233
0.000000	0.130921	-56.118061
0.000000	0.131158	-56.527420
0.000000	0.131395	-56.693905
0.000000	0.131632	-56.845791
0.000000	0.131869	-56.748653
0.000000	0.132107	-56.664520
0.000000	0.132344	-57.119965
0.000000	0.132581	-57.543884
0.000000	0.132818	-57.936287
0.000000	0.133055	-58.173447
0.000000	0.133293	-58.857182
0.000000	0.133530	-59.493622
0.000000	0.133767	-60.161839
0.000000	0.134004	-60.334469
0.000000	0.134241	-60.217003
0.000000	0.134478	-60.416565
0.000000	0.134716	-60.462540
0.000000	0.134953	-60.470600
0.000000	0.135190	-60.809074
0.000000	0.135427	-60.753197
0.000000	0.135664	-60.413635
0.000000	0.135901	-60.540379
0.000000	0.136139	-60.195450
0.000000	0.136376	-60.353699
0.000000	0.136613	-60.794361
0.000000	0.136850	-61.135662
0.000000	0.137087	-60.981781
0.000000	0.137324	-61.053928
0.000000	0.137562	-60.539650
0.000000	0.137799	-60.574959
0.000000	0.138036	-61.120697
0.000000	0.138273	-62.094624
0.000000	0.138510	-62.394066
0.000000	0.138748	-63.431335
0.000000	0.138985	-64.331551
0.000000	0.139222	-65.133995
0.000000	0.139459	-65.401291
0.000000	0.139696	-65.446945
0.000000	0.139933	-65.030327
0.000000	0.140171	-64.795113
0.000000	0.140408	-64.813110
0.000000	0.140645	-65.260338
0.000000	0.140882	-65.674210
0.000000	0.141119	-66.646996
0.000000	0.141356	-66.816589
0.000000	0.141594	-66.734863
0.000000	0.141831	-67.134491
0.000000	0.142068	-67.063156
0.000000	0.142305	-67.366463
0.000000	0.142542	-67.458061
0.000000	0.142780	-67.818413
0.000000	0.143017	-68.327698
0.000000	0.143254	-68.603058
0.000000	0.143491	-68.379028
0.000000	0.143728	-68.754478
0.000000	0.143965	-68.553116
0.000000	0.144203	-68.754257
0.000000	0.144440	-69.030914
0.000000	0.144677	-69.749672
0.000000	0.144914	-70.165092
0.000000	0.145151	-70.959000
0.000000	0.145388	-70.520210
0.000000	0.145626	-70.629295
0.000000	0.145863	-70.348534
0.000000	0.146100	-70.892944
0.000000	0.146337	-70.939201
0.000000	0.146574	-70.933266
0.000000	0.146812	-70.623230
0.000000	0.147049	-70.492180
0.000000	0.147286	-70.435120
0.000000	0.147523	-70.215385
0.000000	0.147760	-69.839020
0.000000	0.147997	-69.569763
0.000000	0.148235	-69.804260
0.000000	0.148472	-69.714211
0.000000	0.148709	-69.538284
0.000000	0.148946	-69.785950
0.000000	0.149183	-70.245850
0.000000	0.149420	-70.195374
0.000000	0.149658	-70.117470
0.000000	0.149895	-71.008339
0.000000	0.150132	-71.779541
0.000000	0.150369	-72.607498
0.000000	0.150606	-72.824463
0.000000	0.150843	-72.745667
0.000000	0.151081	-72.623322
0.000000	0.151318	-72.746193
0.000000	0.151555	-72.686661
0.000000	0.151792	-73.344452
0.000000	0.152029	-73.798149
0.000000	0.152267	-74.893921
0.000000	0.152504	-75.892891
0.000000	0.152741	-76.366226
0.000000	0.152978	-76.857559
0.000000	0.153215	-77.572655
0.000000	0.153452	-77.980904
0.000000	0.153690	-77.660736
0.000000	0.153927	-77.433769
0.000000	0.154164	-77.195526
0.000000	0.154401	-76.830971
0.000000	0.154638	-76.585785
0.000000	0.154875	-76.345238
0.000000	0.155113	-75.746712
0.000000	0.155350	-75.170776
0.000000	0.155587	-74.430328
0.000000	0.155824	-73.963387
0.000000	0.156061	-73.986542
0.000000	0.156299	-73.969589
0.000000	0.156536	-75.048965
0.000000	0.156773	-75.792770
0.000000	0.157010	-76.999344
0.000000	0.157247	-77.776543
0.000000	0.157484	-78.783142
0.000000	0.157722	-79.246582
0.000000	0.157959	-79.722488
0.000000	0.158196	-80.072845
0.000000	0.158433	-80.644432
0.000000	0.158670	-81.182098
0.000000	0.158907	-81.419739
0.000000	0.159145	-81.346420
0.000000	0.159382	-80.858437
0.000000	0.159619	-81.092598
0.000000	0.159856	-81.376266
0.000000	0.160093	-82.070351
0.000000	0.160331	-82.544701
0.000000	0.160568	-82.379295
0.000000	0.160805	-82.266029
0.000000	0.161042	-82.212479
0.000000	0.161279	-82.230286
0.000000	0.161516	-82.096008
0.000000	0.161754	-81.596863
0.000000	0.161991	-81.638885
0.000000	0.162228	-82.059158
0.000000	0.162465	-82.410889
0.000000	0.162702	-83.432213
0.000000	0.162939	-84.515274
0.000000	0.163177	-84.756744
0.000000	0.163414	-85.681892
0.000000	0.163651	-86.308273
0.000000	0.163888	-87.065582
0.000000	0.164125	-87.061150
0.000000	0.164362	-87.339699
0.000000	0.164600	-87.404778
0.000000	0.164837	-87.459785
0.000000	0.165074	-87.221336
0.000000	0.165311	-86.758827
0.000000	0.165548	-85.906059
0.000000	0.165786	-84.991119
0.000000	0.166023	-83.514076
0.000000	0.166260	-82.207077
0.000000	0.166497	-80.765747
0.000000	0.166734	-79.153725
0.000000	0.166971	-77.872772
0.000000	0.167209	-76.373497
0.000000	0.167446	-75.558990
0.000000	0.167683	-77.181503
0.000000	0.167920	-80.227882
0.000000	0.168157	-81.176308
0.000000	0.168394	-82.249046
0.000000	0.168632	-83.615509
0.000000	0.168869	-84.344505
0.000000	0.169106	-85.079063
0.000000	0.169343	-85.418724
0.000000	0.169580	-86.067314
0.000000	0.169818	-86.542702
0.000000	0.170055	-86.835800
0.000000	0.170292	-86.589828
0.000000	0.170529	-86.680061
0.000000	0.170766	-87.279800
0.000000	0.171003	-87.797562
0.000000	0.171241	-88.086266
0.000000	0.171478	-88.242470
0.000000	0.171715	-88.251854
0.000000	0.171952	-88.591476
0.000000	0.172189	-88.646675
0.000000	0.172426	-88.143379
0.000000	0.172664	-88.408257
0.000000	0.172901	-88.366913
0.000000	0.173138	-87.752129
0.000000	0.173375	-87.547958
0.000000	0.173612	-87.206993
0.000000	0.173849	-86.778358
0.000000	0.174087	-87.062660
0.000000	0.174324	-87.164536
0.000000	0.174561	-88.087402
0.000000	0.174798	-88.766075
0.000000	0.175035	-89.652008
0.000000	0.175273	-91.321724
0.000000	0.175510	-91.770660
0.000000	0.175747	-92.475471
0.000000	0.175984	-92.683311
0.000000	0.176221	-93.212532
0.000000	0.176458	-93.701424
0.000000	0.176696	-93.529732
0.000000	0.176933	-93.670143
0.000000	0.177170	-93.678123
0.000000	0.177407	-94.180260
0.000000	0.177644	-94.343338
0.000000	0.177881	-94.636818
0.000000	0.178119	-95.063850
0.000000	0.178356	-94.768242
0.000000	0.178593	-95.204308
0.000000	0.178830	-95.317879
0.000000	0.179067	-95.345863
0.000000	0.179305	-95.664993
0.000000	0.179542	-96.284798
0.000000	0.179779	-96.824707
0.000000	0.180016	-96.886490
0.000000	0.180253	-96.817169
0.000000	0.180490	-97.126884
0.000000	0.180728	-97.122032
0.000000	0.180965	-97.546906
0.000000	0.181202	-97.942635
0.000000	0.181439	-98.541496
0.000000	0.181676	-99.320747
0.000000	0.181913	-99.745682
0.000000	0.182151	-99.508224
0.000000	0.182388	-99.785286
0.000000	0.182625	-99.728699
0.000000	0.182862	-99.560898
0.000000	0.183099	-98.931953
0.000000	0.183337	-98.611320
0.000000	0.183574	-98.435432
0.000000	0.183811	-98.590683
0.000000	0.184048	-98.888016
0.000000	0.184285	-99.355751
0.000000	0.184522	-100.250000
0.000000	0.184760	-100.957108
0.000000	0.184997	-101.808037
0.000000	0.185234	-102.416580
0.000000	0.185471	-103.119370
0.000000	0.185708	-103.779678
0.000000	0.185945	-104.246643
0.000000	0.186183	-105.089973
0.000000	0.186420	-105.780327
0.000000	0.186657	-105.997292
0.000000	0.186894	-105.796638
0.000000	0.187131	-105.396629
0.000000	0.187368	-104.691940
0.000000	0.187606	-104.092628
0.000000	0.187843	-103.673920
0.000000	0.188080	-103.264130
0.000000	0.188317	-103.164276
0.000000	0.188554	-103.788780
0.000000	0.188792	-104.305229
0.000000	0.189029	-104.318039
0.000000	0.189266	-104.535782
0.000000	0.189503	-104.599937
0.000000	0.189740	-105.590462
0.000000	0.189977	-106.027687
0.000000	0.190215	-106.436256
0.000000	0.190452	-106.161667
0.000000	0.190689	-105.897804
0.000000	0.190926	-105.902939
0.000000	0.191163	-105.464905
0.000000	0.191400	-105.320511
0.000000	0.191638	-104.776962
0.000000	0.191875	-104.950371
0.000000	0.192112	-105.035164
0.000000	0.192349	-104.793022
0.000000	0.192586	-104.854836
0.000000	0.192824	-105.151581
0.000000	0.193061	-105.234360
0.000000	0.193298	-105.735115
0.000000	0.193535	-106.803520
0.000000	0.193772	-107.937416
0.000000	0.194009	-108.705811
0.000000	0.194247	-109.396606
0.000000	0.194484	-109.710052
0.000000	0.194721	-110.206940
0.000000	0.194958	-110.385307
0.000000	0.195195	-110.233185
0.000000	0.195432	-110.020294
0.000000	0.195670	-109.805786
0.000000	0.195907	-110.262321
0.000000	0.196144	-110.833382
0.000000	0.196381	-111.388397
0.000000	0.196618	-111.893234
0.000000	0.196856	-112.664627
0.000000	0.197093	-112.917694
0.000000	0.197330	-112.705452
0.000000	0.197567	-112.492271
0.000000	0.197804	-112.178383
0.000000	0.198041	-111.799355
0.000000	0.198279	-111.650337
0.000000	0.198516	-111.423561
0.000000	0.198753	-111.886902
0.000000	0.198990	-112.462547
0.000000	0.199227	-112.760910
0.000000	0.199464	-112.988922
0.000000	0.199702	-113.125534
0.000000	0.199939	-113.519043
0.000000	0.200176	-113.795258
0.000000	0.200413	-113.813873
0.000000	0.200650	-113.696182
0.000000	0.200887	-113.709267
0.000000	0.201125	-113.763626
0.000000	0.201362	-114.363289
0.000000	0.201599	-114.659859
0.000000	0.201836	-115.103241
0.000000	0.202073	-115.555336
0.000000	0.202311	-115.267395
0.000000	0.202548	-115.086327
0.000000	0.202785	-115.306885
0.000000	0.203022	-115.851242
0.000000	0.203259	-116.001701
0.000000	0.203496	-116.718674
0.000000	0.203734	-117.275169
0.000000	0.203971	-117.753090
0.000000	0.204208	-117.754791
0.000000	0.204445	-118.348038
0.000000	0.204682	-118.315903
0.000000	0.204919	-118.474670
0.000000	0.205157	-118.589310
0.000000	0.205394	-118.538673
0.000000	0.205631	-118.332062
0.000000	0.205868	-118.236549
0.000000	0.206105	-118.162773
0.000000	0.206343	-118.862335
0.000000	0.206580	-119.011162
0.000000	0.206817	-119.185730
0.000000	0.207054	-119.029472
0.000000	0.207291	-119.038078
0.000000	0.207528	-119.601807
0.000000	0.207766	-120.359100
0.000000	0.208003	-120.661545
0.000000	0.208240	-120.458237
0.000000	0.208477	-120.708214
0.000000	0.208714	-120.825798
0.000000	0.208951	-120.933563
0.000000	0.209189	-120.683281
0.000000	0.209426	-120.825798
0.000000	0.209663	-121.273239
0.000000	0.209900	-121.401596
0.000000	0.210137	-121.990540
0.000000	0.210374	-122.195206
0.000000	0.210612	-121.529251
0.000000	0.210849	-120.229385
0.000000	0.211086	-117.255898
0.000000	0.211323	-112.498100
0.000000	0.211560	-104.450188
0.000000	0.211798	-91.899040
0.000000	0.212035	-72.990486
0.000000	0.212272	-45.837147
0.000000	0.212509	-10.093572
0.000000	0.212746	34.750149
0.000000	0.212983	87.598076
0.000000	0.213221	136.926498
0.000000	0.213458	178.529984
0.000000	0.213695	212.803070
0.000000	0.213932	238.926605
0.000000	0.214169	256.461731
0.000000	0.214406	267.160583
0.000000	0.214644	276.162628
0.000000	0.214881	284.243469
0.000000	0.215118	283.937347
0.000000	0.215355	274.720551
0.000000	0.215592	256.796875
0.000000	0.215830	229.014450
0.000000	0.216067	191.180176
0.000000	0.216304	145.592819
0.000000	0.216541	95.118484
0.000000	0.216778	46.550037
0.000000	0.217015	4.771720
0.000000	0.217253	-22.311090
0.000000	0.217490	-40.710175
0.000000	0.217727	-56.653053
0.000000	0.217964	-70.138474
0.000000	0.218201	-81.618324
0.000000	0.218438	-91.307480
0.000000	0.218676	-99.458328
0.000000	0.218913	-105.582458
0.000000	0.219150	-110.982796
0.000000	0.219387	-115.501846
0.000000	0.219624	-119.035873
0.000000	0.219862	-121.811600
0.000000	0.220099	-123.924980
0.000000	0.220336	-125.461929
0.000000	0.220573	-127.232170
0.000000	0.220810	-128.456131
0.000000	0.221047	-128.670197
0.000000	0.221285	-129.491272
0.000000	0.221522	-130.386688
0.000000	0.221759	-130.768784
0.000000	0.221996	-130.408051
0.000000	0.222233	-130.450867
0.000000	0.222470	-130.871643
0.000000	0.222708	-131.610306
0.000000	0.222945	-132.085999
0.000000	0.223182	-132.418930
0.000000	0.223419	-133.343491
0.000000	0.223656	-134.247696
0.000000	0.223893	-134.833603
0.000000	0.224131	-135.408981
0.000000	0.224368	-135.573593
0.000000	0.224605	-135.787827
0.000000	0.224842	-135.452454
0.000000	0.225079	-135.557129
0.000000	0.225317	-135.791763
0.000000	0.225554	-136.061676
0.000000	0.225791	-136.264328
0.000000	0.226028	-136.416168
0.000000	0.226265	-137.144119
0.000000	0.226502	-137.610764
0.000000	0.226740	-137.788330
0.000000	0.226977	-138.757584
0.000000	0.227214	-139.175659
0.000000	0.227451	-139.228943
0.000000	0.227688	-139.872055
0.000000	0.227925	-139.891449
0.000000	0.228163	-139.986694
0.000000	0.228400	-140.049377
0.000000	0.228637	-140.088943
0.000000	0.228874	-140.238297
0.000000	0.229111	-140.264313
0.000000	0.229349	-140.411392
0.000000	0.229586	-140.685852
0.000000	0.229823	-140.475845
0.000000	0.230060	-140.623856
0.000000	0.230297	-140.908585
0.000000	0.230534	-140.842560
0.000000	0.230772	-140.784729
0.000000	0.231009	-140.873657
0.000000	0.231246	-141.364883
0.000000	0.231483	-141.523590
0.000000	0.231720	-141.314697
0.000000	0.231957	-141.695374
0.000000	0.232195	-141.815216
0.000000	0.232432	-141.881958
0.000000	0.232669	-141.397324
0.000000	0.232906	-141.216965
0.000000	0.233143	-140.901047
0.000000	0.233380	-140.846451
0.000000	0.233618	-141.215332
0.000000	0.233855	-141.418610
0.000000	0.234092	-141.080368
0.000000	0.234329	-141.903275
0.000000	0.234566	-142.331863
0.000000	0.234804	-142.563019
0.000000	0.235041	-142.707870
0.000000	0.235278	-142.780396
0.000000	0.235515	-143.175461
0.000000	0.235752	-143.688507
0.000000	0.235989	-144.337509
0.000000	0.236227	-144.885086
0.000000	0.236464	-145.929977
0.000000	0.236701	-146.849472
0.000000	0.236938	-147.467575
0.000000	0.237175	-147.856155
0.000000	0.237412	-148.712784
0.000000	0.237650	-148.555038
0.000000	0.237887	-148.915802
0.000000	0.238124	-149.081360
0.000000	0.238361	-148.914810
0.000000	0.238598	-148.784393
0.000000	0.238836	-148.475220
0.000000	0.239073	-148.503220
0.000000	0.239310	-148.665619
0.000000	0.239547	-148.615692
0.000000	0.239784	-148.729050
0.000000	0.240021	-148.661758
0.000000	0.240259	-149.027084
0.000000	0.240496	-149.953629
0.000000	0.240733	-149.829681
0.000000	0.240970	-150.053177
0.000000	0.241207	-150.023987
0.000000	0.241444	-150.340378
0.000000	0.241682	-150.038086
0.000000	0.241919	-150.327408
0.000000	0.242156	-150.147415
0.000000	0.242393	-150.469696
0.000000	0.242630	-150.712234
0.000000	0.242868	-150.623245
0.000000	0.243105	-151.049271
0.000000	0.243342	-151.145493
0.000000	0.243579	-151.485153
0.000000	0.243816	-151.435532
0.000000	0.244053	-151.559464
0.000000	0.244291	-151.592941
0.000000	0.244528	-151.271164
0.000000	0.244765	-150.600235
0.000000	0.245002	-149.877914
0.000000	0.245239	-149.564224
0.000000	0.245476	-149.882797
0.000000	0.245714	-150.412323
0.000000	0.245951	-151.162231
0.000000	0.246188	-152.357056
0.000000	0.246425	-153.467834
0.000000	0.246662	-153.818237
0.000000	0.246900	-153.967499
0.000000	0.247137	-154.411377
0.000000	0.247374	-154.924927
0.000000	0.247611	-156.105042
0.000000	0.247848	-156.581940
0.000000	0.248085	-157.006668
0.000000	0.248323	-157.226669
0.000000	0.248560	-157.102722
0.000000	0.248797	-156.646133
0.000000	0.249034	-156.635269
0.000000	0.249271	-156.535370
0.000000	0.249508	-156.874802
0.000000	0.249746	-157.689011
0.000000	0.249983	-157.873718
0.000000	0.250220	-158.474884
0.000000	0.250457	-159.110565
0.000000	0.250694	-159.126160
0.000000	0.250931	-159.211395
0.000000	0.251169	-159.008636
0.000000	0.251406	-158.892090
0.000000	0.251643	-159.133667
0.000000	0.251880	-159.508102
0.000000	0.252117	-159.274185
0.000000	0.252355	-159.383057
0.000000	0.252592	-159.358398
0.000000	0.252829	-159.671799
0.000000	0.253066	-159.588989
0.000000	0.253303	-159.218979
0.000000	0.253540	-159.202621
0.000000	0.253778	-158.875092
0.000000	0.254015	-158.773178
0.000000	0.254252	-159.446167
0.000000	0.254489	-160.430939
0.000000	0.254726	-161.429749
0.000000	0.254963	-161.982071
0.000000	0.255201	-162.592987
0.000000	0.255438	-162.219055
0.000000	0.255675	-161.414169
0.000000	0.255912	-161.304764
0.000000	0.256149	-160.624237
0.000000	0.256387	-160.141235
0.000000	0.256624	-160.177048
0.000000	0.256861	-160.545700
0.000000	0.257098	-160.895523
0.000000	0.257335	-160.844849
0.000000	0.257572	-161.223434
0.000000	0.257810	-161.780350
0.000000	0.258047	-161.738815
0.000000	0.258284	-161.887711
0.000000	0.258521	-161.955811
0.000000	0.258758	-161.661423
0.000000	0.258995	-161.225647
0.000000	0.259233	-160.665131
0.000000	0.259470	-159.900085
0.000000	0.259707	-159.236938
0.000000	0.259944	-159.608932
0.000000	0.260181	-159.746216
0.000000	0.260418	-159.888901
0.000000	0.260656	-160.163589
0.000000	0.260893	-160.685074
0.000000	0.261130	-161.425674
0.000000	0.261367	-161.968964
0.000000	0.261604	-162.007813
0.000000	0.261842	-161.865570
0.000000	0.262079	-161.785049
0.000000	0.262316	-161.658890
0.000000	0.262553	-161.617676
0.000000	0.262790	-161.912125
0.000000	0.263027	-161.686707
0.000000	0.263265	-161.769302
0.000000	0.263502	-161.320221
0.000000	0.263739	-161.068527
0.000000	0.263976	-160.808670
0.000000	0.264213	-160.811935
0.000000	0.264450	-161.108810
0.000000	0.264688	-161.105896
0.000000	0.264925	-161.167953
0.000000	0.265162	-161.068939
0.000000	0.265399	-161.422668
0.000000	0.265636	-162.840652
0.000000	0.265874	-162.608780
0.000000	0.266111	-162.703827
0.000000	0.266348	-163.282288
0.000000	0.266585	-163.040329
0.000000	0.266822	-162.372421
0.000000	0.267059	-162.834991
0.000000	0.267297	-164.417709
0.000000	0.267534	-165.916962
0.000000	0.267771	-167.013092
0.000000	0.268008	-168.237106
0.000000	0.268245	-168.805283
0.000000	0.268482	-169.268127
0.000000	0.268720	-170.220963
0.000000	0.268957	-170.559174
0.000000	0.269194	-170.973251
0.000000	0.269431	-171.586990
0.000000	0.269668	-171.792450
0.000000	0.269906	-171.830017
0.000000	0.270143	-171.609848
0.000000	0.270380	-171.906708
0.000000	0.270617	-172.528336
0.000000	0.270854	-173.232803
0.000000	0.271091	-173.741928
0.000000	0.271329	-174.004639
0.000000	0.271566	-174.219711
0.000000	0.271803	-174.355835
0.000000	0.272040	-174.143311
0.000000	0.272277	-173.811340
0.000000	0.272514	-173.254547
0.000000	0.272752	-173.234436
0.000000	0.272989	-173.191391
0.000000	0.273226	-172.412811
0.000000	0.273463	-172.504868
0.000000	0.273700	-172.803329
0.000000	0.273937	-173.188065
0.000000	0.274175	-173.033066
0.000000	0.274412	-173.406967
0.000000	0.274649	-173.578018
0.000000	0.274886	-173.987335
0.000000	0.275123	-173.862228
0.000000	0.275361	-173.504974
0.000000	0.275598	-173.495987
0.000000	0.275835	-173.098450
0.000000	0.276072	-172.306198
0.000000	0.276309	-171.540787
0.000000	0.276546	-170.924316
0.000000	0.276784	-170.609070
0.000000	0.277021	-170.750793
0.000000	0.277258	-171.838455
0.000000	0.277495	-174.662338
0.000000	0.277732	-177.353546
0.000000	0.277969	-179.004456
0.000000	0.278207	-180.180069
0.000000	0.278444	-180.916565
0.000000	0.278681	-181.656677
0.000000	0.278918	-182.874557
0.000000	0.279155	-183.700287
0.000000	0.279393	-184.447281
0.000000	0.279630	-184.480331
0.000000	0.279867	-184.877823
0.000000	0.280104	-184.942276
0.000000	0.280341	-184.689331
0.000000	0.280578	-184.772034
0.000000	0.280816	-185.378036
0.000000	0.281053	-185.329269
0.000000	0.281290	-185.720795
0.000000	0.281527	-186.336685
0.000000	0.281764	-187.278000
0.000000	0.282001	-187.518631
0.000000	0.282239	-188.074463
0.000000	0.282476	-188.059647
0.000000	0.282713	-187.672913
0.000000	0.282950	-187.285492
0.000000	0.283187	-186.814880
0.000000	0.283424	-186.789581
0.000000	0.283662	-186.642517
0.000000	0.283899	-186.866058
0.000000	0.284136	-186.736404
0.000000	0.284373	-186.722580
0.000000	0.284610	-186.834824
0.000000	0.284848	-186.476776
0.000000	0.285085	-186.518906
0.000000	0.285322	-186.410477
0.000000	0.285559	-186.795242
0.000000	0.285796	-187.470322
0.000000	0.286033	-188.436691
0.000000	0.286271	-189.062500
0.000000	0.286508	-189.793381
0.000000	0.286745	-190.125214
0.000000	0.286982	-190.766678
0.000000	0.287219	-191.476105
0.000000	0.287456	-192.108765
0.000000	0.287694	-192.633484
0.000000	0.287931	-193.143051
0.000000	0.288168	-193.004608
0.000000	0.288405	-193.534103
0.000000	0.288642	-193.651093
0.000000	0.288880	-193.569901
0.000000	0.289117	-193.288849
0.000000	0.289354	-193.426636
0.000000	0.289591	-193.149948
0.000000	0.289828	-193.179901
0.000000	0.290065	-193.047791
0.000000	0.290303	-192.754807
0.000000	0.290540	-192.316742
0.000000	0.290777	-192.369171
0.000000	0.291014	-192.334488
0.000000	0.291251	-192.449966
0.000000	0.291488	-192.712021
0.000000	0.291726	-192.621109
0.000000	0.291963	-192.405319
0.000000	0.292200	-192.445450
0.000000	0.292437	-192.404190
0.000000	0.292674	-192.538361
0.000000	0.292911	-192.865280
0.000000	0.293149	-193.265671
0.000000	0.293386	-193.604935
0.000000	0.293623	-193.621109
0.000000	0.293860	-194.152542
0.000000	0.294097	-194.231155
0.000000	0.294335	-194.439819
0.000000	0.294572	-194.906967
0.000000	0.294809	-194.903015
0.000000	0.295046	-194.904297
0.000000	0.295283	-195.176132
0.000000	0.295520	-195.370865
0.000000	0.295758	-195.970306
0.000000	0.295995	-196.117172
0.000000	0.296232	-196.511383
0.000000	0.296469	-196.303879
0.000000	0.296706	-196.829346
0.000000	0.296943	-196.789825
0.000000	0.297181	-196.916794
0.000000	0.297418	-197.251007
0.000000	0.297655	-197.817932
0.000000	0.297892	-198.621216
0.000000	0.298129	-199.154022
0.000000	0.298367	-199.742294
0.000000	0.298604	-200.241623
0.000000	0.298841	-200.383987
0.000000	0.299078	-200.763641
0.000000	0.299315	-201.026337
0.000000	0.299552	-201.412262
0.000000	0.299790	-201.438614
0.000000	0.300027	-201.709061
0.000000	0.300264	-202.115723
0.000000	0.300501	-202.407974
0.000000	0.300738	-202.446869
0.000000	0.300975	-202.711639
0.000000	0.301213	-202.604538
0.000000	0.301450	-202.733521
0.000000	0.301687	-202.999512
0.000000	0.301924	-202.917496
0.000000	0.302161	-202.960175
0.000000	0.302399	-203.490143
0.000000	0.302636	-203.877136
0.000000	0.302873	-203.458359
0.000000	0.303110	-203.173462
0.000000	0.303347	-202.687393
0.000000	0.303584	-202.397980
0.000000	0.303822	-202.237076
0.000000	0.304059	-202.127533
0.000000	0.304296	-202.471100
0.000000	0.304533	-202.688278
0.000000	0.304770	-203.261063
0.000000	0.305007	-203.211975
0.000000	0.305245	-203.969223
0.000000	0.305482	-204.679443
0.000000	0.305719	-204.919846
0.000000	0.305956	-204.885147
0.000000	0.306193	-205.053253
0.000000	0.306430	-205.075119
0.000000	0.306668	-204.959854
0.000000	0.306905	-205.094070
0.000000	0.307142	-205.260437
0.000000	0.307379	-205.704987
0.000000	0.307616	-205.934082
0.000000	0.307854	-205.921051
0.000000	0.308091	-206.509628
0.000000	0.308328	-206.130005
0.000000	0.308565	-206.106171
0.000000	0.308802	-206.003464
0.000000	0.309039	-206.699417
0.000000	0.309277	-206.874771
0.000000	0.309514	-207.586121
0.000000	0.309751	-207.972153
0.000000	0.309988	-207.992340
0.000000	0.310225	-208.123764
0.000000	0.310462	-207.900558
0.000000	0.310700	-208.192657
0.000000	0.310937	-208.794464
0.000000	0.311174	-209.218643
0.000000	0.311411	-209.566391
0.000000	0.311648	-209.709534
0.000000	0.311886	-209.892838
0.000000	0.312123	-210.496063
0.000000	0.312360	-210.797150
0.000000	0.312597	-211.262039
0.000000	0.312834	-211.642853
0.000000	0.313071	-212.042786
0.000000	0.313309	-212.201370
0.000000	0.313546	-212.461655
0.000000	0.313783	-212.568329
0.000000	0.314020	-212.864349
0.000000	0.314257	-212.727646
0.000000	0.314494	-212.502777
0.000000	0.314732	-212.327377
0.000000	0.314969	-211.866211
0.000000	0.315206	-211.885513
0.000000	0.315443	-211.957275
0.000000	0.315680	-211.868225
0.000000	0.315917	-212.376892
0.000000	0.316155	-212.544235
0.000000	0.316392	-213.580734
0.000000	0.316629	-214.158096
0.000000	0.316866	-214.595810
0.000000	0.317103	-215.000168
0.000000	0.317341	-215.604294
0.000000	0.317578	-216.636261
0.000000	0.317815	-217.087723
0.000000	0.318052	-217.507477
0.000000	0.318289	-217.391907
0.000000	0.318526	-217.339935
0.000000	0.318764	-217.741394
0.000000	0.319001	-217.636307
0.000000	0.319238	-218.222900
0.000000	0.319475	-218.050446
0.000000	0.319712	-217.939041
0.000000	0.319950	-217.787399
0.000000	0.320187	-217.489502
0.000000	0.320424	-217.668228
0.000000	0.320661	-217.851746
0.000000	0.320898	-217.774292
0.000000	0.321135	-217.778305
0.000000	0.321373	-217.496506
0.000000	0.321610	-217.173065
0.000000	0.321847	-217.201813
0.000000	0.322084	-216.647141
0.000000	0.322321	-216.871078
0.000000	0.322558	-217.570679
0.000000	0.322796	-217.295547
0.000000	0.323033	-217.854202
0.000000	0.323270	-218.312531
0.000000	0.323507	-219.255035
0.000000	0.323744	-219.436523
0.000000	0.323981	-220.376083
0.000000	0.324219	-220.717667
0.000000	0.324456	-220.643951
0.000000	0.324693	-220.753250
0.000000	0.324930	-220.584015
0.000000	0.325167	-220.887405
0.000000	0.325405	-220.852234
0.000000	0.325642	-221.097397
0.000000	0.325879	-221.529129
0.000000	0.326116	-221.906662
0.000000	0.326353	-222.215134
0.000000	0.326590	-222.561707
0.000000	0.326828	-223.057159
0.000000	0.327065	-223.202927
0.000000	0.327302	-223.105423
0.000000	0.327539	-223.508377
0.000000	0.327776	-223.832932
0.000000	0.328013	-223.833359
0.000000	0.328251	-224.487671
0.000000	0.328488	-224.844223
0.000000	0.328725	-225.125137
0.000000	0.328962	-225.327972
0.000000	0.329199	-225.817642
0.000000	0.329437	-226.350647
0.000000	0.329674	-226.662170
0.000000	0.329911	-226.973389
0.000000	0.330148	-227.036667
0.000000	0.330385	-226.974564
0.000000	0.330622	-227.417465
0.000000	0.330860	-227.911316
0.000000	0.331097	-228.219055
0.000000	0.331334	-228.109497
0.000000	0.331571	-228.586472
0.000000	0.331808	-229.214218
0.000000	0.332045	-230.358505
0.000000	0.332283	-231.266281
0.000000	0.332520	-231.995346
0.000000	0.332757	-232.251648
0.000000	0.332994	-232.727066
0.000000	0.333231	-233.046494
0.000000	0.333468	-233.060760
0.000000	0.333706	-233.358215
0.000000	0.333943	-233.445999
0.000000	0.334180	-233.175125
0.000000	0.334417	-232.775940
0.000000	0.334654	-232.381439
0.000000	0.334892	-232.256134
0.000000	0.335129	-231.815323
0.000000	0.335366	-231.194992
0.000000	0.335603	-230.924698
0.000000	0.335840	-230.695801
0.000000	0.336077	-230.662018
0.000000	0.336315	-231.091095
0.000000	0.336552	-231.256302
0.000000	0.336789	-231.369858
0.000000	0.337026	-231.901047
0.000000	0.337263	-231.857773
0.000000	0.337500	-232.048508
0.000000	0.337738	-232.104828
0.000000	0.337975	-232.256958
0.000000	0.338212	-231.898651
0.000000	0.338449	-232.007690
0.000000	0.338686	-231.892258
0.000000	0.338924	-232.044907
0.000000	0.339161	-232.357361
0.000000	0.339398	-232.330261
0.000000	0.339635	-232.789047
0.000000	0.339872	-232.875702
0.000000	0.340109	-232.681824
0.000000	0.340347	-232.213821
0.000000	0.340584	-232.359909
0.000000	0.340821	-232.691788
0.000000	0.341058	-232.500549
0.000000	0.341295	-233.017197
0.000000	0.341532	-233.801117
0.000000	0.341770	-234.242188
0.000000	0.342007	-234.810989
0.000000	0.342244	-235.391602
0.000000	0.342481	-236.220474
0.000000	0.342718	-237.159866
0.000000	0.342955	-237.682144
0.000000	0.343193	-238.465851
0.000000	0.343430	-239.119873
0.000000	0.343667	-239.363037
0.000000	0.343904	-239.055298
0.000000	0.344141	-239.067337
0.000000	0.344379	-239.698044
0.000000	0.344616	-239.758942
0.000000	0.344853	-240.331436
0.000000	0.345090	-240.581787
0.000000	0.345327	-240.858292
0.000000	0.345564	-241.042679
0.000000	0.345802	-241.501541
0.000000	0.346039	-241.632629
0.000000	0.346276	-242.155975
0.000000	0.346513	-242.351257
0.000000	0.346750	-242.567047
0.000000	0.346987	-242.681778
0.000000	0.347225	-243.293747
0.000000	0.347462	-243.656326
0.000000	0.347699	-243.348099
0.000000	0.347936	-243.668503
0.000000	0.348173	-243.406845
0.000000	0.348411	-243.028275
0.000000	0.348648	-242.323303
0.000000	0.348885	-241.836548
0.000000	0.349122	-242.020050
0.000000	0.349359	-242.335571
0.000000	0.349596	-242.559525
0.000000	0.349834	-243.058441
0.000000	0.350071	-243.947220
0.000000	0.350308	-244.700760
0.000000	0.350545	-245.129044
0.000000	0.350782	-245.420593
0.000000	0.351019	-245.185318
0.000000	0.351257	-245.512695
0.000000	0.351494	-245.460083
0.000000	0.351731	-245.509583
0.000000	0.351968	-245.677750
0.000000	0.352205	-245.968872
0.000000	0.352443	-246.376724
0.000000	0.352680	-246.159378
0.000000	0.352917	-245.915237
0.000000	0.353154	-245.802521
0.000000	0.353391	-245.980637
0.000000	0.353628	-246.717728
0.000000	0.353866	-246.919296
0.000000	0.354103	-247.039063
0.000000	0.354340	-247.324890
0.000000	0.354577	-247.420212
0.000000	0.354814	-247.807159
0.000000	0.355051	-248.488724
0.000000	0.355289	-248.837555
0.000000	0.355526	-248.941956
0.000000	0.355763	-248.919418
0.000000	0.356000	-249.030396
0.000000	0.356237	-249.300980
0.000000	0.356474	-249.868439
0.000000	0.356712	-250.249008
0.000000	0.356949	-250.549606
0.000000	0.357186	-250.525772
0.000000	0.357423	-251.032852
0.000000	0.357660	-251.478592
0.000000	0.357898	-251.957932
0.000000	0.358135	-252.441559
0.000000	0.358372	-252.529236
0.000000	0.358609	-252.308395
0.000000	0.358846	-252.503433
0.000000	0.359083	-252.276779
0.000000	0.359321	-252.472000
0.000000	0.359558	-251.894043
0.000000	0.359795	-251.881897
0.000000	0.360032	-251.753952
0.000000	0.360269	-251.639313
0.000000	0.360506	-251.913803
0.000000	0.360744	-252.218826
0.000000	0.360981	-252.052872
0.000000	0.361218	-252.141434
0.000000	0.361455	-251.667679
0.000000	0.361692	-251.994965
0.000000	0.361930	-252.447495
0.000000	0.362167	-253.260574
0.000000	0.362404	-253.800308
0.000000	0.362641	-254.258850
0.000000	0.362878	-254.361450
0.000000	0.363115	-254.207993
0.000000	0.363353	-254.654694
0.000000	0.363590	-255.233414
0.000000	0.363827	-255.071793
0.000000	0.364064	-255.120941
0.000000	0.364301	-255.164993
0.000000	0.364538	-255.216888
0.000000	0.364776	-255.653397
0.000000	0.365013	-255.753983
0.000000	0.365250	-255.873123
0.000000	0.365487	-256.151093
0.000000	0.365724	-256.125488
0.000000	0.365961	-256.547760
0.000000	0.366199	-256.851257
0.000000	0.366436	-257.533386
0.000000	0.366673	-258.606903
0.000000	0.366910	-259.324249
0.000000	0.367147	-259.764313
0.000000	0.367385	-260.272980
0.000000	0.367622	-261.089050
0.000000	0.367859	-261.709961
0.000000	0.368096	-262.584106
0.000000	0.368333	-262.589447
0.000000	0.368570	-262.661407
0.000000	0.368808	-263.063049
0.000000	0.369045	-263.319672
0.000000	0.369282	-263.420990
0.000000	0.369519	-263.366913
0.000000	0.369756	-263.654785
0.000000	0.369993	-263.573700
0.000000	0.370231	-263.730530
0.000000	0.370468	-263.903809
0.000000	0.370705	-263.855255
0.000000	0.370942	-264.074158
0.000000	0.371179	-264.450287
0.000000	0.371417	-264.484314
0.000000	0.371654	-264.757843
0.000000	0.371891	-264.895935
0.000000	0.372128	-264.869995
0.000000	0.372365	-264.538391
0.000000	0.372602	-264.746979
0.000000	0.372840	-264.417725
0.000000	0.373077	-264.275421
0.000000	0.373314	-263.755066
0.000000	0.373551	-263.632050
0.000000	0.373788	-263.860016
0.000000	0.374025	-263.998688
0.000000	0.374263	-264.915955
0.000000	0.374500	-265.645172
0.000000	0.374737	-266.252747
0.000000	0.374974	-267.054688
0.000000	0.375211	-267.520691
0.000000	0.375449	-267.722412
0.000000	0.375686	-267.641754
0.000000	0.375923	-268.017487
0.000000	0.376160	-268.026733
0.000000	0.376397	-268.155518
0.000000	0.376634	-268.542206
0.000000	0.376872	-268.819366
0.000000	0.377109	-269.080017
0.000000	0.377346	-269.175049
0.000000	0.377583	-269.198914
0.000000	0.377820	-268.772522
0.000000	0.378057	-268.378601
0.000000	0.378295	-268.287903
0.000000	0.378532	-268.037720
0.000000	0.378769	-268.120239
0.000000	0.379006	-267.700745
0.000000	0.379243	-267.509735
0.000000	0.379481	-267.094879
0.000000	0.379718	-267.449463
0.000000	0.379955	-267.630371
0.000000	0.380192	-267.863861
0.000000	0.380429	-267.663727
0.000000	0.380666	-267.644775
0.000000	0.380904	-268.089935
0.000000	0.381141	-268.906281
0.000000	0.381378	-269.120331
0.000000	0.381615	-269.566040
0.000000	0.381852	-270.142792
0.000000	0.382089	-271.215668
0.000000	0.382327	-271.670044
0.000000	0.382564	-272.421326
0.000000	0.382801	-273.322174
0.000000	0.383038	-273.593445
0.000000	0.383275	-273.790192
0.000000	0.383512	-273.662872
0.000000	0.383750	-273.579620
0.000000	0.383987	-273.685120
0.000000	0.384224	-273.628815
0.000000	0.384461	-273.774750
0.000000	0.384698	-274.133057
0.000000	0.384936	-273.734772
0.000000	0.385173	-273.317780
0.000000	0.385410	-273.194855
0.000000	0.385647	-273.437408
0.000000	0.385884	-274.211609
0.000000	0.386121	-275.160522
0.000000	0.386359	-275.884064
0.000000	0.386596	-276.212585
0.000000	0.386833	-276.967651
0.000000	0.387070	-277.291473
0.000000	0.387307	-277.635895
0.000000	0.387544	-277.987976
0.000000	0.387782	-278.811127
0.000000	0.388019	-278.978241
0.000000	0.388256	-279.039978
0.000000	0.388493	-278.748932
0.000000	0.388730	-278.243622
0.000000	0.388968	-277.939270
0.000000	0.389205	-278.021912
0.000000	0.389442	-278.290741
0.000000	0.389679	-278.751862
0.000000	0.389916	-279.024689
0.000000	0.390153	-279.199554
0.000000	0.390391	-279.380188
0.000000	0.390628	-279.192413
0.000000	0.390865	-279.238647
0.000000	0.391102	-279.292114
0.000000	0.391339	-279.717773
0.000000	0.391576	-279.906891
0.000000	0.391814	-279.721191
0.000000	0.392051	-279.658386
0.000000	0.392288	-279.639557
0.000000	0.392525	-279.700104
0.000000	0.392762	-280.352905
0.000000	0.393000	-281.240509
0.000000	0.393237	-281.590057
0.000000	0.393474	-281.704224
0.000000	0.393711	-282.039642
0.000000	0.393948	-282.212830
0.000000	0.394185	-282.191589
0.000000	0.394423	-281.960144
0.000000	0.394660	-281.889526
0.000000	0.394897	-281.643280
0.000000	0.395134	-281.248291
0.000000	0.395371	-281.112274
0.000000	0.395608	-281.160278
0.000000	0.395846	-281.654480
0.000000	0.396083	-282.223938
0.000000	0.396320	-282.463074
0.000000	0.396557	-282.208862
0.000000	0.396794	-282.302673
0.000000	0.397031	-282.163116
0.000000	0.397269	-282.529663
0.000000	0.397506	-282.453217
0.000000	0.397743	-282.657227
0.000000	0.397980	-283.406738
0.000000	0.398217	-283.364807
0.000000	0.398455	-283.355377
0.000000	0.398692	-284.134644
0.000000	0.398929	-284.017151
0.000000	0.399166	-284.429810
0.000000	0.399403	-285.392700
0.000000	0.399640	-285.670349
0.000000	0.399878	-285.701935
0.000000	0.400115	-285.857025
0.000000	0.400352	-285.913239
0.000000	0.400589	-286.244049
0.000000	0.400826	-286.976898
0.000000	0.401063	-287.361633
0.000000	0.401301	-287.597992
0.000000	0.401538	-287.186615
0.000000	0.401775	-287.230469
0.000000	0.402012	-287.170929
0.000000	0.402249	-287.628235
0.000000	0.402487	-287.990997
0.000000	0.402724	-287.949432
0.000000	0.402961	-288.135651
0.000000	0.403198	-287.822906
0.000000	0.403435	-286.960358
0.000000	0.403672	-285.268402
0.000000	0.403910	-283.010071
0.000000	0.404147	-280.325653
0.000000	0.404384	-277.013519
0.000000	0.404621	-273.023987
0.000000	0.404858	-269.782196
0.000000	0.405095	-267.434967
0.000000	0.405333	-272.948547
0.000000	0.405570	-281.648163
0.000000	0.405807	-283.371735
0.000000	0.406044	-284.911652
0.000000	0.406281	-286.476685
0.000000	0.406518	-288.187744
0.000000	0.406756	-289.219879
0.000000	0.406993	-289.869202
0.000000	0.407230	-290.628784
0.000000	0.407467	-290.939606
0.000000	0.407704	-291.216522
0.000000	0.407942	-292.382477
0.000000	0.408179	-293.026001
0.000000	0.408416	-294.087921
0.000000	0.408653	-295.302612
0.000000	0.408890	-295.632050
0.000000	0.409127	-295.855774
0.000000	0.409365	-295.723175
0.000000	0.409602	-295.608337
0.000000	0.409839	-295.426331
0.000000	0.410076	-295.575714
0.000000	0.410313	-295.597931
0.000000	0.410550	-295.976349
0.000000	0.410788	-296.220459
0.000000	0.411025	-296.059723
0.000000	0.411262	-295.605469
0.000000	0.411499	-295.613708
0.000000	0.411736	-295.524780
0.000000	0.411974	-295.480927
0.000000	0.412211	-295.872467
0.000000	0.412448	-296.228607
0.000000	0.412685	-296.411316
0.000000	0.412922	-297.015717
0.000000	0.413159	-297.067688
0.000000	0.413397	-297.399017
0.000000	0.413634	-297.665527
0.000000	0.413871	-297.506256
0.000000	0.414108	-298.510406
0.000000	0.414345	-298.997528
0.000000	0.414582	-299.641876
0.000000	0.414820	-299.691010
0.000000	0.415057	-299.847961
0.000000	0.415294	-300.248535
0.000000	0.415531	-300.290497
0.000000	0.415768	-300.450745
0.000000	0.416005	-300.739227
0.000000	0.416243	-301.276062
0.000000	0.416480	-301.319672
0.000000	0.416717	-301.091400
0.000000	0.416954	-301.215485
0.000000	0.417191	-301.238525
0.000000	0.417429	-301.535858
0.000000	0.417666	-301.879974
0.000000	0.417903	-302.270294
0.000000	0.418140	-302.097992
0.000000	0.418377	-302.459473
0.000000	0.418614	-302.657318
0.000000	0.418852	-303.412201
0.000000	0.419089	-303.862823
0.000000	0.419326	-304.324890
0.000000	0.419563	-304.405670
0.000000	0.419800	-304.450592
0.000000	0.420037	-304.475250
0.000000	0.420275	-304.506439
0.000000	0.420512	-304.577209
0.000000	0.420749	-305.084290
0.000000	0.420986	-305.438904
0.000000	0.421223	-305.987091
0.000000	0.421461	-306.464569
0.000000	0.421698	-306.830200
0.000000	0.421935	-307.290527
0.000000	0.422172	-307.213593
0.000000	0.422409	-306.826721
0.000000	0.422646	-306.526215
0.000000	0.422884	-306.976532
0.000000	0.423121	-307.129303
0.000000	0.423358	-307.590332
0.000000	0.423595	-307.888062
0.000000	0.423832	-308.138763
0.000000	0.424069	-308.588226
0.000000	0.424307	-308.746765
0.000000	0.424544	-309.684296
0.000000	0.424781	-309.920715
0.000000	0.425018	-310.477966
0.000000	0.425255	-310.479156
0.000000	0.425492	-309.888733
0.000000	0.425730	-309.693756
0.000000	0.425967	-309.584839
0.000000	0.426204	-309.711975
0.000000	0.426441	-309.484863
0.000000	0.426678	-309.877625
0.000000	0.426916	-309.937439
0.000000	0.427153	-309.893677
0.000000	0.427390	-310.008362
0.000000	0.427627	-309.951538
0.000000	0.427864	-310.242157
0.000000	0.428101	-310.556458
0.000000	0.428339	-311.513123
0.000000	0.428576	-312.254669
0.000000	0.428813	-313.455902
0.000000	0.429050	-313.612366
0.000000	0.429287	-313.877350
0.000000	0.429524	-314.020813
0.000000	0.429762	-314.663300
0.000000	0.429999	-314.728210
0.000000	0.430236	-315.172485
0.000000	0.430473	-315.396912
0.000000	0.430710	-316.224548
0.000000	0.430948	-316.531219
0.000000	0.431185	-316.244843
0.000000	0.431422	-315.939697
0.000000	0.431659	-315.624084
0.000000	0.431896	-315.311890
0.000000	0.432133	-314.779419
0.000000	0.432371	-314.295471
0.000000	0.432608	-314.026031
0.000000	0.432845	-313.649658
0.000000	0.433082	-314.052551
0.000000	0.433319	-313.939148
0.000000	0.433556	-313.550537
0.000000	0.433794	-313.770477
0.000000	0.434031	-314.880310
0.000000	0.434268	-315.402405
0.000000	0.434505	-315.988617
0.000000	0.434742	-316.359589
0.000000	0.434979	-316.242279
0.000000	0.435217	-316.365204
0.000000	0.435454	-316.644257
0.000000	0.435691	-316.980591
0.000000	0.435928	-317.381165
0.000000	0.436165	-317.960022
0.000000	0.436403	-318.325562
0.000000	0.436640	-318.792664
0.000000	0.436877	-319.074738
0.000000	0.437114	-318.637543
0.000000	0.437351	-318.554932
0.000000	0.437588	-318.136993
0.000000	0.437826	-317.660919
0.000000	0.438063	-317.193573
0.000000	0.438300	-317.291962
0.000000	0.438537	-317.891510
0.000000	0.438774	-318.874481
0.000000	0.439011	-319.106842
0.000000	0.439249	-319.258270
0.000000	0.439486	-319.568665
0.000000	0.439723	-319.804260
0.000000	0.439960	-320.094360
0.000000	0.440197	-320.211670
0.000000	0.440435	-321.016266
0.000000	0.440672	-321.532928
0.000000	0.440909	-322.044220
0.000000	0.441146	-322.178284
0.000000	0.441383	-321.823303
0.000000	0.441620	-321.098175
0.000000	0.441858	-318.840302
0.000000	0.442095	-313.648743
0.000000	0.442332	-306.134705
0.000000	0.442569	-294.163391
0.000000	0.442806	-277.156311
0.000000	0.443043	-254.162476
0.000000	0.443281	-225.124222
0.000000	0.443518	-189.821014
0.000000	0.443755	-155.334778
0.000000	0.443992	-124.453300
0.000000	0.444229	-94.787598
0.000000	0.444467	-70.019417
0.000000	0.444704	-48.727047
0.000000	0.444941	-32.562260
0.000000	0.445178	-17.595573
0.000000	0.445415	-7.730532
0.000000	0.445652	-3.958655
0.000000	0.445890	-5.867465
0.000000	0.446127	-11.654421
0.000000	0.446364	-18.133640
0.000000	0.446601	-23.525505
0.000000	0.446838	-31.064081
0.000000	0.447075	-38.631859
0.000000	0.447313	-43.705257
0.000000	0.447550	-44.072807
0.000000	0.447787	-41.626701
0.000000	0.448024	-37.932877
0.000000	0.448261	-33.742580
0.000000	0.448498	-28.110813
0.000000	0.448736	-27.994732
0.000000	0.448973	-32.111980
0.000000	0.449210	-37.587341
0.000000	0.449447	-44.410778
0.000000	0.449684	-50.414425
0.000000	0.449922	-53.269005
0.000000	0.450159	-55.666782
0.000000	0.450396	-57.705639
0.000000	0.450633	-59.179413
0.000000	0.450870	-60.111294
0.000000	0.451107	-58.875294
0.000000	0.451345	-57.344059
0.000000	0.451582	-56.099850
0.000000	0.451819	-56.787300
0.000000	0.452056	-63.669037
0.000000	0.452293	-74.167671
0.000000	0.452531	-84.905571
0.000000	0.452768	-92.542206
0.000000	0.453005	-98.210518
0.000000	0.453242	-103.514557
0.000000	0.453479	-108.144867
0.000000	0.453716	-112.680801
0.000000	0.453954	-116.020630
0.000000	0.454191	-119.441734
0.000000	0.454428	-122.122093
0.000000	0.454665	-123.466690
0.000000	0.454902	-123.533813
0.000000	0.455139	-120.921021
0.000000	0.455377	-115.510712
0.000000	0.455614	-108.032837
0.000000	0.455851	-98.676399
0.000000	0.456088	-88.538361
0.000000	0.456325	-79.965942
0.000000	0.456562	-75.453522
0.000000	0.456800	-73.148964
0.000000	0.457037	-72.594597
0.000000	0.457274	-76.875038
0.000000	0.457511	-83.861000
0.000000	0.457748	-89.824181
0.000000	0.457986	-91.847321
0.000000	0.458223	-94.330772
0.000000	0.458460	-98.211578
0.000000	0.458697	-103.199005
0.000000	0.458934	-107.692459
0.000000	0.459171	-110.372368
0.000000	0.459409	-113.944298
0.000000	0.459646	-116.798668
0.000000	0.459883	-118.429977
0.000000	0.460120	-118.826378
0.000000	0.460357	-118.770531
0.000000	0.460594	-117.195824
0.000000	0.460832	-114.342705
0.000000	0.461069	-110.998940
0.000000	0.461306	-107.981621
0.000000	0.461543	-104.329391
0.000000	0.461780	-103.878029
0.000000	0.462018	-107.100098
0.000000	0.462255	-110.849678
0.000000	0.462492	-111.451691
0.000000	0.462729	-108.660599
0.000000	0.462966	-105.464874
0.000000	0.463203	-102.236336
0.000000	0.463441	-101.711533
0.000000	0.463678	-104.397850
0.000000	0.463915	-106.784157
0.000000	0.464152	-108.277779
0.000000	0.464389	-107.580963
0.000000	0.464626	-106.410828
0.000000	0.464864	-106.171463
0.000000	0.465101	-106.479385
0.000000	0.465338	-107.001976
0.000000	0.465575	-107.837929
0.000000	0.465812	-108.683617
0.000000	0.466049	-108.345970
0.000000	0.466287	-107.819572
0.000000	0.466524	-107.570717
0.000000	0.466761	-106.990646
0.000000	0.466998	-105.957840
0.000000	0.467235	-104.638176
0.000000	0.467473	-103.849709
0.000000	0.467710	-103.450966
0.000000	0.467947	-103.367004
0.000000	0.468184	-103.466789
0.000000	0.468421	-103.809845
0.000000	0.468658	-103.323402
0.000000	0.468896	-102.739166
0.000000	0.469133	-101.879448
0.000000	0.469370	-99.988541
0.000000	0.469607	-97.944977
0.000000	0.469844	-96.843102
0.000000	0.470081	-95.851982
0.000000	0.470319	-95.305847
0.000000	0.470556	-95.176704
0.000000	0.470793	-95.422424
0.000000	0.471030	-95.751396
0.000000	0.471267	-96.113594
0.000000	0.471505	-97.439674
0.000000	0.471742	-99.064087
0.000000	0.471979	-101.443153
0.000000	0.472216	-104.600220
0.000000	0.472453	-106.876572
0.000000	0.472690	-108.357864
0.000000	0.472928	-108.569405
0.000000	0.473165	-108.073586
0.000000	0.473402	-107.419174
0.000000	0.473639	-105.893349
0.000000	0.473876	-104.041756
0.000000	0.474113	-102.231728
0.000000	0.474351	-100.694336
0.000000	0.474588	-100.176270
0.000000	0.474825	-99.560913
0.000000	0.475062	-98.599892
0.000000	0.475299	-95.328575
0.000000	0.475536	-90.050713
0.000000	0.475774	-82.410736
0.000000	0.476011	-72.600540
0.000000	0.476248	-60.525452
0.000000	0.476485	-47.307251
0.000000	0.476722	-38.408356
0.000000	0.476960	-37.438179
0.000000	0.477197	-41.830360
0.000000	0.477434	-51.713226
0.000000	0.477671	-65.363930
0.000000	0.477908	-80.537071
0.000000	0.478145	-91.862869
0.000000	0.478383	-95.883461
0.000000	0.478620	-97.862473
0.000000	0.478857	-98.434898
0.000000	0.479094	-96.832840
0.000000	0.479331	-93.431892
0.000000	0.479568	-88.940437
0.000000	0.479806	-85.655693
0.000000	0.480043	-86.953575
0.000000	0.480280	-90.826241
0.000000	0.480517	-96.547447
0.000000	0.480754	-103.575882
0.000000	0.480992	-110.401512
0.000000	0.481229	-114.856590
0.000000	0.481466	-117.648064
0.000000	0.481703	-120.424904
0.000000	0.481940	-122.552597
0.000000	0.482177	-123.095085
0.000000	0.482415	-121.405792
0.000000	0.482652	-117.274666
0.000000	0.482889	-110.194618
0.000000	0.483126	-101.718826
0.000000	0.483363	-95.204201
0.000000	0.483600	-94.624260
0.000000	0.483838	-96.801323
0.000000	0.484075	-100.707001
0.000000	0.484312	-105.481453
0.000000	0.484549	-112.137932
0.000000	0.484786	-115.797783
0.000000	0.485024	-115.476379
0.000000	0.485261	-114.454582
0.000000	0.485498	-117.252060
0.000000	0.485735	-122.248367
0.000000	0.485972	-128.366684
0.000000	0.486209	-136.228271
0.000000	0.486447	-144.313339
0.000000	0.486684	-149.562744
0.000000	0.486921	-151.921875
0.000000	0.487158	-153.850159
0.000000	0.487395	-154.116043
0.000000	0.487632	-153.952957
0.000000	0.487870	-152.478043
0.000000	0.488107	-152.049850
0.000000	0.488344	-150.862213
0.000000	0.488581	-147.778778
0.000000	0.488818	-142.718246
0.000000	0.489056	-136.637039
0.000000	0.489293	-128.402466
0.000000	0.489530	-117.332428
0.000000	0.489767	-106.118637
0.000000	0.490004	-97.382568
0.000000	0.490241	-88.317238
0.000000	0.490479	-78.500839
0.000000	0.490716	-69.376572
0.000000	0.490953	-65.683975
0.000000	0.491190	-70.614197
0.000000	0.491427	-81.237915
0.000000	0.491664	-94.446327
0.000000	0.491902	-107.741417
0.000000	0.492139	-123.469559
0.000000	0.492376	-140.847855
0.000000	0.492613	-154.891144
0.000000	0.492850	-163.728378
0.000000	0.493087	-172.626480
0.000000	0.493325	-181.551682
0.000000	0.493562	-189.305771
0.000000	0.493799	-195.954483
0.000000	0.494036	-201.915253
0.000000	0.494273	-208.288651
0.000000	0.494511	-214.599625
0.000000	0.494748	-220.025711
0.000000	0.494985	-226.073074
0.000000	0.495222	-232.831436
0.000000	0.495459	-238.524796
0.000000	0.495696	-241.275986
0.000000	0.495934	-241.504532
0.000000	0.496171	-239.811371
0.000000	0.496408	-237.967926
0.000000	0.496645	-237.416229
0.000000	0.496882	-238.506119
0.000000	0.497119	-241.552200
0.000000	0.497357	-248.187256
0.000000	0.497594	-257.360046
0.000000	0.497831	-269.076050
0.000000	0.498068	-280.687592
0.000000	0.498305	-288.999695
0.000000	0.498543	-294.141479
0.000000	0.498780	-297.597107
0.000000	0.499017	-299.505493
0.000000	0.499254	-299.047058
0.000000	0.499491	-295.922699
0.000000	0.499728	-289.487183
0.000000	0.499966	-279.689270
0.000000	0.500203	-266.322083
0.000000	0.500440	-253.197830
0.000000	0.500677	-243.646545
0.000000	0.500914	-234.885834
0.000000	0.501151	-227.540222
0.000000	0.501389	-224.833572
0.000000	0.501626	-226.056793
0.000000	0.501863	-231.078033
0.000000	0.502100	-238.782455
0.000000	0.502337	-247.289688
0.000000	0.502574	-258.727600
0.000000	0.502812	-272.721344
0.000000	0.503049	-287.207581
0.000000	0.503286	-299.478607
0.000000	0.503523	-306.289001
0.000000	0.503760	-308.881165
0.000000	0.503998	-310.453186
0.000000	0.504235	-310.847412
0.000000	0.504472	-309.488098
0.000000	0.504709	-308.876892
0.000000	0.504946	-311.263062
0.000000	0.505183	-314.870850
0.000000	0.505421	-318.950989
0.000000	0.505658	-323.282654
0.000000	0.505895	-327.134308
0.000000	0.506132	-328.682556
0.000000	0.506369	-329.205261
0.000000	0.506606	-329.042297
0.000000	0.506844	-327.368408
0.000000	0.507081	-323.149200
0.000000	0.507318	-316.694855
0.000000	0.507555	-307.971863
0.000000	0.507792	-295.583221
0.000000	0.508030	-280.157257
0.000000	0.508267	-262.544617
0.000000	0.508504	-248.995499
0.000000	0.508741	-240.298508
0.000000	0.508978	-234.795090
0.000000	0.509215	-232.245346
0.000000	0.509453	-232.739960
0.000000	0.509690	-235.548019
0.000000	0.509927	-239.240189
0.000000	0.510164	-242.097733
0.000000	0.510401	-240.959427
0.000000	0.510638	-232.070313
0.000000	0.510876	-216.336105
0.000000	0.511113	-206.876053
0.000000	0.511350	-206.245697
0.000000	0.511587	-212.159424
0.000000	0.511824	-223.950516
0.000000	0.512061	-240.268372
0.000000	0.512299	-260.037933
0.000000	0.512536	-278.811157
0.000000	0.512773	-293.584534
0.000000	0.513010	-300.424744
0.000000	0.513247	-304.858276
0.000000	0.513485	-307.630737
0.000000	0.513722	-309.777924
0.000000	0.513959	-309.369629
0.000000	0.514196	-306.654510
0.000000	0.514433	-301.734894
0.000000	0.514670	-294.778595
0.000000	0.514908	-287.096802
0.000000	0.515145	-277.835693
0.000000	0.515382	-266.818512
0.000000	0.515619	-254.621719
0.000000	0.515856	-241.648468
0.000000	0.516093	-228.640182
0.000000	0.516331	-214.174072
0.000000	0.516568	-198.709381
0.000000	0.516805	-184.335220
0.000000	0.517042	-170.657455
0.000000	0.517279	-164.277985
0.000000	0.517517	-163.937805
0.000000	0.517754	-165.737503
0.000000	0.517991	-168.502502
0.000000	0.518228	-168.307724
0.000000	0.518465	-161.003235
0.000000	0.518702	-154.126984
0.000000	0.518940	-149.253815
0.000000	0.519177	-145.211823
0.000000	0.519414	-142.921524
0.000000	0.519651	-141.294495
0.000000	0.519888	-139.110931
0.000000	0.520125	-137.419968
0.000000	0.520363	-135.743149
0.000000	0.520600	-133.731155
0.000000	0.520837	-131.079300
0.000000	0.521074	-129.594604
0.000000	0.521311	-129.504379
0.000000	0.521549	-130.129318
0.000000	0.521786	-131.050354
0.000000	0.522023	-130.449280
0.000000	0.522260	-128.105011
0.000000	0.522497	-123.156204
0.000000	0.522734	-115.429688
0.000000	0.522972	-105.461403
0.000000	0.523209	-94.554298
0.000000	0.523446	-86.924316
0.000000	0.523683	-81.266495
0.000000	0.523920	-78.790840
0.000000	0.524157	-80.766510
0.000000	0.524395	-86.394791
0.000000	0.524632	-93.651566
0.000000	0.524869	-101.306534
0.000000	0.525106	-105.963005
0.000000	0.525343	-106.144562
0.000000	0.525580	-105.543282
0.000000	0.525818	-103.925011
0.000000	0.526055	-100.457214
0.000000	0.526292	-94.942574
0.000000	0.526529	-93.287331
0.000000	0.526766	-96.425026
0.000000	0.527004	-101.509293
0.000000	0.527241	-107.371765
0.000000	0.527478	-114.283318
0.000000	0.527715	-118.633797
0.000000	0.527952	-119.497223
0.000000	0.528189	-118.671005
0.000000	0.528427	-113.755058
0.000000	0.528664	-100.473351
0.000000	0.528901	-78.064827
0.000000	0.529138	-53.612400
0.000000	0.529375	-29.104591
0.000000	0.529612	-6.588625
0.000000	0.529850	15.073575
0.000000	0.530087	39.128815
0.000000	0.530324	65.821205
0.000000	0.530561	93.106346
0.000000	0.530798	119.771866
0.000000	0.531035	147.129700
0.000000	0.531273	174.196762
0.000000	0.531510	200.761475
0.000000	0.531747	225.985153
0.000000	0.531984	249.270615
0.000000	0.532221	272.267059
0.000000	0.532459	294.401306
0.000000	0.532696	314.485901
0.000000	0.532933	332.850067
0.000000	0.533170	350.580994
0.000000	0.533407	368.164520
0.000000	0.533644	385.284180
0.000000	0.533882	401.250977
0.000000	0.534119	418.258484
0.000000	0.534356	436.715485
0.000000	0.534593	454.410828
0.000000	0.534830	470.824158
0.000000	0.535067	485.439362
0.000000	0.535305	495.878174
0.000000	0.535542	500.112305
0.000000	0.535779	499.313599
0.000000	0.536016	494.452179
0.000000	0.536253	485.809143
0.000000	0.536491	475.731171
0.000000	0.536728	469.042938
0.000000	0.536965	467.064240
0.000000	0.537202	469.272034
0.000000	0.537439	473.413147
0.000000	0.537676	479.553223
0.000000	0.537914	488.042084
0.000000	0.538151	497.812164
0.000000	0.538388	506.111267
0.000000	0.538625	514.393860
0.000000	0.538862	522.475769
0.000000	0.539099	531.311951
0.000000	0.539337	539.608521
0.000000	0.539574	540.687622
0.000000	0.539811	535.511841
0.000000	0.540048	525.929077
0.000000	0.540285	513.542542
0.000000	0.540523	501.739380
0.000000	0.540760	494.880829
0.000000	0.540997	491.285919
0.000000	0.541234	486.800415
0.000000	0.541471	483.192322
0.000000	0.541708	480.994110
0.000000	0.541946	479.749878
0.000000	0.542183	478.723724
0.000000	0.542420	477.195007
0.000000	0.542657	475.261444
0.000000	0.542894	472.813507
0.000000	0.543131	469.674316
0.000000	0.543369	465.878143
0.000000	0.543606	461.097260
0.000000	0.543843	456.728088
0.000000	0.544080	453.604858
0.000000	0.544317	450.936218
0.000000	0.544555	450.638611
0.000000	0.544792	452.021362
0.000000	0.545029	454.566895
0.000000	0.545266	460.383575
0.000000	0.545503	468.716431
0.000000	0.545740	479.437927
0.000000	0.545978	491.888763
0.000000	0.546215	505.053589
0.000000	0.546452	517.067627
0.000000	0.546689	529.005493
0.000000	0.546926	541.861206
0.000000	0.547163	557.172363
0.000000	0.547401	574.916748
0.000000	0.547638	596.087463
0.000000	0.547875	619.639648
0.000000	0.548112	644.518188
0.000000	0.548349	667.621460
0.000000	0.548586	687.810730
0.000000	0.548824	701.706421
0.000000	0.549061	708.148987
0.000000	0.549298	709.486145
0.000000	0.549535	707.649719
0.000000	0.549772	702.861023
0.000000	0.550010	696.470215
0.000000	0.550247	692.919006
0.000000	0.550484	688.257996
0.000000	0.550721	680.334290
0.000000	0.550958	669.346497
0.000000	0.551195	655.963623
0.000000	0.551433	641.105652
0.000000	0.551670	625.440735
0.000000	0.551907	609.106445
0.000000	0.552144	591.080139
0.000000	0.552381	573.202942
0.000000	0.552619	555.488281
0.000000	0.552856	539.026123
0.000000	0.553093	523.889893
0.000000	0.553330	509.295959
0.000000	0.553567	495.185333
0.000000	0.553804	481.676727
0.000000	0.554042	467.989227
0.000000	0.554279	453.670441
0.000000	0.554516	439.026428
0.000000	0.554753	426.008789
0.000000	0.554990	412.841461
0.000000	0.555227	398.907928
0.000000	0.555465	385.134033
0.000000	0.555702	371.960785
0.000000	0.555939	359.757477
0.000000	0.556176	348.404785
0.000000	0.556413	339.191986
0.000000	0.556650	330.904236
0.000000	0.556888	323.142853
0.000000	0.557125	315.197296
0.000000	0.557362	307.791962
0.000000	0.557599	300.224884
0.000000	0.557836	291.917877
0.000000	0.558074	283.566010
0.000000	0.558311	276.194611
0.000000	0.558548	269.519257
0.000000	0.558785	262.607727
0.000000	0.559022	255.731812
0.000000	0.559259	249.454819
0.000000	0.559497	243.267807
0.000000	0.559734	238.222946
0.000000	0.559971	233.420395
0.000000	0.560208	229.090912
0.000000	0.560445	224.812103
0.000000	0.560682	220.574905
0.000000	0.560920	216.562759
0.000000	0.561157	211.824417
0.000000	0.561394	206.732635
0.000000	0.561631	199.441345
0.000000	0.561868	191.028458
0.000000	0.562105	182.609100
0.000000	0.562343	176.871002
0.000000	0.562580	171.331314
0.000000	0.562817	168.685043
0.000000	0.563054	169.590195
0.000000	0.563291	173.749619
0.000000	0.563529	182.563324
0.000000	0.563766	198.004578
0.000000	0.564003	221.183517
0.000000	0.564240	252.027573
0.000000	0.564477	286.916901
0.000000	0.564714	326.397919
0.000000	0.564952	370.396240
0.000000	0.565189	407.916901
0.000000	0.565426	432.153656
0.000000	0.565663	442.744507
0.000000	0.565900	441.155457
0.000000	0.566137	429.637726
0.000000	0.566375	408.234100
0.000000	0.566612	378.792236
0.000000	0.566849	345.056366
0.000000	0.567086	310.719696
0.000000	0.567323	279.798828
0.000000	0.567560	256.912292
0.000000	0.567798	246.272705
0.000000	0.568035	244.836243
0.000000	0.568272	247.303162
0.000000	0.568509	250.155624
0.000000	0.568746	250.218399
0.000000	0.568984	244.742355
0.000000	0.569221	237.080963
0.000000	0.569458	226.957504
0.000000	0.569695	215.501938
0.000000	0.569932	203.974258
0.000000	0.570169	196.999512
0.000000	0.570407	198.826401
0.000000	0.570644	210.508408
0.000000	0.570881	231.417892
0.000000	0.571118	259.534607
0.000000	0.571355	283.036896
0.000000	0.571593	297.871796
0.000000	0.571830	305.069611
0.000000	0.572067	307.348389
0.000000	0.572304	307.814026
0.000000	0.572541	308.641144
0.000000	0.572778	311.897369
0.000000	0.573016	321.670990
0.000000	0.573253	341.207428
0.000000	0.573490	367.723236
0.000000	0.573727	386.877960
0.000000	0.573964	399.229797
0.000000	0.574201	403.463531
0.000000	0.574439	401.424194
0.000000	0.574676	396.700562
0.000000	0.574913	395.847229
0.000000	0.575150	395.999603
0.000000	0.575387	388.014496
0.000000	0.575624	374.468628
0.000000	0.575862	356.021149
0.000000	0.576099	333.871124
0.000000	0.576336	312.153687
0.000000	0.576573	296.593231
0.000000	0.576810	288.837250
0.000000	0.577048	280.165070
0.000000	0.577285	273.800934
0.000000	0.577522	271.080688
0.000000	0.577759	274.507813
0.000000	0.577996	285.100891
0.000000	0.578233	304.328339
0.000000	0.578471	334.174438
0.000000	0.578708	373.479736
0.000000	0.578945	407.717438
0.000000	0.579182	435.075500
0.000000	0.579419	454.706360
0.000000	0.579656	469.162506
0.000000	0.579894	479.355621
0.000000	0.580131	487.101624
0.000000	0.580368	492.819336
0.000000	0.580605	497.647186
0.000000	0.580842	505.206604
0.000000	0.581080	504.556488
0.000000	0.581317	495.411560
0.000000	0.581554	478.220856
0.000000	0.581791	452.674561
0.000000	0.582028	420.992462
0.000000	0.582265	386.047729
0.000000	0.582503	352.013000
0.000000	0.582740	322.329803
0.000000	0.582977	301.002472
0.000000	0.583214	282.690216
0.000000	0.583451	262.855713
0.000000	0.583688	242.618805
0.000000	0.583926	224.026703
0.000000	0.584163	208.800400
0.000000	0.584400	195.889679
0.000000	0.584637	186.093704
0.000000	0.584874	179.782150
0.000000	0.585111	176.564728
0.000000	0.585349	175.131775
0.000000	0.585586	175.238388
0.000000	0.585823	175.738037
0.000000	0.586060	176.316498
0.000000	0.586297	177.316788
0.000000	0.586535	179.367645
0.000000	0.586772	183.453476
0.000000	0.587009	187.943726
0.000000	0.587246	190.753082
0.000000	0.587483	192.303482
0.000000	0.587720	194.237152
0.000000	0.587958	196.717224
0.000000	0.588195	200.006363
0.000000	0.588432	205.141937
0.000000	0.588669	212.514450
0.000000	0.588906	223.569412
0.000000	0.589143	235.644089
0.000000	0.589381	248.112686
0.000000	0.589618	257.622192
0.000000	0.589855	265.850830
0.000000	0.590092	276.684937
0.000000	0.590329	287.429840
0.000000	0.590567	298.401184
0.000000	0.590804	310.045410
0.000000	0.591041	321.201233
0.000000	0.591278	332.596436
0.000000	0.591515	342.650879
0.000000	0.591752	352.159088
0.000000	0.591990	362.170197
0.000000	0.592227	371.833801
0.000000	0.592464	380.521118
0.000000	0.592701	386.451752
0.000000	0.592938	390.085754
0.000000	0.593175	392.003723
0.000000	0.593413	392.596069
0.000000	0.593650	392.594147
0.000000	0.593887	393.949768
0.000000	0.594124	397.465698
0.000000	0.594361	404.532318
0.000000	0.594599	418.131256
0.000000	0.594836	437.782990
0.000000	0.595073	462.694000
0.000000	0.595310	491.067963
0.000000	0.595547	513.822693
0.000000	0.595784	529.061890
0.000000	0.596022	535.864685
0.000000	0.596259	534.413208
0.000000	0.596496	526.168091
0.000000	0.596733	511.519012
0.000000	0.596970	490.615540
0.000000	0.597207	464.220886
0.000000	0.597445	437.676422
0.000000	0.597682	415.990326
0.000000	0.597919	398.866394
0.000000	0.598156	383.246582
0.000000	0.598393	368.090485
0.000000	0.598630	354.236389
0.000000	0.598868	342.659332
0.000000	0.599105	333.212769
0.000000	0.599342	323.858429
0.000000	0.599579	313.752777
0.000000	0.599816	304.376709
0.000000	0.600054	294.969299
0.000000	0.600291	285.364532
0.000000	0.600528	276.425964
0.000000	0.600765	266.302094
0.000000	0.601002	255.381653
0.000000	0.601239	244.586685
0.000000	0.601477	237.147369
0.000000	0.601714	230.351166
0.000000	0.601951	223.851318
0.000000	0.602188	218.754211
0.000000	0.602425	214.594208
0.000000	0.602662	210.963608
0.000000	0.602900	207.658813
0.000000	0.603137	205.910355
0.000000	0.603374	204.847961
0.000000	0.603611	204.100784
0.000000	0.603848	203.755402
0.000000	0.604086	202.100403
0.000000	0.604323	199.918198
0.000000	0.604560	197.562027
0.000000	0.604797	196.827972
0.000000	0.605034	196.862274
0.000000	0.605271	197.886871
0.000000	0.605509	200.969330
0.000000	0.605746	204.338638
0.000000	0.605983	205.780701
0.000000	0.606220	205.369873
0.000000	0.606457	203.590164
0.000000	0.606694	200.982651
0.000000	0.606932	197.979019
0.000000	0.607169	194.586548
0.000000	0.607406	192.997116
0.000000	0.607643	193.542816
0.000000	0.607880	192.139481
0.000000	0.608117	188.373962
0.000000	0.608355	184.128876
0.000000	0.608592	180.091705
0.000000	0.608829	178.888306
0.000000	0.609066	178.145065
0.000000	0.609303	178.991592
0.000000	0.609541	182.092331
0.000000	0.609778	185.909424
0.000000	0.610015	189.215866
0.000000	0.610252	188.607361
0.000000	0.610489	181.053665
0.000000	0.610726	168.420303
0.000000	0.610964	152.634323
0.000000	0.611201	134.696060
0.000000	0.611438	119.943275
0.000000	0.611675	111.522408
0.000000	0.611912	104.222107
0.000000	0.612149	96.691109
0.000000	0.612387	88.422401
0.000000	0.612624	79.781998
0.000000	0.612861	71.985107
0.000000	0.613098	65.556824
0.000000	0.613335	59.965775
0.000000	0.613573	56.230446
0.000000	0.613810	55.306572
0.000000	0.614047	58.630802
0.000000	0.614284	66.761116
0.000000	0.614521	81.309067
0.000000	0.614758	103.215172
0.000000	0.614996	132.914856
0.000000	0.615233	167.974121
0.000000	0.615470	197.644714
0.000000	0.615707	218.479477
0.000000	0.615944	231.415741
0.000000	0.616181	238.432281
0.000000	0.616419	241.356171
0.000000	0.616656	243.248276
0.000000	0.616893	247.935547
0.000000	0.617130	258.266052
0.000000	0.617367	276.642548
0.000000	0.617604	295.893524
0.000000	0.617842	307.077820
0.000000	0.618079	307.967529
0.000000	0.618316	299.273895
0.000000	0.618553	281.624054
0.000000	0.618790	257.154480
0.000000	0.619028	229.309143
0.000000	0.619265	201.458206
0.000000	0.619502	179.126221
0.000000	0.619739	163.174408
0.000000	0.619976	150.287674
0.000000	0.620213	143.058701
0.000000	0.620451	139.166092
0.000000	0.620688	138.837021
0.000000	0.620925	143.189789
0.000000	0.621162	142.972824
0.000000	0.621399	138.729538
0.000000	0.621636	132.871140
0.000000	0.621874	124.931198
0.000000	0.622111	116.029366
0.000000	0.622348	106.905502
0.000000	0.622585	99.116905
0.000000	0.622822	94.328720
0.000000	0.623060	88.242516
0.000000	0.623297	80.533081
0.000000	0.623534	72.393608
0.000000	0.623771	63.048046
0.000000	0.624008	55.253353
0.000000	0.624245	52.361450
0.000000	0.624483	51.854397
0.000000	0.624720	53.134933
0.000000	0.624957	52.948868
0.000000	0.625194	51.895599
0.000000	0.625431	50.259033
0.000000	0.625668	48.691441
0.000000	0.625906	47.840191
0.000000	0.626143	46.282013
0.000000	0.626380	40.323383
0.000000	0.626617	31.492380
0.000000	0.626854	23.289001
0.000000	0.627092	19.243952
0.000000	0.627329	18.034700
0.000000	0.627566	19.823195
0.000000	0.627803	24.023163
0.000000	0.628040	32.186928
0.000000	0.628277	45.313145
0.000000	0.628515	64.048782
0.000000	0.628752	85.897057
0.000000	0.628989	109.174110
0.000000	0.629226	133.531998
0.000000	0.629463	158.967133
0.000000	0.629700	183.164856
0.000000	0.629938	205.169403
0.000000	0.630175	225.310928
0.000000	0.630412	243.943008
0.000000	0.630649	260.100708
0.000000	0.630886	273.088989
0.000000	0.631123	284.638458
0.000000	0.631361	295.905304
0.000000	0.631598	306.486938
0.000000	0.631835	317.482697
0.000000	0.632072	329.764160
0.000000	0.632309	342.740051
0.000000	0.632547	356.669861
0.000000	0.632784	370.821564
0.000000	0.633021	383.552704
0.000000	0.633258	395.301849
0.000000	0.633495	401.941742
0.000000	0.633732	404.845520
0.000000	0.633970	403.959869
0.000000	0.634207	400.718964
0.000000	0.634444	395.517120
0.000000	0.634681	389.023712
0.000000	0.634918	385.310028
0.000000	0.635155	386.018585
0.000000	0.635393	391.658844
0.000000	0.635630	397.824005
0.000000	0.635867	397.832367
0.000000	0.636104	387.593445
0.000000	0.636341	373.872162
0.000000	0.636579	368.877258
0.000000	0.636816	346.566986
0.000000	0.637053	339.296875
0.000000	0.637290	324.945374
0.000000	0.637527	319.117798
0.000000	0.637764	312.875153
0.000000	0.638002	304.221893
0.000000	0.638239	298.713593
0.000000	0.638476	294.584717
0.000000	0.638713	290.903839
0.000000	0.638950	287.108185
0.000000	0.639187	283.115295
0.000000	0.639425	278.952515
0.000000	0.639662	274.020172
0.000000	0.639899	269.771057
0.000000	0.640136	267.167023
0.000000	0.640373	267.465729
0.000000	0.640611	273.180786
0.000000	0.640848	288.177032
0.000000	0.641085	312.493500
0.000000	0.641322	345.007111
0.000000	0.641559	384.367126
0.000000	0.641796	420.034851
0.000000	0.642034	448.457123
0.000000	0.642271	469.447296
0.000000	0.642508	482.830933
0.000000	0.642745	488.121460
0.000000	0.642982	486.304443
0.000000	0.643219	480.418976
0.000000	0.643457	473.963226
0.000000	0.643694	470.195770
0.000000	0.643931	472.785126
0.000000	0.644168	468.592468
0.000000	0.644405	456.172943
0.000000	0.644642	437.712616
0.000000	0.644880	412.874207
0.000000	0.645117	380.911133
0.000000	0.645354	345.427643
0.000000	0.645591	310.513367
0.000000	0.645828	280.019409
0.000000	0.646066	259.086884
0.000000	0.646303	241.856689
0.000000	0.646540	225.024445
0.000000	0.646777	209.636429
0.000000	0.647014	196.012482
0.000000	0.647251	184.213455
0.000000	0.647489	174.659363
0.000000	0.647726	166.790939
0.000000	0.647963	161.222076
0.000000	0.648200	157.321686
0.000000	0.648437	155.966125
0.000000	0.648674	156.909653
0.000000	0.648912	157.041870
0.000000	0.649149	156.256653
0.000000	0.649386	155.895950
0.000000	0.649623	158.025879
0.000000	0.649860	164.725906
0.000000	0.650097	172.153763
0.000000	0.650335	173.008560
0.000000	0.650572	168.245010
0.000000	0.650809	159.902740
0.000000	0.651046	147.389008
0.000000	0.651283	130.600937
0.000000	0.651521	112.782478
0.000000	0.651758	97.771469
0.000000	0.651995	89.282837
0.000000	0.652232	85.537979
0.000000	0.652469	83.109154
0.000000	0.652706	82.290382
0.000000	0.652944	81.765198
0.000000	0.653181	80.470970
0.000000	0.653418	80.051170
0.000000	0.653655	80.325294
0.000000	0.653892	80.414665
0.000000	0.654130	81.200127
0.000000	0.654367	83.308098
0.000000	0.654604	86.440384
0.000000	0.654841	90.188942
0.000000	0.655078	95.033127
0.000000	0.655315	101.023056
0.000000	0.655553	109.082085
0.000000	0.655790	119.908089
0.000000	0.656027	132.343704
0.000000	0.656264	146.882996
0.000000	0.656501	160.988556
0.000000	0.656738	177.026733
0.000000	0.656976	195.703293
0.000000	0.657213	217.414307
0.000000	0.657450	241.912766
0.000000	0.657687	264.082581
0.000000	0.657924	275.390198
0.000000	0.658162	277.351135
0.000000	0.658399	269.312622
0.000000	0.658636	253.226257
0.000000	0.658873	232.051392
0.000000	0.659110	207.502380
0.000000	0.659347	185.126053
0.000000	0.659585	172.237030
0.000000	0.659822	173.686462
0.000000	0.660059	180.984482
0.000000	0.660296	192.672882
0.000000	0.660533	205.266739
0.000000	0.660770	215.432007
0.000000	0.661008	217.412842
0.000000	0.661245	211.809341
0.000000	0.661482	199.461990
0.000000	0.661719	183.436188
0.000000	0.661956	167.082413
0.000000	0.662193	156.486710
0.000000	0.662431	154.242569
0.000000	0.662668	151.782883
0.000000	0.662905	148.234238
0.000000	0.663142	145.903259
0.000000	0.663379	145.946075
0.000000	0.663617	148.436493
0.000000	0.663854	152.507568
0.000000	0.664091	157.544724
0.000000	0.664328	161.894089
0.000000	0.664565	165.345276
0.000000	0.664802	167.675400
0.000000	0.665040	167.838776
0.000000	0.665277	165.598724
0.000000	0.665514	160.521927
0.000000	0.665751	154.186096
0.000000	0.665988	147.631516
0.000000	0.666225	142.093460
0.000000	0.666463	135.652573
0.000000	0.666700	127.935486
0.000000	0.666937	118.684158
0.000000	0.667174	110.212532
0.000000	0.667411	105.442993
0.000000	0.667648	101.394691
0.000000	0.667886	99.361855
0.000000	0.668123	97.971031
0.000000	0.668360	95.958656
0.000000	0.668597	94.871475
0.000000	0.668834	96.234444
0.000000	0.669072	101.169678
0.000000	0.669309	109.381935
0.000000	0.669546	121.450127
0.000000	0.669783	135.371063
0.000000	0.670020	150.135712
0.000000	0.670257	165.979935
0.000000	0.670495	183.032593
0.000000	0.670732	196.530472
0.000000	0.670969	206.090149
0.000000	0.671206	214.435120
0.000000	0.671443	224.176620
0.000000	0.671681	236.389725
0.000000	0.671918	252.790771
0.000000	0.672155	278.325287
0.000000	0.672392	306.263062
0.000000	0.672629	335.736908
0.000000	0.672866	370.080200
0.000000	0.673104	408.721069
0.000000	0.673341	440.268433
0.000000	0.673578	462.441711
0.000000	0.673815	474.516113
0.000000	0.674052	476.957825
0.000000	0.674289	473.363525
0.000000	0.674527	464.948700
0.000000	0.674764	452.540192
0.000000	0.675001	442.149109
0.000000	0.675238	439.249146
0.000000	0.675475	449.488007
0.000000	0.675712	462.671997
0.000000	0.675950	476.789001
0.000000	0.676187	494.485474
0.000000	0.676424	515.110229
0.000000	0.676661	531.992798
0.000000	0.676898	541.099670
0.000000	0.677136	543.291016
0.000000	0.677373	539.213318
0.000000	0.677610	528.999329
0.000000	0.677847	511.758606
0.000000	0.678084	487.763306
0.000000	0.678321	460.127289
0.000000	0.678559	432.869202
0.000000	0.678796	410.751526
0.000000	0.679033	399.157959
0.000000	0.679270	391.467041
0.000000	0.679507	383.356659
0.000000	0.679744	371.830688
0.000000	0.679982	356.560791
0.000000	0.680219	339.997620
0.000000	0.680456	324.773376
0.000000	0.680693	313.741882
0.000000	0.680930	307.856750
0.000000	0.681167	304.845306
0.000000	0.681405	305.800781
0.000000	0.681642	308.982758
0.000000	0.681879	314.688599
0.000000	0.682116	315.582184
0.000000	0.682353	307.850250
0.000000	0.682591	293.901306
0.000000	0.682828	274.560974
0.000000	0.683065	252.350784
0.000000	0.683302	231.593811
0.000000	0.683539	218.644562
0.000000	0.683776	216.785080
0.000000	0.684014	221.680496
0.000000	0.684251	235.436157
0.000000	0.684488	256.806915
0.000000	0.684725	285.418152
0.000000	0.684962	314.641876
0.000000	0.685199	335.038635
0.000000	0.685437	347.200287
0.000000	0.685674	351.150146
0.000000	0.685911	348.822357
0.000000	0.686148	341.550049
0.000000	0.686385	330.886353
0.000000	0.686623	320.317413
0.000000	0.686860	312.421570
0.000000	0.687097	312.356140
0.000000	0.687334	325.408295
0.000000	0.687571	354.375275
0.000000	0.687808	373.557129
0.000000	0.688046	386.830292
0.000000	0.688283	393.423157
0.000000	0.688520	398.119965
0.000000	0.688757	401.765045
0.000000	0.688994	405.270233
0.000000	0.689231	410.760834
0.000000	0.689469	420.171692
0.000000	0.689706	423.663025
0.000000	0.689943	416.269897
0.000000	0.690180	396.230621
0.000000	0.690417	363.780182
0.000000	0.690655	321.675873
0.000000	0.690892	272.234283
0.000000	0.691129	220.052322
0.000000	0.691366	171.319107
0.000000	0.691603	132.597977
0.000000	0.691840	101.769241
0.000000	0.692078	84.193802
0.000000	0.692315	78.471046
0.000000	0.692552	73.781784
0.000000	0.692789	69.980080
0.000000	0.693026	67.258636
0.000000	0.693263	63.468601
0.000000	0.693501	60.500755
0.000000	0.693738	60.642822
0.000000	0.693975	62.750916
0.000000	0.694212	65.343819
0.000000	0.694449	68.965912
0.000000	0.694687	72.857811
0.000000	0.694924	76.745781
0.000000	0.695161	80.290619
0.000000	0.695398	84.696281
0.000000	0.695635	89.080910
0.000000	0.695872	94.543221
0.000000	0.696110	101.178291
0.000000	0.696347	108.370659
0.000000	0.696584	116.729485
0.000000	0.696821	126.758224
0.000000	0.697058	137.906586
0.000000	0.697295	150.664108
0.000000	0.697533	164.468842
0.000000	0.697770	179.119934
0.000000	0.698007	193.884796
0.000000	0.698244	204.079163
0.000000	0.698481	209.141739
0.000000	0.698718	212.123642
0.000000	0.698956	215.376389
0.000000	0.699193	221.765442
0.000000	0.699430	231.165237
0.000000	0.699667	240.027451
0.000000	0.699904	244.298492
0.000000	0.700141	241.317657
0.000000	0.700379	231.316940
0.000000	0.700616	215.558289
0.000000	0.700853	193.178482
0.000000	0.701090	165.729248
0.000000	0.701327	135.690811
0.000000	0.701565	106.682205
0.000000	0.701802	82.206306
0.000000	0.702039	65.898529
0.000000	0.702276	51.977989
0.000000	0.702513	38.805431
0.000000	0.702750	26.781935
0.000000	0.702988	17.059214
0.000000	0.703225	9.732097
0.000000	0.703462	4.766268
0.000000	0.703699	2.488836
0.000000	0.703936	3.213812
0.000000	0.704174	5.857209
0.000000	0.704411	11.547345
0.000000	0.704648	19.783278
0.000000	0.704885	30.073708
0.000000	0.705122	41.028492
0.000000	0.705359	52.498001
0.000000	0.705597	64.454720
0.000000	0.705834	78.666710
0.000000	0.706071	94.834213
0.000000	0.706308	113.776627
0.000000	0.706545	135.170364
0.000000	0.706782	155.874847
0.000000	0.707020	173.397064
0.000000	0.707257	185.806396
0.000000	0.707494	194.408066
0.000000	0.707731	199.775146
0.000000	0.707968	203.146027
0.000000	0.708205	204.931946
0.000000	0.708443	206.094330
0.000000	0.708680	206.277618
0.000000	0.708917	205.911301
0.000000	0.709154	206.186111
0.000000	0.709391	210.305161
0.000000	0.709629	214.956131
0.000000	0.709866	217.900772
0.000000	0.710103	221.154388
0.000000	0.710340	222.892609
0.000000	0.710577	223.461823
0.000000	0.710814	222.624710
0.000000	0.711052	221.144745
0.000000	0.711289	219.089340
0.000000	0.711526	217.938004
0.000000	0.711763	219.315063
0.000000	0.712000	222.062241
0.000000	0.712237	223.848053
0.000000	0.712475	224.445969
0.000000	0.712712	225.057892
0.000000	0.712949	226.131943
0.000000	0.713186	228.114838
0.000000	0.713423	231.031570
0.000000	0.713661	233.341171
0.000000	0.713898	235.951447
0.000000	0.714135	237.825150
0.000000	0.714372	239.000168
0.000000	0.714609	239.255585
0.000000	0.714846	238.793030
0.000000	0.715084	237.967072
0.000000	0.715321	238.199051
0.000000	0.715558	241.036850
0.000000	0.715795	249.074051
0.000000	0.716032	262.578339
0.000000	0.716269	282.363007
0.000000	0.716507	309.846161
0.000000	0.716744	346.281372
0.000000	0.716981	392.257782
0.000000	0.717218	445.718384
0.000000	0.717455	502.829987
0.000000	0.717692	564.543152
0.000000	0.717930	627.371338
0.000000	0.718167	678.700500
0.000000	0.718404	718.651917
0.000000	0.718641	746.702515
0.000000	0.718878	762.277832
0.000000	0.719115	765.149048
0.000000	0.719353	755.634216
0.000000	0.719590	733.760376
0.000000	0.719827	698.225830
0.000000	0.720064	649.912964
0.000000	0.720301	593.703918
0.000000	0.720539	534.873047
0.000000	0.720776	480.289703
0.000000	0.721013	438.781097
0.000000	0.721250	412.065521
0.000000	0.721487	382.827545
0.000000	0.721724	353.891144
0.000000	0.721962	324.598328
0.000000	0.722199	294.784271
0.000000	0.722436	267.566315
0.000000	0.722673	247.748169
0.000000	0.722910	233.269684
0.000000	0.723148	220.220612
0.000000	0.723385	209.317307
0.000000	0.723622	200.199020
0.000000	0.723859	192.240784
0.000000	0.724096	186.909409
0.000000	0.724333	183.087692
0.000000	0.724571	181.064316
0.000000	0.724808	181.121704
0.000000	0.725045	183.013000
0.000000	0.725282	188.574768
0.000000	0.725519	199.292496
0.000000	0.725756	216.530533
0.000000	0.725994	242.885544
0.000000	0.726231	281.289795
0.000000	0.726468	327.736664
0.000000	0.726705	377.526917
0.000000	0.726942	417.279114
0.000000	0.727179	445.597198
0.000000	0.727417	462.881287
0.000000	0.727654	469.932800
0.000000	0.727891	466.450104
0.000000	0.728128	452.945160
0.000000	0.728365	429.724457
0.000000	0.728603	398.131073
0.000000	0.728840	362.224426
0.000000	0.729077	328.318848
0.000000	0.729314	301.406921
0.000000	0.729551	287.201416
0.000000	0.729788	287.937439
0.000000	0.730026	295.062408
0.000000	0.730263	309.336060
0.000000	0.730500	327.117096
0.000000	0.730737	344.925537
0.000000	0.730974	364.612030
0.000000	0.731211	385.494324
0.000000	0.731449	408.592316
0.000000	0.731686	434.045746
0.000000	0.731923	458.571503
0.000000	0.732160	475.151611
0.000000	0.732397	480.007874
0.000000	0.732635	473.567841
0.000000	0.732872	456.515991
0.000000	0.733109	427.799255
0.000000	0.733346	388.586517
0.000000	0.733583	343.584717
0.000000	0.733820	296.097443
0.000000	0.734058	253.182251
0.000000	0.734295	222.277069
0.000000	0.734532	206.005096
0.000000	0.734769	193.429108
0.000000	0.735006	183.081863
0.000000	0.735243	175.633575
0.000000	0.735481	171.271606
0.000000	0.735718	170.693573
0.000000	0.735955	171.964371
0.000000	0.736192	174.498703
0.000000	0.736429	179.042679
0.000000	0.736667	184.987076
0.000000	0.736904	192.358047
0.000000	0.737141	201.376587
0.000000	0.737378	209.214478
0.000000	0.737615	213.817551
0.000000	0.737852	216.177063
0.000000	0.738090	219.774109
0.000000	0.738327	227.069748
0.000000	0.738564	238.155136
0.000000	0.738801	251.026276
0.000000	0.739038	257.032043
0.000000	0.739275	257.140869
0.000000	0.739513	253.419785
0.000000	0.739750	247.723846
0.000000	0.739987	240.843018
0.000000	0.740224	235.967697
0.000000	0.740461	237.905762
0.000000	0.740698	243.873962
0.000000	0.740936	254.375778
0.000000	0.741173	265.308838
0.000000	0.741410	274.282196
0.000000	0.741647	284.650208
0.000000	0.741884	298.849060
0.000000	0.742122	318.307861
0.000000	0.742359	343.832581
0.000000	0.742596	376.638062
0.000000	0.742833	410.197815
0.000000	0.743070	444.319366
0.000000	0.743307	472.270966
0.000000	0.743545	490.565735
0.000000	0.743782	498.353119
0.000000	0.744019	496.100769
0.000000	0.744256	484.129578
0.000000	0.744493	461.377991
0.000000	0.744730	426.579346
0.000000	0.744968	380.302307
0.000000	0.745205	327.195892
0.000000	0.745442	272.002655
0.000000	0.745679	221.222382
0.000000	0.745916	183.294434
0.000000	0.746154	165.221268
0.000000	0.746391	154.802826
0.000000	0.746628	149.078171
0.000000	0.746865	147.460190
0.000000	0.747102	149.729645
0.000000	0.747339	155.171280
0.000000	0.747577	163.326263
0.000000	0.747814	175.196045
0.000000	0.748051	191.102081
0.000000	0.748288	208.470856
0.000000	0.748525	224.487152
0.000000	0.748762	235.358948
0.000000	0.749000	241.603760
0.000000	0.749237	243.757721
0.000000	0.749474	244.199265
0.000000	0.749711	243.172607
0.000000	0.749948	241.801651
0.000000	0.750185	241.169357
0.000000	0.750423	246.082321
0.000000	0.750660	252.222733
0.000000	0.750897	250.748093
0.000000	0.751134	242.392944
0.000000	0.751371	228.992798
0.000000	0.751609	210.440277
0.000000	0.751846	187.487366
0.000000	0.752083	162.751373
0.000000	0.752320	141.424362
0.000000	0.752557	128.249237
0.000000	0.752794	122.024193
0.000000	0.753032	116.564285
0.000000	0.753269	111.407677
0.000000	0.753506	107.169601
0.000000	0.753743	103.322624
0.000000	0.753980	97.975548
0.000000	0.754218	92.092461
0.000000	0.754455	87.061165
0.000000	0.754692	83.019592
0.000000	0.754929	79.350052
0.000000	0.755166	76.977463
0.000000	0.755403	73.300613
0.000000	0.755641	68.355492
0.000000	0.755878	64.126801
0.000000	0.756115	60.494064
0.000000	0.756352	58.243221
0.000000	0.756589	56.887444
0.000000	0.756826	55.512970
0.000000	0.757064	52.396931
0.000000	0.757301	47.566750
0.000000	0.757538	43.654331
0.000000	0.757775	44.009331
0.000000	0.758012	48.534584
0.000000	0.758249	54.724846
0.000000	0.758487	61.887829
0.000000	0.758724	70.432358
0.000000	0.758961	78.387344
0.000000	0.759198	84.832520
0.000000	0.759435	89.611244
0.000000	0.759672	89.923317
0.000000	0.759910	87.922737
0.000000	0.760147	86.376678
0.000000	0.760384	86.886940
0.000000	0.760621	87.964081
0.000000	0.760858	87.355423
0.000000	0.761096	86.298027
0.000000	0.761333	84.305374
0.000000	0.761570	84.426697
0.000000	0.761807	84.728149
0.000000	0.762044	85.025810
0.000000	0.762281	85.190933
0.000000	0.762519	84.195038
0.000000	0.762756	82.686829
0.000000	0.762993	80.386047
0.000000	0.763230	77.505913
0.000000	0.763467	73.679390
0.000000	0.763704	69.168427
0.000000	0.763942	64.407356
0.000000	0.764179	58.290894
0.000000	0.764416	51.573658
0.000000	0.764653	45.620872
0.000000	0.764890	40.062908
0.000000	0.765128	33.826256
0.000000	0.765365	27.973993
0.000000	0.765602	23.809565
0.000000	0.765839	22.638575
0.000000	0.766076	23.073334
0.000000	0.766313	25.052065
0.000000	0.766551	28.451227
0.000000	0.766788	31.388777
0.000000	0.767025	33.185368
0.000000	0.767262	33.675026
0.000000	0.767499	33.042530
0.000000	0.767736	31.743813
0.000000	0.767974	30.153131
0.000000	0.768211	28.183277
0.000000	0.768448	25.991804
0.000000	0.768685	24.450542
0.000000	0.768922	25.455582
0.000000	0.769159	29.630136
0.000000	0.769397	33.986465
0.000000	0.769634	38.962723
0.000000	0.769871	44.375134
0.000000	0.770108	49.275917
0.000000	0.770345	53.910004
0.000000	0.770583	59.509197
0.000000	0.770820	66.537811
0.000000	0.771057	72.526291
0.000000	0.771294	76.928467
0.000000	0.771531	79.239899
0.000000	0.771769	80.637680
0.000000	0.772006	80.735497
0.000000	0.772243	79.824600
0.000000	0.772480	77.799133
0.000000	0.772717	76.436455
0.000000	0.772954	74.510841
0.000000	0.773192	72.168060
0.000000	0.773429	69.655327
0.000000	0.773666	66.938599
0.000000	0.773903	63.448013
0.000000	0.774140	60.050079
0.000000	0.774377	55.949612
0.000000	0.774615	50.009354
0.000000	0.774852	42.167778
0.000000	0.775089	36.675049
0.000000	0.775326	32.567005
0.000000	0.775563	29.342569
0.000000	0.775800	25.825504
0.000000	0.776038	23.145683
0.000000	0.776275	21.180861
0.000000	0.776512	20.436951
0.000000	0.776749	20.824347
0.000000	0.776986	22.439005
0.000000	0.777223	25.512585
0.000000	0.777461	30.961411
0.000000	0.777698	37.670193
0.000000	0.777935	43.685753
0.000000	0.778172	45.642826
0.000000	0.778409	45.189396
0.000000	0.778647	43.760544
0.000000	0.778884	42.688416
0.000000	0.779121	43.535706
0.000000	0.779358	46.603035
0.000000	0.779595	49.813152
0.000000	0.779832	52.955605
0.000000	0.780070	55.898270
0.000000	0.780307	57.168015
0.000000	0.780544	58.241451
0.000000	0.780781	59.002563
0.000000	0.781018	60.897785
0.000000	0.781255	62.756268
0.000000	0.781493	63.705585
0.000000	0.781730	63.727158
0.000000	0.781967	62.883331
0.000000	0.782204	60.284813
0.000000	0.782441	54.058987
0.000000	0.782679	45.759708
0.000000	0.782916	35.407455
0.000000	0.783153	26.220005
0.000000	0.783390	21.955618
0.000000	0.783627	22.576080
0.000000	0.783864	23.587059
0.000000	0.784102	24.714272
0.000000	0.784339	25.139256
0.000000	0.784576	24.672224
0.000000	0.784813	24.219362
0.000000	0.785050	25.452629
0.000000	0.785287	25.999229
0.000000	0.785525	27.111130
0.000000	0.785762	30.735106
0.000000	0.785999	36.090065
0.000000	0.786236	42.071472
0.000000	0.786473	48.892807
0.000000	0.786711	54.287266
0.000000	0.786948	58.891102
0.000000	0.787185	63.740879
0.000000	0.787422	68.658463
0.000000	0.787659	74.012016
0.000000	0.787896	79.988777
0.000000	0.788134	86.916824
0.000000	0.788371	94.617264
0.000000	0.788608	103.694374
0.000000	0.788845	113.818466
0.000000	0.789082	123.920219
0.000000	0.789319	134.046814
0.000000	0.789557	143.379349
0.000000	0.789794	152.447525
0.000000	0.790031	161.262421
0.000000	0.790268	168.820267
0.000000	0.790505	176.284119
0.000000	0.790743	184.236008
0.000000	0.790980	193.289978
0.000000	0.791217	203.869629
0.000000	0.791454	214.631256
0.000000	0.791691	225.653549
0.000000	0.791928	236.159180
0.000000	0.792166	244.867554
0.000000	0.792403	252.053940
0.000000	0.792640	254.149704
0.000000	0.792877	248.622208
0.000000	0.793114	238.698517
0.000000	0.793351	228.411530
0.000000	0.793589	220.586395
0.000000	0.793826	217.548431
0.000000	0.794063	215.973282
0.000000	0.794300	214.015961
0.000000	0.794537	211.306808
0.000000	0.794774	208.135590
0.000000	0.795012	204.912308
0.000000	0.795249	200.980225
0.000000	0.795486	194.878754
0.000000	0.795723	187.943665
0.000000	0.795960	182.685623
0.000000	0.796197	178.042908
0.000000	0.796435	174.561279
0.000000	0.796672	172.034210
0.000000	0.796909	168.878616
0.000000	0.797146	165.704224
0.000000	0.797383	163.348984
0.000000	0.797621	162.573135
0.000000	0.797858	164.463440
0.000000	0.798095	167.445297
0.000000	0.798332	170.755432
0.000000	0.798569	173.839172
0.000000	0.798806	177.025818
0.000000	0.799044	180.466507
0.000000	0.799281	185.433289
0.000000	0.799518	191.240173
0.000000	0.799755	197.828720
0.000000	0.799992	204.359192
0.000000	0.800230	209.843277
0.000000	0.800467	215.167618
0.000000	0.800704	220.604416
0.000000	0.800941	226.594650
0.000000	0.801178	232.857758
0.000000	0.801415	240.408691
0.000000	0.801653	247.410049
0.000000	0.801890	254.204727
0.000000	0.802127	261.356812
0.000000	0.802364	268.779083
0.000000	0.802601	274.019073
0.000000	0.802838	277.671265
0.000000	0.803076	280.772827
0.000000	0.803313	283.679321
0.000000	0.803550	285.620789
0.000000	0.803787	288.542694
0.000000	0.804024	293.444336
0.000000	0.804261	300.192596
0.000000	0.804499	305.839600
0.000000	0.804736	310.105896
0.000000	0.804973	313.260284
0.000000	0.805210	315.534485
0.000000	0.805447	316.035553
0.000000	0.805685	312.904144
0.000000	0.805922	306.843689
0.000000	0.806159	298.483551
0.000000	0.806396	288.958771
0.000000	0.806633	279.869202
0.000000	0.806870	272.346497
0.000000	0.807108	264.756775
0.000000	0.807345	258.356323
0.000000	0.807582	253.245651
0.000000	0.807819	250.810471
0.000000	0.808056	251.722794
0.000000	0.808293	254.356995
0.000000	0.808531	258.159210
0.000000	0.808768	262.692139
0.000000	0.809005	267.362427
0.000000	0.809242	270.296112
0.000000	0.809479	272.927826
0.000000	0.809717	276.577393
0.000000	0.809954	283.373627
0.000000	0.810191	290.689697
0.000000	0.810428	298.673187
0.000000	0.810665	308.238312
0.000000	0.810902	320.026520
0.000000	0.811140	323.924225
0.000000	0.811377	319.645142
0.000000	0.811614	310.020691
0.000000	0.811851	296.160919
0.000000	0.812088	277.986969
0.000000	0.812325	259.105652
0.000000	0.812563	243.549683
0.000000	0.812800	233.944916
0.000000	0.813037	230.609177
0.000000	0.813274	233.154678
0.000000	0.813511	243.397736
0.000000	0.813748	262.261353
0.000000	0.813986	292.449738
0.000000	0.814223	331.337860
0.000000	0.814460	369.454346
0.000000	0.814697	401.023071
0.000000	0.814934	423.343353
0.000000	0.815172	434.868744
0.000000	0.815409	434.582336
0.000000	0.815646	420.965179
0.000000	0.815883	396.661926
0.000000	0.816120	363.633850
0.000000	0.816357	324.404297
0.000000	0.816595	284.687164
0.000000	0.816832	250.854660
0.000000	0.817069	228.834625
0.000000	0.817306	219.109131
0.000000	0.817543	211.750732
0.000000	0.817780	206.672745
0.000000	0.818018	203.408997
0.000000	0.818255	202.888138
0.000000	0.818492	204.709167
0.000000	0.818729	207.118423
0.000000	0.818966	210.119598
0.000000	0.819204	212.944321
0.000000	0.819441	214.816147
0.000000	0.819678	217.222641
0.000000	0.819915	220.080551
0.000000	0.820152	223.697952
0.000000	0.820389	229.342819
0.000000	0.820627	237.057205
0.000000	0.820864	247.025085
0.000000	0.821101	258.333282
0.000000	0.821338	271.537109
0.000000	0.821575	285.298126
0.000000	0.821812	293.174561
0.000000	0.822050	291.970703
0.000000	0.822287	282.872284
0.000000	0.822524	269.348724
0.000000	0.822761	256.347900
0.000000	0.822998	249.488846
0.000000	0.823236	247.791000
0.000000	0.823473	247.841339
0.000000	0.823710	252.572998
0.000000	0.823947	261.211212
0.000000	0.824184	273.323395
0.000000	0.824421	288.154755
0.000000	0.824659	304.077301
0.000000	0.824896	317.196228
0.000000	0.825133	330.567963
0.000000	0.825370	344.506897
0.000000	0.825607	359.338562
0.000000	0.825844	373.888428
0.000000	0.826082	380.893860
0.000000	0.826319	380.980896
0.000000	0.826556	375.591309
0.000000	0.826793	366.271393
0.000000	0.827030	354.450256
0.000000	0.827267	342.732239
0.000000	0.827505	333.848022
0.000000	0.827742	328.692657
0.000000	0.827979	322.476715
0.000000	0.828216	314.837555
0.000000	0.828453	306.337463
0.000000	0.828691	297.447418
0.000000	0.828928	289.874023
0.000000	0.829165	283.960663
0.000000	0.829402	281.107941
0.000000	0.829639	279.472839
0.000000	0.829876	279.742340
0.000000	0.830114	281.417755
0.000000	0.830351	284.334290
0.000000	0.830588	288.339600
0.000000	0.830825	294.768219
0.000000	0.831062	305.905182
0.000000	0.831299	323.760162
0.000000	0.831537	349.996094
0.000000	0.831774	386.129211
0.000000	0.832011	432.472870
0.000000	0.832248	487.969879
0.000000	0.832485	544.377502
0.000000	0.832722	590.952881
0.000000	0.832960	625.242188
0.000000	0.833197	645.351440
0.000000	0.833434	650.248230
0.000000	0.833671	639.693970
0.000000	0.833908	614.453796
0.000000	0.834146	579.386169
0.000000	0.834383	540.678711
0.000000	0.834620	504.700836
0.000000	0.834857	477.265839
0.000000	0.835094	468.008636
0.000000	0.835331	457.433411
0.000000	0.835569	447.866211
0.000000	0.835806	435.180328
0.000000	0.836043	420.258179
0.000000	0.836280	403.439178
0.000000	0.836517	383.577057
0.000000	0.836754	363.899200
0.000000	0.836992	345.246796
0.000000	0.837229	328.514679
0.000000	0.837466	308.009460
0.000000	0.837703	287.593811
0.000000	0.837940	270.566528
0.000000	0.838178	255.122971
0.000000	0.838415	239.272934
0.000000	0.838652	223.432663
0.000000	0.838889	208.743469
0.000000	0.839126	196.665710
0.000000	0.839363	186.197144
0.000000	0.839601	177.527847
0.000000	0.839838	170.622757
0.000000	0.840075	164.584976
0.000000	0.840312	159.119049
0.000000	0.840549	153.383255
0.000000	0.840786	147.736160
0.000000	0.841024	141.386154
0.000000	0.841261	135.088730
0.000000	0.841498	128.326477
0.000000	0.841735	121.757744
0.000000	0.841972	117.319519
0.000000	0.842210	114.598724
0.000000	0.842447	115.638107
0.000000	0.842684	122.184479
0.000000	0.842921	134.535324
0.000000	0.843158	154.465576
0.000000	0.843395	183.049301
0.000000	0.843633	221.139862
0.000000	0.843870	266.634521
0.000000	0.844107	310.514557
0.000000	0.844344	353.552429
0.000000	0.844581	383.738281
0.000000	0.844818	402.098816
0.000000	0.845056	409.408447
0.000000	0.845293	407.601471
0.000000	0.845530	396.192230
0.000000	0.845767	376.616699
0.000000	0.846004	350.549713
0.000000	0.846241	323.448303
0.000000	0.846479	298.598541
0.000000	0.846716	282.480560
0.000000	0.846953	270.666168
0.000000	0.847190	254.063538
0.000000	0.847427	229.221481
0.000000	0.847665	198.600601
0.000000	0.847902	164.764252
0.000000	0.848139	133.058502
0.000000	0.848376	109.054947
0.000000	0.848613	89.551537
0.000000	0.848850	76.001236
0.000000	0.849088	67.487160
0.000000	0.849325	60.987316
0.000000	0.849562	56.708565
0.000000	0.849799	54.792526
0.000000	0.850036	55.086300
0.000000	0.850273	57.394043
0.000000	0.850511	60.879551
0.000000	0.850748	64.669411
0.000000	0.850985	70.301765
0.000000	0.851222	77.705322
0.000000	0.851459	85.417625
0.000000	0.851697	91.675301
0.000000	0.851934	97.331985
0.000000	0.852171	100.169418
0.000000	0.852408	100.870789
0.000000	0.852645	100.546570
0.000000	0.852882	99.023834
0.000000	0.853120	97.100029
0.000000	0.853357	96.279152
0.000000	0.853594	99.734497
0.000000	0.853831	106.131317
0.000000	0.854068	114.063721
0.000000	0.854305	122.174820
0.000000	0.854543	132.098740
0.000000	0.854780	140.960739
0.000000	0.855017	142.764923
0.000000	0.855254	139.035553
0.000000	0.855491	129.707504
0.000000	0.855729	114.259415
0.000000	0.855966	93.698097
0.000000	0.856203	67.309807
0.000000	0.856440	40.204800
0.000000	0.856677	17.104614
0.000000	0.856914	1.376121
0.000000	0.857152	-9.125245
0.000000	0.857389	-14.321797
0.000000	0.857626	-15.012837
0.000000	0.857863	-9.476127
0.000000	0.858100	-1.314981
0.000000	0.858337	-4.837419
0.000000	0.858575	-19.008560
0.000000	0.858812	-39.604939
0.000000	0.859049	-65.346634
0.000000	0.859286	-93.553574
0.000000	0.859523	-116.489304
0.000000	0.859761	-128.966965
0.000000	0.859998	-132.212463
0.000000	0.860235	-133.131714
0.000000	0.860472	-135.822098
0.000000	0.860709	-142.058182
0.000000	0.860946	-145.704025
0.000000	0.861184	-139.809326
0.000000	0.861421	-129.021973
0.000000	0.861658	-114.619354
0.000000	0.861895	-99.483437
0.000000	0.862132	-83.962784
0.000000	0.862369	-64.840256
0.000000	0.862607	-42.388439
0.000000	0.862844	-19.170622
0.000000	0.863081	-4.813178
0.000000	0.863318	0.908947
0.000000	0.863555	-0.255286
0.000000	0.863792	-6.521779
0.000000	0.864030	-16.754997
0.000000	0.864267	-28.916241
0.000000	0.864504	-37.806461
0.000000	0.864741	-41.786533
0.000000	0.864978	-44.056267
0.000000	0.865215	-46.188778
0.000000	0.865453	-47.634346
0.000000	0.865690	-48.976730
0.000000	0.865927	-49.972305
0.000000	0.866164	-49.599777
0.000000	0.866401	-47.647152
0.000000	0.866639	-44.416630
0.000000	0.866876	-40.148357
0.000000	0.867113	-35.526775
0.000000	0.867350	-29.769968
0.000000	0.867587	-23.069542
0.000000	0.867824	-14.335111
0.000000	0.868062	-6.601052
0.000000	0.868299	-3.560371
0.000000	0.868536	-3.875378
0.000000	0.868773	-5.638888
0.000000	0.869010	-5.551747
0.000000	0.869247	0.078281
0.000000	0.869485	12.164976
0.000000	0.869722	25.108837
0.000000	0.869959	37.601376
0.000000	0.870196	47.839142
0.000000	0.870433	55.648979
0.000000	0.870671	61.446758
0.000000	0.870908	66.731094
0.000000	0.871145	73.135979
0.000000	0.871382	80.041588
0.000000	0.871619	87.553886
0.000000	0.871856	94.935730
0.000000	0.872094	99.062851
0.000000	0.872331	97.626259
0.000000	0.872568	92.742050
0.000000	0.872805	85.686928
0.000000	0.873042	77.004761
0.000000	0.873279	70.512337
0.000000	0.873517	68.181755
0.000000	0.873754	66.650269
0.000000	0.873991	66.085861
0.000000	0.874228	65.920517
0.000000	0.874465	65.490486
0.000000	0.874703	64.984711
0.000000	0.874940	64.322685
0.000000	0.875177	63.536526
0.000000	0.875414	63.865887
0.000000	0.875651	66.006989
0.000000	0.875888	70.579002
0.000000	0.876126	76.686493
0.000000	0.876363	84.169708
0.000000	0.876600	90.139374
0.000000	0.876837	94.741928
0.000000	0.877074	98.087822
0.000000	0.877312	100.743759
0.000000	0.877549	102.519981
0.000000	0.877786	103.668732
0.000000	0.878023	104.310715
0.000000	0.878260	103.831375
0.000000	0.878497	103.197510
0.000000	0.878735	102.790245
0.000000	0.878972	104.375328
0.000000	0.879209	109.695709
0.000000	0.879446	115.702866
0.000000	0.879683	120.421371
0.000000	0.879920	125.846519
0.000000	0.880158	132.833771
0.000000	0.880395	140.473984
0.000000	0.880632	146.773758
0.000000	0.880869	152.982681
0.000000	0.881106	159.569183
0.000000	0.881343	165.628250
0.000000	0.881581	171.148132
0.000000	0.881818	175.715164
0.000000	0.882055	179.231827
0.000000	0.882292	180.837585
0.000000	0.882529	180.738724
0.000000	0.882766	178.322845
0.000000	0.883004	175.215424
0.000000	0.883241	170.250092
0.000000	0.883478	161.859558
0.000000	0.883715	151.728287
0.000000	0.883952	140.490311
0.000000	0.884190	129.969955
0.000000	0.884427	123.998528
0.000000	0.884664	119.924301
0.000000	0.884901	115.192917
0.000000	0.885138	108.362854
0.000000	0.885375	95.529396
0.000000	0.885613	79.688988
0.000000	0.885850	63.125420
0.000000	0.886087	50.212048
0.000000	0.886324	43.027622
0.000000	0.886561	37.941265
0.000000	0.886799	34.696823
0.000000	0.887036	32.985600
0.000000	0.887273	32.703571
0.000000	0.887510	33.493416
0.000000	0.887747	34.891335
0.000000	0.887984	35.642353
0.000000	0.888222	36.063995
0.000000	0.888459	36.429272
0.000000	0.888696	36.331600
0.000000	0.888933	36.364323
0.000000	0.889170	36.067051
0.000000	0.889407	35.217991
0.000000	0.889645	33.490799
0.000000	0.889882	31.555174
0.000000	0.890119	30.724718
0.000000	0.890356	28.900553
0.000000	0.890593	25.880266
0.000000	0.890830	22.573833
0.000000	0.891068	18.884245
0.000000	0.891305	16.888624
0.000000	0.891542	17.148096
0.000000	0.891779	19.001966
0.000000	0.892016	24.071423
0.000000	0.892254	35.099136
0.000000	0.892491	52.439240
0.000000	0.892728	78.313606
0.000000	0.892965	110.520752
0.000000	0.893202	147.364151
0.000000	0.893439	176.285950
0.000000	0.893677	190.582687
0.000000	0.893914	188.896790
0.000000	0.894151	174.495590
0.000000	0.894388	150.761703
0.000000	0.894625	123.040947
0.000000	0.894862	98.533195
0.000000	0.895100	81.990982
0.000000	0.895337	63.922798
0.000000	0.895574	47.787632
0.000000	0.895811	35.881672
0.000000	0.896048	28.625929
0.000000	0.896286	24.822300
0.000000	0.896523	23.401964
0.000000	0.896760	24.793051
0.000000	0.896997	29.692917
0.000000	0.897234	38.065102
0.000000	0.897471	49.168232
0.000000	0.897709	64.019981
0.000000	0.897946	82.874199
0.000000	0.898183	103.436340
0.000000	0.898420	124.902245
0.000000	0.898657	143.099411
0.000000	0.898894	153.646896
0.000000	0.899132	156.362366
0.000000	0.899369	152.501053
0.000000	0.899606	143.413177
0.000000	0.899843	128.485306
0.000000	0.900080	108.646332
0.000000	0.900317	87.011719
0.000000	0.900555	67.885864
0.000000	0.900792	55.945126
0.000000	0.901029	47.692245
0.000000	0.901266	40.375103
0.000000	0.901503	34.543365
0.000000	0.901740	30.341293
0.000000	0.901978	27.846165
0.000000	0.902215	26.594807
0.000000	0.902452	25.378202
0.000000	0.902689	22.451807
0.000000	0.902926	17.980419
0.000000	0.903164	12.830899
0.000000	0.903401	8.297524
0.000000	0.903638	5.273761
0.000000	0.903875	3.157191
0.000000	0.904112	1.483428
0.000000	0.904349	-1.000647
0.000000	0.904587	-3.733492
0.000000	0.904824	-6.564730
0.000000	0.905061	-8.701647
0.000000	0.905298	-9.948317
0.000000	0.905535	-11.253526
0.000000	0.905773	-12.411338
0.000000	0.906010	-13.706373
0.000000	0.906247	-14.957414
0.000000	0.906484	-16.355757
0.000000	0.906721	-17.504274
0.000000	0.906958	-19.469425
0.000000	0.907196	-21.865459
0.000000	0.907433	-24.095325
0.000000	0.907670	-26.798565
0.000000	0.907907	-29.525803
0.000000	0.908144	-32.111469
0.000000	0.908381	-32.846859
0.000000	0.908619	-31.164265
0.000000	0.908856	-25.933189
0.000000	0.909093	-15.885430
0.000000	0.909330	-1.547283
0.000000	0.909567	16.464909
0.000000	0.909804	37.658337
0.000000	0.910042	62.206924
0.000000	0.910279	89.503311
0.000000	0.910516	118.250740
0.000000	0.910753	147.626556
0.000000	0.910990	170.169327
0.000000	0.911228	184.218277
0.000000	0.911465	188.442963
0.000000	0.911702	181.963638
0.000000	0.911939	167.117508
0.000000	0.912176	144.611252
0.000000	0.912413	117.447357
0.000000	0.912651	90.302277
0.000000	0.912888	63.736599
0.000000	0.913125	34.738628
0.000000	0.913362	9.680819
0.000000	0.913599	-3.998445
0.000000	0.913836	-9.421011
0.000000	0.914074	-11.906514
0.000000	0.914311	-11.065484
0.000000	0.914548	-7.115106
0.000000	0.914785	-0.260889
0.000000	0.915022	8.636746
0.000000	0.915260	16.432323
0.000000	0.915497	23.413645
0.000000	0.915734	31.710876
0.000000	0.915971	41.503201
0.000000	0.916208	51.853127
0.000000	0.916445	64.954140
0.000000	0.916683	78.605743
0.000000	0.916920	92.443436
0.000000	0.917157	108.908455
0.000000	0.917394	128.435303
0.000000	0.917631	151.658951
0.000000	0.917868	172.962372
0.000000	0.918106	184.634247
0.000000	0.918343	185.453033
0.000000	0.918580	176.041672
0.000000	0.918817	157.188736
0.000000	0.919054	130.687683
0.000000	0.919291	99.360542
0.000000	0.919529	66.676994
0.000000	0.919766	36.097946
0.000000	0.920003	10.450966
0.000000	0.920240	-7.465058
0.000000	0.920477	-22.205437
0.000000	0.920715	-35.733215
0.000000	0.920952	-48.628712
0.000000	0.921189	-60.740070
0.000000	0.921426	-72.434204
0.000000	0.921663	-84.098679
0.000000	0.921900	-94.662300
0.000000	0.922138	-102.806122
0.000000	0.922375	-110.687271
0.000000	0.922612	-121.060997
0.000000	0.922849	-132.817093
0.000000	0.923086	-144.905594
0.000000	0.923323	-155.430252
0.000000	0.923561	-164.164352
0.000000	0.923798	-171.714264
0.000000	0.924035	-177.598663
0.000000	0.924272	-179.984528
0.000000	0.924509	-180.367783
0.000000	0.924747	-178.341156
0.000000	0.924984	-174.543304
0.000000	0.925221	-169.230606
0.000000	0.925458	-162.369080
0.000000	0.925695	-153.756256
0.000000	0.925932	-143.035156
0.000000	0.926170	-133.115524
0.000000	0.926407	-123.725868
0.000000	0.926644	-114.141998
0.000000	0.926881	-104.928246
0.000000	0.927118	-96.672081
0.000000	0.927355	-88.028313
0.000000	0.927593	-78.751625
0.000000	0.927830	-71.003288
0.000000	0.928067	-66.534874
0.000000	0.928304	-63.588207
0.000000	0.928541	-62.002148
0.000000	0.928779	-61.125427
0.000000	0.929016	-59.561771
0.000000	0.929253	-57.731525
0.000000	0.929490	-56.446404
0.000000	0.929727	-55.135448
0.000000	0.929964	-52.417912
0.000000	0.930202	-46.233036
0.000000	0.930439	-34.196972
0.000000	0.930676	-18.020247
0.000000	0.930913	0.769163
0.000000	0.931150	17.424601
0.000000	0.931387	28.805042
0.000000	0.931625	35.393406
0.000000	0.931862	38.557217
0.000000	0.932099	38.877197
0.000000	0.932336	37.069885
0.000000	0.932573	33.592773
0.000000	0.932810	30.764637
0.000000	0.933048	31.579834
0.000000	0.933285	32.897694
0.000000	0.933522	35.144886
0.000000	0.933759	40.578514
0.000000	0.933996	47.034908
0.000000	0.934234	53.174892
0.000000	0.934471	58.864845
0.000000	0.934708	57.078556
0.000000	0.934945	46.161098
0.000000	0.935182	27.343414
0.000000	0.935419	2.823274
0.000000	0.935657	-25.820255
0.000000	0.935894	-55.114285
0.000000	0.936131	-80.523369
0.000000	0.936368	-96.843323
0.000000	0.936605	-110.566338
0.000000	0.936843	-120.523849
0.000000	0.937080	-129.364395
0.000000	0.937317	-137.598526
0.000000	0.937554	-144.934692
0.000000	0.937791	-151.411057
0.000000	0.938028	-156.778946
0.000000	0.938266	-160.866165
0.000000	0.938503	-163.492294
0.000000	0.938740	-164.753571
0.000000	0.938977	-164.574951
0.000000	0.939214	-164.427444
0.000000	0.939451	-164.782700
0.000000	0.939689	-164.777893
0.000000	0.939926	-164.625687
0.000000	0.940163	-165.296280
0.000000	0.940400	-166.893036
0.000000	0.940637	-169.406647
0.000000	0.940874	-172.673950
0.000000	0.941112	-175.497116
0.000000	0.941349	-177.223022
0.000000	0.941586	-178.067871
0.000000	0.941823	-177.846603
0.000000	0.942060	-174.070709
0.000000	0.942297	-166.676315
0.000000	0.942535	-157.898544
0.000000	0.942772	-148.292236
0.000000	0.943009	-137.673218
0.000000	0.943246	-128.067871
0.000000	0.943483	-123.613457
0.000000	0.943721	-122.261574
0.000000	0.943958	-121.400093
0.000000	0.944195	-120.532646
0.000000	0.944432	-118.552597
0.000000	0.944669	-111.762634
0.000000	0.944906	-100.844139
0.000000	0.945144	-88.361763
0.000000	0.945381	-73.413269
0.000000	0.945618	-56.283340
0.000000	0.945855	-36.996986
0.000000	0.946092	-16.936260
0.000000	0.946329	2.985417
0.000000	0.946567	17.352161
0.000000	0.946804	25.291014
0.000000	0.947041	29.326590
0.000000	0.947278	29.756536
0.000000	0.947515	26.944700
0.000000	0.947753	21.187620
0.000000	0.947990	14.868307
0.000000	0.948227	8.504841
0.000000	0.948464	1.776919
0.000000	0.948701	-3.487652
0.000000	0.948938	-7.327069
0.000000	0.949176	-11.152289
0.000000	0.949413	-14.919733
0.000000	0.949650	-17.991796
0.000000	0.949887	-20.102707
0.000000	0.950124	-21.635542
0.000000	0.950361	-22.777601
0.000000	0.950599	-23.242723
0.000000	0.950836	-23.224291
0.000000	0.951073	-22.790548
0.000000	0.951310	-21.729668
0.000000	0.951547	-19.889643
0.000000	0.951784	-17.665237
0.000000	0.952022	-14.185509
0.000000	0.952259	-9.516115
0.000000	0.952496	-3.196695
0.000000	0.952733	5.809136
0.000000	0.952970	16.584141
0.000000	0.953208	26.900478
0.000000	0.953445	34.527149
0.000000	0.953682	38.526218
0.000000	0.953919	40.178707
0.000000	0.954156	39.786926
0.000000	0.954393	36.851250
0.000000	0.954631	32.494919
0.000000	0.954868	27.540510
0.000000	0.955105	20.712381
0.000000	0.955342	14.285896
0.000000	0.955579	8.662775
0.000000	0.955817	3.424127
0.000000	0.956054	-2.441013
0.000000	0.956291	-9.140546
0.000000	0.956528	-15.375825
0.000000	0.956765	-21.475431
0.000000	0.957002	-27.517239
0.000000	0.957240	-33.545383
0.000000	0.957477	-37.505722
0.000000	0.957714	-40.745327
0.000000	0.957951	-43.287628
0.000000	0.958188	-44.720470
0.000000	0.958425	-45.654072
0.000000	0.958663	-46.521660
0.000000	0.958900	-47.900936
0.000000	0.959137	-49.402374
0.000000	0.959374	-50.514557
0.000000	0.959611	-51.026653
0.000000	0.959848	-51.068508
0.000000	0.960086	-52.308407
0.000000	0.960323	-57.024021
0.000000	0.960560	-62.810936
0.000000	0.960797	-69.718590
0.000000	0.961034	-77.019852
0.000000	0.961271	-79.973282
0.000000	0.961509	-80.896996
0.000000	0.961746	-81.584503
0.000000	0.961983	-82.155510
0.000000	0.962220	-82.366249
0.000000	0.962457	-82.421989
0.000000	0.962695	-82.363892
0.000000	0.962932	-81.576012
0.000000	0.963169	-79.921013
0.000000	0.963406	-77.113983
0.000000	0.963643	-71.939804
0.000000	0.963880	-66.683632
0.000000	0.964118	-63.644814
0.000000	0.964355	-63.810333
0.000000	0.964592	-66.374680
0.000000	0.964829	-70.562897
0.000000	0.965066	-75.659828
0.000000	0.965304	-80.104813
0.000000	0.965541	-82.569794
0.000000	0.965778	-81.772644
0.000000	0.966015	-79.678734
0.000000	0.966252	-76.634827
0.000000	0.966489	-73.818748
0.000000	0.966727	-71.023781
0.000000	0.966964	-68.745720
0.000000	0.967201	-67.894058
0.000000	0.967438	-71.140427
0.000000	0.967675	-76.697441
0.000000	0.967912	-83.478676
0.000000	0.968150	-89.655670
0.000000	0.968387	-92.772095
0.000000	0.968624	-94.646965
0.000000	0.968861	-96.537758
0.000000	0.969098	-97.653763
0.000000	0.969335	-96.514221
0.000000	0.969573	-94.645363
0.000000	0.969810	-90.955750
0.000000	0.970047	-84.467461
0.000000	0.970284	-75.538254
0.000000	0.970521	-65.006660
0.000000	0.970758	-52.507225
0.000000	0.970996	-40.580696
0.000000	0.971233	-30.305527
0.000000	0.971470	-21.465302
0.000000	0.971707	-14.993557
0.000000	0.971944	-12.448312
0.000000	0.972182	-11.762662
0.000000	0.972419	-12.849380
0.000000	0.972656	-15.064841
0.000000	0.972893	-16.876434
0.000000	0.973130	-18.383236
0.000000	0.973368	-18.289005
0.000000	0.973605	-17.696703
0.000000	0.973842	-17.517271
0.000000	0.974079	-17.045183
0.000000	0.974316	-17.052292
0.000000	0.974553	-17.382833
0.000000	0.974791	-17.497828
0.000000	0.975028	-17.816252
0.000000	0.975265	-19.256844
0.000000	0.975502	-20.898888
0.000000	0.975739	-22.377398
0.000000	0.975976	-23.238564
0.000000	0.976214	-24.928215
0.000000	0.976451	-27.043369
0.000000	0.976688	-30.389244
0.000000	0.976925	-34.424725
0.000000	0.977162	-39.498913
0.000000	0.977399	-46.503433
0.000000	0.977637	-53.436417
0.000000	0.977874	-60.113445
0.000000	0.978111	-65.762787
0.000000	0.978348	-70.504433
0.000000	0.978585	-76.603439
0.000000	0.978822	-83.074242
0.000000	0.979060	-89.414719
0.000000	0.979297	-94.821510
0.000000	0.979534	-99.085556
0.000000	0.979771	-102.531693
0.000000	0.980008	-105.426071
0.000000	0.980246	-108.075233
0.000000	0.980483	-110.074959
0.000000	0.980720	-111.259583
0.000000	0.980957	-112.082413
0.000000	0.981194	-112.388557
0.000000	0.981431	-112.947624
0.000000	0.981669	-113.012383
0.000000	0.981906	-111.726471
0.000000	0.982143	-108.420647
0.000000	0.982380	-103.883949
0.000000	0.982617	-98.564041
0.000000	0.982854	-91.152130
0.000000	0.983092	-81.573929
0.000000	0.983329	-69.825249
0.000000	0.983566	-55.333176
0.000000	0.983803	-37.672504
0.000000	0.984040	-16.995411
0.000000	0.984278	7.682752
0.000000	0.984515	36.277054
0.000000	0.984752	70.194878
0.000000	0.984989	108.052589
0.000000	0.985226	145.284836
0.000000	0.985463	175.156784
0.000000	0.985701	197.623123
0.000000	0.985938	212.629501
0.000000	0.986175	220.010605
0.000000	0.986412	223.839264
0.000000	0.986649	224.873840
0.000000	0.986886	223.228912
0.000000	0.987124	222.278290
0.000000	0.987361	227.072845
0.000000	0.987598	238.214279
0.000000	0.987835	242.624695
0.000000	0.988072	239.396820
0.000000	0.988310	230.074020
0.000000	0.988547	214.806503
0.000000	0.988784	195.596909
0.000000	0.989021	175.010590
0.000000	0.989258	157.652908
0.000000	0.989495	147.945404
0.000000	0.989733	148.090073
0.000000	0.989970	152.469315
0.000000	0.990207	160.744339
0.000000	0.990444	168.716843
0.000000	0.990681	166.857468
0.000000	0.990918	158.205582
0.000000	0.991156	146.506485
0.000000	0.991393	137.245132
0.000000	0.991630	134.429764
0.000000	0.991867	129.886292
0.000000	0.992104	121.287315
0.000000	0.992342	109.024979
0.000000	0.992579	93.087860
0.000000	0.992816	73.405006
0.000000	0.993053	51.988220
0.000000	0.993290	32.182240
0.000000	0.993527	17.935717
0.000000	0.993765	10.640840
0.000000	0.994002	5.974759
0.000000	0.994239	3.288229
0.000000	0.994476	0.926172
0.000000	0.994713	-1.238523
0.000000	0.994950	-4.557313
0.000000	0.995188	-7.896343
0.000000	0.995425	-11.674523
0.000000	0.995662	-16.251913
0.000000	0.995899	-19.145006
0.000000	0.996136	-21.635702
0.000000	0.996373	-24.578506
0.000000	0.996611	-28.427040
0.000000	0.996848	-33.868359
0.000000	0.997085	-40.882961
0.000000	0.997322	-50.110405
0.000000	0.997559	-59.908249
0.000000	0.997797	-68.410568
0.000000	0.998034	-75.407974
0.000000	0.998271	-80.103592
0.000000	0.998508	-83.851753
0.000000	0.998745	-86.314461
0.000000	0.998982	-90.325951
0.000000	0.999220	-97.099190
0.000000	0.999457	-105.011963
0.000000	0.999694	-113.777565
0.000000	0.999931	-120.179298
0.000000	1.000168	-125.168198
0.000000	1.000405	-130.409714
0.000000	1.000643	-136.974869
0.000000	1.000880	-142.544357
0.000000	1.001117	-146.245422
0.000000	1.001354	-148.009857
0.000000	1.001591	-147.466400
0.000000	1.001829	-146.287506
0.000000	1.002066	-144.788116
0.000000	1.002303	-144.196045
0.000000	1.002540	-145.699249
0.000000	1.002777	-148.952301
0.000000	1.003014	-152.943466
0.000000	1.003252	-155.558182
0.000000	1.003489	-155.054947
0.000000	1.003726	-151.617386
0.000000	1.003963	-146.898483
0.000000	1.004200	-141.566879
0.000000	1.004437	-136.872147
0.000000	1.004675	-133.226242
0.000000	1.004912	-129.008575
0.000000	1.005149	-124.446854
0.000000	1.005386	-118.820526
0.000000	1.005623	-112.897079
0.000000	1.005860	-106.787689
0.000000	1.006098	-101.222588
0.000000	1.006335	-97.157860
0.000000	1.006572	-92.911446
0.000000	1.006809	-88.245171
0.000000	1.007046	-82.052734
0.000000	1.007284	-76.898415
0.000000	1.007521	-71.438141
0.000000	1.007758	-65.042946
0.000000	1.007995	-58.182518
0.000000	1.008232	-51.645355
0.000000	1.008469	-45.531822
0.000000	1.008707	-41.841953
0.000000	1.008944	-41.591293
0.000000	1.009181	-43.375492
0.000000	1.009418	-46.650345
0.000000	1.009655	-51.186184
0.000000	1.009892	-55.171524
0.000000	1.010130	-57.122593
0.000000	1.010367	-54.390320
0.000000	1.010604	-48.207165
0.000000	1.010841	-41.934704
0.000000	1.011078	-36.445049
0.000000	1.011316	-31.316290
0.000000	1.011553	-25.953003
0.000000	1.011790	-22.012003
0.000000	1.012027	-18.410988
0.000000	1.012264	-14.242802
0.000000	1.012501	-10.055985
0.000000	1.012739	-5.350974
0.000000	1.012976	0.234953
0.000000	1.013213	7.613328
0.000000	1.013450	17.473261
0.000000	1.013687	30.203604
0.000000	1.013924	43.511444
0.000000	1.014162	56.866028
0.000000	1.014399	72.433502
0.000000	1.014636	90.279984
0.000000	1.014873	110.390739
0.000000	1.015110	129.808655
0.000000	1.015347	142.185593
0.000000	1.015585	148.880325
0.000000	1.015822	155.575180
0.000000	1.016059	163.137405
0.000000	1.016296	173.325409
0.000000	1.016533	189.997635
0.000000	1.016770	211.602432
0.000000	1.017008	236.023407
0.000000	1.017245	258.694855
0.000000	1.017482	275.945526
0.000000	1.017719	285.357178
0.000000	1.017956	288.344238
0.000000	1.018194	286.636871
0.000000	1.018431	278.754822
0.000000	1.018668	262.976654
0.000000	1.018905	238.407837
0.000000	1.019142	204.299194
0.000000	1.019379	162.865692
0.000000	1.019617	117.797577
0.000000	1.019854	71.766144
0.000000	1.020091	29.458874
0.000000	1.020328	-3.802177
0.000000	1.020565	-23.510319
0.000000	1.020803	-32.931671
0.000000	1.021040	-34.592880
0.000000	1.021277	-30.097542
0.000000	1.021514	-19.853439
0.000000	1.021751	-6.017755
0.000000	1.021988	9.488494
0.000000	1.022226	23.804941
0.000000	1.022463	34.989738
0.000000	1.022700	42.961124
0.000000	1.022937	47.210766
0.000000	1.023174	47.215240
0.000000	1.023412	42.296295
0.000000	1.023649	33.448376
0.000000	1.023886	21.267776
0.000000	1.024123	8.117562
0.000000	1.024360	-4.004470
0.000000	1.024597	-11.871184
0.000000	1.024835	-11.862583
0.000000	1.025072	-6.323046
0.000000	1.025309	2.698902
0.000000	1.025546	16.046951
0.000000	1.025783	32.997524
0.000000	1.026020	52.549519
0.000000	1.026258	77.755608
0.000000	1.026495	111.493187
0.000000	1.026732	155.827744
0.000000	1.026969	210.825592
0.000000	1.027206	275.166962
0.000000	1.027443	338.760834
0.000000	1.027681	389.548248
0.000000	1.027918	424.940155
0.000000	1.028155	443.465973
0.000000	1.028392	445.446075
0.000000	1.028629	432.146484
0.000000	1.028866	405.038727
0.000000	1.029104	365.281860
0.000000	1.029341	320.223846
0.000000	1.029578	277.669006
0.000000	1.029815	245.814301
0.000000	1.030052	233.761398
0.000000	1.030290	221.934677
0.000000	1.030527	210.971588
0.000000	1.030764	203.992340
0.000000	1.031001	197.513885
0.000000	1.031238	190.135468
0.000000	1.031475	181.788696
0.000000	1.031713	172.933990
0.000000	1.031950	163.387878
0.000000	1.032187	152.666641
0.000000	1.032424	142.532578
0.000000	1.032661	133.805328
0.000000	1.032899	126.307671
0.000000	1.033136	118.646919
0.000000	1.033373	112.714287
0.000000	1.033610	106.592697
0.000000	1.033847	99.214325
0.000000	1.034084	90.409164
0.000000	1.034322	81.490097
0.000000	1.034559	72.953918
0.000000	1.034796	64.994293
0.000000	1.035033	57.940769
0.000000	1.035270	52.346828
0.000000	1.035507	46.506496
0.000000	1.035745	40.772739
0.000000	1.035982	36.044708
0.000000	1.036219	31.877344
0.000000	1.036456	27.998211
0.000000	1.036693	21.818230
0.000000	1.036930	12.791090
0.000000	1.037168	1.082654
0.000000	1.037405	-12.462221
0.000000	1.037642	-27.053110
0.000000	1.037879	-39.365894
0.000000	1.038116	-48.893398
0.000000	1.038353	-56.748241
0.000000	1.038591	-63.634937
0.000000	1.038828	-69.883423
0.000000	1.039065	-75.620979
0.000000	1.039302	-80.480522
0.000000	1.039539	-84.057854
0.000000	1.039777	-86.406876
0.000000	1.040014	-87.446228
0.000000	1.040251	-87.441154
0.000000	1.040488	-86.166710
0.000000	1.040725	-83.034027
0.000000	1.040962	-77.372154
0.000000	1.041200	-69.935860
0.000000	1.041437	-62.076923
0.000000	1.041674	-54.314617
0.000000	1.041911	-45.964260
0.000000	1.042148	-36.051651
0.000000	1.042385	-24.317160
0.000000	1.042623	-9.443667
0.000000	1.042860	6.416520
0.000000	1.043097	25.202475
0.000000	1.043334	47.532684
0.000000	1.043571	72.342857
0.000000	1.043809	100.983276
0.000000	1.044046	132.179382
0.000000	1.044283	161.143951
0.000000	1.044520	186.962982
0.000000	1.044757	206.238297
0.000000	1.044994	217.698456
0.000000	1.045232	221.863647
0.000000	1.045469	219.844025
0.000000	1.045706	211.194565
0.000000	1.045943	195.543777
0.000000	1.046180	173.600983
0.000000	1.046417	147.260345
0.000000	1.046655	121.131020
0.000000	1.046892	98.296280
0.000000	1.047129	84.010857
0.000000	1.047366	76.850418
0.000000	1.047603	70.880440
0.000000	1.047840	66.496513
0.000000	1.048078	63.905609
0.000000	1.048315	62.514038
0.000000	1.048552	61.915848
0.000000	1.048789	61.843227
0.000000	1.049026	59.308220
0.000000	1.049264	55.722767
0.000000	1.049501	50.411648
0.000000	1.049738	44.777889
0.000000	1.049975	38.800198
0.000000	1.050212	32.997154
0.000000	1.050449	26.962029
0.000000	1.050687	20.306303
0.000000	1.050924	13.056671
0.000000	1.051161	7.261508
0.000000	1.051398	2.839896
0.000000	1.051635	-1.333412
0.000000	1.051872	-4.976286
0.000000	1.052110	-8.395106
0.000000	1.052347	-10.567359
0.000000	1.052584	-10.117055
0.000000	1.052821	-9.294103
0.000000	1.053058	-8.941866
0.000000	1.053295	-8.213761
0.000000	1.053533	-7.312511
0.000000	1.053770	-6.317465
0.000000	1.054007	-5.153212
0.000000	1.054244	-3.927946
0.000000	1.054481	-3.160506
0.000000	1.054719	-2.054699
0.000000	1.054956	0.922423
0.000000	1.055193	4.927663
0.000000	1.055430	11.131606
0.000000	1.055667	18.610569
0.000000	1.055905	27.647234
0.000000	1.056142	37.792259
0.000000	1.056379	48.262287
0.000000	1.056616	59.715096
0.000000	1.056853	71.788155
0.000000	1.057090	81.430214
0.000000	1.057328	84.278770
0.000000	1.057565	81.858757
0.000000	1.057802	74.268906
0.000000	1.058039	60.672852
0.000000	1.058276	41.015018
0.000000	1.058513	15.964316
0.000000	1.058751	-13.005772
0.000000	1.058988	-40.996124
0.000000	1.059225	-64.026794
0.000000	1.059462	-78.774483
0.000000	1.059699	-88.553123
0.000000	1.059937	-96.145233
0.000000	1.060174	-101.013870
0.000000	1.060411	-103.594696
0.000000	1.060648	-105.403587
0.000000	1.060885	-108.336761
0.000000	1.061122	-111.717735
0.000000	1.061360	-114.218788
0.000000	1.061597	-116.576004
0.000000	1.061834	-119.102203
0.000000	1.062071	-121.128387
0.000000	1.062308	-122.915176
0.000000	1.062545	-123.988670
0.000000	1.062783	-123.634186
0.000000	1.063020	-120.615959
0.000000	1.063257	-113.659180
0.000000	1.063494	-104.633888
0.000000	1.063731	-94.395828
0.000000	1.063968	-83.868195
0.000000	1.064206	-75.170174
0.000000	1.064443	-66.156960
0.000000	1.064680	-58.292366
0.000000	1.064917	-51.534218
0.000000	1.065154	-45.084805
0.000000	1.065391	-38.015266
0.000000	1.065629	-30.187897
0.000000	1.065866	-22.328638
0.000000	1.066103	-14.583771
0.000000	1.066340	-6.981116
0.000000	1.066577	1.876875
0.000000	1.066815	11.712221
0.000000	1.067052	21.644436
0.000000	1.067289	29.808353
0.000000	1.067526	36.075653
0.000000	1.067763	40.230896
0.000000	1.068000	40.305046
0.000000	1.068238	35.944321
0.000000	1.068475	27.650591
0.000000	1.068712	15.673682
0.000000	1.068949	0.177425
0.000000	1.069186	-16.291643
0.000000	1.069424	-31.489822
0.000000	1.069661	-43.190041
0.000000	1.069898	-49.632854
0.000000	1.070135	-54.503761
0.000000	1.070372	-55.944386
0.000000	1.070609	-52.778728
0.000000	1.070847	-45.857185
0.000000	1.071084	-35.369659
0.000000	1.071321	-30.686583
0.000000	1.071558	-33.574566
0.000000	1.071795	-42.966129
0.000000	1.072032	-57.875114
0.000000	1.072270	-75.123405
0.000000	1.072507	-91.311584
0.000000	1.072744	-101.831047
0.000000	1.072981	-107.064270
0.000000	1.073218	-112.855637
0.000000	1.073455	-118.995163
0.000000	1.073693	-124.742241
0.000000	1.073930	-129.529205
0.000000	1.074167	-132.868576
0.000000	1.074404	-135.371201
0.000000	1.074641	-135.639862
0.000000	1.074878	-132.828232
0.000000	1.075116	-128.954895
0.000000	1.075353	-127.131508
0.000000	1.075590	-125.570923
0.000000	1.075827	-123.473862
0.000000	1.076064	-121.877731
0.000000	1.076302	-122.227333
0.000000	1.076539	-124.086586
0.000000	1.076776	-126.733330
0.000000	1.077013	-129.918701
0.000000	1.077250	-133.679871
0.000000	1.077487	-137.641357
0.000000	1.077725	-140.911865
0.000000	1.077962	-142.857193
0.000000	1.078199	-145.474838
0.000000	1.078436	-149.034637
0.000000	1.078673	-152.056747
0.000000	1.078910	-155.070847
0.000000	1.079148	-157.670746
0.000000	1.079385	-159.941086
0.000000	1.079622	-162.238861
0.000000	1.079859	-164.452744
0.000000	1.080096	-167.196320
0.000000	1.080334	-169.262680
0.000000	1.080571	-171.252106
0.000000	1.080808	-173.717224
0.000000	1.081045	-176.283218
0.000000	1.081282	-177.623276
0.000000	1.081519	-180.844055
0.000000	1.081757	-185.880554
0.000000	1.081994	-191.100479
0.000000	1.082231	-196.830490
0.000000	1.082468	-203.737350
0.000000	1.082705	-211.436829
0.000000	1.082942	-219.522964
0.000000	1.083180	-227.460876
0.000000	1.083417	-234.006775
0.000000	1.083654	-239.448990
0.000000	1.083891	-243.392654
0.000000	1.084128	-245.735260
0.000000	1.084365	-245.494705
0.000000	1.084603	-244.726318
0.000000	1.084840	-243.347168
0.000000	1.085077	-240.698669
0.000000	1.085314	-237.492981
0.000000	1.085551	-234.987198
0.000000	1.085788	-232.606079
0.000000	1.086026	-229.807739
0.000000	1.086263	-227.108383
0.000000	1.086500	-224.062943
0.000000	1.086737	-220.588882
0.000000	1.086974	-216.889359
0.000000	1.087212	-214.078018
0.000000	1.087449	-211.861160
0.000000	1.087686	-210.552521
0.000000	1.087923	-209.041733
0.000000	1.088160	-208.072449
0.000000	1.088398	-209.204208
0.000000	1.088635	-212.168228
0.000000	1.088872	-216.795807
0.000000	1.089109	-223.247391
0.000000	1.089346	-230.906265
0.000000	1.089583	-237.145615
0.000000	1.089821	-242.735443
0.000000	1.090058	-247.752396
0.000000	1.090295	-251.894089
0.000000	1.090532	-254.610352
0.000000	1.090769	-255.151138
0.000000	1.091006	-253.730835
0.000000	1.091244	-250.745529
0.000000	1.091481	-246.515503
0.000000	1.091718	-242.334198
0.000000	1.091955	-239.312698
0.000000	1.092192	-236.549911
0.000000	1.092430	-233.348724
0.000000	1.092667	-230.357910
0.000000	1.092904	-226.568878
0.000000	1.093141	-221.482788
0.000000	1.093378	-215.706879
0.000000	1.093615	-209.227493
0.000000	1.093853	-201.217133
0.000000	1.094090	-191.712234
0.000000	1.094327	-182.209152
0.000000	1.094564	-174.791687
0.000000	1.094801	-173.283066
0.000000	1.095038	-177.011002
0.000000	1.095276	-185.314072
0.000000	1.095513	-196.544739
0.000000	1.095750	-209.807861
0.000000	1.095987	-222.192215
0.000000	1.096224	-231.349945
0.000000	1.096461	-237.232513
0.000000	1.096699	-242.164886
0.000000	1.096936	-247.071747
0.000000	1.097173	-251.553162
0.000000	1.097410	-255.032333
0.000000	1.097647	-258.479523
0.000000	1.097885	-261.998871
0.000000	1.098122	-266.084106
0.000000	1.098359	-270.247772
0.000000	1.098596	-276.008331
0.000000	1.098833	-283.124268
0.000000	1.099070	-290.222382
0.000000	1.099308	-296.782410
0.000000	1.099545	-302.278076
0.000000	1.099782	-307.811646
0.000000	1.100019	-313.716003
0.000000	1.100256	-318.747559
0.000000	1.100493	-323.710236
0.000000	1.100731	-329.079193
0.000000	1.100968	-334.552979
0.000000	1.101205	-338.633820
0.000000	1.101442	-343.384766
0.000000	1.101679	-346.851105
0.000000	1.101916	-348.791931
0.000000	1.102154	-348.534332
0.000000	1.102391	-346.736328
0.000000	1.102628	-343.517334
0.000000	1.102865	-340.022552
0.000000	1.103102	-336.840973
0.000000	1.103340	-334.047729
0.000000	1.103577	-332.364288
0.000000	1.103814	-332.872223
0.000000	1.104051	-334.968597
0.000000	1.104288	-338.929840
0.000000	1.104525	-343.969421
0.000000	1.104763	-349.543304
0.000000	1.105000	-353.577118
0.000000	1.105237	-355.316803
0.000000	1.105474	-356.083282
0.000000	1.105711	-354.815704
0.000000	1.105948	-350.672577
0.000000	1.106186	-342.997864
0.000000	1.106423	-333.589935
0.000000	1.106660	-321.899933
0.000000	1.106897	-308.249084
0.000000	1.107134	-292.706787
0.000000	1.107372	-275.729462
0.000000	1.107609	-259.396210
0.000000	1.107846	-246.139923
0.000000	1.108083	-235.999313
0.000000	1.108320	-229.560974
0.000000	1.108557	-226.793793
0.000000	1.108795	-226.587738
0.000000	1.109032	-228.185043
0.000000	1.109269	-230.278076
0.000000	1.109506	-231.944153
0.000000	1.109743	-232.181381
0.000000	1.109980	-227.600647
0.000000	1.110218	-221.677231
0.000000	1.110455	-214.258347
0.000000	1.110692	-207.035309
0.000000	1.110929	-199.387466
0.000000	1.111166	-191.790573
0.000000	1.111403	-183.789017
0.000000	1.111641	-175.190506
0.000000	1.111878	-166.462067
0.000000	1.112115	-158.845657
0.000000	1.112352	-152.100372
0.000000	1.112589	-147.067398
0.000000	1.112827	-142.862762
0.000000	1.113064	-138.035995
0.000000	1.113301	-131.120407
0.000000	1.113538	-122.426567
0.000000	1.113775	-114.232239
0.000000	1.114012	-104.886047
0.000000	1.114250	-93.171417
0.000000	1.114487	-78.586151
0.000000	1.114724	-58.941513
0.000000	1.114961	-37.066444
0.000000	1.115198	-14.343324
0.000000	1.115435	7.925701
0.000000	1.115673	30.591490
0.000000	1.115910	51.936790
0.000000	1.116147	65.200409
0.000000	1.116384	70.113754
0.000000	1.116621	67.139999
0.000000	1.116859	56.291977
0.000000	1.117096	37.735722
0.000000	1.117333	13.611309
0.000000	1.117570	-13.639843
0.000000	1.117807	-40.849880
0.000000	1.118044	-62.565403
0.000000	1.118282	-74.660912
0.000000	1.118519	-82.297966
0.000000	1.118756	-87.721703
0.000000	1.118993	-91.187683
0.000000	1.119230	-91.418343
0.000000	1.119467	-86.899071
0.000000	1.119705	-76.989693
0.000000	1.119942	-60.267754
0.000000	1.120179	-43.348129
0.000000	1.120416	-32.936394
0.000000	1.120653	-31.376062
0.000000	1.120890	-40.044792
0.000000	1.121128	-57.280102
0.000000	1.121365	-83.186737
0.000000	1.121602	-116.886826
0.000000	1.121839	-155.091583
0.000000	1.122076	-192.223053
0.000000	1.122313	-221.187485
0.000000	1.122551	-235.682739
0.000000	1.122788	-245.080597
0.000000	1.123025	-251.481308
0.000000	1.123262	-254.902222
0.000000	1.123499	-255.777115
0.000000	1.123737	-254.664978
0.000000	1.123974	-252.170532
0.000000	1.124211	-249.584442
0.000000	1.124448	-247.936874
0.000000	1.124685	-247.626556
0.000000	1.124923	-246.996017
0.000000	1.125160	-245.848495
0.000000	1.125397	-244.364059
0.000000	1.125634	-241.314285
0.000000	1.125871	-236.151581
0.000000	1.126108	-230.084213
0.000000	1.126346	-222.586655
0.000000	1.126583	-214.377121
0.000000	1.126820	-206.262222
0.000000	1.127057	-196.457230
0.000000	1.127294	-184.853561
0.000000	1.127531	-171.945877
0.000000	1.127769	-162.212509
0.000000	1.128006	-154.476974
0.000000	1.128243	-149.266754
0.000000	1.128480	-146.049500
0.000000	1.128717	-142.066757
0.000000	1.128955	-135.672501
0.000000	1.129192	-124.423584
0.000000	1.129429	-105.290161
0.000000	1.129666	-73.711823
0.000000	1.129903	-30.941607
0.000000	1.130140	23.007027
0.000000	1.130378	87.377655
0.000000	1.130615	149.252640
0.000000	1.130852	201.825729
0.000000	1.131089	243.315628
0.000000	1.131326	271.908356
0.000000	1.131563	287.759247
0.000000	1.131801	291.695129
0.000000	1.132038	283.697998
0.000000	1.132275	263.855408
0.000000	1.132512	231.359543
0.000000	1.132749	188.971619
0.000000	1.132986	142.311264
0.000000	1.133224	96.404800
0.000000	1.133461	57.960030
0.000000	1.133698	35.651936
0.000000	1.133935	29.424978
0.000000	1.134172	22.734577
0.000000	1.134409	10.736074
0.000000	1.134647	-5.655358
0.000000	1.134884	-24.336699
0.000000	1.135121	-41.605595
0.000000	1.135358	-53.088604
0.000000	1.135595	-55.681213
0.000000	1.135833	-45.407310
0.000000	1.136070	-23.788633
0.000000	1.136307	9.642353
0.000000	1.136544	54.692192
0.000000	1.136781	97.148849
0.000000	1.137018	133.602844
0.000000	1.137256	163.082855
0.000000	1.137493	185.324142
0.000000	1.137730	200.522995
0.000000	1.137967	209.163757
0.000000	1.138204	206.406128
0.000000	1.138441	190.220825
0.000000	1.138679	160.353912
0.000000	1.138916	118.112648
0.000000	1.139153	66.720245
0.000000	1.139390	12.174474
0.000000	1.139627	-40.690109
0.000000	1.139865	-84.415428
0.000000	1.140102	-109.609650
0.000000	1.140339	-126.434372
0.000000	1.140576	-139.139481
0.000000	1.140813	-148.070389
0.000000	1.141050	-153.289139
0.000000	1.141288	-154.353317
0.000000	1.141525	-151.394684
0.000000	1.141762	-144.590027
0.000000	1.141999	-133.880386
0.000000	1.142236	-120.274063
0.000000	1.142473	-105.661766
0.000000	1.142711	-94.444527
0.000000	1.142948	-89.324440
0.000000	1.143185	-88.626534
0.000000	1.143422	-90.823090
0.000000	1.143659	-95.953407
0.000000	1.143896	-103.749779
0.000000	1.144134	-114.356155
0.000000	1.144371	-125.320015
0.000000	1.144608	-134.313065
0.000000	1.144845	-139.837875
0.000000	1.145082	-144.827316
0.000000	1.145320	-149.685608
0.000000	1.145557	-152.711914
0.000000	1.145794	-153.747162
0.000000	1.146031	-154.292999
0.000000	1.146268	-154.458908
0.000000	1.146505	-155.630356
0.000000	1.146743	-157.129059
0.000000	1.146980	-160.099503
0.000000	1.147217	-163.745758
0.000000	1.147454	-167.313370
0.000000	1.147691	-169.537262
0.000000	1.147928	-170.283020
0.000000	1.148166	-170.143204
0.000000	1.148403	-168.735397
0.000000	1.148640	-165.520706
0.000000	1.148877	-159.611435
0.000000	1.149114	-152.293777
0.000000	1.149352	-143.505508
0.000000	1.149589	-132.815109
0.000000	1.149826	-120.842491
0.000000	1.150063	-108.939651
0.000000	1.150300	-99.084503
0.000000	1.150537	-97.313660
0.000000	1.150775	-101.393059
0.000000	1.151012	-109.250984
0.000000	1.151249	-118.066536
0.000000	1.151486	-123.529396
0.000000	1.151723	-127.560226
0.000000	1.151960	-132.311386
0.000000	1.152198	-138.328140
0.000000	1.152435	-145.103531
0.000000	1.152672	-153.676819
0.000000	1.152909	-162.479446
0.000000	1.153146	-172.353012
0.000000	1.153383	-181.770004
0.000000	1.153621	-190.562439
0.000000	1.153858	-197.967255
0.000000	1.154095	-204.107910
0.000000	1.154332	-210.284576
0.000000	1.154569	-216.395203
0.000000	1.154807	-221.329605
0.000000	1.155044	-225.045792
0.000000	1.155281	-228.025574
0.000000	1.155518	-230.160858
0.000000	1.155755	-231.549011
0.000000	1.155993	-232.351501
0.000000	1.156230	-232.034439
0.000000	1.156467	-229.834778
0.000000	1.156704	-225.041870
0.000000	1.156941	-217.551788
0.000000	1.157178	-207.827942
0.000000	1.157416	-196.970215
0.000000	1.157653	-183.608658
0.000000	1.157890	-166.854858
0.000000	1.158127	-148.276596
0.000000	1.158364	-131.431320
0.000000	1.158601	-120.776123
0.000000	1.158839	-115.411400
0.000000	1.159076	-112.303093
0.000000	1.159313	-110.306526
0.000000	1.159550	-108.459419
0.000000	1.159787	-104.019196
0.000000	1.160024	-94.484604
0.000000	1.160262	-78.057487
0.000000	1.160499	-57.185066
0.000000	1.160736	-43.003643
0.000000	1.160973	-38.034859
0.000000	1.161210	-43.697216
0.000000	1.161448	-58.978840
0.000000	1.161685	-82.809669
0.000000	1.161922	-116.704704
0.000000	1.162159	-160.258835
0.000000	1.162396	-207.196228
0.000000	1.162633	-252.672928
0.000000	1.162871	-289.391907
0.000000	1.163108	-313.027863
0.000000	1.163345	-331.261139
0.000000	1.163582	-346.891357
0.000000	1.163819	-360.544098
0.000000	1.164056	-373.201355
0.000000	1.164294	-384.135040
0.000000	1.164531	-393.589966
0.000000	1.164768	-402.308685
0.000000	1.165005	-410.151062
0.000000	1.165242	-417.006866
0.000000	1.165480	-424.021820
0.000000	1.165717	-430.694702
0.000000	1.165954	-436.180664
0.000000	1.166191	-440.233826
0.000000	1.166428	-441.972137
0.000000	1.166665	-442.346344
0.000000	1.166903	-444.044586
0.000000	1.167140	-447.586884
0.000000	1.167377	-451.209045
0.000000	1.167614	-454.941284
0.000000	1.167851	-458.533234
0.000000	1.168088	-457.827820
0.000000	1.168326	-455.302155
0.000000	1.168563	-450.750580
0.000000	1.168800	-444.789856
0.000000	1.169037	-436.931213
0.000000	1.169274	-427.607635
0.000000	1.169511	-417.220703
0.000000	1.169749	-406.469025
0.000000	1.169986	-396.577148
0.000000	1.170223	-385.276062
0.000000	1.170460	-372.893158
0.000000	1.170697	-360.507996
0.000000	1.170934	-349.239380
0.000000	1.171172	-340.889771
0.000000	1.171409	-336.820557
0.000000	1.171646	-337.463959
0.000000	1.171883	-342.210846
0.000000	1.172120	-349.745270
0.000000	1.172358	-359.113403
0.000000	1.172595	-367.389526
0.000000	1.172832	-367.400726
0.000000	1.173069	-360.961548
0.000000	1.173306	-349.058258
0.000000	1.173543	-331.934967
0.000000	1.173781	-309.500854
0.000000	1.174018	-284.384979
0.000000	1.174255	-257.566986
0.000000	1.174492	-225.027283
0.000000	1.174729	-183.112366
0.000000	1.174967	-127.007774
0.000000	1.175204	-55.287231
0.000000	1.175441	33.014362
0.000000	1.175678	129.629044
0.000000	1.175915	221.805420
0.000000	1.176152	301.725525
0.000000	1.176390	369.528412
0.000000	1.176627	424.467590
0.000000	1.176864	465.810577
0.000000	1.177101	492.905304
0.000000	1.177338	504.047974
0.000000	1.177575	497.992615
0.000000	1.177813	472.492584
0.000000	1.178050	427.560944
0.000000	1.178287	364.708588
0.000000	1.178524	287.937714
0.000000	1.178761	203.773499
0.000000	1.178998	122.906075
0.000000	1.179236	52.273987
0.000000	1.179473	-7.303318
0.000000	1.179710	-55.130718
0.000000	1.179947	-95.221962
0.000000	1.180184	-129.704987
0.000000	1.180421	-157.852921
0.000000	1.180659	-180.008652
0.000000	1.180896	-198.557327
0.000000	1.181133	-212.035767
0.000000	1.181370	-223.024307
0.000000	1.181607	-232.044495
0.000000	1.181845	-240.066254
0.000000	1.182082	-247.957458
0.000000	1.182319	-256.966370
0.000000	1.182556	-267.975433
0.000000	1.182793	-280.622437
0.000000	1.183030	-292.127533
0.000000	1.183268	-298.938873
0.000000	1.183505	-301.253174
0.000000	1.183742	-300.891968
0.000000	1.183979	-296.375061
0.000000	1.184216	-287.639038
0.000000	1.184453	-274.372620
0.000000	1.184691	-258.463165
0.000000	1.184928	-244.318695
0.000000	1.185165	-232.670471
0.000000	1.185402	-222.638474
0.000000	1.185639	-211.911163
0.000000	1.185877	-201.601257
0.000000	1.186114	-189.665390
0.000000	1.186351	-176.298615
0.000000	1.186588	-159.408203
0.000000	1.186825	-144.867676
0.000000	1.187062	-134.570587
0.000000	1.187300	-129.178467
0.000000	1.187537	-127.029167
0.000000	1.187774	-125.468864
0.000000	1.188011	-126.462524
0.000000	1.188248	-132.340591
0.000000	1.188486	-143.259598
0.000000	1.188723	-159.142380
0.000000	1.188960	-179.484772
0.000000	1.189197	-200.929718
0.000000	1.189434	-220.786423
0.000000	1.189671	-236.742493
0.000000	1.189909	-249.053268
0.000000	1.190146	-262.750427
0.000000	1.190383	-278.773773
0.000000	1.190620	-294.896332
0.000000	1.190857	-310.734863
0.000000	1.191094	-325.326294
0.000000	1.191332	-337.771057
0.000000	1.191569	-347.438141
0.000000	1.191806	-355.864197
0.000000	1.192043	-363.262695
0.000000	1.192280	-369.765167
0.000000	1.192517	-375.177612
0.000000	1.192755	-378.993347
0.000000	1.192992	-381.151947
0.000000	1.193229	-382.918732
0.000000	1.193466	-385.271118
0.000000	1.193703	-389.012787
0.000000	1.193941	-392.726349
0.000000	1.194178	-396.122223
0.000000	1.194415	-398.073029
0.000000	1.194652	-398.602722
0.000000	1.194889	-397.638580
0.000000	1.195126	-394.529846
0.000000	1.195364	-390.120270
0.000000	1.195601	-384.955536
0.000000	1.195838	-378.865448
0.000000	1.196075	-371.569244
0.000000	1.196312	-361.646576
0.000000	1.196549	-349.780914
0.000000	1.196787	-337.420990
0.000000	1.197024	-325.873444
0.000000	1.197261	-317.877625
0.000000	1.197498	-312.000946
0.000000	1.197735	-307.679413
0.000000	1.197973	-304.578217
0.000000	1.198210	-302.740204
0.000000	1.198447	-302.343109
0.000000	1.198684	-302.818146
0.000000	1.198921	-304.041595
0.000000	1.199158	-306.261505
0.000000	1.199396	-307.714661
0.000000	1.199633	-305.537292
0.000000	1.199870	-300.818542
0.000000	1.200107	-296.239532
0.000000	1.200344	-293.881500
0.000000	1.200581	-293.154083
0.000000	1.200819	-293.531311
0.000000	1.201056	-295.178131
0.000000	1.201293	-296.067688
0.000000	1.201530	-296.263702
0.000000	1.201767	-296.015961
0.000000	1.202004	-295.411285
0.000000	1.202242	-295.339722
0.000000	1.202479	-295.292175
0.000000	1.202716	-295.849152
0.000000	1.202953	-296.872040
0.000000	1.203190	-298.302521
0.000000	1.203428	-300.526825
0.000000	1.203665	-302.426208
0.000000	1.203902	-304.398499
0.000000	1.204139	-306.484009
0.000000	1.204376	-307.849609
0.000000	1.204613	-308.974518
0.000000	1.204851	-310.232788
0.000000	1.205088	-311.118713
0.000000	1.205325	-310.947601
0.000000	1.205562	-309.741241
0.000000	1.205799	-307.786743
0.000000	1.206036	-305.032623
0.000000	1.206274	-301.210358
0.000000	1.206511	-296.354126
0.000000	1.206748	-289.751801
0.000000	1.206985	-283.127380
0.000000	1.207222	-276.905792
0.000000	1.207459	-271.294464
0.000000	1.207697	-266.714020
0.000000	1.207934	-263.878174
0.000000	1.208171	-261.680237
0.000000	1.208408	-259.834167
0.000000	1.208645	-257.266510
0.000000	1.208883	-254.355209
0.000000	1.209120	-251.558121
0.000000	1.209357	-249.152161
0.000000	1.209594	-247.082230
0.000000	1.209831	-244.694550
0.000000	1.210068	-243.164108
0.000000	1.210306	-242.716354
0.000000	1.210543	-242.290451
0.000000	1.210780	-242.565659
0.000000	1.211017	-242.497772
0.000000	1.211254	-241.951630
0.000000	1.211491	-241.149582
0.000000	1.211729	-239.802490
0.000000	1.211966	-238.649231
0.000000	1.212203	-237.140961
0.000000	1.212440	-233.764008
0.000000	1.212677	-227.577499
0.000000	1.212915	-219.592560
0.000000	1.213152	-210.711258
0.000000	1.213389	-200.147217
0.000000	1.213626	-188.342209
0.000000	1.213863	-176.893356
0.000000	1.214100	-168.811554
0.000000	1.214338	-166.580185
0.000000	1.214575	-168.053589
0.000000	1.214812	-170.976288
0.000000	1.215049	-174.836136
0.000000	1.215286	-177.673492
0.000000	1.215523	-175.146591
0.000000	1.215761	-170.673843
0.000000	1.215998	-164.741531
0.000000	1.216235	-158.630402
0.000000	1.216472	-152.799408
0.000000	1.216709	-152.336746
0.000000	1.216946	-156.818634
0.000000	1.217184	-165.202042
0.000000	1.217421	-176.716003
0.000000	1.217658	-191.697723
0.000000	1.217895	-209.165771
0.000000	1.218132	-224.375992
0.000000	1.218370	-233.563095
0.000000	1.218607	-235.369461
0.000000	1.218844	-235.795761
0.000000	1.219081	-233.596115
0.000000	1.219318	-226.097183
0.000000	1.219555	-212.098816
0.000000	1.219793	-190.104889
0.000000	1.220030	-156.747696
0.000000	1.220267	-117.239632
0.000000	1.220504	-84.218613
0.000000	1.220741	-61.002449
0.000000	1.220978	-49.245995
0.000000	1.221216	-50.104862
0.000000	1.221453	-64.369591
0.000000	1.221690	-90.432762
0.000000	1.221927	-126.596046
0.000000	1.222164	-169.749832
0.000000	1.222402	-213.846893
0.000000	1.222639	-250.927963
0.000000	1.222876	-270.815582
0.000000	1.223113	-285.339111
0.000000	1.223350	-297.595856
0.000000	1.223588	-306.579071
0.000000	1.223825	-312.630554
0.000000	1.224062	-317.076813
0.000000	1.224299	-319.469757
0.000000	1.224536	-320.377869
0.000000	1.224773	-320.515137
0.000000	1.225011	-319.664917
0.000000	1.225248	-320.209229
0.000000	1.225485	-320.733002
0.000000	1.225722	-318.994812
0.000000	1.225959	-312.401154
0.000000	1.226196	-301.751465
0.000000	1.226434	-285.307861
0.000000	1.226671	-264.265594
0.000000	1.226908	-237.580582
0.000000	1.227145	-206.093735
0.000000	1.227382	-172.712585
0.000000	1.227619	-144.178818
0.000000	1.227857	-125.279198
0.000000	1.228094	-116.161697
0.000000	1.228331	-116.238495
0.000000	1.228568	-122.564850
0.000000	1.228805	-135.109314
0.000000	1.229042	-153.443863
0.000000	1.229280	-173.557388
0.000000	1.229517	-190.521729
0.000000	1.229754	-198.421173
0.000000	1.229991	-198.871170
0.000000	1.230228	-193.827911
0.000000	1.230466	-185.152176
0.000000	1.230703	-172.913406
0.000000	1.230940	-158.452423
0.000000	1.231177	-143.421143
0.000000	1.231414	-128.850174
0.000000	1.231651	-114.537827
0.000000	1.231889	-103.796562
0.000000	1.232126	-100.312157
0.000000	1.232363	-102.203987
0.000000	1.232600	-108.657326
0.000000	1.232837	-117.726944
0.000000	1.233074	-126.798080
0.000000	1.233312	-132.777740
0.000000	1.233549	-136.569214
0.000000	1.233786	-140.942078
0.000000	1.234023	-145.172043
0.000000	1.234260	-147.476944
0.000000	1.234498	-144.410416
0.000000	1.234735	-137.515961
0.000000	1.234972	-127.173538
0.000000	1.235209	-111.498230
0.000000	1.235446	-89.384178
0.000000	1.235683	-60.205536
0.000000	1.235921	-23.247744
0.000000	1.236158	21.049448
0.000000	1.236395	67.156387
0.000000	1.236632	114.834549
0.000000	1.236869	164.957993
0.000000	1.237106	216.071823
0.000000	1.237344	258.979431
0.000000	1.237581	291.653076
0.000000	1.237818	311.545319
0.000000	1.238055	316.725403
0.000000	1.238292	306.155945
0.000000	1.238529	279.055176
0.000000	1.238767	235.147537
0.000000	1.239004	175.910919
0.000000	1.239241	106.944267
0.000000	1.239478	33.473282
0.000000	1.239715	-36.352055
0.000000	1.239952	-90.161293
0.000000	1.240190	-117.655296
0.000000	1.240427	-138.511963
0.000000	1.240664	-151.614883
0.000000	1.240901	-159.426956
0.000000	1.241138	-163.841171
0.000000	1.241376	-169.634552
0.000000	1.241613	-179.630676
0.000000	1.241850	-194.065536
0.000000	1.242087	-211.724823
0.000000	1.242324	-231.695007
0.000000	1.242561	-252.973648
0.000000	1.242799	-272.179169
0.000000	1.243036	-285.693970
0.000000	1.243273	-296.091309
0.000000	1.243510	-304.504761
0.000000	1.243747	-311.426971
0.000000	1.243984	-317.212524
0.000000	1.244222	-321.883850
0.000000	1.244459	-325.076355
0.000000	1.244696	-327.124359
0.000000	1.244933	-327.881042
0.000000	1.245170	-325.999542
0.000000	1.245408	-321.779816
0.000000	1.245645	-317.026428
0.000000	1.245882	-311.602966
0.000000	1.246119	-307.434326
0.000000	1.246356	-303.638153
0.000000	1.246593	-299.958374
0.000000	1.246831	-295.781433
0.000000	1.247068	-289.474243
0.000000	1.247305	-284.288086
0.000000	1.247542	-280.264587
0.000000	1.247779	-280.039398
0.000000	1.248016	-283.780579
0.000000	1.248254	-288.021240
0.000000	1.248491	-289.708832
0.000000	1.248728	-290.392334
0.000000	1.248965	-291.224701
0.000000	1.249202	-292.027252
0.000000	1.249439	-292.197479
0.000000	1.249677	-292.295685
0.000000	1.249914	-293.684601
0.000000	1.250151	-295.762146
0.000000	1.250388	-298.628296
0.000000	1.250625	-301.632263
0.000000	1.250863	-303.596924
0.000000	1.251100	-304.329010
0.000000	1.251337	-303.248962
0.000000	1.251574	-300.640045
0.000000	1.251811	-295.633850
0.000000	1.252048	-288.033936
0.000000	1.252286	-279.233398
0.000000	1.252523	-269.671082
0.000000	1.252760	-258.508057
0.000000	1.252997	-246.550522
0.000000	1.253234	-234.022614
0.000000	1.253471	-220.418564
0.000000	1.253709	-207.669495
0.000000	1.253946	-197.124924
0.000000	1.254183	-188.681274
0.000000	1.254420	-183.004578
0.000000	1.254657	-178.986069
0.000000	1.254895	-176.631729
0.000000	1.255132	-176.160660
0.000000	1.255369	-178.230026
0.000000	1.255606	-183.528458
0.000000	1.255843	-191.249557
0.000000	1.256080	-198.677322
0.000000	1.256318	-205.994278
0.000000	1.256555	-214.502090
0.000000	1.256792	-223.056213
0.000000	1.257029	-230.893402
0.000000	1.257266	-238.196869
0.000000	1.257504	-243.112778
0.000000	1.257741	-247.848618
0.000000	1.257978	-251.017761
0.000000	1.258215	-252.257935
0.000000	1.258452	-252.925919
0.000000	1.258689	-253.033249
0.000000	1.258927	-253.285248
0.000000	1.259164	-255.626450
0.000000	1.259401	-258.288605
0.000000	1.259638	-257.999939
0.000000	1.259875	-253.450760
0.000000	1.260112	-246.774933
0.000000	1.260350	-238.289215
0.000000	1.260587	-229.639160
0.000000	1.260824	-220.128952
0.000000	1.261061	-210.050888
0.000000	1.261298	-198.097000
0.000000	1.261536	-184.915771
0.000000	1.261773	-172.482941
0.000000	1.262010	-162.452271
0.000000	1.262247	-155.130112
0.000000	1.262484	-149.813370
0.000000	1.262721	-147.301315
0.000000	1.262959	-146.277893
0.000000	1.263196	-146.194717
0.000000	1.263433	-145.555771
0.000000	1.263670	-145.507111
0.000000	1.263907	-145.556396
0.000000	1.264144	-146.296158
0.000000	1.264382	-147.117249
0.000000	1.264619	-147.872589
0.000000	1.264856	-147.576675
0.000000	1.265093	-147.212601
0.000000	1.265330	-147.472321
0.000000	1.265567	-147.465546
0.000000	1.265805	-146.869812
0.000000	1.266042	-145.507034
0.000000	1.266279	-144.336868
0.000000	1.266516	-143.144440
0.000000	1.266753	-142.173767
0.000000	1.266991	-140.676224
0.000000	1.267228	-138.965622
0.000000	1.267465	-137.373993
0.000000	1.267702	-135.384811
0.000000	1.267939	-132.964844
0.000000	1.268176	-130.126678
0.000000	1.268414	-127.308685
0.000000	1.268651	-124.772766
0.000000	1.268888	-123.066483
0.000000	1.269125	-121.544785
0.000000	1.269362	-120.279518
0.000000	1.269599	-120.577072
0.000000	1.269837	-122.275520
0.000000	1.270074	-124.989456
0.000000	1.270311	-128.125488
0.000000	1.270548	-131.162994
0.000000	1.270785	-134.435196
0.000000	1.271023	-138.317490
0.000000	1.271260	-143.334641
0.000000	1.271497	-148.445084
0.000000	1.271734	-153.096954
0.000000	1.271971	-159.132401
0.000000	1.272208	-165.205200
0.000000	1.272446	-172.961136
0.000000	1.272683	-182.571701
0.000000	1.272920	-193.549210
0.000000	1.273157	-204.941010
0.000000	1.273394	-214.727173
0.000000	1.273631	-223.154358
0.000000	1.273869	-231.270462
0.000000	1.274106	-236.526611
0.000000	1.274343	-237.744675
0.000000	1.274580	-235.475021
0.000000	1.274817	-230.440613
0.000000	1.275054	-221.864380
0.000000	1.275292	-211.128067
0.000000	1.275529	-200.859924
0.000000	1.275766	-192.128632
0.000000	1.276003	-187.254303
0.000000	1.276240	-186.013428
0.000000	1.276477	-186.397705
0.000000	1.276715	-188.353638
0.000000	1.276952	-192.890610
0.000000	1.277189	-198.762192
0.000000	1.277426	-203.506775
0.000000	1.277663	-204.681076
0.000000	1.277901	-202.526855
0.000000	1.278138	-195.918640
0.000000	1.278375	-186.877792
0.000000	1.278612	-176.138962
0.000000	1.278849	-163.139282
0.000000	1.279086	-149.894592
0.000000	1.279324	-135.364120
0.000000	1.279561	-119.894295
0.000000	1.279798	-104.240349
0.000000	1.280035	-88.431267
0.000000	1.280272	-78.079620
0.000000	1.280509	-75.086891
0.000000	1.280747	-77.742111
0.000000	1.280984	-81.507980
0.000000	1.281221	-83.645790
0.000000	1.281458	-80.984558
0.000000	1.281695	-74.872490
0.000000	1.281933	-67.384071
0.000000	1.282170	-56.182129
0.000000	1.282407	-40.032738
0.000000	1.282644	-17.992680
0.000000	1.282881	12.322137
0.000000	1.283118	45.250484
0.000000	1.283356	68.041954
0.000000	1.283593	79.691933
0.000000	1.283830	79.128204
0.000000	1.284067	65.547791
0.000000	1.284304	41.050724
0.000000	1.284541	8.779736
0.000000	1.284779	-27.441933
0.000000	1.285016	-62.469799
0.000000	1.285253	-91.423195
0.000000	1.285490	-108.089897
0.000000	1.285727	-120.030418
0.000000	1.285964	-130.099854
0.000000	1.286202	-139.594849
0.000000	1.286439	-151.920181
0.000000	1.286676	-167.003555
0.000000	1.286913	-181.019821
0.000000	1.287150	-188.999161
0.000000	1.287387	-194.779175
0.000000	1.287625	-200.283264
0.000000	1.287862	-205.873184
0.000000	1.288099	-211.300369
0.000000	1.288336	-217.354156
0.000000	1.288573	-223.640793
0.000000	1.288811	-229.950607
0.000000	1.289048	-236.252426
0.000000	1.289285	-240.008194
0.000000	1.289522	-241.889526
0.000000	1.289759	-240.692261
0.000000	1.289997	-236.324646
0.000000	1.290234	-228.066879
0.000000	1.290471	-216.450394
0.000000	1.290708	-200.602966
0.000000	1.290945	-179.460678
0.000000	1.291182	-153.211136
0.000000	1.291420	-123.976395
0.000000	1.291657	-99.128777
0.000000	1.291894	-80.017387
0.000000	1.292131	-67.969231
0.000000	1.292368	-64.581421
0.000000	1.292605	-69.207321
0.000000	1.292843	-81.197510
0.000000	1.293080	-99.403282
0.000000	1.293317	-122.455620
0.000000	1.293554	-146.197769
0.000000	1.293791	-167.003906
0.000000	1.294029	-188.918793
0.000000	1.294266	-210.620972
0.000000	1.294503	-228.684219
0.000000	1.294740	-245.342285
0.000000	1.294977	-260.908875
0.000000	1.295214	-273.500885
0.000000	1.295452	-283.773254
0.000000	1.295689	-292.110779
0.000000	1.295926	-299.770966
0.000000	1.296163	-306.617981
0.000000	1.296400	-313.304474
0.000000	1.296637	-320.148712
0.000000	1.296875	-326.597229
0.000000	1.297112	-330.137299
0.000000	1.297349	-329.795197
0.000000	1.297586	-328.774780
0.000000	1.297823	-326.732788
0.000000	1.298060	-324.437988
0.000000	1.298298	-320.259094
0.000000	1.298535	-315.952850
0.000000	1.298772	-311.515442
0.000000	1.299009	-306.876801
0.000000	1.299246	-302.142700
0.000000	1.299484	-296.394165
0.000000	1.299721	-289.412415
0.000000	1.299958	-282.619446
0.000000	1.300195	-274.483459
0.000000	1.300432	-265.553497
0.000000	1.300669	-257.093811
0.000000	1.300907	-249.808624
0.000000	1.301144	-243.988052
0.000000	1.301381	-237.517487
0.000000	1.301618	-229.655304
0.000000	1.301855	-223.498703
0.000000	1.302092	-217.984619
0.000000	1.302330	-212.061203
0.000000	1.302567	-206.208664
0.000000	1.302804	-201.266846
0.000000	1.303041	-197.164276
0.000000	1.303278	-193.108459
0.000000	1.303516	-187.741364
0.000000	1.303753	-180.327789
0.000000	1.303990	-170.748795
0.000000	1.304227	-163.443344
0.000000	1.304464	-156.546173
0.000000	1.304701	-149.005264
0.000000	1.304939	-141.058182
0.000000	1.305176	-133.066406
0.000000	1.305413	-125.374550
0.000000	1.305650	-118.929192
0.000000	1.305887	-112.048149
0.000000	1.306124	-104.001724
0.000000	1.306362	-93.259766
0.000000	1.306599	-81.799263
0.000000	1.306836	-79.469254
0.000000	1.307073	-84.305923
0.000000	1.307310	-92.353821
0.000000	1.307547	-102.037224
0.000000	1.307785	-111.423737
0.000000	1.308022	-115.860573
0.000000	1.308259	-117.573738
0.000000	1.308496	-119.316330
0.000000	1.308733	-120.440834
0.000000	1.308971	-120.968414
0.000000	1.309208	-120.156998
0.000000	1.309445	-119.652626
0.000000	1.309682	-119.872742
0.000000	1.309919	-119.169487
0.000000	1.310156	-118.569695
0.000000	1.310394	-118.603561
0.000000	1.310631	-119.842285
0.000000	1.310868	-122.122971
0.000000	1.311105	-126.204544
0.000000	1.311342	-131.696716
0.000000	1.311579	-137.614655
0.000000	1.311817	-144.842590
0.000000	1.312054	-153.275070
0.000000	1.312291	-161.394836
0.000000	1.312528	-169.693832
0.000000	1.312765	-178.331512
0.000000	1.313002	-187.823746
0.000000	1.313240	-197.327271
0.000000	1.313477	-206.691528
0.000000	1.313714	-214.342834
0.000000	1.313951	-222.057419
0.000000	1.314188	-230.428040
0.000000	1.314426	-238.727829
0.000000	1.314663	-248.024170
0.000000	1.314900	-258.780640
0.000000	1.315137	-268.839294
0.000000	1.315374	-277.786530
0.000000	1.315611	-287.823059
0.000000	1.315849	-297.674652
0.000000	1.316086	-309.120117
0.000000	1.316323	-320.845123
0.000000	1.316560	-331.247742
0.000000	1.316797	-339.512482
0.000000	1.317034	-347.667755
0.000000	1.317272	-355.391266
0.000000	1.317509	-361.572357
0.000000	1.317746	-366.030975
0.000000	1.317983	-368.834290
0.000000	1.318220	-370.989807
0.000000	1.318458	-369.990326
0.000000	1.318695	-367.850159
0.000000	1.318932	-362.710541
0.000000	1.319169	-353.980804
0.000000	1.319406	-339.912781
0.000000	1.319643	-319.560730
0.000000	1.319881	-294.488739
0.000000	1.320118	-266.846985
0.000000	1.320355	-238.500687
0.000000	1.320592	-216.643066
0.000000	1.320829	-208.895767
0.000000	1.321066	-215.302689
0.000000	1.321304	-232.432739
0.000000	1.321541	-255.714371
0.000000	1.321778	-280.961090
0.000000	1.322015	-301.118286
0.000000	1.322252	-311.927979
0.000000	1.322490	-319.899597
0.000000	1.322727	-327.769104
0.000000	1.322964	-336.790039
0.000000	1.323201	-348.119934
0.000000	1.323438	-362.213440
0.000000	1.323675	-377.997864
0.000000	1.323913	-393.840302
0.000000	1.324150	-405.841858
0.000000	1.324387	-413.231537
0.000000	1.324624	-418.035156
0.000000	1.324861	-417.110046
0.000000	1.325098	-409.670685
0.000000	1.325336	-391.646423
0.000000	1.325573	-361.112091
0.000000	1.325810	-318.060150
0.000000	1.326047	-260.979156
0.000000	1.326284	-194.155197
0.000000	1.326522	-136.578232
0.000000	1.326759	-90.825623
0.000000	1.326996	-57.987324
0.000000	1.327233	-39.242912
0.000000	1.327470	-34.645409
0.000000	1.327707	-41.899895
0.000000	1.327945	-62.602245
0.000000	1.328182	-97.591713
0.000000	1.328419	-145.173981
0.000000	1.328656	-200.659378
0.000000	1.328893	-259.716370
0.000000	1.329130	-315.966370
0.000000	1.329368	-360.967072
0.000000	1.329605	-388.716797
0.000000	1.329842	-409.302490
0.000000	1.330079	-427.372131
0.000000	1.330316	-440.803650
0.000000	1.330554	-447.353394
0.000000	1.330791	-444.778748
0.000000	1.331028	-434.705841
0.000000	1.331265	-416.572906
0.000000	1.331502	-390.983307
0.000000	1.331739	-362.341980
0.000000	1.331977	-332.700623
0.000000	1.332214	-302.942322
0.000000	1.332451	-283.285248
0.000000	1.332688	-274.188385
0.000000	1.332925	-272.970703
0.000000	1.333162	-278.455902
0.000000	1.333400	-290.010010
0.000000	1.333637	-306.372986
0.000000	1.333874	-323.240479
0.000000	1.334111	-337.813934
0.000000	1.334348	-351.802948
0.000000	1.334585	-364.678223
0.000000	1.334823	-370.579102
0.000000	1.335060	-366.814911
0.000000	1.335297	-351.137421
0.000000	1.335534	-323.877136
0.000000	1.335771	-285.207489
0.000000	1.336008	-233.535004
0.000000	1.336246	-180.102371
0.000000	1.336483	-135.162476
0.000000	1.336720	-100.293938
0.000000	1.336957	-76.173325
0.000000	1.337194	-63.545460
0.000000	1.337432	-62.806015
0.000000	1.337669	-73.546890
0.000000	1.337906	-97.579781
0.000000	1.338143	-134.614349
0.000000	1.338380	-183.478760
0.000000	1.338617	-240.489792
0.000000	1.338855	-300.583221
0.000000	1.339092	-355.868958
0.000000	1.339329	-397.825378
0.000000	1.339566	-421.027405
0.000000	1.339803	-438.095337
0.000000	1.340041	-454.148560
0.000000	1.340278	-468.224091
0.000000	1.340515	-480.440918
0.000000	1.340752	-490.463593
0.000000	1.340989	-498.499634
0.000000	1.341226	-502.362335
0.000000	1.341464	-500.628845
0.000000	1.341701	-495.234863
0.000000	1.341938	-484.998169
0.000000	1.342175	-471.611023
0.000000	1.342412	-453.711151
0.000000	1.342649	-431.680115
0.000000	1.342887	-404.425873
0.000000	1.343124	-373.607300
0.000000	1.343361	-342.028107
0.000000	1.343598	-311.934753
0.000000	1.343835	-295.724915
0.000000	1.344072	-293.791870
0.000000	1.344310	-303.511841
0.000000	1.344547	-320.623779
0.000000	1.344784	-340.832886
0.000000	1.345021	-359.585449
0.000000	1.345258	-371.923279
0.000000	1.345495	-372.466339
0.000000	1.345733	-370.295471
0.000000	1.345970	-365.337860
0.000000	1.346207	-355.765656
0.000000	1.346444	-342.240448
0.000000	1.346681	-322.953094
0.000000	1.346919	-294.466858
0.000000	1.347156	-257.249237
0.000000	1.347393	-211.056473
0.000000	1.347630	-154.115936
0.000000	1.347867	-86.931366
0.000000	1.348104	-26.754396
0.000000	1.348342	22.118097
0.000000	1.348579	59.122417
0.000000	1.348816	83.298340
0.000000	1.349053	93.801056
0.000000	1.349290	90.480629
0.000000	1.349527	75.595711
0.000000	1.349765	48.681889
0.000000	1.350002	11.216550
0.000000	1.350239	-30.245634
0.000000	1.350476	-68.440971
0.000000	1.350713	-95.131538
0.000000	1.350951	-102.256294
0.000000	1.351188	-104.470604
0.000000	1.351425	-104.107445
0.000000	1.351662	-100.719658
0.000000	1.351899	-99.003693
0.000000	1.352136	-98.153511
0.000000	1.352374	-95.767838
0.000000	1.352611	-93.719246
0.000000	1.352848	-97.761932
0.000000	1.353085	-105.387321
0.000000	1.353322	-116.236534
0.000000	1.353559	-129.698502
0.000000	1.353797	-145.195206
0.000000	1.354034	-158.978333
0.000000	1.354271	-168.972473
0.000000	1.354508	-180.286758
0.000000	1.354745	-192.673096
0.000000	1.354982	-204.332413
0.000000	1.355220	-211.960175
0.000000	1.355457	-217.703674
0.000000	1.355694	-224.233612
0.000000	1.355931	-230.763870
0.000000	1.356168	-236.354019
0.000000	1.356406	-241.757202
0.000000	1.356643	-246.556885
0.000000	1.356880	-248.796310
0.000000	1.357117	-249.476471
0.000000	1.357354	-246.318527
0.000000	1.357592	-240.579681
0.000000	1.357829	-235.738007
0.000000	1.358066	-235.270721
0.000000	1.358303	-237.592255
0.000000	1.358540	-241.624039
0.000000	1.358777	-245.911087
0.000000	1.359015	-251.132248
0.000000	1.359252	-257.403198
0.000000	1.359489	-262.419617
0.000000	1.359726	-267.316498
0.000000	1.359963	-271.226166
0.000000	1.360200	-275.226379
0.000000	1.360438	-278.506653
0.000000	1.360675	-280.506622
0.000000	1.360912	-281.479248
0.000000	1.361149	-281.567108
0.000000	1.361386	-281.394562
0.000000	1.361623	-282.165985
0.000000	1.361861	-283.652618
0.000000	1.362098	-285.919647
0.000000	1.362335	-288.471069
0.000000	1.362572	-291.325226
0.000000	1.362809	-294.422974
0.000000	1.363047	-297.616302
0.000000	1.363284	-300.918884
0.000000	1.363521	-303.194824
0.000000	1.363758	-302.920776
0.000000	1.363995	-302.065582
0.000000	1.364232	-300.354187
0.000000	1.364470	-298.429016
0.000000	1.364707	-296.409302
0.000000	1.364944	-294.704620
0.000000	1.365181	-292.671417
0.000000	1.365418	-291.021851
0.000000	1.365655	-290.512695
0.000000	1.365893	-291.018677
0.000000	1.366130	-292.427429
0.000000	1.366367	-294.742188
0.000000	1.366604	-297.583069
0.000000	1.366841	-300.185791
0.000000	1.367079	-301.322937
0.000000	1.367316	-300.845428
0.000000	1.367553	-299.422302
0.000000	1.367790	-297.096832
0.000000	1.368027	-292.985352
0.000000	1.368264	-286.814850
0.000000	1.368502	-281.705841
0.000000	1.368739	-276.187592
0.000000	1.368976	-269.200134
0.000000	1.369213	-259.036041
0.000000	1.369450	-245.152786
0.000000	1.369687	-227.537445
0.000000	1.369925	-205.392410
0.000000	1.370162	-178.751038
0.000000	1.370399	-159.112244
0.000000	1.370636	-151.081955
0.000000	1.370873	-154.007568
0.000000	1.371110	-168.005707
0.000000	1.371348	-189.837204
0.000000	1.371585	-215.448151
0.000000	1.371822	-239.328979
0.000000	1.372059	-256.180328
0.000000	1.372296	-269.582397
0.000000	1.372534	-282.271332
0.000000	1.372771	-294.639343
0.000000	1.373008	-306.314209
0.000000	1.373245	-316.928589
0.000000	1.373482	-325.015015
0.000000	1.373719	-331.071442
0.000000	1.373957	-334.138672
0.000000	1.374194	-336.174072
0.000000	1.374431	-336.896271
0.000000	1.374668	-336.835907
0.000000	1.374905	-336.014771
0.000000	1.375142	-334.984100
0.000000	1.375380	-334.902191
0.000000	1.375617	-337.207428
0.000000	1.375854	-339.498840
0.000000	1.376091	-341.185333
0.000000	1.376328	-340.884369
0.000000	1.376566	-338.691986
0.000000	1.376803	-335.559845
0.000000	1.377040	-333.157288
0.000000	1.377277	-330.257446
0.000000	1.377514	-326.273987
0.000000	1.377751	-321.833862
0.000000	1.377989	-316.512909
0.000000	1.378226	-311.252441
0.000000	1.378463	-304.757965
0.000000	1.378700	-297.109589
0.000000	1.378937	-289.110962
0.000000	1.379174	-282.864899
0.000000	1.379412	-278.777649
0.000000	1.379649	-275.571381
0.000000	1.379886	-272.539490
0.000000	1.380123	-268.890686
0.000000	1.380360	-264.360748
0.000000	1.380597	-261.322845
0.000000	1.380835	-266.140594
0.000000	1.381072	-277.978516
0.000000	1.381309	-294.927460
0.000000	1.381546	-314.975952
0.000000	1.381783	-334.349365
0.000000	1.382020	-348.122467
0.000000	1.382258	-356.191772
0.000000	1.382495	-361.944946
0.000000	1.382732	-367.480499
0.000000	1.382969	-372.460663
0.000000	1.383206	-376.839172
0.000000	1.383444	-379.151672
0.000000	1.383681	-377.613129
0.000000	1.383918	-372.039642
0.000000	1.384155	-363.937592
0.000000	1.384392	-355.250854
0.000000	1.384629	-345.683289
0.000000	1.384867	-333.724030
0.000000	1.385104	-317.416260
0.000000	1.385341	-296.460297
0.000000	1.385578	-271.140320
0.000000	1.385815	-245.665451
0.000000	1.386052	-228.175751
0.000000	1.386290	-218.958786
0.000000	1.386527	-214.265610
0.000000	1.386764	-213.519577
0.000000	1.387001	-215.408234
0.000000	1.387238	-218.712265
0.000000	1.387476	-221.302750
0.000000	1.387713	-220.983002
0.000000	1.387950	-215.853241
0.000000	1.388187	-211.863464
0.000000	1.388424	-213.386749
0.000000	1.388662	-218.076797
0.000000	1.388898	-223.445023
0.000000	1.389136	-228.140549
0.000000	1.389373	-229.610031
0.000000	1.389610	-222.947464
0.000000	1.389847	-205.060730
0.000000	1.390084	-176.920624
0.000000	1.390322	-143.608109
0.000000	1.390559	-114.989479
0.000000	1.390796	-98.756798
0.000000	1.391033	-93.805656
0.000000	1.391270	-98.751648
0.000000	1.391508	-112.162285
0.000000	1.391745	-133.934967
0.000000	1.391982	-162.119431
0.000000	1.392219	-191.360397
0.000000	1.392456	-218.672363
0.000000	1.392693	-238.816116
0.000000	1.392931	-249.757645
0.000000	1.393168	-250.372299
0.000000	1.393405	-251.509598
0.000000	1.393642	-259.165985
0.000000	1.393879	-271.567688
0.000000	1.394117	-287.759003
0.000000	1.394354	-300.384888
0.000000	1.394591	-307.394073
0.000000	1.394828	-312.726776
0.000000	1.395065	-317.475922
0.000000	1.395302	-320.380951
0.000000	1.395540	-321.305786
0.000000	1.395777	-321.809448
0.000000	1.396014	-321.849945
0.000000	1.396251	-321.375763
0.000000	1.396488	-320.451324
0.000000	1.396725	-318.536163
0.000000	1.396963	-315.946808
0.000000	1.397200	-314.008728
0.000000	1.397437	-311.614868
0.000000	1.397674	-308.919983
0.000000	1.397911	-307.563538
0.000000	1.398148	-306.815063
0.000000	1.398386	-304.884521
0.000000	1.398623	-300.131897
0.000000	1.398860	-297.390625
0.000000	1.399097	-299.688568
0.000000	1.399334	-306.446381
0.000000	1.399571	-316.464783
0.000000	1.399809	-328.549530
0.000000	1.400046	-339.467804
0.000000	1.400283	-346.122345
0.000000	1.400520	-347.390961
0.000000	1.400757	-349.435394
0.000000	1.400995	-354.226044
0.000000	1.401232	-360.683167
0.000000	1.401469	-370.683807
0.000000	1.401706	-385.718567
0.000000	1.401943	-406.982056
0.000000	1.402180	-431.614960
0.000000	1.402418	-458.402893
0.000000	1.402655	-484.299591
0.000000	1.402892	-507.097565
0.000000	1.403129	-524.951416
0.000000	1.403366	-536.810913
0.000000	1.403604	-545.607056
0.000000	1.403841	-549.791199
0.000000	1.404078	-548.622620
0.000000	1.404315	-540.688782
0.000000	1.404552	-529.544067
0.000000	1.404789	-514.644226
0.000000	1.405026	-497.326630
0.000000	1.405264	-476.389282
0.000000	1.405501	-452.602753
0.000000	1.405738	-426.706665
0.000000	1.405975	-399.325043
0.000000	1.406212	-372.410278
0.000000	1.406450	-349.884216
0.000000	1.406687	-334.228607
0.000000	1.406924	-325.133087
0.000000	1.407161	-321.088440
0.000000	1.407398	-319.160919
0.000000	1.407635	-316.359314
0.000000	1.407873	-312.694366
0.000000	1.408110	-309.716003
0.000000	1.408347	-307.249847
0.000000	1.408584	-303.325104
0.000000	1.408821	-298.121857
0.000000	1.409058	-292.788086
0.000000	1.409296	-287.610992
0.000000	1.409533	-282.671844
0.000000	1.409770	-279.272491
0.000000	1.410007	-277.699158
0.000000	1.410244	-279.031952
0.000000	1.410482	-282.146149
0.000000	1.410719	-287.736511
0.000000	1.410956	-294.101624
0.000000	1.411193	-301.118561
0.000000	1.411430	-306.361115
0.000000	1.411667	-310.506042
0.000000	1.411905	-313.383362
0.000000	1.412142	-314.070129
0.000000	1.412379	-313.947723
0.000000	1.412616	-313.575348
0.000000	1.412853	-313.060760
0.000000	1.413091	-311.767395
0.000000	1.413328	-310.259460
0.000000	1.413565	-307.311279
0.000000	1.413802	-303.539246
0.000000	1.414039	-299.660431
0.000000	1.414276	-296.444061
0.000000	1.414513	-293.436584
0.000000	1.414751	-290.491669
0.000000	1.414988	-287.924072
0.000000	1.415225	-285.549286
0.000000	1.415462	-283.035034
0.000000	1.415699	-280.528656
0.000000	1.415937	-278.192932
0.000000	1.416174	-276.438477
0.000000	1.416411	-275.064087
0.000000	1.416648	-274.096558
0.000000	1.416885	-272.729736
0.000000	1.417122	-271.169769
0.000000	1.417360	-270.448151
0.000000	1.417597	-270.564056
0.000000	1.417834	-272.097198
0.000000	1.418071	-275.213379
0.000000	1.418308	-279.378662
0.000000	1.418545	-284.340881
0.000000	1.418783	-288.364685
0.000000	1.419020	-292.040344
0.000000	1.419257	-296.430054
0.000000	1.419494	-302.734955
0.000000	1.419731	-310.587982
0.000000	1.419969	-319.288086
0.000000	1.420206	-326.254639
0.000000	1.420443	-330.528046
0.000000	1.420680	-333.839355
0.000000	1.420917	-336.802948
0.000000	1.421154	-338.933228
0.000000	1.421392	-339.440948
0.000000	1.421629	-339.767273
0.000000	1.421866	-340.985504
0.000000	1.422103	-345.203857
0.000000	1.422340	-348.770142
0.000000	1.422578	-349.993958
0.000000	1.422815	-344.507904
0.000000	1.423052	-334.848511
0.000000	1.423289	-322.947357
0.000000	1.423526	-312.306091
0.000000	1.423763	-304.326996
0.000000	1.424001	-295.910553
0.000000	1.424238	-284.459869
0.000000	1.424475	-269.598907
0.000000	1.424712	-250.028748
0.000000	1.424949	-222.213531
0.000000	1.425186	-193.016312
0.000000	1.425424	-165.419067
0.000000	1.425661	-136.850555
0.000000	1.425898	-107.178551
0.000000	1.426135	-78.616943
0.000000	1.426372	-61.088615
0.000000	1.426610	-56.133217
0.000000	1.426847	-62.800301
0.000000	1.427084	-79.816254
0.000000	1.427321	-107.397453
0.000000	1.427558	-144.933289
0.000000	1.427795	-188.985260
0.000000	1.428033	-234.369690
0.000000	1.428270	-275.418060
0.000000	1.428507	-304.621155
0.000000	1.428744	-318.493286
0.000000	1.428981	-326.662659
0.000000	1.429218	-328.855042
0.000000	1.429456	-322.629303
0.000000	1.429693	-306.999237
0.000000	1.429930	-280.745392
0.000000	1.430167	-249.095871
0.000000	1.430404	-225.530899
0.000000	1.430641	-211.343201
0.000000	1.430879	-207.853790
0.000000	1.431116	-216.363419
0.000000	1.431353	-237.574402
0.000000	1.431590	-269.558716
0.000000	1.431827	-309.616699
0.000000	1.432065	-353.150665
0.000000	1.432302	-394.814362
0.000000	1.432539	-426.499451
0.000000	1.432776	-441.368805
0.000000	1.433013	-450.030731
0.000000	1.433250	-455.888550
0.000000	1.433488	-458.237793
0.000000	1.433725	-458.148499
0.000000	1.433962	-455.614746
0.000000	1.434199	-451.004456
0.000000	1.434436	-443.950195
0.000000	1.434673	-434.946259
0.000000	1.434911	-424.351318
0.000000	1.435148	-412.078461
0.000000	1.435385	-399.105927
0.000000	1.435622	-386.047974
0.000000	1.435859	-376.716400
0.000000	1.436097	-372.897644
0.000000	1.436334	-373.190796
0.000000	1.436571	-376.283936
0.000000	1.436808	-380.080933
0.000000	1.437045	-383.376099
0.000000	1.437282	-389.622620
0.000000	1.437519	-397.339569
0.000000	1.437757	-405.457642
0.000000	1.437994	-411.721436
0.000000	1.438231	-414.992188
0.000000	1.438468	-413.865479
0.000000	1.438705	-410.810547
0.000000	1.438943	-405.588165
0.000000	1.439180	-398.392059
0.000000	1.439417	-390.116394
0.000000	1.439654	-381.241730
0.000000	1.439891	-373.348114
0.000000	1.440128	-367.248962
0.000000	1.440366	-362.405518
0.000000	1.440603	-358.110321
0.000000	1.440840	-355.360870
0.000000	1.441077	-355.551117
0.000000	1.441314	-357.814362
0.000000	1.441552	-363.894623
0.000000	1.441789	-372.461700
0.000000	1.442026	-381.443146
0.000000	1.442263	-389.359863
0.000000	1.442500	-397.915161
0.000000	1.442737	-407.571655
0.000000	1.442975	-416.680817
0.000000	1.443212	-426.544708
0.000000	1.443449	-436.266937
0.000000	1.443686	-444.249634
0.000000	1.443923	-451.075073
0.000000	1.444160	-456.714355
0.000000	1.444398	-460.514557
0.000000	1.444635	-462.679749
0.000000	1.444872	-464.794495
0.000000	1.445109	-467.951965
0.000000	1.445346	-471.395691
0.000000	1.445584	-475.226868
0.000000	1.445821	-479.350067
0.000000	1.446058	-482.862091
0.000000	1.446295	-485.778656
0.000000	1.446532	-488.377686
0.000000	1.446769	-490.476074
0.000000	1.447006	-492.269043
0.000000	1.447244	-493.855927
0.000000	1.447481	-495.470276
0.000000	1.447718	-496.741425
0.000000	1.447955	-497.532471
0.000000	1.448192	-497.961761
0.000000	1.448430	-498.648346
0.000000	1.448667	-499.358612
0.000000	1.448904	-500.309662
0.000000	1.449141	-500.250854
0.000000	1.449378	-499.880157
0.000000	1.449615	-499.500366
0.000000	1.449853	-498.724854
0.000000	1.450090	-498.876617
0.000000	1.450327	-499.331604
0.000000	1.450564	-500.452850
0.000000	1.450801	-502.038849
0.000000	1.451039	-502.824554
0.000000	1.451276	-502.353119
0.000000	1.451513	-501.459137
0.000000	1.451750	-499.397522
0.000000	1.451987	-496.962219
0.000000	1.452224	-495.425781
0.000000	1.452462	-494.752930
0.000000	1.452699	-494.951294
0.000000	1.452936	-495.321899
0.000000	1.453173	-495.168304
0.000000	1.453410	-494.667847
0.000000	1.453647	-494.271820
0.000000	1.453885	-493.201935
0.000000	1.454122	-490.273773
0.000000	1.454359	-484.722443
0.000000	1.454596	-476.486359
0.000000	1.454833	-465.393066
0.000000	1.455070	-450.909332
0.000000	1.455308	-434.540649
0.000000	1.455545	-419.499176
0.000000	1.455782	-410.400604
0.000000	1.456019	-407.081024
0.000000	1.456256	-407.102844
0.000000	1.456493	-410.556824
0.000000	1.456731	-416.392731
0.000000	1.456968	-424.351929
0.000000	1.457205	-431.308258
0.000000	1.457442	-434.430084
0.000000	1.457679	-433.325867
0.000000	1.457917	-430.549377
0.000000	1.458154	-426.531860
0.000000	1.458391	-422.202118
0.000000	1.458628	-418.557129
0.000000	1.458865	-416.797058
0.000000	1.459103	-416.024658
0.000000	1.459340	-416.548462
0.000000	1.459577	-417.970917
0.000000	1.459814	-419.629425
0.000000	1.460051	-422.295990
0.000000	1.460288	-425.745392
0.000000	1.460526	-428.673340
0.000000	1.460763	-430.283783
0.000000	1.461000	-428.553345
0.000000	1.461237	-422.862671
0.000000	1.461474	-414.890259
0.000000	1.461712	-403.948944
0.000000	1.461949	-389.024139
0.000000	1.462186	-370.864532
0.000000	1.462423	-349.445068
0.000000	1.462660	-327.598145
0.000000	1.462897	-308.422272
0.000000	1.463134	-294.414337
0.000000	1.463372	-285.013184
0.000000	1.463609	-279.104675
0.000000	1.463846	-275.581818
0.000000	1.464083	-274.927856
0.000000	1.464320	-277.239075
0.000000	1.464558	-281.183899
0.000000	1.464795	-288.889404
0.000000	1.465032	-301.367279
0.000000	1.465269	-316.524506
0.000000	1.465506	-331.964569
0.000000	1.465743	-342.746429
0.000000	1.465981	-345.099701
0.000000	1.466218	-336.669342
0.000000	1.466455	-324.049316
0.000000	1.466692	-307.227966
0.000000	1.466929	-289.468384
0.000000	1.467166	-272.773956
0.000000	1.467404	-255.134964
0.000000	1.467641	-236.453125
0.000000	1.467878	-217.686707
0.000000	1.468115	-201.775757
0.000000	1.468352	-189.664230
0.000000	1.468590	-185.845184
0.000000	1.468827	-192.398178
0.000000	1.469064	-206.817642
0.000000	1.469301	-226.537659
0.000000	1.469538	-249.232971
0.000000	1.469775	-269.682617
0.000000	1.470013	-285.805969
0.000000	1.470250	-298.166321
0.000000	1.470487	-309.671417
0.000000	1.470724	-321.356689
0.000000	1.470961	-333.072693
0.000000	1.471199	-346.955170
0.000000	1.471436	-361.847992
0.000000	1.471673	-376.275696
0.000000	1.471910	-387.552032
0.000000	1.472147	-395.451172
0.000000	1.472384	-399.745850
0.000000	1.472621	-401.828949
0.000000	1.472859	-402.300110
0.000000	1.473096	-400.881226
0.000000	1.473333	-397.490662
0.000000	1.473570	-392.283417
0.000000	1.473807	-385.427002
0.000000	1.474045	-377.942139
0.000000	1.474282	-371.427185
0.000000	1.474519	-366.134705
0.000000	1.474756	-361.212555
0.000000	1.474993	-356.268341
0.000000	1.475230	-351.067657
0.000000	1.475468	-346.061340
0.000000	1.475705	-341.207611
0.000000	1.475942	-335.982239
0.000000	1.476179	-330.284760
0.000000	1.476416	-324.273193
0.000000	1.476653	-317.658173
0.000000	1.476891	-313.937103
0.000000	1.477128	-312.685089
0.000000	1.477365	-313.283569
0.000000	1.477602	-316.359222
0.000000	1.477839	-320.372345
0.000000	1.478076	-324.477448
0.000000	1.478314	-327.041046
0.000000	1.478551	-328.393860
0.000000	1.478788	-329.025116
0.000000	1.479025	-327.307129
0.000000	1.479262	-321.619476
0.000000	1.479500	-313.458130
0.000000	1.479737	-304.164825
0.000000	1.479974	-297.492981
0.000000	1.480211	-293.625916
0.000000	1.480448	-292.410004
0.000000	1.480685	-293.533875
0.000000	1.480923	-296.960541
0.000000	1.481160	-303.236847
0.000000	1.481397	-311.596710
0.000000	1.481634	-321.347229
0.000000	1.481871	-329.616852
0.000000	1.482108	-332.559326
0.000000	1.482346	-331.593811
0.000000	1.482583	-327.262817
0.000000	1.482820	-319.417877
0.000000	1.483057	-308.056396
0.000000	1.483294	-294.918152
0.000000	1.483532	-282.261017
0.000000	1.483769	-269.345490
0.000000	1.484006	-256.349213
0.000000	1.484243	-243.374313
0.000000	1.484480	-231.560120
0.000000	1.484717	-222.075531
0.000000	1.484954	-219.246185
0.000000	1.485192	-220.738174
0.000000	1.485429	-226.445724
0.000000	1.485666	-234.728271
0.000000	1.485903	-244.184402
0.000000	1.486140	-251.585556
0.000000	1.486378	-254.819107
0.000000	1.486615	-256.269501
0.000000	1.486852	-259.553741
0.000000	1.487089	-266.332306
0.000000	1.487326	-279.797119
0.000000	1.487563	-298.423401
0.000000	1.487801	-320.287140
0.000000	1.488038	-341.820221
0.000000	1.488275	-359.222504
0.000000	1.488512	-372.929016
0.000000	1.488749	-384.875031
0.000000	1.488987	-395.075745
0.000000	1.489224	-403.324432
0.000000	1.489461	-409.664795
0.000000	1.489698	-415.111786
0.000000	1.489935	-419.797302
0.000000	1.490173	-423.744415
0.000000	1.490410	-426.008820
0.000000	1.490647	-427.727966
0.000000	1.490884	-428.520599
0.000000	1.491121	-429.189301
0.000000	1.491358	-430.245819
0.000000	1.491596	-430.844849
0.000000	1.491833	-430.678467
0.000000	1.492070	-428.458527
0.000000	1.492307	-424.423340
0.000000	1.492544	-417.711273
0.000000	1.492781	-409.022552
0.000000	1.493019	-397.991302
0.000000	1.493256	-384.550385
0.000000	1.493493	-373.079102
0.000000	1.493730	-368.873657
0.000000	1.493967	-371.106659
0.000000	1.494205	-377.087372
0.000000	1.494442	-386.263306
0.000000	1.494679	-397.102173
0.000000	1.494916	-405.851898
0.000000	1.495153	-409.069031
0.000000	1.495390	-409.574554
0.000000	1.495627	-407.961761
0.000000	1.495865	-405.219086
0.000000	1.496102	-401.095947
0.000000	1.496339	-396.213470
0.000000	1.496576	-392.073883
0.000000	1.496813	-389.087189
0.000000	1.497051	-385.667938
0.000000	1.497288	-383.139465
0.000000	1.497525	-381.231445
0.000000	1.497762	-382.091919
0.000000	1.497999	-390.441559
0.000000	1.498236	-403.434326
0.000000	1.498474	-419.640625
0.000000	1.498711	-438.239777
0.000000	1.498948	-455.370331
0.000000	1.499185	-467.667786
0.000000	1.499422	-477.822876
0.000000	1.499660	-486.907288
0.000000	1.499897	-493.340790
0.000000	1.500134	-498.425262
0.000000	1.500371	-501.092102
0.000000	1.500608	-502.454803
0.000000	1.500845	-502.725189
0.000000	1.501083	-501.512299
0.000000	1.501320	-499.869446
0.000000	1.501557	-498.939453
0.000000	1.501794	-500.432312
0.000000	1.502031	-502.716705
0.000000	1.502268	-505.433350
0.000000	1.502506	-508.025848
0.000000	1.502743	-507.354767
0.000000	1.502980	-504.583984
0.000000	1.503217	-500.511108
0.000000	1.503454	-494.840271
0.000000	1.503691	-486.922821
0.000000	1.503929	-476.440979
0.000000	1.504166	-463.517456
0.000000	1.504403	-445.922424
0.000000	1.504640	-422.779022
0.000000	1.504877	-393.866394
0.000000	1.505114	-359.247131
0.000000	1.505352	-317.522461
0.000000	1.505589	-271.207092
0.000000	1.505826	-227.826447
0.000000	1.506063	-191.748703
0.000000	1.506300	-162.945648
0.000000	1.506538	-141.692703
0.000000	1.506775	-128.215317
0.000000	1.507012	-119.784111
0.000000	1.507249	-115.169998
0.000000	1.507486	-113.747955
0.000000	1.507723	-113.840340
0.000000	1.507961	-113.654472
0.000000	1.508198	-109.161606
0.000000	1.508435	-97.912842
0.000000	1.508672	-90.053116
0.000000	1.508909	-89.214897
0.000000	1.509147	-95.408669
0.000000	1.509384	-107.036591
0.000000	1.509621	-122.975197
0.000000	1.509858	-140.955460
0.000000	1.510095	-157.208649
0.000000	1.510332	-167.683319
0.000000	1.510569	-175.778458
0.000000	1.510807	-184.664200
0.000000	1.511044	-193.698624
0.000000	1.511281	-201.591553
0.000000	1.511518	-206.346542
0.000000	1.511755	-205.541534
0.000000	1.511993	-202.891357
0.000000	1.512230	-198.377640
0.000000	1.512467	-192.442856
0.000000	1.512704	-185.388153
0.000000	1.512941	-184.217194
0.000000	1.513178	-188.841827
0.000000	1.513416	-196.371216
0.000000	1.513653	-206.770935
0.000000	1.513890	-219.977432
0.000000	1.514127	-233.605911
0.000000	1.514364	-244.367477
0.000000	1.514601	-250.385010
0.000000	1.514839	-254.382324
0.000000	1.515076	-257.709076
0.000000	1.515313	-260.743439
0.000000	1.515550	-262.317871
0.000000	1.515787	-262.545471
0.000000	1.516025	-261.520996
0.000000	1.516262	-258.310577
0.000000	1.516499	-254.049591
0.000000	1.516736	-253.319870
0.000000	1.516973	-259.939240
0.000000	1.517210	-271.389313
0.000000	1.517448	-287.327393
0.000000	1.517685	-307.724396
0.000000	1.517922	-329.955292
0.000000	1.518159	-349.856293
0.000000	1.518396	-364.225861
0.000000	1.518634	-375.966309
0.000000	1.518871	-385.564636
0.000000	1.519108	-394.280548
0.000000	1.519345	-403.791412
0.000000	1.519582	-414.671783
0.000000	1.519819	-425.724945
0.000000	1.520056	-435.145142
0.000000	1.520294	-440.989868
0.000000	1.520531	-444.876343
0.000000	1.520768	-446.422455
0.000000	1.521005	-445.854126
0.000000	1.521242	-444.919220
0.000000	1.521480	-443.381592
0.000000	1.521717	-441.642883
0.000000	1.521954	-440.331329
0.000000	1.522191	-439.823822
0.000000	1.522428	-441.408630
0.000000	1.522666	-448.523376
0.000000	1.522903	-461.800201
0.000000	1.523140	-479.584167
0.000000	1.523377	-501.371948
0.000000	1.523614	-525.131226
0.000000	1.523851	-545.942322
0.000000	1.524089	-562.804565
0.000000	1.524326	-579.505005
0.000000	1.524563	-596.885193
0.000000	1.524800	-613.295166
0.000000	1.525037	-628.645142
0.000000	1.525274	-642.998291
0.000000	1.525512	-657.356689
0.000000	1.525749	-671.760315
0.000000	1.525986	-683.232910
0.000000	1.526223	-692.732239
0.000000	1.526460	-698.939270
0.000000	1.526697	-700.108093
0.000000	1.526935	-697.425903
0.000000	1.527172	-692.413025
0.000000	1.527409	-685.792542
0.000000	1.527646	-677.510742
0.000000	1.527883	-673.943115
0.000000	1.528121	-675.745605
0.000000	1.528358	-679.190186
0.000000	1.528595	-684.380676
0.000000	1.528832	-691.470886
0.000000	1.529069	-700.410461
0.000000	1.529306	-710.094116
0.000000	1.529544	-718.267639
0.000000	1.529781	-725.152771
0.000000	1.530018	-731.643921
0.000000	1.530255	-738.417419
0.000000	1.530492	-743.046570
0.000000	1.530729	-744.079651
0.000000	1.530967	-743.728455
0.000000	1.531204	-740.980164
0.000000	1.531441	-735.822754
0.000000	1.531678	-728.253174
0.000000	1.531915	-716.179199
0.000000	1.532153	-699.573364
0.000000	1.532390	-678.911194
0.000000	1.532627	-657.192566
0.000000	1.532864	-638.322144
0.000000	1.533101	-625.261536
0.000000	1.533338	-618.343506
0.000000	1.533575	-616.217773
0.000000	1.533813	-618.196106
0.000000	1.534050	-624.029236
0.000000	1.534287	-633.274048
0.000000	1.534524	-645.389587
0.000000	1.534761	-658.070068
0.000000	1.534999	-667.714172
0.000000	1.535236	-671.013855
0.000000	1.535473	-668.908325
0.000000	1.535710	-664.709351
0.000000	1.535947	-659.554138
0.000000	1.536184	-651.940186
0.000000	1.536422	-641.564026
0.000000	1.536659	-626.673584
0.000000	1.536896	-605.420044
0.000000	1.537133	-577.982849
0.000000	1.537370	-542.915039
0.000000	1.537608	-499.734924
0.000000	1.537845	-451.019989
0.000000	1.538082	-397.322571
0.000000	1.538319	-342.643433
0.000000	1.538556	-291.289856
0.000000	1.538793	-246.869476
0.000000	1.539031	-209.438034
0.000000	1.539268	-177.765442
0.000000	1.539505	-150.009628
0.000000	1.539742	-126.062729
0.000000	1.539979	-103.695351
0.000000	1.540216	-83.379517
0.000000	1.540454	-65.736969
0.000000	1.540691	-62.389679
0.000000	1.540928	-76.371109
0.000000	1.541165	-108.220566
0.000000	1.541402	-157.348907
0.000000	1.541640	-222.974091
0.000000	1.541877	-300.618958
0.000000	1.542114	-383.211334
0.000000	1.542351	-460.082214
0.000000	1.542588	-523.195007
0.000000	1.542825	-566.381958
0.000000	1.543062	-611.024292
0.000000	1.543300	-654.682068
0.000000	1.543537	-686.366333
0.000000	1.543774	-712.468079
0.000000	1.544011	-735.478088
0.000000	1.544248	-749.727783
0.000000	1.544486	-759.257324
0.000000	1.544723	-764.079407
0.000000	1.544960	-764.691650
0.000000	1.545197	-762.235046
0.000000	1.545434	-756.530945
0.000000	1.545671	-746.603088
0.000000	1.545909	-737.705139
0.000000	1.546146	-730.840454
0.000000	1.546383	-723.005127
0.000000	1.546620	-712.433960
0.000000	1.546857	-698.201904
0.000000	1.547095	-679.395081
0.000000	1.547332	-660.531494
0.000000	1.547569	-642.671692
0.000000	1.547806	-626.059998
0.000000	1.548043	-614.903809
0.000000	1.548280	-611.207703
0.000000	1.548518	-612.366882
0.000000	1.548755	-618.063232
0.000000	1.548992	-629.176575
0.000000	1.549229	-645.553040
0.000000	1.549466	-664.549866
0.000000	1.549703	-686.487244
0.000000	1.549941	-709.202637
0.000000	1.550178	-731.459595
0.000000	1.550415	-749.855652
0.000000	1.550652	-762.988525
0.000000	1.550889	-773.424438
0.000000	1.551127	-782.059631
0.000000	1.551364	-788.901184
0.000000	1.551601	-794.083923
0.000000	1.551838	-797.487427
0.000000	1.552075	-799.809265
0.000000	1.552312	-801.459717
0.000000	1.552549	-802.617981
0.000000	1.552787	-803.550293
0.000000	1.553024	-804.579041
0.000000	1.553261	-804.835571
0.000000	1.553498	-804.921509
0.000000	1.553735	-804.182129
0.000000	1.553973	-801.791748
0.000000	1.554210	-797.677490
0.000000	1.554447	-791.844482
0.000000	1.554684	-785.809448
0.000000	1.554921	-779.251709
0.000000	1.555158	-772.661865
0.000000	1.555396	-765.036072
0.000000	1.555633	-755.239563
0.000000	1.555870	-741.831116
0.000000	1.556107	-724.758179
0.000000	1.556344	-704.857910
0.000000	1.556582	-683.188049
0.000000	1.556819	-667.497742
0.000000	1.557056	-658.848328
0.000000	1.557293	-656.885925
0.000000	1.557530	-658.632996
0.000000	1.557768	-663.012512
0.000000	1.558005	-669.260437
0.000000	1.558242	-674.802490
0.000000	1.558479	-673.945129
0.000000	1.558716	-663.837158
0.000000	1.558953	-647.005310
0.000000	1.559190	-625.141113
0.000000	1.559428	-598.450134
0.000000	1.559665	-567.786438
0.000000	1.559902	-542.012756
0.000000	1.560139	-523.652649
0.000000	1.560376	-512.381836
0.000000	1.560614	-507.630280
0.000000	1.560851	-506.298553
0.000000	1.561088	-508.094482
0.000000	1.561325	-512.084473
0.000000	1.561562	-516.186157
0.000000	1.561799	-515.700928
0.000000	1.562037	-507.458771
0.000000	1.562274	-497.643982
0.000000	1.562511	-487.500061
0.000000	1.562748	-477.695709
0.000000	1.562985	-474.749451
0.000000	1.563222	-479.847595
0.000000	1.563460	-493.550934
0.000000	1.563697	-514.647339
0.000000	1.563934	-541.769043
0.000000	1.564171	-573.255920
0.000000	1.564408	-604.566711
0.000000	1.564646	-627.861267
0.000000	1.564883	-639.949036
0.000000	1.565120	-648.190918
0.000000	1.565357	-652.017212
0.000000	1.565594	-647.402161
0.000000	1.565831	-632.312012
0.000000	1.566069	-610.985168
0.000000	1.566306	-581.077393
0.000000	1.566543	-542.365173
0.000000	1.566780	-496.115265
0.000000	1.567017	-452.490601
0.000000	1.567255	-419.342285
0.000000	1.567492	-395.478790
0.000000	1.567729	-381.396729
0.000000	1.567966	-378.531647
0.000000	1.568203	-387.617279
0.000000	1.568440	-406.954224
0.000000	1.568677	-435.611328
0.000000	1.568915	-471.376099
0.000000	1.569152	-510.123993
0.000000	1.569389	-546.030212
0.000000	1.569626	-571.265991
0.000000	1.569863	-580.514526
0.000000	1.570101	-591.628601
0.000000	1.570338	-606.572693
0.000000	1.570575	-623.646912
0.000000	1.570812	-641.455322
0.000000	1.571049	-657.961731
0.000000	1.571286	-668.635498
0.000000	1.571524	-674.809448
0.000000	1.571761	-678.200256
0.000000	1.571998	-678.321777
0.000000	1.572235	-674.615540
0.000000	1.572472	-668.091553
0.000000	1.572709	-660.372192
0.000000	1.572947	-654.674805
0.000000	1.573184	-648.720459
0.000000	1.573421	-642.192444
0.000000	1.573658	-635.326233
0.000000	1.573895	-627.860046
0.000000	1.574133	-618.065308
0.000000	1.574370	-610.320496
0.000000	1.574607	-604.000732
0.000000	1.574844	-597.203186
0.000000	1.575081	-589.850098
0.000000	1.575318	-582.243591
0.000000	1.575556	-573.733337
0.000000	1.575793	-565.858704
0.000000	1.576030	-558.483398
0.000000	1.576267	-550.418091
0.000000	1.576504	-541.499878
0.000000	1.576741	-531.198181
0.000000	1.576979	-521.277893
0.000000	1.577216	-510.803986
0.000000	1.577453	-499.047729
0.000000	1.577690	-485.189117
0.000000	1.577927	-469.621185
0.000000	1.578164	-451.402344
0.000000	1.578402	-431.512482
0.000000	1.578639	-409.511566
0.000000	1.578876	-385.893372
0.000000	1.579113	-363.120667
0.000000	1.579350	-347.712830
0.000000	1.579588	-340.183197
0.000000	1.579825	-338.462006
0.000000	1.580062	-342.846344
0.000000	1.580299	-352.031433
0.000000	1.580536	-363.322693
0.000000	1.580773	-371.936249
0.000000	1.581011	-373.477905
0.000000	1.581248	-372.997437
0.000000	1.581485	-370.942291
0.000000	1.581722	-365.900238
0.000000	1.581959	-358.279205
0.000000	1.582196	-348.265320
0.000000	1.582434	-337.175659
0.000000	1.582671	-325.257721
0.000000	1.582908	-317.768768
0.000000	1.583145	-315.729340
0.000000	1.583382	-317.056396
0.000000	1.583619	-321.404297
0.000000	1.583857	-329.498230
0.000000	1.584094	-339.581299
0.000000	1.584331	-350.551910
0.000000	1.584568	-358.383148
0.000000	1.584805	-360.327698
0.000000	1.585043	-360.632294
0.000000	1.585280	-359.048889
0.000000	1.585517	-355.773132
0.000000	1.585754	-352.394012
0.000000	1.585991	-350.248352
0.000000	1.586228	-348.717468
0.000000	1.586466	-347.379028
0.000000	1.586703	-344.807800
0.000000	1.586940	-341.270691
0.000000	1.587177	-338.882416
0.000000	1.587414	-340.587341
0.000000	1.587651	-349.911377
0.000000	1.587889	-365.015778
0.000000	1.588126	-384.912415
0.000000	1.588363	-410.113129
0.000000	1.588600	-437.077362
0.000000	1.588837	-461.778900
0.000000	1.589075	-480.172485
0.000000	1.589312	-496.947449
0.000000	1.589549	-511.799927
0.000000	1.589786	-525.309631
0.000000	1.590023	-538.436829
0.000000	1.590261	-550.133057
0.000000	1.590497	-558.597290
0.000000	1.590735	-566.082214
0.000000	1.590972	-572.782593
0.000000	1.591209	-578.140320
0.000000	1.591446	-581.941772
0.000000	1.591683	-584.625183
0.000000	1.591921	-585.987183
0.000000	1.592158	-586.772766
0.000000	1.592395	-586.891479
0.000000	1.592632	-587.214539
0.000000	1.592869	-589.098145
0.000000	1.593107	-592.735413
0.000000	1.593344	-598.276733
0.000000	1.593581	-605.565552
0.000000	1.593818	-614.846558
0.000000	1.594055	-626.755310
0.000000	1.594292	-639.351624
0.000000	1.594530	-653.776672
0.000000	1.594767	-670.087708
0.000000	1.595004	-685.456848
0.000000	1.595241	-699.529053
0.000000	1.595478	-712.669006
0.000000	1.595716	-724.536438
0.000000	1.595953	-733.602966
0.000000	1.596190	-738.673218
0.000000	1.596427	-743.759216
0.000000	1.596664	-746.587524
0.000000	1.596901	-747.954224
0.000000	1.597139	-750.519714
0.000000	1.597376	-752.867126
0.000000	1.597613	-754.623779
0.000000	1.597850	-756.329407
0.000000	1.598087	-756.018738
0.000000	1.598324	-757.293945
0.000000	1.598562	-754.573669
0.000000	1.598799	-750.243286
0.000000	1.599036	-728.333740
0.000000	1.599273	-695.523499
0.000000	1.599510	-649.426880
0.000000	1.599748	-592.627625
0.000000	1.599985	-525.105530
0.000000	1.600222	-457.212708
0.000000	1.600459	-392.049286
0.000000	1.600696	-329.672241
0.000000	1.600933	-274.838867
0.000000	1.601170	-232.020355
0.000000	1.601408	-202.287857
0.000000	1.601645	-186.550400
0.000000	1.601882	-186.181870
0.000000	1.602119	-200.175751
0.000000	1.602356	-228.520340
0.000000	1.602594	-271.524139
0.000000	1.602831	-325.787231
0.000000	1.603068	-385.611053
0.000000	1.603305	-444.448730
0.000000	1.603542	-493.372803
0.000000	1.603779	-527.482666
0.000000	1.604017	-544.402893
0.000000	1.604254	-557.260864
0.000000	1.604491	-563.762329
0.000000	1.604728	-564.023804
0.000000	1.604965	-559.535950
0.000000	1.605203	-553.117615
0.000000	1.605440	-548.737366
0.000000	1.605677	-545.058716
0.000000	1.605914	-540.460754
0.000000	1.606151	-533.061951
0.000000	1.606388	-520.152527
0.000000	1.606626	-499.056824
0.000000	1.606863	-471.325409
0.000000	1.607100	-440.730286
0.000000	1.607337	-413.280365
0.000000	1.607574	-392.971008
0.000000	1.607811	-379.555115
0.000000	1.608049	-371.726227
0.000000	1.608286	-368.317963
0.000000	1.608523	-368.629272
0.000000	1.608760	-372.138214
0.000000	1.608997	-377.326965
0.000000	1.609234	-385.483215
0.000000	1.609472	-396.652527
0.000000	1.609709	-408.114746
0.000000	1.609946	-416.024780
0.000000	1.610183	-420.034973
0.000000	1.610420	-424.769836
0.000000	1.610657	-429.925354
0.000000	1.610895	-434.887848
0.000000	1.611132	-439.544647
0.000000	1.611369	-443.176392
0.000000	1.611606	-444.074707
0.000000	1.611843	-442.657684
0.000000	1.612081	-440.567169
0.000000	1.612318	-436.528809
0.000000	1.612555	-429.371490
0.000000	1.612792	-416.826477
0.000000	1.613029	-404.042297
0.000000	1.613266	-403.058655
0.000000	1.613504	-412.983124
0.000000	1.613741	-431.383118
0.000000	1.613978	-455.078400
0.000000	1.614215	-480.857697
0.000000	1.614452	-503.070251
0.000000	1.614690	-513.858643
0.000000	1.614927	-506.902405
0.000000	1.615164	-484.200714
0.000000	1.615401	-469.989349
0.000000	1.615638	-464.013062
0.000000	1.615875	-464.426636
0.000000	1.616112	-467.800751
0.000000	1.616350	-473.725159
0.000000	1.616587	-480.028656
0.000000	1.616824	-483.551361
0.000000	1.617061	-479.199646
0.000000	1.617298	-463.352142
0.000000	1.617536	-447.778748
0.000000	1.617773	-435.676453
0.000000	1.618010	-425.000946
0.000000	1.618247	-418.070801
0.000000	1.618484	-419.412811
0.000000	1.618721	-427.199677
0.000000	1.618959	-440.274536
0.000000	1.619196	-459.286041
0.000000	1.619433	-484.149170
0.000000	1.619670	-510.831665
0.000000	1.619907	-537.265747
0.000000	1.620144	-561.384705
0.000000	1.620382	-580.596741
0.000000	1.620619	-599.862244
0.000000	1.620856	-619.284302
0.000000	1.621093	-637.028076
0.000000	1.621330	-652.457275
0.000000	1.621568	-666.722717
0.000000	1.621805	-678.884705
0.000000	1.622042	-690.087463
0.000000	1.622279	-699.350403
0.000000	1.622516	-707.266479
0.000000	1.622754	-714.118591
0.000000	1.622991	-718.988892
0.000000	1.623228	-723.644043
0.000000	1.623465	-727.243530
0.000000	1.623702	-729.039734
0.000000	1.623939	-730.279175
0.000000	1.624177	-731.338257
0.000000	1.624414	-732.378174
0.000000	1.624651	-732.718262
0.000000	1.624888	-733.504761
0.000000	1.625125	-734.939514
0.000000	1.625362	-736.665833
0.000000	1.625600	-738.822876
0.000000	1.625837	-741.187744
0.000000	1.626074	-743.514160
0.000000	1.626311	-744.698486
0.000000	1.626548	-744.412659
0.000000	1.626785	-741.890137
0.000000	1.627023	-736.860718
0.000000	1.627260	-730.500549
0.000000	1.627497	-723.394531
0.000000	1.627734	-716.531189
0.000000	1.627971	-711.328857
0.000000	1.628209	-707.423340
0.000000	1.628446	-704.699341
0.000000	1.628683	-703.400574
0.000000	1.628920	-701.587219
0.000000	1.629157	-697.735229
0.000000	1.629394	-689.356873
0.000000	1.629632	-678.391968
0.000000	1.629869	-667.837830
0.000000	1.630106	-657.681946
0.000000	1.630343	-647.345459
0.000000	1.630580	-636.147461
0.000000	1.630817	-622.482788
0.000000	1.631055	-608.989441
0.000000	1.631292	-595.128418
0.000000	1.631529	-580.731567
0.000000	1.631766	-563.463745
0.000000	1.632003	-545.762512
0.000000	1.632240	-528.595520
0.000000	1.632478	-513.971619
0.000000	1.632715	-506.144653
0.000000	1.632952	-504.786133
0.000000	1.633189	-507.634277
0.000000	1.633426	-514.680542
0.000000	1.633664	-524.942322
0.000000	1.633901	-537.372864
0.000000	1.634138	-546.764282
0.000000	1.634375	-549.935303
0.000000	1.634612	-550.768921
0.000000	1.634849	-547.737366
0.000000	1.635087	-537.972717
0.000000	1.635324	-518.825012
0.000000	1.635561	-492.628357
0.000000	1.635798	-467.537964
0.000000	1.636035	-451.792908
0.000000	1.636272	-445.076294
0.000000	1.636510	-447.652710
0.000000	1.636747	-456.804138
0.000000	1.636984	-472.491791
0.000000	1.637221	-494.462677
0.000000	1.637458	-520.819702
0.000000	1.637696	-545.977966
0.000000	1.637933	-564.186951
0.000000	1.638170	-568.701050
0.000000	1.638407	-565.884155
0.000000	1.638644	-556.384827
0.000000	1.638881	-540.500427
0.000000	1.639118	-517.262085
0.000000	1.639356	-487.397705
0.000000	1.639593	-448.670654
0.000000	1.639830	-401.765015
0.000000	1.640067	-349.897522
0.000000	1.640304	-295.476532
0.000000	1.640542	-249.766373
0.000000	1.640779	-214.507126
0.000000	1.641016	-190.358017
0.000000	1.641253	-178.086197
0.000000	1.641490	-176.539429
0.000000	1.641727	-184.847046
0.000000	1.641965	-204.201080
0.000000	1.642202	-234.571060
0.000000	1.642439	-274.094208
0.000000	1.642676	-317.905548
0.000000	1.642913	-361.243408
0.000000	1.643151	-396.898560
0.000000	1.643388	-417.448456
0.000000	1.643625	-434.271210
0.000000	1.643862	-448.194336
0.000000	1.644099	-460.008606
0.000000	1.644336	-469.857117
0.000000	1.644574	-477.472321
0.000000	1.644811	-485.137543
0.000000	1.645048	-494.718475
0.000000	1.645285	-504.195465
0.000000	1.645522	-513.283813
0.000000	1.645759	-520.800598
0.000000	1.645997	-528.603943
0.000000	1.646234	-537.650879
0.000000	1.646471	-547.863586
0.000000	1.646708	-558.309998
0.000000	1.646945	-568.192627
0.000000	1.647183	-577.772949
0.000000	1.647420	-587.329041
0.000000	1.647657	-596.527893
0.000000	1.647894	-605.870422
0.000000	1.648131	-615.019287
0.000000	1.648368	-622.785767
0.000000	1.648605	-630.585938
0.000000	1.648843	-638.141113
0.000000	1.649080	-644.348999
0.000000	1.649317	-652.265564
0.000000	1.649554	-661.330505
0.000000	1.649791	-671.508484
0.000000	1.650029	-680.390381
0.000000	1.650266	-688.203430
0.000000	1.650503	-695.069763
0.000000	1.650740	-699.679932
0.000000	1.650977	-702.848877
0.000000	1.651214	-704.818909
0.000000	1.651452	-705.817688
0.000000	1.651689	-706.150024
0.000000	1.651926	-706.518433
0.000000	1.652163	-706.619934
0.000000	1.652400	-706.520691
0.000000	1.652638	-706.288269
0.000000	1.652875	-704.659973
0.000000	1.653112	-701.900818
0.000000	1.653349	-697.185181
0.000000	1.653586	-690.035034
0.000000	1.653823	-679.125488
0.000000	1.654061	-670.866394
0.000000	1.654298	-668.097595
0.000000	1.654535	-670.421326
0.000000	1.654772	-676.002930
0.000000	1.655009	-685.064575
0.000000	1.655246	-697.753723
0.000000	1.655484	-712.865540
0.000000	1.655721	-727.207947
0.000000	1.655958	-738.979248
0.000000	1.656195	-750.311096
0.000000	1.656432	-760.222229
0.000000	1.656670	-765.863647
0.000000	1.656907	-763.608337
0.000000	1.657144	-757.399414
0.000000	1.657381	-750.495789
0.000000	1.657618	-743.618164
0.000000	1.657855	-733.169678
0.000000	1.658092	-718.202271
0.000000	1.658330	-697.958618
0.000000	1.658567	-670.230774
0.000000	1.658804	-634.840332
0.000000	1.659041	-593.331482
0.000000	1.659278	-545.035095
0.000000	1.659516	-490.283447
0.000000	1.659753	-429.587708
0.000000	1.659990	-363.766388
0.000000	1.660227	-291.118042
0.000000	1.660464	-222.009766
0.000000	1.660702	-166.670120
0.000000	1.660939	-127.195465
0.000000	1.661176	-103.929420
0.000000	1.661413	-96.288589
0.000000	1.661650	-102.700737
0.000000	1.661887	-124.219185
0.000000	1.662125	-159.172333
0.000000	1.662362	-203.544296
0.000000	1.662599	-251.421127
0.000000	1.662836	-296.592041
0.000000	1.663073	-331.458862
0.000000	1.663311	-348.171814
0.000000	1.663548	-361.556702
0.000000	1.663785	-372.326477
0.000000	1.664022	-378.556274
0.000000	1.664259	-379.568146
0.000000	1.664496	-379.842560
0.000000	1.664733	-378.585510
0.000000	1.664971	-378.249237
0.000000	1.665208	-377.280670
0.000000	1.665445	-373.219177
0.000000	1.665682	-364.529724
0.000000	1.665919	-353.697327
0.000000	1.666157	-345.438293
0.000000	1.666394	-341.040405
0.000000	1.666631	-340.432159
0.000000	1.666868	-343.965393
0.000000	1.667105	-352.808533
0.000000	1.667342	-366.278625
0.000000	1.667580	-383.558136
0.000000	1.667817	-402.801819
0.000000	1.668054	-418.355835
0.000000	1.668291	-428.642456
0.000000	1.668528	-440.073761
0.000000	1.668765	-452.813171
0.000000	1.669003	-465.355042
0.000000	1.669240	-476.266205
0.000000	1.669477	-485.124908
0.000000	1.669714	-490.006134
0.000000	1.669951	-489.495819
0.000000	1.670189	-483.880249
0.000000	1.670426	-474.086761
0.000000	1.670663	-462.369202
0.000000	1.670900	-457.070770
0.000000	1.671137	-460.955811
0.000000	1.671374	-474.058380
0.000000	1.671612	-495.206665
0.000000	1.671849	-522.330933
0.000000	1.672086	-552.232605
0.000000	1.672323	-581.648315
0.000000	1.672560	-605.584900
0.000000	1.672798	-616.565002
0.000000	1.673035	-621.106750
0.000000	1.673272	-624.056885
0.000000	1.673509	-627.351929
0.000000	1.673746	-631.416565
0.000000	1.673983	-636.887085
0.000000	1.674220	-642.324097
0.000000	1.674458	-646.819397
0.000000	1.674695	-650.690491
0.000000	1.674932	-654.923035
0.000000	1.675169	-659.926575
0.000000	1.675406	-663.775574
0.000000	1.675644	-665.132080
0.000000	1.675881	-664.855591
0.000000	1.676118	-664.015991
0.000000	1.676355	-661.621765
0.000000	1.676592	-656.954834
0.000000	1.676829	-650.447998
0.000000	1.677067	-642.344482
0.000000	1.677304	-631.788818
0.000000	1.677541	-618.047913
0.000000	1.677778	-600.035339
0.000000	1.678015	-576.974731
0.000000	1.678252	-548.133667
0.000000	1.678490	-519.582458
0.000000	1.678727	-489.574402
0.000000	1.678964	-460.094849
0.000000	1.679201	-438.974274
0.000000	1.679438	-425.469299
0.000000	1.679676	-418.709930
0.000000	1.679913	-417.350525
0.000000	1.680150	-419.986664
0.000000	1.680387	-424.449738
0.000000	1.680624	-428.548706
0.000000	1.680861	-427.693756
0.000000	1.681099	-418.829498
0.000000	1.681336	-400.276917
0.000000	1.681573	-376.384918
0.000000	1.681810	-352.322174
0.000000	1.682047	-335.279816
0.000000	1.682284	-324.832581
0.000000	1.682522	-321.439728
0.000000	1.682759	-323.655579
0.000000	1.682996	-331.758606
0.000000	1.683233	-344.225647
0.000000	1.683470	-360.592773
0.000000	1.683707	-377.671448
0.000000	1.683945	-390.748962
0.000000	1.684182	-398.411438
0.000000	1.684419	-403.432281
0.000000	1.684656	-404.887146
0.000000	1.684893	-402.655243
0.000000	1.685131	-397.529022
0.000000	1.685368	-391.614136
0.000000	1.685605	-386.456207
0.000000	1.685842	-384.354340
0.000000	1.686079	-384.092865
0.000000	1.686316	-387.804260
0.000000	1.686554	-396.081299
0.000000	1.686791	-409.777618
0.000000	1.687028	-428.138550
0.000000	1.687265	-450.131378
0.000000	1.687502	-472.311737
0.000000	1.687739	-489.356567
0.000000	1.687977	-499.312775
0.000000	1.688214	-506.754395
0.000000	1.688451	-511.402832
0.000000	1.688688	-512.470703
0.000000	1.688925	-512.791748
0.000000	1.689162	-515.130859
0.000000	1.689400	-519.823547
0.000000	1.689637	-525.016724
0.000000	1.689874	-530.903442
0.000000	1.690111	-536.592590
0.000000	1.690348	-540.035828
0.000000	1.690586	-542.160645
0.000000	1.690823	-545.066895
0.000000	1.691060	-549.734619
0.000000	1.691297	-555.093567
0.000000	1.691534	-560.823059
0.000000	1.691772	-567.250427
0.000000	1.692009	-573.028076
0.000000	1.692246	-575.847290
0.000000	1.692483	-574.746887
0.000000	1.692720	-570.898376
0.000000	1.692957	-563.779114
0.000000	1.693195	-553.042969
0.000000	1.693432	-538.791870
0.000000	1.693669	-521.465698
0.000000	1.693906	-501.589966
0.000000	1.694143	-478.066406
0.000000	1.694380	-452.708588
0.000000	1.694618	-424.312592
0.000000	1.694855	-393.020325
0.000000	1.695092	-361.564545
0.000000	1.695329	-331.489410
0.000000	1.695566	-305.237152
0.000000	1.695804	-285.608490
0.000000	1.696041	-272.257996
0.000000	1.696278	-262.244415
0.000000	1.696515	-254.616959
0.000000	1.696752	-248.963455
0.000000	1.696989	-244.764618
0.000000	1.697226	-246.511429
0.000000	1.697464	-252.232178
0.000000	1.697701	-261.813293
0.000000	1.697938	-274.101257
0.000000	1.698175	-285.385620
0.000000	1.698412	-294.546356
0.000000	1.698650	-306.385559
0.000000	1.698887	-321.572784
0.000000	1.699124	-339.453827
0.000000	1.699361	-357.720886
0.000000	1.699598	-380.448669
0.000000	1.699835	-407.479156
0.000000	1.700073	-437.549408
0.000000	1.700310	-467.226746
0.000000	1.700547	-492.217285
0.000000	1.700784	-520.561829
0.000000	1.701021	-552.798096
0.000000	1.701259	-587.883789
0.000000	1.701496	-620.945679
0.000000	1.701733	-646.703918
0.000000	1.701970	-663.904114
0.000000	1.702207	-676.791870
0.000000	1.702444	-685.880371
0.000000	1.702682	-691.834534
0.000000	1.702919	-694.127625
0.000000	1.703156	-691.198669
0.000000	1.703393	-682.477722
0.000000	1.703630	-665.932251
0.000000	1.703867	-641.819641
0.000000	1.704105	-611.172180
0.000000	1.704342	-575.531433
0.000000	1.704579	-540.309753
0.000000	1.704816	-512.665283
0.000000	1.705053	-491.783295
0.000000	1.705291	-476.269958
0.000000	1.705528	-464.214081
0.000000	1.705765	-457.576660
0.000000	1.706002	-455.655212
0.000000	1.706239	-459.141541
0.000000	1.706476	-468.387054
0.000000	1.706713	-482.534180
0.000000	1.706951	-499.969177
0.000000	1.707188	-518.295837
0.000000	1.707425	-541.095398
0.000000	1.707662	-573.244507
0.000000	1.707899	-608.970947
0.000000	1.708137	-641.087036
0.000000	1.708374	-660.362488
0.000000	1.708611	-669.630249
0.000000	1.708848	-674.888672
0.000000	1.709085	-677.661804
0.000000	1.709322	-680.105896
0.000000	1.709560	-685.384155
0.000000	1.709797	-690.953125
0.000000	1.710034	-696.227783
0.000000	1.710271	-700.702881
0.000000	1.710508	-702.592346
0.000000	1.710746	-701.489929
0.000000	1.710983	-700.593140
0.000000	1.711220	-700.989563
0.000000	1.711457	-703.969055
0.000000	1.711694	-706.297119
0.000000	1.711931	-707.551208
0.000000	1.712169	-710.323608
0.000000	1.712406	-712.679749
0.000000	1.712643	-713.835388
0.000000	1.712880	-713.814331
0.000000	1.713117	-712.789429
0.000000	1.713354	-709.891785
0.000000	1.713592	-706.161865
0.000000	1.713829	-701.112366
0.000000	1.714066	-694.882507
0.000000	1.714303	-688.275330
0.000000	1.714540	-682.717834
0.000000	1.714777	-680.025879
0.000000	1.715015	-678.836426
0.000000	1.715252	-678.468689
0.000000	1.715489	-678.517151
0.000000	1.715726	-678.667297
0.000000	1.715963	-676.689026
0.000000	1.716200	-672.402405
0.000000	1.716438	-667.614380
0.000000	1.716675	-661.755676
0.000000	1.716912	-655.662964
0.000000	1.717149	-649.424561
0.000000	1.717386	-643.174011
0.000000	1.717624	-635.736877
0.000000	1.717861	-629.232361
0.000000	1.718098	-624.366699
0.000000	1.718335	-619.898743
0.000000	1.718572	-615.265686
0.000000	1.718809	-610.430664
0.000000	1.719047	-604.478271
0.000000	1.719284	-598.452087
0.000000	1.719521	-592.045776
0.000000	1.719758	-584.189209
0.000000	1.719995	-576.148987
0.000000	1.720233	-568.794861
0.000000	1.720470	-562.593567
0.000000	1.720707	-559.791748
0.000000	1.720944	-558.572449
0.000000	1.721181	-558.565491
0.000000	1.721418	-559.106689
0.000000	1.721655	-558.053223
0.000000	1.721893	-553.715210
0.000000	1.722130	-545.949585
0.000000	1.722367	-536.145935
0.000000	1.722604	-523.825684
0.000000	1.722841	-509.824860
0.000000	1.723079	-495.159607
0.000000	1.723316	-486.412048
0.000000	1.723553	-482.741852
0.000000	1.723790	-486.122467
0.000000	1.724027	-496.967010
0.000000	1.724265	-512.907654
0.000000	1.724502	-531.553345
0.000000	1.724739	-549.143921
0.000000	1.724976	-560.360413
0.000000	1.725213	-567.110535
0.000000	1.725450	-573.942322
0.000000	1.725688	-579.988342
0.000000	1.725925	-585.094971
0.000000	1.726162	-590.460022
0.000000	1.726399	-595.566650
0.000000	1.726636	-601.127136
0.000000	1.726873	-606.788330
0.000000	1.727111	-612.530945
0.000000	1.727348	-619.647095
0.000000	1.727585	-627.790588
0.000000	1.727822	-636.089844
0.000000	1.728059	-644.505371
0.000000	1.728297	-653.161316
0.000000	1.728534	-659.931152
0.000000	1.728771	-665.454834
0.000000	1.729008	-670.257813
0.000000	1.729245	-673.624878
0.000000	1.729482	-676.369019
0.000000	1.729720	-679.276367
0.000000	1.729957	-682.279663
0.000000	1.730194	-684.346863
0.000000	1.730431	-685.480835
0.000000	1.730668	-686.342834
0.000000	1.730905	-687.105896
0.000000	1.731143	-684.518860
0.000000	1.731380	-676.291321
0.000000	1.731617	-661.269653
0.000000	1.731854	-641.872742
0.000000	1.732091	-619.583252
0.000000	1.732328	-596.452698
0.000000	1.732566	-581.800110
0.000000	1.732803	-576.847351
0.000000	1.733040	-580.765320
0.000000	1.733277	-593.102051
0.000000	1.733514	-614.126831
0.000000	1.733752	-642.826172
0.000000	1.733989	-675.985840
0.000000	1.734226	-708.781982
0.000000	1.734463	-735.990173
0.000000	1.734700	-751.573853
0.000000	1.734937	-753.607361
0.000000	1.735175	-744.773743
0.000000	1.735412	-725.163147
0.000000	1.735649	-694.991272
0.000000	1.735886	-654.870667
0.000000	1.736123	-614.096069
0.000000	1.736360	-581.921509
0.000000	1.736598	-559.007568
0.000000	1.736835	-545.181580
0.000000	1.737072	-539.626526
0.000000	1.737309	-538.984070
0.000000	1.737546	-541.088379
0.000000	1.737783	-543.301147
0.000000	1.738021	-541.442200
0.000000	1.738258	-528.305481
0.000000	1.738495	-497.317078
0.000000	1.738732	-454.298523
0.000000	1.738969	-423.310974
0.000000	1.739207	-400.543427
0.000000	1.739444	-387.133026
0.000000	1.739681	-384.617126
0.000000	1.739918	-391.973694
0.000000	1.740155	-409.927887
0.000000	1.740392	-437.875854
0.000000	1.740630	-473.912842
0.000000	1.740867	-512.390442
0.000000	1.741104	-548.170349
0.000000	1.741341	-574.796387
0.000000	1.741578	-584.382751
0.000000	1.741815	-589.691833
0.000000	1.742053	-589.634460
0.000000	1.742290	-587.155945
0.000000	1.742527	-584.959351
0.000000	1.742764	-584.076355
0.000000	1.743001	-585.851318
0.000000	1.743239	-591.494263
0.000000	1.743476	-597.886047
0.000000	1.743713	-605.530884
0.000000	1.743950	-613.587219
0.000000	1.744187	-619.591858
0.000000	1.744424	-620.637390
0.000000	1.744661	-618.869995
0.000000	1.744899	-616.067078
0.000000	1.745136	-618.255432
0.000000	1.745373	-624.729675
0.000000	1.745610	-632.438049
0.000000	1.745847	-639.446045
0.000000	1.746085	-642.036255
0.000000	1.746322	-640.155334
0.000000	1.746559	-637.825500
0.000000	1.746796	-634.981934
0.000000	1.747033	-631.210022
0.000000	1.747270	-626.589233
0.000000	1.747508	-621.222717
0.000000	1.747745	-614.864624
0.000000	1.747982	-607.778992
0.000000	1.748219	-600.536072
0.000000	1.748456	-592.443665
0.000000	1.748694	-583.492981
0.000000	1.748931	-577.346619
0.000000	1.749168	-570.008972
0.000000	1.749405	-564.556335
0.000000	1.749642	-562.839844
0.000000	1.749879	-563.048828
0.000000	1.750117	-564.327148
0.000000	1.750354	-566.293274
0.000000	1.750591	-569.356201
0.000000	1.750828	-573.664001
0.000000	1.751065	-577.630981
0.000000	1.751302	-578.662292
0.000000	1.751540	-581.878967
0.000000	1.751777	-587.324829
0.000000	1.752014	-593.635498
0.000000	1.752251	-599.808655
0.000000	1.752488	-602.976135
0.000000	1.752726	-601.631836
0.000000	1.752963	-602.075012
0.000000	1.753200	-607.477417
0.000000	1.753437	-618.554626
0.000000	1.753674	-633.718262
0.000000	1.753911	-652.468628
0.000000	1.754148	-673.015442
0.000000	1.754386	-693.899231
0.000000	1.754623	-713.180786
0.000000	1.754860	-728.722229
0.000000	1.755097	-741.285461
0.000000	1.755334	-752.488464
0.000000	1.755572	-762.300049
0.000000	1.755809	-770.624084
0.000000	1.756046	-776.332947
0.000000	1.756283	-779.975220
0.000000	1.756520	-781.682739
0.000000	1.756757	-782.367432
0.000000	1.756995	-782.614807
0.000000	1.757232	-783.573792
0.000000	1.757469	-785.781799
0.000000	1.757706	-789.044189
0.000000	1.757943	-792.974121
0.000000	1.758181	-797.594299
0.000000	1.758418	-801.650696
0.000000	1.758655	-803.467407
0.000000	1.758892	-803.341614
0.000000	1.759129	-801.080872
0.000000	1.759367	-798.040161
0.000000	1.759604	-792.768127
0.000000	1.759841	-783.186157
0.000000	1.760078	-769.120972
0.000000	1.760315	-752.324280
0.000000	1.760552	-734.140320
0.000000	1.760790	-716.281250
0.000000	1.761027	-701.438049
0.000000	1.761264	-693.439697
0.000000	1.761501	-693.424805
0.000000	1.761738	-698.282043
0.000000	1.761975	-707.483154
0.000000	1.762213	-720.237183
0.000000	1.762450	-732.854187
0.000000	1.762687	-747.091980
0.000000	1.762924	-762.598328
0.000000	1.763161	-778.372925
0.000000	1.763398	-791.099060
0.000000	1.763636	-800.836060
0.000000	1.763873	-808.202576
0.000000	1.764110	-813.881836
0.000000	1.764347	-817.241638
0.000000	1.764584	-818.249939
0.000000	1.764821	-816.554321
0.000000	1.765059	-813.921326
0.000000	1.765296	-810.344055
0.000000	1.765533	-806.701660
0.000000	1.765770	-804.369019
0.000000	1.766007	-801.855591
0.000000	1.766245	-798.741699
0.000000	1.766482	-795.183105
0.000000	1.766719	-791.704834
0.000000	1.766956	-788.220093
0.000000	1.767193	-784.484619
0.000000	1.767430	-780.957336
0.000000	1.767668	-777.233459
0.000000	1.767905	-772.748474
0.000000	1.768142	-768.267578
0.000000	1.768379	-763.478699
0.000000	1.768616	-757.418091
0.000000	1.768854	-751.160767
0.000000	1.769091	-745.203247
0.000000	1.769328	-738.571899
0.000000	1.769565	-730.696167
0.000000	1.769802	-721.701477
0.000000	1.770039	-712.538086
0.000000	1.770276	-703.056763
0.000000	1.770514	-695.424866
0.000000	1.770751	-696.183899
0.000000	1.770988	-704.236938
0.000000	1.771225	-716.770630
0.000000	1.771462	-730.806030
0.000000	1.771700	-741.785034
0.000000	1.771937	-748.779358
0.000000	1.772174	-755.501282
0.000000	1.772411	-762.224182
0.000000	1.772648	-770.127258
0.000000	1.772885	-779.854797
0.000000	1.773123	-791.335693
0.000000	1.773360	-804.505371
0.000000	1.773597	-818.653381
0.000000	1.773834	-829.512939
0.000000	1.774071	-837.400208
0.000000	1.774308	-844.140381
0.000000	1.774546	-846.871216
0.000000	1.774783	-847.078125
0.000000	1.775020	-845.403564
0.000000	1.775257	-844.662231
0.000000	1.775494	-843.412598
0.000000	1.775732	-840.871582
0.000000	1.775969	-835.816772
0.000000	1.776206	-828.265747
0.000000	1.776443	-818.508545
0.000000	1.776680	-808.850098
0.000000	1.776917	-798.381958
0.000000	1.777155	-788.579773
0.000000	1.777392	-778.135071
0.000000	1.777629	-768.815247
0.000000	1.777866	-764.174072
0.000000	1.778103	-761.233948
0.000000	1.778341	-759.379517
0.000000	1.778578	-759.223755
0.000000	1.778815	-760.947998
0.000000	1.779052	-762.440308
0.000000	1.779289	-763.788269
0.000000	1.779526	-766.661926
0.000000	1.779763	-770.489502
0.000000	1.780001	-773.296265
0.000000	1.780238	-775.160583
0.000000	1.780475	-776.304321
0.000000	1.780712	-774.579285
0.000000	1.780949	-769.769226
0.000000	1.781187	-761.922729
0.000000	1.781424	-754.740845
0.000000	1.781661	-750.625427
0.000000	1.781898	-747.446289
0.000000	1.782135	-742.631592
0.000000	1.782372	-735.151367
0.000000	1.782610	-726.550293
0.000000	1.782847	-717.601746
0.000000	1.783084	-707.844299
0.000000	1.783321	-696.778320
0.000000	1.783558	-683.455566
0.000000	1.783795	-668.375366
0.000000	1.784033	-651.465393
0.000000	1.784270	-633.308472
0.000000	1.784507	-615.973755
0.000000	1.784744	-601.585083
0.000000	1.784981	-585.365479
0.000000	1.785219	-563.800232
0.000000	1.785456	-535.602844
0.000000	1.785693	-497.709320
0.000000	1.785930	-449.943451
0.000000	1.786167	-395.368683
0.000000	1.786404	-337.642456
0.000000	1.786642	-289.703186
0.000000	1.786879	-252.957123
0.000000	1.787116	-227.402908
0.000000	1.787353	-214.394470
0.000000	1.787590	-213.045212
0.000000	1.787827	-224.446762
0.000000	1.788065	-247.965881
0.000000	1.788302	-282.869415
0.000000	1.788539	-326.661560
0.000000	1.788776	-375.787872
0.000000	1.789013	-425.919495
0.000000	1.789250	-472.866577
0.000000	1.789488	-511.270386
0.000000	1.789725	-543.633179
0.000000	1.789962	-570.978943
0.000000	1.790199	-592.451721
0.000000	1.790436	-611.687805
0.000000	1.790674	-625.620789
0.000000	1.790911	-638.190979
0.000000	1.791148	-651.089600
0.000000	1.791385	-663.540649
0.000000	1.791622	-676.398926
0.000000	1.791860	-686.925903
0.000000	1.792097	-696.377869
0.000000	1.792334	-704.918823
0.000000	1.792571	-712.011047
0.000000	1.792808	-715.463379
0.000000	1.793045	-715.088623
0.000000	1.793282	-710.420959
0.000000	1.793520	-700.513367
0.000000	1.793757	-688.122742
0.000000	1.793994	-675.338806
0.000000	1.794231	-664.006226
0.000000	1.794468	-659.885193
0.000000	1.794706	-662.754517
0.000000	1.794943	-671.097107
0.000000	1.795180	-684.266235
0.000000	1.795417	-700.499512
0.000000	1.795654	-719.569275
0.000000	1.795891	-738.673828
0.000000	1.796129	-747.262634
0.000000	1.796366	-744.286804
0.000000	1.796603	-737.168091
0.000000	1.796840	-725.914490
0.000000	1.797077	-710.125427
0.000000	1.797315	-694.586121
0.000000	1.797552	-686.265686
0.000000	1.797789	-684.350342
0.000000	1.798026	-687.827942
0.000000	1.798263	-696.318420
0.000000	1.798500	-709.842590
0.000000	1.798738	-727.471558
0.000000	1.798975	-746.947693
0.000000	1.799212	-765.363037
0.000000	1.799449	-785.537354
0.000000	1.799686	-804.773804
0.000000	1.799923	-819.087830
0.000000	1.800161	-827.551453
0.000000	1.800398	-834.110229
0.000000	1.800635	-838.555115
0.000000	1.800872	-839.247742
0.000000	1.801109	-835.813049
0.000000	1.801347	-827.728638
0.000000	1.801584	-814.475159
0.000000	1.801821	-795.490479
0.000000	1.802058	-771.817444
0.000000	1.802295	-748.299194
0.000000	1.802532	-730.224976
0.000000	1.802769	-719.915283
0.000000	1.803007	-717.044556
0.000000	1.803244	-721.837341
0.000000	1.803481	-733.662354
0.000000	1.803718	-753.694824
0.000000	1.803955	-782.497131
0.000000	1.804193	-817.388611
0.000000	1.804430	-854.327148
0.000000	1.804667	-889.734741
0.000000	1.804904	-916.875977
0.000000	1.805141	-937.680420
0.000000	1.805378	-953.273315
0.000000	1.805616	-965.924377
0.000000	1.805853	-975.897461
0.000000	1.806090	-983.206970
0.000000	1.806327	-988.289673
0.000000	1.806564	-992.085693
0.000000	1.806802	-995.367493
0.000000	1.807039	-998.171265
0.000000	1.807276	-1000.230469
0.000000	1.807513	-1001.834595
0.000000	1.807750	-1003.123840
0.000000	1.807987	-1004.315918
0.000000	1.808225	-1005.077454
0.000000	1.808462	-1006.060974
0.000000	1.808699	-1005.334656
0.000000	1.808936	-1003.614319
0.000000	1.809173	-1001.124207
0.000000	1.809410	-995.528503
0.000000	1.809648	-985.455383
0.000000	1.809885	-968.083069
0.000000	1.810122	-942.125549
0.000000	1.810359	-907.443909
0.000000	1.810596	-866.738953
0.000000	1.810834	-822.571655
0.000000	1.811071	-779.403625
0.000000	1.811308	-748.513916
0.000000	1.811545	-731.089966
0.000000	1.811782	-726.187744
0.000000	1.812019	-731.381897
0.000000	1.812256	-742.556641
0.000000	1.812494	-756.964783
0.000000	1.812731	-770.555054
0.000000	1.812968	-776.771118
0.000000	1.813205	-770.348145
0.000000	1.813442	-758.035461
0.000000	1.813680	-742.196289
0.000000	1.813917	-724.384277
0.000000	1.814154	-706.163452
0.000000	1.814391	-686.946411
0.000000	1.814628	-667.678833
0.000000	1.814865	-650.247620
0.000000	1.815103	-640.990417
0.000000	1.815340	-638.136414
0.000000	1.815577	-640.880249
0.000000	1.815814	-648.775818
0.000000	1.816051	-660.609802
0.000000	1.816289	-674.418030
0.000000	1.816526	-686.549194
0.000000	1.816763	-693.778992
0.000000	1.817000	-693.848267
0.000000	1.817237	-688.231689
0.000000	1.817474	-683.152466
0.000000	1.817712	-679.538208
0.000000	1.817949	-677.624146
0.000000	1.818186	-677.663513
0.000000	1.818423	-678.037537
0.000000	1.818660	-679.127869
0.000000	1.818897	-680.393005
0.000000	1.819135	-681.220032
0.000000	1.819372	-681.830933
0.000000	1.819609	-683.199463
0.000000	1.819846	-685.189453
0.000000	1.820083	-687.444580
0.000000	1.820320	-689.022339
0.000000	1.820558	-690.492432
0.000000	1.820795	-689.876831
0.000000	1.821032	-688.735352
0.000000	1.821269	-686.483215
0.000000	1.821506	-682.752258
0.000000	1.821743	-678.903442
0.000000	1.821981	-674.864258
0.000000	1.822218	-672.529419
0.000000	1.822455	-671.818115
0.000000	1.822692	-672.223511
0.000000	1.822929	-672.698120
0.000000	1.823167	-672.202515
0.000000	1.823404	-670.662598
0.000000	1.823641	-668.207581
0.000000	1.823878	-666.270935
0.000000	1.824115	-664.274780
0.000000	1.824353	-662.195618
0.000000	1.824590	-660.956177
0.000000	1.824827	-659.261108
0.000000	1.825064	-655.874268
0.000000	1.825301	-651.806152
0.000000	1.825538	-648.102173
0.000000	1.825776	-644.206848
0.000000	1.826013	-640.588928
0.000000	1.826250	-637.205750
0.000000	1.826487	-637.130249
0.000000	1.826724	-637.421143
0.000000	1.826962	-638.313538
0.000000	1.827199	-641.959412
0.000000	1.827436	-648.385071
0.000000	1.827673	-657.665955
0.000000	1.827910	-669.572327
0.000000	1.828147	-683.692505
0.000000	1.828384	-697.357910
0.000000	1.828622	-714.618347
0.000000	1.828859	-736.315186
0.000000	1.829096	-760.556335
0.000000	1.829333	-784.677673
0.000000	1.829570	-805.730286
0.000000	1.829808	-819.824890
0.000000	1.830045	-830.015137
0.000000	1.830282	-836.434509
0.000000	1.830519	-837.932861
0.000000	1.830756	-832.747986
0.000000	1.830993	-821.511230
0.000000	1.831231	-805.452881
0.000000	1.831468	-784.814270
0.000000	1.831705	-761.685974
0.000000	1.831942	-743.423706
0.000000	1.832179	-733.158020
0.000000	1.832416	-731.335571
0.000000	1.832654	-739.100464
0.000000	1.832891	-757.109741
0.000000	1.833128	-783.149536
0.000000	1.833365	-812.208130
0.000000	1.833602	-840.742615
0.000000	1.833840	-862.648621
0.000000	1.834077	-881.305969
0.000000	1.834314	-900.628235
0.000000	1.834551	-915.780823
0.000000	1.834788	-928.208496
0.000000	1.835025	-940.150513
0.000000	1.835263	-951.190125
0.000000	1.835500	-957.744385
0.000000	1.835737	-958.764709
0.000000	1.835974	-954.834839
0.000000	1.836211	-948.405090
0.000000	1.836448	-940.576050
0.000000	1.836686	-933.443115
0.000000	1.836923	-927.026123
0.000000	1.837160	-921.745972
0.000000	1.837397	-916.080811
0.000000	1.837634	-909.851685
0.000000	1.837871	-901.961121
0.000000	1.838109	-891.851440
0.000000	1.838346	-880.044373
0.000000	1.838583	-867.375122
0.000000	1.838820	-853.588867
0.000000	1.839057	-844.967712
0.000000	1.839295	-841.029602
0.000000	1.839532	-839.593872
0.000000	1.839769	-838.370300
0.000000	1.840006	-833.945068
0.000000	1.840243	-823.388367
0.000000	1.840480	-808.863342
0.000000	1.840718	-790.349426
0.000000	1.840955	-772.249939
0.000000	1.841192	-754.174683
0.000000	1.841429	-736.058655
0.000000	1.841666	-717.987610
0.000000	1.841903	-702.141541
0.000000	1.842141	-690.382019
0.000000	1.842378	-686.260376
0.000000	1.842615	-688.868835
0.000000	1.842852	-696.510071
0.000000	1.843089	-706.019348
0.000000	1.843326	-713.345154
0.000000	1.843564	-711.736023
0.000000	1.843801	-706.659180
0.000000	1.844038	-701.080750
0.000000	1.844275	-694.359741
0.000000	1.844512	-688.345825
0.000000	1.844750	-683.218689
0.000000	1.844987	-679.010193
0.000000	1.845224	-676.645752
0.000000	1.845461	-674.266541
0.000000	1.845698	-672.286255
0.000000	1.845935	-670.596069
0.000000	1.846173	-669.027466
0.000000	1.846410	-667.603394
0.000000	1.846647	-666.060974
0.000000	1.846884	-664.462280
0.000000	1.847121	-662.247986
0.000000	1.847358	-659.106995
0.000000	1.847596	-654.550110
0.000000	1.847833	-649.655090
0.000000	1.848070	-645.158264
0.000000	1.848307	-640.778442
0.000000	1.848544	-636.512268
0.000000	1.848782	-633.261841
0.000000	1.849019	-631.241272
0.000000	1.849256	-630.636902
0.000000	1.849493	-631.341003
0.000000	1.849730	-633.301331
0.000000	1.849967	-636.408020
0.000000	1.850204	-640.747009
0.000000	1.850442	-646.006409
0.000000	1.850679	-651.232239
0.000000	1.850916	-657.641663
0.000000	1.851153	-664.639038
0.000000	1.851390	-672.380005
0.000000	1.851628	-680.931396
0.000000	1.851865	-689.888550
0.000000	1.852102	-697.666809
0.000000	1.852339	-702.432678
0.000000	1.852576	-706.399475
0.000000	1.852813	-709.634888
0.000000	1.853051	-713.321655
0.000000	1.853288	-717.781433
0.000000	1.853525	-723.092285
0.000000	1.853762	-730.122498
0.000000	1.853999	-738.291504
0.000000	1.854237	-746.211731
0.000000	1.854474	-754.265198
0.000000	1.854711	-762.368164
0.000000	1.854948	-769.463867
0.000000	1.855185	-774.778748
0.000000	1.855422	-777.085327
0.000000	1.855660	-776.989075
0.000000	1.855897	-775.567383
0.000000	1.856134	-772.861572
0.000000	1.856371	-769.851868
0.000000	1.856608	-767.688354
0.000000	1.856845	-764.907837
0.000000	1.857083	-761.468323
0.000000	1.857320	-757.955688
0.000000	1.857557	-752.975769
0.000000	1.857794	-746.342712
0.000000	1.858031	-737.396118
0.000000	1.858269	-725.439087
0.000000	1.858506	-709.514465
0.000000	1.858743	-686.664734
0.000000	1.858980	-655.643616
0.000000	1.859217	-616.796143
0.000000	1.859455	-569.779663
0.000000	1.859692	-518.115601
0.000000	1.859929	-465.335693
0.000000	1.860166	-411.784821
0.000000	1.860403	-366.222107
0.000000	1.860640	-332.115631
0.000000	1.860877	-309.703552
0.000000	1.861115	-299.896240
0.000000	1.861352	-302.170166
0.000000	1.861589	-316.502899
0.000000	1.861826	-343.488678
0.000000	1.862063	-384.221252
0.000000	1.862301	-436.112427
0.000000	1.862538	-494.624390
0.000000	1.862775	-553.341309
0.000000	1.863012	-603.963318
0.000000	1.863249	-634.431030
0.000000	1.863486	-658.536743
0.000000	1.863724	-677.638367
0.000000	1.863961	-691.856323
0.000000	1.864198	-702.951721
0.000000	1.864435	-711.070679
0.000000	1.864672	-716.274719
0.000000	1.864910	-719.474243
0.000000	1.865147	-721.679932
0.000000	1.865384	-724.305847
0.000000	1.865621	-726.917419
0.000000	1.865858	-728.855774
0.000000	1.866095	-731.344421
0.000000	1.866332	-735.941956
0.000000	1.866570	-741.655151
0.000000	1.866807	-746.803406
0.000000	1.867044	-751.554199
0.000000	1.867281	-756.842346
0.000000	1.867518	-761.327881
0.000000	1.867756	-766.333374
0.000000	1.867993	-771.898499
0.000000	1.868230	-776.913513
0.000000	1.868467	-782.263733
0.000000	1.868704	-788.335510
0.000000	1.868941	-794.368286
0.000000	1.869179	-799.457703
0.000000	1.869416	-801.940918
0.000000	1.869653	-803.388733
0.000000	1.869890	-805.273621
0.000000	1.870127	-810.604553
0.000000	1.870364	-818.854919
0.000000	1.870602	-828.261353
0.000000	1.870839	-838.179993
0.000000	1.871076	-844.512207
0.000000	1.871313	-846.774475
0.000000	1.871550	-848.302490
0.000000	1.871788	-848.975281
0.000000	1.872025	-850.082031
0.000000	1.872262	-850.876099
0.000000	1.872499	-851.975159
0.000000	1.872736	-852.568054
0.000000	1.872973	-852.542358
0.000000	1.873211	-850.828918
0.000000	1.873448	-847.254883
0.000000	1.873685	-842.161499
0.000000	1.873922	-834.636108
0.000000	1.874159	-824.250366
0.000000	1.874397	-812.505676
0.000000	1.874634	-800.933350
0.000000	1.874871	-789.413086
0.000000	1.875108	-778.378906
0.000000	1.875345	-769.907593
0.000000	1.875582	-764.014038
0.000000	1.875819	-759.846069
0.000000	1.876057	-757.391785
0.000000	1.876294	-755.951904
0.000000	1.876531	-756.687561
0.000000	1.876768	-760.211121
0.000000	1.877005	-764.793640
0.000000	1.877243	-770.476013
0.000000	1.877480	-774.568298
0.000000	1.877717	-778.473083
0.000000	1.877954	-782.967773
0.000000	1.878191	-787.948853
0.000000	1.878428	-792.589355
0.000000	1.878666	-795.079529
0.000000	1.878903	-796.326355
0.000000	1.879140	-795.080811
0.000000	1.879377	-791.562439
0.000000	1.879614	-786.264221
0.000000	1.879851	-778.681458
0.000000	1.880089	-769.062500
0.000000	1.880326	-757.006653
0.000000	1.880563	-742.603455
0.000000	1.880800	-733.379944
0.000000	1.881037	-734.998596
0.000000	1.881275	-742.075073
0.000000	1.881512	-739.682007
0.000000	1.881749	-727.374573
0.000000	1.881986	-720.482361
0.000000	1.882223	-717.515503
0.000000	1.882460	-718.722229
0.000000	1.882698	-725.847778
0.000000	1.882935	-740.841309
0.000000	1.883172	-762.965942
0.000000	1.883409	-791.283691
0.000000	1.883646	-824.111267
0.000000	1.883884	-854.580017
0.000000	1.884121	-878.890564
0.000000	1.884358	-892.509155
0.000000	1.884595	-900.357788
0.000000	1.884832	-904.063354
0.000000	1.885069	-902.179749
0.000000	1.885306	-893.802490
0.000000	1.885544	-878.748169
0.000000	1.885781	-858.584290
0.000000	1.886018	-832.796387
0.000000	1.886255	-800.278503
0.000000	1.886492	-763.334045
0.000000	1.886730	-722.584717
0.000000	1.886967	-680.011963
0.000000	1.887204	-642.495422
0.000000	1.887441	-615.140198
0.000000	1.887678	-598.695984
0.000000	1.887915	-593.394775
0.000000	1.888153	-599.552002
0.000000	1.888390	-614.362122
0.000000	1.888627	-634.041443
0.000000	1.888864	-654.235840
0.000000	1.889101	-669.977295
0.000000	1.889338	-676.793518
0.000000	1.889576	-681.892761
0.000000	1.889813	-685.823853
0.000000	1.890050	-689.098511
0.000000	1.890287	-693.733643
0.000000	1.890524	-701.012939
0.000000	1.890762	-708.715942
0.000000	1.890999	-715.548279
0.000000	1.891236	-717.707214
0.000000	1.891473	-717.094177
0.000000	1.891710	-715.885742
0.000000	1.891947	-715.546875
0.000000	1.892185	-717.382080
0.000000	1.892422	-719.712036
0.000000	1.892659	-723.347351
0.000000	1.892896	-727.270081
0.000000	1.893133	-731.706848
0.000000	1.893371	-736.464539
0.000000	1.893608	-739.571106
0.000000	1.893845	-741.330200
0.000000	1.894082	-739.369507
0.000000	1.894319	-734.133972
0.000000	1.894556	-726.369324
0.000000	1.894794	-716.093201
0.000000	1.895031	-704.207458
0.000000	1.895268	-689.653625
0.000000	1.895505	-673.600891
0.000000	1.895742	-654.313904
0.000000	1.895979	-630.956482
0.000000	1.896217	-605.820007
0.000000	1.896454	-577.989502
0.000000	1.896691	-547.146667
0.000000	1.896928	-519.579712
0.000000	1.897165	-501.722260
0.000000	1.897403	-494.615509
0.000000	1.897640	-498.427917
0.000000	1.897877	-513.904358
0.000000	1.898114	-539.988708
0.000000	1.898351	-574.153992
0.000000	1.898588	-613.321838
0.000000	1.898825	-652.547302
0.000000	1.899063	-685.874512
0.000000	1.899300	-713.999207
0.000000	1.899537	-741.545349
0.000000	1.899774	-768.197449
0.000000	1.900011	-795.848999
0.000000	1.900249	-822.056641
0.000000	1.900486	-847.240295
0.000000	1.900723	-870.973145
0.000000	1.900960	-891.627808
0.000000	1.901197	-907.321289
0.000000	1.901434	-919.889465
0.000000	1.901672	-926.616760
0.000000	1.901909	-926.657349
0.000000	1.902146	-918.942993
0.000000	1.902383	-903.790588
0.000000	1.902620	-882.335083
0.000000	1.902858	-857.524353
0.000000	1.903095	-835.567383
0.000000	1.903332	-820.815430
0.000000	1.903569	-817.526306
0.000000	1.903806	-824.394897
0.000000	1.904043	-841.499207
0.000000	1.904281	-868.115234
0.000000	1.904518	-902.550476
0.000000	1.904755	-941.271423
0.000000	1.904992	-978.830566
0.000000	1.905229	-1009.605530
0.000000	1.905466	-1025.925781
0.000000	1.905704	-1036.978027
0.000000	1.905941	-1043.866089
0.000000	1.906178	-1044.434570
0.000000	1.906415	-1040.941528
0.000000	1.906652	-1036.869507
0.000000	1.906890	-1029.223755
0.000000	1.907127	-1017.626221
0.000000	1.907364	-1003.858337
0.000000	1.907601	-988.735352
0.000000	1.907838	-973.509399
0.000000	1.908075	-965.533997
0.000000	1.908312	-964.896790
0.000000	1.908550	-966.722534
0.000000	1.908787	-967.029724
0.000000	1.909024	-963.383728
0.000000	1.909261	-954.718811
0.000000	1.909498	-949.693665
0.000000	1.909736	-951.287354
0.000000	1.909973	-958.706726
0.000000	1.910210	-970.786011
0.000000	1.910447	-985.686340
0.000000	1.910684	-1001.086304
0.000000	1.910921	-1012.203308
0.000000	1.911159	-1014.396362
0.000000	1.911396	-1012.452454
0.000000	1.911633	-1007.551819
0.000000	1.911870	-998.967224
0.000000	1.912107	-989.978333
0.000000	1.912345	-980.191162
0.000000	1.912582	-963.721924
0.000000	1.912819	-935.397400
0.000000	1.913056	-891.257935
0.000000	1.913293	-834.878723
0.000000	1.913530	-770.099365
0.000000	1.913768	-704.895691
0.000000	1.914005	-650.070435
0.000000	1.914242	-605.879761
0.000000	1.914479	-573.456055
0.000000	1.914716	-552.591370
0.000000	1.914953	-541.925903
0.000000	1.915191	-539.615723
0.000000	1.915428	-544.705139
0.000000	1.915665	-556.865784
0.000000	1.915902	-573.356873
0.000000	1.916139	-589.953003
0.000000	1.916376	-602.596252
0.000000	1.916614	-606.439453
0.000000	1.916851	-610.196106
0.000000	1.917088	-621.689270
0.000000	1.917325	-641.855652
0.000000	1.917562	-668.547180
0.000000	1.917799	-699.402161
0.000000	1.918037	-730.405334
0.000000	1.918274	-756.789124
0.000000	1.918511	-774.648132
0.000000	1.918748	-784.008362
0.000000	1.918985	-785.146790
0.000000	1.919223	-779.857056
0.000000	1.919460	-767.269348
0.000000	1.919697	-752.620728
0.000000	1.919934	-741.698425
0.000000	1.920171	-735.530945
0.000000	1.920408	-734.437134
0.000000	1.920646	-736.501831
0.000000	1.920883	-739.265686
0.000000	1.921120	-741.690735
0.000000	1.921357	-741.624084
0.000000	1.921594	-734.171021
0.000000	1.921832	-722.621033
0.000000	1.922069	-719.652344
0.000000	1.922306	-724.467468
0.000000	1.922543	-735.833252
0.000000	1.922780	-753.481995
0.000000	1.923018	-777.840149
0.000000	1.923254	-809.105713
0.000000	1.923492	-844.254761
0.000000	1.923729	-881.302368
0.000000	1.923966	-916.486145
0.000000	1.924203	-950.011414
0.000000	1.924440	-982.973022
0.000000	1.924678	-1013.740479
0.000000	1.924915	-1042.337891
0.000000	1.925152	-1066.390503
0.000000	1.925389	-1083.949951
0.000000	1.925626	-1092.485107
0.000000	1.925864	-1095.021729
0.000000	1.926101	-1092.649292
0.000000	1.926338	-1085.913818
0.000000	1.926575	-1077.945679
0.000000	1.926812	-1065.838501
0.000000	1.927049	-1050.757080
0.000000	1.927287	-1034.524292
0.000000	1.927524	-1019.879211
0.000000	1.927761	-1009.519226
0.000000	1.927998	-1005.283752
0.000000	1.928235	-1005.899292
0.000000	1.928472	-1008.262451
0.000000	1.928710	-1009.624390
0.000000	1.928947	-1006.054565
0.000000	1.929184	-998.450684
0.000000	1.929421	-988.128235
0.000000	1.929658	-974.386780
0.000000	1.929896	-958.145508
0.000000	1.930133	-940.239624
0.000000	1.930370	-921.569580
0.000000	1.930607	-903.377563
0.000000	1.930844	-886.151978
0.000000	1.931081	-874.294495
0.000000	1.931319	-870.883667
0.000000	1.931556	-876.748230
0.000000	1.931793	-891.560791
0.000000	1.932030	-913.276550
0.000000	1.932267	-940.386902
0.000000	1.932505	-975.704102
0.000000	1.932742	-1003.520935
0.000000	1.932979	-1024.775391
0.000000	1.933216	-1045.015015
0.000000	1.933453	-1065.056030
0.000000	1.933690	-1082.533203
0.000000	1.933927	-1097.557007
0.000000	1.934165	-1110.309814
0.000000	1.934402	-1119.336182
0.000000	1.934639	-1126.773804
0.000000	1.934876	-1133.684692
0.000000	1.935113	-1140.125732
0.000000	1.935351	-1145.529175
0.000000	1.935588	-1152.065796
0.000000	1.935825	-1161.108643
0.000000	1.936062	-1168.691284
0.000000	1.936299	-1172.874146
0.000000	1.936536	-1176.585693
0.000000	1.936774	-1178.847778
0.000000	1.937011	-1180.041870
0.000000	1.937248	-1179.515137
0.000000	1.937485	-1176.878784
0.000000	1.937722	-1171.315552
0.000000	1.937959	-1162.110229
0.000000	1.938197	-1149.963745
0.000000	1.938434	-1135.647339
0.000000	1.938671	-1117.739990
0.000000	1.938908	-1096.222412
0.000000	1.939145	-1073.144409
0.000000	1.939383	-1053.382690
0.000000	1.939620	-1038.142456
0.000000	1.939857	-1027.867920
0.000000	1.940094	-1022.333923
0.000000	1.940331	-1023.445984
0.000000	1.940568	-1030.154541
0.000000	1.940806	-1041.650757
0.000000	1.941043	-1055.191406
0.000000	1.941280	-1067.846680
0.000000	1.941517	-1077.798706
0.000000	1.941754	-1084.690308
0.000000	1.941991	-1085.769653
0.000000	1.942229	-1081.454102
0.000000	1.942466	-1071.804810
0.000000	1.942703	-1057.438965
0.000000	1.942940	-1038.415649
0.000000	1.943177	-1018.569153
0.000000	1.943414	-997.302856
0.000000	1.943652	-974.714172
0.000000	1.943889	-960.807556
0.000000	1.944126	-956.898987
0.000000	1.944363	-961.688354
0.000000	1.944600	-972.604736
0.000000	1.944838	-988.126038
0.000000	1.945075	-1006.123230
0.000000	1.945312	-1021.607422
0.000000	1.945549	-1029.689453
0.000000	1.945786	-1033.712769
0.000000	1.946023	-1035.411987
0.000000	1.946261	-1033.623535
0.000000	1.946498	-1028.937744
0.000000	1.946735	-1022.795288
0.000000	1.946972	-1016.438477
0.000000	1.947209	-1010.149109
0.000000	1.947446	-1003.825500
0.000000	1.947684	-999.438171
0.000000	1.947921	-997.792603
0.000000	1.948158	-996.292542
0.000000	1.948395	-992.328796
0.000000	1.948632	-985.962097
0.000000	1.948869	-975.559143
0.000000	1.949107	-962.396423
0.000000	1.949344	-949.900879
0.000000	1.949581	-937.958313
0.000000	1.949818	-925.989746
0.000000	1.950055	-913.796143
0.000000	1.950293	-907.690857
0.000000	1.950530	-912.336853
0.000000	1.950767	-929.489807
0.000000	1.951004	-957.198975
0.000000	1.951241	-992.895020
0.000000	1.951478	-1033.867554
0.000000	1.951716	-1076.164307
0.000000	1.951953	-1112.980835
0.000000	1.952190	-1140.383545
0.000000	1.952427	-1159.459229
0.000000	1.952664	-1171.317139
0.000000	1.952901	-1173.469116
0.000000	1.953139	-1165.467773
0.000000	1.953376	-1150.221313
0.000000	1.953613	-1129.102051
0.000000	1.953850	-1105.509033
0.000000	1.954087	-1087.264526
0.000000	1.954325	-1071.257568
0.000000	1.954562	-1054.506592
0.000000	1.954799	-1033.193848
0.000000	1.955036	-1005.303284
0.000000	1.955273	-969.524109
0.000000	1.955510	-941.359192
0.000000	1.955747	-920.597534
0.000000	1.955985	-904.433533
0.000000	1.956222	-893.815369
0.000000	1.956459	-892.803955
0.000000	1.956696	-905.025574
0.000000	1.956933	-928.180664
0.000000	1.957171	-960.568726
0.000000	1.957408	-999.815674
0.000000	1.957645	-1039.356079
0.000000	1.957882	-1071.880615
0.000000	1.958119	-1095.883179
0.000000	1.958356	-1118.413818
0.000000	1.958594	-1136.906494
0.000000	1.958831	-1148.685913
0.000000	1.959068	-1156.226685
0.000000	1.959305	-1160.565552
0.000000	1.959542	-1161.919922
0.000000	1.959780	-1159.820068
0.000000	1.960017	-1155.277100
0.000000	1.960254	-1147.421509
0.000000	1.960491	-1135.185425
0.000000	1.960728	-1119.966431
0.000000	1.960966	-1105.121948
0.000000	1.961203	-1089.205444
0.000000	1.961440	-1072.852173
0.000000	1.961677	-1057.457031
0.000000	1.961914	-1042.721191
0.000000	1.962151	-1030.098145
0.000000	1.962389	-1021.329224
0.000000	1.962626	-1016.846619
0.000000	1.962863	-1015.380920
0.000000	1.963100	-1016.714966
0.000000	1.963337	-1020.415344
0.000000	1.963574	-1025.713135
0.000000	1.963812	-1030.423218
0.000000	1.964049	-1035.965454
0.000000	1.964286	-1041.135132
0.000000	1.964523	-1045.384521
0.000000	1.964760	-1046.820557
0.000000	1.964997	-1044.701172
0.000000	1.965235	-1038.888184
0.000000	1.965472	-1029.019531
0.000000	1.965709	-1015.616638
0.000000	1.965946	-1000.232727
0.000000	1.966183	-982.575195
0.000000	1.966420	-966.130737
0.000000	1.966658	-956.983704
0.000000	1.966895	-956.098389
0.000000	1.967132	-962.523865
0.000000	1.967369	-974.440247
0.000000	1.967606	-988.456787
0.000000	1.967844	-1003.177185
0.000000	1.968081	-1016.812744
0.000000	1.968318	-1026.130615
0.000000	1.968555	-1030.884155
0.000000	1.968792	-1035.853760
0.000000	1.969029	-1039.265625
0.000000	1.969267	-1040.652832
0.000000	1.969504	-1038.112793
0.000000	1.969741	-1030.488770
0.000000	1.969978	-1019.862671
0.000000	1.970215	-1012.227539
0.000000	1.970453	-1007.300049
0.000000	1.970690	-1005.126526
0.000000	1.970927	-1005.315857
0.000000	1.971164	-1007.464294
0.000000	1.971401	-1011.484253
0.000000	1.971638	-1017.694824
0.000000	1.971875	-1024.481689
0.000000	1.972113	-1029.752930
0.000000	1.972350	-1031.591431
0.000000	1.972587	-1028.344360
0.000000	1.972824	-1020.636902
0.000000	1.973061	-1010.283813
0.000000	1.973299	-998.288513
0.000000	1.973536	-983.972046
0.000000	1.973773	-968.182251
0.000000	1.974010	-951.013611
0.000000	1.974247	-932.115051
0.000000	1.974484	-912.643860
0.000000	1.974722	-892.519226
0.000000	1.974959	-873.336853
0.000000	1.975196	-855.320007
0.000000	1.975433	-837.603027
0.000000	1.975670	-820.912476
0.000000	1.975907	-806.218079
0.000000	1.976145	-802.038208
0.000000	1.976382	-809.308899
0.000000	1.976619	-826.172607
0.000000	1.976856	-850.863464
0.000000	1.977093	-881.928528
0.000000	1.977331	-915.398315
0.000000	1.977568	-945.982056
0.000000	1.977805	-964.511169
0.000000	1.978042	-971.541809
0.000000	1.978279	-976.832581
0.000000	1.978516	-980.863647
0.000000	1.978754	-983.731628
0.000000	1.978991	-985.294373
0.000000	1.979228	-985.971802
0.000000	1.979465	-985.761414
0.000000	1.979702	-985.188538
0.000000	1.979940	-984.716064
0.000000	1.980177	-984.856567
0.000000	1.980414	-986.901245
0.000000	1.980651	-990.968750
0.000000	1.980888	-997.170349
0.000000	1.981125	-1004.887268
0.000000	1.981362	-1014.566406
0.000000	1.981600	-1027.803833
0.000000	1.981837	-1044.884521
0.000000	1.982074	-1066.034912
0.000000	1.982311	-1090.144409
0.000000	1.982548	-1109.192139
0.000000	1.982786	-1123.895020
0.000000	1.983023	-1131.650391
0.000000	1.983260	-1138.442383
0.000000	1.983497	-1144.235107
0.000000	1.983734	-1148.865967
0.000000	1.983971	-1150.694214
0.000000	1.984209	-1148.084351
0.000000	1.984446	-1144.404175
0.000000	1.984683	-1139.003784
0.000000	1.984920	-1131.510010
0.000000	1.985157	-1123.339966
0.000000	1.985394	-1115.895996
0.000000	1.985632	-1107.784424
0.000000	1.985869	-1099.478516
0.000000	1.986106	-1091.952881
0.000000	1.986343	-1085.562988
0.000000	1.986580	-1078.902832
0.000000	1.986818	-1071.974365
0.000000	1.987055	-1065.684692
0.000000	1.987292	-1060.863770
0.000000	1.987529	-1056.967285
0.000000	1.987766	-1053.948242
0.000000	1.988003	-1051.538452
0.000000	1.988241	-1049.345215
0.000000	1.988478	-1047.332642
0.000000	1.988715	-1044.611572
0.000000	1.988952	-1039.561768
0.000000	1.989189	-1033.195801
0.000000	1.989427	-1025.164307
0.000000	1.989664	-1014.859924
0.000000	1.989901	-1001.429810
0.000000	1.990138	-986.000854
0.000000	1.990375	-972.298706
0.000000	1.990612	-958.785645
0.000000	1.990849	-948.463989
0.000000	1.991087	-948.234314
0.000000	1.991324	-955.136292
0.000000	1.991561	-967.244995
0.000000	1.991798	-982.748657
0.000000	1.992035	-998.269775
0.000000	1.992273	-1009.878235
0.000000	1.992510	-1022.349426
0.000000	1.992747	-1036.251465
0.000000	1.992984	-1048.111938
0.000000	1.993221	-1054.065430
0.000000	1.993459	-1055.580688
0.000000	1.993696	-1053.704590
0.000000	1.993933	-1049.366577
0.000000	1.994170	-1044.325562
0.000000	1.994407	-1035.476685
0.000000	1.994644	-1021.736816
0.000000	1.994882	-1001.927368
0.000000	1.995119	-975.813232
0.000000	1.995356	-944.231995
0.000000	1.995593	-911.370850
0.000000	1.995830	-882.492493
0.000000	1.996067	-856.072388
0.000000	1.996305	-829.484253
0.000000	1.996542	-800.891174
0.000000	1.996779	-767.552917
0.000000	1.997016	-729.504150
0.000000	1.997253	-686.690125
0.000000	1.997490	-642.877136
0.000000	1.997728	-609.787903
0.000000	1.997965	-587.728577
0.000000	1.998202	-576.383362
0.000000	1.998439	-574.579041
0.000000	1.998676	-581.068237
0.000000	1.998914	-595.967651
0.000000	1.999151	-619.510742
0.000000	1.999388	-649.150818
0.000000	1.999625	-681.718628
0.000000	1.999862	-713.652893
0.000000	2.000099	-739.743286
0.000000	2.000336	-762.011230
0.000000	2.000574	-775.855652
0.000000	2.000811	-788.652344
0.000000	2.001048	-801.682068
0.000000	2.001285	-816.111328
0.000000	2.001522	-828.103699
0.000000	2.001760	-832.997803
0.000000	2.001997	-834.191589
0.000000	2.002234	-833.749939
0.000000	2.002471	-833.553711
0.000000	2.002708	-832.590149
0.000000	2.002945	-826.942871
0.000000	2.003183	-813.622253
0.000000	2.003420	-794.130371
0.000000	2.003657	-770.454956
0.000000	2.003894	-747.558105
0.000000	2.004131	-736.031067
0.000000	2.004369	-734.341125
0.000000	2.004606	-740.199219
0.000000	2.004843	-753.545105
0.000000	2.005080	-772.246521
0.000000	2.005317	-792.409851
0.000000	2.005554	-808.575928
0.000000	2.005792	-815.528870
0.000000	2.006029	-821.339600
0.000000	2.006266	-826.511597
0.000000	2.006503	-832.860840
0.000000	2.006740	-841.911255
0.000000	2.006978	-851.636047
0.000000	2.007215	-859.850220
0.000000	2.007452	-865.200562
0.000000	2.007689	-869.398315
0.000000	2.007926	-872.941528
0.000000	2.008163	-874.788635
0.000000	2.008401	-875.297485
0.000000	2.008638	-874.152832
0.000000	2.008875	-872.330872
0.000000	2.009112	-871.161316
0.000000	2.009349	-871.762451
0.000000	2.009587	-873.696411
0.000000	2.009824	-878.735718
0.000000	2.010061	-886.190918
0.000000	2.010298	-896.016052
0.000000	2.010535	-907.470703
0.000000	2.010772	-917.040222
0.000000	2.011009	-924.716919
0.000000	2.011247	-930.490173
0.000000	2.011484	-932.691162
0.000000	2.011721	-931.718445
0.000000	2.011958	-928.026489
0.000000	2.012195	-920.933777
0.000000	2.012433	-911.163269
0.000000	2.012670	-902.419861
0.000000	2.012907	-896.486450
0.000000	2.013144	-892.749329
0.000000	2.013381	-890.088745
0.000000	2.013618	-887.283691
0.000000	2.013855	-882.404053
0.000000	2.014093	-874.063843
0.000000	2.014330	-863.316467
0.000000	2.014567	-850.845337
0.000000	2.014804	-838.343689
0.000000	2.015041	-826.259521
0.000000	2.015279	-814.061096
0.000000	2.015516	-800.634827
0.000000	2.015753	-786.854614
0.000000	2.015990	-772.587341
0.000000	2.016227	-758.524963
0.000000	2.016464	-748.380188
0.000000	2.016702	-746.681030
0.000000	2.016939	-751.210876
0.000000	2.017176	-760.760864
0.000000	2.017413	-774.956360
0.000000	2.017650	-793.694519
0.000000	2.017888	-813.544861
0.000000	2.018125	-831.017883
0.000000	2.018362	-844.365540
0.000000	2.018599	-857.654602
0.000000	2.018836	-870.892700
0.000000	2.019073	-884.228149
0.000000	2.019310	-899.235413
0.000000	2.019548	-915.922302
0.000000	2.019785	-931.118958
0.000000	2.020022	-946.240173
0.000000	2.020259	-962.212830
0.000000	2.020496	-977.385376
0.000000	2.020734	-990.849182
0.000000	2.020971	-1002.541992
0.000000	2.021208	-1011.749146
0.000000	2.021445	-1017.789307
0.000000	2.021682	-1019.692505
0.000000	2.021919	-1018.203613
0.000000	2.022157	-1015.453857
0.000000	2.022394	-1009.684937
0.000000	2.022631	-1007.679626
0.000000	2.022868	-1012.496033
0.000000	2.023105	-1024.264648
0.000000	2.023343	-1040.464355
0.000000	2.023580	-1056.752197
0.000000	2.023817	-1066.346191
0.000000	2.024054	-1065.262573
0.000000	2.024291	-1063.241943
0.000000	2.024528	-1059.833496
0.000000	2.024766	-1052.047363
0.000000	2.025003	-1037.714600
0.000000	2.025240	-1014.614258
0.000000	2.025477	-980.652771
0.000000	2.025714	-937.826477
0.000000	2.025951	-905.569153
0.000000	2.026189	-883.907593
0.000000	2.026426	-872.550415
0.000000	2.026663	-869.757080
0.000000	2.026900	-871.804993
0.000000	2.027137	-875.614258
0.000000	2.027375	-877.026428
0.000000	2.027612	-870.033569
0.000000	2.027849	-849.697754
0.000000	2.028086	-827.367249
0.000000	2.028323	-800.184570
0.000000	2.028560	-769.031250
0.000000	2.028798	-740.357971
0.000000	2.029035	-724.167419
0.000000	2.029272	-722.473450
0.000000	2.029509	-735.156067
0.000000	2.029746	-760.902832
0.000000	2.029984	-798.741760
0.000000	2.030221	-844.907593
0.000000	2.030458	-892.626038
0.000000	2.030695	-934.728455
0.000000	2.030932	-965.708984
0.000000	2.031169	-998.785828
0.000000	2.031407	-1033.625977
0.000000	2.031644	-1064.381104
0.000000	2.031881	-1087.854126
0.000000	2.032118	-1103.419312
0.000000	2.032355	-1113.014404
0.000000	2.032593	-1116.821899
0.000000	2.032830	-1116.343628
0.000000	2.033067	-1111.378296
0.000000	2.033304	-1102.872192
0.000000	2.033541	-1092.193115
0.000000	2.033778	-1083.826904
0.000000	2.034015	-1076.699097
0.000000	2.034253	-1068.836548
0.000000	2.034490	-1062.427124
0.000000	2.034727	-1062.369995
0.000000	2.034964	-1054.966187
0.000000	2.035201	-1045.288452
0.000000	2.035439	-1038.942505
0.000000	2.035676	-1034.468750
0.000000	2.035913	-1029.034912
0.000000	2.036150	-1020.641785
0.000000	2.036387	-1009.237915
0.000000	2.036624	-995.472717
0.000000	2.036862	-978.456421
0.000000	2.037099	-957.827087
0.000000	2.037336	-938.793823
0.000000	2.037573	-923.462769
0.000000	2.037810	-910.714844
0.000000	2.038048	-898.548584
0.000000	2.038285	-886.918335
0.000000	2.038522	-877.201721
0.000000	2.038759	-869.404846
0.000000	2.038996	-866.871948
0.000000	2.039233	-872.619568
0.000000	2.039470	-883.990540
0.000000	2.039708	-898.976440
0.000000	2.039945	-915.570007
0.000000	2.040182	-927.361816
0.000000	2.040419	-936.327332
0.000000	2.040656	-946.356384
0.000000	2.040894	-954.575134
0.000000	2.041131	-962.359680
0.000000	2.041368	-970.923279
0.000000	2.041605	-980.026428
0.000000	2.041842	-989.061584
0.000000	2.042079	-995.636047
0.000000	2.042316	-996.938110
0.000000	2.042554	-994.177673
0.000000	2.042791	-988.735413
0.000000	2.043028	-981.379211
0.000000	2.043265	-974.667725
0.000000	2.043502	-973.243774
0.000000	2.043740	-977.537415
0.000000	2.043977	-984.349121
0.000000	2.044214	-990.995178
0.000000	2.044451	-994.537720
0.000000	2.044688	-991.610107
0.000000	2.044925	-989.051819
0.000000	2.045163	-989.145508
0.000000	2.045400	-989.488586
0.000000	2.045637	-990.116272
0.000000	2.045874	-994.231323
0.000000	2.046111	-999.400269
0.000000	2.046349	-1003.560303
0.000000	2.046586	-1007.639465
0.000000	2.046823	-1012.775146
0.000000	2.047060	-1019.509338
0.000000	2.047297	-1025.618164
0.000000	2.047534	-1032.001587
0.000000	2.047772	-1037.872314
0.000000	2.048009	-1043.010864
0.000000	2.048246	-1047.682983
0.000000	2.048483	-1049.376831
0.000000	2.048720	-1044.820068
0.000000	2.048957	-1030.452881
0.000000	2.049195	-1006.579285
0.000000	2.049432	-972.962891
0.000000	2.049669	-928.722717
0.000000	2.049906	-874.816589
0.000000	2.050143	-815.382996
0.000000	2.050380	-764.789490
0.000000	2.050618	-724.629578
0.000000	2.050855	-696.434448
0.000000	2.051092	-680.959595
0.000000	2.051329	-679.484863
0.000000	2.051566	-692.910095
0.000000	2.051804	-721.278442
0.000000	2.052041	-760.214600
0.000000	2.052278	-803.283997
0.000000	2.052515	-844.211853
0.000000	2.052752	-874.874695
0.000000	2.052989	-887.369873
0.000000	2.053227	-894.427185
0.000000	2.053464	-895.091125
0.000000	2.053701	-889.985657
0.000000	2.053938	-881.680664
0.000000	2.054175	-876.295044
0.000000	2.054413	-877.586609
0.000000	2.054650	-885.211548
0.000000	2.054887	-895.430176
0.000000	2.055124	-903.895996
0.000000	2.055361	-908.979858
0.000000	2.055598	-910.041077
0.000000	2.055836	-907.725708
0.000000	2.056073	-900.828796
0.000000	2.056310	-888.979431
0.000000	2.056547	-870.627441
0.000000	2.056784	-846.577820
0.000000	2.057022	-820.843750
0.000000	2.057259	-798.154175
0.000000	2.057496	-786.698914
0.000000	2.057733	-786.467285
0.000000	2.057970	-797.077698
0.000000	2.058208	-816.457153
0.000000	2.058444	-841.962952
0.000000	2.058682	-870.426025
0.000000	2.058919	-895.095337
0.000000	2.059156	-909.299072
0.000000	2.059393	-917.024902
0.000000	2.059630	-920.825073
0.000000	2.059868	-923.851563
0.000000	2.060105	-931.021057
0.000000	2.060342	-942.776184
0.000000	2.060579	-957.038208
0.000000	2.060816	-974.445679
0.000000	2.061054	-992.615906
0.000000	2.061291	-1009.294739
0.000000	2.061528	-1021.946411
0.000000	2.061765	-1034.731445
0.000000	2.062002	-1047.057129
0.000000	2.062239	-1057.993652
0.000000	2.062476	-1065.780151
0.000000	2.062714	-1068.952148
0.000000	2.062951	-1067.059082
0.000000	2.063188	-1059.566895
0.000000	2.063425	-1046.937866
0.000000	2.063662	-1028.490234
0.000000	2.063900	-1004.020386
0.000000	2.064137	-974.653442
0.000000	2.064374	-941.654053
0.000000	2.064611	-913.078308
0.000000	2.064848	-894.943726
0.000000	2.065085	-887.243408
0.000000	2.065323	-889.348450
0.000000	2.065560	-898.991333
0.000000	2.065797	-916.166260
0.000000	2.066034	-940.098999
0.000000	2.066271	-967.357971
0.000000	2.066509	-992.079956
0.000000	2.066746	-1008.172424
0.000000	2.066983	-1012.192017
0.000000	2.067220	-1010.929688
0.000000	2.067457	-1003.027832
0.000000	2.067694	-990.203796
0.000000	2.067931	-972.539124
0.000000	2.068169	-950.613464
0.000000	2.068406	-927.146790
0.000000	2.068643	-903.294189
0.000000	2.068880	-876.226013
0.000000	2.069117	-847.258545
0.000000	2.069355	-817.612122
0.000000	2.069592	-786.669067
0.000000	2.069829	-759.654968
0.000000	2.070066	-744.340088
0.000000	2.070303	-741.272522
0.000000	2.070540	-750.252075
0.000000	2.070778	-769.977356
0.000000	2.071015	-798.378052
0.000000	2.071252	-833.570129
0.000000	2.071489	-869.347229
0.000000	2.071726	-901.716797
0.000000	2.071964	-930.410645
0.000000	2.072201	-951.352234
0.000000	2.072438	-959.679016
0.000000	2.072675	-965.716675
0.000000	2.072912	-969.484436
0.000000	2.073149	-969.285767
0.000000	2.073387	-964.123291
0.000000	2.073624	-953.748596
0.000000	2.073861	-938.607971
0.000000	2.074098	-918.423340
0.000000	2.074335	-894.348450
0.000000	2.074572	-871.320496
0.000000	2.074810	-855.811340
0.000000	2.075047	-847.894653
0.000000	2.075284	-846.370972
0.000000	2.075521	-848.142456
0.000000	2.075758	-852.595642
0.000000	2.075995	-857.520996
0.000000	2.076233	-861.048157
0.000000	2.076470	-856.841187
0.000000	2.076707	-846.518860
0.000000	2.076944	-832.637573
0.000000	2.077181	-811.957092
0.000000	2.077419	-787.320374
0.000000	2.077656	-771.475403
0.000000	2.077893	-763.783203
0.000000	2.078130	-764.964539
0.000000	2.078367	-775.690491
0.000000	2.078604	-793.184265
0.000000	2.078842	-816.462280
0.000000	2.079079	-842.068542
0.000000	2.079316	-862.485413
0.000000	2.079553	-872.181030
0.000000	2.079790	-877.867554
0.000000	2.080028	-885.947388
0.000000	2.080265	-894.198975
0.000000	2.080502	-903.129822
0.000000	2.080739	-910.648560
0.000000	2.080976	-914.865601
0.000000	2.081213	-920.094666
0.000000	2.081450	-927.433960
0.000000	2.081688	-937.072754
0.000000	2.081925	-949.204956
0.000000	2.082162	-964.033630
0.000000	2.082399	-980.851624
0.000000	2.082636	-998.798584
0.000000	2.082874	-1011.324585
0.000000	2.083111	-1017.036499
0.000000	2.083348	-1016.848694
0.000000	2.083585	-1018.206116
0.000000	2.083822	-1024.531006
0.000000	2.084059	-1033.700562
0.000000	2.084297	-1044.752197
0.000000	2.084534	-1056.491211
0.000000	2.084771	-1066.086548
0.000000	2.085008	-1070.901733
0.000000	2.085245	-1070.558594
0.000000	2.085483	-1066.866699
0.000000	2.085720	-1058.061035
0.000000	2.085957	-1044.922852
0.000000	2.086194	-1028.739502
0.000000	2.086431	-1007.225037
0.000000	2.086668	-977.367737
0.000000	2.086905	-937.914124
0.000000	2.087143	-888.784973
0.000000	2.087380	-831.297852
0.000000	2.087617	-771.456726
0.000000	2.087854	-723.815857
0.000000	2.088091	-688.722717
0.000000	2.088329	-666.168457
0.000000	2.088566	-654.809387
0.000000	2.088803	-650.928833
0.000000	2.089040	-655.903625
0.000000	2.089277	-668.823730
0.000000	2.089514	-688.765686
0.000000	2.089751	-712.022827
0.000000	2.089989	-734.884521
0.000000	2.090226	-754.585022
0.000000	2.090463	-766.133484
0.000000	2.090700	-771.722534
0.000000	2.090937	-775.715820
0.000000	2.091175	-777.392273
0.000000	2.091412	-776.567993
0.000000	2.091649	-773.215515
0.000000	2.091886	-768.260193
0.000000	2.092123	-764.628784
0.000000	2.092360	-760.247009
0.000000	2.092598	-753.893127
0.000000	2.092835	-745.700806
0.000000	2.093072	-734.051636
0.000000	2.093309	-722.175964
0.000000	2.093546	-717.095398
0.000000	2.093784	-718.564514
0.000000	2.094021	-723.263794
0.000000	2.094258	-730.148621
0.000000	2.094495	-739.704956
0.000000	2.094732	-748.330688
0.000000	2.094970	-754.573608
0.000000	2.095207	-761.971497
0.000000	2.095444	-770.887024
0.000000	2.095681	-780.621033
0.000000	2.095918	-788.225159
0.000000	2.096155	-793.582153
0.000000	2.096393	-802.629456
0.000000	2.096630	-814.501892
0.000000	2.096867	-829.595459
0.000000	2.097104	-847.756470
0.000000	2.097341	-868.735168
0.000000	2.097578	-889.293152
0.000000	2.097816	-906.409729
0.000000	2.098053	-926.364502
0.000000	2.098290	-949.257813
0.000000	2.098527	-973.627380
0.000000	2.098764	-994.578064
0.000000	2.099001	-1012.893494
0.000000	2.099239	-1028.913086
0.000000	2.099476	-1040.304932
0.000000	2.099713	-1045.609375
0.000000	2.099950	-1047.214966
0.000000	2.100187	-1044.749023
0.000000	2.100425	-1039.417847
0.000000	2.100662	-1030.504761
0.000000	2.100899	-1018.367432
0.000000	2.101136	-1003.564331
0.000000	2.101373	-986.891907
0.000000	2.101610	-968.298523
0.000000	2.101848	-949.885071
0.000000	2.102085	-933.539246
0.000000	2.102322	-920.206909
0.000000	2.102559	-910.027283
0.000000	2.102796	-902.581421
0.000000	2.103034	-895.589355
0.000000	2.103271	-887.901611
0.000000	2.103508	-876.474976
0.000000	2.103745	-858.862610
0.000000	2.103982	-839.967407
0.000000	2.104219	-829.182434
0.000000	2.104457	-830.697571
0.000000	2.104694	-841.198486
0.000000	2.104931	-857.646301
0.000000	2.105168	-876.282898
0.000000	2.105405	-892.286926
0.000000	2.105643	-903.861084
0.000000	2.105880	-922.909058
0.000000	2.106117	-942.838928
0.000000	2.106354	-958.509949
0.000000	2.106591	-970.634277
0.000000	2.106828	-981.636597
0.000000	2.107065	-990.471619
0.000000	2.107303	-998.872681
0.000000	2.107540	-1006.474792
0.000000	2.107777	-1014.034241
0.000000	2.108014	-1021.580933
0.000000	2.108251	-1028.387573
0.000000	2.108489	-1033.182495
0.000000	2.108726	-1032.385132
0.000000	2.108963	-1026.512085
0.000000	2.109200	-1021.030212
0.000000	2.109437	-1021.586670
0.000000	2.109674	-1026.438843
0.000000	2.109911	-1033.428101
0.000000	2.110149	-1041.308228
0.000000	2.110386	-1050.312378
0.000000	2.110623	-1055.509399
0.000000	2.110860	-1058.332397
0.000000	2.111097	-1061.936646
0.000000	2.111335	-1066.912109
0.000000	2.111572	-1076.232788
0.000000	2.111809	-1087.719116
0.000000	2.112046	-1097.108887
0.000000	2.112283	-1104.792603
0.000000	2.112520	-1112.569458
0.000000	2.112758	-1118.868042
0.000000	2.112995	-1123.754883
0.000000	2.113232	-1127.478394
0.000000	2.113469	-1129.275513
0.000000	2.113706	-1128.971802
0.000000	2.113944	-1127.295166
0.000000	2.114181	-1124.172974
0.000000	2.114418	-1122.541138
0.000000	2.114655	-1121.956909
0.000000	2.114892	-1121.039795
0.000000	2.115129	-1120.653076
0.000000	2.115366	-1119.620605
0.000000	2.115604	-1117.389771
0.000000	2.115841	-1111.483276
0.000000	2.116078	-1104.280273
0.000000	2.116315	-1097.710449
0.000000	2.116552	-1091.631836
0.000000	2.116790	-1085.661865
0.000000	2.117027	-1078.961792
0.000000	2.117264	-1073.318481
0.000000	2.117501	-1068.924438
0.000000	2.117738	-1065.695557
0.000000	2.117975	-1065.050049
0.000000	2.118213	-1066.226074
0.000000	2.118450	-1068.367554
0.000000	2.118687	-1071.320801
0.000000	2.118924	-1074.019043
0.000000	2.119161	-1074.899536
0.000000	2.119399	-1075.898315
0.000000	2.119636	-1077.310547
0.000000	2.119873	-1079.462524
0.000000	2.120110	-1082.422974
0.000000	2.120347	-1086.330078
0.000000	2.120584	-1090.171875
0.000000	2.120822	-1093.383057
0.000000	2.121059	-1095.934570
0.000000	2.121296	-1098.743042
0.000000	2.121533	-1102.073975
0.000000	2.121770	-1106.544434
0.000000	2.122008	-1112.216431
0.000000	2.122245	-1117.915283
0.000000	2.122482	-1123.033203
0.000000	2.122719	-1127.475098
0.000000	2.122956	-1131.088989
0.000000	2.123193	-1133.201294
0.000000	2.123431	-1132.906982
0.000000	2.123668	-1131.229858
0.000000	2.123905	-1127.925049
0.000000	2.124142	-1122.026855
0.000000	2.124379	-1114.019531
0.000000	2.124616	-1109.468750
0.000000	2.124854	-1106.826294
0.000000	2.125091	-1102.378662
0.000000	2.125328	-1096.234497
0.000000	2.125565	-1085.958374
0.000000	2.125802	-1071.434204
0.000000	2.126040	-1055.997070
0.000000	2.126277	-1038.483154
0.000000	2.126514	-1021.447571
0.000000	2.126751	-1005.462891
0.000000	2.126988	-993.670776
0.000000	2.127225	-989.321655
0.000000	2.127463	-987.282288
0.000000	2.127700	-985.951477
0.000000	2.127937	-982.907898
0.000000	2.128174	-974.005737
0.000000	2.128411	-953.668640
0.000000	2.128649	-920.525330
0.000000	2.128886	-875.225342
0.000000	2.129123	-818.607544
0.000000	2.129360	-766.383240
0.000000	2.129597	-723.813110
0.000000	2.129834	-691.147461
0.000000	2.130071	-670.143860
0.000000	2.130309	-662.982910
0.000000	2.130546	-671.653198
0.000000	2.130783	-695.074890
0.000000	2.131020	-732.908813
0.000000	2.131257	-783.475281
0.000000	2.131495	-842.400024
0.000000	2.131732	-902.423645
0.000000	2.131969	-955.450500
0.000000	2.132206	-1003.632080
0.000000	2.132443	-1040.315430
0.000000	2.132680	-1058.336182
0.000000	2.132918	-1069.064575
0.000000	2.133155	-1072.153198
0.000000	2.133392	-1069.944458
0.000000	2.133629	-1062.689087
0.000000	2.133866	-1048.831543
0.000000	2.134104	-1029.453491
0.000000	2.134341	-1011.970520
0.000000	2.134578	-995.760376
0.000000	2.134815	-978.526245
0.000000	2.135052	-958.145569
0.000000	2.135289	-934.744690
0.000000	2.135526	-909.765259
0.000000	2.135764	-889.665771
0.000000	2.136001	-873.783386
0.000000	2.136238	-860.444092
0.000000	2.136475	-846.108765
0.000000	2.136712	-830.537415
0.000000	2.136950	-812.624939
0.000000	2.137187	-788.800903
0.000000	2.137424	-769.049500
0.000000	2.137661	-760.526672
0.000000	2.137898	-762.112854
0.000000	2.138135	-771.915527
0.000000	2.138372	-790.413696
0.000000	2.138610	-817.168213
0.000000	2.138847	-851.186340
0.000000	2.139084	-886.715881
0.000000	2.139321	-920.093262
0.000000	2.139558	-944.515076
0.000000	2.139796	-952.544861
0.000000	2.140033	-946.689575
0.000000	2.140270	-939.481384
0.000000	2.140507	-932.632690
0.000000	2.140744	-927.528809
0.000000	2.140981	-923.923523
0.000000	2.141219	-922.598877
0.000000	2.141456	-922.806885
0.000000	2.141693	-925.006836
0.000000	2.141930	-929.890930
0.000000	2.142167	-938.734741
0.000000	2.142405	-951.627502
0.000000	2.142642	-966.667664
0.000000	2.142879	-982.502014
0.000000	2.143116	-993.821289
0.000000	2.143353	-996.927185
0.000000	2.143590	-989.857605
0.000000	2.143828	-976.323730
0.000000	2.144065	-960.942322
0.000000	2.144302	-951.722412
0.000000	2.144539	-949.151001
0.000000	2.144776	-950.489014
0.000000	2.145014	-954.127625
0.000000	2.145251	-956.285400
0.000000	2.145488	-951.511047
0.000000	2.145725	-939.157043
0.000000	2.145962	-933.937073
0.000000	2.146199	-937.341797
0.000000	2.146437	-949.356934
0.000000	2.146674	-968.245972
0.000000	2.146911	-993.858887
0.000000	2.147148	-1025.035645
0.000000	2.147385	-1057.405640
0.000000	2.147622	-1084.209961
0.000000	2.147860	-1100.721924
0.000000	2.148097	-1105.270142
0.000000	2.148334	-1108.298706
0.000000	2.148571	-1110.155151
0.000000	2.148808	-1111.300537
0.000000	2.149045	-1112.116211
0.000000	2.149283	-1112.468872
0.000000	2.149520	-1112.629272
0.000000	2.149757	-1113.855591
0.000000	2.149994	-1117.603882
0.000000	2.150231	-1124.189087
0.000000	2.150469	-1131.455933
0.000000	2.150706	-1138.544800
0.000000	2.150943	-1145.433716
0.000000	2.151180	-1151.769897
0.000000	2.151417	-1157.818359
0.000000	2.151654	-1161.152710
0.000000	2.151892	-1162.681519
0.000000	2.152129	-1162.146973
0.000000	2.152366	-1158.207275
0.000000	2.152603	-1150.265137
0.000000	2.152840	-1135.935913
0.000000	2.153078	-1114.949219
0.000000	2.153315	-1089.949463
0.000000	2.153552	-1066.064331
0.000000	2.153789	-1050.762085
0.000000	2.154026	-1044.573364
0.000000	2.154263	-1046.138306
0.000000	2.154500	-1052.968384
0.000000	2.154738	-1065.252075
0.000000	2.154975	-1081.954834
0.000000	2.155212	-1099.742676
0.000000	2.155449	-1113.108154
0.000000	2.155686	-1117.609863
0.000000	2.155924	-1111.540405
0.000000	2.156161	-1093.152954
0.000000	2.156398	-1060.176392
0.000000	2.156635	-1028.265625
0.000000	2.156872	-1004.921936
0.000000	2.157109	-990.887512
0.000000	2.157346	-984.430969
0.000000	2.157584	-984.066162
0.000000	2.157821	-988.310730
0.000000	2.158058	-997.297424
0.000000	2.158295	-1010.423401
0.000000	2.158532	-1024.462158
0.000000	2.158770	-1035.095947
0.000000	2.159007	-1039.864990
0.000000	2.159244	-1035.282104
0.000000	2.159481	-1033.434082
0.000000	2.159718	-1034.311646
0.000000	2.159956	-1035.724365
0.000000	2.160193	-1036.899048
0.000000	2.160430	-1036.914429
0.000000	2.160667	-1032.835327
0.000000	2.160904	-1023.468140
0.000000	2.161141	-1016.503357
0.000000	2.161379	-1010.408936
0.000000	2.161616	-1002.432007
0.000000	2.161853	-991.993652
0.000000	2.162090	-979.027466
0.000000	2.162327	-966.295410
0.000000	2.162565	-954.251038
0.000000	2.162802	-940.167419
0.000000	2.163039	-924.081055
0.000000	2.163276	-904.519348
0.000000	2.163513	-880.013367
0.000000	2.163750	-857.467407
0.000000	2.163987	-842.271240
0.000000	2.164225	-834.970459
0.000000	2.164462	-836.051025
0.000000	2.164699	-844.923462
0.000000	2.164936	-862.413635
0.000000	2.165173	-888.572998
0.000000	2.165411	-921.179138
0.000000	2.165648	-956.592834
0.000000	2.165885	-991.248779
0.000000	2.166122	-1020.264648
0.000000	2.166359	-1038.822144
0.000000	2.166596	-1055.563843
0.000000	2.166834	-1075.961914
0.000000	2.167071	-1098.849976
0.000000	2.167308	-1122.841797
0.000000	2.167545	-1145.981567
0.000000	2.167782	-1163.442749
0.000000	2.168020	-1171.793091
0.000000	2.168257	-1175.515015
0.000000	2.168494	-1178.020752
0.000000	2.168731	-1179.166016
0.000000	2.168968	-1178.419312
0.000000	2.169205	-1176.289551
0.000000	2.169443	-1175.122192
0.000000	2.169680	-1174.925415
0.000000	2.169917	-1174.819336
0.000000	2.170154	-1173.608154
0.000000	2.170391	-1170.141846
0.000000	2.170629	-1161.616089
0.000000	2.170866	-1145.360596
0.000000	2.171103	-1124.998169
0.000000	2.171340	-1102.843140
0.000000	2.171577	-1080.974243
0.000000	2.171814	-1063.917358
0.000000	2.172052	-1061.439453
0.000000	2.172289	-1068.994873
0.000000	2.172526	-1087.077393
0.000000	2.172763	-1094.950073
0.000000	2.173000	-1086.816772
0.000000	2.173237	-1080.659790
0.000000	2.173475	-1061.615723
0.000000	2.173712	-1032.674561
0.000000	2.173949	-996.965210
0.000000	2.174186	-949.811096
0.000000	2.174423	-893.026184
0.000000	2.174660	-842.748352
0.000000	2.174898	-805.220886
0.000000	2.175135	-782.972656
0.000000	2.175372	-777.255981
0.000000	2.175609	-786.448914
0.000000	2.175846	-810.617554
0.000000	2.176084	-849.443542
0.000000	2.176321	-899.852051
0.000000	2.176558	-956.716309
0.000000	2.176795	-1012.315918
0.000000	2.177032	-1057.509033
0.000000	2.177269	-1085.279175
0.000000	2.177506	-1112.897095
0.000000	2.177744	-1133.994263
0.000000	2.177981	-1150.379517
0.000000	2.178218	-1161.330811
0.000000	2.178455	-1168.163696
0.000000	2.178692	-1171.655762
0.000000	2.178930	-1174.453491
0.000000	2.179167	-1175.980469
0.000000	2.179404	-1176.022461
0.000000	2.179641	-1175.266846
0.000000	2.179878	-1172.781128
0.000000	2.180115	-1169.282959
0.000000	2.180353	-1164.901245
0.000000	2.180590	-1159.982666
0.000000	2.180827	-1154.957886
0.000000	2.181064	-1150.569092
0.000000	2.181301	-1144.706299
0.000000	2.181539	-1137.654541
0.000000	2.181776	-1129.980713
0.000000	2.182013	-1121.090454
0.000000	2.182250	-1112.604736
0.000000	2.182487	-1106.769043
0.000000	2.182724	-1103.463135
0.000000	2.182961	-1102.648804
0.000000	2.183199	-1102.725098
0.000000	2.183436	-1101.696777
0.000000	2.183673	-1098.944580
0.000000	2.183910	-1093.496582
0.000000	2.184147	-1084.052490
0.000000	2.184385	-1070.041016
0.000000	2.184622	-1049.933594
0.000000	2.184859	-1022.217407
0.000000	2.185096	-986.554993
0.000000	2.185333	-942.473572
0.000000	2.185570	-895.127258
0.000000	2.185807	-853.260437
0.000000	2.186045	-806.770264
0.000000	2.186282	-757.017944
0.000000	2.186519	-706.134094
0.000000	2.186756	-659.371826
0.000000	2.186993	-623.047119
0.000000	2.187231	-598.640076
0.000000	2.187468	-587.464172
0.000000	2.187705	-589.964600
0.000000	2.187942	-605.560974
0.000000	2.188179	-631.796936
0.000000	2.188416	-664.853088
0.000000	2.188654	-698.537903
0.000000	2.188891	-726.301636
0.000000	2.189128	-739.011414
0.000000	2.189365	-727.978088
0.000000	2.189602	-694.636292
0.000000	2.189840	-662.102539
0.000000	2.190077	-633.642639
0.000000	2.190314	-612.125366
0.000000	2.190551	-598.919800
0.000000	2.190788	-594.357300
0.000000	2.191025	-597.763367
0.000000	2.191263	-609.535034
0.000000	2.191500	-630.924072
0.000000	2.191737	-663.526794
0.000000	2.191974	-708.986145
0.000000	2.192211	-764.125732
0.000000	2.192449	-825.036682
0.000000	2.192686	-887.716736
0.000000	2.192923	-943.440063
0.000000	2.193160	-987.057739
0.000000	2.193397	-1013.087463
0.000000	2.193635	-1029.001343
0.000000	2.193872	-1040.100220
0.000000	2.194109	-1046.317261
0.000000	2.194346	-1051.678833
0.000000	2.194583	-1054.646118
0.000000	2.194820	-1053.847290
0.000000	2.195058	-1048.049316
0.000000	2.195295	-1036.662354
0.000000	2.195532	-1020.019714
0.000000	2.195769	-999.375610
0.000000	2.196006	-974.642029
0.000000	2.196243	-948.640076
0.000000	2.196481	-921.086304
0.000000	2.196718	-891.536621
0.000000	2.196955	-864.249695
0.000000	2.197192	-840.258179
0.000000	2.197429	-819.841370
0.000000	2.197666	-804.453186
0.000000	2.197904	-797.169922
0.000000	2.198141	-801.154846
0.000000	2.198378	-814.919739
0.000000	2.198615	-837.448242
0.000000	2.198852	-869.145020
0.000000	2.199090	-906.355103
0.000000	2.199327	-943.792358
0.000000	2.199564	-976.325378
0.000000	2.199801	-1004.520142
0.000000	2.200038	-1030.615845
0.000000	2.200275	-1053.952759
0.000000	2.200513	-1072.251709
0.000000	2.200750	-1084.550293
0.000000	2.200987	-1093.152954
0.000000	2.201224	-1098.325806
0.000000	2.201461	-1099.897827
0.000000	2.201699	-1095.890137
0.000000	2.201936	-1087.408813
0.000000	2.202173	-1076.667847
0.000000	2.202410	-1067.522339
0.000000	2.202647	-1064.622070
0.000000	2.202884	-1067.772339
0.000000	2.203121	-1076.234619
0.000000	2.203359	-1088.992065
0.000000	2.203596	-1104.728394
0.000000	2.203833	-1120.789429
0.000000	2.204070	-1133.197510
0.000000	2.204307	-1141.665649
0.000000	2.204545	-1144.956177
0.000000	2.204782	-1144.150879
0.000000	2.205019	-1138.174316
0.000000	2.205256	-1128.289307
0.000000	2.205493	-1116.254150
0.000000	2.205730	-1104.127563
0.000000	2.205967	-1092.428711
0.000000	2.206205	-1081.175293
0.000000	2.206442	-1073.173218
0.000000	2.206679	-1069.142456
0.000000	2.206916	-1069.363525
0.000000	2.207153	-1071.858521
0.000000	2.207391	-1073.600952
0.000000	2.207628	-1071.460693
0.000000	2.207865	-1064.351563
0.000000	2.208102	-1053.679565
0.000000	2.208339	-1041.203491
0.000000	2.208576	-1027.085083
0.000000	2.208814	-1012.407654
0.000000	2.209051	-998.834534
0.000000	2.209288	-986.668091
0.000000	2.209525	-981.191162
0.000000	2.209762	-982.466492
0.000000	2.210000	-990.902954
0.000000	2.210237	-1009.839844
0.000000	2.210474	-1021.925720
0.000000	2.210711	-1033.152710
0.000000	2.210948	-1038.940063
0.000000	2.211185	-1042.567627
0.000000	2.211422	-1046.583618
0.000000	2.211660	-1051.429443
0.000000	2.211897	-1056.544556
0.000000	2.212134	-1061.025391
0.000000	2.212371	-1064.012817
0.000000	2.212608	-1064.270996
0.000000	2.212846	-1064.035522
0.000000	2.213083	-1062.777710
0.000000	2.213320	-1060.744751
0.000000	2.213557	-1058.432373
0.000000	2.213794	-1055.639526
0.000000	2.214031	-1052.190552
0.000000	2.214269	-1049.756348
0.000000	2.214506	-1049.602295
0.000000	2.214743	-1054.576660
0.000000	2.214980	-1062.993774
0.000000	2.215217	-1071.865601
0.000000	2.215455	-1078.917480
0.000000	2.215692	-1081.904541
0.000000	2.215929	-1085.764160
0.000000	2.216166	-1090.826538
0.000000	2.216403	-1096.970337
0.000000	2.216640	-1104.669678
0.000000	2.216878	-1113.266235
0.000000	2.217115	-1122.131348
0.000000	2.217352	-1132.271118
0.000000	2.217589	-1143.307861
0.000000	2.217826	-1154.269043
0.000000	2.218064	-1165.704346
0.000000	2.218301	-1175.759033
0.000000	2.218538	-1185.400757
0.000000	2.218775	-1194.527344
0.000000	2.219012	-1204.442383
0.000000	2.219249	-1215.395142
0.000000	2.219487	-1227.560303
0.000000	2.219724	-1239.420166
0.000000	2.219961	-1249.444946
0.000000	2.220198	-1259.584595
0.000000	2.220435	-1270.214478
0.000000	2.220672	-1280.097046
0.000000	2.220910	-1287.076782
0.000000	2.221147	-1292.178711
0.000000	2.221384	-1293.643799
0.000000	2.221621	-1291.949463
0.000000	2.221858	-1286.719727
0.000000	2.222095	-1278.123779
0.000000	2.222333	-1266.054443
0.000000	2.222570	-1247.628174
0.000000	2.222807	-1225.006470
0.000000	2.223044	-1196.865723
0.000000	2.223281	-1162.686279
0.000000	2.223519	-1128.299805
0.000000	2.223756	-1097.136719
0.000000	2.223993	-1073.997314
0.000000	2.224230	-1059.567627
0.000000	2.224467	-1053.762085
0.000000	2.224705	-1053.789917
0.000000	2.224941	-1058.170288
0.000000	2.225179	-1065.588257
0.000000	2.225416	-1073.413818
0.000000	2.225653	-1083.991577
0.000000	2.225890	-1096.746460
0.000000	2.226127	-1108.019165
0.000000	2.226365	-1114.167603
0.000000	2.226602	-1116.088379
0.000000	2.226839	-1114.454102
0.000000	2.227076	-1110.137817
0.000000	2.227313	-1103.117798
0.000000	2.227551	-1092.049194
0.000000	2.227788	-1076.378784
0.000000	2.228025	-1056.455200
0.000000	2.228262	-1035.802002
0.000000	2.228499	-1023.794556
0.000000	2.228736	-1020.594360
0.000000	2.228974	-1026.411987
0.000000	2.229211	-1038.275635
0.000000	2.229448	-1053.574463
0.000000	2.229685	-1070.001099
0.000000	2.229922	-1083.351440
0.000000	2.230160	-1089.247437
0.000000	2.230397	-1088.516357
0.000000	2.230634	-1083.773926
0.000000	2.230871	-1074.674561
0.000000	2.231108	-1060.744751
0.000000	2.231345	-1042.247192
0.000000	2.231582	-1019.090637
0.000000	2.231820	-994.628845
0.000000	2.232057	-974.765686
0.000000	2.232294	-962.740601
0.000000	2.232531	-957.632263
0.000000	2.232768	-957.579163
0.000000	2.233006	-961.972229
0.000000	2.233243	-970.328918
0.000000	2.233480	-982.225281
0.000000	2.233717	-994.715271
0.000000	2.233954	-1004.662292
0.000000	2.234191	-1012.083313
0.000000	2.234428	-1018.083069
0.000000	2.234666	-1025.063965
0.000000	2.234903	-1034.012085
0.000000	2.235140	-1044.865845
0.000000	2.235377	-1056.771729
0.000000	2.235614	-1067.726196
0.000000	2.235852	-1073.448730
0.000000	2.236089	-1079.840820
0.000000	2.236326	-1086.676636
0.000000	2.236563	-1093.632935
0.000000	2.236800	-1098.816528
0.000000	2.237037	-1102.906738
0.000000	2.237275	-1106.459595
0.000000	2.237512	-1108.402344
0.000000	2.237749	-1108.713623
0.000000	2.237986	-1106.246948
0.000000	2.238223	-1101.123291
0.000000	2.238461	-1093.770508
0.000000	2.238698	-1086.521973
0.000000	2.238935	-1082.964722
0.000000	2.239172	-1081.298218
0.000000	2.239409	-1081.752075
0.000000	2.239646	-1084.488159
0.000000	2.239884	-1090.396484
0.000000	2.240121	-1099.087646
0.000000	2.240358	-1110.499756
0.000000	2.240595	-1124.299316
0.000000	2.240832	-1137.220215
0.000000	2.241070	-1147.024170
0.000000	2.241307	-1157.012939
0.000000	2.241544	-1166.924927
0.000000	2.241781	-1173.694458
0.000000	2.242018	-1178.786133
0.000000	2.242255	-1184.241699
0.000000	2.242493	-1188.909058
0.000000	2.242730	-1192.326782
0.000000	2.242967	-1193.956665
0.000000	2.243204	-1195.287598
0.000000	2.243441	-1196.570557
0.000000	2.243679	-1197.555176
0.000000	2.243916	-1198.675171
0.000000	2.244153	-1200.076904
0.000000	2.244390	-1200.734253
0.000000	2.244627	-1201.009399
0.000000	2.244864	-1200.549927
0.000000	2.245101	-1199.389404
0.000000	2.245339	-1197.143188
0.000000	2.245576	-1194.477539
0.000000	2.245813	-1192.022461
0.000000	2.246050	-1189.557861
0.000000	2.246287	-1188.727417
0.000000	2.246525	-1188.144775
0.000000	2.246762	-1187.182983
0.000000	2.246999	-1184.395630
0.000000	2.247236	-1179.926636
0.000000	2.247473	-1173.097046
0.000000	2.247710	-1165.225586
0.000000	2.247948	-1157.118286
0.000000	2.248185	-1151.161499
0.000000	2.248422	-1146.028809
0.000000	2.248659	-1140.447632
0.000000	2.248896	-1135.881714
0.000000	2.249134	-1132.856079
0.000000	2.249371	-1131.821777
0.000000	2.249608	-1132.592651
0.000000	2.249845	-1137.053833
0.000000	2.250082	-1145.941650
0.000000	2.250319	-1156.989502
0.000000	2.250556	-1166.740967
0.000000	2.250794	-1174.663940
0.000000	2.251031	-1181.593872
0.000000	2.251268	-1187.936401
0.000000	2.251505	-1195.028564
0.000000	2.251742	-1202.491577
0.000000	2.251980	-1210.409302
0.000000	2.252217	-1218.004028
0.000000	2.252454	-1222.445190
0.000000	2.252691	-1222.123169
0.000000	2.252928	-1220.521851
0.000000	2.253165	-1218.028809
0.000000	2.253402	-1215.817505
0.000000	2.253640	-1213.614258
0.000000	2.253877	-1210.604614
0.000000	2.254114	-1206.220703
0.000000	2.254351	-1199.629761
0.000000	2.254588	-1194.433472
0.000000	2.254826	-1191.177490
0.000000	2.255063	-1188.943481
0.000000	2.255300	-1187.380005
0.000000	2.255537	-1188.441406
0.000000	2.255774	-1192.457397
0.000000	2.256011	-1199.405518
0.000000	2.256249	-1208.117676
0.000000	2.256486	-1216.266479
0.000000	2.256723	-1222.887085
0.000000	2.256960	-1229.522339
0.000000	2.257197	-1234.346436
0.000000	2.257435	-1236.982300
0.000000	2.257672	-1235.021729
0.000000	2.257909	-1231.751587
0.000000	2.258146	-1227.892944
0.000000	2.258383	-1224.147949
0.000000	2.258621	-1221.114624
0.000000	2.258858	-1217.995483
0.000000	2.259095	-1214.130737
0.000000	2.259332	-1209.659668
0.000000	2.259569	-1205.443726
0.000000	2.259806	-1201.971069
0.000000	2.260043	-1197.378052
0.000000	2.260281	-1191.718140
0.000000	2.260518	-1185.163208
0.000000	2.260755	-1178.971680
0.000000	2.260992	-1174.231445
0.000000	2.261229	-1170.523682
0.000000	2.261467	-1166.921631
0.000000	2.261704	-1163.831421
0.000000	2.261941	-1160.609009
0.000000	2.262178	-1156.870605
0.000000	2.262415	-1150.347412
0.000000	2.262652	-1143.376587
0.000000	2.262890	-1137.468750
0.000000	2.263127	-1130.167114
0.000000	2.263364	-1120.537598
0.000000	2.263601	-1108.823975
0.000000	2.263838	-1094.834717
0.000000	2.264076	-1086.131714
0.000000	2.264313	-1083.492676
0.000000	2.264550	-1085.709351
0.000000	2.264787	-1090.524170
0.000000	2.265024	-1096.417480
0.000000	2.265261	-1101.180298
0.000000	2.265499	-1100.419678
0.000000	2.265736	-1091.137695
0.000000	2.265973	-1080.611694
0.000000	2.266210	-1074.924316
0.000000	2.266447	-1075.822388
0.000000	2.266685	-1085.149170
0.000000	2.266922	-1102.469116
0.000000	2.267159	-1126.956421
0.000000	2.267396	-1157.521484
0.000000	2.267633	-1192.296997
0.000000	2.267870	-1228.709961
0.000000	2.268108	-1260.511963
0.000000	2.268345	-1284.389526
0.000000	2.268582	-1302.755981
0.000000	2.268819	-1318.846802
0.000000	2.269056	-1331.044556
0.000000	2.269293	-1336.929565
0.000000	2.269531	-1338.057861
0.000000	2.269768	-1333.965210
0.000000	2.270005	-1325.047852
0.000000	2.270242	-1313.606445
0.000000	2.270479	-1302.100708
0.000000	2.270716	-1291.843384
0.000000	2.270954	-1285.313110
0.000000	2.271191	-1281.604126
0.000000	2.271428	-1279.267700
0.000000	2.271665	-1278.077759
0.000000	2.271902	-1277.085815
0.000000	2.272140	-1273.949585
0.000000	2.272377	-1268.690796
0.000000	2.272614	-1263.738770
0.000000	2.272851	-1257.822754
0.000000	2.273088	-1250.554932
0.000000	2.273325	-1241.430664
0.000000	2.273562	-1230.382690
0.000000	2.273800	-1217.276733
0.000000	2.274037	-1203.114258
0.000000	2.274274	-1189.417603
0.000000	2.274511	-1174.956787
0.000000	2.274748	-1161.266235
0.000000	2.274986	-1154.822021
0.000000	2.275223	-1157.611938
0.000000	2.275460	-1167.853027
0.000000	2.275697	-1183.158936
0.000000	2.275934	-1201.995483
0.000000	2.276171	-1219.924316
0.000000	2.276409	-1230.976318
0.000000	2.276646	-1238.332642
0.000000	2.276883	-1245.863159
0.000000	2.277120	-1253.690796
0.000000	2.277357	-1262.784912
0.000000	2.277595	-1275.408081
0.000000	2.277832	-1288.620605
0.000000	2.278069	-1298.907837
0.000000	2.278306	-1304.829590
0.000000	2.278543	-1304.030029
0.000000	2.278780	-1299.093628
0.000000	2.279017	-1291.789307
0.000000	2.279255	-1289.892700
0.000000	2.279492	-1294.599365
0.000000	2.279729	-1302.504517
0.000000	2.279966	-1313.287964
0.000000	2.280203	-1325.803467
0.000000	2.280441	-1339.997070
0.000000	2.280678	-1351.301636
0.000000	2.280915	-1355.766724
0.000000	2.281152	-1349.182251
0.000000	2.281389	-1336.456787
0.000000	2.281626	-1322.887329
0.000000	2.281864	-1305.265991
0.000000	2.282101	-1285.401978
0.000000	2.282338	-1265.966064
0.000000	2.282575	-1242.142578
0.000000	2.282812	-1216.407104
0.000000	2.283049	-1190.272583
0.000000	2.283287	-1168.910645
0.000000	2.283524	-1153.020264
0.000000	2.283761	-1142.509155
0.000000	2.283998	-1136.075806
0.000000	2.284235	-1137.857910
0.000000	2.284472	-1146.676025
0.000000	2.284710	-1161.572388
0.000000	2.284947	-1182.835449
0.000000	2.285184	-1207.697266
0.000000	2.285421	-1231.780396
0.000000	2.285658	-1251.598389
0.000000	2.285896	-1261.029175
0.000000	2.286133	-1260.524536
0.000000	2.286370	-1258.495361
0.000000	2.286607	-1254.617310
0.000000	2.286844	-1249.967163
0.000000	2.287081	-1246.727539
0.000000	2.287319	-1248.593262
0.000000	2.287556	-1255.598755
0.000000	2.287793	-1265.930420
0.000000	2.288030	-1278.882202
0.000000	2.288267	-1294.453613
0.000000	2.288505	-1309.529419
0.000000	2.288742	-1320.664795
0.000000	2.288979	-1326.009888
0.000000	2.289216	-1328.078613
0.000000	2.289453	-1328.174194
0.000000	2.289690	-1326.427979
0.000000	2.289928	-1325.034180
0.000000	2.290165	-1323.374390
0.000000	2.290402	-1322.410889
0.000000	2.290639	-1321.417847
0.000000	2.290876	-1317.381470
0.000000	2.291114	-1306.426514
0.000000	2.291351	-1292.225342
0.000000	2.291588	-1276.245483
0.000000	2.291825	-1260.075684
0.000000	2.292062	-1249.397217
0.000000	2.292300	-1244.606445
0.000000	2.292536	-1244.214233
0.000000	2.292774	-1247.190063
0.000000	2.293011	-1253.303101
0.000000	2.293248	-1260.449463
0.000000	2.293485	-1265.619873
0.000000	2.293722	-1267.319336
0.000000	2.293960	-1270.280762
0.000000	2.294197	-1276.101563
0.000000	2.294434	-1283.790405
0.000000	2.294671	-1292.264893
0.000000	2.294908	-1301.010498
0.000000	2.295146	-1305.697144
0.000000	2.295383	-1304.400879
0.000000	2.295620	-1301.255859
0.000000	2.295857	-1295.987549
0.000000	2.296094	-1289.310547
0.000000	2.296331	-1283.941772
0.000000	2.296569	-1279.204834
0.000000	2.296806	-1274.205811
0.000000	2.297043	-1267.075439
0.000000	2.297280	-1256.896240
0.000000	2.297517	-1243.095459
0.000000	2.297755	-1223.444702
0.000000	2.297992	-1200.852051
0.000000	2.298229	-1188.024658
0.000000	2.298466	-1187.750610
0.000000	2.298703	-1198.052368
0.000000	2.298940	-1218.479492
0.000000	2.299177	-1248.310913
0.000000	2.299415	-1286.642822
0.000000	2.299652	-1330.036377
0.000000	2.299889	-1372.879272
0.000000	2.300126	-1409.135986
0.000000	2.300363	-1432.094238
0.000000	2.300601	-1447.593750
0.000000	2.300838	-1460.599609
0.000000	2.301075	-1471.562134
0.000000	2.301312	-1480.367310
0.000000	2.301549	-1486.695190
0.000000	2.301786	-1490.308594
0.000000	2.302023	-1491.380493
0.000000	2.302261	-1489.874146
0.000000	2.302498	-1486.029053
0.000000	2.302735	-1478.589722
0.000000	2.302972	-1466.335938
0.000000	2.303209	-1450.563721
0.000000	2.303447	-1432.171143
0.000000	2.303684	-1413.280151
0.000000	2.303921	-1395.187744
0.000000	2.304158	-1376.934204
0.000000	2.304395	-1360.370605
0.000000	2.304632	-1344.413696
0.000000	2.304870	-1327.440063
0.000000	2.305107	-1308.606812
0.000000	2.305344	-1286.366455
0.000000	2.305581	-1260.419312
0.000000	2.305818	-1229.859741
0.000000	2.306056	-1194.749023
0.000000	2.306293	-1158.729980
0.000000	2.306530	-1131.663208
0.000000	2.306767	-1114.959229
0.000000	2.307004	-1108.744629
0.000000	2.307241	-1112.535645
0.000000	2.307479	-1124.212402
0.000000	2.307716	-1141.795166
0.000000	2.307953	-1162.623901
0.000000	2.308190	-1181.644043
0.000000	2.308427	-1190.757568
0.000000	2.308664	-1196.814941
0.000000	2.308902	-1202.797974
0.000000	2.309139	-1205.878052
0.000000	2.309376	-1205.622681
0.000000	2.309613	-1202.363892
0.000000	2.309850	-1198.207642
0.000000	2.310087	-1192.266113
0.000000	2.310325	-1184.786865
0.000000	2.310562	-1179.759033
0.000000	2.310799	-1177.312866
0.000000	2.311036	-1177.329834
0.000000	2.311273	-1179.301392
0.000000	2.311511	-1182.928101
0.000000	2.311748	-1188.727783
0.000000	2.311985	-1196.540161
0.000000	2.312222	-1206.413696
0.000000	2.312459	-1217.485962
0.000000	2.312696	-1226.520630
0.000000	2.312934	-1231.771729
0.000000	2.313171	-1233.468262
0.000000	2.313408	-1231.978394
0.000000	2.313645	-1227.282471
0.000000	2.313882	-1219.286011
0.000000	2.314120	-1207.931274
0.000000	2.314357	-1192.861084
0.000000	2.314594	-1172.641846
0.000000	2.314831	-1148.066284
0.000000	2.315068	-1122.132446
0.000000	2.315305	-1093.655762
0.000000	2.315543	-1064.964111
0.000000	2.315780	-1042.011475
0.000000	2.316017	-1026.024170
0.000000	2.316254	-1018.752075
0.000000	2.316491	-1021.180054
0.000000	2.316729	-1031.929565
0.000000	2.316966	-1049.831421
0.000000	2.317203	-1075.300171
0.000000	2.317440	-1104.883545
0.000000	2.317677	-1132.830566
0.000000	2.317914	-1152.632202
0.000000	2.318151	-1165.002441
0.000000	2.318389	-1166.374146
0.000000	2.318626	-1151.397705
0.000000	2.318863	-1123.111694
0.000000	2.319100	-1081.661743
0.000000	2.319337	-1028.597778
0.000000	2.319575	-974.276855
0.000000	2.319812	-928.808411
0.000000	2.320049	-895.251282
0.000000	2.320286	-875.131226
0.000000	2.320523	-868.841675
0.000000	2.320760	-876.139465
0.000000	2.320997	-896.204956
0.000000	2.321235	-928.697388
0.000000	2.321472	-971.463318
0.000000	2.321709	-1019.776001
0.000000	2.321946	-1069.023315
0.000000	2.322183	-1113.691528
0.000000	2.322421	-1145.552612
0.000000	2.322658	-1155.240845
0.000000	2.322895	-1175.794800
0.000000	2.323132	-1198.101563
0.000000	2.323369	-1224.959595
0.000000	2.323606	-1251.629761
0.000000	2.323844	-1274.259155
0.000000	2.324081	-1289.198364
0.000000	2.324318	-1302.120483
0.000000	2.324555	-1312.067993
0.000000	2.324792	-1313.678101
0.000000	2.325030	-1300.922852
0.000000	2.325267	-1271.894287
0.000000	2.325504	-1223.405273
0.000000	2.325741	-1162.351929
0.000000	2.325978	-1105.822876
0.000000	2.326216	-1058.286011
0.000000	2.326452	-1020.957886
0.000000	2.326690	-994.159973
0.000000	2.326927	-977.171753
0.000000	2.327164	-966.751648
0.000000	2.327401	-962.575256
0.000000	2.327638	-965.621887
0.000000	2.327876	-976.327332
0.000000	2.328113	-993.746643
0.000000	2.328350	-1015.413330
0.000000	2.328587	-1037.124268
0.000000	2.328824	-1054.947876
0.000000	2.329062	-1067.089355
0.000000	2.329299	-1081.496216
0.000000	2.329536	-1098.243896
0.000000	2.329773	-1117.304199
0.000000	2.330010	-1138.313477
0.000000	2.330247	-1160.856201
0.000000	2.330485	-1185.179565
0.000000	2.330722	-1210.895386
0.000000	2.330959	-1233.614014
0.000000	2.331196	-1251.855713
0.000000	2.331433	-1270.144043
0.000000	2.331670	-1291.223145
0.000000	2.331908	-1314.558594
0.000000	2.332145	-1339.508057
0.000000	2.332382	-1361.097656
0.000000	2.332619	-1377.047729
0.000000	2.332856	-1389.945313
0.000000	2.333093	-1401.992554
0.000000	2.333331	-1412.936768
0.000000	2.333568	-1420.599487
0.000000	2.333805	-1422.944214
0.000000	2.334042	-1420.909424
0.000000	2.334279	-1413.961548
0.000000	2.334517	-1401.106567
0.000000	2.334754	-1382.173706
0.000000	2.334991	-1359.141968
0.000000	2.335228	-1334.452148
0.000000	2.335465	-1307.637939
0.000000	2.335702	-1283.996338
0.000000	2.335940	-1270.778320
0.000000	2.336177	-1266.369751
0.000000	2.336414	-1268.417236
0.000000	2.336651	-1274.137939
0.000000	2.336888	-1281.419189
0.000000	2.337126	-1285.178467
0.000000	2.337363	-1282.611450
0.000000	2.337600	-1276.617676
0.000000	2.337837	-1272.838623
0.000000	2.338074	-1274.355957
0.000000	2.338311	-1279.929810
0.000000	2.338549	-1288.878174
0.000000	2.338786	-1301.303711
0.000000	2.339023	-1314.952148
0.000000	2.339260	-1326.375488
0.000000	2.339497	-1332.302002
0.000000	2.339735	-1335.445923
0.000000	2.339972	-1337.792847
0.000000	2.340209	-1341.456421
0.000000	2.340446	-1346.631958
0.000000	2.340683	-1352.603638
0.000000	2.340920	-1358.202515
0.000000	2.341157	-1363.104858
0.000000	2.341395	-1363.106445
0.000000	2.341632	-1361.050903
0.000000	2.341869	-1359.695557
0.000000	2.342106	-1360.280518
0.000000	2.342343	-1361.464722
0.000000	2.342581	-1362.386353
0.000000	2.342818	-1364.187378
0.000000	2.343055	-1367.111450
0.000000	2.343292	-1371.260620
0.000000	2.343529	-1375.976074
0.000000	2.343766	-1378.157471
0.000000	2.344004	-1378.548340
0.000000	2.344241	-1378.766724
0.000000	2.344478	-1378.281372
0.000000	2.344715	-1377.406494
0.000000	2.344952	-1375.940063
0.000000	2.345190	-1372.396729
0.000000	2.345427	-1365.899902
0.000000	2.345664	-1355.543091
0.000000	2.345901	-1340.474731
0.000000	2.346138	-1321.422607
0.000000	2.346375	-1300.173828
0.000000	2.346612	-1281.018555
0.000000	2.346850	-1269.092163
0.000000	2.347087	-1262.447510
0.000000	2.347324	-1258.899170
0.000000	2.347561	-1255.795776
0.000000	2.347798	-1248.101807
0.000000	2.348036	-1231.687012
0.000000	2.348273	-1211.488770
0.000000	2.348510	-1189.762817
0.000000	2.348747	-1168.377808
0.000000	2.348984	-1147.102905
0.000000	2.349221	-1128.636719
0.000000	2.349458	-1111.907471
0.000000	2.349696	-1094.067139
0.000000	2.349933	-1072.465210
0.000000	2.350170	-1045.404785
0.000000	2.350407	-1022.531006
0.000000	2.350644	-1006.993225
0.000000	2.350882	-1000.766724
0.000000	2.351119	-1003.934265
0.000000	2.351356	-1015.039185
0.000000	2.351593	-1033.439331
0.000000	2.351830	-1057.429810
0.000000	2.352067	-1082.356079
0.000000	2.352305	-1105.153320
0.000000	2.352542	-1131.611328
0.000000	2.352779	-1159.260498
0.000000	2.353016	-1184.427612
0.000000	2.353253	-1206.093628
0.000000	2.353491	-1225.919800
0.000000	2.353728	-1242.586304
0.000000	2.353965	-1257.137085
0.000000	2.354202	-1271.917969
0.000000	2.354439	-1286.297607
0.000000	2.354676	-1299.143555
0.000000	2.354914	-1310.302612
0.000000	2.355151	-1319.695923
0.000000	2.355388	-1327.583130
0.000000	2.355625	-1331.672974
0.000000	2.355862	-1333.479248
0.000000	2.356100	-1333.754150
0.000000	2.356337	-1333.026978
0.000000	2.356574	-1330.494019
0.000000	2.356811	-1327.186523
0.000000	2.357048	-1324.212036
0.000000	2.357285	-1321.949463
0.000000	2.357523	-1322.750977
0.000000	2.357760	-1325.515991
0.000000	2.357997	-1330.363647
0.000000	2.358234	-1336.222046
0.000000	2.358471	-1342.840088
0.000000	2.358708	-1351.791138
0.000000	2.358946	-1360.139404
0.000000	2.359183	-1364.997803
0.000000	2.359420	-1364.757690
0.000000	2.359657	-1361.523071
0.000000	2.359894	-1356.373901
0.000000	2.360132	-1348.037842
0.000000	2.360369	-1337.125610
0.000000	2.360606	-1325.036987
0.000000	2.360843	-1311.507446
0.000000	2.361080	-1297.809082
0.000000	2.361317	-1286.741577
0.000000	2.361555	-1279.333130
0.000000	2.361792	-1274.489380
0.000000	2.362029	-1271.339355
0.000000	2.362266	-1271.246704
0.000000	2.362503	-1272.382446
0.000000	2.362741	-1274.885986
0.000000	2.362978	-1277.716187
0.000000	2.363215	-1279.758057
0.000000	2.363452	-1282.705322
0.000000	2.363689	-1285.893188
0.000000	2.363926	-1288.746338
0.000000	2.364164	-1290.336792
0.000000	2.364401	-1291.613525
0.000000	2.364638	-1293.381348
0.000000	2.364875	-1295.378418
0.000000	2.365112	-1296.601074
0.000000	2.365350	-1297.050415
0.000000	2.365587	-1297.575317
0.000000	2.365824	-1298.785034
0.000000	2.366061	-1300.990967
0.000000	2.366298	-1303.907593
0.000000	2.366535	-1308.553101
0.000000	2.366772	-1314.301758
0.000000	2.367010	-1321.939209
0.000000	2.367247	-1330.507202
0.000000	2.367484	-1339.199951
0.000000	2.367721	-1346.241577
0.000000	2.367958	-1352.157471
0.000000	2.368196	-1355.677734
0.000000	2.368433	-1358.358032
0.000000	2.368670	-1360.278076
0.000000	2.368907	-1363.076782
0.000000	2.369144	-1366.497925
0.000000	2.369381	-1371.421265
0.000000	2.369618	-1375.727905
0.000000	2.369856	-1380.219360
0.000000	2.370093	-1383.525391
0.000000	2.370330	-1386.062500
0.000000	2.370567	-1390.225830
0.000000	2.370804	-1394.740479
0.000000	2.371042	-1399.026978
0.000000	2.371279	-1400.900879
0.000000	2.371516	-1401.784302
0.000000	2.371753	-1401.272339
0.000000	2.371990	-1399.821777
0.000000	2.372227	-1401.391357
0.000000	2.372465	-1404.912964
0.000000	2.372702	-1409.079590
0.000000	2.372939	-1412.885620
0.000000	2.373176	-1415.003052
0.000000	2.373413	-1412.067383
0.000000	2.373651	-1406.973267
0.000000	2.373888	-1401.074463
0.000000	2.374125	-1392.418457
0.000000	2.374362	-1381.159790
0.000000	2.374599	-1369.712524
0.000000	2.374836	-1356.306763
0.000000	2.375073	-1342.048462
0.000000	2.375311	-1328.140259
0.000000	2.375548	-1314.475220
0.000000	2.375785	-1303.319458
0.000000	2.376022	-1295.260620
0.000000	2.376259	-1288.762939
0.000000	2.376497	-1283.851929
0.000000	2.376734	-1282.770630
0.000000	2.376971	-1283.604858
0.000000	2.377208	-1282.575562
0.000000	2.377445	-1277.373657
0.000000	2.377682	-1271.457153
0.000000	2.377920	-1263.485229
0.000000	2.378157	-1253.421753
0.000000	2.378394	-1240.179077
0.000000	2.378631	-1222.808350
0.000000	2.378868	-1201.848999
0.000000	2.379106	-1178.943604
0.000000	2.379343	-1154.925171
0.000000	2.379580	-1127.683960
0.000000	2.379817	-1093.869995
0.000000	2.380054	-1052.703125
0.000000	2.380291	-1004.736694
0.000000	2.380529	-954.614258
0.000000	2.380766	-913.831238
0.000000	2.381003	-882.762329
0.000000	2.381240	-860.956177
0.000000	2.381477	-850.135132
0.000000	2.381714	-850.194824
0.000000	2.381952	-858.040222
0.000000	2.382189	-872.111389
0.000000	2.382426	-890.129028
0.000000	2.382663	-910.952759
0.000000	2.382900	-931.278931
0.000000	2.383137	-949.167053
0.000000	2.383375	-970.988037
0.000000	2.383612	-1000.192749
0.000000	2.383849	-1037.833862
0.000000	2.384086	-1084.231567
0.000000	2.384323	-1135.013428
0.000000	2.384561	-1186.963135
0.000000	2.384798	-1235.924805
0.000000	2.385035	-1275.235352
0.000000	2.385272	-1298.524902
0.000000	2.385509	-1318.441650
0.000000	2.385746	-1334.793823
0.000000	2.385984	-1347.062500
0.000000	2.386221	-1356.193848
0.000000	2.386458	-1363.594849
0.000000	2.386695	-1369.912354
0.000000	2.386932	-1374.894897
0.000000	2.387170	-1379.279053
0.000000	2.387407	-1382.611694
0.000000	2.387644	-1384.922729
0.000000	2.387881	-1386.047852
0.000000	2.388118	-1385.645264
0.000000	2.388355	-1383.568604
0.000000	2.388592	-1380.694702
0.000000	2.388830	-1375.672241
0.000000	2.389067	-1368.513672
0.000000	2.389304	-1359.703491
0.000000	2.389541	-1346.471802
0.000000	2.389778	-1325.858887
0.000000	2.390016	-1294.480103
0.000000	2.390253	-1252.305664
0.000000	2.390490	-1198.579102
0.000000	2.390727	-1135.006836
0.000000	2.390964	-1070.691284
0.000000	2.391201	-1016.755493
0.000000	2.391439	-973.950317
0.000000	2.391676	-941.962769
0.000000	2.391913	-922.741943
0.000000	2.392150	-917.781067
0.000000	2.392387	-926.049133
0.000000	2.392625	-947.489685
0.000000	2.392862	-981.510864
0.000000	2.393099	-1028.217651
0.000000	2.393336	-1080.288940
0.000000	2.393573	-1130.961426
0.000000	2.393811	-1171.597534
0.000000	2.394047	-1194.160767
0.000000	2.394285	-1205.797119
0.000000	2.394522	-1214.194458
0.000000	2.394759	-1220.188721
0.000000	2.394996	-1226.731567
0.000000	2.395233	-1234.298340
0.000000	2.395471	-1241.182495
0.000000	2.395708	-1248.755127
0.000000	2.395945	-1256.669312
0.000000	2.396182	-1264.954102
0.000000	2.396419	-1271.847046
0.000000	2.396657	-1277.930542
0.000000	2.396894	-1282.326904
0.000000	2.397131	-1286.048340
0.000000	2.397368	-1287.565552
0.000000	2.397605	-1286.616089
0.000000	2.397842	-1281.567627
0.000000	2.398079	-1271.374023
0.000000	2.398317	-1257.455200
0.000000	2.398554	-1241.375977
0.000000	2.398791	-1234.591187
0.000000	2.399028	-1239.885498
0.000000	2.399265	-1256.645752
0.000000	2.399503	-1280.994629
0.000000	2.399740	-1307.425903
0.000000	2.399977	-1329.221313
0.000000	2.400214	-1340.980103
0.000000	2.400451	-1351.878906
0.000000	2.400688	-1362.774902
0.000000	2.400926	-1372.975342
0.000000	2.401163	-1383.402588
0.000000	2.401400	-1393.283569
0.000000	2.401637	-1401.260132
0.000000	2.401874	-1406.395874
0.000000	2.402112	-1410.454346
0.000000	2.402349	-1414.065918
0.000000	2.402586	-1415.164185
0.000000	2.402823	-1412.500122
0.000000	2.403060	-1407.723511
0.000000	2.403297	-1402.260864
0.000000	2.403535	-1398.870117
0.000000	2.403772	-1393.752930
0.000000	2.404009	-1384.478027
0.000000	2.404246	-1371.547363
0.000000	2.404483	-1357.769897
0.000000	2.404721	-1343.750488
0.000000	2.404958	-1331.117188
0.000000	2.405195	-1320.633911
0.000000	2.405432	-1312.671265
0.000000	2.405669	-1305.780396
0.000000	2.405906	-1303.091431
0.000000	2.406144	-1303.242310
0.000000	2.406381	-1304.070190
0.000000	2.406618	-1305.407837
0.000000	2.406855	-1307.548584
0.000000	2.407092	-1309.571289
0.000000	2.407329	-1311.400391
0.000000	2.407567	-1313.740601
0.000000	2.407804	-1315.988770
0.000000	2.408041	-1318.843018
0.000000	2.408278	-1321.643066
0.000000	2.408515	-1323.409302
0.000000	2.408752	-1323.977539
0.000000	2.408990	-1323.690063
0.000000	2.409227	-1322.538940
0.000000	2.409464	-1320.136597
0.000000	2.409701	-1316.337280
0.000000	2.409938	-1311.660522
0.000000	2.410176	-1305.281006
0.000000	2.410413	-1297.482910
0.000000	2.410650	-1288.022949
0.000000	2.410887	-1277.027466
0.000000	2.411124	-1270.706055
0.000000	2.411361	-1266.884033
0.000000	2.411599	-1262.700073
0.000000	2.411836	-1256.252563
0.000000	2.412073	-1244.874390
0.000000	2.412310	-1223.841309
0.000000	2.412547	-1190.842285
0.000000	2.412785	-1148.660034
0.000000	2.413022	-1097.282227
0.000000	2.413259	-1042.873291
0.000000	2.413496	-994.260315
0.000000	2.413733	-953.563110
0.000000	2.413970	-922.716187
0.000000	2.414207	-903.253479
0.000000	2.414445	-895.238037
0.000000	2.414682	-898.747620
0.000000	2.414919	-913.222778
0.000000	2.415156	-938.501343
0.000000	2.415393	-972.892883
0.000000	2.415631	-1010.981323
0.000000	2.415868	-1048.149292
0.000000	2.416105	-1077.545654
0.000000	2.416342	-1089.325195
0.000000	2.416579	-1100.223145
0.000000	2.416816	-1114.267212
0.000000	2.417053	-1130.219971
0.000000	2.417291	-1147.562622
0.000000	2.417528	-1165.923218
0.000000	2.417765	-1184.286865
0.000000	2.418002	-1200.053711
0.000000	2.418239	-1210.300537
0.000000	2.418477	-1214.887939
0.000000	2.418714	-1214.081787
0.000000	2.418951	-1210.810791
0.000000	2.419188	-1207.133789
0.000000	2.419425	-1208.695068
0.000000	2.419662	-1211.375488
0.000000	2.419900	-1210.654541
0.000000	2.420137	-1208.161743
0.000000	2.420374	-1217.728882
0.000000	2.420611	-1236.295288
0.000000	2.420848	-1261.993286
0.000000	2.421086	-1294.042725
0.000000	2.421323	-1329.968750
0.000000	2.421560	-1363.249390
0.000000	2.421797	-1389.243896
0.000000	2.422034	-1402.425293
0.000000	2.422271	-1408.304810
0.000000	2.422508	-1410.944946
0.000000	2.422746	-1409.291382
0.000000	2.422983	-1404.304443
0.000000	2.423220	-1398.620361
0.000000	2.423457	-1392.790894
0.000000	2.423694	-1387.044556
0.000000	2.423932	-1381.140015
0.000000	2.424169	-1375.833618
0.000000	2.424406	-1372.903076
0.000000	2.424643	-1373.020142
0.000000	2.424880	-1376.477539
0.000000	2.425117	-1382.289795
0.000000	2.425355	-1390.489746
0.000000	2.425592	-1399.385742
0.000000	2.425829	-1410.170410
0.000000	2.426066	-1423.715210
0.000000	2.426303	-1438.402710
0.000000	2.426541	-1451.542725
0.000000	2.426778	-1463.283447
0.000000	2.427015	-1473.881348
0.000000	2.427252	-1482.223022
0.000000	2.427489	-1490.661987
0.000000	2.427727	-1498.726563
0.000000	2.427964	-1505.133667
0.000000	2.428201	-1508.419556
0.000000	2.428438	-1510.421265
0.000000	2.428675	-1511.354736
0.000000	2.428912	-1510.164307
0.000000	2.429150	-1506.831665
0.000000	2.429387	-1500.886230
0.000000	2.429624	-1492.295654
0.000000	2.429861	-1480.812012
0.000000	2.430098	-1468.335938
0.000000	2.430335	-1455.081421
0.000000	2.430573	-1441.697266
0.000000	2.430810	-1429.065063
0.000000	2.431047	-1418.782104
0.000000	2.431284	-1410.555298
0.000000	2.431521	-1407.178589
0.000000	2.431758	-1410.331299
0.000000	2.431996	-1419.191162
0.000000	2.432233	-1431.932007
0.000000	2.432470	-1448.509277
0.000000	2.432707	-1467.457153
0.000000	2.432944	-1486.158203
0.000000	2.433182	-1499.925903
0.000000	2.433419	-1509.348511
0.000000	2.433656	-1516.659424
0.000000	2.433893	-1521.963745
0.000000	2.434130	-1524.325073
0.000000	2.434367	-1525.635132
0.000000	2.434605	-1526.949463
0.000000	2.434842	-1532.037109
0.000000	2.435079	-1538.087158
0.000000	2.435316	-1543.953979
0.000000	2.435553	-1549.873779
0.000000	2.435791	-1553.317383
0.000000	2.436028	-1553.170898
0.000000	2.436265	-1553.225098
0.000000	2.436502	-1553.359131
0.000000	2.436739	-1552.824829
0.000000	2.436976	-1550.995239
0.000000	2.437213	-1548.021973
0.000000	2.437451	-1545.092285
0.000000	2.437688	-1542.903198
0.000000	2.437925	-1540.907471
0.000000	2.438162	-1538.177612
0.000000	2.438399	-1533.630859
0.000000	2.438637	-1527.027588
0.000000	2.438874	-1516.481567
0.000000	2.439111	-1501.330078
0.000000	2.439348	-1480.309814
0.000000	2.439585	-1454.212891
0.000000	2.439822	-1423.859131
0.000000	2.440060	-1388.026001
0.000000	2.440297	-1349.325439
0.000000	2.440534	-1320.429565
0.000000	2.440771	-1301.531738
0.000000	2.441008	-1292.100708
0.000000	2.441246	-1291.341064
0.000000	2.441483	-1297.064941
0.000000	2.441720	-1306.974243
0.000000	2.441957	-1316.928589
0.000000	2.442194	-1325.088135
0.000000	2.442431	-1336.276733
0.000000	2.442668	-1348.000732
0.000000	2.442906	-1357.456665
0.000000	2.443143	-1363.517334
0.000000	2.443380	-1371.719727
0.000000	2.443617	-1381.431763
0.000000	2.443854	-1390.870117
0.000000	2.444092	-1397.826294
0.000000	2.444329	-1399.415283
0.000000	2.444566	-1398.461548
0.000000	2.444803	-1394.366333
0.000000	2.445040	-1386.318848
0.000000	2.445277	-1373.978516
0.000000	2.445514	-1356.333130
0.000000	2.445752	-1336.793457
0.000000	2.445989	-1323.100342
0.000000	2.446226	-1316.127441
0.000000	2.446463	-1315.322144
0.000000	2.446700	-1321.107422
0.000000	2.446938	-1333.048218
0.000000	2.447175	-1348.267822
0.000000	2.447412	-1364.357300
0.000000	2.447649	-1378.909424
0.000000	2.447886	-1393.700928
0.000000	2.448123	-1412.329956
0.000000	2.448361	-1434.608643
0.000000	2.448598	-1458.673218
0.000000	2.448835	-1479.045410
0.000000	2.449072	-1491.204346
0.000000	2.449309	-1499.083862
0.000000	2.449547	-1503.336182
0.000000	2.449784	-1503.998291
0.000000	2.450021	-1501.312866
0.000000	2.450258	-1495.008423
0.000000	2.450495	-1487.349365
0.000000	2.450732	-1477.931641
0.000000	2.450970	-1466.707275
0.000000	2.451207	-1454.112305
0.000000	2.451444	-1443.931274
0.000000	2.451681	-1437.587280
0.000000	2.451918	-1432.030518
0.000000	2.452156	-1426.396606
0.000000	2.452393	-1419.274536
0.000000	2.452630	-1409.752197
0.000000	2.452867	-1398.347778
0.000000	2.453104	-1389.782837
0.000000	2.453341	-1384.487183
0.000000	2.453579	-1384.399048
0.000000	2.453816	-1389.171753
0.000000	2.454053	-1398.040649
0.000000	2.454290	-1409.343140
0.000000	2.454527	-1421.586060
0.000000	2.454765	-1430.583984
0.000000	2.455002	-1437.778931
0.000000	2.455239	-1446.126221
0.000000	2.455476	-1456.891602
0.000000	2.455713	-1468.162842
0.000000	2.455950	-1477.509277
0.000000	2.456187	-1484.246948
0.000000	2.456425	-1489.906860
0.000000	2.456662	-1493.368164
0.000000	2.456899	-1492.846680
0.000000	2.457136	-1486.309448
0.000000	2.457373	-1474.664917
0.000000	2.457611	-1457.556274
0.000000	2.457848	-1436.603394
0.000000	2.458085	-1412.926758
0.000000	2.458322	-1394.412476
0.000000	2.458559	-1383.779541
0.000000	2.458797	-1379.925171
0.000000	2.459034	-1380.608032
0.000000	2.459271	-1384.572021
0.000000	2.459508	-1390.269165
0.000000	2.459745	-1395.347778
0.000000	2.459982	-1395.788574
0.000000	2.460220	-1387.267212
0.000000	2.460457	-1367.750366
0.000000	2.460694	-1341.266968
0.000000	2.460931	-1313.735596
0.000000	2.461168	-1289.275879
0.000000	2.461406	-1268.683350
0.000000	2.461643	-1253.519165
0.000000	2.461880	-1244.331543
0.000000	2.462117	-1241.843384
0.000000	2.462354	-1248.992798
0.000000	2.462591	-1264.108887
0.000000	2.462828	-1288.149658
0.000000	2.463066	-1319.230469
0.000000	2.463303	-1354.647827
0.000000	2.463540	-1386.954712
0.000000	2.463777	-1409.053345
0.000000	2.464014	-1412.620850
0.000000	2.464252	-1402.621948
0.000000	2.464489	-1391.822754
0.000000	2.464726	-1384.967285
0.000000	2.464963	-1381.997192
0.000000	2.465200	-1380.131104
0.000000	2.465437	-1378.252930
0.000000	2.465674	-1376.747559
0.000000	2.465912	-1378.481812
0.000000	2.466149	-1381.599976
0.000000	2.466386	-1383.492065
0.000000	2.466623	-1380.545410
0.000000	2.466860	-1370.267090
0.000000	2.467098	-1354.940186
0.000000	2.467335	-1346.828003
0.000000	2.467572	-1346.943481
0.000000	2.467809	-1354.443481
0.000000	2.468046	-1366.259521
0.000000	2.468283	-1380.638062
0.000000	2.468521	-1393.414551
0.000000	2.468758	-1397.477051
0.000000	2.468995	-1390.445801
0.000000	2.469232	-1384.285400
0.000000	2.469469	-1381.848022
0.000000	2.469707	-1380.108643
0.000000	2.469944	-1377.088501
0.000000	2.470181	-1373.526489
0.000000	2.470418	-1377.678955
0.000000	2.470655	-1389.020752
0.000000	2.470892	-1405.682129
0.000000	2.471129	-1427.999023
0.000000	2.471367	-1454.412842
0.000000	2.471604	-1481.092773
0.000000	2.471841	-1502.502808
0.000000	2.472078	-1514.946289
0.000000	2.472315	-1523.082886
0.000000	2.472553	-1529.041016
0.000000	2.472790	-1531.756714
0.000000	2.473027	-1530.023560
0.000000	2.473264	-1523.601685
0.000000	2.473501	-1512.213867
0.000000	2.473738	-1493.106323
0.000000	2.473976	-1464.291992
0.000000	2.474213	-1429.554077
0.000000	2.474450	-1391.159180
0.000000	2.474687	-1352.341064
0.000000	2.474924	-1317.364258
0.000000	2.475162	-1290.116089
0.000000	2.475399	-1270.658447
0.000000	2.475636	-1258.531982
0.000000	2.475873	-1252.337891
0.000000	2.476110	-1250.373291
0.000000	2.476347	-1253.318481
0.000000	2.476585	-1259.903076
0.000000	2.476822	-1266.937988
0.000000	2.477059	-1271.533325
0.000000	2.477296	-1278.611450
0.000000	2.477533	-1288.832886
0.000000	2.477771	-1301.099487
0.000000	2.478008	-1315.269165
0.000000	2.478245	-1327.864380
0.000000	2.478482	-1335.810181
0.000000	2.478719	-1340.508179
0.000000	2.478956	-1343.896973
0.000000	2.479194	-1347.553833
0.000000	2.479431	-1353.551392
0.000000	2.479668	-1359.632935
0.000000	2.479905	-1365.757446
0.000000	2.480142	-1370.303711
0.000000	2.480379	-1369.006592
0.000000	2.480617	-1363.037231
0.000000	2.480854	-1356.838867
0.000000	2.481091	-1352.455444
0.000000	2.481328	-1353.296021
0.000000	2.481565	-1360.926880
0.000000	2.481802	-1373.326416
0.000000	2.482040	-1390.344238
0.000000	2.482277	-1411.154663
0.000000	2.482514	-1433.372437
0.000000	2.482751	-1451.225586
0.000000	2.482988	-1461.594971
0.000000	2.483226	-1464.700806
0.000000	2.483463	-1461.899048
0.000000	2.483700	-1456.495361
0.000000	2.483937	-1449.066040
0.000000	2.484174	-1440.759399
0.000000	2.484411	-1433.549194
0.000000	2.484648	-1432.225952
0.000000	2.484886	-1437.056519
0.000000	2.485123	-1445.445435
0.000000	2.485360	-1456.029419
0.000000	2.485597	-1466.295654
0.000000	2.485834	-1475.469604
0.000000	2.486072	-1482.936157
0.000000	2.486309	-1489.299805
0.000000	2.486546	-1493.530762
0.000000	2.486783	-1492.028076
0.000000	2.487020	-1484.231323
0.000000	2.487257	-1467.302734
0.000000	2.487495	-1439.962646
0.000000	2.487732	-1401.139648
0.000000	2.487969	-1354.415283
0.000000	2.488206	-1310.727295
0.000000	2.488443	-1275.889404
0.000000	2.488681	-1251.833984
0.000000	2.488918	-1238.827515
0.000000	2.489155	-1237.348145
0.000000	2.489392	-1246.764893
0.000000	2.489629	-1267.360474
0.000000	2.489866	-1300.418579
0.000000	2.490103	-1343.607056
0.000000	2.490341	-1392.455933
0.000000	2.490578	-1442.826782
0.000000	2.490815	-1487.097168
0.000000	2.491052	-1516.281494
0.000000	2.491289	-1532.003052
0.000000	2.491527	-1542.945313
0.000000	2.491764	-1550.335815
0.000000	2.492001	-1553.833130
0.000000	2.492238	-1556.769409
0.000000	2.492475	-1562.222046
0.000000	2.492712	-1567.556030
0.000000	2.492950	-1571.759155
0.000000	2.493187	-1572.767090
0.000000	2.493424	-1569.826660
0.000000	2.493661	-1562.355835
0.000000	2.493898	-1552.766602
0.000000	2.494135	-1547.830566
0.000000	2.494373	-1543.959839
0.000000	2.494610	-1537.835449
0.000000	2.494847	-1524.898438
0.000000	2.495084	-1506.322021
0.000000	2.495321	-1480.088501
0.000000	2.495559	-1445.082031
0.000000	2.495796	-1399.744995
0.000000	2.496033	-1344.300415
0.000000	2.496270	-1283.834106
0.000000	2.496507	-1235.293701
0.000000	2.496744	-1199.982178
0.000000	2.496982	-1178.332397
0.000000	2.497219	-1168.923340
0.000000	2.497456	-1170.028687
0.000000	2.497693	-1178.947266
0.000000	2.497930	-1192.598267
0.000000	2.498168	-1205.078003
0.000000	2.498405	-1210.273193
0.000000	2.498642	-1202.888184
0.000000	2.498879	-1183.652344
0.000000	2.499116	-1169.371094
0.000000	2.499353	-1162.771973
0.000000	2.499591	-1163.245483
0.000000	2.499828	-1169.517456
0.000000	2.500065	-1182.299438
0.000000	2.500302	-1202.122070
0.000000	2.500539	-1227.813599
0.000000	2.500777	-1255.444092
0.000000	2.501014	-1282.228394
0.000000	2.501251	-1304.346069
0.000000	2.501488	-1318.717529
0.000000	2.501725	-1327.365112
0.000000	2.501962	-1333.719360
0.000000	2.502200	-1337.422852
0.000000	2.502437	-1337.784546
0.000000	2.502674	-1334.795288
0.000000	2.502911	-1329.425293
0.000000	2.503148	-1319.503906
0.000000	2.503386	-1303.613892
0.000000	2.503623	-1281.466675
0.000000	2.503860	-1252.094360
0.000000	2.504097	-1214.110962
0.000000	2.504334	-1165.844360
0.000000	2.504571	-1108.692627
0.000000	2.504808	-1046.699951
0.000000	2.505046	-981.854187
0.000000	2.505283	-918.286194
0.000000	2.505520	-862.767883
0.000000	2.505757	-817.602539
0.000000	2.505994	-783.464294
0.000000	2.506232	-761.817627
0.000000	2.506469	-753.887146
0.000000	2.506706	-759.509766
0.000000	2.506943	-778.349731
0.000000	2.507180	-811.240295
0.000000	2.507417	-857.363342
0.000000	2.507655	-911.190552
0.000000	2.507892	-966.168762
0.000000	2.508129	-1013.312073
0.000000	2.508366	-1046.077026
0.000000	2.508603	-1059.660767
0.000000	2.508841	-1067.405029
0.000000	2.509078	-1071.204590
0.000000	2.509315	-1074.232300
0.000000	2.509552	-1076.148315
0.000000	2.509789	-1076.051147
0.000000	2.510026	-1073.516846
0.000000	2.510263	-1069.220093
0.000000	2.510501	-1064.455811
0.000000	2.510738	-1057.580322
0.000000	2.510975	-1048.741455
0.000000	2.511212	-1037.408691
0.000000	2.511449	-1022.847290
0.000000	2.511687	-1007.549377
0.000000	2.511924	-991.739258
0.000000	2.512161	-976.004944
0.000000	2.512398	-965.344482
0.000000	2.512635	-959.974182
0.000000	2.512872	-959.014954
0.000000	2.513109	-961.036316
0.000000	2.513347	-964.525208
0.000000	2.513584	-966.293518
0.000000	2.513821	-963.720093
0.000000	2.514058	-957.562256
0.000000	2.514295	-953.646912
0.000000	2.514533	-954.344421
0.000000	2.514770	-961.206177
0.000000	2.515007	-973.430420
0.000000	2.515244	-990.553284
0.000000	2.515481	-1010.723755
0.000000	2.515718	-1032.066406
0.000000	2.515956	-1050.161255
0.000000	2.516193	-1061.620361
0.000000	2.516430	-1073.508179
0.000000	2.516667	-1085.223511
0.000000	2.516904	-1093.697754
0.000000	2.517142	-1093.907349
0.000000	2.517379	-1085.659668
0.000000	2.517616	-1074.418579
0.000000	2.517853	-1060.163330
0.000000	2.518090	-1039.389648
0.000000	2.518327	-1010.629700
0.000000	2.518565	-971.678040
0.000000	2.518802	-935.819336
0.000000	2.519039	-910.042480
0.000000	2.519276	-895.865967
0.000000	2.519513	-895.151367
0.000000	2.519750	-908.422913
0.000000	2.519988	-935.924133
0.000000	2.520225	-975.121033
0.000000	2.520462	-1022.453003
0.000000	2.520699	-1073.712036
0.000000	2.520936	-1121.012573
0.000000	2.521173	-1154.695679
0.000000	2.521411	-1170.253662
0.000000	2.521648	-1180.364868
0.000000	2.521885	-1186.826172
0.000000	2.522122	-1189.526611
0.000000	2.522359	-1190.164551
0.000000	2.522597	-1191.812988
0.000000	2.522834	-1193.974243
0.000000	2.523071	-1198.028687
0.000000	2.523308	-1205.114258
0.000000	2.523545	-1214.724121
0.000000	2.523782	-1225.767212
0.000000	2.524020	-1239.840454
0.000000	2.524257	-1259.604248
0.000000	2.524494	-1267.091919
0.000000	2.524731	-1270.475586
0.000000	2.524968	-1270.380493
0.000000	2.525206	-1269.214478
0.000000	2.525443	-1267.208740
0.000000	2.525680	-1263.571289
0.000000	2.525917	-1259.250732
0.000000	2.526154	-1254.171997
0.000000	2.526392	-1248.264648
0.000000	2.526629	-1242.322510
0.000000	2.526866	-1236.308472
0.000000	2.527103	-1230.151367
0.000000	2.527340	-1223.622192
0.000000	2.527577	-1217.660522
0.000000	2.527815	-1213.400513
0.000000	2.528052	-1208.817017
0.000000	2.528289	-1201.959473
0.000000	2.528526	-1194.143555
0.000000	2.528763	-1185.906860
0.000000	2.529000	-1176.973633
0.000000	2.529238	-1166.129761
0.000000	2.529475	-1154.081299
0.000000	2.529712	-1140.455200
0.000000	2.529949	-1121.631104
0.000000	2.530186	-1096.812744
0.000000	2.530423	-1065.260742
0.000000	2.530661	-1025.653931
0.000000	2.530898	-981.319580
0.000000	2.531135	-944.462219
0.000000	2.531372	-920.899963
0.000000	2.531609	-909.860901
0.000000	2.531847	-909.959473
0.000000	2.532084	-919.570190
0.000000	2.532321	-936.700195
0.000000	2.532558	-959.206116
0.000000	2.532795	-983.539917
0.000000	2.533032	-1004.791138
0.000000	2.533269	-1020.248840
0.000000	2.533507	-1033.851807
0.000000	2.533744	-1046.398071
0.000000	2.533981	-1058.904663
0.000000	2.534218	-1071.037720
0.000000	2.534455	-1083.173950
0.000000	2.534693	-1096.480957
0.000000	2.534930	-1109.671021
0.000000	2.535167	-1123.273560
0.000000	2.535404	-1137.510742
0.000000	2.535641	-1151.406250
0.000000	2.535878	-1163.395996
0.000000	2.536116	-1175.431030
0.000000	2.536353	-1186.635010
0.000000	2.536590	-1196.593628
0.000000	2.536827	-1205.417603
0.000000	2.537064	-1213.887207
0.000000	2.537302	-1222.215698
0.000000	2.537539	-1229.873169
0.000000	2.537776	-1236.679810
0.000000	2.538013	-1242.488403
0.000000	2.538250	-1248.305542
0.000000	2.538487	-1253.741333
0.000000	2.538724	-1258.757935
0.000000	2.538962	-1263.666870
0.000000	2.539199	-1269.339478
0.000000	2.539436	-1275.341187
0.000000	2.539673	-1281.242554
0.000000	2.539910	-1286.974854
0.000000	2.540148	-1289.807983
0.000000	2.540385	-1288.602661
0.000000	2.540622	-1289.133057
0.000000	2.540859	-1295.065552
0.000000	2.541096	-1306.346313
0.000000	2.541333	-1321.885620
0.000000	2.541571	-1340.584717
0.000000	2.541808	-1358.829712
0.000000	2.542045	-1377.899536
0.000000	2.542282	-1394.387573
0.000000	2.542519	-1409.064941
0.000000	2.542756	-1421.050537
0.000000	2.542994	-1429.833008
0.000000	2.543231	-1438.226440
0.000000	2.543468	-1446.280518
0.000000	2.543705	-1453.897095
0.000000	2.543942	-1458.807251
0.000000	2.544179	-1459.567749
0.000000	2.544417	-1457.447266
0.000000	2.544654	-1456.473877
0.000000	2.544891	-1460.441284
0.000000	2.545128	-1466.452271
0.000000	2.545365	-1472.796753
0.000000	2.545603	-1477.461914
0.000000	2.545840	-1476.706787
0.000000	2.546077	-1475.948730
0.000000	2.546314	-1473.933228
0.000000	2.546551	-1470.667358
0.000000	2.546788	-1465.349121
0.000000	2.547026	-1457.515259
0.000000	2.547263	-1447.751343
0.000000	2.547500	-1435.548950
0.000000	2.547737	-1423.025024
0.000000	2.547974	-1414.539429
0.000000	2.548212	-1408.603638
0.000000	2.548449	-1403.113037
0.000000	2.548686	-1397.382202
0.000000	2.548923	-1392.529663
0.000000	2.549160	-1387.714966
0.000000	2.549397	-1386.532715
0.000000	2.549635	-1393.686768
0.000000	2.549872	-1407.639771
0.000000	2.550109	-1428.289795
0.000000	2.550346	-1453.999268
0.000000	2.550583	-1482.969238
0.000000	2.550821	-1510.032837
0.000000	2.551058	-1530.086914
0.000000	2.551295	-1543.325439
0.000000	2.551532	-1551.778320
0.000000	2.551769	-1552.078979
0.000000	2.552006	-1544.369019
0.000000	2.552243	-1527.269043
0.000000	2.552481	-1500.013916
0.000000	2.552718	-1462.433838
0.000000	2.552955	-1415.493652
0.000000	2.553192	-1366.575073
0.000000	2.553429	-1326.745728
0.000000	2.553667	-1297.134033
0.000000	2.553904	-1278.394897
0.000000	2.554141	-1272.495117
0.000000	2.554378	-1280.575073
0.000000	2.554615	-1301.945801
0.000000	2.554852	-1333.122437
0.000000	2.555090	-1368.498779
0.000000	2.555327	-1401.889160
0.000000	2.555564	-1424.676392
0.000000	2.555801	-1427.023560
0.000000	2.556038	-1432.914063
0.000000	2.556276	-1439.265747
0.000000	2.556513	-1449.209839
0.000000	2.556750	-1458.486938
0.000000	2.556987	-1468.910034
0.000000	2.557224	-1476.461548
0.000000	2.557462	-1479.780029
0.000000	2.557698	-1480.540527
0.000000	2.557936	-1481.078979
0.000000	2.558173	-1480.554810
0.000000	2.558410	-1481.130493
0.000000	2.558647	-1487.355103
0.000000	2.558884	-1496.657715
0.000000	2.559122	-1509.426880
0.000000	2.559359	-1525.198608
0.000000	2.559596	-1543.054932
0.000000	2.559833	-1559.794434
0.000000	2.560070	-1572.544434
0.000000	2.560308	-1583.236084
0.000000	2.560544	-1589.545654
0.000000	2.560782	-1591.031006
0.000000	2.561019	-1585.625000
0.000000	2.561256	-1574.095215
0.000000	2.561493	-1557.076172
0.000000	2.561730	-1536.024292
0.000000	2.561968	-1513.613892
0.000000	2.562205	-1497.360962
0.000000	2.562442	-1490.868164
0.000000	2.562679	-1494.442871
0.000000	2.562916	-1505.878540
0.000000	2.563154	-1523.220215
0.000000	2.563391	-1546.689453
0.000000	2.563628	-1572.284668
0.000000	2.563865	-1593.127075
0.000000	2.564102	-1603.163330
0.000000	2.564339	-1609.968384
0.000000	2.564577	-1617.726685
0.000000	2.564814	-1624.606445
0.000000	2.565051	-1628.102905
0.000000	2.565288	-1625.419678
0.000000	2.565525	-1612.916992
0.000000	2.565763	-1590.398193
0.000000	2.566000	-1560.439453
0.000000	2.566237	-1525.319336
0.000000	2.566474	-1488.990845
0.000000	2.566711	-1457.600220
0.000000	2.566948	-1432.649170
0.000000	2.567185	-1412.598511
0.000000	2.567423	-1393.221802
0.000000	2.567660	-1371.124512
0.000000	2.567897	-1345.598022
0.000000	2.568134	-1314.220703
0.000000	2.568371	-1273.570435
0.000000	2.568609	-1239.025879
0.000000	2.568846	-1214.056396
0.000000	2.569083	-1196.043823
0.000000	2.569320	-1181.425415
0.000000	2.569557	-1169.356201
0.000000	2.569794	-1159.928223
0.000000	2.570032	-1153.568115
0.000000	2.570269	-1157.540405
0.000000	2.570506	-1169.181274
0.000000	2.570743	-1185.750854
0.000000	2.570980	-1205.338257
0.000000	2.571218	-1222.254639
0.000000	2.571455	-1228.202759
0.000000	2.571692	-1216.510376
0.000000	2.571929	-1184.039307
0.000000	2.572166	-1157.485718
0.000000	2.572403	-1136.848267
0.000000	2.572641	-1123.006104
0.000000	2.572878	-1117.633789
0.000000	2.573115	-1121.609009
0.000000	2.573352	-1135.068359
0.000000	2.573589	-1158.331787
0.000000	2.573827	-1192.809326
0.000000	2.574064	-1239.775757
0.000000	2.574301	-1294.835083
0.000000	2.574538	-1353.230347
0.000000	2.574775	-1409.956177
0.000000	2.575012	-1457.707886
0.000000	2.575250	-1487.702026
0.000000	2.575487	-1509.092529
0.000000	2.575724	-1525.075684
0.000000	2.575961	-1539.017822
0.000000	2.576198	-1548.548340
0.000000	2.576436	-1554.915649
0.000000	2.576673	-1558.269165
0.000000	2.576910	-1559.194580
0.000000	2.577147	-1557.776367
0.000000	2.577384	-1555.406250
0.000000	2.577621	-1555.961426
0.000000	2.577858	-1561.367188
0.000000	2.578096	-1569.429199
0.000000	2.578333	-1579.142456
0.000000	2.578570	-1590.827881
0.000000	2.578807	-1602.568237
0.000000	2.579044	-1609.626587
0.000000	2.579282	-1613.998779
0.000000	2.579519	-1617.903198
0.000000	2.579756	-1620.089478
0.000000	2.579993	-1620.682739
0.000000	2.580230	-1617.767090
0.000000	2.580467	-1609.994873
0.000000	2.580704	-1599.702393
0.000000	2.580942	-1587.674561
0.000000	2.581179	-1574.580200
0.000000	2.581416	-1561.625610
0.000000	2.581653	-1550.453491
0.000000	2.581890	-1542.391113
0.000000	2.582128	-1535.988281
0.000000	2.582365	-1529.984863
0.000000	2.582602	-1523.572876
0.000000	2.582839	-1516.165894
0.000000	2.583076	-1508.461548
0.000000	2.583313	-1501.627563
0.000000	2.583551	-1495.768188
0.000000	2.583788	-1490.665405
0.000000	2.584025	-1486.357910
0.000000	2.584262	-1481.446777
0.000000	2.584499	-1476.283203
0.000000	2.584737	-1469.690308
0.000000	2.584974	-1461.540649
0.000000	2.585211	-1453.229370
0.000000	2.585448	-1445.006104
0.000000	2.585685	-1438.911743
0.000000	2.585922	-1433.377686
0.000000	2.586159	-1428.674683
0.000000	2.586397	-1426.023926
0.000000	2.586634	-1425.130005
0.000000	2.586871	-1424.350098
0.000000	2.587108	-1423.539673
0.000000	2.587345	-1424.061523
0.000000	2.587583	-1425.036255
0.000000	2.587820	-1426.317627
0.000000	2.588057	-1429.418579
0.000000	2.588294	-1433.137939
0.000000	2.588531	-1437.595703
0.000000	2.588768	-1444.289551
0.000000	2.589006	-1453.605103
0.000000	2.589243	-1464.668823
0.000000	2.589480	-1475.276001
0.000000	2.589717	-1486.892578
0.000000	2.589954	-1498.285522
0.000000	2.590192	-1509.521362
0.000000	2.590429	-1517.042603
0.000000	2.590666	-1520.149780
0.000000	2.590903	-1518.863647
0.000000	2.591140	-1512.959961
0.000000	2.591377	-1501.838135
0.000000	2.591615	-1487.697510
0.000000	2.591852	-1471.401855
0.000000	2.592089	-1453.347168
0.000000	2.592326	-1439.342773
0.000000	2.592563	-1433.419922
0.000000	2.592800	-1433.923096
0.000000	2.593038	-1438.525635
0.000000	2.593275	-1447.947998
0.000000	2.593512	-1461.692871
0.000000	2.593749	-1478.966064
0.000000	2.593986	-1496.422852
0.000000	2.594223	-1512.412476
0.000000	2.594461	-1528.087769
0.000000	2.594698	-1541.787842
0.000000	2.594935	-1555.138550
0.000000	2.595172	-1565.900879
0.000000	2.595409	-1575.065552
0.000000	2.595647	-1581.151489
0.000000	2.595884	-1582.833130
0.000000	2.596121	-1579.114502
0.000000	2.596358	-1569.595825
0.000000	2.596595	-1551.437500
0.000000	2.596833	-1521.385742
0.000000	2.597070	-1479.928223
0.000000	2.597307	-1430.744019
0.000000	2.597544	-1388.384888
0.000000	2.597781	-1355.996338
0.000000	2.598018	-1333.962769
0.000000	2.598256	-1322.749390
0.000000	2.598493	-1321.784790
0.000000	2.598730	-1331.980713
0.000000	2.598967	-1351.858765
0.000000	2.599204	-1380.427368
0.000000	2.599442	-1415.286621
0.000000	2.599679	-1450.428223
0.000000	2.599916	-1481.271851
0.000000	2.600153	-1502.039795
0.000000	2.600390	-1518.200684
0.000000	2.600627	-1532.706543
0.000000	2.600864	-1545.578491
0.000000	2.601102	-1554.540039
0.000000	2.601339	-1558.553589
0.000000	2.601576	-1558.090088
0.000000	2.601813	-1554.791626
0.000000	2.602050	-1553.676270
0.000000	2.602288	-1554.663696
0.000000	2.602525	-1553.550781
0.000000	2.602762	-1548.493652
0.000000	2.602999	-1541.293335
0.000000	2.603236	-1534.861328
0.000000	2.603473	-1526.933716
0.000000	2.603711	-1517.276855
0.000000	2.603948	-1504.772705
0.000000	2.604185	-1488.114868
0.000000	2.604422	-1476.126587
0.000000	2.604659	-1468.919922
0.000000	2.604897	-1465.440796
0.000000	2.605134	-1464.203003
0.000000	2.605371	-1466.171875
0.000000	2.605608	-1471.434448
0.000000	2.605845	-1480.908447
0.000000	2.606082	-1494.056396
0.000000	2.606319	-1511.657593
0.000000	2.606557	-1532.732910
0.000000	2.606794	-1551.811279
0.000000	2.607031	-1566.367188
0.000000	2.607268	-1578.843506
0.000000	2.607505	-1586.039429
0.000000	2.607743	-1590.569580
0.000000	2.607980	-1593.053833
0.000000	2.608217	-1593.885986
0.000000	2.608454	-1593.413818
0.000000	2.608691	-1593.336182
0.000000	2.608928	-1593.708252
0.000000	2.609165	-1594.856323
0.000000	2.609403	-1596.251221
0.000000	2.609640	-1598.431030
0.000000	2.609877	-1600.254028
0.000000	2.610114	-1600.976929
0.000000	2.610351	-1600.993652
0.000000	2.610589	-1600.098511
0.000000	2.610826	-1599.551758
0.000000	2.611063	-1599.408203
0.000000	2.611300	-1600.967407
0.000000	2.611537	-1604.180176
0.000000	2.611774	-1608.389526
0.000000	2.612012	-1614.028564
0.000000	2.612249	-1619.737549
0.000000	2.612486	-1624.771851
0.000000	2.612723	-1630.422607
0.000000	2.612960	-1636.387573
0.000000	2.613198	-1642.003418
0.000000	2.613435	-1645.899170
0.000000	2.613672	-1648.986328
0.000000	2.613909	-1651.196167
0.000000	2.614146	-1651.265625
0.000000	2.614383	-1649.289673
0.000000	2.614621	-1645.178345
0.000000	2.614858	-1643.040771
0.000000	2.615095	-1646.955444
0.000000	2.615332	-1656.396851
0.000000	2.615569	-1669.201294
0.000000	2.615806	-1686.310059
0.000000	2.616044	-1706.048706
0.000000	2.616281	-1724.359985
0.000000	2.616518	-1736.273071
0.000000	2.616755	-1737.957520
0.000000	2.616992	-1731.182739
0.000000	2.617229	-1716.144897
0.000000	2.617467	-1692.494141
0.000000	2.617704	-1660.507935
0.000000	2.617941	-1620.105469
0.000000	2.618178	-1573.770996
0.000000	2.618415	-1534.248779
0.000000	2.618653	-1505.031982
0.000000	2.618890	-1485.973145
0.000000	2.619127	-1479.039429
0.000000	2.619364	-1482.722534
0.000000	2.619601	-1495.662964
0.000000	2.619838	-1518.404053
0.000000	2.620076	-1550.015259
0.000000	2.620313	-1586.979736
0.000000	2.620550	-1623.666382
0.000000	2.620787	-1653.246948
0.000000	2.621024	-1667.497070
0.000000	2.621262	-1669.663086
0.000000	2.621499	-1669.111206
0.000000	2.621736	-1666.660645
0.000000	2.621973	-1664.805786
0.000000	2.622210	-1663.404541
0.000000	2.622447	-1661.500244
0.000000	2.622685	-1658.740845
0.000000	2.622922	-1656.623535
0.000000	2.623159	-1655.561157
0.000000	2.623396	-1654.886597
0.000000	2.623633	-1653.686401
0.000000	2.623871	-1651.482910
0.000000	2.624108	-1647.123047
0.000000	2.624345	-1640.809082
0.000000	2.624582	-1632.268555
0.000000	2.624819	-1621.862183
0.000000	2.625057	-1610.609009
0.000000	2.625293	-1599.675537
0.000000	2.625531	-1589.834961
0.000000	2.625768	-1579.366455
0.000000	2.626005	-1568.829102
0.000000	2.626242	-1559.048218
0.000000	2.626479	-1551.712769
0.000000	2.626717	-1549.896973
0.000000	2.626954	-1550.679321
0.000000	2.627191	-1558.229858
0.000000	2.627428	-1571.948608
0.000000	2.627665	-1589.409424
0.000000	2.627903	-1607.872925
0.000000	2.628139	-1623.053345
0.000000	2.628377	-1633.882446
0.000000	2.628614	-1643.914429
0.000000	2.628851	-1653.688354
0.000000	2.629088	-1660.926025
0.000000	2.629325	-1666.305542
0.000000	2.629563	-1669.205322
0.000000	2.629800	-1668.772095
0.000000	2.630037	-1664.505127
0.000000	2.630274	-1656.878662
0.000000	2.630511	-1646.348877
0.000000	2.630749	-1633.481812
0.000000	2.630986	-1621.344482
0.000000	2.631223	-1612.968872
0.000000	2.631460	-1608.029175
0.000000	2.631697	-1605.400757
0.000000	2.631934	-1603.542603
0.000000	2.632172	-1602.656250
0.000000	2.632409	-1602.488647
0.000000	2.632646	-1602.814697
0.000000	2.632883	-1604.072144
0.000000	2.633120	-1605.800293
0.000000	2.633358	-1605.893311
0.000000	2.633595	-1605.272949
0.000000	2.633832	-1604.733032
0.000000	2.634069	-1603.761841
0.000000	2.634306	-1602.045288
0.000000	2.634543	-1598.733887
0.000000	2.634780	-1595.097900
0.000000	2.635018	-1591.013916
0.000000	2.635255	-1584.881714
0.000000	2.635492	-1576.128174
0.000000	2.635729	-1564.075684
0.000000	2.635966	-1548.827026
0.000000	2.636204	-1530.662964
0.000000	2.636441	-1511.263184
0.000000	2.636678	-1496.280029
0.000000	2.636915	-1486.790527
0.000000	2.637152	-1480.852295
0.000000	2.637389	-1476.775391
0.000000	2.637627	-1472.662231
0.000000	2.637864	-1468.087158
0.000000	2.638101	-1460.249023
0.000000	2.638338	-1445.285522
0.000000	2.638575	-1431.508057
0.000000	2.638813	-1422.262573
0.000000	2.639050	-1416.062134
0.000000	2.639287	-1416.506714
0.000000	2.639524	-1420.420410
0.000000	2.639761	-1432.913940
0.000000	2.639998	-1452.453003
0.000000	2.640236	-1475.807861
0.000000	2.640473	-1499.299072
0.000000	2.640710	-1515.243652
0.000000	2.640947	-1526.958740
0.000000	2.641184	-1537.763550
0.000000	2.641421	-1545.152222
0.000000	2.641659	-1550.768188
0.000000	2.641896	-1557.094360
0.000000	2.642133	-1562.776855
0.000000	2.642370	-1567.811157
0.000000	2.642607	-1570.868408
0.000000	2.642844	-1569.354370
0.000000	2.643082	-1568.174683
0.000000	2.643319	-1566.837158
0.000000	2.643556	-1567.698242
0.000000	2.643793	-1570.918091
0.000000	2.644030	-1574.738159
0.000000	2.644268	-1578.279297
0.000000	2.644505	-1579.400635
0.000000	2.644742	-1574.964844
0.000000	2.644979	-1569.215454
0.000000	2.645216	-1563.662598
0.000000	2.645453	-1557.422241
0.000000	2.645691	-1550.663330
0.000000	2.645928	-1544.424316
0.000000	2.646165	-1539.242188
0.000000	2.646402	-1536.150757
0.000000	2.646639	-1535.641479
0.000000	2.646877	-1536.846558
0.000000	2.647114	-1539.574463
0.000000	2.647351	-1543.638428
0.000000	2.647588	-1546.791992
0.000000	2.647825	-1551.182739
0.000000	2.648062	-1556.900879
0.000000	2.648299	-1563.059082
0.000000	2.648537	-1569.546875
0.000000	2.648774	-1573.520630
0.000000	2.649011	-1573.268311
0.000000	2.649248	-1571.936646
0.000000	2.649485	-1576.207275
0.000000	2.649723	-1583.267456
0.000000	2.649960	-1592.439209
0.000000	2.650197	-1602.893677
0.000000	2.650434	-1612.397461
0.000000	2.650671	-1617.836914
0.000000	2.650908	-1616.569458
0.000000	2.651146	-1611.906494
0.000000	2.651383	-1609.694824
0.000000	2.651620	-1610.686035
0.000000	2.651857	-1611.696655
0.000000	2.652094	-1610.977539
0.000000	2.652332	-1605.984863
0.000000	2.652569	-1594.820557
0.000000	2.652806	-1587.634521
0.000000	2.653043	-1583.897949
0.000000	2.653280	-1583.567383
0.000000	2.653517	-1585.819214
0.000000	2.653754	-1590.575806
0.000000	2.653992	-1596.838623
0.000000	2.654229	-1602.850220
0.000000	2.654466	-1605.869507
0.000000	2.654703	-1608.815063
0.000000	2.654940	-1606.709961
0.000000	2.655178	-1606.934204
0.000000	2.655415	-1608.411743
0.000000	2.655652	-1609.839355
0.000000	2.655889	-1610.978394
0.000000	2.656126	-1611.199585
0.000000	2.656363	-1608.103760
0.000000	2.656600	-1601.147583
0.000000	2.656838	-1595.929932
0.000000	2.657075	-1593.544800
0.000000	2.657312	-1592.549683
0.000000	2.657549	-1591.874268
0.000000	2.657786	-1590.651733
0.000000	2.658024	-1588.193848
0.000000	2.658261	-1582.656494
0.000000	2.658498	-1573.491943
0.000000	2.658735	-1561.278931
0.000000	2.658972	-1547.052612
0.000000	2.659209	-1532.974121
0.000000	2.659447	-1521.484741
0.000000	2.659684	-1512.221802
0.000000	2.659921	-1503.247559
0.000000	2.660158	-1493.380127
0.000000	2.660395	-1482.818359
0.000000	2.660633	-1475.864746
0.000000	2.660870	-1476.538208
0.000000	2.661107	-1481.156982
0.000000	2.661344	-1494.013062
0.000000	2.661581	-1514.966064
0.000000	2.661819	-1543.413696
0.000000	2.662056	-1578.231934
0.000000	2.662293	-1614.586426
0.000000	2.662530	-1644.225464
0.000000	2.662767	-1660.993042
0.000000	2.663004	-1663.374878
0.000000	2.663242	-1661.157471
0.000000	2.663479	-1653.749756
0.000000	2.663716	-1641.111084
0.000000	2.663953	-1621.899658
0.000000	2.664190	-1596.786377
0.000000	2.664427	-1564.776733
0.000000	2.664665	-1524.853516
0.000000	2.664902	-1478.251221
0.000000	2.665139	-1428.844849
0.000000	2.665376	-1385.095459
0.000000	2.665613	-1353.040161
0.000000	2.665850	-1333.529053
0.000000	2.666088	-1326.775146
0.000000	2.666325	-1332.955566
0.000000	2.666562	-1351.503906
0.000000	2.666799	-1380.436401
0.000000	2.667036	-1416.189453
0.000000	2.667274	-1454.287354
0.000000	2.667511	-1487.313477
0.000000	2.667748	-1507.014038
0.000000	2.667985	-1519.687500
0.000000	2.668222	-1530.657349
0.000000	2.668459	-1539.376221
0.000000	2.668697	-1545.552124
0.000000	2.668934	-1548.498657
0.000000	2.669171	-1548.687988
0.000000	2.669408	-1545.826538
0.000000	2.669645	-1538.829468
0.000000	2.669883	-1529.882324
0.000000	2.670120	-1520.882202
0.000000	2.670357	-1510.528076
0.000000	2.670594	-1497.781860
0.000000	2.670831	-1484.676270
0.000000	2.671068	-1472.728394
0.000000	2.671306	-1462.409058
0.000000	2.671543	-1456.291138
0.000000	2.671780	-1451.921021
0.000000	2.672017	-1448.099487
0.000000	2.672254	-1445.052734
0.000000	2.672492	-1442.563721
0.000000	2.672729	-1440.809692
0.000000	2.672966	-1438.924194
0.000000	2.673203	-1436.713257
0.000000	2.673440	-1433.655396
0.000000	2.673677	-1428.959351
0.000000	2.673914	-1423.831299
0.000000	2.674152	-1418.861084
0.000000	2.674389	-1414.414429
0.000000	2.674626	-1411.526245
0.000000	2.674863	-1410.959961
0.000000	2.675100	-1412.832520
0.000000	2.675338	-1415.427612
0.000000	2.675575	-1418.592163
0.000000	2.675812	-1421.430298
0.000000	2.676049	-1420.026123
0.000000	2.676286	-1418.489868
0.000000	2.676523	-1416.422852
0.000000	2.676760	-1413.156250
0.000000	2.676998	-1408.295898
0.000000	2.677235	-1401.568237
0.000000	2.677472	-1392.647583
0.000000	2.677709	-1383.388428
0.000000	2.677946	-1375.029785
0.000000	2.678184	-1368.758423
0.000000	2.678421	-1364.232910
0.000000	2.678658	-1361.896973
0.000000	2.678895	-1360.668091
0.000000	2.679132	-1360.485107
0.000000	2.679369	-1360.237061
0.000000	2.679607	-1358.935181
0.000000	2.679844	-1355.726318
0.000000	2.680081	-1354.487061
0.000000	2.680318	-1355.689575
0.000000	2.680555	-1358.649902
0.000000	2.680793	-1363.510254
0.000000	2.681030	-1370.120850
0.000000	2.681267	-1378.210449
0.000000	2.681504	-1386.250610
0.000000	2.681741	-1393.151855
0.000000	2.681978	-1397.872437
0.000000	2.682215	-1398.044922
0.000000	2.682453	-1395.447632
0.000000	2.682690	-1389.160522
0.000000	2.682927	-1377.860962
0.000000	2.683164	-1362.435791
0.000000	2.683401	-1344.084717
0.000000	2.683639	-1324.287109
0.000000	2.683876	-1307.483887
0.000000	2.684113	-1297.227051
0.000000	2.684350	-1292.009888
0.000000	2.684587	-1289.485352
0.000000	2.684824	-1290.207153
0.000000	2.685062	-1293.652100
0.000000	2.685299	-1299.678711
0.000000	2.685536	-1306.789063
0.000000	2.685773	-1311.955200
0.000000	2.686010	-1318.912476
0.000000	2.686248	-1327.985352
0.000000	2.686485	-1338.219727
0.000000	2.686722	-1349.112671
0.000000	2.686959	-1360.567505
0.000000	2.687196	-1372.063965
0.000000	2.687433	-1381.798950
0.000000	2.687671	-1388.932861
0.000000	2.687908	-1389.047119
0.000000	2.688145	-1380.967896
0.000000	2.688382	-1363.336914
0.000000	2.688619	-1334.952148
0.000000	2.688857	-1295.893066
0.000000	2.689094	-1247.127808
0.000000	2.689331	-1194.657959
0.000000	2.689568	-1153.562500
0.000000	2.689805	-1124.201416
0.000000	2.690042	-1106.954834
0.000000	2.690280	-1102.281616
0.000000	2.690517	-1109.074219
0.000000	2.690754	-1127.838013
0.000000	2.690991	-1159.138794
0.000000	2.691228	-1204.429565
0.000000	2.691465	-1258.963379
0.000000	2.691703	-1318.891724
0.000000	2.691940	-1378.475342
0.000000	2.692177	-1428.872192
0.000000	2.692414	-1459.952515
0.000000	2.692651	-1481.013062
0.000000	2.692888	-1497.026001
0.000000	2.693126	-1513.025146
0.000000	2.693363	-1530.158325
0.000000	2.693600	-1548.532837
0.000000	2.693837	-1568.277588
0.000000	2.694074	-1588.547363
0.000000	2.694312	-1607.473145
0.000000	2.694549	-1622.147461
0.000000	2.694786	-1629.952515
0.000000	2.695023	-1629.108765
0.000000	2.695260	-1625.867554
0.000000	2.695498	-1621.636963
0.000000	2.695735	-1613.367920
0.000000	2.695972	-1601.492676
0.000000	2.696209	-1586.690796
0.000000	2.696446	-1571.111450
0.000000	2.696683	-1561.317627
0.000000	2.696920	-1558.024048
0.000000	2.697158	-1560.390381
0.000000	2.697395	-1566.703979
0.000000	2.697632	-1576.293823
0.000000	2.697869	-1588.264160
0.000000	2.698106	-1598.764893
0.000000	2.698344	-1603.592529
0.000000	2.698581	-1602.364258
0.000000	2.698818	-1598.075439
0.000000	2.699055	-1589.304443
0.000000	2.699292	-1577.752686
0.000000	2.699529	-1563.821655
0.000000	2.699767	-1550.784058
0.000000	2.700004	-1542.869141
0.000000	2.700241	-1538.634033
0.000000	2.700478	-1535.795532
0.000000	2.700715	-1532.050537
0.000000	2.700953	-1526.078125
0.000000	2.701190	-1514.865845
0.000000	2.701427	-1493.934814
0.000000	2.701664	-1467.479004
0.000000	2.701901	-1444.804565
0.000000	2.702138	-1428.381714
0.000000	2.702375	-1418.820435
0.000000	2.702613	-1415.564697
0.000000	2.702850	-1417.619507
0.000000	2.703087	-1423.165405
0.000000	2.703324	-1433.612305
0.000000	2.703561	-1447.859985
0.000000	2.703799	-1463.562866
0.000000	2.704036	-1477.010620
0.000000	2.704273	-1490.151855
0.000000	2.704510	-1502.084961
0.000000	2.704747	-1512.822632
0.000000	2.704984	-1522.239990
0.000000	2.705221	-1530.663330
0.000000	2.705459	-1537.160400
0.000000	2.705696	-1542.326538
0.000000	2.705933	-1546.053101
0.000000	2.706170	-1548.625610
0.000000	2.706407	-1550.533936
0.000000	2.706645	-1552.487427
0.000000	2.706882	-1555.019287
0.000000	2.707119	-1558.878540
0.000000	2.707356	-1568.067383
0.000000	2.707593	-1580.056030
0.000000	2.707830	-1594.698730
0.000000	2.708068	-1611.091797
0.000000	2.708305	-1624.941772
0.000000	2.708542	-1633.457520
0.000000	2.708779	-1640.950195
0.000000	2.709016	-1646.135986
0.000000	2.709254	-1648.314941
0.000000	2.709491	-1649.388428
0.000000	2.709728	-1650.202148
0.000000	2.709965	-1650.002197
0.000000	2.710202	-1649.031372
0.000000	2.710439	-1646.752441
0.000000	2.710677	-1642.718750
0.000000	2.710914	-1636.062622
0.000000	2.711151	-1627.418579
0.000000	2.711388	-1619.276245
0.000000	2.711625	-1611.332764
0.000000	2.711863	-1603.489258
0.000000	2.712100	-1598.264404
0.000000	2.712337	-1596.932373
0.000000	2.712574	-1597.916382
0.000000	2.712811	-1600.650024
0.000000	2.713048	-1604.315552
0.000000	2.713286	-1607.189575
0.000000	2.713523	-1606.566650
0.000000	2.713760	-1601.589355
0.000000	2.713997	-1593.694824
0.000000	2.714234	-1583.345825
0.000000	2.714471	-1573.345947
0.000000	2.714709	-1570.187622
0.000000	2.714946	-1572.893921
0.000000	2.715183	-1578.820313
0.000000	2.715420	-1587.796997
0.000000	2.715657	-1600.551392
0.000000	2.715894	-1614.308472
0.000000	2.716132	-1627.864380
0.000000	2.716369	-1641.428101
0.000000	2.716606	-1652.953369
0.000000	2.716843	-1661.814209
0.000000	2.717080	-1667.140869
0.000000	2.717318	-1670.547363
0.000000	2.717555	-1671.550781
0.000000	2.717792	-1670.984619
0.000000	2.718029	-1668.837158
0.000000	2.718266	-1664.692505
0.000000	2.718503	-1658.602905
0.000000	2.718741	-1651.979248
0.000000	2.718978	-1644.052490
0.000000	2.719215	-1638.105347
0.000000	2.719452	-1633.474731
0.000000	2.719689	-1628.275635
0.000000	2.719927	-1623.991821
0.000000	2.720164	-1620.766846
0.000000	2.720401	-1618.798218
0.000000	2.720638	-1618.220703
0.000000	2.720875	-1620.053833
0.000000	2.721112	-1625.173218
0.000000	2.721349	-1633.207642
0.000000	2.721587	-1643.770264
0.000000	2.721824	-1656.942383
0.000000	2.722061	-1669.890259
0.000000	2.722298	-1680.663086
0.000000	2.722535	-1688.402710
0.000000	2.722773	-1698.573608
0.000000	2.723010	-1706.413452
0.000000	2.723247	-1711.892212
0.000000	2.723484	-1715.371948
0.000000	2.723721	-1716.473145
0.000000	2.723958	-1714.144165
0.000000	2.724195	-1709.114258
0.000000	2.724433	-1699.233887
0.000000	2.724670	-1685.457153
0.000000	2.724907	-1667.695923
0.000000	2.725144	-1647.433105
0.000000	2.725381	-1623.707764
0.000000	2.725619	-1597.481445
0.000000	2.725856	-1574.252930
0.000000	2.726093	-1558.771240
0.000000	2.726330	-1550.379272
0.000000	2.726567	-1547.443237
0.000000	2.726804	-1548.166382
0.000000	2.727042	-1551.877319
0.000000	2.727279	-1557.587280
0.000000	2.727516	-1563.015137
0.000000	2.727753	-1563.677002
0.000000	2.727990	-1558.379272
0.000000	2.728228	-1552.468750
0.000000	2.728465	-1547.630737
0.000000	2.728702	-1544.283569
0.000000	2.728939	-1540.371216
0.000000	2.729176	-1534.797607
0.000000	2.729414	-1527.751831
0.000000	2.729650	-1517.759155
0.000000	2.729888	-1511.736206
0.000000	2.730125	-1511.210083
0.000000	2.730362	-1515.046021
0.000000	2.730599	-1521.016968
0.000000	2.730836	-1526.762573
0.000000	2.731074	-1529.271240
0.000000	2.731311	-1530.942749
0.000000	2.731548	-1533.959106
0.000000	2.731785	-1537.073486
0.000000	2.732022	-1540.703125
0.000000	2.732260	-1543.842896
0.000000	2.732497	-1545.493042
0.000000	2.732734	-1548.726685
0.000000	2.732971	-1552.441895
0.000000	2.733208	-1556.865967
0.000000	2.733445	-1560.704468
0.000000	2.733683	-1563.688965
0.000000	2.733920	-1566.173462
0.000000	2.734157	-1568.645752
0.000000	2.734394	-1570.703369
0.000000	2.734631	-1572.220825
0.000000	2.734869	-1572.764893
0.000000	2.735106	-1571.626221
0.000000	2.735343	-1568.995850
0.000000	2.735580	-1564.611084
0.000000	2.735817	-1557.798706
0.000000	2.736054	-1549.580200
0.000000	2.736292	-1544.018066
0.000000	2.736529	-1540.266968
0.000000	2.736766	-1539.289063
0.000000	2.737003	-1539.472046
0.000000	2.737240	-1540.208496
0.000000	2.737478	-1538.864258
0.000000	2.737715	-1535.376465
0.000000	2.737952	-1529.550171
0.000000	2.738189	-1522.801270
0.000000	2.738426	-1516.124023
0.000000	2.738663	-1507.964355
0.000000	2.738901	-1498.706909
0.000000	2.739138	-1488.615234
0.000000	2.739375	-1480.594727
0.000000	2.739612	-1474.637085
0.000000	2.739849	-1470.588379
0.000000	2.740086	-1470.494263
0.000000	2.740324	-1473.411255
0.000000	2.740561	-1476.569702
0.000000	2.740798	-1477.130493
0.000000	2.741035	-1472.220947
0.000000	2.741272	-1464.525391
0.000000	2.741509	-1454.058228
0.000000	2.741747	-1438.125244
0.000000	2.741984	-1414.857422
0.000000	2.742221	-1381.470703
0.000000	2.742458	-1335.410889
0.000000	2.742695	-1275.266968
0.000000	2.742933	-1200.520508
0.000000	2.743170	-1125.183594
0.000000	2.743407	-1059.619263
0.000000	2.743644	-1005.075500
0.000000	2.743881	-962.759033
0.000000	2.744118	-932.987854
0.000000	2.744355	-915.258728
0.000000	2.744593	-909.128479
0.000000	2.744830	-915.476807
0.000000	2.745067	-935.125793
0.000000	2.745304	-968.139893
0.000000	2.745541	-1012.977234
0.000000	2.745779	-1066.465820
0.000000	2.746016	-1124.731323
0.000000	2.746253	-1182.052734
0.000000	2.746490	-1232.651733
0.000000	2.746727	-1267.216187
0.000000	2.746964	-1301.175903
0.000000	2.747202	-1337.078003
0.000000	2.747439	-1374.820679
0.000000	2.747676	-1410.751099
0.000000	2.747913	-1439.134766
0.000000	2.748150	-1454.852539
0.000000	2.748388	-1460.119019
0.000000	2.748625	-1454.904297
0.000000	2.748862	-1437.889160
0.000000	2.749099	-1409.406250
0.000000	2.749336	-1371.708496
0.000000	2.749573	-1336.176880
0.000000	2.749810	-1308.219971
0.000000	2.750048	-1288.344482
0.000000	2.750285	-1277.796509
0.000000	2.750522	-1275.782349
0.000000	2.750759	-1281.772217
0.000000	2.750996	-1295.742554
0.000000	2.751234	-1317.789063
0.000000	2.751471	-1347.360107
0.000000	2.751708	-1380.459595
0.000000	2.751945	-1413.648438
0.000000	2.752182	-1442.317505
0.000000	2.752419	-1466.547607
0.000000	2.752657	-1491.842041
0.000000	2.752894	-1517.055420
0.000000	2.753131	-1540.009277
0.000000	2.753368	-1556.283447
0.000000	2.753605	-1564.202271
0.000000	2.753842	-1566.817627
0.000000	2.754080	-1562.410889
0.000000	2.754317	-1550.600586
0.000000	2.754554	-1530.562012
0.000000	2.754791	-1502.368530
0.000000	2.755028	-1467.733521
0.000000	2.755265	-1430.362793
0.000000	2.755503	-1400.583130
0.000000	2.755740	-1380.612427
0.000000	2.755977	-1370.685059
0.000000	2.756214	-1370.724854
0.000000	2.756451	-1379.101563
0.000000	2.756689	-1396.158203
0.000000	2.756926	-1420.927002
0.000000	2.757163	-1451.317871
0.000000	2.757400	-1481.460815
0.000000	2.757637	-1507.132813
0.000000	2.757874	-1521.462036
0.000000	2.758112	-1533.219116
0.000000	2.758349	-1544.814087
0.000000	2.758586	-1556.575806
0.000000	2.758823	-1567.406860
0.000000	2.759060	-1574.357422
0.000000	2.759298	-1580.112549
0.000000	2.759535	-1583.004883
0.000000	2.759772	-1581.657593
0.000000	2.760009	-1572.767822
0.000000	2.760246	-1551.546265
0.000000	2.760484	-1522.630981
0.000000	2.760721	-1488.538940
0.000000	2.760958	-1463.228638
0.000000	2.761195	-1450.646606
0.000000	2.761432	-1451.295410
0.000000	2.761669	-1463.613281
0.000000	2.761907	-1485.611328
0.000000	2.762144	-1515.500977
0.000000	2.762381	-1548.822510
0.000000	2.762618	-1578.401001
0.000000	2.762855	-1598.532837
0.000000	2.763092	-1601.510742
0.000000	2.763330	-1597.667847
0.000000	2.763567	-1586.368896
0.000000	2.763804	-1568.494263
0.000000	2.764041	-1547.747437
0.000000	2.764278	-1532.819336
0.000000	2.764515	-1525.722656
0.000000	2.764753	-1527.780884
0.000000	2.764990	-1539.734985
0.000000	2.765227	-1559.149414
0.000000	2.765464	-1584.059937
0.000000	2.765701	-1610.261597
0.000000	2.765939	-1632.581299
0.000000	2.766176	-1644.404663
0.000000	2.766413	-1652.204956
0.000000	2.766650	-1658.255615
0.000000	2.766887	-1663.462280
0.000000	2.767124	-1668.484009
0.000000	2.767362	-1671.998901
0.000000	2.767599	-1676.651245
0.000000	2.767836	-1681.989014
0.000000	2.768073	-1687.905151
0.000000	2.768310	-1692.508423
0.000000	2.768548	-1693.064941
0.000000	2.768785	-1690.227539
0.000000	2.769022	-1686.054810
0.000000	2.769259	-1681.978149
0.000000	2.769496	-1679.425903
0.000000	2.769733	-1677.671753
0.000000	2.769970	-1674.869751
0.000000	2.770208	-1670.008911
0.000000	2.770445	-1661.829834
0.000000	2.770682	-1648.487915
0.000000	2.770919	-1628.519775
0.000000	2.771156	-1605.666016
0.000000	2.771394	-1577.345215
0.000000	2.771631	-1544.554565
0.000000	2.771868	-1513.307739
0.000000	2.772105	-1491.427612
0.000000	2.772342	-1479.674927
0.000000	2.772579	-1477.007813
0.000000	2.772816	-1482.088989
0.000000	2.773054	-1493.516479
0.000000	2.773291	-1510.283325
0.000000	2.773528	-1529.166626
0.000000	2.773765	-1545.206543
0.000000	2.774002	-1555.123535
0.000000	2.774240	-1565.128418
0.000000	2.774477	-1579.105835
0.000000	2.774714	-1595.724487
0.000000	2.774951	-1614.380859
0.000000	2.775188	-1634.373291
0.000000	2.775425	-1651.676147
0.000000	2.775663	-1661.881470
0.000000	2.775900	-1665.181519
0.000000	2.776137	-1669.965454
0.000000	2.776374	-1674.974854
0.000000	2.776611	-1679.324097
0.000000	2.776848	-1682.732544
0.000000	2.777086	-1685.144409
0.000000	2.777323	-1685.457153
0.000000	2.777560	-1685.925781
0.000000	2.777797	-1688.779541
0.000000	2.778034	-1695.496216
0.000000	2.778271	-1708.389038
0.000000	2.778509	-1719.857056
0.000000	2.778746	-1731.843018
0.000000	2.778983	-1743.548218
0.000000	2.779220	-1751.788208
0.000000	2.779457	-1758.354736
0.000000	2.779695	-1762.432495
0.000000	2.779932	-1763.932373
0.000000	2.780169	-1762.441406
0.000000	2.780406	-1757.159790
0.000000	2.780643	-1747.238770
0.000000	2.780880	-1733.031860
0.000000	2.781118	-1721.070313
0.000000	2.781355	-1719.253784
0.000000	2.781592	-1728.363647
0.000000	2.781829	-1746.715942
0.000000	2.782066	-1766.343262
0.000000	2.782304	-1783.095337
0.000000	2.782541	-1780.895630
0.000000	2.782778	-1775.978394
0.000000	2.783015	-1760.221558
0.000000	2.783252	-1740.554932
0.000000	2.783489	-1720.764160
0.000000	2.783726	-1705.535522
0.000000	2.783964	-1696.821045
0.000000	2.784201	-1695.838135
0.000000	2.784438	-1701.025513
0.000000	2.784675	-1710.039185
0.000000	2.784912	-1721.203247
0.000000	2.785150	-1731.843994
0.000000	2.785387	-1734.830566
0.000000	2.785624	-1727.605713
0.000000	2.785861	-1720.053345
0.000000	2.786098	-1715.480103
0.000000	2.786335	-1713.019897
0.000000	2.786573	-1711.483398
0.000000	2.786810	-1708.889893
0.000000	2.787047	-1703.741211
0.000000	2.787284	-1700.116943
0.000000	2.787521	-1697.131592
0.000000	2.787759	-1693.152954
0.000000	2.787996	-1688.193359
0.000000	2.788233	-1680.523682
0.000000	2.788470	-1669.161865
0.000000	2.788707	-1655.734497
0.000000	2.788944	-1641.880859
0.000000	2.789182	-1626.227295
0.000000	2.789419	-1608.792603
0.000000	2.789656	-1591.693237
0.000000	2.789893	-1578.539307
0.000000	2.790130	-1564.462769
0.000000	2.790368	-1546.796753
0.000000	2.790605	-1533.138428
0.000000	2.790842	-1523.393066
0.000000	2.791079	-1519.654663
0.000000	2.791316	-1518.100098
0.000000	2.791553	-1521.433838
0.000000	2.791791	-1530.695435
0.000000	2.792027	-1546.772461
0.000000	2.792265	-1570.000610
0.000000	2.792502	-1600.845825
0.000000	2.792739	-1636.662354
0.000000	2.792977	-1672.363647
0.000000	2.793213	-1702.442993
0.000000	2.793451	-1719.616211
0.000000	2.793688	-1721.411133
0.000000	2.793925	-1721.254395
0.000000	2.794163	-1718.873901
0.000000	2.794399	-1715.875977
0.000000	2.794636	-1714.186279
0.000000	2.794874	-1713.751953
0.000000	2.795111	-1712.927368
0.000000	2.795348	-1712.543579
0.000000	2.795585	-1712.784668
0.000000	2.795822	-1712.351563
0.000000	2.796060	-1708.796265
0.000000	2.796297	-1700.821777
0.000000	2.796534	-1688.627563
0.000000	2.796771	-1671.429688
0.000000	2.797008	-1647.502197
0.000000	2.797246	-1616.873657
0.000000	2.797483	-1579.796509
0.000000	2.797720	-1543.906006
0.000000	2.797957	-1514.318481
0.000000	2.798194	-1491.815674
0.000000	2.798431	-1477.614624
0.000000	2.798669	-1473.277466
0.000000	2.798906	-1478.380981
0.000000	2.799143	-1490.145020
0.000000	2.799380	-1508.136963
0.000000	2.799617	-1529.973877
0.000000	2.799855	-1548.685181
0.000000	2.800092	-1557.223999
0.000000	2.800329	-1560.434204
0.000000	2.800566	-1563.262451
0.000000	2.800803	-1566.003540
0.000000	2.801040	-1569.374146
0.000000	2.801278	-1572.823608
0.000000	2.801515	-1576.958374
0.000000	2.801752	-1581.185059
0.000000	2.801989	-1585.794312
0.000000	2.802226	-1590.232178
0.000000	2.802464	-1592.409668
0.000000	2.802701	-1591.838379
0.000000	2.802938	-1587.122314
0.000000	2.803175	-1577.486938
0.000000	2.803412	-1561.241089
0.000000	2.803649	-1536.114502
0.000000	2.803886	-1500.880249
0.000000	2.804124	-1454.696167
0.000000	2.804361	-1395.469971
0.000000	2.804598	-1325.231689
0.000000	2.804835	-1251.301514
0.000000	2.805072	-1189.666748
0.000000	2.805310	-1141.695435
0.000000	2.805547	-1108.417725
0.000000	2.805784	-1090.236084
0.000000	2.806021	-1086.793823
0.000000	2.806258	-1096.374023
0.000000	2.806495	-1120.406372
0.000000	2.806733	-1158.378906
0.000000	2.806970	-1206.808472
0.000000	2.807207	-1261.599121
0.000000	2.807444	-1316.111328
0.000000	2.807681	-1361.363892
0.000000	2.807919	-1390.856201
0.000000	2.808156	-1407.926514
0.000000	2.808393	-1420.623901
0.000000	2.808630	-1429.503174
0.000000	2.808867	-1434.607544
0.000000	2.809104	-1436.165405
0.000000	2.809342	-1434.602539
0.000000	2.809579	-1431.608765
0.000000	2.809816	-1430.884888
0.000000	2.810053	-1436.302368
0.000000	2.810290	-1447.723999
0.000000	2.810528	-1463.570679
0.000000	2.810765	-1481.680176
0.000000	2.811002	-1498.041260
0.000000	2.811239	-1508.550903
0.000000	2.811476	-1516.243408
0.000000	2.811713	-1523.109009
0.000000	2.811951	-1530.877441
0.000000	2.812187	-1539.161865
0.000000	2.812425	-1547.986450
0.000000	2.812662	-1558.373779
0.000000	2.812899	-1570.462402
0.000000	2.813136	-1584.744263
0.000000	2.813373	-1600.464722
0.000000	2.813611	-1615.371704
0.000000	2.813848	-1630.435913
0.000000	2.814085	-1645.637329
0.000000	2.814322	-1660.629639
0.000000	2.814559	-1676.903076
0.000000	2.814796	-1694.218628
0.000000	2.815034	-1711.909424
0.000000	2.815271	-1729.341064
0.000000	2.815508	-1745.813721
0.000000	2.815745	-1759.879639
0.000000	2.815982	-1770.636353
0.000000	2.816220	-1776.510742
0.000000	2.816457	-1780.199341
0.000000	2.816694	-1781.330322
0.000000	2.816931	-1780.050903
0.000000	2.817168	-1776.096313
0.000000	2.817405	-1769.556274
0.000000	2.817643	-1760.840454
0.000000	2.817880	-1749.888794
0.000000	2.818117	-1737.527832
0.000000	2.818354	-1725.454956
0.000000	2.818591	-1718.411377
0.000000	2.818829	-1715.537598
0.000000	2.819066	-1715.072021
0.000000	2.819303	-1714.721313
0.000000	2.819540	-1714.580078
0.000000	2.819777	-1713.566406
0.000000	2.820014	-1708.436157
0.000000	2.820252	-1696.313354
0.000000	2.820489	-1682.319336
0.000000	2.820726	-1668.203369
0.000000	2.820963	-1653.286865
0.000000	2.821200	-1640.099976
0.000000	2.821438	-1630.781494
0.000000	2.821675	-1624.640259
0.000000	2.821912	-1617.655762
0.000000	2.822149	-1607.845825
0.000000	2.822386	-1594.538330
0.000000	2.822623	-1582.223389
0.000000	2.822860	-1570.260376
0.000000	2.823098	-1558.907349
0.000000	2.823335	-1550.316650
0.000000	2.823572	-1543.491577
0.000000	2.823809	-1537.775146
0.000000	2.824046	-1534.124756
0.000000	2.824284	-1531.486572
0.000000	2.824521	-1530.131958
0.000000	2.824758	-1529.395020
0.000000	2.824995	-1529.333496
0.000000	2.825232	-1529.887451
0.000000	2.825469	-1529.740356
0.000000	2.825707	-1527.990723
0.000000	2.825944	-1523.951050
0.000000	2.826181	-1516.677002
0.000000	2.826418	-1506.204224
0.000000	2.826655	-1491.805908
0.000000	2.826892	-1472.083618
0.000000	2.827130	-1446.526978
0.000000	2.827367	-1414.600464
0.000000	2.827604	-1376.094238
0.000000	2.827841	-1339.927368
0.000000	2.828078	-1310.644653
0.000000	2.828315	-1289.954956
0.000000	2.828553	-1279.133789
0.000000	2.828790	-1279.626343
0.000000	2.829027	-1292.056274
0.000000	2.829264	-1314.606567
0.000000	2.829501	-1345.506470
0.000000	2.829739	-1382.099365
0.000000	2.829976	-1420.749023
0.000000	2.830213	-1455.941650
0.000000	2.830450	-1479.764038
0.000000	2.830687	-1494.135986
0.000000	2.830925	-1507.834839
0.000000	2.831161	-1520.312744
0.000000	2.831399	-1531.099976
0.000000	2.831636	-1540.946411
0.000000	2.831873	-1549.335815
0.000000	2.832110	-1555.514771
0.000000	2.832347	-1558.338745
0.000000	2.832585	-1557.647461
0.000000	2.832822	-1554.826172
0.000000	2.833059	-1551.201050
0.000000	2.833296	-1547.726563
0.000000	2.833533	-1545.084351
0.000000	2.833771	-1549.942993
0.000000	2.834008	-1561.353882
0.000000	2.834245	-1577.409790
0.000000	2.834482	-1594.844727
0.000000	2.834719	-1606.949585
0.000000	2.834956	-1615.479004
0.000000	2.835194	-1624.930908
0.000000	2.835431	-1635.462891
0.000000	2.835668	-1645.840332
0.000000	2.835905	-1654.602661
0.000000	2.836142	-1663.513916
0.000000	2.836380	-1671.904053
0.000000	2.836617	-1678.020264
0.000000	2.836854	-1682.046631
0.000000	2.837091	-1684.219116
0.000000	2.837328	-1683.300415
0.000000	2.837565	-1680.386108
0.000000	2.837803	-1679.833618
0.000000	2.838040	-1681.706543
0.000000	2.838277	-1685.081543
0.000000	2.838514	-1691.404175
0.000000	2.838751	-1700.118652
0.000000	2.838989	-1709.761475
0.000000	2.839226	-1718.594238
0.000000	2.839463	-1727.000977
0.000000	2.839700	-1735.510498
0.000000	2.839937	-1742.685059
0.000000	2.840174	-1746.681030
0.000000	2.840412	-1747.324219
0.000000	2.840648	-1743.098389
0.000000	2.840886	-1734.348633
0.000000	2.841123	-1723.883789
0.000000	2.841360	-1711.729492
0.000000	2.841598	-1696.572266
0.000000	2.841834	-1679.241333
0.000000	2.842072	-1661.394409
0.000000	2.842309	-1642.683594
0.000000	2.842546	-1625.976685
0.000000	2.842783	-1614.494385
0.000000	2.843020	-1608.599121
0.000000	2.843257	-1606.864746
0.000000	2.843495	-1606.671997
0.000000	2.843732	-1605.456177
0.000000	2.843969	-1603.383545
0.000000	2.844206	-1602.579346
0.000000	2.844443	-1602.979980
0.000000	2.844681	-1604.134521
0.000000	2.844918	-1605.328613
0.000000	2.845155	-1606.341064
0.000000	2.845392	-1607.972046
0.000000	2.845629	-1609.855103
0.000000	2.845866	-1612.104248
0.000000	2.846104	-1614.115967
0.000000	2.846341	-1616.387085
0.000000	2.846578	-1619.693115
0.000000	2.846815	-1623.100830
0.000000	2.847052	-1626.231201
0.000000	2.847290	-1629.806152
0.000000	2.847527	-1633.471680
0.000000	2.847764	-1637.690186
0.000000	2.848001	-1641.685425
0.000000	2.848238	-1645.727295
0.000000	2.848475	-1649.727905
0.000000	2.848713	-1652.749268
0.000000	2.848950	-1656.072144
0.000000	2.849187	-1658.763184
0.000000	2.849424	-1661.373047
0.000000	2.849661	-1664.413696
0.000000	2.849899	-1667.941162
0.000000	2.850136	-1672.962402
0.000000	2.850373	-1677.999146
0.000000	2.850610	-1683.262329
0.000000	2.850847	-1688.898560
0.000000	2.851084	-1694.948364
0.000000	2.851321	-1699.496826
0.000000	2.851559	-1703.188354
0.000000	2.851796	-1705.975830
0.000000	2.852033	-1706.526978
0.000000	2.852270	-1704.251709
0.000000	2.852507	-1699.934937
0.000000	2.852745	-1695.291870
0.000000	2.852982	-1692.611450
0.000000	2.853219	-1692.952881
0.000000	2.853456	-1694.650757
0.000000	2.853693	-1697.277222
0.000000	2.853930	-1699.965698
0.000000	2.854168	-1701.043701
0.000000	2.854405	-1696.420532
0.000000	2.854642	-1685.874634
0.000000	2.854879	-1668.549927
0.000000	2.855116	-1643.543091
0.000000	2.855354	-1610.998535
0.000000	2.855591	-1578.291870
0.000000	2.855828	-1547.376953
0.000000	2.856065	-1509.492798
0.000000	2.856302	-1465.716187
0.000000	2.856539	-1429.008545
0.000000	2.856777	-1398.956543
0.000000	2.857014	-1372.894531
0.000000	2.857251	-1349.316284
0.000000	2.857488	-1331.471313
0.000000	2.857725	-1322.890747
0.000000	2.857963	-1316.476563
0.000000	2.858200	-1306.066528
0.000000	2.858437	-1300.350342
0.000000	2.858674	-1302.554932
0.000000	2.858911	-1316.039551
0.000000	2.859149	-1340.182495
0.000000	2.859386	-1374.047852
0.000000	2.859622	-1417.215820
0.000000	2.859860	-1466.253296
0.000000	2.860097	-1512.521606
0.000000	2.860334	-1541.378784
0.000000	2.860572	-1572.000854
0.000000	2.860808	-1600.605469
0.000000	2.861046	-1627.158936
0.000000	2.861283	-1649.528931
0.000000	2.861520	-1669.445190
0.000000	2.861757	-1687.388550
0.000000	2.861994	-1703.555054
0.000000	2.862231	-1718.412476
0.000000	2.862469	-1734.113281
0.000000	2.862706	-1750.884155
0.000000	2.862943	-1769.280396
0.000000	2.863180	-1788.084473
0.000000	2.863417	-1804.275146
0.000000	2.863655	-1821.528320
0.000000	2.863892	-1838.729126
0.000000	2.864129	-1853.524048
0.000000	2.864366	-1867.662354
0.000000	2.864603	-1880.100586
0.000000	2.864841	-1891.151123
0.000000	2.865078	-1901.441772
0.000000	2.865315	-1911.504272
0.000000	2.865552	-1920.854492
0.000000	2.865789	-1928.675171
0.000000	2.866026	-1935.060181
0.000000	2.866264	-1939.600586
0.000000	2.866501	-1942.712769
0.000000	2.866738	-1943.949585
0.000000	2.866975	-1942.816162
0.000000	2.867212	-1939.396118
0.000000	2.867450	-1933.760986
0.000000	2.867687	-1925.711060
0.000000	2.867924	-1914.296021
0.000000	2.868161	-1899.452881
0.000000	2.868398	-1882.751099
0.000000	2.868635	-1863.477905
0.000000	2.868873	-1841.211304
0.000000	2.869110	-1816.812622
0.000000	2.869347	-1793.325195
0.000000	2.869584	-1776.945068
0.000000	2.869821	-1767.318481
0.000000	2.870059	-1763.243408
0.000000	2.870296	-1762.762939
0.000000	2.870533	-1765.670410
0.000000	2.870770	-1771.716553
0.000000	2.871007	-1779.217163
0.000000	2.871244	-1784.522461
0.000000	2.871481	-1788.239014
0.000000	2.871719	-1793.571289
0.000000	2.871956	-1800.888428
0.000000	2.872193	-1808.806152
0.000000	2.872430	-1814.278198
0.000000	2.872667	-1814.218628
0.000000	2.872905	-1805.730469
0.000000	2.873142	-1787.747925
0.000000	2.873379	-1760.525269
0.000000	2.873616	-1723.200195
0.000000	2.873853	-1675.889893
0.000000	2.874090	-1621.438354
0.000000	2.874328	-1567.260254
0.000000	2.874565	-1516.963867
0.000000	2.874802	-1471.321899
0.000000	2.875039	-1430.655762
0.000000	2.875276	-1394.043091
0.000000	2.875513	-1364.761475
0.000000	2.875751	-1347.953247
0.000000	2.875988	-1344.762939
0.000000	2.876225	-1354.318359
0.000000	2.876462	-1377.117554
0.000000	2.876699	-1412.509155
0.000000	2.876936	-1458.382813
0.000000	2.877174	-1510.283691
0.000000	2.877411	-1562.355835
0.000000	2.877648	-1607.641235
0.000000	2.877885	-1637.252808
0.000000	2.878122	-1644.866089
0.000000	2.878360	-1645.957275
0.000000	2.878597	-1641.160156
0.000000	2.878834	-1630.661255
0.000000	2.879071	-1615.509277
0.000000	2.879308	-1596.439941
0.000000	2.879545	-1573.397461
0.000000	2.879782	-1548.825806
0.000000	2.880020	-1531.173706
0.000000	2.880257	-1522.684326
0.000000	2.880494	-1522.972900
0.000000	2.880731	-1530.367310
0.000000	2.880968	-1543.703003
0.000000	2.881206	-1563.266357
0.000000	2.881443	-1586.632935
0.000000	2.881680	-1609.570068
0.000000	2.881917	-1627.863647
0.000000	2.882154	-1647.015869
0.000000	2.882391	-1668.118652
0.000000	2.882629	-1687.692871
0.000000	2.882866	-1703.689209
0.000000	2.883103	-1716.553833
0.000000	2.883340	-1726.649048
0.000000	2.883577	-1736.625000
0.000000	2.883815	-1743.835327
0.000000	2.884052	-1746.411011
0.000000	2.884289	-1743.853516
0.000000	2.884526	-1740.110718
0.000000	2.884763	-1735.683960
0.000000	2.885000	-1730.158936
0.000000	2.885238	-1724.480469
0.000000	2.885475	-1718.903564
0.000000	2.885712	-1713.901123
0.000000	2.885949	-1708.567383
0.000000	2.886186	-1704.134766
0.000000	2.886424	-1701.372925
0.000000	2.886661	-1698.958252
0.000000	2.886898	-1696.515015
0.000000	2.887135	-1695.589111
0.000000	2.887372	-1695.170898
0.000000	2.887609	-1697.418701
0.000000	2.887847	-1704.031982
0.000000	2.888084	-1713.148804
0.000000	2.888321	-1723.369873
0.000000	2.888558	-1732.911865
0.000000	2.888795	-1744.563721
0.000000	2.889033	-1758.096802
0.000000	2.889269	-1771.749390
0.000000	2.889507	-1782.575684
0.000000	2.889744	-1794.189209
0.000000	2.889981	-1805.676392
0.000000	2.890218	-1813.234863
0.000000	2.890455	-1814.925415
0.000000	2.890692	-1812.439941
0.000000	2.890930	-1804.344727
0.000000	2.891167	-1789.753540
0.000000	2.891404	-1766.587524
0.000000	2.891641	-1732.463989
0.000000	2.891878	-1687.673828
0.000000	2.892116	-1634.375854
0.000000	2.892353	-1576.864014
0.000000	2.892590	-1528.164429
0.000000	2.892827	-1488.502197
0.000000	2.893064	-1459.359131
0.000000	2.893301	-1443.021851
0.000000	2.893539	-1440.780151
0.000000	2.893776	-1452.486206
0.000000	2.894013	-1476.629028
0.000000	2.894250	-1513.063843
0.000000	2.894487	-1558.828491
0.000000	2.894725	-1607.052734
0.000000	2.894962	-1650.718018
0.000000	2.895199	-1681.411743
0.000000	2.895436	-1699.393433
0.000000	2.895673	-1713.994995
0.000000	2.895911	-1726.133057
0.000000	2.896148	-1734.668701
0.000000	2.896385	-1741.506592
0.000000	2.896622	-1746.843628
0.000000	2.896859	-1750.691772
0.000000	2.897096	-1752.578979
0.000000	2.897334	-1755.040771
0.000000	2.897571	-1758.252319
0.000000	2.897808	-1761.549683
0.000000	2.898045	-1764.047729
0.000000	2.898282	-1763.756958
0.000000	2.898520	-1761.228760
0.000000	2.898757	-1757.412842
0.000000	2.898994	-1753.153076
0.000000	2.899231	-1748.162109
0.000000	2.899468	-1742.675537
0.000000	2.899705	-1736.001587
0.000000	2.899942	-1730.134033
0.000000	2.900180	-1725.253296
0.000000	2.900417	-1720.539063
0.000000	2.900654	-1715.618286
0.000000	2.900891	-1709.787476
0.000000	2.901128	-1702.686523
0.000000	2.901366	-1693.786133
0.000000	2.901603	-1684.158325
0.000000	2.901840	-1674.714233
0.000000	2.902077	-1665.290527
0.000000	2.902314	-1656.900391
0.000000	2.902551	-1649.892212
0.000000	2.902789	-1644.936157
0.000000	2.903026	-1641.610352
0.000000	2.903263	-1640.260742
0.000000	2.903500	-1640.053711
0.000000	2.903737	-1639.813599
0.000000	2.903975	-1638.485596
0.000000	2.904212	-1635.279175
0.000000	2.904449	-1630.292358
0.000000	2.904686	-1624.854614
0.000000	2.904923	-1619.588989
0.000000	2.905160	-1615.039185
0.000000	2.905398	-1611.949585
0.000000	2.905635	-1611.647095
0.000000	2.905872	-1613.366211
0.000000	2.906109	-1617.285522
0.000000	2.906346	-1622.013672
0.000000	2.906584	-1625.824829
0.000000	2.906821	-1626.910645
0.000000	2.907058	-1626.072266
0.000000	2.907295	-1625.968140
0.000000	2.907532	-1626.278320
0.000000	2.907769	-1625.719727
0.000000	2.908007	-1622.476440
0.000000	2.908243	-1616.300537
0.000000	2.908481	-1609.416748
0.000000	2.908718	-1602.050659
0.000000	2.908955	-1594.698120
0.000000	2.909193	-1588.298828
0.000000	2.909429	-1587.531616
0.000000	2.909667	-1588.621094
0.000000	2.909904	-1589.003174
0.000000	2.910141	-1588.576660
0.000000	2.910378	-1587.466187
0.000000	2.910615	-1585.683716
0.000000	2.910852	-1582.283569
0.000000	2.911090	-1577.677856
0.000000	2.911327	-1572.829346
0.000000	2.911564	-1566.880005
0.000000	2.911801	-1557.798950
0.000000	2.912038	-1547.801880
0.000000	2.912276	-1538.400757
0.000000	2.912513	-1527.426636
0.000000	2.912750	-1513.110474
0.000000	2.912987	-1494.144897
0.000000	2.913224	-1477.317261
0.000000	2.913461	-1467.571289
0.000000	2.913699	-1466.584961
0.000000	2.913936	-1472.910278
0.000000	2.914173	-1485.985596
0.000000	2.914410	-1506.223267
0.000000	2.914647	-1532.027344
0.000000	2.914885	-1559.863770
0.000000	2.915122	-1586.599121
0.000000	2.915359	-1607.857056
0.000000	2.915596	-1622.896973
0.000000	2.915833	-1635.966797
0.000000	2.916070	-1644.920532
0.000000	2.916308	-1648.745850
0.000000	2.916545	-1645.803833
0.000000	2.916782	-1634.858154
0.000000	2.917019	-1614.780029
0.000000	2.917256	-1586.771118
0.000000	2.917494	-1549.842529
0.000000	2.917731	-1501.778809
0.000000	2.917968	-1446.763306
0.000000	2.918205	-1402.800293
0.000000	2.918442	-1369.578491
0.000000	2.918679	-1349.951294
0.000000	2.918916	-1345.551147
0.000000	2.919154	-1358.219116
0.000000	2.919391	-1386.838867
0.000000	2.919628	-1429.753174
0.000000	2.919865	-1484.756714
0.000000	2.920102	-1545.963867
0.000000	2.920340	-1606.012207
0.000000	2.920577	-1656.469360
0.000000	2.920814	-1688.136230
0.000000	2.921051	-1712.385498
0.000000	2.921288	-1731.180542
0.000000	2.921525	-1747.997681
0.000000	2.921763	-1763.017212
0.000000	2.922000	-1776.162231
0.000000	2.922237	-1785.915039
0.000000	2.922474	-1789.804199
0.000000	2.922711	-1789.532471
0.000000	2.922949	-1786.909424
0.000000	2.923186	-1782.427734
0.000000	2.923423	-1775.668335
0.000000	2.923660	-1767.501221
0.000000	2.923897	-1758.686157
0.000000	2.924134	-1749.351318
0.000000	2.924372	-1740.660889
0.000000	2.924609	-1733.220459
0.000000	2.924846	-1727.958496
0.000000	2.925083	-1724.358398
0.000000	2.925320	-1722.195679
0.000000	2.925557	-1721.047729
0.000000	2.925795	-1720.871582
0.000000	2.926032	-1720.889160
0.000000	2.926269	-1720.052368
0.000000	2.926506	-1716.979126
0.000000	2.926743	-1710.557373
0.000000	2.926980	-1700.107544
0.000000	2.927217	-1683.701294
0.000000	2.927455	-1663.361694
0.000000	2.927692	-1642.121826
0.000000	2.927929	-1619.437866
0.000000	2.928166	-1595.309082
0.000000	2.928403	-1572.972534
0.000000	2.928641	-1549.456665
0.000000	2.928878	-1523.571899
0.000000	2.929115	-1494.757446
0.000000	2.929352	-1463.378174
0.000000	2.929589	-1434.785645
0.000000	2.929826	-1418.303223
0.000000	2.930064	-1413.947510
0.000000	2.930301	-1420.999023
0.000000	2.930538	-1439.352905
0.000000	2.930775	-1468.928101
0.000000	2.931012	-1508.077393
0.000000	2.931250	-1552.212891
0.000000	2.931487	-1595.121460
0.000000	2.931724	-1628.189209
0.000000	2.931961	-1642.869507
0.000000	2.932198	-1647.061157
0.000000	2.932436	-1641.815918
0.000000	2.932673	-1627.876465
0.000000	2.932910	-1606.110962
0.000000	2.933147	-1579.301025
0.000000	2.933384	-1549.377563
0.000000	2.933621	-1526.397827
0.000000	2.933859	-1512.643188
0.000000	2.934096	-1510.362793
0.000000	2.934333	-1521.685547
0.000000	2.934570	-1547.123169
0.000000	2.934807	-1585.015259
0.000000	2.935045	-1633.664917
0.000000	2.935282	-1689.454468
0.000000	2.935519	-1744.887695
0.000000	2.935756	-1790.472778
0.000000	2.935993	-1814.039307
0.000000	2.936230	-1822.325928
0.000000	2.936468	-1824.724609
0.000000	2.936705	-1820.096436
0.000000	2.936942	-1806.984619
0.000000	2.937179	-1785.677368
0.000000	2.937416	-1756.840698
0.000000	2.937654	-1733.926270
0.000000	2.937890	-1721.295532
0.000000	2.938128	-1719.553589
0.000000	2.938365	-1727.924561
0.000000	2.938602	-1747.462524
0.000000	2.938839	-1776.228271
0.000000	2.939076	-1809.952026
0.000000	2.939313	-1842.485107
0.000000	2.939551	-1866.973267
0.000000	2.939788	-1875.683960
0.000000	2.940025	-1869.347290
0.000000	2.940262	-1858.801880
0.000000	2.940499	-1846.585571
0.000000	2.940737	-1838.271240
0.000000	2.940974	-1834.188110
0.000000	2.941211	-1834.752563
0.000000	2.941448	-1837.161011
0.000000	2.941685	-1836.535400
0.000000	2.941922	-1829.761963
0.000000	2.942160	-1812.574097
0.000000	2.942397	-1788.857666
0.000000	2.942634	-1766.311768
0.000000	2.942871	-1751.740845
0.000000	2.943108	-1742.959961
0.000000	2.943346	-1736.737793
0.000000	2.943583	-1731.185791
0.000000	2.943820	-1723.420532
0.000000	2.944057	-1710.291504
0.000000	2.944294	-1685.887085
0.000000	2.944531	-1648.668213
0.000000	2.944769	-1601.410645
0.000000	2.945006	-1543.315430
0.000000	2.945243	-1473.016357
0.000000	2.945480	-1396.466553
0.000000	2.945717	-1326.766479
0.000000	2.945955	-1267.042847
0.000000	2.946192	-1219.026978
0.000000	2.946429	-1181.859619
0.000000	2.946666	-1156.030518
0.000000	2.946903	-1140.342285
0.000000	2.947140	-1131.626221
0.000000	2.947377	-1130.331055
0.000000	2.947615	-1135.437134
0.000000	2.947852	-1145.889771
0.000000	2.948089	-1157.934570
0.000000	2.948326	-1167.970215
0.000000	2.948563	-1179.786743
0.000000	2.948801	-1199.959839
0.000000	2.949038	-1230.291504
0.000000	2.949275	-1271.899536
0.000000	2.949512	-1324.670166
0.000000	2.949749	-1387.203247
0.000000	2.949986	-1457.966553
0.000000	2.950224	-1532.390869
0.000000	2.950461	-1604.921021
0.000000	2.950698	-1665.387329
0.000000	2.950935	-1706.421021
0.000000	2.951172	-1730.304688
0.000000	2.951410	-1748.420044
0.000000	2.951647	-1760.157227
0.000000	2.951884	-1768.039063
0.000000	2.952121	-1777.971069
0.000000	2.952358	-1791.791260
0.000000	2.952595	-1807.777588
0.000000	2.952833	-1825.998535
0.000000	2.953070	-1846.059082
0.000000	2.953307	-1866.158325
0.000000	2.953544	-1882.385742
0.000000	2.953781	-1890.347412
0.000000	2.954019	-1894.689819
0.000000	2.954256	-1898.344971
0.000000	2.954493	-1901.469360
0.000000	2.954730	-1904.262939
0.000000	2.954967	-1906.321899
0.000000	2.955204	-1907.825684
0.000000	2.955442	-1908.945557
0.000000	2.955678	-1910.566406
0.000000	2.955916	-1911.846069
0.000000	2.956153	-1911.753784
0.000000	2.956390	-1912.172485
0.000000	2.956628	-1913.442871
0.000000	2.956864	-1914.831299
0.000000	2.957102	-1916.204834
0.000000	2.957339	-1916.010254
0.000000	2.957576	-1914.568726
0.000000	2.957814	-1912.710938
0.000000	2.958050	-1909.922729
0.000000	2.958287	-1905.767212
0.000000	2.958525	-1899.713135
0.000000	2.958762	-1891.699707
0.000000	2.958999	-1881.723999
0.000000	2.959236	-1870.712891
0.000000	2.959473	-1860.135986
0.000000	2.959711	-1851.900024
0.000000	2.959948	-1844.921021
0.000000	2.960185	-1838.885742
0.000000	2.960422	-1832.640869
0.000000	2.960659	-1826.205566
0.000000	2.960896	-1820.162476
0.000000	2.961134	-1814.350708
0.000000	2.961371	-1809.181763
0.000000	2.961608	-1805.881836
0.000000	2.961845	-1805.210327
0.000000	2.962082	-1806.362061
0.000000	2.962320	-1809.440430
0.000000	2.962557	-1813.533569
0.000000	2.962794	-1817.052368
0.000000	2.963031	-1821.061523
0.000000	2.963268	-1824.493408
0.000000	2.963506	-1826.753052
0.000000	2.963743	-1826.830566
0.000000	2.963980	-1824.829224
0.000000	2.964217	-1819.139526
0.000000	2.964454	-1809.981445
0.000000	2.964691	-1799.984131
0.000000	2.964929	-1789.744995
0.000000	2.965166	-1777.735229
0.000000	2.965403	-1763.886597
0.000000	2.965640	-1747.962891
0.000000	2.965877	-1731.493774
0.000000	2.966115	-1712.424561
0.000000	2.966352	-1690.401245
0.000000	2.966589	-1663.916138
0.000000	2.966826	-1635.886963
0.000000	2.967063	-1608.250122
0.000000	2.967300	-1577.266235
0.000000	2.967537	-1542.916260
0.000000	2.967775	-1510.210205
0.000000	2.968012	-1485.526001
0.000000	2.968249	-1469.028076
0.000000	2.968486	-1461.363770
0.000000	2.968723	-1460.777100
0.000000	2.968961	-1467.841064
0.000000	2.969198	-1482.397949
0.000000	2.969435	-1504.974731
0.000000	2.969672	-1533.056519
0.000000	2.969909	-1561.676270
0.000000	2.970146	-1585.883301
0.000000	2.970384	-1601.581909
0.000000	2.970621	-1613.636475
0.000000	2.970858	-1623.862183
0.000000	2.971095	-1631.042114
0.000000	2.971332	-1636.859985
0.000000	2.971570	-1641.543823
0.000000	2.971807	-1645.406250
0.000000	2.972044	-1648.783325
0.000000	2.972281	-1651.974731
0.000000	2.972518	-1654.700806
0.000000	2.972755	-1657.024292
0.000000	2.972993	-1658.361328
0.000000	2.973230	-1658.410645
0.000000	2.973467	-1656.300049
0.000000	2.973704	-1650.943481
0.000000	2.973941	-1641.589600
0.000000	2.974178	-1628.442383
0.000000	2.974416	-1610.409058
0.000000	2.974653	-1586.515747
0.000000	2.974890	-1556.581909
0.000000	2.975127	-1521.836792
0.000000	2.975364	-1491.444458
0.000000	2.975601	-1470.515381
0.000000	2.975838	-1460.655396
0.000000	2.976076	-1461.739136
0.000000	2.976313	-1473.559204
0.000000	2.976550	-1493.729980
0.000000	2.976787	-1519.566650
0.000000	2.977024	-1547.507813
0.000000	2.977262	-1572.762695
0.000000	2.977499	-1594.912354
0.000000	2.977736	-1609.720215
0.000000	2.977973	-1617.082397
0.000000	2.978210	-1621.992676
0.000000	2.978447	-1625.431519
0.000000	2.978685	-1625.008179
0.000000	2.978922	-1624.133423
0.000000	2.979159	-1626.018188
0.000000	2.979396	-1630.544556
0.000000	2.979633	-1638.466675
0.000000	2.979871	-1649.762085
0.000000	2.980108	-1663.544312
0.000000	2.980345	-1677.829224
0.000000	2.980582	-1691.107056
0.000000	2.980819	-1704.128540
0.000000	2.981056	-1714.960083
0.000000	2.981294	-1724.962891
0.000000	2.981531	-1735.417603
0.000000	2.981768	-1746.691040
0.000000	2.982005	-1756.888550
0.000000	2.982242	-1768.448730
0.000000	2.982480	-1785.107910
0.000000	2.982717	-1802.990234
0.000000	2.982954	-1817.517212
0.000000	2.983191	-1829.536499
0.000000	2.983428	-1839.937134
0.000000	2.983665	-1845.140259
0.000000	2.983903	-1845.031738
0.000000	2.984140	-1841.791626
0.000000	2.984377	-1835.659424
0.000000	2.984614	-1828.202393
0.000000	2.984851	-1819.737915
0.000000	2.985089	-1809.588257
0.000000	2.985326	-1800.802856
0.000000	2.985563	-1793.490356
0.000000	2.985800	-1785.830811
0.000000	2.986037	-1779.310425
0.000000	2.986274	-1774.933105
0.000000	2.986511	-1771.889160
0.000000	2.986749	-1770.040894
0.000000	2.986986	-1768.398804
0.000000	2.987223	-1767.701538
0.000000	2.987460	-1767.694214
0.000000	2.987697	-1766.481567
0.000000	2.987934	-1763.217651
0.000000	2.988172	-1760.496460
0.000000	2.988409	-1760.412109
0.000000	2.988646	-1758.325195
0.000000	2.988883	-1752.300293
0.000000	2.989120	-1744.385864
0.000000	2.989357	-1732.638550
0.000000	2.989595	-1713.948242
0.000000	2.989832	-1689.522339
0.000000	2.990069	-1660.590698
0.000000	2.990306	-1627.906982
0.000000	2.990543	-1595.270264
0.000000	2.990781	-1576.074219
0.000000	2.991018	-1570.651123
0.000000	2.991255	-1576.589111
0.000000	2.991492	-1592.533447
0.000000	2.991729	-1617.830688
0.000000	2.991966	-1649.870728
0.000000	2.992204	-1684.534546
0.000000	2.992441	-1716.862793
0.000000	2.992678	-1740.991699
0.000000	2.992915	-1757.261475
0.000000	2.993152	-1774.017334
0.000000	2.993390	-1789.915405
0.000000	2.993627	-1803.036255
0.000000	2.993864	-1811.499390
0.000000	2.994101	-1812.014160
0.000000	2.994338	-1802.368286
0.000000	2.994576	-1788.704956
0.000000	2.994812	-1776.897339
0.000000	2.995050	-1769.372070
0.000000	2.995287	-1766.799927
0.000000	2.995524	-1769.297974
0.000000	2.995761	-1774.608643
0.000000	2.995998	-1783.541870
0.000000	2.996236	-1795.615967
0.000000	2.996473	-1810.015991
0.000000	2.996710	-1823.014893
0.000000	2.996947	-1833.217285
0.000000	2.997184	-1844.026611
0.000000	2.997422	-1856.272705
0.000000	2.997659	-1869.389893
0.000000	2.997896	-1880.819824
0.000000	2.998133	-1890.748657
0.000000	2.998370	-1899.666870
0.000000	2.998607	-1906.859131
0.000000	2.998845	-1911.111938
0.000000	2.999082	-1910.936279
0.000000	2.999319	-1904.365845
0.000000	2.999556	-1893.885254
0.000000	2.999793	-1880.883423
0.000000	3.000031	-1867.824463
0.000000	3.000268	-1854.385132
0.000000	3.000505	-1839.230713
0.000000	3.000742	-1826.455566
0.000000	3.000979	-1817.928467
0.000000	3.001216	-1812.969360
0.000000	3.001454	-1808.962769
0.000000	3.001691	-1806.087646
0.000000	3.001928	-1803.297729
0.000000	3.002165	-1799.945801
0.000000	3.002402	-1797.325684
0.000000	3.002640	-1798.789673
0.000000	3.002877	-1802.519165
0.000000	3.003114	-1807.702515
0.000000	3.003351	-1814.391235
0.000000	3.003588	-1819.428833
0.000000	3.003825	-1822.231689
0.000000	3.004063	-1824.084351
0.000000	3.004299	-1824.075928
0.000000	3.004537	-1822.927124
0.000000	3.004774	-1821.806274
0.000000	3.005011	-1822.957153
0.000000	3.005249	-1826.276123
0.000000	3.005485	-1829.019043
0.000000	3.005723	-1830.694824
0.000000	3.005960	-1832.417847
0.000000	3.006197	-1834.157471
0.000000	3.006434	-1835.293701
0.000000	3.006671	-1836.220581
0.000000	3.006908	-1837.905273
0.000000	3.007146	-1840.150391
0.000000	3.007383	-1842.615234
0.000000	3.007620	-1845.540161
0.000000	3.007857	-1849.741455
0.000000	3.008094	-1854.250122
0.000000	3.008332	-1859.409058
0.000000	3.008569	-1864.013306
0.000000	3.008806	-1867.862671
0.000000	3.009043	-1869.918701
0.000000	3.009280	-1870.777100
0.000000	3.009517	-1870.917358
0.000000	3.009755	-1870.168213
0.000000	3.009992	-1869.122070
0.000000	3.010229	-1868.155029
0.000000	3.010466	-1866.767822
0.000000	3.010703	-1864.909668
0.000000	3.010941	-1862.055542
0.000000	3.011178	-1858.451294
0.000000	3.011415	-1854.429932
0.000000	3.011652	-1850.518555
0.000000	3.011889	-1847.889038
0.000000	3.012126	-1845.139038
0.000000	3.012364	-1843.072876
0.000000	3.012601	-1841.373779
0.000000	3.012838	-1840.247314
0.000000	3.013075	-1838.742920
0.000000	3.013312	-1836.330078
0.000000	3.013550	-1833.453735
0.000000	3.013787	-1830.221802
0.000000	3.014024	-1826.975586
0.000000	3.014261	-1822.940552
0.000000	3.014498	-1818.039307
0.000000	3.014735	-1811.745728
0.000000	3.014972	-1804.086670
0.000000	3.015210	-1796.552612
0.000000	3.015447	-1789.066162
0.000000	3.015684	-1780.751343
0.000000	3.015921	-1772.862915
0.000000	3.016158	-1765.774780
0.000000	3.016396	-1760.925415
0.000000	3.016633	-1758.197021
0.000000	3.016870	-1756.052490
0.000000	3.017107	-1753.999756
0.000000	3.017344	-1751.388306
0.000000	3.017581	-1748.078369
0.000000	3.017819	-1743.880127
0.000000	3.018056	-1740.731445
0.000000	3.018293	-1739.010498
0.000000	3.018530	-1737.125488
0.000000	3.018767	-1734.644165
0.000000	3.019005	-1730.941284
0.000000	3.019242	-1724.634644
0.000000	3.019479	-1716.456543
0.000000	3.019716	-1708.161011
0.000000	3.019953	-1698.876587
0.000000	3.020190	-1688.240356
0.000000	3.020428	-1676.172852
0.000000	3.020665	-1663.791016
0.000000	3.020902	-1654.588135
0.000000	3.021139	-1651.440552
0.000000	3.021376	-1654.405029
0.000000	3.021614	-1660.298828
0.000000	3.021851	-1668.868286
0.000000	3.022088	-1678.392700
0.000000	3.022325	-1685.169800
0.000000	3.022562	-1686.046875
0.000000	3.022799	-1685.797729
0.000000	3.023037	-1685.391479
0.000000	3.023273	-1684.081421
0.000000	3.023511	-1682.120728
0.000000	3.023748	-1679.092407
0.000000	3.023985	-1675.477051
0.000000	3.024222	-1670.864990
0.000000	3.024459	-1665.761230
0.000000	3.024697	-1660.025513
0.000000	3.024934	-1655.241455
0.000000	3.025171	-1651.989136
0.000000	3.025408	-1649.068726
0.000000	3.025645	-1646.351807
0.000000	3.025882	-1642.791626
0.000000	3.026120	-1637.831055
0.000000	3.026357	-1629.510864
0.000000	3.026594	-1617.695801
0.000000	3.026831	-1603.722900
0.000000	3.027068	-1591.577759
0.000000	3.027306	-1580.250732
0.000000	3.027543	-1574.976440
0.000000	3.027780	-1577.296143
0.000000	3.028017	-1585.412598
0.000000	3.028254	-1598.474609
0.000000	3.028491	-1616.504150
0.000000	3.028729	-1636.059082
0.000000	3.028966	-1654.191528
0.000000	3.029203	-1666.699341
0.000000	3.029440	-1675.452759
0.000000	3.029677	-1682.946899
0.000000	3.029915	-1689.695435
0.000000	3.030152	-1693.787354
0.000000	3.030389	-1693.776978
0.000000	3.030626	-1691.280151
0.000000	3.030863	-1686.006104
0.000000	3.031101	-1677.787720
0.000000	3.031338	-1667.876221
0.000000	3.031575	-1657.625488
0.000000	3.031812	-1648.858276
0.000000	3.032049	-1646.257935
0.000000	3.032286	-1646.694824
0.000000	3.032524	-1649.604248
0.000000	3.032761	-1654.270752
0.000000	3.032998	-1658.528809
0.000000	3.033235	-1662.696045
0.000000	3.033472	-1668.687134
0.000000	3.033710	-1674.665039
0.000000	3.033947	-1677.869995
0.000000	3.034184	-1677.471558
0.000000	3.034421	-1672.161011
0.000000	3.034658	-1661.105957
0.000000	3.034895	-1642.245972
0.000000	3.035132	-1614.068359
0.000000	3.035370	-1574.578247
0.000000	3.035607	-1526.383179
0.000000	3.035844	-1482.148560
0.000000	3.036081	-1447.669434
0.000000	3.036318	-1424.210083
0.000000	3.036555	-1412.169922
0.000000	3.036793	-1411.890625
0.000000	3.037030	-1423.036499
0.000000	3.037267	-1445.889282
0.000000	3.037504	-1480.585449
0.000000	3.037741	-1525.237793
0.000000	3.037978	-1574.881104
0.000000	3.038216	-1624.207642
0.000000	3.038453	-1666.952759
0.000000	3.038690	-1695.576782
0.000000	3.038927	-1719.704224
0.000000	3.039164	-1741.526855
0.000000	3.039402	-1757.794067
0.000000	3.039639	-1769.856445
0.000000	3.039876	-1778.340698
0.000000	3.040113	-1785.067627
0.000000	3.040350	-1790.646118
0.000000	3.040587	-1794.580200
0.000000	3.040825	-1796.823975
0.000000	3.041062	-1797.229126
0.000000	3.041299	-1796.780273
0.000000	3.041536	-1796.991455
0.000000	3.041773	-1797.269653
0.000000	3.042011	-1797.607544
0.000000	3.042248	-1797.406494
0.000000	3.042485	-1797.314819
0.000000	3.042722	-1796.242676
0.000000	3.042959	-1793.421265
0.000000	3.043196	-1790.330933
0.000000	3.043433	-1786.380981
0.000000	3.043671	-1782.470581
0.000000	3.043908	-1777.972900
0.000000	3.044145	-1773.700195
0.000000	3.044382	-1769.844604
0.000000	3.044619	-1766.511353
0.000000	3.044857	-1762.247314
0.000000	3.045094	-1758.091064
0.000000	3.045331	-1752.736572
0.000000	3.045568	-1746.307617
0.000000	3.045805	-1738.901489
0.000000	3.046042	-1730.070923
0.000000	3.046280	-1724.937256
0.000000	3.046517	-1724.707520
0.000000	3.046754	-1727.339600
0.000000	3.046991	-1729.298706
0.000000	3.047228	-1727.492432
0.000000	3.047466	-1720.358887
0.000000	3.047703	-1711.693237
0.000000	3.047940	-1702.740356
0.000000	3.048177	-1694.490845
0.000000	3.048414	-1688.803589
0.000000	3.048651	-1684.068848
0.000000	3.048889	-1680.700195
0.000000	3.049126	-1678.564575
0.000000	3.049363	-1677.905396
0.000000	3.049600	-1682.212036
0.000000	3.049837	-1689.718140
0.000000	3.050075	-1699.937866
0.000000	3.050312	-1712.307983
0.000000	3.050549	-1723.689819
0.000000	3.050786	-1731.255371
0.000000	3.051023	-1736.854492
0.000000	3.051260	-1741.788208
0.000000	3.051498	-1745.724731
0.000000	3.051734	-1747.960083
0.000000	3.051972	-1747.247925
0.000000	3.052209	-1742.232178
0.000000	3.052446	-1729.729858
0.000000	3.052684	-1709.958130
0.000000	3.052920	-1683.278320
0.000000	3.053158	-1650.198242
0.000000	3.053395	-1615.100220
0.000000	3.053632	-1591.069946
0.000000	3.053869	-1582.465698
0.000000	3.054106	-1589.417725
0.000000	3.054343	-1607.408203
0.000000	3.054581	-1632.051880
0.000000	3.054818	-1658.856567
0.000000	3.055055	-1682.474487
0.000000	3.055292	-1696.589478
0.000000	3.055529	-1711.326660
0.000000	3.055767	-1726.871338
0.000000	3.056004	-1739.571533
0.000000	3.056241	-1749.433472
0.000000	3.056478	-1758.103027
0.000000	3.056715	-1765.623657
0.000000	3.056952	-1771.137329
0.000000	3.057190	-1774.223877
0.000000	3.057427	-1773.780518
0.000000	3.057664	-1770.062378
0.000000	3.057901	-1764.454224
0.000000	3.058138	-1758.407227
0.000000	3.058376	-1752.520020
0.000000	3.058613	-1746.675903
0.000000	3.058850	-1741.283691
0.000000	3.059087	-1741.317505
0.000000	3.059324	-1745.326660
0.000000	3.059561	-1751.263672
0.000000	3.059799	-1757.233032
0.000000	3.060036	-1759.673706
0.000000	3.060273	-1756.921387
0.000000	3.060510	-1752.353882
0.000000	3.060747	-1747.211304
0.000000	3.060985	-1744.584106
0.000000	3.061222	-1745.217896
0.000000	3.061459	-1747.704712
0.000000	3.061696	-1751.177734
0.000000	3.061933	-1755.742554
0.000000	3.062171	-1759.487793
0.000000	3.062407	-1761.052734
0.000000	3.062645	-1761.351318
0.000000	3.062882	-1760.608032
0.000000	3.063119	-1757.551636
0.000000	3.063356	-1751.829956
0.000000	3.063593	-1743.991455
0.000000	3.063831	-1733.502075
0.000000	3.064068	-1720.422363
0.000000	3.064305	-1705.379517
0.000000	3.064542	-1688.404907
0.000000	3.064779	-1670.827148
0.000000	3.065017	-1657.667480
0.000000	3.065254	-1657.828369
0.000000	3.065491	-1669.817261
0.000000	3.065728	-1693.083374
0.000000	3.065965	-1724.460205
0.000000	3.066202	-1757.504517
0.000000	3.066440	-1784.457153
0.000000	3.066677	-1803.201782
0.000000	3.066914	-1820.937866
0.000000	3.067151	-1838.358887
0.000000	3.067388	-1853.631470
0.000000	3.067626	-1868.018433
0.000000	3.067863	-1879.850830
0.000000	3.068100	-1889.513916
0.000000	3.068337	-1898.069214
0.000000	3.068574	-1903.687622
0.000000	3.068811	-1906.708252
0.000000	3.069049	-1907.583374
0.000000	3.069286	-1907.234863
0.000000	3.069523	-1905.578735
0.000000	3.069760	-1902.458740
0.000000	3.069997	-1898.406494
0.000000	3.070235	-1893.934937
0.000000	3.070472	-1889.261108
0.000000	3.070709	-1886.334229
0.000000	3.070946	-1883.567017
0.000000	3.071183	-1881.906250
0.000000	3.071420	-1881.029907
0.000000	3.071658	-1880.737671
0.000000	3.071894	-1880.854492
0.000000	3.072132	-1881.011597
0.000000	3.072369	-1880.555664
0.000000	3.072606	-1878.957520
0.000000	3.072843	-1877.448730
0.000000	3.073080	-1876.130615
0.000000	3.073318	-1874.618530
0.000000	3.073555	-1872.518555
0.000000	3.073792	-1870.175659
0.000000	3.074029	-1868.438232
0.000000	3.074266	-1866.179077
0.000000	3.074503	-1863.517212
0.000000	3.074741	-1860.672852
0.000000	3.074978	-1857.239990
0.000000	3.075215	-1853.301880
0.000000	3.075452	-1847.311279
0.000000	3.075689	-1840.392212
0.000000	3.075927	-1833.655640
0.000000	3.076164	-1827.619263
0.000000	3.076401	-1823.551270
0.000000	3.076638	-1821.187988
0.000000	3.076875	-1820.548340
0.000000	3.077112	-1820.458984
0.000000	3.077350	-1819.523804
0.000000	3.077587	-1818.170898
0.000000	3.077824	-1816.099487
0.000000	3.078061	-1811.689941
0.000000	3.078298	-1804.505737
0.000000	3.078536	-1796.151489
0.000000	3.078773	-1788.216797
0.000000	3.079010	-1781.410889
0.000000	3.079247	-1774.588989
0.000000	3.079484	-1767.628052
0.000000	3.079721	-1759.917480
0.000000	3.079959	-1752.302612
0.000000	3.080196	-1746.000000
0.000000	3.080433	-1740.935913
0.000000	3.080670	-1736.038574
0.000000	3.080907	-1729.901123
0.000000	3.081145	-1722.623779
0.000000	3.081382	-1714.500610
0.000000	3.081619	-1705.668457
0.000000	3.081856	-1698.138794
0.000000	3.082093	-1694.757813
0.000000	3.082330	-1693.415527
0.000000	3.082567	-1693.545288
0.000000	3.082805	-1694.455933
0.000000	3.083042	-1695.774170
0.000000	3.083279	-1695.453735
0.000000	3.083516	-1697.730835
0.000000	3.083753	-1701.666748
0.000000	3.083991	-1707.418823
0.000000	3.084228	-1714.706177
0.000000	3.084465	-1721.329224
0.000000	3.084702	-1729.282227
0.000000	3.084939	-1738.558838
0.000000	3.085176	-1747.996338
0.000000	3.085414	-1756.377319
0.000000	3.085651	-1765.179565
0.000000	3.085888	-1774.845825
0.000000	3.086125	-1784.892578
0.000000	3.086362	-1794.703369
0.000000	3.086599	-1803.789429
0.000000	3.086837	-1811.334229
0.000000	3.087074	-1816.209595
0.000000	3.087311	-1819.308228
0.000000	3.087548	-1820.256226
0.000000	3.087785	-1818.239380
0.000000	3.088022	-1812.912598
0.000000	3.088260	-1802.696411
0.000000	3.088497	-1786.031616
0.000000	3.088734	-1761.465942
0.000000	3.088971	-1728.056519
0.000000	3.089208	-1685.066528
0.000000	3.089446	-1632.330688
0.000000	3.089683	-1576.729370
0.000000	3.089920	-1527.067749
0.000000	3.090157	-1482.848022
0.000000	3.090394	-1444.287842
0.000000	3.090631	-1410.469238
0.000000	3.090868	-1383.922363
0.000000	3.091106	-1368.578003
0.000000	3.091343	-1364.664185
0.000000	3.091580	-1371.390625
0.000000	3.091817	-1390.401733
0.000000	3.092054	-1423.206055
0.000000	3.092292	-1470.052612
0.000000	3.092529	-1528.319946
0.000000	3.092766	-1593.760010
0.000000	3.093003	-1661.005371
0.000000	3.093240	-1721.813721
0.000000	3.093477	-1765.707153
0.000000	3.093715	-1793.580444
0.000000	3.093952	-1816.921387
0.000000	3.094189	-1836.249023
0.000000	3.094426	-1853.511597
0.000000	3.094663	-1869.130859
0.000000	3.094901	-1882.874634
0.000000	3.095138	-1895.234741
0.000000	3.095375	-1906.932983
0.000000	3.095612	-1917.917236
0.000000	3.095849	-1928.792114
0.000000	3.096087	-1939.378906
0.000000	3.096324	-1950.634644
0.000000	3.096561	-1961.619019
0.000000	3.096798	-1972.474243
0.000000	3.097035	-1983.751709
0.000000	3.097272	-1995.555542
0.000000	3.097510	-2004.970703
0.000000	3.097747	-2012.798218
0.000000	3.097984	-2020.362671
0.000000	3.098221	-2027.028809
0.000000	3.098458	-2032.783325
0.000000	3.098696	-2036.785278
0.000000	3.098933	-2042.676392
0.000000	3.099170	-2049.820801
0.000000	3.099407	-2055.619141
0.000000	3.099644	-2058.036133
0.000000	3.099881	-2057.413330
0.000000	3.100119	-2055.416504
0.000000	3.100355	-2052.946289
0.000000	3.100593	-2050.627930
0.000000	3.100830	-2048.388428
0.000000	3.101067	-2045.553345
0.000000	3.101305	-2042.696167
0.000000	3.101541	-2039.254395
0.000000	3.101779	-2035.908936
0.000000	3.102016	-2036.280518
0.000000	3.102253	-2038.182495
0.000000	3.102490	-2040.178345
0.000000	3.102727	-2041.366943
0.000000	3.102964	-2041.613159
0.000000	3.103202	-2041.262939
0.000000	3.103439	-2039.714355
0.000000	3.103676	-2036.028809
0.000000	3.103913	-2029.957764
0.000000	3.104150	-2023.933838
0.000000	3.104388	-2017.069336
0.000000	3.104625	-2010.056030
0.000000	3.104862	-2001.886597
0.000000	3.105099	-1991.487183
0.000000	3.105336	-1979.006714
0.000000	3.105573	-1963.500732
0.000000	3.105811	-1944.373779
0.000000	3.106048	-1922.223267
0.000000	3.106285	-1898.594971
0.000000	3.106522	-1874.421631
0.000000	3.106759	-1851.227173
0.000000	3.106997	-1831.718994
0.000000	3.107234	-1825.392944
0.000000	3.107471	-1834.948242
0.000000	3.107708	-1859.862793
0.000000	3.107945	-1894.534668
0.000000	3.108182	-1912.372314
0.000000	3.108420	-1931.220947
0.000000	3.108657	-1943.400879
0.000000	3.108894	-1953.706421
0.000000	3.109131	-1960.829834
0.000000	3.109368	-1964.586914
0.000000	3.109606	-1966.700317
0.000000	3.109843	-1968.079712
0.000000	3.110080	-1968.290039
0.000000	3.110317	-1967.157227
0.000000	3.110554	-1965.613159
0.000000	3.110791	-1964.934814
0.000000	3.111028	-1964.092651
0.000000	3.111266	-1962.218506
0.000000	3.111503	-1959.059692
0.000000	3.111740	-1954.590698
0.000000	3.111977	-1948.725586
0.000000	3.112214	-1941.148682
0.000000	3.112452	-1931.874023
0.000000	3.112689	-1921.186646
0.000000	3.112926	-1912.568359
0.000000	3.113163	-1909.484741
0.000000	3.113400	-1909.282959
0.000000	3.113637	-1908.929199
0.000000	3.113875	-1911.130005
0.000000	3.114112	-1918.237793
0.000000	3.114349	-1928.916748
0.000000	3.114586	-1942.413574
0.000000	3.114823	-1957.397949
0.000000	3.115061	-1969.481567
0.000000	3.115298	-1975.027832
0.000000	3.115535	-1977.221802
0.000000	3.115772	-1976.202515
0.000000	3.116009	-1972.361328
0.000000	3.116246	-1965.582031
0.000000	3.116484	-1954.477295
0.000000	3.116721	-1938.484863
0.000000	3.116958	-1921.152954
0.000000	3.117195	-1901.192261
0.000000	3.117432	-1877.875977
0.000000	3.117670	-1851.376587
0.000000	3.117907	-1824.354370
0.000000	3.118144	-1801.509766
0.000000	3.118381	-1781.098267
0.000000	3.118618	-1760.080078
0.000000	3.118855	-1736.768433
0.000000	3.119093	-1711.404907
0.000000	3.119329	-1685.002808
0.000000	3.119567	-1665.465698
0.000000	3.119804	-1658.129028
0.000000	3.120041	-1663.755371
0.000000	3.120279	-1681.656372
0.000000	3.120515	-1709.370728
0.000000	3.120753	-1744.121216
0.000000	3.120990	-1781.254028
0.000000	3.121227	-1814.574219
0.000000	3.121464	-1836.554565
0.000000	3.121701	-1843.030762
0.000000	3.121938	-1847.348511
0.000000	3.122176	-1849.893799
0.000000	3.122413	-1850.974976
0.000000	3.122650	-1851.892944
0.000000	3.122887	-1852.125488
0.000000	3.123124	-1851.598022
0.000000	3.123362	-1849.826782
0.000000	3.123599	-1845.922607
0.000000	3.123836	-1839.867920
0.000000	3.124073	-1832.134155
0.000000	3.124310	-1822.407471
0.000000	3.124547	-1810.740234
0.000000	3.124785	-1797.906250
0.000000	3.125022	-1783.402100
0.000000	3.125259	-1767.867065
0.000000	3.125496	-1756.502808
0.000000	3.125733	-1751.404053
0.000000	3.125971	-1751.386108
0.000000	3.126208	-1753.997803
0.000000	3.126445	-1757.631958
0.000000	3.126682	-1763.324341
0.000000	3.126919	-1771.950684
0.000000	3.127156	-1782.476685
0.000000	3.127394	-1792.716431
0.000000	3.127631	-1796.408447
0.000000	3.127868	-1790.179077
0.000000	3.128105	-1778.702881
0.000000	3.128342	-1761.714600
0.000000	3.128580	-1738.491699
0.000000	3.128817	-1709.474365
0.000000	3.129054	-1681.668701
0.000000	3.129291	-1655.223511
0.000000	3.129528	-1628.409546
0.000000	3.129766	-1600.687622
0.000000	3.130002	-1571.998657
0.000000	3.130240	-1551.274658
0.000000	3.130477	-1541.048584
0.000000	3.130714	-1542.957153
0.000000	3.130951	-1555.462891
0.000000	3.131188	-1577.821045
0.000000	3.131426	-1610.600586
0.000000	3.131663	-1651.944214
0.000000	3.131900	-1696.667114
0.000000	3.132137	-1737.968628
0.000000	3.132374	-1767.373535
0.000000	3.132612	-1789.847046
0.000000	3.132849	-1811.603271
0.000000	3.133086	-1830.458740
0.000000	3.133323	-1847.642456
0.000000	3.133560	-1861.881226
0.000000	3.133797	-1873.974731
0.000000	3.134035	-1885.335938
0.000000	3.134272	-1894.848389
0.000000	3.134509	-1900.728394
0.000000	3.134746	-1903.326050
0.000000	3.134983	-1902.002075
0.000000	3.135220	-1895.977661
0.000000	3.135458	-1887.763306
0.000000	3.135695	-1878.634521
0.000000	3.135932	-1869.137085
0.000000	3.136169	-1857.551147
0.000000	3.136406	-1841.795654
0.000000	3.136643	-1822.050171
0.000000	3.136881	-1797.698853
0.000000	3.137118	-1768.096191
0.000000	3.137355	-1742.892944
0.000000	3.137592	-1727.977295
0.000000	3.137829	-1722.967041
0.000000	3.138067	-1725.659546
0.000000	3.138304	-1735.086426
0.000000	3.138541	-1751.532837
0.000000	3.138778	-1773.714844
0.000000	3.139015	-1798.030640
0.000000	3.139252	-1820.940063
0.000000	3.139489	-1838.517944
0.000000	3.139727	-1846.972778
0.000000	3.139964	-1853.466431
0.000000	3.140201	-1859.883179
0.000000	3.140438	-1866.769165
0.000000	3.140675	-1873.966309
0.000000	3.140913	-1881.360718
0.000000	3.141150	-1888.494995
0.000000	3.141387	-1894.459106
0.000000	3.141624	-1898.313110
0.000000	3.141861	-1901.366699
0.000000	3.142098	-1904.932007
0.000000	3.142336	-1908.768066
0.000000	3.142573	-1912.080200
0.000000	3.142810	-1915.233765
0.000000	3.143047	-1918.202881
0.000000	3.143284	-1921.259399
0.000000	3.143522	-1923.619263
0.000000	3.143759	-1925.492798
0.000000	3.143996	-1925.219238
0.000000	3.144233	-1923.405518
0.000000	3.144470	-1920.122559
0.000000	3.144707	-1915.483887
0.000000	3.144945	-1908.923828
0.000000	3.145182	-1900.912964
0.000000	3.145419	-1891.425659
0.000000	3.145656	-1881.012817
0.000000	3.145893	-1870.195801
0.000000	3.146131	-1859.186035
0.000000	3.146368	-1849.073608
0.000000	3.146605	-1838.780640
0.000000	3.146842	-1828.665039
0.000000	3.147079	-1818.658447
0.000000	3.147316	-1810.313599
0.000000	3.147554	-1803.624878
0.000000	3.147791	-1798.123047
0.000000	3.148028	-1794.197754
0.000000	3.148265	-1791.406494
0.000000	3.148502	-1789.055542
0.000000	3.148740	-1787.093140
0.000000	3.148976	-1784.839478
0.000000	3.149214	-1781.995483
0.000000	3.149451	-1778.716797
0.000000	3.149688	-1775.283325
0.000000	3.149925	-1772.454956
0.000000	3.150162	-1770.709106
0.000000	3.150399	-1769.927612
0.000000	3.150637	-1770.567383
0.000000	3.150874	-1771.949219
0.000000	3.151111	-1774.172852
0.000000	3.151348	-1777.311035
0.000000	3.151585	-1781.175537
0.000000	3.151823	-1786.070923
0.000000	3.152060	-1791.383545
0.000000	3.152297	-1797.056274
0.000000	3.152534	-1803.029541
0.000000	3.152771	-1811.281128
0.000000	3.153008	-1822.590210
0.000000	3.153246	-1836.932373
0.000000	3.153483	-1853.848877
0.000000	3.153720	-1870.342285
0.000000	3.153957	-1882.846680
0.000000	3.154194	-1895.449341
0.000000	3.154432	-1906.081543
0.000000	3.154669	-1912.311646
0.000000	3.154906	-1914.647583
0.000000	3.155143	-1911.831299
0.000000	3.155380	-1902.909058
0.000000	3.155617	-1887.622681
0.000000	3.155855	-1868.269165
0.000000	3.156092	-1845.204346
0.000000	3.156329	-1816.697754
0.000000	3.156566	-1787.902344
0.000000	3.156803	-1757.954102
0.000000	3.157041	-1735.763550
0.000000	3.157278	-1722.032227
0.000000	3.157515	-1716.572754
0.000000	3.157752	-1716.969482
0.000000	3.157989	-1720.630859
0.000000	3.158226	-1726.166260
0.000000	3.158463	-1734.784546
0.000000	3.158701	-1745.170044
0.000000	3.158938	-1754.805664
[truncated: 5,061,448 more chars]
