# Supplementary material for: Conductivity and radio frequency performance data for silver nanoparticle inks deposited via aerosol jet deposition and processed under varying conditions
Source: Data Brief. 2020 Sep 24;33:106331. doi: 10.1016/j.dib.2020.106331 (PMC7560714; doi:10.1016/j.dib.2020.106331)
Supplement: Supplementary file 3 [file mmc3.zip › Sintering Study/ANP Ink/Profilometry Data/ANP_08.ASC]

Wyko ASCII Data File Format 2	1	1
X Size	10
Y Size	18001
Block Name	Type	Length	Value
Wavelength	7	4	1.185746
Aspect	7	4	0.000339
Pixel_size	7	4	0.700000
RAW_DATA	3	720040	
0.000000	0.000000	-44.435287
0.000000	0.000237	-44.341923
0.000000	0.000474	-43.557514
0.000000	0.000712	-43.498074
0.000000	0.000949	-43.267040
0.000000	0.001186	-42.659012
0.000000	0.001423	-42.774872
0.000000	0.001660	-42.229107
0.000000	0.001897	-41.799347
0.000000	0.002135	-41.543159
0.000000	0.002372	-41.109165
0.000000	0.002609	-40.882877
0.000000	0.002846	-40.512093
0.000000	0.003083	-40.485054
0.000000	0.003320	-39.835667
0.000000	0.003558	-39.647823
0.000000	0.003795	-39.704952
0.000000	0.004032	-39.272408
0.000000	0.004269	-39.186081
0.000000	0.004506	-38.977703
0.000000	0.004744	-38.524628
0.000000	0.004981	-38.688488
0.000000	0.005218	-38.396152
0.000000	0.005455	-38.601986
0.000000	0.005692	-38.581642
0.000000	0.005929	-38.305504
0.000000	0.006167	-38.364857
0.000000	0.006404	-38.144623
0.000000	0.006641	-37.977901
0.000000	0.006878	-37.605366
0.000000	0.007115	-37.374252
0.000000	0.007352	-36.797039
0.000000	0.007590	-35.992435
0.000000	0.007827	-35.593330
0.000000	0.008064	-34.904526
0.000000	0.008301	-34.656757
0.000000	0.008538	-34.246666
0.000000	0.008775	-34.126247
0.000000	0.009013	-33.536236
0.000000	0.009250	-32.681190
0.000000	0.009487	-31.937057
0.000000	0.009724	-30.623024
0.000000	0.009961	-29.897379
0.000000	0.010199	-29.502037
0.000000	0.010436	-29.744528
0.000000	0.010673	-30.168301
0.000000	0.010910	-30.506540
0.000000	0.011147	-30.838358
0.000000	0.011384	-31.367531
0.000000	0.011622	-31.326311
0.000000	0.011859	-31.403393
0.000000	0.012096	-31.480330
0.000000	0.012333	-31.557995
0.000000	0.012570	-31.762001
0.000000	0.012807	-31.730534
0.000000	0.013045	-31.821583
0.000000	0.013282	-32.159466
0.000000	0.013519	-32.123432
0.000000	0.013756	-32.291775
0.000000	0.013993	-32.049240
0.000000	0.014231	-31.987221
0.000000	0.014468	-31.629902
0.000000	0.014705	-31.464256
0.000000	0.014942	-31.263382
0.000000	0.015179	-31.149033
0.000000	0.015416	-31.120340
0.000000	0.015654	-30.805237
0.000000	0.015891	-30.438829
0.000000	0.016128	-30.035843
0.000000	0.016365	-29.981255
0.000000	0.016602	-29.563660
0.000000	0.016839	-29.383369
0.000000	0.017077	-29.691057
0.000000	0.017314	-29.496138
0.000000	0.017551	-29.237144
0.000000	0.017788	-28.659426
0.000000	0.018025	-28.370504
0.000000	0.018262	-27.784433
0.000000	0.018500	-27.516031
0.000000	0.018737	-27.224760
0.000000	0.018974	-26.913797
0.000000	0.019211	-26.954628
0.000000	0.019448	-26.262110
0.000000	0.019686	-26.292292
0.000000	0.019923	-25.873573
0.000000	0.020160	-25.858313
0.000000	0.020397	-26.029619
0.000000	0.020634	-26.138716
0.000000	0.020871	-26.407883
0.000000	0.021109	-26.330547
0.000000	0.021346	-26.364000
0.000000	0.021583	-26.379309
0.000000	0.021820	-25.996077
0.000000	0.022057	-26.296244
0.000000	0.022294	-25.950380
0.000000	0.022532	-25.778000
0.000000	0.022769	-25.669538
0.000000	0.023006	-24.775192
0.000000	0.023243	-25.044004
0.000000	0.023480	-24.454315
0.000000	0.023718	-24.682447
0.000000	0.023955	-24.172945
0.000000	0.024192	-24.120195
0.000000	0.024429	-23.576487
0.000000	0.024666	-23.390308
0.000000	0.024903	-23.707750
0.000000	0.025141	-23.428915
0.000000	0.025378	-23.492832
0.000000	0.025615	-23.055252
0.000000	0.025852	-22.717159
0.000000	0.026089	-23.117113
0.000000	0.026326	-22.451286
0.000000	0.026564	-22.761707
0.000000	0.026801	-22.610336
0.000000	0.027038	-22.526005
0.000000	0.027275	-22.873285
0.000000	0.027512	-21.694319
0.000000	0.027750	-20.217943
0.000000	0.027987	-16.927271
0.000000	0.028224	-10.796331
0.000000	0.028461	-1.086800
0.000000	0.028698	14.524156
0.000000	0.028935	36.736198
0.000000	0.029173	68.153519
0.000000	0.029410	108.211601
0.000000	0.029647	157.874435
0.000000	0.029884	212.363144
0.000000	0.030121	260.306030
0.000000	0.030358	296.700470
0.000000	0.030596	322.199738
0.000000	0.030833	339.708069
0.000000	0.031070	351.849396
0.000000	0.031307	360.778259
0.000000	0.031544	368.577148
0.000000	0.031781	374.375854
0.000000	0.032019	379.624207
0.000000	0.032256	388.181030
0.000000	0.032493	401.736572
0.000000	0.032730	413.777008
0.000000	0.032967	427.989014
0.000000	0.033205	444.091278
0.000000	0.033442	458.123383
0.000000	0.033679	471.673523
0.000000	0.033916	481.106293
0.000000	0.034153	487.576202
0.000000	0.034390	500.748932
0.000000	0.034628	511.113190
0.000000	0.034865	517.443970
0.000000	0.035102	523.623474
0.000000	0.035339	526.363953
0.000000	0.035576	527.842773
0.000000	0.035813	523.765686
0.000000	0.036051	515.359314
0.000000	0.036288	500.988007
0.000000	0.036525	481.165680
0.000000	0.036762	457.392181
0.000000	0.036999	433.108429
0.000000	0.037237	412.109314
0.000000	0.037474	392.312317
0.000000	0.037711	373.285858
0.000000	0.037948	356.124908
0.000000	0.038185	344.295837
0.000000	0.038422	335.614777
0.000000	0.038660	328.844482
0.000000	0.038897	322.773712
0.000000	0.039134	317.913239
0.000000	0.039371	314.161133
0.000000	0.039608	311.025970
0.000000	0.039845	308.373383
0.000000	0.040083	306.216553
0.000000	0.040320	304.598236
0.000000	0.040557	303.216797
0.000000	0.040794	302.267792
0.000000	0.041031	301.479797
0.000000	0.041269	301.066925
0.000000	0.041506	300.763214
0.000000	0.041743	300.897858
0.000000	0.041980	300.946686
0.000000	0.042217	300.971527
0.000000	0.042454	300.924652
0.000000	0.042692	300.766815
0.000000	0.042929	300.715149
0.000000	0.043166	300.515930
0.000000	0.043403	300.406616
0.000000	0.043640	299.914856
0.000000	0.043877	299.667694
0.000000	0.044115	299.833069
0.000000	0.044352	299.951141
0.000000	0.044589	300.140228
0.000000	0.044826	300.517761
0.000000	0.045063	300.705109
0.000000	0.045300	300.674377
0.000000	0.045538	300.895966
0.000000	0.045775	301.244232
0.000000	0.046012	301.457336
0.000000	0.046249	301.029572
0.000000	0.046486	300.935699
0.000000	0.046724	301.101288
0.000000	0.046961	300.942352
0.000000	0.047198	301.439331
0.000000	0.047435	301.884949
0.000000	0.047672	302.014709
0.000000	0.047909	302.057373
0.000000	0.048147	302.263702
0.000000	0.048384	302.765747
0.000000	0.048621	303.070801
0.000000	0.048858	303.271271
0.000000	0.049095	303.589813
0.000000	0.049332	303.642212
0.000000	0.049570	303.765015
0.000000	0.049807	303.825897
0.000000	0.050044	303.570923
0.000000	0.050281	303.246033
0.000000	0.050518	303.004120
0.000000	0.050756	302.885620
0.000000	0.050993	302.926727
0.000000	0.051230	303.154846
0.000000	0.051467	303.342194
0.000000	0.051704	303.614349
0.000000	0.051941	303.978546
0.000000	0.052179	304.315186
0.000000	0.052416	304.741730
0.000000	0.052653	305.131470
0.000000	0.052890	305.713409
0.000000	0.053127	306.349670
0.000000	0.053364	306.766876
0.000000	0.053602	306.812897
0.000000	0.053839	306.963531
0.000000	0.054076	307.355347
0.000000	0.054313	307.386566
0.000000	0.054550	307.779877
0.000000	0.054787	307.941742
0.000000	0.055025	308.108612
0.000000	0.055262	308.168640
0.000000	0.055499	308.496979
0.000000	0.055736	308.620819
0.000000	0.055973	308.899139
0.000000	0.056211	309.334625
0.000000	0.056448	309.672760
0.000000	0.056685	309.770325
0.000000	0.056922	309.736176
0.000000	0.057159	309.939667
0.000000	0.057396	310.148804
0.000000	0.057634	310.236572
0.000000	0.057871	310.440918
0.000000	0.058108	310.398682
0.000000	0.058345	310.469147
0.000000	0.058582	310.538147
0.000000	0.058819	310.601624
0.000000	0.059057	310.773285
0.000000	0.059294	310.799164
0.000000	0.059531	310.662567
0.000000	0.059768	310.481750
0.000000	0.060005	310.268341
0.000000	0.060243	310.284698
0.000000	0.060480	310.190216
0.000000	0.060717	310.121063
0.000000	0.060954	310.103058
0.000000	0.061191	310.528778
0.000000	0.061428	310.693756
0.000000	0.061666	311.086914
0.000000	0.061903	311.488678
0.000000	0.062140	312.156158
0.000000	0.062377	312.862793
0.000000	0.062614	313.491180
0.000000	0.062851	314.536316
0.000000	0.063089	315.409210
0.000000	0.063326	316.601837
0.000000	0.063563	317.782867
0.000000	0.063800	318.987427
0.000000	0.064037	320.517212
0.000000	0.064275	322.198334
0.000000	0.064512	324.199554
0.000000	0.064749	327.147400
0.000000	0.064986	330.030548
0.000000	0.065223	332.717041
0.000000	0.065460	335.543549
0.000000	0.065698	337.389038
0.000000	0.065935	337.614655
0.000000	0.066172	337.963013
0.000000	0.066409	338.557068
0.000000	0.066646	338.976807
0.000000	0.066883	339.088837
0.000000	0.067121	338.340149
0.000000	0.067358	336.507263
0.000000	0.067595	333.385590
0.000000	0.067832	329.068939
0.000000	0.068069	323.616455
0.000000	0.068306	317.547668
0.000000	0.068544	311.723602
0.000000	0.068781	305.731842
0.000000	0.069018	299.533752
0.000000	0.069255	293.845825
0.000000	0.069492	289.019135
0.000000	0.069730	285.688232
0.000000	0.069967	283.008545
0.000000	0.070204	279.681305
0.000000	0.070441	275.440399
0.000000	0.070678	270.367401
0.000000	0.070915	263.290161
0.000000	0.071153	253.964752
0.000000	0.071390	241.370499
0.000000	0.071627	224.317108
0.000000	0.071864	201.903214
0.000000	0.072101	175.321426
0.000000	0.072338	145.929199
0.000000	0.072576	116.497032
0.000000	0.072813	92.595268
0.000000	0.073050	78.602577
0.000000	0.073287	68.576355
0.000000	0.073524	60.200222
0.000000	0.073762	53.146030
0.000000	0.073999	47.566795
0.000000	0.074236	43.063335
0.000000	0.074473	39.316208
0.000000	0.074710	36.618523
0.000000	0.074947	33.952675
0.000000	0.075185	32.011372
0.000000	0.075422	30.328295
0.000000	0.075659	29.166933
0.000000	0.075896	27.835215
0.000000	0.076133	26.732244
0.000000	0.076370	25.805811
0.000000	0.076608	24.645761
0.000000	0.076845	23.584263
0.000000	0.077082	22.381689
0.000000	0.077319	21.663525
0.000000	0.077556	20.861803
0.000000	0.077794	20.364365
0.000000	0.078031	19.844793
0.000000	0.078268	19.939194
0.000000	0.078505	19.828526
0.000000	0.078742	19.996920
0.000000	0.078979	20.334526
0.000000	0.079217	20.956057
0.000000	0.079454	21.599848
0.000000	0.079691	21.867004
0.000000	0.079928	22.337341
0.000000	0.080165	23.010668
0.000000	0.080402	23.266956
0.000000	0.080640	23.815060
0.000000	0.080877	24.294559
0.000000	0.081114	24.932486
0.000000	0.081351	25.105583
0.000000	0.081588	25.639994
0.000000	0.081825	25.805475
0.000000	0.082063	26.061846
0.000000	0.082300	26.157898
0.000000	0.082537	26.319422
0.000000	0.082774	26.415648
0.000000	0.083011	26.192379
0.000000	0.083249	25.894285
0.000000	0.083486	25.673807
0.000000	0.083723	25.573479
0.000000	0.083960	25.513636
0.000000	0.084197	25.652321
0.000000	0.084434	26.021828
0.000000	0.084672	26.515928
0.000000	0.084909	26.887320
0.000000	0.085146	27.485636
0.000000	0.085383	28.055145
0.000000	0.085620	28.443417
0.000000	0.085857	29.107231
0.000000	0.086095	29.296766
0.000000	0.086332	29.464413
0.000000	0.086569	29.853233
0.000000	0.086806	29.857485
0.000000	0.087043	30.078213
0.000000	0.087281	29.925119
0.000000	0.087518	30.253298
0.000000	0.087755	30.352764
0.000000	0.087992	30.570553
0.000000	0.088229	30.775383
0.000000	0.088466	30.703457
0.000000	0.088704	30.825012
0.000000	0.088941	30.660074
0.000000	0.089178	30.089844
0.000000	0.089415	30.117445
0.000000	0.089652	30.311148
0.000000	0.089889	30.440844
0.000000	0.090127	30.629839
0.000000	0.090364	30.883904
0.000000	0.090601	31.206236
0.000000	0.090838	31.476501
0.000000	0.091075	31.572187
0.000000	0.091312	32.104298
0.000000	0.091550	32.471561
0.000000	0.091787	33.132893
0.000000	0.092024	33.334057
0.000000	0.092261	33.882748
0.000000	0.092498	34.034908
0.000000	0.092736	33.515759
0.000000	0.092973	33.665131
0.000000	0.093210	33.795090
0.000000	0.093447	33.779881
0.000000	0.093684	33.860516
0.000000	0.093921	33.802299
0.000000	0.094159	33.612339
0.000000	0.094396	33.677845
0.000000	0.094633	33.667915
0.000000	0.094870	33.968040
0.000000	0.095107	34.115883
0.000000	0.095344	34.600506
0.000000	0.095582	34.941517
0.000000	0.095819	35.605244
0.000000	0.096056	36.089188
0.000000	0.096293	36.357117
0.000000	0.096530	36.510887
0.000000	0.096768	36.915558
0.000000	0.097005	37.095757
0.000000	0.097242	37.172874
0.000000	0.097479	37.649807
0.000000	0.097716	37.814476
0.000000	0.097953	38.384094
0.000000	0.098191	38.749062
0.000000	0.098428	39.119488
0.000000	0.098665	39.228569
0.000000	0.098902	39.417652
0.000000	0.099139	39.194221
0.000000	0.099376	39.403774
0.000000	0.099614	39.339188
0.000000	0.099851	39.243839
0.000000	0.100088	38.895535
0.000000	0.100325	39.046978
0.000000	0.100562	39.363590
0.000000	0.100800	39.590599
0.000000	0.101037	39.700642
0.000000	0.101274	39.671188
0.000000	0.101511	39.611862
0.000000	0.101748	39.524960
0.000000	0.101985	39.421764
0.000000	0.102223	39.444298
0.000000	0.102460	39.253887
0.000000	0.102697	39.358532
0.000000	0.102934	39.790508
0.000000	0.103171	40.191978
0.000000	0.103408	40.545513
0.000000	0.103646	40.834698
0.000000	0.103883	41.046925
0.000000	0.104120	41.419167
0.000000	0.104357	41.952236
0.000000	0.104594	41.909405
0.000000	0.104831	42.253326
0.000000	0.105069	42.523170
0.000000	0.105306	42.837803
0.000000	0.105543	43.315578
0.000000	0.105780	43.944885
0.000000	0.106017	43.971523
0.000000	0.106255	44.219311
0.000000	0.106492	44.095673
0.000000	0.106729	44.337837
0.000000	0.106966	44.613419
0.000000	0.107203	44.810417
0.000000	0.107440	45.302982
0.000000	0.107678	45.374584
0.000000	0.107915	45.872887
0.000000	0.108152	46.331512
0.000000	0.108389	46.740784
0.000000	0.108626	47.336304
0.000000	0.108863	47.748009
0.000000	0.109101	48.204666
0.000000	0.109338	48.462315
0.000000	0.109575	49.005173
0.000000	0.109812	49.352371
0.000000	0.110049	49.849751
0.000000	0.110287	50.115631
0.000000	0.110524	50.844868
0.000000	0.110761	50.791969
0.000000	0.110998	50.752293
0.000000	0.111235	50.603756
0.000000	0.111472	50.108688
0.000000	0.111710	49.897125
0.000000	0.111947	49.530453
0.000000	0.112184	49.649315
0.000000	0.112421	49.442059
0.000000	0.112658	49.646889
0.000000	0.112895	49.802742
0.000000	0.113133	49.905895
0.000000	0.113370	50.198078
0.000000	0.113607	50.679794
0.000000	0.113844	50.731075
0.000000	0.114081	51.063011
0.000000	0.114318	51.199730
0.000000	0.114556	51.622356
0.000000	0.114793	51.849804
0.000000	0.115030	52.354897
0.000000	0.115267	52.402771
0.000000	0.115504	52.821163
0.000000	0.115742	53.002880
0.000000	0.115979	53.288582
0.000000	0.116216	53.304390
0.000000	0.116453	53.281994
0.000000	0.116690	53.231964
0.000000	0.116927	53.415081
0.000000	0.117165	53.244209
0.000000	0.117402	53.336483
0.000000	0.117639	53.477665
0.000000	0.117876	54.040562
0.000000	0.118113	54.173344
0.000000	0.118350	54.458954
0.000000	0.118588	54.537464
0.000000	0.118825	54.894711
0.000000	0.119062	55.057693
0.000000	0.119299	55.266182
0.000000	0.119536	55.648895
0.000000	0.119774	56.327400
0.000000	0.120011	56.556328
0.000000	0.120248	56.668167
0.000000	0.120485	56.783279
0.000000	0.120722	57.151535
0.000000	0.120959	57.535030
0.000000	0.121197	57.559307
0.000000	0.121434	57.705341
0.000000	0.121671	57.748379
0.000000	0.121908	58.062332
0.000000	0.122145	58.413280
0.000000	0.122382	58.786701
0.000000	0.122620	58.674004
0.000000	0.122857	59.146805
0.000000	0.123094	59.116024
0.000000	0.123331	59.042107
0.000000	0.123568	58.939266
0.000000	0.123806	58.953026
0.000000	0.124043	58.991379
0.000000	0.124280	58.955376
0.000000	0.124517	59.350189
0.000000	0.124754	59.704739
0.000000	0.124991	60.488682
0.000000	0.125229	60.224979
0.000000	0.125466	60.702179
0.000000	0.125703	60.858757
0.000000	0.125940	61.170776
0.000000	0.126177	61.284512
0.000000	0.126414	61.686504
0.000000	0.126652	62.140106
0.000000	0.126889	62.627750
0.000000	0.127126	63.004887
0.000000	0.127363	63.005463
0.000000	0.127600	62.984638
0.000000	0.127837	63.081448
0.000000	0.128075	63.435230
0.000000	0.128312	63.809311
0.000000	0.128549	63.704548
0.000000	0.128786	63.837429
0.000000	0.129023	64.099678
0.000000	0.129261	64.240875
0.000000	0.129498	64.487251
0.000000	0.129735	64.221107
0.000000	0.129972	64.282730
0.000000	0.130209	64.209366
0.000000	0.130446	64.372643
0.000000	0.130684	64.182739
0.000000	0.130921	64.255913
0.000000	0.131158	64.257309
0.000000	0.131395	64.683571
0.000000	0.131632	64.933975
0.000000	0.131869	65.349808
0.000000	0.132107	65.551384
0.000000	0.132344	65.514961
0.000000	0.132581	65.721542
0.000000	0.132818	66.061829
0.000000	0.133055	65.927612
0.000000	0.133293	66.169487
0.000000	0.133530	66.210815
0.000000	0.133767	66.546669
0.000000	0.134004	66.952393
0.000000	0.134241	67.302414
0.000000	0.134478	67.707840
0.000000	0.134716	68.038094
0.000000	0.134953	68.279938
0.000000	0.135190	68.790405
0.000000	0.135427	68.958130
0.000000	0.135664	69.130394
0.000000	0.135901	69.435188
0.000000	0.136139	69.635216
0.000000	0.136376	69.850746
0.000000	0.136613	70.210136
0.000000	0.136850	70.354622
0.000000	0.137087	70.526443
0.000000	0.137324	70.859970
0.000000	0.137562	71.119621
0.000000	0.137799	71.664818
0.000000	0.138036	71.882164
0.000000	0.138273	72.112450
0.000000	0.138510	72.473289
0.000000	0.138748	72.470718
0.000000	0.138985	72.819435
0.000000	0.139222	72.917236
0.000000	0.139459	72.992119
0.000000	0.139696	73.047295
0.000000	0.139933	73.089378
0.000000	0.140171	73.126945
0.000000	0.140408	72.923996
0.000000	0.140645	73.336182
0.000000	0.140882	73.522247
0.000000	0.141119	73.570656
0.000000	0.141356	73.464394
0.000000	0.141594	73.444023
0.000000	0.141831	73.280190
0.000000	0.142068	73.111443
0.000000	0.142305	73.092102
0.000000	0.142542	73.257118
0.000000	0.142780	73.508232
0.000000	0.143017	73.853622
0.000000	0.143254	74.536362
0.000000	0.143491	74.696198
0.000000	0.143728	75.158958
0.000000	0.143965	75.448280
0.000000	0.144203	75.922302
0.000000	0.144440	76.341599
0.000000	0.144677	76.817688
0.000000	0.144914	77.339684
0.000000	0.145151	77.765839
0.000000	0.145388	78.068390
0.000000	0.145626	78.222145
0.000000	0.145863	78.694550
0.000000	0.146100	78.499985
0.000000	0.146337	78.339355
0.000000	0.146574	78.107048
0.000000	0.146812	78.305069
0.000000	0.147049	77.980629
0.000000	0.147286	77.864059
0.000000	0.147523	77.752274
0.000000	0.147760	77.554466
0.000000	0.147997	77.667252
0.000000	0.148235	78.000298
0.000000	0.148472	78.556175
0.000000	0.148709	79.072174
0.000000	0.148946	79.146713
0.000000	0.149183	79.479370
0.000000	0.149420	79.584457
0.000000	0.149658	79.817093
0.000000	0.149895	80.066154
0.000000	0.150132	79.973854
0.000000	0.150369	80.403137
0.000000	0.150606	80.533546
0.000000	0.150843	81.213173
0.000000	0.151081	81.479927
0.000000	0.151318	81.917854
0.000000	0.151555	82.285042
0.000000	0.151792	82.570450
0.000000	0.152029	83.008835
0.000000	0.152267	83.349083
0.000000	0.152504	83.570007
0.000000	0.152741	84.020638
0.000000	0.152978	84.206078
0.000000	0.153215	83.987045
0.000000	0.153452	83.979446
0.000000	0.153690	84.220100
0.000000	0.153927	84.123039
0.000000	0.154164	84.546883
0.000000	0.154401	84.786476
0.000000	0.154638	85.196693
0.000000	0.154875	85.291344
0.000000	0.155113	85.546692
0.000000	0.155350	85.847954
0.000000	0.155587	86.309067
0.000000	0.155824	86.672913
0.000000	0.156061	86.916702
0.000000	0.156299	86.906837
0.000000	0.156536	86.888206
0.000000	0.156773	87.124428
0.000000	0.157010	87.390701
0.000000	0.157247	87.685829
0.000000	0.157484	87.881638
0.000000	0.157722	88.088509
0.000000	0.157959	88.176292
0.000000	0.158196	88.376038
0.000000	0.158433	88.558418
0.000000	0.158670	88.464790
0.000000	0.158907	88.572136
0.000000	0.159145	88.285072
0.000000	0.159382	88.341934
0.000000	0.159619	88.172791
0.000000	0.159856	88.162460
0.000000	0.160093	88.588028
0.000000	0.160331	88.859222
0.000000	0.160568	89.206261
0.000000	0.160805	89.502029
0.000000	0.161042	89.979034
0.000000	0.161279	90.265343
0.000000	0.161516	90.711464
0.000000	0.161754	90.709831
0.000000	0.161991	90.984360
0.000000	0.162228	91.555313
0.000000	0.162465	92.054367
0.000000	0.162702	92.456886
0.000000	0.162939	92.500397
0.000000	0.163177	92.783615
0.000000	0.163414	92.954895
0.000000	0.163651	93.255135
0.000000	0.163888	93.443993
0.000000	0.164125	93.758057
0.000000	0.164362	93.708000
0.000000	0.164600	93.889954
0.000000	0.164837	94.189850
0.000000	0.165074	94.354958
0.000000	0.165311	94.128319
0.000000	0.165548	94.364990
0.000000	0.165786	94.002960
0.000000	0.166023	94.268631
0.000000	0.166260	94.478477
0.000000	0.166497	94.633865
0.000000	0.166734	94.977249
0.000000	0.166971	95.625298
0.000000	0.167209	96.068855
0.000000	0.167446	95.903328
0.000000	0.167683	96.084991
0.000000	0.167920	96.153877
0.000000	0.168157	96.238312
0.000000	0.168394	96.594841
0.000000	0.168632	96.865074
0.000000	0.168869	97.032555
0.000000	0.169106	97.325554
0.000000	0.169343	97.489281
0.000000	0.169580	97.627808
0.000000	0.169818	97.494492
0.000000	0.170055	97.461258
0.000000	0.170292	97.314514
0.000000	0.170529	97.443794
0.000000	0.170766	97.754288
0.000000	0.171003	98.247551
0.000000	0.171241	98.542274
0.000000	0.171478	98.609169
0.000000	0.171715	98.677017
0.000000	0.171952	98.869286
0.000000	0.172189	99.067184
0.000000	0.172426	99.146286
0.000000	0.172664	99.228882
0.000000	0.172901	99.203957
0.000000	0.173138	99.447960
0.000000	0.173375	99.733673
0.000000	0.173612	100.057938
0.000000	0.173849	100.170593
0.000000	0.174087	100.184280
0.000000	0.174324	100.589462
0.000000	0.174561	100.905899
0.000000	0.174798	101.236694
0.000000	0.175035	101.086052
0.000000	0.175273	101.303360
0.000000	0.175510	101.434433
0.000000	0.175747	101.734596
0.000000	0.175984	102.101181
0.000000	0.176221	102.298302
0.000000	0.176458	102.814209
0.000000	0.176696	103.290291
0.000000	0.176933	103.828453
0.000000	0.177170	104.286087
0.000000	0.177407	104.759422
0.000000	0.177644	104.864647
0.000000	0.177881	104.828697
0.000000	0.178119	105.146248
0.000000	0.178356	105.464867
0.000000	0.178593	105.771484
0.000000	0.178830	105.688828
0.000000	0.179067	105.819244
0.000000	0.179305	105.576775
0.000000	0.179542	105.825294
0.000000	0.179779	105.868584
0.000000	0.180016	106.193283
0.000000	0.180253	106.565857
0.000000	0.180490	106.610992
0.000000	0.180728	106.926117
0.000000	0.180965	107.035561
0.000000	0.181202	107.422157
0.000000	0.181439	107.487808
0.000000	0.181676	107.835464
0.000000	0.181913	108.236008
0.000000	0.182151	108.561569
0.000000	0.182388	108.678757
0.000000	0.182625	109.308327
0.000000	0.182862	109.352448
0.000000	0.183099	109.625008
0.000000	0.183337	110.001900
0.000000	0.183574	109.978668
0.000000	0.183811	109.779846
0.000000	0.184048	109.784279
0.000000	0.184285	109.777458
0.000000	0.184522	109.777855
0.000000	0.184760	109.805855
0.000000	0.184997	110.001778
0.000000	0.185234	110.256943
0.000000	0.185471	110.691742
0.000000	0.185708	110.812172
0.000000	0.185945	111.088432
0.000000	0.186183	111.283531
0.000000	0.186420	111.640770
0.000000	0.186657	111.803490
0.000000	0.186894	112.138474
0.000000	0.187131	112.417496
0.000000	0.187368	113.008507
0.000000	0.187606	113.426682
0.000000	0.187843	113.892578
0.000000	0.188080	114.022995
0.000000	0.188317	114.520531
0.000000	0.188554	115.128288
0.000000	0.188792	115.197632
0.000000	0.189029	114.931374
0.000000	0.189266	114.576248
0.000000	0.189503	114.405823
0.000000	0.189740	114.577515
0.000000	0.189977	114.503426
0.000000	0.190215	114.425209
0.000000	0.190452	114.479858
0.000000	0.190689	114.441246
0.000000	0.190926	114.809570
0.000000	0.191163	114.635086
0.000000	0.191400	114.652695
0.000000	0.191638	115.391060
0.000000	0.191875	115.900497
0.000000	0.192112	116.276268
0.000000	0.192349	116.868263
0.000000	0.192586	117.663223
0.000000	0.192824	118.140762
0.000000	0.193061	118.374374
0.000000	0.193298	118.702415
0.000000	0.193535	118.870613
0.000000	0.193772	118.985336
0.000000	0.194009	119.044205
0.000000	0.194247	118.928825
0.000000	0.194484	118.769127
0.000000	0.194721	118.826233
0.000000	0.194958	118.872345
0.000000	0.195195	119.026817
0.000000	0.195432	118.799904
0.000000	0.195670	118.915627
0.000000	0.195907	118.665543
0.000000	0.196144	118.541573
0.000000	0.196381	118.697510
0.000000	0.196618	118.913544
0.000000	0.196856	118.950928
0.000000	0.197093	119.418922
0.000000	0.197330	119.596596
0.000000	0.197567	119.951576
0.000000	0.197804	120.239342
0.000000	0.198041	120.690788
0.000000	0.198279	120.932899
0.000000	0.198516	120.948143
0.000000	0.198753	121.340797
0.000000	0.198990	121.629204
0.000000	0.199227	121.790039
0.000000	0.199464	122.171478
0.000000	0.199702	122.036484
0.000000	0.199939	121.980576
0.000000	0.200176	121.788216
0.000000	0.200413	121.973999
0.000000	0.200650	122.208977
0.000000	0.200887	122.257584
0.000000	0.201125	122.483757
0.000000	0.201362	123.132202
0.000000	0.201599	123.452621
0.000000	0.201836	123.639969
0.000000	0.202073	123.673088
0.000000	0.202311	123.427536
0.000000	0.202548	123.408333
0.000000	0.202785	123.535942
0.000000	0.203022	123.595421
0.000000	0.203259	124.212059
0.000000	0.203496	124.182068
0.000000	0.203734	124.816269
0.000000	0.203971	125.390198
0.000000	0.204208	125.619057
0.000000	0.204445	125.589630
0.000000	0.204682	125.779884
0.000000	0.204919	125.832886
0.000000	0.205157	125.985832
0.000000	0.205394	125.996979
0.000000	0.205631	126.104935
0.000000	0.205868	126.193115
0.000000	0.206105	126.019287
0.000000	0.206343	125.833694
0.000000	0.206580	126.149765
0.000000	0.206817	126.141945
0.000000	0.207054	126.292885
0.000000	0.207291	126.377029
0.000000	0.207528	126.767532
0.000000	0.207766	127.111084
0.000000	0.208003	127.400772
0.000000	0.208240	127.756424
0.000000	0.208477	127.936188
0.000000	0.208714	128.544205
0.000000	0.208951	128.973297
0.000000	0.209189	129.558517
0.000000	0.209426	129.670776
0.000000	0.209663	130.011368
0.000000	0.209900	130.095764
0.000000	0.210137	130.278076
0.000000	0.210374	130.442871
0.000000	0.210612	130.468353
0.000000	0.210849	130.477402
0.000000	0.211086	130.722351
0.000000	0.211323	130.723190
0.000000	0.211560	130.835388
0.000000	0.211798	130.820129
0.000000	0.212035	130.916931
0.000000	0.212272	130.885315
0.000000	0.212509	130.964294
0.000000	0.212746	130.915344
0.000000	0.212983	130.983612
0.000000	0.213221	130.941528
0.000000	0.213458	131.048950
0.000000	0.213695	130.849808
0.000000	0.213932	131.344925
0.000000	0.214169	131.727707
0.000000	0.214406	132.238342
0.000000	0.214644	132.875107
0.000000	0.214881	133.498260
0.000000	0.215118	134.318069
0.000000	0.215355	134.688675
0.000000	0.215592	135.047333
0.000000	0.215830	135.253479
0.000000	0.216067	135.412506
0.000000	0.216304	135.397690
0.000000	0.216541	135.573654
0.000000	0.216778	135.586609
0.000000	0.217015	135.559830
0.000000	0.217253	135.387192
0.000000	0.217490	135.454865
0.000000	0.217727	135.428146
0.000000	0.217964	135.686508
0.000000	0.218201	135.883713
0.000000	0.218438	136.263809
0.000000	0.218676	136.467255
0.000000	0.218913	136.611008
0.000000	0.219150	136.944366
0.000000	0.219387	137.593170
0.000000	0.219624	137.811462
0.000000	0.219862	138.534042
0.000000	0.220099	138.531052
0.000000	0.220336	138.857941
0.000000	0.220573	138.552917
0.000000	0.220810	138.828888
0.000000	0.221047	138.747696
0.000000	0.221285	139.156906
0.000000	0.221522	139.340546
0.000000	0.221759	139.401108
0.000000	0.221996	139.456650
0.000000	0.222233	139.511780
0.000000	0.222470	139.570602
0.000000	0.222708	139.756912
0.000000	0.222945	139.704193
0.000000	0.223182	139.888626
0.000000	0.223419	140.071991
0.000000	0.223656	140.127289
0.000000	0.223893	139.937286
0.000000	0.224131	139.768402
0.000000	0.224368	139.907257
0.000000	0.224605	140.391922
0.000000	0.224842	140.988495
0.000000	0.225079	141.554596
0.000000	0.225317	141.936325
0.000000	0.225554	142.102982
0.000000	0.225791	142.402863
0.000000	0.226028	142.956818
0.000000	0.226265	142.906464
0.000000	0.226502	143.088837
0.000000	0.226740	143.167343
0.000000	0.226977	143.521027
0.000000	0.227214	143.801575
0.000000	0.227451	144.245560
0.000000	0.227688	144.478592
0.000000	0.227925	144.718445
0.000000	0.228163	145.192734
0.000000	0.228400	145.153763
0.000000	0.228637	145.183701
0.000000	0.228874	144.931763
0.000000	0.229111	145.023026
0.000000	0.229349	144.885010
0.000000	0.229586	145.138412
0.000000	0.229823	145.316772
0.000000	0.230060	145.651794
0.000000	0.230297	145.888412
0.000000	0.230534	146.004425
0.000000	0.230772	145.866074
0.000000	0.231009	145.962067
0.000000	0.231246	146.071228
0.000000	0.231483	146.081635
0.000000	0.231720	146.247559
0.000000	0.231957	146.463028
0.000000	0.232195	146.852402
0.000000	0.232432	147.046646
0.000000	0.232669	147.395050
0.000000	0.232906	147.528900
0.000000	0.233143	147.801331
0.000000	0.233380	147.971817
0.000000	0.233618	148.035324
0.000000	0.233855	148.481430
0.000000	0.234092	148.588348
0.000000	0.234329	148.828186
0.000000	0.234566	148.843674
0.000000	0.234804	149.120834
0.000000	0.235041	149.548798
0.000000	0.235278	149.509323
0.000000	0.235515	149.834595
0.000000	0.235752	149.802231
0.000000	0.235989	150.248428
0.000000	0.236227	150.328842
0.000000	0.236464	150.146179
0.000000	0.236701	150.075668
0.000000	0.236938	150.266693
0.000000	0.237175	150.614853
0.000000	0.237412	150.630936
0.000000	0.237650	151.034119
0.000000	0.237887	150.983643
0.000000	0.238124	151.199951
0.000000	0.238361	151.339661
0.000000	0.238598	151.651581
0.000000	0.238836	152.023911
0.000000	0.239073	152.332611
0.000000	0.239310	152.692657
0.000000	0.239547	152.978455
0.000000	0.239784	153.303299
0.000000	0.240021	153.784164
0.000000	0.240259	154.048157
0.000000	0.240496	154.323624
0.000000	0.240733	154.490616
0.000000	0.240970	154.551254
0.000000	0.241207	154.999466
0.000000	0.241444	155.355453
0.000000	0.241682	155.594513
0.000000	0.241919	155.693619
0.000000	0.242156	155.878235
0.000000	0.242393	156.017410
0.000000	0.242630	155.734344
0.000000	0.242868	155.514313
0.000000	0.243105	155.509735
0.000000	0.243342	155.383591
0.000000	0.243579	155.394394
0.000000	0.243816	155.564224
0.000000	0.244053	155.660797
0.000000	0.244291	155.927521
0.000000	0.244528	156.003021
0.000000	0.244765	156.245148
0.000000	0.245002	156.535873
0.000000	0.245239	156.744675
0.000000	0.245476	156.981125
0.000000	0.245714	157.240021
0.000000	0.245951	157.640167
0.000000	0.246188	157.453690
0.000000	0.246425	157.658127
0.000000	0.246662	158.057465
0.000000	0.246900	158.310028
0.000000	0.247137	158.913345
0.000000	0.247374	159.639435
0.000000	0.247611	160.109085
0.000000	0.247848	160.903503
0.000000	0.248085	161.396683
0.000000	0.248323	162.155304
0.000000	0.248560	162.303299
0.000000	0.248797	162.532593
0.000000	0.249034	162.724792
0.000000	0.249271	163.000427
0.000000	0.249508	162.996048
0.000000	0.249746	162.953110
0.000000	0.249983	163.010010
0.000000	0.250220	163.306625
0.000000	0.250457	163.366852
0.000000	0.250694	163.309479
0.000000	0.250931	163.269379
0.000000	0.251169	163.629028
0.000000	0.251406	163.788132
0.000000	0.251643	164.209991
0.000000	0.251880	164.271561
0.000000	0.252117	164.308411
0.000000	0.252355	164.319763
0.000000	0.252592	164.313385
0.000000	0.252829	164.062088
0.000000	0.253066	164.196823
0.000000	0.253303	164.389130
0.000000	0.253540	164.767715
0.000000	0.253778	165.086853
0.000000	0.254015	165.328186
0.000000	0.254252	165.596939
0.000000	0.254489	165.759171
0.000000	0.254726	166.045776
0.000000	0.254963	165.966690
0.000000	0.255201	166.246185
0.000000	0.255438	166.296555
0.000000	0.255675	166.362701
0.000000	0.255912	166.584946
0.000000	0.256149	166.736298
0.000000	0.256387	167.307648
0.000000	0.256624	167.451004
0.000000	0.256861	167.750259
0.000000	0.257098	168.085098
0.000000	0.257335	168.567429
0.000000	0.257572	168.577774
0.000000	0.257810	168.709198
0.000000	0.258047	168.979706
0.000000	0.258284	169.155746
0.000000	0.258521	169.481201
0.000000	0.258758	169.717209
0.000000	0.258995	169.978745
0.000000	0.259233	170.263504
0.000000	0.259470	170.444656
0.000000	0.259707	170.759186
0.000000	0.259944	170.841843
0.000000	0.260181	170.927856
0.000000	0.260418	171.145447
0.000000	0.260656	171.621094
0.000000	0.260893	171.619919
0.000000	0.261130	171.488434
0.000000	0.261367	171.726669
0.000000	0.261604	171.986450
0.000000	0.261842	172.134811
0.000000	0.262079	172.280060
0.000000	0.262316	172.417923
0.000000	0.262553	172.427353
0.000000	0.262790	172.315933
0.000000	0.263027	172.347687
0.000000	0.263265	172.550339
0.000000	0.263502	172.936829
0.000000	0.263739	173.258484
0.000000	0.263976	173.614868
0.000000	0.264213	173.864853
0.000000	0.264450	173.989151
0.000000	0.264688	173.858749
0.000000	0.264925	174.088104
0.000000	0.265162	174.091125
0.000000	0.265399	174.230927
0.000000	0.265636	174.760284
0.000000	0.265874	174.700943
0.000000	0.266111	174.875290
0.000000	0.266348	174.926270
0.000000	0.266585	174.968796
0.000000	0.266822	175.127640
0.000000	0.267059	175.165894
0.000000	0.267297	175.209427
0.000000	0.267534	175.153305
0.000000	0.267771	175.260178
0.000000	0.268008	175.675705
0.000000	0.268245	175.921219
0.000000	0.268482	176.345856
0.000000	0.268720	176.697266
0.000000	0.268957	176.952621
0.000000	0.269194	177.215561
0.000000	0.269431	177.230957
0.000000	0.269668	177.352875
0.000000	0.269906	177.707672
0.000000	0.270143	177.684021
0.000000	0.270380	177.632874
0.000000	0.270617	177.689941
0.000000	0.270854	177.750763
0.000000	0.271091	177.825958
0.000000	0.271329	177.803024
0.000000	0.271566	178.052826
0.000000	0.271803	178.461670
0.000000	0.272040	178.530762
0.000000	0.272277	178.606384
0.000000	0.272514	178.696167
0.000000	0.272752	178.810562
0.000000	0.272989	178.960907
0.000000	0.273226	179.156403
0.000000	0.273463	179.766632
0.000000	0.273700	179.693268
0.000000	0.273937	180.002106
0.000000	0.274175	180.462921
0.000000	0.274412	180.698959
0.000000	0.274649	180.694504
0.000000	0.274886	180.699402
0.000000	0.275123	181.105255
0.000000	0.275361	181.206726
0.000000	0.275598	181.731491
0.000000	0.275835	182.082123
0.000000	0.276072	182.479645
0.000000	0.276309	182.907471
0.000000	0.276546	183.098541
0.000000	0.276784	183.514755
0.000000	0.277021	183.540756
0.000000	0.277258	183.283936
0.000000	0.277495	183.492905
0.000000	0.277732	183.475418
0.000000	0.277969	183.848434
0.000000	0.278207	183.902161
0.000000	0.278444	184.238434
0.000000	0.278681	184.379730
0.000000	0.278918	184.800278
0.000000	0.279155	185.131424
0.000000	0.279393	185.352020
0.000000	0.279630	185.329178
0.000000	0.279867	185.429916
0.000000	0.280104	185.675415
0.000000	0.280341	185.958374
0.000000	0.280578	186.040344
0.000000	0.280816	186.409546
0.000000	0.281053	186.709763
0.000000	0.281290	187.169144
0.000000	0.281527	187.407486
0.000000	0.281764	187.764679
0.000000	0.282001	187.624542
0.000000	0.282239	187.953156
0.000000	0.282476	187.806564
0.000000	0.282713	188.041702
0.000000	0.282950	188.207748
0.000000	0.283187	188.555786
0.000000	0.283424	188.969864
0.000000	0.283662	189.437256
0.000000	0.283899	189.815292
0.000000	0.284136	190.079803
0.000000	0.284373	190.093918
0.000000	0.284610	190.097031
0.000000	0.284848	190.345551
0.000000	0.285085	190.728500
0.000000	0.285322	190.751083
0.000000	0.285559	191.006119
0.000000	0.285796	190.893341
0.000000	0.286033	191.017639
0.000000	0.286271	191.280075
0.000000	0.286508	191.325897
0.000000	0.286745	191.405365
0.000000	0.286982	191.542969
0.000000	0.287219	192.004379
0.000000	0.287456	192.439056
0.000000	0.287694	192.957840
0.000000	0.287931	193.424286
0.000000	0.288168	193.690247
0.000000	0.288405	194.091690
0.000000	0.288642	194.606857
0.000000	0.288880	194.717285
0.000000	0.289117	195.000961
0.000000	0.289354	194.369537
0.000000	0.289591	194.049973
0.000000	0.289828	194.358139
0.000000	0.290065	194.486221
0.000000	0.290303	194.915573
0.000000	0.290540	195.400101
0.000000	0.290777	195.669327
0.000000	0.291014	195.572800
0.000000	0.291251	195.587845
0.000000	0.291488	195.730652
0.000000	0.291726	195.886734
0.000000	0.291963	196.051468
0.000000	0.292200	196.214996
0.000000	0.292437	196.484909
0.000000	0.292674	196.114929
0.000000	0.292911	196.424301
0.000000	0.293149	196.096710
0.000000	0.293386	195.967636
0.000000	0.293623	195.822128
0.000000	0.293860	195.799316
0.000000	0.294097	195.797165
0.000000	0.294335	195.950912
0.000000	0.294572	196.031952
0.000000	0.294809	196.049133
0.000000	0.295046	196.263397
0.000000	0.295283	196.697449
0.000000	0.295520	197.116898
0.000000	0.295758	197.637802
0.000000	0.295995	198.132370
0.000000	0.296232	198.586288
0.000000	0.296469	198.984482
0.000000	0.296706	199.798950
0.000000	0.296943	200.285370
0.000000	0.297181	200.405029
0.000000	0.297418	200.509979
0.000000	0.297655	200.976486
0.000000	0.297892	201.082230
0.000000	0.298129	201.540009
0.000000	0.298367	201.623306
0.000000	0.298604	201.801971
0.000000	0.298841	201.721680
0.000000	0.299078	201.756500
0.000000	0.299315	202.056183
0.000000	0.299552	202.031693
0.000000	0.299790	202.415466
0.000000	0.300027	202.739731
0.000000	0.300264	203.114838
0.000000	0.300501	203.286957
0.000000	0.300738	203.606323
0.000000	0.300975	203.948608
0.000000	0.301213	204.181458
0.000000	0.301450	204.297958
0.000000	0.301687	204.426498
0.000000	0.301924	204.585907
0.000000	0.302161	204.795181
0.000000	0.302399	205.189789
0.000000	0.302636	205.773682
0.000000	0.302873	206.166595
0.000000	0.303110	206.458923
0.000000	0.303347	206.751358
0.000000	0.303584	206.905426
0.000000	0.303822	206.901993
0.000000	0.304059	206.971573
0.000000	0.304296	207.229568
0.000000	0.304533	206.932938
0.000000	0.304770	206.792755
0.000000	0.305007	206.590027
0.000000	0.305245	206.104904
0.000000	0.305482	205.983261
0.000000	0.305719	205.919174
0.000000	0.305956	206.190430
0.000000	0.306193	206.456863
0.000000	0.306430	207.080017
0.000000	0.306668	207.440491
0.000000	0.306905	207.865494
0.000000	0.307142	208.210480
0.000000	0.307379	208.448257
0.000000	0.307616	208.802155
0.000000	0.307854	208.774094
0.000000	0.308091	208.957474
0.000000	0.308328	208.875763
0.000000	0.308565	209.012634
0.000000	0.308802	209.137268
0.000000	0.309039	209.248291
0.000000	0.309277	209.226334
0.000000	0.309514	208.957748
0.000000	0.309751	209.194046
0.000000	0.309988	209.362900
0.000000	0.310225	209.587631
0.000000	0.310462	209.749725
0.000000	0.310700	210.088120
0.000000	0.310937	210.597687
0.000000	0.311174	210.772400
0.000000	0.311411	211.071930
0.000000	0.311648	210.886383
0.000000	0.311886	211.185715
0.000000	0.312123	211.268234
0.000000	0.312360	211.618622
0.000000	0.312597	211.761703
0.000000	0.312834	212.179611
0.000000	0.313071	212.150406
0.000000	0.313309	212.517593
0.000000	0.313546	212.811813
0.000000	0.313783	213.143188
0.000000	0.314020	213.502991
0.000000	0.314257	213.758072
0.000000	0.314494	213.897247
0.000000	0.314732	214.040649
0.000000	0.314969	214.195282
0.000000	0.315206	214.366501
0.000000	0.315443	214.677750
0.000000	0.315680	214.883392
0.000000	0.315917	215.216309
0.000000	0.316155	215.312073
0.000000	0.316392	215.172272
0.000000	0.316629	215.311676
0.000000	0.316866	215.659775
0.000000	0.317103	216.256271
0.000000	0.317341	216.768280
0.000000	0.317578	217.581146
0.000000	0.317815	218.107330
0.000000	0.318052	219.307327
0.000000	0.318289	220.549561
0.000000	0.318526	221.492828
0.000000	0.318764	222.745651
0.000000	0.319001	223.346481
0.000000	0.319238	222.450287
0.000000	0.319475	220.867371
0.000000	0.319712	220.015442
0.000000	0.319950	219.776825
0.000000	0.320187	219.733490
0.000000	0.320424	219.418777
0.000000	0.320661	219.080597
0.000000	0.320898	218.741425
0.000000	0.321135	218.427414
0.000000	0.321373	218.288544
0.000000	0.321610	218.473511
0.000000	0.321847	218.509140
0.000000	0.322084	218.874664
0.000000	0.322321	219.084564
0.000000	0.322558	219.485916
0.000000	0.322796	219.587067
0.000000	0.323033	219.862366
0.000000	0.323270	220.199310
0.000000	0.323507	220.595322
0.000000	0.323744	220.920029
0.000000	0.323981	221.280273
0.000000	0.324219	221.662918
0.000000	0.324456	221.929214
0.000000	0.324693	222.305267
0.000000	0.324930	221.931442
0.000000	0.325167	222.258591
0.000000	0.325405	222.472778
0.000000	0.325642	222.444397
0.000000	0.325879	222.783981
0.000000	0.326116	222.657455
0.000000	0.326353	222.912933
0.000000	0.326590	223.088913
0.000000	0.326828	223.306290
0.000000	0.327065	223.690460
0.000000	0.327302	223.876938
0.000000	0.327539	224.223068
0.000000	0.327776	224.370758
0.000000	0.328013	224.684174
0.000000	0.328251	224.931808
0.000000	0.328488	225.478989
0.000000	0.328725	225.963135
0.000000	0.328962	226.123428
0.000000	0.329199	226.556274
0.000000	0.329437	226.780090
0.000000	0.329674	227.142273
0.000000	0.329911	227.509521
0.000000	0.330148	227.854858
0.000000	0.330385	227.905762
0.000000	0.330622	227.882614
0.000000	0.330860	227.667709
0.000000	0.331097	227.278351
0.000000	0.331334	227.236801
0.000000	0.331571	227.345474
0.000000	0.331808	227.502426
0.000000	0.332045	227.837677
0.000000	0.332283	227.991898
0.000000	0.332520	228.208130
0.000000	0.332757	228.382446
0.000000	0.332994	228.777100
0.000000	0.333231	229.171173
0.000000	0.333468	229.814438
0.000000	0.333706	230.830811
0.000000	0.333943	231.350174
0.000000	0.334180	232.183502
0.000000	0.334417	232.225677
0.000000	0.334654	232.905991
0.000000	0.334892	233.626648
0.000000	0.335129	234.347015
0.000000	0.335366	234.410797
0.000000	0.335603	234.503586
0.000000	0.335840	234.505844
0.000000	0.336077	234.300812
0.000000	0.336315	234.025986
0.000000	0.336552	234.078003
0.000000	0.336789	234.003830
0.000000	0.337026	234.179169
0.000000	0.337263	234.133469
0.000000	0.337500	234.109573
0.000000	0.337738	234.364349
0.000000	0.337975	234.421616
0.000000	0.338212	234.762970
0.000000	0.338449	234.790085
0.000000	0.338686	234.986267
0.000000	0.338924	235.370758
0.000000	0.339161	235.585022
0.000000	0.339398	236.106552
0.000000	0.339635	236.197983
0.000000	0.339872	236.919403
0.000000	0.340109	237.401703
0.000000	0.340347	237.342453
0.000000	0.340584	237.194321
0.000000	0.340821	236.970505
0.000000	0.341058	236.823563
0.000000	0.341295	236.554474
0.000000	0.341532	236.571991
0.000000	0.341770	237.168060
0.000000	0.342007	237.634277
0.000000	0.342244	237.705948
0.000000	0.342481	238.219894
0.000000	0.342718	238.938202
0.000000	0.342955	239.348663
0.000000	0.343193	239.538223
0.000000	0.343430	239.496414
0.000000	0.343667	240.079712
0.000000	0.343904	240.327560
0.000000	0.344141	240.817871
0.000000	0.344379	240.932632
0.000000	0.344616	241.138840
0.000000	0.344853	241.083176
0.000000	0.345090	240.778809
0.000000	0.345327	241.111176
0.000000	0.345564	241.515182
0.000000	0.345802	242.107056
0.000000	0.346039	242.261932
0.000000	0.346276	242.557632
0.000000	0.346513	242.745163
0.000000	0.346750	242.928604
0.000000	0.346987	243.338882
0.000000	0.347225	242.988876
0.000000	0.347462	243.315811
0.000000	0.347699	243.252380
0.000000	0.347936	242.910004
0.000000	0.348173	243.041473
0.000000	0.348411	243.080704
0.000000	0.348648	242.918762
0.000000	0.348885	243.548401
0.000000	0.349122	243.656937
0.000000	0.349359	243.947174
0.000000	0.349596	244.300583
0.000000	0.349834	244.826935
0.000000	0.350071	244.900116
0.000000	0.350308	245.346863
0.000000	0.350545	245.443176
0.000000	0.350782	245.417557
0.000000	0.351019	245.765900
0.000000	0.351257	245.892120
0.000000	0.351494	246.389450
0.000000	0.351731	246.401291
0.000000	0.351968	246.508972
0.000000	0.352205	246.353714
0.000000	0.352443	246.669449
0.000000	0.352680	246.626251
0.000000	0.352917	246.584427
0.000000	0.353154	246.564331
0.000000	0.353391	246.949493
0.000000	0.353628	247.143448
0.000000	0.353866	247.495422
0.000000	0.354103	247.637070
0.000000	0.354340	247.679993
0.000000	0.354577	247.996994
0.000000	0.354814	248.238663
0.000000	0.355051	248.404129
0.000000	0.355289	248.618942
0.000000	0.355526	249.254150
0.000000	0.355763	249.577209
0.000000	0.356000	249.679688
0.000000	0.356237	250.284180
0.000000	0.356474	250.301819
0.000000	0.356712	250.440781
0.000000	0.356949	250.596909
0.000000	0.357186	251.021881
0.000000	0.357423	251.355133
0.000000	0.357660	251.583786
0.000000	0.357898	251.581024
0.000000	0.358135	251.837585
0.000000	0.358372	252.127762
0.000000	0.358609	252.572662
0.000000	0.358846	252.559479
0.000000	0.359083	252.804703
0.000000	0.359321	253.199677
0.000000	0.359558	253.371613
0.000000	0.359795	253.789627
0.000000	0.360032	253.598877
0.000000	0.360269	253.880646
0.000000	0.360506	254.053848
0.000000	0.360744	254.118256
0.000000	0.360981	254.084106
0.000000	0.361218	254.578140
0.000000	0.361455	254.768478
0.000000	0.361692	255.002640
0.000000	0.361930	255.400330
0.000000	0.362167	255.830078
0.000000	0.362404	256.026459
0.000000	0.362641	256.090332
0.000000	0.362878	256.143188
0.000000	0.363115	256.320557
0.000000	0.363353	256.519379
0.000000	0.363590	256.631622
0.000000	0.363827	256.670685
0.000000	0.364064	257.261353
0.000000	0.364301	257.686096
0.000000	0.364538	258.159576
0.000000	0.364776	258.416962
0.000000	0.365013	258.554230
0.000000	0.365250	258.803345
0.000000	0.365487	259.038605
0.000000	0.365724	259.128571
0.000000	0.365961	259.068054
0.000000	0.366199	259.108276
0.000000	0.366436	259.145844
0.000000	0.366673	259.191650
0.000000	0.366910	259.498383
0.000000	0.367147	259.463837
0.000000	0.367385	259.808929
0.000000	0.367622	259.816223
0.000000	0.367859	259.841064
0.000000	0.368096	260.016937
0.000000	0.368333	260.228516
0.000000	0.368570	260.710358
0.000000	0.368808	260.715881
0.000000	0.369045	260.819641
0.000000	0.369282	260.897980
0.000000	0.369519	260.823456
0.000000	0.369756	260.840546
0.000000	0.369993	260.599915
0.000000	0.370231	260.603485
0.000000	0.370468	260.884247
0.000000	0.370705	260.849609
0.000000	0.370942	261.106018
0.000000	0.371179	261.181793
0.000000	0.371417	261.800568
0.000000	0.371654	261.990173
0.000000	0.371891	262.206329
0.000000	0.372128	262.450409
0.000000	0.372365	262.604767
0.000000	0.372602	262.675018
0.000000	0.372840	263.282196
0.000000	0.373077	263.466583
0.000000	0.373314	263.935974
0.000000	0.373551	264.327942
0.000000	0.373788	264.625885
0.000000	0.374025	264.819580
0.000000	0.374263	265.149902
0.000000	0.374500	265.376923
0.000000	0.374737	265.493103
0.000000	0.374974	265.858856
0.000000	0.375211	266.104980
0.000000	0.375449	266.329193
0.000000	0.375686	266.394257
0.000000	0.375923	266.291565
0.000000	0.376160	266.152985
0.000000	0.376397	266.128693
0.000000	0.376634	266.008942
0.000000	0.376872	266.183868
0.000000	0.377109	266.677887
0.000000	0.377346	267.123047
0.000000	0.377583	267.492920
0.000000	0.377820	267.401367
0.000000	0.378057	267.691101
0.000000	0.378295	267.900269
0.000000	0.378532	268.155701
0.000000	0.378769	268.593872
0.000000	0.379006	268.741364
0.000000	0.379243	269.208588
0.000000	0.379481	269.889160
0.000000	0.379718	270.403748
0.000000	0.379955	270.838745
0.000000	0.380192	271.284546
0.000000	0.380429	271.709564
0.000000	0.380666	271.714783
0.000000	0.380904	271.759064
0.000000	0.381141	271.727112
0.000000	0.381378	271.388519
0.000000	0.381615	271.258759
0.000000	0.381852	271.270844
0.000000	0.382089	271.346252
0.000000	0.382327	271.761200
0.000000	0.382564	272.174042
0.000000	0.382801	272.701294
0.000000	0.383038	273.086243
0.000000	0.383275	273.786591
0.000000	0.383512	274.164825
0.000000	0.383750	274.776306
0.000000	0.383987	274.737488
0.000000	0.384224	274.740509
0.000000	0.384461	274.434265
0.000000	0.384698	274.692200
0.000000	0.384936	274.465790
0.000000	0.385173	274.379089
0.000000	0.385410	274.843719
0.000000	0.385647	275.037415
0.000000	0.385884	275.556610
0.000000	0.386121	276.157745
0.000000	0.386359	276.452728
0.000000	0.386596	276.661377
0.000000	0.386833	276.907349
0.000000	0.387070	277.323120
0.000000	0.387307	277.672943
0.000000	0.387544	277.950256
0.000000	0.387782	278.633789
0.000000	0.388019	278.981415
0.000000	0.388256	279.316010
0.000000	0.388493	279.494904
0.000000	0.388730	279.378754
0.000000	0.388968	279.451874
0.000000	0.389205	279.369171
0.000000	0.389442	279.385498
0.000000	0.389679	279.524780
0.000000	0.389916	279.317993
0.000000	0.390153	279.627106
0.000000	0.390391	279.871124
0.000000	0.390628	280.039581
0.000000	0.390865	280.367249
0.000000	0.391102	280.604767
0.000000	0.391339	280.736115
0.000000	0.391576	280.874298
0.000000	0.391814	280.896149
0.000000	0.392051	281.164063
0.000000	0.392288	281.314850
0.000000	0.392525	281.333069
0.000000	0.392762	281.577118
0.000000	0.393000	281.441559
0.000000	0.393237	281.406555
0.000000	0.393474	281.371765
0.000000	0.393711	281.475739
0.000000	0.393948	281.492828
0.000000	0.394185	281.920715
0.000000	0.394423	282.047333
0.000000	0.394660	282.234436
0.000000	0.394897	282.379883
0.000000	0.395134	282.985199
0.000000	0.395371	283.451904
0.000000	0.395608	283.873596
0.000000	0.395846	284.588715
0.000000	0.396083	285.201874
0.000000	0.396320	285.299377
0.000000	0.396557	285.091064
0.000000	0.396794	285.072083
0.000000	0.397031	285.273743
0.000000	0.397269	285.227631
0.000000	0.397506	285.546265
0.000000	0.397743	285.638245
0.000000	0.397980	285.616638
0.000000	0.398217	285.728638
0.000000	0.398455	285.981293
0.000000	0.398692	286.247925
0.000000	0.398929	286.393311
0.000000	0.399166	286.163849
0.000000	0.399403	286.171783
0.000000	0.399640	286.324768
0.000000	0.399878	286.513947
0.000000	0.400115	286.863312
0.000000	0.400352	287.006378
0.000000	0.400589	286.931091
0.000000	0.400826	287.246490
0.000000	0.401063	287.596924
0.000000	0.401301	287.963531
0.000000	0.401538	287.960632
0.000000	0.401775	287.814606
0.000000	0.402012	287.900848
0.000000	0.402249	288.116882
0.000000	0.402487	288.344086
0.000000	0.402724	288.211914
0.000000	0.402961	288.446198
0.000000	0.403198	288.333130
0.000000	0.403435	288.594269
0.000000	0.403672	288.876373
0.000000	0.403910	288.925354
0.000000	0.404147	288.980743
0.000000	0.404384	288.942291
0.000000	0.404621	289.084137
0.000000	0.404858	289.327057
0.000000	0.405095	289.945984
0.000000	0.405333	290.717072
0.000000	0.405570	291.139801
0.000000	0.405807	292.032959
0.000000	0.406044	292.763885
0.000000	0.406281	293.390503
0.000000	0.406518	293.980255
0.000000	0.406756	293.883392
0.000000	0.406993	293.562103
0.000000	0.407230	293.534546
0.000000	0.407467	293.483765
0.000000	0.407704	293.677673
0.000000	0.407942	293.888641
0.000000	0.408179	294.105011
0.000000	0.408416	294.305695
0.000000	0.408653	294.345245
0.000000	0.408890	294.206238
0.000000	0.409127	293.648132
0.000000	0.409365	293.548157
0.000000	0.409602	293.475281
0.000000	0.409839	293.699097
0.000000	0.410076	293.998474
0.000000	0.410313	294.131104
0.000000	0.410550	294.458099
0.000000	0.410788	294.740875
0.000000	0.411025	295.090729
0.000000	0.411262	295.496582
0.000000	0.411499	295.817413
0.000000	0.411736	296.271088
0.000000	0.411974	296.227173
0.000000	0.412211	296.508972
0.000000	0.412448	296.389954
0.000000	0.412685	296.463837
0.000000	0.412922	296.378845
0.000000	0.413159	296.261414
0.000000	0.413397	296.496704
0.000000	0.413634	296.136719
0.000000	0.413871	296.164124
0.000000	0.414108	296.383118
0.000000	0.414345	296.812531
0.000000	0.414582	297.210968
0.000000	0.414820	297.563507
0.000000	0.415057	297.854279
0.000000	0.415294	298.066223
0.000000	0.415531	298.668549
0.000000	0.415768	299.035126
0.000000	0.416005	299.002716
0.000000	0.416243	299.039246
0.000000	0.416480	299.037109
0.000000	0.416717	298.768921
0.000000	0.416954	298.988556
0.000000	0.417191	299.126556
0.000000	0.417429	299.308441
0.000000	0.417666	299.538055
0.000000	0.417903	299.810181
0.000000	0.418140	300.233490
0.000000	0.418377	300.547668
0.000000	0.418614	300.243500
0.000000	0.418852	300.288361
0.000000	0.419089	300.720184
0.000000	0.419326	300.580872
0.000000	0.419563	300.837494
0.000000	0.419800	301.153564
0.000000	0.420037	301.650726
0.000000	0.420275	301.836823
0.000000	0.420512	302.183838
0.000000	0.420749	302.454315
0.000000	0.420986	302.643097
0.000000	0.421223	302.990479
0.000000	0.421461	303.371460
0.000000	0.421698	304.012329
0.000000	0.421935	304.163849
0.000000	0.422172	304.041962
0.000000	0.422409	303.902588
0.000000	0.422646	304.143707
0.000000	0.422884	304.428192
0.000000	0.423121	304.873077
0.000000	0.423358	305.098114
0.000000	0.423595	305.561554
0.000000	0.423832	305.275177
0.000000	0.424069	305.310394
0.000000	0.424307	305.330139
0.000000	0.424544	305.343842
0.000000	0.424781	305.485809
0.000000	0.425018	305.526764
0.000000	0.425255	305.716705
0.000000	0.425492	305.702057
0.000000	0.425730	305.968811
0.000000	0.425967	306.280823
0.000000	0.426204	306.622803
0.000000	0.426441	306.855133
0.000000	0.426678	306.840088
0.000000	0.426916	306.696442
0.000000	0.427153	306.806061
0.000000	0.427390	307.313873
0.000000	0.427627	307.248596
0.000000	0.427864	307.682343
0.000000	0.428101	307.653107
0.000000	0.428339	307.871735
0.000000	0.428576	308.106750
0.000000	0.428813	308.234192
0.000000	0.429050	308.132141
0.000000	0.429287	308.295868
0.000000	0.429524	308.867157
0.000000	0.429762	308.869446
0.000000	0.429999	309.125305
0.000000	0.430236	309.398590
0.000000	0.430473	309.681641
0.000000	0.430710	309.483429
0.000000	0.430948	309.657928
0.000000	0.431185	309.874054
0.000000	0.431422	310.139557
0.000000	0.431659	310.455688
0.000000	0.431896	310.937469
0.000000	0.432133	311.083405
0.000000	0.432371	311.353821
0.000000	0.432608	311.377533
0.000000	0.432845	311.749878
0.000000	0.433082	311.743958
0.000000	0.433319	311.709534
0.000000	0.433556	311.659637
0.000000	0.433794	311.731567
0.000000	0.434031	311.940582
0.000000	0.434268	312.048126
0.000000	0.434505	312.171387
0.000000	0.434742	312.190552
0.000000	0.434979	312.472992
0.000000	0.435217	312.541382
0.000000	0.435454	312.634979
0.000000	0.435691	312.888397
0.000000	0.435928	313.070923
0.000000	0.436165	313.307953
0.000000	0.436403	313.728973
0.000000	0.436640	313.970978
0.000000	0.436877	314.387512
0.000000	0.437114	314.854950
0.000000	0.437351	315.237152
0.000000	0.437588	315.396057
0.000000	0.437826	315.566467
0.000000	0.438063	315.875305
0.000000	0.438300	316.324127
0.000000	0.438537	316.415222
0.000000	0.438774	316.736938
0.000000	0.439011	316.682556
0.000000	0.439249	316.848755
0.000000	0.439486	317.005493
0.000000	0.439723	317.154175
0.000000	0.439960	316.936340
0.000000	0.440197	317.095490
0.000000	0.440435	317.184662
0.000000	0.440672	317.709991
0.000000	0.440909	317.969513
0.000000	0.441146	318.337708
0.000000	0.441383	318.849091
0.000000	0.441620	319.533356
0.000000	0.441858	320.283386
0.000000	0.442095	321.210114
0.000000	0.442332	322.521942
0.000000	0.442569	323.909363
0.000000	0.442806	324.541168
0.000000	0.443043	324.193909
0.000000	0.443281	323.921143
0.000000	0.443518	324.113983
0.000000	0.443755	324.061829
0.000000	0.443992	323.634247
0.000000	0.444229	323.207428
0.000000	0.444467	322.939941
0.000000	0.444704	322.501312
0.000000	0.444941	322.279114
0.000000	0.445178	322.303345
0.000000	0.445415	322.100311
0.000000	0.445652	322.033691
0.000000	0.445890	321.875092
0.000000	0.446127	321.875488
0.000000	0.446364	321.803894
0.000000	0.446601	322.147491
0.000000	0.446838	322.421478
0.000000	0.447075	322.358856
0.000000	0.447313	322.554901
0.000000	0.447550	322.535400
0.000000	0.447787	322.664368
0.000000	0.448024	322.710083
0.000000	0.448261	323.034821
0.000000	0.448498	323.512177
0.000000	0.448736	323.627625
0.000000	0.448973	323.711243
0.000000	0.449210	323.514069
0.000000	0.449447	323.404999
0.000000	0.449684	323.410248
0.000000	0.449922	323.306793
0.000000	0.450159	323.591919
0.000000	0.450396	323.790924
0.000000	0.450633	324.009521
0.000000	0.450870	323.994965
0.000000	0.451107	323.984406
0.000000	0.451345	324.112640
0.000000	0.451582	324.151337
0.000000	0.451819	324.351410
0.000000	0.452056	324.603699
0.000000	0.452293	325.030640
0.000000	0.452531	325.141479
0.000000	0.452768	325.530731
0.000000	0.453005	325.595459
0.000000	0.453242	325.931702
0.000000	0.453479	326.302490
0.000000	0.453716	326.695404
0.000000	0.453954	326.731476
0.000000	0.454191	326.763794
0.000000	0.454428	327.047516
0.000000	0.454665	327.348694
0.000000	0.454902	327.415314
0.000000	0.455139	327.604034
0.000000	0.455377	327.801392
0.000000	0.455614	327.888947
0.000000	0.455851	328.117798
0.000000	0.456088	328.018372
0.000000	0.456325	328.329620
0.000000	0.456562	328.710388
0.000000	0.456800	329.271423
0.000000	0.457037	329.625824
0.000000	0.457274	329.739197
0.000000	0.457511	330.080994
0.000000	0.457748	329.922943
0.000000	0.457986	329.988342
0.000000	0.458223	330.060852
0.000000	0.458460	330.273163
0.000000	0.458697	330.754272
0.000000	0.458934	330.769409
0.000000	0.459171	330.663055
0.000000	0.459409	331.054840
0.000000	0.459646	331.109406
0.000000	0.459883	331.421478
0.000000	0.460120	331.514404
0.000000	0.460357	331.506775
0.000000	0.460594	331.777008
0.000000	0.460832	331.977814
0.000000	0.461069	332.592987
0.000000	0.461306	332.645874
0.000000	0.461543	332.836609
0.000000	0.461780	333.169739
0.000000	0.462018	333.638611
0.000000	0.462255	333.619232
0.000000	0.462492	333.579010
0.000000	0.462729	333.654480
0.000000	0.462966	333.982300
0.000000	0.463203	333.957672
0.000000	0.463441	334.297150
0.000000	0.463678	334.277649
0.000000	0.463915	334.492157
0.000000	0.464152	334.340790
0.000000	0.464389	334.428345
0.000000	0.464626	334.653809
0.000000	0.464864	334.658051
0.000000	0.465101	334.806519
0.000000	0.465338	334.994690
0.000000	0.465575	335.232239
0.000000	0.465812	335.283386
0.000000	0.466049	335.638245
0.000000	0.466287	336.185425
0.000000	0.466524	336.544464
0.000000	0.466761	336.928986
0.000000	0.466998	337.077484
0.000000	0.467235	337.093475
0.000000	0.467473	337.340973
0.000000	0.467710	337.706146
0.000000	0.467947	337.696869
0.000000	0.468184	337.549164
0.000000	0.468421	337.648468
0.000000	0.468658	337.900482
0.000000	0.468896	338.191010
0.000000	0.469133	338.392914
0.000000	0.469370	338.619385
0.000000	0.469607	338.745941
0.000000	0.469844	338.891785
0.000000	0.470081	339.062134
0.000000	0.470319	339.505829
0.000000	0.470556	339.496002
0.000000	0.470793	339.627960
0.000000	0.471030	339.914246
0.000000	0.471267	340.351318
0.000000	0.471505	340.675781
0.000000	0.471742	340.612244
0.000000	0.471979	340.746643
0.000000	0.472216	340.596100
0.000000	0.472453	340.520020
0.000000	0.472690	340.411957
0.000000	0.472928	340.407043
0.000000	0.473165	340.524323
0.000000	0.473402	340.294250
0.000000	0.473639	340.341766
0.000000	0.473876	340.465088
0.000000	0.474113	340.808929
0.000000	0.474351	341.388123
0.000000	0.474588	341.712158
0.000000	0.474825	342.368408
0.000000	0.475062	342.739868
0.000000	0.475299	343.402954
0.000000	0.475536	343.366699
0.000000	0.475774	343.932831
0.000000	0.476011	344.497559
0.000000	0.476248	344.417938
0.000000	0.476485	344.519836
0.000000	0.476722	344.338684
0.000000	0.476960	344.254547
0.000000	0.477197	344.422180
0.000000	0.477434	344.740936
0.000000	0.477671	344.966187
0.000000	0.477908	344.961609
0.000000	0.478145	345.205322
0.000000	0.478383	345.338837
0.000000	0.478620	345.478485
0.000000	0.478857	345.388031
0.000000	0.479094	345.322052
0.000000	0.479331	345.793060
0.000000	0.479568	346.088196
0.000000	0.479806	346.428925
0.000000	0.480043	346.802063
0.000000	0.480280	346.947601
0.000000	0.480517	347.092712
0.000000	0.480754	346.994690
0.000000	0.480992	347.385376
0.000000	0.481229	347.548828
0.000000	0.481466	347.709747
0.000000	0.481703	347.742065
0.000000	0.481940	347.884857
0.000000	0.482177	347.776154
0.000000	0.482415	348.021545
0.000000	0.482652	348.026489
0.000000	0.482889	348.152374
0.000000	0.483126	348.052185
0.000000	0.483363	348.108429
0.000000	0.483600	348.234070
0.000000	0.483838	348.695313
0.000000	0.484075	349.261139
0.000000	0.484312	349.672516
0.000000	0.484549	350.025391
0.000000	0.484786	350.667419
0.000000	0.485024	350.975647
0.000000	0.485261	351.164032
0.000000	0.485498	351.228455
0.000000	0.485735	351.416748
0.000000	0.485972	351.981262
0.000000	0.486209	352.066223
0.000000	0.486447	352.374115
0.000000	0.486684	352.301453
0.000000	0.486921	352.451904
0.000000	0.487158	352.362396
0.000000	0.487395	352.412750
0.000000	0.487632	352.885376
0.000000	0.487870	353.218292
0.000000	0.488107	353.589050
0.000000	0.488344	354.244354
0.000000	0.488581	355.268585
0.000000	0.488818	357.197418
0.000000	0.489056	360.412506
0.000000	0.489293	365.341034
0.000000	0.489530	371.667816
0.000000	0.489767	380.807404
0.000000	0.490004	392.316437
0.000000	0.490241	405.799835
0.000000	0.490479	418.827911
0.000000	0.490716	430.986176
0.000000	0.490953	441.168091
0.000000	0.491190	447.594849
0.000000	0.491427	450.000214
0.000000	0.491664	450.523895
0.000000	0.491902	451.653717
0.000000	0.492139	451.233704
0.000000	0.492376	452.419067
0.000000	0.492613	472.069519
0.000000	0.492850	494.872101
0.000000	0.493087	526.185120
0.000000	0.493325	561.005981
0.000000	0.493562	590.327820
0.000000	0.493799	608.939270
0.000000	0.494036	614.389526
0.000000	0.494273	609.930115
0.000000	0.494511	598.940857
0.000000	0.494748	581.890747
0.000000	0.494985	556.720459
0.000000	0.495222	525.245728
0.000000	0.495459	490.259094
0.000000	0.495696	458.594513
0.000000	0.495934	438.446503
0.000000	0.496171	426.458191
0.000000	0.496408	416.767487
0.000000	0.496645	409.208801
0.000000	0.496882	403.559723
0.000000	0.497119	400.322815
0.000000	0.497357	399.399017
0.000000	0.497594	400.869202
0.000000	0.497831	403.976471
0.000000	0.498068	408.191833
0.000000	0.498305	412.318054
0.000000	0.498543	412.174255
0.000000	0.498780	406.390442
0.000000	0.499017	398.092804
0.000000	0.499254	390.717346
0.000000	0.499491	384.202179
0.000000	0.499728	381.748932
0.000000	0.499966	379.659668
0.000000	0.500203	377.952087
0.000000	0.500440	376.595245
0.000000	0.500677	375.889648
0.000000	0.500914	375.150177
0.000000	0.501151	375.143066
0.000000	0.501389	375.588287
0.000000	0.501626	377.073395
0.000000	0.501863	378.778992
0.000000	0.502100	381.516571
0.000000	0.502337	385.870026
0.000000	0.502574	391.567596
0.000000	0.502812	398.682404
0.000000	0.503049	408.608673
0.000000	0.503286	422.407135
0.000000	0.503523	440.003845
0.000000	0.503760	461.477448
0.000000	0.503998	487.104065
0.000000	0.504235	515.483704
0.000000	0.504472	536.582520
0.000000	0.504709	547.801636
0.000000	0.504946	566.415588
0.000000	0.505183	582.298340
0.000000	0.505421	589.753296
0.000000	0.505658	587.890808
0.000000	0.505895	578.619019
0.000000	0.506132	565.215027
0.000000	0.506369	550.619263
0.000000	0.506606	538.241882
0.000000	0.506844	532.757324
0.000000	0.507081	532.978088
0.000000	0.507318	535.448303
0.000000	0.507555	540.077087
0.000000	0.507792	546.056091
0.000000	0.508030	558.960693
0.000000	0.508267	575.666321
0.000000	0.508504	596.944580
0.000000	0.508741	623.674316
0.000000	0.508978	654.258240
0.000000	0.509215	688.547363
0.000000	0.509453	722.757324
0.000000	0.509690	750.455688
0.000000	0.509927	773.423950
0.000000	0.510164	795.195618
0.000000	0.510401	817.612488
0.000000	0.510638	841.965942
0.000000	0.510876	868.771729
0.000000	0.511113	893.204529
0.000000	0.511350	918.869324
0.000000	0.511587	945.735046
0.000000	0.511824	968.499573
0.000000	0.512061	985.841797
0.000000	0.512299	1003.213867
0.000000	0.512536	1012.975647
0.000000	0.512773	1014.705505
0.000000	0.513010	1010.569397
0.000000	0.513247	999.829651
0.000000	0.513485	985.723511
0.000000	0.513722	968.506287
0.000000	0.513959	950.381409
0.000000	0.514196	931.078064
0.000000	0.514433	914.935547
0.000000	0.514670	903.243042
0.000000	0.514908	900.047546
0.000000	0.515145	896.791565
0.000000	0.515382	892.553162
0.000000	0.515619	887.376587
0.000000	0.515856	880.196655
0.000000	0.516093	871.674622
0.000000	0.516331	862.211792
0.000000	0.516568	851.053894
0.000000	0.516805	838.829651
0.000000	0.517042	825.549255
0.000000	0.517279	809.501587
0.000000	0.517517	791.436951
0.000000	0.517754	772.754578
0.000000	0.517991	756.549927
0.000000	0.518228	740.699707
0.000000	0.518465	727.786682
0.000000	0.518702	716.376465
0.000000	0.518940	707.696716
0.000000	0.519177	702.818542
0.000000	0.519414	698.894470
0.000000	0.519651	702.422729
0.000000	0.519888	710.093323
0.000000	0.520125	721.813171
0.000000	0.520363	736.049622
0.000000	0.520600	750.385132
0.000000	0.520837	762.104187
0.000000	0.521074	772.146484
0.000000	0.521311	781.736328
0.000000	0.521549	794.436646
0.000000	0.521786	810.441467
0.000000	0.522023	830.147156
0.000000	0.522260	855.194519
0.000000	0.522497	886.999329
0.000000	0.522734	925.561279
0.000000	0.522972	965.557190
0.000000	0.523209	1003.492065
0.000000	0.523446	1034.109863
0.000000	0.523683	1055.533081
0.000000	0.523920	1065.523315
0.000000	0.524157	1066.131958
0.000000	0.524395	1060.252075
0.000000	0.524632	1048.654907
0.000000	0.524869	1034.460571
0.000000	0.525106	1018.098206
0.000000	0.525343	1003.217712
0.000000	0.525580	988.597534
0.000000	0.525818	967.619019
0.000000	0.526055	945.063293
0.000000	0.526292	919.771851
0.000000	0.526529	893.301819
0.000000	0.526766	871.108704
0.000000	0.527004	855.919739
0.000000	0.527241	842.282593
0.000000	0.527478	832.365906
0.000000	0.527715	828.160217
0.000000	0.527952	827.088257
0.000000	0.528189	824.289917
0.000000	0.528427	819.812378
0.000000	0.528664	809.332153
0.000000	0.528901	794.455383
0.000000	0.529138	775.636963
0.000000	0.529375	749.036560
0.000000	0.529612	721.375854
0.000000	0.529850	705.811646
0.000000	0.530087	694.385681
0.000000	0.530324	687.006470
0.000000	0.530561	685.950867
0.000000	0.530798	687.938171
0.000000	0.531035	692.205383
0.000000	0.531273	698.409729
0.000000	0.531510	706.216309
0.000000	0.531747	714.732056
0.000000	0.531984	726.765503
0.000000	0.532221	744.879395
0.000000	0.532459	770.159912
0.000000	0.532696	804.835388
0.000000	0.532933	848.250000
0.000000	0.533170	899.938416
0.000000	0.533407	957.672913
0.000000	0.533644	1015.053650
0.000000	0.533882	1073.153931
0.000000	0.534119	1129.574951
0.000000	0.534356	1175.097046
0.000000	0.534593	1209.599976
0.000000	0.534830	1232.575317
0.000000	0.535067	1244.694092
0.000000	0.535305	1246.615112
0.000000	0.535542	1236.931396
0.000000	0.535779	1214.970215
0.000000	0.536016	1181.125000
0.000000	0.536253	1138.240601
0.000000	0.536491	1090.770508
0.000000	0.536728	1043.861084
0.000000	0.536965	1004.352539
0.000000	0.537202	979.789551
0.000000	0.537439	972.575684
0.000000	0.537676	971.544617
0.000000	0.537914	972.076599
0.000000	0.538151	973.932251
0.000000	0.538388	974.266296
0.000000	0.538625	975.307190
0.000000	0.538862	975.845337
0.000000	0.539099	975.397644
0.000000	0.539337	975.438843
0.000000	0.539574	975.006409
0.000000	0.539811	975.598572
0.000000	0.540048	976.867981
0.000000	0.540285	980.393799
0.000000	0.540523	990.533020
0.000000	0.540760	1008.765442
0.000000	0.540997	1043.545044
0.000000	0.541234	1090.310425
0.000000	0.541471	1145.705444
0.000000	0.541708	1206.125488
0.000000	0.541946	1258.321777
0.000000	0.542183	1296.615601
0.000000	0.542420	1319.976196
0.000000	0.542657	1329.303711
0.000000	0.542894	1326.087158
0.000000	0.543131	1310.431885
0.000000	0.543369	1283.774414
0.000000	0.543606	1249.430054
0.000000	0.543843	1212.098145
0.000000	0.544080	1177.506470
0.000000	0.544317	1151.057495
0.000000	0.544555	1132.894897
0.000000	0.544792	1117.836670
0.000000	0.545029	1105.374146
0.000000	0.545266	1094.594482
0.000000	0.545503	1084.890259
0.000000	0.545740	1076.083740
0.000000	0.545978	1067.420288
0.000000	0.546215	1058.838623
0.000000	0.546452	1049.470337
0.000000	0.546689	1039.019897
0.000000	0.546926	1028.595215
0.000000	0.547163	1018.705933
0.000000	0.547401	1008.398193
0.000000	0.547638	999.056458
0.000000	0.547875	992.301880
0.000000	0.548112	991.099609
0.000000	0.548349	994.963989
0.000000	0.548586	1005.034973
0.000000	0.548824	1021.807190
0.000000	0.549061	1044.086548
0.000000	0.549298	1069.718994
0.000000	0.549535	1097.085571
0.000000	0.549772	1125.492920
0.000000	0.550010	1149.739746
0.000000	0.550247	1169.160156
0.000000	0.550484	1183.430176
0.000000	0.550721	1193.261475
0.000000	0.550958	1200.770508
0.000000	0.551195	1207.661865
0.000000	0.551433	1213.922729
0.000000	0.551670	1220.715942
0.000000	0.551907	1225.391968
0.000000	0.552144	1226.082886
0.000000	0.552381	1224.719971
0.000000	0.552619	1227.031616
0.000000	0.552856	1229.471069
0.000000	0.553093	1230.019653
0.000000	0.553330	1230.572388
0.000000	0.553567	1235.412598
0.000000	0.553804	1238.482910
0.000000	0.554042	1239.807861
0.000000	0.554279	1239.026855
0.000000	0.554516	1234.765625
0.000000	0.554753	1225.385010
0.000000	0.554990	1213.160278
0.000000	0.555227	1199.985474
0.000000	0.555465	1187.977173
0.000000	0.555702	1182.395020
0.000000	0.555939	1179.002930
0.000000	0.556176	1173.507202
0.000000	0.556413	1165.373047
0.000000	0.556650	1155.430542
0.000000	0.556888	1145.615967
0.000000	0.557125	1136.358521
0.000000	0.557362	1130.525146
0.000000	0.557599	1132.309082
0.000000	0.557836	1137.815308
0.000000	0.558074	1142.078003
0.000000	0.558311	1146.908325
0.000000	0.558548	1151.143555
0.000000	0.558785	1155.910889
0.000000	0.559022	1160.699829
0.000000	0.559259	1164.142822
0.000000	0.559497	1167.079590
0.000000	0.559734	1170.289185
0.000000	0.559971	1172.792725
0.000000	0.560208	1174.066772
0.000000	0.560445	1175.054932
0.000000	0.560682	1172.971313
0.000000	0.560920	1167.503906
0.000000	0.561157	1158.886475
0.000000	0.561394	1147.025879
0.000000	0.561631	1132.158325
0.000000	0.561868	1116.341797
0.000000	0.562105	1103.050293
0.000000	0.562343	1092.727051
0.000000	0.562580	1084.353760
0.000000	0.562817	1078.714233
0.000000	0.563054	1075.443481
0.000000	0.563291	1074.112549
0.000000	0.563529	1075.509155
0.000000	0.563766	1079.358765
0.000000	0.564003	1087.527710
0.000000	0.564240	1099.332764
0.000000	0.564477	1113.994751
0.000000	0.564714	1131.675293
0.000000	0.564952	1150.767700
0.000000	0.565189	1168.715820
0.000000	0.565426	1181.188477
0.000000	0.565663	1187.329834
0.000000	0.565900	1188.184326
0.000000	0.566137	1184.634155
0.000000	0.566375	1176.903320
0.000000	0.566612	1165.518311
0.000000	0.566849	1151.302368
0.000000	0.567086	1138.228149
0.000000	0.567323	1127.683960
0.000000	0.567560	1119.475098
0.000000	0.567798	1113.875977
0.000000	0.568035	1109.308228
0.000000	0.568272	1105.861816
0.000000	0.568509	1102.621704
0.000000	0.568746	1099.162598
0.000000	0.568984	1095.779785
0.000000	0.569221	1092.483276
0.000000	0.569458	1088.562988
0.000000	0.569695	1084.977905
0.000000	0.569932	1081.406860
0.000000	0.570169	1080.088623
0.000000	0.570407	1083.109131
0.000000	0.570644	1091.304077
0.000000	0.570881	1104.383179
0.000000	0.571118	1121.406128
0.000000	0.571355	1141.137329
0.000000	0.571593	1161.404541
0.000000	0.571830	1181.936157
0.000000	0.572067	1198.388428
0.000000	0.572304	1213.781006
0.000000	0.572541	1231.269409
0.000000	0.572778	1249.440796
0.000000	0.573016	1268.918701
0.000000	0.573253	1293.519897
0.000000	0.573490	1317.591431
0.000000	0.573727	1344.416626
0.000000	0.573964	1376.080322
0.000000	0.574201	1412.350464
0.000000	0.574439	1449.325439
0.000000	0.574676	1479.773682
0.000000	0.574913	1503.505737
0.000000	0.575150	1519.944580
0.000000	0.575387	1527.801880
0.000000	0.575624	1526.683838
0.000000	0.575862	1514.690308
0.000000	0.576099	1492.366943
0.000000	0.576336	1460.547974
0.000000	0.576573	1423.176514
0.000000	0.576810	1386.506226
0.000000	0.577048	1357.274536
0.000000	0.577285	1343.994995
0.000000	0.577522	1348.854248
0.000000	0.577759	1363.572754
0.000000	0.577996	1375.069824
0.000000	0.578233	1378.788086
0.000000	0.578471	1383.293213
0.000000	0.578708	1387.788696
0.000000	0.578945	1393.093018
0.000000	0.579182	1396.804321
0.000000	0.579419	1399.429565
0.000000	0.579656	1402.750000
0.000000	0.579894	1408.272461
0.000000	0.580131	1418.674072
0.000000	0.580368	1438.111694
0.000000	0.580605	1468.683838
0.000000	0.580842	1499.201050
0.000000	0.581080	1527.443726
0.000000	0.581317	1553.211304
0.000000	0.581554	1576.095947
0.000000	0.581791	1597.504272
0.000000	0.582028	1611.414063
0.000000	0.582265	1615.330444
0.000000	0.582503	1610.236450
0.000000	0.582740	1594.131104
0.000000	0.582977	1567.513306
0.000000	0.583214	1531.554077
0.000000	0.583451	1494.131714
0.000000	0.583688	1471.553711
0.000000	0.583926	1444.744629
0.000000	0.584163	1424.119385
0.000000	0.584400	1408.152832
0.000000	0.584637	1396.173584
0.000000	0.584874	1385.329956
0.000000	0.585111	1375.085083
0.000000	0.585349	1365.045654
0.000000	0.585586	1356.405640
0.000000	0.585823	1348.862549
0.000000	0.586060	1337.785278
0.000000	0.586297	1325.944458
0.000000	0.586535	1320.359863
0.000000	0.586772	1316.086182
0.000000	0.587009	1312.288940
0.000000	0.587246	1308.436279
0.000000	0.587483	1304.846191
0.000000	0.587720	1303.213013
0.000000	0.587958	1302.200806
0.000000	0.588195	1298.909424
0.000000	0.588432	1296.117554
0.000000	0.588669	1295.091553
0.000000	0.588906	1295.200317
0.000000	0.589143	1294.904541
0.000000	0.589381	1290.629517
0.000000	0.589618	1282.579590
0.000000	0.589855	1271.936768
0.000000	0.590092	1258.523682
0.000000	0.590329	1243.835571
0.000000	0.590567	1227.987183
0.000000	0.590804	1217.780151
0.000000	0.591041	1215.681885
0.000000	0.591278	1218.146606
0.000000	0.591515	1223.831299
0.000000	0.591752	1227.187500
0.000000	0.591990	1228.377563
0.000000	0.592227	1223.451294
0.000000	0.592464	1225.983887
0.000000	0.592701	1227.544312
0.000000	0.592938	1226.493896
0.000000	0.593175	1222.606445
0.000000	0.593413	1215.147217
0.000000	0.593650	1204.042603
0.000000	0.593887	1188.530396
0.000000	0.594124	1173.063477
0.000000	0.594361	1157.033447
0.000000	0.594599	1140.220947
0.000000	0.594836	1123.930664
0.000000	0.595073	1110.965088
0.000000	0.595310	1102.913208
0.000000	0.595547	1098.084473
0.000000	0.595784	1096.500732
0.000000	0.596022	1096.236450
0.000000	0.596259	1096.595825
0.000000	0.596496	1098.120605
0.000000	0.596733	1100.423828
0.000000	0.596970	1103.473877
0.000000	0.597207	1106.150635
0.000000	0.597445	1107.486084
0.000000	0.597682	1106.176880
0.000000	0.597919	1102.902222
0.000000	0.598156	1097.539917
0.000000	0.598393	1091.471069
0.000000	0.598630	1085.638550
0.000000	0.598868	1081.760010
0.000000	0.599105	1079.884644
0.000000	0.599342	1080.148926
0.000000	0.599579	1083.302979
0.000000	0.599816	1088.328735
0.000000	0.600054	1093.715698
0.000000	0.600291	1096.099609
0.000000	0.600528	1096.032471
0.000000	0.600765	1094.500732
0.000000	0.601002	1090.649414
0.000000	0.601239	1083.260254
0.000000	0.601477	1076.234985
0.000000	0.601714	1069.570190
0.000000	0.601951	1063.367065
0.000000	0.602188	1063.779175
0.000000	0.602425	1067.601196
0.000000	0.602662	1075.689941
0.000000	0.602900	1087.745728
0.000000	0.603137	1104.849609
0.000000	0.603374	1127.104248
0.000000	0.603611	1153.789063
0.000000	0.603848	1179.863892
0.000000	0.604086	1197.547485
0.000000	0.604323	1209.946655
0.000000	0.604560	1230.269287
0.000000	0.604797	1253.872559
0.000000	0.605034	1268.899902
0.000000	0.605271	1276.023071
0.000000	0.605509	1279.764282
0.000000	0.605746	1281.695068
0.000000	0.605983	1282.922363
0.000000	0.606220	1287.175903
0.000000	0.606457	1298.999023
0.000000	0.606694	1320.930298
0.000000	0.606932	1341.106812
0.000000	0.607169	1360.069214
0.000000	0.607406	1378.535156
0.000000	0.607643	1399.367065
0.000000	0.607880	1421.185791
0.000000	0.608117	1441.829590
0.000000	0.608355	1459.220825
0.000000	0.608592	1472.995850
0.000000	0.608829	1478.224854
0.000000	0.609066	1473.634766
0.000000	0.609303	1456.992310
0.000000	0.609541	1429.265137
0.000000	0.609778	1397.402222
0.000000	0.610015	1383.736084
0.000000	0.610252	1376.691895
0.000000	0.610489	1377.248413
0.000000	0.610726	1374.254517
0.000000	0.610964	1367.870239
0.000000	0.611201	1360.206177
0.000000	0.611438	1351.743408
0.000000	0.611675	1341.735107
0.000000	0.611912	1330.998779
0.000000	0.612149	1322.820190
0.000000	0.612387	1313.891968
0.000000	0.612624	1303.526367
0.000000	0.612861	1291.990723
0.000000	0.613098	1281.215210
0.000000	0.613335	1276.144775
0.000000	0.613573	1273.046387
0.000000	0.613810	1273.540039
0.000000	0.614047	1277.812866
0.000000	0.614284	1286.402588
0.000000	0.614521	1304.705078
0.000000	0.614758	1327.995605
0.000000	0.614996	1352.087280
0.000000	0.615233	1365.809326
0.000000	0.615470	1369.856689
0.000000	0.615707	1366.131592
0.000000	0.615944	1355.037842
0.000000	0.616181	1336.082031
0.000000	0.616419	1311.694092
0.000000	0.616656	1284.574219
0.000000	0.616893	1258.186768
0.000000	0.617130	1236.349365
0.000000	0.617367	1219.492920
0.000000	0.617604	1203.265991
0.000000	0.617842	1188.985596
0.000000	0.618079	1177.474365
0.000000	0.618316	1168.372681
0.000000	0.618553	1160.840942
0.000000	0.618790	1153.748047
0.000000	0.619028	1146.754517
0.000000	0.619265	1139.583740
0.000000	0.619502	1133.184326
0.000000	0.619739	1126.858887
0.000000	0.619976	1121.518433
0.000000	0.620213	1119.498901
0.000000	0.620451	1119.379517
0.000000	0.620688	1121.283325
0.000000	0.620925	1126.531616
0.000000	0.621162	1135.312134
0.000000	0.621399	1148.260864
0.000000	0.621636	1164.124512
0.000000	0.621874	1181.246704
0.000000	0.622111	1191.615479
0.000000	0.622348	1194.033447
0.000000	0.622585	1190.185425
0.000000	0.622822	1180.956055
0.000000	0.623060	1167.026978
0.000000	0.623297	1149.589478
0.000000	0.623534	1132.216675
0.000000	0.623771	1119.340698
0.000000	0.624008	1113.814209
0.000000	0.624245	1109.078247
0.000000	0.624483	1105.349121
0.000000	0.624720	1102.918213
0.000000	0.624957	1103.426636
0.000000	0.625194	1106.708496
0.000000	0.625431	1108.524780
0.000000	0.625668	1103.628906
0.000000	0.625906	1085.063232
0.000000	0.626143	1062.484497
0.000000	0.626380	1060.026733
0.000000	0.626617	1061.944214
0.000000	0.626854	1066.360229
0.000000	0.627092	1070.260498
0.000000	0.627329	1075.387573
0.000000	0.627566	1084.223999
0.000000	0.627803	1096.758911
0.000000	0.628040	1109.523193
0.000000	0.628277	1124.625732
0.000000	0.628515	1140.786011
0.000000	0.628752	1162.557129
0.000000	0.628989	1189.031860
0.000000	0.629226	1219.752563
0.000000	0.629463	1247.561890
0.000000	0.629700	1269.312012
0.000000	0.629938	1284.988403
0.000000	0.630175	1294.589233
0.000000	0.630412	1299.623535
0.000000	0.630649	1302.365234
0.000000	0.630886	1302.422607
0.000000	0.631123	1299.354126
0.000000	0.631361	1294.268188
0.000000	0.631598	1289.502197
0.000000	0.631835	1281.296631
0.000000	0.632072	1270.568604
0.000000	0.632309	1259.451416
0.000000	0.632547	1250.276367
0.000000	0.632784	1246.137573
0.000000	0.633021	1245.697266
0.000000	0.633258	1247.915283
0.000000	0.633495	1253.271606
0.000000	0.633732	1261.523438
0.000000	0.633970	1273.265137
0.000000	0.634207	1288.180420
0.000000	0.634444	1297.020020
0.000000	0.634681	1298.974609
0.000000	0.634918	1295.195679
0.000000	0.635155	1287.694946
0.000000	0.635393	1275.851685
0.000000	0.635630	1259.075439
0.000000	0.635867	1241.673096
0.000000	0.636104	1246.591553
0.000000	0.636341	1256.005615
0.000000	0.636579	1262.246704
0.000000	0.636816	1262.373901
0.000000	0.637053	1259.491089
0.000000	0.637290	1253.481079
0.000000	0.637527	1244.606934
0.000000	0.637764	1231.990967
0.000000	0.638002	1214.900146
0.000000	0.638239	1190.480103
0.000000	0.638476	1160.496460
0.000000	0.638713	1131.717407
0.000000	0.638950	1106.807617
0.000000	0.639187	1078.418823
0.000000	0.639425	1052.651367
0.000000	0.639662	1043.137451
0.000000	0.639899	1037.904053
0.000000	0.640136	1037.325806
0.000000	0.640373	1042.976318
0.000000	0.640611	1056.198120
0.000000	0.640848	1074.855347
0.000000	0.641085	1097.409668
0.000000	0.641322	1122.974731
0.000000	0.641559	1150.276978
0.000000	0.641796	1173.236938
0.000000	0.642034	1189.322266
0.000000	0.642271	1198.255127
0.000000	0.642508	1201.068970
0.000000	0.642745	1200.062012
0.000000	0.642982	1196.046753
0.000000	0.643219	1189.594116
0.000000	0.643457	1183.537109
0.000000	0.643694	1179.367920
0.000000	0.643931	1180.705811
0.000000	0.644168	1179.408691
0.000000	0.644405	1173.713623
0.000000	0.644642	1164.191040
0.000000	0.644880	1151.829712
0.000000	0.645117	1138.130859
0.000000	0.645354	1125.249878
0.000000	0.645591	1115.436279
0.000000	0.645828	1112.687988
0.000000	0.646066	1115.097412
0.000000	0.646303	1123.742188
0.000000	0.646540	1142.059448
0.000000	0.646777	1164.649292
0.000000	0.647014	1192.384155
0.000000	0.647251	1224.148438
0.000000	0.647489	1254.450562
0.000000	0.647726	1277.231323
0.000000	0.647963	1292.200439
0.000000	0.648200	1299.249268
0.000000	0.648437	1300.109009
0.000000	0.648674	1294.225708
0.000000	0.648912	1282.154419
0.000000	0.649149	1265.916870
0.000000	0.649386	1248.683350
0.000000	0.649623	1231.727661
0.000000	0.649860	1208.337769
0.000000	0.650097	1181.151611
0.000000	0.650335	1152.308350
0.000000	0.650572	1127.502197
0.000000	0.650809	1111.010498
0.000000	0.651046	1101.125854
0.000000	0.651283	1091.984863
0.000000	0.651521	1086.448364
0.000000	0.651758	1082.059937
0.000000	0.651995	1080.968506
0.000000	0.652232	1087.082886
0.000000	0.652469	1098.967529
0.000000	0.652706	1116.407104
0.000000	0.652944	1137.161743
0.000000	0.653181	1154.824585
0.000000	0.653418	1167.474731
0.000000	0.653655	1175.994507
0.000000	0.653892	1182.150635
0.000000	0.654130	1186.555298
0.000000	0.654367	1189.948242
0.000000	0.654604	1191.138916
0.000000	0.654841	1190.076660
0.000000	0.655078	1186.572021
0.000000	0.655315	1181.662354
0.000000	0.655553	1171.354492
0.000000	0.655790	1156.023560
0.000000	0.656027	1141.590942
0.000000	0.656264	1126.720215
0.000000	0.656501	1110.331543
0.000000	0.656738	1095.302612
0.000000	0.656976	1084.310303
0.000000	0.657213	1076.391479
0.000000	0.657450	1070.889160
0.000000	0.657687	1062.941040
0.000000	0.657924	1053.983276
0.000000	0.658162	1043.767944
0.000000	0.658399	1032.412231
0.000000	0.658636	1022.033813
0.000000	0.658873	1014.787903
0.000000	0.659110	1011.851929
0.000000	0.659347	1011.570679
0.000000	0.659585	1014.020386
0.000000	0.659822	1019.418457
0.000000	0.660059	1028.824341
0.000000	0.660296	1043.209351
0.000000	0.660533	1061.711182
0.000000	0.660770	1083.906738
0.000000	0.661008	1107.471558
0.000000	0.661245	1132.425537
0.000000	0.661482	1155.696777
0.000000	0.661719	1173.399414
0.000000	0.661956	1185.927979
0.000000	0.662193	1193.247925
0.000000	0.662431	1197.926270
0.000000	0.662668	1201.696655
0.000000	0.662905	1205.926025
0.000000	0.663142	1213.266357
0.000000	0.663379	1227.033203
0.000000	0.663617	1247.875610
0.000000	0.663854	1280.526733
0.000000	0.664091	1319.386353
0.000000	0.664328	1357.745728
0.000000	0.664565	1388.535522
0.000000	0.664802	1413.395020
0.000000	0.665040	1435.170166
0.000000	0.665277	1455.909912
0.000000	0.665514	1474.730713
0.000000	0.665751	1489.328247
0.000000	0.665988	1490.522949
0.000000	0.666225	1476.453369
0.000000	0.666463	1446.649780
0.000000	0.666700	1401.057739
0.000000	0.666937	1342.616821
0.000000	0.667174	1273.969238
0.000000	0.667411	1195.708984
0.000000	0.667648	1139.004883
0.000000	0.667886	1094.537354
0.000000	0.668123	1062.200073
0.000000	0.668360	1038.001709
0.000000	0.668597	1017.647522
0.000000	0.668834	1001.305176
0.000000	0.669072	988.165833
0.000000	0.669309	977.874878
0.000000	0.669546	970.291199
0.000000	0.669783	964.942322
0.000000	0.670020	961.666138
0.000000	0.670257	960.905518
0.000000	0.670495	961.428955
0.000000	0.670732	963.619873
0.000000	0.670969	968.723877
0.000000	0.671206	977.596619
0.000000	0.671443	991.068848
0.000000	0.671681	1009.690613
0.000000	0.671918	1032.947876
0.000000	0.672155	1060.536743
0.000000	0.672392	1091.381714
0.000000	0.672629	1124.744629
0.000000	0.672866	1159.151978
0.000000	0.673104	1185.577881
0.000000	0.673341	1202.351563
0.000000	0.673578	1210.377686
0.000000	0.673815	1213.323242
0.000000	0.674052	1212.225708
0.000000	0.674289	1208.261108
0.000000	0.674527	1206.074097
0.000000	0.674764	1211.865845
0.000000	0.675001	1230.450073
0.000000	0.675238	1256.488281
0.000000	0.675475	1290.973267
0.000000	0.675712	1331.985962
0.000000	0.675950	1373.101929
0.000000	0.676187	1418.342041
0.000000	0.676424	1461.487793
0.000000	0.676661	1501.769287
0.000000	0.676898	1534.312988
0.000000	0.677136	1557.279663
0.000000	0.677373	1570.357544
0.000000	0.677610	1573.756348
0.000000	0.677847	1568.565674
0.000000	0.678084	1553.974121
0.000000	0.678321	1528.542847
0.000000	0.678559	1492.782715
0.000000	0.678796	1450.685791
0.000000	0.679033	1397.778076
0.000000	0.679270	1342.061646
0.000000	0.679507	1302.791992
0.000000	0.679744	1273.871826
0.000000	0.679982	1252.888062
0.000000	0.680219	1233.718506
0.000000	0.680456	1217.718262
0.000000	0.680693	1204.818848
0.000000	0.680930	1193.381958
0.000000	0.681167	1183.188354
0.000000	0.681405	1174.854614
0.000000	0.681642	1167.318237
0.000000	0.681879	1159.534180
0.000000	0.682116	1151.556030
0.000000	0.682353	1144.144165
0.000000	0.682591	1137.797974
0.000000	0.682828	1132.816040
0.000000	0.683065	1130.690430
0.000000	0.683302	1131.103149
0.000000	0.683539	1134.438354
0.000000	0.683776	1140.648193
0.000000	0.684014	1149.562866
0.000000	0.684251	1159.939087
0.000000	0.684488	1168.197021
0.000000	0.684725	1173.824463
0.000000	0.684962	1180.154541
0.000000	0.685199	1187.720093
0.000000	0.685437	1197.353882
0.000000	0.685674	1210.354980
0.000000	0.685911	1225.896851
0.000000	0.686148	1243.928467
0.000000	0.686385	1266.971313
0.000000	0.686623	1298.937866
0.000000	0.686860	1343.350708
0.000000	0.687097	1402.740723
0.000000	0.687334	1478.919312
0.000000	0.687571	1572.092407
0.000000	0.687808	1678.951782
0.000000	0.688046	1773.101563
0.000000	0.688283	1852.214111
0.000000	0.688520	1914.498169
0.000000	0.688757	1958.603271
0.000000	0.688994	1983.581665
0.000000	0.689231	1989.915405
0.000000	0.689469	1978.713623
0.000000	0.689706	1949.886353
0.000000	0.689943	1904.319092
0.000000	0.690180	1847.417236
0.000000	0.690417	1784.906738
0.000000	0.690655	1723.794067
0.000000	0.690892	1671.990723
0.000000	0.691129	1629.574951
0.000000	0.691366	1589.376099
0.000000	0.691603	1554.079956
0.000000	0.691840	1518.362671
0.000000	0.692078	1479.450317
0.000000	0.692315	1437.732300
0.000000	0.692552	1396.004028
0.000000	0.692789	1357.383789
0.000000	0.693026	1325.884277
0.000000	0.693263	1306.556763
0.000000	0.693501	1290.278198
0.000000	0.693738	1276.081299
0.000000	0.693975	1263.383911
0.000000	0.694212	1253.020996
0.000000	0.694449	1246.140991
0.000000	0.694687	1242.133057
0.000000	0.694924	1239.594604
0.000000	0.695161	1236.968628
0.000000	0.695398	1231.817871
0.000000	0.695635	1222.459595
0.000000	0.695872	1210.879272
0.000000	0.696110	1196.677246
0.000000	0.696347	1179.636108
0.000000	0.696584	1164.000366
0.000000	0.696821	1151.266113
0.000000	0.697058	1139.028687
0.000000	0.697295	1127.355469
0.000000	0.697533	1118.483765
0.000000	0.697770	1111.474609
0.000000	0.698007	1108.174194
0.000000	0.698244	1109.016724
0.000000	0.698481	1112.887939
0.000000	0.698718	1120.466675
0.000000	0.698956	1132.513916
0.000000	0.699193	1148.505493
0.000000	0.699430	1167.214844
0.000000	0.699667	1186.319580
0.000000	0.699904	1204.054688
0.000000	0.700141	1217.336182
0.000000	0.700379	1225.251953
0.000000	0.700616	1226.934570
0.000000	0.700853	1224.038086
0.000000	0.701090	1217.948608
0.000000	0.701327	1209.224854
0.000000	0.701565	1198.220703
0.000000	0.701802	1187.762329
0.000000	0.702039	1183.469360
0.000000	0.702276	1186.248657
0.000000	0.702513	1188.355835
0.000000	0.702750	1188.890259
0.000000	0.702988	1188.095215
0.000000	0.703225	1186.675537
0.000000	0.703462	1185.496948
0.000000	0.703699	1186.065796
0.000000	0.703936	1189.974487
0.000000	0.704174	1195.948853
0.000000	0.704411	1207.824585
0.000000	0.704648	1222.474609
0.000000	0.704885	1239.826538
0.000000	0.705122	1259.362427
0.000000	0.705359	1280.346924
0.000000	0.705597	1299.945923
0.000000	0.705834	1314.923706
0.000000	0.706071	1325.784058
0.000000	0.706308	1334.173340
0.000000	0.706545	1341.073120
0.000000	0.706782	1346.592773
0.000000	0.707020	1350.549805
0.000000	0.707257	1350.100952
0.000000	0.707494	1343.903442
0.000000	0.707731	1331.250977
0.000000	0.707968	1313.449951
0.000000	0.708205	1288.111816
0.000000	0.708443	1261.361206
0.000000	0.708680	1229.592407
0.000000	0.708917	1194.642822
0.000000	0.709154	1159.086548
0.000000	0.709391	1128.379883
0.000000	0.709629	1104.722900
0.000000	0.709866	1088.150269
0.000000	0.710103	1077.758057
0.000000	0.710340	1072.530029
0.000000	0.710577	1068.639526
0.000000	0.710814	1065.212524
0.000000	0.711052	1061.750488
0.000000	0.711289	1058.977295
0.000000	0.711526	1057.430298
0.000000	0.711763	1057.159424
0.000000	0.712000	1059.628662
0.000000	0.712237	1064.303711
0.000000	0.712475	1070.289063
0.000000	0.712712	1075.664551
0.000000	0.712949	1082.411499
0.000000	0.713186	1092.078003
0.000000	0.713423	1106.141357
0.000000	0.713661	1128.369507
0.000000	0.713898	1152.045654
0.000000	0.714135	1171.283691
0.000000	0.714372	1187.354004
0.000000	0.714609	1203.197632
0.000000	0.714846	1221.876221
0.000000	0.715084	1244.586304
0.000000	0.715321	1269.821655
0.000000	0.715558	1296.882690
0.000000	0.715795	1327.961548
0.000000	0.716032	1361.678955
0.000000	0.716269	1391.412476
0.000000	0.716507	1410.703125
0.000000	0.716744	1419.103149
0.000000	0.716981	1416.969604
0.000000	0.717218	1406.948120
0.000000	0.717455	1389.074097
0.000000	0.717692	1364.572144
0.000000	0.717930	1337.628418
0.000000	0.718167	1314.818848
0.000000	0.718404	1302.945190
0.000000	0.718641	1310.909058
0.000000	0.718878	1329.495361
0.000000	0.719115	1348.264648
0.000000	0.719353	1366.749878
0.000000	0.719590	1380.926880
0.000000	0.719827	1391.678101
0.000000	0.720064	1398.470703
0.000000	0.720301	1402.640991
0.000000	0.720539	1402.194702
0.000000	0.720776	1398.127075
0.000000	0.721013	1392.521729
0.000000	0.721250	1385.587280
0.000000	0.721487	1376.326172
0.000000	0.721724	1362.920532
0.000000	0.721962	1345.713379
0.000000	0.722199	1326.389771
0.000000	0.722436	1302.510498
0.000000	0.722673	1275.422852
0.000000	0.722910	1251.375610
0.000000	0.723148	1237.005127
0.000000	0.723385	1235.411011
0.000000	0.723622	1234.578857
0.000000	0.723859	1236.322998
0.000000	0.724096	1240.465088
0.000000	0.724333	1246.549561
0.000000	0.724571	1248.746826
0.000000	0.724808	1241.842285
0.000000	0.725045	1228.454956
0.000000	0.725282	1211.278687
0.000000	0.725519	1192.738403
0.000000	0.725756	1177.840454
0.000000	0.725994	1170.264160
0.000000	0.726231	1171.794678
0.000000	0.726468	1180.399048
0.000000	0.726705	1194.781616
0.000000	0.726942	1216.252441
0.000000	0.727179	1245.152588
0.000000	0.727417	1278.441650
0.000000	0.727654	1316.280151
0.000000	0.727891	1353.550781
0.000000	0.728128	1384.046143
0.000000	0.728365	1406.901123
0.000000	0.728603	1422.030884
0.000000	0.728840	1429.240723
0.000000	0.729077	1430.943359
0.000000	0.729314	1429.135254
0.000000	0.729551	1424.707153
0.000000	0.729788	1420.580688
0.000000	0.730026	1420.881714
0.000000	0.730263	1430.341553
0.000000	0.730500	1456.864868
0.000000	0.730737	1488.682251
0.000000	0.730974	1516.909302
0.000000	0.731211	1541.742432
0.000000	0.731449	1562.036133
0.000000	0.731686	1573.324219
0.000000	0.731923	1574.985596
0.000000	0.732160	1567.892334
0.000000	0.732397	1552.042725
0.000000	0.732635	1527.488037
0.000000	0.732872	1496.841309
0.000000	0.733109	1464.268188
0.000000	0.733346	1433.841431
0.000000	0.733583	1411.270752
0.000000	0.733820	1393.728516
0.000000	0.734058	1377.456543
0.000000	0.734295	1363.234497
0.000000	0.734532	1347.226929
0.000000	0.734769	1329.579468
0.000000	0.735006	1310.748901
0.000000	0.735243	1292.141602
0.000000	0.735481	1276.679321
0.000000	0.735718	1262.094238
0.000000	0.735955	1248.625732
0.000000	0.736192	1235.865112
0.000000	0.736429	1223.577026
0.000000	0.736667	1211.721436
0.000000	0.736904	1200.592041
0.000000	0.737141	1189.612061
0.000000	0.737378	1178.191650
0.000000	0.737615	1166.526123
0.000000	0.737852	1155.051880
0.000000	0.738090	1143.964722
0.000000	0.738327	1134.179443
0.000000	0.738564	1125.617676
0.000000	0.738801	1118.732422
0.000000	0.739038	1113.894165
0.000000	0.739275	1112.070679
0.000000	0.739513	1112.820801
0.000000	0.739750	1115.169922
0.000000	0.739987	1120.041260
0.000000	0.740224	1127.735718
0.000000	0.740461	1133.127686
0.000000	0.740698	1143.239502
0.000000	0.740936	1149.644287
0.000000	0.741173	1155.033447
0.000000	0.741410	1160.091309
0.000000	0.741647	1166.367554
0.000000	0.741884	1176.777832
0.000000	0.742122	1195.261230
0.000000	0.742359	1216.713867
0.000000	0.742596	1240.762817
0.000000	0.742833	1267.394897
0.000000	0.743070	1295.215088
0.000000	0.743307	1322.406006
0.000000	0.743545	1344.783813
0.000000	0.743782	1363.780518
0.000000	0.744019	1376.066895
0.000000	0.744256	1381.674683
0.000000	0.744493	1385.467407
0.000000	0.744730	1385.935425
0.000000	0.744968	1383.055420
0.000000	0.745205	1377.560181
0.000000	0.745442	1369.721191
0.000000	0.745679	1363.414185
0.000000	0.745916	1360.571411
0.000000	0.746154	1357.972046
0.000000	0.746391	1356.255371
0.000000	0.746628	1356.004395
0.000000	0.746865	1356.862549
0.000000	0.747102	1358.974365
0.000000	0.747339	1361.320313
0.000000	0.747577	1364.519897
0.000000	0.747814	1368.827759
0.000000	0.748051	1373.473755
0.000000	0.748288	1378.219971
0.000000	0.748525	1383.520508
0.000000	0.748762	1388.454468
0.000000	0.749000	1393.129150
0.000000	0.749237	1396.917725
0.000000	0.749474	1399.682617
0.000000	0.749711	1401.223389
0.000000	0.749948	1401.911255
0.000000	0.750185	1402.349731
0.000000	0.750423	1402.264404
0.000000	0.750660	1401.808960
0.000000	0.750897	1401.942139
0.000000	0.751134	1401.837036
0.000000	0.751371	1404.025513
0.000000	0.751609	1407.477783
0.000000	0.751846	1410.711670
0.000000	0.752083	1413.697021
0.000000	0.752320	1416.381836
0.000000	0.752557	1418.705322
0.000000	0.752794	1420.128906
0.000000	0.753032	1421.357422
0.000000	0.753269	1421.827026
0.000000	0.753506	1421.736328
0.000000	0.753743	1421.715332
0.000000	0.753980	1421.094482
0.000000	0.754218	1420.521240
0.000000	0.754455	1420.390381
0.000000	0.754692	1420.650024
0.000000	0.754929	1421.004150
0.000000	0.755166	1419.091431
0.000000	0.755403	1415.874634
0.000000	0.755641	1411.415771
0.000000	0.755878	1405.784790
0.000000	0.756115	1398.453735
0.000000	0.756352	1389.405884
0.000000	0.756589	1378.467041
0.000000	0.756826	1366.678223
0.000000	0.757064	1352.805786
0.000000	0.757301	1339.137939
0.000000	0.757538	1324.861206
0.000000	0.757775	1311.606445
0.000000	0.758012	1300.538208
0.000000	0.758249	1291.603271
0.000000	0.758487	1282.971313
0.000000	0.758724	1274.614868
0.000000	0.758961	1265.209961
0.000000	0.759198	1256.594482
0.000000	0.759435	1248.557739
0.000000	0.759672	1241.930420
0.000000	0.759910	1238.986328
0.000000	0.760147	1239.851440
0.000000	0.760384	1245.616943
0.000000	0.760621	1254.747437
0.000000	0.760858	1268.896484
0.000000	0.761096	1288.753784
0.000000	0.761333	1313.460571
0.000000	0.761570	1341.713379
0.000000	0.761807	1368.400757
0.000000	0.762044	1385.702393
0.000000	0.762281	1407.711914
0.000000	0.762519	1423.712524
0.000000	0.762756	1433.381348
0.000000	0.762993	1438.217163
0.000000	0.763230	1438.802979
0.000000	0.763467	1436.895020
0.000000	0.763704	1434.357910
0.000000	0.763942	1434.914673
0.000000	0.764179	1436.148560
0.000000	0.764416	1437.135254
0.000000	0.764653	1438.594116
0.000000	0.764890	1439.660400
0.000000	0.765128	1439.799683
0.000000	0.765365	1439.005249
0.000000	0.765602	1437.606567
0.000000	0.765839	1434.704712
0.000000	0.766076	1430.367188
0.000000	0.766313	1424.002441
0.000000	0.766551	1416.075928
0.000000	0.766788	1407.544312
0.000000	0.767025	1398.726685
0.000000	0.767262	1389.371948
0.000000	0.767499	1379.386963
0.000000	0.767736	1369.609619
0.000000	0.767974	1360.131836
0.000000	0.768211	1350.992310
0.000000	0.768448	1343.880615
0.000000	0.768685	1338.345459
0.000000	0.768922	1335.192505
0.000000	0.769159	1334.172119
0.000000	0.769397	1334.992676
0.000000	0.769634	1337.677612
0.000000	0.769871	1342.197388
0.000000	0.770108	1344.674194
0.000000	0.770345	1346.744019
0.000000	0.770583	1348.711792
0.000000	0.770820	1349.412109
0.000000	0.771057	1349.002930
0.000000	0.771294	1343.366943
0.000000	0.771531	1332.947510
0.000000	0.771769	1319.302002
0.000000	0.772006	1302.527588
0.000000	0.772243	1284.433350
0.000000	0.772480	1269.718750
0.000000	0.772717	1255.594849
0.000000	0.772954	1236.481689
0.000000	0.773192	1218.217407
0.000000	0.773429	1204.511719
0.000000	0.773666	1191.051025
0.000000	0.773903	1178.190430
0.000000	0.774140	1166.050415
0.000000	0.774377	1153.568115
0.000000	0.774615	1141.093872
0.000000	0.774852	1131.462524
0.000000	0.775089	1124.004272
0.000000	0.775326	1118.259155
0.000000	0.775563	1115.239868
0.000000	0.775800	1116.353271
0.000000	0.776038	1119.905640
0.000000	0.776275	1125.988647
0.000000	0.776512	1134.619507
0.000000	0.776749	1146.682129
0.000000	0.776986	1160.145386
0.000000	0.777223	1177.231689
0.000000	0.777461	1195.862671
0.000000	0.777698	1212.054932
0.000000	0.777935	1228.041748
0.000000	0.778172	1247.482666
0.000000	0.778409	1272.450317
0.000000	0.778647	1304.525269
0.000000	0.778884	1342.367554
0.000000	0.779121	1380.517700
0.000000	0.779358	1412.418091
0.000000	0.779595	1435.257813
0.000000	0.779832	1449.063721
0.000000	0.780070	1455.533691
0.000000	0.780307	1454.607300
0.000000	0.780544	1446.056030
0.000000	0.780781	1430.948242
0.000000	0.781018	1411.637817
0.000000	0.781255	1392.466797
0.000000	0.781493	1378.251587
0.000000	0.781730	1369.171509
0.000000	0.781967	1364.602417
0.000000	0.782204	1369.764282
0.000000	0.782441	1386.672241
0.000000	0.782679	1406.572754
0.000000	0.782916	1429.131836
0.000000	0.783153	1453.060303
0.000000	0.783390	1470.524170
0.000000	0.783627	1480.215088
0.000000	0.783864	1482.943848
0.000000	0.784102	1480.766113
0.000000	0.784339	1475.165649
0.000000	0.784576	1466.900635
0.000000	0.784813	1458.601807
0.000000	0.785050	1454.790161
0.000000	0.785287	1457.614258
0.000000	0.785525	1461.927612
0.000000	0.785762	1464.406982
0.000000	0.785999	1464.580688
0.000000	0.786236	1461.252441
0.000000	0.786473	1455.067505
0.000000	0.786711	1446.716187
0.000000	0.786948	1437.538208
0.000000	0.787185	1427.179199
0.000000	0.787422	1417.285522
0.000000	0.787659	1410.559692
0.000000	0.787896	1404.451904
0.000000	0.788134	1399.527588
0.000000	0.788371	1396.323364
0.000000	0.788608	1396.913940
0.000000	0.788845	1402.033691
0.000000	0.789082	1412.346558
0.000000	0.789319	1424.860229
0.000000	0.789557	1433.956665
0.000000	0.789794	1435.331055
0.000000	0.790031	1428.460938
0.000000	0.790268	1414.132935
0.000000	0.790505	1392.930298
0.000000	0.790743	1365.926880
0.000000	0.790980	1333.511597
0.000000	0.791217	1299.336670
0.000000	0.791454	1273.492554
0.000000	0.791691	1251.308716
0.000000	0.791928	1234.416626
0.000000	0.792166	1223.113770
0.000000	0.792403	1216.501343
0.000000	0.792640	1212.613403
0.000000	0.792877	1212.029907
0.000000	0.793114	1214.942017
0.000000	0.793351	1221.187744
0.000000	0.793589	1230.554565
0.000000	0.793826	1242.289551
0.000000	0.794063	1251.751099
0.000000	0.794300	1257.264404
0.000000	0.794537	1260.300781
0.000000	0.794774	1262.617798
0.000000	0.795012	1266.307739
0.000000	0.795249	1268.774170
0.000000	0.795486	1272.970093
0.000000	0.795723	1286.918213
0.000000	0.795960	1302.636963
0.000000	0.796197	1320.026245
0.000000	0.796435	1338.760498
0.000000	0.796672	1353.373413
0.000000	0.796909	1361.795654
0.000000	0.797146	1367.251221
0.000000	0.797383	1371.683594
0.000000	0.797621	1374.746094
0.000000	0.797858	1376.156738
0.000000	0.798095	1377.733398
0.000000	0.798332	1376.203247
0.000000	0.798569	1370.061279
0.000000	0.798806	1359.484863
0.000000	0.799044	1345.392212
0.000000	0.799281	1328.495850
0.000000	0.799518	1310.858887
0.000000	0.799755	1294.781250
0.000000	0.799992	1276.731201
0.000000	0.800230	1257.821167
0.000000	0.800467	1240.725708
0.000000	0.800704	1225.981812
0.000000	0.800941	1219.007813
0.000000	0.801178	1215.619019
0.000000	0.801415	1211.194702
0.000000	0.801653	1203.256836
0.000000	0.801890	1194.090210
0.000000	0.802127	1184.668701
0.000000	0.802364	1175.182739
0.000000	0.802601	1164.892212
0.000000	0.802838	1159.041992
0.000000	0.803076	1156.531982
0.000000	0.803313	1157.137939
0.000000	0.803550	1162.077637
0.000000	0.803787	1170.742310
0.000000	0.804024	1182.133667
0.000000	0.804261	1193.575073
0.000000	0.804499	1200.136963
0.000000	0.804736	1201.768433
0.000000	0.804973	1200.690674
0.000000	0.805210	1197.811768
0.000000	0.805447	1193.574829
0.000000	0.805685	1188.479858
0.000000	0.805922	1185.775757
0.000000	0.806159	1188.022461
0.000000	0.806396	1191.171875
0.000000	0.806633	1195.073853
0.000000	0.806870	1199.604248
0.000000	0.807108	1204.595581
0.000000	0.807345	1205.432251
0.000000	0.807582	1204.507080
0.000000	0.807819	1202.721313
0.000000	0.808056	1200.580322
0.000000	0.808293	1200.186523
0.000000	0.808531	1202.685425
0.000000	0.808768	1208.127319
0.000000	0.809005	1216.856201
0.000000	0.809242	1228.344238
0.000000	0.809479	1243.875977
0.000000	0.809717	1255.140015
0.000000	0.809954	1261.384033
0.000000	0.810191	1260.089355
0.000000	0.810428	1257.574463
0.000000	0.810665	1274.571899
0.000000	0.810902	1287.255737
0.000000	0.811140	1301.967041
0.000000	0.811377	1311.638062
0.000000	0.811614	1318.571289
0.000000	0.811851	1326.451172
0.000000	0.812088	1329.778931
0.000000	0.812325	1328.196533
0.000000	0.812563	1326.144775
0.000000	0.812800	1327.488281
0.000000	0.813037	1328.724854
0.000000	0.813274	1330.304565
0.000000	0.813511	1332.255737
0.000000	0.813748	1334.902954
0.000000	0.813986	1339.119263
0.000000	0.814223	1346.899780
0.000000	0.814460	1355.790405
0.000000	0.814697	1366.506714
0.000000	0.814934	1379.985840
0.000000	0.815172	1395.807861
0.000000	0.815409	1411.730713
0.000000	0.815646	1425.432129
0.000000	0.815883	1435.428955
0.000000	0.816120	1443.593140
0.000000	0.816357	1447.128052
0.000000	0.816595	1447.001465
0.000000	0.816832	1443.989136
0.000000	0.817069	1439.067993
0.000000	0.817306	1434.301270
0.000000	0.817543	1427.518311
0.000000	0.817780	1418.898560
0.000000	0.818018	1407.990845
0.000000	0.818255	1395.568726
0.000000	0.818492	1383.442871
0.000000	0.818729	1370.756714
0.000000	0.818966	1360.429688
0.000000	0.819204	1350.901733
0.000000	0.819441	1343.470337
0.000000	0.819678	1337.271729
0.000000	0.819915	1331.401611
0.000000	0.820152	1326.471558
0.000000	0.820389	1321.539917
0.000000	0.820627	1316.541382
0.000000	0.820864	1311.752197
0.000000	0.821101	1308.020142
0.000000	0.821338	1308.902832
0.000000	0.821575	1309.867920
0.000000	0.821812	1311.346680
0.000000	0.822050	1312.965088
0.000000	0.822287	1314.986084
0.000000	0.822524	1317.966431
0.000000	0.822761	1322.356079
0.000000	0.822998	1327.465454
0.000000	0.823236	1333.121460
0.000000	0.823473	1339.453247
0.000000	0.823710	1345.674683
0.000000	0.823947	1350.803711
0.000000	0.824184	1356.395142
0.000000	0.824421	1360.637085
0.000000	0.824659	1363.856689
0.000000	0.824896	1365.844604
0.000000	0.825133	1367.294312
0.000000	0.825370	1368.109375
0.000000	0.825607	1367.603149
0.000000	0.825844	1366.577271
0.000000	0.826082	1365.287964
0.000000	0.826319	1362.647461
0.000000	0.826556	1360.088989
0.000000	0.826793	1357.363403
0.000000	0.827030	1355.015991
0.000000	0.827267	1352.133545
0.000000	0.827505	1347.959106
0.000000	0.827742	1339.325439
0.000000	0.827979	1333.488770
0.000000	0.828216	1329.979248
0.000000	0.828453	1328.671631
0.000000	0.828691	1330.132202
0.000000	0.828928	1332.369507
0.000000	0.829165	1334.461182
0.000000	0.829402	1331.528442
0.000000	0.829639	1324.367188
0.000000	0.829876	1325.806274
0.000000	0.830114	1325.231567
0.000000	0.830351	1337.848267
0.000000	0.830588	1358.429199
0.000000	0.830825	1386.709595
0.000000	0.831062	1420.263306
0.000000	0.831299	1450.593262
0.000000	0.831537	1471.199341
0.000000	0.831774	1482.205200
0.000000	0.832011	1484.115356
0.000000	0.832248	1478.666138
0.000000	0.832485	1466.105347
0.000000	0.832722	1446.274780
0.000000	0.832960	1420.229858
0.000000	0.833197	1392.162231
0.000000	0.833434	1366.883789
0.000000	0.833671	1350.348267
0.000000	0.833908	1337.020874
0.000000	0.834146	1325.058228
0.000000	0.834383	1312.718018
0.000000	0.834620	1300.039429
0.000000	0.834857	1287.723511
0.000000	0.835094	1276.373291
0.000000	0.835331	1265.301270
0.000000	0.835569	1255.084106
0.000000	0.835806	1247.344116
0.000000	0.836043	1244.642212
0.000000	0.836280	1246.139160
0.000000	0.836517	1251.137939
0.000000	0.836754	1258.376465
0.000000	0.836992	1264.978760
0.000000	0.837229	1271.674438
0.000000	0.837466	1279.602173
0.000000	0.837703	1286.280518
0.000000	0.837940	1291.197510
0.000000	0.838178	1295.553345
0.000000	0.838415	1299.536987
0.000000	0.838652	1304.700928
0.000000	0.838889	1310.883301
0.000000	0.839126	1320.302490
0.000000	0.839363	1335.872925
0.000000	0.839601	1351.795898
0.000000	0.839838	1369.345947
0.000000	0.840075	1393.400391
0.000000	0.840312	1414.799316
0.000000	0.840549	1430.091919
0.000000	0.840786	1438.490479
0.000000	0.841024	1442.409912
0.000000	0.841261	1444.235229
0.000000	0.841498	1444.662476
0.000000	0.841735	1441.283081
0.000000	0.841972	1433.509521
0.000000	0.842210	1427.238037
0.000000	0.842447	1419.445679
0.000000	0.842684	1408.626221
0.000000	0.842921	1393.911377
0.000000	0.843158	1378.065796
0.000000	0.843395	1364.256592
0.000000	0.843633	1361.384644
0.000000	0.843870	1361.695923
0.000000	0.844107	1366.155518
0.000000	0.844344	1375.120239
0.000000	0.844581	1388.075317
0.000000	0.844818	1403.735229
0.000000	0.845056	1416.774658
0.000000	0.845293	1424.072388
0.000000	0.845530	1428.915405
0.000000	0.845767	1429.880615
0.000000	0.846004	1430.521118
0.000000	0.846241	1438.410889
0.000000	0.846479	1451.603760
0.000000	0.846716	1469.554321
0.000000	0.846953	1491.538574
0.000000	0.847190	1517.806519
0.000000	0.847427	1547.999512
0.000000	0.847665	1576.037598
0.000000	0.847902	1600.332031
0.000000	0.848139	1621.331665
0.000000	0.848376	1640.182861
0.000000	0.848613	1655.736694
0.000000	0.848850	1667.437866
0.000000	0.849088	1677.113647
0.000000	0.849325	1683.413818
0.000000	0.849562	1685.774048
0.000000	0.849799	1679.431763
0.000000	0.850036	1664.624634
0.000000	0.850273	1642.115845
0.000000	0.850511	1611.446533
0.000000	0.850748	1574.222168
0.000000	0.850985	1535.901001
0.000000	0.851222	1501.214722
0.000000	0.851459	1476.438965
0.000000	0.851697	1465.150513
0.000000	0.851934	1456.574585
0.000000	0.852171	1450.561157
0.000000	0.852408	1448.229858
0.000000	0.852645	1451.137695
0.000000	0.852882	1460.063721
0.000000	0.853120	1475.750977
0.000000	0.853357	1499.715332
0.000000	0.853594	1532.526489
0.000000	0.853831	1572.359375
0.000000	0.854068	1620.091187
0.000000	0.854305	1669.901855
0.000000	0.854543	1710.792603
0.000000	0.854780	1741.921753
0.000000	0.855017	1762.582397
0.000000	0.855254	1772.093140
0.000000	0.855491	1770.537598
0.000000	0.855729	1759.270630
0.000000	0.855966	1738.086914
0.000000	0.856203	1706.918335
0.000000	0.856440	1669.528320
0.000000	0.856677	1630.784424
0.000000	0.856914	1596.433716
0.000000	0.857152	1570.762695
0.000000	0.857389	1543.688843
0.000000	0.857626	1515.053955
0.000000	0.857863	1487.904175
0.000000	0.858100	1467.471924
0.000000	0.858337	1458.207886
0.000000	0.858575	1452.947998
0.000000	0.858812	1447.719971
0.000000	0.859049	1440.691162
0.000000	0.859286	1434.516724
0.000000	0.859523	1430.768799
0.000000	0.859761	1430.417114
0.000000	0.859998	1437.346191
0.000000	0.860235	1454.458252
0.000000	0.860472	1475.511719
0.000000	0.860709	1493.959595
0.000000	0.860946	1508.810913
0.000000	0.861184	1521.490601
0.000000	0.861421	1534.609863
0.000000	0.861658	1550.078369
0.000000	0.861895	1560.194336
0.000000	0.862132	1568.371094
0.000000	0.862369	1576.067871
0.000000	0.862607	1591.332886
0.000000	0.862844	1608.734131
0.000000	0.863081	1624.251465
0.000000	0.863318	1637.584839
0.000000	0.863555	1649.106323
0.000000	0.863792	1659.466187
0.000000	0.864030	1668.179443
0.000000	0.864267	1674.177368
0.000000	0.864504	1673.197266
0.000000	0.864741	1666.342773
0.000000	0.864978	1654.129883
0.000000	0.865215	1636.019165
0.000000	0.865453	1612.891846
0.000000	0.865690	1587.595581
0.000000	0.865927	1563.143921
0.000000	0.866164	1541.854126
0.000000	0.866401	1522.904663
0.000000	0.866639	1505.340210
0.000000	0.866876	1489.000732
0.000000	0.867113	1474.736816
0.000000	0.867350	1462.855591
0.000000	0.867587	1451.975220
0.000000	0.867824	1442.279297
0.000000	0.868062	1436.425415
0.000000	0.868299	1433.158691
0.000000	0.868536	1429.564819
0.000000	0.868773	1424.102905
0.000000	0.869010	1416.579468
0.000000	0.869247	1408.140137
0.000000	0.869485	1400.071655
0.000000	0.869722	1392.172607
0.000000	0.869959	1381.751831
0.000000	0.870196	1367.726685
0.000000	0.870433	1352.401611
0.000000	0.870671	1342.216919
0.000000	0.870908	1337.035034
0.000000	0.871145	1331.980835
0.000000	0.871382	1327.926758
0.000000	0.871619	1325.723145
0.000000	0.871856	1324.061646
0.000000	0.872094	1323.070801
0.000000	0.872331	1322.941040
0.000000	0.872568	1323.190796
0.000000	0.872805	1323.165894
0.000000	0.873042	1321.618408
0.000000	0.873279	1318.852173
0.000000	0.873517	1315.354492
0.000000	0.873754	1312.499390
0.000000	0.873991	1312.625488
0.000000	0.874228	1312.256836
0.000000	0.874465	1312.107056
0.000000	0.874703	1312.848145
0.000000	0.874940	1315.568970
0.000000	0.875177	1320.855469
0.000000	0.875414	1329.379395
0.000000	0.875651	1341.990112
0.000000	0.875888	1358.081299
0.000000	0.876126	1376.529297
0.000000	0.876363	1396.913696
0.000000	0.876600	1412.079346
0.000000	0.876837	1420.937134
0.000000	0.877074	1423.914551
0.000000	0.877312	1423.676758
0.000000	0.877549	1419.850464
0.000000	0.877786	1412.704956
0.000000	0.878023	1402.149780
0.000000	0.878260	1390.717163
0.000000	0.878497	1377.230469
0.000000	0.878735	1363.777832
0.000000	0.878972	1342.411743
0.000000	0.879209	1319.413818
0.000000	0.879446	1295.077881
0.000000	0.879683	1278.267700
0.000000	0.879920	1261.723389
0.000000	0.880158	1258.912231
0.000000	0.880395	1261.312134
0.000000	0.880632	1268.328247
0.000000	0.880869	1278.506348
0.000000	0.881106	1292.733398
0.000000	0.881343	1311.477539
0.000000	0.881581	1333.052246
0.000000	0.881818	1357.871216
0.000000	0.882055	1383.732300
0.000000	0.882292	1407.486694
0.000000	0.882529	1424.645386
0.000000	0.882766	1433.976807
0.000000	0.883004	1437.692993
0.000000	0.883241	1437.619995
0.000000	0.883478	1434.763550
0.000000	0.883715	1429.942871
0.000000	0.883952	1420.384399
0.000000	0.884190	1414.395142
0.000000	0.884427	1430.993042
0.000000	0.884664	1442.010620
0.000000	0.884901	1451.353638
0.000000	0.885138	1460.206177
0.000000	0.885375	1470.811646
0.000000	0.885613	1486.107666
0.000000	0.885850	1503.285645
0.000000	0.886087	1522.916260
0.000000	0.886324	1548.748291
0.000000	0.886561	1567.972900
0.000000	0.886799	1582.735840
0.000000	0.887036	1596.872437
0.000000	0.887273	1604.956421
0.000000	0.887510	1621.980347
0.000000	0.887747	1635.542725
0.000000	0.887984	1642.653564
0.000000	0.888222	1643.258301
0.000000	0.888459	1638.430298
0.000000	0.888696	1626.879150
0.000000	0.888933	1603.043945
0.000000	0.889170	1568.242310
0.000000	0.889407	1526.493408
0.000000	0.889645	1482.991455
0.000000	0.889882	1458.610107
0.000000	0.890119	1432.733887
0.000000	0.890356	1411.207642
0.000000	0.890593	1385.181396
0.000000	0.890830	1358.127686
0.000000	0.891068	1334.801880
0.000000	0.891305	1319.190552
0.000000	0.891542	1306.894531
0.000000	0.891779	1296.470459
0.000000	0.892016	1288.515259
0.000000	0.892254	1284.734375
0.000000	0.892491	1285.607544
0.000000	0.892728	1289.920044
0.000000	0.892965	1297.575317
0.000000	0.893202	1306.982544
0.000000	0.893439	1311.727539
0.000000	0.893677	1310.690674
0.000000	0.893914	1307.032471
0.000000	0.894151	1301.792114
0.000000	0.894388	1295.573486
0.000000	0.894625	1290.207764
0.000000	0.894862	1289.777344
0.000000	0.895100	1295.172485
0.000000	0.895337	1306.402100
0.000000	0.895574	1324.136108
0.000000	0.895811	1347.294434
0.000000	0.896048	1377.916992
0.000000	0.896286	1410.470581
0.000000	0.896523	1440.725220
0.000000	0.896760	1469.904053
0.000000	0.896997	1501.661011
0.000000	0.897234	1527.876587
0.000000	0.897471	1548.217041
0.000000	0.897709	1563.798218
0.000000	0.897946	1574.080688
0.000000	0.898183	1580.464355
0.000000	0.898420	1584.350952
0.000000	0.898657	1585.771606
0.000000	0.898894	1585.534180
0.000000	0.899132	1587.830444
0.000000	0.899369	1588.095459
0.000000	0.899606	1585.212280
0.000000	0.899843	1579.603516
0.000000	0.900080	1571.704590
0.000000	0.900317	1562.134277
0.000000	0.900555	1552.425659
0.000000	0.900792	1545.558350
0.000000	0.901029	1544.071167
0.000000	0.901266	1545.394775
0.000000	0.901503	1548.204468
0.000000	0.901740	1552.188354
0.000000	0.901978	1557.258545
0.000000	0.902215	1562.839722
0.000000	0.902452	1566.326416
0.000000	0.902689	1565.368530
0.000000	0.902926	1561.858765
0.000000	0.903164	1556.233521
0.000000	0.903401	1547.547119
0.000000	0.903638	1536.069702
0.000000	0.903875	1523.184692
0.000000	0.904112	1510.645386
0.000000	0.904349	1493.866821
0.000000	0.904587	1469.877441
0.000000	0.904824	1438.600952
0.000000	0.905061	1408.549316
0.000000	0.905298	1384.672241
0.000000	0.905535	1366.340576
0.000000	0.905773	1348.682983
0.000000	0.906010	1331.419800
0.000000	0.906247	1315.569580
0.000000	0.906484	1302.276611
0.000000	0.906721	1290.326416
0.000000	0.906958	1279.121460
0.000000	0.907196	1270.074097
0.000000	0.907433	1261.962036
0.000000	0.907670	1256.019165
0.000000	0.907907	1252.099121
0.000000	0.908144	1245.592896
0.000000	0.908381	1235.708618
0.000000	0.908619	1223.336792
0.000000	0.908856	1209.602783
0.000000	0.909093	1197.054932
0.000000	0.909330	1186.881836
0.000000	0.909567	1180.857788
0.000000	0.909804	1179.692871
0.000000	0.910042	1182.194214
0.000000	0.910279	1188.299316
0.000000	0.910516	1196.917969
0.000000	0.910753	1206.798584
0.000000	0.910990	1212.764038
0.000000	0.911228	1214.642334
0.000000	0.911465	1214.234253
0.000000	0.911702	1213.966064
0.000000	0.911939	1210.767334
0.000000	0.912176	1204.428467
0.000000	0.912413	1200.017334
0.000000	0.912651	1191.506958
0.000000	0.912888	1179.825684
0.000000	0.913125	1166.044312
0.000000	0.913362	1151.817383
0.000000	0.913599	1141.923218
0.000000	0.913836	1139.881592
0.000000	0.914074	1143.132690
0.000000	0.914311	1148.606567
0.000000	0.914548	1156.690063
0.000000	0.914785	1163.682617
0.000000	0.915022	1169.376831
0.000000	0.915260	1175.376831
0.000000	0.915497	1182.540894
0.000000	0.915734	1191.474976
0.000000	0.915971	1199.703247
0.000000	0.916208	1204.867798
0.000000	0.916445	1209.233276
0.000000	0.916683	1213.781860
0.000000	0.916920	1219.490234
0.000000	0.917157	1227.657959
0.000000	0.917394	1239.463013
0.000000	0.917631	1256.603027
0.000000	0.917868	1276.416504
0.000000	0.918106	1294.393799
0.000000	0.918343	1306.451172
0.000000	0.918580	1313.752808
0.000000	0.918817	1320.832520
0.000000	0.919054	1328.626099
0.000000	0.919291	1337.815552
0.000000	0.919529	1350.808228
0.000000	0.919766	1364.875977
0.000000	0.920003	1374.525513
0.000000	0.920240	1379.783691
0.000000	0.920477	1380.215454
0.000000	0.920715	1377.130249
0.000000	0.920952	1369.613403
0.000000	0.921189	1356.012817
0.000000	0.921426	1340.604614
0.000000	0.921663	1329.229370
0.000000	0.921900	1328.004028
0.000000	0.922138	1329.541382
0.000000	0.922375	1330.920410
0.000000	0.922612	1333.469116
0.000000	0.922849	1337.857056
0.000000	0.923086	1345.130859
0.000000	0.923323	1353.185059
0.000000	0.923561	1358.583618
0.000000	0.923798	1363.683228
0.000000	0.924035	1370.015015
0.000000	0.924272	1377.940063
0.000000	0.924509	1388.305298
0.000000	0.924747	1398.606689
0.000000	0.924984	1408.669556
0.000000	0.925221	1415.989868
0.000000	0.925458	1421.046265
0.000000	0.925695	1425.312256
0.000000	0.925932	1429.393555
0.000000	0.926170	1433.496826
0.000000	0.926407	1438.405029
0.000000	0.926644	1444.633301
0.000000	0.926881	1450.217529
0.000000	0.927118	1457.223999
0.000000	0.927355	1460.829346
0.000000	0.927593	1458.069092
0.000000	0.927830	1450.734985
0.000000	0.928067	1439.581177
0.000000	0.928304	1425.830566
0.000000	0.928541	1412.569336
0.000000	0.928779	1403.380249
0.000000	0.929016	1395.858887
0.000000	0.929253	1390.125610
0.000000	0.929490	1386.445190
0.000000	0.929727	1384.177979
0.000000	0.929964	1383.065063
0.000000	0.930202	1384.581055
0.000000	0.930439	1389.221191
0.000000	0.930676	1397.528442
0.000000	0.930913	1411.483398
0.000000	0.931150	1430.328369
0.000000	0.931387	1457.563721
0.000000	0.931625	1491.048828
0.000000	0.931862	1528.462280
0.000000	0.932099	1565.924194
0.000000	0.932336	1596.723511
0.000000	0.932573	1620.932495
0.000000	0.932810	1634.748169
0.000000	0.933048	1640.321167
0.000000	0.933285	1639.732544
0.000000	0.933522	1634.661865
0.000000	0.933759	1623.031860
0.000000	0.933996	1605.911133
0.000000	0.934234	1585.835815
0.000000	0.934471	1566.525879
0.000000	0.934708	1552.181885
0.000000	0.934945	1546.314819
0.000000	0.935182	1541.960327
0.000000	0.935419	1534.598145
0.000000	0.935657	1525.622437
0.000000	0.935894	1515.950928
0.000000	0.936131	1499.292603
0.000000	0.936368	1479.094360
0.000000	0.936605	1453.972900
0.000000	0.936843	1428.817017
0.000000	0.937080	1407.458252
0.000000	0.937317	1397.660278
0.000000	0.937554	1389.055542
0.000000	0.937791	1381.244751
0.000000	0.938028	1373.928833
0.000000	0.938266	1367.714111
0.000000	0.938503	1362.125244
0.000000	0.938740	1356.971924
0.000000	0.938977	1351.463867
0.000000	0.939214	1346.938354
0.000000	0.939451	1345.574951
0.000000	0.939689	1346.759277
0.000000	0.939926	1350.817871
0.000000	0.940163	1357.572754
0.000000	0.940400	1367.737549
0.000000	0.940637	1380.557861
0.000000	0.940874	1396.629395
0.000000	0.941112	1415.595093
0.000000	0.941349	1436.598145
0.000000	0.941586	1456.168945
0.000000	0.941823	1472.630493
0.000000	0.942060	1487.232910
0.000000	0.942297	1503.276367
0.000000	0.942535	1520.717651
0.000000	0.942772	1539.882324
0.000000	0.943009	1559.194702
0.000000	0.943246	1578.754028
0.000000	0.943483	1596.877319
0.000000	0.943721	1611.803833
0.000000	0.943958	1623.296509
0.000000	0.944195	1630.971924
0.000000	0.944432	1636.070435
0.000000	0.944669	1639.225098
0.000000	0.944906	1637.276123
0.000000	0.945144	1631.922607
0.000000	0.945381	1626.865112
0.000000	0.945618	1624.562622
0.000000	0.945855	1624.184082
0.000000	0.946092	1625.155273
0.000000	0.946329	1625.975586
0.000000	0.946567	1626.601196
0.000000	0.946804	1625.207520
0.000000	0.947041	1621.343140
0.000000	0.947278	1615.907349
0.000000	0.947515	1609.904907
0.000000	0.947753	1604.036133
0.000000	0.947990	1600.903442
0.000000	0.948227	1602.931396
0.000000	0.948464	1607.225708
0.000000	0.948701	1613.624756
0.000000	0.948938	1621.923096
0.000000	0.949176	1631.993286
0.000000	0.949413	1641.526001
0.000000	0.949650	1647.096558
0.000000	0.949887	1649.025513
0.000000	0.950124	1650.285278
0.000000	0.950361	1651.068970
0.000000	0.950599	1651.432617
0.000000	0.950836	1652.779541
0.000000	0.951073	1654.147095
0.000000	0.951310	1651.760498
0.000000	0.951547	1645.270508
0.000000	0.951784	1635.431885
0.000000	0.952022	1622.890991
0.000000	0.952259	1607.846802
0.000000	0.952496	1592.711792
0.000000	0.952733	1580.102905
0.000000	0.952970	1571.737305
0.000000	0.953208	1567.800293
0.000000	0.953445	1567.998535
0.000000	0.953682	1570.098633
0.000000	0.953919	1571.474487
0.000000	0.954156	1572.989746
0.000000	0.954393	1575.927612
0.000000	0.954631	1580.218872
0.000000	0.954868	1585.154419
0.000000	0.955105	1593.442017
0.000000	0.955342	1604.215088
0.000000	0.955579	1616.340576
0.000000	0.955817	1624.978882
0.000000	0.956054	1629.181274
0.000000	0.956291	1630.109375
0.000000	0.956528	1629.320923
0.000000	0.956765	1627.348511
0.000000	0.957002	1624.273926
0.000000	0.957240	1619.719360
0.000000	0.957477	1621.022583
0.000000	0.957714	1623.105347
0.000000	0.957951	1621.090088
0.000000	0.958188	1615.183350
0.000000	0.958425	1606.519409
0.000000	0.958663	1596.494629
0.000000	0.958900	1585.813599
0.000000	0.959137	1579.374146
0.000000	0.959374	1581.135864
0.000000	0.959611	1590.322144
0.000000	0.959848	1595.133301
0.000000	0.960086	1596.629517
0.000000	0.960323	1593.195068
0.000000	0.960560	1585.607910
0.000000	0.960797	1576.325195
0.000000	0.961034	1562.499756
0.000000	0.961271	1542.599121
0.000000	0.961509	1524.731812
0.000000	0.961746	1517.466064
0.000000	0.961983	1514.876465
0.000000	0.962220	1515.509277
0.000000	0.962457	1518.249268
0.000000	0.962695	1523.026733
0.000000	0.962932	1528.596069
0.000000	0.963169	1536.591553
0.000000	0.963406	1543.610718
0.000000	0.963643	1550.167358
0.000000	0.963880	1555.225952
0.000000	0.964118	1560.442505
0.000000	0.964355	1566.573120
0.000000	0.964592	1573.000854
0.000000	0.964829	1580.751709
0.000000	0.965066	1588.062378
0.000000	0.965304	1595.588623
0.000000	0.965541	1605.805054
0.000000	0.965778	1620.020264
0.000000	0.966015	1638.177856
0.000000	0.966252	1658.850708
0.000000	0.966489	1683.213257
0.000000	0.966727	1711.177002
0.000000	0.966964	1743.574951
0.000000	0.967201	1777.395264
0.000000	0.967438	1809.504517
0.000000	0.967675	1839.025146
0.000000	0.967912	1866.124268
0.000000	0.968150	1893.025757
0.000000	0.968387	1919.578735
0.000000	0.968624	1939.724121
0.000000	0.968861	1949.433960
0.000000	0.969098	1947.819580
0.000000	0.969335	1935.243896
0.000000	0.969573	1912.007202
0.000000	0.969810	1879.768555
0.000000	0.970047	1835.745972
0.000000	0.970284	1784.255371
0.000000	0.970521	1747.273560
0.000000	0.970758	1717.398193
0.000000	0.970996	1687.779053
0.000000	0.971233	1669.174316
0.000000	0.971470	1657.131348
0.000000	0.971707	1650.343384
0.000000	0.971944	1640.527344
0.000000	0.972182	1632.863281
0.000000	0.972419	1619.292236
0.000000	0.972656	1601.614136
0.000000	0.972893	1582.285645
0.000000	0.973130	1561.794189
0.000000	0.973368	1539.456055
0.000000	0.973605	1519.758423
0.000000	0.973842	1509.952515
0.000000	0.974079	1500.874512
0.000000	0.974316	1492.733643
0.000000	0.974553	1485.841797
0.000000	0.974791	1479.984619
0.000000	0.975028	1474.555176
0.000000	0.975265	1469.614624
0.000000	0.975502	1462.869507
0.000000	0.975739	1452.447266
0.000000	0.975976	1440.383057
0.000000	0.976214	1431.721191
0.000000	0.976451	1429.884277
0.000000	0.976688	1431.366455
0.000000	0.976925	1433.139526
0.000000	0.977162	1434.947144
0.000000	0.977399	1437.785400
0.000000	0.977637	1441.953491
0.000000	0.977874	1445.648071
0.000000	0.978111	1446.680420
0.000000	0.978348	1446.299194
0.000000	0.978585	1445.119141
0.000000	0.978822	1441.987915
0.000000	0.979060	1435.801270
0.000000	0.979297	1429.097168
0.000000	0.979534	1424.272949
0.000000	0.979771	1423.194702
0.000000	0.980008	1423.441895
0.000000	0.980246	1422.458740
0.000000	0.980483	1419.620239
0.000000	0.980720	1414.557617
0.000000	0.980957	1408.396362
0.000000	0.981194	1402.995850
0.000000	0.981431	1397.591553
0.000000	0.981669	1394.703735
0.000000	0.981906	1396.768311
0.000000	0.982143	1403.254883
0.000000	0.982380	1415.258545
0.000000	0.982617	1426.725952
0.000000	0.982854	1433.575562
0.000000	0.983092	1436.639404
0.000000	0.983329	1436.789551
0.000000	0.983566	1433.864014
0.000000	0.983803	1427.145508
0.000000	0.984040	1417.811401
0.000000	0.984278	1407.214111
0.000000	0.984515	1398.286865
0.000000	0.984752	1393.417603
0.000000	0.984989	1388.028198
0.000000	0.985226	1377.807983
0.000000	0.985463	1364.860107
0.000000	0.985701	1351.239014
0.000000	0.985938	1338.950195
0.000000	0.986175	1328.696655
0.000000	0.986412	1321.161499
0.000000	0.986649	1316.421753
0.000000	0.986886	1313.979980
0.000000	0.987124	1313.103149
0.000000	0.987361	1313.831421
0.000000	0.987598	1314.126465
0.000000	0.987835	1314.167847
0.000000	0.988072	1313.593140
0.000000	0.988310	1313.324951
0.000000	0.988547	1312.790039
0.000000	0.988784	1312.161011
0.000000	0.989021	1311.769287
0.000000	0.989258	1311.840576
0.000000	0.989495	1311.872681
0.000000	0.989733	1311.624878
0.000000	0.989970	1310.827148
0.000000	0.990207	1309.959595
0.000000	0.990444	1310.396851
0.000000	0.990681	1313.127319
0.000000	0.990918	1317.141113
0.000000	0.991156	1324.048462
0.000000	0.991393	1333.092896
0.000000	0.991630	1344.437622
0.000000	0.991867	1355.599854
0.000000	0.992104	1362.620239
0.000000	0.992342	1366.513184
0.000000	0.992579	1370.732422
0.000000	0.992816	1377.385742
0.000000	0.993053	1383.028931
0.000000	0.993290	1390.777954
0.000000	0.993527	1398.950073
0.000000	0.993765	1403.337524
0.000000	0.994002	1404.721191
0.000000	0.994239	1404.601318
0.000000	0.994476	1403.853271
0.000000	0.994713	1404.106201
0.000000	0.994950	1406.446289
0.000000	0.995188	1411.257080
0.000000	0.995425	1418.436523
0.000000	0.995662	1428.253052
0.000000	0.995899	1440.896118
0.000000	0.996136	1456.033569
0.000000	0.996373	1470.726563
0.000000	0.996611	1480.248413
0.000000	0.996848	1485.440796
0.000000	0.997085	1487.386841
0.000000	0.997322	1487.299561
0.000000	0.997559	1486.763916
0.000000	0.997797	1482.855713
0.000000	0.998034	1476.872559
0.000000	0.998271	1475.638550
0.000000	0.998508	1481.020264
0.000000	0.998745	1489.903442
0.000000	0.998982	1503.250488
0.000000	0.999220	1522.271118
0.000000	0.999457	1547.927246
0.000000	0.999694	1580.190063
0.000000	0.999931	1615.565308
0.000000	1.000168	1643.706299
0.000000	1.000405	1663.955688
0.000000	1.000643	1675.540527
0.000000	1.000880	1678.540771
0.000000	1.001117	1675.214355
0.000000	1.001354	1664.801270
0.000000	1.001591	1646.724609
0.000000	1.001829	1622.043945
0.000000	1.002066	1594.499756
0.000000	1.002303	1567.512207
0.000000	1.002540	1539.145630
0.000000	1.002777	1512.797363
0.000000	1.003014	1493.353882
0.000000	1.003252	1477.280273
0.000000	1.003489	1462.042480
0.000000	1.003726	1449.060913
0.000000	1.003963	1437.833496
0.000000	1.004200	1426.992188
0.000000	1.004437	1417.074341
0.000000	1.004675	1407.969849
0.000000	1.004912	1398.646118
0.000000	1.005149	1391.881958
0.000000	1.005386	1386.485596
0.000000	1.005623	1382.549805
0.000000	1.005860	1380.181396
0.000000	1.006098	1378.062256
0.000000	1.006335	1374.002441
0.000000	1.006572	1368.269775
0.000000	1.006809	1362.067871
0.000000	1.007046	1358.718018
0.000000	1.007284	1359.136108
0.000000	1.007521	1362.770508
0.000000	1.007758	1367.864624
0.000000	1.007995	1374.503540
0.000000	1.008232	1382.131958
0.000000	1.008469	1390.963501
0.000000	1.008707	1399.674194
0.000000	1.008944	1408.679077
0.000000	1.009181	1415.885010
0.000000	1.009418	1418.097778
0.000000	1.009655	1416.991211
0.000000	1.009892	1413.534912
0.000000	1.010130	1409.601685
0.000000	1.010367	1407.996826
0.000000	1.010604	1410.706665
0.000000	1.010841	1414.657715
0.000000	1.011078	1420.462769
0.000000	1.011316	1428.813477
0.000000	1.011553	1439.889771
0.000000	1.011790	1453.850342
0.000000	1.012027	1471.615112
0.000000	1.012264	1490.573120
0.000000	1.012501	1505.170898
0.000000	1.012739	1515.554688
0.000000	1.012976	1523.349487
0.000000	1.013213	1529.838013
0.000000	1.013450	1535.271484
0.000000	1.013687	1539.328857
0.000000	1.013924	1539.208740
0.000000	1.014162	1535.259399
0.000000	1.014399	1530.933105
0.000000	1.014636	1531.326416
0.000000	1.014873	1540.768311
0.000000	1.015110	1547.506104
0.000000	1.015347	1547.006592
0.000000	1.015585	1537.448364
0.000000	1.015822	1520.728394
0.000000	1.016059	1499.009766
0.000000	1.016296	1471.337280
0.000000	1.016533	1437.343140
0.000000	1.016770	1412.121216
0.000000	1.017008	1390.651489
0.000000	1.017245	1377.244873
0.000000	1.017482	1368.255981
0.000000	1.017719	1362.606323
0.000000	1.017956	1360.691895
0.000000	1.018194	1361.668213
0.000000	1.018431	1365.158569
0.000000	1.018668	1369.891357
0.000000	1.018905	1374.754883
0.000000	1.019142	1379.674072
0.000000	1.019379	1385.378296
0.000000	1.019617	1391.517456
0.000000	1.019854	1398.981079
0.000000	1.020091	1408.733032
0.000000	1.020328	1422.099731
0.000000	1.020565	1440.620483
0.000000	1.020803	1463.974487
0.000000	1.021040	1491.977051
0.000000	1.021277	1525.703247
0.000000	1.021514	1563.773560
0.000000	1.021751	1598.679565
0.000000	1.021988	1622.931641
0.000000	1.022226	1634.984985
0.000000	1.022463	1635.200073
0.000000	1.022700	1624.685181
0.000000	1.022937	1606.175903
0.000000	1.023174	1580.911133
0.000000	1.023412	1551.663574
0.000000	1.023649	1524.072266
0.000000	1.023886	1503.054077
0.000000	1.024123	1494.015991
0.000000	1.024360	1489.685303
0.000000	1.024597	1491.467773
0.000000	1.024835	1498.763184
0.000000	1.025072	1512.763184
0.000000	1.025309	1533.259033
0.000000	1.025546	1561.254883
0.000000	1.025783	1596.059570
0.000000	1.026020	1633.067871
0.000000	1.026258	1666.099365
0.000000	1.026495	1694.409790
0.000000	1.026732	1717.232178
0.000000	1.026969	1733.175293
0.000000	1.027206	1740.726440
0.000000	1.027443	1738.719238
0.000000	1.027681	1728.343628
0.000000	1.027918	1709.868774
0.000000	1.028155	1677.941895
0.000000	1.028392	1635.818115
0.000000	1.028629	1589.826050
0.000000	1.028866	1545.855225
0.000000	1.029104	1516.698120
0.000000	1.029341	1502.846313
0.000000	1.029578	1490.768311
0.000000	1.029815	1480.210205
0.000000	1.030052	1470.229004
0.000000	1.030290	1459.835083
0.000000	1.030527	1449.662354
0.000000	1.030764	1438.991577
0.000000	1.031001	1429.080933
0.000000	1.031238	1420.560303
0.000000	1.031475	1413.318115
0.000000	1.031713	1411.619141
0.000000	1.031950	1414.142456
0.000000	1.032187	1420.572510
0.000000	1.032424	1431.183350
0.000000	1.032661	1441.417603
0.000000	1.032899	1452.546631
0.000000	1.033136	1464.959839
0.000000	1.033373	1477.221313
0.000000	1.033610	1491.431396
0.000000	1.033847	1508.875610
0.000000	1.034084	1530.033813
0.000000	1.034322	1554.091309
0.000000	1.034559	1573.407471
0.000000	1.034796	1582.255249
0.000000	1.035033	1581.257080
0.000000	1.035270	1572.219238
0.000000	1.035507	1558.353882
0.000000	1.035745	1539.684692
0.000000	1.035982	1516.702515
0.000000	1.036219	1506.421387
0.000000	1.036456	1518.872437
0.000000	1.036693	1533.289673
0.000000	1.036930	1559.638428
0.000000	1.037168	1583.803711
0.000000	1.037405	1599.697266
0.000000	1.037642	1606.851074
0.000000	1.037879	1605.607544
0.000000	1.038116	1597.004150
0.000000	1.038353	1580.880371
0.000000	1.038591	1556.993652
0.000000	1.038828	1527.694336
0.000000	1.039065	1493.414917
0.000000	1.039302	1454.041260
0.000000	1.039539	1415.196289
0.000000	1.039777	1381.532593
0.000000	1.040014	1359.451782
0.000000	1.040251	1345.924927
0.000000	1.040488	1334.379395
0.000000	1.040725	1323.400391
0.000000	1.040962	1313.155884
0.000000	1.041200	1303.785278
0.000000	1.041437	1295.117310
0.000000	1.041674	1288.541504
0.000000	1.041911	1285.933228
0.000000	1.042148	1287.111450
0.000000	1.042385	1292.500610
0.000000	1.042623	1301.419189
0.000000	1.042860	1313.964355
0.000000	1.043097	1330.739624
0.000000	1.043334	1350.788086
0.000000	1.043571	1375.322388
0.000000	1.043809	1403.911011
0.000000	1.044046	1433.275391
0.000000	1.044283	1456.664917
0.000000	1.044520	1473.712036
0.000000	1.044757	1485.148438
0.000000	1.044994	1493.252930
0.000000	1.045232	1501.321777
0.000000	1.045469	1509.103882
0.000000	1.045706	1514.739380
0.000000	1.045943	1518.987793
0.000000	1.046180	1530.874023
0.000000	1.046417	1541.856201
0.000000	1.046655	1552.622314
0.000000	1.046892	1563.560425
0.000000	1.047129	1574.235840
0.000000	1.047366	1584.608154
0.000000	1.047603	1594.479858
0.000000	1.047840	1601.575317
0.000000	1.048078	1604.607178
0.000000	1.048315	1609.979004
0.000000	1.048552	1617.818115
0.000000	1.048789	1622.161011
0.000000	1.049026	1622.206787
0.000000	1.049264	1620.311890
0.000000	1.049501	1619.231567
0.000000	1.049738	1618.158569
0.000000	1.049975	1616.178955
0.000000	1.050212	1613.658081
0.000000	1.050449	1610.590332
0.000000	1.050687	1607.304199
0.000000	1.050924	1603.375122
0.000000	1.051161	1598.109009
0.000000	1.051398	1592.179443
0.000000	1.051635	1585.752197
0.000000	1.051872	1579.087402
0.000000	1.052110	1573.436035
0.000000	1.052347	1568.158203
0.000000	1.052584	1562.880981
0.000000	1.052821	1559.119019
0.000000	1.053058	1559.353882
0.000000	1.053295	1565.303711
0.000000	1.053533	1575.498169
0.000000	1.053770	1588.430054
0.000000	1.054007	1602.108765
0.000000	1.054244	1609.714478
0.000000	1.054481	1608.177612
0.000000	1.054719	1599.433472
0.000000	1.054956	1584.202637
0.000000	1.055193	1562.569214
0.000000	1.055430	1536.754639
0.000000	1.055667	1512.633911
0.000000	1.055905	1494.736572
0.000000	1.056142	1479.708618
0.000000	1.056379	1464.081909
0.000000	1.056616	1449.673584
0.000000	1.056853	1439.326660
0.000000	1.057090	1433.460938
0.000000	1.057328	1432.861084
0.000000	1.057565	1437.238159
0.000000	1.057802	1445.628662
0.000000	1.058039	1456.323730
0.000000	1.058276	1466.668701
0.000000	1.058513	1472.824341
0.000000	1.058751	1477.236816
0.000000	1.058988	1484.528809
0.000000	1.059225	1495.802734
0.000000	1.059462	1511.796509
0.000000	1.059699	1532.128784
0.000000	1.059937	1552.133789
0.000000	1.060174	1574.115845
0.000000	1.060411	1599.353027
0.000000	1.060648	1628.038208
0.000000	1.060885	1656.193359
0.000000	1.061122	1678.369385
0.000000	1.061360	1691.202881
0.000000	1.061597	1695.030884
0.000000	1.061834	1692.184692
0.000000	1.062071	1683.664307
0.000000	1.062308	1670.029663
0.000000	1.062545	1653.667358
0.000000	1.062783	1638.947632
0.000000	1.063020	1629.408936
0.000000	1.063257	1622.864014
0.000000	1.063494	1620.237061
0.000000	1.063731	1620.914185
0.000000	1.063968	1624.358887
0.000000	1.064206	1629.402344
0.000000	1.064443	1634.384888
0.000000	1.064680	1638.920044
0.000000	1.064917	1642.286133
0.000000	1.065154	1644.077393
0.000000	1.065391	1640.175537
0.000000	1.065629	1631.178467
0.000000	1.065866	1617.440796
0.000000	1.066103	1599.628296
0.000000	1.066340	1578.875244
0.000000	1.066577	1559.279907
0.000000	1.066815	1543.473145
0.000000	1.067052	1534.656250
0.000000	1.067289	1529.494629
0.000000	1.067526	1527.348022
0.000000	1.067763	1527.178345
0.000000	1.068000	1526.486694
0.000000	1.068238	1527.477539
0.000000	1.068475	1527.486450
0.000000	1.068712	1525.203491
0.000000	1.068949	1517.864136
0.000000	1.069186	1509.324219
0.000000	1.069424	1498.866333
0.000000	1.069661	1484.442383
0.000000	1.069898	1467.184448
0.000000	1.070135	1450.088745
0.000000	1.070372	1436.529663
0.000000	1.070609	1429.457886
0.000000	1.070847	1426.924805
0.000000	1.071084	1426.453979
0.000000	1.071321	1428.321777
0.000000	1.071558	1431.712280
0.000000	1.071795	1434.735840
0.000000	1.072032	1436.363770
0.000000	1.072270	1437.329834
0.000000	1.072507	1437.417236
0.000000	1.072744	1436.877197
0.000000	1.072981	1435.948608
0.000000	1.073218	1434.710815
0.000000	1.073455	1433.675903
0.000000	1.073693	1432.093262
0.000000	1.073930	1430.629761
0.000000	1.074167	1429.637573
0.000000	1.074404	1430.011108
0.000000	1.074641	1431.747437
0.000000	1.074878	1436.113159
0.000000	1.075116	1445.651001
0.000000	1.075353	1459.688599
0.000000	1.075590	1479.246582
0.000000	1.075827	1504.208740
0.000000	1.076064	1534.247192
0.000000	1.076302	1569.195435
0.000000	1.076539	1607.982056
0.000000	1.076776	1646.496094
0.000000	1.077013	1685.082031
0.000000	1.077250	1718.025513
0.000000	1.077487	1742.534912
0.000000	1.077725	1759.727661
0.000000	1.077962	1772.708008
0.000000	1.078199	1781.666626
0.000000	1.078436	1787.100952
0.000000	1.078673	1789.764160
0.000000	1.078910	1791.611084
0.000000	1.079148	1796.052002
0.000000	1.079385	1806.647705
0.000000	1.079622	1816.524048
0.000000	1.079859	1819.717773
0.000000	1.080096	1818.082153
0.000000	1.080334	1809.792114
0.000000	1.080571	1794.681519
0.000000	1.080808	1773.623047
0.000000	1.081045	1747.124390
0.000000	1.081282	1719.079590
0.000000	1.081519	1694.642456
0.000000	1.081757	1678.463745
0.000000	1.081994	1675.738770
0.000000	1.082231	1680.728516
0.000000	1.082468	1680.807251
0.000000	1.082705	1674.565796
0.000000	1.082942	1663.618164
0.000000	1.083180	1648.765503
0.000000	1.083417	1629.957886
0.000000	1.083654	1607.957153
0.000000	1.083891	1585.343750
0.000000	1.084128	1567.347290
0.000000	1.084365	1557.716919
0.000000	1.084603	1556.111206
0.000000	1.084840	1559.431519
0.000000	1.085077	1565.711304
0.000000	1.085314	1574.124023
0.000000	1.085551	1581.928223
0.000000	1.085788	1587.701538
0.000000	1.086026	1593.352539
0.000000	1.086263	1599.667847
0.000000	1.086500	1608.302246
0.000000	1.086737	1620.281982
0.000000	1.086974	1636.618896
0.000000	1.087212	1658.573975
0.000000	1.087449	1686.060547
0.000000	1.087686	1720.858643
0.000000	1.087923	1761.713257
0.000000	1.088160	1807.447876
0.000000	1.088398	1857.122803
0.000000	1.088635	1911.333130
0.000000	1.088872	1959.214966
0.000000	1.089109	1997.258057
0.000000	1.089346	2025.649170
0.000000	1.089583	2044.119629
0.000000	1.089821	2053.152832
0.000000	1.090058	2055.349121
0.000000	1.090295	2051.493408
0.000000	1.090532	2042.655396
0.000000	1.090769	2031.105469
0.000000	1.091006	2021.924438
0.000000	1.091244	2020.391968
0.000000	1.091481	2030.249268
0.000000	1.091718	2049.233398
0.000000	1.091955	2060.487549
0.000000	1.092192	2065.062012
0.000000	1.092430	2063.238770
0.000000	1.092667	2054.275146
0.000000	1.092904	2037.128052
0.000000	1.093141	2011.115723
0.000000	1.093378	1976.089966
0.000000	1.093615	1928.328247
0.000000	1.093853	1869.649414
0.000000	1.094090	1808.790527
0.000000	1.094327	1771.351685
0.000000	1.094564	1759.216919
0.000000	1.094801	1755.491089
0.000000	1.095038	1750.347168
0.000000	1.095276	1742.338135
0.000000	1.095513	1732.183594
0.000000	1.095750	1721.690674
0.000000	1.095987	1710.417114
0.000000	1.096224	1698.436768
0.000000	1.096461	1685.795776
0.000000	1.096699	1673.821777
0.000000	1.096936	1661.978638
0.000000	1.097173	1653.344971
0.000000	1.097410	1648.482544
0.000000	1.097647	1644.092896
0.000000	1.097885	1641.560425
0.000000	1.098122	1635.048828
0.000000	1.098359	1618.429199
0.000000	1.098596	1593.603638
0.000000	1.098833	1563.206177
0.000000	1.099070	1529.243896
0.000000	1.099308	1495.102051
0.000000	1.099545	1465.402710
0.000000	1.099782	1446.683472
0.000000	1.100019	1435.359497
0.000000	1.100256	1425.413208
0.000000	1.100493	1417.466187
0.000000	1.100731	1410.989014
0.000000	1.100968	1406.313843
0.000000	1.101205	1402.949463
0.000000	1.101442	1404.041260
0.000000	1.101679	1408.069702
0.000000	1.101916	1415.624390
0.000000	1.102154	1428.256470
0.000000	1.102391	1447.460327
0.000000	1.102628	1475.822876
0.000000	1.102865	1513.146240
0.000000	1.103102	1553.387329
0.000000	1.103340	1596.001709
0.000000	1.103577	1633.769775
0.000000	1.103814	1664.847656
0.000000	1.104051	1683.522461
0.000000	1.104288	1690.378052
0.000000	1.104525	1688.689087
0.000000	1.104763	1678.895752
0.000000	1.105000	1661.759399
0.000000	1.105237	1639.817383
0.000000	1.105474	1617.393066
0.000000	1.105711	1599.331055
0.000000	1.105948	1589.986084
0.000000	1.106186	1585.672119
0.000000	1.106423	1579.670410
0.000000	1.106660	1575.593018
0.000000	1.106897	1576.024536
0.000000	1.107134	1584.053589
0.000000	1.107372	1595.596069
0.000000	1.107609	1610.214600
0.000000	1.107846	1626.348389
0.000000	1.108083	1641.313721
0.000000	1.108320	1654.822632
0.000000	1.108557	1665.295410
0.000000	1.108795	1669.945923
0.000000	1.109032	1669.229126
0.000000	1.109269	1664.899170
0.000000	1.109506	1656.965942
0.000000	1.109743	1645.777710
0.000000	1.109980	1632.472656
0.000000	1.110218	1621.571411
0.000000	1.110455	1614.377930
0.000000	1.110692	1605.509155
0.000000	1.110929	1596.033813
0.000000	1.111166	1587.828979
0.000000	1.111403	1580.307007
0.000000	1.111641	1574.261230
0.000000	1.111878	1570.336792
0.000000	1.112115	1573.173096
0.000000	1.112352	1581.582397
0.000000	1.112589	1594.010254
0.000000	1.112827	1610.355713
0.000000	1.113064	1629.585571
0.000000	1.113301	1647.858521
0.000000	1.113538	1657.487549
0.000000	1.113775	1654.402100
0.000000	1.114012	1638.968750
0.000000	1.114250	1613.591309
0.000000	1.114487	1581.721558
0.000000	1.114724	1547.558716
0.000000	1.114961	1519.075928
0.000000	1.115198	1501.914551
0.000000	1.115435	1487.349976
0.000000	1.115673	1477.311035
0.000000	1.115910	1471.316772
0.000000	1.116147	1467.374268
0.000000	1.116384	1464.793335
0.000000	1.116621	1461.995361
0.000000	1.116859	1460.544434
0.000000	1.117096	1460.902222
0.000000	1.117333	1463.647705
0.000000	1.117570	1469.384766
0.000000	1.117807	1478.374268
0.000000	1.118044	1490.036011
0.000000	1.118282	1503.107178
0.000000	1.118519	1516.867920
0.000000	1.118756	1529.281250
0.000000	1.118993	1537.079102
0.000000	1.119230	1542.030518
0.000000	1.119467	1544.974731
0.000000	1.119705	1545.852783
0.000000	1.119942	1544.665039
0.000000	1.120179	1541.880371
0.000000	1.120416	1531.385376
0.000000	1.120653	1528.429565
0.000000	1.120890	1524.602905
0.000000	1.121128	1522.796021
0.000000	1.121365	1521.997925
0.000000	1.121602	1521.480225
0.000000	1.121839	1518.363525
0.000000	1.122076	1513.126465
0.000000	1.122313	1505.392944
0.000000	1.122551	1495.550781
0.000000	1.122788	1484.903564
0.000000	1.123025	1475.816772
0.000000	1.123262	1470.422974
0.000000	1.123499	1468.428223
0.000000	1.123737	1468.195679
0.000000	1.123974	1464.457764
0.000000	1.124211	1458.513794
0.000000	1.124448	1453.455566
0.000000	1.124685	1448.060303
0.000000	1.124923	1444.612549
0.000000	1.125160	1457.468262
0.000000	1.125397	1481.276733
0.000000	1.125634	1517.552490
0.000000	1.125871	1566.937134
0.000000	1.126108	1628.437622
0.000000	1.126346	1701.007935
0.000000	1.126583	1772.612549
0.000000	1.126820	1835.040405
0.000000	1.127057	1886.947876
0.000000	1.127294	1927.566040
0.000000	1.127531	1958.144043
0.000000	1.127769	1980.363403
0.000000	1.128006	1996.200073
0.000000	1.128243	2001.733521
0.000000	1.128480	1996.015625
0.000000	1.128717	1980.258789
0.000000	1.128955	1956.416626
0.000000	1.129192	1929.297974
0.000000	1.129429	1904.127075
0.000000	1.129666	1883.477173
0.000000	1.129903	1870.534668
0.000000	1.130140	1860.100952
0.000000	1.130378	1845.547974
0.000000	1.130615	1828.868896
0.000000	1.130852	1809.744629
0.000000	1.131089	1789.451172
0.000000	1.131326	1770.910400
0.000000	1.131563	1753.751221
0.000000	1.131801	1740.607788
0.000000	1.132038	1739.703857
0.000000	1.132275	1742.715942
0.000000	1.132512	1737.807495
0.000000	1.132749	1725.629150
0.000000	1.132986	1708.406860
0.000000	1.133224	1686.324951
0.000000	1.133461	1660.068115
0.000000	1.133698	1632.766846
0.000000	1.133935	1609.204102
0.000000	1.134172	1593.425781
0.000000	1.134409	1590.275024
0.000000	1.134647	1586.877686
0.000000	1.134884	1580.534546
0.000000	1.135121	1573.135864
0.000000	1.135358	1566.344971
0.000000	1.135595	1557.557251
0.000000	1.135833	1545.094360
0.000000	1.136070	1537.869385
0.000000	1.136307	1535.061768
0.000000	1.136544	1534.565796
0.000000	1.136781	1534.059204
0.000000	1.137018	1534.101563
0.000000	1.137256	1536.126831
0.000000	1.137493	1541.507446
0.000000	1.137730	1541.893188
0.000000	1.137967	1535.249634
0.000000	1.138204	1524.299194
0.000000	1.138441	1510.234985
0.000000	1.138679	1493.609985
0.000000	1.138916	1479.016357
0.000000	1.139153	1468.135864
0.000000	1.139390	1470.015625
0.000000	1.139627	1477.205688
0.000000	1.139865	1489.986816
0.000000	1.140102	1506.912598
0.000000	1.140339	1526.899048
0.000000	1.140576	1549.937622
0.000000	1.140813	1576.741089
0.000000	1.141050	1608.499634
0.000000	1.141288	1643.518799
0.000000	1.141525	1679.093262
0.000000	1.141762	1711.803833
0.000000	1.141999	1737.087524
0.000000	1.142236	1753.646484
0.000000	1.142473	1761.256348
0.000000	1.142711	1760.088745
0.000000	1.142948	1751.951904
0.000000	1.143185	1737.272827
0.000000	1.143422	1711.836792
0.000000	1.143659	1678.878296
0.000000	1.143896	1646.199219
0.000000	1.144134	1631.419189
0.000000	1.144371	1619.808716
0.000000	1.144608	1611.452881
0.000000	1.144845	1600.780151
0.000000	1.145082	1590.603516
0.000000	1.145320	1571.441284
0.000000	1.145557	1562.703125
0.000000	1.145794	1553.119507
0.000000	1.146031	1549.743408
0.000000	1.146268	1546.762085
0.000000	1.146505	1545.595703
0.000000	1.146743	1547.458618
0.000000	1.146980	1551.279785
0.000000	1.147217	1557.256714
0.000000	1.147454	1566.305420
0.000000	1.147691	1572.002441
0.000000	1.147928	1574.890869
0.000000	1.148166	1583.219482
0.000000	1.148403	1590.422729
0.000000	1.148640	1594.789185
0.000000	1.148877	1594.929688
0.000000	1.149114	1591.613403
0.000000	1.149352	1585.049561
0.000000	1.149589	1575.182617
0.000000	1.149826	1562.637817
0.000000	1.150063	1548.732910
0.000000	1.150300	1530.250122
0.000000	1.150537	1507.845093
0.000000	1.150775	1483.911377
0.000000	1.151012	1455.760254
0.000000	1.151249	1429.104004
0.000000	1.151486	1407.088745
0.000000	1.151723	1391.194824
0.000000	1.151960	1377.614502
0.000000	1.152198	1364.892578
0.000000	1.152435	1350.118042
0.000000	1.152672	1343.813232
0.000000	1.152909	1340.673096
0.000000	1.153146	1341.950684
0.000000	1.153383	1347.726563
0.000000	1.153621	1358.216675
0.000000	1.153858	1374.986206
0.000000	1.154095	1397.686401
0.000000	1.154332	1428.533936
0.000000	1.154569	1468.690796
0.000000	1.154807	1517.283813
0.000000	1.155044	1568.621582
0.000000	1.155281	1614.532593
0.000000	1.155518	1652.816284
0.000000	1.155755	1682.701172
0.000000	1.155993	1702.689941
0.000000	1.156230	1711.850220
0.000000	1.156467	1709.597534
0.000000	1.156704	1697.079224
0.000000	1.156941	1673.115601
0.000000	1.157178	1638.107544
0.000000	1.157416	1595.631958
0.000000	1.157653	1550.897583
0.000000	1.157890	1508.729126
0.000000	1.158127	1477.541260
0.000000	1.158364	1459.408081
0.000000	1.158601	1448.615967
0.000000	1.158839	1443.789551
0.000000	1.159076	1441.985962
0.000000	1.159313	1441.692627
0.000000	1.159550	1442.310303
0.000000	1.159787	1442.685913
0.000000	1.160024	1443.334595
0.000000	1.160262	1444.247681
0.000000	1.160499	1446.396240
0.000000	1.160736	1451.225220
0.000000	1.160973	1459.892578
0.000000	1.161210	1472.117065
0.000000	1.161448	1487.694458
0.000000	1.161685	1499.007080
0.000000	1.161922	1500.128784
0.000000	1.162159	1492.458252
0.000000	1.162396	1478.964111
0.000000	1.162633	1462.212524
0.000000	1.162871	1445.343384
0.000000	1.163108	1434.932251
0.000000	1.163345	1431.243896
0.000000	1.163582	1429.778076
0.000000	1.163819	1429.293457
0.000000	1.164056	1431.299438
0.000000	1.164294	1435.931274
0.000000	1.164531	1439.590088
0.000000	1.164768	1445.072754
0.000000	1.165005	1453.854980
0.000000	1.165242	1465.464355
0.000000	1.165480	1479.140747
0.000000	1.165717	1493.954102
0.000000	1.165954	1507.398682
0.000000	1.166191	1518.059204
0.000000	1.166428	1525.468384
0.000000	1.166665	1530.972778
0.000000	1.166903	1535.102661
0.000000	1.167140	1538.589478
0.000000	1.167377	1541.366577
0.000000	1.167614	1544.004883
0.000000	1.167851	1547.505249
0.000000	1.168088	1552.202881
0.000000	1.168326	1559.075195
0.000000	1.168563	1568.874146
0.000000	1.168800	1582.866943
0.000000	1.169037	1601.090942
0.000000	1.169274	1623.801270
0.000000	1.169511	1651.639160
0.000000	1.169749	1684.477295
0.000000	1.169986	1714.741699
0.000000	1.170223	1735.541138
0.000000	1.170460	1746.568481
0.000000	1.170697	1748.521973
0.000000	1.170934	1742.434814
0.000000	1.171172	1729.285278
0.000000	1.171409	1709.646729
0.000000	1.171646	1686.054688
0.000000	1.171883	1664.070068
0.000000	1.172120	1648.393677
0.000000	1.172358	1642.460327
0.000000	1.172595	1636.878540
0.000000	1.172832	1629.148560
0.000000	1.173069	1621.112915
0.000000	1.173306	1613.216431
0.000000	1.173543	1607.560181
0.000000	1.173781	1606.625366
0.000000	1.174018	1606.892944
0.000000	1.174255	1607.344604
0.000000	1.174492	1607.792603
0.000000	1.174729	1609.005371
0.000000	1.174967	1609.120483
0.000000	1.175204	1610.200806
0.000000	1.175441	1613.090332
0.000000	1.175678	1617.683105
0.000000	1.175915	1625.691528
0.000000	1.176152	1637.899048
0.000000	1.176390	1659.643433
0.000000	1.176627	1671.123779
0.000000	1.176864	1672.114502
0.000000	1.177101	1678.128174
0.000000	1.177338	1694.019531
0.000000	1.177575	1704.240112
0.000000	1.177813	1717.412476
0.000000	1.178050	1723.655640
0.000000	1.178287	1720.591797
0.000000	1.178524	1710.812134
0.000000	1.178761	1695.190796
0.000000	1.178998	1674.609863
0.000000	1.179236	1652.569092
0.000000	1.179473	1632.424683
0.000000	1.179710	1619.685669
0.000000	1.179947	1620.723389
0.000000	1.180184	1634.684448
0.000000	1.180421	1654.504028
0.000000	1.180659	1676.326538
0.000000	1.180896	1699.360596
0.000000	1.181133	1724.940308
0.000000	1.181370	1756.475830
0.000000	1.181607	1795.759155
0.000000	1.181845	1837.063599
0.000000	1.182082	1880.432495
0.000000	1.182319	1914.862915
0.000000	1.182556	1940.178223
0.000000	1.182793	1956.157959
0.000000	1.183030	1961.800293
0.000000	1.183268	1958.751099
0.000000	1.183505	1948.096802
0.000000	1.183742	1929.907837
0.000000	1.183979	1906.195923
0.000000	1.184216	1881.668579
0.000000	1.184453	1861.449951
0.000000	1.184691	1852.455200
0.000000	1.184928	1850.964233
0.000000	1.185165	1855.462402
0.000000	1.185402	1864.867188
0.000000	1.185639	1880.264648
0.000000	1.185877	1900.426147
0.000000	1.186114	1919.181152
0.000000	1.186351	1937.861694
0.000000	1.186588	1950.562988
0.000000	1.186825	1956.566162
0.000000	1.187062	1958.353882
0.000000	1.187300	1956.927612
0.000000	1.187537	1952.506348
0.000000	1.187774	1942.768921
0.000000	1.188011	1927.589844
0.000000	1.188248	1913.784790
0.000000	1.188486	1903.117554
0.000000	1.188723	1890.367188
0.000000	1.188960	1877.012573
0.000000	1.189197	1863.320313
0.000000	1.189434	1849.327881
0.000000	1.189671	1837.326416
0.000000	1.189909	1826.777588
0.000000	1.190146	1818.118530
0.000000	1.190383	1809.632690
0.000000	1.190620	1800.437134
0.000000	1.190857	1784.544312
0.000000	1.191094	1760.714355
0.000000	1.191332	1732.568481
0.000000	1.191569	1717.156616
0.000000	1.191806	1705.643311
0.000000	1.192043	1686.889160
0.000000	1.192280	1675.076538
0.000000	1.192517	1668.686646
0.000000	1.192755	1666.405762
0.000000	1.192992	1665.990723
0.000000	1.193229	1667.062500
0.000000	1.193466	1668.511353
0.000000	1.193703	1668.108398
0.000000	1.193941	1667.518555
0.000000	1.194178	1667.235474
0.000000	1.194415	1667.917847
0.000000	1.194652	1669.703125
0.000000	1.194889	1675.023071
0.000000	1.195126	1680.860107
0.000000	1.195364	1687.691284
0.000000	1.195601	1694.686279
0.000000	1.195838	1701.150635
0.000000	1.196075	1706.250122
0.000000	1.196312	1710.437622
0.000000	1.196549	1713.716919
0.000000	1.196787	1717.095337
0.000000	1.197024	1719.903687
0.000000	1.197261	1722.993896
0.000000	1.197498	1727.027100
0.000000	1.197735	1733.450806
0.000000	1.197973	1742.706421
0.000000	1.198210	1750.597412
0.000000	1.198447	1756.089722
0.000000	1.198684	1760.265015
0.000000	1.198921	1763.440918
0.000000	1.199158	1765.786743
0.000000	1.199396	1768.247559
0.000000	1.199633	1770.966431
0.000000	1.199870	1769.532471
0.000000	1.200107	1761.919189
0.000000	1.200344	1751.786255
0.000000	1.200581	1738.485107
0.000000	1.200819	1734.010620
0.000000	1.201056	1730.748901
0.000000	1.201293	1729.859741
0.000000	1.201530	1727.796875
0.000000	1.201767	1728.492310
0.000000	1.202004	1724.575562
0.000000	1.202242	1717.678955
0.000000	1.202479	1711.385986
0.000000	1.202716	1711.517578
0.000000	1.202953	1716.273560
0.000000	1.203190	1721.761841
0.000000	1.203428	1728.726074
0.000000	1.203665	1734.002075
0.000000	1.203902	1738.037231
0.000000	1.204139	1741.823853
0.000000	1.204376	1747.442871
0.000000	1.204613	1756.416992
0.000000	1.204851	1769.969238
0.000000	1.205088	1790.569214
0.000000	1.205325	1819.805054
0.000000	1.205562	1855.486938
0.000000	1.205799	1894.533447
0.000000	1.206036	1930.895020
0.000000	1.206274	1959.597778
0.000000	1.206511	1982.441528
0.000000	1.206748	2002.183350
0.000000	1.206985	2021.011719
0.000000	1.207222	2040.072388
0.000000	1.207459	2059.841064
0.000000	1.207697	2081.205078
0.000000	1.207934	2101.460938
0.000000	1.208171	2110.799805
0.000000	1.208408	2110.583984
0.000000	1.208645	2101.877197
0.000000	1.208883	2087.670410
0.000000	1.209120	2068.724609
0.000000	1.209357	2047.386597
0.000000	1.209594	2028.461548
0.000000	1.209831	2015.229614
0.000000	1.210068	2002.435669
0.000000	1.210306	1989.175293
0.000000	1.210543	1977.463379
0.000000	1.210780	1970.789795
0.000000	1.211017	1971.673218
0.000000	1.211254	1976.773804
0.000000	1.211491	1985.980347
0.000000	1.211729	1998.656982
0.000000	1.211966	2006.458984
0.000000	1.212203	2008.069092
0.000000	1.212440	2002.906616
0.000000	1.212677	1991.674316
0.000000	1.212915	1974.546631
0.000000	1.213152	1950.859253
0.000000	1.213389	1921.990356
0.000000	1.213626	1889.258789
0.000000	1.213863	1856.629272
0.000000	1.214100	1831.420654
0.000000	1.214338	1805.218262
0.000000	1.214575	1786.479248
0.000000	1.214812	1772.156982
0.000000	1.215049	1760.846436
0.000000	1.215286	1753.799316
0.000000	1.215523	1752.313110
0.000000	1.215761	1753.416138
0.000000	1.215998	1751.841553
0.000000	1.216235	1747.676636
0.000000	1.216472	1743.762573
0.000000	1.216709	1740.337891
0.000000	1.216946	1738.073975
0.000000	1.217184	1739.031494
0.000000	1.217421	1746.467407
0.000000	1.217658	1757.651489
0.000000	1.217895	1765.108521
0.000000	1.218132	1768.439331
0.000000	1.218370	1769.757568
0.000000	1.218607	1769.351807
0.000000	1.218844	1767.262573
0.000000	1.219081	1763.032837
0.000000	1.219318	1756.942139
0.000000	1.219555	1749.571777
0.000000	1.219793	1740.955688
0.000000	1.220030	1730.558716
0.000000	1.220267	1721.052002
0.000000	1.220504	1714.795654
0.000000	1.220741	1709.500732
0.000000	1.220978	1705.994995
0.000000	1.221216	1704.114746
0.000000	1.221453	1703.868164
0.000000	1.221690	1705.926270
0.000000	1.221927	1710.272461
0.000000	1.222164	1716.394775
0.000000	1.222402	1723.409058
0.000000	1.222639	1731.187622
0.000000	1.222876	1739.187378
0.000000	1.223113	1746.919922
0.000000	1.223350	1755.904907
0.000000	1.223588	1764.685547
0.000000	1.223825	1772.032593
0.000000	1.224062	1776.978638
0.000000	1.224299	1780.328491
0.000000	1.224536	1782.031250
0.000000	1.224773	1783.310913
0.000000	1.225011	1785.427979
0.000000	1.225248	1790.875122
0.000000	1.225485	1803.294434
0.000000	1.225722	1824.932129
0.000000	1.225959	1854.445923
0.000000	1.226196	1892.053833
0.000000	1.226434	1938.529297
0.000000	1.226671	1994.199707
0.000000	1.226908	2058.708496
0.000000	1.227145	2115.227539
0.000000	1.227382	2161.014404
0.000000	1.227619	2196.060547
0.000000	1.227857	2219.155518
0.000000	1.228094	2229.606201
0.000000	1.228331	2226.253662
0.000000	1.228568	2210.661133
0.000000	1.228805	2181.388672
0.000000	1.229042	2138.141846
0.000000	1.229280	2084.158936
0.000000	1.229517	2025.489624
0.000000	1.229754	1969.645874
0.000000	1.229991	1923.815552
0.000000	1.230228	1887.087402
0.000000	1.230466	1868.809082
0.000000	1.230703	1850.080444
0.000000	1.230940	1839.951660
0.000000	1.231177	1834.842896
0.000000	1.231414	1831.788452
0.000000	1.231651	1828.883057
0.000000	1.231889	1828.441406
0.000000	1.232126	1829.434692
0.000000	1.232363	1830.837036
0.000000	1.232600	1832.524048
0.000000	1.232837	1832.293945
0.000000	1.233074	1829.558838
0.000000	1.233312	1825.052124
0.000000	1.233549	1818.488770
0.000000	1.233786	1811.017700
0.000000	1.234023	1803.959229
0.000000	1.234260	1799.742310
0.000000	1.234498	1797.562378
0.000000	1.234735	1799.277466
0.000000	1.234972	1808.146362
0.000000	1.235209	1825.026611
0.000000	1.235446	1848.255371
0.000000	1.235683	1874.458740
0.000000	1.235921	1904.809692
0.000000	1.236158	1934.502319
0.000000	1.236395	1957.923828
0.000000	1.236632	1974.954590
0.000000	1.236869	1988.021606
0.000000	1.237106	1995.731812
0.000000	1.237344	1994.071411
0.000000	1.237581	1983.178467
0.000000	1.237818	1962.654297
0.000000	1.238055	1933.083496
0.000000	1.238292	1896.469238
0.000000	1.238529	1856.753418
0.000000	1.238767	1818.525391
0.000000	1.239004	1786.699829
0.000000	1.239241	1765.855469
0.000000	1.239478	1754.851440
0.000000	1.239715	1745.625732
0.000000	1.239952	1736.277100
0.000000	1.240190	1724.684448
0.000000	1.240427	1712.428467
0.000000	1.240664	1700.037720
0.000000	1.240901	1687.174316
0.000000	1.241138	1675.276367
0.000000	1.241376	1665.094849
0.000000	1.241613	1657.385010
0.000000	1.241850	1651.219360
0.000000	1.242087	1646.113037
0.000000	1.242324	1641.008789
0.000000	1.242561	1635.570435
0.000000	1.242799	1630.300659
0.000000	1.243036	1625.010010
0.000000	1.243273	1621.229126
0.000000	1.243510	1620.006348
0.000000	1.243747	1620.431763
0.000000	1.243984	1623.432617
0.000000	1.244222	1628.760986
0.000000	1.244459	1635.895386
0.000000	1.244696	1643.333862
0.000000	1.244933	1651.442383
0.000000	1.245170	1659.634399
0.000000	1.245408	1668.893677
0.000000	1.245645	1679.362305
0.000000	1.245882	1689.292847
0.000000	1.246119	1699.069214
0.000000	1.246356	1708.902466
0.000000	1.246593	1717.970459
0.000000	1.246831	1726.245728
0.000000	1.247068	1734.789673
0.000000	1.247305	1743.893677
0.000000	1.247542	1754.297852
0.000000	1.247779	1765.650635
0.000000	1.248016	1777.741943
0.000000	1.248254	1787.182983
0.000000	1.248491	1795.043213
0.000000	1.248728	1801.656616
0.000000	1.248965	1804.692505
0.000000	1.249202	1802.697632
0.000000	1.249439	1793.403931
0.000000	1.249677	1778.485596
0.000000	1.249914	1757.423828
0.000000	1.250151	1730.712158
0.000000	1.250388	1699.959717
0.000000	1.250625	1672.432251
0.000000	1.250863	1653.347656
0.000000	1.251100	1642.894653
0.000000	1.251337	1636.257446
0.000000	1.251574	1631.734985
0.000000	1.251811	1629.010254
0.000000	1.252048	1626.140381
0.000000	1.252286	1623.178101
0.000000	1.252523	1618.601929
0.000000	1.252760	1612.312744
0.000000	1.252997	1604.951660
0.000000	1.253234	1596.490723
0.000000	1.253471	1587.427856
0.000000	1.253709	1579.740845
0.000000	1.253946	1574.840332
0.000000	1.254183	1572.258423
0.000000	1.254420	1573.009277
0.000000	1.254657	1576.409180
0.000000	1.254895	1581.724243
0.000000	1.255132	1585.241943
0.000000	1.255369	1586.883911
0.000000	1.255606	1588.228760
0.000000	1.255843	1590.738037
0.000000	1.256080	1596.020508
0.000000	1.256318	1604.115845
0.000000	1.256555	1615.149048
0.000000	1.256792	1630.688843
0.000000	1.257029	1650.216553
0.000000	1.257266	1672.264282
0.000000	1.257504	1696.099365
0.000000	1.257741	1717.670776
0.000000	1.257978	1735.426514
0.000000	1.258215	1749.554443
0.000000	1.258452	1760.222778
0.000000	1.258689	1765.846436
0.000000	1.258927	1764.284546
0.000000	1.259164	1765.572876
0.000000	1.259401	1767.230103
0.000000	1.259638	1763.690430
0.000000	1.259875	1766.613647
0.000000	1.260112	1782.906372
0.000000	1.260350	1799.406006
0.000000	1.260587	1819.508911
0.000000	1.260824	1840.855835
0.000000	1.261061	1864.351196
0.000000	1.261298	1886.083252
0.000000	1.261536	1901.626709
0.000000	1.261773	1912.007324
0.000000	1.262010	1918.439453
0.000000	1.262247	1922.485718
0.000000	1.262484	1924.105225
0.000000	1.262721	1923.456909
0.000000	1.262959	1922.114380
0.000000	1.263196	1917.989258
0.000000	1.263433	1911.678345
0.000000	1.263670	1903.576172
0.000000	1.263907	1894.318481
0.000000	1.264144	1883.337646
0.000000	1.264382	1887.152222
0.000000	1.264619	1896.741333
0.000000	1.264856	1912.984741
0.000000	1.265093	1935.309692
0.000000	1.265330	1964.017822
0.000000	1.265567	1994.798950
0.000000	1.265805	2023.952393
0.000000	1.266042	2053.629150
0.000000	1.266279	2073.269043
0.000000	1.266516	2080.990967
0.000000	1.266753	2076.404785
0.000000	1.266991	2057.921631
0.000000	1.267228	2025.948364
0.000000	1.267465	1990.496948
0.000000	1.267702	1967.544312
0.000000	1.267939	1944.059814
0.000000	1.268176	1918.442749
0.000000	1.268414	1893.996582
0.000000	1.268651	1870.801880
0.000000	1.268888	1849.106567
0.000000	1.269125	1826.850830
0.000000	1.269362	1809.344360
0.000000	1.269599	1797.375488
0.000000	1.269837	1789.066528
0.000000	1.270074	1782.982056
0.000000	1.270311	1780.489502
0.000000	1.270548	1783.381348
0.000000	1.270785	1793.836914
0.000000	1.271023	1808.447998
0.000000	1.271260	1820.882568
0.000000	1.271497	1824.083740
0.000000	1.271734	1820.034668
0.000000	1.271971	1811.274902
0.000000	1.272208	1797.976074
0.000000	1.272446	1780.763550
0.000000	1.272683	1762.985474
0.000000	1.272920	1750.163086
0.000000	1.273157	1746.774902
0.000000	1.273394	1746.972046
0.000000	1.273631	1748.862061
0.000000	1.273869	1751.530151
0.000000	1.274106	1755.259155
0.000000	1.274343	1759.041992
0.000000	1.274580	1761.560547
0.000000	1.274817	1765.258423
0.000000	1.275054	1771.329346
0.000000	1.275292	1781.530273
0.000000	1.275529	1797.786987
0.000000	1.275766	1818.533691
0.000000	1.276003	1847.484009
0.000000	1.276240	1880.312988
0.000000	1.276477	1903.581299
0.000000	1.276715	1916.624756
0.000000	1.276952	1919.952881
0.000000	1.277189	1915.673340
0.000000	1.277426	1903.671631
0.000000	1.277663	1884.230347
0.000000	1.277901	1859.535400
0.000000	1.278138	1833.875366
0.000000	1.278375	1809.658447
0.000000	1.278612	1787.069336
0.000000	1.278849	1768.872559
0.000000	1.279086	1750.901489
0.000000	1.279324	1736.046387
0.000000	1.279561	1727.277954
0.000000	1.279798	1721.692505
0.000000	1.280035	1719.819824
0.000000	1.280272	1721.666138
0.000000	1.280509	1728.805908
0.000000	1.280747	1742.765137
0.000000	1.280984	1766.504517
0.000000	1.281221	1802.803101
0.000000	1.281458	1848.289063
0.000000	1.281695	1894.356323
0.000000	1.281933	1941.930908
0.000000	1.282170	1990.393311
0.000000	1.282407	2041.735352
0.000000	1.282644	2083.455078
0.000000	1.282881	2113.978760
0.000000	1.283118	2132.938477
0.000000	1.283356	2145.732178
0.000000	1.283593	2154.064209
0.000000	1.283830	2153.217285
0.000000	1.284067	2143.191650
0.000000	1.284304	2124.270264
0.000000	1.284541	2096.088867
0.000000	1.284779	2059.353027
0.000000	1.285016	2018.369019
0.000000	1.285253	1978.249268
0.000000	1.285490	1944.225464
0.000000	1.285727	1919.925415
0.000000	1.285964	1898.793579
0.000000	1.286202	1877.318726
0.000000	1.286439	1854.628296
0.000000	1.286676	1830.765869
0.000000	1.286913	1807.901733
0.000000	1.287150	1789.594604
0.000000	1.287387	1776.599487
0.000000	1.287625	1761.394531
0.000000	1.287862	1749.605347
0.000000	1.288099	1737.253174
0.000000	1.288336	1725.127441
0.000000	1.288573	1715.509277
0.000000	1.288811	1710.026123
0.000000	1.289048	1705.614014
0.000000	1.289285	1701.905518
0.000000	1.289522	1699.327515
0.000000	1.289759	1698.347656
0.000000	1.289997	1700.453369
0.000000	1.290234	1707.594971
0.000000	1.290471	1719.897583
0.000000	1.290708	1738.757568
0.000000	1.290945	1764.427734
0.000000	1.291182	1795.741455
0.000000	1.291420	1826.108276
0.000000	1.291657	1849.951782
0.000000	1.291894	1866.174194
0.000000	1.292131	1874.032227
0.000000	1.292368	1872.753174
0.000000	1.292605	1863.808716
0.000000	1.292843	1847.549805
0.000000	1.293080	1825.591064
0.000000	1.293317	1801.342651
0.000000	1.293554	1780.253906
0.000000	1.293791	1765.784058
0.000000	1.294029	1761.178467
0.000000	1.294266	1751.928223
0.000000	1.294503	1741.353882
0.000000	1.294740	1732.738403
0.000000	1.294977	1728.884277
0.000000	1.295214	1733.598145
0.000000	1.295452	1748.214600
0.000000	1.295689	1772.034546
0.000000	1.295926	1805.662354
0.000000	1.296163	1836.709106
0.000000	1.296400	1860.168091
0.000000	1.296637	1875.262573
0.000000	1.296875	1880.482666
0.000000	1.297112	1875.542969
0.000000	1.297349	1863.609863
0.000000	1.297586	1847.297729
0.000000	1.297823	1821.677368
0.000000	1.298060	1793.284668
0.000000	1.298298	1780.002197
0.000000	1.298535	1776.648193
0.000000	1.298772	1767.108154
0.000000	1.299009	1767.351440
0.000000	1.299246	1763.908447
0.000000	1.299484	1764.878418
0.000000	1.299721	1767.008423
0.000000	1.299958	1768.956787
0.000000	1.300195	1771.666016
0.000000	1.300432	1774.435913
0.000000	1.300669	1777.410034
0.000000	1.300907	1780.632324
0.000000	1.301144	1784.146851
0.000000	1.301381	1787.015015
0.000000	1.301618	1788.529541
0.000000	1.301855	1789.364502
0.000000	1.302092	1789.892944
0.000000	1.302330	1790.363159
0.000000	1.302567	1790.622681
0.000000	1.302804	1790.362305
0.000000	1.303041	1788.796875
0.000000	1.303278	1782.649780
0.000000	1.303516	1777.295898
0.000000	1.303753	1774.142944
0.000000	1.303990	1771.448486
0.000000	1.304227	1768.725342
0.000000	1.304464	1765.176270
0.000000	1.304701	1761.105591
0.000000	1.304939	1756.192383
0.000000	1.305176	1751.574585
0.000000	1.305413	1746.951172
0.000000	1.305650	1743.398438
0.000000	1.305887	1741.255127
0.000000	1.306124	1742.301270
0.000000	1.306362	1746.059814
0.000000	1.306599	1748.044067
0.000000	1.306836	1748.837524
0.000000	1.307073	1747.623779
0.000000	1.307310	1747.146240
0.000000	1.307547	1749.139648
0.000000	1.307785	1754.849854
0.000000	1.308022	1768.283203
0.000000	1.308259	1793.576294
0.000000	1.308496	1832.021362
0.000000	1.308733	1860.314575
0.000000	1.308971	1879.774536
0.000000	1.309208	1888.812988
0.000000	1.309445	1887.976563
0.000000	1.309682	1879.154297
0.000000	1.309919	1864.765991
0.000000	1.310156	1847.809937
0.000000	1.310394	1832.361206
0.000000	1.310631	1822.639038
0.000000	1.310868	1822.306030
0.000000	1.311105	1817.970337
0.000000	1.311342	1808.111816
0.000000	1.311579	1795.313110
0.000000	1.311817	1781.067749
0.000000	1.312054	1766.932861
0.000000	1.312291	1755.880493
0.000000	1.312528	1749.847046
0.000000	1.312765	1750.378540
0.000000	1.313002	1761.266724
0.000000	1.313240	1776.668335
0.000000	1.313477	1788.610229
0.000000	1.313714	1790.899292
0.000000	1.313951	1784.464478
0.000000	1.314188	1770.041382
0.000000	1.314426	1747.329102
0.000000	1.314663	1716.825317
0.000000	1.314900	1680.452271
0.000000	1.315137	1642.510376
0.000000	1.315374	1606.894653
0.000000	1.315611	1578.220703
0.000000	1.315849	1561.149414
0.000000	1.316086	1547.319336
0.000000	1.316323	1536.016113
0.000000	1.316560	1527.133301
0.000000	1.316797	1520.450684
0.000000	1.317034	1515.840942
0.000000	1.317272	1513.699219
0.000000	1.317509	1514.478149
0.000000	1.317746	1517.537354
0.000000	1.317983	1523.498169
0.000000	1.318220	1531.907959
0.000000	1.318458	1542.745728
0.000000	1.318695	1555.258179
0.000000	1.318932	1568.793335
0.000000	1.319169	1579.359619
0.000000	1.319406	1588.596069
0.000000	1.319643	1600.678101
0.000000	1.319881	1617.716675
0.000000	1.320118	1641.311035
0.000000	1.320355	1675.858765
0.000000	1.320592	1719.977905
0.000000	1.320829	1767.507935
0.000000	1.321066	1805.922241
0.000000	1.321304	1833.962280
0.000000	1.321541	1851.588745
0.000000	1.321778	1859.411255
0.000000	1.322015	1858.885376
0.000000	1.322252	1850.978271
0.000000	1.322490	1836.787842
0.000000	1.322727	1820.158081
0.000000	1.322964	1806.982666
0.000000	1.323201	1802.759644
0.000000	1.323438	1812.189087
0.000000	1.323675	1823.524780
0.000000	1.323913	1833.791260
0.000000	1.324150	1846.870117
0.000000	1.324387	1859.929688
0.000000	1.324624	1865.791382
0.000000	1.324861	1864.573730
0.000000	1.325098	1857.484985
0.000000	1.325336	1844.882202
0.000000	1.325573	1825.355469
0.000000	1.325810	1795.315796
0.000000	1.326047	1761.631592
0.000000	1.326284	1738.561523
0.000000	1.326522	1718.987549
0.000000	1.326759	1699.481812
0.000000	1.326996	1682.148193
0.000000	1.327233	1664.907715
0.000000	1.327470	1648.110840
0.000000	1.327707	1633.610474
0.000000	1.327945	1622.419434
0.000000	1.328182	1613.593506
0.000000	1.328419	1606.467651
0.000000	1.328656	1599.863647
0.000000	1.328893	1594.821167
0.000000	1.329130	1589.942139
0.000000	1.329368	1584.515015
0.000000	1.329605	1578.874146
0.000000	1.329842	1573.228760
0.000000	1.330079	1568.228516
0.000000	1.330316	1564.068970
0.000000	1.330554	1561.768921
0.000000	1.330791	1559.272949
0.000000	1.331028	1556.431274
0.000000	1.331265	1553.379395
0.000000	1.331502	1550.848389
0.000000	1.331739	1549.207153
0.000000	1.331977	1550.820313
0.000000	1.332214	1557.139282
0.000000	1.332451	1567.581909
0.000000	1.332688	1581.890991
0.000000	1.332925	1598.396484
0.000000	1.333162	1616.085938
0.000000	1.333400	1631.588135
0.000000	1.333637	1642.855835
0.000000	1.333874	1651.307251
0.000000	1.334111	1657.027954
0.000000	1.334348	1660.536499
0.000000	1.334585	1663.022827
0.000000	1.334823	1665.670898
0.000000	1.335060	1669.655029
0.000000	1.335297	1674.187500
0.000000	1.335534	1679.706421
0.000000	1.335771	1686.948486
0.000000	1.336008	1694.017700
0.000000	1.336246	1701.489258
0.000000	1.336483	1708.671753
0.000000	1.336720	1717.233765
0.000000	1.336957	1727.095093
0.000000	1.337194	1739.214844
0.000000	1.337432	1752.527588
0.000000	1.337669	1766.673828
0.000000	1.337906	1781.473267
0.000000	1.338143	1796.608521
0.000000	1.338380	1811.802002
0.000000	1.338617	1827.126099
0.000000	1.338855	1842.811523
0.000000	1.339092	1860.218506
0.000000	1.339329	1879.468628
0.000000	1.339566	1901.102783
0.000000	1.339803	1925.722534
0.000000	1.340041	1952.989380
0.000000	1.340278	1981.016968
0.000000	1.340515	2007.464600
0.000000	1.340752	2030.059082
0.000000	1.340989	2047.426880
0.000000	1.341226	2058.841309
0.000000	1.341464	2064.148926
0.000000	1.341701	2066.560303
0.000000	1.341938	2068.196289
0.000000	1.342175	2065.401367
0.000000	1.342412	2058.835205
0.000000	1.342649	2055.822510
0.000000	1.342887	2055.754395
0.000000	1.343124	2058.186035
0.000000	1.343361	2064.925537
0.000000	1.343598	2067.455322
0.000000	1.343835	2064.050293
0.000000	1.344072	2054.272217
0.000000	1.344310	2037.212402
0.000000	1.344547	2011.744629
0.000000	1.344784	1979.103760
0.000000	1.345021	1942.211304
0.000000	1.345258	1906.173096
0.000000	1.345495	1875.621338
0.000000	1.345733	1856.374146
0.000000	1.345970	1842.068115
0.000000	1.346207	1831.403687
0.000000	1.346444	1822.646729
0.000000	1.346681	1814.893188
0.000000	1.346919	1808.274048
0.000000	1.347156	1803.109741
0.000000	1.347393	1799.460571
0.000000	1.347630	1798.467285
0.000000	1.347867	1799.068237
0.000000	1.348104	1802.310547
0.000000	1.348342	1807.996826
0.000000	1.348579	1816.042480
0.000000	1.348816	1827.152588
0.000000	1.349053	1841.023315
0.000000	1.349290	1857.519653
0.000000	1.349527	1876.711670
0.000000	1.349765	1896.017944
0.000000	1.350002	1909.351196
0.000000	1.350239	1916.969971
0.000000	1.350476	1920.963623
0.000000	1.350713	1918.025513
0.000000	1.350951	1909.925415
0.000000	1.351188	1896.544922
0.000000	1.351425	1878.996704
0.000000	1.351662	1860.462524
0.000000	1.351899	1845.747070
0.000000	1.352136	1839.662720
0.000000	1.352374	1838.881226
0.000000	1.352611	1839.483398
0.000000	1.352848	1838.936523
0.000000	1.353085	1836.575928
0.000000	1.353322	1833.766968
0.000000	1.353559	1830.286743
0.000000	1.353797	1825.311646
0.000000	1.354034	1820.055298
0.000000	1.354271	1817.208130
0.000000	1.354508	1818.812134
0.000000	1.354745	1823.249023
0.000000	1.354982	1832.104492
0.000000	1.355220	1844.982422
0.000000	1.355457	1860.275146
0.000000	1.355694	1873.649292
0.000000	1.355931	1877.610229
0.000000	1.356168	1873.018921
0.000000	1.356406	1861.284058
0.000000	1.356643	1845.636597
0.000000	1.356880	1829.563721
0.000000	1.357117	1818.543091
0.000000	1.357354	1816.957520
0.000000	1.357592	1817.842407
0.000000	1.357829	1821.163818
0.000000	1.358066	1827.546143
0.000000	1.358303	1836.184814
0.000000	1.358540	1846.284790
0.000000	1.358777	1854.848022
0.000000	1.359015	1860.442261
0.000000	1.359252	1864.540649
0.000000	1.359489	1867.119995
0.000000	1.359726	1868.143555
0.000000	1.359963	1867.315552
0.000000	1.360200	1865.427246
0.000000	1.360438	1862.437134
0.000000	1.360675	1857.686157
0.000000	1.360912	1852.485229
0.000000	1.361149	1847.370850
0.000000	1.361386	1842.994873
0.000000	1.361623	1841.298706
0.000000	1.361861	1841.194214
0.000000	1.362098	1843.548218
0.000000	1.362335	1847.717163
0.000000	1.362572	1854.040649
0.000000	1.362809	1862.525879
0.000000	1.363047	1873.165405
0.000000	1.363284	1884.689209
0.000000	1.363521	1897.953369
0.000000	1.363758	1911.743652
0.000000	1.363995	1924.060181
0.000000	1.364232	1934.520264
0.000000	1.364470	1943.392700
0.000000	1.364707	1950.628174
0.000000	1.364944	1955.937378
0.000000	1.365181	1959.260132
0.000000	1.365418	1959.434814
0.000000	1.365655	1956.893677
0.000000	1.365893	1951.330566
0.000000	1.366130	1942.325806
0.000000	1.366367	1930.756226
0.000000	1.366604	1917.276855
0.000000	1.366841	1902.400879
0.000000	1.367079	1887.909668
0.000000	1.367316	1876.181641
0.000000	1.367553	1864.808838
0.000000	1.367790	1855.698364
0.000000	1.368027	1848.058594
0.000000	1.368264	1841.474731
0.000000	1.368502	1835.755371
0.000000	1.368739	1831.711304
0.000000	1.368976	1829.328247
0.000000	1.369213	1829.373657
0.000000	1.369450	1831.998047
0.000000	1.369687	1836.517822
0.000000	1.369925	1842.508667
0.000000	1.370162	1848.224609
0.000000	1.370399	1850.652832
0.000000	1.370636	1852.016968
0.000000	1.370873	1853.654907
0.000000	1.371110	1858.721069
0.000000	1.371348	1870.196533
0.000000	1.371585	1887.919678
0.000000	1.371822	1915.758301
0.000000	1.372059	1952.502930
0.000000	1.372296	1996.813232
0.000000	1.372534	2042.676025
0.000000	1.372771	2074.462158
0.000000	1.373008	2092.039307
0.000000	1.373245	2096.329834
0.000000	1.373482	2089.404541
0.000000	1.373719	2071.329834
0.000000	1.373957	2043.369263
0.000000	1.374194	2009.056030
0.000000	1.374431	1972.629272
0.000000	1.374668	1939.019775
0.000000	1.374905	1914.674072
0.000000	1.375142	1903.578979
0.000000	1.375380	1897.443115
0.000000	1.375617	1893.609741
0.000000	1.375854	1889.752930
0.000000	1.376091	1885.772827
0.000000	1.376328	1881.628418
0.000000	1.376566	1878.026978
0.000000	1.376803	1875.356812
0.000000	1.377040	1873.632080
0.000000	1.377277	1873.532715
0.000000	1.377514	1874.659790
0.000000	1.377751	1876.916626
0.000000	1.377989	1879.163574
0.000000	1.378226	1881.748779
0.000000	1.378463	1884.719604
0.000000	1.378700	1888.378784
0.000000	1.378937	1891.328369
0.000000	1.379174	1891.947021
0.000000	1.379412	1890.008911
0.000000	1.379649	1886.014893
0.000000	1.379886	1881.285278
0.000000	1.380123	1877.145142
0.000000	1.380360	1871.729126
0.000000	1.380597	1870.508789
0.000000	1.380835	1874.302490
0.000000	1.381072	1882.323730
0.000000	1.381309	1896.217529
0.000000	1.381546	1916.121948
0.000000	1.381783	1940.970459
0.000000	1.382020	1968.866211
0.000000	1.382258	1988.779541
0.000000	1.382495	1998.383667
0.000000	1.382732	1998.786987
0.000000	1.382969	1990.874390
0.000000	1.383206	1974.689697
0.000000	1.383444	1951.211304
0.000000	1.383681	1925.048584
0.000000	1.383918	1901.103882
0.000000	1.384155	1885.050171
0.000000	1.384392	1879.282715
0.000000	1.384629	1874.630127
0.000000	1.384867	1872.095215
0.000000	1.385104	1871.389526
0.000000	1.385341	1871.701660
0.000000	1.385578	1872.451294
0.000000	1.385815	1871.801147
0.000000	1.386052	1867.268555
0.000000	1.386290	1856.451782
0.000000	1.386527	1838.887451
0.000000	1.386764	1822.964722
0.000000	1.387001	1801.466553
0.000000	1.387238	1779.858032
0.000000	1.387476	1760.245483
0.000000	1.387713	1745.669189
0.000000	1.387950	1730.044434
0.000000	1.388187	1713.928101
0.000000	1.388424	1699.346558
0.000000	1.388662	1685.044189
0.000000	1.388898	1670.426636
0.000000	1.389136	1655.580688
0.000000	1.389373	1640.372803
0.000000	1.389610	1627.121338
0.000000	1.389847	1617.043335
0.000000	1.390084	1609.098022
0.000000	1.390322	1603.072144
0.000000	1.390559	1598.085571
0.000000	1.390796	1594.221558
0.000000	1.391033	1593.101685
0.000000	1.391270	1593.015991
0.000000	1.391508	1595.011963
0.000000	1.391745	1599.170654
0.000000	1.391982	1606.264160
0.000000	1.392219	1617.759399
0.000000	1.392456	1630.318848
0.000000	1.392693	1639.330444
0.000000	1.392931	1643.899170
0.000000	1.393168	1645.365601
0.000000	1.393405	1643.294800
0.000000	1.393642	1634.414185
0.000000	1.393879	1620.595825
0.000000	1.394117	1602.130249
0.000000	1.394354	1580.700928
0.000000	1.394591	1561.751343
0.000000	1.394828	1548.884033
0.000000	1.395065	1546.281616
0.000000	1.395302	1546.102051
0.000000	1.395540	1548.354126
0.000000	1.395777	1554.109131
0.000000	1.396014	1562.113403
0.000000	1.396251	1573.006470
0.000000	1.396488	1588.033813
0.000000	1.396725	1609.956665
0.000000	1.396963	1639.777710
0.000000	1.397200	1679.478149
0.000000	1.397437	1728.618164
0.000000	1.397674	1785.182983
0.000000	1.397911	1843.174805
0.000000	1.398148	1892.281982
0.000000	1.398386	1931.796875
0.000000	1.398623	1960.598877
0.000000	1.398860	1978.806763
0.000000	1.399097	1985.825928
0.000000	1.399334	1985.151123
0.000000	1.399571	1977.390991
0.000000	1.399809	1964.422241
0.000000	1.400046	1950.201782
0.000000	1.400283	1940.826538
0.000000	1.400520	1943.692261
0.000000	1.400757	1963.051270
0.000000	1.400995	1990.847168
0.000000	1.401232	2019.040649
0.000000	1.401469	2040.366943
0.000000	1.401706	2054.510010
0.000000	1.401943	2060.439209
0.000000	1.402180	2058.489258
0.000000	1.402418	2049.182861
0.000000	1.402655	2032.207031
0.000000	1.402892	2006.963013
0.000000	1.403129	1975.332886
0.000000	1.403366	1936.716064
0.000000	1.403604	1896.091431
0.000000	1.403841	1866.936768
0.000000	1.404078	1838.977295
0.000000	1.404315	1810.225220
0.000000	1.404552	1779.045898
0.000000	1.404789	1746.411255
0.000000	1.405026	1714.564819
0.000000	1.405264	1684.110596
0.000000	1.405501	1662.154907
0.000000	1.405738	1648.579712
0.000000	1.405975	1639.907959
0.000000	1.406212	1636.691406
0.000000	1.406450	1640.718750
0.000000	1.406687	1651.312134
0.000000	1.406924	1667.518921
0.000000	1.407161	1687.953003
0.000000	1.407398	1704.875244
0.000000	1.407635	1718.220459
0.000000	1.407873	1725.335449
0.000000	1.408110	1726.294434
0.000000	1.408347	1722.328125
0.000000	1.408584	1712.985840
0.000000	1.408821	1698.829712
0.000000	1.409058	1679.828369
0.000000	1.409296	1658.614014
0.000000	1.409533	1640.038452
0.000000	1.409770	1629.890137
0.000000	1.410007	1624.960815
0.000000	1.410244	1624.206421
0.000000	1.410482	1622.287598
0.000000	1.410719	1620.993408
0.000000	1.410956	1622.867798
0.000000	1.411193	1629.928711
0.000000	1.411430	1636.885498
0.000000	1.411667	1644.071533
0.000000	1.411905	1645.940552
0.000000	1.412142	1644.918335
0.000000	1.412379	1641.879395
0.000000	1.412616	1637.762451
0.000000	1.412853	1632.824219
0.000000	1.413091	1629.005981
0.000000	1.413328	1629.116333
0.000000	1.413565	1634.029053
0.000000	1.413802	1644.084961
0.000000	1.414039	1657.605957
0.000000	1.414276	1674.131348
0.000000	1.414513	1691.510376
0.000000	1.414751	1706.246704
0.000000	1.414988	1718.225708
0.000000	1.415225	1729.997681
0.000000	1.415462	1741.260132
0.000000	1.415699	1750.301392
0.000000	1.415937	1762.301880
0.000000	1.416174	1768.738770
0.000000	1.416411	1770.754395
0.000000	1.416648	1777.088135
0.000000	1.416885	1770.912476
0.000000	1.417122	1754.026978
0.000000	1.417360	1730.218262
0.000000	1.417597	1700.385620
0.000000	1.417834	1678.329956
0.000000	1.418071	1676.024902
0.000000	1.418308	1667.318115
0.000000	1.418545	1674.361572
0.000000	1.418783	1686.922119
0.000000	1.419020	1705.919556
0.000000	1.419257	1730.349243
0.000000	1.419494	1757.311646
0.000000	1.419731	1778.040649
0.000000	1.419969	1788.784302
0.000000	1.420206	1790.397705
0.000000	1.420443	1784.983154
0.000000	1.420680	1774.698242
0.000000	1.420917	1760.513794
0.000000	1.421154	1745.640747
0.000000	1.421392	1735.085693
0.000000	1.421629	1730.930542
0.000000	1.421866	1726.858032
0.000000	1.422103	1722.593018
0.000000	1.422340	1718.843628
0.000000	1.422578	1717.434326
0.000000	1.422815	1720.490234
0.000000	1.423052	1729.135986
0.000000	1.423289	1744.053711
0.000000	1.423526	1766.506836
0.000000	1.423763	1790.285645
0.000000	1.424001	1828.258301
0.000000	1.424238	1872.162720
0.000000	1.424475	1916.202759
0.000000	1.424712	1950.921997
0.000000	1.424949	1971.288574
0.000000	1.425186	1976.909058
0.000000	1.425424	1970.244873
0.000000	1.425661	1951.470947
0.000000	1.425898	1921.065308
0.000000	1.426135	1880.558105
0.000000	1.426372	1835.234985
0.000000	1.426610	1791.159302
0.000000	1.426847	1754.773193
0.000000	1.427084	1732.913574
0.000000	1.427321	1713.989258
0.000000	1.427558	1700.517578
0.000000	1.427795	1691.131958
0.000000	1.428033	1688.933716
0.000000	1.428270	1690.269531
0.000000	1.428507	1691.894043
0.000000	1.428744	1691.419556
0.000000	1.428981	1690.650635
0.000000	1.429218	1688.967529
0.000000	1.429456	1688.113892
0.000000	1.429693	1682.151367
0.000000	1.429930	1676.111938
0.000000	1.430167	1674.048462
0.000000	1.430404	1673.417969
0.000000	1.430641	1674.070313
0.000000	1.430879	1674.533203
0.000000	1.431116	1674.461060
0.000000	1.431353	1678.363281
0.000000	1.431590	1688.040283
0.000000	1.431827	1700.109009
0.000000	1.432065	1712.785156
0.000000	1.432302	1724.490723
0.000000	1.432539	1737.528442
0.000000	1.432776	1755.668945
0.000000	1.433013	1780.061279
0.000000	1.433250	1808.445801
0.000000	1.433488	1841.045654
0.000000	1.433725	1872.750854
0.000000	1.433962	1898.993408
0.000000	1.434199	1919.103394
0.000000	1.434436	1933.415894
0.000000	1.434673	1942.053101
0.000000	1.434911	1946.678345
0.000000	1.435148	1947.995972
0.000000	1.435385	1946.192627
0.000000	1.435622	1942.401733
0.000000	1.435859	1938.697021
0.000000	1.436097	1939.186646
0.000000	1.436334	1947.955933
0.000000	1.436571	1960.776855
0.000000	1.436808	1977.180664
0.000000	1.437045	1996.864502
0.000000	1.437282	2020.218506
0.000000	1.437519	2045.939453
0.000000	1.437757	2072.073242
0.000000	1.437994	2090.430664
0.000000	1.438231	2100.461426
0.000000	1.438468	2101.596436
0.000000	1.438705	2094.054443
0.000000	1.438943	2084.149414
0.000000	1.439180	2069.240967
0.000000	1.439417	2048.074219
0.000000	1.439654	2021.030518
0.000000	1.439891	1989.231689
0.000000	1.440128	1957.999878
0.000000	1.440366	1936.415527
0.000000	1.440603	1931.494141
0.000000	1.440840	1936.090210
0.000000	1.441077	1942.739746
0.000000	1.441314	1945.732178
0.000000	1.441552	1941.986938
0.000000	1.441789	1933.431519
0.000000	1.442026	1921.496338
0.000000	1.442263	1907.655518
0.000000	1.442500	1894.134644
0.000000	1.442737	1886.299683
0.000000	1.442975	1888.529785
0.000000	1.443212	1901.771851
0.000000	1.443449	1922.889648
0.000000	1.443686	1951.512817
0.000000	1.443923	1985.931885
0.000000	1.444160	2017.342896
0.000000	1.444398	2043.022949
0.000000	1.444635	2064.108643
0.000000	1.444872	2081.287842
0.000000	1.445109	2095.622070
0.000000	1.445346	2107.752197
0.000000	1.445584	2117.443604
0.000000	1.445821	2122.005615
0.000000	1.446058	2119.387451
0.000000	1.446295	2106.912109
0.000000	1.446532	2085.632324
0.000000	1.446769	2056.190918
0.000000	1.447006	2021.059692
0.000000	1.447244	1985.349609
0.000000	1.447481	1954.095825
0.000000	1.447718	1933.451294
0.000000	1.447955	1915.108643
0.000000	1.448192	1899.229370
0.000000	1.448430	1887.802124
0.000000	1.448667	1876.373535
0.000000	1.448904	1865.318359
0.000000	1.449141	1854.012085
0.000000	1.449378	1840.644287
0.000000	1.449615	1826.341431
0.000000	1.449853	1811.656128
0.000000	1.450090	1796.600952
0.000000	1.450327	1784.974365
0.000000	1.450564	1774.477051
0.000000	1.450801	1764.518921
0.000000	1.451039	1754.574951
0.000000	1.451276	1745.568115
0.000000	1.451513	1740.221313
0.000000	1.451750	1737.916748
0.000000	1.451987	1737.717529
0.000000	1.452224	1740.789917
0.000000	1.452462	1745.479126
0.000000	1.452699	1746.967163
0.000000	1.452936	1744.387329
0.000000	1.453173	1740.117188
0.000000	1.453410	1737.675659
0.000000	1.453647	1737.021973
0.000000	1.453885	1738.095459
0.000000	1.454122	1753.956909
0.000000	1.454359	1778.488770
0.000000	1.454596	1812.042114
0.000000	1.454833	1854.640991
0.000000	1.455070	1905.654907
0.000000	1.455308	1957.201172
0.000000	1.455545	1997.635986
0.000000	1.455782	2025.830688
0.000000	1.456019	2042.103394
0.000000	1.456256	2054.025879
0.000000	1.456493	2061.326660
0.000000	1.456731	2062.114502
0.000000	1.456968	2056.752686
0.000000	1.457205	2045.446777
0.000000	1.457442	2026.725342
0.000000	1.457679	2000.968262
0.000000	1.457917	1970.616455
0.000000	1.458154	1939.216309
0.000000	1.458391	1910.493652
0.000000	1.458628	1887.548218
0.000000	1.458865	1869.233398
0.000000	1.459103	1855.627686
0.000000	1.459340	1844.813721
0.000000	1.459577	1835.817383
0.000000	1.459814	1829.258301
0.000000	1.460051	1823.917725
0.000000	1.460288	1819.299194
0.000000	1.460526	1815.269409
0.000000	1.460763	1811.405884
0.000000	1.461000	1807.904053
0.000000	1.461237	1804.666870
0.000000	1.461474	1802.534912
0.000000	1.461712	1802.933716
0.000000	1.461949	1807.075684
0.000000	1.462186	1814.503052
0.000000	1.462423	1824.793457
0.000000	1.462660	1839.095947
0.000000	1.462897	1857.360962
0.000000	1.463134	1878.494995
0.000000	1.463372	1902.329224
0.000000	1.463609	1927.703369
0.000000	1.463846	1947.302246
0.000000	1.464083	1958.969360
0.000000	1.464320	1964.040039
0.000000	1.464558	1964.669678
0.000000	1.464795	1962.204102
0.000000	1.465032	1957.745972
0.000000	1.465269	1953.933716
0.000000	1.465506	1954.750000
0.000000	1.465743	1958.783936
0.000000	1.465981	1962.205933
0.000000	1.466218	1964.588257
0.000000	1.466455	1967.343262
0.000000	1.466692	1970.969604
0.000000	1.466929	1973.548828
0.000000	1.467166	1973.232788
0.000000	1.467404	1971.133423
0.000000	1.467641	1968.440063
0.000000	1.467878	1964.991699
0.000000	1.468115	1962.062134
0.000000	1.468352	1962.892944
0.000000	1.468590	1968.648438
0.000000	1.468827	1973.591187
0.000000	1.469064	1974.863037
0.000000	1.469301	1974.824341
0.000000	1.469538	1975.355469
0.000000	1.469775	1978.333740
0.000000	1.470013	1985.243774
0.000000	1.470250	1997.611572
0.000000	1.470487	2013.078369
0.000000	1.470724	2034.286133
0.000000	1.470961	2060.630127
0.000000	1.471199	2089.949707
0.000000	1.471436	2123.002686
0.000000	1.471673	2155.558594
0.000000	1.471910	2190.286377
0.000000	1.472147	2231.052734
0.000000	1.472384	2278.035400
0.000000	1.472621	2328.557617
0.000000	1.472859	2368.595703
0.000000	1.473096	2395.000488
0.000000	1.473333	2405.313477
0.000000	1.473570	2399.693359
0.000000	1.473807	2379.884521
0.000000	1.474045	2348.092041
0.000000	1.474282	2306.889160
0.000000	1.474519	2260.783691
0.000000	1.474756	2216.637939
0.000000	1.474993	2182.512695
0.000000	1.475230	2162.701172
0.000000	1.475468	2144.166016
0.000000	1.475705	2127.478760
0.000000	1.475942	2113.528564
0.000000	1.476179	2100.902344
0.000000	1.476416	2088.736816
0.000000	1.476653	2077.271973
0.000000	1.476891	2066.011719
0.000000	1.477128	2055.670410
0.000000	1.477365	2047.208252
0.000000	1.477602	2040.403076
0.000000	1.477839	2035.580933
0.000000	1.478076	2031.667236
0.000000	1.478314	2027.877563
0.000000	1.478551	2024.411011
0.000000	1.478788	2021.531982
0.000000	1.479025	2019.299194
0.000000	1.479262	2018.256836
0.000000	1.479500	2018.064453
0.000000	1.479737	2018.670288
0.000000	1.479974	2020.716187
0.000000	1.480211	2021.199707
0.000000	1.480448	2020.559082
0.000000	1.480685	2020.590698
0.000000	1.480923	2021.604126
0.000000	1.481160	2025.415894
0.000000	1.481397	2032.195923
0.000000	1.481634	2040.497803
0.000000	1.481871	2050.577881
0.000000	1.482108	2061.146973
0.000000	1.482346	2068.736328
0.000000	1.482583	2073.425537
0.000000	1.482820	2074.513428
0.000000	1.483057	2070.114990
0.000000	1.483294	2061.564453
0.000000	1.483532	2049.459961
0.000000	1.483769	2034.568726
0.000000	1.484006	2020.201050
0.000000	1.484243	2009.429321
0.000000	1.484480	2000.688110
0.000000	1.484717	1992.076294
0.000000	1.484954	1984.756714
0.000000	1.485192	1980.263428
0.000000	1.485429	1977.704712
0.000000	1.485666	1978.257568
0.000000	1.485903	1982.168945
0.000000	1.486140	1985.670898
0.000000	1.486378	1987.263794
0.000000	1.486615	1988.301880
0.000000	1.486852	1989.240356
0.000000	1.487089	1990.748169
0.000000	1.487326	1994.321411
0.000000	1.487563	2000.505615
0.000000	1.487801	2010.457153
0.000000	1.488038	2021.275757
0.000000	1.488275	2031.629639
0.000000	1.488512	2033.995728
0.000000	1.488749	2028.565796
0.000000	1.488987	2018.201782
0.000000	1.489224	2003.085693
0.000000	1.489461	1983.665894
0.000000	1.489698	1962.229126
0.000000	1.489935	1943.978638
0.000000	1.490173	1935.602173
0.000000	1.490410	1931.368286
0.000000	1.490647	1928.830933
0.000000	1.490884	1927.169067
0.000000	1.491121	1925.343262
0.000000	1.491358	1921.864014
0.000000	1.491596	1918.211792
0.000000	1.491833	1914.207031
0.000000	1.492070	1910.091064
0.000000	1.492307	1907.112793
0.000000	1.492544	1904.187744
0.000000	1.492781	1900.605469
0.000000	1.493019	1896.361572
0.000000	1.493256	1890.292725
0.000000	1.493493	1883.292725
0.000000	1.493730	1875.387207
0.000000	1.493967	1868.503052
0.000000	1.494205	1862.700928
0.000000	1.494442	1858.238892
0.000000	1.494679	1856.893921
0.000000	1.494916	1858.147461
0.000000	1.495153	1862.947754
0.000000	1.495390	1871.299561
0.000000	1.495627	1882.440918
0.000000	1.495865	1891.058594
0.000000	1.496102	1909.704956
0.000000	1.496339	1925.684204
0.000000	1.496576	1939.597046
0.000000	1.496813	1961.324463
0.000000	1.497051	1976.018799
0.000000	1.497288	1989.149170
0.000000	1.497525	1993.719238
0.000000	1.497762	1989.802979
0.000000	1.497999	1978.010986
0.000000	1.498236	1959.513916
0.000000	1.498474	1935.949341
0.000000	1.498711	1912.720825
0.000000	1.498948	1894.130859
0.000000	1.499185	1884.819336
0.000000	1.499422	1877.441040
0.000000	1.499660	1871.475220
0.000000	1.499897	1868.256714
0.000000	1.500134	1867.014526
0.000000	1.500371	1867.251465
0.000000	1.500608	1868.706665
0.000000	1.500845	1870.927124
0.000000	1.501083	1873.420288
0.000000	1.501320	1875.809204
0.000000	1.501557	1877.847412
0.000000	1.501794	1880.022339
0.000000	1.502031	1882.072998
0.000000	1.502268	1883.793213
0.000000	1.502506	1885.188599
0.000000	1.502743	1883.745850
0.000000	1.502980	1881.339478
0.000000	1.503217	1876.189087
0.000000	1.503454	1869.232910
0.000000	1.503691	1868.244995
0.000000	1.503929	1870.527588
0.000000	1.504166	1875.117920
0.000000	1.504403	1882.654663
0.000000	1.504640	1892.915649
0.000000	1.504877	1906.147949
0.000000	1.505114	1921.436523
0.000000	1.505352	1934.725708
0.000000	1.505589	1943.300415
0.000000	1.505826	1946.477051
0.000000	1.506063	1944.990479
0.000000	1.506300	1940.258911
0.000000	1.506538	1932.850952
0.000000	1.506775	1917.884399
0.000000	1.507012	1899.092651
0.000000	1.507249	1878.538452
0.000000	1.507486	1864.164795
0.000000	1.507723	1859.262085
0.000000	1.507961	1856.602783
0.000000	1.508198	1856.269653
0.000000	1.508435	1856.119751
0.000000	1.508672	1857.024658
0.000000	1.508909	1859.860962
0.000000	1.509147	1864.945190
0.000000	1.509384	1872.856201
0.000000	1.509621	1885.063965
0.000000	1.509858	1904.306274
0.000000	1.510095	1933.260986
0.000000	1.510332	1969.264404
0.000000	1.510569	2005.362915
0.000000	1.510807	2034.517700
0.000000	1.511044	2055.732910
0.000000	1.511281	2068.483643
0.000000	1.511518	2071.968018
0.000000	1.511755	2066.910156
0.000000	1.511993	2052.920654
0.000000	1.512230	2029.234985
0.000000	1.512467	1995.678223
0.000000	1.512704	1954.460449
0.000000	1.512941	1911.804077
0.000000	1.513178	1873.900391
0.000000	1.513416	1848.714111
0.000000	1.513653	1837.085693
0.000000	1.513890	1828.584229
0.000000	1.514127	1822.936768
0.000000	1.514364	1820.802124
0.000000	1.514601	1821.531616
0.000000	1.514839	1824.759521
0.000000	1.515076	1830.000854
0.000000	1.515313	1836.342896
0.000000	1.515550	1842.016602
0.000000	1.515787	1848.000610
0.000000	1.516025	1854.591187
0.000000	1.516262	1861.300659
0.000000	1.516499	1868.983276
0.000000	1.516736	1876.647705
0.000000	1.516973	1883.797485
0.000000	1.517210	1892.308594
0.000000	1.517448	1899.896729
0.000000	1.517685	1903.698242
0.000000	1.517922	1905.099854
0.000000	1.518159	1905.539795
0.000000	1.518396	1906.244141
0.000000	1.518634	1908.667358
0.000000	1.518871	1910.942993
0.000000	1.519108	1913.133789
0.000000	1.519345	1912.395264
0.000000	1.519582	1905.966797
0.000000	1.519819	1903.378784
0.000000	1.520056	1897.341919
0.000000	1.520294	1888.297729
0.000000	1.520531	1879.231079
0.000000	1.520768	1875.746582
0.000000	1.521005	1877.053711
0.000000	1.521242	1881.655151
0.000000	1.521480	1889.931152
0.000000	1.521717	1902.114868
0.000000	1.521954	1918.923584
0.000000	1.522191	1939.777100
0.000000	1.522428	1964.936890
0.000000	1.522666	1992.462769
0.000000	1.522903	2015.680786
0.000000	1.523140	2036.034180
0.000000	1.523377	2055.908691
0.000000	1.523614	2078.908691
0.000000	1.523851	2107.977539
0.000000	1.524089	2144.473877
0.000000	1.524326	2190.390137
0.000000	1.524563	2229.512695
0.000000	1.524800	2258.300049
0.000000	1.525037	2275.996338
0.000000	1.525274	2283.153320
0.000000	1.525512	2281.064941
0.000000	1.525749	2269.191650
0.000000	1.525986	2247.316162
0.000000	1.526223	2216.591797
0.000000	1.526460	2180.365967
0.000000	1.526697	2142.952881
0.000000	1.526935	2109.947510
0.000000	1.527172	2085.843994
0.000000	1.527409	2071.969727
0.000000	1.527646	2061.479736
0.000000	1.527883	2046.202637
0.000000	1.528121	2025.723999
0.000000	1.528358	2002.296753
0.000000	1.528595	1975.776733
0.000000	1.528832	1949.147827
0.000000	1.529069	1922.667480
0.000000	1.529306	1900.661743
0.000000	1.529544	1884.234009
0.000000	1.529781	1868.738281
0.000000	1.530018	1854.681885
0.000000	1.530255	1841.234009
0.000000	1.530492	1829.978027
0.000000	1.530729	1822.400513
0.000000	1.530967	1816.362305
0.000000	1.531204	1810.995117
0.000000	1.531441	1807.452881
0.000000	1.531678	1805.441040
0.000000	1.531915	1803.893433
0.000000	1.532153	1802.373657
0.000000	1.532390	1801.065552
0.000000	1.532627	1800.943848
0.000000	1.532864	1802.285034
0.000000	1.533101	1806.257446
0.000000	1.533338	1813.114380
0.000000	1.533575	1821.904907
0.000000	1.533813	1833.306885
0.000000	1.534050	1846.367310
0.000000	1.534287	1856.778320
0.000000	1.534524	1862.865112
0.000000	1.534761	1866.074341
0.000000	1.534999	1867.363525
0.000000	1.535236	1867.381836
0.000000	1.535473	1866.793335
0.000000	1.535710	1865.989868
0.000000	1.535947	1865.269287
0.000000	1.536184	1866.103027
0.000000	1.536422	1870.326294
0.000000	1.536659	1877.805664
0.000000	1.536896	1886.812988
0.000000	1.537133	1895.427368
0.000000	1.537370	1903.786865
0.000000	1.537608	1912.905762
0.000000	1.537845	1923.795288
0.000000	1.538082	1936.724243
0.000000	1.538319	1952.290405
0.000000	1.538556	1970.239014
0.000000	1.538793	1989.401855
0.000000	1.539031	2004.703979
0.000000	1.539268	2016.447388
0.000000	1.539505	2025.831299
0.000000	1.539742	2036.420166
0.000000	1.539979	2044.828247
0.000000	1.540216	2051.358398
0.000000	1.540454	2057.933350
0.000000	1.540691	2067.091064
0.000000	1.540928	2077.081299
0.000000	1.541165	2088.730469
0.000000	1.541402	2105.486084
0.000000	1.541640	2119.854248
0.000000	1.541877	2137.536133
0.000000	1.542114	2158.175049
0.000000	1.542351	2180.142334
0.000000	1.542588	2195.371094
0.000000	1.542825	2199.718994
0.000000	1.543062	2196.458252
0.000000	1.543300	2186.283203
0.000000	1.543537	2170.786133
0.000000	1.543774	2152.411133
0.000000	1.544011	2133.227295
0.000000	1.544248	2111.091064
0.000000	1.544486	2086.316406
0.000000	1.544723	2062.761475
0.000000	1.544960	2042.650146
0.000000	1.545197	2020.938354
0.000000	1.545434	2001.644653
0.000000	1.545671	1982.025635
0.000000	1.545909	1962.356934
0.000000	1.546146	1942.638062
0.000000	1.546383	1924.430664
0.000000	1.546620	1908.425171
0.000000	1.546857	1894.447144
0.000000	1.547095	1882.006836
0.000000	1.547332	1872.370605
0.000000	1.547569	1865.299805
0.000000	1.547806	1858.861938
0.000000	1.548043	1853.859497
0.000000	1.548280	1849.953125
0.000000	1.548518	1847.424194
0.000000	1.548755	1846.551147
0.000000	1.548992	1848.386353
0.000000	1.549229	1852.128784
0.000000	1.549466	1856.258301
0.000000	1.549703	1859.474854
0.000000	1.549941	1861.965088
0.000000	1.550178	1862.397705
0.000000	1.550415	1861.619629
0.000000	1.550652	1860.907104
0.000000	1.550889	1861.821899
0.000000	1.551127	1865.375854
0.000000	1.551364	1873.244141
0.000000	1.551601	1883.231079
0.000000	1.551838	1889.919556
0.000000	1.552075	1890.793945
0.000000	1.552312	1886.261353
0.000000	1.552549	1878.707275
0.000000	1.552787	1868.846436
0.000000	1.553024	1858.087280
0.000000	1.553261	1849.736206
0.000000	1.553498	1846.488159
0.000000	1.553735	1842.725952
0.000000	1.553973	1838.138184
0.000000	1.554210	1832.063965
0.000000	1.554447	1825.645996
0.000000	1.554684	1820.090576
0.000000	1.554921	1816.006470
0.000000	1.555158	1812.726196
0.000000	1.555396	1811.185547
0.000000	1.555633	1812.483521
0.000000	1.555870	1816.452515
0.000000	1.556107	1822.538696
0.000000	1.556344	1830.409546
0.000000	1.556582	1839.249756
0.000000	1.556819	1849.841919
0.000000	1.557056	1861.562378
0.000000	1.557293	1873.664673
0.000000	1.557530	1884.718506
0.000000	1.557768	1896.082764
0.000000	1.558005	1906.649780
0.000000	1.558242	1916.542236
0.000000	1.558479	1924.999878
0.000000	1.558716	1933.038330
0.000000	1.558953	1941.397217
0.000000	1.559190	1950.187012
0.000000	1.559428	1958.808228
0.000000	1.559665	1966.049927
0.000000	1.559902	1972.075195
0.000000	1.560139	1977.286743
0.000000	1.560376	1980.256226
0.000000	1.560614	1981.248779
0.000000	1.560851	1980.747437
0.000000	1.561088	1978.461670
0.000000	1.561325	1974.625732
0.000000	1.561562	1969.148682
0.000000	1.561799	1963.648926
0.000000	1.562037	1956.828125
0.000000	1.562274	1949.261475
0.000000	1.562511	1939.513550
0.000000	1.562748	1927.075439
0.000000	1.562985	1913.217163
0.000000	1.563222	1900.516602
0.000000	1.563460	1890.660034
0.000000	1.563697	1881.806274
0.000000	1.563934	1872.500366
0.000000	1.564171	1863.290894
0.000000	1.564408	1854.670410
0.000000	1.564646	1846.471680
0.000000	1.564883	1839.216064
0.000000	1.565120	1832.694824
0.000000	1.565357	1828.378906
0.000000	1.565594	1826.611938
0.000000	1.565831	1827.811157
0.000000	1.566069	1832.632202
0.000000	1.566306	1839.568970
0.000000	1.566543	1848.275269
0.000000	1.566780	1857.938110
0.000000	1.567017	1868.282593
0.000000	1.567255	1878.335938
0.000000	1.567492	1884.334595
0.000000	1.567729	1887.302490
0.000000	1.567966	1890.290405
0.000000	1.568203	1894.146729
0.000000	1.568440	1900.681152
0.000000	1.568677	1907.687012
0.000000	1.568915	1916.083984
0.000000	1.569152	1926.003784
0.000000	1.569389	1938.159668
0.000000	1.569626	1952.016357
0.000000	1.569863	1963.838013
0.000000	1.570101	1974.839111
0.000000	1.570338	1985.043457
0.000000	1.570575	1996.789551
0.000000	1.570812	2011.847046
0.000000	1.571049	2026.907471
0.000000	1.571286	2043.940308
0.000000	1.571524	2064.968262
0.000000	1.571761	2091.162598
0.000000	1.571998	2123.370117
0.000000	1.572235	2161.643555
0.000000	1.572472	2199.404785
0.000000	1.572709	2230.564209
0.000000	1.572947	2254.550781
0.000000	1.573184	2271.623779
0.000000	1.573421	2281.751953
0.000000	1.573658	2286.786133
0.000000	1.573895	2287.168701
0.000000	1.574133	2279.947998
0.000000	1.574370	2259.962402
0.000000	1.574607	2226.249268
0.000000	1.574844	2182.184570
0.000000	1.575081	2129.071533
0.000000	1.575318	2068.938232
0.000000	1.575556	2008.156982
0.000000	1.575793	1961.828857
0.000000	1.576030	1938.487427
0.000000	1.576267	1900.403687
0.000000	1.576504	1878.501709
0.000000	1.576741	1849.834595
0.000000	1.576979	1830.764282
0.000000	1.577216	1813.874023
0.000000	1.577453	1798.855225
0.000000	1.577690	1788.785767
0.000000	1.577927	1783.093506
0.000000	1.578164	1780.026978
0.000000	1.578402	1778.981812
0.000000	1.578639	1781.145264
0.000000	1.578876	1788.063843
0.000000	1.579113	1799.224365
0.000000	1.579350	1810.631470
0.000000	1.579588	1821.152954
0.000000	1.579825	1826.013794
0.000000	1.580062	1824.786377
0.000000	1.580299	1818.192505
0.000000	1.580536	1806.192871
0.000000	1.580773	1789.731934
0.000000	1.581011	1770.506714
0.000000	1.581248	1752.642090
0.000000	1.581485	1739.740479
0.000000	1.581722	1735.185181
0.000000	1.581959	1730.747070
0.000000	1.582196	1725.045410
0.000000	1.582434	1718.584839
0.000000	1.582671	1711.863647
0.000000	1.582908	1705.656738
0.000000	1.583145	1699.565918
0.000000	1.583382	1694.411865
0.000000	1.583619	1691.861084
0.000000	1.583857	1692.116333
0.000000	1.584094	1694.967407
0.000000	1.584331	1699.625366
0.000000	1.584568	1705.226563
0.000000	1.584805	1710.061157
0.000000	1.585043	1714.348511
0.000000	1.585280	1718.545654
0.000000	1.585517	1723.335571
0.000000	1.585754	1728.367554
0.000000	1.585991	1733.904175
0.000000	1.586228	1739.981445
0.000000	1.586466	1747.120483
0.000000	1.586703	1753.408813
0.000000	1.586940	1759.837280
0.000000	1.587177	1766.402954
0.000000	1.587414	1774.456909
0.000000	1.587651	1783.387939
0.000000	1.587889	1793.556641
0.000000	1.588126	1802.796997
0.000000	1.588363	1812.001343
0.000000	1.588600	1821.490723
0.000000	1.588837	1830.222778
0.000000	1.589075	1837.342651
0.000000	1.589312	1843.677734
0.000000	1.589549	1849.538940
0.000000	1.589786	1854.846802
0.000000	1.590023	1858.722534
0.000000	1.590261	1859.894409
0.000000	1.590497	1857.457153
0.000000	1.590735	1847.046265
0.000000	1.590972	1831.817261
0.000000	1.591209	1816.515625
0.000000	1.591446	1805.497192
0.000000	1.591683	1794.819214
0.000000	1.591921	1784.522095
0.000000	1.592158	1774.071655
0.000000	1.592395	1760.810181
0.000000	1.592632	1750.827515
0.000000	1.592869	1747.375977
0.000000	1.593107	1746.624756
0.000000	1.593344	1747.423218
0.000000	1.593581	1748.533936
0.000000	1.593818	1749.717773
0.000000	1.594055	1751.118164
0.000000	1.594292	1752.448364
0.000000	1.594530	1754.089111
0.000000	1.594767	1756.130981
0.000000	1.595004	1758.580933
0.000000	1.595241	1761.830322
0.000000	1.595478	1765.181763
0.000000	1.595716	1769.256836
0.000000	1.595953	1773.241821
0.000000	1.596190	1777.530151
0.000000	1.596427	1782.195435
0.000000	1.596664	1787.818726
0.000000	1.596901	1793.539917
0.000000	1.597139	1800.194580
0.000000	1.597376	1808.062500
0.000000	1.597613	1815.958740
0.000000	1.597850	1824.486450
0.000000	1.598087	1833.150146
0.000000	1.598324	1844.519287
0.000000	1.598562	1858.118408
0.000000	1.598799	1870.977295
0.000000	1.599036	1879.894165
0.000000	1.599273	1886.423950
0.000000	1.599510	1891.983643
0.000000	1.599748	1895.415283
0.000000	1.599985	1898.107422
0.000000	1.600222	1899.176758
0.000000	1.600459	1898.171631
0.000000	1.600696	1894.784302
0.000000	1.600933	1889.406006
0.000000	1.601170	1881.734253
0.000000	1.601408	1873.357178
0.000000	1.601645	1862.697754
0.000000	1.601882	1851.388794
0.000000	1.602119	1846.199097
0.000000	1.602356	1841.980103
0.000000	1.602594	1838.902832
0.000000	1.602831	1838.678833
0.000000	1.603068	1841.984131
0.000000	1.603305	1850.156494
0.000000	1.603542	1862.458496
0.000000	1.603779	1877.690063
0.000000	1.604017	1894.962891
0.000000	1.604254	1916.183716
0.000000	1.604491	1938.985596
0.000000	1.604728	1961.520142
0.000000	1.604965	1989.232666
0.000000	1.605203	2015.912354
0.000000	1.605440	2036.730957
0.000000	1.605677	2053.081543
0.000000	1.605914	2064.655762
0.000000	1.606151	2072.328369
0.000000	1.606388	2073.389404
0.000000	1.606626	2069.981689
0.000000	1.606863	2063.246094
0.000000	1.607100	2053.178223
0.000000	1.607337	2043.361450
0.000000	1.607574	2037.927612
0.000000	1.607811	2039.021973
0.000000	1.608049	2040.419434
0.000000	1.608286	2039.520020
0.000000	1.608523	2037.252808
0.000000	1.608760	2035.494263
0.000000	1.608997	2034.679932
0.000000	1.609234	2036.794189
0.000000	1.609472	2042.232544
0.000000	1.609709	2048.541504
0.000000	1.609946	2053.461182
0.000000	1.610183	2055.385254
0.000000	1.610420	2056.362549
0.000000	1.610657	2056.742676
0.000000	1.610895	2056.627197
0.000000	1.611132	2056.563721
0.000000	1.611369	2056.413574
0.000000	1.611606	2056.617188
0.000000	1.611843	2057.310547
0.000000	1.612081	2057.895996
0.000000	1.612318	2057.626953
0.000000	1.612555	2055.894287
0.000000	1.612792	2053.025391
0.000000	1.613029	2048.406006
0.000000	1.613266	2041.232666
0.000000	1.613504	2031.813721
0.000000	1.613741	2021.155396
0.000000	1.613978	2010.210571
0.000000	1.614215	2000.771484
0.000000	1.614452	1990.766846
0.000000	1.614690	1981.449707
0.000000	1.614927	1973.152832
0.000000	1.615164	1965.574585
0.000000	1.615401	1959.602295
0.000000	1.615638	1954.796265
0.000000	1.615875	1951.183228
0.000000	1.616112	1946.865234
0.000000	1.616350	1946.169189
0.000000	1.616587	1948.164429
0.000000	1.616824	1951.827881
0.000000	1.617061	1956.951050
0.000000	1.617298	1963.116821
0.000000	1.617536	1970.097534
0.000000	1.617773	1976.932983
0.000000	1.618010	1983.794067
0.000000	1.618247	1991.441040
0.000000	1.618484	2000.096558
0.000000	1.618721	2010.097656
0.000000	1.618959	2020.995239
0.000000	1.619196	2032.357788
0.000000	1.619433	2044.025513
0.000000	1.619670	2055.515869
0.000000	1.619907	2066.149170
0.000000	1.620144	2075.810791
0.000000	1.620382	2084.388428
0.000000	1.620619	2091.905518
0.000000	1.620856	2097.563965
0.000000	1.621093	2101.460693
0.000000	1.621330	2103.791992
0.000000	1.621568	2105.088623
0.000000	1.621805	2105.584961
0.000000	1.622042	2105.544434
0.000000	1.622279	2105.370850
0.000000	1.622516	2103.654053
0.000000	1.622754	2101.058838
0.000000	1.622991	2098.723145
0.000000	1.623228	2096.883789
0.000000	1.623465	2095.559082
0.000000	1.623702	2094.826904
0.000000	1.623939	2095.376709
0.000000	1.624177	2096.731201
0.000000	1.624414	2099.893066
0.000000	1.624651	2105.720703
0.000000	1.624888	2116.170410
0.000000	1.625125	2132.932861
0.000000	1.625362	2155.655029
0.000000	1.625600	2177.480225
0.000000	1.625837	2191.697510
0.000000	1.626074	2198.057373
0.000000	1.626311	2195.948242
0.000000	1.626548	2187.019043
0.000000	1.626785	2172.948730
0.000000	1.627023	2152.425781
0.000000	1.627260	2126.212158
0.000000	1.627497	2100.329834
0.000000	1.627734	2086.668457
0.000000	1.627971	2082.143311
0.000000	1.628209	2079.246826
0.000000	1.628446	2077.453125
0.000000	1.628683	2079.346436
0.000000	1.628920	2080.202393
0.000000	1.629157	2081.624756
0.000000	1.629394	2081.915527
0.000000	1.629632	2079.661377
0.000000	1.629869	2075.347656
0.000000	1.630106	2068.679443
0.000000	1.630343	2060.035400
0.000000	1.630580	2049.294434
0.000000	1.630817	2037.776855
0.000000	1.631055	2026.187378
0.000000	1.631292	2013.909058
0.000000	1.631529	2003.078125
0.000000	1.631766	1995.663208
0.000000	1.632003	1990.004028
0.000000	1.632240	1985.918457
0.000000	1.632478	1982.632446
0.000000	1.632715	1980.386597
0.000000	1.632952	1979.270508
0.000000	1.633189	1979.684570
0.000000	1.633426	1981.224609
0.000000	1.633664	1983.257690
0.000000	1.633901	1985.192871
0.000000	1.634138	1986.648682
0.000000	1.634375	1987.374512
0.000000	1.634612	1987.887695
0.000000	1.634849	1988.396484
0.000000	1.635087	1987.802979
0.000000	1.635324	1986.386841
0.000000	1.635561	1984.550171
0.000000	1.635798	1982.800659
0.000000	1.636035	1981.600098
0.000000	1.636272	1981.567993
0.000000	1.636510	1981.864380
0.000000	1.636747	1983.071899
0.000000	1.636984	1985.295044
0.000000	1.637221	1988.715454
0.000000	1.637458	1992.835327
0.000000	1.637696	1998.273926
0.000000	1.637933	2004.349731
0.000000	1.638170	2010.625854
0.000000	1.638407	2016.240601
0.000000	1.638644	2020.814819
0.000000	1.638881	2024.527710
0.000000	1.639118	2028.025635
0.000000	1.639356	2031.303223
0.000000	1.639593	2034.496094
0.000000	1.639830	2038.102173
0.000000	1.640067	2041.733154
0.000000	1.640304	2044.678589
0.000000	1.640542	2046.899292
0.000000	1.640779	2048.705566
0.000000	1.641016	2049.666260
0.000000	1.641253	2049.938721
0.000000	1.641490	2048.737549
0.000000	1.641727	2045.930908
0.000000	1.641965	2042.356445
0.000000	1.642202	2038.979736
0.000000	1.642439	2035.008667
0.000000	1.642676	2031.477295
0.000000	1.642913	2028.607788
0.000000	1.643151	2026.095093
0.000000	1.643388	2024.307983
0.000000	1.643625	2022.723267
0.000000	1.643862	2021.125488
0.000000	1.644099	2020.254150
0.000000	1.644336	2019.505249
0.000000	1.644574	2018.590454
0.000000	1.644811	2017.329834
0.000000	1.645048	2017.001099
0.000000	1.645285	2015.834839
0.000000	1.645522	2014.413818
0.000000	1.645759	2013.859375
0.000000	1.645997	2012.899780
0.000000	1.646234	2008.945801
0.000000	1.646471	2004.435791
0.000000	1.646708	2003.133423
0.000000	1.646945	2003.536987
0.000000	1.647183	2005.646484
0.000000	1.647420	2010.805664
0.000000	1.647657	2019.378174
0.000000	1.647894	2033.661621
0.000000	1.648131	2056.038330
0.000000	1.648368	2086.155029
0.000000	1.648605	2126.519775
0.000000	1.648843	2180.779541
0.000000	1.649080	2251.229004
0.000000	1.649317	2322.750977
0.000000	1.649554	2387.590088
0.000000	1.649791	2445.993164
0.000000	1.650029	2497.751709
0.000000	1.650266	2543.495605
0.000000	1.650503	2583.888184
0.000000	1.650740	2616.936523
0.000000	1.650977	2637.882080
0.000000	1.651214	2646.870361
0.000000	1.651452	2645.869629
0.000000	1.651689	2634.344971
0.000000	1.651926	2612.080078
0.000000	1.652163	2578.686768
0.000000	1.652400	2537.589355
0.000000	1.652638	2492.496338
0.000000	1.652875	2447.998047
0.000000	1.653112	2410.019775
0.000000	1.653349	2382.250488
0.000000	1.653586	2365.919678
0.000000	1.653823	2352.762695
0.000000	1.654061	2337.878174
0.000000	1.654298	2323.387695
0.000000	1.654535	2306.877686
0.000000	1.654772	2288.276855
0.000000	1.655009	2266.719727
0.000000	1.655246	2241.813477
0.000000	1.655484	2211.331787
0.000000	1.655721	2176.273193
0.000000	1.655958	2137.515625
0.000000	1.656195	2100.133301
0.000000	1.656432	2079.422852
0.000000	1.656670	2070.728760
0.000000	1.656907	2064.115234
0.000000	1.657144	2054.459961
0.000000	1.657381	2042.797119
0.000000	1.657618	2032.987549
0.000000	1.657855	2028.352417
0.000000	1.658092	2030.958374
0.000000	1.658330	2038.967163
0.000000	1.658567	2051.038574
0.000000	1.658804	2065.066650
0.000000	1.659041	2081.059082
0.000000	1.659278	2093.970215
0.000000	1.659516	2104.659912
0.000000	1.659753	2114.334961
0.000000	1.659990	2122.854248
0.000000	1.660227	2131.939453
0.000000	1.660464	2136.031494
0.000000	1.660702	2132.129395
0.000000	1.660939	2122.321533
0.000000	1.661176	2110.447510
0.000000	1.661413	2102.532227
0.000000	1.661650	2100.153809
0.000000	1.661887	2109.549072
0.000000	1.662125	2129.329834
0.000000	1.662362	2151.981445
0.000000	1.662599	2173.281738
0.000000	1.662836	2197.172607
0.000000	1.663073	2216.312012
0.000000	1.663311	2229.162842
0.000000	1.663548	2234.342529
0.000000	1.663785	2230.312256
0.000000	1.664022	2220.321533
0.000000	1.664259	2202.522461
0.000000	1.664496	2176.000244
0.000000	1.664733	2142.603516
0.000000	1.664971	2107.026367
0.000000	1.665208	2073.901855
0.000000	1.665445	2048.531006
0.000000	1.665682	2033.970215
0.000000	1.665919	2021.598267
0.000000	1.666157	2010.709717
0.000000	1.666394	2000.183594
0.000000	1.666631	1989.839844
0.000000	1.666868	1981.904541
0.000000	1.667105	1978.091064
0.000000	1.667342	1976.008667
0.000000	1.667580	1976.443481
0.000000	1.667817	1977.760742
0.000000	1.668054	1979.242920
0.000000	1.668291	1981.193115
0.000000	1.668528	1982.306763
0.000000	1.668765	1981.253906
0.000000	1.669003	1979.221191
0.000000	1.669240	1977.085083
0.000000	1.669477	1973.879883
0.000000	1.669714	1968.704956
0.000000	1.669951	1963.840454
0.000000	1.670189	1959.434692
0.000000	1.670426	1955.286621
0.000000	1.670663	1952.403320
0.000000	1.670900	1950.563965
0.000000	1.671137	1949.221680
0.000000	1.671374	1948.614990
0.000000	1.671612	1948.840698
0.000000	1.671849	1949.853638
0.000000	1.672086	1951.490356
0.000000	1.672323	1953.385132
0.000000	1.672560	1955.615723
0.000000	1.672798	1959.217285
0.000000	1.673035	1964.681274
0.000000	1.673272	1972.795654
0.000000	1.673509	1982.216064
0.000000	1.673746	1993.232178
0.000000	1.673983	2004.876099
0.000000	1.674220	2015.869873
0.000000	1.674458	2024.379883
0.000000	1.674695	2026.499756
0.000000	1.674932	2024.518311
0.000000	1.675169	2020.412476
0.000000	1.675406	2014.101196
0.000000	1.675644	2007.032593
0.000000	1.675881	2002.579102
0.000000	1.676118	2000.368164
0.000000	1.676355	1997.372925
0.000000	1.676592	1993.110352
0.000000	1.676829	1986.421265
0.000000	1.677067	1977.953247
0.000000	1.677304	1968.778687
0.000000	1.677541	1960.796143
0.000000	1.677778	1957.283691
0.000000	1.678015	1959.422974
0.000000	1.678252	1967.421631
0.000000	1.678490	1981.726074
0.000000	1.678727	2002.811157
0.000000	1.678964	2029.763672
0.000000	1.679201	2059.558350
0.000000	1.679438	2083.011963
0.000000	1.679676	2098.757324
0.000000	1.679913	2106.445068
0.000000	1.680150	2106.351807
0.000000	1.680387	2101.098633
0.000000	1.680624	2090.364746
0.000000	1.680861	2075.049072
0.000000	1.681099	2056.948242
0.000000	1.681336	2040.480103
0.000000	1.681573	2029.911133
0.000000	1.681810	2027.507324
0.000000	1.682047	2028.101929
0.000000	1.682284	2032.740479
0.000000	1.682522	2041.136230
0.000000	1.682759	2053.666992
0.000000	1.682996	2070.243164
0.000000	1.683233	2090.791016
0.000000	1.683470	2115.385986
0.000000	1.683707	2142.470703
0.000000	1.683945	2167.036865
0.000000	1.684182	2185.604736
0.000000	1.684419	2197.246826
0.000000	1.684656	2202.948486
0.000000	1.684893	2205.506104
0.000000	1.685131	2207.524414
0.000000	1.685368	2211.504150
0.000000	1.685605	2222.484863
0.000000	1.685842	2244.475586
0.000000	1.686079	2282.115967
0.000000	1.686316	2330.606934
0.000000	1.686554	2382.619873
0.000000	1.686791	2436.778320
0.000000	1.687028	2491.384277
0.000000	1.687265	2536.114502
0.000000	1.687502	2568.170654
0.000000	1.687739	2586.225830
0.000000	1.687977	2589.337891
0.000000	1.688214	2578.838623
0.000000	1.688451	2553.794434
0.000000	1.688688	2513.939453
0.000000	1.688925	2460.945557
0.000000	1.689162	2399.703369
0.000000	1.689400	2335.792236
0.000000	1.689637	2278.061279
0.000000	1.689874	2229.362793
0.000000	1.690111	2201.446045
0.000000	1.690348	2177.376465
0.000000	1.690586	2156.034912
0.000000	1.690823	2137.687256
0.000000	1.691060	2122.379395
0.000000	1.691297	2111.395752
0.000000	1.691534	2103.111084
0.000000	1.691772	2100.431885
0.000000	1.692009	2099.885254
0.000000	1.692246	2107.049805
0.000000	1.692483	2119.093506
0.000000	1.692720	2140.642822
0.000000	1.692957	2169.568604
0.000000	1.693195	2204.892090
0.000000	1.693432	2248.783203
0.000000	1.693669	2300.703857
0.000000	1.693906	2349.964844
0.000000	1.694143	2392.078613
0.000000	1.694380	2427.667480
0.000000	1.694618	2454.126953
0.000000	1.694855	2468.548096
0.000000	1.695092	2470.397705
0.000000	1.695329	2462.052246
0.000000	1.695566	2442.999756
0.000000	1.695804	2413.012939
0.000000	1.696041	2373.174072
0.000000	1.696278	2329.212646
0.000000	1.696515	2285.604492
0.000000	1.696752	2252.552490
0.000000	1.696989	2230.163574
0.000000	1.697226	2209.307373
0.000000	1.697464	2188.134521
0.000000	1.697701	2167.422852
0.000000	1.697938	2149.893799
0.000000	1.698175	2135.906738
0.000000	1.698412	2124.499023
0.000000	1.698650	2114.729004
0.000000	1.698887	2105.055664
0.000000	1.699124	2095.162354
0.000000	1.699361	2081.835693
0.000000	1.699598	2069.580811
0.000000	1.699835	2062.732666
0.000000	1.700073	2056.566895
0.000000	1.700310	2050.761230
0.000000	1.700547	2044.969849
0.000000	1.700784	2039.468506
0.000000	1.701021	2033.735352
0.000000	1.701259	2028.153076
0.000000	1.701496	2023.440430
0.000000	1.701733	2019.645752
0.000000	1.701970	2017.310791
0.000000	1.702207	2015.146851
0.000000	1.702444	2014.135620
0.000000	1.702682	2014.558838
0.000000	1.702919	2015.796631
0.000000	1.703156	2017.881104
0.000000	1.703393	2020.305420
0.000000	1.703630	2023.712524
0.000000	1.703867	2027.600098
0.000000	1.704105	2031.490234
0.000000	1.704342	2033.501465
0.000000	1.704579	2035.002563
0.000000	1.704816	2035.966675
0.000000	1.705053	2036.201050
0.000000	1.705291	2034.979614
0.000000	1.705528	2032.046021
0.000000	1.705765	2027.684448
0.000000	1.706002	2019.469727
0.000000	1.706239	2009.322266
0.000000	1.706476	2000.238037
0.000000	1.706713	1990.898315
0.000000	1.706951	1981.329834
0.000000	1.707188	1970.110229
0.000000	1.707425	1956.740967
0.000000	1.707662	1943.256348
0.000000	1.707899	1933.072632
0.000000	1.708137	1924.179321
0.000000	1.708374	1916.615234
0.000000	1.708611	1912.721558
0.000000	1.708848	1912.331177
0.000000	1.709085	1915.809204
0.000000	1.709322	1926.273438
0.000000	1.709560	1941.086304
0.000000	1.709797	1956.522705
0.000000	1.710034	1967.537720
0.000000	1.710271	1977.133545
0.000000	1.710508	1988.002930
0.000000	1.710746	1997.760010
0.000000	1.710983	1998.559937
0.000000	1.711220	2006.224609
0.000000	1.711457	2018.851563
0.000000	1.711694	2034.418701
0.000000	1.711931	2047.703003
0.000000	1.712169	2059.773438
0.000000	1.712406	2073.680908
0.000000	1.712643	2090.488281
0.000000	1.712880	2105.498291
0.000000	1.713117	2115.658203
0.000000	1.713354	2122.591309
0.000000	1.713592	2128.596680
0.000000	1.713829	2136.722412
0.000000	1.714066	2151.909424
0.000000	1.714303	2176.813721
0.000000	1.714540	2205.620117
0.000000	1.714777	2233.348633
0.000000	1.715015	2257.750244
0.000000	1.715252	2282.118164
0.000000	1.715489	2303.512695
0.000000	1.715726	2321.554199
0.000000	1.715963	2337.738281
0.000000	1.716200	2350.776611
0.000000	1.716438	2359.122559
0.000000	1.716675	2361.126221
0.000000	1.716912	2357.770752
0.000000	1.717149	2348.615967
0.000000	1.717386	2334.698242
0.000000	1.717624	2311.508789
0.000000	1.717861	2280.715576
0.000000	1.718098	2242.647949
0.000000	1.718335	2201.093262
0.000000	1.718572	2158.554199
0.000000	1.718809	2120.875000
0.000000	1.719047	2099.532959
0.000000	1.719284	2088.372314
0.000000	1.719521	2080.543457
0.000000	1.719758	2076.618896
0.000000	1.719995	2074.520752
0.000000	1.720233	2073.224121
0.000000	1.720470	2072.009277
0.000000	1.720707	2070.958008
0.000000	1.720944	2070.420898
0.000000	1.721181	2070.159424
0.000000	1.721418	2070.159668
0.000000	1.721655	2070.731201
0.000000	1.721893	2071.364014
0.000000	1.722130	2072.724365
0.000000	1.722367	2074.807129
0.000000	1.722604	2078.077637
0.000000	1.722841	2078.592041
0.000000	1.723079	2076.997803
0.000000	1.723316	2073.689453
0.000000	1.723553	2068.645752
0.000000	1.723790	2062.023926
0.000000	1.724027	2054.070313
0.000000	1.724265	2043.820679
0.000000	1.724502	2032.312744
0.000000	1.724739	2018.548218
0.000000	1.724976	2004.540527
0.000000	1.725213	1994.109619
0.000000	1.725450	1987.915161
0.000000	1.725688	1984.121460
0.000000	1.725925	1981.025635
0.000000	1.726162	1977.933838
0.000000	1.726399	1975.308838
0.000000	1.726636	1972.779419
0.000000	1.726873	1970.604126
0.000000	1.727111	1967.892700
0.000000	1.727348	1965.764038
0.000000	1.727585	1964.347778
0.000000	1.727822	1963.784668
0.000000	1.728059	1964.565063
0.000000	1.728297	1966.295898
0.000000	1.728534	1968.414673
0.000000	1.728771	1970.607666
0.000000	1.729008	1972.867432
0.000000	1.729245	1976.358765
0.000000	1.729482	1980.937500
0.000000	1.729720	1986.828247
0.000000	1.729957	1994.192261
0.000000	1.730194	2002.453857
0.000000	1.730431	2011.640991
0.000000	1.730668	2018.848999
0.000000	1.730905	2018.237671
0.000000	1.731143	2010.575928
0.000000	1.731380	2009.217651
0.000000	1.731617	2008.411255
0.000000	1.731854	2010.265747
0.000000	1.732091	2010.284180
0.000000	1.732328	2009.815918
0.000000	1.732566	2009.578369
0.000000	1.732803	2012.027466
0.000000	1.733040	2015.589844
0.000000	1.733277	2020.458252
0.000000	1.733514	2030.242310
0.000000	1.733752	2043.138672
0.000000	1.733989	2057.761963
0.000000	1.734226	2077.164795
0.000000	1.734463	2096.257813
0.000000	1.734700	2105.975586
0.000000	1.734937	2129.339844
0.000000	1.735175	2145.141357
0.000000	1.735412	2167.699463
0.000000	1.735649	2183.929932
0.000000	1.735886	2189.635742
0.000000	1.736123	2188.329834
0.000000	1.736360	2181.401855
0.000000	1.736598	2168.363037
0.000000	1.736835	2149.275879
0.000000	1.737072	2127.247070
0.000000	1.737309	2106.532715
0.000000	1.737546	2090.996338
0.000000	1.737783	2079.581299
0.000000	1.738021	2069.783691
0.000000	1.738258	2061.262939
0.000000	1.738495	2053.718750
0.000000	1.738732	2046.944580
0.000000	1.738969	2041.117432
0.000000	1.739207	2036.596313
0.000000	1.739444	2031.631226
0.000000	1.739681	2027.010132
0.000000	1.739918	2020.850708
0.000000	1.740155	2014.658203
0.000000	1.740392	2010.392944
0.000000	1.740630	2008.154907
0.000000	1.740867	2006.766968
0.000000	1.741104	2006.813477
0.000000	1.741341	2007.912842
0.000000	1.741578	2010.258911
0.000000	1.741815	2014.025879
0.000000	1.742053	2019.457153
0.000000	1.742290	2026.582642
0.000000	1.742527	2034.192871
0.000000	1.742764	2040.891479
0.000000	1.743001	2047.921997
0.000000	1.743239	2054.942627
0.000000	1.743476	2060.410889
0.000000	1.743713	2062.745605
0.000000	1.743950	2059.790527
0.000000	1.744187	2051.713379
0.000000	1.744424	2039.895142
0.000000	1.744661	2025.854980
0.000000	1.744899	2012.475098
0.000000	1.745136	2001.761108
0.000000	1.745373	1994.454468
0.000000	1.745610	1988.023438
0.000000	1.745847	1983.657959
0.000000	1.746085	1980.216431
0.000000	1.746322	1977.070923
0.000000	1.746559	1974.683350
0.000000	1.746796	1973.329102
0.000000	1.747033	1971.526001
0.000000	1.747270	1968.026245
0.000000	1.747508	1962.695801
0.000000	1.747745	1956.974731
0.000000	1.747982	1953.364014
0.000000	1.748219	1951.982666
0.000000	1.748456	1951.820068
0.000000	1.748694	1952.417603
0.000000	1.748931	1952.723755
0.000000	1.749168	1952.363159
0.000000	1.749405	1952.457153
0.000000	1.749642	1952.739014
0.000000	1.749879	1952.588379
0.000000	1.750117	1952.641113
0.000000	1.750354	1952.998779
0.000000	1.750591	1954.514771
0.000000	1.750828	1956.340576
0.000000	1.751065	1958.662720
0.000000	1.751302	1961.411499
0.000000	1.751540	1964.605591
0.000000	1.751777	1968.106201
0.000000	1.752014	1972.222290
0.000000	1.752251	1976.021240
0.000000	1.752488	1979.397461
0.000000	1.752726	1982.912842
0.000000	1.752963	1985.880493
0.000000	1.753200	1989.395142
0.000000	1.753437	1993.470093
0.000000	1.753674	1998.178711
0.000000	1.753911	2004.361572
0.000000	1.754148	2012.352539
0.000000	1.754386	2022.104126
0.000000	1.754623	2033.963623
0.000000	1.754860	2047.061646
0.000000	1.755097	2058.569092
0.000000	1.755334	2067.084229
0.000000	1.755572	2073.840088
0.000000	1.755809	2079.043701
0.000000	1.756046	2082.546387
0.000000	1.756283	2084.695557
0.000000	1.756520	2085.869629
0.000000	1.756757	2086.461426
0.000000	1.756995	2086.491211
0.000000	1.757232	2087.042236
0.000000	1.757469	2088.914307
0.000000	1.757706	2092.302979
0.000000	1.757943	2096.864014
0.000000	1.758181	2102.054932
0.000000	1.758418	2108.834473
0.000000	1.758655	2117.212402
0.000000	1.758892	2127.357422
0.000000	1.759129	2139.451416
0.000000	1.759367	2149.189209
0.000000	1.759604	2155.009766
0.000000	1.759841	2159.410645
0.000000	1.760078	2163.599365
0.000000	1.760315	2166.499512
0.000000	1.760552	2165.672852
0.000000	1.760790	2165.565918
0.000000	1.761027	2168.153320
0.000000	1.761264	2171.535889
0.000000	1.761501	2175.308105
0.000000	1.761738	2180.685303
0.000000	1.761975	2186.715088
0.000000	1.762213	2195.953613
0.000000	1.762450	2209.044189
0.000000	1.762687	2223.213867
0.000000	1.762924	2237.169678
0.000000	1.763161	2249.358398
0.000000	1.763398	2253.762451
0.000000	1.763636	2252.206543
0.000000	1.763873	2244.645020
0.000000	1.764110	2231.899414
0.000000	1.764347	2213.463623
0.000000	1.764584	2199.311279
0.000000	1.764821	2188.021240
0.000000	1.765059	2174.728271
0.000000	1.765296	2158.560791
0.000000	1.765533	2140.687256
0.000000	1.765770	2124.383789
0.000000	1.766007	2111.058594
0.000000	1.766245	2098.714111
0.000000	1.766482	2082.747559
0.000000	1.766719	2067.807129
0.000000	1.766956	2056.870117
0.000000	1.767193	2047.744385
0.000000	1.767430	2039.220337
0.000000	1.767668	2031.007935
0.000000	1.767905	2022.504639
0.000000	1.768142	2016.106812
0.000000	1.768379	2011.625366
0.000000	1.768616	2009.147217
0.000000	1.768854	2008.054443
0.000000	1.769091	2007.862793
0.000000	1.769328	2008.625244
0.000000	1.769565	2009.746094
0.000000	1.769802	2010.831787
0.000000	1.770039	2011.725220
0.000000	1.770276	2012.886230
0.000000	1.770514	2015.029053
0.000000	1.770751	2016.783447
0.000000	1.770988	2016.989380
0.000000	1.771225	2016.402954
0.000000	1.771462	2015.594238
0.000000	1.771700	2015.505005
0.000000	1.771937	2016.425537
0.000000	1.772174	2018.773926
0.000000	1.772411	2021.977173
0.000000	1.772648	2026.146362
0.000000	1.772885	2031.137207
0.000000	1.773123	2037.509399
0.000000	1.773360	2045.676636
0.000000	1.773597	2055.504150
0.000000	1.773834	2066.536865
0.000000	1.774071	2076.069092
0.000000	1.774308	2085.861084
0.000000	1.774546	2097.387207
0.000000	1.774783	2110.672607
0.000000	1.775020	2125.489014
0.000000	1.775257	2138.436035
0.000000	1.775494	2146.907715
0.000000	1.775732	2152.052246
0.000000	1.775969	2155.310059
0.000000	1.776206	2157.349365
0.000000	1.776443	2158.924072
0.000000	1.776680	2158.492432
0.000000	1.776917	2156.912598
0.000000	1.777155	2153.886475
0.000000	1.777392	2149.609375
0.000000	1.777629	2143.946289
0.000000	1.777866	2137.642578
0.000000	1.778103	2131.121094
0.000000	1.778341	2123.707275
0.000000	1.778578	2115.067871
0.000000	1.778815	2105.254883
0.000000	1.779052	2097.401367
0.000000	1.779289	2090.411621
0.000000	1.779526	2080.987793
0.000000	1.779763	2070.218262
0.000000	1.780001	2059.933838
0.000000	1.780238	2051.419678
0.000000	1.780475	2043.821289
0.000000	1.780712	2038.187622
0.000000	1.780949	2034.831787
0.000000	1.781187	2033.740234
0.000000	1.781424	2034.927734
0.000000	1.781661	2036.147095
0.000000	1.781898	2038.392578
0.000000	1.782135	2043.609375
0.000000	1.782372	2050.092285
0.000000	1.782610	2059.143799
0.000000	1.782847	2070.149170
0.000000	1.783084	2079.716797
0.000000	1.783321	2090.819336
0.000000	1.783558	2103.850830
0.000000	1.783795	2112.896729
0.000000	1.784033	2118.907471
0.000000	1.784270	2122.451904
0.000000	1.784507	2123.673096
0.000000	1.784744	2122.632080
0.000000	1.784981	2119.189209
0.000000	1.785219	2114.354248
0.000000	1.785456	2110.187500
0.000000	1.785693	2104.879395
0.000000	1.785930	2099.957275
0.000000	1.786167	2093.840820
0.000000	1.786404	2090.376709
0.000000	1.786642	2092.562256
0.000000	1.786879	2096.398438
0.000000	1.787116	2101.882568
0.000000	1.787353	2108.870605
0.000000	1.787590	2117.529053
0.000000	1.787827	2125.863281
0.000000	1.788065	2137.580078
0.000000	1.788302	2144.035156
0.000000	1.788539	2150.666016
0.000000	1.788776	2152.605469
0.000000	1.789013	2150.441895
0.000000	1.789250	2143.546875
0.000000	1.789488	2132.300293
0.000000	1.789725	2117.099365
0.000000	1.789962	2097.758057
0.000000	1.790199	2078.103516
0.000000	1.790436	2061.195068
0.000000	1.790674	2047.688110
0.000000	1.790911	2033.317749
0.000000	1.791148	2018.754761
0.000000	1.791385	2008.936035
0.000000	1.791622	2001.702759
0.000000	1.791860	1996.650391
0.000000	1.792097	1994.354126
0.000000	1.792334	1995.593262
0.000000	1.792571	1999.882324
0.000000	1.792808	2008.225708
0.000000	1.793045	2021.276611
0.000000	1.793282	2040.271362
0.000000	1.793520	2063.446533
0.000000	1.793757	2090.575684
0.000000	1.793994	2119.815186
0.000000	1.794231	2150.110840
0.000000	1.794468	2175.150879
0.000000	1.794706	2193.792236
0.000000	1.794943	2205.272949
0.000000	1.795180	2211.010742
0.000000	1.795417	2213.773682
0.000000	1.795654	2214.448242
0.000000	1.795891	2214.236328
0.000000	1.796129	2215.542480
0.000000	1.796366	2222.516602
0.000000	1.796603	2236.757568
0.000000	1.796840	2252.640137
0.000000	1.797077	2266.122559
0.000000	1.797315	2270.894043
0.000000	1.797552	2268.239502
0.000000	1.797789	2260.099609
0.000000	1.798026	2247.292969
0.000000	1.798263	2231.154785
0.000000	1.798500	2214.794678
0.000000	1.798738	2202.050537
0.000000	1.798975	2195.928223
0.000000	1.799212	2192.154297
0.000000	1.799449	2190.029297
0.000000	1.799686	2188.695068
0.000000	1.799923	2188.535645
0.000000	1.800161	2188.945068
0.000000	1.800398	2189.186035
0.000000	1.800635	2188.103516
0.000000	1.800872	2186.034180
0.000000	1.801109	2183.201416
0.000000	1.801347	2179.091064
0.000000	1.801584	2174.757324
0.000000	1.801821	2170.288330
0.000000	1.802058	2166.191162
0.000000	1.802295	2162.283936
0.000000	1.802532	2158.513916
0.000000	1.802769	2155.581299
0.000000	1.803007	2153.606201
0.000000	1.803244	2152.208252
0.000000	1.803481	2152.210205
0.000000	1.803718	2152.858154
0.000000	1.803955	2154.671387
0.000000	1.804193	2157.629150
0.000000	1.804430	2161.567383
0.000000	1.804667	2166.368652
0.000000	1.804904	2171.563232
0.000000	1.805141	2174.263184
0.000000	1.805378	2174.714600
0.000000	1.805616	2172.660645
0.000000	1.805853	2165.708008
0.000000	1.806090	2155.390137
0.000000	1.806327	2143.093018
0.000000	1.806564	2130.169678
0.000000	1.806802	2121.682373
0.000000	1.807039	2114.673584
0.000000	1.807276	2108.041016
0.000000	1.807513	2101.886719
0.000000	1.807750	2096.262207
0.000000	1.807987	2091.784668
0.000000	1.808225	2088.674072
0.000000	1.808462	2085.392334
0.000000	1.808699	2082.306152
0.000000	1.808936	2080.336182
0.000000	1.809173	2079.104492
0.000000	1.809410	2078.214111
0.000000	1.809648	2078.732422
0.000000	1.809885	2079.930664
0.000000	1.810122	2081.776611
0.000000	1.810359	2084.384521
0.000000	1.810596	2087.779785
0.000000	1.810834	2092.504395
0.000000	1.811071	2097.906494
0.000000	1.811308	2104.895996
0.000000	1.811545	2113.777344
0.000000	1.811782	2123.674561
0.000000	1.812019	2133.819336
0.000000	1.812256	2144.783203
0.000000	1.812494	2156.282959
0.000000	1.812731	2167.838379
0.000000	1.812968	2178.914551
0.000000	1.813205	2186.808838
0.000000	1.813442	2186.767334
0.000000	1.813680	2192.448975
0.000000	1.813917	2188.873291
0.000000	1.814154	2180.748291
0.000000	1.814391	2182.703613
0.000000	1.814628	2183.331055
0.000000	1.814865	2182.619385
0.000000	1.815103	2181.690430
0.000000	1.815340	2181.131348
0.000000	1.815577	2182.138428
0.000000	1.815814	2185.580811
0.000000	1.816051	2193.058105
0.000000	1.816289	2203.090576
0.000000	1.816526	2214.834717
0.000000	1.816763	2226.558105
0.000000	1.817000	2237.048584
0.000000	1.817237	2242.626953
0.000000	1.817474	2243.308594
0.000000	1.817712	2241.102539
0.000000	1.817949	2237.575928
0.000000	1.818186	2230.419678
0.000000	1.818423	2219.005615
0.000000	1.818660	2212.890381
0.000000	1.818897	2214.268066
0.000000	1.819135	2225.313965
0.000000	1.819372	2240.005615
0.000000	1.819609	2257.948486
0.000000	1.819846	2275.024658
0.000000	1.820083	2289.989258
0.000000	1.820320	2304.710449
0.000000	1.820558	2319.827393
0.000000	1.820795	2333.306641
0.000000	1.821032	2337.837646
0.000000	1.821269	2333.691406
0.000000	1.821506	2323.375732
0.000000	1.821743	2308.740479
0.000000	1.821981	2292.476318
0.000000	1.822218	2281.296143
0.000000	1.822455	2272.726563
0.000000	1.822692	2268.745850
0.000000	1.822929	2263.543701
0.000000	1.823167	2253.809814
0.000000	1.823404	2251.216309
0.000000	1.823641	2249.721680
0.000000	1.823878	2249.756348
0.000000	1.824115	2251.790039
0.000000	1.824353	2255.183350
0.000000	1.824590	2259.606201
0.000000	1.824827	2264.606201
0.000000	1.825064	2267.226807
0.000000	1.825301	2269.027588
0.000000	1.825538	2270.460693
0.000000	1.825776	2271.264893
0.000000	1.826013	2272.135986
0.000000	1.826250	2273.744385
0.000000	1.826487	2275.673096
0.000000	1.826724	2278.642578
0.000000	1.826962	2282.915771
0.000000	1.827199	2287.621826
0.000000	1.827436	2290.139648
0.000000	1.827673	2291.785645
0.000000	1.827910	2292.283447
0.000000	1.828147	2291.642090
0.000000	1.828384	2289.705078
0.000000	1.828622	2287.135010
0.000000	1.828859	2283.602295
0.000000	1.829096	2280.173340
0.000000	1.829333	2276.399658
0.000000	1.829570	2272.301758
0.000000	1.829808	2269.352539
0.000000	1.830045	2267.045898
0.000000	1.830282	2264.134277
0.000000	1.830519	2260.986328
0.000000	1.830756	2257.129150
0.000000	1.830993	2252.945801
0.000000	1.831231	2248.146973
0.000000	1.831468	2243.354492
0.000000	1.831705	2238.319824
0.000000	1.831942	2233.120117
0.000000	1.832179	2228.181885
0.000000	1.832416	2225.236084
0.000000	1.832654	2224.217773
0.000000	1.832891	2224.833496
0.000000	1.833128	2226.673828
0.000000	1.833365	2229.959961
0.000000	1.833602	2234.114014
0.000000	1.833840	2238.854492
0.000000	1.834077	2244.129150
0.000000	1.834314	2249.538818
0.000000	1.834551	2255.315674
0.000000	1.834788	2261.851074
0.000000	1.835025	2269.168945
0.000000	1.835263	2277.366943
0.000000	1.835500	2285.868652
0.000000	1.835737	2294.146973
0.000000	1.835974	2301.646973
0.000000	1.836211	2308.680664
0.000000	1.836448	2315.249023
0.000000	1.836686	2321.883545
0.000000	1.836923	2328.207520
0.000000	1.837160	2334.035156
0.000000	1.837397	2340.299561
0.000000	1.837634	2346.296387
0.000000	1.837871	2353.279053
0.000000	1.838109	2362.623535
0.000000	1.838346	2375.273926
0.000000	1.838583	2391.283691
0.000000	1.838820	2411.121338
0.000000	1.839057	2431.987061
0.000000	1.839295	2447.720215
0.000000	1.839532	2458.596924
0.000000	1.839769	2465.608398
0.000000	1.840006	2470.592529
0.000000	1.840243	2474.076416
0.000000	1.840480	2475.708496
0.000000	1.840718	2476.097656
0.000000	1.840955	2475.051025
0.000000	1.841192	2473.309082
0.000000	1.841429	2469.879883
0.000000	1.841666	2461.218506
0.000000	1.841903	2448.480957
0.000000	1.842141	2431.183350
0.000000	1.842378	2410.846924
0.000000	1.842615	2391.272217
0.000000	1.842852	2374.472168
0.000000	1.843089	2362.765381
0.000000	1.843326	2353.347656
0.000000	1.843564	2344.464844
0.000000	1.843801	2336.603516
0.000000	1.844038	2329.960938
0.000000	1.844275	2324.075684
0.000000	1.844512	2318.444580
0.000000	1.844750	2313.400879
0.000000	1.844987	2309.266846
0.000000	1.845224	2306.416992
0.000000	1.845461	2304.510742
0.000000	1.845698	2301.763184
0.000000	1.845935	2296.864258
0.000000	1.846173	2290.645020
0.000000	1.846410	2283.670654
0.000000	1.846647	2277.307617
0.000000	1.846884	2273.411865
0.000000	1.847121	2273.663818
0.000000	1.847358	2277.245361
0.000000	1.847596	2282.659668
0.000000	1.847833	2291.428467
0.000000	1.848070	2303.231934
0.000000	1.848307	2309.719482
0.000000	1.848544	2309.020996
0.000000	1.848782	2301.710205
0.000000	1.849019	2289.264648
0.000000	1.849256	2271.260742
0.000000	1.849493	2248.315674
0.000000	1.849730	2223.475586
0.000000	1.849967	2201.217285
0.000000	1.850204	2185.216309
0.000000	1.850442	2180.029297
0.000000	1.850679	2176.956055
0.000000	1.850916	2174.584473
0.000000	1.851153	2171.679199
0.000000	1.851390	2164.614502
0.000000	1.851628	2154.653076
0.000000	1.851865	2144.111572
0.000000	1.852102	2136.517090
0.000000	1.852339	2129.713623
0.000000	1.852576	2123.515625
0.000000	1.852813	2119.581787
0.000000	1.853051	2117.022217
0.000000	1.853288	2115.947266
0.000000	1.853525	2115.349121
0.000000	1.853762	2116.156250
0.000000	1.853999	2118.252686
0.000000	1.854237	2122.589844
0.000000	1.854474	2129.216064
0.000000	1.854711	2136.693604
0.000000	1.854948	2144.993652
0.000000	1.855185	2153.611572
0.000000	1.855422	2162.394287
0.000000	1.855660	2170.342285
0.000000	1.855897	2176.721191
0.000000	1.856134	2180.665771
0.000000	1.856371	2182.367432
0.000000	1.856608	2181.472168
0.000000	1.856845	2178.330566
0.000000	1.857083	2173.563721
0.000000	1.857320	2169.269531
0.000000	1.857557	2166.288574
0.000000	1.857794	2164.414551
0.000000	1.858031	2164.140625
0.000000	1.858269	2165.905029
0.000000	1.858506	2170.979492
0.000000	1.858743	2177.851563
0.000000	1.858980	2185.505615
0.000000	1.859217	2193.000000
0.000000	1.859455	2200.733398
0.000000	1.859692	2205.639404
0.000000	1.859929	2208.031738
0.000000	1.860166	2205.184814
0.000000	1.860403	2198.225830
0.000000	1.860640	2188.738770
0.000000	1.860877	2177.879883
0.000000	1.861115	2162.869141
0.000000	1.861352	2149.542236
0.000000	1.861589	2142.451416
0.000000	1.861826	2138.671387
0.000000	1.862063	2135.041016
0.000000	1.862301	2131.194336
0.000000	1.862538	2128.210938
0.000000	1.862775	2126.812256
0.000000	1.863012	2126.663330
0.000000	1.863249	2127.770996
0.000000	1.863486	2128.790527
0.000000	1.863724	2129.353271
0.000000	1.863961	2129.087158
0.000000	1.864198	2127.682617
0.000000	1.864435	2124.104980
0.000000	1.864672	2119.440186
0.000000	1.864910	2116.099121
0.000000	1.865147	2113.691895
0.000000	1.865384	2112.242432
0.000000	1.865621	2111.331787
0.000000	1.865858	2112.626953
0.000000	1.866095	2112.213379
0.000000	1.866332	2111.809570
0.000000	1.866570	2112.928467
0.000000	1.866807	2112.757080
0.000000	1.867044	2110.684326
0.000000	1.867281	2107.823242
0.000000	1.867518	2102.362305
0.000000	1.867756	2097.701172
0.000000	1.867993	2093.815918
0.000000	1.868230	2091.769287
0.000000	1.868467	2092.688477
0.000000	1.868704	2096.759033
0.000000	1.868941	2103.413818
0.000000	1.869179	2112.929443
0.000000	1.869416	2125.308105
0.000000	1.869653	2137.225098
0.000000	1.869890	2145.900635
0.000000	1.870127	2148.118164
0.000000	1.870364	2146.605225
0.000000	1.870602	2143.328369
0.000000	1.870839	2139.499756
0.000000	1.871076	2137.669189
0.000000	1.871313	2138.993408
0.000000	1.871550	2139.134521
0.000000	1.871788	2136.747559
0.000000	1.872025	2132.981934
0.000000	1.872262	2127.848389
0.000000	1.872499	2122.127686
0.000000	1.872736	2117.493408
0.000000	1.872973	2114.003174
0.000000	1.873211	2112.145020
0.000000	1.873448	2112.192383
0.000000	1.873685	2112.567871
0.000000	1.873922	2113.597412
0.000000	1.874159	2114.818604
0.000000	1.874397	2116.071289
0.000000	1.874634	2117.305420
0.000000	1.874871	2117.645020
0.000000	1.875108	2117.483154
0.000000	1.875345	2117.082275
0.000000	1.875582	2117.025391
0.000000	1.875819	2118.176758
0.000000	1.876057	2119.556152
0.000000	1.876294	2121.447510
0.000000	1.876531	2123.646729
0.000000	1.876768	2125.340088
0.000000	1.877005	2127.450439
0.000000	1.877243	2130.260986
0.000000	1.877480	2133.827881
0.000000	1.877717	2137.811768
0.000000	1.877954	2143.492676
0.000000	1.878191	2149.711426
0.000000	1.878428	2156.387695
0.000000	1.878666	2161.405029
0.000000	1.878903	2166.362305
0.000000	1.879140	2167.762939
0.000000	1.879377	2164.328125
0.000000	1.879614	2157.701904
0.000000	1.879851	2149.557861
0.000000	1.880089	2142.112061
0.000000	1.880326	2133.727783
0.000000	1.880563	2132.731689
0.000000	1.880800	2135.312256
0.000000	1.881037	2140.213135
0.000000	1.881275	2148.193848
0.000000	1.881512	2159.115967
0.000000	1.881749	2174.218018
0.000000	1.881986	2194.380615
0.000000	1.882223	2220.693115
0.000000	1.882460	2253.455322
0.000000	1.882698	2292.165527
0.000000	1.882935	2329.525635
0.000000	1.883172	2366.606201
0.000000	1.883409	2403.217773
0.000000	1.883646	2439.010986
0.000000	1.883884	2472.933350
0.000000	1.884121	2505.979004
0.000000	1.884358	2536.812500
0.000000	1.884595	2560.592285
0.000000	1.884832	2577.130615
0.000000	1.885069	2586.136475
0.000000	1.885306	2591.290527
0.000000	1.885544	2589.607178
0.000000	1.885781	2582.610840
0.000000	1.886018	2570.768311
0.000000	1.886255	2556.222656
0.000000	1.886492	2541.135742
0.000000	1.886730	2525.979736
0.000000	1.886967	2522.046387
0.000000	1.887204	2517.451904
0.000000	1.887441	2513.077881
0.000000	1.887678	2506.280518
0.000000	1.887915	2497.516846
0.000000	1.888153	2487.448486
0.000000	1.888390	2475.876221
0.000000	1.888627	2466.104004
0.000000	1.888864	2457.868408
0.000000	1.889101	2450.260498
0.000000	1.889338	2444.269287
0.000000	1.889576	2440.741211
0.000000	1.889813	2440.050781
0.000000	1.890050	2439.251465
0.000000	1.890287	2438.534424
0.000000	1.890524	2438.152588
0.000000	1.890762	2439.619141
0.000000	1.890999	2442.387939
0.000000	1.891236	2445.570557
0.000000	1.891473	2449.072510
0.000000	1.891710	2452.926270
0.000000	1.891947	2456.699219
0.000000	1.892185	2460.234863
0.000000	1.892422	2464.669678
0.000000	1.892659	2469.533447
0.000000	1.892896	2474.994141
0.000000	1.893133	2481.152344
0.000000	1.893371	2488.111084
0.000000	1.893608	2496.384766
0.000000	1.893845	2506.309814
0.000000	1.894082	2517.331787
0.000000	1.894319	2528.699219
0.000000	1.894556	2539.935547
0.000000	1.894794	2543.112061
0.000000	1.895031	2536.926758
0.000000	1.895268	2534.742676
0.000000	1.895505	2532.382324
0.000000	1.895742	2534.894775
0.000000	1.895979	2536.635498
0.000000	1.896217	2545.304688
0.000000	1.896454	2554.627686
0.000000	1.896691	2568.334229
0.000000	1.896928	2589.399414
0.000000	1.897165	2620.385742
0.000000	1.897403	2657.558594
0.000000	1.897640	2687.243408
0.000000	1.897877	2708.669434
0.000000	1.898114	2720.350342
0.000000	1.898351	2720.847412
0.000000	1.898588	2710.112549
0.000000	1.898825	2688.919189
0.000000	1.899063	2656.641357
0.000000	1.899300	2614.677490
0.000000	1.899537	2566.087402
0.000000	1.899774	2516.760986
0.000000	1.900011	2480.843262
0.000000	1.900249	2455.843506
0.000000	1.900486	2437.154785
0.000000	1.900723	2420.667236
0.000000	1.900960	2405.594971
0.000000	1.901197	2392.899170
0.000000	1.901434	2381.889404
0.000000	1.901672	2372.422363
0.000000	1.901909	2364.866943
0.000000	1.902146	2358.427734
0.000000	1.902383	2352.941895
0.000000	1.902620	2349.145752
0.000000	1.902858	2346.308350
0.000000	1.903095	2344.663574
0.000000	1.903332	2344.274170
0.000000	1.903569	2343.974609
0.000000	1.903806	2342.682129
0.000000	1.904043	2337.321289
0.000000	1.904281	2327.737061
0.000000	1.904518	2314.943848
0.000000	1.904755	2297.106201
0.000000	1.904992	2274.677002
0.000000	1.905229	2255.543945
0.000000	1.905466	2239.745361
0.000000	1.905704	2226.727051
0.000000	1.905941	2219.117432
0.000000	1.906178	2216.071533
0.000000	1.906415	2218.342285
0.000000	1.906652	2227.238525
0.000000	1.906890	2245.278320
0.000000	1.907127	2268.386719
0.000000	1.907364	2295.908691
0.000000	1.907601	2330.059570
0.000000	1.907838	2371.944580
0.000000	1.908075	2413.859375
0.000000	1.908312	2452.037354
0.000000	1.908550	2487.785400
0.000000	1.908787	2522.624268
0.000000	1.909024	2548.049316
0.000000	1.909261	2559.899170
0.000000	1.909498	2558.137695
0.000000	1.909736	2544.072754
0.000000	1.909973	2520.597412
0.000000	1.910210	2484.603760
0.000000	1.910447	2437.927734
0.000000	1.910684	2395.553467
0.000000	1.910921	2376.158447
0.000000	1.911159	2357.739014
0.000000	1.911396	2339.585205
0.000000	1.911633	2322.277344
0.000000	1.911870	2307.229736
0.000000	1.912107	2294.584473
0.000000	1.912345	2280.076660
0.000000	1.912582	2265.473389
0.000000	1.912819	2257.528564
0.000000	1.913056	2252.591797
0.000000	1.913293	2250.863037
0.000000	1.913530	2251.841309
0.000000	1.913768	2256.334717
0.000000	1.914005	2261.936035
0.000000	1.914242	2270.734619
0.000000	1.914479	2280.214111
0.000000	1.914716	2289.984863
0.000000	1.914953	2298.397217
0.000000	1.915191	2304.647217
0.000000	1.915428	2310.474121
0.000000	1.915665	2318.824951
0.000000	1.915902	2331.427002
0.000000	1.916139	2348.391113
0.000000	1.916376	2372.436768
0.000000	1.916614	2407.183105
0.000000	1.916851	2449.769775
0.000000	1.917088	2495.666260
0.000000	1.917325	2539.129395
0.000000	1.917562	2578.965576
0.000000	1.917799	2610.058838
0.000000	1.918037	2629.285889
0.000000	1.918274	2635.884766
0.000000	1.918511	2630.002686
0.000000	1.918748	2613.262695
0.000000	1.918985	2587.645752
0.000000	1.919223	2549.691895
0.000000	1.919460	2505.407471
0.000000	1.919697	2481.045898
0.000000	1.919934	2452.749512
0.000000	1.920171	2415.753418
0.000000	1.920408	2389.953369
0.000000	1.920646	2361.273438
0.000000	1.920883	2332.047607
0.000000	1.921120	2307.850342
0.000000	1.921357	2290.367676
0.000000	1.921594	2273.870605
0.000000	1.921832	2257.599854
0.000000	1.922069	2242.697998
0.000000	1.922306	2228.555420
0.000000	1.922543	2216.449463
0.000000	1.922780	2208.530273
0.000000	1.923018	2204.218750
0.000000	1.923254	2204.081543
0.000000	1.923492	2209.086182
0.000000	1.923729	2219.237793
0.000000	1.923966	2235.306641
0.000000	1.924203	2257.557129
0.000000	1.924440	2284.089600
0.000000	1.924678	2310.023682
0.000000	1.924915	2329.346436
0.000000	1.925152	2341.875244
0.000000	1.925389	2346.658691
0.000000	1.925626	2343.765381
0.000000	1.925864	2333.466553
0.000000	1.926101	2315.740234
0.000000	1.926338	2290.739258
0.000000	1.926575	2260.216553
0.000000	1.926812	2228.368652
0.000000	1.927049	2199.068359
0.000000	1.927287	2176.661377
0.000000	1.927524	2162.414307
0.000000	1.927761	2150.526367
0.000000	1.927998	2140.520752
0.000000	1.928235	2131.378662
0.000000	1.928472	2123.958496
0.000000	1.928710	2118.303955
0.000000	1.928947	2115.056152
0.000000	1.929184	2114.701416
0.000000	1.929421	2116.649658
0.000000	1.929658	2119.191406
0.000000	1.929896	2122.827637
0.000000	1.930133	2126.377197
0.000000	1.930370	2129.514160
0.000000	1.930607	2133.098145
0.000000	1.930844	2137.239014
0.000000	1.931081	2142.204102
0.000000	1.931319	2147.423096
0.000000	1.931556	2153.045654
0.000000	1.931793	2159.479248
0.000000	1.932030	2166.145752
0.000000	1.932267	2173.023438
0.000000	1.932505	2180.177246
0.000000	1.932742	2187.741211
0.000000	1.932979	2195.656494
0.000000	1.933216	2202.324219
0.000000	1.933453	2207.911133
0.000000	1.933690	2212.154053
0.000000	1.933927	2215.330078
0.000000	1.934165	2217.793457
0.000000	1.934402	2219.598877
0.000000	1.934639	2220.618164
0.000000	1.934876	2220.927490
0.000000	1.935113	2220.962402
0.000000	1.935351	2221.402344
0.000000	1.935588	2222.274170
0.000000	1.935825	2224.566406
0.000000	1.936062	2228.811523
0.000000	1.936299	2234.563721
0.000000	1.936536	2241.141113
0.000000	1.936774	2248.471191
0.000000	1.937011	2251.181641
0.000000	1.937248	2248.541504
0.000000	1.937485	2242.577148
0.000000	1.937722	2233.065430
0.000000	1.937959	2216.121582
0.000000	1.938197	2198.509277
0.000000	1.938434	2179.623047
0.000000	1.938671	2159.799561
0.000000	1.938908	2138.529297
0.000000	1.939145	2120.028320
0.000000	1.939383	2103.515381
0.000000	1.939620	2088.060547
0.000000	1.939857	2073.633789
0.000000	1.940094	2061.790527
0.000000	1.940331	2052.753662
0.000000	1.940568	2047.649414
0.000000	1.940806	2045.150513
0.000000	1.941043	2044.938354
0.000000	1.941280	2047.234009
0.000000	1.941517	2053.602051
0.000000	1.941754	2065.842285
0.000000	1.941991	2087.486572
0.000000	1.942229	2121.355957
0.000000	1.942466	2169.053467
0.000000	1.942703	2231.509766
0.000000	1.942940	2309.615723
0.000000	1.943177	2400.510986
0.000000	1.943414	2483.729980
0.000000	1.943652	2557.233887
0.000000	1.943889	2620.291992
0.000000	1.944126	2672.617432
0.000000	1.944363	2713.857178
0.000000	1.944600	2743.630859
0.000000	1.944838	2762.406006
0.000000	1.945075	2771.635010
0.000000	1.945312	2772.616699
0.000000	1.945549	2766.124756
0.000000	1.945786	2751.645508
0.000000	1.946023	2732.432129
0.000000	1.946261	2712.187500
0.000000	1.946498	2692.859375
0.000000	1.946735	2667.808838
0.000000	1.946972	2634.175537
0.000000	1.947209	2588.798828
0.000000	1.947446	2532.698242
0.000000	1.947684	2471.354004
0.000000	1.947921	2406.120605
0.000000	1.948158	2345.224854
0.000000	1.948395	2304.251221
0.000000	1.948632	2281.277588
0.000000	1.948869	2263.845215
0.000000	1.949107	2251.532471
0.000000	1.949344	2242.876953
0.000000	1.949581	2236.864502
0.000000	1.949818	2233.515869
0.000000	1.950055	2232.219727
0.000000	1.950293	2233.614990
0.000000	1.950530	2237.813721
0.000000	1.950767	2245.422119
0.000000	1.951004	2256.362061
0.000000	1.951241	2269.832031
0.000000	1.951478	2286.227539
0.000000	1.951716	2305.190186
0.000000	1.951953	2325.923828
0.000000	1.952190	2345.696289
0.000000	1.952427	2356.662354
0.000000	1.952664	2358.264648
0.000000	1.952901	2351.483398
0.000000	1.953139	2337.453857
0.000000	1.953376	2316.666260
0.000000	1.953613	2292.217285
0.000000	1.953850	2268.002930
0.000000	1.954087	2248.611084
0.000000	1.954325	2237.195313
0.000000	1.954562	2227.763184
0.000000	1.954799	2219.463135
0.000000	1.955036	2212.403320
0.000000	1.955273	2205.822021
0.000000	1.955510	2199.004150
0.000000	1.955747	2192.971191
0.000000	1.955985	2187.758057
0.000000	1.956222	2183.939941
0.000000	1.956459	2180.921631
0.000000	1.956696	2177.744873
0.000000	1.956933	2176.898193
0.000000	1.957171	2177.928467
0.000000	1.957408	2181.943359
0.000000	1.957645	2185.497070
0.000000	1.957882	2189.586182
0.000000	1.958119	2195.226318
0.000000	1.958356	2202.413818
0.000000	1.958594	2220.713379
0.000000	1.958831	2244.237793
0.000000	1.959068	2268.523193
0.000000	1.959305	2287.249756
0.000000	1.959542	2299.882813
0.000000	1.959780	2308.320068
0.000000	1.960017	2315.147217
0.000000	1.960254	2321.544189
0.000000	1.960491	2327.547607
0.000000	1.960728	2335.082520
0.000000	1.960966	2346.096191
0.000000	1.961203	2353.793701
0.000000	1.961440	2360.586914
0.000000	1.961677	2369.427246
0.000000	1.961914	2378.988770
0.000000	1.962151	2390.618408
0.000000	1.962389	2405.082764
0.000000	1.962626	2423.171875
0.000000	1.962863	2440.044189
0.000000	1.963100	2454.103760
0.000000	1.963337	2466.732910
0.000000	1.963574	2480.432373
0.000000	1.963812	2494.316162
0.000000	1.964049	2505.408447
0.000000	1.964286	2515.070313
0.000000	1.964523	2523.638672
0.000000	1.964760	2529.045410
0.000000	1.964997	2532.206543
0.000000	1.965235	2536.434082
0.000000	1.965472	2542.579102
0.000000	1.965709	2549.828369
0.000000	1.965946	2556.999023
0.000000	1.966183	2567.925293
0.000000	1.966420	2581.500244
0.000000	1.966658	2588.981689
0.000000	1.966895	2590.346191
0.000000	1.967132	2586.498779
0.000000	1.967369	2576.881836
0.000000	1.967606	2553.289551
0.000000	1.967844	2515.927490
0.000000	1.968081	2465.147705
0.000000	1.968318	2409.312744
0.000000	1.968555	2360.902100
0.000000	1.968792	2343.349854
0.000000	1.969029	2329.329346
0.000000	1.969267	2323.053223
0.000000	1.969504	2319.615967
0.000000	1.969741	2316.850586
0.000000	1.969978	2316.349609
0.000000	1.970215	2319.026855
0.000000	1.970453	2323.214111
0.000000	1.970690	2325.605225
0.000000	1.970927	2325.414795
0.000000	1.971164	2324.357422
0.000000	1.971401	2322.300781
0.000000	1.971638	2318.607178
0.000000	1.971875	2313.367188
0.000000	1.972113	2305.987793
0.000000	1.972350	2298.110352
0.000000	1.972587	2289.252197
0.000000	1.972824	2283.019531
0.000000	1.973061	2276.785156
0.000000	1.973299	2270.746094
0.000000	1.973536	2265.715332
0.000000	1.973773	2262.551758
0.000000	1.974010	2261.404053
0.000000	1.974247	2263.224854
0.000000	1.974484	2268.826172
0.000000	1.974722	2278.910889
0.000000	1.974959	2293.708252
0.000000	1.975196	2311.655273
0.000000	1.975433	2331.602051
0.000000	1.975670	2344.414063
0.000000	1.975907	2347.202881
0.000000	1.976145	2340.716064
0.000000	1.976382	2326.789795
0.000000	1.976619	2305.411377
0.000000	1.976856	2277.749023
0.000000	1.977093	2247.869629
0.000000	1.977331	2219.758057
0.000000	1.977568	2198.099121
0.000000	1.977805	2184.681396
0.000000	1.978042	2174.712158
0.000000	1.978279	2165.369629
0.000000	1.978516	2157.042725
0.000000	1.978754	2149.448730
0.000000	1.978991	2142.630371
0.000000	1.979228	2137.614014
0.000000	1.979465	2133.241699
0.000000	1.979702	2129.754150
0.000000	1.979940	2127.031494
0.000000	1.980177	2124.448242
0.000000	1.980414	2121.736328
0.000000	1.980651	2119.029053
0.000000	1.980888	2116.149902
0.000000	1.981125	2113.820313
0.000000	1.981362	2111.228760
0.000000	1.981600	2109.505615
0.000000	1.981837	2108.110352
0.000000	1.982074	2106.565918
0.000000	1.982311	2105.332520
0.000000	1.982548	2104.841064
0.000000	1.982786	2104.351318
0.000000	1.983023	2102.652100
0.000000	1.983260	2100.194336
0.000000	1.983497	2096.998291
0.000000	1.983734	2093.143311
0.000000	1.983971	2088.081055
0.000000	1.984209	2081.286133
0.000000	1.984446	2074.641357
0.000000	1.984683	2070.042480
0.000000	1.984920	2066.949951
0.000000	1.985157	2067.008789
0.000000	1.985394	2069.077637
0.000000	1.985632	2074.094238
0.000000	1.985869	2081.822266
0.000000	1.986106	2094.260010
0.000000	1.986343	2106.078857
0.000000	1.986580	2120.383789
0.000000	1.986818	2139.020508
0.000000	1.987055	2152.009033
0.000000	1.987292	2163.200195
0.000000	1.987529	2167.757080
0.000000	1.987766	2168.671143
0.000000	1.988003	2166.542236
0.000000	1.988241	2161.728760
0.000000	1.988478	2155.180420
0.000000	1.988715	2150.010742
0.000000	1.988952	2148.889893
0.000000	1.989189	2144.857178
0.000000	1.989427	2145.793213
0.000000	1.989664	2151.838623
0.000000	1.989901	2162.853516
0.000000	1.990138	2179.552734
0.000000	1.990375	2203.791016
0.000000	1.990612	2234.063965
0.000000	1.990849	2266.469238
0.000000	1.991087	2297.774902
0.000000	1.991324	2330.475830
0.000000	1.991561	2362.905518
0.000000	1.991798	2390.868896
0.000000	1.992035	2418.029541
0.000000	1.992273	2446.807129
0.000000	1.992510	2476.819092
0.000000	1.992747	2498.395996
0.000000	1.992984	2511.240723
0.000000	1.993221	2517.394775
0.000000	1.993459	2518.665527
0.000000	1.993696	2516.178467
0.000000	1.993933	2510.149658
0.000000	1.994170	2503.558838
0.000000	1.994407	2501.093018
0.000000	1.994644	2500.349365
0.000000	1.994882	2499.896240
0.000000	1.995119	2500.501221
0.000000	1.995356	2503.468994
0.000000	1.995593	2505.643066
0.000000	1.995830	2507.886230
0.000000	1.996067	2509.730225
0.000000	1.996305	2509.771973
0.000000	1.996542	2501.251709
0.000000	1.996779	2484.961670
0.000000	1.997016	2460.740234
0.000000	1.997253	2428.580322
0.000000	1.997490	2389.279541
0.000000	1.997728	2347.791016
0.000000	1.997965	2307.143066
0.000000	1.998202	2272.235596
0.000000	1.998439	2247.657471
0.000000	1.998676	2226.423828
0.000000	1.998914	2208.933105
0.000000	1.999151	2192.411621
0.000000	1.999388	2177.664795
0.000000	1.999625	2166.145508
0.000000	1.999862	2157.976807
0.000000	2.000099	2151.986572
0.000000	2.000336	2148.378906
0.000000	2.000574	2147.219238
0.000000	2.000811	2147.795410
0.000000	2.001048	2150.180420
0.000000	2.001285	2153.189941
0.000000	2.001522	2157.031738
0.000000	2.001760	2162.624756
0.000000	2.001997	2169.125732
0.000000	2.002234	2174.841309
0.000000	2.002471	2179.009277
0.000000	2.002708	2182.539063
0.000000	2.002945	2185.398438
0.000000	2.003183	2188.279297
0.000000	2.003420	2191.040771
0.000000	2.003657	2193.301270
0.000000	2.003894	2196.163818
0.000000	2.004131	2200.513184
0.000000	2.004369	2207.372803
0.000000	2.004606	2216.550781
0.000000	2.004843	2227.968506
0.000000	2.005080	2242.249268
0.000000	2.005317	2257.339600
0.000000	2.005554	2268.433838
0.000000	2.005792	2276.740723
0.000000	2.006029	2284.243896
0.000000	2.006266	2292.740723
0.000000	2.006503	2302.286133
0.000000	2.006740	2315.227783
0.000000	2.006978	2328.059326
0.000000	2.007215	2340.824951
0.000000	2.007452	2350.508301
0.000000	2.007689	2356.770508
0.000000	2.007926	2358.663818
0.000000	2.008163	2356.431396
0.000000	2.008401	2348.494629
0.000000	2.008638	2336.160156
0.000000	2.008875	2320.865723
0.000000	2.009112	2303.623535
0.000000	2.009349	2285.983154
0.000000	2.009587	2270.001221
0.000000	2.009824	2261.074951
0.000000	2.010061	2252.746582
0.000000	2.010298	2244.376221
0.000000	2.010535	2235.158447
0.000000	2.010772	2225.683105
0.000000	2.011009	2215.363770
0.000000	2.011247	2204.885498
0.000000	2.011484	2192.619385
0.000000	2.011721	2179.088623
0.000000	2.011958	2168.999023
0.000000	2.012195	2160.324463
0.000000	2.012433	2151.302979
0.000000	2.012670	2141.083984
0.000000	2.012907	2131.322021
0.000000	2.013144	2122.816650
0.000000	2.013381	2114.777344
0.000000	2.013618	2108.290283
0.000000	2.013855	2102.835205
0.000000	2.014093	2097.442627
0.000000	2.014330	2091.977783
0.000000	2.014567	2086.995361
0.000000	2.014804	2082.314941
0.000000	2.015041	2078.588135
0.000000	2.015279	2077.070557
0.000000	2.015516	2077.131104
0.000000	2.015753	2079.315918
0.000000	2.015990	2084.390625
0.000000	2.016227	2091.813721
0.000000	2.016464	2101.263428
0.000000	2.016702	2113.048096
0.000000	2.016939	2125.471924
0.000000	2.017176	2137.883301
0.000000	2.017413	2151.147705
0.000000	2.017650	2166.302002
0.000000	2.017888	2183.075684
0.000000	2.018125	2201.570801
0.000000	2.018362	2219.788818
0.000000	2.018599	2236.781494
0.000000	2.018836	2249.892090
0.000000	2.019073	2258.525146
0.000000	2.019310	2263.269531
0.000000	2.019548	2265.348633
0.000000	2.019785	2264.994141
0.000000	2.020022	2261.362549
0.000000	2.020259	2257.635498
0.000000	2.020496	2253.044922
0.000000	2.020734	2246.221191
0.000000	2.020971	2237.952148
0.000000	2.021208	2228.833008
0.000000	2.021445	2222.583008
0.000000	2.021682	2219.863525
0.000000	2.021919	2217.894043
0.000000	2.022157	2215.560059
0.000000	2.022394	2211.949219
0.000000	2.022631	2208.414063
0.000000	2.022868	2205.599854
0.000000	2.023105	2204.437256
0.000000	2.023343	2204.122803
0.000000	2.023580	2204.954346
0.000000	2.023817	2206.531250
0.000000	2.024054	2208.211914
0.000000	2.024291	2209.146240
0.000000	2.024528	2209.931396
0.000000	2.024766	2209.785645
0.000000	2.025003	2209.251465
0.000000	2.025240	2208.114258
0.000000	2.025477	2206.137939
0.000000	2.025714	2205.761719
0.000000	2.025951	2209.625977
0.000000	2.026189	2216.554932
0.000000	2.026426	2227.771240
0.000000	2.026663	2240.841797
0.000000	2.026900	2256.054199
0.000000	2.027137	2271.987305
0.000000	2.027375	2288.352539
0.000000	2.027612	2302.477295
0.000000	2.027849	2316.014648
0.000000	2.028086	2330.885742
0.000000	2.028323	2348.407715
0.000000	2.028560	2367.925781
0.000000	2.028798	2385.679199
0.000000	2.029035	2396.821533
0.000000	2.029272	2400.649658
0.000000	2.029509	2397.159912
0.000000	2.029746	2388.326416
0.000000	2.029984	2375.414551
0.000000	2.030221	2355.272461
0.000000	2.030458	2334.760010
0.000000	2.030695	2319.680908
0.000000	2.030932	2309.001221
0.000000	2.031169	2302.469727
0.000000	2.031407	2298.876953
0.000000	2.031644	2298.537598
0.000000	2.031881	2302.156738
0.000000	2.032118	2309.548096
0.000000	2.032355	2321.575195
0.000000	2.032593	2338.369873
0.000000	2.032830	2359.356689
0.000000	2.033067	2381.951172
0.000000	2.033304	2399.652100
0.000000	2.033541	2406.119873
0.000000	2.033778	2410.484131
0.000000	2.034015	2426.160156
0.000000	2.034253	2438.009033
0.000000	2.034490	2447.653076
0.000000	2.034727	2456.184082
0.000000	2.034964	2458.849365
0.000000	2.035201	2454.722412
0.000000	2.035439	2445.823730
0.000000	2.035676	2431.819336
0.000000	2.035913	2410.674072
0.000000	2.036150	2390.578857
0.000000	2.036387	2378.144531
0.000000	2.036624	2368.722900
0.000000	2.036862	2358.247070
0.000000	2.037099	2347.346924
0.000000	2.037336	2336.897461
0.000000	2.037573	2328.240723
0.000000	2.037810	2319.987305
0.000000	2.038048	2312.221924
0.000000	2.038285	2303.583496
0.000000	2.038522	2295.182617
0.000000	2.038759	2288.758789
0.000000	2.038996	2283.098389
0.000000	2.039233	2277.739258
0.000000	2.039470	2273.580811
0.000000	2.039708	2271.338135
0.000000	2.039945	2271.929443
0.000000	2.040182	2276.087402
0.000000	2.040419	2283.440674
0.000000	2.040656	2294.782715
0.000000	2.040894	2308.391357
0.000000	2.041131	2323.440430
0.000000	2.041368	2334.293213
0.000000	2.041605	2332.068359
0.000000	2.041842	2324.811523
0.000000	2.042079	2323.461426
0.000000	2.042316	2330.254395
0.000000	2.042554	2335.816406
0.000000	2.042791	2334.295410
0.000000	2.043028	2330.217041
0.000000	2.043265	2321.119629
0.000000	2.043502	2308.752930
0.000000	2.043740	2297.564941
0.000000	2.043977	2289.944092
0.000000	2.044214	2286.970703
0.000000	2.044451	2292.409668
0.000000	2.044688	2306.331787
0.000000	2.044925	2332.331787
0.000000	2.045163	2372.466064
0.000000	2.045400	2425.599854
0.000000	2.045637	2491.914795
0.000000	2.045874	2555.263184
0.000000	2.046111	2610.072510
0.000000	2.046349	2655.146484
0.000000	2.046586	2689.633789
0.000000	2.046823	2713.520508
0.000000	2.047060	2727.319580
0.000000	2.047297	2731.936523
0.000000	2.047534	2727.312256
0.000000	2.047772	2713.286621
0.000000	2.048009	2689.957275
0.000000	2.048246	2659.852051
0.000000	2.048483	2626.473145
0.000000	2.048720	2592.936035
0.000000	2.048957	2564.247559
0.000000	2.049195	2545.704590
0.000000	2.049432	2528.970215
0.000000	2.049669	2509.972412
0.000000	2.049906	2489.408691
0.000000	2.050143	2463.824707
0.000000	2.050380	2436.175049
0.000000	2.050618	2413.993652
0.000000	2.050855	2395.605225
0.000000	2.051092	2381.842041
0.000000	2.051329	2370.364990
0.000000	2.051566	2360.679443
0.000000	2.051804	2353.416260
0.000000	2.052041	2346.459229
0.000000	2.052278	2338.697266
0.000000	2.052515	2329.942871
0.000000	2.052752	2320.414551
0.000000	2.052989	2309.671143
0.000000	2.053227	2297.850342
0.000000	2.053464	2285.003906
0.000000	2.053701	2269.909180
0.000000	2.053938	2252.520996
0.000000	2.054175	2238.169434
0.000000	2.054413	2226.789307
0.000000	2.054650	2216.793213
0.000000	2.054887	2208.360596
0.000000	2.055124	2200.750488
0.000000	2.055361	2192.912598
0.000000	2.055598	2187.090576
0.000000	2.055836	2185.144287
0.000000	2.056073	2183.722412
0.000000	2.056310	2182.298828
0.000000	2.056547	2182.661865
0.000000	2.056784	2186.452393
0.000000	2.057022	2195.878662
0.000000	2.057259	2212.884033
0.000000	2.057496	2238.688721
0.000000	2.057733	2271.124756
0.000000	2.057970	2313.988525
0.000000	2.058208	2361.009521
0.000000	2.058444	2401.135986
0.000000	2.058682	2434.587891
0.000000	2.058919	2463.399170
0.000000	2.059156	2486.909668
0.000000	2.059393	2504.777588
0.000000	2.059630	2519.625977
0.000000	2.059868	2533.112793
0.000000	2.060105	2547.076172
0.000000	2.060342	2565.056885
0.000000	2.060579	2589.535889
0.000000	2.060816	2613.397949
0.000000	2.061054	2632.997314
0.000000	2.061291	2646.188477
0.000000	2.061528	2653.299316
0.000000	2.061765	2656.940674
0.000000	2.062002	2655.388916
0.000000	2.062239	2640.901611
0.000000	2.062476	2612.717285
0.000000	2.062714	2574.254395
0.000000	2.062951	2531.011719
0.000000	2.063188	2501.362793
0.000000	2.063425	2472.442383
0.000000	2.063662	2440.898193
0.000000	2.063900	2403.218750
0.000000	2.064137	2359.763672
0.000000	2.064374	2320.403320
0.000000	2.064611	2290.655518
0.000000	2.064848	2269.969482
0.000000	2.065085	2251.105713
0.000000	2.065323	2233.738037
0.000000	2.065560	2217.891602
0.000000	2.065797	2209.061035
0.000000	2.066034	2204.649658
0.000000	2.066271	2202.256592
0.000000	2.066509	2201.221680
0.000000	2.066746	2200.021973
0.000000	2.066983	2199.747070
0.000000	2.067220	2200.543945
0.000000	2.067457	2202.491943
0.000000	2.067694	2205.919189
0.000000	2.067931	2210.380371
0.000000	2.068169	2215.083496
0.000000	2.068406	2219.994385
0.000000	2.068643	2224.418213
0.000000	2.068880	2227.987061
0.000000	2.069117	2230.727295
0.000000	2.069355	2231.401611
0.000000	2.069592	2229.590820
0.000000	2.069829	2229.058838
0.000000	2.070066	2228.740479
0.000000	2.070303	2228.702637
0.000000	2.070540	2227.677490
0.000000	2.070778	2225.521240
0.000000	2.071015	2223.800049
0.000000	2.071252	2223.725830
0.000000	2.071489	2224.943115
0.000000	2.071726	2227.275146
0.000000	2.071964	2231.603760
0.000000	2.072201	2235.994629
0.000000	2.072438	2242.112061
0.000000	2.072675	2250.490479
0.000000	2.072912	2259.826416
0.000000	2.073149	2270.604736
0.000000	2.073387	2283.210693
0.000000	2.073624	2298.196777
0.000000	2.073861	2313.961914
0.000000	2.074098	2331.227783
0.000000	2.074335	2350.241699
0.000000	2.074572	2369.102295
0.000000	2.074810	2379.909424
0.000000	2.075047	2382.915771
0.000000	2.075284	2380.496338
0.000000	2.075521	2373.099854
0.000000	2.075758	2361.238037
0.000000	2.075995	2345.950928
0.000000	2.076233	2331.625000
0.000000	2.076470	2322.135498
0.000000	2.076707	2318.230713
0.000000	2.076944	2313.685303
0.000000	2.077181	2308.673828
0.000000	2.077419	2304.027588
0.000000	2.077656	2298.728516
0.000000	2.077893	2292.490234
0.000000	2.078130	2285.526855
0.000000	2.078367	2278.243896
0.000000	2.078604	2272.570801
0.000000	2.078842	2268.875000
0.000000	2.079079	2267.040527
0.000000	2.079316	2267.790039
0.000000	2.079553	2270.158447
0.000000	2.079790	2275.133789
0.000000	2.080028	2282.092285
0.000000	2.080265	2292.259521
0.000000	2.080502	2306.622803
0.000000	2.080739	2324.520752
0.000000	2.080976	2346.480225
0.000000	2.081213	2370.819580
0.000000	2.081450	2396.548340
0.000000	2.081688	2419.788574
0.000000	2.081925	2435.364258
0.000000	2.082162	2441.946533
0.000000	2.082399	2439.764404
0.000000	2.082636	2431.345459
0.000000	2.082874	2417.020508
0.000000	2.083111	2397.664063
0.000000	2.083348	2378.222168
0.000000	2.083585	2359.154785
0.000000	2.083822	2352.496338
0.000000	2.084059	2353.731934
0.000000	2.084297	2361.240479
0.000000	2.084534	2370.874756
0.000000	2.084771	2380.894531
0.000000	2.085008	2392.345215
0.000000	2.085245	2406.850830
0.000000	2.085483	2419.960449
0.000000	2.085720	2434.551758
0.000000	2.085957	2450.686523
0.000000	2.086194	2470.115234
0.000000	2.086431	2493.559326
0.000000	2.086668	2524.030273
0.000000	2.086905	2561.081787
0.000000	2.087143	2600.361328
0.000000	2.087380	2637.685791
0.000000	2.087617	2666.186523
0.000000	2.087854	2686.533203
0.000000	2.088091	2700.231201
0.000000	2.088329	2710.362549
0.000000	2.088566	2718.028076
0.000000	2.088803	2724.083008
0.000000	2.089040	2731.443115
0.000000	2.089277	2742.538818
0.000000	2.089514	2751.722656
0.000000	2.089751	2753.670898
0.000000	2.089989	2749.231445
0.000000	2.090226	2739.807129
0.000000	2.090463	2726.554199
0.000000	2.090700	2706.848389
0.000000	2.090937	2682.306396
0.000000	2.091175	2659.070801
0.000000	2.091412	2640.697266
0.000000	2.091649	2620.760742
0.000000	2.091886	2599.792969
0.000000	2.092123	2581.303955
0.000000	2.092360	2567.433105
0.000000	2.092598	2553.699219
0.000000	2.092835	2540.327881
0.000000	2.093072	2526.865967
0.000000	2.093309	2512.706055
0.000000	2.093546	2498.407715
0.000000	2.093784	2484.839355
0.000000	2.094021	2469.188477
0.000000	2.094258	2453.706299
0.000000	2.094495	2440.618652
0.000000	2.094732	2432.496338
0.000000	2.094970	2431.771484
0.000000	2.095207	2432.734619
0.000000	2.095444	2433.465576
0.000000	2.095681	2434.064209
0.000000	2.095918	2436.301270
0.000000	2.096155	2440.299561
0.000000	2.096393	2445.963867
0.000000	2.096630	2452.951904
0.000000	2.096867	2460.187744
0.000000	2.097104	2464.814453
0.000000	2.097341	2468.514160
0.000000	2.097578	2471.874512
0.000000	2.097816	2475.145508
0.000000	2.098053	2478.702637
0.000000	2.098290	2481.811035
0.000000	2.098527	2485.005859
0.000000	2.098764	2491.777588
0.000000	2.099001	2496.862793
0.000000	2.099239	2507.117188
0.000000	2.099476	2517.791504
0.000000	2.099713	2523.515625
0.000000	2.099950	2524.150879
0.000000	2.100187	2523.989258
0.000000	2.100425	2517.594482
0.000000	2.100662	2506.816406
0.000000	2.100899	2491.274658
0.000000	2.101136	2472.061768
0.000000	2.101373	2453.450684
0.000000	2.101610	2437.729736
0.000000	2.101848	2429.555908
0.000000	2.102085	2422.573975
0.000000	2.102322	2416.047852
0.000000	2.102559	2410.690430
0.000000	2.102796	2406.188721
0.000000	2.103034	2401.425537
0.000000	2.103271	2398.653564
0.000000	2.103508	2396.009033
0.000000	2.103745	2394.417725
0.000000	2.103982	2393.456299
0.000000	2.104219	2390.933838
0.000000	2.104457	2387.568115
0.000000	2.104694	2383.849609
0.000000	2.104931	2380.593750
0.000000	2.105168	2376.949219
0.000000	2.105405	2372.646240
0.000000	2.105643	2368.892334
0.000000	2.105880	2365.329590
0.000000	2.106117	2361.534668
0.000000	2.106354	2356.933594
0.000000	2.106591	2351.819824
0.000000	2.106828	2346.313232
0.000000	2.107065	2340.963623
0.000000	2.107303	2335.783447
0.000000	2.107540	2330.230469
0.000000	2.107777	2325.901855
0.000000	2.108014	2322.926270
0.000000	2.108251	2320.954346
0.000000	2.108489	2319.872559
0.000000	2.108726	2321.251953
0.000000	2.108963	2324.647705
0.000000	2.109200	2330.131348
0.000000	2.109437	2337.579346
0.000000	2.109674	2346.098633
0.000000	2.109911	2350.956299
0.000000	2.110149	2354.345703
0.000000	2.110386	2357.972412
0.000000	2.110623	2363.538086
0.000000	2.110860	2373.464600
0.000000	2.111097	2386.598633
0.000000	2.111335	2401.756104
0.000000	2.111572	2421.344238
0.000000	2.111809	2447.015625
0.000000	2.112046	2473.745850
0.000000	2.112283	2503.257813
0.000000	2.112520	2529.802979
0.000000	2.112758	2549.577148
0.000000	2.112995	2560.218994
0.000000	2.113232	2561.310547
0.000000	2.113469	2554.561035
0.000000	2.113706	2541.927002
0.000000	2.113944	2521.758789
0.000000	2.114181	2492.069092
0.000000	2.114418	2459.883057
0.000000	2.114655	2440.828125
0.000000	2.114892	2432.124756
0.000000	2.115129	2425.453369
0.000000	2.115366	2420.794922
0.000000	2.115604	2418.616211
0.000000	2.115841	2418.447510
0.000000	2.116078	2420.722656
0.000000	2.116315	2425.892334
0.000000	2.116552	2430.817139
0.000000	2.116790	2434.437988
0.000000	2.117027	2438.665771
0.000000	2.117264	2446.045898
0.000000	2.117501	2456.553467
0.000000	2.117738	2469.181152
0.000000	2.117975	2483.757324
0.000000	2.118213	2505.462891
0.000000	2.118450	2534.193604
0.000000	2.118687	2562.196045
0.000000	2.118924	2583.990234
0.000000	2.119161	2599.297119
0.000000	2.119399	2608.459229
0.000000	2.119636	2611.971924
0.000000	2.119873	2611.275879
0.000000	2.120110	2605.521973
0.000000	2.120347	2594.406006
0.000000	2.120584	2577.447998
0.000000	2.120822	2553.766113
0.000000	2.121059	2523.209717
0.000000	2.121296	2489.529297
0.000000	2.121533	2453.418457
0.000000	2.121770	2425.814941
0.000000	2.122008	2407.294434
0.000000	2.122245	2388.080322
0.000000	2.122482	2368.576416
0.000000	2.122719	2349.872559
0.000000	2.122956	2336.172119
0.000000	2.123193	2331.157471
0.000000	2.123431	2330.253906
0.000000	2.123668	2331.362793
0.000000	2.123905	2336.649658
0.000000	2.124142	2345.745361
0.000000	2.124379	2357.670654
0.000000	2.124616	2370.600586
0.000000	2.124854	2386.622314
0.000000	2.125091	2404.929443
0.000000	2.125328	2424.980469
0.000000	2.125565	2444.886475
0.000000	2.125802	2463.503662
0.000000	2.126040	2479.402344
0.000000	2.126277	2487.532959
0.000000	2.126514	2483.962158
0.000000	2.126751	2476.742920
0.000000	2.126988	2476.863281
0.000000	2.127225	2472.061279
0.000000	2.127463	2465.075928
0.000000	2.127700	2460.084229
0.000000	2.127937	2454.573242
0.000000	2.128174	2450.510254
0.000000	2.128411	2447.935059
0.000000	2.128649	2446.915039
0.000000	2.128886	2447.450195
0.000000	2.129123	2449.132324
0.000000	2.129360	2451.655273
0.000000	2.129597	2456.166504
0.000000	2.129834	2462.797607
0.000000	2.130071	2471.474609
0.000000	2.130309	2481.450195
0.000000	2.130546	2492.214111
0.000000	2.130783	2502.796875
0.000000	2.131020	2507.852051
0.000000	2.131257	2506.996338
0.000000	2.131495	2501.299316
0.000000	2.131732	2493.315674
0.000000	2.131969	2482.341309
0.000000	2.132206	2468.761963
0.000000	2.132443	2463.872314
0.000000	2.132680	2462.996826
0.000000	2.132918	2468.333496
0.000000	2.133155	2477.686279
0.000000	2.133392	2489.355957
0.000000	2.133629	2500.081543
0.000000	2.133866	2508.238037
0.000000	2.134104	2513.765625
0.000000	2.134341	2512.898438
0.000000	2.134578	2507.784424
0.000000	2.134815	2495.384277
0.000000	2.135052	2482.135010
0.000000	2.135289	2468.581543
0.000000	2.135526	2453.334229
0.000000	2.135764	2438.604736
0.000000	2.136001	2426.556641
0.000000	2.136238	2423.414795
0.000000	2.136475	2422.031006
0.000000	2.136712	2422.007568
0.000000	2.136950	2423.095215
0.000000	2.137187	2424.612305
0.000000	2.137424	2422.694824
0.000000	2.137661	2416.489014
0.000000	2.137898	2407.729980
0.000000	2.138135	2396.958740
0.000000	2.138372	2381.309082
0.000000	2.138610	2364.715088
0.000000	2.138847	2344.711670
0.000000	2.139084	2323.484131
0.000000	2.139321	2306.229004
0.000000	2.139558	2296.793945
0.000000	2.139796	2297.818115
0.000000	2.140033	2307.670166
0.000000	2.140270	2326.020752
0.000000	2.140507	2352.410156
0.000000	2.140744	2382.910400
0.000000	2.140981	2410.095215
0.000000	2.141219	2448.077148
0.000000	2.141456	2485.050293
0.000000	2.141693	2514.559326
0.000000	2.141930	2536.649414
0.000000	2.142167	2550.852539
0.000000	2.142405	2557.608154
0.000000	2.142642	2558.948486
0.000000	2.142879	2555.915771
0.000000	2.143116	2549.242676
0.000000	2.143353	2540.686035
0.000000	2.143590	2535.096680
0.000000	2.143828	2529.888672
0.000000	2.144065	2522.984375
0.000000	2.144302	2514.188477
0.000000	2.144539	2504.422363
0.000000	2.144776	2496.995361
0.000000	2.145014	2492.013916
0.000000	2.145251	2480.737305
0.000000	2.145488	2466.691650
0.000000	2.145725	2446.107422
0.000000	2.145962	2421.623535
0.000000	2.146199	2388.717529
0.000000	2.146437	2360.544922
0.000000	2.146674	2343.176270
0.000000	2.146911	2335.146484
0.000000	2.147148	2324.842773
0.000000	2.147385	2312.777100
0.000000	2.147622	2299.717773
0.000000	2.147860	2286.772705
0.000000	2.148097	2275.531250
0.000000	2.148334	2270.322754
0.000000	2.148571	2272.351074
0.000000	2.148808	2272.534912
0.000000	2.149045	2278.632813
0.000000	2.149283	2294.017334
0.000000	2.149520	2313.864014
0.000000	2.149757	2336.726563
0.000000	2.149994	2355.918701
0.000000	2.150231	2373.018066
0.000000	2.150469	2388.318604
0.000000	2.150706	2400.687500
0.000000	2.150943	2413.183105
0.000000	2.151180	2428.829346
0.000000	2.151417	2447.770752
0.000000	2.151654	2467.465088
0.000000	2.151892	2490.377441
0.000000	2.152129	2519.189209
0.000000	2.152366	2548.548828
0.000000	2.152603	2574.675049
0.000000	2.152840	2601.007813
0.000000	2.153078	2624.370850
0.000000	2.153315	2647.448242
0.000000	2.153552	2669.388184
0.000000	2.153789	2688.672852
0.000000	2.154026	2708.756592
0.000000	2.154263	2727.270020
0.000000	2.154500	2746.810791
0.000000	2.154738	2765.162354
0.000000	2.154975	2783.346680
0.000000	2.155212	2799.149902
0.000000	2.155449	2811.293701
0.000000	2.155686	2817.743164
0.000000	2.155924	2821.506836
0.000000	2.156161	2819.208252
0.000000	2.156398	2810.936279
0.000000	2.156635	2796.441895
0.000000	2.156872	2775.764160
0.000000	2.157109	2749.154053
0.000000	2.157346	2720.346680
0.000000	2.157584	2689.985840
0.000000	2.157821	2662.622803
0.000000	2.158058	2648.856689
0.000000	2.158295	2641.276123
0.000000	2.158532	2634.068604
0.000000	2.158770	2631.069092
0.000000	2.159007	2632.720215
0.000000	2.159244	2638.111816
0.000000	2.159481	2646.189453
0.000000	2.159718	2653.557129
0.000000	2.159956	2657.657715
0.000000	2.160193	2659.330322
0.000000	2.160430	2660.235352
0.000000	2.160667	2662.431152
0.000000	2.160904	2663.749756
0.000000	2.161141	2661.504150
0.000000	2.161379	2657.178711
0.000000	2.161616	2643.579346
0.000000	2.161853	2622.104004
0.000000	2.162090	2594.484863
0.000000	2.162327	2563.252441
0.000000	2.162565	2533.535889
0.000000	2.162802	2510.478760
0.000000	2.163039	2492.322266
0.000000	2.163276	2474.756348
0.000000	2.163513	2461.375000
0.000000	2.163750	2453.366699
0.000000	2.163987	2446.151855
0.000000	2.164225	2439.620117
0.000000	2.164462	2434.119141
0.000000	2.164699	2431.210693
0.000000	2.164936	2430.943359
0.000000	2.165173	2433.523682
0.000000	2.165411	2438.645996
0.000000	2.165648	2445.794434
0.000000	2.165885	2453.273682
0.000000	2.166122	2460.449707
0.000000	2.166359	2465.830811
0.000000	2.166596	2470.203125
0.000000	2.166834	2473.471924
0.000000	2.167071	2475.479248
0.000000	2.167308	2478.430664
0.000000	2.167545	2482.476807
0.000000	2.167782	2486.606201
0.000000	2.168020	2491.865723
0.000000	2.168257	2498.331299
0.000000	2.168494	2504.523926
0.000000	2.168731	2509.745117
0.000000	2.168968	2512.520752
0.000000	2.169205	2512.546631
0.000000	2.169443	2510.713379
0.000000	2.169680	2507.436279
0.000000	2.169917	2503.915283
0.000000	2.170154	2502.062256
0.000000	2.170391	2502.681885
0.000000	2.170629	2502.910400
0.000000	2.170866	2501.805664
0.000000	2.171103	2500.212891
0.000000	2.171340	2498.756836
0.000000	2.171577	2499.586182
0.000000	2.171814	2503.605469
0.000000	2.172052	2507.869385
0.000000	2.172289	2512.348633
0.000000	2.172526	2516.127197
0.000000	2.172763	2520.115967
0.000000	2.173000	2523.488525
0.000000	2.173237	2526.704590
0.000000	2.173475	2529.884277
0.000000	2.173712	2533.635986
0.000000	2.173949	2538.662354
0.000000	2.174186	2544.948242
0.000000	2.174423	2553.236572
0.000000	2.174660	2563.989746
0.000000	2.174898	2576.677734
0.000000	2.175135	2583.028076
0.000000	2.175372	2595.199463
0.000000	2.175609	2603.444580
0.000000	2.175846	2606.057129
0.000000	2.176084	2605.945801
0.000000	2.176321	2604.212891
0.000000	2.176558	2599.996094
0.000000	2.176795	2593.725098
0.000000	2.177032	2585.613281
0.000000	2.177269	2578.286621
0.000000	2.177506	2571.959473
0.000000	2.177744	2570.163086
0.000000	2.177981	2569.447754
0.000000	2.178218	2569.500732
0.000000	2.178455	2568.892090
0.000000	2.178692	2567.924561
0.000000	2.178930	2566.919189
0.000000	2.179167	2565.716064
0.000000	2.179404	2564.752441
0.000000	2.179641	2562.885254
0.000000	2.179878	2560.415527
0.000000	2.180115	2556.851807
0.000000	2.180353	2552.712402
0.000000	2.180590	2548.569336
0.000000	2.180827	2544.150146
0.000000	2.181064	2539.265381
0.000000	2.181301	2533.716553
0.000000	2.181539	2527.573730
0.000000	2.181776	2521.102783
0.000000	2.182013	2513.722412
0.000000	2.182250	2506.615479
0.000000	2.182487	2501.146240
0.000000	2.182724	2497.530029
0.000000	2.182961	2497.144043
0.000000	2.183199	2501.219482
0.000000	2.183436	2512.800781
0.000000	2.183673	2533.263184
0.000000	2.183910	2562.537842
0.000000	2.184147	2600.495361
0.000000	2.184385	2648.190430
0.000000	2.184622	2702.724121
0.000000	2.184859	2751.305664
0.000000	2.185096	2791.880859
0.000000	2.185333	2824.449707
0.000000	2.185570	2848.334961
0.000000	2.185807	2862.203613
0.000000	2.186045	2865.578613
0.000000	2.186282	2860.731201
0.000000	2.186519	2849.165771
0.000000	2.186756	2827.108887
0.000000	2.186993	2793.045654
0.000000	2.187231	2758.543945
0.000000	2.187468	2726.873779
0.000000	2.187705	2680.898193
0.000000	2.187942	2629.343750
0.000000	2.188179	2595.513428
0.000000	2.188416	2569.460938
0.000000	2.188654	2549.726807
0.000000	2.188891	2531.017334
0.000000	2.189128	2512.928955
0.000000	2.189365	2497.343994
0.000000	2.189602	2481.432373
0.000000	2.189840	2466.779541
0.000000	2.190077	2461.232178
0.000000	2.190314	2456.218506
0.000000	2.190551	2448.449951
0.000000	2.190788	2439.717285
0.000000	2.191025	2429.483643
0.000000	2.191263	2420.261719
0.000000	2.191500	2412.758545
0.000000	2.191737	2410.545898
0.000000	2.191974	2402.924316
0.000000	2.192211	2400.959717
0.000000	2.192449	2404.021484
0.000000	2.192686	2406.447754
0.000000	2.192923	2406.749023
0.000000	2.193160	2409.948486
0.000000	2.193397	2413.172852
0.000000	2.193635	2415.186279
0.000000	2.193872	2417.798584
0.000000	2.194109	2419.963379
0.000000	2.194346	2421.787842
0.000000	2.194583	2422.520264
0.000000	2.194820	2421.628174
0.000000	2.195058	2420.415527
0.000000	2.195295	2418.137207
0.000000	2.195532	2413.972412
0.000000	2.195769	2407.082275
0.000000	2.196006	2400.339355
0.000000	2.196243	2392.136963
0.000000	2.196481	2381.498047
0.000000	2.196718	2366.043701
0.000000	2.196955	2349.614014
0.000000	2.197192	2340.173096
0.000000	2.197429	2331.217529
0.000000	2.197666	2322.815674
0.000000	2.197904	2314.411865
0.000000	2.198141	2306.205566
0.000000	2.198378	2298.482666
0.000000	2.198615	2291.836914
0.000000	2.198852	2289.167969
0.000000	2.199090	2288.017822
0.000000	2.199327	2287.146729
0.000000	2.199564	2287.538086
0.000000	2.199801	2289.227295
0.000000	2.200038	2291.586182
0.000000	2.200275	2282.517090
0.000000	2.200513	2269.455811
0.000000	2.200750	2270.209717
0.000000	2.200987	2269.672852
0.000000	2.201224	2272.534912
0.000000	2.201461	2282.012695
0.000000	2.201699	2295.826416
0.000000	2.201936	2317.431152
0.000000	2.202173	2347.183838
0.000000	2.202410	2384.901123
0.000000	2.202647	2430.093506
0.000000	2.202884	2476.975098
0.000000	2.203121	2514.624756
0.000000	2.203359	2539.777344
0.000000	2.203596	2552.903076
0.000000	2.203833	2555.224121
0.000000	2.204070	2545.870361
0.000000	2.204307	2524.525879
0.000000	2.204545	2491.586914
0.000000	2.204782	2449.127441
0.000000	2.205019	2401.870117
0.000000	2.205256	2356.095703
0.000000	2.205493	2318.609375
0.000000	2.205730	2297.962158
0.000000	2.205967	2290.412598
0.000000	2.206205	2292.033447
0.000000	2.206442	2301.933838
0.000000	2.206679	2320.249512
0.000000	2.206916	2346.913086
0.000000	2.207153	2377.853027
0.000000	2.207391	2406.652832
0.000000	2.207628	2429.832031
0.000000	2.207865	2447.533447
0.000000	2.208102	2459.586426
0.000000	2.208339	2467.126709
0.000000	2.208576	2472.111084
0.000000	2.208814	2475.851563
0.000000	2.209051	2480.033447
0.000000	2.209288	2482.543945
0.000000	2.209525	2484.504395
0.000000	2.209762	2490.015869
0.000000	2.210000	2496.829102
0.000000	2.210237	2501.126221
0.000000	2.210474	2505.066162
0.000000	2.210711	2509.781982
0.000000	2.210948	2517.334961
0.000000	2.211185	2531.137207
0.000000	2.211422	2549.960449
0.000000	2.211660	2562.813965
0.000000	2.211897	2578.768555
0.000000	2.212134	2608.081055
0.000000	2.212371	2643.198730
0.000000	2.212608	2675.302734
0.000000	2.212846	2699.269043
0.000000	2.213083	2714.864014
0.000000	2.213320	2722.100830
0.000000	2.213557	2721.756836
0.000000	2.213794	2715.515869
0.000000	2.214031	2703.383789
0.000000	2.214269	2686.114502
0.000000	2.214506	2666.676025
0.000000	2.214743	2649.811768
0.000000	2.214980	2640.114014
0.000000	2.215217	2642.997314
0.000000	2.215455	2654.088135
0.000000	2.215692	2659.237305
0.000000	2.215929	2658.246094
0.000000	2.216166	2651.740723
0.000000	2.216403	2641.220947
0.000000	2.216640	2626.832520
0.000000	2.216878	2608.205322
0.000000	2.217115	2586.669434
0.000000	2.217352	2565.604492
0.000000	2.217589	2547.954346
0.000000	2.217826	2534.579590
0.000000	2.218064	2522.562012
0.000000	2.218301	2510.635986
0.000000	2.218538	2500.488037
0.000000	2.218775	2493.300537
0.000000	2.219012	2488.045166
0.000000	2.219249	2484.093262
0.000000	2.219487	2481.065918
0.000000	2.219724	2477.699707
0.000000	2.219961	2474.481201
0.000000	2.220198	2471.703125
0.000000	2.220435	2469.459961
0.000000	2.220672	2468.231934
0.000000	2.220910	2469.319580
0.000000	2.221147	2473.872803
0.000000	2.221384	2480.140137
0.000000	2.221621	2488.174561
0.000000	2.221858	2498.182373
0.000000	2.222095	2507.592041
0.000000	2.222333	2510.132568
0.000000	2.222570	2508.659668
0.000000	2.222807	2504.093506
0.000000	2.223044	2496.651611
0.000000	2.223281	2487.564209
0.000000	2.223519	2476.662842
0.000000	2.223756	2465.566650
0.000000	2.223993	2457.604492
0.000000	2.224230	2457.083252
0.000000	2.224467	2460.905273
0.000000	2.224705	2466.524414
0.000000	2.224941	2471.931641
0.000000	2.225179	2475.882324
0.000000	2.225416	2479.435547
0.000000	2.225653	2482.559570
0.000000	2.225890	2483.625488
0.000000	2.226127	2484.067627
0.000000	2.226365	2484.470703
0.000000	2.226602	2485.541260
0.000000	2.226839	2488.145020
0.000000	2.227076	2491.139160
0.000000	2.227313	2494.807129
0.000000	2.227551	2499.075928
0.000000	2.227788	2503.846924
0.000000	2.228025	2507.062500
0.000000	2.228262	2508.399414
0.000000	2.228499	2508.214600
0.000000	2.228736	2506.733398
0.000000	2.228974	2503.537109
0.000000	2.229211	2499.126953
0.000000	2.229448	2494.690674
0.000000	2.229685	2490.475342
0.000000	2.229922	2484.626953
0.000000	2.230160	2477.347168
0.000000	2.230397	2468.972656
0.000000	2.230634	2461.185303
0.000000	2.230871	2453.446289
0.000000	2.231108	2447.138428
0.000000	2.231345	2442.434814
0.000000	2.231582	2438.120850
0.000000	2.231820	2433.612305
0.000000	2.232057	2431.097168
0.000000	2.232294	2430.586182
0.000000	2.232531	2432.814209
0.000000	2.232768	2439.675537
0.000000	2.233006	2453.898193
0.000000	2.233243	2477.775146
0.000000	2.233480	2512.592041
0.000000	2.233717	2559.624268
0.000000	2.233954	2615.903076
0.000000	2.234191	2675.365967
0.000000	2.234428	2726.072510
0.000000	2.234666	2765.751465
0.000000	2.234903	2795.293945
0.000000	2.235140	2815.052979
0.000000	2.235377	2824.778809
0.000000	2.235614	2826.735596
0.000000	2.235852	2820.480957
0.000000	2.236089	2805.343262
0.000000	2.236326	2783.627197
0.000000	2.236563	2752.017822
0.000000	2.236800	2711.003174
0.000000	2.237037	2672.952881
0.000000	2.237275	2658.377197
0.000000	2.237512	2630.660889
0.000000	2.237749	2616.688965
0.000000	2.237986	2596.240479
0.000000	2.238223	2584.510986
0.000000	2.238461	2575.344482
0.000000	2.238698	2567.147461
0.000000	2.238935	2559.914795
0.000000	2.239172	2553.292480
0.000000	2.239409	2546.609131
0.000000	2.239646	2537.610840
0.000000	2.239884	2526.697998
0.000000	2.240121	2514.060059
0.000000	2.240358	2502.451660
0.000000	2.240595	2492.901855
0.000000	2.240832	2482.574951
0.000000	2.241070	2472.128662
0.000000	2.241307	2463.323730
0.000000	2.241544	2458.327637
0.000000	2.241781	2455.428223
0.000000	2.242018	2452.917480
0.000000	2.242255	2451.178467
0.000000	2.242493	2450.135010
0.000000	2.242730	2449.952393
0.000000	2.242967	2451.020020
0.000000	2.243204	2452.685791
0.000000	2.243441	2455.627930
0.000000	2.243679	2458.834229
0.000000	2.243916	2461.885742
0.000000	2.244153	2462.388428
0.000000	2.244390	2459.957764
0.000000	2.244627	2456.177979
0.000000	2.244864	2454.390625
0.000000	2.245101	2451.551025
0.000000	2.245339	2449.712158
0.000000	2.245576	2450.028564
0.000000	2.245813	2451.180176
0.000000	2.246050	2455.419434
0.000000	2.246287	2462.223877
0.000000	2.246525	2472.274658
0.000000	2.246762	2485.962158
0.000000	2.246999	2503.447021
0.000000	2.247236	2525.913086
0.000000	2.247473	2552.343994
0.000000	2.247710	2581.073242
0.000000	2.247948	2603.948730
0.000000	2.248185	2616.263428
0.000000	2.248422	2619.719238
0.000000	2.248659	2616.438721
0.000000	2.248896	2608.669189
0.000000	2.249134	2598.350342
0.000000	2.249371	2590.246338
0.000000	2.249608	2588.729248
0.000000	2.249845	2587.359131
0.000000	2.250082	2585.636230
0.000000	2.250319	2582.279053
0.000000	2.250556	2577.264404
0.000000	2.250794	2573.061035
0.000000	2.251031	2568.581543
0.000000	2.251268	2563.203369
0.000000	2.251505	2556.986328
0.000000	2.251742	2550.336670
0.000000	2.251980	2545.544678
0.000000	2.252217	2543.289551
0.000000	2.252454	2540.390137
0.000000	2.252691	2537.089844
0.000000	2.252928	2532.694092
0.000000	2.253165	2527.600830
0.000000	2.253402	2522.258301
0.000000	2.253640	2517.413574
0.000000	2.253877	2513.012451
0.000000	2.254114	2513.838867
0.000000	2.254351	2522.065674
0.000000	2.254588	2539.830078
0.000000	2.254826	2568.711670
0.000000	2.255063	2609.870117
0.000000	2.255300	2663.269775
0.000000	2.255537	2724.249756
0.000000	2.255774	2776.328857
0.000000	2.256011	2818.077148
0.000000	2.256249	2849.341553
0.000000	2.256486	2868.976807
0.000000	2.256723	2875.770264
0.000000	2.256960	2871.149414
0.000000	2.257197	2855.467529
0.000000	2.257435	2828.046387
0.000000	2.257672	2789.609863
0.000000	2.257909	2745.319092
0.000000	2.258146	2698.705322
0.000000	2.258383	2658.966309
0.000000	2.258621	2630.065674
0.000000	2.258858	2605.623291
0.000000	2.259095	2580.365723
0.000000	2.259332	2559.405029
0.000000	2.259569	2540.524170
0.000000	2.259806	2521.731201
0.000000	2.260043	2503.686768
0.000000	2.260281	2488.049072
0.000000	2.260518	2476.705078
0.000000	2.260755	2467.155273
0.000000	2.260992	2458.875488
0.000000	2.261229	2452.664307
0.000000	2.261467	2449.374023
0.000000	2.261704	2449.764404
0.000000	2.261941	2452.888916
0.000000	2.262178	2460.195068
0.000000	2.262415	2473.594971
0.000000	2.262652	2492.237305
0.000000	2.262890	2516.272217
0.000000	2.263127	2545.041504
0.000000	2.263364	2577.748535
0.000000	2.263601	2611.291504
0.000000	2.263838	2643.050049
0.000000	2.264076	2667.827393
0.000000	2.264313	2682.042236
0.000000	2.264550	2685.956055
0.000000	2.264787	2679.719971
0.000000	2.265024	2664.769531
0.000000	2.265261	2643.595703
0.000000	2.265499	2618.992432
0.000000	2.265736	2595.933838
0.000000	2.265973	2579.684326
0.000000	2.266210	2574.818604
0.000000	2.266447	2581.200928
0.000000	2.266685	2590.318115
0.000000	2.266922	2604.254639
0.000000	2.267159	2624.740234
0.000000	2.267396	2651.350342
0.000000	2.267633	2680.522461
0.000000	2.267870	2705.902344
0.000000	2.268108	2726.272217
0.000000	2.268345	2741.601807
0.000000	2.268582	2751.635254
0.000000	2.268819	2758.233398
0.000000	2.269056	2763.506836
0.000000	2.269293	2770.177979
0.000000	2.269531	2776.673340
0.000000	2.269768	2781.837891
0.000000	2.270005	2791.095459
0.000000	2.270242	2793.556641
0.000000	2.270479	2791.167236
0.000000	2.270716	2786.185303
0.000000	2.270954	2779.187012
0.000000	2.271191	2770.877441
0.000000	2.271428	2764.886719
0.000000	2.271665	2764.493408
0.000000	2.271902	2771.194824
0.000000	2.272140	2776.289307
0.000000	2.272377	2778.489258
0.000000	2.272614	2778.652100
0.000000	2.272851	2771.904053
0.000000	2.273088	2755.829102
0.000000	2.273325	2730.949219
0.000000	2.273562	2697.876709
0.000000	2.273800	2657.115723
0.000000	2.274037	2612.952881
0.000000	2.274274	2573.853760
0.000000	2.274511	2549.038818
0.000000	2.274748	2539.069580
0.000000	2.274986	2533.514648
0.000000	2.275223	2526.353271
0.000000	2.275460	2514.445068
0.000000	2.275697	2500.831055
0.000000	2.275934	2489.494629
0.000000	2.276171	2475.997070
0.000000	2.276409	2463.214111
0.000000	2.276646	2461.104736
0.000000	2.276883	2461.346436
0.000000	2.277120	2465.616211
0.000000	2.277357	2474.984863
0.000000	2.277595	2489.199951
0.000000	2.277832	2508.430176
0.000000	2.278069	2531.941895
0.000000	2.278306	2557.772705
0.000000	2.278543	2580.104736
0.000000	2.278780	2596.050049
0.000000	2.279017	2605.897217
0.000000	2.279255	2609.512695
0.000000	2.279492	2609.113525
0.000000	2.279729	2606.111328
0.000000	2.279966	2596.824707
0.000000	2.280203	2584.406982
0.000000	2.280441	2579.430420
0.000000	2.280678	2582.239990
0.000000	2.280915	2591.568604
0.000000	2.281152	2607.835449
0.000000	2.281389	2630.664795
0.000000	2.281626	2659.972168
0.000000	2.281864	2692.825195
0.000000	2.282101	2719.493164
0.000000	2.282338	2733.520020
0.000000	2.282575	2735.266113
0.000000	2.282812	2724.850830
0.000000	2.283049	2704.905273
0.000000	2.283287	2679.062988
0.000000	2.283524	2656.844727
0.000000	2.283761	2652.908203
0.000000	2.283998	2639.873291
0.000000	2.284235	2639.627686
0.000000	2.284472	2645.195068
0.000000	2.284710	2661.615723
0.000000	2.284947	2688.007813
0.000000	2.285184	2717.676025
0.000000	2.285421	2743.109619
0.000000	2.285658	2767.375000
0.000000	2.285896	2787.629639
0.000000	2.286133	2802.629395
0.000000	2.286370	2812.295166
0.000000	2.286607	2816.878662
0.000000	2.286844	2818.352783
0.000000	2.287081	2818.774414
0.000000	2.287319	2810.217529
0.000000	2.287556	2791.460449
0.000000	2.287793	2766.425781
0.000000	2.288030	2736.847900
0.000000	2.288267	2703.670898
0.000000	2.288505	2687.445068
0.000000	2.288742	2658.316162
0.000000	2.288979	2636.121826
0.000000	2.289216	2606.076172
0.000000	2.289453	2582.273682
0.000000	2.289690	2562.333252
0.000000	2.289928	2548.324463
0.000000	2.290165	2540.708984
0.000000	2.290402	2531.917725
0.000000	2.290639	2522.996826
0.000000	2.290876	2516.026611
0.000000	2.291114	2512.492676
0.000000	2.291351	2513.628174
0.000000	2.291588	2517.715332
0.000000	2.291825	2525.675537
0.000000	2.292062	2537.444336
0.000000	2.292300	2552.679932
0.000000	2.292536	2570.222656
0.000000	2.292774	2589.563965
0.000000	2.293011	2606.811035
0.000000	2.293248	2620.006592
0.000000	2.293485	2630.015381
0.000000	2.293722	2639.021484
0.000000	2.293960	2647.453613
0.000000	2.294197	2653.991211
0.000000	2.294434	2656.575928
0.000000	2.294671	2653.603027
0.000000	2.294908	2645.826904
0.000000	2.295146	2633.791748
0.000000	2.295383	2613.675537
0.000000	2.295620	2589.578613
0.000000	2.295857	2559.079346
0.000000	2.296094	2529.689209
0.000000	2.296331	2516.393799
0.000000	2.296569	2503.719482
0.000000	2.296806	2492.503906
0.000000	2.297043	2480.562988
0.000000	2.297280	2469.212402
0.000000	2.297517	2459.258301
0.000000	2.297755	2448.056885
0.000000	2.297992	2441.886475
0.000000	2.298229	2443.136963
0.000000	2.298466	2447.000000
0.000000	2.298703	2454.406738
0.000000	2.298940	2464.884521
0.000000	2.299177	2477.466553
0.000000	2.299415	2490.413086
0.000000	2.299652	2502.827393
0.000000	2.299889	2513.270996
0.000000	2.300126	2523.762451
0.000000	2.300363	2537.628906
0.000000	2.300601	2555.345215
0.000000	2.300838	2572.800537
0.000000	2.301075	2589.971191
0.000000	2.301312	2619.779541
0.000000	2.301549	2638.165039
0.000000	2.301786	2648.957275
0.000000	2.302023	2649.292236
0.000000	2.302261	2640.937500
0.000000	2.302498	2623.832764
0.000000	2.302735	2597.638184
0.000000	2.302972	2562.922119
0.000000	2.303209	2524.251465
0.000000	2.303447	2485.060791
0.000000	2.303684	2452.110840
0.000000	2.303921	2432.124268
0.000000	2.304158	2423.423340
0.000000	2.304395	2422.249023
0.000000	2.304632	2425.339600
0.000000	2.304870	2432.722412
0.000000	2.305107	2443.249512
0.000000	2.305344	2452.696289
0.000000	2.305581	2455.545654
0.000000	2.305818	2449.384521
0.000000	2.306056	2437.418945
0.000000	2.306293	2439.854736
0.000000	2.306530	2441.716309
0.000000	2.306767	2447.558350
0.000000	2.307004	2454.765381
0.000000	2.307241	2462.026123
0.000000	2.307479	2470.057129
0.000000	2.307716	2478.355957
0.000000	2.307953	2486.562256
0.000000	2.308190	2495.121582
0.000000	2.308427	2510.130859
0.000000	2.308664	2527.847656
0.000000	2.308902	2545.132813
0.000000	2.309139	2569.819580
0.000000	2.309376	2595.736328
0.000000	2.309613	2618.164795
0.000000	2.309850	2635.570313
0.000000	2.310087	2647.106934
0.000000	2.310325	2655.000488
0.000000	2.310562	2659.775391
0.000000	2.310799	2662.773438
0.000000	2.311036	2664.355713
0.000000	2.311273	2665.172363
0.000000	2.311511	2667.960938
0.000000	2.311748	2671.669189
0.000000	2.311985	2672.452148
0.000000	2.312222	2668.548584
0.000000	2.312459	2661.146973
0.000000	2.312696	2649.088379
0.000000	2.312934	2633.037598
0.000000	2.313171	2613.835693
0.000000	2.313408	2594.042236
0.000000	2.313645	2578.220947
0.000000	2.313882	2572.074707
0.000000	2.314120	2583.412354
0.000000	2.314357	2605.259766
0.000000	2.314594	2635.875732
0.000000	2.314831	2666.026123
0.000000	2.315068	2692.446289
0.000000	2.315305	2714.673828
0.000000	2.315543	2732.701416
0.000000	2.315780	2742.139160
0.000000	2.316017	2744.323730
0.000000	2.316254	2741.326172
0.000000	2.316491	2733.548828
0.000000	2.316729	2721.720947
0.000000	2.316966	2708.437012
0.000000	2.317203	2697.673584
0.000000	2.317440	2691.394775
0.000000	2.317677	2680.938232
0.000000	2.317914	2664.506836
0.000000	2.318151	2643.037109
0.000000	2.318389	2618.198486
0.000000	2.318626	2585.702148
0.000000	2.318863	2545.816895
0.000000	2.319100	2509.397949
0.000000	2.319337	2482.786865
0.000000	2.319575	2461.388672
0.000000	2.319812	2443.115479
0.000000	2.320049	2429.064697
0.000000	2.320286	2418.645996
0.000000	2.320523	2415.308350
0.000000	2.320760	2418.470459
0.000000	2.320997	2424.823486
0.000000	2.321235	2433.108887
0.000000	2.321472	2441.070557
0.000000	2.321709	2449.980713
0.000000	2.321946	2456.599121
0.000000	2.322183	2460.027588
0.000000	2.322421	2461.410156
0.000000	2.322658	2462.181396
0.000000	2.322895	2464.768799
0.000000	2.323132	2472.726807
0.000000	2.323369	2486.290283
0.000000	2.323606	2502.189209
0.000000	2.323844	2519.760498
0.000000	2.324081	2536.275391
0.000000	2.324318	2549.678467
0.000000	2.324555	2561.888916
0.000000	2.324792	2576.706299
0.000000	2.325030	2596.128174
0.000000	2.325267	2621.011475
0.000000	2.325504	2648.730469
0.000000	2.325741	2677.458984
0.000000	2.325978	2699.936035
0.000000	2.326216	2716.839111
0.000000	2.326452	2727.700439
0.000000	2.326690	2734.497803
0.000000	2.326927	2739.404785
0.000000	2.327164	2740.643066
0.000000	2.327401	2735.410889
0.000000	2.327638	2726.914795
0.000000	2.327876	2710.362549
0.000000	2.328113	2684.980713
0.000000	2.328350	2650.439209
0.000000	2.328587	2607.250000
0.000000	2.328824	2560.705078
0.000000	2.329062	2515.354248
0.000000	2.329299	2477.932617
0.000000	2.329536	2452.854980
0.000000	2.329773	2432.488525
0.000000	2.330010	2420.827637
0.000000	2.330247	2412.366699
0.000000	2.330485	2407.556152
0.000000	2.330722	2404.936035
0.000000	2.330959	2405.157715
0.000000	2.331196	2409.589111
0.000000	2.331433	2420.125488
0.000000	2.331670	2437.124512
0.000000	2.331908	2460.982666
0.000000	2.332145	2494.012451
0.000000	2.332382	2536.165039
0.000000	2.332619	2577.134521
0.000000	2.332856	2606.861572
0.000000	2.333093	2625.977051
0.000000	2.333331	2635.748047
0.000000	2.333568	2639.310303
0.000000	2.333805	2638.630859
0.000000	2.334042	2635.259033
0.000000	2.334279	2632.001221
0.000000	2.334517	2632.919189
0.000000	2.334754	2640.998779
0.000000	2.334991	2656.288330
0.000000	2.335228	2672.091553
0.000000	2.335465	2677.783936
0.000000	2.335702	2673.777832
0.000000	2.335940	2661.157715
0.000000	2.336177	2642.935303
0.000000	2.336414	2621.502197
0.000000	2.336651	2599.007324
0.000000	2.336888	2576.098145
0.000000	2.337126	2556.710205
0.000000	2.337363	2545.660156
0.000000	2.337600	2541.866699
0.000000	2.337837	2525.594238
0.000000	2.338074	2507.456543
0.000000	2.338311	2488.052979
0.000000	2.338549	2469.090576
0.000000	2.338786	2453.439697
0.000000	2.339023	2443.144531
0.000000	2.339260	2433.492676
0.000000	2.339497	2423.144043
0.000000	2.339735	2410.460938
0.000000	2.339972	2404.683838
0.000000	2.340209	2400.805664
0.000000	2.340446	2398.112305
0.000000	2.340683	2397.531738
0.000000	2.340920	2399.069824
0.000000	2.341157	2403.402344
0.000000	2.341395	2411.447510
0.000000	2.341632	2424.213379
0.000000	2.341869	2442.322510
0.000000	2.342106	2467.394531
0.000000	2.342343	2500.226318
0.000000	2.342581	2539.742676
0.000000	2.342818	2586.447510
0.000000	2.343055	2631.003906
0.000000	2.343292	2669.516113
0.000000	2.343529	2700.268799
0.000000	2.343766	2722.883789
0.000000	2.344004	2738.492432
0.000000	2.344241	2749.395020
0.000000	2.344478	2756.762207
0.000000	2.344715	2761.807129
0.000000	2.344952	2762.818604
0.000000	2.345190	2760.273193
0.000000	2.345427	2757.257568
0.000000	2.345664	2752.017578
0.000000	2.345901	2747.062744
0.000000	2.346138	2755.455078
0.000000	2.346375	2766.575928
0.000000	2.346612	2778.531250
0.000000	2.346850	2791.989746
0.000000	2.347087	2802.143555
0.000000	2.347324	2807.008545
0.000000	2.347561	2806.017578
0.000000	2.347798	2796.851807
0.000000	2.348036	2781.560303
0.000000	2.348273	2759.729492
0.000000	2.348510	2731.811035
0.000000	2.348747	2702.564697
0.000000	2.348984	2672.959229
0.000000	2.349221	2642.261963
0.000000	2.349458	2615.636230
0.000000	2.349696	2591.885742
0.000000	2.349933	2566.789795
0.000000	2.350170	2543.682373
0.000000	2.350407	2525.653320
0.000000	2.350644	2514.529785
0.000000	2.350882	2505.031494
0.000000	2.351119	2496.600586
0.000000	2.351356	2489.283936
0.000000	2.351593	2482.593750
0.000000	2.351830	2474.708984
0.000000	2.352067	2465.721680
0.000000	2.352305	2457.174316
0.000000	2.352542	2451.193604
0.000000	2.352779	2445.013428
0.000000	2.353016	2439.721680
0.000000	2.353253	2437.622559
0.000000	2.353491	2436.292969
0.000000	2.353728	2436.821777
0.000000	2.353965	2439.084961
0.000000	2.354202	2443.242920
0.000000	2.354439	2449.020020
0.000000	2.354676	2456.433594
0.000000	2.354914	2464.723145
0.000000	2.355151	2471.114014
0.000000	2.355388	2478.118896
0.000000	2.355625	2487.394043
0.000000	2.355862	2499.464111
0.000000	2.356100	2510.648438
0.000000	2.356337	2514.920166
0.000000	2.356574	2513.050781
0.000000	2.356811	2506.926514
0.000000	2.357048	2497.152344
0.000000	2.357285	2484.321045
0.000000	2.357523	2469.570801
0.000000	2.357760	2457.392334
0.000000	2.357997	2451.537598
0.000000	2.358234	2448.058838
0.000000	2.358471	2444.430664
0.000000	2.358708	2441.437744
0.000000	2.358946	2438.635986
0.000000	2.359183	2436.787598
0.000000	2.359420	2435.495117
0.000000	2.359657	2434.642822
0.000000	2.359894	2435.295898
0.000000	2.360132	2437.394531
0.000000	2.360369	2441.634521
0.000000	2.360606	2447.286621
0.000000	2.360843	2455.208984
0.000000	2.361080	2465.596191
0.000000	2.361317	2478.165527
0.000000	2.361555	2492.973877
0.000000	2.361792	2510.492676
0.000000	2.362029	2531.009033
0.000000	2.362266	2554.960693
0.000000	2.362503	2580.991943
0.000000	2.362741	2605.647461
0.000000	2.362978	2624.589844
0.000000	2.363215	2637.645996
0.000000	2.363452	2644.515137
0.000000	2.363689	2646.141846
0.000000	2.363926	2643.403076
0.000000	2.364164	2635.823486
0.000000	2.364401	2622.752441
0.000000	2.364638	2605.983887
0.000000	2.364875	2587.034912
0.000000	2.365112	2566.227051
0.000000	2.365350	2542.152832
0.000000	2.365587	2517.776123
0.000000	2.365824	2496.843262
0.000000	2.366061	2481.432129
0.000000	2.366298	2468.727051
0.000000	2.366535	2457.809570
0.000000	2.366772	2450.452393
0.000000	2.367010	2445.102539
0.000000	2.367247	2440.573975
0.000000	2.367484	2436.929688
0.000000	2.367721	2432.920166
0.000000	2.367958	2428.187744
0.000000	2.368196	2426.754639
0.000000	2.368433	2426.308594
0.000000	2.368670	2425.988770
0.000000	2.368907	2426.459473
0.000000	2.369144	2427.577393
0.000000	2.369381	2429.484131
0.000000	2.369618	2433.113525
0.000000	2.369856	2439.288818
0.000000	2.370093	2449.796143
0.000000	2.370330	2465.274170
0.000000	2.370567	2485.260010
0.000000	2.370804	2507.267822
0.000000	2.371042	2524.783936
0.000000	2.371279	2542.587158
0.000000	2.371516	2559.896973
0.000000	2.371753	2574.193359
0.000000	2.371990	2587.341064
0.000000	2.372227	2600.712158
0.000000	2.372465	2611.467285
0.000000	2.372702	2617.406250
0.000000	2.372939	2621.743652
0.000000	2.373176	2622.260498
0.000000	2.373413	2621.113525
0.000000	2.373651	2613.388428
0.000000	2.373888	2598.305420
0.000000	2.374125	2576.724854
0.000000	2.374362	2551.323975
0.000000	2.374599	2530.100342
0.000000	2.374836	2517.907959
0.000000	2.375073	2501.864746
0.000000	2.375311	2483.492676
0.000000	2.375548	2464.165527
0.000000	2.375785	2446.996582
0.000000	2.376022	2431.566406
0.000000	2.376259	2417.230713
0.000000	2.376497	2403.768555
0.000000	2.376734	2391.918945
0.000000	2.376971	2383.456055
0.000000	2.377208	2381.706055
0.000000	2.377445	2388.103271
0.000000	2.377682	2405.742432
0.000000	2.377920	2433.538330
0.000000	2.378157	2466.419922
0.000000	2.378394	2498.598389
0.000000	2.378631	2527.326172
0.000000	2.378868	2547.047119
0.000000	2.379106	2556.320557
0.000000	2.379343	2554.729004
0.000000	2.379580	2542.790283
0.000000	2.379817	2522.374512
0.000000	2.380054	2496.008789
0.000000	2.380291	2466.606445
0.000000	2.380529	2438.281250
0.000000	2.380766	2416.956543
0.000000	2.381003	2405.815186
0.000000	2.381240	2395.260498
0.000000	2.381477	2385.726563
0.000000	2.381714	2377.506592
0.000000	2.381952	2371.834961
0.000000	2.382189	2373.396729
0.000000	2.382426	2380.533203
0.000000	2.382663	2393.677002
0.000000	2.382900	2413.646240
0.000000	2.383137	2441.172363
0.000000	2.383375	2477.703613
0.000000	2.383612	2523.204102
0.000000	2.383849	2566.829590
0.000000	2.384086	2602.805176
0.000000	2.384323	2630.005615
0.000000	2.384561	2648.239258
0.000000	2.384798	2657.362549
0.000000	2.385035	2657.183838
0.000000	2.385272	2647.645508
0.000000	2.385509	2628.092285
0.000000	2.385746	2598.040527
0.000000	2.385984	2559.442627
0.000000	2.386221	2516.432373
0.000000	2.386458	2472.843262
0.000000	2.386695	2435.210693
0.000000	2.386932	2407.955566
0.000000	2.387170	2387.592529
0.000000	2.387407	2368.402344
0.000000	2.387644	2351.639160
0.000000	2.387881	2336.625488
0.000000	2.388118	2323.319092
0.000000	2.388355	2311.942627
0.000000	2.388592	2302.419922
0.000000	2.388830	2295.709229
0.000000	2.389067	2292.208252
0.000000	2.389304	2290.445801
0.000000	2.389541	2291.166992
0.000000	2.389778	2294.231689
0.000000	2.390016	2299.268311
0.000000	2.390253	2305.545166
0.000000	2.390490	2312.963379
0.000000	2.390727	2319.545654
0.000000	2.390964	2326.185303
0.000000	2.391201	2333.343018
0.000000	2.391439	2340.105957
0.000000	2.391676	2346.452881
0.000000	2.391913	2351.720459
0.000000	2.392150	2354.240234
0.000000	2.392387	2355.041504
0.000000	2.392625	2354.796387
0.000000	2.392862	2352.916016
0.000000	2.393099	2349.621582
0.000000	2.393336	2344.104248
0.000000	2.393573	2337.512695
0.000000	2.393811	2331.969482
0.000000	2.394047	2327.583740
0.000000	2.394285	2325.916748
0.000000	2.394522	2328.864990
0.000000	2.394759	2336.770996
0.000000	2.394996	2349.301758
0.000000	2.395233	2365.754150
0.000000	2.395471	2380.536865
0.000000	2.395708	2385.780762
0.000000	2.395945	2380.233154
0.000000	2.396182	2365.283936
0.000000	2.396419	2343.676514
0.000000	2.396657	2316.496582
0.000000	2.396894	2285.937744
0.000000	2.397131	2255.248291
0.000000	2.397368	2239.837402
0.000000	2.397605	2229.342773
0.000000	2.397842	2220.897949
0.000000	2.398079	2216.203613
0.000000	2.398317	2213.619629
0.000000	2.398554	2212.531738
0.000000	2.398791	2213.916016
0.000000	2.399028	2216.292725
0.000000	2.399265	2221.271240
0.000000	2.399503	2229.818848
0.000000	2.399740	2241.942627
0.000000	2.399977	2258.124023
0.000000	2.400214	2275.614258
0.000000	2.400451	2292.551514
0.000000	2.400688	2306.371826
0.000000	2.400926	2319.253174
0.000000	2.401163	2332.646973
0.000000	2.401400	2343.570557
0.000000	2.401637	2353.713135
0.000000	2.401874	2365.101318
0.000000	2.402112	2379.604004
0.000000	2.402349	2399.056152
0.000000	2.402586	2426.961914
0.000000	2.402823	2460.762939
0.000000	2.403060	2487.318848
0.000000	2.403297	2505.476074
0.000000	2.403535	2515.726318
0.000000	2.403772	2518.063965
0.000000	2.404009	2513.508545
0.000000	2.404246	2503.851318
0.000000	2.404483	2489.392090
0.000000	2.404721	2465.164795
0.000000	2.404958	2434.238037
0.000000	2.405195	2407.223389
0.000000	2.405432	2400.048584
0.000000	2.405669	2385.615967
0.000000	2.405906	2377.443115
0.000000	2.406144	2370.955078
0.000000	2.406381	2366.257568
0.000000	2.406618	2363.985352
0.000000	2.406855	2364.230469
0.000000	2.407092	2367.613525
0.000000	2.407329	2371.505859
0.000000	2.407567	2377.052734
0.000000	2.407804	2384.573242
0.000000	2.408041	2393.331055
0.000000	2.408278	2402.583740
0.000000	2.408515	2411.607422
0.000000	2.408752	2420.086426
0.000000	2.408990	2427.525146
0.000000	2.409227	2434.590088
0.000000	2.409464	2439.482422
0.000000	2.409701	2441.445068
0.000000	2.409938	2439.935547
0.000000	2.410176	2436.166504
0.000000	2.410413	2431.815430
0.000000	2.410650	2424.329590
0.000000	2.410887	2413.888184
0.000000	2.411124	2405.143555
0.000000	2.411361	2397.674561
0.000000	2.411599	2389.691650
0.000000	2.411836	2381.499268
0.000000	2.412073	2372.223633
0.000000	2.412310	2364.430420
0.000000	2.412547	2358.331299
0.000000	2.412785	2353.194580
0.000000	2.413022	2348.434814
0.000000	2.413259	2344.155029
0.000000	2.413496	2340.566895
0.000000	2.413733	2338.705811
0.000000	2.413970	2337.241943
0.000000	2.414207	2335.959229
0.000000	2.414445	2334.778809
0.000000	2.414682	2333.687012
0.000000	2.414919	2332.160645
0.000000	2.415156	2331.126465
0.000000	2.415393	2330.895996
0.000000	2.415631	2333.363037
0.000000	2.415868	2337.901611
0.000000	2.416105	2344.374512
0.000000	2.416342	2351.117432
0.000000	2.416579	2355.486816
0.000000	2.416816	2359.270996
0.000000	2.417053	2363.783447
0.000000	2.417291	2363.416504
0.000000	2.417528	2369.776855
0.000000	2.417765	2377.533691
0.000000	2.418002	2385.811035
0.000000	2.418239	2392.474121
0.000000	2.418477	2399.921875
0.000000	2.418714	2409.110596
0.000000	2.418951	2420.453369
0.000000	2.419188	2433.975098
0.000000	2.419425	2445.142578
0.000000	2.419662	2456.341064
0.000000	2.419900	2468.917969
0.000000	2.420137	2482.445557
0.000000	2.420374	2492.233398
0.000000	2.420611	2501.289307
0.000000	2.420848	2511.629150
0.000000	2.421086	2523.406250
0.000000	2.421323	2538.366943
0.000000	2.421560	2555.949951
0.000000	2.421797	2563.090576
0.000000	2.422034	2560.994873
0.000000	2.422271	2551.251465
0.000000	2.422508	2533.902100
0.000000	2.422746	2509.606934
0.000000	2.422983	2482.069824
0.000000	2.423220	2456.021240
0.000000	2.423457	2436.697998
0.000000	2.423694	2430.035400
0.000000	2.423932	2428.473145
0.000000	2.424169	2434.686279
0.000000	2.424406	2443.891113
0.000000	2.424643	2453.931152
0.000000	2.424880	2462.635254
0.000000	2.425117	2469.532227
0.000000	2.425355	2472.812988
0.000000	2.425592	2472.737061
0.000000	2.425829	2470.948730
0.000000	2.426066	2467.662109
0.000000	2.426303	2464.569580
0.000000	2.426541	2461.130127
0.000000	2.426778	2460.015625
0.000000	2.427015	2460.903320
0.000000	2.427252	2463.950195
0.000000	2.427489	2465.572510
0.000000	2.427727	2467.702393
0.000000	2.427964	2473.597656
0.000000	2.428201	2480.810059
0.000000	2.428438	2489.791016
0.000000	2.428675	2500.239502
0.000000	2.428912	2509.507080
0.000000	2.429150	2515.513916
0.000000	2.429387	2517.305908
0.000000	2.429624	2515.800781
0.000000	2.429861	2512.815918
0.000000	2.430098	2508.296387
0.000000	2.430335	2509.217285
0.000000	2.430573	2516.996582
0.000000	2.430810	2526.178467
0.000000	2.431047	2535.012939
0.000000	2.431284	2542.905518
0.000000	2.431521	2549.834473
0.000000	2.431758	2553.411621
0.000000	2.431996	2553.483887
0.000000	2.432233	2551.037354
0.000000	2.432470	2546.327148
0.000000	2.432707	2540.183594
0.000000	2.432944	2533.374756
0.000000	2.433182	2528.434082
0.000000	2.433419	2526.584473
0.000000	2.433656	2527.604980
0.000000	2.433893	2532.396484
0.000000	2.434130	2535.859619
0.000000	2.434367	2536.947998
0.000000	2.434605	2536.589844
0.000000	2.434842	2537.132568
0.000000	2.435079	2540.857178
0.000000	2.435316	2547.477539
0.000000	2.435553	2556.565918
0.000000	2.435791	2571.795410
0.000000	2.436028	2596.537354
0.000000	2.436265	2627.225586
0.000000	2.436502	2655.205566
0.000000	2.436739	2678.678223
0.000000	2.436976	2699.354980
0.000000	2.437213	2718.628418
0.000000	2.437451	2736.835938
0.000000	2.437688	2765.268555
0.000000	2.437925	2815.386230
0.000000	2.438162	2861.739990
0.000000	2.438399	2897.987549
0.000000	2.438637	2925.539307
0.000000	2.438874	2943.718750
0.000000	2.439111	2951.611816
0.000000	2.439348	2949.228760
0.000000	2.439585	2937.011475
0.000000	2.439822	2915.281494
0.000000	2.440060	2885.338867
0.000000	2.440297	2852.170654
0.000000	2.440534	2820.018799
0.000000	2.440771	2794.038086
0.000000	2.441008	2780.501465
0.000000	2.441246	2777.152100
0.000000	2.441483	2774.610352
0.000000	2.441720	2770.688721
0.000000	2.441957	2764.751953
0.000000	2.442194	2760.083984
0.000000	2.442431	2757.924561
0.000000	2.442668	2757.383545
0.000000	2.442906	2758.349365
0.000000	2.443143	2765.321045
0.000000	2.443380	2778.008789
0.000000	2.443617	2790.812012
0.000000	2.443854	2806.596680
0.000000	2.444092	2816.785156
0.000000	2.444329	2825.526123
0.000000	2.444566	2828.942627
0.000000	2.444803	2831.502197
0.000000	2.445040	2833.979980
0.000000	2.445277	2835.532471
0.000000	2.445514	2838.030762
0.000000	2.445752	2846.192139
0.000000	2.445989	2860.487549
0.000000	2.446226	2869.481934
0.000000	2.446463	2873.996338
0.000000	2.446700	2873.471680
0.000000	2.446938	2871.617676
0.000000	2.447175	2865.474121
0.000000	2.447412	2856.368408
0.000000	2.447649	2844.337646
0.000000	2.447886	2831.061035
0.000000	2.448123	2820.944092
0.000000	2.448361	2816.892090
0.000000	2.448598	2819.695801
0.000000	2.448835	2825.549805
0.000000	2.449072	2824.957275
0.000000	2.449309	2818.368408
0.000000	2.449547	2807.836670
0.000000	2.449784	2793.089355
0.000000	2.450021	2774.888916
0.000000	2.450258	2754.093750
0.000000	2.450495	2734.119385
0.000000	2.450732	2718.478760
0.000000	2.450970	2704.392090
0.000000	2.451207	2691.433594
0.000000	2.451444	2678.828125
0.000000	2.451681	2667.106934
0.000000	2.451918	2656.129395
0.000000	2.452156	2646.401855
0.000000	2.452393	2639.684326
0.000000	2.452630	2636.608398
0.000000	2.452867	2635.446045
0.000000	2.453104	2635.232910
0.000000	2.453341	2635.895020
0.000000	2.453579	2636.847412
0.000000	2.453816	2639.057861
0.000000	2.454053	2641.526123
0.000000	2.454290	2644.967041
0.000000	2.454527	2648.205078
0.000000	2.454765	2650.076172
0.000000	2.455002	2650.617920
0.000000	2.455239	2649.348145
0.000000	2.455476	2646.879639
0.000000	2.455713	2643.165527
0.000000	2.455950	2639.081055
0.000000	2.456187	2634.146973
0.000000	2.456425	2630.624023
0.000000	2.456662	2629.746094
0.000000	2.456899	2630.297119
0.000000	2.457136	2634.779053
0.000000	2.457373	2642.191895
0.000000	2.457611	2651.296875
0.000000	2.457848	2661.951172
0.000000	2.458085	2672.135986
0.000000	2.458322	2676.571045
0.000000	2.458559	2674.528320
0.000000	2.458797	2667.389893
0.000000	2.459034	2656.115234
0.000000	2.459271	2641.459717
0.000000	2.459508	2625.518555
0.000000	2.459745	2607.760254
0.000000	2.459982	2598.117188
0.000000	2.460220	2590.650391
0.000000	2.460457	2584.446289
0.000000	2.460694	2580.962158
0.000000	2.460931	2582.219971
0.000000	2.461168	2588.580322
0.000000	2.461406	2598.927734
0.000000	2.461643	2610.756836
0.000000	2.461880	2622.696777
0.000000	2.462117	2634.093750
0.000000	2.462354	2644.515625
0.000000	2.462591	2654.058594
0.000000	2.462828	2661.933838
0.000000	2.463066	2667.579834
0.000000	2.463303	2671.473145
0.000000	2.463540	2675.200195
0.000000	2.463777	2678.809814
0.000000	2.464014	2682.628662
0.000000	2.464252	2687.493164
0.000000	2.464489	2695.043213
0.000000	2.464726	2707.281982
0.000000	2.464963	2726.555420
0.000000	2.465200	2755.495117
0.000000	2.465437	2793.818604
0.000000	2.465674	2842.444336
0.000000	2.465912	2892.226807
0.000000	2.466149	2929.268799
0.000000	2.466386	2952.032715
0.000000	2.466623	2959.472656
0.000000	2.466860	2950.070313
0.000000	2.467098	2924.872070
0.000000	2.467335	2886.003662
0.000000	2.467572	2837.345703
0.000000	2.467809	2783.761963
0.000000	2.468046	2732.498535
0.000000	2.468283	2692.469238
0.000000	2.468521	2665.614502
0.000000	2.468758	2640.743652
0.000000	2.468995	2617.608887
0.000000	2.469232	2596.583496
0.000000	2.469469	2577.343994
0.000000	2.469707	2560.895996
0.000000	2.469944	2546.721680
0.000000	2.470181	2536.616699
0.000000	2.470418	2531.404541
0.000000	2.470655	2528.959229
0.000000	2.470892	2527.793945
0.000000	2.471129	2528.040039
0.000000	2.471367	2529.933838
0.000000	2.471604	2533.647949
0.000000	2.471841	2538.270264
0.000000	2.472078	2543.369629
0.000000	2.472315	2547.128418
0.000000	2.472553	2549.578613
0.000000	2.472790	2550.574707
0.000000	2.473027	2550.681152
0.000000	2.473264	2550.709717
0.000000	2.473501	2552.164063
0.000000	2.473738	2555.706543
0.000000	2.473976	2560.535645
0.000000	2.474213	2567.347412
0.000000	2.474450	2577.347412
0.000000	2.474687	2588.353027
0.000000	2.474924	2600.860352
0.000000	2.475162	2614.734131
0.000000	2.475399	2628.074951
0.000000	2.475636	2636.672852
0.000000	2.475873	2639.943359
0.000000	2.476110	2639.818604
0.000000	2.476347	2637.413818
0.000000	2.476585	2634.267334
0.000000	2.476822	2628.020020
0.000000	2.477059	2619.989502
0.000000	2.477296	2612.855957
0.000000	2.477533	2610.265869
0.000000	2.477771	2608.694580
0.000000	2.478008	2607.810547
0.000000	2.478245	2607.334717
0.000000	2.478482	2607.344727
0.000000	2.478719	2608.563477
0.000000	2.478956	2611.393555
0.000000	2.479194	2615.747314
0.000000	2.479431	2622.349365
0.000000	2.479668	2630.045410
0.000000	2.479905	2639.149414
0.000000	2.480142	2649.549316
0.000000	2.480379	2661.036621
0.000000	2.480617	2673.064697
0.000000	2.480854	2684.887451
0.000000	2.481091	2695.849121
0.000000	2.481328	2706.286865
0.000000	2.481565	2716.096924
0.000000	2.481802	2725.543457
0.000000	2.482040	2734.509277
0.000000	2.482277	2742.947998
0.000000	2.482514	2749.309326
0.000000	2.482751	2753.721924
0.000000	2.482988	2756.650879
0.000000	2.483226	2757.928955
0.000000	2.483463	2758.086914
0.000000	2.483700	2757.166992
0.000000	2.483937	2755.444092
0.000000	2.484174	2753.447266
0.000000	2.484411	2751.847168
0.000000	2.484648	2751.559570
0.000000	2.484886	2753.719971
0.000000	2.485123	2758.400146
0.000000	2.485360	2761.580322
0.000000	2.485597	2771.388428
0.000000	2.485834	2784.112549
0.000000	2.486072	2799.502197
0.000000	2.486309	2816.811768
0.000000	2.486546	2831.046143
0.000000	2.486783	2839.056885
0.000000	2.487020	2840.591309
0.000000	2.487257	2837.988281
0.000000	2.487495	2831.519043
0.000000	2.487732	2820.637695
0.000000	2.487969	2806.565430
0.000000	2.488206	2791.835938
0.000000	2.488443	2779.080811
0.000000	2.488681	2769.601074
0.000000	2.488918	2765.134033
0.000000	2.489155	2761.958252
0.000000	2.489392	2761.451416
0.000000	2.489629	2764.529297
0.000000	2.489866	2772.386230
0.000000	2.490103	2785.981201
0.000000	2.490341	2806.067139
0.000000	2.490578	2834.456543
0.000000	2.490815	2864.634033
0.000000	2.491052	2891.876953
0.000000	2.491289	2915.205322
0.000000	2.491527	2936.157959
0.000000	2.491764	2952.553467
0.000000	2.492001	2964.380859
0.000000	2.492238	2969.802979
0.000000	2.492475	2971.223877
0.000000	2.492712	2969.161377
0.000000	2.492950	2965.141357
0.000000	2.493187	2958.827637
0.000000	2.493424	2948.582031
0.000000	2.493661	2932.665771
0.000000	2.493898	2914.473633
0.000000	2.494135	2900.792480
0.000000	2.494373	2907.352051
0.000000	2.494610	2914.382568
0.000000	2.494847	2933.584229
0.000000	2.495084	2959.534180
0.000000	2.495321	2991.444824
0.000000	2.495559	3020.138184
0.000000	2.495796	3041.139893
0.000000	2.496033	3053.628174
0.000000	2.496270	3056.959717
0.000000	2.496507	3053.124512
0.000000	2.496744	3043.292236
0.000000	2.496982	3027.090332
0.000000	2.497219	3005.348145
0.000000	2.497456	2983.546143
0.000000	2.497693	2959.828369
0.000000	2.497930	2933.903076
0.000000	2.498168	2909.080566
0.000000	2.498405	2886.107910
0.000000	2.498642	2876.843506
0.000000	2.498879	2867.117188
0.000000	2.499116	2856.705078
0.000000	2.499353	2845.649902
0.000000	2.499591	2834.857910
0.000000	2.499828	2824.841064
0.000000	2.500065	2816.686035
0.000000	2.500302	2810.966553
0.000000	2.500539	2808.537354
0.000000	2.500777	2809.260742
0.000000	2.501014	2813.832764
0.000000	2.501251	2823.176270
0.000000	2.501488	2837.123779
0.000000	2.501725	2855.634277
0.000000	2.501962	2877.820557
0.000000	2.502200	2896.443848
0.000000	2.502437	2906.361084
0.000000	2.502674	2907.251709
0.000000	2.502911	2900.857666
0.000000	2.503148	2888.373779
0.000000	2.503386	2870.213379
0.000000	2.503623	2843.049316
0.000000	2.503860	2818.351318
0.000000	2.504097	2807.794678
0.000000	2.504334	2800.042969
0.000000	2.504571	2793.828369
0.000000	2.504808	2789.748779
0.000000	2.505046	2787.354004
0.000000	2.505283	2787.328369
0.000000	2.505520	2790.407227
0.000000	2.505757	2798.501465
0.000000	2.505994	2809.354248
0.000000	2.506232	2821.265381
0.000000	2.506469	2831.292480
0.000000	2.506706	2838.417236
0.000000	2.506943	2844.584229
0.000000	2.507180	2849.864014
0.000000	2.507417	2850.962646
0.000000	2.507655	2848.041016
0.000000	2.507892	2841.774414
0.000000	2.508129	2831.292725
0.000000	2.508366	2817.593506
0.000000	2.508603	2800.009277
0.000000	2.508841	2778.762695
0.000000	2.509078	2755.411377
0.000000	2.509315	2731.980713
0.000000	2.509552	2713.153809
0.000000	2.509789	2697.609131
0.000000	2.510026	2684.107178
0.000000	2.510263	2671.679199
0.000000	2.510501	2662.465576
0.000000	2.510738	2659.235596
0.000000	2.510975	2663.225098
0.000000	2.511212	2675.654297
0.000000	2.511449	2695.044922
0.000000	2.511687	2721.492188
0.000000	2.511924	2749.583496
0.000000	2.512161	2777.010010
0.000000	2.512398	2803.875977
0.000000	2.512635	2822.494629
0.000000	2.512872	2832.531006
0.000000	2.513109	2835.295898
0.000000	2.513347	2832.677490
0.000000	2.513584	2825.729248
0.000000	2.513821	2817.032471
0.000000	2.514058	2814.440186
0.000000	2.514295	2806.424316
0.000000	2.514533	2791.474609
0.000000	2.514770	2768.702637
0.000000	2.515007	2738.302734
0.000000	2.515244	2701.348145
0.000000	2.515481	2661.622070
0.000000	2.515718	2623.247803
0.000000	2.515956	2590.825928
0.000000	2.516193	2570.107910
0.000000	2.516430	2558.676270
0.000000	2.516667	2551.001709
0.000000	2.516904	2546.041992
0.000000	2.517142	2545.019043
0.000000	2.517379	2548.236572
0.000000	2.517616	2557.222900
0.000000	2.517853	2568.835938
0.000000	2.518090	2575.257813
0.000000	2.518327	2574.522705
0.000000	2.518565	2567.995117
0.000000	2.518802	2559.617676
0.000000	2.519039	2552.192139
0.000000	2.519276	2542.040283
0.000000	2.519513	2537.710449
0.000000	2.519750	2553.212891
0.000000	2.519988	2575.895996
0.000000	2.520225	2611.425781
0.000000	2.520462	2655.871094
0.000000	2.520699	2696.599365
0.000000	2.520936	2730.422607
0.000000	2.521173	2757.970947
0.000000	2.521411	2780.538330
0.000000	2.521648	2800.113770
0.000000	2.521885	2818.427002
0.000000	2.522122	2837.201904
0.000000	2.522359	2855.814941
0.000000	2.522597	2874.637451
0.000000	2.522834	2894.146484
0.000000	2.523071	2913.763428
0.000000	2.523308	2931.395996
0.000000	2.523545	2938.073730
0.000000	2.523782	2934.245361
0.000000	2.524020	2921.101563
0.000000	2.524257	2898.937744
0.000000	2.524494	2868.940674
0.000000	2.524731	2835.772461
0.000000	2.524968	2803.247559
0.000000	2.525206	2776.117188
0.000000	2.525443	2758.231445
0.000000	2.525680	2744.262695
0.000000	2.525917	2732.255127
0.000000	2.526154	2717.322998
0.000000	2.526392	2696.798340
0.000000	2.526629	2673.009033
0.000000	2.526866	2648.379395
0.000000	2.527103	2626.162109
0.000000	2.527340	2611.168457
0.000000	2.527577	2608.435059
0.000000	2.527815	2612.916504
0.000000	2.528052	2621.039551
0.000000	2.528289	2633.338623
0.000000	2.528526	2651.109863
0.000000	2.528763	2673.376221
0.000000	2.529000	2696.603027
0.000000	2.529238	2721.525146
0.000000	2.529475	2748.109375
0.000000	2.529712	2768.473633
0.000000	2.529949	2781.481445
0.000000	2.530186	2787.873047
0.000000	2.530423	2790.015137
0.000000	2.530661	2788.186035
0.000000	2.530898	2782.569092
0.000000	2.531135	2773.901123
0.000000	2.531372	2765.114990
0.000000	2.531609	2755.803223
0.000000	2.531847	2746.986328
0.000000	2.532084	2732.275391
0.000000	2.532321	2715.122559
0.000000	2.532558	2696.096191
0.000000	2.532795	2679.931641
0.000000	2.533032	2684.855957
0.000000	2.533269	2690.033203
0.000000	2.533507	2695.370117
0.000000	2.533744	2696.441162
0.000000	2.533981	2691.687500
0.000000	2.534218	2683.330078
0.000000	2.534455	2672.342041
0.000000	2.534693	2658.392334
0.000000	2.534930	2641.566650
0.000000	2.535167	2623.420166
0.000000	2.535404	2607.123779
0.000000	2.535641	2596.155518
0.000000	2.535878	2589.616699
0.000000	2.536116	2589.598877
0.000000	2.536353	2595.296631
0.000000	2.536590	2610.121094
0.000000	2.536827	2634.400879
0.000000	2.537064	2668.920166
0.000000	2.537302	2714.614990
0.000000	2.537539	2770.465088
0.000000	2.537776	2822.020264
0.000000	2.538013	2863.962891
0.000000	2.538250	2894.740234
0.000000	2.538487	2913.620117
0.000000	2.538724	2920.291016
0.000000	2.538962	2915.507080
0.000000	2.539199	2901.000244
0.000000	2.539436	2876.298584
0.000000	2.539673	2842.910400
0.000000	2.539910	2806.632080
0.000000	2.540148	2771.928711
0.000000	2.540385	2746.264648
0.000000	2.540622	2734.814209
0.000000	2.540859	2728.282227
0.000000	2.541096	2730.533691
0.000000	2.541333	2739.500488
0.000000	2.541571	2754.741699
0.000000	2.541808	2762.545654
0.000000	2.542045	2762.942627
0.000000	2.542282	2756.872070
0.000000	2.542519	2749.371582
0.000000	2.542756	2741.231934
0.000000	2.542994	2736.585205
0.000000	2.543231	2731.931152
0.000000	2.543468	2742.548340
0.000000	2.543705	2753.929932
0.000000	2.543942	2761.415771
0.000000	2.544179	2764.993408
0.000000	2.544417	2767.097168
0.000000	2.544654	2768.660889
0.000000	2.544891	2761.393555
0.000000	2.545128	2746.365723
0.000000	2.545365	2726.222900
0.000000	2.545603	2710.224854
0.000000	2.545840	2694.914795
0.000000	2.546077	2676.678467
0.000000	2.546314	2657.230225
0.000000	2.546551	2639.661865
0.000000	2.546788	2629.201416
0.000000	2.547026	2626.703613
0.000000	2.547263	2622.559570
0.000000	2.547500	2618.008057
0.000000	2.547737	2612.774658
0.000000	2.547974	2608.889893
0.000000	2.548212	2606.091797
0.000000	2.548449	2604.303955
0.000000	2.548686	2599.878174
0.000000	2.548923	2593.674072
0.000000	2.549160	2587.400635
0.000000	2.549397	2582.604248
0.000000	2.549635	2582.156494
0.000000	2.549872	2590.171631
0.000000	2.550109	2609.482422
0.000000	2.550346	2637.891357
0.000000	2.550583	2664.070313
0.000000	2.550821	2686.876465
0.000000	2.551058	2704.643066
0.000000	2.551295	2717.558594
0.000000	2.551532	2727.958984
0.000000	2.551769	2739.409668
0.000000	2.552006	2754.664063
0.000000	2.552243	2776.219238
0.000000	2.552481	2804.036377
0.000000	2.552718	2838.972168
0.000000	2.552955	2883.243408
0.000000	2.553192	2928.522217
0.000000	2.553429	2963.958496
0.000000	2.553667	2988.902100
0.000000	2.553904	3003.003906
0.000000	2.554141	3005.144043
0.000000	2.554378	2995.900879
0.000000	2.554615	2976.108643
0.000000	2.554852	2944.985107
0.000000	2.555090	2905.431641
0.000000	2.555327	2857.536865
0.000000	2.555564	2807.868164
0.000000	2.555801	2777.167725
0.000000	2.556038	2760.489014
0.000000	2.556276	2758.111816
0.000000	2.556513	2751.395508
0.000000	2.556750	2758.379150
0.000000	2.556987	2767.471924
0.000000	2.557224	2783.315918
0.000000	2.557462	2785.068848
0.000000	2.557698	2785.618652
0.000000	2.557936	2777.794434
0.000000	2.558173	2766.731201
0.000000	2.558410	2751.509766
0.000000	2.558647	2733.709961
0.000000	2.558884	2713.403809
0.000000	2.559122	2694.555176
0.000000	2.559359	2678.300049
0.000000	2.559596	2664.625732
0.000000	2.559833	2649.904541
0.000000	2.560070	2634.070068
0.000000	2.560308	2618.473145
0.000000	2.560544	2601.730225
0.000000	2.560782	2575.286865
0.000000	2.561019	2544.731689
0.000000	2.561256	2513.103516
0.000000	2.561493	2487.544678
0.000000	2.561730	2468.204346
0.000000	2.561968	2444.972656
0.000000	2.562205	2422.247803
0.000000	2.562442	2409.364746
0.000000	2.562679	2398.212646
0.000000	2.562916	2389.773193
0.000000	2.563154	2388.439209
0.000000	2.563391	2391.086182
0.000000	2.563628	2396.307373
0.000000	2.563865	2404.311523
0.000000	2.564102	2414.758301
0.000000	2.564339	2426.784912
0.000000	2.564577	2442.314697
0.000000	2.564814	2461.412354
0.000000	2.565051	2483.486328
0.000000	2.565288	2509.429688
0.000000	2.565525	2539.444824
0.000000	2.565763	2570.600342
0.000000	2.566000	2598.950439
0.000000	2.566237	2618.901611
0.000000	2.566474	2624.850830
0.000000	2.566711	2624.652588
0.000000	2.566948	2634.927979
0.000000	2.567185	2639.903809
0.000000	2.567423	2641.531006
0.000000	2.567660	2638.568359
0.000000	2.567897	2633.551270
0.000000	2.568134	2628.946533
0.000000	2.568371	2634.579834
0.000000	2.568609	2641.323730
0.000000	2.568846	2649.420166
0.000000	2.569083	2658.708008
0.000000	2.569320	2669.138428
0.000000	2.569557	2680.177246
0.000000	2.569794	2692.015869
0.000000	2.570032	2704.534180
0.000000	2.570269	2709.618408
0.000000	2.570506	2704.476318
0.000000	2.570743	2689.255127
0.000000	2.570980	2665.086182
0.000000	2.571218	2633.149902
0.000000	2.571455	2595.665527
0.000000	2.571692	2557.192383
0.000000	2.571929	2525.528564
0.000000	2.572166	2515.936035
0.000000	2.572403	2520.052979
0.000000	2.572641	2535.142090
0.000000	2.572878	2551.328857
0.000000	2.573115	2569.628662
0.000000	2.573352	2587.815186
0.000000	2.573589	2604.459961
0.000000	2.573827	2617.356934
0.000000	2.574064	2626.899170
0.000000	2.574301	2631.828369
0.000000	2.574538	2630.886963
0.000000	2.574775	2625.735107
0.000000	2.575012	2620.123047
0.000000	2.575250	2619.148682
0.000000	2.575487	2623.960693
0.000000	2.575724	2627.881836
0.000000	2.575961	2631.001221
0.000000	2.576198	2634.243164
0.000000	2.576436	2636.431152
0.000000	2.576673	2635.644043
0.000000	2.576910	2627.995117
0.000000	2.577147	2615.288818
0.000000	2.577384	2598.553711
0.000000	2.577621	2580.291016
0.000000	2.577858	2563.162354
0.000000	2.578096	2551.862061
0.000000	2.578333	2551.320801
0.000000	2.578570	2564.429199
0.000000	2.578807	2588.025879
0.000000	2.579044	2621.126465
0.000000	2.579282	2662.425537
0.000000	2.579519	2703.501465
0.000000	2.579756	2737.624756
0.000000	2.579993	2764.452393
0.000000	2.580230	2782.650391
0.000000	2.580467	2791.700684
0.000000	2.580704	2791.452393
0.000000	2.580942	2783.089600
0.000000	2.581179	2768.604980
0.000000	2.581416	2742.740234
0.000000	2.581653	2709.312012
0.000000	2.581890	2680.868408
0.000000	2.582128	2661.992432
0.000000	2.582365	2640.152344
0.000000	2.582602	2615.207520
0.000000	2.582839	2592.248047
0.000000	2.583076	2575.721436
0.000000	2.583313	2563.911133
0.000000	2.583551	2554.941406
0.000000	2.583788	2548.843018
0.000000	2.584025	2544.549805
0.000000	2.584262	2541.073486
0.000000	2.584499	2531.345459
0.000000	2.584737	2525.643555
0.000000	2.584974	2520.047607
0.000000	2.585211	2517.445801
0.000000	2.585448	2516.941650
0.000000	2.585685	2519.096924
0.000000	2.585922	2525.681885
0.000000	2.586159	2536.993652
0.000000	2.586397	2551.544434
0.000000	2.586634	2568.069824
0.000000	2.586871	2584.995850
0.000000	2.587108	2601.855469
0.000000	2.587345	2616.713135
0.000000	2.587583	2629.253418
0.000000	2.587820	2640.816162
0.000000	2.588057	2648.739502
0.000000	2.588294	2652.076416
0.000000	2.588531	2652.948242
0.000000	2.588768	2652.384766
0.000000	2.589006	2651.409668
0.000000	2.589243	2652.887939
0.000000	2.589480	2656.655029
0.000000	2.589717	2665.503174
0.000000	2.589954	2678.378174
0.000000	2.590192	2695.372070
0.000000	2.590429	2712.877930
0.000000	2.590666	2732.620361
0.000000	2.590903	2751.917480
0.000000	2.591140	2782.679932
0.000000	2.591377	2821.665771
0.000000	2.591615	2866.523193
0.000000	2.591852	2900.630127
0.000000	2.592089	2923.234619
0.000000	2.592326	2932.710205
0.000000	2.592563	2930.927002
0.000000	2.592800	2918.911865
0.000000	2.593038	2896.649414
0.000000	2.593275	2865.584473
0.000000	2.593512	2829.402100
0.000000	2.593749	2792.775391
0.000000	2.593986	2761.712402
0.000000	2.594223	2745.902344
0.000000	2.594461	2729.518799
0.000000	2.594698	2717.320313
0.000000	2.594935	2710.234863
0.000000	2.595172	2708.055908
0.000000	2.595409	2712.992432
0.000000	2.595647	2725.219971
0.000000	2.595884	2745.774658
0.000000	2.596121	2774.537598
0.000000	2.596358	2806.635254
0.000000	2.596595	2845.305420
0.000000	2.596833	2894.438965
0.000000	2.597070	2949.531006
0.000000	2.597307	2996.770264
0.000000	2.597544	3035.699951
0.000000	2.597781	3065.700684
0.000000	2.598018	3086.297363
0.000000	2.598256	3096.010254
0.000000	2.598493	3096.076904
0.000000	2.598730	3087.197266
0.000000	2.598967	3068.812500
0.000000	2.599204	3040.514893
0.000000	2.599442	3005.589355
0.000000	2.599679	2968.980225
0.000000	2.599916	2936.032715
0.000000	2.600153	2906.321045
0.000000	2.600390	2878.053467
0.000000	2.600627	2861.041016
0.000000	2.600864	2844.126221
0.000000	2.601102	2828.350830
0.000000	2.601339	2811.635010
0.000000	2.601576	2794.577148
0.000000	2.601813	2778.033447
0.000000	2.602050	2758.873535
0.000000	2.602288	2741.479004
0.000000	2.602525	2733.334229
0.000000	2.602762	2729.017822
0.000000	2.602999	2725.246826
0.000000	2.603236	2722.094238
0.000000	2.603473	2719.206299
0.000000	2.603711	2716.189209
0.000000	2.603948	2712.423340
0.000000	2.604185	2707.356201
0.000000	2.604422	2702.379883
0.000000	2.604659	2698.050537
0.000000	2.604897	2692.640625
0.000000	2.605134	2687.328369
0.000000	2.605371	2682.646240
0.000000	2.605608	2678.277588
0.000000	2.605845	2672.425781
0.000000	2.606082	2668.070557
0.000000	2.606319	2662.871338
0.000000	2.606557	2658.734375
0.000000	2.606794	2655.891357
0.000000	2.607031	2654.116455
0.000000	2.607268	2654.174805
0.000000	2.607505	2656.236816
0.000000	2.607743	2659.677246
0.000000	2.607980	2666.192871
0.000000	2.608217	2674.440186
0.000000	2.608454	2684.529297
0.000000	2.608691	2694.461670
0.000000	2.608928	2703.677246
0.000000	2.609165	2711.634521
0.000000	2.609403	2718.964111
0.000000	2.609640	2724.832520
0.000000	2.609877	2730.678223
0.000000	2.610114	2736.245117
0.000000	2.610351	2742.061523
0.000000	2.610589	2747.306641
0.000000	2.610826	2752.636230
0.000000	2.611063	2758.589600
0.000000	2.611300	2765.572998
0.000000	2.611537	2776.604248
0.000000	2.611774	2791.105713
0.000000	2.612012	2811.760742
0.000000	2.612249	2837.439697
0.000000	2.612486	2865.187012
0.000000	2.612723	2889.579834
0.000000	2.612960	2917.738037
0.000000	2.613198	2937.550049
0.000000	2.613435	2947.812744
0.000000	2.613672	2947.066162
0.000000	2.613909	2937.757324
0.000000	2.614146	2920.622559
0.000000	2.614383	2897.621582
0.000000	2.614621	2876.963867
0.000000	2.614858	2863.490723
0.000000	2.615095	2846.333252
0.000000	2.615332	2834.466553
0.000000	2.615569	2830.920166
0.000000	2.615806	2830.682373
0.000000	2.616044	2831.150879
0.000000	2.616281	2831.692383
0.000000	2.616518	2833.991943
0.000000	2.616755	2838.457520
0.000000	2.616992	2845.087158
0.000000	2.617229	2852.956543
0.000000	2.617467	2861.077881
0.000000	2.617704	2869.436035
0.000000	2.617941	2878.305908
0.000000	2.618178	2887.978271
0.000000	2.618415	2898.944580
0.000000	2.618653	2909.288818
0.000000	2.618890	2919.635986
0.000000	2.619127	2929.261963
0.000000	2.619364	2936.808594
0.000000	2.619601	2943.411377
0.000000	2.619838	2947.955566
0.000000	2.620076	2951.406250
0.000000	2.620313	2955.061279
0.000000	2.620550	2959.492432
0.000000	2.620787	2963.825684
0.000000	2.621024	2970.921143
0.000000	2.621262	2978.525635
0.000000	2.621499	2986.524658
0.000000	2.621736	2994.806152
0.000000	2.621973	3004.142334
0.000000	2.622210	3014.747803
0.000000	2.622447	3026.338867
0.000000	2.622685	3038.564209
0.000000	2.622922	3051.663818
0.000000	2.623159	3066.121094
0.000000	2.623396	3081.662354
0.000000	2.623633	3097.388916
0.000000	2.623871	3106.817871
0.000000	2.624108	3107.811279
0.000000	2.624345	3100.256104
0.000000	2.624582	3086.872070
0.000000	2.624819	3067.286865
0.000000	2.625057	3042.602539
0.000000	2.625293	3017.648193
0.000000	2.625531	2998.653320
0.000000	2.625768	2989.508301
0.000000	2.626005	2983.779541
0.000000	2.626242	2983.807373
0.000000	2.626479	2990.358398
0.000000	2.626717	3002.425537
0.000000	2.626954	3020.871094
0.000000	2.627191	3035.768799
0.000000	2.627428	3041.412109
0.000000	2.627665	3036.603760
0.000000	2.627903	3023.714111
0.000000	2.628139	3006.453613
0.000000	2.628377	2987.666260
0.000000	2.628614	2972.617920
0.000000	2.628851	2956.703613
0.000000	2.629088	2936.029541
0.000000	2.629325	2911.781250
0.000000	2.629563	2884.765381
0.000000	2.629800	2858.520264
0.000000	2.630037	2838.424805
0.000000	2.630274	2827.487061
0.000000	2.630511	2826.652100
0.000000	2.630749	2829.765625
0.000000	2.630986	2830.619629
0.000000	2.631223	2828.103271
0.000000	2.631460	2823.179199
0.000000	2.631697	2817.184326
0.000000	2.631934	2810.212646
0.000000	2.632172	2802.398193
0.000000	2.632409	2792.981201
0.000000	2.632646	2781.942627
0.000000	2.632883	2770.339844
0.000000	2.633120	2759.452148
0.000000	2.633358	2751.623047
0.000000	2.633595	2749.941162
0.000000	2.633832	2751.265137
0.000000	2.634069	2757.157959
0.000000	2.634306	2766.542725
0.000000	2.634543	2774.347900
0.000000	2.634780	2779.286621
0.000000	2.635018	2782.861084
0.000000	2.635255	2786.923096
0.000000	2.635492	2792.026611
0.000000	2.635729	2801.021484
0.000000	2.635966	2817.199463
0.000000	2.636204	2838.330811
0.000000	2.636441	2853.018799
0.000000	2.636678	2863.045654
0.000000	2.636915	2866.557129
0.000000	2.637152	2861.218018
0.000000	2.637389	2850.126709
0.000000	2.637627	2838.750977
0.000000	2.637864	2829.929932
0.000000	2.638101	2829.137207
0.000000	2.638338	2835.903320
0.000000	2.638575	2847.040771
0.000000	2.638813	2862.357178
0.000000	2.639050	2882.976563
0.000000	2.639287	2912.114990
0.000000	2.639524	2948.348633
0.000000	2.639761	2982.938721
0.000000	2.639998	3015.176025
0.000000	2.640236	3048.091553
0.000000	2.640473	3077.889404
0.000000	2.640710	3103.624023
0.000000	2.640947	3122.481201
0.000000	2.641184	3137.045654
0.000000	2.641421	3144.892822
0.000000	2.641659	3147.916260
0.000000	2.641896	3146.401611
0.000000	2.642133	3140.628418
0.000000	2.642370	3132.493652
0.000000	2.642607	3122.174072
0.000000	2.642844	3109.564209
0.000000	2.643082	3094.083740
0.000000	2.643319	3081.228027
0.000000	2.643556	3076.852295
0.000000	2.643793	3081.364502
0.000000	2.644030	3088.697021
0.000000	2.644268	3098.256348
0.000000	2.644505	3107.985840
0.000000	2.644742	3112.458740
0.000000	2.644979	3110.117676
0.000000	2.645216	3101.853271
0.000000	2.645453	3087.405273
0.000000	2.645691	3066.546875
0.000000	2.645928	3037.740723
0.000000	2.646165	2994.980713
0.000000	2.646402	2945.702393
0.000000	2.646639	2898.455322
0.000000	2.646877	2865.108643
0.000000	2.647114	2842.982178
0.000000	2.647351	2821.586426
0.000000	2.647588	2798.958984
0.000000	2.647825	2791.341553
0.000000	2.648062	2782.874756
0.000000	2.648299	2769.728271
0.000000	2.648537	2750.967285
0.000000	2.648774	2735.841553
0.000000	2.649011	2719.525146
0.000000	2.649248	2702.048584
0.000000	2.649485	2685.129395
0.000000	2.649723	2668.876465
0.000000	2.649960	2652.358154
0.000000	2.650197	2641.791504
0.000000	2.650434	2640.266602
0.000000	2.650671	2639.857666
0.000000	2.650908	2639.129150
0.000000	2.651146	2639.325195
0.000000	2.651383	2640.685059
0.000000	2.651620	2643.652588
0.000000	2.651857	2648.407959
0.000000	2.652094	2654.511475
0.000000	2.652332	2662.198730
0.000000	2.652569	2666.616699
0.000000	2.652806	2664.895996
0.000000	2.653043	2658.955566
0.000000	2.653280	2649.967041
0.000000	2.653517	2639.968262
0.000000	2.653754	2632.589600
0.000000	2.653992	2632.192139
0.000000	2.654229	2638.399658
0.000000	2.654466	2647.967773
0.000000	2.654703	2661.684326
0.000000	2.654940	2677.130127
0.000000	2.655178	2694.201172
0.000000	2.655415	2714.073486
0.000000	2.655652	2739.721924
0.000000	2.655889	2771.750244
0.000000	2.656126	2810.890381
0.000000	2.656363	2856.433594
0.000000	2.656600	2896.102783
0.000000	2.656838	2928.395020
0.000000	2.657075	2952.075195
0.000000	2.657312	2966.024902
0.000000	2.657549	2969.710449
0.000000	2.657786	2962.010254
0.000000	2.658024	2942.550537
0.000000	2.658261	2912.438721
0.000000	2.658498	2867.290039
0.000000	2.658735	2810.633301
0.000000	2.658972	2754.283691
0.000000	2.659209	2723.901855
0.000000	2.659447	2696.696777
0.000000	2.659684	2687.109375
0.000000	2.659921	2682.075928
0.000000	2.660158	2677.597900
0.000000	2.660395	2675.413086
0.000000	2.660633	2675.391357
0.000000	2.660870	2675.114258
0.000000	2.661107	2670.587158
0.000000	2.661344	2661.020996
0.000000	2.661581	2647.243652
0.000000	2.661819	2629.262939
0.000000	2.662056	2608.805908
0.000000	2.662293	2587.487549
0.000000	2.662530	2566.656738
0.000000	2.662767	2546.256836
0.000000	2.663004	2532.833740
0.000000	2.663242	2521.104248
0.000000	2.663479	2510.832275
0.000000	2.663716	2502.709229
0.000000	2.663953	2495.218750
0.000000	2.664190	2491.543945
0.000000	2.664427	2493.818359
0.000000	2.664665	2496.846436
0.000000	2.664902	2500.197998
0.000000	2.665139	2505.178467
0.000000	2.665376	2513.500977
0.000000	2.665613	2525.436768
0.000000	2.665850	2540.348633
0.000000	2.666088	2557.190430
0.000000	2.666325	2575.668457
0.000000	2.666562	2594.883545
0.000000	2.666799	2612.810791
0.000000	2.667036	2625.265869
0.000000	2.667274	2631.815918
0.000000	2.667511	2633.829102
0.000000	2.667748	2629.853027
0.000000	2.667985	2617.476074
0.000000	2.668222	2599.603027
0.000000	2.668459	2579.260986
0.000000	2.668697	2560.919678
0.000000	2.668934	2546.784180
0.000000	2.669171	2534.850342
0.000000	2.669408	2524.238281
0.000000	2.669645	2513.778564
0.000000	2.669883	2505.039795
0.000000	2.670120	2499.523682
0.000000	2.670357	2495.676758
0.000000	2.670594	2494.690430
0.000000	2.670831	2497.359375
0.000000	2.671068	2501.352051
0.000000	2.671306	2508.946289
0.000000	2.671543	2520.778564
0.000000	2.671780	2536.421143
0.000000	2.672017	2556.511475
0.000000	2.672254	2580.969971
0.000000	2.672492	2607.351807
0.000000	2.672729	2626.817139
0.000000	2.672966	2640.193359
0.000000	2.673203	2649.347656
0.000000	2.673440	2656.247314
0.000000	2.673677	2662.230225
0.000000	2.673914	2669.121094
0.000000	2.674152	2679.817871
0.000000	2.674389	2697.833740
0.000000	2.674626	2717.180420
0.000000	2.674863	2735.708008
0.000000	2.675100	2751.374756
0.000000	2.675338	2760.651611
0.000000	2.675575	2763.195557
0.000000	2.675812	2759.466064
0.000000	2.676049	2751.551514
0.000000	2.676286	2739.052246
0.000000	2.676523	2723.923340
0.000000	2.676760	2710.470703
0.000000	2.676998	2703.192383
0.000000	2.677235	2705.573486
0.000000	2.677472	2721.922119
0.000000	2.677709	2746.267578
0.000000	2.677946	2769.360840
0.000000	2.678184	2784.227295
0.000000	2.678421	2790.368896
0.000000	2.678658	2790.616699
0.000000	2.678895	2789.806885
0.000000	2.679132	2812.715820
0.000000	2.679369	2821.864014
0.000000	2.679607	2838.192871
0.000000	2.679844	2849.114258
0.000000	2.680081	2863.933594
0.000000	2.680318	2880.853760
0.000000	2.680555	2899.557861
0.000000	2.680793	2919.009521
0.000000	2.681030	2933.142090
0.000000	2.681267	2941.987793
0.000000	2.681504	2947.275879
0.000000	2.681741	2950.256104
0.000000	2.681978	2951.576416
0.000000	2.682215	2951.677490
0.000000	2.682453	2951.735352
0.000000	2.682690	2954.149658
0.000000	2.682927	2952.280273
0.000000	2.683164	2943.700928
0.000000	2.683401	2947.707031
0.000000	2.683639	2951.390137
0.000000	2.683876	2956.619873
0.000000	2.684113	2962.086670
0.000000	2.684350	2967.945068
0.000000	2.684587	2962.707520
0.000000	2.684824	2944.114014
0.000000	2.685062	2912.388916
0.000000	2.685299	2869.979004
0.000000	2.685536	2819.597656
0.000000	2.685773	2761.598145
0.000000	2.686010	2712.283447
0.000000	2.686248	2692.385498
0.000000	2.686485	2687.476807
0.000000	2.686722	2698.335449
0.000000	2.686959	2724.488037
0.000000	2.687196	2766.265625
0.000000	2.687433	2821.800537
0.000000	2.687671	2877.660645
0.000000	2.687908	2927.150635
0.000000	2.688145	2970.238037
0.000000	2.688382	3007.314453
0.000000	2.688619	3037.284912
0.000000	2.688857	3059.000488
0.000000	2.689094	3071.343506
0.000000	2.689331	3071.337891
0.000000	2.689568	3058.982422
0.000000	2.689805	3035.273193
0.000000	2.690042	2997.784668
0.000000	2.690280	2945.251953
0.000000	2.690517	2884.953369
0.000000	2.690754	2833.126221
0.000000	2.690991	2811.583740
0.000000	2.691228	2797.819580
0.000000	2.691465	2784.507568
0.000000	2.691703	2766.271973
0.000000	2.691940	2745.454102
0.000000	2.692177	2728.765869
0.000000	2.692414	2713.937744
0.000000	2.692651	2704.233643
0.000000	2.692888	2698.509521
0.000000	2.693126	2703.028564
0.000000	2.693363	2715.712891
0.000000	2.693600	2725.846680
0.000000	2.693837	2733.903076
0.000000	2.694074	2740.587158
0.000000	2.694312	2748.808594
0.000000	2.694549	2758.385742
0.000000	2.694786	2767.898926
0.000000	2.695023	2774.965332
0.000000	2.695260	2775.335449
0.000000	2.695498	2769.348389
0.000000	2.695735	2753.632568
0.000000	2.695972	2729.884521
0.000000	2.696209	2698.565430
0.000000	2.696446	2660.720947
0.000000	2.696683	2624.218750
0.000000	2.696920	2594.866211
0.000000	2.697158	2580.311279
0.000000	2.697395	2585.893066
0.000000	2.697632	2600.043213
0.000000	2.697869	2620.538330
0.000000	2.698106	2641.378174
0.000000	2.698344	2658.982910
0.000000	2.698581	2675.670654
0.000000	2.698818	2695.126465
0.000000	2.699055	2720.437500
0.000000	2.699292	2758.462158
0.000000	2.699529	2809.081055
0.000000	2.699767	2864.397461
0.000000	2.700004	2920.606689
0.000000	2.700241	2972.683105
0.000000	2.700478	3019.174072
0.000000	2.700715	3059.002686
0.000000	2.700953	3093.342041
0.000000	2.701190	3121.958252
0.000000	2.701427	3143.562500
0.000000	2.701664	3152.294189
0.000000	2.701901	3147.841797
0.000000	2.702138	3131.868408
0.000000	2.702375	3106.504883
0.000000	2.702613	3074.207764
0.000000	2.702850	3033.119629
0.000000	2.703087	2986.434326
0.000000	2.703324	2932.871826
0.000000	2.703561	2876.931641
0.000000	2.703799	2835.913818
0.000000	2.704036	2798.991455
0.000000	2.704273	2766.430908
0.000000	2.704510	2739.717529
0.000000	2.704747	2714.406982
0.000000	2.704984	2689.165527
0.000000	2.705221	2664.494385
0.000000	2.705459	2641.453613
0.000000	2.705696	2619.849365
0.000000	2.705933	2600.959717
0.000000	2.706170	2585.668701
0.000000	2.706407	2574.796631
0.000000	2.706645	2568.253418
0.000000	2.706882	2563.143066
0.000000	2.707119	2558.303711
0.000000	2.707356	2554.415283
0.000000	2.707593	2551.294922
0.000000	2.707830	2548.944824
0.000000	2.708068	2548.392822
0.000000	2.708305	2550.306885
0.000000	2.708542	2552.697510
0.000000	2.708779	2555.362793
0.000000	2.709016	2558.803955
0.000000	2.709254	2561.817383
0.000000	2.709491	2563.445801
0.000000	2.709728	2564.793457
0.000000	2.709965	2566.292725
0.000000	2.710202	2567.844727
0.000000	2.710439	2569.955811
0.000000	2.710677	2573.427002
0.000000	2.710914	2578.650879
0.000000	2.711151	2584.690674
0.000000	2.711388	2586.989746
0.000000	2.711625	2586.056885
0.000000	2.711863	2583.344971
0.000000	2.712100	2579.316650
0.000000	2.712337	2574.458496
0.000000	2.712574	2572.764404
0.000000	2.712811	2572.897461
0.000000	2.713048	2575.345703
0.000000	2.713286	2579.849609
0.000000	2.713523	2586.382568
0.000000	2.713760	2595.821533
0.000000	2.713997	2608.384766
0.000000	2.714234	2623.422852
0.000000	2.714471	2642.109131
0.000000	2.714709	2666.231445
0.000000	2.714946	2695.750732
0.000000	2.715183	2728.459961
0.000000	2.715420	2756.460205
0.000000	2.715657	2777.621094
0.000000	2.715894	2791.480225
0.000000	2.716132	2798.507813
0.000000	2.716369	2800.926514
0.000000	2.716606	2800.267578
0.000000	2.716843	2795.897217
0.000000	2.717080	2790.286621
0.000000	2.717318	2783.817139
0.000000	2.717555	2777.040527
0.000000	2.717792	2773.296875
0.000000	2.718029	2771.914551
0.000000	2.718266	2772.797119
0.000000	2.718503	2778.732178
0.000000	2.718741	2789.045166
0.000000	2.718978	2796.168701
0.000000	2.719215	2800.385742
0.000000	2.719452	2804.899658
0.000000	2.719689	2811.919434
0.000000	2.719927	2818.072754
0.000000	2.720164	2823.432861
0.000000	2.720401	2829.334229
0.000000	2.720638	2832.752197
0.000000	2.720875	2836.628418
0.000000	2.721112	2843.002686
0.000000	2.721349	2853.038818
0.000000	2.721587	2863.030273
0.000000	2.721824	2870.675293
0.000000	2.722061	2871.529297
0.000000	2.722298	2865.511963
0.000000	2.722535	2854.151855
0.000000	2.722773	2840.778320
0.000000	2.723010	2827.995361
0.000000	2.723247	2811.727783
0.000000	2.723484	2798.080811
0.000000	2.723721	2786.260254
0.000000	2.723958	2779.575195
0.000000	2.724195	2773.414551
0.000000	2.724433	2768.927734
0.000000	2.724670	2766.028076
0.000000	2.724907	2767.569336
0.000000	2.725144	2770.816162
0.000000	2.725381	2774.332764
0.000000	2.725619	2779.037842
0.000000	2.725856	2784.169189
0.000000	2.726093	2789.795898
0.000000	2.726330	2795.667236
0.000000	2.726567	2801.953857
0.000000	2.726804	2807.939941
0.000000	2.727042	2814.219727
0.000000	2.727279	2821.910889
0.000000	2.727516	2831.676025
0.000000	2.727753	2843.710693
0.000000	2.727990	2858.866455
0.000000	2.728228	2872.953369
0.000000	2.728465	2890.880859
0.000000	2.728702	2917.009766
0.000000	2.728939	2952.735107
0.000000	2.729176	2993.419678
0.000000	2.729414	3037.577148
0.000000	2.729650	3075.503174
0.000000	2.729888	3104.479004
0.000000	2.730125	3124.306396
0.000000	2.730362	3136.357422
0.000000	2.730599	3141.805664
0.000000	2.730836	3140.941162
0.000000	2.731074	3133.944580
0.000000	2.731311	3120.468262
0.000000	2.731548	3101.871826
0.000000	2.731785	3081.263184
0.000000	2.732022	3060.764648
0.000000	2.732260	3039.962646
0.000000	2.732497	3012.717041
0.000000	2.732734	2978.714844
0.000000	2.732971	2939.895020
0.000000	2.733208	2899.171143
0.000000	2.733445	2860.830078
0.000000	2.733683	2830.304932
0.000000	2.733920	2805.358643
0.000000	2.734157	2782.432373
0.000000	2.734394	2756.823730
0.000000	2.734631	2729.110352
0.000000	2.734869	2699.439697
0.000000	2.735106	2670.870117
0.000000	2.735343	2648.594482
0.000000	2.735580	2637.787598
0.000000	2.735817	2636.070068
0.000000	2.736054	2638.721680
0.000000	2.736292	2647.010498
0.000000	2.736529	2659.983643
0.000000	2.736766	2670.343750
0.000000	2.737003	2688.318848
0.000000	2.737240	2713.879639
0.000000	2.737478	2739.648926
0.000000	2.737715	2763.743896
0.000000	2.737952	2782.699463
0.000000	2.738189	2795.600830
0.000000	2.738426	2804.986572
0.000000	2.738663	2814.591553
0.000000	2.738901	2826.333496
0.000000	2.739138	2836.621094
0.000000	2.739375	2849.480469
0.000000	2.739612	2860.178955
0.000000	2.739849	2871.932617
0.000000	2.740086	2885.740967
0.000000	2.740324	2903.708496
0.000000	2.740561	2924.562012
0.000000	2.740798	2938.997559
0.000000	2.741035	2946.225586
0.000000	2.741272	2948.891357
0.000000	2.741509	2951.022949
0.000000	2.741747	2953.676758
0.000000	2.741984	2959.710693
0.000000	2.742221	2973.565186
0.000000	2.742458	3001.025146
0.000000	2.742695	3046.807617
0.000000	2.742933	3096.270996
0.000000	2.743170	3136.688477
0.000000	2.743407	3166.420898
0.000000	2.743644	3185.194580
0.000000	2.743881	3192.239502
0.000000	2.744118	3188.336670
0.000000	2.744355	3174.486328
0.000000	2.744593	3149.300781
0.000000	2.744830	3112.642090
0.000000	2.745067	3067.592041
0.000000	2.745304	3017.640381
0.000000	2.745541	2967.440186
0.000000	2.745779	2924.385742
0.000000	2.746016	2891.635986
0.000000	2.746253	2873.399414
0.000000	2.746490	2859.286133
0.000000	2.746727	2847.693115
0.000000	2.746964	2837.549316
0.000000	2.747202	2829.571045
0.000000	2.747439	2822.590820
0.000000	2.747676	2816.352051
0.000000	2.747913	2808.590332
0.000000	2.748150	2797.428223
0.000000	2.748388	2783.650146
0.000000	2.748625	2767.437012
0.000000	2.748862	2749.761963
0.000000	2.749099	2734.774658
0.000000	2.749336	2721.774414
0.000000	2.749573	2705.409424
0.000000	2.749810	2689.008301
0.000000	2.750048	2677.247559
0.000000	2.750285	2666.420410
0.000000	2.750522	2655.131348
0.000000	2.750759	2644.594971
0.000000	2.750996	2635.825928
0.000000	2.751234	2628.450684
0.000000	2.751471	2624.015137
0.000000	2.751708	2623.760498
0.000000	2.751945	2625.789795
0.000000	2.752182	2628.499023
0.000000	2.752419	2631.312256
0.000000	2.752657	2634.193604
0.000000	2.752894	2636.492188
0.000000	2.753131	2638.217285
0.000000	2.753368	2639.306885
0.000000	2.753605	2638.765381
0.000000	2.753842	2638.574463
0.000000	2.754080	2640.718994
0.000000	2.754317	2647.533203
0.000000	2.754554	2661.021484
0.000000	2.754791	2683.535156
0.000000	2.755028	2717.136475
0.000000	2.755265	2762.817871
0.000000	2.755503	2824.786621
0.000000	2.755740	2903.630127
0.000000	2.755977	2985.384521
0.000000	2.756214	3061.969482
0.000000	2.756451	3131.345947
0.000000	2.756689	3191.411377
0.000000	2.756926	3240.398438
0.000000	2.757163	3277.113037
0.000000	2.757400	3300.392090
0.000000	2.757637	3309.379395
0.000000	2.757874	3305.193604
0.000000	2.758112	3286.815918
0.000000	2.758349	3253.780518
0.000000	2.758586	3206.271484
0.000000	2.758823	3149.665527
0.000000	2.759060	3089.420654
0.000000	2.759298	3032.780518
0.000000	2.759535	2986.934570
0.000000	2.759772	2952.502197
0.000000	2.760009	2941.895264
0.000000	2.760246	2930.854248
0.000000	2.760484	2930.892090
0.000000	2.760721	2937.702881
0.000000	2.760958	2951.467529
0.000000	2.761195	2972.505615
0.000000	2.761432	2994.297852
0.000000	2.761669	3015.507813
0.000000	2.761907	3036.475830
0.000000	2.762144	3056.333008
0.000000	2.762381	3070.528564
0.000000	2.762618	3077.993652
0.000000	2.762855	3078.709473
0.000000	2.763092	3072.523193
0.000000	2.763330	3059.593750
0.000000	2.763567	3044.235107
0.000000	2.763804	3023.338623
0.000000	2.764041	3003.708008
0.000000	2.764278	2988.645508
0.000000	2.764515	2976.547852
0.000000	2.764753	2966.606689
0.000000	2.764990	2958.296143
0.000000	2.765227	2951.316406
0.000000	2.765464	2944.067383
0.000000	2.765701	2938.076660
0.000000	2.765939	2931.913330
0.000000	2.766176	2925.499512
0.000000	2.766413	2918.669922
0.000000	2.766650	2910.997314
0.000000	2.766887	2901.884277
0.000000	2.767124	2892.854492
0.000000	2.767362	2885.062012
0.000000	2.767599	2879.284668
0.000000	2.767836	2877.214844
0.000000	2.768073	2881.390137
0.000000	2.768310	2890.302490
0.000000	2.768548	2902.402100
0.000000	2.768785	2914.968506
0.000000	2.769022	2923.666504
0.000000	2.769259	2928.074219
0.000000	2.769496	2928.173584
0.000000	2.769733	2925.541260
0.000000	2.769970	2921.189697
0.000000	2.770208	2914.853027
0.000000	2.770445	2908.433594
0.000000	2.770682	2902.691162
0.000000	2.770919	2897.686768
0.000000	2.771156	2895.024170
0.000000	2.771394	2893.822510
0.000000	2.771631	2893.181152
0.000000	2.771868	2892.742188
0.000000	2.772105	2893.105225
0.000000	2.772342	2896.547119
0.000000	2.772579	2902.554443
0.000000	2.772816	2909.002441
0.000000	2.773054	2915.012939
0.000000	2.773291	2917.709473
0.000000	2.773528	2919.953857
0.000000	2.773765	2922.092773
0.000000	2.774002	2923.791504
0.000000	2.774240	2924.839600
0.000000	2.774477	2923.479004
0.000000	2.774714	2919.517822
0.000000	2.774951	2909.647461
0.000000	2.775188	2900.551270
0.000000	2.775425	2888.558105
0.000000	2.775663	2876.503662
0.000000	2.775900	2866.516846
0.000000	2.776137	2858.209229
0.000000	2.776374	2853.022461
0.000000	2.776611	2849.144287
0.000000	2.776848	2846.070557
0.000000	2.777086	2844.382813
0.000000	2.777323	2844.430664
0.000000	2.777560	2847.103760
0.000000	2.777797	2852.645020
0.000000	2.778034	2860.044922
0.000000	2.778271	2867.844727
0.000000	2.778509	2874.083740
0.000000	2.778746	2877.524414
0.000000	2.778983	2877.820801
0.000000	2.779220	2875.398438
0.000000	2.779457	2871.021484
0.000000	2.779695	2863.966309
0.000000	2.779932	2854.308105
0.000000	2.780169	2843.574463
0.000000	2.780406	2833.495605
0.000000	2.780643	2823.915039
0.000000	2.780880	2815.209229
0.000000	2.781118	2808.058350
0.000000	2.781355	2801.139404
0.000000	2.781592	2793.461182
0.000000	2.781829	2787.192871
0.000000	2.782066	2781.559082
0.000000	2.782304	2778.668457
0.000000	2.782541	2779.637695
0.000000	2.782778	2784.396240
0.000000	2.783015	2792.281982
0.000000	2.783252	2803.206543
0.000000	2.783489	2817.159912
0.000000	2.783726	2830.653076
0.000000	2.783964	2843.166992
0.000000	2.784201	2854.829834
0.000000	2.784438	2864.891846
0.000000	2.784675	2872.498047
0.000000	2.784912	2874.861816
0.000000	2.785150	2873.599121
0.000000	2.785387	2870.418213
0.000000	2.785624	2867.219482
0.000000	2.785861	2865.555176
0.000000	2.786098	2864.615723
0.000000	2.786335	2863.895508
0.000000	2.786573	2862.995361
0.000000	2.786810	2861.911377
0.000000	2.787047	2860.362549
0.000000	2.787284	2858.332275
0.000000	2.787521	2856.041260
0.000000	2.787759	2854.413818
0.000000	2.787996	2853.345703
0.000000	2.788233	2854.170898
0.000000	2.788470	2858.114990
0.000000	2.788707	2867.466797
0.000000	2.788944	2883.967773
0.000000	2.789182	2909.725342
0.000000	2.789419	2944.395020
0.000000	2.789656	2985.479736
0.000000	2.789893	3020.063232
0.000000	2.790130	3044.480713
0.000000	2.790368	3058.632813
0.000000	2.790605	3063.303223
0.000000	2.790842	3060.250977
0.000000	2.791079	3049.071045
0.000000	2.791316	3030.702393
0.000000	2.791553	3006.562256
0.000000	2.791791	2978.164551
0.000000	2.792027	2947.868164
0.000000	2.792265	2921.246094
0.000000	2.792502	2904.733398
0.000000	2.792739	2893.831787
0.000000	2.792977	2884.742920
0.000000	2.793213	2877.641846
0.000000	2.793451	2874.292725
0.000000	2.793688	2874.779785
0.000000	2.793925	2877.678467
0.000000	2.794163	2883.043213
0.000000	2.794399	2890.631836
0.000000	2.794636	2899.375000
0.000000	2.794874	2910.244629
0.000000	2.795111	2924.609131
0.000000	2.795348	2944.195068
0.000000	2.795585	2969.501221
0.000000	2.795822	3000.479736
0.000000	2.796060	3037.822021
0.000000	2.796297	3075.838867
0.000000	2.796534	3108.441895
0.000000	2.796771	3136.949463
0.000000	2.797008	3158.428955
0.000000	2.797246	3176.177490
0.000000	2.797483	3191.931885
0.000000	2.797720	3205.303711
0.000000	2.797957	3217.554688
0.000000	2.798194	3229.375000
0.000000	2.798431	3242.396484
0.000000	2.798669	3258.643799
0.000000	2.798906	3280.779785
0.000000	2.799143	3303.490967
0.000000	2.799380	3320.625244
0.000000	2.799617	3331.670898
0.000000	2.799855	3343.139404
0.000000	2.800092	3350.317871
0.000000	2.800329	3350.656738
0.000000	2.800566	3344.812012
0.000000	2.800803	3332.937012
0.000000	2.801040	3315.648682
0.000000	2.801278	3293.664307
0.000000	2.801515	3270.870361
0.000000	2.801752	3251.187988
0.000000	2.801989	3241.360840
0.000000	2.802226	3238.845703
0.000000	2.802464	3243.784424
0.000000	2.802701	3252.750244
0.000000	2.802938	3265.126221
0.000000	2.803175	3281.337646
0.000000	2.803412	3299.225586
0.000000	2.803649	3312.597656
0.000000	2.803886	3320.581543
0.000000	2.804124	3322.604248
0.000000	2.804361	3319.191650
0.000000	2.804598	3311.012207
0.000000	2.804835	3299.546143
0.000000	2.805072	3280.694580
0.000000	2.805310	3254.324707
0.000000	2.805547	3224.937988
0.000000	2.805784	3191.000732
0.000000	2.806021	3156.920166
0.000000	2.806258	3120.111328
0.000000	2.806495	3076.303955
0.000000	2.806733	3032.176270
0.000000	2.806970	3003.586670
0.000000	2.807207	2980.373535
0.000000	2.807444	2961.900146
0.000000	2.807681	2947.600098
0.000000	2.807919	2937.861328
0.000000	2.808156	2930.424072
0.000000	2.808393	2924.416016
0.000000	2.808630	2919.575439
0.000000	2.808867	2913.918945
0.000000	2.809104	2907.929932
0.000000	2.809342	2902.015869
0.000000	2.809579	2895.720215
0.000000	2.809816	2889.611328
0.000000	2.810053	2884.544922
0.000000	2.810290	2879.289307
0.000000	2.810528	2872.787109
0.000000	2.810765	2865.592529
0.000000	2.811002	2856.785889
0.000000	2.811239	2848.688965
0.000000	2.811476	2840.581543
0.000000	2.811713	2832.806396
0.000000	2.811951	2825.600830
0.000000	2.812187	2818.103027
0.000000	2.812425	2810.535400
0.000000	2.812662	2803.280029
0.000000	2.812899	2797.334473
0.000000	2.813136	2792.451904
0.000000	2.813373	2788.427246
0.000000	2.813611	2783.574463
0.000000	2.813848	2779.064453
0.000000	2.814085	2775.064209
0.000000	2.814322	2771.531494
0.000000	2.814559	2770.615234
0.000000	2.814796	2772.921875
0.000000	2.815034	2777.634521
0.000000	2.815271	2786.276367
0.000000	2.815508	2798.701416
0.000000	2.815745	2809.019287
0.000000	2.815982	2814.511475
0.000000	2.816220	2816.663574
0.000000	2.816457	2818.161377
0.000000	2.816694	2821.254883
0.000000	2.816931	2824.889160
0.000000	2.817168	2832.161621
0.000000	2.817405	2845.750000
0.000000	2.817643	2864.494629
0.000000	2.817880	2885.507080
0.000000	2.818117	2909.491943
0.000000	2.818354	2934.410156
0.000000	2.818591	2955.185303
0.000000	2.818829	2968.661621
0.000000	2.819066	2974.162109
0.000000	2.819303	2972.218750
0.000000	2.819540	2963.505615
0.000000	2.819777	2949.647949
0.000000	2.820014	2930.841553
0.000000	2.820252	2904.957764
0.000000	2.820489	2877.613281
0.000000	2.820726	2859.006836
0.000000	2.820963	2848.747803
0.000000	2.821200	2838.735107
0.000000	2.821438	2831.093018
0.000000	2.821675	2826.071045
0.000000	2.821912	2820.502197
0.000000	2.822149	2814.334717
0.000000	2.822386	2808.609375
0.000000	2.822623	2803.322266
0.000000	2.822860	2798.466553
0.000000	2.823098	2794.007324
0.000000	2.823335	2791.756348
0.000000	2.823572	2791.854980
0.000000	2.823809	2793.530273
0.000000	2.824046	2796.373291
0.000000	2.824284	2796.386475
0.000000	2.824521	2791.706055
0.000000	2.824758	2783.850830
0.000000	2.824995	2772.989258
0.000000	2.825232	2759.181396
0.000000	2.825469	2744.279053
0.000000	2.825707	2732.167236
0.000000	2.825944	2725.996826
0.000000	2.826181	2726.081787
0.000000	2.826418	2732.955078
0.000000	2.826655	2746.499023
0.000000	2.826892	2765.493652
0.000000	2.827130	2785.460449
0.000000	2.827367	2803.346680
0.000000	2.827604	2819.360840
0.000000	2.827841	2833.161133
0.000000	2.828078	2846.923828
0.000000	2.828315	2861.200684
0.000000	2.828553	2875.125977
0.000000	2.828790	2886.213135
0.000000	2.829027	2889.635986
0.000000	2.829264	2883.698486
0.000000	2.829501	2869.764404
0.000000	2.829739	2849.372070
0.000000	2.829976	2825.183350
0.000000	2.830213	2801.905273
0.000000	2.830450	2785.072998
0.000000	2.830687	2779.539063
0.000000	2.830925	2775.687988
0.000000	2.831161	2772.989014
0.000000	2.831399	2770.602783
0.000000	2.831636	2765.332275
0.000000	2.831873	2758.614258
0.000000	2.832110	2750.943115
0.000000	2.832347	2743.249023
0.000000	2.832585	2737.323975
0.000000	2.832822	2732.435059
0.000000	2.833059	2728.110352
0.000000	2.833296	2722.240234
0.000000	2.833533	2715.860840
0.000000	2.833771	2709.747803
0.000000	2.834008	2705.419678
0.000000	2.834245	2701.298096
0.000000	2.834482	2696.889404
0.000000	2.834719	2691.099854
0.000000	2.834956	2684.492676
0.000000	2.835194	2678.159180
0.000000	2.835431	2672.580078
0.000000	2.835668	2668.272217
0.000000	2.835905	2665.010742
0.000000	2.836142	2662.522217
0.000000	2.836380	2661.349609
0.000000	2.836617	2661.532227
0.000000	2.836854	2661.838135
0.000000	2.837091	2662.075928
0.000000	2.837328	2663.658936
0.000000	2.837565	2668.639404
0.000000	2.837803	2674.528320
0.000000	2.838040	2677.645264
0.000000	2.838277	2680.536133
0.000000	2.838514	2685.162842
0.000000	2.838751	2693.900146
0.000000	2.838989	2707.132813
0.000000	2.839226	2721.794922
0.000000	2.839463	2738.444580
0.000000	2.839700	2756.509033
0.000000	2.839937	2775.633545
0.000000	2.840174	2793.139404
0.000000	2.840412	2806.638672
0.000000	2.840648	2813.190430
0.000000	2.840886	2813.076416
0.000000	2.841123	2808.958252
0.000000	2.841360	2800.533203
0.000000	2.841598	2787.921143
0.000000	2.841834	2773.537109
0.000000	2.842072	2758.197510
0.000000	2.842309	2741.452393
0.000000	2.842546	2726.393799
0.000000	2.842783	2713.686035
0.000000	2.843020	2704.612549
0.000000	2.843257	2698.322266
0.000000	2.843495	2694.046387
0.000000	2.843732	2692.247314
0.000000	2.843969	2691.623291
0.000000	2.844206	2692.006836
0.000000	2.844443	2693.005615
0.000000	2.844681	2694.281982
0.000000	2.844918	2694.162842
0.000000	2.845155	2693.623047
0.000000	2.845392	2692.806641
0.000000	2.845629	2692.125244
0.000000	2.845866	2692.535156
0.000000	2.846104	2694.905273
0.000000	2.846341	2700.871094
0.000000	2.846578	2712.778076
0.000000	2.846815	2729.885498
0.000000	2.847052	2751.596680
0.000000	2.847290	2775.698242
0.000000	2.847527	2800.075684
0.000000	2.847764	2819.856934
0.000000	2.848001	2833.132324
0.000000	2.848238	2840.526611
0.000000	2.848475	2842.110107
0.000000	2.848713	2839.222900
0.000000	2.848950	2832.281494
0.000000	2.849187	2821.516357
0.000000	2.849424	2809.461426
0.000000	2.849661	2797.481934
0.000000	2.849899	2785.594727
0.000000	2.850136	2771.075195
0.000000	2.850373	2755.706787
0.000000	2.850610	2740.407959
0.000000	2.850847	2724.890869
0.000000	2.851084	2714.413574
0.000000	2.851321	2705.758057
0.000000	2.851559	2699.280518
0.000000	2.851796	2695.332764
0.000000	2.852033	2693.733643
0.000000	2.852270	2694.118652
0.000000	2.852507	2694.761963
0.000000	2.852745	2694.961182
0.000000	2.852982	2695.190674
0.000000	2.853219	2696.555664
0.000000	2.853456	2698.446045
0.000000	2.853693	2701.382568
0.000000	2.853930	2706.438721
0.000000	2.854168	2712.520264
0.000000	2.854405	2720.193115
0.000000	2.854642	2728.222168
0.000000	2.854879	2737.173584
0.000000	2.855116	2749.099609
0.000000	2.855354	2764.173340
0.000000	2.855591	2780.888428
0.000000	2.855828	2794.446533
0.000000	2.856065	2806.682617
0.000000	2.856302	2822.629395
0.000000	2.856539	2838.111328
0.000000	2.856777	2849.005371
0.000000	2.857014	2856.929443
0.000000	2.857251	2856.954102
0.000000	2.857488	2850.563477
0.000000	2.857725	2839.070068
0.000000	2.857963	2823.502441
0.000000	2.858200	2805.162598
0.000000	2.858437	2789.774414
0.000000	2.858674	2781.308594
0.000000	2.858911	2781.249268
0.000000	2.859149	2782.561035
0.000000	2.859386	2786.802979
0.000000	2.859622	2794.527100
0.000000	2.859860	2806.675293
0.000000	2.860097	2822.750732
0.000000	2.860334	2837.367676
0.000000	2.860572	2858.548584
0.000000	2.860808	2884.628662
0.000000	2.861046	2907.809570
0.000000	2.861283	2938.959473
0.000000	2.861520	2968.246582
0.000000	2.861757	2994.014404
0.000000	2.861994	3019.062500
0.000000	2.862231	3044.791992
0.000000	2.862469	3068.266846
0.000000	2.862706	3086.601563
0.000000	2.862943	3101.260498
0.000000	2.863180	3116.285400
0.000000	2.863417	3131.251709
0.000000	2.863655	3142.132324
0.000000	2.863892	3166.041992
0.000000	2.864129	3192.803223
0.000000	2.864366	3208.526123
0.000000	2.864603	3212.653809
0.000000	2.864841	3206.763916
0.000000	2.865078	3193.432861
0.000000	2.865315	3171.788330
0.000000	2.865552	3141.757324
0.000000	2.865789	3106.550293
0.000000	2.866026	3070.869873
0.000000	2.866264	3041.518799
0.000000	2.866501	3017.515869
0.000000	2.866738	2996.881348
0.000000	2.866975	2983.662598
0.000000	2.867212	2979.854004
0.000000	2.867450	2984.471924
0.000000	2.867687	2993.564209
0.000000	2.867924	3004.790039
0.000000	2.868161	3010.735352
0.000000	2.868398	3010.349365
0.000000	2.868635	3003.676758
0.000000	2.868873	2993.061768
0.000000	2.869110	2979.581055
0.000000	2.869347	2963.369385
0.000000	2.869584	2948.554443
0.000000	2.869821	2940.125244
0.000000	2.870059	2942.109375
0.000000	2.870296	2944.951416
0.000000	2.870533	2944.885986
0.000000	2.870770	2943.437988
0.000000	2.871007	2941.046875
0.000000	2.871244	2937.393066
0.000000	2.871481	2932.397705
0.000000	2.871719	2926.281738
0.000000	2.871956	2919.336182
0.000000	2.872193	2912.753662
0.000000	2.872430	2907.494629
0.000000	2.872667	2903.456055
0.000000	2.872905	2900.011719
0.000000	2.873142	2897.590088
0.000000	2.873379	2896.713379
0.000000	2.873616	2897.678467
0.000000	2.873853	2899.358154
0.000000	2.874090	2901.549561
0.000000	2.874328	2903.770020
0.000000	2.874565	2905.600342
0.000000	2.874802	2902.355225
0.000000	2.875039	2892.988525
0.000000	2.875276	2878.815430
0.000000	2.875513	2862.251465
0.000000	2.875751	2841.989258
0.000000	2.875988	2815.027344
0.000000	2.876225	2786.897217
0.000000	2.876462	2766.999756
0.000000	2.876699	2756.853760
0.000000	2.876936	2752.882080
0.000000	2.877174	2752.511230
0.000000	2.877411	2753.608154
0.000000	2.877648	2757.158691
0.000000	2.877885	2762.822266
0.000000	2.878122	2771.310547
0.000000	2.878360	2783.032959
0.000000	2.878597	2796.653564
0.000000	2.878834	2812.307129
0.000000	2.879071	2829.476807
0.000000	2.879308	2845.791992
0.000000	2.879545	2857.978271
0.000000	2.879782	2866.932617
0.000000	2.880020	2875.121582
0.000000	2.880257	2885.708740
0.000000	2.880494	2896.917480
0.000000	2.880731	2905.381836
0.000000	2.880968	2910.700684
0.000000	2.881206	2915.738281
0.000000	2.881443	2916.567383
0.000000	2.881680	2912.650391
0.000000	2.881917	2901.351807
0.000000	2.882154	2881.971436
0.000000	2.882391	2858.604248
0.000000	2.882629	2835.885010
0.000000	2.882866	2821.706299
0.000000	2.883103	2820.096924
0.000000	2.883340	2822.134766
0.000000	2.883577	2826.120361
0.000000	2.883815	2830.059814
0.000000	2.884052	2833.316895
0.000000	2.884289	2837.805908
0.000000	2.884526	2841.288818
0.000000	2.884763	2842.681152
0.000000	2.885000	2844.436279
0.000000	2.885238	2846.895752
0.000000	2.885475	2850.790527
0.000000	2.885712	2856.707520
0.000000	2.885949	2864.771484
0.000000	2.886186	2874.449219
0.000000	2.886424	2886.197021
0.000000	2.886661	2900.454102
0.000000	2.886898	2917.041260
0.000000	2.887135	2934.827148
0.000000	2.887372	2951.226074
0.000000	2.887609	2966.068604
0.000000	2.887847	2976.956787
0.000000	2.888084	2983.259521
0.000000	2.888321	2984.651367
0.000000	2.888558	2983.168701
0.000000	2.888795	2979.854004
0.000000	2.889033	2976.590088
0.000000	2.889269	2974.704834
0.000000	2.889507	2974.743896
0.000000	2.889744	2977.006836
0.000000	2.889981	2981.616699
0.000000	2.890218	2992.934082
0.000000	2.890455	3009.181885
0.000000	2.890692	3032.108887
0.000000	2.890930	3056.961914
0.000000	2.891167	3084.559814
0.000000	2.891404	3110.586914
0.000000	2.891641	3128.244873
0.000000	2.891878	3136.556885
0.000000	2.892116	3135.225586
0.000000	2.892353	3124.856934
0.000000	2.892590	3106.194092
0.000000	2.892827	3081.355957
0.000000	2.893064	3046.231201
0.000000	2.893301	3006.037598
0.000000	2.893539	2973.815918
0.000000	2.893776	2967.228760
0.000000	2.894013	2951.729004
0.000000	2.894250	2943.721436
0.000000	2.894487	2934.118164
0.000000	2.894725	2925.945313
0.000000	2.894962	2919.545654
0.000000	2.895199	2914.971191
0.000000	2.895436	2911.360840
0.000000	2.895673	2908.143311
0.000000	2.895911	2905.799072
0.000000	2.896148	2903.916992
0.000000	2.896385	2901.637695
0.000000	2.896622	2898.304199
0.000000	2.896859	2893.677246
0.000000	2.897096	2887.532227
0.000000	2.897334	2879.944824
0.000000	2.897571	2871.418213
0.000000	2.897808	2863.805176
0.000000	2.898045	2859.098633
0.000000	2.898282	2855.470215
0.000000	2.898520	2850.897705
0.000000	2.898757	2845.508057
0.000000	2.898994	2838.480713
0.000000	2.899231	2829.689453
0.000000	2.899468	2818.610107
0.000000	2.899705	2808.026855
0.000000	2.899942	2798.844238
0.000000	2.900180	2791.240967
0.000000	2.900417	2785.329590
0.000000	2.900654	2782.938965
0.000000	2.900891	2783.902832
0.000000	2.901128	2787.824951
0.000000	2.901366	2794.036865
0.000000	2.901603	2803.162842
0.000000	2.901840	2813.266602
0.000000	2.902077	2824.134521
0.000000	2.902314	2831.673096
0.000000	2.902551	2836.343750
0.000000	2.902789	2840.840820
0.000000	2.903026	2846.156494
0.000000	2.903263	2853.980225
0.000000	2.903500	2866.094482
0.000000	2.903737	2885.886475
0.000000	2.903975	2909.307617
0.000000	2.904212	2930.455322
0.000000	2.904449	2944.709229
0.000000	2.904686	2954.215820
0.000000	2.904923	2960.858398
0.000000	2.905160	2959.881836
0.000000	2.905398	2954.491211
0.000000	2.905635	2945.260010
0.000000	2.905872	2932.829834
0.000000	2.906109	2919.870361
0.000000	2.906346	2910.915527
0.000000	2.906584	2906.222900
0.000000	2.906821	2900.831055
0.000000	2.907058	2893.862793
0.000000	2.907295	2885.669189
0.000000	2.907532	2876.167725
0.000000	2.907769	2866.244873
0.000000	2.908007	2857.308350
0.000000	2.908243	2851.326172
0.000000	2.908481	2847.370117
0.000000	2.908718	2849.196045
0.000000	2.908955	2855.485352
0.000000	2.909193	2862.375977
0.000000	2.909429	2867.603516
0.000000	2.909667	2872.008057
0.000000	2.909904	2876.649902
0.000000	2.910141	2881.539307
0.000000	2.910378	2886.324463
0.000000	2.910615	2888.761475
0.000000	2.910852	2889.924805
0.000000	2.911090	2889.895752
0.000000	2.911327	2889.888184
0.000000	2.911564	2892.192627
0.000000	2.911801	2899.881836
0.000000	2.912038	2909.256104
0.000000	2.912276	2922.013672
0.000000	2.912513	2935.375244
0.000000	2.912750	2948.836426
0.000000	2.912987	2960.175049
0.000000	2.913224	2969.860352
0.000000	2.913461	2982.765381
0.000000	2.913699	2993.357422
0.000000	2.913936	3005.519531
0.000000	2.914173	3021.526123
0.000000	2.914410	3043.315674
0.000000	2.914647	3073.421631
0.000000	2.914885	3106.414795
0.000000	2.915122	3144.484863
0.000000	2.915359	3181.620850
0.000000	2.915596	3207.416504
0.000000	2.915833	3221.301025
0.000000	2.916070	3222.605469
0.000000	2.916308	3211.547852
0.000000	2.916545	3190.195313
0.000000	2.916782	3160.253418
0.000000	2.917019	3125.531982
0.000000	2.917256	3091.184814
0.000000	2.917494	3064.367188
0.000000	2.917731	3040.593750
0.000000	2.917968	3024.776855
0.000000	2.918205	3017.385498
0.000000	2.918442	3014.341064
0.000000	2.918679	3019.420410
0.000000	2.918916	3039.474854
0.000000	2.919154	3076.540527
0.000000	2.919391	3127.405029
0.000000	2.919628	3189.333496
0.000000	2.919865	3245.604492
0.000000	2.920102	3294.439453
0.000000	2.920340	3332.521240
0.000000	2.920577	3358.257324
0.000000	2.920814	3371.750732
0.000000	2.921051	3374.490234
0.000000	2.921288	3368.109863
0.000000	2.921525	3355.848877
0.000000	2.921763	3343.359131
0.000000	2.922000	3336.248291
0.000000	2.922237	3339.888184
0.000000	2.922474	3346.429443
0.000000	2.922711	3347.725586
0.000000	2.922949	3343.406982
0.000000	2.923186	3334.489502
0.000000	2.923423	3321.332031
0.000000	2.923660	3303.812012
0.000000	2.923897	3281.178955
0.000000	2.924134	3258.008789
0.000000	2.924372	3231.401367
0.000000	2.924609	3203.117188
0.000000	2.924846	3176.783936
0.000000	2.925083	3159.481689
0.000000	2.925320	3149.201172
0.000000	2.925557	3139.835449
0.000000	2.925795	3131.974121
0.000000	2.926032	3124.610352
0.000000	2.926269	3119.171875
0.000000	2.926506	3116.429443
0.000000	2.926743	3114.660400
0.000000	2.926980	3114.161133
0.000000	2.927217	3117.398682
0.000000	2.927455	3123.080566
0.000000	2.927692	3125.402588
0.000000	2.927929	3123.851074
0.000000	2.928166	3118.950195
0.000000	2.928403	3112.022461
0.000000	2.928641	3103.388672
0.000000	2.928878	3094.134277
0.000000	2.929115	3088.269043
0.000000	2.929352	3088.245361
0.000000	2.929589	3091.280273
0.000000	2.929826	3098.114502
0.000000	2.930064	3108.934326
0.000000	2.930301	3124.960693
0.000000	2.930538	3147.913330
0.000000	2.930775	3177.756836
0.000000	2.931012	3212.111816
0.000000	2.931250	3250.839600
0.000000	2.931487	3282.374756
0.000000	2.931724	3303.431396
0.000000	2.931961	3312.623535
0.000000	2.932198	3308.941406
0.000000	2.932436	3293.050293
0.000000	2.932673	3268.189941
0.000000	2.932910	3233.104492
0.000000	2.933147	3187.976318
0.000000	2.933384	3145.629639
0.000000	2.933621	3134.711670
0.000000	2.933859	3112.072021
0.000000	2.934096	3092.592529
0.000000	2.934333	3091.237793
0.000000	2.934570	3085.658691
0.000000	2.934807	3100.585938
0.000000	2.935045	3113.325195
0.000000	2.935282	3128.953125
0.000000	2.935519	3145.497559
0.000000	2.935756	3161.797119
0.000000	2.935993	3178.958740
0.000000	2.936230	3198.899902
0.000000	2.936468	3219.420166
0.000000	2.936705	3240.687256
0.000000	2.936942	3258.613037
0.000000	2.937179	3271.745117
0.000000	2.937416	3280.289307
0.000000	2.937654	3285.457275
0.000000	2.937890	3284.006104
0.000000	2.938128	3275.334229
0.000000	2.938365	3260.145264
0.000000	2.938602	3237.961426
0.000000	2.938839	3211.193848
0.000000	2.939076	3183.941406
0.000000	2.939313	3159.264404
0.000000	2.939551	3141.641846
0.000000	2.939788	3136.833496
0.000000	2.940025	3129.475830
0.000000	2.940262	3119.337402
0.000000	2.940499	3107.963867
0.000000	2.940737	3096.832764
0.000000	2.940974	3086.098145
0.000000	2.941211	3072.593018
0.000000	2.941448	3059.207764
0.000000	2.941685	3045.802246
0.000000	2.941922	3038.324707
0.000000	2.942160	3029.281738
0.000000	2.942397	3019.636963
0.000000	2.942634	3009.082031
0.000000	2.942871	2997.420898
0.000000	2.943108	2986.273438
0.000000	2.943346	2976.383301
0.000000	2.943583	2963.979248
0.000000	2.943820	2948.672363
0.000000	2.944057	2931.415771
0.000000	2.944294	2913.078857
0.000000	2.944531	2892.802734
0.000000	2.944769	2871.736328
0.000000	2.945006	2849.463867
0.000000	2.945243	2828.350586
0.000000	2.945480	2804.357666
0.000000	2.945717	2779.468994
0.000000	2.945955	2758.542480
0.000000	2.946192	2741.092285
0.000000	2.946429	2724.955078
0.000000	2.946666	2712.031738
0.000000	2.946903	2701.962158
0.000000	2.947140	2693.956543
0.000000	2.947377	2686.601807
0.000000	2.947615	2680.257813
0.000000	2.947852	2675.704590
0.000000	2.948089	2671.436523
0.000000	2.948326	2670.064941
0.000000	2.948563	2670.124268
0.000000	2.948801	2671.142578
0.000000	2.949038	2671.918457
0.000000	2.949275	2673.708740
0.000000	2.949512	2676.980225
0.000000	2.949749	2682.247803
0.000000	2.949986	2688.416992
0.000000	2.950224	2694.804443
0.000000	2.950461	2700.373291
0.000000	2.950698	2703.935303
0.000000	2.950935	2705.477051
0.000000	2.951172	2706.147705
0.000000	2.951410	2706.435547
0.000000	2.951647	2706.327393
0.000000	2.951884	2706.472656
0.000000	2.952121	2707.181885
0.000000	2.952358	2708.105225
0.000000	2.952595	2709.532715
0.000000	2.952833	2711.311768
0.000000	2.953070	2712.970947
0.000000	2.953307	2713.411377
0.000000	2.953544	2712.953125
0.000000	2.953781	2712.502930
0.000000	2.954019	2712.372314
0.000000	2.954256	2713.721680
0.000000	2.954493	2718.181885
0.000000	2.954730	2726.297363
0.000000	2.954967	2738.352539
0.000000	2.955204	2756.245850
0.000000	2.955442	2778.952148
0.000000	2.955678	2809.621582
0.000000	2.955916	2841.719238
0.000000	2.956153	2873.513672
0.000000	2.956390	2908.485840
0.000000	2.956628	2950.262695
0.000000	2.956864	3000.886475
0.000000	2.957102	3060.068848
0.000000	2.957339	3118.584717
0.000000	2.957576	3167.212646
0.000000	2.957814	3205.871582
0.000000	2.958050	3233.983887
0.000000	2.958287	3251.901855
0.000000	2.958525	3259.417969
0.000000	2.958762	3257.855957
0.000000	2.958999	3250.238770
0.000000	2.959236	3235.022217
0.000000	2.959473	3210.562500
0.000000	2.959711	3184.709473
0.000000	2.959948	3161.560059
0.000000	2.960185	3136.699951
0.000000	2.960422	3113.200684
0.000000	2.960659	3091.161133
0.000000	2.960896	3069.115723
0.000000	2.961134	3049.979492
0.000000	2.961371	3028.018799
0.000000	2.961608	2990.403076
0.000000	2.961845	2965.394531
0.000000	2.962082	2949.268311
0.000000	2.962320	2923.971436
0.000000	2.962557	2912.549316
0.000000	2.962794	2899.903076
0.000000	2.963031	2885.750732
0.000000	2.963268	2874.647949
0.000000	2.963506	2867.085938
0.000000	2.963743	2859.566650
0.000000	2.963980	2852.869141
0.000000	2.964217	2850.139648
0.000000	2.964454	2854.806396
0.000000	2.964691	2870.895020
0.000000	2.964929	2895.451172
0.000000	2.965166	2926.269043
0.000000	2.965403	2964.039307
0.000000	2.965640	3004.686279
0.000000	2.965877	3033.761719
0.000000	2.966115	3050.187744
0.000000	2.966352	3053.476807
0.000000	2.966589	3044.461914
0.000000	2.966826	3025.767578
0.000000	2.967063	2999.141113
0.000000	2.967300	2968.310303
0.000000	2.967537	2941.006348
0.000000	2.967775	2924.419189
0.000000	2.968012	2927.738770
0.000000	2.968249	2956.589355
0.000000	2.968486	3001.905762
0.000000	2.968723	3063.948486
0.000000	2.968961	3130.341553
0.000000	2.969198	3195.956055
0.000000	2.969435	3256.083252
0.000000	2.969672	3309.242676
0.000000	2.969909	3355.873047
0.000000	2.970146	3397.063965
0.000000	2.970384	3436.071777
0.000000	2.970621	3475.186279
0.000000	2.970858	3516.779541
0.000000	2.971095	3561.258057
0.000000	2.971332	3601.641846
0.000000	2.971570	3637.458008
0.000000	2.971807	3680.361328
0.000000	2.972044	3711.722656
0.000000	2.972281	3736.472168
0.000000	2.972518	3753.537109
0.000000	2.972755	3762.318604
0.000000	2.972993	3762.276367
0.000000	2.973230	3754.082764
0.000000	2.973467	3738.623291
0.000000	2.973704	3712.294434
0.000000	2.973941	3671.912109
0.000000	2.974178	3622.274658
0.000000	2.974416	3571.893799
0.000000	2.974653	3527.931641
0.000000	2.974890	3476.398438
0.000000	2.975127	3418.645264
0.000000	2.975364	3354.118652
0.000000	2.975601	3286.262695
0.000000	2.975838	3219.676758
0.000000	2.976076	3162.495850
0.000000	2.976313	3110.979492
0.000000	2.976550	3062.278564
0.000000	2.976787	3018.772705
0.000000	2.977024	2982.767334
0.000000	2.977262	2947.897461
0.000000	2.977499	2910.864746
0.000000	2.977736	2873.302246
0.000000	2.977973	2836.164551
0.000000	2.978210	2801.484619
0.000000	2.978447	2778.573242
0.000000	2.978685	2765.844727
0.000000	2.978922	2759.357910
0.000000	2.979159	2759.448486
0.000000	2.979396	2767.286621
0.000000	2.979633	2779.075928
0.000000	2.979871	2794.086914
0.000000	2.980108	2814.359131
0.000000	2.980345	2835.789307
0.000000	2.980582	2858.707275
0.000000	2.980819	2876.868896
0.000000	2.981056	2891.677979
0.000000	2.981294	2903.466309
0.000000	2.981531	2910.407471
0.000000	2.981768	2915.357910
0.000000	2.982005	2920.299316
0.000000	2.982242	2927.795898
0.000000	2.982480	2942.833008
0.000000	2.982717	2966.026855
0.000000	2.982954	2985.971191
0.000000	2.983191	3000.894043
0.000000	2.983428	3012.121826
0.000000	2.983665	3011.198730
0.000000	2.983903	3016.500488
0.000000	2.984140	3021.450928
0.000000	2.984377	3032.023438
0.000000	2.984614	3033.210938
0.000000	2.984851	3023.777588
0.000000	2.985089	3004.809814
0.000000	2.985326	2979.472412
0.000000	2.985563	2950.337402
0.000000	2.985800	2921.354492
0.000000	2.986037	2898.950928
0.000000	2.986274	2879.379395
0.000000	2.986511	2860.300293
0.000000	2.986749	2845.860596
0.000000	2.986986	2836.800781
0.000000	2.987223	2830.885254
0.000000	2.987460	2828.742676
0.000000	2.987697	2826.194824
0.000000	2.987934	2822.895264
0.000000	2.988172	2819.957275
0.000000	2.988409	2819.247070
0.000000	2.988646	2822.891113
0.000000	2.988883	2831.204102
0.000000	2.989120	2847.086426
0.000000	2.989357	2873.014648
0.000000	2.989595	2906.815674
0.000000	2.989832	2948.673584
0.000000	2.990069	2999.116211
0.000000	2.990306	3049.296143
0.000000	2.990543	3090.294434
0.000000	2.990781	3121.206787
0.000000	2.991018	3141.167236
0.000000	2.991255	3151.792480
0.000000	2.991492	3154.976318
0.000000	2.991729	3152.917236
0.000000	2.991966	3149.641846
0.000000	2.992204	3142.161377
0.000000	2.992441	3135.743896
0.000000	2.992678	3144.053223
0.000000	2.992915	3174.371826
0.000000	2.993152	3200.541260
0.000000	2.993390	3222.598877
0.000000	2.993627	3241.917969
0.000000	2.993864	3259.963135
0.000000	2.994101	3279.668701
0.000000	2.994338	3301.976807
0.000000	2.994576	3324.683594
0.000000	2.994812	3346.546387
0.000000	2.995050	3364.793945
0.000000	2.995287	3380.402344
0.000000	2.995524	3388.763184
0.000000	2.995761	3391.953125
0.000000	2.995998	3387.045410
0.000000	2.996236	3375.455078
0.000000	2.996473	3357.285889
0.000000	2.996710	3332.201416
0.000000	2.996947	3302.652344
0.000000	2.997184	3272.176025
0.000000	2.997422	3244.045654
0.000000	2.997659	3221.298096
0.000000	2.997896	3204.161377
0.000000	2.998133	3189.073975
0.000000	2.998370	3173.473145
0.000000	2.998607	3158.643799
0.000000	2.998845	3146.057373
0.000000	2.999082	3138.780029
0.000000	2.999319	3141.499512
0.000000	2.999556	3158.199463
0.000000	2.999793	3183.103760
0.000000	3.000031	3202.094971
0.000000	3.000268	3214.789551
0.000000	3.000505	3219.933105
0.000000	3.000742	3217.779785
0.000000	3.000979	3210.082764
0.000000	3.001216	3197.638916
0.000000	3.001454	3180.239746
0.000000	3.001691	3159.524414
0.000000	3.001928	3140.572266
0.000000	3.002165	3127.563477
0.000000	3.002402	3125.059326
0.000000	3.002640	3122.146729
0.000000	3.002877	3116.643555
0.000000	3.003114	3108.825928
0.000000	3.003351	3098.093262
0.000000	3.003588	3084.694824
0.000000	3.003825	3069.202637
0.000000	3.004063	3051.698486
0.000000	3.004299	3029.872559
0.000000	3.004537	3002.899414
0.000000	3.004774	2973.126709
0.000000	3.005011	2944.681396
0.000000	3.005249	2919.257324
0.000000	3.005485	2898.355957
0.000000	3.005723	2880.583740
0.000000	3.005960	2867.023926
0.000000	3.006197	2856.813965
0.000000	3.006434	2851.202393
0.000000	3.006671	2849.081787
0.000000	3.006908	2850.784912
0.000000	3.007146	2855.462646
0.000000	3.007383	2862.400635
0.000000	3.007620	2869.869629
0.000000	3.007857	2876.653809
0.000000	3.008094	2883.389893
0.000000	3.008332	2890.441406
0.000000	3.008569	2897.092041
0.000000	3.008806	2903.073486
0.000000	3.009043	2908.087891
0.000000	3.009280	2911.670166
0.000000	3.009517	2914.279541
0.000000	3.009755	2913.667969
0.000000	3.009992	2910.097168
0.000000	3.010229	2904.682129
0.000000	3.010466	2896.356934
0.000000	3.010703	2884.651611
0.000000	3.010941	2871.025391
0.000000	3.011178	2856.371582
0.000000	3.011415	2841.782715
0.000000	3.011652	2826.897949
0.000000	3.011889	2814.189697
0.000000	3.012126	2803.829346
0.000000	3.012364	2796.171387
0.000000	3.012601	2789.911621
0.000000	3.012838	2784.161377
0.000000	3.013075	2778.572510
0.000000	3.013312	2774.047119
0.000000	3.013550	2770.840820
0.000000	3.013787	2767.917725
0.000000	3.014024	2766.594482
0.000000	3.014261	2767.059082
0.000000	3.014498	2769.095215
0.000000	3.014735	2773.605713
0.000000	3.014972	2779.781250
0.000000	3.015210	2786.968750
0.000000	3.015447	2795.103760
0.000000	3.015684	2801.020508
0.000000	3.015921	2805.819580
0.000000	3.016158	2810.237793
0.000000	3.016396	2813.963867
0.000000	3.016633	2818.606201
0.000000	3.016870	2824.743164
0.000000	3.017107	2832.872803
0.000000	3.017344	2841.047119
0.000000	3.017581	2847.302002
0.000000	3.017819	2853.725342
0.000000	3.018056	2860.775391
0.000000	3.018293	2868.275635
0.000000	3.018530	2875.538330
0.000000	3.018767	2884.173584
0.000000	3.019005	2894.541016
0.000000	3.019242	2906.989990
0.000000	3.019479	2922.551025
0.000000	3.019716	2940.245361
0.000000	3.019953	2958.455322
0.000000	3.020190	2973.258545
0.000000	3.020428	2980.542480
0.000000	3.020665	2979.369385
0.000000	3.020902	2973.068359
0.000000	3.021139	2968.513672
0.000000	3.021376	2971.011963
0.000000	3.021614	2973.243652
0.000000	3.021851	2975.448486
0.000000	3.022088	2977.250732
0.000000	3.022325	2978.254395
0.000000	3.022562	2978.212891
0.000000	3.022799	2977.208984
0.000000	3.023037	2975.226318
0.000000	3.023273	2971.709473
0.000000	3.023511	2966.846436
0.000000	3.023748	2961.302490
0.000000	3.023985	2955.406738
0.000000	3.024222	2950.722412
0.000000	3.024459	2949.170166
0.000000	3.024697	2952.037354
0.000000	3.024934	2958.203613
0.000000	3.025171	2968.228760
0.000000	3.025408	2982.357422
0.000000	3.025645	3000.484131
0.000000	3.025882	3021.331787
0.000000	3.026120	3041.250732
0.000000	3.026357	3055.012207
0.000000	3.026594	3061.660400
0.000000	3.026831	3063.367432
0.000000	3.027068	3061.490479
0.000000	3.027306	3056.748047
0.000000	3.027543	3050.520508
0.000000	3.027780	3045.223877
0.000000	3.028017	3036.770508
0.000000	3.028254	3024.330811
0.000000	3.028491	3009.587158
0.000000	3.028729	2993.439941
0.000000	3.028966	2975.438477
0.000000	3.029203	2957.976074
0.000000	3.029440	2945.659668
0.000000	3.029677	2936.083496
0.000000	3.029915	2928.536865
0.000000	3.030152	2920.417969
0.000000	3.030389	2912.432373
0.000000	3.030626	2906.087158
0.000000	3.030863	2902.273438
0.000000	3.031101	2900.159668
0.000000	3.031338	2898.583008
0.000000	3.031575	2896.851074
0.000000	3.031812	2894.137451
0.000000	3.032049	2890.203613
0.000000	3.032286	2885.527832
0.000000	3.032524	2882.108887
0.000000	3.032761	2878.463379
0.000000	3.032998	2875.556152
0.000000	3.033235	2878.510742
0.000000	3.033472	2887.754639
0.000000	3.033710	2898.921387
0.000000	3.033947	2911.528076
0.000000	3.034184	2925.097168
0.000000	3.034421	2937.142334
0.000000	3.034658	2944.373047
0.000000	3.034895	2946.011963
0.000000	3.035132	2944.464600
0.000000	3.035370	2941.527344
0.000000	3.035607	2937.038574
0.000000	3.035844	2926.817383
0.000000	3.036081	2918.720459
0.000000	3.036318	2917.233887
0.000000	3.036555	2916.666016
0.000000	3.036793	2915.838867
0.000000	3.037030	2915.931396
0.000000	3.037267	2917.164307
0.000000	3.037504	2919.450684
0.000000	3.037741	2922.986572
0.000000	3.037978	2927.629395
0.000000	3.038216	2932.508057
0.000000	3.038453	2938.104492
0.000000	3.038690	2943.645020
0.000000	3.038927	2946.858643
0.000000	3.039164	2948.569824
0.000000	3.039402	2950.173584
0.000000	3.039639	2951.733887
0.000000	3.039876	2954.297607
0.000000	3.040113	2956.699219
0.000000	3.040350	2959.012939
0.000000	3.040587	2960.681396
0.000000	3.040825	2961.853516
0.000000	3.041062	2962.694824
0.000000	3.041299	2963.132324
0.000000	3.041536	2963.082520
0.000000	3.041773	2962.447266
0.000000	3.042011	2960.864990
0.000000	3.042248	2959.779785
0.000000	3.042485	2957.964111
0.000000	3.042722	2954.371094
0.000000	3.042959	2949.346924
0.000000	3.043196	2943.378662
0.000000	3.043433	2936.712158
0.000000	3.043671	2931.257813
0.000000	3.043908	2926.795166
0.000000	3.044145	2922.078125
0.000000	3.044382	2917.325928
0.000000	3.044619	2914.220459
0.000000	3.044857	2911.657471
0.000000	3.045094	2910.633301
0.000000	3.045331	2912.580811
0.000000	3.045568	2916.791748
0.000000	3.045805	2924.614990
0.000000	3.046042	2935.406006
0.000000	3.046280	2948.839600
0.000000	3.046517	2958.896973
0.000000	3.046754	2964.683350
0.000000	3.046991	2967.469727
0.000000	3.047228	2968.797363
0.000000	3.047466	2968.393066
0.000000	3.047703	2966.313721
0.000000	3.047940	2962.660156
0.000000	3.048177	2956.823242
0.000000	3.048414	2946.431885
0.000000	3.048651	2931.407471
0.000000	3.048889	2913.414551
0.000000	3.049126	2892.103271
0.000000	3.049363	2867.274658
0.000000	3.049600	2843.770996
0.000000	3.049837	2832.605469
0.000000	3.050075	2827.871826
0.000000	3.050312	2827.202148
0.000000	3.050549	2830.408691
0.000000	3.050786	2838.403564
0.000000	3.051023	2851.744385
0.000000	3.051260	2871.279785
0.000000	3.051498	2897.797607
0.000000	3.051734	2932.657471
0.000000	3.051972	2976.492188
0.000000	3.052209	3030.085205
0.000000	3.052446	3093.296143
0.000000	3.052684	3164.614746
0.000000	3.052920	3237.112061
0.000000	3.053158	3299.620361
0.000000	3.053395	3350.075928
0.000000	3.053632	3386.855713
0.000000	3.053869	3409.491211
0.000000	3.054106	3417.527832
0.000000	3.054343	3412.622314
0.000000	3.054581	3394.805664
0.000000	3.054818	3364.717285
0.000000	3.055055	3326.271729
0.000000	3.055292	3284.451904
0.000000	3.055529	3244.982910
0.000000	3.055767	3215.337646
0.000000	3.056004	3192.774902
0.000000	3.056241	3172.908691
0.000000	3.056478	3162.270996
0.000000	3.056715	3156.031982
0.000000	3.056952	3153.669922
0.000000	3.057190	3156.700928
0.000000	3.057427	3157.039551
0.000000	3.057664	3155.459961
0.000000	3.057901	3153.960205
0.000000	3.058138	3153.749756
0.000000	3.058376	3155.612549
0.000000	3.058613	3160.616943
0.000000	3.058850	3172.671387
0.000000	3.059087	3190.675537
0.000000	3.059324	3199.804688
0.000000	3.059561	3202.135986
0.000000	3.059799	3200.298584
0.000000	3.060036	3195.877197
0.000000	3.060273	3190.359375
0.000000	3.060510	3186.271240
0.000000	3.060747	3187.715820
0.000000	3.060985	3197.994385
0.000000	3.061222	3211.452148
0.000000	3.061459	3223.057861
0.000000	3.061696	3230.304199
0.000000	3.061933	3229.551025
0.000000	3.062171	3222.739746
0.000000	3.062407	3210.078613
0.000000	3.062645	3191.851074
0.000000	3.062882	3170.397949
0.000000	3.063119	3148.787598
0.000000	3.063356	3133.304199
0.000000	3.063593	3129.157715
0.000000	3.063831	3138.854248
0.000000	3.064068	3159.158203
0.000000	3.064305	3183.072021
0.000000	3.064542	3200.956299
0.000000	3.064779	3211.524902
0.000000	3.065017	3216.319580
0.000000	3.065254	3218.760498
0.000000	3.065491	3220.560059
0.000000	3.065728	3223.221191
0.000000	3.065965	3229.271729
0.000000	3.066202	3243.186768
0.000000	3.066440	3266.546387
0.000000	3.066677	3287.367432
0.000000	3.066914	3299.184570
0.000000	3.067151	3302.376465
0.000000	3.067388	3297.473389
0.000000	3.067626	3284.362549
0.000000	3.067863	3263.802979
0.000000	3.068100	3237.119629
0.000000	3.068337	3207.704102
0.000000	3.068574	3180.638184
0.000000	3.068811	3159.970215
0.000000	3.069049	3148.336426
0.000000	3.069286	3143.345703
0.000000	3.069523	3149.470703
0.000000	3.069760	3159.238770
0.000000	3.069997	3161.834229
0.000000	3.070235	3154.001221
0.000000	3.070472	3137.284912
0.000000	3.070709	3114.813232
0.000000	3.070946	3088.004639
0.000000	3.071183	3059.392822
0.000000	3.071420	3032.898438
0.000000	3.071658	3014.463379
0.000000	3.071894	3000.688232
0.000000	3.072132	2987.177734
0.000000	3.072369	2975.759521
0.000000	3.072606	2965.690674
0.000000	3.072843	2950.404541
0.000000	3.073080	2944.464111
0.000000	3.073318	2939.574951
0.000000	3.073555	2935.991455
0.000000	3.073792	2932.257324
0.000000	3.074029	2926.965820
0.000000	3.074266	2919.948242
0.000000	3.074503	2910.901611
0.000000	3.074741	2900.460205
0.000000	3.074978	2891.087646
0.000000	3.075215	2888.932861
0.000000	3.075452	2893.949951
0.000000	3.075689	2903.202637
0.000000	3.075927	2915.451172
0.000000	3.076164	2932.022461
0.000000	3.076401	2954.128906
0.000000	3.076638	2980.514160
0.000000	3.076875	3007.458984
0.000000	3.077112	3032.420654
0.000000	3.077350	3056.512451
0.000000	3.077587	3077.418213
0.000000	3.077824	3092.909668
0.000000	3.078061	3104.694336
0.000000	3.078298	3115.143799
0.000000	3.078536	3124.705078
0.000000	3.078773	3133.036377
0.000000	3.079010	3140.875732
0.000000	3.079247	3145.603271
0.000000	3.079484	3148.276123
0.000000	3.079721	3150.262451
0.000000	3.079959	3154.164551
0.000000	3.080196	3152.769775
0.000000	3.080433	3141.352051
0.000000	3.080670	3121.841064
0.000000	3.080907	3094.780762
0.000000	3.081145	3061.644531
0.000000	3.081382	3027.600830
0.000000	3.081619	2997.325928
0.000000	3.081856	2977.091064
0.000000	3.082093	2974.113770
0.000000	3.082330	2985.243652
0.000000	3.082567	3000.029053
0.000000	3.082805	3014.640625
0.000000	3.083042	3026.874756
0.000000	3.083279	3036.570801
0.000000	3.083516	3043.086670
0.000000	3.083753	3046.242676
0.000000	3.083991	3047.607422
0.000000	3.084228	3048.790771
0.000000	3.084465	3052.898682
0.000000	3.084702	3054.916992
0.000000	3.084939	3055.753174
0.000000	3.085176	3054.951416
0.000000	3.085414	3056.825684
0.000000	3.085651	3069.942383
0.000000	3.085888	3083.457764
0.000000	3.086125	3091.575195
0.000000	3.086362	3093.425781
0.000000	3.086599	3090.395020
0.000000	3.086837	3084.887451
0.000000	3.087074	3076.690918
0.000000	3.087311	3064.957764
0.000000	3.087548	3051.445801
0.000000	3.087785	3039.313232
0.000000	3.088022	3028.889160
0.000000	3.088260	3009.312988
0.000000	3.088497	2983.051025
0.000000	3.088734	2953.902100
0.000000	3.088971	2930.678955
0.000000	3.089208	2918.211426
0.000000	3.089446	2906.273193
0.000000	3.089683	2895.935059
0.000000	3.089920	2888.343506
0.000000	3.090157	2884.909180
0.000000	3.090394	2888.898438
0.000000	3.090631	2900.940918
0.000000	3.090868	2922.461426
0.000000	3.091106	2956.500977
0.000000	3.091343	3004.778809
0.000000	3.091580	3064.093506
0.000000	3.091817	3123.804688
0.000000	3.092054	3179.130859
0.000000	3.092292	3228.311035
0.000000	3.092529	3270.104736
0.000000	3.092766	3304.127930
0.000000	3.093003	3330.517334
0.000000	3.093240	3348.293945
0.000000	3.093477	3360.588623
0.000000	3.093715	3368.679199
0.000000	3.093952	3373.015625
0.000000	3.094189	3374.332764
0.000000	3.094426	3375.896729
0.000000	3.094663	3377.592529
0.000000	3.094901	3373.102051
0.000000	3.095138	3361.556396
0.000000	3.095375	3343.361084
0.000000	3.095612	3317.304932
0.000000	3.095849	3282.492676
0.000000	3.096087	3242.305420
0.000000	3.096324	3200.309570
0.000000	3.096561	3160.854736
0.000000	3.096798	3129.167480
0.000000	3.097035	3111.922363
0.000000	3.097272	3102.787598
0.000000	3.097510	3097.448730
0.000000	3.097747	3096.299561
0.000000	3.097984	3096.450684
0.000000	3.098221	3095.199463
0.000000	3.098458	3089.043945
0.000000	3.098696	3077.973389
0.000000	3.098933	3062.134766
0.000000	3.099170	3042.739502
0.000000	3.099407	3021.415771
0.000000	3.099644	3003.163330
0.000000	3.099881	2993.092041
0.000000	3.100119	2996.793945
0.000000	3.100355	3008.076660
0.000000	3.100593	3027.414795
0.000000	3.100830	3050.117432
0.000000	3.101067	3078.467041
0.000000	3.101305	3117.316895
0.000000	3.101541	3162.515625
0.000000	3.101779	3205.218018
0.000000	3.102016	3239.354736
0.000000	3.102253	3262.669678
0.000000	3.102490	3274.327637
0.000000	3.102727	3273.053467
0.000000	3.102964	3258.392578
0.000000	3.103202	3232.604736
0.000000	3.103439	3199.143555
0.000000	3.103676	3156.443604
0.000000	3.103913	3112.305908
0.000000	3.104150	3093.722656
0.000000	3.104388	3078.137695
0.000000	3.104625	3066.562500
0.000000	3.104862	3055.694580
0.000000	3.105099	3047.189209
0.000000	3.105336	3042.679688
0.000000	3.105573	3045.238525
0.000000	3.105811	3051.204346
0.000000	3.106048	3056.076660
0.000000	3.106285	3069.643555
0.000000	3.106522	3074.892822
0.000000	3.106759	3079.311768
0.000000	3.106997	3085.313477
0.000000	3.107234	3091.504883
0.000000	3.107471	3098.085693
0.000000	3.107708	3106.297363
0.000000	3.107945	3107.793701
0.000000	3.108182	3105.875732
0.000000	3.108420	3111.256592
0.000000	3.108657	3112.211426
0.000000	3.108894	3108.028809
0.000000	3.109131	3098.868408
0.000000	3.109368	3088.353760
0.000000	3.109606	3080.967041
0.000000	3.109843	3074.266357
0.000000	3.110080	3062.358643
0.000000	3.110317	3046.947754
0.000000	3.110554	3032.246582
0.000000	3.110791	3020.637451
0.000000	3.111028	3011.740723
0.000000	3.111266	3012.247070
0.000000	3.111503	3021.632080
0.000000	3.111740	3038.124756
0.000000	3.111977	3058.512207
0.000000	3.112214	3080.272461
0.000000	3.112452	3102.260010
0.000000	3.112689	3118.669189
0.000000	3.112926	3129.987549
0.000000	3.113163	3136.479492
0.000000	3.113400	3136.406738
0.000000	3.113637	3127.753906
0.000000	3.113875	3112.083008
0.000000	3.114112	3090.237549
0.000000	3.114349	3064.551514
0.000000	3.114586	3041.673828
0.000000	3.114823	3021.469238
0.000000	3.115061	3015.590332
0.000000	3.115298	3029.807617
0.000000	3.115535	3043.172852
0.000000	3.115772	3053.255615
0.000000	3.116009	3058.973389
0.000000	3.116246	3056.117188
0.000000	3.116484	3045.489258
0.000000	3.116721	3029.378418
0.000000	3.116958	3009.081299
0.000000	3.117195	2987.467773
0.000000	3.117432	2968.593506
0.000000	3.117670	2957.865234
0.000000	3.117907	2956.018555
0.000000	3.118144	2953.764648
0.000000	3.118381	2960.275635
0.000000	3.118618	2977.372803
0.000000	3.118855	2991.792236
0.000000	3.119093	3005.918457
0.000000	3.119329	3021.785156
0.000000	3.119567	3035.645996
0.000000	3.119804	3044.101563
0.000000	3.120041	3047.343506
0.000000	3.120279	3047.452393
0.000000	3.120515	3047.308105
0.000000	3.120753	3049.615234
0.000000	3.120990	3059.171631
0.000000	3.121227	3078.528564
0.000000	3.121464	3102.722412
0.000000	3.121701	3127.333496
0.000000	3.121938	3148.053711
0.000000	3.122176	3166.166504
0.000000	3.122413	3179.584229
0.000000	3.122650	3187.039063
0.000000	3.122887	3192.046875
0.000000	3.123124	3198.348877
0.000000	3.123362	3210.319824
0.000000	3.123599	3232.601807
0.000000	3.123836	3268.689697
0.000000	3.124073	3309.142334
0.000000	3.124310	3348.336914
0.000000	3.124547	3376.432617
0.000000	3.124785	3391.252441
0.000000	3.125022	3396.909424
0.000000	3.125259	3393.108154
0.000000	3.125496	3380.105225
0.000000	3.125733	3357.378418
0.000000	3.125971	3325.748047
0.000000	3.126208	3288.239258
0.000000	3.126445	3248.556641
0.000000	3.126682	3211.671143
0.000000	3.126919	3183.427246
0.000000	3.127156	3153.900635
0.000000	3.127394	3119.024902
0.000000	3.127631	3079.215332
0.000000	3.127868	3035.324707
0.000000	3.128105	2993.527832
0.000000	3.128342	2960.879150
0.000000	3.128580	2944.220459
0.000000	3.128817	2930.825928
0.000000	3.129054	2918.285156
0.000000	3.129291	2907.853271
0.000000	3.129528	2899.287598
0.000000	3.129766	2891.898682
0.000000	3.130002	2885.817383
0.000000	3.130240	2880.845947
0.000000	3.130477	2875.251465
0.000000	3.130714	2870.177002
0.000000	3.130951	2865.246338
0.000000	3.131188	2861.277588
0.000000	3.131426	2858.831787
0.000000	3.131663	2858.024658
0.000000	3.131900	2857.762939
0.000000	3.132137	2858.911133
0.000000	3.132374	2862.287354
0.000000	3.132612	2867.730713
0.000000	3.132849	2873.757813
0.000000	3.133086	2881.534668
0.000000	3.133323	2891.621338
0.000000	3.133560	2904.485596
0.000000	3.133797	2918.576172
0.000000	3.134035	2931.145508
0.000000	3.134272	2931.291992
0.000000	3.134509	2928.292480
0.000000	3.134746	2940.694092
0.000000	3.134983	2956.109375
0.000000	3.135220	2970.351563
0.000000	3.135458	2981.240967
0.000000	3.135695	2987.518555
0.000000	3.135932	2989.111816
0.000000	3.136169	2987.571533
0.000000	3.136406	2984.443115
0.000000	3.136643	2981.807373
0.000000	3.136881	2979.132080
0.000000	3.137118	2978.825439
0.000000	3.137355	2982.555908
0.000000	3.137592	2989.800293
0.000000	3.137829	3000.728271
0.000000	3.138067	3015.603027
0.000000	3.138304	3033.804932
0.000000	3.138541	3051.047852
0.000000	3.138778	3066.640137
0.000000	3.139015	3083.511475
0.000000	3.139252	3105.020996
0.000000	3.139489	3125.927002
0.000000	3.139727	3144.566162
0.000000	3.139964	3160.389893
0.000000	3.140201	3173.196289
0.000000	3.140438	3182.768555
0.000000	3.140675	3188.125000
0.000000	3.140913	3189.714355
0.000000	3.141150	3186.937012
0.000000	3.141387	3178.044189
0.000000	3.141624	3161.104980
0.000000	3.141861	3138.334961
0.000000	3.142098	3115.527832
0.000000	3.142336	3091.823486
0.000000	3.142573	3065.702148
0.000000	3.142810	3036.420166
0.000000	3.143047	3009.331787
0.000000	3.143284	2990.502930
0.000000	3.143522	2973.984619
0.000000	3.143759	2960.781006
0.000000	3.143996	2948.685303
0.000000	3.144233	2937.740723
0.000000	3.144470	2929.207031
0.000000	3.144707	2922.288330
0.000000	3.144945	2917.581543
0.000000	3.145182	2914.316895
0.000000	3.145419	2912.972168
0.000000	3.145656	2912.983643
0.000000	3.145893	2913.669434
0.000000	3.146131	2914.755859
0.000000	3.146368	2915.463379
0.000000	3.146605	2915.653564
0.000000	3.146842	2914.826172
0.000000	3.147079	2913.994385
0.000000	3.147316	2914.157715
0.000000	3.147554	2915.266846
0.000000	3.147791	2917.477539
0.000000	3.148028	2922.324951
0.000000	3.148265	2930.080566
0.000000	3.148502	2941.895996
0.000000	3.148740	2956.459961
0.000000	3.148976	2971.151123
0.000000	3.149214	2982.535889
0.000000	3.149451	2992.426270
0.000000	3.149688	3002.994873
0.000000	3.149925	3017.258301
0.000000	3.150162	3027.878418
0.000000	3.150399	3035.062500
0.000000	3.150637	3044.650635
0.000000	3.150874	3052.354004
0.000000	3.151111	3063.269043
0.000000	3.151348	3072.423584
0.000000	3.151585	3089.875977
0.000000	3.151823	3107.435791
0.000000	3.152060	3120.538574
0.000000	3.152297	3128.287109
0.000000	3.152534	3130.840820
0.000000	3.152771	3128.518066
0.000000	3.153008	3122.386475
0.000000	3.153246	3112.953125
0.000000	3.153483	3101.520020
0.000000	3.153720	3092.458496
0.000000	3.153957	3089.650146
0.000000	3.154194	3093.856201
0.000000	3.154432	3093.652100
0.000000	3.154669	3088.593506
0.000000	3.154906	3081.778076
0.000000	3.155143	3072.270996
0.000000	3.155380	3060.720703
0.000000	3.155617	3049.166748
0.000000	3.155855	3034.635498
0.000000	3.156092	3013.804199
0.000000	3.156329	2991.782715
0.000000	3.156566	2984.339600
0.000000	3.156803	2984.981445
0.000000	3.157041	2984.503906
0.000000	3.157278	2979.278809
0.000000	3.157515	2972.662598
0.000000	3.157752	2966.454102
0.000000	3.157989	2963.007568
0.000000	3.158226	2966.142334
0.000000	3.158463	2976.128662
0.000000	3.158701	2991.763672
0.000000	3.158938	3011.863770
0.000000	3.159175	3032.363770
0.000000	3.159412	3053.154541
0.000000	3.159649	3075.461182
0.000000	3.159887	3097.616699
0.000000	3.160124	3118.966064
0.000000	3.160361	3133.333740
0.000000	3.160598	3137.245850
0.000000	3.160835	3131.964111
0.000000	3.161072	3121.876465
0.000000	3.161310	3106.788574
0.000000	3.161547	3088.211426
0.000000	3.161784	3068.586914
0.000000	3.162021	3053.524902
0.000000	3.162258	3043.756104
0.000000	3.162496	3033.770264
0.000000	3.162733	3023.029785
0.000000	3.162970	3013.463379
0.000000	3.163207	3007.078125
0.000000	3.163444	3004.117432
0.000000	3.163682	3002.795166
0.000000	3.163919	3003.290527
0.000000	3.164156	3004.810303
0.000000	3.164393	3007.517578
0.000000	3.164630	3011.240479
0.000000	3.164867	3013.282959
0.000000	3.165105	3014.547119
0.000000	3.165342	3015.090820
0.000000	3.165579	3015.162598
0.000000	3.165816	3014.216064
0.000000	3.166053	3012.715088
0.000000	3.166291	3010.702148
0.000000	3.166528	3007.642578
0.000000	3.166764	3004.621582
0.000000	3.167002	3001.341309
0.000000	3.167239	2997.406494
0.000000	3.167476	2993.328369
0.000000	3.167714	2989.089355
0.000000	3.167950	2986.891602
0.000000	3.168188	2985.526855
0.000000	3.168425	2984.473389
0.000000	3.168662	2983.957764
0.000000	3.168900	2984.237549
0.000000	3.169136	2983.623535
0.000000	3.169374	2982.231689
0.000000	3.169611	2980.148682
0.000000	3.169848	2976.339844
0.000000	3.170085	2970.381836
0.000000	3.170322	2963.062256
0.000000	3.170559	2954.622070
0.000000	3.170797	2941.451660
0.000000	3.171034	2929.474854
0.000000	3.171271	2920.096924
0.000000	3.171508	2911.587158
0.000000	3.171745	2903.234131
0.000000	3.171983	2896.315918
0.000000	3.172220	2890.018311
0.000000	3.172457	2883.333984
0.000000	3.172694	2877.595215
0.000000	3.172931	2872.669678
0.000000	3.173168	2868.217041
0.000000	3.173406	2865.382568
0.000000	3.173643	2864.812988
0.000000	3.173880	2865.655273
0.000000	3.174117	2868.510498
0.000000	3.174354	2873.039795
0.000000	3.174592	2875.654297
0.000000	3.174829	2873.895264
0.000000	3.175066	2869.926514
0.000000	3.175303	2865.740723
0.000000	3.175540	2862.645508
0.000000	3.175777	2860.013672
0.000000	3.176015	2859.431396
0.000000	3.176252	2861.300781
0.000000	3.176489	2864.843750
0.000000	3.176726	2869.418701
0.000000	3.176963	2875.553467
0.000000	3.177201	2883.898926
0.000000	3.177438	2894.587891
0.000000	3.177675	2907.088623
0.000000	3.177912	2920.705078
0.000000	3.178149	2935.733398
0.000000	3.178386	2952.171387
0.000000	3.178623	2970.423096
0.000000	3.178861	2992.257080
0.000000	3.179098	3016.627441
0.000000	3.179335	3043.457275
0.000000	3.179572	3070.416260
0.000000	3.179809	3097.262939
0.000000	3.180047	3125.635742
0.000000	3.180284	3157.434082
0.000000	3.180521	3194.427002
0.000000	3.180758	3226.483398
0.000000	3.180995	3249.163086
0.000000	3.181232	3262.885010
0.000000	3.181470	3268.034180
0.000000	3.181707	3264.970703
0.000000	3.181944	3255.271973
[truncated: 4,974,298 more chars]
