# Supplementary material for: Conductivity and radio frequency performance data for silver nanoparticle inks deposited via aerosol jet deposition and processed under varying conditions
Source: Data Brief. 2020 Sep 24;33:106331. doi: 10.1016/j.dib.2020.106331 (PMC7560714; doi:10.1016/j.dib.2020.106331)
Supplement: Supplementary file 3 [file mmc3.zip › Sintering Study/ANP Ink/Profilometry Data/ANP_09.ASC]

Wyko ASCII Data File Format 2	1	1
X Size	10
Y Size	18001
Block Name	Type	Length	Value
Wavelength	7	4	1.185746
Aspect	7	4	0.000339
Pixel_size	7	4	0.700000
RAW_DATA	3	720040	
0.000000	0.000000	114.921318
0.000000	0.000237	161.433304
0.000000	0.000474	207.893021
0.000000	0.000712	245.437225
0.000000	0.000949	273.115936
0.000000	0.001186	300.526520
0.000000	0.001423	329.222168
0.000000	0.001660	353.288025
0.000000	0.001897	374.182831
0.000000	0.002135	391.578217
0.000000	0.002372	405.488251
0.000000	0.002609	418.387482
0.000000	0.002846	430.444946
0.000000	0.003083	438.119690
0.000000	0.003320	444.959534
0.000000	0.003558	453.012207
0.000000	0.003795	463.586426
0.000000	0.004032	474.379364
0.000000	0.004269	483.253754
0.000000	0.004506	492.503998
0.000000	0.004744	502.015656
0.000000	0.004981	509.703857
0.000000	0.005218	512.019470
0.000000	0.005455	511.910706
0.000000	0.005692	507.889313
0.000000	0.005929	499.893250
0.000000	0.006167	488.448792
0.000000	0.006404	473.303375
0.000000	0.006641	455.317352
0.000000	0.006878	438.694763
0.000000	0.007115	427.982208
0.000000	0.007352	425.263245
0.000000	0.007590	436.676636
0.000000	0.007827	469.049622
0.000000	0.008064	514.067871
0.000000	0.008301	553.972290
0.000000	0.008538	586.494873
0.000000	0.008775	610.139954
0.000000	0.009013	623.769958
0.000000	0.009250	626.615417
0.000000	0.009487	619.582031
0.000000	0.009724	603.829224
0.000000	0.009961	579.940063
0.000000	0.010199	550.197083
0.000000	0.010436	518.756348
0.000000	0.010673	489.202026
0.000000	0.010910	466.693604
0.000000	0.011147	451.031952
0.000000	0.011384	435.898956
0.000000	0.011622	423.363831
0.000000	0.011859	414.420288
0.000000	0.012096	407.115906
0.000000	0.012333	400.242798
0.000000	0.012570	391.745361
0.000000	0.012807	380.497375
0.000000	0.013045	365.722809
0.000000	0.013282	346.525848
0.000000	0.013519	321.341949
0.000000	0.013756	290.005829
0.000000	0.013993	252.571747
0.000000	0.014231	211.137329
0.000000	0.014468	170.066208
0.000000	0.014705	134.608704
0.000000	0.014942	115.523392
0.000000	0.015179	99.217331
0.000000	0.015416	86.123169
0.000000	0.015654	75.569115
0.000000	0.015891	66.775604
0.000000	0.016128	59.562565
0.000000	0.016365	54.438984
0.000000	0.016602	50.076294
0.000000	0.016839	46.693741
0.000000	0.017077	44.072857
0.000000	0.017314	41.412884
0.000000	0.017551	39.650894
0.000000	0.017788	37.483276
0.000000	0.018025	36.043442
0.000000	0.018262	34.588860
0.000000	0.018500	33.823051
0.000000	0.018737	33.131954
0.000000	0.018974	32.723488
0.000000	0.019211	32.447678
0.000000	0.019448	31.904902
0.000000	0.019686	31.797068
0.000000	0.019923	31.273268
0.000000	0.020160	31.292980
0.000000	0.020397	31.024439
0.000000	0.020634	31.066931
0.000000	0.020871	31.310003
0.000000	0.021109	31.379387
0.000000	0.021346	31.620228
0.000000	0.021583	31.660934
0.000000	0.021820	31.731199
0.000000	0.022057	32.077316
0.000000	0.022294	31.971825
0.000000	0.022532	32.255604
0.000000	0.022769	32.582027
0.000000	0.023006	32.578281
0.000000	0.023243	32.964478
0.000000	0.023480	33.017960
0.000000	0.023718	33.448933
0.000000	0.023955	33.647388
0.000000	0.024192	33.587971
0.000000	0.024429	33.751221
0.000000	0.024666	33.785290
0.000000	0.024903	33.814594
0.000000	0.025141	33.853458
0.000000	0.025378	33.795506
0.000000	0.025615	34.262707
0.000000	0.025852	34.418243
0.000000	0.026089	34.729778
0.000000	0.026326	34.956833
0.000000	0.026564	34.974312
0.000000	0.026801	35.519531
0.000000	0.027038	35.152813
0.000000	0.027275	36.054005
0.000000	0.027512	36.439148
0.000000	0.027750	36.995750
0.000000	0.027987	36.983784
0.000000	0.028224	37.478008
0.000000	0.028461	37.759232
0.000000	0.028698	38.044415
0.000000	0.028935	38.683922
0.000000	0.029173	38.324261
0.000000	0.029410	38.642612
0.000000	0.029647	38.591599
0.000000	0.029884	38.311020
0.000000	0.030121	38.954811
0.000000	0.030358	38.902641
0.000000	0.030596	39.773682
0.000000	0.030833	41.046631
0.000000	0.031070	41.651627
0.000000	0.031307	43.408657
0.000000	0.031544	44.872627
0.000000	0.031781	46.688583
0.000000	0.032019	48.279514
0.000000	0.032256	50.372772
0.000000	0.032493	50.549297
0.000000	0.032730	50.034199
0.000000	0.032967	49.713066
0.000000	0.033205	50.155106
0.000000	0.033442	50.688103
0.000000	0.033679	51.185390
0.000000	0.033916	51.140411
0.000000	0.034153	51.142735
0.000000	0.034390	50.965466
0.000000	0.034628	50.867153
0.000000	0.034865	50.753288
0.000000	0.035102	50.887970
0.000000	0.035339	50.924061
0.000000	0.035576	51.104332
0.000000	0.035813	51.311501
0.000000	0.036051	51.298256
0.000000	0.036288	51.306370
0.000000	0.036525	51.473358
0.000000	0.036762	51.692871
0.000000	0.036999	52.092079
0.000000	0.037237	52.185898
0.000000	0.037474	52.574013
0.000000	0.037711	52.900654
0.000000	0.037948	53.276512
0.000000	0.038185	53.572502
0.000000	0.038422	54.022541
0.000000	0.038660	54.136585
0.000000	0.038897	54.390991
0.000000	0.039134	54.797138
0.000000	0.039371	54.989643
0.000000	0.039608	55.321663
0.000000	0.039845	55.548435
0.000000	0.040083	56.022526
0.000000	0.040320	56.006508
0.000000	0.040557	56.088631
0.000000	0.040794	56.160652
0.000000	0.041031	56.352226
0.000000	0.041269	56.429222
0.000000	0.041506	56.638420
0.000000	0.041743	56.626629
0.000000	0.041980	56.763634
0.000000	0.042217	57.188934
0.000000	0.042454	57.298565
0.000000	0.042692	57.685684
0.000000	0.042929	57.743927
0.000000	0.043166	58.186466
0.000000	0.043403	58.406883
0.000000	0.043640	58.626911
0.000000	0.043877	58.476856
0.000000	0.044115	58.685566
0.000000	0.044352	59.030685
0.000000	0.044589	59.019508
0.000000	0.044826	58.999779
0.000000	0.045063	59.215347
0.000000	0.045300	59.538513
0.000000	0.045538	59.458401
0.000000	0.045775	59.314709
0.000000	0.046012	58.995457
0.000000	0.046249	58.767246
0.000000	0.046486	58.670322
0.000000	0.046724	58.739410
0.000000	0.046961	58.753086
0.000000	0.047198	59.325348
0.000000	0.047435	59.606091
0.000000	0.047672	59.925686
0.000000	0.047909	59.907143
0.000000	0.048147	59.907639
0.000000	0.048384	60.188667
0.000000	0.048621	60.523590
0.000000	0.048858	61.032234
0.000000	0.049095	60.978363
0.000000	0.049332	61.563560
0.000000	0.049570	61.587898
0.000000	0.049807	62.120575
0.000000	0.050044	62.315285
0.000000	0.050281	62.751476
0.000000	0.050518	62.690945
0.000000	0.050756	62.843090
0.000000	0.050993	62.855709
0.000000	0.051230	62.973343
0.000000	0.051467	63.086727
0.000000	0.051704	63.082603
0.000000	0.051941	63.094635
0.000000	0.052179	63.265495
0.000000	0.052416	63.614017
0.000000	0.052653	63.781651
0.000000	0.052890	64.250107
0.000000	0.053127	64.415924
0.000000	0.053364	64.873154
0.000000	0.053602	65.015915
0.000000	0.053839	65.556229
0.000000	0.054076	65.761871
0.000000	0.054313	66.091087
0.000000	0.054550	66.416237
0.000000	0.054787	66.483154
0.000000	0.055025	66.287148
0.000000	0.055262	66.453308
0.000000	0.055499	66.770187
0.000000	0.055736	67.120605
0.000000	0.055973	67.130608
0.000000	0.056211	67.273529
0.000000	0.056448	67.674835
0.000000	0.056685	67.837830
0.000000	0.056922	67.858429
0.000000	0.057159	67.975021
0.000000	0.057396	67.955254
0.000000	0.057634	67.690231
0.000000	0.057871	67.816566
0.000000	0.058108	68.012207
0.000000	0.058345	68.655952
0.000000	0.058582	68.899109
0.000000	0.058819	69.200500
0.000000	0.059057	69.555702
0.000000	0.059294	70.075050
0.000000	0.059531	70.254425
0.000000	0.059768	70.553764
0.000000	0.060005	70.603706
0.000000	0.060243	70.880821
0.000000	0.060480	71.027046
0.000000	0.060717	71.037811
0.000000	0.060954	71.164886
0.000000	0.061191	71.184448
0.000000	0.061428	71.352867
0.000000	0.061666	71.566139
0.000000	0.061903	71.950020
0.000000	0.062140	72.136284
0.000000	0.062377	72.596481
0.000000	0.062614	72.841278
0.000000	0.062851	72.732002
0.000000	0.063089	73.000397
0.000000	0.063326	73.305130
0.000000	0.063563	73.521713
0.000000	0.063800	73.887733
0.000000	0.064037	74.037270
0.000000	0.064275	74.448639
0.000000	0.064512	74.398994
0.000000	0.064749	74.735199
0.000000	0.064986	74.874557
0.000000	0.065223	75.427307
0.000000	0.065460	75.554741
0.000000	0.065698	75.974625
0.000000	0.065935	76.457520
0.000000	0.066172	76.874908
0.000000	0.066409	77.093193
0.000000	0.066646	77.468414
0.000000	0.066883	78.000450
0.000000	0.067121	78.309799
0.000000	0.067358	78.737259
0.000000	0.067595	78.788086
0.000000	0.067832	78.694305
0.000000	0.068069	79.079308
0.000000	0.068306	79.110535
0.000000	0.068544	79.380241
0.000000	0.068781	79.523483
0.000000	0.069018	79.642151
0.000000	0.069255	79.846123
0.000000	0.069492	79.642662
0.000000	0.069730	79.273872
0.000000	0.069967	79.383347
0.000000	0.070204	79.168022
0.000000	0.070441	79.498596
0.000000	0.070678	79.678459
0.000000	0.070915	80.307053
0.000000	0.071153	80.646706
0.000000	0.071390	81.023186
0.000000	0.071627	81.051720
0.000000	0.071864	81.445358
0.000000	0.072101	81.361710
0.000000	0.072338	81.645905
0.000000	0.072576	81.839905
0.000000	0.072813	81.952003
0.000000	0.073050	82.241707
0.000000	0.073287	82.728569
0.000000	0.073524	83.174210
0.000000	0.073762	83.571785
0.000000	0.073999	84.168037
0.000000	0.074236	84.620766
0.000000	0.074473	85.093140
0.000000	0.074710	85.683113
0.000000	0.074947	87.035881
0.000000	0.075185	88.641632
0.000000	0.075422	91.351791
0.000000	0.075659	94.959442
0.000000	0.075896	99.934891
0.000000	0.076133	106.418037
0.000000	0.076370	114.388351
0.000000	0.076608	123.272667
0.000000	0.076845	131.722916
0.000000	0.077082	138.680664
0.000000	0.077319	141.941467
0.000000	0.077556	144.470001
0.000000	0.077794	147.464432
0.000000	0.078031	151.578186
0.000000	0.078268	156.191101
0.000000	0.078505	160.193802
0.000000	0.078742	163.969284
0.000000	0.078979	167.397049
0.000000	0.079217	170.329010
0.000000	0.079454	171.890656
0.000000	0.079691	172.463989
0.000000	0.079928	172.659851
0.000000	0.080165	172.679550
0.000000	0.080402	173.115616
0.000000	0.080640	173.585739
0.000000	0.080877	174.269394
0.000000	0.081114	174.956223
0.000000	0.081351	175.401978
0.000000	0.081588	175.712601
0.000000	0.081825	176.120468
0.000000	0.082063	176.371078
0.000000	0.082300	176.442093
0.000000	0.082537	176.441010
0.000000	0.082774	176.485504
0.000000	0.083011	176.330978
0.000000	0.083249	175.972473
0.000000	0.083486	175.781631
0.000000	0.083723	175.774384
0.000000	0.083960	175.465637
0.000000	0.084197	174.967834
0.000000	0.084434	174.780975
0.000000	0.084672	174.444275
0.000000	0.084909	174.209625
0.000000	0.085146	173.975937
0.000000	0.085383	173.758881
0.000000	0.085620	173.696365
0.000000	0.085857	173.802628
0.000000	0.086095	173.837982
0.000000	0.086332	173.919266
0.000000	0.086569	174.050247
0.000000	0.086806	174.114410
0.000000	0.087043	174.239182
0.000000	0.087281	174.556992
0.000000	0.087518	174.827911
0.000000	0.087755	175.403442
0.000000	0.087992	175.659241
0.000000	0.088229	175.924088
0.000000	0.088466	176.063461
0.000000	0.088704	176.314514
0.000000	0.088941	176.325699
0.000000	0.089178	176.363770
0.000000	0.089415	176.607834
0.000000	0.089652	176.886642
0.000000	0.089889	177.761047
0.000000	0.090127	178.948364
0.000000	0.090364	180.258270
0.000000	0.090601	181.974945
0.000000	0.090838	184.011200
0.000000	0.091075	186.125046
0.000000	0.091312	188.647324
0.000000	0.091550	191.269821
0.000000	0.091787	193.627548
0.000000	0.092024	195.685303
0.000000	0.092261	197.156754
0.000000	0.092498	198.121658
0.000000	0.092736	197.953476
0.000000	0.092973	197.021103
0.000000	0.093210	196.117111
0.000000	0.093447	194.723450
0.000000	0.093684	192.912613
0.000000	0.093921	190.175385
0.000000	0.094159	187.133224
0.000000	0.094396	183.751144
0.000000	0.094633	180.514984
0.000000	0.094870	177.697937
0.000000	0.095107	175.199066
0.000000	0.095344	173.250366
0.000000	0.095582	171.567062
0.000000	0.095819	170.184998
0.000000	0.096056	168.994629
0.000000	0.096293	167.864731
0.000000	0.096530	166.898026
0.000000	0.096768	165.956985
0.000000	0.097005	165.026367
0.000000	0.097242	164.224197
0.000000	0.097479	163.436569
0.000000	0.097716	162.672363
0.000000	0.097953	162.187424
0.000000	0.098191	161.869156
0.000000	0.098428	161.825577
0.000000	0.098665	161.297318
0.000000	0.098902	160.845840
0.000000	0.099139	160.577057
0.000000	0.099376	159.860703
0.000000	0.099614	159.031494
0.000000	0.099851	158.700119
0.000000	0.100088	157.904541
0.000000	0.100325	157.120117
0.000000	0.100562	156.133667
0.000000	0.100800	155.595215
0.000000	0.101037	155.080872
0.000000	0.101274	154.753189
0.000000	0.101511	154.533493
0.000000	0.101748	154.694977
0.000000	0.101985	155.010025
0.000000	0.102223	155.338577
0.000000	0.102460	155.887558
0.000000	0.102697	156.248840
0.000000	0.102934	156.366577
0.000000	0.103171	156.326813
0.000000	0.103408	156.242050
0.000000	0.103646	156.123001
0.000000	0.103883	155.867813
0.000000	0.104120	156.108353
0.000000	0.104357	156.261368
0.000000	0.104594	156.433167
0.000000	0.104831	156.483307
0.000000	0.105069	156.626877
0.000000	0.105306	156.471146
0.000000	0.105543	156.466736
0.000000	0.105780	155.866135
0.000000	0.106017	155.498459
0.000000	0.106255	154.895264
0.000000	0.106492	154.305328
0.000000	0.106729	153.872299
0.000000	0.106966	153.373276
0.000000	0.107203	152.819687
0.000000	0.107440	152.351288
0.000000	0.107678	151.992340
0.000000	0.107915	151.643356
0.000000	0.108152	151.445938
0.000000	0.108389	151.179642
0.000000	0.108626	151.224823
0.000000	0.108863	151.111252
0.000000	0.109101	151.438324
0.000000	0.109338	151.832596
0.000000	0.109575	152.005920
0.000000	0.109812	151.784988
0.000000	0.110049	151.742798
0.000000	0.110287	151.628143
0.000000	0.110524	151.305283
0.000000	0.110761	150.895874
0.000000	0.110998	150.300583
0.000000	0.111235	150.162079
0.000000	0.111472	149.795624
0.000000	0.111710	149.945435
0.000000	0.111947	150.026611
0.000000	0.112184	150.026810
0.000000	0.112421	149.939102
0.000000	0.112658	150.007965
0.000000	0.112895	150.243347
0.000000	0.113133	150.284409
0.000000	0.113370	150.375046
0.000000	0.113607	150.654816
0.000000	0.113844	150.773041
0.000000	0.114081	151.214951
0.000000	0.114318	151.858917
0.000000	0.114556	152.309250
0.000000	0.114793	152.639481
0.000000	0.115030	152.692032
0.000000	0.115267	152.685226
0.000000	0.115504	152.615402
0.000000	0.115742	152.607361
0.000000	0.115979	152.304794
0.000000	0.116216	152.323395
0.000000	0.116453	152.323929
0.000000	0.116690	152.190186
0.000000	0.116927	151.930893
0.000000	0.117165	152.051910
0.000000	0.117402	152.092346
0.000000	0.117639	152.297745
0.000000	0.117876	152.434586
0.000000	0.118113	152.506485
0.000000	0.118350	152.647568
0.000000	0.118588	153.119354
0.000000	0.118825	153.445572
0.000000	0.119062	154.098633
0.000000	0.119299	154.336746
0.000000	0.119536	154.852264
0.000000	0.119774	155.262817
0.000000	0.120011	155.651703
0.000000	0.120248	155.624130
0.000000	0.120485	155.523880
0.000000	0.120722	155.363449
0.000000	0.120959	155.285553
0.000000	0.121197	155.314850
0.000000	0.121434	155.345047
0.000000	0.121671	155.501007
0.000000	0.121908	155.415161
0.000000	0.122145	155.561707
0.000000	0.122382	155.578964
0.000000	0.122620	155.583084
0.000000	0.122857	155.343613
0.000000	0.123094	155.129105
0.000000	0.123331	155.352600
0.000000	0.123568	155.816895
0.000000	0.123806	156.414993
0.000000	0.124043	156.655533
0.000000	0.124280	157.374649
0.000000	0.124517	158.208572
0.000000	0.124754	158.757675
0.000000	0.124991	159.101456
0.000000	0.125229	159.459579
0.000000	0.125466	159.940613
0.000000	0.125703	160.404633
0.000000	0.125940	160.457352
0.000000	0.126177	160.436386
0.000000	0.126414	160.462677
0.000000	0.126652	160.418625
0.000000	0.126889	160.308136
0.000000	0.127126	160.145264
0.000000	0.127363	159.833649
0.000000	0.127600	159.773132
0.000000	0.127837	159.765472
0.000000	0.128075	160.080383
0.000000	0.128312	160.248199
0.000000	0.128549	160.991440
0.000000	0.128786	161.212936
0.000000	0.129023	161.485229
0.000000	0.129261	161.688690
0.000000	0.129498	162.068115
0.000000	0.129735	162.507950
0.000000	0.129972	163.002625
0.000000	0.130209	163.299133
0.000000	0.130446	163.628326
0.000000	0.130684	164.110458
0.000000	0.130921	164.250381
0.000000	0.131158	164.632889
0.000000	0.131395	165.004242
0.000000	0.131632	165.086456
0.000000	0.131869	165.206970
0.000000	0.132107	164.981216
0.000000	0.132344	164.635757
0.000000	0.132581	164.306473
0.000000	0.132818	163.781265
0.000000	0.133055	163.465591
0.000000	0.133293	163.419006
0.000000	0.133530	163.324554
0.000000	0.133767	163.456360
0.000000	0.134004	163.721924
0.000000	0.134241	164.494019
0.000000	0.134478	165.156067
0.000000	0.134716	165.422668
0.000000	0.134953	165.750137
0.000000	0.135190	166.257935
0.000000	0.135427	166.696365
0.000000	0.135664	167.047211
0.000000	0.135901	167.539169
0.000000	0.136139	167.795029
0.000000	0.136376	168.034119
0.000000	0.136613	168.243912
0.000000	0.136850	168.286697
0.000000	0.137087	168.510635
0.000000	0.137324	168.299164
0.000000	0.137562	168.122498
0.000000	0.137799	167.874847
0.000000	0.138036	167.696640
0.000000	0.138273	167.372650
0.000000	0.138510	167.296524
0.000000	0.138748	167.264679
0.000000	0.138985	167.423233
0.000000	0.139222	167.671707
0.000000	0.139459	168.018829
0.000000	0.139696	168.223953
0.000000	0.139933	168.648422
0.000000	0.140171	169.295334
0.000000	0.140408	169.785370
0.000000	0.140645	170.089691
0.000000	0.140882	170.677933
0.000000	0.141119	170.936081
0.000000	0.141356	171.450485
0.000000	0.141594	171.489670
0.000000	0.141831	171.887512
0.000000	0.142068	172.043991
0.000000	0.142305	172.427475
0.000000	0.142542	172.667389
0.000000	0.142780	172.623245
0.000000	0.143017	172.412094
0.000000	0.143254	172.538452
0.000000	0.143491	172.421417
0.000000	0.143728	172.552826
0.000000	0.143965	172.829468
0.000000	0.144203	173.009201
0.000000	0.144440	172.843765
0.000000	0.144677	173.071365
0.000000	0.144914	173.239273
0.000000	0.145151	173.603287
0.000000	0.145388	173.816895
0.000000	0.145626	174.252380
0.000000	0.145863	174.924316
0.000000	0.146100	175.585297
0.000000	0.146337	176.091629
0.000000	0.146574	176.664825
0.000000	0.146812	177.169876
0.000000	0.147049	177.709366
0.000000	0.147286	178.022949
0.000000	0.147523	178.454651
0.000000	0.147760	178.872772
0.000000	0.147997	178.891617
0.000000	0.148235	179.100418
0.000000	0.148472	179.262405
0.000000	0.148709	179.130585
0.000000	0.148946	179.074783
0.000000	0.149183	179.000946
0.000000	0.149420	178.933578
0.000000	0.149658	179.141739
0.000000	0.149895	179.526215
0.000000	0.150132	179.602036
0.000000	0.150369	179.724121
0.000000	0.150606	180.021591
0.000000	0.150843	180.494141
0.000000	0.151081	180.883240
0.000000	0.151318	181.041046
0.000000	0.151555	180.950180
0.000000	0.151792	181.098389
0.000000	0.152029	181.503815
0.000000	0.152267	181.685623
0.000000	0.152504	181.767136
0.000000	0.152741	181.784668
0.000000	0.152978	182.294876
0.000000	0.153215	182.794342
0.000000	0.153452	183.637405
0.000000	0.153690	185.217834
0.000000	0.153927	187.332840
0.000000	0.154164	190.248657
0.000000	0.154401	193.977829
0.000000	0.154638	198.624542
0.000000	0.154875	203.900101
0.000000	0.155113	209.858307
0.000000	0.155350	216.078629
0.000000	0.155587	222.901291
0.000000	0.155824	230.381851
0.000000	0.156061	239.150375
0.000000	0.156299	249.594467
0.000000	0.156536	262.230804
0.000000	0.156773	276.748596
0.000000	0.157010	293.450806
0.000000	0.157247	313.960693
0.000000	0.157484	340.115265
0.000000	0.157722	372.369507
0.000000	0.157959	409.784973
0.000000	0.158196	450.651459
0.000000	0.158433	487.296265
0.000000	0.158670	519.491638
0.000000	0.158907	547.754395
0.000000	0.159145	571.823120
0.000000	0.159382	588.829468
0.000000	0.159619	598.003296
0.000000	0.159856	600.129944
0.000000	0.160093	591.244385
0.000000	0.160331	568.765442
0.000000	0.160568	534.583618
0.000000	0.160805	490.692078
0.000000	0.161042	441.338593
0.000000	0.161279	393.548401
0.000000	0.161516	355.300110
0.000000	0.161754	331.671814
0.000000	0.161991	309.825806
0.000000	0.162228	290.137177
0.000000	0.162465	273.480713
0.000000	0.162702	259.567627
0.000000	0.162939	248.413956
0.000000	0.163177	238.584396
0.000000	0.163414	230.513611
0.000000	0.163651	223.810135
0.000000	0.163888	218.320526
0.000000	0.164125	213.416107
0.000000	0.164362	209.576248
0.000000	0.164600	205.860321
0.000000	0.164837	203.276489
0.000000	0.165074	200.691925
0.000000	0.165311	198.778320
0.000000	0.165548	197.033096
0.000000	0.165786	195.918945
0.000000	0.166023	194.939926
0.000000	0.166260	194.310150
0.000000	0.166497	193.885498
0.000000	0.166734	193.512436
0.000000	0.166971	193.524323
0.000000	0.167209	193.290741
0.000000	0.167446	193.146149
0.000000	0.167683	192.968170
0.000000	0.167920	192.881317
0.000000	0.168157	193.258316
0.000000	0.168394	193.610443
0.000000	0.168632	193.902496
0.000000	0.168869	194.100052
0.000000	0.169106	194.173462
0.000000	0.169343	194.101425
0.000000	0.169580	194.116776
0.000000	0.169818	194.220535
0.000000	0.170055	193.923950
0.000000	0.170292	194.077423
0.000000	0.170529	193.734421
0.000000	0.170766	193.626770
0.000000	0.171003	193.665344
0.000000	0.171241	193.862518
0.000000	0.171478	194.094894
0.000000	0.171715	194.105820
0.000000	0.171952	194.248749
0.000000	0.172189	194.166824
0.000000	0.172426	194.232239
0.000000	0.172664	194.349915
0.000000	0.172901	194.660156
0.000000	0.173138	194.932617
0.000000	0.173375	195.407166
0.000000	0.173612	195.955139
0.000000	0.173849	196.308044
0.000000	0.174087	196.556183
0.000000	0.174324	196.802368
0.000000	0.174561	197.034973
0.000000	0.174798	197.122177
0.000000	0.175035	197.179398
0.000000	0.175273	197.212662
0.000000	0.175510	197.232376
0.000000	0.175747	197.374115
0.000000	0.175984	197.410202
0.000000	0.176221	197.471924
0.000000	0.176458	197.820755
0.000000	0.176696	197.865387
0.000000	0.176933	198.460449
0.000000	0.177170	198.534653
0.000000	0.177407	198.932098
0.000000	0.177644	199.312744
0.000000	0.177881	200.163300
0.000000	0.178119	200.748215
0.000000	0.178356	201.273163
0.000000	0.178593	201.718719
0.000000	0.178830	202.193665
0.000000	0.179067	202.571823
0.000000	0.179305	202.850555
0.000000	0.179542	203.157700
0.000000	0.179779	203.749130
0.000000	0.180016	204.146500
0.000000	0.180253	204.584305
0.000000	0.180490	204.947769
0.000000	0.180728	205.490326
0.000000	0.180965	205.867950
0.000000	0.181202	206.340164
0.000000	0.181439	206.814026
0.000000	0.181676	207.794800
0.000000	0.181913	208.802032
0.000000	0.182151	209.674026
0.000000	0.182388	210.357071
0.000000	0.182625	211.161133
0.000000	0.182862	211.548279
0.000000	0.183099	211.701538
0.000000	0.183337	211.590912
0.000000	0.183574	211.329575
0.000000	0.183811	210.933334
0.000000	0.184048	210.799988
0.000000	0.184285	210.367020
0.000000	0.184522	210.033493
0.000000	0.184760	210.097626
0.000000	0.184997	210.360916
0.000000	0.185234	210.351257
0.000000	0.185471	210.675903
0.000000	0.185708	211.101242
0.000000	0.185945	211.486618
0.000000	0.186183	211.924149
0.000000	0.186420	212.263641
0.000000	0.186657	212.353745
0.000000	0.186894	212.298004
0.000000	0.187131	212.464462
0.000000	0.187368	212.624496
0.000000	0.187606	212.659195
0.000000	0.187843	212.818054
0.000000	0.188080	212.628281
0.000000	0.188317	212.946136
0.000000	0.188554	213.304535
0.000000	0.188792	213.561768
0.000000	0.189029	213.570175
0.000000	0.189266	213.553070
0.000000	0.189503	213.627518
0.000000	0.189740	213.668411
0.000000	0.189977	213.667862
0.000000	0.190215	213.257538
0.000000	0.190452	213.047928
0.000000	0.190689	213.186386
0.000000	0.190926	213.070541
0.000000	0.191163	213.045898
0.000000	0.191400	212.864334
0.000000	0.191638	212.515839
0.000000	0.191875	212.367935
0.000000	0.192112	212.191422
0.000000	0.192349	211.989136
0.000000	0.192586	211.524307
0.000000	0.192824	211.537277
0.000000	0.193061	211.567078
0.000000	0.193298	211.366531
0.000000	0.193535	211.302521
0.000000	0.193772	211.277054
0.000000	0.194009	211.312119
0.000000	0.194247	211.311096
0.000000	0.194484	211.662979
0.000000	0.194721	212.269485
0.000000	0.194958	212.882431
0.000000	0.195195	213.353561
0.000000	0.195432	213.771866
0.000000	0.195670	214.227509
0.000000	0.195907	214.804840
0.000000	0.196144	214.971054
0.000000	0.196381	215.162079
0.000000	0.196618	214.997940
0.000000	0.196856	214.476898
0.000000	0.197093	213.755325
0.000000	0.197330	213.747055
0.000000	0.197567	214.030151
0.000000	0.197804	214.365829
0.000000	0.198041	214.486847
0.000000	0.198279	214.607712
0.000000	0.198516	214.474396
0.000000	0.198753	214.329559
0.000000	0.198990	214.198776
0.000000	0.199227	214.114609
0.000000	0.199464	214.597427
0.000000	0.199702	215.065765
0.000000	0.199939	215.508453
0.000000	0.200176	215.672867
0.000000	0.200413	216.162354
0.000000	0.200650	216.746017
0.000000	0.200887	217.293457
0.000000	0.201125	217.791672
0.000000	0.201362	218.231506
0.000000	0.201599	218.727875
0.000000	0.201836	219.150803
0.000000	0.202073	219.723419
0.000000	0.202311	220.298035
0.000000	0.202548	220.587570
0.000000	0.202785	220.667831
0.000000	0.203022	220.392212
0.000000	0.203259	220.241852
0.000000	0.203496	219.874069
0.000000	0.203734	219.674591
0.000000	0.203971	219.439835
0.000000	0.204208	219.203583
0.000000	0.204445	219.249146
0.000000	0.204682	219.251877
0.000000	0.204919	219.476990
0.000000	0.205157	219.946732
0.000000	0.205394	220.544403
0.000000	0.205631	220.893005
0.000000	0.205868	221.339905
0.000000	0.206105	221.886032
0.000000	0.206343	222.530426
0.000000	0.206580	223.276840
0.000000	0.206817	223.658218
0.000000	0.207054	224.456757
0.000000	0.207291	225.435410
0.000000	0.207528	226.642975
0.000000	0.207766	228.811417
0.000000	0.208003	232.024277
0.000000	0.208240	236.651062
0.000000	0.208477	242.979065
0.000000	0.208714	251.304810
0.000000	0.208951	261.897369
0.000000	0.209189	274.827454
0.000000	0.209426	289.788147
0.000000	0.209663	305.925446
0.000000	0.209900	324.012512
0.000000	0.210137	343.315613
0.000000	0.210374	360.820465
0.000000	0.210612	376.435150
0.000000	0.210849	389.451080
0.000000	0.211086	400.764465
0.000000	0.211323	410.855865
0.000000	0.211560	419.596863
0.000000	0.211798	427.415588
0.000000	0.212035	434.669983
0.000000	0.212272	441.229980
0.000000	0.212509	446.929291
0.000000	0.212746	452.428314
0.000000	0.212983	456.681885
0.000000	0.213221	458.746918
0.000000	0.213458	460.671631
0.000000	0.213695	462.197662
0.000000	0.213932	463.662872
0.000000	0.214169	465.159546
0.000000	0.214406	466.384827
0.000000	0.214644	467.608307
0.000000	0.214881	468.599030
0.000000	0.215118	469.346191
0.000000	0.215355	469.841125
0.000000	0.215592	470.088684
0.000000	0.215830	470.115967
0.000000	0.216067	470.220520
0.000000	0.216304	470.603638
0.000000	0.216541	471.106934
0.000000	0.216778	471.806702
0.000000	0.217015	472.779114
0.000000	0.217253	474.334656
0.000000	0.217490	476.034821
0.000000	0.217727	477.888702
0.000000	0.217964	480.015930
0.000000	0.218201	482.281219
0.000000	0.218438	484.900879
0.000000	0.218676	486.878723
0.000000	0.218913	489.172363
0.000000	0.219150	491.599518
0.000000	0.219387	494.356354
0.000000	0.219624	497.040070
0.000000	0.219862	499.697205
0.000000	0.220099	503.647217
0.000000	0.220336	508.735016
0.000000	0.220573	513.317383
0.000000	0.220810	514.741211
0.000000	0.221047	513.473511
0.000000	0.221285	509.389648
0.000000	0.221522	501.654480
0.000000	0.221759	489.529236
0.000000	0.221996	473.490417
0.000000	0.222233	452.319458
0.000000	0.222470	429.218781
0.000000	0.222708	405.316437
0.000000	0.222945	384.768127
0.000000	0.223182	366.938904
0.000000	0.223419	351.063751
0.000000	0.223656	338.322296
0.000000	0.223893	328.216187
0.000000	0.224131	318.870392
0.000000	0.224368	310.157043
0.000000	0.224605	301.437195
0.000000	0.224842	292.713531
0.000000	0.225079	284.215118
0.000000	0.225317	276.402588
0.000000	0.225554	269.936432
0.000000	0.225791	265.374695
0.000000	0.226028	261.641815
0.000000	0.226265	259.022797
0.000000	0.226502	256.791718
0.000000	0.226740	255.263092
0.000000	0.226977	254.015503
0.000000	0.227214	252.972046
0.000000	0.227451	252.067474
0.000000	0.227688	251.376816
0.000000	0.227925	250.874527
0.000000	0.228163	250.425659
0.000000	0.228400	250.146606
0.000000	0.228637	250.405869
0.000000	0.228874	250.590561
0.000000	0.229111	250.784515
0.000000	0.229349	251.198593
0.000000	0.229586	251.556183
0.000000	0.229823	251.570374
0.000000	0.230060	251.697311
0.000000	0.230297	251.573044
0.000000	0.230534	251.688492
0.000000	0.230772	251.705826
0.000000	0.231009	251.762924
0.000000	0.231246	252.125824
0.000000	0.231483	252.444275
0.000000	0.231720	252.828705
0.000000	0.231957	253.264771
0.000000	0.232195	253.608047
0.000000	0.232432	253.832687
0.000000	0.232669	253.922760
0.000000	0.232906	253.997101
0.000000	0.233143	254.065353
0.000000	0.233380	254.138611
0.000000	0.233618	254.225388
0.000000	0.233855	254.693863
0.000000	0.234092	254.932449
0.000000	0.234329	254.914597
0.000000	0.234566	254.879044
0.000000	0.234804	254.844940
0.000000	0.235041	254.959717
0.000000	0.235278	255.128479
0.000000	0.235515	255.365341
0.000000	0.235752	255.795319
0.000000	0.235989	256.285736
0.000000	0.236227	256.683319
0.000000	0.236464	256.828491
0.000000	0.236701	256.937012
0.000000	0.236938	256.884094
0.000000	0.237175	256.801147
0.000000	0.237412	256.716949
0.000000	0.237650	256.786926
0.000000	0.237887	257.040039
0.000000	0.238124	257.484497
0.000000	0.238361	257.860504
0.000000	0.238598	258.374481
0.000000	0.238836	258.505219
0.000000	0.239073	258.338593
0.000000	0.239310	257.997742
0.000000	0.239547	257.878723
0.000000	0.239784	258.150299
0.000000	0.240021	258.357910
0.000000	0.240259	258.507599
0.000000	0.240496	258.729248
0.000000	0.240733	259.151703
0.000000	0.240970	259.772522
0.000000	0.241207	260.088135
0.000000	0.241444	260.440430
0.000000	0.241682	260.470917
0.000000	0.241919	260.926575
0.000000	0.242156	261.366943
0.000000	0.242393	261.939209
0.000000	0.242630	262.671082
0.000000	0.242868	263.453644
0.000000	0.243105	264.517792
0.000000	0.243342	265.583008
0.000000	0.243579	266.572906
0.000000	0.243816	267.276367
0.000000	0.244053	267.488037
0.000000	0.244291	267.524261
0.000000	0.244528	266.906006
0.000000	0.244765	265.800354
0.000000	0.245002	266.013550
0.000000	0.245239	266.330322
0.000000	0.245476	266.767822
0.000000	0.245714	267.678162
0.000000	0.245951	268.287476
0.000000	0.246188	268.389008
0.000000	0.246425	268.405792
0.000000	0.246662	267.949371
0.000000	0.246900	267.621460
0.000000	0.247137	267.454193
0.000000	0.247374	267.109863
0.000000	0.247611	266.728790
0.000000	0.247848	266.825317
0.000000	0.248085	266.691711
0.000000	0.248323	266.680023
0.000000	0.248560	266.668243
0.000000	0.248797	266.405273
0.000000	0.249034	266.252533
0.000000	0.249271	266.225708
0.000000	0.249508	266.091675
0.000000	0.249746	266.097565
0.000000	0.249983	266.131897
0.000000	0.250220	266.194458
0.000000	0.250457	266.282379
0.000000	0.250694	266.391388
0.000000	0.250931	266.518158
0.000000	0.251169	266.418976
0.000000	0.251406	266.463043
0.000000	0.251643	266.671112
0.000000	0.251880	266.809296
0.000000	0.252117	267.115997
0.000000	0.252355	267.340424
0.000000	0.252592	267.701477
0.000000	0.252829	267.810455
0.000000	0.253066	267.879669
0.000000	0.253303	267.899780
0.000000	0.253540	267.506531
0.000000	0.253778	267.321228
0.000000	0.254015	267.385834
0.000000	0.254252	267.481995
0.000000	0.254489	267.613586
0.000000	0.254726	267.898438
0.000000	0.254963	267.838837
0.000000	0.255201	268.143463
0.000000	0.255438	268.082916
0.000000	0.255675	268.003693
0.000000	0.255912	267.915771
0.000000	0.256149	268.077087
0.000000	0.256387	268.017426
0.000000	0.256624	268.226410
0.000000	0.256861	268.356567
0.000000	0.257098	268.407898
0.000000	0.257335	268.749359
0.000000	0.257572	268.897949
0.000000	0.257810	269.320770
0.000000	0.258047	269.518188
0.000000	0.258284	269.578308
0.000000	0.258521	269.725494
0.000000	0.258758	269.585693
0.000000	0.258995	269.757965
0.000000	0.259233	269.283325
0.000000	0.259470	269.138947
0.000000	0.259707	269.253326
0.000000	0.259944	269.291016
0.000000	0.260181	269.387756
0.000000	0.260418	269.561737
0.000000	0.260656	270.067169
0.000000	0.260893	270.417664
0.000000	0.261130	270.710785
0.000000	0.261367	271.173920
0.000000	0.261604	271.549377
0.000000	0.261842	271.568726
0.000000	0.262079	271.945740
0.000000	0.262316	272.079163
0.000000	0.262553	272.199127
0.000000	0.262790	272.311096
0.000000	0.263027	272.422729
0.000000	0.263265	272.419952
0.000000	0.263502	272.673004
0.000000	0.263739	272.945404
0.000000	0.263976	273.101105
0.000000	0.264213	273.122833
0.000000	0.264450	273.245361
0.000000	0.264688	273.105225
0.000000	0.264925	273.310150
0.000000	0.265162	273.026062
0.000000	0.265399	273.103027
0.000000	0.265636	273.081726
0.000000	0.265874	273.571198
0.000000	0.266111	273.478638
0.000000	0.266348	273.627319
0.000000	0.266585	273.541382
0.000000	0.266822	273.706055
0.000000	0.267059	273.771912
0.000000	0.267297	273.741211
0.000000	0.267534	274.112213
0.000000	0.267771	274.294281
0.000000	0.268008	274.402679
0.000000	0.268245	274.687408
0.000000	0.268482	275.035645
0.000000	0.268720	275.441071
0.000000	0.268957	275.889923
0.000000	0.269194	275.997467
0.000000	0.269431	276.350433
0.000000	0.269668	276.461304
0.000000	0.269906	276.679382
0.000000	0.270143	276.761414
0.000000	0.270380	276.823456
0.000000	0.270617	276.869659
0.000000	0.270854	277.027893
0.000000	0.271091	276.940460
0.000000	0.271329	277.096039
0.000000	0.271566	277.147003
0.000000	0.271803	277.217285
0.000000	0.272040	277.559692
0.000000	0.272277	277.451416
0.000000	0.272514	277.736237
0.000000	0.272752	277.947723
0.000000	0.272989	278.324188
0.000000	0.273226	278.500732
0.000000	0.273463	278.589630
0.000000	0.273700	278.958313
0.000000	0.273937	279.121826
0.000000	0.274175	279.666534
0.000000	0.274412	279.847137
0.000000	0.274649	279.988861
0.000000	0.274886	279.835693
0.000000	0.275123	279.749268
0.000000	0.275361	279.507996
0.000000	0.275598	279.622437
0.000000	0.275835	279.765717
0.000000	0.276072	279.715363
0.000000	0.276309	279.862030
0.000000	0.276546	280.245453
0.000000	0.276784	280.766541
0.000000	0.277021	281.423920
0.000000	0.277258	282.073639
0.000000	0.277495	282.672668
0.000000	0.277732	283.291870
0.000000	0.277969	283.882050
0.000000	0.278207	284.034515
0.000000	0.278444	282.991180
0.000000	0.278681	283.201660
0.000000	0.278918	283.295837
0.000000	0.279155	283.641266
0.000000	0.279393	283.754852
0.000000	0.279630	283.863739
0.000000	0.279867	283.720551
0.000000	0.280104	283.684845
0.000000	0.280341	284.007721
0.000000	0.280578	283.955963
0.000000	0.280816	283.748413
0.000000	0.281053	283.753235
0.000000	0.281290	283.619751
0.000000	0.281527	283.594330
0.000000	0.281764	283.447296
0.000000	0.282001	283.431061
0.000000	0.282239	283.564178
0.000000	0.282476	283.615082
0.000000	0.282713	283.711700
0.000000	0.282950	283.869202
0.000000	0.283187	283.980103
0.000000	0.283424	284.419739
0.000000	0.283662	284.954346
0.000000	0.283899	285.325317
0.000000	0.284136	285.753357
0.000000	0.284373	286.103333
0.000000	0.284610	286.478699
0.000000	0.284848	286.743622
0.000000	0.285085	287.003174
0.000000	0.285322	287.246399
0.000000	0.285559	287.216827
0.000000	0.285796	287.387207
0.000000	0.286033	287.392212
0.000000	0.286271	287.460449
0.000000	0.286508	287.223755
0.000000	0.286745	287.045197
0.000000	0.286982	286.826080
0.000000	0.287219	286.590546
0.000000	0.287456	286.490387
0.000000	0.287694	286.557404
0.000000	0.287931	286.814392
0.000000	0.288168	287.030945
0.000000	0.288405	287.333588
0.000000	0.288642	287.491028
0.000000	0.288880	287.878082
0.000000	0.289117	288.389191
0.000000	0.289354	289.018433
0.000000	0.289591	289.986633
0.000000	0.289828	290.525940
0.000000	0.290065	290.820099
0.000000	0.290303	290.961914
0.000000	0.290540	291.061523
0.000000	0.290777	291.238007
0.000000	0.291014	291.488892
0.000000	0.291251	291.561737
0.000000	0.291488	291.323303
0.000000	0.291726	291.142883
0.000000	0.291963	290.924835
0.000000	0.292200	290.934387
0.000000	0.292437	290.949829
0.000000	0.292674	291.098694
0.000000	0.292911	291.021942
0.000000	0.293149	290.842163
0.000000	0.293386	291.065277
0.000000	0.293623	291.230927
0.000000	0.293860	291.585419
0.000000	0.294097	291.652069
0.000000	0.294335	292.042633
0.000000	0.294572	292.537567
0.000000	0.294809	292.895996
0.000000	0.295046	293.477600
0.000000	0.295283	294.159576
0.000000	0.295520	294.678497
0.000000	0.295758	295.373688
0.000000	0.295995	295.993225
0.000000	0.296232	296.168945
0.000000	0.296469	296.538757
0.000000	0.296706	296.946655
0.000000	0.296943	297.980713
0.000000	0.297181	299.509338
0.000000	0.297418	300.986786
0.000000	0.297655	302.894135
0.000000	0.297892	305.402649
0.000000	0.298129	307.835693
0.000000	0.298367	310.498108
0.000000	0.298604	312.695313
0.000000	0.298841	310.222382
0.000000	0.299078	304.479248
0.000000	0.299315	301.768585
0.000000	0.299552	300.480408
0.000000	0.299790	299.772736
0.000000	0.300027	299.299072
0.000000	0.300264	299.135986
0.000000	0.300501	299.196899
0.000000	0.300738	299.475525
0.000000	0.300975	299.694855
0.000000	0.301213	299.924988
0.000000	0.301450	300.242310
0.000000	0.301687	300.362976
0.000000	0.301924	300.370819
0.000000	0.302161	300.369598
0.000000	0.302399	300.474243
0.000000	0.302636	300.436157
0.000000	0.302873	300.487030
0.000000	0.303110	300.258728
0.000000	0.303347	300.351990
0.000000	0.303584	300.047058
0.000000	0.303822	299.945831
0.000000	0.304059	299.827637
0.000000	0.304296	299.583740
0.000000	0.304533	299.596405
0.000000	0.304770	299.403625
0.000000	0.305007	299.742615
0.000000	0.305245	299.899628
0.000000	0.305482	300.100464
0.000000	0.305719	300.221436
0.000000	0.305956	300.263580
0.000000	0.306193	300.482239
0.000000	0.306430	300.775177
0.000000	0.306668	301.149445
0.000000	0.306905	301.603607
0.000000	0.307142	302.003387
0.000000	0.307379	302.568665
0.000000	0.307616	302.909515
0.000000	0.307854	303.111877
0.000000	0.308091	303.157684
0.000000	0.308328	303.286011
0.000000	0.308565	303.263367
0.000000	0.308802	303.219635
0.000000	0.309039	303.295502
0.000000	0.309277	303.508698
0.000000	0.309514	303.621552
0.000000	0.309751	303.749634
0.000000	0.309988	304.014313
0.000000	0.310225	304.050232
0.000000	0.310462	304.219025
0.000000	0.310700	304.172363
0.000000	0.310937	304.287720
0.000000	0.311174	304.468658
0.000000	0.311411	305.089722
0.000000	0.311648	305.661743
0.000000	0.311886	305.785248
0.000000	0.312123	306.039490
0.000000	0.312360	306.303864
0.000000	0.312597	306.449463
0.000000	0.312834	306.589966
0.000000	0.313071	306.722626
0.000000	0.313309	306.840607
0.000000	0.313546	307.177094
0.000000	0.313783	307.111786
0.000000	0.314020	306.987885
0.000000	0.314257	306.692932
0.000000	0.314494	306.609436
0.000000	0.314732	306.522644
0.000000	0.314969	306.567596
0.000000	0.315206	306.633240
0.000000	0.315443	306.719727
0.000000	0.315680	306.825989
0.000000	0.315917	306.830536
0.000000	0.316155	306.735962
0.000000	0.316392	307.041656
0.000000	0.316629	306.912994
0.000000	0.316866	307.436157
0.000000	0.317103	307.651947
0.000000	0.317341	307.896484
0.000000	0.317578	308.162231
0.000000	0.317815	308.198547
0.000000	0.318052	308.243317
0.000000	0.318289	308.428314
0.000000	0.318526	308.882141
0.000000	0.318764	308.989685
0.000000	0.319001	308.968719
0.000000	0.319238	309.178833
0.000000	0.319475	309.374603
0.000000	0.319712	309.414459
0.000000	0.319950	309.158478
0.000000	0.320187	309.088745
0.000000	0.320424	308.978851
0.000000	0.320661	308.837982
0.000000	0.320898	308.684082
0.000000	0.321135	308.542694
0.000000	0.321373	308.443604
0.000000	0.321610	308.780548
0.000000	0.321847	308.966187
0.000000	0.322084	309.354370
0.000000	0.322321	309.817810
0.000000	0.322558	309.969757
0.000000	0.322796	310.271362
0.000000	0.323033	310.595917
0.000000	0.323270	310.686096
0.000000	0.323507	310.894470
0.000000	0.323744	311.103241
0.000000	0.323981	311.065094
0.000000	0.324219	311.263184
0.000000	0.324456	311.463287
0.000000	0.324693	311.534851
0.000000	0.324930	311.589874
0.000000	0.325167	311.627533
0.000000	0.325405	311.649689
0.000000	0.325642	311.540375
0.000000	0.325879	311.674927
0.000000	0.326116	311.586731
0.000000	0.326353	311.768616
0.000000	0.326590	311.874786
0.000000	0.326828	312.149078
0.000000	0.327065	312.351624
0.000000	0.327302	312.718445
0.000000	0.327539	312.760986
0.000000	0.327776	313.079193
0.000000	0.328013	313.321838
0.000000	0.328251	313.607269
0.000000	0.328488	313.813477
0.000000	0.328725	314.053894
0.000000	0.328962	314.560852
0.000000	0.329199	314.947021
0.000000	0.329437	315.047668
0.000000	0.329674	314.830597
0.000000	0.329911	314.653961
0.000000	0.330148	314.537689
0.000000	0.330385	314.382538
0.000000	0.330622	314.210876
0.000000	0.330860	313.926300
0.000000	0.331097	314.282074
0.000000	0.331334	314.447571
0.000000	0.331571	314.640686
0.000000	0.331808	314.603485
0.000000	0.332045	314.686920
0.000000	0.332283	314.652222
0.000000	0.332520	314.624084
0.000000	0.332757	314.741852
0.000000	0.332994	315.029144
0.000000	0.333231	314.895782
0.000000	0.333468	315.203918
0.000000	0.333706	315.619812
0.000000	0.333943	316.379578
0.000000	0.334180	316.972076
0.000000	0.334417	317.347107
0.000000	0.334654	317.467926
0.000000	0.334892	317.562286
0.000000	0.335129	317.639130
0.000000	0.335366	317.841400
0.000000	0.335603	318.083862
0.000000	0.335840	318.294891
0.000000	0.336077	318.675049
0.000000	0.336315	319.588806
0.000000	0.336552	320.828278
0.000000	0.336789	322.567871
0.000000	0.337026	325.130920
0.000000	0.337263	328.843903
0.000000	0.337500	333.631958
0.000000	0.337738	339.834503
0.000000	0.337975	346.497192
0.000000	0.338212	353.423096
0.000000	0.338449	360.514130
0.000000	0.338686	367.794434
0.000000	0.338924	375.060272
0.000000	0.339161	381.882629
0.000000	0.339398	388.711365
0.000000	0.339635	395.790985
0.000000	0.339872	403.725159
0.000000	0.340109	412.123016
0.000000	0.340347	419.351196
0.000000	0.340584	426.401367
0.000000	0.340821	433.665314
0.000000	0.341058	442.041626
0.000000	0.341295	451.259613
0.000000	0.341532	464.327271
0.000000	0.341770	482.226990
0.000000	0.342007	505.865845
0.000000	0.342244	535.304871
0.000000	0.342481	569.959839
0.000000	0.342718	608.189575
0.000000	0.342955	642.789001
0.000000	0.343193	667.672485
0.000000	0.343430	681.992126
0.000000	0.343667	685.453857
0.000000	0.343904	679.372559
0.000000	0.344141	667.138977
0.000000	0.344379	650.185181
0.000000	0.344616	634.357666
0.000000	0.344853	626.980408
0.000000	0.345090	634.378052
0.000000	0.345327	649.244507
0.000000	0.345564	667.494446
0.000000	0.345802	685.249268
0.000000	0.346039	694.657776
0.000000	0.346276	695.143127
0.000000	0.346513	687.967896
0.000000	0.346750	675.604553
0.000000	0.346987	658.697266
0.000000	0.347225	638.810120
0.000000	0.347462	621.314514
0.000000	0.347699	611.573669
0.000000	0.347936	606.153076
0.000000	0.348173	602.167419
0.000000	0.348411	598.655334
0.000000	0.348648	594.548828
0.000000	0.348885	591.275146
0.000000	0.349122	589.011719
0.000000	0.349359	589.073547
0.000000	0.349596	591.461121
0.000000	0.349834	597.147278
0.000000	0.350071	606.493835
0.000000	0.350308	619.515381
0.000000	0.350545	635.093750
0.000000	0.350782	652.463074
0.000000	0.351019	667.144653
0.000000	0.351257	673.793457
0.000000	0.351494	671.798218
0.000000	0.351731	663.377930
0.000000	0.351968	649.605408
0.000000	0.352205	631.167175
0.000000	0.352443	612.279297
0.000000	0.352680	596.998047
0.000000	0.352917	589.414307
0.000000	0.353154	582.947021
0.000000	0.353391	577.858215
0.000000	0.353628	574.780396
0.000000	0.353866	573.516968
0.000000	0.354103	573.524231
0.000000	0.354340	575.290283
0.000000	0.354577	578.548279
0.000000	0.354814	583.938354
0.000000	0.355051	590.208252
0.000000	0.355289	597.571838
0.000000	0.355526	605.110901
0.000000	0.355763	612.717529
0.000000	0.356000	619.828003
0.000000	0.356237	627.026489
0.000000	0.356474	634.016724
0.000000	0.356712	641.043274
0.000000	0.356949	648.042358
0.000000	0.357186	655.936462
0.000000	0.357423	664.896362
0.000000	0.357660	673.151245
0.000000	0.357898	681.712158
0.000000	0.358135	690.343567
0.000000	0.358372	697.391052
0.000000	0.358609	702.878906
0.000000	0.358846	707.066711
0.000000	0.359083	708.511719
0.000000	0.359321	710.253479
0.000000	0.359558	713.542297
0.000000	0.359795	716.517761
0.000000	0.360032	718.523132
0.000000	0.360269	719.527039
0.000000	0.360506	719.953735
0.000000	0.360744	720.831360
0.000000	0.360981	721.708862
0.000000	0.361218	723.640930
0.000000	0.361455	726.774292
0.000000	0.361692	731.478699
0.000000	0.361930	737.949463
0.000000	0.362167	746.164246
0.000000	0.362404	755.742188
0.000000	0.362641	766.080994
0.000000	0.362878	776.536682
0.000000	0.363115	788.332275
0.000000	0.363353	800.619934
0.000000	0.363590	812.133057
0.000000	0.363827	825.502441
0.000000	0.364064	841.323669
0.000000	0.364301	861.326050
0.000000	0.364538	884.988525
0.000000	0.364776	906.841064
0.000000	0.365013	927.093994
0.000000	0.365250	951.491760
0.000000	0.365487	975.680908
0.000000	0.365724	996.058838
0.000000	0.365961	1013.883484
0.000000	0.366199	1031.266846
0.000000	0.366436	1045.489258
0.000000	0.366673	1058.844116
0.000000	0.366910	1071.843384
0.000000	0.367147	1081.906738
0.000000	0.367385	1090.544556
0.000000	0.367622	1097.670166
0.000000	0.367859	1105.015137
0.000000	0.368096	1108.500610
0.000000	0.368333	1103.880371
0.000000	0.368570	1090.568970
0.000000	0.368808	1067.515991
0.000000	0.369045	1034.962158
0.000000	0.369282	994.239197
0.000000	0.369519	948.470337
0.000000	0.369756	904.868469
0.000000	0.369993	868.016785
0.000000	0.370231	849.534180
0.000000	0.370468	831.222656
0.000000	0.370705	816.339478
0.000000	0.370942	806.013550
0.000000	0.371179	798.456543
0.000000	0.371417	793.795166
0.000000	0.371654	791.639038
0.000000	0.371891	791.786316
0.000000	0.372128	793.130310
0.000000	0.372365	794.640137
0.000000	0.372602	794.601196
0.000000	0.372840	792.800110
0.000000	0.373077	788.744080
0.000000	0.373314	783.067322
0.000000	0.373551	776.499695
0.000000	0.373788	769.953857
0.000000	0.374025	766.288391
0.000000	0.374263	765.224060
0.000000	0.374500	766.663452
0.000000	0.374737	770.931946
0.000000	0.374974	778.261047
0.000000	0.375211	788.837952
0.000000	0.375449	802.978821
0.000000	0.375686	818.029297
0.000000	0.375923	837.107544
0.000000	0.376160	853.844116
0.000000	0.376397	868.092896
0.000000	0.376634	882.409790
0.000000	0.376872	893.444031
0.000000	0.377109	902.472290
0.000000	0.377346	914.682861
0.000000	0.377583	931.291199
0.000000	0.377820	945.582825
0.000000	0.378057	959.764954
0.000000	0.378295	971.078613
0.000000	0.378532	979.397156
0.000000	0.378769	983.949646
0.000000	0.379006	986.653198
0.000000	0.379243	988.606506
0.000000	0.379481	990.006958
0.000000	0.379718	993.499756
0.000000	0.379955	997.715881
0.000000	0.380192	997.628723
0.000000	0.380429	995.217041
0.000000	0.380666	989.090149
0.000000	0.380904	976.385559
0.000000	0.381141	957.642151
0.000000	0.381378	932.059143
0.000000	0.381615	900.192017
0.000000	0.381852	864.111633
0.000000	0.382089	828.578186
0.000000	0.382327	800.542664
0.000000	0.382564	778.072571
0.000000	0.382801	765.364502
0.000000	0.383038	754.434265
0.000000	0.383275	745.587402
0.000000	0.383512	738.883179
0.000000	0.383750	733.935791
0.000000	0.383987	730.824463
0.000000	0.384224	729.313110
0.000000	0.384461	729.360840
0.000000	0.384698	731.633423
0.000000	0.384936	735.545715
0.000000	0.385173	742.481079
0.000000	0.385410	751.769226
0.000000	0.385647	763.957092
0.000000	0.385884	778.604980
0.000000	0.386121	791.880554
0.000000	0.386359	807.618958
0.000000	0.386596	826.684265
0.000000	0.386833	842.077271
0.000000	0.387070	852.813293
0.000000	0.387307	860.037292
0.000000	0.387544	864.765930
0.000000	0.387782	866.926758
0.000000	0.388019	866.474121
0.000000	0.388256	863.007874
0.000000	0.388493	855.905396
0.000000	0.388730	844.512817
0.000000	0.388968	831.789246
0.000000	0.389205	814.565918
0.000000	0.389442	794.879700
0.000000	0.389679	774.487122
0.000000	0.389916	755.908081
0.000000	0.390153	742.837524
0.000000	0.390391	734.781189
0.000000	0.390628	727.752808
0.000000	0.390865	722.242676
0.000000	0.391102	717.663574
0.000000	0.391339	713.809509
0.000000	0.391576	710.924438
0.000000	0.391814	708.523438
0.000000	0.392051	706.741943
0.000000	0.392288	704.929199
0.000000	0.392525	703.361267
0.000000	0.392762	702.433044
0.000000	0.393000	702.990601
0.000000	0.393237	705.300842
0.000000	0.393474	708.957825
0.000000	0.393711	713.674316
0.000000	0.393948	719.624329
0.000000	0.394185	725.587769
0.000000	0.394423	731.835388
0.000000	0.394660	737.414001
0.000000	0.394897	740.421326
0.000000	0.395134	740.709045
0.000000	0.395371	737.646973
0.000000	0.395608	727.858459
0.000000	0.395846	723.265930
0.000000	0.396083	721.018860
0.000000	0.396320	718.485962
0.000000	0.396557	714.046875
0.000000	0.396794	711.403503
0.000000	0.397031	708.837158
0.000000	0.397269	705.798889
0.000000	0.397506	702.689514
0.000000	0.397743	698.856018
0.000000	0.397980	694.785095
0.000000	0.398217	690.210083
0.000000	0.398455	686.389343
0.000000	0.398692	683.912354
0.000000	0.398929	682.108093
0.000000	0.399166	680.942200
0.000000	0.399403	680.078674
0.000000	0.399640	679.486755
0.000000	0.399878	679.218750
0.000000	0.400115	679.172302
0.000000	0.400352	678.367126
0.000000	0.400589	677.402161
0.000000	0.400826	675.728577
0.000000	0.401063	674.294617
0.000000	0.401301	673.024597
0.000000	0.401538	671.486023
0.000000	0.401775	670.110291
0.000000	0.402012	668.870178
0.000000	0.402249	668.450806
0.000000	0.402487	668.402893
0.000000	0.402724	668.177856
0.000000	0.402961	668.002686
0.000000	0.403198	667.577026
0.000000	0.403435	666.439514
0.000000	0.403672	664.259949
0.000000	0.403910	660.779541
0.000000	0.404147	656.221558
0.000000	0.404384	651.435730
0.000000	0.404621	648.116943
0.000000	0.404858	645.201782
0.000000	0.405095	642.528503
0.000000	0.405333	640.784851
0.000000	0.405570	640.050476
0.000000	0.405807	639.623596
0.000000	0.406044	639.834961
0.000000	0.406281	641.478088
0.000000	0.406518	644.081543
0.000000	0.406756	646.487549
0.000000	0.406993	648.505249
0.000000	0.407230	650.777100
0.000000	0.407467	653.219299
0.000000	0.407704	656.057983
0.000000	0.407942	660.754456
0.000000	0.408179	667.956848
0.000000	0.408416	675.978760
0.000000	0.408653	684.472229
0.000000	0.408890	689.522339
0.000000	0.409127	694.651855
0.000000	0.409365	695.545410
0.000000	0.409602	690.153564
0.000000	0.409839	679.338745
0.000000	0.410076	669.642456
0.000000	0.410313	654.616028
0.000000	0.410550	640.088013
0.000000	0.410788	628.568298
0.000000	0.411025	621.686035
0.000000	0.411262	617.760132
0.000000	0.411499	614.833252
0.000000	0.411736	612.865723
0.000000	0.411974	611.938599
0.000000	0.412211	612.163147
0.000000	0.412448	611.638916
0.000000	0.412685	610.251587
0.000000	0.412922	609.441223
0.000000	0.413159	609.029297
0.000000	0.413397	608.817322
0.000000	0.413634	608.724976
0.000000	0.413871	608.215393
0.000000	0.414108	607.311707
0.000000	0.414345	606.306396
0.000000	0.414582	605.788574
0.000000	0.414820	606.996826
0.000000	0.415057	610.422119
0.000000	0.415294	616.661682
0.000000	0.415531	626.093628
0.000000	0.415768	637.697449
0.000000	0.416005	651.807800
0.000000	0.416243	668.848755
0.000000	0.416480	686.183105
0.000000	0.416717	699.364319
0.000000	0.416954	714.407288
0.000000	0.417191	731.973511
0.000000	0.417429	747.645325
0.000000	0.417666	770.337036
0.000000	0.417903	788.884827
0.000000	0.418140	806.236938
0.000000	0.418377	823.429321
0.000000	0.418614	840.526672
0.000000	0.418852	853.363098
0.000000	0.419089	858.709106
0.000000	0.419326	856.851807
0.000000	0.419563	849.876831
0.000000	0.419800	837.302734
0.000000	0.420037	819.640137
0.000000	0.420275	799.021423
0.000000	0.420512	778.189148
0.000000	0.420749	763.752625
0.000000	0.420986	763.462769
0.000000	0.421223	769.351196
0.000000	0.421461	780.480591
0.000000	0.421698	791.723389
0.000000	0.421935	804.891968
0.000000	0.422172	814.717896
0.000000	0.422409	821.945679
0.000000	0.422646	820.500244
0.000000	0.422884	812.062378
0.000000	0.423121	798.076843
0.000000	0.423358	777.331299
0.000000	0.423595	750.721924
0.000000	0.423832	720.764343
0.000000	0.424069	692.081970
0.000000	0.424307	669.756348
0.000000	0.424544	654.355896
0.000000	0.424781	644.427002
0.000000	0.425018	635.597046
0.000000	0.425255	627.914368
0.000000	0.425492	621.212891
0.000000	0.425730	615.529785
0.000000	0.425967	610.788757
0.000000	0.426204	607.421753
0.000000	0.426441	605.275208
0.000000	0.426678	603.938110
0.000000	0.426916	603.474060
0.000000	0.427153	603.099548
0.000000	0.427390	603.240540
0.000000	0.427627	604.107300
0.000000	0.427864	605.405884
0.000000	0.428101	606.799561
0.000000	0.428339	608.286621
0.000000	0.428576	609.734497
0.000000	0.428813	610.886719
0.000000	0.429050	611.383911
0.000000	0.429287	611.524170
0.000000	0.429524	611.315918
0.000000	0.429762	611.302429
0.000000	0.429999	611.325134
0.000000	0.430236	612.047363
0.000000	0.430473	612.997253
0.000000	0.430710	614.103027
0.000000	0.430948	615.007813
0.000000	0.431185	614.735657
0.000000	0.431422	613.692688
0.000000	0.431659	612.160828
0.000000	0.431896	611.115234
0.000000	0.432133	610.721741
0.000000	0.432371	611.589478
0.000000	0.432608	612.189209
0.000000	0.432845	612.958069
0.000000	0.433082	613.608582
0.000000	0.433319	613.963928
0.000000	0.433556	613.987793
0.000000	0.433794	614.164246
0.000000	0.434031	614.155151
0.000000	0.434268	615.073975
0.000000	0.434505	615.602356
0.000000	0.434742	616.179443
0.000000	0.434979	616.653809
0.000000	0.435217	616.864197
0.000000	0.435454	617.017029
0.000000	0.435691	616.846680
0.000000	0.435928	616.945068
0.000000	0.436165	617.201721
0.000000	0.436403	616.650452
0.000000	0.436640	616.043396
0.000000	0.436877	615.354187
0.000000	0.437114	616.037964
0.000000	0.437351	617.136597
0.000000	0.437588	618.368408
0.000000	0.437826	619.606873
0.000000	0.438063	620.909912
0.000000	0.438300	623.608032
0.000000	0.438537	627.452148
0.000000	0.438774	632.898376
0.000000	0.439011	639.359863
0.000000	0.439249	646.361511
0.000000	0.439486	652.859802
0.000000	0.439723	657.575562
0.000000	0.439960	655.616150
0.000000	0.440197	650.815369
0.000000	0.440435	649.495056
0.000000	0.440672	646.187744
0.000000	0.440909	641.616455
0.000000	0.441146	638.295044
0.000000	0.441383	637.756226
0.000000	0.441620	638.515930
0.000000	0.441858	640.448975
0.000000	0.442095	643.030945
0.000000	0.442332	646.043396
0.000000	0.442569	649.825928
0.000000	0.442806	654.070801
0.000000	0.443043	657.233093
0.000000	0.443281	655.781982
0.000000	0.443518	651.576050
0.000000	0.443755	645.803345
0.000000	0.443992	639.209534
0.000000	0.444229	634.893127
0.000000	0.444467	632.955139
0.000000	0.444704	630.986084
0.000000	0.444941	629.662109
0.000000	0.445178	628.167114
0.000000	0.445415	626.116089
0.000000	0.445652	624.476563
0.000000	0.445890	623.036743
0.000000	0.446127	622.284851
0.000000	0.446364	621.712830
0.000000	0.446601	620.760742
0.000000	0.446838	620.076050
0.000000	0.447075	618.759399
0.000000	0.447313	617.377441
0.000000	0.447550	615.590332
0.000000	0.447787	614.056702
0.000000	0.448024	612.978638
0.000000	0.448261	612.407654
0.000000	0.448498	612.102600
0.000000	0.448736	611.655090
0.000000	0.448973	611.011963
0.000000	0.449210	610.279907
0.000000	0.449447	608.526001
0.000000	0.449684	607.180237
0.000000	0.449922	606.905334
0.000000	0.450159	607.956909
0.000000	0.450396	609.385559
0.000000	0.450633	610.842712
0.000000	0.450870	611.676147
0.000000	0.451107	611.942993
0.000000	0.451345	611.737488
0.000000	0.451582	610.837158
0.000000	0.451819	609.685913
0.000000	0.452056	608.444702
0.000000	0.452293	607.090027
0.000000	0.452531	605.404053
0.000000	0.452768	604.546875
0.000000	0.453005	604.976318
0.000000	0.453242	605.857910
0.000000	0.453479	607.574097
0.000000	0.453716	609.209290
0.000000	0.453954	610.836365
0.000000	0.454191	611.880615
0.000000	0.454428	612.839600
0.000000	0.454665	612.427246
0.000000	0.454902	610.739685
0.000000	0.455139	608.504822
0.000000	0.455377	605.850403
0.000000	0.455614	604.299255
0.000000	0.455851	603.558594
0.000000	0.456088	603.464478
0.000000	0.456325	603.630066
0.000000	0.456562	603.102112
0.000000	0.456800	601.749084
0.000000	0.457037	599.857422
0.000000	0.457274	598.396973
0.000000	0.457511	596.818542
0.000000	0.457748	594.949158
0.000000	0.457986	593.157288
0.000000	0.458223	592.363892
0.000000	0.458460	592.309753
0.000000	0.458697	592.837585
0.000000	0.458934	594.404175
0.000000	0.459171	597.607178
0.000000	0.459409	601.081787
0.000000	0.459646	605.344299
0.000000	0.459883	611.135986
0.000000	0.460120	618.839111
0.000000	0.460357	628.003601
0.000000	0.460594	635.460632
0.000000	0.460832	642.296204
0.000000	0.461069	645.927063
0.000000	0.461306	647.517151
0.000000	0.461543	644.793335
0.000000	0.461780	638.984863
0.000000	0.462018	630.630615
0.000000	0.462255	621.562561
0.000000	0.462492	613.489502
0.000000	0.462729	608.923401
0.000000	0.462966	606.181091
0.000000	0.463203	603.534668
0.000000	0.463441	602.225464
0.000000	0.463678	602.535706
0.000000	0.463915	605.715027
0.000000	0.464152	613.208557
0.000000	0.464389	625.832703
0.000000	0.464626	645.520935
0.000000	0.464864	673.292236
0.000000	0.465101	706.953918
0.000000	0.465338	739.253357
0.000000	0.465575	759.945435
0.000000	0.465812	769.388672
0.000000	0.466049	768.595398
0.000000	0.466287	758.300720
0.000000	0.466524	739.177551
0.000000	0.466761	712.612427
0.000000	0.466998	682.967529
0.000000	0.467235	655.305542
0.000000	0.467473	635.416504
0.000000	0.467710	620.685303
0.000000	0.467947	607.563965
0.000000	0.468184	598.211487
0.000000	0.468421	590.167847
0.000000	0.468658	582.972229
0.000000	0.468896	577.415100
0.000000	0.469133	572.813965
0.000000	0.469370	568.579468
0.000000	0.469607	565.008850
0.000000	0.469844	562.347412
0.000000	0.470081	561.238647
0.000000	0.470319	560.495605
0.000000	0.470556	560.696838
0.000000	0.470793	561.449219
0.000000	0.471030	562.191833
0.000000	0.471267	563.922729
0.000000	0.471505	565.336060
0.000000	0.471742	566.415344
0.000000	0.471979	567.427002
0.000000	0.472216	568.186279
0.000000	0.472453	569.128052
0.000000	0.472690	569.971191
0.000000	0.472928	570.541260
0.000000	0.473165	571.286926
0.000000	0.473402	571.612488
0.000000	0.473639	571.721802
0.000000	0.473876	572.352722
0.000000	0.474113	572.878723
0.000000	0.474351	575.337708
0.000000	0.474588	581.093018
0.000000	0.474825	591.303772
0.000000	0.475062	605.942505
0.000000	0.475299	626.198181
0.000000	0.475536	652.901672
0.000000	0.475774	687.053650
0.000000	0.476011	723.579224
0.000000	0.476248	760.954712
0.000000	0.476485	797.738892
0.000000	0.476722	829.735779
0.000000	0.476960	858.860291
0.000000	0.477197	881.853149
0.000000	0.477434	897.381714
0.000000	0.477671	904.382202
0.000000	0.477908	904.436035
0.000000	0.478145	899.264709
0.000000	0.478383	888.045410
0.000000	0.478620	872.235474
0.000000	0.478857	855.607483
0.000000	0.479094	842.573669
0.000000	0.479331	839.233459
0.000000	0.479568	840.772766
0.000000	0.479806	843.222351
0.000000	0.480043	846.028198
0.000000	0.480280	848.367554
0.000000	0.480517	851.075439
0.000000	0.480754	854.183228
0.000000	0.480992	857.252014
0.000000	0.481229	860.721252
0.000000	0.481466	863.988281
0.000000	0.481703	866.956665
0.000000	0.481940	870.183105
0.000000	0.482177	872.791870
0.000000	0.482415	876.070984
0.000000	0.482652	879.251770
0.000000	0.482889	882.838074
0.000000	0.483126	886.490662
0.000000	0.483363	888.176880
0.000000	0.483600	886.417114
0.000000	0.483838	888.450867
0.000000	0.484075	892.142395
0.000000	0.484312	896.207031
0.000000	0.484549	900.496277
0.000000	0.484786	905.018738
0.000000	0.485024	909.982300
0.000000	0.485261	916.058899
0.000000	0.485498	923.640686
0.000000	0.485735	933.262207
0.000000	0.485972	944.926331
0.000000	0.486209	959.364197
0.000000	0.486447	976.290466
0.000000	0.486684	994.215027
0.000000	0.486921	1010.457764
0.000000	0.487158	1026.348999
0.000000	0.487395	1042.238647
0.000000	0.487632	1056.478516
0.000000	0.487870	1068.974976
0.000000	0.488107	1078.070435
0.000000	0.488344	1082.725342
0.000000	0.488581	1080.976318
0.000000	0.488818	1071.225220
0.000000	0.489056	1054.487427
0.000000	0.489293	1031.246460
0.000000	0.489530	1001.976868
0.000000	0.489767	970.283386
0.000000	0.490004	943.131653
0.000000	0.490241	926.807007
0.000000	0.490479	915.778076
0.000000	0.490716	904.519226
0.000000	0.490953	894.325012
0.000000	0.491190	886.179138
0.000000	0.491427	882.329529
0.000000	0.491664	885.973999
0.000000	0.491902	894.381531
0.000000	0.492139	906.877502
0.000000	0.492376	920.785950
0.000000	0.492613	928.330872
0.000000	0.492850	928.971130
0.000000	0.493087	924.608337
0.000000	0.493325	917.497192
0.000000	0.493562	914.097473
0.000000	0.493799	918.602356
0.000000	0.494036	924.735107
0.000000	0.494273	933.325378
0.000000	0.494511	944.875244
0.000000	0.494748	960.159119
0.000000	0.494985	978.531006
0.000000	0.495222	999.155884
0.000000	0.495459	1020.666443
0.000000	0.495696	1038.202881
0.000000	0.495934	1051.626221
0.000000	0.496171	1063.148560
0.000000	0.496408	1071.998047
0.000000	0.496645	1076.016724
0.000000	0.496882	1076.347656
0.000000	0.497119	1079.655029
0.000000	0.497357	1087.182373
0.000000	0.497594	1102.097656
0.000000	0.497831	1128.506104
0.000000	0.498068	1160.645264
0.000000	0.498305	1194.218872
0.000000	0.498543	1220.881958
0.000000	0.498780	1240.406616
0.000000	0.499017	1252.446899
0.000000	0.499254	1256.292725
0.000000	0.499491	1253.028076
0.000000	0.499728	1245.423218
0.000000	0.499966	1237.209351
0.000000	0.500203	1232.608032
0.000000	0.500440	1235.972900
0.000000	0.500677	1247.264648
0.000000	0.500914	1258.822266
0.000000	0.501151	1267.991089
0.000000	0.501389	1275.684692
0.000000	0.501626	1282.091675
0.000000	0.501863	1284.046875
0.000000	0.502100	1276.310181
0.000000	0.502337	1260.764160
0.000000	0.502574	1239.483521
0.000000	0.502812	1214.292603
0.000000	0.503049	1191.204834
0.000000	0.503286	1174.081299
0.000000	0.503523	1162.643311
0.000000	0.503760	1153.863281
0.000000	0.503998	1148.090698
0.000000	0.504235	1146.020996
0.000000	0.504472	1145.459961
0.000000	0.504709	1146.340698
0.000000	0.504946	1151.493286
0.000000	0.505183	1159.407959
0.000000	0.505421	1174.918213
0.000000	0.505658	1192.635376
0.000000	0.505895	1212.050781
0.000000	0.506132	1231.320679
0.000000	0.506369	1249.792847
0.000000	0.506606	1265.798828
0.000000	0.506844	1277.675659
0.000000	0.507081	1287.264160
0.000000	0.507318	1298.449097
0.000000	0.507555	1311.228760
0.000000	0.507792	1326.895386
0.000000	0.508030	1346.474243
0.000000	0.508267	1372.224365
0.000000	0.508504	1399.230103
0.000000	0.508741	1419.702515
0.000000	0.508978	1432.130249
0.000000	0.509215	1434.844482
0.000000	0.509453	1426.400879
0.000000	0.509690	1406.864136
0.000000	0.509927	1377.017334
0.000000	0.510164	1338.782593
0.000000	0.510401	1295.155029
0.000000	0.510638	1251.905884
0.000000	0.510876	1213.017456
0.000000	0.511113	1181.722778
0.000000	0.511350	1164.962158
0.000000	0.511587	1152.012939
0.000000	0.511824	1143.661011
0.000000	0.512061	1139.575684
0.000000	0.512299	1140.015381
0.000000	0.512536	1144.310059
0.000000	0.512773	1151.366333
0.000000	0.513010	1160.464233
0.000000	0.513247	1171.823242
0.000000	0.513485	1184.208618
0.000000	0.513722	1198.203735
0.000000	0.513959	1213.126343
0.000000	0.514196	1228.092773
0.000000	0.514433	1244.017334
0.000000	0.514670	1260.365356
0.000000	0.514908	1278.213623
0.000000	0.515145	1297.401855
0.000000	0.515382	1318.176392
0.000000	0.515619	1339.125610
0.000000	0.515856	1359.609131
0.000000	0.516093	1377.106934
0.000000	0.516331	1391.047607
0.000000	0.516568	1397.590820
0.000000	0.516805	1393.849243
0.000000	0.517042	1381.359985
0.000000	0.517279	1361.992065
0.000000	0.517517	1338.221069
0.000000	0.517754	1316.708618
0.000000	0.517991	1298.153687
0.000000	0.518228	1279.202393
0.000000	0.518465	1260.285889
0.000000	0.518702	1243.645386
0.000000	0.518940	1227.355591
0.000000	0.519177	1209.987305
0.000000	0.519414	1192.269653
0.000000	0.519651	1173.823486
0.000000	0.519888	1156.671387
0.000000	0.520125	1141.487427
0.000000	0.520363	1126.731567
0.000000	0.520600	1112.998047
0.000000	0.520837	1101.175537
0.000000	0.521074	1090.466431
0.000000	0.521311	1081.510498
0.000000	0.521549	1073.767334
0.000000	0.521786	1067.787476
0.000000	0.522023	1064.255127
0.000000	0.522260	1062.944458
0.000000	0.522497	1063.739258
0.000000	0.522734	1066.623657
0.000000	0.522972	1069.852661
0.000000	0.523209	1072.762329
0.000000	0.523446	1076.262451
0.000000	0.523683	1079.481445
0.000000	0.523920	1081.427490
0.000000	0.524157	1083.010498
0.000000	0.524395	1084.428101
0.000000	0.524632	1086.196899
0.000000	0.524869	1087.915894
0.000000	0.525106	1089.935547
0.000000	0.525343	1091.917969
0.000000	0.525580	1095.003174
0.000000	0.525818	1098.781250
0.000000	0.526055	1103.413940
0.000000	0.526292	1108.941040
0.000000	0.526529	1115.034546
0.000000	0.526766	1121.367188
0.000000	0.527004	1129.087769
0.000000	0.527241	1138.508057
0.000000	0.527478	1149.985229
0.000000	0.527715	1161.583130
0.000000	0.527952	1172.589478
0.000000	0.528189	1184.375977
0.000000	0.528427	1196.780640
0.000000	0.528664	1209.592041
0.000000	0.528901	1223.171875
0.000000	0.529138	1235.191162
0.000000	0.529375	1246.589478
0.000000	0.529612	1258.193359
0.000000	0.529850	1270.270630
0.000000	0.530087	1282.580444
0.000000	0.530324	1294.464600
0.000000	0.530561	1306.077271
0.000000	0.530798	1317.815552
0.000000	0.531035	1329.213623
0.000000	0.531273	1339.287842
0.000000	0.531510	1348.641479
0.000000	0.531747	1358.060547
0.000000	0.531984	1367.241943
0.000000	0.532221	1376.075073
0.000000	0.532459	1383.443481
0.000000	0.532696	1389.914673
0.000000	0.532933	1396.106323
0.000000	0.533170	1401.429810
0.000000	0.533407	1405.640869
0.000000	0.533644	1409.255615
0.000000	0.533882	1411.992065
0.000000	0.534119	1413.594482
0.000000	0.534356	1414.455322
0.000000	0.534593	1415.983032
0.000000	0.534830	1417.876465
0.000000	0.535067	1419.002808
0.000000	0.535305	1419.130493
0.000000	0.535542	1418.647095
0.000000	0.535779	1417.721924
0.000000	0.536016	1416.159180
0.000000	0.536253	1414.117310
0.000000	0.536491	1411.882690
0.000000	0.536728	1408.528076
0.000000	0.536965	1404.096558
0.000000	0.537202	1399.060547
0.000000	0.537439	1394.558350
0.000000	0.537676	1389.557983
0.000000	0.537914	1383.707275
0.000000	0.538151	1378.500977
0.000000	0.538388	1373.040283
0.000000	0.538625	1366.985962
0.000000	0.538862	1361.364990
0.000000	0.539099	1355.933228
0.000000	0.539337	1351.092163
0.000000	0.539574	1345.397949
0.000000	0.539811	1341.671387
0.000000	0.540048	1339.320557
0.000000	0.540285	1338.890991
0.000000	0.540523	1341.552856
0.000000	0.540760	1347.725098
0.000000	0.540997	1358.308594
0.000000	0.541234	1371.480347
0.000000	0.541471	1386.345337
0.000000	0.541708	1396.023926
0.000000	0.541946	1397.332886
0.000000	0.542183	1393.337891
0.000000	0.542420	1383.825806
0.000000	0.542657	1369.593750
0.000000	0.542894	1351.067871
0.000000	0.543131	1329.829834
0.000000	0.543369	1311.426636
0.000000	0.543606	1299.772827
0.000000	0.543843	1291.440063
0.000000	0.544080	1283.904175
0.000000	0.544317	1277.389404
0.000000	0.544555	1272.286255
0.000000	0.544792	1268.092407
0.000000	0.545029	1264.288086
0.000000	0.545266	1261.856079
0.000000	0.545503	1261.482666
0.000000	0.545740	1262.491943
0.000000	0.545978	1265.086548
0.000000	0.546215	1269.881348
0.000000	0.546452	1274.714600
0.000000	0.546689	1279.859741
0.000000	0.546926	1284.288818
0.000000	0.547163	1288.834961
0.000000	0.547401	1293.578125
0.000000	0.547638	1299.116211
0.000000	0.547875	1304.346558
0.000000	0.548112	1309.936768
0.000000	0.548349	1315.935425
0.000000	0.548586	1321.709106
0.000000	0.548824	1327.152954
0.000000	0.549061	1331.398071
0.000000	0.549298	1334.536377
0.000000	0.549535	1336.220093
0.000000	0.549772	1336.874268
0.000000	0.550010	1336.853882
0.000000	0.550247	1336.165894
0.000000	0.550484	1335.057495
0.000000	0.550721	1332.207886
0.000000	0.550958	1328.028564
0.000000	0.551195	1322.580322
0.000000	0.551433	1317.375000
0.000000	0.551670	1313.049927
0.000000	0.551907	1308.648926
0.000000	0.552144	1305.602295
0.000000	0.552381	1302.677124
0.000000	0.552619	1299.912842
0.000000	0.552856	1298.587158
0.000000	0.553093	1297.673950
0.000000	0.553330	1297.645630
0.000000	0.553567	1298.452148
0.000000	0.553804	1300.445801
0.000000	0.554042	1303.281250
0.000000	0.554279	1305.051514
0.000000	0.554516	1306.238770
0.000000	0.554753	1306.822266
0.000000	0.554990	1306.873413
0.000000	0.555227	1307.058472
0.000000	0.555465	1307.664673
0.000000	0.555702	1308.924438
0.000000	0.555939	1310.999146
0.000000	0.556176	1314.325317
0.000000	0.556413	1318.857178
0.000000	0.556650	1324.485840
0.000000	0.556888	1331.833984
0.000000	0.557125	1340.478394
0.000000	0.557362	1350.303833
0.000000	0.557599	1360.041992
0.000000	0.557836	1366.952393
0.000000	0.558074	1369.686035
0.000000	0.558311	1367.861084
0.000000	0.558548	1361.895752
0.000000	0.558785	1353.941528
0.000000	0.559022	1346.133545
0.000000	0.559259	1341.590210
0.000000	0.559497	1341.120361
0.000000	0.559734	1342.561523
0.000000	0.559971	1345.306763
0.000000	0.560208	1349.705200
0.000000	0.560445	1355.422607
0.000000	0.560682	1360.024292
0.000000	0.560920	1361.635620
0.000000	0.561157	1361.342529
0.000000	0.561394	1361.090332
0.000000	0.561631	1362.666260
0.000000	0.561868	1366.981079
0.000000	0.562105	1370.847534
0.000000	0.562343	1370.959961
0.000000	0.562580	1366.863281
0.000000	0.562817	1360.164185
0.000000	0.563054	1350.503784
0.000000	0.563291	1338.194702
0.000000	0.563529	1324.635620
0.000000	0.563766	1312.990967
0.000000	0.564003	1304.495728
0.000000	0.564240	1298.660034
0.000000	0.564477	1294.355591
0.000000	0.564714	1292.018066
0.000000	0.564952	1290.921997
0.000000	0.565189	1289.671509
0.000000	0.565426	1288.378540
0.000000	0.565663	1286.130127
0.000000	0.565900	1283.698853
0.000000	0.566137	1281.036377
0.000000	0.566375	1278.633301
0.000000	0.566612	1277.683228
0.000000	0.566849	1280.461548
0.000000	0.567086	1284.011719
0.000000	0.567323	1282.982300
0.000000	0.567560	1278.458740
0.000000	0.567798	1271.691040
0.000000	0.568035	1264.159302
0.000000	0.568272	1257.579712
0.000000	0.568509	1254.360352
0.000000	0.568746	1252.081665
0.000000	0.568984	1249.911377
0.000000	0.569221	1247.688110
0.000000	0.569458	1245.632935
0.000000	0.569695	1244.373535
0.000000	0.569932	1243.956909
0.000000	0.570169	1244.897461
0.000000	0.570407	1246.581543
0.000000	0.570644	1249.178223
0.000000	0.570881	1252.344360
0.000000	0.571118	1256.566895
0.000000	0.571355	1260.280884
0.000000	0.571593	1264.237671
0.000000	0.571830	1268.675415
0.000000	0.572067	1274.448608
0.000000	0.572304	1281.738281
0.000000	0.572541	1289.213379
0.000000	0.572778	1296.910278
0.000000	0.573016	1304.740356
0.000000	0.573253	1310.457520
0.000000	0.573490	1312.052734
0.000000	0.573727	1311.632568
0.000000	0.573964	1309.867188
0.000000	0.574201	1308.424194
0.000000	0.574439	1308.099487
0.000000	0.574676	1310.288330
0.000000	0.574913	1313.517944
0.000000	0.575150	1318.694824
0.000000	0.575387	1325.730225
0.000000	0.575624	1336.665039
0.000000	0.575862	1352.871338
0.000000	0.576099	1371.778809
0.000000	0.576336	1386.646484
0.000000	0.576573	1398.477051
0.000000	0.576810	1406.300781
0.000000	0.577048	1409.390503
0.000000	0.577285	1406.211548
0.000000	0.577522	1398.340088
0.000000	0.577759	1387.937866
0.000000	0.577996	1377.898926
0.000000	0.578233	1365.714111
0.000000	0.578471	1355.420166
0.000000	0.578708	1352.705688
0.000000	0.578945	1351.557739
0.000000	0.579182	1352.282959
0.000000	0.579419	1354.964966
0.000000	0.579656	1360.013794
0.000000	0.579894	1367.479980
0.000000	0.580131	1377.063232
0.000000	0.580368	1387.922119
0.000000	0.580605	1398.443359
0.000000	0.580842	1401.978882
0.000000	0.581080	1399.257202
0.000000	0.581317	1391.990601
0.000000	0.581554	1381.073242
0.000000	0.581791	1366.143433
0.000000	0.582028	1348.929688
0.000000	0.582265	1333.217529
0.000000	0.582503	1321.724365
0.000000	0.582740	1310.791138
0.000000	0.582977	1300.176270
0.000000	0.583214	1290.379639
0.000000	0.583451	1281.564209
0.000000	0.583688	1273.775269
0.000000	0.583926	1266.090576
0.000000	0.584163	1257.859253
0.000000	0.584400	1249.883545
0.000000	0.584637	1241.928833
0.000000	0.584874	1233.067017
0.000000	0.585111	1223.181641
0.000000	0.585349	1214.505737
0.000000	0.585586	1206.139648
0.000000	0.585823	1199.619141
0.000000	0.586060	1194.333374
0.000000	0.586297	1190.582886
0.000000	0.586535	1188.155762
0.000000	0.586772	1187.523071
0.000000	0.587009	1188.141113
0.000000	0.587246	1189.506714
0.000000	0.587483	1192.639648
0.000000	0.587720	1197.051636
0.000000	0.587958	1202.867188
0.000000	0.588195	1208.070190
0.000000	0.588432	1212.425659
0.000000	0.588669	1216.666016
0.000000	0.588906	1221.298584
0.000000	0.589143	1226.308350
0.000000	0.589381	1231.959839
0.000000	0.589618	1238.280518
0.000000	0.589855	1245.736572
0.000000	0.590092	1254.710938
0.000000	0.590329	1263.511108
0.000000	0.590567	1271.771362
0.000000	0.590804	1279.506714
0.000000	0.591041	1285.846069
0.000000	0.591278	1291.768555
0.000000	0.591515	1298.501465
0.000000	0.591752	1305.654053
0.000000	0.591990	1314.051025
0.000000	0.592227	1324.598145
0.000000	0.592464	1338.713501
0.000000	0.592701	1356.407349
0.000000	0.592938	1377.026978
0.000000	0.593175	1399.671753
0.000000	0.593413	1416.436157
0.000000	0.593650	1425.606812
0.000000	0.593887	1428.400757
0.000000	0.594124	1425.999268
0.000000	0.594361	1418.680176
0.000000	0.594599	1406.397583
0.000000	0.594836	1389.517090
0.000000	0.595073	1371.721558
0.000000	0.595310	1356.034180
0.000000	0.595547	1341.474976
0.000000	0.595784	1325.519531
0.000000	0.596022	1311.835449
0.000000	0.596259	1300.213135
0.000000	0.596496	1289.258789
0.000000	0.596733	1279.125122
0.000000	0.596970	1268.830566
0.000000	0.597207	1259.547729
0.000000	0.597445	1251.241211
0.000000	0.597682	1244.384766
0.000000	0.597919	1237.620361
0.000000	0.598156	1231.132324
0.000000	0.598393	1224.323975
0.000000	0.598630	1215.499146
0.000000	0.598868	1205.151978
0.000000	0.599105	1192.871216
0.000000	0.599342	1180.889771
0.000000	0.599579	1171.196411
0.000000	0.599816	1164.748047
0.000000	0.600054	1162.013672
0.000000	0.600291	1162.719849
0.000000	0.600528	1168.541992
0.000000	0.600765	1178.170776
0.000000	0.601002	1189.822754
0.000000	0.601239	1199.828735
0.000000	0.601477	1211.621704
0.000000	0.601714	1219.889648
0.000000	0.601951	1226.345947
0.000000	0.602188	1227.497681
0.000000	0.602425	1223.052979
0.000000	0.602662	1213.585083
0.000000	0.602900	1200.247070
0.000000	0.603137	1185.457031
0.000000	0.603374	1173.111938
0.000000	0.603611	1166.616455
0.000000	0.603848	1161.602173
0.000000	0.604086	1157.258423
0.000000	0.604323	1154.321533
0.000000	0.604560	1152.341919
0.000000	0.604797	1151.728027
0.000000	0.605034	1151.728027
0.000000	0.605271	1152.006592
0.000000	0.605509	1152.707886
0.000000	0.605746	1153.386475
0.000000	0.605983	1154.704590
0.000000	0.606220	1156.521118
0.000000	0.606457	1158.356934
0.000000	0.606694	1160.420776
0.000000	0.606932	1162.594116
0.000000	0.607169	1166.043091
0.000000	0.607406	1171.414917
0.000000	0.607643	1179.705322
0.000000	0.607880	1191.153320
0.000000	0.608117	1206.492554
0.000000	0.608355	1225.660400
0.000000	0.608592	1247.958740
0.000000	0.608829	1271.374023
0.000000	0.609066	1288.415527
0.000000	0.609303	1296.658691
0.000000	0.609541	1296.294312
0.000000	0.609778	1288.162964
0.000000	0.610015	1274.465454
0.000000	0.610252	1258.223389
0.000000	0.610489	1243.395142
0.000000	0.610726	1234.629395
0.000000	0.610964	1232.096069
0.000000	0.611201	1229.888184
0.000000	0.611438	1227.970825
0.000000	0.611675	1226.423828
0.000000	0.611912	1224.663452
0.000000	0.612149	1223.095459
0.000000	0.612387	1221.745483
0.000000	0.612624	1220.615967
0.000000	0.612861	1220.386475
0.000000	0.613098	1221.374390
0.000000	0.613335	1225.356812
0.000000	0.613573	1230.864990
0.000000	0.613810	1235.994751
0.000000	0.614047	1238.444458
0.000000	0.614284	1237.310669
0.000000	0.614521	1234.517944
0.000000	0.614758	1230.621948
0.000000	0.614996	1227.446289
0.000000	0.615233	1227.254883
0.000000	0.615470	1226.977783
0.000000	0.615707	1226.453247
0.000000	0.615944	1225.472900
0.000000	0.616181	1223.683716
0.000000	0.616419	1221.712402
0.000000	0.616656	1219.248413
0.000000	0.616893	1216.345825
0.000000	0.617130	1213.074829
0.000000	0.617367	1209.874634
0.000000	0.617604	1206.686279
0.000000	0.617842	1201.943359
0.000000	0.618079	1196.349854
0.000000	0.618316	1191.879150
0.000000	0.618553	1186.117432
0.000000	0.618790	1178.600220
0.000000	0.619028	1169.885376
0.000000	0.619265	1161.098877
0.000000	0.619502	1150.858276
0.000000	0.619739	1141.315674
0.000000	0.619976	1130.858643
0.000000	0.620213	1118.769165
0.000000	0.620451	1105.731323
0.000000	0.620688	1094.722778
0.000000	0.620925	1086.665283
0.000000	0.621162	1082.139526
0.000000	0.621399	1079.493774
0.000000	0.621636	1077.765137
0.000000	0.621874	1077.816528
0.000000	0.622111	1078.791016
0.000000	0.622348	1081.732056
0.000000	0.622585	1088.528809
0.000000	0.622822	1099.000977
0.000000	0.623060	1112.672729
0.000000	0.623297	1129.110962
0.000000	0.623534	1149.393921
0.000000	0.623771	1169.315308
0.000000	0.624008	1189.927856
0.000000	0.624245	1208.445435
0.000000	0.624483	1229.606567
0.000000	0.624720	1250.230713
0.000000	0.624957	1270.697144
0.000000	0.625194	1290.874268
0.000000	0.625431	1304.943604
0.000000	0.625668	1320.470215
0.000000	0.625906	1330.906372
0.000000	0.626143	1340.227661
0.000000	0.626380	1349.956055
0.000000	0.626617	1351.943481
0.000000	0.626854	1343.736816
0.000000	0.627092	1324.981201
0.000000	0.627329	1306.843140
0.000000	0.627566	1283.137817
0.000000	0.627803	1267.950073
0.000000	0.628040	1266.239868
0.000000	0.628277	1267.407349
0.000000	0.628515	1270.187134
0.000000	0.628752	1273.904419
0.000000	0.628989	1278.961304
0.000000	0.629226	1286.035767
0.000000	0.629463	1295.794189
0.000000	0.629700	1307.362793
0.000000	0.629938	1317.921875
0.000000	0.630175	1325.840942
0.000000	0.630412	1332.245728
0.000000	0.630649	1335.919678
0.000000	0.630886	1338.127686
0.000000	0.631123	1339.544434
0.000000	0.631361	1339.928589
0.000000	0.631598	1340.145996
0.000000	0.631835	1341.194336
0.000000	0.632072	1343.512329
0.000000	0.632309	1347.010742
0.000000	0.632547	1351.627075
0.000000	0.632784	1357.428833
0.000000	0.633021	1364.350586
0.000000	0.633258	1372.296631
0.000000	0.633495	1380.054810
0.000000	0.633732	1386.310059
0.000000	0.633970	1392.214722
0.000000	0.634207	1397.644775
0.000000	0.634444	1401.691406
0.000000	0.634681	1404.945068
0.000000	0.634918	1409.488281
0.000000	0.635155	1418.381958
0.000000	0.635393	1432.328735
0.000000	0.635630	1450.499146
0.000000	0.635867	1473.899414
0.000000	0.636104	1503.173340
0.000000	0.636341	1538.202271
0.000000	0.636579	1577.150635
0.000000	0.636816	1616.869995
0.000000	0.637053	1647.211914
0.000000	0.637290	1667.337524
0.000000	0.637527	1676.698242
0.000000	0.637764	1675.262695
0.000000	0.638002	1666.020508
0.000000	0.638239	1648.872070
0.000000	0.638476	1625.203857
0.000000	0.638713	1599.141846
0.000000	0.638950	1576.645874
0.000000	0.639187	1563.778564
0.000000	0.639425	1550.327515
0.000000	0.639662	1535.499756
0.000000	0.639899	1520.213501
0.000000	0.640136	1498.218872
0.000000	0.640373	1471.358643
0.000000	0.640611	1442.678345
0.000000	0.640848	1415.690674
0.000000	0.641085	1395.046143
0.000000	0.641322	1380.804443
0.000000	0.641559	1368.879395
0.000000	0.641796	1358.915161
0.000000	0.642034	1350.412354
0.000000	0.642271	1342.163818
0.000000	0.642508	1333.308350
0.000000	0.642745	1323.218018
0.000000	0.642982	1312.090942
0.000000	0.643219	1300.538086
0.000000	0.643457	1288.130371
0.000000	0.643694	1275.440063
0.000000	0.643931	1263.206909
0.000000	0.644168	1251.544189
0.000000	0.644405	1242.411987
0.000000	0.644642	1234.458130
0.000000	0.644880	1228.235474
0.000000	0.645117	1222.883179
0.000000	0.645354	1217.935181
0.000000	0.645591	1213.149536
0.000000	0.645828	1208.911743
0.000000	0.646066	1205.626953
0.000000	0.646303	1203.312256
0.000000	0.646540	1202.164917
0.000000	0.646777	1200.864502
0.000000	0.647014	1199.512085
0.000000	0.647251	1197.196533
0.000000	0.647489	1194.698486
0.000000	0.647726	1192.734009
0.000000	0.647963	1192.503540
0.000000	0.648200	1194.286621
0.000000	0.648437	1197.961182
0.000000	0.648674	1202.619629
0.000000	0.648912	1208.779053
0.000000	0.649149	1217.472290
0.000000	0.649386	1227.779785
0.000000	0.649623	1239.439209
0.000000	0.649860	1253.856079
0.000000	0.650097	1268.823242
0.000000	0.650335	1285.406128
0.000000	0.650572	1303.960938
0.000000	0.650809	1322.382690
0.000000	0.651046	1339.815796
0.000000	0.651283	1351.702148
0.000000	0.651521	1355.166870
0.000000	0.651758	1352.846558
0.000000	0.651995	1345.022949
0.000000	0.652232	1332.346069
0.000000	0.652469	1314.541138
0.000000	0.652706	1294.636108
0.000000	0.652944	1276.353149
0.000000	0.653181	1262.697876
0.000000	0.653418	1254.278809
0.000000	0.653655	1246.278442
0.000000	0.653892	1239.296265
0.000000	0.654130	1233.150391
0.000000	0.654367	1227.376831
0.000000	0.654604	1222.368530
0.000000	0.654841	1220.012695
0.000000	0.655078	1219.251343
0.000000	0.655315	1220.074463
0.000000	0.655553	1221.512085
0.000000	0.655790	1222.995361
0.000000	0.656027	1224.838867
0.000000	0.656264	1225.799683
0.000000	0.656501	1227.051147
0.000000	0.656738	1228.936890
0.000000	0.656976	1233.004883
0.000000	0.657213	1241.715210
0.000000	0.657450	1257.016113
0.000000	0.657687	1278.188599
0.000000	0.657924	1305.540527
0.000000	0.658162	1338.309204
0.000000	0.658399	1374.986206
0.000000	0.658636	1408.089478
0.000000	0.658873	1433.602295
0.000000	0.659110	1450.279297
0.000000	0.659347	1458.023071
0.000000	0.659585	1456.202148
0.000000	0.659822	1447.109253
0.000000	0.660059	1432.564453
0.000000	0.660296	1414.990845
0.000000	0.660533	1400.505005
0.000000	0.660770	1395.463623
0.000000	0.661008	1395.606323
0.000000	0.661245	1401.100586
0.000000	0.661482	1410.529663
0.000000	0.661719	1424.560913
0.000000	0.661956	1444.055176
0.000000	0.662193	1469.169922
0.000000	0.662431	1499.970703
0.000000	0.662668	1536.101440
0.000000	0.662905	1571.290405
0.000000	0.663142	1601.292480
0.000000	0.663379	1623.586792
0.000000	0.663617	1631.436523
0.000000	0.663854	1626.515381
0.000000	0.664091	1611.653320
0.000000	0.664328	1590.713623
0.000000	0.664565	1568.161377
0.000000	0.664802	1549.574951
0.000000	0.665040	1540.369751
0.000000	0.665277	1533.987061
0.000000	0.665514	1533.499390
0.000000	0.665751	1540.842163
0.000000	0.665988	1553.409302
0.000000	0.666225	1572.302490
0.000000	0.666463	1593.619629
0.000000	0.666700	1614.811890
0.000000	0.666937	1627.600586
0.000000	0.667174	1631.003784
0.000000	0.667411	1623.584473
0.000000	0.667648	1607.501221
0.000000	0.667886	1583.760376
0.000000	0.668123	1553.713135
0.000000	0.668360	1522.948608
0.000000	0.668597	1497.993164
0.000000	0.668834	1482.948608
0.000000	0.669072	1469.444702
0.000000	0.669309	1457.318359
0.000000	0.669546	1446.436401
0.000000	0.669783	1437.595093
0.000000	0.670020	1431.476440
0.000000	0.670257	1426.093384
0.000000	0.670495	1421.447144
0.000000	0.670732	1417.172607
0.000000	0.670969	1413.199341
0.000000	0.671206	1410.401001
0.000000	0.671443	1410.456665
0.000000	0.671681	1415.624146
0.000000	0.671918	1424.331787
0.000000	0.672155	1436.155884
0.000000	0.672392	1449.901611
0.000000	0.672629	1466.603760
0.000000	0.672866	1486.573486
0.000000	0.673104	1509.022217
0.000000	0.673341	1535.173584
0.000000	0.673578	1566.120239
0.000000	0.673815	1602.115845
0.000000	0.674052	1641.843262
0.000000	0.674289	1672.298340
0.000000	0.674527	1689.911743
0.000000	0.674764	1693.899414
0.000000	0.675001	1685.912720
0.000000	0.675238	1668.461304
0.000000	0.675475	1644.650391
0.000000	0.675712	1621.024170
0.000000	0.675950	1604.045166
0.000000	0.676187	1588.132813
0.000000	0.676424	1577.825684
0.000000	0.676661	1577.254517
0.000000	0.676898	1579.266724
0.000000	0.677136	1581.650513
0.000000	0.677373	1580.825317
0.000000	0.677610	1574.991455
0.000000	0.677847	1566.008179
0.000000	0.678084	1554.375732
0.000000	0.678321	1542.167358
0.000000	0.678559	1533.536011
0.000000	0.678796	1530.449829
0.000000	0.679033	1529.291260
0.000000	0.679270	1528.992188
0.000000	0.679507	1529.702148
0.000000	0.679744	1531.416260
0.000000	0.679982	1534.961914
0.000000	0.680219	1539.831543
0.000000	0.680456	1545.857300
0.000000	0.680693	1552.282349
0.000000	0.680930	1559.824829
0.000000	0.681167	1568.840332
0.000000	0.681405	1579.669434
0.000000	0.681642	1591.666016
0.000000	0.681879	1603.966187
0.000000	0.682116	1615.776978
0.000000	0.682353	1622.248047
0.000000	0.682591	1622.578735
0.000000	0.682828	1619.377075
0.000000	0.683065	1612.955200
0.000000	0.683302	1605.224121
0.000000	0.683539	1600.035645
0.000000	0.683776	1599.845947
0.000000	0.684014	1602.474609
0.000000	0.684251	1608.906128
0.000000	0.684488	1620.260986
0.000000	0.684725	1635.852295
0.000000	0.684962	1655.612793
0.000000	0.685199	1677.218506
0.000000	0.685437	1697.797363
0.000000	0.685674	1709.116455
0.000000	0.685911	1709.483521
0.000000	0.686148	1699.564087
0.000000	0.686385	1681.204224
0.000000	0.686623	1658.398193
0.000000	0.686860	1637.182861
0.000000	0.687097	1622.260010
0.000000	0.687334	1614.230835
0.000000	0.687571	1605.925659
0.000000	0.687808	1598.112793
0.000000	0.688046	1590.539917
0.000000	0.688283	1583.893555
0.000000	0.688520	1578.643799
0.000000	0.688757	1575.145142
0.000000	0.688994	1573.490601
0.000000	0.689231	1573.857178
0.000000	0.689469	1575.291504
0.000000	0.689706	1577.910889
0.000000	0.689943	1581.894287
0.000000	0.690180	1587.125122
0.000000	0.690417	1594.274536
0.000000	0.690655	1603.317139
0.000000	0.690892	1614.883301
0.000000	0.691129	1628.947998
0.000000	0.691366	1645.170776
0.000000	0.691603	1661.463013
0.000000	0.691840	1676.513794
0.000000	0.692078	1687.853882
0.000000	0.692315	1695.046997
0.000000	0.692552	1694.729980
0.000000	0.692789	1687.735596
0.000000	0.693026	1674.948486
0.000000	0.693263	1657.584351
0.000000	0.693501	1640.073486
0.000000	0.693738	1624.798950
0.000000	0.693975	1611.686523
0.000000	0.694212	1607.290161
0.000000	0.694449	1606.163940
0.000000	0.694687	1606.953491
0.000000	0.694924	1608.884766
0.000000	0.695161	1611.553833
0.000000	0.695398	1613.010132
0.000000	0.695635	1612.099365
0.000000	0.695872	1610.287964
0.000000	0.696110	1609.253906
0.000000	0.696347	1609.486084
0.000000	0.696584	1614.439453
0.000000	0.696821	1625.230347
0.000000	0.697058	1638.017456
0.000000	0.697295	1655.858276
0.000000	0.697533	1679.860840
0.000000	0.697770	1710.570557
0.000000	0.698007	1749.425903
0.000000	0.698244	1779.924072
0.000000	0.698481	1801.381592
0.000000	0.698718	1813.373413
0.000000	0.698956	1815.322144
0.000000	0.699193	1808.646118
0.000000	0.699430	1794.405151
0.000000	0.699667	1773.224731
0.000000	0.699904	1746.506958
0.000000	0.700141	1720.351074
0.000000	0.700379	1700.030884
0.000000	0.700616	1691.900391
0.000000	0.700853	1690.542236
0.000000	0.701090	1690.831299
0.000000	0.701327	1690.906982
0.000000	0.701565	1691.283447
0.000000	0.701802	1689.388794
0.000000	0.702039	1684.923950
0.000000	0.702276	1678.571167
0.000000	0.702513	1671.335815
0.000000	0.702750	1665.570679
0.000000	0.702988	1663.468262
0.000000	0.703225	1665.179810
0.000000	0.703462	1669.014038
0.000000	0.703699	1674.843140
0.000000	0.703936	1680.607422
0.000000	0.704174	1684.386475
0.000000	0.704411	1682.409912
0.000000	0.704648	1675.400757
0.000000	0.704885	1662.279419
0.000000	0.705122	1642.944946
0.000000	0.705359	1619.186157
0.000000	0.705597	1593.373779
0.000000	0.705834	1570.108887
0.000000	0.706071	1553.271851
0.000000	0.706308	1542.562988
0.000000	0.706545	1533.195435
0.000000	0.706782	1526.141357
0.000000	0.707020	1522.477417
0.000000	0.707257	1521.005249
0.000000	0.707494	1521.737793
0.000000	0.707731	1524.447266
0.000000	0.707968	1527.024292
0.000000	0.708205	1526.646973
0.000000	0.708443	1525.767944
0.000000	0.708680	1527.344849
0.000000	0.708917	1533.822021
0.000000	0.709154	1541.974487
0.000000	0.709391	1548.479126
0.000000	0.709629	1550.213257
0.000000	0.709866	1549.090820
0.000000	0.710103	1546.148560
0.000000	0.710340	1541.968872
0.000000	0.710577	1537.749512
0.000000	0.710814	1537.352783
0.000000	0.711052	1540.529907
0.000000	0.711289	1546.937744
0.000000	0.711526	1557.972290
0.000000	0.711763	1574.282471
0.000000	0.712000	1597.236328
0.000000	0.712237	1626.106812
0.000000	0.712475	1661.160889
0.000000	0.712712	1699.377075
0.000000	0.712949	1734.961060
0.000000	0.713186	1759.494751
0.000000	0.713423	1772.370728
0.000000	0.713661	1772.934570
0.000000	0.713898	1760.764526
0.000000	0.714135	1737.629883
0.000000	0.714372	1706.411377
0.000000	0.714609	1671.811157
0.000000	0.714846	1639.522949
0.000000	0.715084	1617.655273
0.000000	0.715321	1603.390625
0.000000	0.715558	1589.841675
0.000000	0.715795	1577.271606
0.000000	0.716032	1566.806274
0.000000	0.716269	1558.514282
0.000000	0.716507	1552.808350
0.000000	0.716744	1549.572876
0.000000	0.716981	1548.228760
0.000000	0.717218	1547.360718
0.000000	0.717455	1546.109253
0.000000	0.717692	1543.216309
0.000000	0.717930	1538.006226
0.000000	0.718167	1530.412842
0.000000	0.718404	1521.547852
0.000000	0.718641	1512.231079
0.000000	0.718878	1505.912109
0.000000	0.719115	1503.556396
0.000000	0.719353	1501.427734
0.000000	0.719590	1499.667358
0.000000	0.719827	1499.244995
0.000000	0.720064	1499.973755
0.000000	0.720301	1501.391479
0.000000	0.720539	1502.991699
0.000000	0.720776	1504.485840
0.000000	0.721013	1505.486938
0.000000	0.721250	1504.359497
0.000000	0.721487	1500.024780
0.000000	0.721724	1493.720093
0.000000	0.721962	1484.957764
0.000000	0.722199	1477.276001
0.000000	0.722436	1472.253296
0.000000	0.722673	1469.596924
0.000000	0.722910	1468.131592
0.000000	0.723148	1467.068970
0.000000	0.723385	1466.615967
0.000000	0.723622	1468.416504
0.000000	0.723859	1471.755493
0.000000	0.724096	1478.161987
0.000000	0.724333	1488.100342
0.000000	0.724571	1500.424561
0.000000	0.724808	1513.868408
0.000000	0.725045	1526.962524
0.000000	0.725282	1539.942017
0.000000	0.725519	1550.128540
0.000000	0.725756	1554.913208
0.000000	0.725994	1556.157837
0.000000	0.726231	1554.697266
0.000000	0.726468	1550.965576
0.000000	0.726705	1545.659790
0.000000	0.726942	1539.538452
0.000000	0.727179	1535.250854
0.000000	0.727417	1533.929321
0.000000	0.727654	1532.071899
0.000000	0.727891	1528.821533
0.000000	0.728128	1523.708008
0.000000	0.728365	1518.222046
0.000000	0.728603	1512.826172
0.000000	0.728840	1507.460327
0.000000	0.729077	1505.381470
0.000000	0.729314	1504.113647
0.000000	0.729551	1503.373779
0.000000	0.729788	1503.283691
0.000000	0.730026	1504.033569
0.000000	0.730263	1504.802979
0.000000	0.730500	1505.006592
0.000000	0.730737	1504.371094
0.000000	0.730974	1503.936279
0.000000	0.731211	1504.429565
0.000000	0.731449	1506.356079
0.000000	0.731686	1509.388306
0.000000	0.731923	1513.157227
0.000000	0.732160	1513.415161
0.000000	0.732397	1509.101563
0.000000	0.732635	1501.626831
0.000000	0.732872	1491.590698
0.000000	0.733109	1479.186523
0.000000	0.733346	1468.387207
0.000000	0.733583	1461.014771
0.000000	0.733820	1453.506836
0.000000	0.734058	1446.907227
0.000000	0.734295	1441.036865
0.000000	0.734532	1434.455933
0.000000	0.734769	1427.422363
0.000000	0.735006	1421.490479
0.000000	0.735243	1418.604858
0.000000	0.735481	1417.924438
0.000000	0.735718	1416.810669
0.000000	0.735955	1415.204956
0.000000	0.736192	1412.819336
0.000000	0.736429	1410.141235
0.000000	0.736667	1407.817505
0.000000	0.736904	1407.876221
0.000000	0.737141	1412.099243
0.000000	0.737378	1417.159546
0.000000	0.737615	1422.021484
0.000000	0.737852	1424.546265
0.000000	0.738090	1421.655396
0.000000	0.738327	1414.587524
0.000000	0.738564	1404.693848
0.000000	0.738801	1392.439087
0.000000	0.739038	1378.792969
0.000000	0.739275	1367.367432
0.000000	0.739513	1360.043579
0.000000	0.739750	1354.998657
0.000000	0.739987	1352.926392
0.000000	0.740224	1353.398071
0.000000	0.740461	1356.883423
0.000000	0.740698	1363.873901
0.000000	0.740936	1375.110474
0.000000	0.741173	1389.586060
0.000000	0.741410	1407.172119
0.000000	0.741647	1427.162964
0.000000	0.741884	1440.042725
0.000000	0.742122	1444.853149
0.000000	0.742359	1442.675171
0.000000	0.742596	1435.113159
0.000000	0.742833	1422.725586
0.000000	0.743070	1406.288940
0.000000	0.743307	1388.547729
0.000000	0.743545	1375.038574
0.000000	0.743782	1366.973755
0.000000	0.744019	1358.749146
0.000000	0.744256	1352.020264
0.000000	0.744493	1346.988647
0.000000	0.744730	1343.582886
0.000000	0.744968	1341.660767
0.000000	0.745205	1341.959106
0.000000	0.745442	1345.442383
0.000000	0.745679	1353.520752
0.000000	0.745916	1366.727295
0.000000	0.746154	1385.728516
0.000000	0.746391	1410.620239
0.000000	0.746628	1442.014893
0.000000	0.746865	1479.279907
0.000000	0.747102	1519.341675
0.000000	0.747339	1549.872314
0.000000	0.747577	1570.635254
0.000000	0.747814	1583.620972
0.000000	0.748051	1590.827393
0.000000	0.748288	1593.651855
0.000000	0.748525	1592.601807
0.000000	0.748762	1589.208862
0.000000	0.749000	1585.438843
0.000000	0.749237	1581.837402
0.000000	0.749474	1576.545288
0.000000	0.749711	1568.220703
0.000000	0.749948	1558.755493
0.000000	0.750185	1551.545532
0.000000	0.750423	1546.492065
0.000000	0.750660	1540.772705
0.000000	0.750897	1534.485840
0.000000	0.751134	1529.513306
0.000000	0.751371	1526.699219
0.000000	0.751609	1525.833740
0.000000	0.751846	1525.599854
0.000000	0.752083	1526.158447
0.000000	0.752320	1527.423218
0.000000	0.752557	1529.425537
0.000000	0.752794	1531.957520
0.000000	0.753032	1535.050781
0.000000	0.753269	1538.975830
0.000000	0.753506	1544.220337
0.000000	0.753743	1550.122070
0.000000	0.753980	1555.817017
0.000000	0.754218	1560.177246
0.000000	0.754455	1565.286621
0.000000	0.754692	1570.293701
0.000000	0.754929	1575.885864
0.000000	0.755166	1580.060059
0.000000	0.755403	1584.995117
0.000000	0.755641	1590.821411
0.000000	0.755878	1595.589478
0.000000	0.756115	1598.936279
0.000000	0.756352	1599.439453
0.000000	0.756589	1598.676880
0.000000	0.756826	1597.903931
0.000000	0.757064	1596.474976
0.000000	0.757301	1593.950806
0.000000	0.757538	1590.510010
0.000000	0.757775	1585.644897
0.000000	0.758012	1580.477783
0.000000	0.758249	1575.634155
0.000000	0.758487	1571.238770
0.000000	0.758724	1565.896240
0.000000	0.758961	1561.214600
0.000000	0.759198	1559.223511
0.000000	0.759435	1562.571289
0.000000	0.759672	1572.394043
0.000000	0.759910	1590.762817
0.000000	0.760147	1620.186401
0.000000	0.760384	1661.904785
0.000000	0.760621	1715.078857
0.000000	0.760858	1768.819580
0.000000	0.761096	1809.793945
0.000000	0.761333	1838.150146
0.000000	0.761570	1854.315063
0.000000	0.761807	1860.281006
0.000000	0.762044	1857.771606
0.000000	0.762281	1846.405640
0.000000	0.762519	1825.181519
0.000000	0.762756	1797.037476
0.000000	0.762993	1764.069458
0.000000	0.763230	1725.771729
0.000000	0.763467	1685.371948
0.000000	0.763704	1647.425415
0.000000	0.763942	1615.165161
0.000000	0.764179	1584.634033
0.000000	0.764416	1553.314453
0.000000	0.764653	1525.784424
0.000000	0.764890	1507.142334
0.000000	0.765128	1497.396851
0.000000	0.765365	1491.229614
0.000000	0.765602	1488.256836
0.000000	0.765839	1487.076904
0.000000	0.766076	1488.229736
0.000000	0.766313	1491.728271
0.000000	0.766551	1497.754883
0.000000	0.766788	1505.110718
0.000000	0.767025	1512.121948
0.000000	0.767262	1517.278809
0.000000	0.767499	1522.778076
0.000000	0.767736	1530.288452
0.000000	0.767974	1540.766846
0.000000	0.768211	1555.490356
0.000000	0.768448	1575.088867
0.000000	0.768685	1594.402222
0.000000	0.768922	1606.910645
0.000000	0.769159	1611.365967
0.000000	0.769397	1609.637939
0.000000	0.769634	1603.064819
0.000000	0.769871	1593.133301
0.000000	0.770108	1582.191284
0.000000	0.770345	1574.507813
0.000000	0.770583	1574.409912
0.000000	0.770820	1583.130615
0.000000	0.771057	1592.904907
0.000000	0.771294	1596.213623
0.000000	0.771531	1594.495117
0.000000	0.771769	1589.603394
0.000000	0.772006	1585.011719
0.000000	0.772243	1585.131104
0.000000	0.772480	1595.250854
0.000000	0.772717	1611.151367
0.000000	0.772954	1631.985229
0.000000	0.773192	1656.704834
0.000000	0.773429	1680.604248
0.000000	0.773666	1698.293823
0.000000	0.773903	1709.850098
0.000000	0.774140	1717.808838
0.000000	0.774377	1724.093262
0.000000	0.774615	1727.742432
0.000000	0.774852	1728.928833
0.000000	0.775089	1728.090210
0.000000	0.775326	1721.106567
0.000000	0.775563	1705.402710
0.000000	0.775800	1689.555908
0.000000	0.776038	1683.837402
0.000000	0.776275	1682.138184
0.000000	0.776512	1674.032104
0.000000	0.776749	1660.314575
0.000000	0.776986	1644.516479
0.000000	0.777223	1634.407471
0.000000	0.777461	1629.634155
0.000000	0.777698	1625.445435
0.000000	0.777935	1621.882813
0.000000	0.778172	1619.137085
0.000000	0.778409	1617.681885
0.000000	0.778647	1617.762207
0.000000	0.778884	1619.804321
0.000000	0.779121	1623.721069
0.000000	0.779358	1628.935669
0.000000	0.779595	1635.442017
0.000000	0.779832	1641.660767
0.000000	0.780070	1643.651489
0.000000	0.780307	1639.689575
0.000000	0.780544	1632.644165
0.000000	0.780781	1624.592896
0.000000	0.781018	1618.290405
0.000000	0.781255	1611.281738
0.000000	0.781493	1602.567993
0.000000	0.781730	1591.477295
0.000000	0.781967	1578.608154
0.000000	0.782204	1565.970825
0.000000	0.782441	1556.751587
0.000000	0.782679	1550.588989
0.000000	0.782916	1544.665161
0.000000	0.783153	1536.682251
0.000000	0.783390	1529.260132
0.000000	0.783627	1518.361450
0.000000	0.783864	1506.122070
0.000000	0.784102	1492.274170
0.000000	0.784339	1478.742432
0.000000	0.784576	1470.323120
0.000000	0.784813	1463.756836
0.000000	0.785050	1459.679199
0.000000	0.785287	1457.617065
0.000000	0.785525	1455.394409
0.000000	0.785762	1450.339722
0.000000	0.785999	1448.120361
0.000000	0.786236	1447.790161
0.000000	0.786473	1450.121094
0.000000	0.786711	1456.009521
0.000000	0.786948	1464.170044
0.000000	0.787185	1473.622559
0.000000	0.787422	1480.897827
0.000000	0.787659	1489.445679
0.000000	0.787896	1495.575928
0.000000	0.788134	1499.138672
0.000000	0.788371	1503.888062
0.000000	0.788608	1512.039429
0.000000	0.788845	1523.646484
0.000000	0.789082	1539.391602
0.000000	0.789319	1557.245972
0.000000	0.789557	1571.359619
0.000000	0.789794	1582.631470
0.000000	0.790031	1591.365845
0.000000	0.790268	1599.437866
0.000000	0.790505	1606.753052
0.000000	0.790743	1613.568237
0.000000	0.790980	1620.145630
0.000000	0.791217	1626.383545
0.000000	0.791454	1632.662598
0.000000	0.791691	1640.211670
0.000000	0.791928	1649.719971
0.000000	0.792166	1661.711060
0.000000	0.792403	1676.833496
0.000000	0.792640	1693.004883
0.000000	0.792877	1710.474121
0.000000	0.793114	1728.770874
0.000000	0.793351	1746.417480
0.000000	0.793589	1764.836548
0.000000	0.793826	1784.308105
0.000000	0.794063	1803.202515
0.000000	0.794300	1817.346802
0.000000	0.794537	1827.803467
0.000000	0.794774	1836.801514
0.000000	0.795012	1847.106812
0.000000	0.795249	1862.088745
0.000000	0.795486	1882.690918
0.000000	0.795723	1906.134888
0.000000	0.795960	1928.187378
0.000000	0.796197	1944.180054
0.000000	0.796435	1957.824585
0.000000	0.796672	1969.306885
0.000000	0.796909	1979.836182
0.000000	0.797146	1990.055054
0.000000	0.797383	1998.951416
0.000000	0.797621	2013.508179
0.000000	0.797858	2029.843506
0.000000	0.798095	2046.043335
0.000000	0.798332	2063.332764
0.000000	0.798569	2080.155273
0.000000	0.798806	2100.258057
0.000000	0.799044	2122.493896
0.000000	0.799281	2147.506592
0.000000	0.799518	2175.674561
0.000000	0.799755	2205.767822
0.000000	0.799992	2235.609619
0.000000	0.800230	2258.909180
0.000000	0.800467	2271.154541
0.000000	0.800704	2271.485840
0.000000	0.800941	2258.802246
0.000000	0.801178	2232.695557
0.000000	0.801415	2193.347412
0.000000	0.801653	2142.923340
0.000000	0.801890	2087.520996
0.000000	0.802127	2033.549438
0.000000	0.802364	1988.900757
0.000000	0.802601	1963.649536
0.000000	0.802838	1949.043457
0.000000	0.803076	1941.505249
0.000000	0.803313	1937.360718
0.000000	0.803550	1933.401367
0.000000	0.803787	1928.798096
0.000000	0.804024	1922.515869
0.000000	0.804261	1921.775635
0.000000	0.804499	1930.814697
0.000000	0.804736	1940.802002
0.000000	0.804973	1950.110596
0.000000	0.805210	1963.910156
0.000000	0.805447	1975.856323
0.000000	0.805685	1985.774170
0.000000	0.805922	1995.911499
0.000000	0.806159	2004.794800
0.000000	0.806396	2015.051636
0.000000	0.806633	2021.523560
0.000000	0.806870	2024.131958
0.000000	0.807108	2022.416626
0.000000	0.807345	2016.349365
0.000000	0.807582	2006.601685
0.000000	0.807819	1992.970215
0.000000	0.808056	1976.270264
0.000000	0.808293	1958.878174
0.000000	0.808531	1945.354858
0.000000	0.808768	1939.960815
0.000000	0.809005	1943.275513
0.000000	0.809242	1950.340576
0.000000	0.809479	1959.457886
0.000000	0.809717	1971.393921
0.000000	0.809954	1985.216675
0.000000	0.810191	1999.129639
0.000000	0.810428	2005.370239
0.000000	0.810665	2008.324585
0.000000	0.810902	2010.955200
0.000000	0.811140	2011.120483
0.000000	0.811377	2000.558472
0.000000	0.811614	1992.434204
0.000000	0.811851	1985.020630
0.000000	0.812088	1977.331909
0.000000	0.812325	1968.143799
0.000000	0.812563	1957.546265
0.000000	0.812800	1945.835571
0.000000	0.813037	1934.501099
0.000000	0.813274	1923.527222
0.000000	0.813511	1913.234985
0.000000	0.813748	1904.155151
0.000000	0.813986	1896.399536
0.000000	0.814223	1890.260010
0.000000	0.814460	1883.933105
0.000000	0.814697	1876.714966
0.000000	0.814934	1869.498657
0.000000	0.815172	1865.999268
0.000000	0.815409	1865.681274
0.000000	0.815646	1868.701904
0.000000	0.815883	1872.043701
0.000000	0.816120	1873.435059
0.000000	0.816357	1874.636597
0.000000	0.816595	1876.130249
0.000000	0.816832	1878.358398
0.000000	0.817069	1880.617188
0.000000	0.817306	1883.120239
0.000000	0.817543	1885.716187
0.000000	0.817780	1888.951904
0.000000	0.818018	1894.027954
0.000000	0.818255	1902.071777
0.000000	0.818492	1912.149536
0.000000	0.818729	1922.116577
0.000000	0.818966	1931.714844
0.000000	0.819204	1938.605225
0.000000	0.819441	1943.201538
0.000000	0.819678	1944.160645
0.000000	0.819915	1942.090210
0.000000	0.820152	1938.097900
0.000000	0.820389	1933.366821
0.000000	0.820627	1927.903076
0.000000	0.820864	1925.080811
0.000000	0.821101	1927.734375
0.000000	0.821338	1930.566772
0.000000	0.821575	1927.813477
0.000000	0.821812	1921.270630
0.000000	0.822050	1912.138428
0.000000	0.822287	1900.133301
0.000000	0.822524	1886.138428
0.000000	0.822761	1872.828857
0.000000	0.822998	1861.271729
0.000000	0.823236	1852.137329
0.000000	0.823473	1845.198120
0.000000	0.823710	1839.245117
0.000000	0.823947	1834.894409
0.000000	0.824184	1831.030273
0.000000	0.824421	1825.167480
0.000000	0.824659	1818.438354
0.000000	0.824896	1811.026733
0.000000	0.825133	1803.924561
0.000000	0.825370	1798.078247
0.000000	0.825607	1790.572876
0.000000	0.825844	1782.410522
0.000000	0.826082	1773.492188
0.000000	0.826319	1765.240479
0.000000	0.826556	1761.820923
0.000000	0.826793	1761.291870
0.000000	0.827030	1761.474976
0.000000	0.827267	1763.795776
0.000000	0.827505	1769.522217
0.000000	0.827742	1779.565430
0.000000	0.827979	1795.418823
0.000000	0.828216	1817.264404
0.000000	0.828453	1843.037964
0.000000	0.828691	1868.788330
0.000000	0.828928	1887.641602
0.000000	0.829165	1893.067505
0.000000	0.829402	1886.074707
0.000000	0.829639	1867.381958
0.000000	0.829876	1840.466187
0.000000	0.830114	1807.570557
0.000000	0.830351	1773.074951
0.000000	0.830588	1743.425903
0.000000	0.830825	1725.055664
0.000000	0.831062	1711.879761
0.000000	0.831299	1699.973145
0.000000	0.831537	1690.486328
0.000000	0.831774	1683.156372
0.000000	0.832011	1679.082764
0.000000	0.832248	1677.841309
0.000000	0.832485	1680.205322
0.000000	0.832722	1685.840576
0.000000	0.832960	1693.119873
0.000000	0.833197	1700.363037
0.000000	0.833434	1707.410889
0.000000	0.833671	1714.750610
0.000000	0.833908	1722.656128
0.000000	0.834146	1730.413208
0.000000	0.834383	1736.671509
0.000000	0.834620	1741.697754
0.000000	0.834857	1745.523438
0.000000	0.835094	1748.658447
0.000000	0.835331	1751.474976
0.000000	0.835569	1754.049438
0.000000	0.835806	1756.753052
0.000000	0.836043	1759.778931
0.000000	0.836280	1762.901001
0.000000	0.836517	1766.340210
0.000000	0.836754	1770.785645
0.000000	0.836992	1777.354492
0.000000	0.837229	1786.150024
0.000000	0.837466	1798.066406
0.000000	0.837703	1812.761230
0.000000	0.837940	1826.592896
0.000000	0.838178	1840.283081
0.000000	0.838415	1850.473877
0.000000	0.838652	1859.762817
0.000000	0.838889	1863.882813
0.000000	0.839126	1863.015747
0.000000	0.839363	1856.674438
0.000000	0.839601	1843.310425
0.000000	0.839838	1823.633057
0.000000	0.840075	1799.201904
0.000000	0.840312	1772.017090
0.000000	0.840549	1745.684937
0.000000	0.840786	1724.201782
0.000000	0.841024	1708.102661
0.000000	0.841261	1691.521729
0.000000	0.841498	1673.452881
0.000000	0.841735	1655.307251
0.000000	0.841972	1639.206177
0.000000	0.842210	1627.417236
0.000000	0.842447	1619.173096
0.000000	0.842684	1613.080322
0.000000	0.842921	1609.596069
0.000000	0.843158	1609.849365
0.000000	0.843395	1613.093140
0.000000	0.843633	1618.857544
0.000000	0.843870	1626.335205
0.000000	0.844107	1635.148071
0.000000	0.844344	1643.780029
0.000000	0.844581	1645.608521
0.000000	0.844818	1641.325195
0.000000	0.845056	1633.923950
0.000000	0.845293	1632.078369
0.000000	0.845530	1637.585938
0.000000	0.845767	1642.348145
0.000000	0.846004	1646.605347
0.000000	0.846241	1649.230225
0.000000	0.846479	1649.300903
0.000000	0.846716	1646.935303
0.000000	0.846953	1643.283691
0.000000	0.847190	1637.073486
0.000000	0.847427	1626.838867
0.000000	0.847665	1609.163330
0.000000	0.847902	1592.340088
0.000000	0.848139	1582.540283
0.000000	0.848376	1573.692017
0.000000	0.848613	1564.954468
0.000000	0.848850	1564.756714
0.000000	0.849088	1566.716064
0.000000	0.849325	1570.919922
0.000000	0.849562	1577.825684
0.000000	0.849799	1587.793213
0.000000	0.850036	1601.784912
0.000000	0.850273	1619.852173
0.000000	0.850511	1641.268311
0.000000	0.850748	1664.838257
0.000000	0.850985	1691.208374
0.000000	0.851222	1720.229126
0.000000	0.851459	1748.963135
0.000000	0.851697	1774.661865
0.000000	0.851934	1798.303101
0.000000	0.852171	1821.267090
0.000000	0.852408	1842.594971
0.000000	0.852645	1863.146973
0.000000	0.852882	1882.711304
0.000000	0.853120	1904.646851
0.000000	0.853357	1926.338379
0.000000	0.853594	1943.799561
0.000000	0.853831	1963.365234
0.000000	0.854068	1981.048218
0.000000	0.854305	1998.765503
0.000000	0.854543	2011.817383
0.000000	0.854780	2019.157959
0.000000	0.855017	2021.192017
0.000000	0.855254	2016.444458
0.000000	0.855491	2008.334473
0.000000	0.855729	1995.985962
0.000000	0.855966	1980.228394
0.000000	0.856203	1961.076538
0.000000	0.856440	1936.773682
0.000000	0.856677	1906.846802
0.000000	0.856914	1873.303589
0.000000	0.857152	1843.090210
0.000000	0.857389	1823.412720
0.000000	0.857626	1820.269531
0.000000	0.857863	1829.243042
0.000000	0.858100	1848.895630
0.000000	0.858337	1879.966919
0.000000	0.858575	1922.281494
0.000000	0.858812	1973.525269
0.000000	0.859049	2020.295654
0.000000	0.859286	2056.485352
0.000000	0.859523	2080.416260
0.000000	0.859761	2091.145264
0.000000	0.859998	2087.074707
0.000000	0.860235	2068.079834
0.000000	0.860472	2036.458374
0.000000	0.860709	1995.273560
0.000000	0.860946	1948.838379
0.000000	0.861184	1903.720947
0.000000	0.861421	1868.798706
0.000000	0.861658	1851.721802
0.000000	0.861895	1840.601196
0.000000	0.862132	1831.169067
0.000000	0.862369	1823.294312
0.000000	0.862607	1817.360840
0.000000	0.862844	1812.545532
0.000000	0.863081	1808.325684
0.000000	0.863318	1805.051392
0.000000	0.863555	1802.150757
0.000000	0.863792	1799.665649
0.000000	0.864030	1797.777344
0.000000	0.864267	1794.958862
0.000000	0.864504	1791.130249
0.000000	0.864741	1786.669312
0.000000	0.864978	1781.328247
0.000000	0.865215	1775.557617
0.000000	0.865453	1769.804443
0.000000	0.865690	1763.889526
0.000000	0.865927	1758.342285
0.000000	0.866164	1754.440430
0.000000	0.866401	1751.286011
0.000000	0.866639	1750.744385
0.000000	0.866876	1752.759521
0.000000	0.867113	1757.633179
0.000000	0.867350	1766.314087
0.000000	0.867587	1780.011963
0.000000	0.867824	1798.667725
0.000000	0.868062	1818.723511
0.000000	0.868299	1838.854736
0.000000	0.868536	1854.315796
0.000000	0.868773	1864.225098
0.000000	0.869010	1869.582886
0.000000	0.869247	1872.465454
0.000000	0.869485	1873.475464
0.000000	0.869722	1874.067505
0.000000	0.869959	1875.980103
0.000000	0.870196	1881.150269
0.000000	0.870433	1893.751953
0.000000	0.870671	1914.064575
0.000000	0.870908	1934.693481
0.000000	0.871145	1956.256104
0.000000	0.871382	1977.407471
0.000000	0.871619	1994.820190
0.000000	0.871856	2009.028320
0.000000	0.872094	2019.795166
0.000000	0.872331	2026.478027
0.000000	0.872568	2028.480347
0.000000	0.872805	2025.883789
0.000000	0.873042	2017.641968
0.000000	0.873279	2004.920166
0.000000	0.873517	1991.368530
0.000000	0.873754	1980.833374
0.000000	0.873991	1977.909912
0.000000	0.874228	1979.516235
0.000000	0.874465	1977.505493
0.000000	0.874703	1972.357300
0.000000	0.874940	1965.415527
0.000000	0.875177	1956.506958
0.000000	0.875414	1945.635376
0.000000	0.875651	1932.678101
0.000000	0.875888	1920.072266
0.000000	0.876126	1907.427734
0.000000	0.876363	1897.772339
0.000000	0.876600	1889.986450
0.000000	0.876837	1883.110229
0.000000	0.877074	1876.333252
0.000000	0.877312	1869.715698
0.000000	0.877549	1863.664063
0.000000	0.877786	1859.906128
0.000000	0.878023	1859.001587
0.000000	0.878260	1860.310425
0.000000	0.878497	1863.127930
0.000000	0.878735	1867.654297
0.000000	0.878972	1873.164795
0.000000	0.879209	1878.821533
0.000000	0.879446	1883.721436
0.000000	0.879683	1886.130005
0.000000	0.879920	1887.000122
0.000000	0.880158	1883.066406
0.000000	0.880395	1873.387573
0.000000	0.880632	1865.157227
0.000000	0.880869	1862.281250
0.000000	0.881106	1853.469482
0.000000	0.881343	1841.052368
0.000000	0.881581	1828.727295
0.000000	0.881818	1818.303833
0.000000	0.882055	1811.807129
0.000000	0.882292	1806.891846
0.000000	0.882529	1804.468018
0.000000	0.882766	1802.908081
0.000000	0.883004	1798.919312
0.000000	0.883241	1792.879639
0.000000	0.883478	1785.481812
0.000000	0.883715	1777.729736
0.000000	0.883952	1771.949219
0.000000	0.884190	1770.430420
0.000000	0.884427	1773.144165
0.000000	0.884664	1775.884277
0.000000	0.884901	1778.970459
0.000000	0.885138	1780.145508
0.000000	0.885375	1782.363037
0.000000	0.885613	1789.268188
0.000000	0.885850	1798.726196
0.000000	0.886087	1809.851563
0.000000	0.886324	1817.774170
0.000000	0.886561	1828.672729
0.000000	0.886799	1840.833740
0.000000	0.887036	1850.102905
0.000000	0.887273	1856.001221
0.000000	0.887510	1860.651245
0.000000	0.887747	1864.844604
0.000000	0.887984	1867.934204
0.000000	0.888222	1870.018433
0.000000	0.888459	1868.292358
0.000000	0.888696	1862.429810
0.000000	0.888933	1852.059448
0.000000	0.889170	1835.100830
0.000000	0.889407	1811.966187
0.000000	0.889645	1784.834351
0.000000	0.889882	1757.155151
0.000000	0.890119	1732.950928
0.000000	0.890356	1715.135864
0.000000	0.890593	1702.114136
0.000000	0.890830	1693.162720
0.000000	0.891068	1685.892700
0.000000	0.891305	1680.627808
0.000000	0.891542	1677.820068
0.000000	0.891779	1677.816895
0.000000	0.892016	1680.699951
0.000000	0.892254	1686.577271
0.000000	0.892491	1695.255371
0.000000	0.892728	1707.119751
0.000000	0.892965	1720.649780
0.000000	0.893202	1732.624756
0.000000	0.893439	1740.334351
0.000000	0.893677	1744.896606
0.000000	0.893914	1746.142578
0.000000	0.894151	1745.059204
0.000000	0.894388	1741.592896
0.000000	0.894625	1736.286133
0.000000	0.894862	1730.501343
0.000000	0.895100	1727.507690
0.000000	0.895337	1729.750977
0.000000	0.895574	1740.644043
0.000000	0.895811	1760.976929
0.000000	0.896048	1789.409790
0.000000	0.896286	1823.345581
0.000000	0.896523	1858.994385
0.000000	0.896760	1886.817139
0.000000	0.896997	1905.200928
0.000000	0.897234	1914.909180
0.000000	0.897471	1917.180298
0.000000	0.897709	1914.460571
0.000000	0.897946	1910.581543
0.000000	0.898183	1911.103394
0.000000	0.898420	1920.240845
0.000000	0.898657	1931.551514
0.000000	0.898894	1937.621948
0.000000	0.899132	1938.482178
0.000000	0.899369	1935.839355
0.000000	0.899606	1930.592651
0.000000	0.899843	1921.374023
0.000000	0.900080	1908.552734
0.000000	0.900317	1892.930786
0.000000	0.900555	1874.045410
0.000000	0.900792	1855.035645
0.000000	0.901029	1841.206665
0.000000	0.901266	1836.611084
0.000000	0.901503	1845.173584
0.000000	0.901740	1867.957031
0.000000	0.901978	1886.994141
0.000000	0.902215	1898.377319
0.000000	0.902452	1902.094727
0.000000	0.902689	1898.337891
0.000000	0.902926	1889.487549
0.000000	0.903164	1875.471802
0.000000	0.903401	1856.733398
0.000000	0.903638	1834.857910
0.000000	0.903875	1814.782593
0.000000	0.904112	1798.936401
0.000000	0.904349	1785.281982
0.000000	0.904587	1777.629639
0.000000	0.904824	1777.322266
0.000000	0.905061	1773.317505
0.000000	0.905298	1765.180420
0.000000	0.905535	1754.089722
0.000000	0.905773	1742.883423
0.000000	0.906010	1734.798096
0.000000	0.906247	1732.907227
0.000000	0.906484	1733.736694
0.000000	0.906721	1734.770752
0.000000	0.906958	1729.928345
0.000000	0.907196	1720.208618
0.000000	0.907433	1709.502563
0.000000	0.907670	1704.217773
0.000000	0.907907	1703.053467
0.000000	0.908144	1702.980225
0.000000	0.908381	1702.260986
0.000000	0.908619	1701.055298
0.000000	0.908856	1700.477539
0.000000	0.909093	1700.787720
0.000000	0.909330	1700.603149
0.000000	0.909567	1702.238159
0.000000	0.909804	1706.165405
0.000000	0.910042	1712.545166
0.000000	0.910279	1720.829834
0.000000	0.910516	1728.807251
0.000000	0.910753	1737.543213
0.000000	0.910990	1747.280151
0.000000	0.911228	1759.309204
0.000000	0.911465	1773.872314
0.000000	0.911702	1791.538818
0.000000	0.911939	1811.013916
0.000000	0.912176	1831.920898
0.000000	0.912413	1852.916260
0.000000	0.912651	1874.911621
0.000000	0.912888	1901.846680
0.000000	0.913125	1933.126709
0.000000	0.913362	1965.792847
0.000000	0.913599	1991.382202
0.000000	0.913836	2007.532837
0.000000	0.914074	2014.749268
0.000000	0.914311	2014.463867
0.000000	0.914548	2006.796631
0.000000	0.914785	1991.560181
0.000000	0.915022	1969.349243
0.000000	0.915260	1942.356201
0.000000	0.915497	1914.680298
0.000000	0.915734	1890.375977
0.000000	0.915971	1873.647461
0.000000	0.916208	1863.839478
0.000000	0.916445	1856.106812
0.000000	0.916683	1849.547607
0.000000	0.916920	1844.792358
0.000000	0.917157	1841.189453
0.000000	0.917394	1839.475098
0.000000	0.917631	1839.999268
0.000000	0.917868	1842.074341
0.000000	0.918106	1844.827637
0.000000	0.918343	1847.776855
0.000000	0.918580	1850.583496
0.000000	0.918817	1854.861572
0.000000	0.919054	1860.983398
0.000000	0.919291	1870.109009
0.000000	0.919529	1882.975220
0.000000	0.919766	1901.365479
0.000000	0.920003	1926.713135
0.000000	0.920240	1959.884277
0.000000	0.920477	2000.450073
0.000000	0.920715	2048.695801
0.000000	0.920952	2100.498047
0.000000	0.921189	2143.030518
0.000000	0.921426	2173.895996
0.000000	0.921663	2192.332764
0.000000	0.921900	2199.070068
0.000000	0.922138	2194.122559
0.000000	0.922375	2177.198242
0.000000	0.922612	2148.086670
0.000000	0.922849	2107.594727
0.000000	0.923086	2058.831543
0.000000	0.923323	2006.037476
0.000000	0.923561	1953.750244
0.000000	0.923798	1907.606567
0.000000	0.924035	1876.143433
0.000000	0.924272	1856.830566
0.000000	0.924509	1841.641968
0.000000	0.924747	1829.679321
0.000000	0.924984	1821.187134
0.000000	0.925221	1816.102905
0.000000	0.925458	1812.439209
0.000000	0.925695	1807.885132
0.000000	0.925932	1800.077026
0.000000	0.926170	1792.449219
0.000000	0.926407	1787.590576
0.000000	0.926644	1787.709106
0.000000	0.926881	1790.972290
0.000000	0.927118	1797.816040
0.000000	0.927355	1809.422607
0.000000	0.927593	1826.004028
0.000000	0.927830	1846.897095
0.000000	0.928067	1869.854248
0.000000	0.928304	1884.833252
0.000000	0.928541	1888.874634
0.000000	0.928779	1882.906006
0.000000	0.929016	1869.371826
0.000000	0.929253	1850.362549
0.000000	0.929490	1828.796509
0.000000	0.929727	1809.101807
0.000000	0.929964	1797.475220
0.000000	0.930202	1797.020142
0.000000	0.930439	1797.277588
0.000000	0.930676	1800.087036
0.000000	0.930913	1799.467041
0.000000	0.931150	1790.994751
0.000000	0.931387	1775.501831
0.000000	0.931625	1757.087891
0.000000	0.931862	1739.188354
0.000000	0.932099	1724.590942
0.000000	0.932336	1715.935425
0.000000	0.932573	1710.907349
0.000000	0.932810	1707.839600
0.000000	0.933048	1706.690063
0.000000	0.933285	1707.193237
0.000000	0.933522	1708.641113
0.000000	0.933759	1710.323730
0.000000	0.933996	1711.304810
0.000000	0.934234	1712.532715
0.000000	0.934471	1713.234253
0.000000	0.934708	1709.339355
0.000000	0.934945	1714.114258
0.000000	0.935182	1724.468140
0.000000	0.935419	1741.048096
0.000000	0.935657	1762.642334
0.000000	0.935894	1788.374023
0.000000	0.936131	1818.185059
0.000000	0.936368	1850.119751
0.000000	0.936605	1882.302979
0.000000	0.936843	1914.814941
0.000000	0.937080	1946.595093
0.000000	0.937317	1968.990601
0.000000	0.937554	1981.119629
0.000000	0.937791	1984.787720
0.000000	0.938028	1980.829468
0.000000	0.938266	1968.712036
0.000000	0.938503	1948.431396
0.000000	0.938740	1920.056396
0.000000	0.938977	1887.446899
0.000000	0.939214	1854.315063
0.000000	0.939451	1824.463013
0.000000	0.939689	1802.366821
0.000000	0.939926	1786.608765
0.000000	0.940163	1770.915649
0.000000	0.940400	1755.414795
0.000000	0.940637	1741.409912
0.000000	0.940874	1728.267212
0.000000	0.941112	1716.175171
0.000000	0.941349	1706.565918
0.000000	0.941586	1698.190918
0.000000	0.941823	1690.166382
0.000000	0.942060	1683.118408
0.000000	0.942297	1677.626709
0.000000	0.942535	1673.207520
0.000000	0.942772	1668.687744
0.000000	0.943009	1661.954956
0.000000	0.943246	1648.048706
0.000000	0.943483	1640.774292
0.000000	0.943721	1636.822266
0.000000	0.943958	1634.944702
0.000000	0.944195	1634.126099
0.000000	0.944432	1635.960938
0.000000	0.944669	1641.726196
0.000000	0.944906	1653.498657
0.000000	0.945144	1669.813232
0.000000	0.945381	1689.596802
0.000000	0.945618	1707.749390
0.000000	0.945855	1723.544678
0.000000	0.946092	1735.297607
0.000000	0.946329	1743.384888
0.000000	0.946567	1748.683472
0.000000	0.946804	1751.472534
0.000000	0.947041	1750.914673
0.000000	0.947278	1747.377686
0.000000	0.947515	1741.642090
0.000000	0.947753	1735.338501
0.000000	0.947990	1730.968018
0.000000	0.948227	1727.843140
0.000000	0.948464	1725.181274
0.000000	0.948701	1722.268188
0.000000	0.948938	1720.224976
0.000000	0.949176	1717.810791
0.000000	0.949413	1714.790283
0.000000	0.949650	1711.318237
0.000000	0.949887	1707.367920
0.000000	0.950124	1703.095337
0.000000	0.950361	1699.933960
0.000000	0.950599	1696.792847
0.000000	0.950836	1693.843506
0.000000	0.951073	1690.987793
0.000000	0.951310	1688.435059
0.000000	0.951547	1686.098755
0.000000	0.951784	1683.984009
0.000000	0.952022	1681.547974
0.000000	0.952259	1678.794800
0.000000	0.952496	1673.020508
0.000000	0.952733	1668.013062
0.000000	0.952970	1670.168701
0.000000	0.953208	1678.130005
0.000000	0.953445	1694.291138
0.000000	0.953682	1716.745728
0.000000	0.953919	1741.761475
0.000000	0.954156	1771.715820
0.000000	0.954393	1799.187988
0.000000	0.954631	1827.092407
0.000000	0.954868	1854.715942
0.000000	0.955105	1884.234619
0.000000	0.955342	1912.707153
0.000000	0.955579	1940.058228
0.000000	0.955817	1967.368286
0.000000	0.956054	1994.446533
0.000000	0.956291	2022.678589
0.000000	0.956528	2050.681396
0.000000	0.956765	2071.736084
0.000000	0.957002	2085.586914
0.000000	0.957240	2092.684326
0.000000	0.957477	2093.719727
0.000000	0.957714	2086.834473
0.000000	0.957951	2071.804199
0.000000	0.958188	2048.465820
0.000000	0.958425	2017.609375
0.000000	0.958663	1982.330688
0.000000	0.958900	1943.661011
0.000000	0.959137	1907.422485
0.000000	0.959374	1877.625244
0.000000	0.959611	1852.081909
0.000000	0.959848	1835.341553
0.000000	0.960086	1824.660156
0.000000	0.960323	1817.881714
0.000000	0.960560	1813.568237
0.000000	0.960797	1811.948975
0.000000	0.961034	1813.129272
0.000000	0.961271	1817.482788
0.000000	0.961509	1825.060303
0.000000	0.961746	1835.569580
0.000000	0.961983	1848.098267
0.000000	0.962220	1862.150879
0.000000	0.962457	1879.766235
0.000000	0.962695	1900.385498
0.000000	0.962932	1923.747559
0.000000	0.963169	1945.974854
0.000000	0.963406	1959.649170
0.000000	0.963643	1964.433716
0.000000	0.963880	1962.827148
0.000000	0.964118	1955.661865
0.000000	0.964355	1942.992310
0.000000	0.964592	1925.170654
0.000000	0.964829	1905.363403
0.000000	0.965066	1887.957397
0.000000	0.965304	1876.759766
0.000000	0.965541	1866.837280
0.000000	0.965778	1855.611572
0.000000	0.966015	1843.368042
0.000000	0.966252	1830.553955
0.000000	0.966489	1819.980835
0.000000	0.966727	1810.360474
0.000000	0.966964	1800.536377
0.000000	0.967201	1790.579468
0.000000	0.967438	1781.397583
0.000000	0.967675	1773.636841
0.000000	0.967912	1767.371094
0.000000	0.968150	1762.291504
0.000000	0.968387	1759.512695
0.000000	0.968624	1758.041016
0.000000	0.968861	1757.848511
0.000000	0.969098	1758.946411
0.000000	0.969335	1761.374512
0.000000	0.969573	1763.616211
0.000000	0.969810	1765.905029
0.000000	0.970047	1768.287964
0.000000	0.970284	1770.045898
0.000000	0.970521	1771.204712
0.000000	0.970758	1772.135986
0.000000	0.970996	1774.788574
0.000000	0.971233	1780.213623
0.000000	0.971470	1788.890381
0.000000	0.971707	1800.489990
0.000000	0.971944	1814.756348
0.000000	0.972182	1832.180542
0.000000	0.972419	1852.104370
0.000000	0.972656	1873.964844
0.000000	0.972893	1896.591187
0.000000	0.973130	1915.482910
0.000000	0.973368	1929.306763
0.000000	0.973605	1938.809326
0.000000	0.973842	1945.230469
0.000000	0.974079	1949.874268
0.000000	0.974316	1952.755981
0.000000	0.974553	1954.265991
0.000000	0.974791	1953.735840
0.000000	0.975028	1950.058716
0.000000	0.975265	1949.112671
0.000000	0.975502	1941.318237
0.000000	0.975739	1928.055786
0.000000	0.975976	1909.562500
0.000000	0.976214	1885.602295
0.000000	0.976451	1857.377075
0.000000	0.976688	1829.489746
0.000000	0.976925	1805.861694
0.000000	0.977162	1790.863159
0.000000	0.977399	1778.959473
0.000000	0.977637	1768.536743
0.000000	0.977874	1759.025146
0.000000	0.978111	1750.099487
0.000000	0.978348	1741.546631
0.000000	0.978585	1733.842773
0.000000	0.978822	1726.631836
0.000000	0.979060	1721.035767
0.000000	0.979297	1718.341797
0.000000	0.979534	1717.721313
0.000000	0.979771	1719.771606
0.000000	0.980008	1724.325195
0.000000	0.980246	1731.908447
0.000000	0.980483	1742.675293
0.000000	0.980720	1755.296021
0.000000	0.980957	1767.861084
0.000000	0.981194	1779.672607
0.000000	0.981431	1785.708252
0.000000	0.981669	1786.042847
0.000000	0.981906	1781.310181
0.000000	0.982143	1772.666992
0.000000	0.982380	1760.331787
0.000000	0.982617	1745.551758
0.000000	0.982854	1733.170532
0.000000	0.983092	1726.414063
0.000000	0.983329	1721.232666
0.000000	0.983566	1715.335815
0.000000	0.983803	1708.145020
0.000000	0.984040	1699.794678
0.000000	0.984278	1690.258789
0.000000	0.984515	1680.238892
0.000000	0.984752	1670.455322
0.000000	0.984989	1660.746582
0.000000	0.985226	1651.836304
0.000000	0.985463	1645.212280
0.000000	0.985701	1638.817017
0.000000	0.985938	1632.941406
0.000000	0.986175	1627.458862
0.000000	0.986412	1622.785522
0.000000	0.986649	1620.608276
0.000000	0.986886	1621.160767
0.000000	0.987124	1623.479126
0.000000	0.987361	1627.603149
0.000000	0.987598	1631.008423
0.000000	0.987835	1636.271118
0.000000	0.988072	1643.495117
0.000000	0.988310	1652.830322
0.000000	0.988547	1664.103149
0.000000	0.988784	1675.505493
0.000000	0.989021	1686.529175
0.000000	0.989258	1693.917847
0.000000	0.989495	1692.722168
0.000000	0.989733	1683.015625
0.000000	0.989970	1667.001709
0.000000	0.990207	1656.756470
0.000000	0.990444	1651.088989
0.000000	0.990681	1644.598633
0.000000	0.990918	1638.927979
0.000000	0.991156	1633.594360
0.000000	0.991393	1630.923096
0.000000	0.991630	1632.018311
0.000000	0.991867	1641.460815
0.000000	0.992104	1659.602661
0.000000	0.992342	1686.596436
0.000000	0.992579	1717.546631
0.000000	0.992816	1742.421509
0.000000	0.993053	1761.710205
0.000000	0.993290	1776.680786
0.000000	0.993527	1788.883057
0.000000	0.993765	1797.647705
0.000000	0.994002	1799.177856
0.000000	0.994239	1796.287109
0.000000	0.994476	1789.446411
0.000000	0.994713	1779.186157
0.000000	0.994950	1766.304077
0.000000	0.995188	1755.312012
0.000000	0.995425	1749.672363
0.000000	0.995662	1747.301270
0.000000	0.995899	1744.733276
0.000000	0.996136	1743.267822
0.000000	0.996373	1742.763794
0.000000	0.996611	1744.343262
0.000000	0.996848	1748.905640
0.000000	0.997085	1755.552612
0.000000	0.997322	1762.115112
0.000000	0.997559	1767.160645
0.000000	0.997797	1771.232788
0.000000	0.998034	1773.898804
0.000000	0.998271	1773.472534
0.000000	0.998508	1770.462158
0.000000	0.998745	1764.154663
0.000000	0.998982	1755.155029
0.000000	0.999220	1743.514404
0.000000	0.999457	1730.084229
0.000000	0.999694	1714.759644
0.000000	0.999931	1696.614136
0.000000	1.000168	1677.347046
0.000000	1.000405	1661.178223
0.000000	1.000643	1650.607666
0.000000	1.000880	1644.805420
0.000000	1.001117	1642.182129
0.000000	1.001354	1640.186035
0.000000	1.001591	1636.286133
0.000000	1.001829	1633.413086
0.000000	1.002066	1629.438110
0.000000	1.002303	1622.986328
0.000000	1.002540	1614.351685
0.000000	1.002777	1604.026855
0.000000	1.003014	1591.847046
0.000000	1.003252	1579.654175
0.000000	1.003489	1567.684448
0.000000	1.003726	1554.498047
0.000000	1.003963	1541.284180
0.000000	1.004200	1530.764893
0.000000	1.004437	1523.314941
0.000000	1.004675	1519.641357
0.000000	1.004912	1521.629639
0.000000	1.005149	1530.221558
0.000000	1.005386	1542.864014
0.000000	1.005623	1552.648926
0.000000	1.005860	1562.101685
0.000000	1.006098	1571.579712
0.000000	1.006335	1578.572144
0.000000	1.006572	1576.632446
0.000000	1.006809	1565.625854
0.000000	1.007046	1548.399170
0.000000	1.007284	1529.338013
0.000000	1.007521	1513.957642
0.000000	1.007758	1505.661621
0.000000	1.007995	1500.025879
0.000000	1.008232	1495.373169
0.000000	1.008469	1492.820801
0.000000	1.008707	1491.636108
0.000000	1.008944	1492.211670
0.000000	1.009181	1494.053101
0.000000	1.009418	1496.633789
0.000000	1.009655	1498.996216
0.000000	1.009892	1499.499390
0.000000	1.010130	1499.253296
0.000000	1.010367	1499.242920
0.000000	1.010604	1500.279541
0.000000	1.010841	1503.534546
0.000000	1.011078	1512.023071
0.000000	1.011316	1524.366943
0.000000	1.011553	1540.863647
0.000000	1.011790	1561.442871
0.000000	1.012027	1585.461060
0.000000	1.012264	1610.304321
0.000000	1.012501	1635.640137
0.000000	1.012739	1660.491577
0.000000	1.012976	1684.204590
0.000000	1.013213	1704.219971
0.000000	1.013450	1717.420166
0.000000	1.013687	1723.219482
0.000000	1.013924	1723.757446
0.000000	1.014162	1720.219116
0.000000	1.014399	1713.665405
0.000000	1.014636	1705.256104
0.000000	1.014873	1698.621094
0.000000	1.015110	1698.448486
0.000000	1.015347	1699.719604
0.000000	1.015585	1696.488525
0.000000	1.015822	1691.360352
0.000000	1.016059	1684.890625
0.000000	1.016296	1679.090576
0.000000	1.016533	1676.618408
0.000000	1.016770	1677.758789
0.000000	1.017008	1677.241455
0.000000	1.017245	1682.682495
0.000000	1.017482	1688.601440
0.000000	1.017719	1689.625122
0.000000	1.017956	1687.541382
0.000000	1.018194	1683.448853
0.000000	1.018431	1678.760620
0.000000	1.018668	1672.801514
0.000000	1.018905	1667.905518
0.000000	1.019142	1665.983765
0.000000	1.019379	1663.936890
0.000000	1.019617	1661.449341
0.000000	1.019854	1658.423096
0.000000	1.020091	1654.798462
0.000000	1.020328	1650.729370
0.000000	1.020565	1646.379883
0.000000	1.020803	1642.414551
0.000000	1.021040	1640.826538
0.000000	1.021277	1640.955200
0.000000	1.021514	1642.109619
0.000000	1.021751	1645.021973
0.000000	1.021988	1649.775635
0.000000	1.022226	1655.003174
0.000000	1.022463	1659.732666
0.000000	1.022700	1662.566162
0.000000	1.022937	1662.309570
0.000000	1.023174	1660.318848
0.000000	1.023412	1657.430542
0.000000	1.023649	1655.795044
0.000000	1.023886	1655.603638
0.000000	1.024123	1657.212402
0.000000	1.024360	1659.883057
0.000000	1.024597	1663.342163
0.000000	1.024835	1666.261719
0.000000	1.025072	1669.348877
0.000000	1.025309	1672.649048
0.000000	1.025546	1677.097290
0.000000	1.025783	1682.830811
0.000000	1.026020	1688.671875
0.000000	1.026258	1693.871338
0.000000	1.026495	1701.516357
0.000000	1.026732	1711.783569
0.000000	1.026969	1724.444092
0.000000	1.027206	1740.456177
0.000000	1.027443	1760.875366
0.000000	1.027681	1785.398560
0.000000	1.027918	1814.629272
0.000000	1.028155	1850.199219
0.000000	1.028392	1891.163208
0.000000	1.028629	1932.919556
0.000000	1.028866	1973.674194
0.000000	1.029104	2008.770630
0.000000	1.029341	2038.644043
0.000000	1.029578	2059.701904
0.000000	1.029815	2072.443359
0.000000	1.030052	2076.461914
0.000000	1.030290	2072.841553
0.000000	1.030527	2062.919922
0.000000	1.030764	2048.464111
0.000000	1.031001	2033.697510
0.000000	1.031238	2022.967896
0.000000	1.031475	2018.861450
0.000000	1.031713	2014.045288
0.000000	1.031950	2008.535645
0.000000	1.032187	2002.315552
0.000000	1.032424	1995.383911
0.000000	1.032661	1987.440552
0.000000	1.032899	1978.050659
0.000000	1.033136	1967.305542
0.000000	1.033373	1955.626953
0.000000	1.033610	1942.559326
0.000000	1.033847	1929.685181
0.000000	1.034084	1915.323364
0.000000	1.034322	1901.038818
0.000000	1.034559	1887.155518
0.000000	1.034796	1874.373169
0.000000	1.035033	1863.497437
0.000000	1.035270	1856.217529
0.000000	1.035507	1851.349487
0.000000	1.035745	1849.544189
0.000000	1.035982	1850.881592
0.000000	1.036219	1854.312134
0.000000	1.036456	1858.636230
0.000000	1.036693	1861.645630
0.000000	1.036930	1862.583130
0.000000	1.037168	1863.075439
0.000000	1.037405	1863.686401
0.000000	1.037642	1864.559204
0.000000	1.037879	1865.995728
0.000000	1.038116	1866.115112
0.000000	1.038353	1872.480713
0.000000	1.038591	1881.080933
0.000000	1.038828	1888.816284
0.000000	1.039065	1900.197998
0.000000	1.039302	1913.506470
0.000000	1.039539	1927.058228
0.000000	1.039777	1937.378784
0.000000	1.040014	1946.373413
0.000000	1.040251	1955.187866
0.000000	1.040488	1963.320313
0.000000	1.040725	1969.412109
0.000000	1.040962	1969.762207
0.000000	1.041200	1965.935425
0.000000	1.041437	1958.855591
0.000000	1.041674	1950.065186
0.000000	1.041911	1941.044312
0.000000	1.042148	1934.049438
0.000000	1.042385	1928.934570
0.000000	1.042623	1924.076782
0.000000	1.042860	1920.395142
0.000000	1.043097	1918.635254
0.000000	1.043334	1919.405029
0.000000	1.043571	1920.671753
0.000000	1.043809	1922.476196
0.000000	1.044046	1923.429565
0.000000	1.044283	1924.399902
0.000000	1.044520	1925.498047
0.000000	1.044757	1924.044556
0.000000	1.044994	1922.230347
0.000000	1.045232	1920.928589
0.000000	1.045469	1921.291504
0.000000	1.045706	1925.988647
0.000000	1.045943	1935.955566
0.000000	1.046180	1953.921509
0.000000	1.046417	1980.490112
0.000000	1.046655	2011.987915
0.000000	1.046892	2040.390381
0.000000	1.047129	2065.798584
0.000000	1.047366	2086.819824
0.000000	1.047603	2100.903076
0.000000	1.047840	2107.338135
0.000000	1.048078	2111.156494
0.000000	1.048315	2106.408691
0.000000	1.048552	2095.817139
0.000000	1.048789	2087.590576
0.000000	1.049026	2080.048828
0.000000	1.049264	2069.818848
0.000000	1.049501	2058.909668
0.000000	1.049738	2050.472168
0.000000	1.049975	2042.631592
0.000000	1.050212	2034.450562
0.000000	1.050449	2026.704102
0.000000	1.050687	2021.533203
0.000000	1.050924	2022.388184
0.000000	1.051161	2032.383911
0.000000	1.051398	2043.227417
0.000000	1.051635	2051.901367
0.000000	1.051872	2057.786133
0.000000	1.052110	2058.454834
0.000000	1.052347	2055.809082
0.000000	1.052584	2045.698853
0.000000	1.052821	2027.445313
0.000000	1.053058	2000.806030
0.000000	1.053295	1965.534058
0.000000	1.053533	1923.170532
0.000000	1.053770	1879.794800
0.000000	1.054007	1841.411255
0.000000	1.054244	1815.606201
0.000000	1.054481	1803.325928
0.000000	1.054719	1801.255737
0.000000	1.054956	1799.925293
0.000000	1.055193	1796.947998
0.000000	1.055430	1797.039185
0.000000	1.055667	1798.757446
0.000000	1.055905	1800.044189
0.000000	1.056142	1801.382446
0.000000	1.056379	1803.107178
0.000000	1.056616	1805.509399
0.000000	1.056853	1811.758423
0.000000	1.057090	1823.402588
0.000000	1.057328	1843.791016
0.000000	1.057565	1872.281616
0.000000	1.057802	1901.541748
0.000000	1.058039	1925.179810
0.000000	1.058276	1939.959473
0.000000	1.058513	1947.181885
0.000000	1.058751	1950.549805
0.000000	1.058988	1954.646484
0.000000	1.059225	1963.124023
0.000000	1.059462	1980.328979
0.000000	1.059699	1996.011230
0.000000	1.059937	2008.495972
0.000000	1.060174	2013.703369
0.000000	1.060411	2012.154541
0.000000	1.060648	2005.812012
0.000000	1.060885	1992.945313
0.000000	1.061122	1972.941650
0.000000	1.061360	1946.368774
0.000000	1.061597	1915.143555
0.000000	1.061834	1884.085938
0.000000	1.062071	1857.623291
0.000000	1.062308	1841.953979
0.000000	1.062545	1838.482422
0.000000	1.062783	1837.375366
0.000000	1.063020	1838.364502
0.000000	1.063257	1840.053101
0.000000	1.063494	1843.797607
0.000000	1.063731	1849.724365
0.000000	1.063968	1858.145874
0.000000	1.064206	1869.829346
0.000000	1.064443	1884.166382
0.000000	1.064680	1898.504272
0.000000	1.064917	1914.941895
0.000000	1.065154	1935.359375
0.000000	1.065391	1960.343994
0.000000	1.065629	1989.613281
0.000000	1.065866	2017.244019
0.000000	1.066103	2037.299194
0.000000	1.066340	2049.047852
0.000000	1.066577	2051.363525
0.000000	1.066815	2045.070435
0.000000	1.067052	2030.816895
0.000000	1.067289	2008.403320
0.000000	1.067526	1978.292603
0.000000	1.067763	1943.607422
0.000000	1.068000	1908.597290
0.000000	1.068238	1878.095581
0.000000	1.068475	1854.108398
0.000000	1.068712	1829.863281
0.000000	1.068949	1806.758423
0.000000	1.069186	1786.911133
0.000000	1.069424	1772.451660
0.000000	1.069661	1761.131714
0.000000	1.069898	1751.107666
0.000000	1.070135	1741.886719
0.000000	1.070372	1734.256836
0.000000	1.070609	1728.391846
0.000000	1.070847	1724.525024
0.000000	1.071084	1723.152222
0.000000	1.071321	1724.490967
0.000000	1.071558	1728.053223
0.000000	1.071795	1734.211060
0.000000	1.072032	1741.083740
0.000000	1.072270	1747.104126
0.000000	1.072507	1753.337524
0.000000	1.072744	1761.330200
0.000000	1.072981	1771.822632
0.000000	1.073218	1783.415405
0.000000	1.073455	1795.827148
0.000000	1.073693	1806.660034
0.000000	1.073930	1810.751465
0.000000	1.074167	1808.043579
0.000000	1.074404	1799.622192
0.000000	1.074641	1785.981201
0.000000	1.074878	1768.457520
0.000000	1.075116	1749.735596
0.000000	1.075353	1734.851563
0.000000	1.075590	1728.889648
0.000000	1.075827	1736.629150
0.000000	1.076064	1751.766113
0.000000	1.076302	1770.089600
0.000000	1.076539	1780.943115
0.000000	1.076776	1782.227539
0.000000	1.077013	1772.769897
0.000000	1.077250	1751.927612
0.000000	1.077487	1722.611328
0.000000	1.077725	1686.593628
0.000000	1.077962	1648.433594
0.000000	1.078199	1615.303955
0.000000	1.078436	1595.940186
0.000000	1.078673	1585.576294
0.000000	1.078910	1576.025879
0.000000	1.079148	1567.987305
0.000000	1.079385	1561.777832
0.000000	1.079622	1558.670532
0.000000	1.079859	1557.862061
0.000000	1.080096	1557.402954
0.000000	1.080334	1556.117188
0.000000	1.080571	1555.093140
0.000000	1.080808	1553.985107
0.000000	1.081045	1553.127319
0.000000	1.081282	1552.212402
0.000000	1.081519	1551.858521
0.000000	1.081757	1551.937012
0.000000	1.081994	1552.039185
0.000000	1.082231	1552.836670
0.000000	1.082468	1555.238770
0.000000	1.082705	1559.687256
0.000000	1.082942	1566.749146
0.000000	1.083180	1575.540283
0.000000	1.083417	1586.304565
0.000000	1.083654	1598.501587
0.000000	1.083891	1607.299316
0.000000	1.084128	1611.011108
0.000000	1.084365	1612.115112
0.000000	1.084603	1611.332397
0.000000	1.084840	1609.087280
0.000000	1.085077	1606.462036
0.000000	1.085314	1606.029663
0.000000	1.085551	1605.546509
0.000000	1.085788	1606.373535
0.000000	1.086026	1610.224121
0.000000	1.086263	1619.537354
0.000000	1.086500	1633.964111
0.000000	1.086737	1648.001831
0.000000	1.086974	1656.727173
0.000000	1.087212	1661.071777
0.000000	1.087449	1661.712280
0.000000	1.087686	1659.713501
0.000000	1.087923	1656.770264
0.000000	1.088160	1655.730347
0.000000	1.088398	1659.208252
0.000000	1.088635	1664.221924
0.000000	1.088872	1672.822144
0.000000	1.089109	1685.811646
0.000000	1.089346	1702.740967
0.000000	1.089583	1722.405151
0.000000	1.089821	1745.645996
0.000000	1.090058	1770.881714
0.000000	1.090295	1798.453735
0.000000	1.090532	1830.762817
0.000000	1.090769	1870.095093
0.000000	1.091006	1917.357422
0.000000	1.091244	1971.714111
0.000000	1.091481	2021.529053
0.000000	1.091718	2063.191895
0.000000	1.091955	2096.314209
0.000000	1.092192	2119.708496
0.000000	1.092430	2131.892578
0.000000	1.092667	2131.783936
0.000000	1.092904	2119.577637
0.000000	1.093141	2094.732422
0.000000	1.093378	2055.773438
0.000000	1.093615	2004.683594
0.000000	1.093853	1945.472778
0.000000	1.094090	1883.031006
0.000000	1.094327	1822.827026
0.000000	1.094564	1769.965698
0.000000	1.094801	1724.516113
0.000000	1.095038	1695.778198
0.000000	1.095276	1669.834351
0.000000	1.095513	1646.909424
0.000000	1.095750	1627.686890
0.000000	1.095987	1613.031616
0.000000	1.096224	1602.322998
0.000000	1.096461	1594.791748
0.000000	1.096699	1590.416138
0.000000	1.096936	1589.791870
0.000000	1.097173	1593.174561
0.000000	1.097410	1601.305054
0.000000	1.097647	1613.744141
0.000000	1.097885	1624.337402
0.000000	1.098122	1631.215088
0.000000	1.098359	1635.120850
0.000000	1.098596	1638.266479
0.000000	1.098833	1641.617310
0.000000	1.099070	1646.414307
0.000000	1.099308	1654.028320
0.000000	1.099545	1664.913330
0.000000	1.099782	1677.789795
0.000000	1.100019	1692.688354
0.000000	1.100256	1708.664063
0.000000	1.100493	1724.163940
0.000000	1.100731	1735.085205
0.000000	1.100968	1740.709229
0.000000	1.101205	1742.728149
0.000000	1.101442	1742.547485
0.000000	1.101679	1740.107910
0.000000	1.101916	1736.478516
0.000000	1.102154	1734.087402
0.000000	1.102391	1732.968140
0.000000	1.102628	1733.749878
0.000000	1.102865	1736.926758
0.000000	1.103102	1742.710449
0.000000	1.103340	1751.622192
0.000000	1.103577	1761.794678
0.000000	1.103814	1772.182373
0.000000	1.104051	1791.117065
0.000000	1.104288	1812.633423
0.000000	1.104525	1834.528442
0.000000	1.104763	1856.264282
0.000000	1.105000	1873.638184
0.000000	1.105237	1888.470947
0.000000	1.105474	1899.240601
0.000000	1.105711	1907.037964
0.000000	1.105948	1920.258789
0.000000	1.106186	1935.868652
0.000000	1.106423	1955.657471
0.000000	1.106660	1980.586182
0.000000	1.106897	1997.202515
0.000000	1.107134	2002.536865
0.000000	1.107372	1997.199707
0.000000	1.107609	1983.506958
0.000000	1.107846	1965.405151
0.000000	1.108083	1946.696045
0.000000	1.108320	1937.165894
0.000000	1.108557	1922.771606
0.000000	1.108795	1900.917236
0.000000	1.109032	1873.057739
0.000000	1.109269	1840.526367
0.000000	1.109506	1805.995117
0.000000	1.109743	1773.752319
0.000000	1.109980	1745.793579
0.000000	1.110218	1725.826538
0.000000	1.110455	1709.940308
0.000000	1.110692	1695.260864
0.000000	1.110929	1682.694702
0.000000	1.111166	1672.768433
0.000000	1.111403	1665.587402
0.000000	1.111641	1660.928711
0.000000	1.111878	1658.600586
0.000000	1.112115	1658.090210
0.000000	1.112352	1659.435303
0.000000	1.112589	1661.445557
0.000000	1.112827	1663.547241
0.000000	1.113064	1666.972168
0.000000	1.113301	1671.868408
0.000000	1.113538	1678.064209
0.000000	1.113775	1686.268066
0.000000	1.114012	1696.244263
0.000000	1.114250	1707.730957
0.000000	1.114487	1721.042725
0.000000	1.114724	1735.829590
0.000000	1.114961	1751.001587
0.000000	1.115198	1767.869629
0.000000	1.115435	1788.623779
0.000000	1.115673	1809.620850
0.000000	1.115910	1825.561890
0.000000	1.116147	1837.859985
0.000000	1.116384	1850.113647
0.000000	1.116621	1869.440674
0.000000	1.116859	1893.153809
0.000000	1.117096	1924.601196
0.000000	1.117333	1967.691895
0.000000	1.117570	2020.344482
0.000000	1.117807	2068.670166
0.000000	1.118044	2109.484131
0.000000	1.118282	2143.174316
0.000000	1.118519	2168.637695
0.000000	1.118756	2185.030762
0.000000	1.118993	2192.406006
0.000000	1.119230	2192.344238
0.000000	1.119467	2185.140381
0.000000	1.119705	2171.044922
0.000000	1.119942	2151.062500
0.000000	1.120179	2129.727051
0.000000	1.120416	2112.084229
0.000000	1.120653	2103.169189
0.000000	1.120890	2106.617920
0.000000	1.121128	2111.846191
0.000000	1.121365	2114.619141
0.000000	1.121602	2114.373779
0.000000	1.121839	2111.664795
0.000000	1.122076	2108.678467
0.000000	1.122313	2107.509277
0.000000	1.122551	2108.656250
0.000000	1.122788	2106.890137
0.000000	1.123025	2098.283203
0.000000	1.123262	2083.079590
0.000000	1.123499	2061.843750
0.000000	1.123737	2033.092041
0.000000	1.123974	1996.519531
0.000000	1.124211	1953.849243
0.000000	1.124448	1911.771484
0.000000	1.124685	1876.677979
0.000000	1.124923	1856.067993
0.000000	1.125160	1841.392822
0.000000	1.125397	1828.841187
0.000000	1.125634	1819.214111
0.000000	1.125871	1812.128418
0.000000	1.126108	1806.859619
0.000000	1.126346	1803.020996
0.000000	1.126583	1799.919922
0.000000	1.126820	1796.370239
0.000000	1.127057	1792.338501
0.000000	1.127294	1788.042480
0.000000	1.127531	1783.317139
0.000000	1.127769	1779.753174
0.000000	1.128006	1776.525635
0.000000	1.128243	1772.460083
0.000000	1.128480	1767.421631
0.000000	1.128717	1761.422363
0.000000	1.128955	1754.879883
0.000000	1.129192	1747.290283
0.000000	1.129429	1738.199707
0.000000	1.129666	1729.333862
0.000000	1.129903	1719.778198
0.000000	1.130140	1710.152344
0.000000	1.130378	1701.345093
0.000000	1.130615	1693.742798
0.000000	1.130852	1688.621582
0.000000	1.131089	1685.058838
0.000000	1.131326	1684.583496
0.000000	1.131563	1686.347290
0.000000	1.131801	1689.689819
0.000000	1.132038	1694.667969
0.000000	1.132275	1700.974121
0.000000	1.132512	1707.654907
0.000000	1.132749	1715.048950
0.000000	1.132986	1722.644653
0.000000	1.133224	1729.448975
0.000000	1.133461	1732.384277
0.000000	1.133698	1732.411865
0.000000	1.133935	1730.659912
0.000000	1.134172	1728.137329
0.000000	1.134409	1726.128052
0.000000	1.134647	1727.530396
0.000000	1.134884	1731.585205
0.000000	1.135121	1737.041626
0.000000	1.135358	1745.100220
0.000000	1.135595	1753.640137
0.000000	1.135833	1763.251953
0.000000	1.136070	1773.039917
0.000000	1.136307	1782.473145
0.000000	1.136544	1791.145264
0.000000	1.136781	1799.817505
0.000000	1.137018	1809.946533
0.000000	1.137256	1822.228638
0.000000	1.137493	1837.383301
0.000000	1.137730	1854.914307
0.000000	1.137967	1874.454956
0.000000	1.138204	1893.947388
0.000000	1.138441	1908.955078
0.000000	1.138679	1920.024292
0.000000	1.138916	1929.340698
0.000000	1.139153	1936.440186
0.000000	1.139390	1938.467407
0.000000	1.139627	1937.582031
0.000000	1.139865	1933.541260
0.000000	1.140102	1926.902344
0.000000	1.140339	1918.211670
0.000000	1.140576	1910.252319
0.000000	1.140813	1905.611328
0.000000	1.141050	1906.885986
0.000000	1.141288	1909.508667
0.000000	1.141525	1912.791504
0.000000	1.141762	1916.004517
0.000000	1.141999	1918.955933
0.000000	1.142236	1921.834839
0.000000	1.142473	1924.639404
0.000000	1.142711	1927.656860
0.000000	1.142948	1931.090942
0.000000	1.143185	1934.782837
0.000000	1.143422	1938.542114
0.000000	1.143659	1941.646729
0.000000	1.143896	1944.410889
0.000000	1.144134	1947.236938
0.000000	1.144371	1949.622192
0.000000	1.144608	1951.402832
0.000000	1.144845	1950.575073
0.000000	1.145082	1948.183594
0.000000	1.145320	1945.752563
0.000000	1.145557	1942.316040
0.000000	1.145794	1944.587280
0.000000	1.146031	1953.177490
0.000000	1.146268	1967.996216
0.000000	1.146505	1988.234253
0.000000	1.146743	2012.238892
0.000000	1.146980	2029.771362
0.000000	1.147217	2037.714478
0.000000	1.147454	2036.177368
0.000000	1.147691	2026.927734
0.000000	1.147928	2010.148560
0.000000	1.148166	1985.699097
0.000000	1.148403	1954.916626
0.000000	1.148640	1923.056519
0.000000	1.148877	1893.840088
0.000000	1.149114	1873.539917
0.000000	1.149352	1863.486450
0.000000	1.149589	1855.315186
0.000000	1.149826	1848.833496
0.000000	1.150063	1842.800903
0.000000	1.150300	1837.836304
0.000000	1.150537	1834.255249
0.000000	1.150775	1831.703979
0.000000	1.151012	1831.463135
0.000000	1.151249	1832.555786
0.000000	1.151486	1834.801147
0.000000	1.151723	1838.848389
0.000000	1.151960	1845.184448
0.000000	1.152198	1852.614868
0.000000	1.152435	1857.744751
0.000000	1.152672	1863.091675
0.000000	1.152909	1869.358887
0.000000	1.153146	1876.219116
0.000000	1.153383	1883.994019
0.000000	1.153621	1889.012085
0.000000	1.153858	1891.763184
0.000000	1.154095	1893.623901
0.000000	1.154332	1897.155884
0.000000	1.154569	1904.440674
0.000000	1.154807	1918.276611
0.000000	1.155044	1939.042114
0.000000	1.155281	1966.791504
0.000000	1.155518	2003.006470
0.000000	1.155755	2046.585693
0.000000	1.155993	2087.832764
0.000000	1.156230	2116.207764
0.000000	1.156467	2131.549316
0.000000	1.156704	2134.134033
0.000000	1.156941	2126.282227
0.000000	1.157178	2109.242432
0.000000	1.157416	2083.657959
0.000000	1.157653	2051.886475
0.000000	1.157890	2018.987061
0.000000	1.158127	1984.959106
0.000000	1.158364	1947.941284
0.000000	1.158601	1913.764160
0.000000	1.158839	1876.028687
0.000000	1.159076	1839.034180
0.000000	1.159313	1805.889526
0.000000	1.159550	1781.223999
0.000000	1.159787	1759.881958
0.000000	1.160024	1739.839111
0.000000	1.160262	1722.423462
0.000000	1.160499	1706.980957
0.000000	1.160736	1695.067993
0.000000	1.160973	1687.802368
0.000000	1.161210	1687.993408
0.000000	1.161448	1694.528198
0.000000	1.161685	1710.422974
0.000000	1.161922	1738.371338
0.000000	1.162159	1777.941772
0.000000	1.162396	1828.488403
0.000000	1.162633	1874.385376
0.000000	1.162871	1913.290771
0.000000	1.163108	1944.970703
0.000000	1.163345	1969.304810
0.000000	1.163582	1985.228394
0.000000	1.163819	1991.618164
0.000000	1.164056	1989.109131
0.000000	1.164294	1978.039185
0.000000	1.164531	1958.236938
0.000000	1.164768	1930.407471
0.000000	1.165005	1897.988770
0.000000	1.165242	1865.603271
0.000000	1.165480	1837.548096
0.000000	1.165717	1815.873413
0.000000	1.165954	1791.362061
0.000000	1.166191	1766.730469
0.000000	1.166428	1745.911011
0.000000	1.166665	1733.670532
0.000000	1.166903	1727.474243
0.000000	1.167140	1722.878296
0.000000	1.167377	1718.979614
0.000000	1.167614	1714.872192
0.000000	1.167851	1709.888916
0.000000	1.168088	1704.078491
0.000000	1.168326	1698.280640
0.000000	1.168563	1692.918945
0.000000	1.168800	1687.704712
0.000000	1.169037	1682.704468
0.000000	1.169274	1678.589966
0.000000	1.169511	1676.608521
0.000000	1.169749	1676.683350
0.000000	1.169986	1678.770996
0.000000	1.170223	1681.881348
0.000000	1.170460	1686.873413
0.000000	1.170697	1693.221680
0.000000	1.170934	1700.169922
0.000000	1.171172	1708.346313
0.000000	1.171409	1717.502319
0.000000	1.171646	1725.876953
0.000000	1.171883	1734.143188
0.000000	1.172120	1742.757813
0.000000	1.172358	1751.345459
0.000000	1.172595	1760.536377
0.000000	1.172832	1771.285278
0.000000	1.173069	1783.599243
0.000000	1.173306	1798.968628
0.000000	1.173543	1816.948853
0.000000	1.173781	1838.179077
0.000000	1.174018	1862.900269
0.000000	1.174255	1890.199097
0.000000	1.174492	1913.636963
0.000000	1.174729	1926.842285
0.000000	1.174967	1929.900879
0.000000	1.175204	1926.923096
0.000000	1.175441	1919.674805
0.000000	1.175678	1908.637939
0.000000	1.175915	1897.178833
0.000000	1.176152	1891.478027
0.000000	1.176390	1896.277588
0.000000	1.176627	1899.128052
0.000000	1.176864	1897.762817
0.000000	1.177101	1897.059082
0.000000	1.177338	1898.258301
0.000000	1.177575	1902.575317
0.000000	1.177813	1913.359497
0.000000	1.178050	1932.969238
0.000000	1.178287	1955.659180
0.000000	1.178524	1975.296631
0.000000	1.178761	1986.072754
0.000000	1.178998	1988.066772
0.000000	1.179236	1981.358887
0.000000	1.179473	1966.935669
0.000000	1.179710	1944.767700
0.000000	1.179947	1916.879395
0.000000	1.180184	1887.705078
0.000000	1.180421	1860.800903
0.000000	1.180659	1840.830322
0.000000	1.180896	1828.566284
0.000000	1.181133	1818.344238
0.000000	1.181370	1809.141479
0.000000	1.181607	1802.345581
0.000000	1.181845	1797.734619
0.000000	1.182082	1794.759399
0.000000	1.182319	1793.904907
0.000000	1.182556	1795.730591
0.000000	1.182793	1800.438843
0.000000	1.183030	1806.599854
0.000000	1.183268	1811.870239
0.000000	1.183505	1812.972900
0.000000	1.183742	1818.876099
0.000000	1.183979	1824.911987
0.000000	1.184216	1824.381348
0.000000	1.184453	1827.181885
0.000000	1.184691	1827.257935
0.000000	1.184928	1826.466675
0.000000	1.185165	1824.775146
0.000000	1.185402	1823.045898
0.000000	1.185639	1823.709229
0.000000	1.185877	1826.710449
0.000000	1.186114	1830.712769
0.000000	1.186351	1836.075562
0.000000	1.186588	1842.728271
0.000000	1.186825	1844.957153
0.000000	1.187062	1842.491333
0.000000	1.187300	1836.743164
0.000000	1.187537	1827.999023
0.000000	1.187774	1816.843384
0.000000	1.188011	1805.243652
0.000000	1.188248	1797.325928
0.000000	1.188486	1794.206177
0.000000	1.188723	1793.963257
0.000000	1.188960	1795.651001
0.000000	1.189197	1800.479736
0.000000	1.189434	1809.488403
0.000000	1.189671	1824.174194
0.000000	1.189909	1845.831299
0.000000	1.190146	1874.785156
0.000000	1.190383	1910.577271
0.000000	1.190620	1951.859863
0.000000	1.190857	1992.993774
0.000000	1.191094	2027.129883
0.000000	1.191332	2052.573242
0.000000	1.191569	2067.215820
0.000000	1.191806	2069.385986
0.000000	1.192043	2057.947266
0.000000	1.192280	2032.784912
0.000000	1.192517	1995.860229
0.000000	1.192755	1950.892334
0.000000	1.192992	1902.750732
0.000000	1.193229	1858.621948
0.000000	1.193466	1826.046631
0.000000	1.193703	1809.457397
0.000000	1.193941	1799.035522
0.000000	1.194178	1789.343872
0.000000	1.194415	1777.960449
0.000000	1.194652	1765.436890
0.000000	1.194889	1753.338379
0.000000	1.195126	1741.805786
0.000000	1.195364	1730.297241
0.000000	1.195601	1721.410278
0.000000	1.195838	1719.066772
0.000000	1.196075	1724.967896
0.000000	1.196312	1736.757568
0.000000	1.196549	1755.073364
0.000000	1.196787	1779.861450
0.000000	1.197024	1811.103149
0.000000	1.197261	1847.806274
0.000000	1.197498	1884.298096
0.000000	1.197735	1911.471436
0.000000	1.197973	1928.661499
0.000000	1.198210	1936.259277
0.000000	1.198447	1936.259033
0.000000	1.198684	1929.651367
0.000000	1.198921	1917.681030
0.000000	1.199158	1901.887573
0.000000	1.199396	1885.026611
0.000000	1.199633	1872.886475
0.000000	1.199870	1868.475098
0.000000	1.200107	1863.287354
0.000000	1.200344	1857.619141
0.000000	1.200581	1851.346313
0.000000	1.200819	1845.440918
0.000000	1.201056	1838.872437
0.000000	1.201293	1832.721191
0.000000	1.201530	1828.667236
0.000000	1.201767	1825.855713
0.000000	1.202004	1824.054688
0.000000	1.202242	1822.468994
0.000000	1.202479	1821.424316
0.000000	1.202716	1821.886230
0.000000	1.202953	1822.230469
0.000000	1.203190	1821.455566
0.000000	1.203428	1819.674194
0.000000	1.203665	1815.176270
0.000000	1.203902	1807.040161
0.000000	1.204139	1796.153320
0.000000	1.204376	1783.712891
0.000000	1.204613	1770.920776
0.000000	1.204851	1759.128662
0.000000	1.205088	1747.789063
0.000000	1.205325	1736.182983
0.000000	1.205562	1726.005859
0.000000	1.205799	1717.257813
0.000000	1.206036	1709.949707
0.000000	1.206274	1703.007935
0.000000	1.206511	1696.958130
0.000000	1.206748	1691.442261
0.000000	1.206985	1686.770386
0.000000	1.207222	1682.004517
0.000000	1.207459	1676.900879
0.000000	1.207697	1672.109985
0.000000	1.207934	1667.381958
0.000000	1.208171	1662.643188
0.000000	1.208408	1658.285400
0.000000	1.208645	1654.587524
0.000000	1.208883	1651.832764
0.000000	1.209120	1650.783691
0.000000	1.209357	1653.016846
0.000000	1.209594	1657.670532
0.000000	1.209831	1664.947754
0.000000	1.210068	1674.889893
0.000000	1.210306	1687.901245
0.000000	1.210543	1703.113159
0.000000	1.210780	1718.357056
0.000000	1.211017	1731.495483
0.000000	1.211254	1741.873901
0.000000	1.211491	1748.846680
0.000000	1.211729	1754.681030
0.000000	1.211966	1760.349365
0.000000	1.212203	1766.688110
0.000000	1.212440	1774.635864
0.000000	1.212677	1785.828369
0.000000	1.212915	1799.169556
0.000000	1.213152	1812.995605
0.000000	1.213389	1827.701660
0.000000	1.213626	1841.377930
0.000000	1.213863	1855.334473
0.000000	1.214100	1867.370117
0.000000	1.214338	1876.031982
0.000000	1.214575	1884.935425
0.000000	1.214812	1895.633789
0.000000	1.215049	1910.341431
0.000000	1.215286	1928.351929
0.000000	1.215523	1947.336792
0.000000	1.215761	1967.214111
0.000000	1.215998	1988.194702
0.000000	1.216235	2008.685425
0.000000	1.216472	2029.351929
0.000000	1.216709	2053.678711
0.000000	1.216946	2081.334229
0.000000	1.217184	2114.313477
0.000000	1.217421	2152.853027
0.000000	1.217658	2194.050049
0.000000	1.217895	2229.391357
0.000000	1.218132	2256.977539
0.000000	1.218370	2276.142578
0.000000	1.218607	2286.265381
0.000000	1.218844	2287.662842
0.000000	1.219081	2282.538086
0.000000	1.219318	2271.755371
0.000000	1.219555	2258.236816
0.000000	1.219793	2246.391846
0.000000	1.220030	2235.960938
0.000000	1.220267	2220.619141
0.000000	1.220504	2201.361816
0.000000	1.220741	2177.046631
0.000000	1.220978	2147.571777
0.000000	1.221216	2116.287842
0.000000	1.221453	2086.194092
0.000000	1.221690	2059.684082
0.000000	1.221927	2033.751709
0.000000	1.222164	2002.372070
0.000000	1.222402	1967.772705
0.000000	1.222639	1933.416870
0.000000	1.222876	1903.178223
0.000000	1.223113	1882.486084
0.000000	1.223350	1866.718384
0.000000	1.223588	1844.581299
0.000000	1.223825	1820.214722
0.000000	1.224062	1800.554932
0.000000	1.224299	1788.897339
0.000000	1.224536	1778.165894
0.000000	1.224773	1768.347656
0.000000	1.225011	1761.961548
0.000000	1.225248	1756.495117
0.000000	1.225485	1750.954102
0.000000	1.225722	1745.567749
0.000000	1.225959	1740.774170
0.000000	1.226196	1735.993530
0.000000	1.226434	1731.670654
0.000000	1.226671	1727.722290
0.000000	1.226908	1724.958740
0.000000	1.227145	1722.886108
0.000000	1.227382	1720.990479
0.000000	1.227619	1720.231567
0.000000	1.227857	1720.149658
0.000000	1.228094	1720.991699
0.000000	1.228331	1723.005615
0.000000	1.228568	1725.440308
0.000000	1.228805	1729.075806
0.000000	1.229042	1733.455566
0.000000	1.229280	1738.402588
0.000000	1.229517	1743.796753
0.000000	1.229754	1748.975830
0.000000	1.229991	1753.848511
0.000000	1.230228	1758.105347
0.000000	1.230466	1761.985229
0.000000	1.230703	1765.359375
0.000000	1.230940	1768.361572
0.000000	1.231177	1771.787598
0.000000	1.231414	1776.352173
0.000000	1.231651	1782.719971
0.000000	1.231889	1791.871460
0.000000	1.232126	1803.504639
0.000000	1.232363	1817.341675
0.000000	1.232600	1832.114014
0.000000	1.232837	1846.911499
0.000000	1.233074	1857.289795
0.000000	1.233312	1862.359375
0.000000	1.233549	1864.429077
0.000000	1.233786	1863.518066
0.000000	1.234023	1859.802856
0.000000	1.234260	1853.515381
0.000000	1.234498	1845.769287
0.000000	1.234735	1839.955933
0.000000	1.234972	1836.609375
0.000000	1.235209	1834.234497
0.000000	1.235446	1831.577881
0.000000	1.235683	1829.439941
0.000000	1.235921	1827.479614
0.000000	1.236158	1825.763306
0.000000	1.236395	1824.817139
0.000000	1.236632	1822.247192
0.000000	1.236869	1819.565552
0.000000	1.237106	1816.519653
0.000000	1.237344	1814.521606
0.000000	1.237581	1813.480103
0.000000	1.237818	1813.877563
0.000000	1.238055	1815.296753
0.000000	1.238292	1817.834839
0.000000	1.238529	1820.531250
0.000000	1.238767	1823.283813
0.000000	1.239004	1826.385132
0.000000	1.239241	1829.629517
0.000000	1.239478	1832.874146
0.000000	1.239715	1834.113647
0.000000	1.239952	1831.617432
0.000000	1.240190	1825.732910
0.000000	1.240427	1816.894287
0.000000	1.240664	1805.663208
0.000000	1.240901	1793.337891
0.000000	1.241138	1782.747314
0.000000	1.241376	1774.944824
0.000000	1.241613	1769.816284
0.000000	1.241850	1768.539551
0.000000	1.242087	1770.673462
0.000000	1.242324	1772.898315
0.000000	1.242561	1776.148438
0.000000	1.242799	1781.554077
0.000000	1.243036	1789.685547
0.000000	1.243273	1800.598389
0.000000	1.243510	1814.038452
0.000000	1.243747	1826.935425
0.000000	1.243984	1837.104980
0.000000	1.244222	1840.532959
0.000000	1.244459	1836.210083
0.000000	1.244696	1825.954590
0.000000	1.244933	1811.517578
0.000000	1.245170	1795.301270
0.000000	1.245408	1780.743530
0.000000	1.245645	1774.443359
0.000000	1.245882	1771.814209
0.000000	1.246119	1768.958008
0.000000	1.246356	1765.383667
0.000000	1.246593	1762.553345
0.000000	1.246831	1760.477661
0.000000	1.247068	1760.604614
0.000000	1.247305	1765.106689
0.000000	1.247542	1776.407959
0.000000	1.247779	1792.764893
0.000000	1.248016	1812.985840
0.000000	1.248254	1837.644653
0.000000	1.248491	1868.880005
0.000000	1.248728	1907.717041
0.000000	1.248965	1949.546875
0.000000	1.249202	1994.024292
0.000000	1.249439	2041.416504
0.000000	1.249677	2092.940186
0.000000	1.249914	2142.130615
0.000000	1.250151	2179.932617
0.000000	1.250388	2205.020020
0.000000	1.250625	2217.345947
0.000000	1.250863	2220.019043
0.000000	1.251100	2214.458740
0.000000	1.251337	2200.286377
0.000000	1.251574	2177.598633
0.000000	1.251811	2150.049805
0.000000	1.252048	2119.983154
0.000000	1.252286	2089.622803
0.000000	1.252523	2053.122803
0.000000	1.252760	2008.743896
0.000000	1.252997	1956.356812
0.000000	1.253234	1901.016235
0.000000	1.253471	1849.054932
0.000000	1.253709	1808.669800
0.000000	1.253946	1782.450439
0.000000	1.254183	1763.396240
0.000000	1.254420	1747.159546
0.000000	1.254657	1732.829224
0.000000	1.254895	1720.392578
0.000000	1.255132	1708.574951
0.000000	1.255369	1697.712280
0.000000	1.255606	1687.307861
0.000000	1.255843	1678.431763
0.000000	1.256080	1671.758057
0.000000	1.256318	1665.735474
0.000000	1.256555	1660.042236
0.000000	1.256792	1655.310303
0.000000	1.257029	1650.843018
0.000000	1.257266	1645.947998
0.000000	1.257504	1636.122070
0.000000	1.257741	1630.035400
0.000000	1.257978	1625.176392
0.000000	1.258215	1621.122314
0.000000	1.258452	1618.229614
0.000000	1.258689	1616.080078
0.000000	1.258927	1614.213257
0.000000	1.259164	1612.685913
0.000000	1.259401	1610.553833
0.000000	1.259638	1609.287720
0.000000	1.259875	1609.509766
0.000000	1.260112	1613.143066
0.000000	1.260350	1619.038574
0.000000	1.260587	1626.472412
0.000000	1.260824	1634.140869
0.000000	1.261061	1639.402832
0.000000	1.261298	1642.315430
0.000000	1.261536	1645.087158
0.000000	1.261773	1647.655640
0.000000	1.262010	1650.413696
0.000000	1.262247	1653.807129
0.000000	1.262484	1657.567383
0.000000	1.262721	1657.430786
0.000000	1.262959	1654.722778
0.000000	1.263196	1650.354126
0.000000	1.263433	1645.841431
0.000000	1.263670	1642.384644
0.000000	1.263907	1638.794067
0.000000	1.264144	1636.625732
0.000000	1.264382	1636.218872
0.000000	1.264619	1636.343506
0.000000	1.264856	1637.244873
0.000000	1.265093	1638.689941
0.000000	1.265330	1640.721924
0.000000	1.265567	1643.221558
0.000000	1.265805	1647.257446
0.000000	1.266042	1653.132690
0.000000	1.266279	1662.349243
0.000000	1.266516	1673.640991
0.000000	1.266753	1686.236450
0.000000	1.266991	1700.137817
0.000000	1.267228	1715.393433
0.000000	1.267465	1730.610962
0.000000	1.267702	1744.911011
0.000000	1.267939	1755.008179
0.000000	1.268176	1761.525635
0.000000	1.268414	1765.459595
0.000000	1.268651	1767.777588
0.000000	1.268888	1768.019775
0.000000	1.269125	1766.321899
0.000000	1.269362	1762.611328
0.000000	1.269599	1756.603760
0.000000	1.269837	1751.204590
0.000000	1.270074	1747.015137
0.000000	1.270311	1745.406738
0.000000	1.270548	1744.099731
0.000000	1.270785	1738.071899
0.000000	1.271023	1736.286377
0.000000	1.271260	1735.558594
0.000000	1.271497	1735.666504
0.000000	1.271734	1735.931152
0.000000	1.271971	1735.390259
0.000000	1.272208	1734.340698
0.000000	1.272446	1733.204102
0.000000	1.272683	1732.499023
0.000000	1.272920	1733.149292
0.000000	1.273157	1735.192505
0.000000	1.273394	1738.176025
0.000000	1.273631	1741.268066
0.000000	1.273869	1744.513672
0.000000	1.274106	1745.859985
0.000000	1.274343	1746.759399
0.000000	1.274580	1747.410400
0.000000	1.274817	1747.107666
0.000000	1.275054	1746.508179
0.000000	1.275292	1745.475830
0.000000	1.275529	1742.828003
0.000000	1.275766	1737.524414
0.000000	1.276003	1726.649536
0.000000	1.276240	1714.315186
0.000000	1.276477	1702.827148
0.000000	1.276715	1694.059570
0.000000	1.276952	1689.725586
0.000000	1.277189	1687.074097
0.000000	1.277426	1683.522705
0.000000	1.277663	1680.486694
0.000000	1.277901	1679.734985
0.000000	1.278138	1680.684448
0.000000	1.278375	1682.085083
0.000000	1.278612	1682.446289
0.000000	1.278849	1679.569824
0.000000	1.279086	1673.410522
0.000000	1.279324	1664.706787
0.000000	1.279561	1654.169434
0.000000	1.279798	1643.536865
0.000000	1.280035	1633.925781
0.000000	1.280272	1626.416992
0.000000	1.280509	1619.887573
0.000000	1.280747	1614.450806
0.000000	1.280984	1611.866089
0.000000	1.281221	1610.976685
0.000000	1.281458	1611.439209
0.000000	1.281695	1611.922852
0.000000	1.281933	1613.263306
0.000000	1.282170	1615.751465
0.000000	1.282407	1613.909180
0.000000	1.282644	1607.443481
0.000000	1.282881	1596.984863
0.000000	1.283118	1583.811768
0.000000	1.283356	1569.926514
0.000000	1.283593	1559.605225
0.000000	1.283830	1554.290283
0.000000	1.284067	1550.772461
0.000000	1.284304	1548.517944
0.000000	1.284541	1548.322510
0.000000	1.284779	1548.130737
0.000000	1.285016	1548.395386
0.000000	1.285253	1550.050293
0.000000	1.285490	1553.864502
0.000000	1.285727	1559.981445
0.000000	1.285964	1567.943115
0.000000	1.286202	1577.609741
0.000000	1.286439	1588.422974
0.000000	1.286676	1598.912964
0.000000	1.286913	1609.056030
0.000000	1.287150	1617.714966
0.000000	1.287387	1623.643677
0.000000	1.287625	1628.269409
0.000000	1.287862	1632.010864
0.000000	1.288099	1634.802979
0.000000	1.288336	1636.451660
0.000000	1.288573	1637.755615
0.000000	1.288811	1639.562988
0.000000	1.289048	1642.004028
0.000000	1.289285	1645.910400
0.000000	1.289522	1651.953735
0.000000	1.289759	1660.695190
0.000000	1.289997	1672.745117
0.000000	1.290234	1687.204468
0.000000	1.290471	1704.837036
0.000000	1.290708	1724.270386
0.000000	1.290945	1745.050415
0.000000	1.291182	1764.787109
0.000000	1.291420	1781.537964
0.000000	1.291657	1793.689819
0.000000	1.291894	1800.084351
0.000000	1.292131	1802.551880
0.000000	1.292368	1801.915649
0.000000	1.292605	1799.586304
0.000000	1.292843	1797.080322
0.000000	1.293080	1797.753174
0.000000	1.293317	1803.265015
0.000000	1.293554	1812.406128
0.000000	1.293791	1819.636353
0.000000	1.294029	1825.831543
0.000000	1.294266	1828.511597
0.000000	1.294503	1829.421387
0.000000	1.294740	1828.907227
0.000000	1.294977	1828.020020
0.000000	1.295214	1827.031128
0.000000	1.295452	1828.633789
0.000000	1.295689	1829.737793
0.000000	1.295926	1831.376953
0.000000	1.296163	1835.097656
0.000000	1.296400	1841.857300
0.000000	1.296637	1848.588501
0.000000	1.296875	1855.172119
0.000000	1.297112	1860.232300
0.000000	1.297349	1864.293579
0.000000	1.297586	1867.194580
0.000000	1.297823	1867.244873
0.000000	1.298060	1861.205078
0.000000	1.298298	1851.443359
0.000000	1.298535	1839.033081
0.000000	1.298772	1824.712769
0.000000	1.299009	1810.617676
0.000000	1.299246	1799.181641
0.000000	1.299484	1791.803223
0.000000	1.299721	1784.584473
0.000000	1.299958	1778.671631
0.000000	1.300195	1774.651001
0.000000	1.300432	1769.695190
0.000000	1.300669	1761.983032
0.000000	1.300907	1752.074951
0.000000	1.301144	1739.933716
0.000000	1.301381	1725.894043
0.000000	1.301618	1712.484863
0.000000	1.301855	1700.956421
0.000000	1.302092	1690.461914
0.000000	1.302330	1680.150757
0.000000	1.302567	1670.440552
0.000000	1.302804	1662.103149
0.000000	1.303041	1653.566284
0.000000	1.303278	1645.503540
0.000000	1.303516	1638.384033
0.000000	1.303753	1632.297485
0.000000	1.303990	1626.919922
0.000000	1.304227	1621.877075
0.000000	1.304464	1617.021606
0.000000	1.304701	1612.599121
0.000000	1.304939	1608.547363
0.000000	1.305176	1604.986450
0.000000	1.305413	1601.013794
0.000000	1.305650	1598.712036
0.000000	1.305887	1599.168945
0.000000	1.306124	1601.116821
0.000000	1.306362	1604.055664
0.000000	1.306599	1608.640015
0.000000	1.306836	1614.470947
0.000000	1.307073	1622.686768
0.000000	1.307310	1634.089966
0.000000	1.307547	1649.795410
0.000000	1.307785	1671.089600
0.000000	1.308022	1698.945313
0.000000	1.308259	1732.984497
0.000000	1.308496	1773.881958
0.000000	1.308733	1819.111816
0.000000	1.308971	1858.389160
0.000000	1.309208	1888.086426
0.000000	1.309445	1908.407837
0.000000	1.309682	1919.735229
0.000000	1.309919	1923.453491
0.000000	1.310156	1921.173218
0.000000	1.310394	1913.146729
0.000000	1.310631	1900.179443
0.000000	1.310868	1885.324951
0.000000	1.311105	1873.749512
0.000000	1.311342	1870.310913
0.000000	1.311579	1873.953735
0.000000	1.311817	1881.078491
0.000000	1.312054	1891.200562
0.000000	1.312291	1904.168457
0.000000	1.312528	1918.060303
0.000000	1.312765	1931.224731
0.000000	1.313002	1942.724243
0.000000	1.313240	1953.081543
0.000000	1.313477	1963.818848
0.000000	1.313714	1974.543579
0.000000	1.313951	1985.200317
0.000000	1.314188	1995.677490
0.000000	1.314426	2003.861572
0.000000	1.314663	2005.826172
0.000000	1.314900	2003.971191
0.000000	1.315137	1998.803345
0.000000	1.315374	1990.849487
0.000000	1.315611	1979.982056
0.000000	1.315849	1969.839478
0.000000	1.316086	1963.544067
0.000000	1.316323	1955.606445
0.000000	1.316560	1944.068604
0.000000	1.316797	1930.072510
0.000000	1.317034	1916.610840
0.000000	1.317272	1907.658447
0.000000	1.317509	1906.691650
0.000000	1.317746	1917.653442
0.000000	1.317983	1936.395752
0.000000	1.318220	1958.325317
0.000000	1.318458	1975.765747
0.000000	1.318695	1988.789307
0.000000	1.318932	1998.391235
0.000000	1.319169	2007.058838
0.000000	1.319406	2017.707153
0.000000	1.319643	2032.475830
0.000000	1.319881	2044.854736
0.000000	1.320118	2050.503906
0.000000	1.320355	2050.220947
0.000000	1.320592	2041.119873
0.000000	1.320829	2026.012695
0.000000	1.321066	2005.092285
0.000000	1.321304	1979.470337
0.000000	1.321541	1954.784790
0.000000	1.321778	1935.634155
0.000000	1.322015	1923.338135
0.000000	1.322252	1914.065430
0.000000	1.322490	1907.002075
0.000000	1.322727	1901.585571
0.000000	1.322964	1895.897949
0.000000	1.323201	1889.424683
0.000000	1.323438	1882.454834
0.000000	1.323675	1874.612549
0.000000	1.323913	1867.215576
0.000000	1.324150	1858.997437
0.000000	1.324387	1847.511353
0.000000	1.324624	1830.293091
0.000000	1.324861	1807.718018
0.000000	1.325098	1780.354248
0.000000	1.325336	1750.569946
0.000000	1.325573	1721.855225
0.000000	1.325810	1697.723145
0.000000	1.326047	1678.583618
0.000000	1.326284	1662.077515
0.000000	1.326522	1645.992798
0.000000	1.326759	1632.126465
0.000000	1.326996	1620.144409
0.000000	1.327233	1610.918701
0.000000	1.327470	1604.024170
0.000000	1.327707	1599.521606
0.000000	1.327945	1598.458130
0.000000	1.328182	1600.865234
0.000000	1.328419	1606.231201
0.000000	1.328656	1614.036865
0.000000	1.328893	1623.977173
0.000000	1.329130	1634.512695
0.000000	1.329368	1645.114136
0.000000	1.329605	1652.056274
0.000000	1.329842	1655.359741
0.000000	1.330079	1656.400146
0.000000	1.330316	1656.413208
0.000000	1.330554	1656.926758
0.000000	1.330791	1660.192749
0.000000	1.331028	1666.841309
0.000000	1.331265	1669.193481
0.000000	1.331502	1667.661621
0.000000	1.331739	1663.814453
0.000000	1.331977	1659.673828
0.000000	1.332214	1659.444702
0.000000	1.332451	1662.778320
0.000000	1.332688	1667.875488
0.000000	1.332925	1676.090454
0.000000	1.333162	1688.790405
0.000000	1.333400	1704.947510
0.000000	1.333637	1723.368286
0.000000	1.333874	1743.419678
0.000000	1.334111	1763.653931
0.000000	1.334348	1780.381226
0.000000	1.334585	1786.870117
0.000000	1.334823	1786.342773
0.000000	1.335060	1783.025146
0.000000	1.335297	1778.999268
0.000000	1.335534	1778.235596
0.000000	1.335771	1784.887695
0.000000	1.336008	1793.691406
0.000000	1.336246	1803.419434
0.000000	1.336483	1815.600952
0.000000	1.336720	1831.952637
0.000000	1.336957	1852.097290
0.000000	1.337194	1873.983032
0.000000	1.337432	1895.478760
0.000000	1.337669	1910.790039
0.000000	1.337906	1919.972046
0.000000	1.338143	1923.843628
0.000000	1.338380	1922.916504
0.000000	1.338617	1918.611450
0.000000	1.338855	1912.178467
0.000000	1.339092	1904.967773
0.000000	1.339329	1901.391479
0.000000	1.339566	1906.597168
0.000000	1.339803	1924.278687
0.000000	1.340041	1955.962158
0.000000	1.340278	2000.686401
0.000000	1.340515	2049.128906
0.000000	1.340752	2090.135010
0.000000	1.340989	2122.290039
0.000000	1.341226	2144.058594
0.000000	1.341464	2153.877197
0.000000	1.341701	2150.901855
0.000000	1.341938	2136.780029
0.000000	1.342175	2111.444336
0.000000	1.342412	2075.066162
0.000000	1.342649	2028.801880
0.000000	1.342887	1979.826660
0.000000	1.343124	1951.448853
0.000000	1.343361	1938.660278
0.000000	1.343598	1931.373901
0.000000	1.343835	1928.165405
0.000000	1.344072	1928.376587
0.000000	1.344310	1930.983276
0.000000	1.344547	1933.785889
0.000000	1.344784	1938.320679
0.000000	1.345021	1944.687866
0.000000	1.345258	1952.182373
0.000000	1.345495	1960.609741
0.000000	1.345733	1970.057861
0.000000	1.345970	1981.120972
0.000000	1.346207	1991.697388
0.000000	1.346444	2003.021118
0.000000	1.346681	2013.316650
0.000000	1.346919	2023.165894
0.000000	1.347156	2033.645508
0.000000	1.347393	2044.567261
0.000000	1.347630	2054.678223
0.000000	1.347867	2059.661865
0.000000	1.348104	2061.898682
0.000000	1.348342	2064.781006
0.000000	1.348579	2068.850098
0.000000	1.348816	2073.344727
0.000000	1.349053	2077.586182
0.000000	1.349290	2081.728027
0.000000	1.349527	2085.439453
0.000000	1.349765	2087.765625
0.000000	1.350002	2088.005127
0.000000	1.350239	2086.274414
0.000000	1.350476	2082.350342
0.000000	1.350713	2076.175537
0.000000	1.350951	2067.548828
0.000000	1.351188	2056.423828
0.000000	1.351425	2043.091309
0.000000	1.351662	2028.573364
0.000000	1.351899	2014.718262
0.000000	1.352136	2002.018921
0.000000	1.352374	1990.166016
0.000000	1.352611	1981.132935
0.000000	1.352848	1975.765625
0.000000	1.353085	1968.453979
0.000000	1.353322	1960.447632
0.000000	1.353559	1951.661865
0.000000	1.353797	1942.458008
0.000000	1.354034	1934.358765
0.000000	1.354271	1930.803467
0.000000	1.354508	1931.484985
0.000000	1.354745	1933.306030
0.000000	1.354982	1934.815796
0.000000	1.355220	1934.891968
0.000000	1.355457	1935.201294
0.000000	1.355694	1935.540405
0.000000	1.355931	1936.265259
0.000000	1.356168	1938.252686
0.000000	1.356406	1942.203857
0.000000	1.356643	1949.638184
0.000000	1.356880	1955.053467
0.000000	1.357117	1957.205078
0.000000	1.357354	1957.811035
0.000000	1.357592	1958.226196
0.000000	1.357829	1958.826050
0.000000	1.358066	1960.494995
0.000000	1.358303	1961.696655
0.000000	1.358540	1961.627686
0.000000	1.358777	1960.845093
0.000000	1.359015	1960.705200
0.000000	1.359252	1962.039307
0.000000	1.359489	1966.033325
0.000000	1.359726	1972.312622
0.000000	1.359963	1979.098267
0.000000	1.360200	1985.496216
0.000000	1.360438	1988.269287
0.000000	1.360675	1982.325684
0.000000	1.360912	1967.030151
0.000000	1.361149	1944.313965
0.000000	1.361386	1917.593750
0.000000	1.361623	1893.192505
0.000000	1.361861	1874.133911
0.000000	1.362098	1862.494385
0.000000	1.362335	1854.223389
0.000000	1.362572	1850.295532
0.000000	1.362809	1848.454468
0.000000	1.363047	1848.300293
0.000000	1.363284	1850.146240
0.000000	1.363521	1853.756714
0.000000	1.363758	1859.110596
0.000000	1.363995	1864.881714
0.000000	1.364232	1866.395020
0.000000	1.364470	1874.331055
0.000000	1.364707	1884.627441
0.000000	1.364944	1896.242798
0.000000	1.365181	1908.870483
0.000000	1.365418	1922.662231
0.000000	1.365655	1934.984497
0.000000	1.365893	1948.096191
0.000000	1.366130	1961.134155
0.000000	1.366367	1976.124023
0.000000	1.366604	1993.366577
0.000000	1.366841	2013.629150
0.000000	1.367079	2032.613037
0.000000	1.367316	2046.891113
0.000000	1.367553	2059.535645
0.000000	1.367790	2075.815674
0.000000	1.368027	2100.539063
0.000000	1.368264	2122.899170
0.000000	1.368502	2159.840088
0.000000	1.368739	2196.817139
0.000000	1.368976	2229.419678
0.000000	1.369213	2259.171387
0.000000	1.369450	2283.641602
0.000000	1.369687	2300.273438
0.000000	1.369925	2311.528809
0.000000	1.370162	2319.625977
0.000000	1.370399	2321.921875
0.000000	1.370636	2315.987549
0.000000	1.370873	2303.001465
0.000000	1.371110	2281.918213
0.000000	1.371348	2253.308594
0.000000	1.371585	2216.404053
0.000000	1.371822	2175.489746
0.000000	1.372059	2135.946533
0.000000	1.372296	2099.770020
0.000000	1.372534	2071.226563
0.000000	1.372771	2040.571045
0.000000	1.373008	2018.919312
0.000000	1.373245	2002.529175
0.000000	1.373482	1990.079956
0.000000	1.373719	1977.743530
0.000000	1.373957	1965.203369
0.000000	1.374194	1952.695190
0.000000	1.374431	1940.716187
0.000000	1.374668	1930.168945
0.000000	1.374905	1921.016724
0.000000	1.375142	1910.663574
0.000000	1.375380	1901.875488
0.000000	1.375617	1896.575928
0.000000	1.375854	1895.722656
0.000000	1.376091	1896.935669
0.000000	1.376328	1900.251465
0.000000	1.376566	1905.090942
0.000000	1.376803	1912.062012
0.000000	1.377040	1919.815796
0.000000	1.377277	1927.074463
0.000000	1.377514	1933.210083
0.000000	1.377751	1939.056519
0.000000	1.377989	1944.025024
0.000000	1.378226	1947.029541
0.000000	1.378463	1947.641479
0.000000	1.378700	1946.908447
0.000000	1.378937	1944.344116
0.000000	1.379174	1941.024902
0.000000	1.379412	1937.177856
0.000000	1.379649	1932.455933
0.000000	1.379886	1928.093140
0.000000	1.380123	1923.859985
0.000000	1.380360	1919.794922
0.000000	1.380597	1915.009521
0.000000	1.380835	1910.386719
0.000000	1.381072	1904.161987
0.000000	1.381309	1896.401123
0.000000	1.381546	1889.252686
0.000000	1.381783	1883.288574
0.000000	1.382020	1877.003418
0.000000	1.382258	1871.431763
0.000000	1.382495	1866.011597
0.000000	1.382732	1861.702759
0.000000	1.382969	1859.077271
0.000000	1.383206	1857.981567
0.000000	1.383444	1859.141846
0.000000	1.383681	1863.108032
0.000000	1.383918	1868.772827
0.000000	1.384155	1874.862305
0.000000	1.384392	1880.869263
0.000000	1.384629	1884.414429
0.000000	1.384867	1879.954956
0.000000	1.385104	1870.287109
0.000000	1.385341	1860.760254
0.000000	1.385578	1849.322266
0.000000	1.385815	1839.137573
0.000000	1.386052	1831.688843
0.000000	1.386290	1828.430420
0.000000	1.386527	1825.419678
0.000000	1.386764	1822.020020
0.000000	1.387001	1817.553345
0.000000	1.387238	1813.321777
0.000000	1.387476	1809.607666
0.000000	1.387713	1807.026611
0.000000	1.387950	1805.139404
0.000000	1.388187	1802.629761
0.000000	1.388424	1799.636963
0.000000	1.388662	1795.290894
0.000000	1.388898	1789.675903
0.000000	1.389136	1782.472778
0.000000	1.389373	1773.253540
0.000000	1.389610	1762.163086
0.000000	1.389847	1750.337158
0.000000	1.390084	1739.875122
0.000000	1.390322	1732.007690
0.000000	1.390559	1725.679321
0.000000	1.390796	1721.433472
0.000000	1.391033	1718.398193
0.000000	1.391270	1716.794800
0.000000	1.391508	1713.751465
0.000000	1.391745	1710.042480
0.000000	1.391982	1705.598389
0.000000	1.392219	1699.286987
0.000000	1.392456	1691.790649
0.000000	1.392693	1684.622070
0.000000	1.392931	1679.459839
0.000000	1.393168	1678.123779
0.000000	1.393405	1680.560913
0.000000	1.393642	1685.251831
0.000000	1.393879	1692.658691
0.000000	1.394117	1702.928345
0.000000	1.394354	1715.325317
0.000000	1.394591	1727.515503
0.000000	1.394828	1734.005615
0.000000	1.395065	1736.176270
0.000000	1.395302	1735.071167
0.000000	1.395540	1732.083130
0.000000	1.395777	1728.150757
0.000000	1.396014	1726.543457
0.000000	1.396251	1726.640991
0.000000	1.396488	1728.525635
0.000000	1.396725	1732.730469
0.000000	1.396963	1737.510010
0.000000	1.397200	1742.668579
0.000000	1.397437	1748.420776
0.000000	1.397674	1754.403442
0.000000	1.397911	1759.784668
0.000000	1.398148	1760.651611
0.000000	1.398386	1757.934692
0.000000	1.398623	1751.641724
0.000000	1.398860	1742.306641
0.000000	1.399097	1730.404175
0.000000	1.399334	1718.385986
0.000000	1.399571	1706.243286
0.000000	1.399809	1694.614014
0.000000	1.400046	1684.288452
0.000000	1.400283	1675.681152
0.000000	1.400520	1667.459351
0.000000	1.400757	1660.561768
0.000000	1.400995	1656.351318
0.000000	1.401232	1654.481201
0.000000	1.401469	1654.501099
0.000000	1.401706	1657.080933
0.000000	1.401943	1662.306641
0.000000	1.402180	1669.856812
0.000000	1.402418	1677.895752
0.000000	1.402655	1686.641846
0.000000	1.402892	1695.709351
0.000000	1.403129	1703.998047
0.000000	1.403366	1712.178955
0.000000	1.403604	1720.095947
0.000000	1.403841	1728.669067
0.000000	1.404078	1738.677612
0.000000	1.404315	1749.595337
0.000000	1.404552	1761.117188
0.000000	1.404789	1772.804077
0.000000	1.405026	1785.266846
0.000000	1.405264	1799.257080
0.000000	1.405501	1815.538452
0.000000	1.405738	1833.208374
0.000000	1.405975	1846.750610
0.000000	1.406212	1855.078491
0.000000	1.406450	1859.314331
0.000000	1.406687	1860.483398
0.000000	1.406924	1859.459106
0.000000	1.407161	1857.004639
0.000000	1.407398	1854.282227
0.000000	1.407635	1852.629639
0.000000	1.407873	1851.495117
0.000000	1.408110	1849.802368
0.000000	1.408347	1847.225708
0.000000	1.408584	1844.173828
0.000000	1.408821	1841.115356
0.000000	1.409058	1838.593262
0.000000	1.409296	1836.013184
0.000000	1.409533	1833.831665
0.000000	1.409770	1832.745850
0.000000	1.410007	1833.882202
0.000000	1.410244	1837.491211
0.000000	1.410482	1844.421631
0.000000	1.410719	1854.629150
0.000000	1.410956	1864.702393
0.000000	1.411193	1871.909302
0.000000	1.411430	1882.446655
0.000000	1.411667	1894.728516
0.000000	1.411905	1905.341675
0.000000	1.412142	1919.071289
0.000000	1.412379	1929.476929
0.000000	1.412616	1935.671387
0.000000	1.412853	1937.492188
0.000000	1.413091	1933.130371
0.000000	1.413328	1924.503662
0.000000	1.413565	1912.571533
0.000000	1.413802	1898.531494
0.000000	1.414039	1886.581299
0.000000	1.414276	1882.352783
0.000000	1.414513	1882.409912
0.000000	1.414751	1880.940308
0.000000	1.414988	1878.345337
0.000000	1.415225	1875.735840
0.000000	1.415462	1872.636230
0.000000	1.415699	1869.352417
0.000000	1.415937	1866.842285
0.000000	1.416174	1868.343018
0.000000	1.416411	1871.603882
0.000000	1.416648	1872.622192
0.000000	1.416885	1870.412720
0.000000	1.417122	1867.137817
0.000000	1.417360	1864.090454
0.000000	1.417597	1861.800171
0.000000	1.417834	1864.289429
0.000000	1.418071	1873.598877
0.000000	1.418308	1886.040405
0.000000	1.418545	1900.915039
0.000000	1.418783	1917.921753
0.000000	1.419020	1938.625122
0.000000	1.419257	1961.946167
0.000000	1.419494	1985.056885
0.000000	1.419731	2007.658813
0.000000	1.419969	2027.727661
0.000000	1.420206	2045.460083
0.000000	1.420443	2062.505859
0.000000	1.420680	2080.368408
0.000000	1.420917	2099.771729
0.000000	1.421154	2121.166016
0.000000	1.421392	2138.313965
0.000000	1.421629	2147.841309
0.000000	1.421866	2149.297119
0.000000	1.422103	2145.263672
0.000000	1.422340	2136.489014
0.000000	1.422578	2123.238525
0.000000	1.422815	2108.055420
0.000000	1.423052	2094.228516
0.000000	1.423289	2083.584229
0.000000	1.423526	2073.389648
0.000000	1.423763	2067.281250
0.000000	1.424001	2063.398193
0.000000	1.424238	2058.713379
0.000000	1.424475	2053.515137
0.000000	1.424712	2048.364014
0.000000	1.424949	2043.924438
0.000000	1.425186	2043.267822
0.000000	1.425424	2045.365845
0.000000	1.425661	2050.407227
0.000000	1.425898	2054.501953
0.000000	1.426135	2052.311035
0.000000	1.426372	2044.244995
0.000000	1.426610	2031.168701
0.000000	1.426847	2016.219238
0.000000	1.427084	2002.536133
0.000000	1.427321	1989.019409
0.000000	1.427558	1971.846680
0.000000	1.427795	1952.610107
0.000000	1.428033	1934.160156
0.000000	1.428270	1918.242676
0.000000	1.428507	1906.592651
0.000000	1.428744	1895.454712
0.000000	1.428981	1883.697510
0.000000	1.429218	1871.220581
0.000000	1.429456	1859.131226
0.000000	1.429693	1847.381226
0.000000	1.429930	1838.596436
0.000000	1.430167	1834.593506
0.000000	1.430404	1834.486572
0.000000	1.430641	1839.652466
0.000000	1.430879	1848.917725
0.000000	1.431116	1861.604248
0.000000	1.431353	1871.725220
0.000000	1.431590	1874.170654
0.000000	1.431827	1871.346069
0.000000	1.432065	1865.625366
0.000000	1.432302	1859.347412
0.000000	1.432539	1857.200684
0.000000	1.432776	1861.702637
0.000000	1.433013	1861.462646
0.000000	1.433250	1855.044189
0.000000	1.433488	1845.036987
0.000000	1.433725	1833.791870
0.000000	1.433962	1825.721802
0.000000	1.434199	1825.652344
0.000000	1.434436	1829.628784
0.000000	1.434673	1833.580688
0.000000	1.434911	1835.107788
0.000000	1.435148	1833.842285
0.000000	1.435385	1831.081421
0.000000	1.435622	1827.548096
0.000000	1.435859	1823.812012
0.000000	1.436097	1821.092407
0.000000	1.436334	1819.010254
0.000000	1.436571	1818.174072
0.000000	1.436808	1819.098145
0.000000	1.437045	1820.942505
0.000000	1.437282	1824.283325
0.000000	1.437519	1829.944824
0.000000	1.437757	1837.233643
0.000000	1.437994	1845.675537
0.000000	1.438231	1855.736694
0.000000	1.438468	1867.445435
0.000000	1.438705	1879.941040
0.000000	1.438943	1890.361572
0.000000	1.439180	1898.689819
0.000000	1.439417	1902.780029
0.000000	1.439654	1902.353271
0.000000	1.439891	1898.616699
0.000000	1.440128	1892.375488
0.000000	1.440366	1884.557495
0.000000	1.440603	1878.665527
0.000000	1.440840	1877.472046
0.000000	1.441077	1876.886230
0.000000	1.441314	1876.853394
0.000000	1.441552	1877.868286
0.000000	1.441789	1880.510010
0.000000	1.442026	1883.965698
0.000000	1.442263	1888.197144
0.000000	1.442500	1893.129272
0.000000	1.442737	1898.853516
0.000000	1.442975	1906.054565
0.000000	1.443212	1913.505737
0.000000	1.443449	1920.065308
0.000000	1.443686	1924.903442
0.000000	1.443923	1925.943481
0.000000	1.444160	1921.728027
0.000000	1.444398	1914.815796
0.000000	1.444635	1905.218750
0.000000	1.444872	1894.234375
0.000000	1.445109	1885.591309
0.000000	1.445346	1881.853271
0.000000	1.445584	1878.988525
0.000000	1.445821	1875.458008
0.000000	1.446058	1871.665894
0.000000	1.446295	1867.302124
0.000000	1.446532	1863.677368
0.000000	1.446769	1859.651245
0.000000	1.447006	1855.737793
0.000000	1.447244	1852.999878
0.000000	1.447481	1851.078613
0.000000	1.447718	1851.270630
0.000000	1.447955	1855.278809
0.000000	1.448192	1861.503296
0.000000	1.448430	1870.680176
0.000000	1.448667	1881.751831
0.000000	1.448904	1893.711792
0.000000	1.449141	1905.192871
0.000000	1.449378	1911.684570
0.000000	1.449615	1912.198242
0.000000	1.449853	1908.206421
0.000000	1.450090	1900.588745
0.000000	1.450327	1890.869263
0.000000	1.450564	1881.721924
0.000000	1.450801	1874.255249
0.000000	1.451039	1865.736938
0.000000	1.451276	1857.697876
0.000000	1.451513	1850.295166
0.000000	1.451750	1842.603882
0.000000	1.451987	1835.415527
0.000000	1.452224	1830.652710
0.000000	1.452462	1828.805908
0.000000	1.452699	1828.979126
0.000000	1.452936	1830.291382
0.000000	1.453173	1831.849365
0.000000	1.453410	1829.984375
0.000000	1.453647	1824.909058
0.000000	1.453885	1817.791382
0.000000	1.454122	1810.062744
0.000000	1.454359	1804.285767
0.000000	1.454596	1803.828735
0.000000	1.454833	1808.531494
0.000000	1.455070	1815.693481
0.000000	1.455308	1826.590210
0.000000	1.455545	1839.450806
0.000000	1.455782	1849.429077
0.000000	1.456019	1854.905151
0.000000	1.456256	1857.614746
0.000000	1.456493	1857.971436
0.000000	1.456731	1856.802612
0.000000	1.456968	1854.846558
0.000000	1.457205	1852.762207
0.000000	1.457442	1847.244263
0.000000	1.457679	1832.267578
0.000000	1.457917	1809.172485
0.000000	1.458154	1780.409668
0.000000	1.458391	1751.423462
0.000000	1.458628	1729.283081
0.000000	1.458865	1718.613037
0.000000	1.459103	1711.245483
0.000000	1.459340	1708.042969
0.000000	1.459577	1707.748535
0.000000	1.459814	1710.360962
0.000000	1.460051	1715.671631
0.000000	1.460288	1721.728394
0.000000	1.460526	1728.182007
0.000000	1.460763	1735.465454
0.000000	1.461000	1742.992798
0.000000	1.461237	1751.682129
0.000000	1.461474	1760.574097
0.000000	1.461712	1769.209961
0.000000	1.461949	1778.681030
0.000000	1.462186	1789.600220
0.000000	1.462423	1799.729858
0.000000	1.462660	1810.158691
0.000000	1.462897	1822.864014
0.000000	1.463134	1838.274902
0.000000	1.463372	1857.176392
0.000000	1.463609	1877.881348
0.000000	1.463846	1897.801880
0.000000	1.464083	1917.625732
0.000000	1.464320	1937.952881
0.000000	1.464558	1960.653320
0.000000	1.464795	1985.434448
0.000000	1.465032	2011.320557
0.000000	1.465269	2038.675171
0.000000	1.465506	2064.397705
0.000000	1.465743	2085.156006
0.000000	1.465981	2099.804443
0.000000	1.466218	2110.332275
0.000000	1.466455	2118.318359
0.000000	1.466692	2124.717529
0.000000	1.466929	2131.502686
0.000000	1.467166	2140.575439
0.000000	1.467404	2152.245117
0.000000	1.467641	2162.730957
0.000000	1.467878	2162.837158
0.000000	1.468115	2147.344727
0.000000	1.468352	2115.749756
0.000000	1.468590	2070.069580
0.000000	1.468827	2013.117188
0.000000	1.469064	1949.761597
0.000000	1.469301	1887.602661
0.000000	1.469538	1836.517578
0.000000	1.469775	1798.847656
0.000000	1.470013	1774.604126
0.000000	1.470250	1758.616577
0.000000	1.470487	1753.335938
0.000000	1.470724	1759.632690
0.000000	1.470961	1776.631592
0.000000	1.471199	1804.648193
0.000000	1.471436	1842.149292
0.000000	1.471673	1884.903198
0.000000	1.471910	1921.856079
0.000000	1.472147	1950.796875
0.000000	1.472384	1969.650879
0.000000	1.472621	1979.216431
0.000000	1.472859	1981.805664
0.000000	1.473096	1979.484497
0.000000	1.473333	1972.366333
0.000000	1.473570	1962.933350
0.000000	1.473807	1954.953979
0.000000	1.474045	1950.312134
0.000000	1.474282	1942.458740
0.000000	1.474519	1927.453125
0.000000	1.474756	1905.815308
0.000000	1.474993	1876.939575
0.000000	1.475230	1841.613770
0.000000	1.475468	1803.446899
0.000000	1.475705	1765.454834
0.000000	1.475942	1732.552734
0.000000	1.476179	1710.473633
0.000000	1.476416	1700.173706
0.000000	1.476653	1694.450195
0.000000	1.476891	1692.861694
0.000000	1.477128	1696.237305
0.000000	1.477365	1704.361206
0.000000	1.477602	1715.142944
0.000000	1.477839	1728.122070
0.000000	1.478076	1740.681030
0.000000	1.478314	1752.473022
0.000000	1.478551	1758.708618
0.000000	1.478788	1759.046143
0.000000	1.479025	1754.348633
0.000000	1.479262	1746.773071
0.000000	1.479500	1735.862671
0.000000	1.479737	1723.922607
0.000000	1.479974	1714.253540
0.000000	1.480211	1709.576172
0.000000	1.480448	1707.609131
0.000000	1.480685	1709.594360
0.000000	1.480923	1718.472290
0.000000	1.481160	1738.280762
0.000000	1.481397	1768.466553
0.000000	1.481634	1809.054321
0.000000	1.481871	1859.098145
0.000000	1.482108	1911.321777
0.000000	1.482346	1954.191895
0.000000	1.482583	1986.614746
0.000000	1.482820	2007.753906
0.000000	1.483057	2018.110596
0.000000	1.483294	2018.630859
0.000000	1.483532	2011.351929
0.000000	1.483769	2000.596069
0.000000	1.484006	1992.299438
0.000000	1.484243	1992.508789
0.000000	1.484480	2006.900146
0.000000	1.484717	2037.918457
0.000000	1.484954	2064.011230
0.000000	1.485192	2083.287842
0.000000	1.485429	2093.952148
0.000000	1.485666	2095.157227
0.000000	1.485903	2086.194580
0.000000	1.486140	2066.486572
0.000000	1.486378	2037.726929
0.000000	1.486615	2003.714233
0.000000	1.486852	1970.869751
0.000000	1.487089	1947.021606
0.000000	1.487326	1938.959229
0.000000	1.487563	1939.302856
0.000000	1.487801	1950.266602
0.000000	1.488038	1972.657104
0.000000	1.488275	2003.120728
0.000000	1.488512	2040.667969
0.000000	1.488749	2083.190674
0.000000	1.488987	2120.521973
0.000000	1.489224	2149.234619
0.000000	1.489461	2168.388428
0.000000	1.489698	2178.936035
0.000000	1.489935	2182.796387
0.000000	1.490173	2181.376953
0.000000	1.490410	2175.552979
0.000000	1.490647	2167.189941
0.000000	1.490884	2160.396729
0.000000	1.491121	2158.062744
0.000000	1.491358	2161.841553
0.000000	1.491596	2161.856445
0.000000	1.491833	2157.781982
0.000000	1.492070	2151.693115
0.000000	1.492307	2144.484863
0.000000	1.492544	2137.817383
0.000000	1.492781	2134.164063
0.000000	1.493019	2130.607178
0.000000	1.493256	2126.259277
0.000000	1.493493	2121.889648
0.000000	1.493730	2117.696289
0.000000	1.493967	2115.325928
0.000000	1.494205	2115.514893
0.000000	1.494442	2117.312256
0.000000	1.494679	2121.124023
0.000000	1.494916	2126.744873
0.000000	1.495153	2134.000488
0.000000	1.495390	2140.675049
0.000000	1.495627	2143.543701
0.000000	1.495865	2141.283447
0.000000	1.496102	2134.648438
0.000000	1.496339	2125.402588
0.000000	1.496576	2115.334229
0.000000	1.496813	2103.367676
0.000000	1.497051	2089.242432
0.000000	1.497288	2075.160645
0.000000	1.497525	2066.379639
0.000000	1.497762	2061.910156
0.000000	1.497999	2058.849854
0.000000	1.498236	2058.412109
0.000000	1.498474	2061.480713
0.000000	1.498711	2069.206055
0.000000	1.498948	2083.417236
0.000000	1.499185	2105.806152
0.000000	1.499422	2137.577637
0.000000	1.499660	2179.312988
0.000000	1.499897	2229.320068
0.000000	1.500134	2280.077637
0.000000	1.500371	2322.159912
0.000000	1.500608	2355.086914
0.000000	1.500845	2377.957520
0.000000	1.501083	2390.200439
0.000000	1.501320	2392.841797
0.000000	1.501557	2387.076416
0.000000	1.501794	2373.463379
0.000000	1.502031	2352.902588
0.000000	1.502268	2328.180176
0.000000	1.502506	2305.368408
0.000000	1.502743	2290.980713
0.000000	1.502980	2286.705322
0.000000	1.503217	2281.650391
0.000000	1.503454	2277.189697
0.000000	1.503691	2272.141846
0.000000	1.503929	2262.411377
0.000000	1.504166	2248.411865
0.000000	1.504403	2230.273438
0.000000	1.504640	2207.002441
0.000000	1.504877	2179.645752
0.000000	1.505114	2151.155029
0.000000	1.505352	2125.291748
0.000000	1.505589	2105.458496
0.000000	1.505826	2093.582275
0.000000	1.506063	2084.804199
0.000000	1.506300	2077.791260
0.000000	1.506538	2074.205322
0.000000	1.506775	2073.567627
0.000000	1.507012	2073.331055
0.000000	1.507249	2071.938721
0.000000	1.507486	2069.951660
0.000000	1.507723	2067.907227
0.000000	1.507961	2066.783936
0.000000	1.508198	2067.916260
0.000000	1.508435	2073.799561
0.000000	1.508672	2083.497559
0.000000	1.508909	2097.383545
0.000000	1.509147	2111.936768
0.000000	1.509384	2126.815430
0.000000	1.509621	2138.202637
0.000000	1.509858	2147.025635
0.000000	1.510095	2155.524902
0.000000	1.510332	2163.812012
0.000000	1.510569	2171.689209
0.000000	1.510807	2178.448486
0.000000	1.511044	2180.691406
0.000000	1.511281	2176.347412
0.000000	1.511518	2166.602539
0.000000	1.511755	2151.281250
0.000000	1.511993	2130.794678
0.000000	1.512230	2106.161621
0.000000	1.512467	2082.554199
0.000000	1.512704	2064.592285
0.000000	1.512941	2050.305420
0.000000	1.513178	2032.799072
0.000000	1.513416	2013.900269
0.000000	1.513653	1993.771118
0.000000	1.513890	1973.191528
0.000000	1.514127	1953.587402
0.000000	1.514364	1938.662231
0.000000	1.514601	1928.995972
0.000000	1.514839	1921.855469
0.000000	1.515076	1918.417358
0.000000	1.515313	1917.700684
0.000000	1.515550	1918.178223
0.000000	1.515787	1919.190430
0.000000	1.516025	1919.973022
0.000000	1.516262	1919.733032
0.000000	1.516499	1918.345215
0.000000	1.516736	1916.194946
0.000000	1.516973	1912.874023
0.000000	1.517210	1908.389282
0.000000	1.517448	1903.551025
0.000000	1.517685	1900.685791
0.000000	1.517922	1900.524170
0.000000	1.518159	1900.854614
0.000000	1.518396	1902.514526
0.000000	1.518634	1906.082031
0.000000	1.518871	1912.243408
0.000000	1.519108	1922.369263
0.000000	1.519345	1938.030518
0.000000	1.519582	1960.504517
0.000000	1.519819	1989.721436
0.000000	1.520056	2025.160156
0.000000	1.520294	2061.026611
0.000000	1.520531	2095.552246
0.000000	1.520768	2120.515625
0.000000	1.521005	2134.236816
0.000000	1.521242	2134.985107
0.000000	1.521480	2120.729004
0.000000	1.521717	2091.614258
0.000000	1.521954	2050.248779
0.000000	1.522191	2000.272461
0.000000	1.522428	1946.917358
0.000000	1.522666	1899.160645
0.000000	1.522903	1866.674438
0.000000	1.523140	1847.553711
0.000000	1.523377	1832.240601
0.000000	1.523614	1820.914795
0.000000	1.523851	1814.872070
0.000000	1.524089	1812.855225
0.000000	1.524326	1815.953857
0.000000	1.524563	1825.094360
0.000000	1.524800	1839.312988
0.000000	1.525037	1858.382080
0.000000	1.525274	1883.172485
0.000000	1.525512	1912.464355
0.000000	1.525749	1948.625854
0.000000	1.525986	1990.610352
0.000000	1.526223	2037.009888
0.000000	1.526460	2078.503906
0.000000	1.526697	2108.509766
0.000000	1.526935	2125.542480
0.000000	1.527172	2131.130127
0.000000	1.527409	2126.151855
0.000000	1.527646	2111.455078
0.000000	1.527883	2087.745117
0.000000	1.528121	2057.848389
0.000000	1.528358	2025.863647
0.000000	1.528595	1995.649414
0.000000	1.528832	1972.903320
0.000000	1.529069	1949.923828
0.000000	1.529306	1924.700195
0.000000	1.529544	1899.326782
0.000000	1.529781	1878.083374
0.000000	1.530018	1864.935547
0.000000	1.530255	1857.230591
0.000000	1.530492	1851.275146
0.000000	1.530729	1847.283325
0.000000	1.530967	1844.763672
0.000000	1.531204	1844.213501
0.000000	1.531441	1844.592407
0.000000	1.531678	1845.114990
0.000000	1.531915	1844.580566
0.000000	1.532153	1843.847656
0.000000	1.532390	1842.485107
0.000000	1.532627	1840.299561
0.000000	1.532864	1836.906250
0.000000	1.533101	1831.181030
0.000000	1.533338	1822.670288
0.000000	1.533575	1813.503784
0.000000	1.533813	1805.336914
0.000000	1.534050	1799.992798
0.000000	1.534287	1796.734131
0.000000	1.534524	1793.704712
0.000000	1.534761	1790.314331
0.000000	1.534999	1786.305054
0.000000	1.535236	1782.075439
0.000000	1.535473	1777.019531
0.000000	1.535710	1772.304565
0.000000	1.535947	1768.081787
0.000000	1.536184	1765.803833
0.000000	1.536422	1764.525635
0.000000	1.536659	1762.147827
0.000000	1.536896	1759.657104
0.000000	1.537133	1756.688232
0.000000	1.537370	1752.379272
0.000000	1.537608	1747.526245
0.000000	1.537845	1742.963623
0.000000	1.538082	1741.565674
0.000000	1.538319	1743.392700
0.000000	1.538556	1748.373657
0.000000	1.538793	1756.870972
0.000000	1.539031	1767.838501
0.000000	1.539268	1780.511353
0.000000	1.539505	1794.747192
0.000000	1.539742	1809.897583
0.000000	1.539979	1825.827026
0.000000	1.540216	1842.729736
0.000000	1.540454	1861.126343
0.000000	1.540691	1882.173584
0.000000	1.540928	1904.158936
0.000000	1.541165	1928.209839
0.000000	1.541402	1953.117798
0.000000	1.541640	1978.523682
0.000000	1.541877	2002.557495
0.000000	1.542114	2023.449219
0.000000	1.542351	2038.180054
0.000000	1.542588	2054.487549
0.000000	1.542825	2069.185303
0.000000	1.543062	2078.710693
0.000000	1.543300	2082.419189
0.000000	1.543537	2080.320801
0.000000	1.543774	2072.943604
0.000000	1.544011	2060.417236
0.000000	1.544248	2043.705078
0.000000	1.544486	2025.347168
0.000000	1.544723	2005.865479
0.000000	1.544960	1987.132568
0.000000	1.545197	1969.309204
0.000000	1.545434	1953.317749
0.000000	1.545671	1939.173950
0.000000	1.545909	1927.656006
0.000000	1.546146	1919.790649
0.000000	1.546383	1915.483765
0.000000	1.546620	1916.826294
0.000000	1.546857	1924.150391
0.000000	1.547095	1934.561279
0.000000	1.547332	1941.567871
0.000000	1.547569	1940.660278
0.000000	1.547806	1932.027222
0.000000	1.548043	1917.173218
0.000000	1.548280	1897.379883
0.000000	1.548518	1873.593018
0.000000	1.548755	1849.391846
0.000000	1.548992	1830.821777
0.000000	1.549229	1824.516235
0.000000	1.549466	1825.668579
0.000000	1.549703	1829.046753
0.000000	1.549941	1836.514038
0.000000	1.550178	1848.467651
0.000000	1.550415	1863.967163
0.000000	1.550652	1880.699707
0.000000	1.550889	1889.085693
0.000000	1.551127	1887.304321
0.000000	1.551364	1876.821411
0.000000	1.551601	1855.733398
0.000000	1.551838	1833.687134
0.000000	1.552075	1811.917114
0.000000	1.552312	1795.460815
0.000000	1.552549	1785.727051
0.000000	1.552787	1775.941284
0.000000	1.553024	1765.574463
0.000000	1.553261	1756.474609
0.000000	1.553498	1747.735474
0.000000	1.553735	1739.182739
0.000000	1.553973	1732.712036
0.000000	1.554210	1728.184937
0.000000	1.554447	1725.494263
0.000000	1.554684	1725.757202
0.000000	1.554921	1729.548950
0.000000	1.555158	1736.499634
0.000000	1.555396	1745.059204
0.000000	1.555633	1755.154297
0.000000	1.555870	1765.973145
0.000000	1.556107	1774.204102
0.000000	1.556344	1777.861938
0.000000	1.556582	1778.597412
0.000000	1.556819	1778.294067
0.000000	1.557056	1777.465576
0.000000	1.557293	1777.617554
0.000000	1.557530	1782.179199
0.000000	1.557768	1795.471802
0.000000	1.558005	1816.385010
0.000000	1.558242	1844.029175
0.000000	1.558479	1877.136475
0.000000	1.558716	1917.314453
0.000000	1.558953	1963.323730
0.000000	1.559190	2007.445313
0.000000	1.559428	2043.139526
0.000000	1.559665	2068.369385
0.000000	1.559902	2081.116211
0.000000	1.560139	2080.365967
0.000000	1.560376	2066.968750
0.000000	1.560614	2043.264038
0.000000	1.560851	2013.302246
0.000000	1.561088	1981.846313
0.000000	1.561325	1956.678467
0.000000	1.561562	1943.660400
0.000000	1.561799	1933.062134
0.000000	1.562037	1921.406616
0.000000	1.562274	1909.468628
0.000000	1.562511	1897.671265
0.000000	1.562748	1887.272461
0.000000	1.562985	1881.303955
0.000000	1.563222	1879.216431
0.000000	1.563460	1882.237305
0.000000	1.563697	1892.721558
0.000000	1.563934	1910.767944
0.000000	1.564171	1936.889771
0.000000	1.564408	1971.927612
0.000000	1.564646	2018.059692
0.000000	1.564883	2075.623291
0.000000	1.565120	2139.450439
0.000000	1.565357	2199.028809
0.000000	1.565594	2245.884277
0.000000	1.565831	2279.307373
0.000000	1.566069	2298.518066
0.000000	1.566306	2304.766113
0.000000	1.566543	2300.145752
0.000000	1.566780	2284.476563
0.000000	1.567017	2257.628174
0.000000	1.567255	2222.326416
0.000000	1.567492	2183.173340
0.000000	1.567729	2145.570557
0.000000	1.567966	2114.778076
0.000000	1.568203	2098.230225
0.000000	1.568440	2091.937012
0.000000	1.568677	2078.938232
0.000000	1.568915	2056.202393
0.000000	1.569152	2027.947388
0.000000	1.569389	2011.482910
0.000000	1.569626	1997.978271
0.000000	1.569863	1990.962402
0.000000	1.570101	1985.558105
0.000000	1.570338	1981.512573
0.000000	1.570575	1979.251953
0.000000	1.570812	1980.125366
0.000000	1.571049	1982.213257
0.000000	1.571286	1983.869019
0.000000	1.571524	1986.369507
0.000000	1.571761	1989.468628
0.000000	1.571998	1992.382690
0.000000	1.572235	1992.611694
0.000000	1.572472	1988.981689
0.000000	1.572709	1982.506714
0.000000	1.572947	1972.883179
0.000000	1.573184	1961.265991
0.000000	1.573421	1949.673828
0.000000	1.573658	1940.376221
0.000000	1.573895	1936.180420
0.000000	1.574133	1933.410156
0.000000	1.574370	1931.446167
0.000000	1.574607	1930.519409
0.000000	1.574844	1931.235596
0.000000	1.575081	1936.364746
0.000000	1.575318	1940.340820
0.000000	1.575556	1944.013428
0.000000	1.575793	1945.723145
0.000000	1.576030	1944.841064
0.000000	1.576267	1944.329590
0.000000	1.576504	1946.956665
0.000000	1.576741	1952.339600
0.000000	1.576979	1960.104248
0.000000	1.577216	1967.186523
0.000000	1.577453	1974.285645
0.000000	1.577690	1982.028076
0.000000	1.577927	1989.339233
0.000000	1.578164	1994.665771
0.000000	1.578402	1996.991577
0.000000	1.578639	1996.785400
0.000000	1.578876	1995.694702
0.000000	1.579113	1995.143188
0.000000	1.579350	1995.535278
0.000000	1.579588	1998.937866
0.000000	1.579825	2008.937988
0.000000	1.580062	2028.620605
0.000000	1.580299	2056.382080
0.000000	1.580536	2088.301514
0.000000	1.580773	2122.239990
0.000000	1.581011	2154.460938
0.000000	1.581248	2182.591309
0.000000	1.581485	2207.318115
0.000000	1.581722	2228.958740
0.000000	1.581959	2246.628174
0.000000	1.582196	2256.750244
0.000000	1.582434	2256.709229
0.000000	1.582671	2247.869873
0.000000	1.582908	2230.873291
0.000000	1.583145	2205.778076
0.000000	1.583382	2174.652588
0.000000	1.583619	2141.700439
0.000000	1.583857	2110.631348
0.000000	1.584094	2084.178955
0.000000	1.584331	2060.025391
0.000000	1.584568	2039.022583
0.000000	1.584805	2021.237183
0.000000	1.585043	2005.949707
0.000000	1.585280	1993.294434
0.000000	1.585517	1984.590820
0.000000	1.585754	1978.676392
0.000000	1.585991	1976.395508
0.000000	1.586228	1977.889893
0.000000	1.586466	1981.923584
0.000000	1.586703	1988.079468
0.000000	1.586940	1994.850342
0.000000	1.587177	1995.957153
0.000000	1.587414	1989.508057
0.000000	1.587651	1976.535767
0.000000	1.587889	1957.618408
0.000000	1.588126	1934.341675
0.000000	1.588363	1911.053223
0.000000	1.588600	1892.325195
0.000000	1.588837	1881.802734
0.000000	1.589075	1874.170044
0.000000	1.589312	1867.380249
0.000000	1.589549	1861.749756
0.000000	1.589786	1858.664795
0.000000	1.590023	1859.416382
0.000000	1.590261	1864.611938
0.000000	1.590497	1875.139160
0.000000	1.590735	1888.584351
0.000000	1.590972	1904.029419
0.000000	1.591209	1914.668091
0.000000	1.591446	1914.444458
0.000000	1.591683	1905.679688
0.000000	1.591921	1891.767578
0.000000	1.592158	1878.531860
0.000000	1.592395	1872.361816
0.000000	1.592632	1874.292725
0.000000	1.592869	1872.816162
0.000000	1.593107	1868.587280
0.000000	1.593344	1864.278931
0.000000	1.593581	1862.496094
0.000000	1.593818	1861.253784
0.000000	1.594055	1859.840088
0.000000	1.594292	1858.770996
0.000000	1.594530	1859.144165
0.000000	1.594767	1861.631592
0.000000	1.595004	1869.663086
0.000000	1.595241	1876.660889
0.000000	1.595478	1891.351807
0.000000	1.595716	1909.661743
0.000000	1.595953	1932.915771
0.000000	1.596190	1955.141479
0.000000	1.596427	1973.741333
0.000000	1.596664	1996.882080
0.000000	1.596901	2019.214111
0.000000	1.597139	2053.355225
0.000000	1.597376	2086.920166
0.000000	1.597613	2112.356445
0.000000	1.597850	2127.774414
0.000000	1.598087	2130.937988
0.000000	1.598324	2122.406250
0.000000	1.598562	2105.272705
0.000000	1.598799	2082.474121
0.000000	1.599036	2054.216553
0.000000	1.599273	2022.864014
0.000000	1.599510	1996.539917
0.000000	1.599748	1979.104004
0.000000	1.599985	1974.163574
0.000000	1.600222	1969.774414
0.000000	1.600459	1962.295898
0.000000	1.600696	1953.787109
0.000000	1.600933	1946.128174
0.000000	1.601170	1938.392334
0.000000	1.601408	1931.415161
0.000000	1.601645	1925.000244
0.000000	1.601882	1918.788330
0.000000	1.602119	1913.064697
0.000000	1.602356	1909.776245
0.000000	1.602594	1910.144287
0.000000	1.602831	1914.772339
0.000000	1.603068	1928.252197
0.000000	1.603305	1947.119995
0.000000	1.603542	1968.080322
0.000000	1.603779	1989.674927
0.000000	1.604017	2005.001709
0.000000	1.604254	2013.250977
0.000000	1.604491	2014.794922
0.000000	1.604728	2011.452637
0.000000	1.604965	2003.131592
0.000000	1.605203	1989.967651
0.000000	1.605440	1972.373291
0.000000	1.605677	1953.695801
0.000000	1.605914	1937.077881
0.000000	1.606151	1925.872314
0.000000	1.606388	1917.517090
0.000000	1.606626	1910.358521
0.000000	1.606863	1905.170288
0.000000	1.607100	1901.866333
0.000000	1.607337	1901.054199
0.000000	1.607574	1901.154175
0.000000	1.607811	1901.214111
0.000000	1.608049	1901.800171
0.000000	1.608286	1903.520020
0.000000	1.608523	1906.410034
0.000000	1.608760	1911.377808
0.000000	1.608997	1918.734253
0.000000	1.609234	1928.458252
0.000000	1.609472	1941.306274
0.000000	1.609709	1957.832520
0.000000	1.609946	1978.076416
0.000000	1.610183	2001.063477
0.000000	1.610420	2022.600830
0.000000	1.610657	2038.731079
0.000000	1.610895	2048.255859
0.000000	1.611132	2052.094971
0.000000	1.611369	2053.279297
0.000000	1.611606	2053.078125
0.000000	1.611843	2052.959229
0.000000	1.612081	2054.819092
0.000000	1.612318	2063.866455
0.000000	1.612555	2082.536621
0.000000	1.612792	2112.221924
0.000000	1.613029	2135.097168
0.000000	1.613266	2145.877441
0.000000	1.613504	2145.865234
0.000000	1.613741	2138.076416
0.000000	1.613978	2125.594727
0.000000	1.614215	2111.578125
0.000000	1.614452	2102.198975
0.000000	1.614690	2104.737305
0.000000	1.614927	2124.398193
0.000000	1.615164	2156.265381
0.000000	1.615401	2192.586182
0.000000	1.615638	2222.417725
0.000000	1.615875	2243.025146
0.000000	1.616112	2254.800293
0.000000	1.616350	2258.030029
0.000000	1.616587	2253.831299
0.000000	1.616824	2241.709229
0.000000	1.617061	2221.239258
0.000000	1.617298	2193.368652
0.000000	1.617536	2153.110352
0.000000	1.617773	2121.702637
0.000000	1.618010	2095.306885
0.000000	1.618247	2084.528564
0.000000	1.618484	2076.744385
0.000000	1.618721	2072.633301
0.000000	1.618959	2071.572754
0.000000	1.619196	2070.680176
0.000000	1.619433	2069.331543
0.000000	1.619670	2066.640137
0.000000	1.619907	2062.665283
0.000000	1.620144	2057.544189
0.000000	1.620382	2051.636719
0.000000	1.620619	2044.795654
0.000000	1.620856	2038.527954
0.000000	1.621093	2031.961304
0.000000	1.621330	2026.704224
0.000000	1.621568	2025.157349
0.000000	1.621805	2024.409058
0.000000	1.622042	2024.485474
0.000000	1.622279	2025.389038
0.000000	1.622516	2027.592041
0.000000	1.622754	2030.334106
0.000000	1.622991	2034.513916
0.000000	1.623228	2040.055176
0.000000	1.623465	2045.598755
0.000000	1.623702	2051.552979
0.000000	1.623939	2058.593506
0.000000	1.624177	2065.189209
0.000000	1.624414	2072.179932
0.000000	1.624651	2079.934326
0.000000	1.624888	2086.803711
0.000000	1.625125	2092.096436
0.000000	1.625362	2097.096924
0.000000	1.625600	2101.504883
0.000000	1.625837	2104.901367
0.000000	1.626074	2104.624268
0.000000	1.626311	2098.487305
0.000000	1.626548	2086.731445
0.000000	1.626785	2070.526367
0.000000	1.627023	2052.209961
0.000000	1.627260	2035.865967
0.000000	1.627497	2026.027100
0.000000	1.627734	2027.042847
0.000000	1.627971	2036.174561
0.000000	1.628209	2051.686279
0.000000	1.628446	2074.080078
0.000000	1.628683	2104.214600
0.000000	1.628920	2141.937256
0.000000	1.629157	2176.287354
0.000000	1.629394	2202.569336
0.000000	1.629632	2220.438965
0.000000	1.629869	2229.816650
0.000000	1.630106	2233.522217
0.000000	1.630343	2232.166748
0.000000	1.630580	2225.537842
0.000000	1.630817	2214.494629
0.000000	1.631055	2200.836914
0.000000	1.631292	2185.266602
0.000000	1.631529	2167.469482
0.000000	1.631766	2149.670654
0.000000	1.632003	2133.423828
0.000000	1.632240	2118.204834
0.000000	1.632478	2099.376709
0.000000	1.632715	2081.451660
0.000000	1.632952	2059.006836
0.000000	1.633189	2034.904907
0.000000	1.633426	2009.915283
0.000000	1.633664	1983.435547
0.000000	1.633901	1958.437866
0.000000	1.634138	1938.532837
0.000000	1.634375	1926.358276
0.000000	1.634612	1916.724487
0.000000	1.634849	1909.370483
0.000000	1.635087	1904.331177
0.000000	1.635324	1903.037354
0.000000	1.635561	1904.859375
0.000000	1.635798	1909.884766
0.000000	1.636035	1917.336304
0.000000	1.636272	1925.800049
0.000000	1.636510	1932.210693
0.000000	1.636747	1936.021118
0.000000	1.636984	1938.355103
0.000000	1.637221	1939.262329
0.000000	1.637458	1939.226074
0.000000	1.637696	1938.769775
0.000000	1.637933	1938.262207
0.000000	1.638170	1939.052124
0.000000	1.638407	1939.627563
0.000000	1.638644	1939.771729
0.000000	1.638881	1939.198120
0.000000	1.639118	1937.690430
0.000000	1.639356	1935.135376
0.000000	1.639593	1931.676025
0.000000	1.639830	1926.527100
0.000000	1.640067	1920.308960
0.000000	1.640304	1913.666016
0.000000	1.640542	1906.150391
0.000000	1.640779	1898.631470
0.000000	1.641016	1891.377686
0.000000	1.641253	1886.300659
0.000000	1.641490	1882.534424
0.000000	1.641727	1880.687012
0.000000	1.641965	1880.461304
0.000000	1.642202	1881.341431
0.000000	1.642439	1883.207397
0.000000	1.642676	1886.078979
0.000000	1.642913	1890.178345
0.000000	1.643151	1895.126343
0.000000	1.643388	1900.375244
0.000000	1.643625	1904.041992
0.000000	1.643862	1901.944946
0.000000	1.644099	1895.415527
0.000000	1.644336	1884.985718
0.000000	1.644574	1871.567017
0.000000	1.644811	1857.734253
0.000000	1.645048	1847.942993
0.000000	1.645285	1843.258179
0.000000	1.645522	1839.781860
0.000000	1.645759	1836.750854
0.000000	1.645997	1834.150757
0.000000	1.646234	1832.190430
0.000000	1.646471	1831.205566
0.000000	1.646708	1831.289429
0.000000	1.646945	1832.879761
0.000000	1.647183	1835.408203
0.000000	1.647420	1838.123169
0.000000	1.647657	1841.708496
0.000000	1.647894	1845.645020
0.000000	1.648131	1849.852783
0.000000	1.648368	1854.207764
0.000000	1.648605	1858.258911
0.000000	1.648843	1862.404419
0.000000	1.649080	1865.935425
0.000000	1.649317	1868.597168
0.000000	1.649554	1867.888550
0.000000	1.649791	1862.954956
0.000000	1.650029	1855.221436
0.000000	1.650266	1845.224854
0.000000	1.650503	1833.750000
0.000000	1.650740	1824.181152
0.000000	1.650977	1820.288696
0.000000	1.651214	1821.172974
0.000000	1.651452	1820.871948
0.000000	1.651689	1821.480957
0.000000	1.651926	1823.326416
0.000000	1.652163	1826.777954
0.000000	1.652400	1830.893799
0.000000	1.652638	1835.971680
0.000000	1.652875	1839.863159
0.000000	1.653112	1843.468506
0.000000	1.653349	1847.497314
0.000000	1.653586	1851.699829
0.000000	1.653823	1856.420410
0.000000	1.654061	1862.127930
0.000000	1.654298	1869.122314
0.000000	1.654535	1878.422363
0.000000	1.654772	1891.063599
0.000000	1.655009	1904.671509
0.000000	1.655246	1919.686523
0.000000	1.655484	1935.612549
0.000000	1.655721	1948.084351
0.000000	1.655958	1956.871460
0.000000	1.656195	1964.382446
0.000000	1.656432	1970.356201
0.000000	1.656670	1973.825195
0.000000	1.656907	1975.396240
0.000000	1.657144	1975.791992
0.000000	1.657381	1976.567749
0.000000	1.657618	1978.820313
0.000000	1.657855	1986.158447
0.000000	1.658092	1997.291016
0.000000	1.658330	2011.097290
0.000000	1.658567	2027.772827
0.000000	1.658804	2047.107300
0.000000	1.659041	2066.071045
0.000000	1.659278	2073.784424
0.000000	1.659516	2070.872803
0.000000	1.659753	2060.162842
0.000000	1.659990	2045.126709
0.000000	1.660227	2030.612183
0.000000	1.660464	2020.775513
0.000000	1.660702	2015.464966
0.000000	1.660939	2010.133057
0.000000	1.661176	2005.733521
0.000000	1.661413	2002.609253
0.000000	1.661650	2000.590454
0.000000	1.661887	2000.458130
0.000000	1.662125	2003.090820
0.000000	1.662362	2008.997925
0.000000	1.662599	2015.754883
0.000000	1.662836	2023.373657
0.000000	1.663073	2031.838501
0.000000	1.663311	2040.349487
0.000000	1.663548	2045.799194
0.000000	1.663785	2043.699097
0.000000	1.664022	2037.083008
0.000000	1.664259	2026.937012
0.000000	1.664496	2014.348389
0.000000	1.664733	2001.350098
0.000000	1.664971	1992.634888
0.000000	1.665208	1991.570801
0.000000	1.665445	1997.207520
0.000000	1.665682	2000.663574
0.000000	1.665919	1999.090332
0.000000	1.666157	1993.463257
0.000000	1.666394	1986.478882
0.000000	1.666631	1980.831421
0.000000	1.666868	1978.427734
0.000000	1.667105	1978.423096
0.000000	1.667342	1972.853516
0.000000	1.667580	1962.160522
0.000000	1.667817	1947.327148
0.000000	1.668054	1928.732056
0.000000	1.668291	1908.327881
0.000000	1.668528	1887.408813
0.000000	1.668765	1873.603271
0.000000	1.669003	1863.539429
0.000000	1.669240	1854.385742
0.000000	1.669477	1846.041748
0.000000	1.669714	1840.473267
0.000000	1.669951	1838.766602
0.000000	1.670189	1840.481812
0.000000	1.670426	1845.398926
0.000000	1.670663	1849.790039
0.000000	1.670900	1853.412598
0.000000	1.671137	1858.194824
0.000000	1.671374	1864.232422
0.000000	1.671612	1869.897949
0.000000	1.671849	1874.501099
0.000000	1.672086	1878.965576
0.000000	1.672323	1884.473389
0.000000	1.672560	1891.013672
0.000000	1.672798	1896.698853
0.000000	1.673035	1899.174683
0.000000	1.673272	1898.413330
0.000000	1.673509	1896.115845
0.000000	1.673746	1893.209351
0.000000	1.673983	1890.936401
0.000000	1.674220	1891.064209
0.000000	1.674458	1895.645630
0.000000	1.674695	1906.981812
0.000000	1.674932	1920.687378
0.000000	1.675169	1932.500244
0.000000	1.675406	1939.532593
0.000000	1.675644	1941.291748
0.000000	1.675881	1940.211182
0.000000	1.676118	1937.095459
0.000000	1.676355	1932.045532
0.000000	1.676592	1925.578857
0.000000	1.676829	1921.104614
0.000000	1.677067	1917.504639
0.000000	1.677304	1912.160400
0.000000	1.677541	1905.295044
0.000000	1.677778	1896.515747
0.000000	1.678015	1886.174805
0.000000	1.678252	1875.571533
0.000000	1.678490	1862.980713
0.000000	1.678727	1848.153809
0.000000	1.678964	1831.516235
0.000000	1.679201	1818.940674
0.000000	1.679438	1808.407227
0.000000	1.679676	1801.033203
0.000000	1.679913	1798.750977
0.000000	1.680150	1799.352539
0.000000	1.680387	1802.591797
0.000000	1.680624	1808.880493
0.000000	1.680861	1817.826416
0.000000	1.681099	1829.371338
0.000000	1.681336	1844.830444
0.000000	1.681573	1862.544189
0.000000	1.681810	1880.783691
0.000000	1.682047	1897.984131
0.000000	1.682284	1910.601074
0.000000	1.682522	1918.303345
0.000000	1.682759	1921.987427
0.000000	1.682996	1922.654053
0.000000	1.683233	1921.397461
0.000000	1.683470	1918.753052
0.000000	1.683707	1917.427979
0.000000	1.683945	1920.055908
0.000000	1.684182	1926.813721
0.000000	1.684419	1936.344482
0.000000	1.684656	1949.751099
0.000000	1.684893	1968.303345
0.000000	1.685131	1992.621460
0.000000	1.685368	2022.792358
0.000000	1.685605	2056.590576
0.000000	1.685842	2092.058105
0.000000	1.686079	2122.527832
0.000000	1.686316	2144.628418
0.000000	1.686554	2157.625488
0.000000	1.686791	2161.581787
0.000000	1.687028	2157.783447
0.000000	1.687265	2147.042969
0.000000	1.687502	2129.731201
0.000000	1.687739	2107.852051
0.000000	1.687977	2086.194824
0.000000	1.688214	2069.134521
0.000000	1.688451	2061.587402
0.000000	1.688688	2061.877441
0.000000	1.688925	2062.586914
0.000000	1.689162	2064.485596
0.000000	1.689400	2067.833984
0.000000	1.689637	2069.951660
0.000000	1.689874	2072.434814
0.000000	1.690111	2075.251953
0.000000	1.690348	2077.477051
0.000000	1.690586	2078.488281
0.000000	1.690823	2078.252197
0.000000	1.691060	2076.014648
0.000000	1.691297	2071.909180
0.000000	1.691534	2065.971436
0.000000	1.691772	2058.840332
0.000000	1.692009	2048.099854
0.000000	1.692246	2036.127075
0.000000	1.692483	2026.122803
0.000000	1.692720	2023.204834
0.000000	1.692957	2027.100098
0.000000	1.693195	2037.002197
0.000000	1.693432	2051.692871
0.000000	1.693669	2069.248535
0.000000	1.693906	2088.420410
0.000000	1.694143	2105.139404
0.000000	1.694380	2115.134277
0.000000	1.694618	2118.108643
0.000000	1.694855	2115.944824
0.000000	1.695092	2109.523926
0.000000	1.695329	2098.930664
0.000000	1.695566	2084.934326
0.000000	1.695804	2071.224854
0.000000	1.696041	2060.835205
0.000000	1.696278	2053.308594
0.000000	1.696515	2051.870117
0.000000	1.696752	2059.219238
0.000000	1.696989	2075.141113
0.000000	1.697226	2097.224854
0.000000	1.697464	2124.854492
0.000000	1.697701	2154.470215
0.000000	1.697938	2185.567627
0.000000	1.698175	2218.129639
0.000000	1.698412	2251.340820
0.000000	1.698650	2279.384277
0.000000	1.698887	2302.778076
0.000000	1.699124	2321.610107
0.000000	1.699361	2338.273438
0.000000	1.699598	2353.850586
0.000000	1.699835	2367.865234
0.000000	1.700073	2381.063965
0.000000	1.700310	2391.511475
0.000000	1.700547	2395.992676
0.000000	1.700784	2396.590332
0.000000	1.701021	2394.648438
0.000000	1.701259	2387.429932
0.000000	1.701496	2377.889893
0.000000	1.701733	2363.447266
0.000000	1.701970	2342.591797
0.000000	1.702207	2314.462646
0.000000	1.702444	2280.283936
0.000000	1.702682	2244.338623
0.000000	1.702919	2210.114014
0.000000	1.703156	2179.886230
0.000000	1.703393	2152.783936
0.000000	1.703630	2127.457764
0.000000	1.703867	2104.320801
0.000000	1.704105	2087.646240
0.000000	1.704342	2080.563965
0.000000	1.704579	2079.592285
0.000000	1.704816	2079.561279
0.000000	1.705053	2078.908936
0.000000	1.705291	2078.870850
0.000000	1.705528	2078.982910
0.000000	1.705765	2079.070801
0.000000	1.706002	2079.498779
0.000000	1.706239	2079.799561
0.000000	1.706476	2080.194580
0.000000	1.706713	2079.894531
0.000000	1.706951	2077.088135
0.000000	1.707188	2072.058105
0.000000	1.707425	2065.493896
0.000000	1.707662	2057.511719
0.000000	1.707899	2048.600586
0.000000	1.708137	2039.143677
0.000000	1.708374	2029.519409
0.000000	1.708611	2019.467896
0.000000	1.708848	2010.486572
0.000000	1.709085	2002.885620
0.000000	1.709322	1996.990234
0.000000	1.709560	1993.586304
0.000000	1.709797	1990.745239
0.000000	1.710034	1986.624878
0.000000	1.710271	1981.974976
0.000000	1.710508	1977.126831
0.000000	1.710746	1973.403931
0.000000	1.710983	1971.724365
0.000000	1.711220	1971.360718
0.000000	1.711457	1972.995361
0.000000	1.711694	1975.326050
0.000000	1.711931	1977.831909
0.000000	1.712169	1979.699341
0.000000	1.712406	1979.470947
0.000000	1.712643	1978.515015
0.000000	1.712880	1977.827026
0.000000	1.713117	1979.107788
0.000000	1.713354	1983.596680
0.000000	1.713592	1993.554443
0.000000	1.713829	2010.625610
0.000000	1.714066	2036.873413
0.000000	1.714303	2070.878174
0.000000	1.714540	2108.787109
0.000000	1.714777	2138.673828
0.000000	1.715015	2158.195801
0.000000	1.715252	2167.590820
0.000000	1.715489	2166.900879
0.000000	1.715726	2156.586670
0.000000	1.715963	2135.508301
0.000000	1.716200	2104.012207
0.000000	1.716438	2065.124512
0.000000	1.716675	2023.455688
0.000000	1.716912	1984.399902
0.000000	1.717149	1953.002930
0.000000	1.717386	1935.326538
0.000000	1.717624	1925.432007
0.000000	1.717861	1916.101563
0.000000	1.718098	1905.956055
0.000000	1.718335	1896.547241
0.000000	1.718572	1889.498047
0.000000	1.718809	1885.353882
0.000000	1.719047	1883.615845
0.000000	1.719284	1884.414185
0.000000	1.719521	1887.681396
0.000000	1.719758	1894.106567
0.000000	1.719995	1903.182129
0.000000	1.720233	1914.240234
0.000000	1.720470	1928.522095
0.000000	1.720707	1945.605713
0.000000	1.720944	1964.538818
0.000000	1.721181	1984.931519
0.000000	1.721418	2005.169678
0.000000	1.721655	2026.024902
0.000000	1.721893	2043.758423
0.000000	1.722130	2049.069824
0.000000	1.722367	2042.993896
0.000000	1.722604	2027.271362
0.000000	1.722841	2006.666016
0.000000	1.723079	1990.470215
0.000000	1.723316	1984.687622
0.000000	1.723553	1981.124878
0.000000	1.723790	1981.129272
0.000000	1.724027	1983.987061
0.000000	1.724265	1989.807617
0.000000	1.724502	1997.581055
0.000000	1.724739	2005.308105
0.000000	1.724976	2009.162842
0.000000	1.725213	2008.004639
0.000000	1.725450	2001.680542
0.000000	1.725688	1991.194092
0.000000	1.725925	1977.551880
0.000000	1.726162	1961.339478
0.000000	1.726399	1944.565918
0.000000	1.726636	1931.162231
0.000000	1.726873	1920.202881
0.000000	1.727111	1909.280029
0.000000	1.727348	1899.461304
0.000000	1.727585	1890.978149
0.000000	1.727822	1882.586060
0.000000	1.728059	1875.848511
0.000000	1.728297	1872.069946
0.000000	1.728534	1870.856934
0.000000	1.728771	1871.370972
0.000000	1.729008	1873.798584
0.000000	1.729245	1878.618164
0.000000	1.729482	1885.773071
0.000000	1.729720	1895.037354
0.000000	1.729957	1905.963867
0.000000	1.730194	1915.962769
0.000000	1.730431	1922.001221
0.000000	1.730668	1922.614136
0.000000	1.730905	1918.826172
0.000000	1.731143	1912.711792
0.000000	1.731380	1906.687500
0.000000	1.731617	1903.900391
0.000000	1.731854	1904.441895
0.000000	1.732091	1905.325562
0.000000	1.732328	1906.558350
0.000000	1.732566	1908.176636
0.000000	1.732803	1910.255859
0.000000	1.733040	1912.437378
0.000000	1.733277	1914.184570
0.000000	1.733514	1915.185791
0.000000	1.733752	1916.001099
0.000000	1.733989	1916.617310
0.000000	1.734226	1916.893188
0.000000	1.734463	1916.198853
0.000000	1.734700	1914.649170
0.000000	1.734937	1912.420288
0.000000	1.735175	1909.869263
0.000000	1.735412	1907.291626
0.000000	1.735649	1904.195923
0.000000	1.735886	1901.406494
0.000000	1.736123	1899.458252
0.000000	1.736360	1898.371826
0.000000	1.736598	1898.646484
0.000000	1.736835	1902.712036
0.000000	1.737072	1912.117188
0.000000	1.737309	1926.086304
0.000000	1.737546	1945.570068
0.000000	1.737783	1972.579956
0.000000	1.738021	2002.075195
0.000000	1.738258	2022.483032
0.000000	1.738495	2032.794800
0.000000	1.738732	2032.727295
0.000000	1.738969	2022.395630
0.000000	1.739207	2003.709351
0.000000	1.739444	1979.941162
0.000000	1.739681	1954.095093
0.000000	1.739918	1930.272217
0.000000	1.740155	1914.667847
0.000000	1.740392	1900.832642
0.000000	1.740630	1888.523560
0.000000	1.740867	1878.726074
0.000000	1.741104	1871.197021
0.000000	1.741341	1866.429565
0.000000	1.741578	1864.374390
0.000000	1.741815	1868.290527
0.000000	1.742053	1877.371094
0.000000	1.742290	1890.811890
0.000000	1.742527	1909.221924
0.000000	1.742764	1929.827026
0.000000	1.743001	1949.779907
0.000000	1.743239	1968.883301
0.000000	1.743476	1983.586426
0.000000	1.743713	1992.303711
0.000000	1.743950	1994.773071
0.000000	1.744187	1991.656494
0.000000	1.744424	1982.953613
0.000000	1.744661	1969.983643
0.000000	1.744899	1955.411499
0.000000	1.745136	1941.659790
0.000000	1.745373	1931.983154
0.000000	1.745610	1927.153809
0.000000	1.745847	1926.133423
0.000000	1.746085	1929.392822
0.000000	1.746322	1934.479004
0.000000	1.746559	1939.685669
0.000000	1.746796	1945.740234
0.000000	1.747033	1951.577393
0.000000	1.747270	1958.089233
0.000000	1.747508	1965.510498
0.000000	1.747745	1971.988892
0.000000	1.747982	1978.893799
0.000000	1.748219	1987.487427
0.000000	1.748456	1997.599854
0.000000	1.748694	2002.453857
0.000000	1.748931	2003.216064
0.000000	1.749168	2006.032104
0.000000	1.749405	2008.872559
0.000000	1.749642	2010.006348
0.000000	1.749879	2010.103149
0.000000	1.750117	2008.846558
0.000000	1.750354	2006.883545
0.000000	1.750591	2003.587402
0.000000	1.750828	2000.970215
0.000000	1.751065	1999.626587
0.000000	1.751302	2000.454590
0.000000	1.751540	2004.741577
0.000000	1.751777	2013.950317
0.000000	1.752014	2027.006592
0.000000	1.752251	2045.103882
0.000000	1.752488	2068.985352
0.000000	1.752726	2097.315674
0.000000	1.752963	2126.115479
0.000000	1.753200	2153.264893
0.000000	1.753437	2177.110352
0.000000	1.753674	2196.631348
0.000000	1.753911	2212.378174
0.000000	1.754148	2224.383545
0.000000	1.754386	2233.347656
0.000000	1.754623	2238.460205
0.000000	1.754860	2236.833984
0.000000	1.755097	2225.948975
0.000000	1.755334	2206.336914
0.000000	1.755572	2177.843018
0.000000	1.755809	2140.566406
0.000000	1.756046	2097.720459
0.000000	1.756283	2056.134033
0.000000	1.756520	2021.264648
0.000000	1.756757	2000.531128
0.000000	1.756995	1991.148804
0.000000	1.757232	1985.355347
0.000000	1.757469	1983.845459
0.000000	1.757706	1986.069214
0.000000	1.757943	1988.916626
0.000000	1.758181	1989.572998
0.000000	1.758418	1987.115479
0.000000	1.758655	1981.643799
0.000000	1.758892	1973.837891
0.000000	1.759129	1965.223633
0.000000	1.759367	1959.402222
0.000000	1.759604	1960.350464
0.000000	1.759841	1967.030884
0.000000	1.760078	1976.181030
0.000000	1.760315	1988.408325
0.000000	1.760552	2002.527222
0.000000	1.760790	2011.515015
0.000000	1.761027	2027.009155
0.000000	1.761264	2035.995239
0.000000	1.761501	2042.194336
0.000000	1.761738	2043.654297
0.000000	1.761975	2043.996216
0.000000	1.762213	2051.906738
0.000000	1.762450	2055.116211
0.000000	1.762687	2065.906738
0.000000	1.762924	2079.145020
0.000000	1.763161	2095.073486
0.000000	1.763398	2112.713623
0.000000	1.763636	2130.392090
0.000000	1.763873	2145.342773
0.000000	1.764110	2155.279053
0.000000	1.764347	2157.062988
0.000000	1.764584	2150.339844
0.000000	1.764821	2136.521240
0.000000	1.765059	2120.624756
0.000000	1.765296	2110.810059
0.000000	1.765533	2104.119385
0.000000	1.765770	2097.898438
0.000000	1.766007	2092.154297
0.000000	1.766245	2086.934326
0.000000	1.766482	2080.413818
0.000000	1.766719	2073.214844
0.000000	1.766956	2065.173096
0.000000	1.767193	2056.562012
0.000000	1.767430	2047.043457
0.000000	1.767668	2037.619141
0.000000	1.767905	2029.327881
0.000000	1.768142	2022.345703
0.000000	1.768379	2016.199463
0.000000	1.768616	2012.122437
0.000000	1.768854	2010.572144
0.000000	1.769091	2012.382324
0.000000	1.769328	2018.205322
0.000000	1.769565	2028.834106
0.000000	1.769802	2045.108521
0.000000	1.770039	2067.670898
0.000000	1.770276	2094.939697
0.000000	1.770514	2120.352051
0.000000	1.770751	2137.550293
0.000000	1.770988	2146.326904
0.000000	1.771225	2148.196533
0.000000	1.771462	2144.093750
0.000000	1.771700	2134.493652
0.000000	1.771937	2119.896240
0.000000	1.772174	2101.766357
0.000000	1.772411	2085.466309
0.000000	1.772648	2076.135498
0.000000	1.772885	2070.562012
0.000000	1.773123	2066.085693
0.000000	1.773360	2062.793457
0.000000	1.773597	2060.802734
0.000000	1.773834	2061.111084
0.000000	1.774071	2063.738037
0.000000	1.774308	2068.479248
0.000000	1.774546	2074.025635
0.000000	1.774783	2079.190918
0.000000	1.775020	2082.775879
0.000000	1.775257	2082.952148
0.000000	1.775494	2081.403076
0.000000	1.775732	2077.628174
0.000000	1.775969	2072.272705
0.000000	1.776206	2065.475830
0.000000	1.776443	2057.445557
0.000000	1.776680	2049.776123
0.000000	1.776917	2043.448608
0.000000	1.777155	2038.197510
0.000000	1.777392	2034.976196
0.000000	1.777629	2033.054077
0.000000	1.777866	2031.588013
0.000000	1.778103	2030.140991
0.000000	1.778341	2029.486694
0.000000	1.778578	2030.690308
0.000000	1.778815	2035.415039
0.000000	1.779052	2044.656006
0.000000	1.779289	2060.833496
0.000000	1.779526	2086.000488
0.000000	1.779763	2124.244141
0.000000	1.780001	2177.305420
0.000000	1.780238	2232.056396
0.000000	1.780475	2277.232422
0.000000	1.780712	2311.284180
0.000000	1.780949	2333.301025
0.000000	1.781187	2342.770508
0.000000	1.781424	2340.989502
0.000000	1.781661	2329.270508
0.000000	1.781898	2307.260742
0.000000	1.782135	2276.340576
0.000000	1.782372	2241.344727
0.000000	1.782610	2206.342529
0.000000	1.782847	2176.713135
0.000000	1.783084	2157.031250
0.000000	1.783321	2138.497314
0.000000	1.783558	2119.205811
0.000000	1.783795	2100.243652
0.000000	1.784033	2083.602783
0.000000	1.784270	2070.682617
0.000000	1.784507	2062.859619
0.000000	1.784744	2059.600586
0.000000	1.784981	2058.618896
0.000000	1.785219	2060.539795
0.000000	1.785456	2065.196289
0.000000	1.785693	2070.871826
0.000000	1.785930	2070.191650
0.000000	1.786167	2060.448242
0.000000	1.786404	2043.175415
0.000000	1.786642	2023.402344
0.000000	1.786879	2007.285889
0.000000	1.787116	1998.968628
0.000000	1.787353	1991.069946
0.000000	1.787590	1983.775024
0.000000	1.787827	1978.396118
0.000000	1.788065	1976.019165
0.000000	1.788302	1976.436890
0.000000	1.788539	1980.375977
0.000000	1.788776	1986.073975
0.000000	1.789013	1993.581665
0.000000	1.789250	2002.159790
0.000000	1.789488	2012.078125
0.000000	1.789725	2022.600342
0.000000	1.789962	2030.683716
0.000000	1.790199	2033.793701
0.000000	1.790436	2034.558105
0.000000	1.790674	2034.729492
0.000000	1.790911	2036.922485
0.000000	1.791148	2039.696045
0.000000	1.791385	2042.457031
0.000000	1.791622	2046.377563
0.000000	1.791860	2050.873535
0.000000	1.792097	2056.078613
0.000000	1.792334	2061.072998
0.000000	1.792571	2065.500732
0.000000	1.792808	2069.696045
0.000000	1.793045	2073.804443
0.000000	1.793282	2078.446533
0.000000	1.793520	2084.031738
0.000000	1.793757	2092.065430
0.000000	1.793994	2104.088135
0.000000	1.794231	2121.455566
0.000000	1.794468	2144.344482
0.000000	1.794706	2172.003906
0.000000	1.794943	2204.721436
0.000000	1.795180	2231.691650
0.000000	1.795417	2257.516113
0.000000	1.795654	2275.611084
0.000000	1.795891	2289.796875
0.000000	1.796129	2296.634033
0.000000	1.796366	2301.237061
0.000000	1.796603	2304.397949
0.000000	1.796840	2304.468750
0.000000	1.797077	2301.489014
0.000000	1.797315	2294.801758
0.000000	1.797552	2286.571533
0.000000	1.797789	2275.810547
0.000000	1.798026	2258.413818
0.000000	1.798263	2235.253418
0.000000	1.798500	2208.367676
0.000000	1.798738	2181.429688
0.000000	1.798975	2158.629883
0.000000	1.799212	2144.413330
0.000000	1.799449	2143.647949
0.000000	1.799686	2152.876709
0.000000	1.799923	2155.678955
0.000000	1.800161	2152.406006
0.000000	1.800398	2146.347900
0.000000	1.800635	2138.490967
0.000000	1.800872	2130.414307
0.000000	1.801109	2124.643066
0.000000	1.801347	2124.650879
0.000000	1.801584	2134.977051
0.000000	1.801821	2159.108154
0.000000	1.802058	2199.645752
0.000000	1.802295	2239.615234
0.000000	1.802532	2271.598633
0.000000	1.802769	2293.951416
0.000000	1.803007	2306.034180
0.000000	1.803244	2306.319580
0.000000	1.803481	2294.137207
0.000000	1.803718	2269.304932
0.000000	1.803955	2248.300781
0.000000	1.804193	2223.989990
0.000000	1.804430	2194.665771
0.000000	1.804667	2158.695068
0.000000	1.804904	2118.767334
0.000000	1.805141	2079.462646
0.000000	1.805378	2048.323730
0.000000	1.805616	2029.196777
0.000000	1.805853	2012.863770
0.000000	1.806090	2002.122559
0.000000	1.806327	1994.640991
0.000000	1.806564	1988.672974
0.000000	1.806802	1984.250977
0.000000	1.807039	1981.524292
0.000000	1.807276	1980.296387
0.000000	1.807513	1980.761353
0.000000	1.807750	1981.570923
0.000000	1.807987	1982.738403
0.000000	1.808225	1985.333618
0.000000	1.808462	1988.759521
0.000000	1.808699	1993.687622
0.000000	1.808936	1999.399170
0.000000	1.809173	2005.820801
0.000000	1.809410	2010.805908
0.000000	1.809648	2014.203247
0.000000	1.809885	2017.407471
0.000000	1.810122	2022.621094
0.000000	1.810359	2029.561523
0.000000	1.810596	2037.610229
0.000000	1.810834	2046.203003
0.000000	1.811071	2056.350342
0.000000	1.811308	2067.165771
0.000000	1.811545	2078.489746
0.000000	1.811782	2091.285889
0.000000	1.812019	2104.522705
0.000000	1.812256	2119.979736
0.000000	1.812494	2139.625977
0.000000	1.812731	2159.463135
0.000000	1.812968	2173.458252
0.000000	1.813205	2180.765137
0.000000	1.813442	2181.037109
0.000000	1.813680	2177.158203
0.000000	1.813917	2169.726807
0.000000	1.814154	2159.666016
0.000000	1.814391	2149.341309
0.000000	1.814628	2142.758789
0.000000	1.814865	2142.631592
0.000000	1.815103	2140.947021
0.000000	1.815340	2138.083740
0.000000	1.815577	2134.854736
0.000000	1.815814	2132.354248
0.000000	1.816051	2132.103271
0.000000	1.816289	2133.487061
0.000000	1.816526	2133.255127
0.000000	1.816763	2131.290039
0.000000	1.817000	2127.810791
0.000000	1.817237	2120.887207
0.000000	1.817474	2109.814697
0.000000	1.817712	2095.217041
0.000000	1.817949	2078.545410
0.000000	1.818186	2062.535400
0.000000	1.818423	2049.372803
0.000000	1.818660	2038.392334
0.000000	1.818897	2031.856689
0.000000	1.819135	2028.387207
0.000000	1.819372	2027.549683
0.000000	1.819609	2029.575562
0.000000	1.819846	2034.043823
0.000000	1.820083	2040.588867
0.000000	1.820320	2047.946289
0.000000	1.820558	2056.650635
0.000000	1.820795	2065.825928
0.000000	1.821032	2074.502686
0.000000	1.821269	2081.456543
0.000000	1.821506	2085.914063
0.000000	1.821743	2091.671875
0.000000	1.821981	2096.311279
0.000000	1.822218	2100.683350
0.000000	1.822455	2103.425537
0.000000	1.822692	2105.198486
0.000000	1.822929	2110.842041
0.000000	1.823167	2117.414795
0.000000	1.823404	2123.260254
0.000000	1.823641	2125.770752
0.000000	1.823878	2118.280762
0.000000	1.824115	2102.715332
0.000000	1.824353	2085.933350
0.000000	1.824590	2080.123291
0.000000	1.824827	2071.415039
0.000000	1.825064	2066.537354
0.000000	1.825301	2063.371094
0.000000	1.825538	2061.688721
0.000000	1.825776	2061.970947
0.000000	1.826013	2063.751953
0.000000	1.826250	2066.738281
0.000000	1.826487	2069.198486
0.000000	1.826724	2072.904785
0.000000	1.826962	2079.000000
0.000000	1.827199	2088.229492
0.000000	1.827436	2099.250488
0.000000	1.827673	2113.164307
0.000000	1.827910	2130.620361
0.000000	1.828147	2151.435059
0.000000	1.828384	2171.577148
0.000000	1.828622	2194.229492
0.000000	1.828859	2212.947754
0.000000	1.829096	2231.489990
0.000000	1.829333	2245.283691
0.000000	1.829570	2258.653809
0.000000	1.829808	2264.766357
0.000000	1.830045	2261.611816
0.000000	1.830282	2250.393799
0.000000	1.830519	2231.425293
0.000000	1.830756	2204.323486
0.000000	1.830993	2170.428711
0.000000	1.831231	2134.713867
0.000000	1.831468	2102.027832
0.000000	1.831705	2079.533447
0.000000	1.831942	2059.698975
0.000000	1.832179	2044.364380
0.000000	1.832416	2036.847656
0.000000	1.832654	2038.570801
0.000000	1.832891	2050.267578
0.000000	1.833128	2072.544678
0.000000	1.833365	2105.166748
0.000000	1.833602	2140.948730
0.000000	1.833840	2168.958740
0.000000	1.834077	2194.341309
0.000000	1.834314	2212.470703
0.000000	1.834551	2225.319824
0.000000	1.834788	2224.995361
0.000000	1.835025	2216.870605
0.000000	1.835263	2204.271973
0.000000	1.835500	2190.199219
0.000000	1.835737	2177.915527
0.000000	1.835974	2171.696777
0.000000	1.836211	2162.916016
0.000000	1.836448	2148.219238
0.000000	1.836686	2138.005127
0.000000	1.836923	2127.024170
0.000000	1.837160	2108.193359
0.000000	1.837397	2091.679199
0.000000	1.837634	2088.673828
0.000000	1.837871	2085.365723
0.000000	1.838109	2084.276123
0.000000	1.838346	2091.040527
0.000000	1.838583	2102.806152
0.000000	1.838820	2120.732178
0.000000	1.839057	2145.719238
0.000000	1.839295	2178.157227
0.000000	1.839532	2214.142578
0.000000	1.839769	2241.275146
0.000000	1.840006	2259.692627
0.000000	1.840243	2270.003662
0.000000	1.840480	2273.697021
0.000000	1.840718	2273.177979
0.000000	1.840955	2269.376953
0.000000	1.841192	2263.929443
0.000000	1.841429	2257.744141
0.000000	1.841666	2244.027100
0.000000	1.841903	2223.967285
0.000000	1.842141	2199.645752
0.000000	1.842378	2174.122559
0.000000	1.842615	2151.007568
0.000000	1.842852	2135.364502
0.000000	1.843089	2125.930664
0.000000	1.843326	2117.780273
0.000000	1.843564	2110.955078
0.000000	1.843801	2105.708008
0.000000	1.844038	2101.312988
0.000000	1.844275	2097.544922
0.000000	1.844512	2094.147217
0.000000	1.844750	2091.115967
0.000000	1.844987	2087.520752
0.000000	1.845224	2083.838623
0.000000	1.845461	2079.954346
0.000000	1.845698	2076.949463
0.000000	1.845935	2074.289795
0.000000	1.846173	2072.406738
0.000000	1.846410	2072.821533
0.000000	1.846647	2074.066650
0.000000	1.846884	2075.348877
0.000000	1.847121	2076.520996
0.000000	1.847358	2077.765869
0.000000	1.847596	2078.993652
0.000000	1.847833	2079.593018
0.000000	1.848070	2079.303467
0.000000	1.848307	2077.666748
0.000000	1.848544	2075.277100
0.000000	1.848782	2071.990234
0.000000	1.849019	2068.952881
0.000000	1.849256	2065.681641
0.000000	1.849493	2062.539795
0.000000	1.849730	2059.429688
0.000000	1.849967	2057.115967
0.000000	1.850204	2055.179443
0.000000	1.850442	2053.707275
0.000000	1.850679	2052.752197
0.000000	1.850916	2052.364502
0.000000	1.851153	2054.433105
0.000000	1.851390	2059.630371
0.000000	1.851628	2067.367676
0.000000	1.851865	2078.118408
0.000000	1.852102	2092.125732
0.000000	1.852339	2107.896484
0.000000	1.852576	2125.602539
0.000000	1.852813	2145.666016
0.000000	1.853051	2159.060059
0.000000	1.853288	2163.907227
0.000000	1.853525	2162.025879
0.000000	1.853762	2154.721680
0.000000	1.853999	2143.259033
0.000000	1.854237	2130.243164
0.000000	1.854474	2120.524414
0.000000	1.854711	2119.019775
0.000000	1.854948	2125.830811
0.000000	1.855185	2134.013916
0.000000	1.855422	2144.455078
0.000000	1.855660	2154.939453
0.000000	1.855897	2165.271484
0.000000	1.856134	2176.131104
0.000000	1.856371	2187.641602
0.000000	1.856608	2199.202881
0.000000	1.856845	2211.428711
0.000000	1.857083	2223.019287
0.000000	1.857320	2234.513916
0.000000	1.857557	2245.229736
0.000000	1.857794	2254.583008
0.000000	1.858031	2264.691162
0.000000	1.858269	2276.366699
0.000000	1.858506	2289.797852
0.000000	1.858743	2304.475830
0.000000	1.858980	2319.419434
0.000000	1.859217	2334.545166
0.000000	1.859455	2350.841797
0.000000	1.859692	2367.798340
0.000000	1.859929	2385.638672
0.000000	1.860166	2402.061035
0.000000	1.860403	2418.922852
0.000000	1.860640	2434.584961
0.000000	1.860877	2448.277832
0.000000	1.861115	2460.905273
0.000000	1.861352	2471.873535
0.000000	1.861589	2481.174072
0.000000	1.861826	2488.551514
0.000000	1.862063	2492.195801
0.000000	1.862301	2489.938965
0.000000	1.862538	2482.526855
0.000000	1.862775	2471.406250
0.000000	1.863012	2457.364014
0.000000	1.863249	2443.455078
0.000000	1.863486	2431.226318
0.000000	1.863724	2421.538330
0.000000	1.863961	2413.809326
0.000000	1.864198	2406.812012
0.000000	1.864435	2397.891602
0.000000	1.864672	2388.322510
0.000000	1.864910	2380.333496
0.000000	1.865147	2373.736084
0.000000	1.865384	2366.531006
0.000000	1.865621	2358.496338
0.000000	1.865858	2349.533936
0.000000	1.866095	2342.153076
0.000000	1.866332	2335.530762
0.000000	1.866570	2330.365234
0.000000	1.866807	2326.506104
0.000000	1.867044	2325.446533
0.000000	1.867281	2327.715576
0.000000	1.867518	2333.052490
0.000000	1.867756	2342.218506
0.000000	1.867993	2353.876709
0.000000	1.868230	2365.960449
0.000000	1.868467	2376.141846
0.000000	1.868704	2381.178955
0.000000	1.868941	2381.413574
0.000000	1.869179	2377.644287
0.000000	1.869416	2370.422119
0.000000	1.869653	2360.041992
0.000000	1.869890	2347.637939
0.000000	1.870127	2335.310059
0.000000	1.870364	2322.754883
0.000000	1.870602	2310.624756
0.000000	1.870839	2300.824463
0.000000	1.871076	2296.100342
0.000000	1.871313	2296.511719
0.000000	1.871550	2298.483398
0.000000	1.871788	2298.287842
0.000000	1.872025	2294.367432
0.000000	1.872262	2287.360352
0.000000	1.872499	2278.834473
0.000000	1.872736	2269.200195
0.000000	1.872973	2261.217773
0.000000	1.873211	2258.295410
0.000000	1.873448	2258.364258
0.000000	1.873685	2259.819824
0.000000	1.873922	2261.045410
0.000000	1.874159	2262.356934
0.000000	1.874397	2264.294189
0.000000	1.874634	2266.879150
0.000000	1.874871	2268.139160
0.000000	1.875108	2268.756104
0.000000	1.875345	2268.801514
0.000000	1.875582	2268.177979
0.000000	1.875819	2267.219727
0.000000	1.876057	2266.448730
0.000000	1.876294	2265.938965
0.000000	1.876531	2265.291504
0.000000	1.876768	2264.503174
0.000000	1.877005	2264.014648
0.000000	1.877243	2264.236572
0.000000	1.877480	2265.760986
0.000000	1.877717	2268.454102
0.000000	1.877954	2272.466553
0.000000	1.878191	2278.910889
0.000000	1.878428	2286.874268
0.000000	1.878666	2295.882324
0.000000	1.878903	2302.946777
0.000000	1.879140	2307.415771
0.000000	1.879377	2308.933838
0.000000	1.879614	2309.125244
0.000000	1.879851	2308.968994
0.000000	1.880089	2309.311279
0.000000	1.880326	2310.071533
0.000000	1.880563	2313.219482
0.000000	1.880800	2318.241455
0.000000	1.881037	2325.853271
0.000000	1.881275	2335.876465
0.000000	1.881512	2348.538330
0.000000	1.881749	2363.143066
0.000000	1.881986	2377.967041
0.000000	1.882223	2390.773193
0.000000	1.882460	2398.512939
0.000000	1.882698	2398.593994
0.000000	1.882935	2389.989258
0.000000	1.883172	2372.804688
0.000000	1.883409	2351.191406
0.000000	1.883646	2331.577148
0.000000	1.883884	2314.987305
0.000000	1.884121	2298.265625
0.000000	1.884358	2280.455811
0.000000	1.884595	2262.886963
0.000000	1.884832	2249.338623
0.000000	1.885069	2236.309326
0.000000	1.885306	2226.415771
0.000000	1.885544	2216.591309
0.000000	1.885781	2205.143066
0.000000	1.886018	2197.967285
0.000000	1.886255	2188.336426
0.000000	1.886492	2177.118164
0.000000	1.886730	2168.457031
0.000000	1.886967	2163.703613
0.000000	1.887204	2158.813721
0.000000	1.887441	2153.678467
0.000000	1.887678	2148.541748
0.000000	1.887915	2140.502197
0.000000	1.888153	2137.742432
0.000000	1.888390	2136.166748
0.000000	1.888627	2136.249512
0.000000	1.888864	2138.910156
0.000000	1.889101	2143.032227
0.000000	1.889338	2145.767578
0.000000	1.889576	2148.813721
0.000000	1.889813	2153.938477
0.000000	1.890050	2162.227783
0.000000	1.890287	2168.620361
0.000000	1.890524	2172.127441
0.000000	1.890762	2174.268555
0.000000	1.890999	2175.977783
0.000000	1.891236	2177.848389
0.000000	1.891473	2180.276855
0.000000	1.891710	2184.482422
0.000000	1.891947	2189.293457
0.000000	1.892185	2191.436523
0.000000	1.892422	2193.426270
0.000000	1.892659	2196.836914
0.000000	1.892896	2198.839355
0.000000	1.893133	2200.389648
0.000000	1.893371	2201.547852
0.000000	1.893608	2203.117920
0.000000	1.893845	2204.091553
0.000000	1.894082	2204.039795
0.000000	1.894319	2203.185547
0.000000	1.894556	2202.419922
0.000000	1.894794	2202.903320
0.000000	1.895031	2203.189453
0.000000	1.895268	2202.317383
0.000000	1.895505	2200.767822
0.000000	1.895742	2198.939453
0.000000	1.895979	2197.361084
0.000000	1.896217	2194.964111
0.000000	1.896454	2191.133545
0.000000	1.896691	2186.891846
0.000000	1.896928	2182.261475
0.000000	1.897165	2177.661621
0.000000	1.897403	2172.690430
0.000000	1.897640	2167.563965
0.000000	1.897877	2163.266113
0.000000	1.898114	2158.978027
0.000000	1.898351	2154.575439
0.000000	1.898588	2151.046387
0.000000	1.898825	2147.927734
0.000000	1.899063	2146.023926
0.000000	1.899300	2144.013184
0.000000	1.899537	2142.407959
0.000000	1.899774	2140.972900
0.000000	1.900011	2139.201660
0.000000	1.900249	2136.867432
0.000000	1.900486	2133.740479
0.000000	1.900723	2130.005127
0.000000	1.900960	2127.371826
0.000000	1.901197	2126.827148
0.000000	1.901434	2128.445068
0.000000	1.901672	2132.452148
0.000000	1.901909	2138.411133
0.000000	1.902146	2144.912842
0.000000	1.902383	2148.873047
0.000000	1.902620	2150.417969
0.000000	1.902858	2148.777588
0.000000	1.903095	2143.222900
0.000000	1.903332	2134.071289
0.000000	1.903569	2121.953369
0.000000	1.903806	2108.302979
0.000000	1.904043	2095.642822
0.000000	1.904281	2087.770508
0.000000	1.904518	2083.896729
0.000000	1.904755	2080.781250
0.000000	1.904992	2079.471436
0.000000	1.905229	2080.038818
0.000000	1.905466	2080.789551
0.000000	1.905704	2081.576172
0.000000	1.905941	2081.744385
0.000000	1.906178	2082.109375
0.000000	1.906415	2082.212646
0.000000	1.906652	2081.379150
0.000000	1.906890	2079.615967
0.000000	1.907127	2077.659668
0.000000	1.907364	2076.722900
0.000000	1.907601	2075.620850
0.000000	1.907838	2074.200195
0.000000	1.908075	2073.870117
0.000000	1.908312	2074.765137
0.000000	1.908550	2075.500000
0.000000	1.908787	2075.105957
0.000000	1.909024	2073.010986
0.000000	1.909261	2069.248779
0.000000	1.909498	2063.557373
0.000000	1.909736	2056.521973
0.000000	1.909973	2047.585449
0.000000	1.910210	2037.144165
0.000000	1.910447	2026.747314
0.000000	1.910684	2015.895996
0.000000	1.910921	2008.337036
0.000000	1.911159	2006.020996
0.000000	1.911396	2006.679688
0.000000	1.911633	2009.244873
0.000000	1.911870	2013.142822
0.000000	1.912107	2015.734375
0.000000	1.912345	2015.489258
0.000000	1.912582	2013.117188
0.000000	1.912819	2009.798828
0.000000	1.913056	2005.965820
0.000000	1.913293	2002.691650
0.000000	1.913530	2001.625977
0.000000	1.913768	2002.534790
0.000000	1.914005	2007.617676
0.000000	1.914242	2016.826904
0.000000	1.914479	2028.439819
0.000000	1.914716	2038.867310
0.000000	1.914953	2048.206055
0.000000	1.915191	2058.829590
0.000000	1.915428	2069.798340
0.000000	1.915665	2082.176025
0.000000	1.915902	2096.996582
0.000000	1.916139	2113.574707
0.000000	1.916376	2131.987793
0.000000	1.916614	2153.496826
0.000000	1.916851	2176.792969
0.000000	1.917088	2195.132813
0.000000	1.917325	2213.086914
0.000000	1.917562	2243.933594
0.000000	1.917799	2275.212158
0.000000	1.918037	2301.777588
0.000000	1.918274	2328.190918
0.000000	1.918511	2351.233398
0.000000	1.918748	2371.529297
0.000000	1.918985	2384.531494
0.000000	1.919223	2390.061035
0.000000	1.919460	2389.297363
0.000000	1.919697	2382.961670
0.000000	1.919934	2371.616699
0.000000	1.920171	2355.371094
0.000000	1.920408	2337.780518
0.000000	1.920646	2323.689697
0.000000	1.920883	2312.226563
0.000000	1.921120	2314.396484
0.000000	1.921357	2322.481689
0.000000	1.921594	2331.559082
0.000000	1.921832	2337.195557
0.000000	1.922069	2337.907227
0.000000	1.922306	2334.325928
0.000000	1.922543	2328.150635
0.000000	1.922780	2320.422852
0.000000	1.923018	2311.726318
0.000000	1.923254	2304.875977
0.000000	1.923492	2304.232178
0.000000	1.923729	2312.969482
0.000000	1.923966	2332.217285
0.000000	1.924203	2354.787842
0.000000	1.924440	2374.884033
0.000000	1.924678	2392.682617
0.000000	1.924915	2408.194580
0.000000	1.925152	2421.614502
0.000000	1.925389	2432.911865
0.000000	1.925626	2443.461914
0.000000	1.925864	2448.332764
0.000000	1.926101	2446.811768
0.000000	1.926338	2440.353760
0.000000	1.926575	2428.331299
0.000000	1.926812	2410.249023
0.000000	1.927049	2386.623291
0.000000	1.927287	2359.671631
0.000000	1.927524	2334.825439
0.000000	1.927761	2317.557861
0.000000	1.927998	2303.911865
0.000000	1.928235	2290.445313
0.000000	1.928472	2279.218018
0.000000	1.928710	2273.594727
0.000000	1.928947	2270.293701
0.000000	1.929184	2265.412598
0.000000	1.929421	2258.614746
0.000000	1.929658	2250.269287
0.000000	1.929896	2241.012939
0.000000	1.930133	2231.619873
0.000000	1.930370	2220.907227
0.000000	1.930607	2208.510010
0.000000	1.930844	2194.122559
0.000000	1.931081	2180.798340
0.000000	1.931319	2169.699463
0.000000	1.931556	2158.532471
0.000000	1.931793	2148.904053
0.000000	1.932030	2141.131592
0.000000	1.932267	2133.190918
0.000000	1.932505	2125.844727
0.000000	1.932742	2120.596680
0.000000	1.932979	2118.280762
0.000000	1.933216	2118.084229
0.000000	1.933453	2120.148438
0.000000	1.933690	2125.121826
0.000000	1.933927	2131.472900
0.000000	1.934165	2137.780029
0.000000	1.934402	2145.046387
0.000000	1.934639	2152.776611
0.000000	1.934876	2162.181641
0.000000	1.935113	2173.259033
0.000000	1.935351	2183.711670
0.000000	1.935588	2194.528564
0.000000	1.935825	2205.857422
0.000000	1.936062	2217.793213
0.000000	1.936299	2227.851074
0.000000	1.936536	2236.145264
0.000000	1.936774	2243.310547
0.000000	1.937011	2250.786621
0.000000	1.937248	2259.821533
0.000000	1.937485	2271.242432
0.000000	1.937722	2285.934570
0.000000	1.937959	2304.704346
0.000000	1.938197	2327.263672
0.000000	1.938434	2353.290771
0.000000	1.938671	2381.287109
0.000000	1.938908	2412.125244
0.000000	1.939145	2439.842285
0.000000	1.939383	2461.705078
0.000000	1.939620	2478.968018
0.000000	1.939857	2494.403076
0.000000	1.940094	2510.445557
0.000000	1.940331	2526.798096
0.000000	1.940568	2544.003662
0.000000	1.940806	2562.439941
0.000000	1.941043	2576.785400
0.000000	1.941280	2584.562744
0.000000	1.941517	2586.341064
0.000000	1.941754	2579.234375
0.000000	1.941991	2560.050049
0.000000	1.942229	2529.619385
0.000000	1.942466	2487.091309
0.000000	1.942703	2432.960205
0.000000	1.942940	2372.959473
0.000000	1.943177	2313.280273
0.000000	1.943414	2262.340576
0.000000	1.943652	2225.978271
0.000000	1.943889	2203.504639
0.000000	1.944126	2185.152832
0.000000	1.944363	2173.592529
0.000000	1.944600	2166.741211
0.000000	1.944838	2162.549805
0.000000	1.945075	2160.213135
0.000000	1.945312	2159.639160
0.000000	1.945549	2160.669678
0.000000	1.945786	2163.189941
0.000000	1.946023	2166.736328
0.000000	1.946261	2171.308350
0.000000	1.946498	2176.023682
0.000000	1.946735	2180.313721
0.000000	1.946972	2183.246582
0.000000	1.947209	2185.029541
0.000000	1.947446	2185.734863
0.000000	1.947684	2185.169434
0.000000	1.947921	2184.218018
0.000000	1.948158	2182.562744
0.000000	1.948395	2180.733154
0.000000	1.948632	2178.963867
0.000000	1.948869	2177.957275
0.000000	1.949107	2178.682861
0.000000	1.949344	2182.366455
0.000000	1.949581	2190.904297
0.000000	1.949818	2204.896729
0.000000	1.950055	2224.892334
0.000000	1.950293	2252.460693
0.000000	1.950530	2287.149414
0.000000	1.950767	2325.746338
0.000000	1.951004	2362.583252
0.000000	1.951241	2398.067871
0.000000	1.951478	2433.068604
0.000000	1.951716	2469.668701
0.000000	1.951953	2503.848389
0.000000	1.952190	2537.863281
0.000000	1.952427	2565.899902
0.000000	1.952664	2585.165771
0.000000	1.952901	2595.783936
0.000000	1.953139	2606.007813
0.000000	1.953376	2612.225830
0.000000	1.953613	2613.437012
0.000000	1.953850	2605.521240
0.000000	1.954087	2589.532959
0.000000	1.954325	2566.003418
0.000000	1.954562	2534.528564
0.000000	1.954799	2494.249512
0.000000	1.955036	2447.859131
0.000000	1.955273	2400.057861
0.000000	1.955510	2355.208984
0.000000	1.955747	2319.502686
0.000000	1.955985	2287.403809
0.000000	1.956222	2250.524170
0.000000	1.956459	2212.527832
0.000000	1.956696	2178.272949
0.000000	1.956933	2153.098145
0.000000	1.957171	2139.042236
0.000000	1.957408	2130.214355
0.000000	1.957645	2123.948242
0.000000	1.957882	2118.058838
0.000000	1.958119	2110.495605
0.000000	1.958356	2100.211914
0.000000	1.958594	2087.902832
0.000000	1.958831	2073.483643
0.000000	1.959068	2058.527832
0.000000	1.959305	2045.056641
0.000000	1.959542	2033.816528
0.000000	1.959780	2026.651245
0.000000	1.960017	2024.207275
0.000000	1.960254	2025.164429
0.000000	1.960491	2030.922974
0.000000	1.960728	2040.187012
0.000000	1.960966	2052.370850
0.000000	1.961203	2067.507080
0.000000	1.961440	2084.862793
0.000000	1.961677	2104.433350
0.000000	1.961914	2124.376709
0.000000	1.962151	2141.748047
0.000000	1.962389	2153.429688
0.000000	1.962626	2158.635498
0.000000	1.962863	2158.628418
0.000000	1.963100	2154.909668
0.000000	1.963337	2148.449463
0.000000	1.963574	2140.067139
0.000000	1.963812	2133.719971
0.000000	1.964049	2132.943848
0.000000	1.964286	2136.019775
0.000000	1.964523	2140.372803
0.000000	1.964760	2146.764160
0.000000	1.964997	2155.502197
0.000000	1.965235	2166.549561
0.000000	1.965472	2180.708496
0.000000	1.965709	2198.087646
0.000000	1.965946	2220.000000
0.000000	1.966183	2246.758057
0.000000	1.966420	2274.472168
0.000000	1.966658	2300.288330
0.000000	1.966895	2320.306152
0.000000	1.967132	2334.393799
0.000000	1.967369	2343.617188
0.000000	1.967606	2350.645996
0.000000	1.967844	2357.220459
0.000000	1.968081	2360.606934
0.000000	1.968318	2362.747803
0.000000	1.968555	2365.786621
0.000000	1.968792	2370.843506
0.000000	1.969029	2375.910156
0.000000	1.969267	2372.619629
0.000000	1.969504	2361.222412
0.000000	1.969741	2343.905273
0.000000	1.969978	2323.528809
0.000000	1.970215	2303.711914
0.000000	1.970453	2289.519287
0.000000	1.970690	2281.984375
0.000000	1.970927	2276.362061
0.000000	1.971164	2272.158691
0.000000	1.971401	2269.929199
0.000000	1.971638	2269.862549
0.000000	1.971875	2272.869873
0.000000	1.972113	2276.843506
0.000000	1.972350	2279.821533
0.000000	1.972587	2283.453857
0.000000	1.972824	2288.735840
0.000000	1.973061	2295.599365
0.000000	1.973299	2304.968262
0.000000	1.973536	2315.644287
0.000000	1.973773	2326.392578
0.000000	1.974010	2336.868652
0.000000	1.974247	2345.177490
0.000000	1.974484	2350.280518
0.000000	1.974722	2352.932129
0.000000	1.974959	2353.128906
0.000000	1.975196	2352.157471
0.000000	1.975433	2351.976074
0.000000	1.975670	2354.358154
0.000000	1.975907	2358.769775
0.000000	1.976145	2365.267822
0.000000	1.976382	2373.777832
0.000000	1.976619	2382.837402
0.000000	1.976856	2393.445313
0.000000	1.977093	2405.910889
0.000000	1.977331	2420.067383
0.000000	1.977568	2431.910156
0.000000	1.977805	2438.838867
0.000000	1.978042	2441.431152
0.000000	1.978279	2440.289551
0.000000	1.978516	2430.917969
0.000000	1.978754	2415.079834
0.000000	1.978991	2393.823486
0.000000	1.979228	2369.617188
0.000000	1.979465	2347.802490
0.000000	1.979702	2334.903320
0.000000	1.979940	2330.843994
0.000000	1.980177	2329.155029
0.000000	1.980414	2328.887939
0.000000	1.980651	2331.787354
0.000000	1.980888	2335.310791
0.000000	1.981125	2330.515381
0.000000	1.981362	2314.138916
0.000000	1.981600	2287.943848
0.000000	1.981837	2255.604004
0.000000	1.982074	2221.865723
0.000000	1.982311	2191.517090
0.000000	1.982548	2171.828125
0.000000	1.982786	2165.989502
0.000000	1.983023	2162.774170
0.000000	1.983260	2156.888916
0.000000	1.983497	2147.709717
0.000000	1.983734	2137.582275
0.000000	1.983971	2127.782715
0.000000	1.984209	2120.785156
0.000000	1.984446	2120.127441
0.000000	1.984683	2119.605957
0.000000	1.984920	2118.757813
0.000000	1.985157	2118.524414
0.000000	1.985394	2119.305664
0.000000	1.985632	2121.104736
0.000000	1.985869	2125.050049
0.000000	1.986106	2129.967773
0.000000	1.986343	2133.540771
0.000000	1.986580	2134.496338
0.000000	1.986818	2134.853760
0.000000	1.987055	2134.767334
0.000000	1.987292	2135.057373
0.000000	1.987529	2134.870361
0.000000	1.987766	2134.420898
0.000000	1.988003	2133.710449
0.000000	1.988241	2132.642334
0.000000	1.988478	2131.158203
0.000000	1.988715	2129.747559
0.000000	1.988952	2128.742920
0.000000	1.989189	2128.683594
0.000000	1.989427	2129.621582
0.000000	1.989664	2132.264648
0.000000	1.989901	2136.733398
0.000000	1.990138	2144.672607
0.000000	1.990375	2157.085205
0.000000	1.990612	2175.987305
0.000000	1.990849	2202.707275
0.000000	1.991087	2239.307129
0.000000	1.991324	2284.784180
0.000000	1.991561	2337.866211
0.000000	1.991798	2388.810547
0.000000	1.992035	2428.549561
0.000000	1.992273	2455.790283
0.000000	1.992510	2470.287354
0.000000	1.992747	2472.287598
0.000000	1.992984	2462.048096
0.000000	1.993221	2438.629639
0.000000	1.993459	2402.989014
0.000000	1.993696	2357.966553
0.000000	1.993933	2307.214111
0.000000	1.994170	2256.441406
0.000000	1.994407	2211.326660
0.000000	1.994644	2180.233154
0.000000	1.994882	2160.402588
0.000000	1.995119	2141.894531
0.000000	1.995356	2128.693604
0.000000	1.995593	2120.594238
0.000000	1.995830	2117.075684
0.000000	1.996067	2117.097656
0.000000	1.996305	2121.968994
0.000000	1.996542	2131.526611
0.000000	1.996779	2147.054688
0.000000	1.997016	2170.800537
0.000000	1.997253	2203.698242
0.000000	1.997490	2247.294434
0.000000	1.997728	2302.892090
0.000000	1.997965	2370.898682
0.000000	1.998202	2445.053955
0.000000	1.998439	2512.120117
0.000000	1.998676	2571.131348
0.000000	1.998914	2620.096680
0.000000	1.999151	2657.202393
0.000000	1.999388	2681.804932
0.000000	1.999625	2693.908447
0.000000	1.999862	2694.040039
0.000000	2.000099	2681.388916
0.000000	2.000336	2655.387939
0.000000	2.000574	2616.720215
0.000000	2.000811	2568.392090
0.000000	2.001048	2512.995361
0.000000	2.001285	2449.955322
0.000000	2.001522	2383.953613
0.000000	2.001760	2321.829102
0.000000	2.001997	2272.000244
0.000000	2.002234	2244.982666
0.000000	2.002471	2231.534180
0.000000	2.002708	2225.859375
0.000000	2.002945	2228.025879
0.000000	2.003183	2239.692871
0.000000	2.003420	2256.293457
0.000000	2.003657	2270.716797
0.000000	2.003894	2281.307861
0.000000	2.004131	2288.918457
0.000000	2.004369	2294.458496
0.000000	2.004606	2293.068359
0.000000	2.004843	2280.091064
0.000000	2.005080	2257.216553
0.000000	2.005317	2226.598877
0.000000	2.005554	2192.952881
0.000000	2.005792	2162.560303
0.000000	2.006029	2142.997314
0.000000	2.006266	2130.347900
0.000000	2.006503	2118.969971
0.000000	2.006740	2110.765381
0.000000	2.006978	2105.708740
0.000000	2.007215	2102.263184
0.000000	2.007452	2099.914551
0.000000	2.007689	2097.069092
0.000000	2.007926	2093.865479
0.000000	2.008163	2091.479004
0.000000	2.008401	2091.004883
0.000000	2.008638	2094.046631
0.000000	2.008875	2102.311523
0.000000	2.009112	2113.779541
0.000000	2.009349	2128.301758
0.000000	2.009587	2143.389160
0.000000	2.009824	2158.812744
0.000000	2.010061	2174.772461
0.000000	2.010298	2192.191162
0.000000	2.010535	2212.169189
0.000000	2.010772	2235.429443
0.000000	2.011009	2262.409912
0.000000	2.011247	2293.117676
0.000000	2.011484	2326.559326
0.000000	2.011721	2355.569824
0.000000	2.011958	2375.378174
0.000000	2.012195	2384.642822
0.000000	2.012433	2382.830078
0.000000	2.012670	2371.480469
0.000000	2.012907	2353.152832
0.000000	2.013144	2330.353760
0.000000	2.013381	2307.569092
0.000000	2.013618	2289.561279
0.000000	2.013855	2281.366211
0.000000	2.014093	2274.123535
0.000000	2.014330	2264.900391
0.000000	2.014567	2252.042725
0.000000	2.014804	2240.093750
0.000000	2.015041	2229.843750
0.000000	2.015279	2218.786377
0.000000	2.015516	2209.373535
0.000000	2.015753	2201.506348
0.000000	2.015990	2195.054688
0.000000	2.016227	2189.140381
0.000000	2.016464	2183.483887
0.000000	2.016702	2179.167236
0.000000	2.016939	2177.989990
0.000000	2.017176	2178.199219
0.000000	2.017413	2180.433105
0.000000	2.017650	2181.145020
0.000000	2.017888	2179.910400
0.000000	2.018125	2177.759766
0.000000	2.018362	2174.327637
0.000000	2.018599	2170.260742
0.000000	2.018836	2165.685303
0.000000	2.019073	2160.171143
0.000000	2.019310	2156.232422
0.000000	2.019548	2155.161377
0.000000	2.019785	2157.051514
0.000000	2.020022	2159.707520
0.000000	2.020259	2163.017334
0.000000	2.020496	2166.536133
0.000000	2.020734	2171.194336
0.000000	2.020971	2176.040771
0.000000	2.021208	2180.141846
0.000000	2.021445	2183.153809
0.000000	2.021682	2184.669434
0.000000	2.021919	2185.220215
0.000000	2.022157	2186.177979
0.000000	2.022394	2186.670410
0.000000	2.022631	2186.064209
0.000000	2.022868	2184.894043
0.000000	2.023105	2183.823486
0.000000	2.023343	2183.122803
0.000000	2.023580	2183.228760
0.000000	2.023817	2184.339844
0.000000	2.024054	2187.213135
0.000000	2.024291	2191.049316
0.000000	2.024528	2195.982910
0.000000	2.024766	2201.421875
0.000000	2.025003	2206.898438
0.000000	2.025240	2211.025635
0.000000	2.025477	2214.100342
0.000000	2.025714	2216.734863
0.000000	2.025951	2218.866699
0.000000	2.026189	2220.353516
0.000000	2.026426	2221.527344
0.000000	2.026663	2221.835449
0.000000	2.026900	2221.499023
0.000000	2.027137	2221.602783
0.000000	2.027375	2224.279297
0.000000	2.027612	2232.976807
0.000000	2.027849	2248.816650
0.000000	2.028086	2270.669678
0.000000	2.028323	2298.066406
0.000000	2.028560	2323.698730
0.000000	2.028798	2341.366943
0.000000	2.029035	2352.564453
0.000000	2.029272	2359.811768
0.000000	2.029509	2367.094727
0.000000	2.029746	2379.836426
0.000000	2.029984	2405.219971
0.000000	2.030221	2432.660156
0.000000	2.030458	2451.267334
0.000000	2.030695	2463.611084
0.000000	2.030932	2473.166260
0.000000	2.031169	2481.680420
0.000000	2.031407	2485.505859
0.000000	2.031644	2487.613037
0.000000	2.031881	2490.152100
0.000000	2.032118	2493.303223
0.000000	2.032355	2499.601563
0.000000	2.032593	2512.496582
0.000000	2.032830	2526.978760
0.000000	2.033067	2539.353516
0.000000	2.033304	2546.933350
0.000000	2.033541	2547.585693
0.000000	2.033778	2538.558594
0.000000	2.034015	2519.722656
0.000000	2.034253	2490.338379
0.000000	2.034490	2450.663330
0.000000	2.034727	2402.832031
0.000000	2.034964	2353.014404
0.000000	2.035201	2305.374756
0.000000	2.035439	2265.375000
0.000000	2.035676	2240.096680
0.000000	2.035913	2229.748535
0.000000	2.036150	2222.391846
0.000000	2.036387	2218.766846
0.000000	2.036624	2218.883545
0.000000	2.036862	2220.081543
0.000000	2.037099	2224.015381
0.000000	2.037336	2232.767578
0.000000	2.037573	2247.370361
0.000000	2.037810	2268.379883
0.000000	2.038048	2295.321045
0.000000	2.038285	2329.144043
0.000000	2.038522	2370.001709
0.000000	2.038759	2411.987061
0.000000	2.038996	2443.596436
0.000000	2.039233	2462.291260
0.000000	2.039470	2466.874756
0.000000	2.039708	2456.753174
0.000000	2.039945	2432.569580
0.000000	2.040182	2396.955078
0.000000	2.040419	2355.275391
0.000000	2.040656	2314.947754
0.000000	2.040894	2284.681885
0.000000	2.041131	2272.226807
0.000000	2.041368	2263.292480
0.000000	2.041605	2255.189941
0.000000	2.041842	2248.887939
0.000000	2.042079	2244.786865
0.000000	2.042316	2243.460449
0.000000	2.042554	2244.949951
0.000000	2.042791	2250.593262
0.000000	2.043028	2255.636475
0.000000	2.043265	2262.002197
0.000000	2.043502	2271.229004
0.000000	2.043740	2283.169434
0.000000	2.043977	2297.619629
0.000000	2.044214	2316.376221
0.000000	2.044451	2340.586426
0.000000	2.044688	2370.567871
0.000000	2.044925	2407.218018
0.000000	2.045163	2450.445068
0.000000	2.045400	2495.084961
0.000000	2.045637	2532.111084
0.000000	2.045874	2560.738770
0.000000	2.046111	2579.821777
0.000000	2.046349	2588.933105
0.000000	2.046586	2588.020996
0.000000	2.046823	2578.033447
0.000000	2.047060	2558.645020
0.000000	2.047297	2529.598145
0.000000	2.047534	2492.439697
0.000000	2.047772	2452.850342
0.000000	2.048009	2417.074951
0.000000	2.048246	2392.240234
0.000000	2.048483	2380.934570
0.000000	2.048720	2369.814941
0.000000	2.048957	2357.583008
0.000000	2.049195	2341.720703
0.000000	2.049432	2322.689453
0.000000	2.049669	2302.786621
0.000000	2.049906	2283.598877
0.000000	2.050143	2268.474854
0.000000	2.050380	2260.358887
0.000000	2.050618	2254.885986
0.000000	2.050855	2251.710938
0.000000	2.051092	2250.284424
0.000000	2.051329	2248.798096
0.000000	2.051566	2247.423096
0.000000	2.051804	2246.390625
0.000000	2.052041	2245.391846
0.000000	2.052278	2244.790771
0.000000	2.052515	2244.067383
0.000000	2.052752	2243.985840
0.000000	2.052989	2244.675049
0.000000	2.053227	2245.937744
0.000000	2.053464	2247.712158
0.000000	2.053701	2251.510498
0.000000	2.053938	2255.490723
0.000000	2.054175	2260.127441
0.000000	2.054413	2265.704590
0.000000	2.054650	2271.024414
0.000000	2.054887	2275.371338
0.000000	2.055124	2277.971924
0.000000	2.055361	2270.776855
0.000000	2.055598	2254.868652
0.000000	2.055836	2247.975830
0.000000	2.056073	2239.502930
0.000000	2.056310	2234.610840
0.000000	2.056547	2233.151855
0.000000	2.056784	2234.453857
0.000000	2.057022	2239.541260
0.000000	2.057259	2248.671875
0.000000	2.057496	2259.559570
0.000000	2.057733	2267.195557
0.000000	2.057970	2269.253418
0.000000	2.058208	2269.468994
0.000000	2.058444	2268.852783
0.000000	2.058682	2268.166504
0.000000	2.058919	2269.455566
0.000000	2.059156	2266.610596
0.000000	2.059393	2274.422119
0.000000	2.059630	2285.636719
0.000000	2.059868	2298.516357
0.000000	2.060105	2314.053955
0.000000	2.060342	2332.524902
0.000000	2.060579	2353.998535
0.000000	2.060816	2376.651855
0.000000	2.061054	2395.952637
0.000000	2.061291	2402.636963
0.000000	2.061528	2398.467041
0.000000	2.061765	2386.906494
0.000000	2.062002	2370.518066
0.000000	2.062239	2350.482910
0.000000	2.062476	2329.400391
0.000000	2.062714	2311.819336
0.000000	2.062951	2298.709961
0.000000	2.063188	2284.556152
0.000000	2.063425	2270.352295
0.000000	2.063662	2256.219482
0.000000	2.063900	2243.825684
0.000000	2.064137	2231.676514
0.000000	2.064374	2219.066895
0.000000	2.064611	2206.932129
0.000000	2.064848	2198.239258
0.000000	2.065085	2190.833740
0.000000	2.065323	2184.426270
0.000000	2.065560	2178.818848
0.000000	2.065797	2173.869873
0.000000	2.066034	2170.223633
0.000000	2.066271	2167.748047
0.000000	2.066509	2167.322021
0.000000	2.066746	2170.654541
0.000000	2.066983	2179.915527
0.000000	2.067220	2199.000732
0.000000	2.067457	2228.939697
0.000000	2.067694	2268.797363
0.000000	2.067931	2319.906982
0.000000	2.068169	2363.968750
0.000000	2.068406	2398.661133
0.000000	2.068643	2423.161377
0.000000	2.068880	2438.504883
0.000000	2.069117	2444.512207
0.000000	2.069355	2442.308105
0.000000	2.069592	2431.585449
0.000000	2.069829	2411.467285
0.000000	2.070066	2382.578613
0.000000	2.070303	2348.267822
0.000000	2.070540	2312.007080
0.000000	2.070778	2277.968994
0.000000	2.071015	2251.338135
0.000000	2.071252	2230.824951
0.000000	2.071489	2211.547852
0.000000	2.071726	2194.475098
0.000000	2.071964	2182.170410
0.000000	2.072201	2178.594482
0.000000	2.072438	2184.502686
0.000000	2.072675	2196.662598
0.000000	2.072912	2211.930908
0.000000	2.073149	2231.210938
0.000000	2.073387	2253.971436
0.000000	2.073624	2279.781006
0.000000	2.073861	2306.776367
0.000000	2.074098	2332.975098
0.000000	2.074335	2353.976807
0.000000	2.074572	2366.588379
0.000000	2.074810	2371.303467
0.000000	2.075047	2369.453613
0.000000	2.075284	2361.309814
0.000000	2.075521	2348.478760
0.000000	2.075758	2332.418457
0.000000	2.075995	2317.313477
0.000000	2.076233	2306.465088
0.000000	2.076470	2297.408936
0.000000	2.076707	2289.432861
0.000000	2.076944	2282.119873
0.000000	2.077181	2277.450195
0.000000	2.077419	2271.568359
0.000000	2.077656	2266.188477
0.000000	2.077893	2260.087402
0.000000	2.078130	2247.921875
0.000000	2.078367	2233.346191
0.000000	2.078604	2221.348389
0.000000	2.078842	2217.212646
0.000000	2.079079	2216.600586
0.000000	2.079316	2219.259277
0.000000	2.079553	2225.926270
0.000000	2.079790	2236.505615
0.000000	2.080028	2250.727295
0.000000	2.080265	2264.638184
0.000000	2.080502	2280.586670
0.000000	2.080739	2291.008057
0.000000	2.080976	2290.541992
0.000000	2.081213	2281.166016
0.000000	2.081450	2265.900146
0.000000	2.081688	2246.774902
0.000000	2.081925	2227.483398
0.000000	2.082162	2213.808105
0.000000	2.082399	2208.549316
0.000000	2.082636	2204.801025
0.000000	2.082874	2201.592285
0.000000	2.083111	2199.163818
0.000000	2.083348	2196.070557
0.000000	2.083585	2191.204834
0.000000	2.083822	2185.784668
0.000000	2.084059	2181.120117
0.000000	2.084297	2178.623047
0.000000	2.084534	2177.729004
0.000000	2.084771	2177.118408
0.000000	2.085008	2176.581787
0.000000	2.085245	2175.782959
0.000000	2.085483	2175.024902
0.000000	2.085720	2174.326904
0.000000	2.085957	2173.666260
0.000000	2.086194	2173.717041
0.000000	2.086431	2174.615723
0.000000	2.086668	2176.849121
0.000000	2.086905	2180.698486
0.000000	2.087143	2185.545410
0.000000	2.087380	2190.804932
0.000000	2.087617	2196.728027
0.000000	2.087854	2203.302246
0.000000	2.088091	2206.206543
0.000000	2.088329	2198.124023
0.000000	2.088566	2197.523682
0.000000	2.088803	2204.789063
0.000000	2.089040	2213.436768
0.000000	2.089277	2221.918945
0.000000	2.089514	2230.081543
0.000000	2.089751	2238.718750
0.000000	2.089989	2248.191895
0.000000	2.090226	2259.309326
0.000000	2.090463	2272.898682
0.000000	2.090700	2290.676514
0.000000	2.090937	2312.058350
0.000000	2.091175	2337.292236
0.000000	2.091412	2370.026855
0.000000	2.091649	2411.315430
0.000000	2.091886	2462.022705
0.000000	2.092123	2521.572510
0.000000	2.092360	2575.037354
0.000000	2.092598	2619.923340
0.000000	2.092835	2655.065430
0.000000	2.093072	2680.093506
0.000000	2.093309	2694.400879
0.000000	2.093546	2697.383789
0.000000	2.093784	2689.934570
0.000000	2.094021	2670.885742
0.000000	2.094258	2638.925537
0.000000	2.094495	2594.352295
0.000000	2.094732	2540.582764
0.000000	2.094970	2481.441650
0.000000	2.095207	2422.752441
0.000000	2.095444	2371.712158
0.000000	2.095681	2330.238037
0.000000	2.095918	2302.411377
0.000000	2.096155	2275.824219
0.000000	2.096393	2254.061279
0.000000	2.096630	2235.581543
0.000000	2.096867	2222.692627
0.000000	2.097104	2214.502441
0.000000	2.097341	2210.786133
0.000000	2.097578	2211.034180
0.000000	2.097816	2214.890625
0.000000	2.098053	2221.878906
0.000000	2.098290	2230.042480
0.000000	2.098527	2238.294189
0.000000	2.098764	2244.637695
0.000000	2.099001	2248.132324
0.000000	2.099239	2249.081055
0.000000	2.099476	2248.862305
0.000000	2.099713	2248.045166
0.000000	2.099950	2247.441895
0.000000	2.100187	2249.318604
0.000000	2.100425	2252.646973
0.000000	2.100662	2255.134521
0.000000	2.100899	2254.801270
0.000000	2.101136	2251.897705
0.000000	2.101373	2247.614502
0.000000	2.101610	2242.493896
0.000000	2.101848	2239.148926
0.000000	2.102085	2236.008789
0.000000	2.102322	2232.274414
0.000000	2.102559	2228.277832
0.000000	2.102796	2224.178955
0.000000	2.103034	2223.069580
0.000000	2.103271	2223.228760
0.000000	2.103508	2223.964355
0.000000	2.103745	2224.733154
0.000000	2.103982	2224.814697
0.000000	2.104219	2222.275635
0.000000	2.104457	2217.834717
0.000000	2.104694	2211.268555
0.000000	2.104931	2202.030762
0.000000	2.105168	2190.787354
0.000000	2.105405	2178.145508
0.000000	2.105643	2165.954346
0.000000	2.105880	2156.019775
0.000000	2.106117	2147.867676
0.000000	2.106354	2142.360596
0.000000	2.106591	2139.495361
0.000000	2.106828	2137.952148
0.000000	2.107065	2138.363037
0.000000	2.107303	2139.735107
0.000000	2.107540	2140.875488
0.000000	2.107777	2141.211914
0.000000	2.108014	2141.150146
0.000000	2.108251	2139.718262
0.000000	2.108489	2136.542480
0.000000	2.108726	2132.066406
0.000000	2.108963	2127.092285
0.000000	2.109200	2123.441162
0.000000	2.109437	2121.880371
0.000000	2.109674	2121.804932
0.000000	2.109911	2122.475098
0.000000	2.110149	2123.281738
0.000000	2.110386	2123.574463
0.000000	2.110623	2122.277832
0.000000	2.110860	2117.649414
0.000000	2.111097	2111.072754
0.000000	2.111335	2103.292236
0.000000	2.111572	2096.479980
0.000000	2.111809	2092.425537
0.000000	2.112046	2090.756592
0.000000	2.112283	2088.570801
0.000000	2.112520	2085.721436
0.000000	2.112758	2082.597168
0.000000	2.112995	2079.895264
0.000000	2.113232	2079.690186
0.000000	2.113469	2079.298340
0.000000	2.113706	2078.963623
0.000000	2.113944	2079.137695
0.000000	2.114181	2079.752930
0.000000	2.114418	2081.543945
0.000000	2.114655	2084.345703
0.000000	2.114892	2088.736816
0.000000	2.115129	2095.781250
0.000000	2.115366	2104.525635
0.000000	2.115604	2115.080078
0.000000	2.115841	2126.236084
0.000000	2.116078	2138.374512
0.000000	2.116315	2151.461670
0.000000	2.116552	2163.298828
0.000000	2.116790	2175.348877
0.000000	2.117027	2188.471191
0.000000	2.117264	2200.254150
0.000000	2.117501	2208.637207
0.000000	2.117738	2214.660645
0.000000	2.117975	2219.091797
0.000000	2.118213	2221.764648
0.000000	2.118450	2223.256836
0.000000	2.118687	2223.954346
0.000000	2.118924	2224.032959
0.000000	2.119161	2224.051514
0.000000	2.119399	2224.920654
0.000000	2.119636	2227.699951
0.000000	2.119873	2233.966309
0.000000	2.120110	2241.920654
0.000000	2.120347	2250.896484
0.000000	2.120584	2259.297852
0.000000	2.120822	2266.730957
0.000000	2.121059	2273.153320
0.000000	2.121296	2278.905029
0.000000	2.121533	2283.868164
0.000000	2.121770	2287.456299
0.000000	2.122008	2288.766602
0.000000	2.122245	2288.216797
0.000000	2.122482	2286.631592
0.000000	2.122719	2285.080811
0.000000	2.122956	2283.842285
0.000000	2.123193	2282.459961
0.000000	2.123431	2280.596680
0.000000	2.123668	2277.714111
0.000000	2.123905	2275.157715
0.000000	2.124142	2274.575439
0.000000	2.124379	2276.571533
0.000000	2.124616	2278.392334
0.000000	2.124854	2280.001221
0.000000	2.125091	2281.010010
0.000000	2.125328	2281.446289
0.000000	2.125565	2281.439941
0.000000	2.125802	2281.717529
0.000000	2.126040	2283.470703
0.000000	2.126277	2286.722168
0.000000	2.126514	2290.137695
0.000000	2.126751	2294.207520
0.000000	2.126988	2299.994141
0.000000	2.127225	2307.610840
0.000000	2.127463	2316.347168
0.000000	2.127700	2327.164063
0.000000	2.127937	2340.262939
0.000000	2.128174	2355.634766
0.000000	2.128411	2369.826172
0.000000	2.128649	2379.704102
0.000000	2.128886	2387.382813
0.000000	2.129123	2395.158691
0.000000	2.129360	2404.872314
0.000000	2.129597	2419.544189
0.000000	2.129834	2439.363770
0.000000	2.130071	2454.205811
0.000000	2.130309	2462.786133
0.000000	2.130546	2466.829590
0.000000	2.130783	2468.379883
0.000000	2.131020	2469.381592
0.000000	2.131257	2471.007568
0.000000	2.131495	2476.047363
0.000000	2.131732	2488.216553
0.000000	2.131969	2509.546631
0.000000	2.132206	2532.469727
0.000000	2.132443	2548.139160
0.000000	2.132680	2556.340820
0.000000	2.132918	2558.916016
0.000000	2.133155	2557.099854
0.000000	2.133392	2550.784424
0.000000	2.133629	2540.255859
0.000000	2.133866	2526.636230
0.000000	2.134104	2512.464600
0.000000	2.134341	2501.032471
0.000000	2.134578	2495.799561
0.000000	2.134815	2498.417725
0.000000	2.135052	2503.764893
0.000000	2.135289	2510.933594
0.000000	2.135526	2518.057861
0.000000	2.135764	2518.133057
0.000000	2.136001	2513.039551
0.000000	2.136238	2518.691650
0.000000	2.136475	2517.758545
0.000000	2.136712	2513.438721
0.000000	2.136950	2516.898682
0.000000	2.137187	2520.352783
0.000000	2.137424	2527.890381
0.000000	2.137661	2533.518555
0.000000	2.137898	2540.493164
0.000000	2.138135	2542.610840
0.000000	2.138372	2540.721191
0.000000	2.138610	2534.260986
0.000000	2.138847	2522.401367
0.000000	2.139084	2512.598389
0.000000	2.139321	2498.018311
0.000000	2.139558	2477.267822
0.000000	2.139796	2450.501953
0.000000	2.140033	2419.865479
0.000000	2.140270	2388.639893
0.000000	2.140507	2361.005371
0.000000	2.140744	2342.645508
0.000000	2.140981	2329.009277
0.000000	2.141219	2316.953857
0.000000	2.141456	2305.811279
0.000000	2.141693	2294.976074
0.000000	2.141930	2283.652344
0.000000	2.142167	2271.922119
0.000000	2.142405	2260.832764
0.000000	2.142642	2250.210449
0.000000	2.142879	2239.933105
0.000000	2.143116	2230.307861
0.000000	2.143353	2220.974609
0.000000	2.143590	2211.965820
0.000000	2.143828	2204.305908
0.000000	2.144065	2198.143311
0.000000	2.144302	2193.502686
0.000000	2.144539	2188.811523
0.000000	2.144776	2183.969727
0.000000	2.145014	2178.794189
0.000000	2.145251	2172.219727
0.000000	2.145488	2165.144775
0.000000	2.145725	2158.184326
0.000000	2.145962	2154.133545
0.000000	2.146199	2152.394043
0.000000	2.146437	2151.317871
0.000000	2.146674	2150.913574
0.000000	2.146911	2150.753906
0.000000	2.147148	2150.818604
0.000000	2.147385	2150.907715
0.000000	2.147622	2151.380615
0.000000	2.147860	2151.363281
0.000000	2.148097	2149.375000
0.000000	2.148334	2145.988525
0.000000	2.148571	2142.241699
0.000000	2.148808	2138.493896
0.000000	2.149045	2136.887207
0.000000	2.149283	2135.927002
0.000000	2.149520	2135.922363
0.000000	2.149757	2137.006104
0.000000	2.149994	2139.239746
0.000000	2.150231	2140.799316
0.000000	2.150469	2142.136963
0.000000	2.150706	2143.803467
0.000000	2.150943	2147.150391
0.000000	2.151180	2151.865234
0.000000	2.151417	2156.384766
0.000000	2.151654	2161.831787
0.000000	2.151892	2167.715576
0.000000	2.152129	2174.853271
0.000000	2.152366	2183.613770
0.000000	2.152603	2195.123535
0.000000	2.152840	2208.405273
0.000000	2.153078	2219.984863
0.000000	2.153315	2225.904053
0.000000	2.153552	2228.417236
0.000000	2.153789	2229.989258
0.000000	2.154026	2230.952637
0.000000	2.154263	2233.180908
0.000000	2.154500	2240.692871
0.000000	2.154738	2251.016357
0.000000	2.154975	2262.420898
0.000000	2.155212	2273.954590
0.000000	2.155449	2283.879150
0.000000	2.155686	2292.455322
0.000000	2.155924	2300.291260
0.000000	2.156161	2308.531006
0.000000	2.156398	2314.919678
0.000000	2.156635	2320.207520
0.000000	2.156872	2325.970215
0.000000	2.157109	2334.925537
0.000000	2.157346	2350.330078
0.000000	2.157584	2374.322510
0.000000	2.157821	2407.151367
0.000000	2.158058	2449.811523
0.000000	2.158295	2497.211914
0.000000	2.158532	2534.189453
0.000000	2.158770	2560.717529
0.000000	2.159007	2576.970947
0.000000	2.159244	2585.086670
0.000000	2.159481	2587.510986
0.000000	2.159718	2586.174561
0.000000	2.159956	2582.877686
0.000000	2.160193	2580.736328
0.000000	2.160430	2583.105469
0.000000	2.160667	2582.307129
0.000000	2.160904	2571.930664
0.000000	2.161141	2553.782959
0.000000	2.161379	2527.728271
0.000000	2.161616	2494.486572
0.000000	2.161853	2457.010010
0.000000	2.162090	2419.967285
0.000000	2.162327	2388.096680
0.000000	2.162565	2367.915283
0.000000	2.162802	2355.679688
0.000000	2.163039	2346.158203
0.000000	2.163276	2339.467529
0.000000	2.163513	2336.069824
0.000000	2.163750	2335.423096
0.000000	2.163987	2336.445557
0.000000	2.164225	2338.681641
0.000000	2.164462	2340.003906
0.000000	2.164699	2337.711426
0.000000	2.164936	2333.510254
0.000000	2.165173	2327.763428
0.000000	2.165411	2322.409668
0.000000	2.165648	2320.630371
0.000000	2.165885	2322.983398
0.000000	2.166122	2325.904053
0.000000	2.166359	2330.396973
0.000000	2.166596	2336.627441
0.000000	2.166834	2343.948486
0.000000	2.167071	2352.110596
0.000000	2.167308	2358.417236
0.000000	2.167545	2362.799072
0.000000	2.167782	2365.125488
0.000000	2.168020	2366.706055
0.000000	2.168257	2367.505615
0.000000	2.168494	2368.355469
0.000000	2.168731	2369.946533
0.000000	2.168968	2374.568115
0.000000	2.169205	2379.468506
0.000000	2.169443	2384.273926
0.000000	2.169680	2389.496094
0.000000	2.169917	2395.471680
0.000000	2.170154	2402.811523
0.000000	2.170391	2411.378418
0.000000	2.170629	2422.037109
0.000000	2.170866	2433.821045
0.000000	2.171103	2445.673828
0.000000	2.171340	2457.962402
0.000000	2.171577	2469.254150
0.000000	2.171814	2477.528320
0.000000	2.172052	2484.919434
0.000000	2.172289	2491.169678
0.000000	2.172526	2494.852295
0.000000	2.172763	2496.221436
0.000000	2.173000	2495.614746
0.000000	2.173237	2494.763184
0.000000	2.173475	2495.155518
0.000000	2.173712	2495.333008
0.000000	2.173949	2495.287354
0.000000	2.174186	2494.852295
0.000000	2.174423	2494.574463
0.000000	2.174660	2494.314941
0.000000	2.174898	2495.255615
0.000000	2.175135	2496.266602
0.000000	2.175372	2496.513672
0.000000	2.175609	2499.251709
0.000000	2.175846	2506.073975
0.000000	2.176084	2521.595703
0.000000	2.176321	2548.048828
0.000000	2.176558	2581.769775
0.000000	2.176795	2620.691162
0.000000	2.177032	2653.382324
0.000000	2.177269	2675.169189
0.000000	2.177506	2685.910889
0.000000	2.177744	2687.662598
0.000000	2.177981	2681.157715
0.000000	2.178218	2666.750488
0.000000	2.178455	2645.181152
0.000000	2.178692	2618.917725
0.000000	2.178930	2592.052002
0.000000	2.179167	2566.968262
0.000000	2.179404	2547.332764
0.000000	2.179641	2534.407715
0.000000	2.179878	2521.777588
0.000000	2.180115	2509.213135
0.000000	2.180353	2496.490723
0.000000	2.180590	2483.250977
0.000000	2.180827	2470.183350
0.000000	2.181064	2457.990479
0.000000	2.181301	2446.250244
0.000000	2.181539	2436.031250
0.000000	2.181776	2428.424805
0.000000	2.182013	2421.891602
0.000000	2.182250	2415.957520
0.000000	2.182487	2410.469727
0.000000	2.182724	2405.137695
0.000000	2.182961	2400.261475
0.000000	2.183199	2395.876709
0.000000	2.183436	2392.807861
0.000000	2.183673	2389.243408
0.000000	2.183910	2384.222168
0.000000	2.184147	2377.646729
0.000000	2.184385	2370.238281
0.000000	2.184622	2362.334961
0.000000	2.184859	2353.865967
0.000000	2.185096	2344.481445
0.000000	2.185333	2333.585938
0.000000	2.185570	2323.051758
0.000000	2.185807	2313.945557
0.000000	2.186045	2306.731934
0.000000	2.186282	2301.893311
0.000000	2.186519	2297.924561
0.000000	2.186756	2294.341553
0.000000	2.186993	2291.543945
0.000000	2.187231	2289.281250
0.000000	2.187468	2286.412842
0.000000	2.187705	2282.791016
0.000000	2.187942	2278.996338
0.000000	2.188179	2275.989990
0.000000	2.188416	2273.110107
0.000000	2.188654	2271.391113
0.000000	2.188891	2271.002686
0.000000	2.189128	2271.500732
0.000000	2.189365	2272.513916
0.000000	2.189602	2273.879150
0.000000	2.189840	2273.729248
0.000000	2.190077	2271.577148
0.000000	2.190314	2267.745850
0.000000	2.190551	2262.448486
0.000000	2.190788	2255.665283
0.000000	2.191025	2248.355469
0.000000	2.191263	2240.025391
0.000000	2.191500	2231.343262
0.000000	2.191737	2224.294678
0.000000	2.191974	2217.024902
0.000000	2.192211	2209.818115
0.000000	2.192449	2204.018799
0.000000	2.192686	2199.944824
0.000000	2.192923	2196.916504
0.000000	2.193160	2195.787109
0.000000	2.193397	2198.001709
0.000000	2.193635	2201.270752
0.000000	2.193872	2206.070313
0.000000	2.194109	2212.410400
0.000000	2.194346	2220.197754
0.000000	2.194583	2228.540283
0.000000	2.194820	2238.460205
0.000000	2.195058	2251.378418
0.000000	2.195295	2268.662354
0.000000	2.195532	2287.098389
0.000000	2.195769	2306.383301
0.000000	2.196006	2328.564209
0.000000	2.196243	2354.560547
0.000000	2.196481	2384.479248
0.000000	2.196718	2409.862793
0.000000	2.196955	2424.679443
0.000000	2.197192	2428.933350
0.000000	2.197429	2422.227295
0.000000	2.197666	2407.928223
0.000000	2.197904	2389.687012
0.000000	2.198141	2371.630859
0.000000	2.198378	2359.842041
0.000000	2.198615	2354.227539
0.000000	2.198852	2346.944580
0.000000	2.199090	2340.301514
0.000000	2.199327	2336.729980
0.000000	2.199564	2341.975586
0.000000	2.199801	2356.748291
0.000000	2.200038	2376.770996
0.000000	2.200275	2402.080322
0.000000	2.200513	2431.834717
0.000000	2.200750	2460.759033
0.000000	2.200987	2481.252686
0.000000	2.201224	2493.431152
0.000000	2.201461	2497.424805
0.000000	2.201699	2494.895020
0.000000	2.201936	2487.599609
0.000000	2.202173	2477.390381
0.000000	2.202410	2467.952393
0.000000	2.202647	2464.352783
0.000000	2.202884	2470.167969
0.000000	2.203121	2483.706543
0.000000	2.203359	2506.605957
0.000000	2.203596	2537.811279
0.000000	2.203833	2576.325684
0.000000	2.204070	2609.578857
0.000000	2.204307	2629.018799
0.000000	2.204545	2635.220703
0.000000	2.204782	2629.064697
0.000000	2.205019	2612.017090
0.000000	2.205256	2585.748291
0.000000	2.205493	2551.905273
0.000000	2.205730	2512.636963
0.000000	2.205967	2472.966797
0.000000	2.206205	2440.723877
0.000000	2.206442	2419.433350
0.000000	2.206679	2401.709473
0.000000	2.206916	2386.920654
0.000000	2.207153	2375.874512
0.000000	2.207391	2366.896973
0.000000	2.207628	2359.259277
0.000000	2.207865	2352.503906
0.000000	2.208102	2347.514648
0.000000	2.208339	2343.288330
0.000000	2.208576	2339.207275
0.000000	2.208814	2335.713623
0.000000	2.209051	2333.228760
0.000000	2.209288	2332.813232
0.000000	2.209525	2333.421387
0.000000	2.209762	2335.102783
0.000000	2.210000	2336.638428
0.000000	2.210237	2337.990723
0.000000	2.210474	2339.065186
0.000000	2.210711	2340.090576
0.000000	2.210948	2341.869629
0.000000	2.211185	2344.291992
0.000000	2.211422	2347.240234
0.000000	2.211660	2350.944336
0.000000	2.211897	2355.848389
0.000000	2.212134	2361.244873
0.000000	2.212371	2366.464600
0.000000	2.212608	2372.153809
0.000000	2.212846	2377.654785
0.000000	2.213083	2383.051270
0.000000	2.213320	2388.496094
0.000000	2.213557	2394.082520
0.000000	2.213794	2400.310303
0.000000	2.214031	2407.323730
0.000000	2.214269	2415.587402
0.000000	2.214506	2425.013916
0.000000	2.214743	2433.970459
0.000000	2.214980	2442.602295
0.000000	2.215217	2450.415527
0.000000	2.215455	2458.976074
0.000000	2.215692	2468.803711
0.000000	2.215929	2480.768066
0.000000	2.216166	2493.288574
0.000000	2.216403	2506.183105
0.000000	2.216640	2521.312500
0.000000	2.216878	2541.946045
0.000000	2.217115	2566.819336
0.000000	2.217352	2594.732178
0.000000	2.217589	2622.949463
0.000000	2.217826	2644.392090
0.000000	2.218064	2656.740479
0.000000	2.218301	2659.225098
0.000000	2.218538	2652.259521
0.000000	2.218775	2637.775635
0.000000	2.219012	2618.413086
0.000000	2.219249	2597.948975
0.000000	2.219487	2581.720947
0.000000	2.219724	2573.519043
0.000000	2.219961	2566.710449
0.000000	2.220198	2563.081787
0.000000	2.220435	2561.365967
0.000000	2.220672	2559.009521
0.000000	2.220910	2557.200928
0.000000	2.221147	2556.099121
0.000000	2.221384	2555.522217
0.000000	2.221621	2555.571289
0.000000	2.221858	2556.546875
0.000000	2.222095	2558.845215
0.000000	2.222333	2561.141602
0.000000	2.222570	2564.524414
0.000000	2.222807	2570.009277
0.000000	2.223044	2578.661621
0.000000	2.223281	2591.334229
0.000000	2.223519	2606.699463
0.000000	2.223756	2623.703125
0.000000	2.223993	2641.992188
0.000000	2.224230	2660.281738
0.000000	2.224467	2676.274658
0.000000	2.224705	2689.209717
0.000000	2.224941	2701.603516
0.000000	2.225179	2712.094727
0.000000	2.225416	2719.647461
0.000000	2.225653	2724.835693
0.000000	2.225890	2727.571045
0.000000	2.226127	2727.527588
0.000000	2.226365	2725.123291
0.000000	2.226602	2720.348633
0.000000	2.226839	2711.940674
0.000000	2.227076	2700.004883
0.000000	2.227313	2684.792725
0.000000	2.227551	2668.147949
0.000000	2.227788	2655.506104
0.000000	2.228025	2644.024414
0.000000	2.228262	2631.966797
0.000000	2.228499	2620.027344
0.000000	2.228736	2606.120117
0.000000	2.228974	2591.931396
0.000000	2.229211	2580.121338
0.000000	2.229448	2569.191162
0.000000	2.229685	2558.789795
0.000000	2.229922	2549.360107
0.000000	2.230160	2539.168945
0.000000	2.230397	2527.505859
0.000000	2.230634	2515.544434
0.000000	2.230871	2503.784180
0.000000	2.231108	2496.498779
0.000000	2.231345	2494.285889
0.000000	2.231582	2491.788574
0.000000	2.231820	2486.464844
0.000000	2.232057	2477.797119
0.000000	2.232294	2466.534912
0.000000	2.232531	2452.921631
0.000000	2.232768	2439.081299
0.000000	2.233006	2426.439209
0.000000	2.233243	2411.586670
0.000000	2.233480	2394.039307
0.000000	2.233717	2374.923096
0.000000	2.233954	2357.497314
0.000000	2.234191	2343.523926
0.000000	2.234428	2332.054932
0.000000	2.234666	2322.364258
0.000000	2.234903	2314.752441
0.000000	2.235140	2310.598633
0.000000	2.235377	2308.794434
0.000000	2.235614	2309.526367
0.000000	2.235852	2312.968018
0.000000	2.236089	2318.968506
0.000000	2.236326	2327.119873
0.000000	2.236563	2334.924561
0.000000	2.236800	2341.499512
0.000000	2.237037	2345.595215
0.000000	2.237275	2347.290039
0.000000	2.237512	2347.019775
0.000000	2.237749	2344.987549
0.000000	2.237986	2341.987549
0.000000	2.238223	2338.632813
0.000000	2.238461	2336.966553
0.000000	2.238698	2336.354492
0.000000	2.238935	2336.004395
0.000000	2.239172	2335.489746
0.000000	2.239409	2335.416260
0.000000	2.239646	2335.266846
0.000000	2.239884	2334.845459
0.000000	2.240121	2334.337646
0.000000	2.240358	2333.500000
0.000000	2.240595	2332.520020
0.000000	2.240832	2331.309570
0.000000	2.241070	2331.303955
0.000000	2.241307	2332.511475
0.000000	2.241544	2335.092041
0.000000	2.241781	2338.113281
0.000000	2.242018	2342.339844
0.000000	2.242255	2345.915283
0.000000	2.242493	2347.988525
0.000000	2.242730	2349.825684
0.000000	2.242967	2351.817871
0.000000	2.243204	2353.754639
0.000000	2.243441	2354.917725
0.000000	2.243679	2355.314209
0.000000	2.243916	2355.602051
0.000000	2.244153	2355.263184
0.000000	2.244390	2355.005615
0.000000	2.244627	2353.646973
0.000000	2.244864	2352.115234
0.000000	2.245101	2351.738037
0.000000	2.245339	2351.544434
0.000000	2.245576	2352.013184
0.000000	2.245813	2353.960693
0.000000	2.246050	2359.111084
0.000000	2.246287	2367.781982
0.000000	2.246525	2381.195313
0.000000	2.246762	2398.963135
0.000000	2.246999	2419.925049
0.000000	2.247236	2444.124756
0.000000	2.247473	2466.669922
0.000000	2.247710	2477.985352
0.000000	2.247948	2479.834717
0.000000	2.248185	2474.950928
0.000000	2.248422	2463.299316
0.000000	2.248659	2446.256348
0.000000	2.248896	2427.859131
0.000000	2.249134	2414.427734
0.000000	2.249371	2410.580811
0.000000	2.249608	2408.076416
0.000000	2.249845	2410.488037
0.000000	2.250082	2422.359619
0.000000	2.250319	2441.858398
0.000000	2.250556	2468.903320
0.000000	2.250794	2504.068115
0.000000	2.251031	2546.322021
0.000000	2.251268	2586.728027
0.000000	2.251505	2613.885254
0.000000	2.251742	2627.443115
0.000000	2.251980	2629.482666
0.000000	2.252217	2622.197266
0.000000	2.252454	2605.966309
0.000000	2.252691	2582.460449
0.000000	2.252928	2555.649170
0.000000	2.253165	2531.599365
0.000000	2.253402	2516.330322
0.000000	2.253640	2514.546631
0.000000	2.253877	2510.767090
0.000000	2.254114	2502.400391
0.000000	2.254351	2490.490723
0.000000	2.254588	2476.269775
0.000000	2.254826	2460.085938
0.000000	2.255063	2444.402100
0.000000	2.255300	2431.065430
0.000000	2.255537	2418.660156
0.000000	2.255774	2407.590332
0.000000	2.256011	2396.869385
0.000000	2.256249	2388.484619
0.000000	2.256486	2380.053223
0.000000	2.256723	2369.840088
0.000000	2.256960	2362.898193
0.000000	2.257197	2358.011719
0.000000	2.257435	2353.804443
0.000000	2.257672	2351.135742
0.000000	2.257909	2349.788086
0.000000	2.258146	2349.531006
0.000000	2.258383	2351.046875
0.000000	2.258621	2353.725586
0.000000	2.258858	2357.441162
0.000000	2.259095	2364.166504
0.000000	2.259332	2375.362793
0.000000	2.259569	2393.412842
0.000000	2.259806	2419.825928
0.000000	2.260043	2457.194336
0.000000	2.260281	2504.718262
0.000000	2.260518	2559.922607
0.000000	2.260755	2619.740967
0.000000	2.260992	2683.307373
0.000000	2.261229	2740.032715
0.000000	2.261467	2784.101318
0.000000	2.261704	2817.649414
0.000000	2.261941	2859.114990
0.000000	2.262178	2914.259277
0.000000	2.262415	2949.393311
0.000000	2.262652	2984.032227
0.000000	2.262890	3004.638672
0.000000	2.263127	3013.856201
0.000000	2.263364	3012.667236
0.000000	2.263601	2999.175781
0.000000	2.263838	2971.250732
0.000000	2.264076	2929.566650
0.000000	2.264313	2876.063477
0.000000	2.264550	2813.166992
0.000000	2.264787	2745.753174
0.000000	2.265024	2679.513672
0.000000	2.265261	2621.196045
0.000000	2.265499	2579.065918
0.000000	2.265736	2553.710938
0.000000	2.265973	2531.822510
0.000000	2.266210	2513.163818
0.000000	2.266447	2498.541748
0.000000	2.266685	2487.118408
0.000000	2.266922	2478.152344
0.000000	2.267159	2470.760010
0.000000	2.267396	2464.980225
0.000000	2.267633	2460.633545
0.000000	2.267870	2457.930176
0.000000	2.268108	2456.987793
0.000000	2.268345	2458.050537
0.000000	2.268582	2461.951172
0.000000	2.268819	2468.359863
0.000000	2.269056	2476.893799
0.000000	2.269293	2488.029541
0.000000	2.269531	2502.041748
0.000000	2.269768	2518.981445
0.000000	2.270005	2537.130371
0.000000	2.270242	2553.014893
0.000000	2.270479	2563.439697
0.000000	2.270716	2568.039795
0.000000	2.270954	2567.894043
0.000000	2.271191	2564.381836
0.000000	2.271428	2559.593994
0.000000	2.271665	2556.179932
0.000000	2.271902	2554.323730
0.000000	2.272140	2553.320313
0.000000	2.272377	2552.725586
0.000000	2.272614	2552.613037
0.000000	2.272851	2553.356201
0.000000	2.273088	2553.952881
0.000000	2.273325	2551.706055
0.000000	2.273562	2546.517334
0.000000	2.273800	2539.772461
0.000000	2.274037	2533.985107
0.000000	2.274274	2529.379150
0.000000	2.274511	2525.638672
0.000000	2.274748	2522.471436
0.000000	2.274986	2519.493408
0.000000	2.275223	2517.220215
0.000000	2.275460	2515.395752
0.000000	2.275697	2512.989014
0.000000	2.275934	2510.199707
0.000000	2.276171	2507.583984
0.000000	2.276409	2504.958740
0.000000	2.276646	2503.187988
0.000000	2.276883	2503.192383
0.000000	2.277120	2504.760010
0.000000	2.277357	2507.798584
0.000000	2.277595	2512.337402
0.000000	2.277832	2516.826660
0.000000	2.278069	2520.212646
0.000000	2.278306	2523.731934
0.000000	2.278543	2527.293945
0.000000	2.278780	2530.940918
0.000000	2.279017	2534.466309
0.000000	2.279255	2535.838867
0.000000	2.279492	2533.203613
0.000000	2.279729	2527.867432
0.000000	2.279966	2519.947021
0.000000	2.280203	2511.106445
0.000000	2.280441	2502.013184
0.000000	2.280678	2492.006592
0.000000	2.280915	2480.899902
0.000000	2.281152	2470.237549
0.000000	2.281389	2462.781494
0.000000	2.281626	2458.947510
0.000000	2.281864	2456.717041
0.000000	2.282101	2455.390137
0.000000	2.282338	2455.006836
0.000000	2.282575	2455.433594
0.000000	2.282812	2456.618896
0.000000	2.283049	2458.492432
0.000000	2.283287	2460.493652
0.000000	2.283524	2463.168457
0.000000	2.283761	2466.263428
0.000000	2.283998	2469.177002
0.000000	2.284235	2472.550049
0.000000	2.284472	2476.820313
0.000000	2.284710	2482.147705
0.000000	2.284947	2487.509766
0.000000	2.285184	2493.358398
0.000000	2.285421	2499.132080
0.000000	2.285658	2503.486816
0.000000	2.285896	2506.792725
0.000000	2.286133	2509.288086
0.000000	2.286370	2511.548828
0.000000	2.286607	2513.746826
0.000000	2.286844	2516.362305
0.000000	2.287081	2518.869873
0.000000	2.287319	2521.467529
0.000000	2.287556	2524.681641
0.000000	2.287793	2529.639404
0.000000	2.288030	2539.136719
0.000000	2.288267	2552.529053
0.000000	2.288505	2569.241455
0.000000	2.288742	2590.751221
0.000000	2.288979	2617.671631
0.000000	2.289216	2650.159424
0.000000	2.289453	2685.094482
0.000000	2.289690	2712.228271
0.000000	2.289928	2733.553711
0.000000	2.290165	2751.797119
0.000000	2.290402	2768.812012
0.000000	2.290639	2787.791260
0.000000	2.290876	2812.310547
0.000000	2.291114	2847.107178
0.000000	2.291351	2896.007813
0.000000	2.291588	2947.235352
0.000000	2.291825	2991.972656
0.000000	2.292062	3028.000244
0.000000	2.292300	3054.244873
0.000000	2.292536	3068.783447
0.000000	2.292774	3069.953857
0.000000	2.293011	3058.293457
0.000000	2.293248	3033.530273
0.000000	2.293485	2994.428955
0.000000	2.293722	2942.371826
0.000000	2.293960	2881.896240
0.000000	2.294197	2819.929688
0.000000	2.294434	2764.162598
0.000000	2.294671	2723.454590
0.000000	2.294908	2696.488037
0.000000	2.295146	2684.800537
0.000000	2.295383	2675.910889
0.000000	2.295620	2671.278076
0.000000	2.295857	2673.747559
0.000000	2.296094	2680.626709
0.000000	2.296331	2690.722900
0.000000	2.296569	2699.642090
0.000000	2.296806	2705.885254
0.000000	2.297043	2706.444336
0.000000	2.297280	2703.585205
0.000000	2.297517	2701.974121
0.000000	2.297755	2705.068115
0.000000	2.297992	2716.145508
0.000000	2.298229	2730.051758
0.000000	2.298466	2746.355713
0.000000	2.298703	2763.198730
0.000000	2.298940	2775.205078
0.000000	2.299177	2779.744141
0.000000	2.299415	2777.237549
0.000000	2.299652	2769.150391
0.000000	2.299889	2759.596924
0.000000	2.300126	2748.864746
0.000000	2.300363	2739.257568
0.000000	2.300601	2733.612549
0.000000	2.300838	2731.997803
0.000000	2.301075	2729.663086
0.000000	2.301312	2726.563477
0.000000	2.301549	2722.110840
0.000000	2.301786	2716.901367
0.000000	2.302023	2711.170898
0.000000	2.302261	2705.966064
0.000000	2.302498	2699.356201
0.000000	2.302735	2690.664307
0.000000	2.302972	2680.034668
0.000000	2.303209	2666.576904
0.000000	2.303447	2649.595459
0.000000	2.303684	2636.918213
0.000000	2.303921	2623.824219
0.000000	2.304158	2610.414063
0.000000	2.304395	2598.514648
0.000000	2.304632	2587.285400
0.000000	2.304870	2576.531006
0.000000	2.305107	2565.685547
0.000000	2.305344	2555.546387
0.000000	2.305581	2546.109131
0.000000	2.305818	2539.165283
0.000000	2.306056	2533.762207
0.000000	2.306293	2528.870605
0.000000	2.306530	2523.822266
0.000000	2.306767	2518.888916
0.000000	2.307004	2513.291504
0.000000	2.307241	2507.293213
0.000000	2.307479	2500.703613
0.000000	2.307716	2494.344482
0.000000	2.307953	2489.577637
0.000000	2.308190	2487.147949
0.000000	2.308427	2486.720703
0.000000	2.308664	2488.046387
0.000000	2.308902	2491.326904
0.000000	2.309139	2497.062500
0.000000	2.309376	2506.083984
0.000000	2.309613	2517.122803
0.000000	2.309850	2529.501953
0.000000	2.310087	2542.474609
0.000000	2.310325	2552.021240
0.000000	2.310562	2556.832031
0.000000	2.310799	2557.923096
0.000000	2.311036	2556.703613
0.000000	2.311273	2553.458984
0.000000	2.311511	2548.703857
0.000000	2.311748	2543.608643
0.000000	2.311985	2540.402588
0.000000	2.312222	2538.609375
0.000000	2.312459	2536.012695
0.000000	2.312696	2532.763428
0.000000	2.312934	2529.635254
0.000000	2.313171	2527.202148
0.000000	2.313408	2526.894287
0.000000	2.313645	2529.720215
0.000000	2.313882	2535.148193
0.000000	2.314120	2543.161133
0.000000	2.314357	2553.111816
0.000000	2.314594	2565.103027
0.000000	2.314831	2578.523193
0.000000	2.315068	2590.956055
0.000000	2.315305	2598.427246
0.000000	2.315543	2599.694336
0.000000	2.315780	2596.837402
0.000000	2.316017	2591.716064
0.000000	2.316254	2586.192871
0.000000	2.316491	2581.405518
0.000000	2.316729	2576.818359
0.000000	2.316966	2571.300293
0.000000	2.317203	2566.489990
0.000000	2.317440	2565.019287
0.000000	2.317677	2568.726563
0.000000	2.317914	2578.332275
0.000000	2.318151	2593.171875
0.000000	2.318389	2612.740967
0.000000	2.318626	2632.319336
0.000000	2.318863	2646.462402
0.000000	2.319100	2654.650635
0.000000	2.319337	2658.954102
0.000000	2.319575	2658.574951
0.000000	2.319812	2654.217773
0.000000	2.320049	2646.176025
0.000000	2.320286	2633.692871
0.000000	2.320523	2613.616211
0.000000	2.320760	2602.626953
0.000000	2.320997	2610.363770
0.000000	2.321235	2617.393799
0.000000	2.321472	2614.741211
0.000000	2.321709	2598.523926
0.000000	2.321946	2576.305908
0.000000	2.322183	2569.871826
0.000000	2.322421	2559.905518
0.000000	2.322658	2553.109619
0.000000	2.322895	2546.455566
0.000000	2.323132	2539.654053
0.000000	2.323369	2533.786865
0.000000	2.323606	2529.250977
0.000000	2.323844	2526.039307
0.000000	2.324081	2525.037842
0.000000	2.324318	2525.703613
0.000000	2.324555	2526.874023
0.000000	2.324792	2527.446777
0.000000	2.325030	2527.830566
0.000000	2.325267	2528.683350
0.000000	2.325504	2530.372559
0.000000	2.325741	2533.237793
0.000000	2.325978	2537.494873
0.000000	2.326216	2542.538330
0.000000	2.326452	2547.018555
0.000000	2.326690	2550.116455
0.000000	2.326927	2549.500732
0.000000	2.327164	2545.126465
0.000000	2.327401	2537.885254
0.000000	2.327638	2528.804199
0.000000	2.327876	2519.485840
0.000000	2.328113	2510.555420
0.000000	2.328350	2504.191650
0.000000	2.328587	2500.510986
0.000000	2.328824	2499.109619
0.000000	2.329062	2499.066650
0.000000	2.329299	2500.097168
0.000000	2.329536	2503.369141
0.000000	2.329773	2508.842041
0.000000	2.330010	2516.016357
0.000000	2.330247	2524.614258
0.000000	2.330485	2535.258545
0.000000	2.330722	2547.829834
0.000000	2.330959	2561.388184
0.000000	2.331196	2571.545410
0.000000	2.331433	2577.822266
0.000000	2.331670	2578.707764
0.000000	2.331908	2575.066162
0.000000	2.332145	2570.129150
0.000000	2.332382	2567.064209
0.000000	2.332619	2567.931152
0.000000	2.332856	2569.501709
0.000000	2.333093	2571.508057
0.000000	2.333331	2573.453125
0.000000	2.333568	2576.000244
0.000000	2.333805	2578.852051
0.000000	2.334042	2581.970459
0.000000	2.334279	2585.145020
0.000000	2.334517	2588.856445
0.000000	2.334754	2594.016846
0.000000	2.334991	2601.635742
0.000000	2.335228	2611.231934
0.000000	2.335465	2622.427246
0.000000	2.335702	2632.894287
0.000000	2.335940	2641.319580
0.000000	2.336177	2648.314453
0.000000	2.336414	2653.229980
0.000000	2.336651	2656.325928
0.000000	2.336888	2657.609863
0.000000	2.337126	2656.842529
0.000000	2.337363	2654.301025
0.000000	2.337600	2650.968018
0.000000	2.337837	2647.494385
0.000000	2.338074	2644.361084
0.000000	2.338311	2642.441406
0.000000	2.338549	2643.680420
0.000000	2.338786	2652.050781
0.000000	2.339023	2668.012451
0.000000	2.339260	2693.824951
0.000000	2.339497	2730.332275
0.000000	2.339735	2778.205566
0.000000	2.339972	2836.968994
0.000000	2.340209	2897.080078
0.000000	2.340446	2949.657715
0.000000	2.340683	2991.078857
0.000000	2.340920	3018.088623
0.000000	2.341157	3028.693359
0.000000	2.341395	3022.104248
0.000000	2.341632	2999.224365
0.000000	2.341869	2961.832275
0.000000	2.342106	2912.934082
0.000000	2.342343	2858.156738
0.000000	2.342581	2804.108398
0.000000	2.342818	2758.148926
0.000000	2.343055	2724.644043
0.000000	2.343292	2701.247314
0.000000	2.343529	2681.365723
0.000000	2.343766	2663.520264
0.000000	2.344004	2647.128174
0.000000	2.344241	2631.345703
0.000000	2.344478	2615.894531
0.000000	2.344715	2600.670166
0.000000	2.344952	2585.310547
0.000000	2.345190	2567.793701
0.000000	2.345427	2547.461182
0.000000	2.345664	2524.852539
0.000000	2.345901	2501.534424
0.000000	2.346138	2478.831055
0.000000	2.346375	2459.366699
0.000000	2.346612	2444.468262
0.000000	2.346850	2431.137451
0.000000	2.347087	2421.566162
0.000000	2.347324	2413.353027
0.000000	2.347561	2406.447021
0.000000	2.347798	2399.916992
0.000000	2.348036	2395.369629
0.000000	2.348273	2393.216797
0.000000	2.348510	2391.698242
0.000000	2.348747	2390.753174
0.000000	2.348984	2390.565430
0.000000	2.349221	2390.618652
0.000000	2.349458	2389.604248
0.000000	2.349696	2388.536133
0.000000	2.349933	2388.288818
0.000000	2.350170	2389.871582
0.000000	2.350407	2393.958252
0.000000	2.350644	2400.153076
0.000000	2.350882	2408.110352
0.000000	2.351119	2417.274414
0.000000	2.351356	2427.130127
0.000000	2.351593	2436.885254
0.000000	2.351830	2446.040771
0.000000	2.352067	2451.334717
0.000000	2.352305	2455.354004
0.000000	2.352542	2458.710938
0.000000	2.352779	2462.392578
0.000000	2.353016	2467.300049
0.000000	2.353253	2472.795654
0.000000	2.353491	2478.694336
0.000000	2.353728	2483.123535
0.000000	2.353965	2485.974121
0.000000	2.354202	2487.826172
0.000000	2.354439	2489.226318
0.000000	2.354676	2490.388428
0.000000	2.354914	2491.386963
0.000000	2.355151	2492.251465
0.000000	2.355388	2492.119141
0.000000	2.355625	2490.844971
0.000000	2.355862	2488.486328
0.000000	2.356100	2485.101074
0.000000	2.356337	2481.368164
0.000000	2.356574	2478.334229
0.000000	2.356811	2477.102051
0.000000	2.357048	2476.903564
0.000000	2.357285	2477.932617
0.000000	2.357523	2478.825195
0.000000	2.357760	2481.514160
0.000000	2.357997	2484.006104
0.000000	2.358234	2486.230957
0.000000	2.358471	2487.871826
0.000000	2.358708	2489.597900
0.000000	2.358946	2490.906494
0.000000	2.359183	2491.435303
0.000000	2.359420	2491.262695
0.000000	2.359657	2491.184082
0.000000	2.359894	2490.755371
0.000000	2.360132	2491.150146
0.000000	2.360369	2492.608398
0.000000	2.360606	2495.432861
0.000000	2.360843	2498.989746
0.000000	2.361080	2502.299805
0.000000	2.361317	2505.058105
0.000000	2.361555	2508.546387
0.000000	2.361792	2512.840088
0.000000	2.362029	2517.208740
0.000000	2.362266	2520.612549
0.000000	2.362503	2522.994141
0.000000	2.362741	2524.753174
0.000000	2.362978	2526.388428
0.000000	2.363215	2528.473877
0.000000	2.363452	2530.651611
0.000000	2.363689	2533.186035
0.000000	2.363926	2536.024902
0.000000	2.364164	2539.392578
0.000000	2.364401	2543.534668
0.000000	2.364638	2548.664795
0.000000	2.364875	2555.375244
0.000000	2.365112	2564.678223
0.000000	2.365350	2571.343750
0.000000	2.365587	2576.744629
0.000000	2.365824	2585.225342
0.000000	2.366061	2587.421631
0.000000	2.366298	2583.048828
0.000000	2.366535	2576.557617
0.000000	2.366772	2574.426758
0.000000	2.367010	2569.297607
0.000000	2.367247	2571.449463
0.000000	2.367484	2584.097168
0.000000	2.367721	2597.944092
0.000000	2.367958	2623.466064
0.000000	2.368196	2651.730225
0.000000	2.368433	2686.885742
0.000000	2.368670	2728.706543
0.000000	2.368907	2763.275635
0.000000	2.369144	2789.070313
0.000000	2.369381	2804.424805
0.000000	2.369618	2809.169922
0.000000	2.369856	2804.710449
0.000000	2.370093	2793.374023
0.000000	2.370330	2775.767578
0.000000	2.370567	2753.928223
0.000000	2.370804	2735.288574
0.000000	2.371042	2727.028564
0.000000	2.371279	2734.312500
0.000000	2.371516	2746.468262
0.000000	2.371753	2756.851563
0.000000	2.371990	2765.311279
0.000000	2.372227	2772.451416
0.000000	2.372465	2779.169434
0.000000	2.372702	2781.166992
0.000000	2.372939	2775.554688
0.000000	2.373176	2763.078369
0.000000	2.373413	2744.907715
0.000000	2.373651	2719.917725
0.000000	2.373888	2690.930908
0.000000	2.374125	2659.093750
0.000000	2.374362	2627.384277
0.000000	2.374599	2601.208252
0.000000	2.374836	2588.724854
0.000000	2.375073	2579.171143
0.000000	2.375311	2567.590332
0.000000	2.375548	2554.344727
0.000000	2.375785	2540.692139
0.000000	2.376022	2526.158936
0.000000	2.376259	2511.653076
0.000000	2.376497	2500.572998
0.000000	2.376734	2492.499756
0.000000	2.376971	2485.026611
0.000000	2.377208	2477.344482
0.000000	2.377445	2469.444336
0.000000	2.377682	2463.142822
0.000000	2.377920	2460.227539
0.000000	2.378157	2458.897705
0.000000	2.378394	2458.623535
0.000000	2.378631	2459.166016
0.000000	2.378868	2460.851318
0.000000	2.379106	2463.616699
0.000000	2.379343	2467.005127
0.000000	2.379580	2469.344971
0.000000	2.379817	2472.186035
0.000000	2.380054	2475.899170
0.000000	2.380291	2480.527344
0.000000	2.380529	2486.342773
0.000000	2.380766	2493.572998
0.000000	2.381003	2501.877686
0.000000	2.381240	2510.455811
0.000000	2.381477	2518.806396
0.000000	2.381714	2525.817139
0.000000	2.381952	2533.569580
0.000000	2.382189	2542.521729
0.000000	2.382426	2551.961670
0.000000	2.382663	2559.597900
0.000000	2.382900	2564.142822
0.000000	2.383137	2571.137207
0.000000	2.383375	2575.434082
0.000000	2.383612	2582.752686
0.000000	2.383849	2584.253662
0.000000	2.384086	2580.895020
0.000000	2.384323	2574.147461
0.000000	2.384561	2563.432617
0.000000	2.384798	2555.638672
0.000000	2.385035	2551.083008
0.000000	2.385272	2549.440186
0.000000	2.385509	2550.404785
0.000000	2.385746	2552.710938
0.000000	2.385984	2557.059814
0.000000	2.386221	2562.899414
0.000000	2.386458	2569.590576
0.000000	2.386695	2576.566895
0.000000	2.386932	2583.878662
0.000000	2.387170	2589.213623
0.000000	2.387407	2592.797852
0.000000	2.387644	2594.896973
0.000000	2.387881	2596.172607
0.000000	2.388118	2596.444824
0.000000	2.388355	2595.972412
0.000000	2.388592	2595.933838
0.000000	2.388830	2595.829102
0.000000	2.389067	2595.453369
0.000000	2.389304	2594.429199
0.000000	2.389541	2593.052002
0.000000	2.389778	2591.565674
0.000000	2.390016	2590.123535
0.000000	2.390253	2587.309326
0.000000	2.390490	2581.722900
0.000000	2.390727	2573.668213
0.000000	2.390964	2565.612061
0.000000	2.391201	2554.732666
0.000000	2.391439	2541.671875
0.000000	2.391676	2526.979004
0.000000	2.391913	2510.743652
0.000000	2.392150	2492.603760
0.000000	2.392387	2473.481201
0.000000	2.392625	2454.645264
0.000000	2.392862	2437.881592
0.000000	2.393099	2424.046631
0.000000	2.393336	2412.571777
0.000000	2.393573	2402.383057
0.000000	2.393811	2394.626221
0.000000	2.394047	2389.687012
0.000000	2.394285	2386.372070
0.000000	2.394522	2385.521973
0.000000	2.394759	2386.173096
0.000000	2.394996	2388.168213
0.000000	2.395233	2391.249023
0.000000	2.395471	2393.869385
0.000000	2.395708	2395.566162
0.000000	2.395945	2396.361816
0.000000	2.396182	2396.928711
0.000000	2.396419	2397.960938
0.000000	2.396657	2399.971680
0.000000	2.396894	2402.958740
0.000000	2.397131	2406.581299
0.000000	2.397368	2411.121094
0.000000	2.397605	2414.594727
0.000000	2.397842	2417.033203
0.000000	2.398079	2418.944336
0.000000	2.398317	2420.603516
0.000000	2.398554	2422.396484
0.000000	2.398791	2424.668701
0.000000	2.399028	2428.039063
0.000000	2.399265	2432.487549
0.000000	2.399503	2438.008545
0.000000	2.399740	2444.954346
0.000000	2.399977	2452.203125
0.000000	2.400214	2457.395508
0.000000	2.400451	2461.411377
0.000000	2.400688	2465.243652
0.000000	2.400926	2469.083252
0.000000	2.401163	2472.635742
0.000000	2.401400	2473.925537
0.000000	2.401637	2473.750488
0.000000	2.401874	2473.647705
0.000000	2.402112	2473.895996
0.000000	2.402349	2476.321533
0.000000	2.402586	2479.729492
0.000000	2.402823	2484.719971
0.000000	2.403060	2491.618652
0.000000	2.403297	2500.484863
0.000000	2.403535	2510.937988
0.000000	2.403772	2519.995361
0.000000	2.404009	2524.516357
0.000000	2.404246	2525.424561
0.000000	2.404483	2524.351074
0.000000	2.404721	2521.531494
0.000000	2.404958	2519.187988
0.000000	2.405195	2520.068115
0.000000	2.405432	2525.093262
0.000000	2.405669	2530.755127
0.000000	2.405906	2536.680420
0.000000	2.406144	2541.606445
0.000000	2.406381	2542.851563
0.000000	2.406618	2538.562988
0.000000	2.406855	2536.279541
0.000000	2.407092	2527.424316
0.000000	2.407329	2513.798828
0.000000	2.407567	2499.131104
0.000000	2.407804	2492.031738
0.000000	2.408041	2486.166016
0.000000	2.408278	2480.132324
0.000000	2.408515	2474.615479
0.000000	2.408752	2469.084229
0.000000	2.408990	2463.816406
0.000000	2.409227	2461.626465
0.000000	2.409464	2460.151123
0.000000	2.409701	2458.730225
0.000000	2.409938	2457.002197
0.000000	2.410176	2454.850098
0.000000	2.410413	2451.727783
0.000000	2.410650	2447.786377
0.000000	2.410887	2443.794189
0.000000	2.411124	2440.259033
0.000000	2.411361	2437.961426
0.000000	2.411599	2436.066650
0.000000	2.411836	2434.609863
0.000000	2.412073	2433.326172
0.000000	2.412310	2431.884766
0.000000	2.412547	2430.522461
0.000000	2.412785	2428.983887
0.000000	2.413022	2426.406494
0.000000	2.413259	2423.188232
0.000000	2.413496	2419.714111
0.000000	2.413733	2415.841553
0.000000	2.413970	2413.052734
0.000000	2.414207	2411.647949
0.000000	2.414445	2409.788086
0.000000	2.414682	2408.108398
0.000000	2.414919	2406.181152
0.000000	2.415156	2405.262939
0.000000	2.415393	2405.135010
0.000000	2.415631	2405.231689
0.000000	2.415868	2404.663574
0.000000	2.416105	2403.373291
0.000000	2.416342	2401.734863
0.000000	2.416579	2399.738770
0.000000	2.416816	2397.504639
0.000000	2.417053	2395.221191
0.000000	2.417291	2394.192871
0.000000	2.417528	2396.550049
0.000000	2.417765	2401.226563
0.000000	2.418002	2410.325684
0.000000	2.418239	2425.610596
0.000000	2.418477	2449.404785
0.000000	2.418714	2482.474854
0.000000	2.418951	2524.874023
0.000000	2.419188	2575.002686
0.000000	2.419425	2628.770996
0.000000	2.419662	2668.031738
0.000000	2.419900	2692.626709
0.000000	2.420137	2702.578125
0.000000	2.420374	2700.681641
0.000000	2.420611	2690.805420
0.000000	2.420848	2677.190430
0.000000	2.421086	2665.009766
0.000000	2.421323	2660.351807
0.000000	2.421560	2663.726563
0.000000	2.421797	2666.542236
0.000000	2.422034	2669.607666
0.000000	2.422271	2674.212891
0.000000	2.422508	2680.453613
0.000000	2.422746	2688.678955
0.000000	2.422983	2698.719727
0.000000	2.423220	2707.833008
0.000000	2.423457	2710.469971
0.000000	2.423694	2706.188232
0.000000	2.423932	2698.092773
0.000000	2.424169	2687.067627
0.000000	2.424406	2674.207520
0.000000	2.424643	2664.039307
0.000000	2.424880	2660.008545
0.000000	2.425117	2662.713867
0.000000	2.425355	2659.940186
0.000000	2.425592	2654.276611
0.000000	2.425829	2647.130371
0.000000	2.426066	2638.668213
0.000000	2.426303	2629.894043
0.000000	2.426541	2622.458984
0.000000	2.426778	2619.840820
0.000000	2.427015	2622.239258
0.000000	2.427252	2628.867188
0.000000	2.427489	2641.139648
0.000000	2.427727	2659.750244
0.000000	2.427964	2685.819580
0.000000	2.428201	2718.940674
0.000000	2.428438	2757.383301
0.000000	2.428675	2789.320068
0.000000	2.428912	2811.574463
0.000000	2.429150	2824.075439
0.000000	2.429387	2828.972412
0.000000	2.429624	2830.111572
0.000000	2.429861	2830.130371
0.000000	2.430098	2832.241943
0.000000	2.430335	2840.195801
0.000000	2.430573	2842.054443
0.000000	2.430810	2832.048828
0.000000	2.431047	2811.425049
0.000000	2.431284	2784.227783
0.000000	2.431521	2752.177002
0.000000	2.431758	2719.234131
0.000000	2.431996	2689.490234
0.000000	2.432233	2668.803955
0.000000	2.432470	2661.874023
0.000000	2.432707	2660.343750
0.000000	2.432944	2662.872314
0.000000	2.433182	2669.440674
0.000000	2.433419	2678.875977
0.000000	2.433656	2687.929443
0.000000	2.433893	2692.789551
0.000000	2.434130	2693.557861
0.000000	2.434367	2690.082031
0.000000	2.434605	2682.615723
0.000000	2.434842	2672.456787
0.000000	2.435079	2661.916016
0.000000	2.435316	2650.913086
0.000000	2.435553	2640.570068
0.000000	2.435791	2630.391357
0.000000	2.436028	2621.084961
0.000000	2.436265	2614.448730
0.000000	2.436502	2610.742432
0.000000	2.436739	2608.335693
0.000000	2.436976	2606.645264
0.000000	2.437213	2605.672607
0.000000	2.437451	2605.566406
0.000000	2.437688	2607.096191
0.000000	2.437925	2610.266846
0.000000	2.438162	2615.687500
0.000000	2.438399	2622.601318
0.000000	2.438637	2628.727783
0.000000	2.438874	2632.537598
0.000000	2.439111	2635.740967
0.000000	2.439348	2638.879883
0.000000	2.439585	2641.327881
0.000000	2.439822	2643.436035
0.000000	2.440060	2645.108887
0.000000	2.440297	2645.902832
0.000000	2.440534	2646.020264
0.000000	2.440771	2645.385010
0.000000	2.441008	2645.725098
0.000000	2.441246	2645.863281
0.000000	2.441483	2645.777832
0.000000	2.441720	2646.700684
0.000000	2.441957	2650.365234
0.000000	2.442194	2657.408691
0.000000	2.442431	2666.574463
0.000000	2.442668	2677.759277
0.000000	2.442906	2693.354492
0.000000	2.443143	2706.985107
0.000000	2.443380	2717.838135
0.000000	2.443617	2729.523193
0.000000	2.443854	2735.070801
0.000000	2.444092	2734.102539
0.000000	2.444329	2729.265137
0.000000	2.444566	2721.219727
0.000000	2.444803	2709.855225
0.000000	2.445040	2696.562744
0.000000	2.445277	2685.284668
0.000000	2.445514	2681.228027
0.000000	2.445752	2678.832275
0.000000	2.445989	2677.490479
0.000000	2.446226	2678.281494
0.000000	2.446463	2681.469482
0.000000	2.446700	2685.969482
0.000000	2.446938	2691.314697
0.000000	2.447175	2697.381104
0.000000	2.447412	2704.541016
0.000000	2.447649	2713.654053
0.000000	2.447886	2724.198242
0.000000	2.448123	2734.335938
0.000000	2.448361	2744.368652
0.000000	2.448598	2755.047119
0.000000	2.448835	2765.848389
0.000000	2.449072	2776.270752
0.000000	2.449309	2787.191895
0.000000	2.449547	2798.306396
0.000000	2.449784	2810.572998
0.000000	2.450021	2823.870117
0.000000	2.450258	2837.385254
0.000000	2.450495	2847.917236
0.000000	2.450732	2856.635986
0.000000	2.450970	2862.594482
0.000000	2.451207	2866.166748
0.000000	2.451444	2867.759521
0.000000	2.451681	2866.693359
0.000000	2.451918	2861.943359
0.000000	2.452156	2853.707275
0.000000	2.452393	2841.715332
0.000000	2.452630	2826.974854
0.000000	2.452867	2811.558594
0.000000	2.453104	2797.416992
0.000000	2.453341	2785.831055
0.000000	2.453579	2775.530762
0.000000	2.453816	2767.214111
0.000000	2.454053	2760.324463
0.000000	2.454290	2754.469971
0.000000	2.454527	2748.746338
0.000000	2.454765	2743.507080
0.000000	2.455002	2739.118652
0.000000	2.455239	2734.640381
0.000000	2.455476	2724.790283
0.000000	2.455713	2720.964600
0.000000	2.455950	2718.655518
0.000000	2.456187	2715.683350
0.000000	2.456425	2714.209717
0.000000	2.456662	2712.953369
0.000000	2.456899	2712.752441
0.000000	2.457136	2714.550537
0.000000	2.457373	2717.370361
0.000000	2.457611	2719.219482
0.000000	2.457848	2721.919922
0.000000	2.458085	2724.317627
0.000000	2.458322	2726.946777
0.000000	2.458559	2725.081787
0.000000	2.458797	2725.906006
0.000000	2.459034	2726.759766
0.000000	2.459271	2729.755127
0.000000	2.459508	2733.541260
0.000000	2.459745	2738.150391
0.000000	2.459982	2744.218750
0.000000	2.460220	2751.364746
0.000000	2.460457	2760.411621
0.000000	2.460694	2771.047363
0.000000	2.460931	2782.464355
0.000000	2.461168	2792.884277
0.000000	2.461406	2800.363281
0.000000	2.461643	2805.253418
0.000000	2.461880	2808.283447
0.000000	2.462117	2808.612305
0.000000	2.462354	2806.492188
0.000000	2.462591	2802.134766
0.000000	2.462828	2795.711914
0.000000	2.463066	2788.077393
0.000000	2.463303	2781.594727
0.000000	2.463540	2776.290283
0.000000	2.463777	2771.648682
0.000000	2.464014	2767.478271
0.000000	2.464252	2764.199219
0.000000	2.464489	2762.478027
0.000000	2.464726	2763.410400
0.000000	2.464963	2766.362061
0.000000	2.465200	2770.205322
0.000000	2.465437	2774.933838
0.000000	2.465674	2779.923828
0.000000	2.465912	2783.849121
0.000000	2.466149	2782.459717
0.000000	2.466386	2786.602051
0.000000	2.466623	2779.614502
0.000000	2.466860	2781.039063
0.000000	2.467098	2779.591309
0.000000	2.467335	2781.208496
0.000000	2.467572	2779.157959
0.000000	2.467809	2773.682861
0.000000	2.468046	2769.053223
0.000000	2.468283	2769.723389
0.000000	2.468521	2773.286865
0.000000	2.468758	2777.342285
0.000000	2.468995	2781.841309
0.000000	2.469232	2787.399170
0.000000	2.469469	2794.292725
0.000000	2.469707	2801.664063
0.000000	2.469944	2808.840088
0.000000	2.470181	2815.293457
0.000000	2.470418	2818.542969
0.000000	2.470655	2819.481934
0.000000	2.470892	2819.284180
0.000000	2.471129	2818.127686
0.000000	2.471367	2816.312988
0.000000	2.471604	2816.281006
0.000000	2.471841	2816.453369
0.000000	2.472078	2817.015625
0.000000	2.472315	2817.696045
0.000000	2.472553	2817.520020
0.000000	2.472790	2816.068359
0.000000	2.473027	2814.422119
0.000000	2.473264	2812.529785
0.000000	2.473501	2809.767334
0.000000	2.473738	2806.172852
0.000000	2.473976	2802.601074
0.000000	2.474213	2799.470947
0.000000	2.474450	2797.887451
0.000000	2.474687	2796.907715
0.000000	2.474924	2795.905273
0.000000	2.475162	2792.833252
0.000000	2.475399	2789.051514
0.000000	2.475636	2784.733887
0.000000	2.475873	2779.878174
0.000000	2.476110	2774.903076
0.000000	2.476347	2770.266357
0.000000	2.476585	2765.815186
0.000000	2.476822	2762.333008
0.000000	2.477059	2758.147705
0.000000	2.477296	2752.994629
0.000000	2.477533	2748.505127
0.000000	2.477771	2743.959473
0.000000	2.478008	2740.316406
0.000000	2.478245	2737.581543
0.000000	2.478482	2734.750244
0.000000	2.478719	2732.011475
0.000000	2.478956	2729.844971
0.000000	2.479194	2728.635254
0.000000	2.479431	2727.894287
0.000000	2.479668	2728.166016
0.000000	2.479905	2729.333496
0.000000	2.480142	2730.563232
0.000000	2.480379	2731.524414
0.000000	2.480617	2731.829834
0.000000	2.480854	2731.791504
0.000000	2.481091	2730.751953
0.000000	2.481328	2728.181152
0.000000	2.481565	2724.360596
0.000000	2.481802	2719.102783
0.000000	2.482040	2713.333740
0.000000	2.482277	2707.772949
0.000000	2.482514	2703.231445
0.000000	2.482751	2698.850342
0.000000	2.482988	2695.075195
0.000000	2.483226	2692.951904
0.000000	2.483463	2693.210449
0.000000	2.483700	2694.710938
0.000000	2.483937	2695.621094
0.000000	2.484174	2696.193604
0.000000	2.484411	2696.588867
0.000000	2.484648	2696.623779
0.000000	2.484886	2696.130127
0.000000	2.485123	2695.084717
0.000000	2.485360	2693.737305
0.000000	2.485597	2692.366699
0.000000	2.485834	2690.659180
0.000000	2.486072	2687.710449
0.000000	2.486309	2684.254639
0.000000	2.486546	2680.530273
0.000000	2.486783	2677.308594
0.000000	2.487020	2674.624756
0.000000	2.487257	2673.277100
0.000000	2.487495	2672.000488
0.000000	2.487732	2670.098389
0.000000	2.487969	2667.054932
0.000000	2.488206	2662.846436
0.000000	2.488443	2657.008301
0.000000	2.488681	2650.583984
0.000000	2.488918	2643.951416
0.000000	2.489155	2636.629639
0.000000	2.489392	2628.123535
0.000000	2.489629	2618.718018
0.000000	2.489866	2607.718018
0.000000	2.490103	2595.645752
0.000000	2.490341	2584.649902
0.000000	2.490578	2575.399902
0.000000	2.490815	2567.043213
0.000000	2.491052	2559.827393
0.000000	2.491289	2553.816162
0.000000	2.491527	2548.272461
0.000000	2.491764	2543.377197
0.000000	2.492001	2539.316406
0.000000	2.492238	2535.422119
0.000000	2.492475	2531.484375
0.000000	2.492712	2529.843018
0.000000	2.492950	2528.909180
0.000000	2.493187	2527.997803
0.000000	2.493424	2526.238037
0.000000	2.493661	2524.118164
0.000000	2.493898	2520.916992
0.000000	2.494135	2516.910156
0.000000	2.494373	2512.591309
0.000000	2.494610	2509.007324
0.000000	2.494847	2509.385986
0.000000	2.495084	2511.696289
0.000000	2.495321	2515.823975
0.000000	2.495559	2521.361084
0.000000	2.495796	2527.843262
0.000000	2.496033	2534.173096
0.000000	2.496270	2540.507568
0.000000	2.496507	2546.926514
0.000000	2.496744	2551.199707
0.000000	2.496982	2555.468750
0.000000	2.497219	2559.916748
0.000000	2.497456	2566.452881
0.000000	2.497693	2576.236084
0.000000	2.497930	2591.002441
0.000000	2.498168	2612.761230
0.000000	2.498405	2643.048828
0.000000	2.498642	2680.745361
0.000000	2.498879	2718.225586
0.000000	2.499116	2746.233887
0.000000	2.499353	2764.627197
0.000000	2.499591	2773.105713
0.000000	2.499828	2772.647705
0.000000	2.500065	2764.401123
0.000000	2.500302	2747.668701
0.000000	2.500539	2721.682617
0.000000	2.500777	2688.205566
0.000000	2.501014	2651.488037
0.000000	2.501251	2616.357910
0.000000	2.501488	2589.117676
0.000000	2.501725	2573.534180
0.000000	2.501962	2559.768066
0.000000	2.502200	2547.087158
0.000000	2.502437	2535.587646
0.000000	2.502674	2526.647705
0.000000	2.502911	2521.830811
0.000000	2.503148	2520.712158
0.000000	2.503386	2520.781982
0.000000	2.503623	2521.768066
0.000000	2.503860	2521.329102
0.000000	2.504097	2518.989990
0.000000	2.504334	2518.841064
0.000000	2.504571	2520.148193
0.000000	2.504808	2521.321533
0.000000	2.505046	2522.035400
0.000000	2.505283	2521.882813
0.000000	2.505520	2521.133789
0.000000	2.505757	2520.154053
0.000000	2.505994	2520.111816
0.000000	2.506232	2520.512451
0.000000	2.506469	2520.586914
0.000000	2.506706	2520.915039
0.000000	2.506943	2521.525635
0.000000	2.507180	2523.063721
0.000000	2.507417	2525.798340
0.000000	2.507655	2529.202148
0.000000	2.507892	2532.660400
0.000000	2.508129	2536.602539
0.000000	2.508366	2540.721436
0.000000	2.508603	2544.561279
0.000000	2.508841	2548.403564
0.000000	2.509078	2552.089844
0.000000	2.509315	2555.616943
0.000000	2.509552	2559.270508
0.000000	2.509789	2563.373291
0.000000	2.510026	2567.771484
0.000000	2.510263	2573.143066
0.000000	2.510501	2578.200684
0.000000	2.510738	2583.663818
0.000000	2.510975	2589.288574
0.000000	2.511212	2594.783691
0.000000	2.511449	2600.790283
0.000000	2.511687	2606.708252
0.000000	2.511924	2612.248291
0.000000	2.512161	2616.647217
0.000000	2.512398	2619.934570
0.000000	2.512635	2623.373779
0.000000	2.512872	2626.784668
0.000000	2.513109	2630.772217
0.000000	2.513347	2635.501709
0.000000	2.513584	2641.726318
0.000000	2.513821	2648.913818
0.000000	2.514058	2656.996826
0.000000	2.514295	2666.152832
0.000000	2.514533	2675.842529
0.000000	2.514770	2683.009521
0.000000	2.515007	2690.087158
0.000000	2.515244	2696.841797
0.000000	2.515481	2703.782715
0.000000	2.515718	2710.742676
0.000000	2.515956	2718.905762
0.000000	2.516193	2728.931641
0.000000	2.516430	2741.374512
0.000000	2.516667	2756.501953
0.000000	2.516904	2774.383301
0.000000	2.517142	2792.865967
0.000000	2.517379	2808.106689
0.000000	2.517616	2814.975830
0.000000	2.517853	2815.882813
0.000000	2.518090	2812.710693
0.000000	2.518327	2806.101563
0.000000	2.518565	2797.395264
0.000000	2.518802	2790.579590
0.000000	2.519039	2788.317383
0.000000	2.519276	2788.060791
0.000000	2.519513	2787.817139
0.000000	2.519750	2788.166016
0.000000	2.519988	2788.523926
0.000000	2.520225	2788.967773
0.000000	2.520462	2789.698730
0.000000	2.520699	2790.442871
0.000000	2.520936	2791.052734
0.000000	2.521173	2792.002930
0.000000	2.521411	2794.262695
0.000000	2.521648	2796.332275
0.000000	2.521885	2797.714600
0.000000	2.522122	2798.536377
0.000000	2.522359	2799.209473
0.000000	2.522597	2799.678223
0.000000	2.522834	2800.230225
0.000000	2.523071	2800.880615
0.000000	2.523308	2800.624512
0.000000	2.523545	2799.520508
0.000000	2.523782	2796.946289
0.000000	2.524020	2793.432861
0.000000	2.524257	2790.459961
0.000000	2.524494	2787.373047
0.000000	2.524731	2783.605469
0.000000	2.524968	2779.339355
0.000000	2.525206	2775.182129
0.000000	2.525443	2772.277832
0.000000	2.525680	2769.097656
0.000000	2.525917	2766.249756
0.000000	2.526154	2763.903809
0.000000	2.526392	2762.481445
0.000000	2.526629	2762.403320
0.000000	2.526866	2762.598145
0.000000	2.527103	2763.401855
0.000000	2.527340	2765.157227
0.000000	2.527577	2767.684814
0.000000	2.527815	2770.841797
0.000000	2.528052	2774.637695
0.000000	2.528289	2778.870117
0.000000	2.528526	2782.772949
0.000000	2.528763	2784.580811
0.000000	2.529000	2785.034180
0.000000	2.529238	2785.210938
0.000000	2.529475	2785.279297
0.000000	2.529712	2786.145264
0.000000	2.529949	2788.237793
0.000000	2.530186	2791.705078
0.000000	2.530423	2796.383301
0.000000	2.530661	2803.348389
0.000000	2.530898	2813.161865
0.000000	2.531135	2827.307617
0.000000	2.531372	2844.907227
0.000000	2.531609	2863.055176
0.000000	2.531847	2877.571777
0.000000	2.532084	2892.547363
0.000000	2.532321	2906.569580
0.000000	2.532558	2916.367188
0.000000	2.532795	2918.569824
0.000000	2.533032	2915.159424
0.000000	2.533269	2906.741699
0.000000	2.533507	2893.975342
0.000000	2.533744	2877.471191
0.000000	2.533981	2860.424316
0.000000	2.534218	2846.564453
0.000000	2.534455	2839.499512
0.000000	2.534693	2838.193604
0.000000	2.534930	2839.136719
0.000000	2.535167	2842.435791
0.000000	2.535404	2850.014160
0.000000	2.535641	2864.332275
0.000000	2.535878	2887.093506
0.000000	2.536116	2921.177002
0.000000	2.536353	2968.385742
0.000000	2.536590	3030.271484
0.000000	2.536827	3097.452148
0.000000	2.537064	3157.623291
0.000000	2.537302	3209.510010
0.000000	2.537539	3251.290039
0.000000	2.537776	3281.535400
0.000000	2.538013	3298.489258
0.000000	2.538250	3300.707031
0.000000	2.538487	3287.805908
0.000000	2.538724	3260.077881
0.000000	2.538962	3217.372070
0.000000	2.539199	3162.317871
0.000000	2.539436	3103.098633
0.000000	2.539673	3049.401611
0.000000	2.539910	3012.703369
0.000000	2.540148	2994.302979
0.000000	2.540385	2995.399658
0.000000	2.540622	3008.847900
0.000000	2.540859	3037.234131
0.000000	2.541096	3080.683838
0.000000	2.541333	3137.255127
0.000000	2.541571	3189.295654
0.000000	2.541808	3229.930420
0.000000	2.542045	3257.469727
0.000000	2.542282	3271.705811
0.000000	2.542519	3273.093506
0.000000	2.542756	3263.293945
0.000000	2.542994	3241.338135
0.000000	2.543231	3206.126953
0.000000	2.543468	3159.021240
0.000000	2.543705	3104.663574
0.000000	2.543942	3048.196289
0.000000	2.544179	2996.706543
0.000000	2.544417	2959.539063
0.000000	2.544654	2937.631836
0.000000	2.544891	2922.616211
0.000000	2.545128	2905.464111
0.000000	2.545365	2885.647217
0.000000	2.545603	2864.168213
0.000000	2.545840	2840.638916
0.000000	2.546077	2814.974365
0.000000	2.546314	2788.127686
0.000000	2.546551	2762.092041
0.000000	2.546788	2741.449463
0.000000	2.547026	2730.540039
0.000000	2.547263	2723.314697
0.000000	2.547500	2718.752686
0.000000	2.547737	2717.167480
0.000000	2.547974	2718.382568
0.000000	2.548212	2722.748291
0.000000	2.548449	2730.106689
0.000000	2.548686	2740.749268
0.000000	2.548923	2756.363037
0.000000	2.549160	2776.510498
0.000000	2.549397	2801.457031
0.000000	2.549635	2831.378662
0.000000	2.549872	2862.522705
0.000000	2.550109	2892.947998
0.000000	2.550346	2922.957275
0.000000	2.550583	2949.557617
0.000000	2.550821	2972.906982
0.000000	2.551058	2993.738770
0.000000	2.551295	3015.462891
0.000000	2.551532	3037.033203
0.000000	2.551769	3058.120605
0.000000	2.552006	3073.022461
0.000000	2.552243	3073.369141
0.000000	2.552481	3058.639648
0.000000	2.552718	3030.454102
0.000000	2.552955	2990.688721
0.000000	2.553192	2942.519531
0.000000	2.553429	2890.681885
0.000000	2.553667	2841.845703
0.000000	2.553904	2805.879639
0.000000	2.554141	2781.900635
0.000000	2.554378	2757.781250
0.000000	2.554615	2737.070068
0.000000	2.554852	2718.688232
0.000000	2.555090	2701.536865
0.000000	2.555327	2686.244873
0.000000	2.555564	2672.502197
0.000000	2.555801	2660.273926
0.000000	2.556038	2649.464111
0.000000	2.556276	2640.396240
0.000000	2.556513	2633.548340
0.000000	2.556750	2627.184570
0.000000	2.556987	2622.287598
0.000000	2.557224	2620.215820
0.000000	2.557462	2619.839111
0.000000	2.557698	2617.979248
0.000000	2.557936	2615.640625
0.000000	2.558173	2613.868652
0.000000	2.558410	2614.171387
0.000000	2.558647	2617.444580
0.000000	2.558884	2623.225342
0.000000	2.559122	2631.664063
0.000000	2.559359	2643.152588
0.000000	2.559596	2656.207764
0.000000	2.559833	2670.330811
0.000000	2.560070	2683.737793
0.000000	2.560308	2700.500244
0.000000	2.560544	2714.857422
0.000000	2.560782	2725.741943
0.000000	2.561019	2734.324951
0.000000	2.561256	2736.175537
0.000000	2.561493	2730.790283
0.000000	2.561730	2717.814941
0.000000	2.561968	2697.218994
0.000000	2.562205	2670.086914
0.000000	2.562442	2638.959961
0.000000	2.562679	2610.628662
0.000000	2.562916	2591.317383
0.000000	2.563154	2591.037354
0.000000	2.563391	2605.972412
0.000000	2.563628	2631.845215
0.000000	2.563865	2666.719238
0.000000	2.564102	2707.474609
0.000000	2.564339	2741.043457
0.000000	2.564577	2764.258057
0.000000	2.564814	2774.472412
0.000000	2.565051	2770.535645
0.000000	2.565288	2751.201416
0.000000	2.565525	2718.281494
0.000000	2.565763	2675.190918
0.000000	2.566000	2626.585449
0.000000	2.566237	2580.398193
0.000000	2.566474	2549.557373
0.000000	2.566711	2531.218750
0.000000	2.566948	2514.825684
0.000000	2.567185	2500.993652
0.000000	2.567423	2490.592041
0.000000	2.567660	2484.397949
0.000000	2.567897	2481.873535
0.000000	2.568134	2481.533691
0.000000	2.568371	2482.496094
0.000000	2.568609	2484.142822
0.000000	2.568846	2487.443115
0.000000	2.569083	2491.744873
0.000000	2.569320	2497.426270
0.000000	2.569557	2505.700195
0.000000	2.569794	2516.584961
0.000000	2.570032	2530.773438
0.000000	2.570269	2548.948730
0.000000	2.570506	2571.510742
0.000000	2.570743	2596.881104
0.000000	2.570980	2621.895020
0.000000	2.571218	2636.525391
0.000000	2.571455	2640.652100
0.000000	2.571692	2633.908936
0.000000	2.571929	2617.495850
0.000000	2.572166	2593.831787
0.000000	2.572403	2568.280273
0.000000	2.572641	2546.646484
0.000000	2.572878	2535.118164
0.000000	2.573115	2525.977539
0.000000	2.573352	2517.882080
0.000000	2.573589	2511.175049
0.000000	2.573827	2506.550781
0.000000	2.574064	2504.342529
0.000000	2.574301	2503.663818
0.000000	2.574538	2504.623779
0.000000	2.574775	2505.985352
0.000000	2.575012	2508.111084
0.000000	2.575250	2511.231689
0.000000	2.575487	2516.643799
0.000000	2.575724	2523.770752
0.000000	2.575961	2532.762695
0.000000	2.576198	2542.707764
0.000000	2.576436	2555.007080
0.000000	2.576673	2569.228760
0.000000	2.576910	2586.452148
0.000000	2.577147	2606.141846
0.000000	2.577384	2626.589355
0.000000	2.577621	2645.023682
0.000000	2.577858	2659.440186
0.000000	2.578096	2669.331543
0.000000	2.578333	2675.068359
0.000000	2.578570	2672.448486
0.000000	2.578807	2661.908691
0.000000	2.579044	2647.231689
0.000000	2.579282	2634.334961
0.000000	2.579519	2624.693115
0.000000	2.579756	2613.666992
0.000000	2.579993	2601.396729
0.000000	2.580230	2588.063477
0.000000	2.580467	2572.502441
0.000000	2.580704	2557.018066
0.000000	2.580942	2544.577393
0.000000	2.581179	2535.002930
0.000000	2.581416	2527.564697
0.000000	2.581653	2523.751221
0.000000	2.581890	2524.321045
0.000000	2.582128	2528.640381
0.000000	2.582365	2536.411377
0.000000	2.582602	2545.029785
0.000000	2.582839	2551.969971
0.000000	2.583076	2557.350830
0.000000	2.583313	2561.261719
0.000000	2.583551	2563.700439
0.000000	2.583788	2565.701660
0.000000	2.584025	2567.865967
0.000000	2.584262	2571.686279
0.000000	2.584499	2577.691162
0.000000	2.584737	2587.285889
0.000000	2.584974	2600.293701
0.000000	2.585211	2612.375977
0.000000	2.585448	2620.674072
0.000000	2.585685	2624.761475
0.000000	2.585922	2625.188477
0.000000	2.586159	2621.747803
0.000000	2.586397	2614.729248
0.000000	2.586634	2604.041260
0.000000	2.586871	2590.968262
0.000000	2.587108	2577.115967
0.000000	2.587345	2562.352539
0.000000	2.587583	2549.859131
0.000000	2.587820	2545.155518
0.000000	2.588057	2545.785156
0.000000	2.588294	2547.016113
0.000000	2.588531	2547.299072
0.000000	2.588768	2546.463379
0.000000	2.589006	2545.023682
0.000000	2.589243	2543.734131
0.000000	2.589480	2542.220703
0.000000	2.589717	2540.875000
0.000000	2.589954	2540.263428
0.000000	2.590192	2539.270508
0.000000	2.590429	2537.750732
0.000000	2.590666	2535.630371
0.000000	2.590903	2533.516113
0.000000	2.591140	2533.284668
0.000000	2.591377	2534.371826
0.000000	2.591615	2535.602539
0.000000	2.591852	2536.229736
0.000000	2.592089	2536.876221
0.000000	2.592326	2536.888672
0.000000	2.592563	2537.777832
0.000000	2.592800	2541.487061
0.000000	2.593038	2545.851074
0.000000	2.593275	2548.491943
0.000000	2.593512	2547.388428
0.000000	2.593749	2544.041504
0.000000	2.593986	2538.706787
0.000000	2.594223	2531.964844
0.000000	2.594461	2524.402344
0.000000	2.594698	2516.345459
0.000000	2.594935	2511.415039
0.000000	2.595172	2514.307373
0.000000	2.595409	2520.907715
0.000000	2.595647	2530.052490
0.000000	2.595884	2541.050049
0.000000	2.596121	2552.863525
0.000000	2.596358	2562.101563
0.000000	2.596595	2566.445313
0.000000	2.596833	2565.580566
0.000000	2.597070	2559.629883
0.000000	2.597307	2549.021729
0.000000	2.597544	2533.820801
0.000000	2.597781	2515.919189
0.000000	2.598018	2498.515869
0.000000	2.598256	2484.335693
0.000000	2.598493	2471.805176
0.000000	2.598730	2460.907959
0.000000	2.598967	2453.612549
0.000000	2.599204	2447.646484
0.000000	2.599442	2442.110107
0.000000	2.599679	2436.579590
0.000000	2.599916	2430.970703
0.000000	2.600153	2424.762939
0.000000	2.600390	2418.504395
0.000000	2.600627	2412.651855
0.000000	2.600864	2408.153320
0.000000	2.601102	2403.980713
0.000000	2.601339	2401.324951
0.000000	2.601576	2400.113770
0.000000	2.601813	2402.324463
0.000000	2.602050	2406.257080
0.000000	2.602288	2412.019531
0.000000	2.602525	2419.097656
0.000000	2.602762	2427.436523
0.000000	2.602999	2437.066895
0.000000	2.603236	2448.768799
0.000000	2.603473	2462.904541
0.000000	2.603711	2479.354492
0.000000	2.603948	2497.193359
0.000000	2.604185	2510.448975
0.000000	2.604422	2512.564209
0.000000	2.604659	2514.118652
0.000000	2.604897	2530.092773
0.000000	2.605134	2548.922363
0.000000	2.605371	2565.345703
0.000000	2.605608	2580.599854
0.000000	2.605845	2595.699707
0.000000	2.606082	2612.411377
0.000000	2.606319	2630.819580
0.000000	2.606557	2648.449463
0.000000	2.606794	2664.278809
0.000000	2.607031	2678.070801
0.000000	2.607268	2688.409424
0.000000	2.607505	2695.563721
0.000000	2.607743	2699.939941
0.000000	2.607980	2702.260010
0.000000	2.608217	2704.126465
0.000000	2.608454	2706.887207
0.000000	2.608691	2710.800537
0.000000	2.608928	2717.815430
0.000000	2.609165	2730.011475
0.000000	2.609403	2750.309570
0.000000	2.609640	2783.749512
0.000000	2.609877	2834.183105
0.000000	2.610114	2891.585693
0.000000	2.610351	2936.648682
0.000000	2.610589	2968.177002
0.000000	2.610826	2983.991943
0.000000	2.611063	2984.139404
0.000000	2.611300	2969.055176
0.000000	2.611537	2939.787598
0.000000	2.611774	2896.601318
0.000000	2.612012	2843.457520
0.000000	2.612249	2785.722412
0.000000	2.612486	2729.067383
0.000000	2.612723	2681.691650
0.000000	2.612960	2652.587646
0.000000	2.613198	2628.775635
0.000000	2.613435	2609.660400
0.000000	2.613672	2594.193848
0.000000	2.613909	2581.968262
0.000000	2.614146	2572.287842
0.000000	2.614383	2564.175293
0.000000	2.614621	2555.546387
0.000000	2.614858	2546.761963
0.000000	2.615095	2538.487061
0.000000	2.615332	2531.534668
0.000000	2.615569	2528.972412
0.000000	2.615806	2528.464111
0.000000	2.616044	2529.819824
0.000000	2.616281	2533.158691
0.000000	2.616518	2539.349609
0.000000	2.616755	2547.384521
0.000000	2.616992	2556.596436
0.000000	2.617229	2565.974121
0.000000	2.617467	2574.214355
0.000000	2.617704	2579.813965
0.000000	2.617941	2582.279785
0.000000	2.618178	2582.731689
0.000000	2.618415	2581.133301
0.000000	2.618653	2577.801758
0.000000	2.618890	2572.689453
0.000000	2.619127	2565.864258
0.000000	2.619364	2556.806885
0.000000	2.619601	2546.853027
0.000000	2.619838	2538.502441
0.000000	2.620076	2531.307129
0.000000	2.620313	2523.907715
0.000000	2.620550	2517.117676
0.000000	2.620787	2512.784668
0.000000	2.621024	2512.120850
0.000000	2.621262	2512.385254
0.000000	2.621499	2513.602295
0.000000	2.621736	2515.777100
0.000000	2.621973	2518.593506
0.000000	2.622210	2521.362061
0.000000	2.622447	2523.389160
0.000000	2.622685	2522.844482
0.000000	2.622922	2517.154297
0.000000	2.623159	2506.913330
0.000000	2.623396	2492.520752
0.000000	2.623633	2475.178223
0.000000	2.623871	2458.555420
0.000000	2.624108	2446.057617
0.000000	2.624345	2440.095703
0.000000	2.624582	2436.282471
0.000000	2.624819	2434.076660
0.000000	2.625057	2434.383545
0.000000	2.625293	2435.462891
0.000000	2.625531	2436.201660
0.000000	2.625768	2435.676270
0.000000	2.626005	2435.106201
0.000000	2.626242	2433.686279
0.000000	2.626479	2431.084961
0.000000	2.626717	2428.596191
0.000000	2.626954	2428.044922
0.000000	2.627191	2428.510010
0.000000	2.627428	2429.116211
0.000000	2.627665	2430.671875
0.000000	2.627903	2433.274902
0.000000	2.628139	2437.824951
0.000000	2.628377	2443.201904
0.000000	2.628614	2449.009033
0.000000	2.628851	2455.169434
0.000000	2.629088	2461.482178
0.000000	2.629325	2468.261719
0.000000	2.629563	2475.773926
0.000000	2.629800	2481.446045
0.000000	2.630037	2490.345459
0.000000	2.630274	2496.948486
0.000000	2.630511	2508.407471
0.000000	2.630749	2523.306396
0.000000	2.630986	2540.035400
0.000000	2.631223	2553.088135
0.000000	2.631460	2571.154785
0.000000	2.631697	2591.469482
0.000000	2.631934	2610.883057
0.000000	2.632172	2626.168457
0.000000	2.632409	2636.788330
0.000000	2.632646	2649.130127
0.000000	2.632883	2656.720703
0.000000	2.633120	2659.073975
0.000000	2.633358	2656.963867
0.000000	2.633595	2651.439209
0.000000	2.633832	2644.868164
0.000000	2.634069	2640.104492
0.000000	2.634306	2642.416504
0.000000	2.634543	2655.980469
0.000000	2.634780	2685.657471
0.000000	2.635018	2722.776855
0.000000	2.635255	2753.077393
0.000000	2.635492	2772.253906
0.000000	2.635729	2779.215332
0.000000	2.635966	2773.948486
0.000000	2.636204	2757.204346
0.000000	2.636441	2731.577148
0.000000	2.636678	2702.951904
0.000000	2.636915	2679.932861
0.000000	2.637152	2672.315918
0.000000	2.637389	2675.020996
0.000000	2.637627	2683.124268
0.000000	2.637864	2696.624756
0.000000	2.638101	2713.885498
0.000000	2.638338	2732.542480
0.000000	2.638575	2753.961426
0.000000	2.638813	2774.647217
0.000000	2.639050	2789.340820
0.000000	2.639287	2794.180664
0.000000	2.639524	2789.275879
0.000000	2.639761	2777.451904
0.000000	2.639998	2762.712402
0.000000	2.640236	2750.669189
0.000000	2.640473	2747.299316
0.000000	2.640710	2754.143066
0.000000	2.640947	2763.536621
0.000000	2.641184	2774.954590
0.000000	2.641421	2787.921143
0.000000	2.641659	2797.338867
0.000000	2.641896	2798.655029
0.000000	2.642133	2792.781982
0.000000	2.642370	2780.742432
0.000000	2.642607	2762.559570
0.000000	2.642844	2739.852295
0.000000	2.643082	2714.129639
0.000000	2.643319	2688.126221
0.000000	2.643556	2670.817871
0.000000	2.643793	2663.335693
0.000000	2.644030	2659.222412
0.000000	2.644268	2649.797363
0.000000	2.644505	2635.747803
0.000000	2.644742	2617.678955
0.000000	2.644979	2596.341309
0.000000	2.645216	2573.889648
0.000000	2.645453	2553.942627
0.000000	2.645691	2539.058594
0.000000	2.645928	2527.986816
0.000000	2.646165	2520.826904
0.000000	2.646402	2516.306152
0.000000	2.646639	2513.854736
0.000000	2.646877	2514.900635
0.000000	2.647114	2519.947754
0.000000	2.647351	2528.791260
0.000000	2.647588	2539.953125
0.000000	2.647825	2552.009521
0.000000	2.648062	2564.544189
0.000000	2.648299	2575.345947
0.000000	2.648537	2584.376709
0.000000	2.648774	2589.820068
0.000000	2.649011	2594.562500
0.000000	2.649248	2598.874268
0.000000	2.649485	2601.773438
0.000000	2.649723	2603.656494
0.000000	2.649960	2605.944580
0.000000	2.650197	2609.911621
0.000000	2.650434	2612.541260
0.000000	2.650671	2613.159912
0.000000	2.650908	2612.444092
0.000000	2.651146	2610.302979
0.000000	2.651383	2606.837646
0.000000	2.651620	2602.256592
0.000000	2.651857	2596.645996
0.000000	2.652094	2590.697998
0.000000	2.652332	2585.455322
0.000000	2.652569	2580.909668
0.000000	2.652806	2577.500488
0.000000	2.653043	2575.000000
0.000000	2.653280	2573.324707
0.000000	2.653517	2572.657471
0.000000	2.653754	2572.109863
0.000000	2.653992	2570.812012
0.000000	2.654229	2571.648926
0.000000	2.654466	2570.874512
0.000000	2.654703	2570.151367
0.000000	2.654940	2566.593994
0.000000	2.655178	2562.385254
0.000000	2.655415	2562.819336
0.000000	2.655652	2565.097412
0.000000	2.655889	2567.681396
0.000000	2.656126	2569.155518
0.000000	2.656363	2567.892334
0.000000	2.656600	2564.278320
0.000000	2.656838	2558.790771
0.000000	2.657075	2551.738281
0.000000	2.657312	2545.285156
0.000000	2.657549	2540.119385
0.000000	2.657786	2534.572754
0.000000	2.658024	2528.010986
0.000000	2.658261	2520.966797
0.000000	2.658498	2513.967773
0.000000	2.658735	2509.311768
0.000000	2.658972	2506.253418
0.000000	2.659209	2503.884033
0.000000	2.659447	2502.766602
0.000000	2.659684	2502.330078
0.000000	2.659921	2501.827393
0.000000	2.660158	2501.127197
0.000000	2.660395	2500.895508
0.000000	2.660633	2502.366699
0.000000	2.660870	2504.869141
0.000000	2.661107	2508.089355
0.000000	2.661344	2512.158447
0.000000	2.661581	2517.211182
0.000000	2.661819	2523.853760
0.000000	2.662056	2533.198975
0.000000	2.662293	2545.100586
0.000000	2.662530	2560.218506
0.000000	2.662767	2578.775391
0.000000	2.663004	2597.278320
0.000000	2.663242	2609.063965
0.000000	2.663479	2610.079346
0.000000	2.663716	2603.079102
0.000000	2.663953	2590.028564
0.000000	2.664190	2572.028076
0.000000	2.664427	2551.149170
0.000000	2.664665	2532.109131
0.000000	2.664902	2519.304688
0.000000	2.665139	2514.407471
0.000000	2.665376	2512.478271
0.000000	2.665613	2511.387451
0.000000	2.665850	2510.742188
0.000000	2.666088	2511.452637
0.000000	2.666325	2516.370850
0.000000	2.666562	2524.010986
0.000000	2.666799	2533.503662
0.000000	2.667036	2542.080078
0.000000	2.667274	2549.848633
0.000000	2.667511	2558.486816
0.000000	2.667748	2569.979980
0.000000	2.667985	2585.382080
0.000000	2.668222	2604.638184
0.000000	2.668459	2629.709229
0.000000	2.668697	2662.054199
0.000000	2.668934	2703.627686
0.000000	2.669171	2757.319824
0.000000	2.669408	2823.695068
0.000000	2.669645	2899.717529
0.000000	2.669883	2967.211670
0.000000	2.670120	3025.933594
0.000000	2.670357	3073.675293
0.000000	2.670594	3108.881592
0.000000	2.670831	3131.653076
0.000000	2.671068	3142.003662
0.000000	2.671306	3139.751709
0.000000	2.671543	3124.377197
0.000000	2.671780	3094.752197
0.000000	2.672017	3052.599609
0.000000	2.672254	3001.694580
0.000000	2.672492	2947.353760
0.000000	2.672729	2896.479736
0.000000	2.672966	2857.361328
0.000000	2.673203	2840.177979
0.000000	2.673440	2827.052734
0.000000	2.673677	2820.842529
0.000000	2.673914	2818.962402
0.000000	2.674152	2821.036133
0.000000	2.674389	2827.281494
0.000000	2.674626	2834.807373
0.000000	2.674863	2842.777832
0.000000	2.675100	2848.661377
0.000000	2.675338	2850.545166
0.000000	2.675575	2851.475830
0.000000	2.675812	2852.007080
0.000000	2.676049	2852.002441
0.000000	2.676286	2851.857666
0.000000	2.676523	2854.252930
0.000000	2.676760	2855.905029
0.000000	2.676998	2855.791016
0.000000	2.677235	2853.329834
0.000000	2.677472	2848.732910
0.000000	2.677709	2841.740723
0.000000	2.677946	2832.968994
0.000000	2.678184	2824.298828
0.000000	2.678421	2814.932129
0.000000	2.678658	2805.297852
0.000000	2.678895	2796.143799
0.000000	2.679132	2786.705078
0.000000	2.679369	2776.860840
0.000000	2.679607	2769.621338
0.000000	2.679844	2763.925049
0.000000	2.680081	2760.385742
0.000000	2.680318	2758.424805
0.000000	2.680555	2758.664795
0.000000	2.680793	2759.568604
0.000000	2.681030	2760.707520
0.000000	2.681267	2762.139404
0.000000	2.681504	2764.043457
0.000000	2.681741	2766.778076
0.000000	2.681978	2769.935547
0.000000	2.682215	2773.348633
0.000000	2.682453	2776.240967
0.000000	2.682690	2775.217773
0.000000	2.682927	2768.326904
0.000000	2.683164	2758.821777
0.000000	2.683401	2742.841553
0.000000	2.683639	2723.736572
0.000000	2.683876	2712.052979
0.000000	2.684113	2700.149902
0.000000	2.684350	2690.845459
0.000000	2.684587	2686.010742
0.000000	2.684824	2684.236572
0.000000	2.685062	2684.936768
0.000000	2.685299	2690.460938
0.000000	2.685536	2701.509277
0.000000	2.685773	2719.325928
0.000000	2.686010	2743.646973
0.000000	2.686248	2775.788574
0.000000	2.686485	2814.774902
0.000000	2.686722	2859.065186
0.000000	2.686959	2895.558838
0.000000	2.687196	2920.586914
0.000000	2.687433	2934.156738
0.000000	2.687671	2938.617676
0.000000	2.687908	2935.540283
0.000000	2.688145	2925.413574
0.000000	2.688382	2910.410889
0.000000	2.688619	2894.544189
0.000000	2.688857	2877.916504
0.000000	2.689094	2855.679688
0.000000	2.689331	2829.961670
0.000000	2.689568	2801.955566
0.000000	2.689805	2776.486328
0.000000	2.690042	2765.585693
0.000000	2.690280	2756.511963
0.000000	2.690517	2749.080322
0.000000	2.690754	2742.902344
0.000000	2.690991	2738.763672
0.000000	2.691228	2736.125488
0.000000	2.691465	2734.700928
0.000000	2.691703	2731.982422
0.000000	2.691940	2728.906250
0.000000	2.692177	2725.762451
0.000000	2.692414	2723.449463
0.000000	2.692651	2723.782471
0.000000	2.692888	2723.676270
0.000000	2.693126	2724.027832
0.000000	2.693363	2724.682129
0.000000	2.693600	2725.594727
0.000000	2.693837	2726.614746
0.000000	2.694074	2727.507080
0.000000	2.694312	2728.347656
0.000000	2.694549	2729.788086
0.000000	2.694786	2732.434326
0.000000	2.695023	2736.422363
0.000000	2.695260	2742.082520
0.000000	2.695498	2747.833496
0.000000	2.695735	2754.146240
0.000000	2.695972	2762.153809
0.000000	2.696209	2771.051270
0.000000	2.696446	2780.005371
0.000000	2.696683	2785.971924
0.000000	2.696920	2789.443848
0.000000	2.697158	2792.741211
0.000000	2.697395	2796.899902
0.000000	2.697632	2802.523926
0.000000	2.697869	2811.417236
0.000000	2.698106	2823.634277
0.000000	2.698344	2836.456299
0.000000	2.698581	2846.256348
0.000000	2.698818	2850.240967
0.000000	2.699055	2851.422363
0.000000	2.699292	2850.341309
0.000000	2.699529	2847.458496
0.000000	2.699767	2843.250000
0.000000	2.700004	2839.738770
0.000000	2.700241	2838.119873
0.000000	2.700478	2837.625488
0.000000	2.700715	2838.369873
0.000000	2.700953	2840.064697
0.000000	2.701190	2843.597168
0.000000	2.701427	2849.199219
0.000000	2.701664	2856.243164
0.000000	2.701901	2864.899414
0.000000	2.702138	2876.038330
0.000000	2.702375	2887.940186
0.000000	2.702613	2897.016113
0.000000	2.702850	2904.807861
0.000000	2.703087	2912.167480
0.000000	2.703324	2919.773438
0.000000	2.703561	2928.066162
0.000000	2.703799	2937.317383
0.000000	2.704036	2947.963135
0.000000	2.704273	2959.984863
0.000000	2.704510	2972.774170
0.000000	2.704747	2987.091064
0.000000	2.704984	3003.019531
0.000000	2.705221	3021.945801
0.000000	2.705459	3044.662598
0.000000	2.705696	3069.625977
0.000000	2.705933	3093.455811
0.000000	2.706170	3116.703857
0.000000	2.706407	3142.542969
0.000000	2.706645	3164.243408
0.000000	2.706882	3179.325439
0.000000	2.707119	3189.773193
0.000000	2.707356	3194.424805
0.000000	2.707593	3190.500244
0.000000	2.707830	3179.531982
0.000000	2.708068	3161.477783
0.000000	2.708305	3136.693359
0.000000	2.708542	3107.818359
0.000000	2.708779	3079.468994
0.000000	2.709016	3055.985596
0.000000	2.709254	3041.956543
0.000000	2.709491	3029.545166
0.000000	2.709728	3018.668213
0.000000	2.709965	3009.298340
0.000000	2.710202	3000.800293
0.000000	2.710439	2993.335693
0.000000	2.710677	2987.086914
0.000000	2.710914	2982.376709
0.000000	2.711151	2980.380859
0.000000	2.711388	2979.195557
0.000000	2.711625	2978.385498
0.000000	2.711863	2978.012939
0.000000	2.712100	2978.894043
0.000000	2.712337	2980.632568
0.000000	2.712574	2982.649902
0.000000	2.712811	2984.822021
0.000000	2.713048	2986.904541
0.000000	2.713286	2989.151855
0.000000	2.713523	2991.112549
0.000000	2.713760	2993.076172
0.000000	2.713997	2994.882813
0.000000	2.714234	2996.878662
0.000000	2.714471	2998.708740
0.000000	2.714709	3000.397705
0.000000	2.714946	3002.374756
0.000000	2.715183	3004.870117
0.000000	2.715420	3007.527832
0.000000	2.715657	3010.490723
0.000000	2.715894	3014.303711
0.000000	2.716132	3018.920898
0.000000	2.716369	3024.870117
0.000000	2.716606	3031.292969
0.000000	2.716843	3038.817139
0.000000	2.717080	3047.398438
0.000000	2.717318	3055.895020
0.000000	2.717555	3061.318848
0.000000	2.717792	3069.123779
0.000000	2.718029	3076.934326
0.000000	2.718266	3082.131104
0.000000	2.718503	3083.661865
0.000000	2.718741	3082.896729
0.000000	2.718978	3079.594238
0.000000	2.719215	3076.812500
0.000000	2.719452	3074.444824
0.000000	2.719689	3074.221680
0.000000	2.719927	3075.305176
0.000000	2.720164	3077.334229
0.000000	2.720401	3080.359863
0.000000	2.720638	3084.870117
0.000000	2.720875	3090.684326
0.000000	2.721112	3097.269775
0.000000	2.721349	3104.701660
0.000000	2.721587	3113.169922
0.000000	2.721824	3121.965088
0.000000	2.722061	3129.807129
0.000000	2.722298	3135.628662
0.000000	2.722535	3138.310303
0.000000	2.722773	3138.363281
0.000000	2.723010	3135.474609
0.000000	2.723247	3129.478027
0.000000	2.723484	3121.015137
0.000000	2.723721	3110.592041
0.000000	2.723958	3098.788818
0.000000	2.724195	3086.585693
0.000000	2.724433	3075.797852
0.000000	2.724670	3064.971680
0.000000	2.724907	3054.979492
0.000000	2.725144	3046.793457
0.000000	2.725381	3039.224609
0.000000	2.725619	3032.647461
0.000000	2.725856	3026.896240
0.000000	2.726093	3021.143311
0.000000	2.726330	3016.125000
0.000000	2.726567	3011.415771
0.000000	2.726804	3006.974854
0.000000	2.727042	3003.419678
0.000000	2.727279	3000.923096
0.000000	2.727516	3000.010010
0.000000	2.727753	2999.587891
0.000000	2.727990	3000.082275
0.000000	2.728228	3001.693359
0.000000	2.728465	3003.904785
0.000000	2.728702	3006.599365
0.000000	2.728939	3010.118652
0.000000	2.729176	3014.660156
0.000000	2.729414	3021.067139
0.000000	2.729650	3030.614502
0.000000	2.729888	3041.679932
0.000000	2.730125	3054.073242
0.000000	2.730362	3067.130859
0.000000	2.730599	3079.602539
0.000000	2.730836	3086.235596
0.000000	2.731074	3086.631104
0.000000	2.731311	3082.419922
0.000000	2.731548	3074.796143
0.000000	2.731785	3064.062500
0.000000	2.732022	3053.415527
0.000000	2.732260	3046.176025
0.000000	2.732497	3039.656982
0.000000	2.732734	3033.437012
0.000000	2.732971	3027.934570
0.000000	2.733208	3024.184082
0.000000	2.733445	3020.885986
0.000000	2.733683	3017.045898
0.000000	2.733920	3012.582275
0.000000	2.734157	3007.569336
0.000000	2.734394	3002.262207
0.000000	2.734631	2996.616943
0.000000	2.734869	2991.135986
0.000000	2.735106	2985.412109
0.000000	2.735343	2979.800293
0.000000	2.735580	2974.459717
0.000000	2.735817	2970.169189
0.000000	2.736054	2966.840332
0.000000	2.736292	2964.067627
0.000000	2.736529	2961.507568
0.000000	2.736766	2958.552490
0.000000	2.737003	2956.555908
0.000000	2.737240	2955.227539
0.000000	2.737478	2953.405518
0.000000	2.737715	2952.255859
0.000000	2.737952	2951.934814
0.000000	2.738189	2952.721924
0.000000	2.738426	2954.020508
0.000000	2.738663	2956.151367
0.000000	2.738901	2959.025635
0.000000	2.739138	2962.589111
0.000000	2.739375	2966.330078
0.000000	2.739612	2970.264893
0.000000	2.739849	2974.031006
0.000000	2.740086	2975.954102
0.000000	2.740324	2975.181152
0.000000	2.740561	2974.835205
0.000000	2.740798	2977.517090
0.000000	2.741035	2980.415283
0.000000	2.741272	2983.513672
0.000000	2.741509	2986.847412
0.000000	2.741747	2990.150879
0.000000	2.741984	2992.030762
0.000000	2.742221	2992.708252
0.000000	2.742458	2993.530518
0.000000	2.742695	2994.534912
0.000000	2.742933	2995.576416
0.000000	2.743170	2997.166504
0.000000	2.743407	3000.571533
0.000000	2.743644	3005.548584
0.000000	2.743881	3011.090332
0.000000	2.744118	3017.630371
0.000000	2.744355	3023.943359
0.000000	2.744593	3030.414063
0.000000	2.744830	3035.089111
0.000000	2.745067	3038.736572
0.000000	2.745304	3041.758301
0.000000	2.745541	3046.287109
0.000000	2.745779	3050.445557
0.000000	2.746016	3048.783691
0.000000	2.746253	3041.918457
0.000000	2.746490	3031.024170
0.000000	2.746727	3020.010498
0.000000	2.746964	3014.194336
0.000000	2.747202	3009.763184
0.000000	2.747439	3007.292236
0.000000	2.747676	3008.085449
0.000000	2.747913	3011.903076
0.000000	2.748150	3018.648682
0.000000	2.748388	3028.311035
0.000000	2.748625	3041.733398
0.000000	2.748862	3055.918701
0.000000	2.749099	3068.092041
0.000000	2.749336	3079.095215
0.000000	2.749573	3083.525146
0.000000	2.749810	3081.586670
0.000000	2.750048	3075.383789
0.000000	2.750285	3065.045898
0.000000	2.750522	3050.062012
0.000000	2.750759	3032.801270
0.000000	2.750996	3018.399658
0.000000	2.751234	3003.749268
0.000000	2.751471	2986.310547
0.000000	2.751708	2967.979004
0.000000	2.751945	2952.148438
0.000000	2.752182	2941.420898
0.000000	2.752419	2934.881104
0.000000	2.752657	2926.729248
0.000000	2.752894	2916.306641
0.000000	2.753131	2903.588867
0.000000	2.753368	2889.545410
0.000000	2.753605	2875.557861
0.000000	2.753842	2863.701904
0.000000	2.754080	2854.183838
0.000000	2.754317	2845.291992
0.000000	2.754554	2838.124268
0.000000	2.754791	2832.437256
0.000000	2.755028	2827.686279
0.000000	2.755265	2824.169189
0.000000	2.755503	2821.507080
0.000000	2.755740	2820.587646
0.000000	2.755977	2821.509033
0.000000	2.756214	2824.460205
0.000000	2.756451	2829.781494
0.000000	2.756689	2837.532959
0.000000	2.756926	2847.306396
0.000000	2.757163	2857.244141
0.000000	2.757400	2864.452148
0.000000	2.757637	2870.392578
0.000000	2.757874	2875.356689
0.000000	2.758112	2878.974854
0.000000	2.758349	2881.291504
0.000000	2.758586	2882.306885
0.000000	2.758823	2882.235107
0.000000	2.759060	2880.433350
0.000000	2.759298	2877.973389
0.000000	2.759535	2874.167725
0.000000	2.759772	2871.606934
0.000000	2.760009	2870.451660
0.000000	2.760246	2872.250488
0.000000	2.760484	2874.673340
0.000000	2.760721	2877.621094
0.000000	2.760958	2881.678467
0.000000	2.761195	2886.657227
0.000000	2.761432	2892.780029
0.000000	2.761669	2899.489258
0.000000	2.761907	2904.843506
0.000000	2.762144	2910.936523
0.000000	2.762381	2917.820313
0.000000	2.762618	2924.583252
0.000000	2.762855	2931.902832
0.000000	2.763092	2939.528809
0.000000	2.763330	2948.161621
0.000000	2.763567	2958.218262
0.000000	2.763804	2969.030273
0.000000	2.764041	2978.328613
0.000000	2.764278	2988.014160
0.000000	2.764515	2996.394043
0.000000	2.764753	3004.025146
0.000000	2.764990	3010.905518
0.000000	2.765227	3016.801270
0.000000	2.765464	3021.003662
0.000000	2.765701	3024.169922
0.000000	2.765939	3026.408447
0.000000	2.766176	3027.712402
0.000000	2.766413	3027.943115
0.000000	2.766650	3027.197510
0.000000	2.766887	3024.970215
0.000000	2.767124	3021.258789
0.000000	2.767362	3016.732910
0.000000	2.767599	3011.413574
0.000000	2.767836	3005.497803
0.000000	2.768073	2998.521973
0.000000	2.768310	2991.671143
0.000000	2.768548	2985.856689
0.000000	2.768785	2980.771240
0.000000	2.769022	2976.041504
0.000000	2.769259	2972.579834
0.000000	2.769496	2969.919678
0.000000	2.769733	2967.491211
0.000000	2.769970	2965.501953
0.000000	2.770208	2964.122314
0.000000	2.770445	2962.493652
0.000000	2.770682	2960.306396
0.000000	2.770919	2957.737305
0.000000	2.771156	2954.619385
0.000000	2.771394	2951.282715
0.000000	2.771631	2947.237549
0.000000	2.771868	2942.262695
0.000000	2.772105	2936.576416
0.000000	2.772342	2930.491455
0.000000	2.772579	2924.883789
0.000000	2.772816	2919.087891
0.000000	2.773054	2914.477539
0.000000	2.773291	2910.596924
0.000000	2.773528	2906.887695
0.000000	2.773765	2902.953857
0.000000	2.774002	2899.068604
0.000000	2.774240	2894.706299
0.000000	2.774477	2890.441162
0.000000	2.774714	2885.768311
0.000000	2.774951	2879.696045
0.000000	2.775188	2871.323975
0.000000	2.775425	2859.383057
0.000000	2.775663	2843.949219
0.000000	2.775900	2826.674561
0.000000	2.776137	2810.997070
0.000000	2.776374	2799.906494
0.000000	2.776611	2789.233154
0.000000	2.776848	2778.801514
0.000000	2.777086	2768.962646
0.000000	2.777323	2759.879639
0.000000	2.777560	2753.426758
0.000000	2.777797	2750.325439
0.000000	2.778034	2749.366211
0.000000	2.778271	2749.181641
0.000000	2.778509	2749.706055
0.000000	2.778746	2749.659180
0.000000	2.778983	2748.227539
0.000000	2.779220	2742.545410
0.000000	2.779457	2743.228760
0.000000	2.779695	2744.041504
0.000000	2.779932	2746.817139
0.000000	2.780169	2757.148682
0.000000	2.780406	2769.085449
0.000000	2.780643	2780.594482
0.000000	2.780880	2791.191895
0.000000	2.781118	2800.894531
0.000000	2.781355	2810.272949
0.000000	2.781592	2818.871094
0.000000	2.781829	2826.381104
0.000000	2.782066	2832.776855
0.000000	2.782304	2838.430908
0.000000	2.782541	2843.494629
0.000000	2.782778	2847.642090
0.000000	2.783015	2850.709473
0.000000	2.783252	2852.653564
0.000000	2.783489	2847.269287
0.000000	2.783726	2848.383545
0.000000	2.783964	2851.333984
0.000000	2.784201	2855.149170
0.000000	2.784438	2860.159912
0.000000	2.784675	2865.614014
0.000000	2.784912	2871.713379
0.000000	2.785150	2878.327881
0.000000	2.785387	2884.501709
0.000000	2.785624	2889.944824
0.000000	2.785861	2894.631592
0.000000	2.786098	2898.469727
0.000000	2.786335	2900.818848
0.000000	2.786573	2902.927490
0.000000	2.786810	2905.025879
0.000000	2.787047	2906.827881
0.000000	2.787284	2908.354248
0.000000	2.787521	2908.732910
0.000000	2.787759	2908.406494
0.000000	2.787996	2906.899902
0.000000	2.788233	2904.408936
0.000000	2.788470	2901.371826
0.000000	2.788707	2897.625977
0.000000	2.788944	2894.579346
0.000000	2.789182	2893.510254
0.000000	2.789419	2893.268311
0.000000	2.789656	2894.316406
0.000000	2.789893	2896.585693
0.000000	2.790130	2900.496094
0.000000	2.790368	2906.182861
0.000000	2.790605	2913.072510
0.000000	2.790842	2920.241211
0.000000	2.791079	2923.934326
0.000000	2.791316	2925.360107
0.000000	2.791553	2925.624268
0.000000	2.791791	2924.946289
0.000000	2.792027	2923.215820
0.000000	2.792265	2920.225586
0.000000	2.792502	2917.117920
0.000000	2.792739	2915.982422
0.000000	2.792977	2917.168701
0.000000	2.793213	2919.121094
0.000000	2.793451	2920.194092
0.000000	2.793688	2920.856445
0.000000	2.793925	2921.019775
0.000000	2.794163	2921.361084
0.000000	2.794399	2921.622070
0.000000	2.794636	2921.897461
0.000000	2.794874	2922.514648
0.000000	2.795111	2922.550781
0.000000	2.795348	2922.358154
0.000000	2.795585	2922.404053
0.000000	2.795822	2921.066406
0.000000	2.796060	2918.901855
0.000000	2.796297	2916.000977
0.000000	2.796534	2912.499756
0.000000	2.796771	2909.141357
0.000000	2.797008	2906.854736
0.000000	2.797246	2906.776123
0.000000	2.797483	2910.833008
0.000000	2.797720	2920.312500
0.000000	2.797957	2936.015869
0.000000	2.798194	2958.994141
0.000000	2.798431	2990.298828
0.000000	2.798669	3028.899902
0.000000	2.798906	3073.577393
0.000000	2.799143	3113.983398
0.000000	2.799380	3147.275391
0.000000	2.799617	3173.312256
0.000000	2.799855	3192.963867
0.000000	2.800092	3208.396484
0.000000	2.800329	3217.562500
0.000000	2.800566	3221.040039
0.000000	2.800803	3220.127686
0.000000	2.801040	3215.460449
0.000000	2.801278	3207.709229
0.000000	2.801515	3200.330811
0.000000	2.801752	3196.042969
0.000000	2.801989	3193.749756
0.000000	2.802226	3188.900879
0.000000	2.802464	3177.040527
0.000000	2.802701	3158.672363
0.000000	2.802938	3132.975098
0.000000	2.803175	3099.620117
0.000000	2.803412	3059.895264
0.000000	2.803649	3017.047363
0.000000	2.803886	2976.701172
0.000000	2.804124	2947.612305
0.000000	2.804361	2934.317139
0.000000	2.804598	2923.742676
0.000000	2.804835	2913.338135
0.000000	2.805072	2901.730225
0.000000	2.805310	2889.882813
0.000000	2.805547	2878.253174
0.000000	2.805784	2866.544678
0.000000	2.806021	2856.492676
0.000000	2.806258	2850.518555
0.000000	2.806495	2846.346436
0.000000	2.806733	2843.658447
0.000000	2.806970	2842.675781
0.000000	2.807207	2844.426758
0.000000	2.807444	2848.776611
0.000000	2.807681	2855.909424
0.000000	2.807919	2866.388916
0.000000	2.808156	2878.353516
0.000000	2.808393	2893.194580
0.000000	2.808630	2910.562012
0.000000	2.808867	2928.215088
0.000000	2.809104	2938.080078
0.000000	2.809342	2940.309326
0.000000	2.809579	2936.182617
0.000000	2.809816	2926.170898
0.000000	2.810053	2911.054199
0.000000	2.810290	2892.289063
0.000000	2.810528	2874.085205
0.000000	2.810765	2861.823730
0.000000	2.811002	2856.378418
0.000000	2.811239	2852.207764
0.000000	2.811476	2849.962158
0.000000	2.811713	2847.391846
0.000000	2.811951	2844.723145
0.000000	2.812187	2841.579102
0.000000	2.812425	2838.217773
0.000000	2.812662	2834.965820
0.000000	2.812899	2831.462891
0.000000	2.813136	2828.335449
0.000000	2.813373	2825.011230
0.000000	2.813611	2821.380371
0.000000	2.813848	2817.107666
0.000000	2.814085	2812.380615
0.000000	2.814322	2807.452148
0.000000	2.814559	2802.385254
0.000000	2.814796	2796.913574
0.000000	2.815034	2792.743164
0.000000	2.815271	2789.176758
0.000000	2.815508	2785.562012
0.000000	2.815745	2781.841064
0.000000	2.815982	2778.601318
0.000000	2.816220	2776.113281
0.000000	2.816457	2774.536621
0.000000	2.816694	2773.420654
0.000000	2.816931	2773.155029
0.000000	2.817168	2773.652588
0.000000	2.817405	2775.521240
0.000000	2.817643	2778.091797
0.000000	2.817880	2781.421387
0.000000	2.818117	2784.845703
0.000000	2.818354	2788.794434
0.000000	2.818591	2790.950195
0.000000	2.818829	2793.570068
0.000000	2.819066	2792.984375
0.000000	2.819303	2789.866211
0.000000	2.819540	2786.462891
0.000000	2.819777	2784.831543
0.000000	2.820014	2784.330566
0.000000	2.820252	2786.432617
0.000000	2.820489	2790.458740
0.000000	2.820726	2796.135498
0.000000	2.820963	2802.538086
0.000000	2.821200	2809.707764
0.000000	2.821438	2816.783447
0.000000	2.821675	2823.844238
0.000000	2.821912	2830.761719
0.000000	2.822149	2837.924561
0.000000	2.822386	2845.383789
0.000000	2.822623	2852.819336
0.000000	2.822860	2860.013184
0.000000	2.823098	2866.869629
0.000000	2.823335	2873.547852
0.000000	2.823572	2880.348389
0.000000	2.823809	2886.244629
0.000000	2.824046	2891.913330
0.000000	2.824284	2897.238525
0.000000	2.824521	2902.353271
0.000000	2.824758	2908.119873
0.000000	2.824995	2914.047119
0.000000	2.825232	2919.459473
0.000000	2.825469	2923.793945
0.000000	2.825707	2927.633301
0.000000	2.825944	2931.521729
0.000000	2.826181	2935.664063
0.000000	2.826418	2940.601563
0.000000	2.826655	2945.600830
0.000000	2.826892	2950.204102
0.000000	2.827130	2954.172363
0.000000	2.827367	2957.656982
0.000000	2.827604	2960.746826
0.000000	2.827841	2963.103027
0.000000	2.828078	2965.411621
0.000000	2.828315	2968.903564
0.000000	2.828553	2972.848145
0.000000	2.828790	2976.650146
0.000000	2.829027	2980.378174
0.000000	2.829264	2984.188232
0.000000	2.829501	2987.836182
0.000000	2.829739	2990.811279
0.000000	2.829976	2993.124512
0.000000	2.830213	2994.555176
0.000000	2.830450	2996.191895
0.000000	2.830687	2998.465332
0.000000	2.830925	3002.484863
0.000000	2.831161	3009.177979
0.000000	2.831399	3020.359863
0.000000	2.831636	3037.629395
0.000000	2.831873	3061.844482
0.000000	2.832110	3092.952393
0.000000	2.832347	3129.572510
0.000000	2.832585	3159.915771
0.000000	2.832822	3178.454102
0.000000	2.833059	3182.458496
0.000000	2.833296	3171.693848
0.000000	2.833533	3147.426514
0.000000	2.833771	3111.422607
0.000000	2.834008	3068.375000
0.000000	2.834245	3025.098145
0.000000	2.834482	2988.574707
0.000000	2.834719	2962.755615
0.000000	2.834956	2937.883057
0.000000	2.835194	2917.269531
0.000000	2.835431	2901.757568
0.000000	2.835668	2890.605469
0.000000	2.835905	2882.916992
0.000000	2.836142	2878.445313
0.000000	2.836380	2876.097412
0.000000	2.836617	2874.967773
0.000000	2.836854	2873.975830
0.000000	2.837091	2871.738037
0.000000	2.837328	2869.110596
0.000000	2.837565	2866.845947
0.000000	2.837803	2866.480225
0.000000	2.838040	2868.912598
0.000000	2.838277	2872.460205
0.000000	2.838514	2876.594971
0.000000	2.838751	2882.072266
0.000000	2.838989	2889.138672
0.000000	2.839226	2898.059814
0.000000	2.839463	2909.402100
0.000000	2.839700	2924.169922
0.000000	2.839937	2941.251953
0.000000	2.840174	2959.868896
0.000000	2.840412	2975.027832
0.000000	2.840648	2986.748779
0.000000	2.840886	2995.063232
0.000000	2.841123	3000.630859
0.000000	2.841360	3003.277832
0.000000	2.841598	3003.068359
0.000000	2.841834	2999.633545
0.000000	2.842072	2992.838379
0.000000	2.842309	2983.605225
0.000000	2.842546	2972.735596
0.000000	2.842783	2961.682861
0.000000	2.843020	2954.867920
0.000000	2.843257	2953.881836
0.000000	2.843495	2954.087158
0.000000	2.843732	2955.349609
0.000000	2.843969	2957.492676
0.000000	2.844206	2960.091797
0.000000	2.844443	2962.524658
0.000000	2.844681	2964.282227
0.000000	2.844918	2965.644287
0.000000	2.845155	2966.984619
0.000000	2.845392	2968.005127
0.000000	2.845629	2969.142334
0.000000	2.845866	2970.942139
0.000000	2.846104	2972.912354
0.000000	2.846341	2973.852539
0.000000	2.846578	2973.251465
0.000000	2.846815	2971.271240
0.000000	2.847052	2968.563721
0.000000	2.847290	2965.538574
0.000000	2.847527	2962.081055
0.000000	2.847764	2958.615479
0.000000	2.848001	2956.095947
0.000000	2.848238	2954.381104
0.000000	2.848475	2952.889893
0.000000	2.848713	2952.320557
0.000000	2.848950	2951.650635
0.000000	2.849187	2951.515137
0.000000	2.849424	2951.239746
0.000000	2.849661	2951.730469
0.000000	2.849899	2952.597168
0.000000	2.850136	2954.049561
0.000000	2.850373	2956.447998
0.000000	2.850610	2959.336426
0.000000	2.850847	2962.915039
0.000000	2.851084	2967.126709
0.000000	2.851321	2973.008301
0.000000	2.851559	2981.237793
0.000000	2.851796	2992.170898
0.000000	2.852033	3006.002197
0.000000	2.852270	3023.534668
0.000000	2.852507	3043.895996
0.000000	2.852745	3066.592773
0.000000	2.852982	3089.304443
0.000000	2.853219	3111.765381
0.000000	2.853456	3135.666748
0.000000	2.853693	3152.906494
0.000000	2.853930	3163.605957
0.000000	2.854168	3168.073730
0.000000	2.854405	3169.241943
0.000000	2.854642	3167.368896
0.000000	2.854879	3163.812012
0.000000	2.855116	3160.010498
0.000000	2.855354	3152.911621
0.000000	2.855591	3142.502197
0.000000	2.855828	3129.283203
0.000000	2.856065	3114.179443
0.000000	2.856302	3100.913574
0.000000	2.856539	3092.095215
0.000000	2.856777	3087.938721
0.000000	2.857014	3083.530518
0.000000	2.857251	3078.613525
0.000000	2.857488	3073.463623
0.000000	2.857725	3069.427979
0.000000	2.857963	3067.573975
0.000000	2.858200	3066.650879
0.000000	2.858437	3066.787354
0.000000	2.858674	3068.585938
0.000000	2.858911	3071.632080
0.000000	2.859149	3075.290283
0.000000	2.859386	3079.330811
0.000000	2.859622	3083.962646
0.000000	2.859860	3088.506348
0.000000	2.860097	3092.970703
0.000000	2.860334	3096.648682
0.000000	2.860572	3099.229004
0.000000	2.860808	3101.585938
0.000000	2.861046	3103.724365
0.000000	2.861283	3105.812012
0.000000	2.861520	3107.924561
0.000000	2.861757	3110.505859
0.000000	2.861994	3113.256104
0.000000	2.862231	3116.065430
0.000000	2.862469	3118.790527
0.000000	2.862706	3121.499756
0.000000	2.862943	3123.999512
0.000000	2.863180	3126.192871
0.000000	2.863417	3127.975830
0.000000	2.863655	3128.999512
0.000000	2.863892	3129.897217
0.000000	2.864129	3130.478271
0.000000	2.864366	3130.540527
0.000000	2.864603	3129.522949
0.000000	2.864841	3128.222168
0.000000	2.865078	3126.626953
0.000000	2.865315	3124.950439
0.000000	2.865552	3122.894531
0.000000	2.865789	3120.367188
0.000000	2.866026	3116.900635
0.000000	2.866264	3112.645264
0.000000	2.866501	3107.804688
0.000000	2.866738	3103.004150
0.000000	2.866975	3097.469971
0.000000	2.867212	3091.814453
0.000000	2.867450	3086.647705
0.000000	2.867687	3081.819336
0.000000	2.867924	3078.325439
0.000000	2.868161	3076.587402
0.000000	2.868398	3076.087402
0.000000	2.868635	3077.093994
0.000000	2.868873	3080.369385
0.000000	2.869110	3084.903809
0.000000	2.869347	3088.719727
0.000000	2.869584	3087.920898
0.000000	2.869821	3082.417236
0.000000	2.870059	3073.850098
0.000000	2.870296	3062.726563
0.000000	2.870533	3049.047607
0.000000	2.870770	3036.249023
0.000000	2.871007	3029.048584
0.000000	2.871244	3021.951172
0.000000	2.871481	3014.524414
0.000000	2.871719	3007.034912
0.000000	2.871956	3000.608398
0.000000	2.872193	2995.265137
0.000000	2.872430	2990.464600
0.000000	2.872667	2986.451660
0.000000	2.872905	2982.473633
0.000000	2.873142	2978.714111
0.000000	2.873379	2974.877686
0.000000	2.873616	2971.015869
0.000000	2.873853	2968.141602
0.000000	2.874090	2965.293213
0.000000	2.874328	2962.040527
0.000000	2.874565	2956.621338
0.000000	2.874802	2951.348633
0.000000	2.875039	2945.413574
0.000000	2.875276	2939.713135
0.000000	2.875513	2934.816895
0.000000	2.875751	2930.161865
0.000000	2.875988	2924.628174
0.000000	2.876225	2918.901367
0.000000	2.876462	2913.239502
0.000000	2.876699	2907.680908
0.000000	2.876936	2902.039063
0.000000	2.877174	2896.031006
0.000000	2.877411	2890.757568
0.000000	2.877648	2886.523682
0.000000	2.877885	2882.522705
0.000000	2.878122	2878.641357
0.000000	2.878360	2876.489014
0.000000	2.878597	2875.137207
0.000000	2.878834	2874.185547
0.000000	2.879071	2873.590576
0.000000	2.879308	2874.175293
0.000000	2.879545	2875.187988
0.000000	2.879782	2877.033447
0.000000	2.880020	2880.333740
0.000000	2.880257	2883.574707
0.000000	2.880494	2886.965820
0.000000	2.880731	2890.111328
0.000000	2.880968	2892.734619
0.000000	2.881206	2894.954346
0.000000	2.881443	2897.304443
0.000000	2.881680	2899.504395
0.000000	2.881917	2901.151367
0.000000	2.882154	2902.829834
0.000000	2.882391	2904.056396
0.000000	2.882629	2905.908936
0.000000	2.882866	2907.763428
0.000000	2.883103	2908.810303
0.000000	2.883340	2909.326172
0.000000	2.883577	2909.639404
0.000000	2.883815	2909.627686
0.000000	2.884052	2909.549316
0.000000	2.884289	2909.074463
0.000000	2.884526	2909.211182
0.000000	2.884763	2909.277588
0.000000	2.885000	2909.149170
0.000000	2.885238	2908.945801
0.000000	2.885475	2908.431396
0.000000	2.885712	2908.351807
0.000000	2.885949	2908.135254
0.000000	2.886186	2908.038086
0.000000	2.886424	2907.722656
0.000000	2.886661	2907.694580
0.000000	2.886898	2907.732910
0.000000	2.887135	2907.941895
0.000000	2.887372	2908.396240
0.000000	2.887609	2908.653076
0.000000	2.887847	2908.374023
0.000000	2.888084	2907.501709
0.000000	2.888321	2906.061523
0.000000	2.888558	2905.030762
0.000000	2.888795	2904.387695
0.000000	2.889033	2904.743408
0.000000	2.889269	2906.102295
0.000000	2.889507	2908.283447
0.000000	2.889744	2911.377930
0.000000	2.889981	2915.618652
0.000000	2.890218	2920.516113
0.000000	2.890455	2925.471191
0.000000	2.890692	2927.657227
0.000000	2.890930	2929.407471
0.000000	2.891167	2931.229736
0.000000	2.891404	2933.227539
0.000000	2.891641	2936.028564
0.000000	2.891878	2938.684570
0.000000	2.892116	2941.891846
0.000000	2.892353	2945.833252
0.000000	2.892590	2950.717529
0.000000	2.892827	2955.185059
0.000000	2.893064	2959.235107
0.000000	2.893301	2961.177246
0.000000	2.893539	2962.273926
0.000000	2.893776	2963.311768
0.000000	2.894013	2964.128418
0.000000	2.894250	2965.000000
0.000000	2.894487	2965.060303
0.000000	2.894725	2964.233398
0.000000	2.894962	2961.850830
0.000000	2.895199	2958.499023
0.000000	2.895436	2954.008789
0.000000	2.895673	2949.001465
0.000000	2.895911	2943.316650
0.000000	2.896148	2938.281982
0.000000	2.896385	2934.051758
0.000000	2.896622	2928.812256
0.000000	2.896859	2922.584961
0.000000	2.897096	2917.730225
0.000000	2.897334	2914.182617
0.000000	2.897571	2912.067627
0.000000	2.897808	2911.423828
0.000000	2.898045	2912.637207
0.000000	2.898282	2915.190430
0.000000	2.898520	2918.608887
0.000000	2.898757	2921.197021
0.000000	2.898994	2921.471680
0.000000	2.899231	2920.160645
0.000000	2.899468	2918.498779
0.000000	2.899705	2917.682861
0.000000	2.899942	2918.032227
0.000000	2.900180	2920.351074
0.000000	2.900417	2923.593262
0.000000	2.900654	2927.632813
0.000000	2.900891	2932.019775
0.000000	2.901128	2937.458740
0.000000	2.901366	2945.208252
0.000000	2.901603	2955.760742
0.000000	2.901840	2969.427490
0.000000	2.902077	2984.907715
0.000000	2.902314	2998.743164
0.000000	2.902551	3011.592773
0.000000	2.902789	3026.730713
0.000000	2.903026	3037.090088
0.000000	2.903263	3042.512451
0.000000	2.903500	3043.935059
0.000000	2.903737	3042.948486
0.000000	2.903975	3039.696045
0.000000	2.904212	3030.853760
0.000000	2.904449	3019.011963
0.000000	2.904686	3006.891113
0.000000	2.904923	2997.964844
0.000000	2.905160	2991.382324
0.000000	2.905398	2981.416748
0.000000	2.905635	2969.408936
0.000000	2.905872	2957.724609
0.000000	2.906109	2948.781738
0.000000	2.906346	2943.749756
0.000000	2.906584	2940.533936
0.000000	2.906821	2937.856689
0.000000	2.907058	2935.932373
0.000000	2.907295	2933.324463
0.000000	2.907532	2931.491699
0.000000	2.907769	2930.774902
0.000000	2.908007	2932.007813
0.000000	2.908243	2936.604736
0.000000	2.908481	2944.654541
0.000000	2.908718	2955.300781
0.000000	2.908955	2968.668213
0.000000	2.909193	2983.812988
0.000000	2.909429	3001.203613
0.000000	2.909667	3021.466064
0.000000	2.909904	3044.154541
0.000000	2.910141	3066.917236
0.000000	2.910378	3087.118164
0.000000	2.910615	3101.087646
0.000000	2.910852	3108.791504
0.000000	2.911090	3111.859131
0.000000	2.911327	3111.106201
0.000000	2.911564	3107.330811
0.000000	2.911801	3101.031250
0.000000	2.912038	3094.870605
0.000000	2.912276	3092.813721
0.000000	2.912513	3094.101563
0.000000	2.912750	3096.416992
0.000000	2.912987	3099.895752
0.000000	2.913224	3104.829346
0.000000	2.913461	3110.488770
0.000000	2.913699	3111.211670
0.000000	2.913936	3105.985107
0.000000	2.914173	3096.603516
0.000000	2.914410	3086.510986
0.000000	2.914647	3084.615234
0.000000	2.914885	3081.824951
0.000000	2.915122	3078.331299
0.000000	2.915359	3075.195801
0.000000	2.915596	3072.618652
0.000000	2.915833	3070.721436
0.000000	2.916070	3068.445801
0.000000	2.916308	3065.634277
0.000000	2.916545	3062.508057
0.000000	2.916782	3059.077637
0.000000	2.917019	3054.897949
0.000000	2.917256	3050.663574
0.000000	2.917494	3046.547607
0.000000	2.917731	3042.046875
0.000000	2.917968	3037.198975
0.000000	2.918205	3032.972900
0.000000	2.918442	3030.878662
0.000000	2.918679	3029.464111
0.000000	2.918916	3029.193604
0.000000	2.919154	3029.741455
0.000000	2.919391	3030.208984
0.000000	2.919628	3030.867676
0.000000	2.919865	3031.525879
0.000000	2.920102	3032.124512
0.000000	2.920340	3032.750488
0.000000	2.920577	3033.750977
0.000000	2.920814	3034.980225
0.000000	2.921051	3036.494629
0.000000	2.921288	3037.459961
0.000000	2.921525	3038.221924
0.000000	2.921763	3038.426025
0.000000	2.922000	3038.122559
0.000000	2.922237	3037.725830
0.000000	2.922474	3037.123535
0.000000	2.922711	3036.871094
0.000000	2.922949	3038.829590
0.000000	2.923186	3044.437744
0.000000	2.923423	3055.531250
0.000000	2.923660	3075.092285
0.000000	2.923897	3105.282227
0.000000	2.924134	3149.417969
0.000000	2.924372	3208.458008
0.000000	2.924609	3282.200439
0.000000	2.924846	3361.643311
0.000000	2.925083	3434.614746
0.000000	2.925320	3500.609375
0.000000	2.925557	3558.380127
0.000000	2.925795	3607.063232
0.000000	2.926032	3645.593018
0.000000	2.926269	3672.416504
0.000000	2.926506	3685.832520
0.000000	2.926743	3686.231445
0.000000	2.926980	3672.716797
0.000000	2.927217	3644.223145
0.000000	2.927455	3599.503174
0.000000	2.927692	3541.181152
0.000000	2.927929	3473.889893
0.000000	2.928166	3403.807617
0.000000	2.928403	3340.294922
0.000000	2.928641	3292.411865
0.000000	2.928878	3264.363281
0.000000	2.929115	3241.600830
0.000000	2.929352	3225.910889
0.000000	2.929589	3214.072998
0.000000	2.929826	3205.899414
0.000000	2.930064	3200.656982
0.000000	2.930301	3197.267578
0.000000	2.930538	3195.836182
0.000000	2.930775	3196.231934
0.000000	2.931012	3197.542725
0.000000	2.931250	3198.766113
0.000000	2.931487	3199.938721
0.000000	2.931724	3199.160400
0.000000	2.931961	3196.640869
0.000000	2.932198	3190.968506
0.000000	2.932436	3183.016846
0.000000	2.932673	3174.196533
0.000000	2.932910	3166.836426
0.000000	2.933147	3160.742188
0.000000	2.933384	3154.231445
0.000000	2.933621	3147.806396
0.000000	2.933859	3141.373291
0.000000	2.934096	3134.011475
0.000000	2.934333	3126.344482
0.000000	2.934570	3118.315430
0.000000	2.934807	3112.071289
0.000000	2.935045	3109.388428
0.000000	2.935282	3108.830566
0.000000	2.935519	3109.778076
0.000000	2.935756	3112.157715
0.000000	2.935993	3115.856201
0.000000	2.936230	3122.020508
0.000000	2.936468	3130.682129
0.000000	2.936705	3141.102539
0.000000	2.936942	3151.851318
0.000000	2.937179	3159.501221
0.000000	2.937416	3163.851318
0.000000	2.937654	3166.349121
0.000000	2.937890	3165.278564
0.000000	2.938128	3159.283936
0.000000	2.938365	3149.413086
0.000000	2.938602	3136.239746
0.000000	2.938839	3120.057617
0.000000	2.939076	3105.425293
0.000000	2.939313	3096.529053
0.000000	2.939551	3091.532715
0.000000	2.939788	3087.981934
0.000000	2.940025	3085.497559
0.000000	2.940262	3082.817139
0.000000	2.940499	3080.313721
0.000000	2.940737	3078.057617
0.000000	2.940974	3076.191895
0.000000	2.941211	3075.177246
0.000000	2.941448	3074.920898
0.000000	2.941685	3076.303711
0.000000	2.941922	3079.329834
0.000000	2.942160	3082.687744
0.000000	2.942397	3086.549316
0.000000	2.942634	3090.467041
0.000000	2.942871	3094.954590
0.000000	2.943108	3099.081787
0.000000	2.943346	3103.125244
0.000000	2.943583	3107.526123
0.000000	2.943820	3112.009521
0.000000	2.944057	3116.403809
0.000000	2.944294	3121.031982
0.000000	2.944531	3126.008301
0.000000	2.944769	3130.999023
0.000000	2.945006	3132.922119
0.000000	2.945243	3137.659424
0.000000	2.945480	3143.652100
0.000000	2.945717	3151.581543
0.000000	2.945955	3160.191162
0.000000	2.946192	3169.168701
0.000000	2.946429	3177.298828
0.000000	2.946666	3185.799072
0.000000	2.946903	3193.669678
0.000000	2.947140	3202.625244
0.000000	2.947377	3211.805908
0.000000	2.947615	3219.726807
0.000000	2.947852	3229.791992
0.000000	2.948089	3240.838623
0.000000	2.948326	3252.590820
0.000000	2.948563	3265.715576
0.000000	2.948801	3277.331299
0.000000	2.949038	3286.705322
0.000000	2.949275	3294.604492
0.000000	2.949512	3301.019531
0.000000	2.949749	3305.950439
0.000000	2.949986	3309.898193
0.000000	2.950224	3312.196533
0.000000	2.950461	3312.524170
0.000000	2.950698	3309.236084
0.000000	2.950935	3304.955566
0.000000	2.951172	3301.457031
0.000000	2.951410	3300.620117
0.000000	2.951647	3304.850098
0.000000	2.951884	3315.611816
0.000000	2.952121	3329.396729
0.000000	2.952358	3344.592285
0.000000	2.952595	3355.317383
0.000000	2.952833	3355.766357
0.000000	2.953070	3345.168213
0.000000	2.953307	3324.781250
0.000000	2.953544	3297.237793
0.000000	2.953781	3267.667725
0.000000	2.954019	3243.245850
0.000000	2.954256	3229.228027
0.000000	2.954493	3216.376221
0.000000	2.954730	3204.561768
0.000000	2.954967	3193.878906
0.000000	2.955204	3185.292969
0.000000	2.955442	3177.769531
0.000000	2.955678	3168.674805
0.000000	2.955916	3158.329590
0.000000	2.956153	3147.078125
0.000000	2.956390	3135.879883
0.000000	2.956628	3128.554443
0.000000	2.956864	3123.487305
0.000000	2.957102	3120.149902
0.000000	2.957339	3117.604736
0.000000	2.957576	3115.641357
0.000000	2.957814	3114.004639
0.000000	2.958050	3111.702393
0.000000	2.958287	3109.606689
0.000000	2.958525	3107.851563
0.000000	2.958762	3106.992676
0.000000	2.958999	3106.408447
0.000000	2.959236	3106.436768
0.000000	2.959473	3106.794678
0.000000	2.959711	3108.210693
0.000000	2.959948	3110.930908
0.000000	2.960185	3112.814697
0.000000	2.960422	3113.970703
0.000000	2.960659	3114.392578
0.000000	2.960896	3111.349609
0.000000	2.961134	3104.696777
0.000000	2.961371	3093.407227
0.000000	2.961608	3089.282471
0.000000	2.961845	3086.452881
0.000000	2.962082	3083.569092
0.000000	2.962320	3079.333740
0.000000	2.962557	3073.722900
0.000000	2.962794	3067.026367
0.000000	2.963031	3059.166504
0.000000	2.963268	3050.564209
0.000000	2.963506	3041.662109
0.000000	2.963743	3033.723877
0.000000	2.963980	3027.539795
0.000000	2.964217	3022.452881
0.000000	2.964454	3017.641113
0.000000	2.964691	3013.286865
0.000000	2.964929	3009.467529
0.000000	2.965166	3004.258057
0.000000	2.965403	2994.133301
0.000000	2.965640	2991.497803
0.000000	2.965877	2990.236816
0.000000	2.966115	2991.148438
0.000000	2.966352	2993.558105
0.000000	2.966589	2996.116699
0.000000	2.966826	2998.708984
0.000000	2.967063	3000.040771
0.000000	2.967300	3001.376709
0.000000	2.967537	3003.172607
0.000000	2.967775	3006.297119
0.000000	2.968012	3011.831299
0.000000	2.968249	3018.973877
0.000000	2.968486	3030.407959
0.000000	2.968723	3050.860107
0.000000	2.968961	3078.041992
0.000000	2.969198	3112.332520
0.000000	2.969435	3152.724121
0.000000	2.969672	3193.551270
0.000000	2.969909	3225.844482
0.000000	2.970146	3249.203125
0.000000	2.970384	3262.465332
0.000000	2.970621	3266.832520
0.000000	2.970858	3264.988525
0.000000	2.971095	3257.812012
0.000000	2.971332	3246.034912
0.000000	2.971570	3233.011719
0.000000	2.971807	3223.865967
0.000000	2.972044	3223.567383
0.000000	2.972281	3229.849854
0.000000	2.972518	3232.389648
0.000000	2.972755	3230.387207
0.000000	2.972993	3225.372314
0.000000	2.973230	3218.347412
0.000000	2.973467	3209.300293
0.000000	2.973704	3198.534180
0.000000	2.973941	3187.021240
0.000000	2.974178	3178.866455
0.000000	2.974416	3176.632080
0.000000	2.974653	3174.909912
0.000000	2.974890	3172.939941
0.000000	2.975127	3171.094727
0.000000	2.975364	3169.730713
0.000000	2.975601	3168.203857
0.000000	2.975838	3166.685791
0.000000	2.976076	3164.504395
0.000000	2.976313	3162.073486
0.000000	2.976550	3159.340576
0.000000	2.976787	3156.118408
0.000000	2.977024	3152.577881
0.000000	2.977262	3147.092041
0.000000	2.977499	3140.647949
0.000000	2.977736	3134.191895
0.000000	2.977973	3127.870361
0.000000	2.978210	3121.005127
0.000000	2.978447	3114.898926
0.000000	2.978685	3112.979736
0.000000	2.978922	3113.956299
0.000000	2.979159	3117.367676
0.000000	2.979396	3123.226563
0.000000	2.979633	3131.843994
0.000000	2.979871	3143.525635
0.000000	2.980108	3153.062256
0.000000	2.980345	3158.781982
0.000000	2.980582	3160.291016
0.000000	2.980819	3157.917725
0.000000	2.981056	3152.416260
0.000000	2.981294	3144.846191
0.000000	2.981531	3134.697021
0.000000	2.981768	3122.244385
0.000000	2.982005	3109.289307
0.000000	2.982242	3099.486816
0.000000	2.982480	3089.842773
0.000000	2.982717	3079.223145
0.000000	2.982954	3069.062744
0.000000	2.983191	3061.143555
0.000000	2.983428	3057.847656
0.000000	2.983665	3060.490234
0.000000	2.983903	3073.008301
0.000000	2.984140	3095.739014
0.000000	2.984377	3129.303223
0.000000	2.984614	3174.064209
0.000000	2.984851	3229.235107
0.000000	2.985089	3286.867432
0.000000	2.985326	3336.895996
0.000000	2.985563	3377.964355
0.000000	2.985800	3408.270752
0.000000	2.986037	3426.524414
0.000000	2.986274	3431.582275
0.000000	2.986511	3423.177002
0.000000	2.986749	3401.595215
0.000000	2.986986	3365.553467
0.000000	2.987223	3315.084717
0.000000	2.987460	3254.633789
0.000000	2.987697	3189.869873
0.000000	2.987934	3127.364014
0.000000	2.988172	3070.171631
0.000000	2.988409	3028.656982
0.000000	2.988646	2998.446533
0.000000	2.988883	2974.327637
0.000000	2.989120	2955.126221
0.000000	2.989357	2941.225830
0.000000	2.989595	2931.566162
0.000000	2.989832	2926.473389
0.000000	2.990069	2925.311768
0.000000	2.990306	2927.909912
0.000000	2.990543	2933.116943
0.000000	2.990781	2940.620117
0.000000	2.991018	2949.072754
0.000000	2.991255	2956.491455
0.000000	2.991492	2963.534180
0.000000	2.991729	2970.948242
0.000000	2.991966	2978.898438
0.000000	2.992204	2987.743408
0.000000	2.992441	2996.651367
0.000000	2.992678	3006.459961
0.000000	2.992915	3017.002197
0.000000	2.993152	3026.750244
0.000000	2.993390	3036.197021
0.000000	2.993627	3045.127686
0.000000	2.993864	3053.465576
0.000000	2.994101	3060.756592
0.000000	2.994338	3062.766602
0.000000	2.994576	3056.732422
0.000000	2.994812	3050.666504
0.000000	2.995050	3053.430176
0.000000	2.995287	3057.248779
0.000000	2.995524	3062.887939
0.000000	2.995761	3068.349609
0.000000	2.995998	3072.506348
0.000000	2.996236	3075.408691
0.000000	2.996473	3077.067383
0.000000	2.996710	3078.210693
0.000000	2.996947	3079.446533
0.000000	2.997184	3080.850342
0.000000	2.997422	3081.926270
0.000000	2.997659	3083.066650
0.000000	2.997896	3084.855469
0.000000	2.998133	3088.285645
0.000000	2.998370	3092.039551
0.000000	2.998607	3096.187744
0.000000	2.998845	3101.377197
0.000000	2.999082	3107.644531
0.000000	2.999319	3115.117676
0.000000	2.999556	3123.676514
0.000000	2.999793	3130.714844
0.000000	3.000031	3132.172607
0.000000	3.000268	3127.463135
0.000000	3.000505	3116.354736
0.000000	3.000742	3099.021729
0.000000	3.000979	3077.602295
0.000000	3.001216	3054.722412
0.000000	3.001454	3034.014160
0.000000	3.001691	3017.514893
0.000000	3.001928	3004.361572
0.000000	3.002165	2992.076904
0.000000	3.002402	2981.384766
0.000000	3.002640	2971.413574
0.000000	3.002877	2961.519287
0.000000	3.003114	2952.369629
0.000000	3.003351	2943.228516
0.000000	3.003588	2934.376221
0.000000	3.003825	2927.173584
0.000000	3.004063	2920.508545
0.000000	3.004299	2914.713135
0.000000	3.004537	2911.254639
0.000000	3.004774	2909.148682
0.000000	3.005011	2908.257568
0.000000	3.005249	2909.225586
0.000000	3.005485	2910.320557
0.000000	3.005723	2911.415039
0.000000	3.005960	2912.883057
0.000000	3.006197	2914.736572
0.000000	3.006434	2917.313965
0.000000	3.006671	2919.322510
0.000000	3.006908	2920.996338
0.000000	3.007146	2922.385498
0.000000	3.007383	2922.652832
0.000000	3.007620	2921.082275
0.000000	3.007857	2919.216309
0.000000	3.008094	2919.167236
0.000000	3.008332	2922.119629
0.000000	3.008569	2927.049316
0.000000	3.008806	2932.342041
0.000000	3.009043	2937.328613
0.000000	3.009280	2942.155518
0.000000	3.009517	2947.577393
0.000000	3.009755	2954.203613
0.000000	3.009992	2960.368408
0.000000	3.010229	2965.147705
0.000000	3.010466	2968.967773
0.000000	3.010703	2971.968018
0.000000	3.010941	2974.100830
0.000000	3.011178	2975.375244
0.000000	3.011415	2976.000000
0.000000	3.011652	2975.913574
0.000000	3.011889	2975.762207
0.000000	3.012126	2975.698730
0.000000	3.012364	2976.182617
0.000000	3.012601	2978.062988
0.000000	3.012838	2981.151855
0.000000	3.013075	2985.809326
0.000000	3.013312	2991.677002
0.000000	3.013550	2997.866943
0.000000	3.013787	3002.876953
0.000000	3.014024	3003.982910
0.000000	3.014261	3001.682617
0.000000	3.014498	2996.903564
0.000000	3.014735	2989.915039
0.000000	3.014972	2981.007324
0.000000	3.015210	2973.007080
0.000000	3.015447	2967.065674
0.000000	3.015684	2962.306396
0.000000	3.015921	2957.560303
0.000000	3.016158	2953.736816
0.000000	3.016396	2950.617188
0.000000	3.016633	2947.530273
0.000000	3.016870	2945.211426
0.000000	3.017107	2943.429688
0.000000	3.017344	2941.945801
0.000000	3.017581	2940.204834
0.000000	3.017819	2938.857422
0.000000	3.018056	2938.234863
0.000000	3.018293	2939.022217
0.000000	3.018530	2942.063232
0.000000	3.018767	2947.977051
0.000000	3.019005	2956.390137
0.000000	3.019242	2966.904297
0.000000	3.019479	2977.619629
0.000000	3.019716	2985.670166
0.000000	3.019953	2987.788818
0.000000	3.020190	2986.072510
0.000000	3.020428	2981.087158
0.000000	3.020665	2973.013184
0.000000	3.020902	2961.777588
0.000000	3.021139	2949.006348
0.000000	3.021376	2936.900146
0.000000	3.021614	2927.936523
0.000000	3.021851	2922.096680
0.000000	3.022088	2918.001709
0.000000	3.022325	2915.345703
0.000000	3.022562	2913.537598
0.000000	3.022799	2912.594482
0.000000	3.023037	2912.343994
0.000000	3.023273	2912.554688
0.000000	3.023511	2912.951172
0.000000	3.023748	2913.345215
0.000000	3.023985	2913.893066
0.000000	3.024222	2914.006592
0.000000	3.024459	2913.201416
0.000000	3.024697	2911.880859
0.000000	3.024934	2909.430420
0.000000	3.025171	2906.395264
0.000000	3.025408	2902.940918
0.000000	3.025645	2899.414063
0.000000	3.025882	2896.202148
0.000000	3.026120	2894.185791
0.000000	3.026357	2891.919189
0.000000	3.026594	2889.620850
0.000000	3.026831	2887.971436
0.000000	3.027068	2887.041260
0.000000	3.027306	2887.131836
0.000000	3.027543	2888.651123
0.000000	3.027780	2892.175537
0.000000	3.028017	2899.198486
0.000000	3.028254	2910.043213
0.000000	3.028491	2925.279297
0.000000	3.028729	2939.593018
0.000000	3.028966	2951.176270
0.000000	3.029203	2960.916260
0.000000	3.029440	2966.453613
0.000000	3.029677	2973.821045
0.000000	3.029915	2977.236084
0.000000	3.030152	2979.402100
0.000000	3.030389	2979.463623
0.000000	3.030626	2977.954102
0.000000	3.030863	2975.793945
0.000000	3.031101	2971.631592
0.000000	3.031338	2964.768066
0.000000	3.031575	2957.114746
0.000000	3.031812	2952.875977
0.000000	3.032049	2956.590576
0.000000	3.032286	2960.581055
0.000000	3.032524	2966.158936
0.000000	3.032761	2976.095947
0.000000	3.032998	2991.123291
0.000000	3.033235	3012.203613
0.000000	3.033472	3041.302002
0.000000	3.033710	3074.270264
0.000000	3.033947	3107.714355
0.000000	3.034184	3130.893311
0.000000	3.034421	3140.906738
0.000000	3.034658	3138.821289
0.000000	3.034895	3125.094971
0.000000	3.035132	3102.742432
0.000000	3.035370	3086.026367
0.000000	3.035607	3079.027344
0.000000	3.035844	3084.916016
0.000000	3.036081	3101.300049
0.000000	3.036318	3124.248779
0.000000	3.036555	3151.833496
0.000000	3.036793	3178.169434
0.000000	3.037030	3196.364746
0.000000	3.037267	3205.377930
0.000000	3.037504	3204.429932
0.000000	3.037741	3192.739014
0.000000	3.037978	3171.840332
0.000000	3.038216	3145.694092
0.000000	3.038453	3120.225098
0.000000	3.038690	3103.809082
0.000000	3.038927	3097.141113
0.000000	3.039164	3092.318115
0.000000	3.039402	3089.869385
0.000000	3.039639	3087.298340
0.000000	3.039876	3085.716309
0.000000	3.040113	3085.071289
0.000000	3.040350	3086.523926
0.000000	3.040587	3089.616699
0.000000	3.040825	3095.188477
0.000000	3.041062	3101.089355
0.000000	3.041299	3106.731445
0.000000	3.041536	3110.803955
0.000000	3.041773	3111.467041
0.000000	3.042011	3109.530762
0.000000	3.042248	3105.815674
0.000000	3.042485	3100.028320
0.000000	3.042722	3092.437500
0.000000	3.042959	3084.138916
0.000000	3.043196	3076.420654
0.000000	3.043433	3070.667236
0.000000	3.043671	3065.705078
0.000000	3.043908	3061.965820
0.000000	3.044145	3058.869385
0.000000	3.044382	3058.174316
0.000000	3.044619	3059.585693
0.000000	3.044857	3062.187012
0.000000	3.045094	3065.672363
0.000000	3.045331	3067.377441
0.000000	3.045568	3067.218018
0.000000	3.045805	3065.843506
0.000000	3.046042	3062.989990
0.000000	3.046280	3058.951172
0.000000	3.046517	3054.146729
0.000000	3.046754	3049.234863
0.000000	3.046991	3045.534180
0.000000	3.047228	3044.167236
0.000000	3.047466	3046.971680
0.000000	3.047703	3051.835449
0.000000	3.047940	3058.037109
0.000000	3.048177	3063.141602
0.000000	3.048414	3065.697998
0.000000	3.048651	3065.989502
0.000000	3.048889	3064.250488
0.000000	3.049126	3061.874268
0.000000	3.049363	3061.225098
0.000000	3.049600	3064.115234
0.000000	3.049837	3069.375000
0.000000	3.050075	3073.549805
0.000000	3.050312	3077.572998
0.000000	3.050549	3081.684082
0.000000	3.050786	3084.597656
0.000000	3.051023	3085.681396
0.000000	3.051260	3086.988525
0.000000	3.051498	3089.244873
0.000000	3.051734	3094.168457
0.000000	3.051972	3104.841309
0.000000	3.052209	3123.843506
0.000000	3.052446	3148.061035
0.000000	3.052684	3178.489502
0.000000	3.052920	3214.961426
0.000000	3.053158	3253.741943
0.000000	3.053395	3281.223877
0.000000	3.053632	3296.633789
0.000000	3.053869	3299.387207
0.000000	3.054106	3289.242676
0.000000	3.054343	3266.932861
0.000000	3.054581	3234.602295
0.000000	3.054818	3195.469727
0.000000	3.055055	3153.882080
0.000000	3.055292	3116.153320
0.000000	3.055529	3089.692383
0.000000	3.055767	3071.342529
0.000000	3.056004	3053.691162
0.000000	3.056241	3037.431641
0.000000	3.056478	3022.941162
0.000000	3.056715	3012.255615
0.000000	3.056952	3003.849854
0.000000	3.057190	2998.116211
0.000000	3.057427	2994.998047
0.000000	3.057664	2993.528564
0.000000	3.057901	2993.820313
0.000000	3.058138	2994.498779
0.000000	3.058376	2994.864014
0.000000	3.058613	2993.688965
0.000000	3.058850	2985.844971
0.000000	3.059087	2971.901123
0.000000	3.059324	2954.654297
0.000000	3.059561	2936.291748
0.000000	3.059799	2919.123291
0.000000	3.060036	2906.574219
0.000000	3.060273	2895.534668
0.000000	3.060510	2885.139648
0.000000	3.060747	2876.391846
0.000000	3.060985	2868.965576
0.000000	3.061222	2863.374512
0.000000	3.061459	2859.813965
0.000000	3.061696	2858.029053
0.000000	3.061933	2859.748291
0.000000	3.062171	2864.679199
0.000000	3.062407	2873.441650
0.000000	3.062645	2885.164795
0.000000	3.062882	2899.285889
0.000000	3.063119	2915.968750
0.000000	3.063356	2937.566895
0.000000	3.063593	2962.452881
0.000000	3.063831	2989.301270
0.000000	3.064068	3019.816895
0.000000	3.064305	3052.694336
0.000000	3.064542	3084.367432
0.000000	3.064779	3111.459961
0.000000	3.065017	3136.182373
0.000000	3.065254	3160.834473
0.000000	3.065491	3182.774658
0.000000	3.065728	3205.842529
0.000000	3.065965	3225.433838
0.000000	3.066202	3242.866943
0.000000	3.066440	3259.322021
0.000000	3.066677	3275.545654
0.000000	3.066914	3294.096680
0.000000	3.067151	3311.525146
0.000000	3.067388	3327.176025
0.000000	3.067626	3339.783936
0.000000	3.067863	3345.649170
0.000000	3.068100	3344.576660
0.000000	3.068337	3340.007080
0.000000	3.068574	3331.830566
0.000000	3.068811	3320.007568
0.000000	3.069049	3307.507568
0.000000	3.069286	3296.190918
0.000000	3.069523	3289.958740
0.000000	3.069760	3291.008301
0.000000	3.069997	3296.000732
0.000000	3.070235	3297.700439
0.000000	3.070472	3293.414551
0.000000	3.070709	3283.871582
0.000000	3.070946	3269.388916
0.000000	3.071183	3248.657471
0.000000	3.071420	3220.989746
0.000000	3.071658	3186.937500
0.000000	3.071894	3149.010254
0.000000	3.072132	3113.390137
0.000000	3.072369	3086.413818
0.000000	3.072606	3071.406006
0.000000	3.072843	3057.925293
0.000000	3.073080	3046.055664
0.000000	3.073318	3036.086914
0.000000	3.073555	3027.362793
0.000000	3.073792	3019.795654
0.000000	3.074029	3013.592773
0.000000	3.074266	3008.790771
0.000000	3.074503	3005.709229
0.000000	3.074741	3004.660645
0.000000	3.074978	3005.021240
0.000000	3.075215	3006.742920
0.000000	3.075452	3008.659912
0.000000	3.075689	3010.316162
0.000000	3.075927	3011.092773
0.000000	3.076164	3009.186279
0.000000	3.076401	3005.593262
0.000000	3.076638	3001.088867
0.000000	3.076875	2996.282227
0.000000	3.077112	2991.915527
0.000000	3.077350	2988.436279
0.000000	3.077587	2986.048584
0.000000	3.077824	2984.432617
0.000000	3.078061	2984.321533
0.000000	3.078298	2984.613281
0.000000	3.078536	2985.631104
0.000000	3.078773	2987.865723
0.000000	3.079010	2991.701660
0.000000	3.079247	2997.607910
0.000000	3.079484	3004.748047
0.000000	3.079721	3012.881836
0.000000	3.079959	3022.283936
0.000000	3.080196	3032.171143
0.000000	3.080433	3041.179443
0.000000	3.080670	3049.500977
0.000000	3.080907	3057.761230
0.000000	3.081145	3065.793457
0.000000	3.081382	3073.090820
0.000000	3.081619	3079.437012
0.000000	3.081856	3085.309326
0.000000	3.082093	3091.524170
0.000000	3.082330	3098.226318
0.000000	3.082567	3105.324951
0.000000	3.082805	3111.764648
0.000000	3.083042	3119.562988
0.000000	3.083279	3128.401367
0.000000	3.083516	3137.800049
0.000000	3.083753	3148.097412
0.000000	3.083991	3160.195557
0.000000	3.084228	3173.161133
0.000000	3.084465	3187.270508
0.000000	3.084702	3201.584229
0.000000	3.084939	3214.521729
0.000000	3.085176	3224.673340
0.000000	3.085414	3230.466064
0.000000	3.085651	3231.283447
0.000000	3.085888	3229.314209
0.000000	3.086125	3224.486084
0.000000	3.086362	3216.397461
0.000000	3.086599	3206.628418
0.000000	3.086837	3195.705811
0.000000	3.087074	3183.958740
0.000000	3.087311	3170.747559
0.000000	3.087548	3157.744385
0.000000	3.087785	3144.366211
0.000000	3.088022	3130.623779
0.000000	3.088260	3116.599854
0.000000	3.088497	3103.585938
0.000000	3.088734	3092.158691
0.000000	3.088971	3082.475830
0.000000	3.089208	3075.205078
0.000000	3.089446	3071.231689
0.000000	3.089683	3069.841309
0.000000	3.089920	3072.113770
0.000000	3.090157	3077.487549
0.000000	3.090394	3084.868896
0.000000	3.090631	3088.664551
0.000000	3.090868	3089.745361
0.000000	3.091106	3088.066650
0.000000	3.091343	3083.986572
0.000000	3.091580	3077.221924
0.000000	3.091817	3067.733398
0.000000	3.092054	3056.040283
0.000000	3.092292	3043.134277
0.000000	3.092529	3030.066650
0.000000	3.092766	3018.682861
0.000000	3.093003	3013.050781
0.000000	3.093240	3010.610107
0.000000	3.093477	3008.937256
0.000000	3.093715	3008.361084
0.000000	3.093952	3008.731934
0.000000	3.094189	3008.824951
0.000000	3.094426	3008.459473
0.000000	3.094663	3007.647949
0.000000	3.094901	3006.512695
0.000000	3.095138	3005.313232
0.000000	3.095375	3004.580078
0.000000	3.095612	3004.883545
0.000000	3.095849	3006.706543
0.000000	3.096087	3009.823242
0.000000	3.096324	3015.462891
0.000000	3.096561	3024.690430
0.000000	3.096798	3038.102295
0.000000	3.097035	3055.733887
0.000000	3.097272	3076.746582
0.000000	3.097510	3100.767334
0.000000	3.097747	3124.365967
0.000000	3.097984	3140.642578
0.000000	3.098221	3148.468750
0.000000	3.098458	3149.176758
0.000000	3.098696	3144.187500
0.000000	3.098933	3133.933105
0.000000	3.099170	3118.331055
0.000000	3.099407	3098.496338
0.000000	3.099644	3079.130371
0.000000	3.099881	3063.931641
0.000000	3.100119	3056.474854
0.000000	3.100355	3050.980469
0.000000	3.100593	3046.328369
0.000000	3.100830	3042.346191
0.000000	3.101067	3037.754883
0.000000	3.101305	3032.929199
0.000000	3.101541	3028.457764
0.000000	3.101779	3024.182373
0.000000	3.102016	3019.791260
0.000000	3.102253	3015.441650
0.000000	3.102490	3012.728027
0.000000	3.102727	3012.564209
0.000000	3.102964	3013.466309
0.000000	3.103202	3015.262207
0.000000	3.103439	3017.618896
0.000000	3.103676	3020.671387
0.000000	3.103913	3023.952637
0.000000	3.104150	3027.960205
0.000000	3.104388	3032.336670
0.000000	3.104625	3038.126953
0.000000	3.104862	3044.743164
0.000000	3.105099	3051.855469
0.000000	3.105336	3056.288086
0.000000	3.105573	3059.125244
0.000000	3.105811	3061.634033
0.000000	3.106048	3065.502197
0.000000	3.106285	3070.889404
0.000000	3.106522	3075.840332
0.000000	3.106759	3077.329102
0.000000	3.106997	3075.743408
0.000000	3.107234	3073.687012
0.000000	3.107471	3071.557129
0.000000	3.107708	3071.823242
0.000000	3.107945	3076.595947
0.000000	3.108182	3083.376465
0.000000	3.108420	3091.973633
0.000000	3.108657	3100.220703
0.000000	3.108894	3108.954102
0.000000	3.109131	3114.703369
0.000000	3.109368	3120.891602
0.000000	3.109606	3131.207275
0.000000	3.109843	3144.995605
0.000000	3.110080	3161.992676
0.000000	3.110317	3182.108398
0.000000	3.110554	3204.973633
0.000000	3.110791	3222.592773
0.000000	3.111028	3238.271484
0.000000	3.111266	3245.021973
0.000000	3.111503	3247.954102
0.000000	3.111740	3242.288818
0.000000	3.111977	3233.227783
0.000000	3.112214	3212.628906
0.000000	3.112452	3191.399658
0.000000	3.112689	3167.895020
0.000000	3.112926	3142.994629
0.000000	3.113163	3124.283447
0.000000	3.113400	3109.799805
0.000000	3.113637	3099.271484
0.000000	3.113875	3092.141357
0.000000	3.114112	3087.585449
0.000000	3.114349	3084.337158
0.000000	3.114586	3081.033447
0.000000	3.114823	3077.805420
0.000000	3.115061	3074.323975
0.000000	3.115298	3071.261230
0.000000	3.115535	3068.359131
0.000000	3.115772	3064.139893
0.000000	3.116009	3059.210938
0.000000	3.116246	3053.922852
0.000000	3.116484	3048.567871
0.000000	3.116721	3042.753418
0.000000	3.116958	3036.005127
0.000000	3.117195	3029.146240
0.000000	3.117432	3022.625244
0.000000	3.117670	3016.942139
0.000000	3.117907	3011.882324
0.000000	3.118144	3008.546143
0.000000	3.118381	3005.833252
0.000000	3.118618	3004.027100
0.000000	3.118855	3002.559814
0.000000	3.119093	3003.035889
0.000000	3.119329	3004.632813
0.000000	3.119567	3006.543945
0.000000	3.119804	3009.609619
0.000000	3.120041	3013.064941
0.000000	3.120279	3017.274414
0.000000	3.120515	3021.343750
0.000000	3.120753	3025.544678
0.000000	3.120990	3028.716797
0.000000	3.121227	3031.333740
0.000000	3.121464	3033.416504
0.000000	3.121701	3035.504150
0.000000	3.121938	3038.545654
0.000000	3.122176	3043.134521
0.000000	3.122413	3049.683594
0.000000	3.122650	3058.478027
0.000000	3.122887	3069.469971
0.000000	3.123124	3082.042236
0.000000	3.123362	3097.077148
0.000000	3.123599	3114.311279
0.000000	3.123836	3131.469238
0.000000	3.124073	3144.799805
0.000000	3.124310	3151.435303
0.000000	3.124547	3149.238770
0.000000	3.124785	3139.396240
0.000000	3.125022	3124.623291
0.000000	3.125259	3108.393066
0.000000	3.125496	3094.200439
0.000000	3.125733	3087.152588
0.000000	3.125971	3088.728516
0.000000	3.126208	3091.843262
0.000000	3.126445	3098.005127
0.000000	3.126682	3107.603516
0.000000	3.126919	3119.471436
0.000000	3.127156	3132.855469
0.000000	3.127394	3147.117432
0.000000	3.127631	3159.924561
0.000000	3.127868	3162.011230
0.000000	3.128105	3155.238037
0.000000	3.128342	3141.296143
0.000000	3.128580	3126.102051
0.000000	3.128817	3118.237793
0.000000	3.129054	3114.395508
0.000000	3.129291	3111.244385
0.000000	3.129528	3108.731934
0.000000	3.129766	3111.673828
0.000000	3.130002	3115.190918
0.000000	3.130240	3120.591553
0.000000	3.130477	3122.857178
0.000000	3.130714	3119.076416
0.000000	3.130951	3112.302246
0.000000	3.131188	3102.913330
0.000000	3.131426	3090.872803
0.000000	3.131663	3079.714355
0.000000	3.131900	3070.425537
0.000000	3.132137	3059.358643
0.000000	3.132374	3048.745117
0.000000	3.132612	3041.164551
0.000000	3.132849	3035.447998
0.000000	3.133086	3030.985352
0.000000	3.133323	3026.833252
0.000000	3.133560	3022.148926
0.000000	3.133797	3016.911133
0.000000	3.134035	3011.798340
0.000000	3.134272	3004.862305
0.000000	3.134509	2997.429932
0.000000	3.134746	2992.124268
0.000000	3.134983	2990.165283
0.000000	3.135220	2991.595703
0.000000	3.135458	2998.214844
0.000000	3.135695	3010.757080
0.000000	3.135932	3032.054443
0.000000	3.136169	3063.026855
0.000000	3.136406	3103.687500
0.000000	3.136643	3142.857178
0.000000	3.136881	3172.740479
0.000000	3.137118	3191.472412
0.000000	3.137355	3198.788330
0.000000	3.137592	3194.361328
0.000000	3.137829	3179.660156
0.000000	3.138067	3158.627930
0.000000	3.138304	3138.698975
0.000000	3.138541	3121.628906
0.000000	3.138778	3108.838379
0.000000	3.139015	3110.716553
0.000000	3.139252	3132.708496
0.000000	3.139489	3152.836670
0.000000	3.139727	3169.348145
0.000000	3.139964	3184.699219
0.000000	3.140201	3198.134521
0.000000	3.140438	3208.552490
0.000000	3.140675	3216.188721
0.000000	3.140913	3222.894287
0.000000	3.141150	3228.729736
0.000000	3.141387	3233.783936
0.000000	3.141624	3237.817627
0.000000	3.141861	3239.356689
0.000000	3.142098	3235.137451
0.000000	3.142336	3224.950439
0.000000	3.142573	3208.846436
0.000000	3.142810	3187.663574
0.000000	3.143047	3162.878662
0.000000	3.143284	3137.905029
0.000000	3.143522	3115.842285
0.000000	3.143759	3100.578613
0.000000	3.143996	3092.929443
0.000000	3.144233	3087.040527
0.000000	3.144470	3082.304443
0.000000	3.144707	3078.939209
0.000000	3.144945	3076.135986
0.000000	3.145182	3074.404053
0.000000	3.145419	3074.182617
0.000000	3.145656	3074.836426
0.000000	3.145893	3076.566406
0.000000	3.146131	3079.338623
0.000000	3.146368	3082.615723
0.000000	3.146605	3086.563965
0.000000	3.146842	3090.744141
0.000000	3.147079	3095.065674
0.000000	3.147316	3099.322266
0.000000	3.147554	3104.289551
0.000000	3.147791	3109.182861
0.000000	3.148028	3114.188232
0.000000	3.148265	3118.611572
0.000000	3.148502	3123.488281
0.000000	3.148740	3129.015869
0.000000	3.148976	3135.996338
0.000000	3.149214	3145.462158
0.000000	3.149451	3159.037842
0.000000	3.149688	3177.365967
0.000000	3.149925	3200.742432
0.000000	3.150162	3228.831055
0.000000	3.150399	3259.366943
0.000000	3.150637	3288.397949
0.000000	3.150874	3304.986328
0.000000	3.151111	3307.480713
0.000000	3.151348	3299.058838
0.000000	3.151585	3281.224854
0.000000	3.151823	3256.247559
0.000000	3.152060	3229.441406
0.000000	3.152297	3207.254395
0.000000	3.152534	3194.139160
0.000000	3.152771	3187.720703
0.000000	3.153008	3179.964355
0.000000	3.153246	3169.848145
0.000000	3.153483	3162.633057
0.000000	3.153720	3158.619873
0.000000	3.153957	3158.052979
0.000000	3.154194	3158.076416
0.000000	3.154432	3158.601074
0.000000	3.154669	3160.697754
0.000000	3.154906	3163.595215
0.000000	3.155143	3167.713379
0.000000	3.155380	3173.700684
0.000000	3.155617	3181.521484
0.000000	3.155855	3192.444824
0.000000	3.156092	3208.097656
0.000000	3.156329	3230.198975
0.000000	3.156566	3260.168213
0.000000	3.156803	3299.498779
0.000000	3.157041	3347.687256
0.000000	3.157278	3404.225830
0.000000	3.157515	3458.897949
0.000000	3.157752	3504.373535
0.000000	3.157989	3540.609863
0.000000	3.158226	3566.267578
0.000000	3.158463	3580.253418
0.000000	3.158701	3581.210938
0.000000	3.158938	3569.354492
0.000000	3.159175	3546.396484
0.000000	3.159412	3513.273438
0.000000	3.159649	3474.380127
0.000000	3.159887	3434.761475
0.000000	3.160124	3402.540771
0.000000	3.160361	3386.000488
0.000000	3.160598	3376.901855
0.000000	3.160835	3369.790039
0.000000	3.161072	3364.253174
0.000000	3.161310	3360.215576
0.000000	3.161547	3355.686523
0.000000	3.161784	3352.365479
0.000000	3.162021	3352.511719
0.000000	3.162258	3357.677490
0.000000	3.162496	3366.387207
0.000000	3.162733	3379.281250
0.000000	3.162970	3395.583008
0.000000	3.163207	3412.495117
0.000000	3.163444	3426.560303
0.000000	3.163682	3438.822021
0.000000	3.163919	3448.698730
0.000000	3.164156	3452.695557
0.000000	3.164393	3451.061768
0.000000	3.164630	3444.433838
0.000000	3.164867	3431.851807
0.000000	3.165105	3412.910889
0.000000	3.165342	3388.538574
0.000000	3.165579	3361.905273
0.000000	3.165816	3334.522949
0.000000	3.166053	3320.162354
0.000000	3.166291	3306.860352
0.000000	3.166528	3295.079834
0.000000	3.166764	3286.325195
0.000000	3.167002	3279.325684
0.000000	3.167239	3273.104980
0.000000	3.167476	3267.563721
0.000000	3.167714	3262.335938
0.000000	3.167950	3256.951660
0.000000	3.168188	3249.692871
0.000000	3.168425	3238.053711
0.000000	3.168662	3224.123779
0.000000	3.168900	3210.108154
0.000000	3.169136	3197.157227
0.000000	3.169374	3185.906738
0.000000	3.169611	3172.976318
0.000000	3.169848	3158.499512
0.000000	3.170085	3143.568848
0.000000	3.170322	3128.292725
0.000000	3.170559	3114.175293
0.000000	3.170797	3099.866211
0.000000	3.171034	3086.315918
0.000000	3.171271	3072.116699
0.000000	3.171508	3059.259766
0.000000	3.171745	3048.916504
0.000000	3.171983	3041.386719
0.000000	3.172220	3033.959961
0.000000	3.172457	3026.578857
0.000000	3.172694	3018.847900
0.000000	3.172931	3009.081055
0.000000	3.173168	3000.414795
0.000000	3.173406	2996.584229
0.000000	3.173643	2998.159668
0.000000	3.173880	3008.183350
0.000000	3.174117	3025.282959
0.000000	3.174354	3050.462158
0.000000	3.174592	3083.437500
0.000000	3.174829	3122.375977
0.000000	3.175066	3161.360352
0.000000	3.175303	3197.207275
0.000000	3.175540	3223.493408
0.000000	3.175777	3238.232910
0.000000	3.176015	3241.427246
0.000000	3.176252	3235.225098
0.000000	3.176489	3220.871826
0.000000	3.176726	3198.640625
0.000000	3.176963	3172.023438
0.000000	3.177201	3145.191650
0.000000	3.177438	3121.769043
0.000000	3.177675	3106.594482
0.000000	3.177912	3093.577393
0.000000	3.178149	3080.365234
0.000000	3.178386	3067.458740
0.000000	3.178623	3056.224121
0.000000	3.178861	3046.341797
[truncated: 4,975,289 more chars]
