# Supplementary material for: Conductivity and radio frequency performance data for silver nanoparticle inks deposited via aerosol jet deposition and processed under varying conditions
Source: Data Brief. 2020 Sep 24;33:106331. doi: 10.1016/j.dib.2020.106331 (PMC7560714; doi:10.1016/j.dib.2020.106331)
Supplement: Supplementary file 3 [file mmc3.zip › Sintering Study/ANP Ink/Profilometry Data/ANP_10.ASC]

Wyko ASCII Data File Format 2	1	1
X Size	10
Y Size	18001
Block Name	Type	Length	Value
Wavelength	7	4	1.185746
Aspect	7	4	0.000339
Pixel_size	7	4	0.700000
RAW_DATA	3	720040	
0.000000	0.000000	222.397293
0.000000	0.000237	221.709717
0.000000	0.000474	221.309555
0.000000	0.000712	220.933838
0.000000	0.000949	220.906006
0.000000	0.001186	220.605377
0.000000	0.001423	220.497833
0.000000	0.001660	220.556808
0.000000	0.001897	220.676575
0.000000	0.002135	220.613846
0.000000	0.002372	219.860245
0.000000	0.002609	219.133301
0.000000	0.002846	218.967346
0.000000	0.003083	218.915970
0.000000	0.003320	218.613373
0.000000	0.003558	218.536682
0.000000	0.003795	218.205383
0.000000	0.004032	217.979019
0.000000	0.004269	217.749924
0.000000	0.004506	217.528000
0.000000	0.004744	217.568497
0.000000	0.004981	217.395035
0.000000	0.005218	217.365341
0.000000	0.005455	217.482819
0.000000	0.005692	217.493881
0.000000	0.005929	217.498749
0.000000	0.006167	217.482864
0.000000	0.006404	217.190369
0.000000	0.006641	216.979233
0.000000	0.006878	216.984863
0.000000	0.007115	216.852722
0.000000	0.007352	216.583420
0.000000	0.007590	216.311920
0.000000	0.007827	216.425751
0.000000	0.008064	216.578476
0.000000	0.008301	216.395523
0.000000	0.008538	216.717239
0.000000	0.008775	216.700699
0.000000	0.009013	216.690643
0.000000	0.009250	216.571289
0.000000	0.009487	216.838440
0.000000	0.009724	216.777588
0.000000	0.009961	216.988586
0.000000	0.010199	217.238266
0.000000	0.010436	217.272781
0.000000	0.010673	217.565506
0.000000	0.010910	217.751266
0.000000	0.011147	217.815826
0.000000	0.011384	217.756790
0.000000	0.011622	217.826721
0.000000	0.011859	217.920227
0.000000	0.012096	218.162720
0.000000	0.012333	218.427856
0.000000	0.012570	218.573227
0.000000	0.012807	218.694962
0.000000	0.013045	218.652634
0.000000	0.013282	218.552444
0.000000	0.013519	218.148361
0.000000	0.013756	218.052139
0.000000	0.013993	218.041840
0.000000	0.014231	217.752457
0.000000	0.014468	217.667480
0.000000	0.014705	217.316025
0.000000	0.014942	217.189621
0.000000	0.015179	216.944290
0.000000	0.015416	216.949646
0.000000	0.015654	216.970825
0.000000	0.015891	216.997818
0.000000	0.016128	216.776657
0.000000	0.016365	216.664978
0.000000	0.016602	216.674606
0.000000	0.016839	216.569275
0.000000	0.017077	216.350845
0.000000	0.017314	216.516251
0.000000	0.017551	216.470123
0.000000	0.017788	216.684326
0.000000	0.018025	216.789215
0.000000	0.018262	216.763718
0.000000	0.018500	216.598328
0.000000	0.018737	216.542511
0.000000	0.018974	216.619537
0.000000	0.019211	216.490204
0.000000	0.019448	216.671310
0.000000	0.019686	216.973190
0.000000	0.019923	217.315292
0.000000	0.020160	217.977783
0.000000	0.020397	218.989883
0.000000	0.020634	220.104736
0.000000	0.020871	221.159470
0.000000	0.021109	222.213303
0.000000	0.021346	223.439407
0.000000	0.021583	224.032150
0.000000	0.021820	224.033112
0.000000	0.022057	224.023849
0.000000	0.022294	224.023880
0.000000	0.022532	223.934250
0.000000	0.022769	223.896194
0.000000	0.023006	223.926758
0.000000	0.023243	223.906082
0.000000	0.023480	223.942688
0.000000	0.023718	223.777145
0.000000	0.023955	223.390900
0.000000	0.024192	222.907990
0.000000	0.024429	222.354309
0.000000	0.024666	221.890610
0.000000	0.024903	221.804749
0.000000	0.025141	221.641663
0.000000	0.025378	221.764557
0.000000	0.025615	221.922836
0.000000	0.025852	221.962860
0.000000	0.026089	221.852097
0.000000	0.026326	221.452240
0.000000	0.026564	221.133286
0.000000	0.026801	220.806061
0.000000	0.027038	220.867432
0.000000	0.027275	220.861160
0.000000	0.027512	221.032303
0.000000	0.027750	221.138214
0.000000	0.027987	221.529053
0.000000	0.028224	221.704132
0.000000	0.028461	221.510300
0.000000	0.028698	221.419327
0.000000	0.028935	221.560059
0.000000	0.029173	221.685028
0.000000	0.029410	221.773132
0.000000	0.029647	221.440460
0.000000	0.029884	221.161667
0.000000	0.030121	220.831879
0.000000	0.030358	220.706970
0.000000	0.030596	220.678375
0.000000	0.030833	220.501190
0.000000	0.031070	220.169739
0.000000	0.031307	219.935059
0.000000	0.031544	219.573700
0.000000	0.031781	219.709595
0.000000	0.032019	219.757141
0.000000	0.032256	219.464767
0.000000	0.032493	219.441467
0.000000	0.032730	219.586136
0.000000	0.032967	219.897980
0.000000	0.033205	219.874908
0.000000	0.033442	219.976868
0.000000	0.033679	219.952682
0.000000	0.033916	219.904648
0.000000	0.034153	220.060944
0.000000	0.034390	219.795242
0.000000	0.034628	219.685760
0.000000	0.034865	219.244110
0.000000	0.035102	218.826859
0.000000	0.035339	218.327087
0.000000	0.035576	217.878815
0.000000	0.035813	217.618744
0.000000	0.036051	217.311829
0.000000	0.036288	216.954346
0.000000	0.036525	216.427567
0.000000	0.036762	215.864990
0.000000	0.036999	215.658707
0.000000	0.037237	215.351196
0.000000	0.037474	215.191681
0.000000	0.037711	215.190704
0.000000	0.037948	215.224808
0.000000	0.038185	215.037567
0.000000	0.038422	214.858658
0.000000	0.038660	215.055679
0.000000	0.038897	215.023346
0.000000	0.039134	214.746231
0.000000	0.039371	214.717392
0.000000	0.039608	214.717361
0.000000	0.039845	214.752182
0.000000	0.040083	214.942673
0.000000	0.040320	215.155579
0.000000	0.040557	215.117233
0.000000	0.040794	215.154892
0.000000	0.041031	215.242706
0.000000	0.041269	214.740326
0.000000	0.041506	214.226959
0.000000	0.041743	213.595062
0.000000	0.041980	213.229385
0.000000	0.042217	212.796158
0.000000	0.042454	212.316345
0.000000	0.042692	211.823441
0.000000	0.042929	211.481491
0.000000	0.043166	211.333740
0.000000	0.043403	211.529236
0.000000	0.043640	211.828552
0.000000	0.043877	212.081635
0.000000	0.044115	212.369888
0.000000	0.044352	212.413361
0.000000	0.044589	212.303375
0.000000	0.044826	212.038055
0.000000	0.045063	211.881577
0.000000	0.045300	211.872513
0.000000	0.045538	212.043961
0.000000	0.045775	212.293625
0.000000	0.046012	212.500244
0.000000	0.046249	213.260956
0.000000	0.046486	213.467041
0.000000	0.046724	213.684525
0.000000	0.046961	213.798874
0.000000	0.047198	213.711182
0.000000	0.047435	214.075684
0.000000	0.047672	214.716003
0.000000	0.047909	215.305130
0.000000	0.048147	216.222565
0.000000	0.048384	217.471603
0.000000	0.048621	218.650742
0.000000	0.048858	219.931839
0.000000	0.049095	220.754242
0.000000	0.049332	220.918411
0.000000	0.049570	221.114334
0.000000	0.049807	221.348175
0.000000	0.050044	221.501923
0.000000	0.050281	221.697418
0.000000	0.050518	221.695099
0.000000	0.050756	221.495605
0.000000	0.050993	221.355026
0.000000	0.051230	221.294617
0.000000	0.051467	221.203827
0.000000	0.051704	221.204636
0.000000	0.051941	221.173874
0.000000	0.052179	220.982758
0.000000	0.052416	220.752792
0.000000	0.052653	220.377960
0.000000	0.052890	220.245544
0.000000	0.053127	220.263962
0.000000	0.053364	220.320953
0.000000	0.053602	220.410583
0.000000	0.053839	220.641678
0.000000	0.054076	220.510483
0.000000	0.054313	220.603531
0.000000	0.054550	220.318893
0.000000	0.054787	220.264664
0.000000	0.055025	220.226166
0.000000	0.055262	220.218994
0.000000	0.055499	220.379166
0.000000	0.055736	220.715744
0.000000	0.055973	220.979065
0.000000	0.056211	220.782104
0.000000	0.056448	221.077393
0.000000	0.056685	221.621063
0.000000	0.056922	221.277191
0.000000	0.057159	221.328888
0.000000	0.057396	221.170074
0.000000	0.057634	220.659927
0.000000	0.057871	220.044724
0.000000	0.058108	219.966003
0.000000	0.058345	219.614578
0.000000	0.058582	219.001801
0.000000	0.058819	218.765656
0.000000	0.059057	219.065765
0.000000	0.059294	219.173080
0.000000	0.059531	219.169098
0.000000	0.059768	218.903397
0.000000	0.060005	218.844803
0.000000	0.060243	218.754120
0.000000	0.060480	218.143280
0.000000	0.060717	218.118607
0.000000	0.060954	217.997269
0.000000	0.061191	217.787735
0.000000	0.061428	218.109589
0.000000	0.061666	218.239944
0.000000	0.061903	218.266251
0.000000	0.062140	218.527985
0.000000	0.062377	218.395386
0.000000	0.062614	218.078232
0.000000	0.062851	217.815445
0.000000	0.063089	217.736404
0.000000	0.063326	217.233780
0.000000	0.063563	217.025055
0.000000	0.063800	216.998154
0.000000	0.064037	216.529968
0.000000	0.064275	215.836777
0.000000	0.064512	215.283066
0.000000	0.064749	214.875916
0.000000	0.064986	214.361282
0.000000	0.065223	213.713287
0.000000	0.065460	212.910599
0.000000	0.065698	211.818481
0.000000	0.065935	210.920654
0.000000	0.066172	209.862717
0.000000	0.066409	208.757401
0.000000	0.066646	207.599564
0.000000	0.066883	206.512283
0.000000	0.067121	205.531036
0.000000	0.067358	204.523743
0.000000	0.067595	203.621841
0.000000	0.067832	203.298660
0.000000	0.068069	204.530182
0.000000	0.068306	208.282257
0.000000	0.068544	217.107971
0.000000	0.068781	231.105759
0.000000	0.069018	251.930954
0.000000	0.069255	277.858582
0.000000	0.069492	305.970673
0.000000	0.069730	334.589905
0.000000	0.069967	364.308990
0.000000	0.070204	394.024750
0.000000	0.070441	423.498016
0.000000	0.070678	454.689972
0.000000	0.070915	481.026978
0.000000	0.071153	501.205322
0.000000	0.071390	514.967712
0.000000	0.071627	521.579102
0.000000	0.071864	522.475952
0.000000	0.072101	519.502197
0.000000	0.072338	513.045776
0.000000	0.072576	504.709259
0.000000	0.072813	498.459198
0.000000	0.073050	495.518646
0.000000	0.073287	488.258514
0.000000	0.073524	472.823700
0.000000	0.073762	451.580902
0.000000	0.073999	425.561096
0.000000	0.074236	395.704742
0.000000	0.074473	366.801483
0.000000	0.074710	344.030243
0.000000	0.074947	330.634796
0.000000	0.075185	327.002747
0.000000	0.075422	332.408325
0.000000	0.075659	345.074097
0.000000	0.075896	367.973572
0.000000	0.076133	403.095123
0.000000	0.076370	441.911163
0.000000	0.076608	478.337616
0.000000	0.076845	505.696838
0.000000	0.077082	522.367432
0.000000	0.077319	526.686584
0.000000	0.077556	517.042847
0.000000	0.077794	493.939789
0.000000	0.078031	460.430786
0.000000	0.078268	420.724426
0.000000	0.078505	378.479309
0.000000	0.078742	339.873749
0.000000	0.078979	312.350464
0.000000	0.079217	301.373291
0.000000	0.079454	289.937500
0.000000	0.079691	279.536194
0.000000	0.079928	270.170593
0.000000	0.080165	261.544861
0.000000	0.080402	249.382370
0.000000	0.080640	234.672272
0.000000	0.080877	217.557526
0.000000	0.081114	197.672775
0.000000	0.081351	176.608032
0.000000	0.081588	153.220566
0.000000	0.081825	127.589783
0.000000	0.082063	101.843239
0.000000	0.082300	78.303696
0.000000	0.082537	57.959446
0.000000	0.082774	40.865261
0.000000	0.083011	27.249701
0.000000	0.083249	17.482307
0.000000	0.083486	9.738773
0.000000	0.083723	3.285781
0.000000	0.083960	-2.344188
0.000000	0.084197	-6.552110
0.000000	0.084434	-10.188239
0.000000	0.084672	-12.906773
0.000000	0.084909	-15.547614
0.000000	0.085146	-17.242613
0.000000	0.085383	-18.537100
0.000000	0.085620	-19.505377
0.000000	0.085857	-20.814434
0.000000	0.086095	-21.409454
0.000000	0.086332	-21.767033
0.000000	0.086569	-22.021999
0.000000	0.086806	-22.061451
0.000000	0.087043	-21.642677
0.000000	0.087281	-21.623066
0.000000	0.087518	-20.933596
0.000000	0.087755	-20.424856
0.000000	0.087992	-19.529615
0.000000	0.088229	-19.253357
0.000000	0.088466	-18.681059
0.000000	0.088704	-18.081556
0.000000	0.088941	-17.872438
0.000000	0.089178	-17.379370
0.000000	0.089415	-17.482353
0.000000	0.089652	-17.851002
0.000000	0.089889	-18.588877
0.000000	0.090127	-18.920282
0.000000	0.090364	-19.019463
0.000000	0.090601	-18.850019
0.000000	0.090838	-18.641901
0.000000	0.091075	-18.769978
0.000000	0.091312	-18.883684
0.000000	0.091550	-18.735239
0.000000	0.091787	-18.446810
0.000000	0.092024	-18.645887
0.000000	0.092261	-18.626877
0.000000	0.092498	-18.868685
0.000000	0.092736	-18.768990
0.000000	0.092973	-18.928873
0.000000	0.093210	-18.878447
0.000000	0.093447	-19.107580
0.000000	0.093684	-19.147196
0.000000	0.093921	-19.729008
0.000000	0.094159	-19.770855
0.000000	0.094396	-20.105152
0.000000	0.094633	-20.259104
0.000000	0.094870	-20.832460
0.000000	0.095107	-21.212725
0.000000	0.095344	-21.608004
0.000000	0.095582	-21.750702
0.000000	0.095819	-21.860680
0.000000	0.096056	-21.811342
0.000000	0.096293	-21.967476
0.000000	0.096530	-21.852844
0.000000	0.096768	-21.831293
0.000000	0.097005	-21.919203
0.000000	0.097242	-21.882713
0.000000	0.097479	-21.968658
0.000000	0.097716	-21.945847
0.000000	0.097953	-22.062931
0.000000	0.098191	-21.966045
0.000000	0.098428	-22.264196
0.000000	0.098665	-22.358677
0.000000	0.098902	-22.840916
0.000000	0.099139	-22.855932
0.000000	0.099376	-22.747459
0.000000	0.099614	-22.774635
0.000000	0.099851	-23.084465
0.000000	0.100088	-23.081293
0.000000	0.100325	-23.728832
0.000000	0.100562	-23.689455
0.000000	0.100800	-24.378733
0.000000	0.101037	-24.209749
0.000000	0.101274	-24.229759
0.000000	0.101511	-24.207512
0.000000	0.101748	-24.025023
0.000000	0.101985	-24.057621
0.000000	0.102223	-23.838604
0.000000	0.102460	-23.980421
0.000000	0.102697	-23.888474
0.000000	0.102934	-24.157330
0.000000	0.103171	-24.298567
0.000000	0.103408	-23.924994
0.000000	0.103646	-23.761578
0.000000	0.103883	-23.476563
0.000000	0.104120	-23.823080
0.000000	0.104357	-23.735527
0.000000	0.104594	-24.056490
0.000000	0.104831	-24.073647
0.000000	0.105069	-24.142323
0.000000	0.105306	-24.512234
0.000000	0.105543	-25.180426
0.000000	0.105780	-25.147308
0.000000	0.106017	-25.346060
0.000000	0.106255	-25.298611
0.000000	0.106492	-25.488611
0.000000	0.106729	-25.563543
0.000000	0.106966	-25.640265
0.000000	0.107203	-25.838985
0.000000	0.107440	-25.908758
0.000000	0.107678	-26.195156
0.000000	0.107915	-25.953936
0.000000	0.108152	-25.767735
0.000000	0.108389	-25.525137
0.000000	0.108626	-25.478336
0.000000	0.108863	-25.399714
0.000000	0.109101	-24.934109
0.000000	0.109338	-24.956047
0.000000	0.109575	-24.789305
0.000000	0.109812	-24.948095
0.000000	0.110049	-25.106632
0.000000	0.110287	-25.643677
0.000000	0.110524	-26.320795
0.000000	0.110761	-26.988539
0.000000	0.110998	-27.484095
0.000000	0.111235	-27.766617
0.000000	0.111472	-28.051382
0.000000	0.111710	-28.324465
0.000000	0.111947	-28.571342
0.000000	0.112184	-28.656113
0.000000	0.112421	-28.688429
0.000000	0.112658	-28.667149
0.000000	0.112895	-28.594925
0.000000	0.113133	-28.600174
0.000000	0.113370	-28.327765
0.000000	0.113607	-28.270115
0.000000	0.113844	-28.205103
0.000000	0.114081	-28.379923
0.000000	0.114318	-28.184658
0.000000	0.114556	-28.082556
0.000000	0.114793	-27.816677
0.000000	0.115030	-27.832363
0.000000	0.115267	-27.825064
0.000000	0.115504	-26.952045
0.000000	0.115742	-25.803869
0.000000	0.115979	-24.270498
0.000000	0.116216	-22.119852
0.000000	0.116453	-19.386385
0.000000	0.116690	-16.038158
0.000000	0.116927	-11.865803
0.000000	0.117165	-7.463300
0.000000	0.117402	-3.504324
0.000000	0.117639	-1.667355
0.000000	0.117876	0.526211
0.000000	0.118113	3.353500
0.000000	0.118350	4.842346
0.000000	0.118588	5.639109
0.000000	0.118825	5.256764
0.000000	0.119062	4.115542
0.000000	0.119299	2.485626
0.000000	0.119536	0.579349
0.000000	0.119774	-0.987682
0.000000	0.120011	-2.562133
0.000000	0.120248	-3.431884
0.000000	0.120485	-4.243879
0.000000	0.120722	-5.221217
0.000000	0.120959	-5.992180
0.000000	0.121197	-6.910700
0.000000	0.121434	-7.614530
0.000000	0.121671	-8.338442
0.000000	0.121908	-8.961229
0.000000	0.122145	-9.719730
0.000000	0.122382	-10.242947
0.000000	0.122620	-10.756971
0.000000	0.122857	-11.137079
0.000000	0.123094	-11.381085
0.000000	0.123331	-11.739397
0.000000	0.123568	-11.983047
0.000000	0.123806	-12.482762
0.000000	0.124043	-12.761699
0.000000	0.124280	-13.054209
0.000000	0.124517	-13.239183
0.000000	0.124754	-13.308787
0.000000	0.124991	-14.105392
0.000000	0.125229	-14.278360
0.000000	0.125466	-14.256754
0.000000	0.125703	-13.908806
0.000000	0.125940	-13.610160
0.000000	0.126177	-13.518507
0.000000	0.126414	-13.666595
0.000000	0.126652	-13.463223
0.000000	0.126889	-13.640656
0.000000	0.127126	-13.735051
0.000000	0.127363	-13.744494
0.000000	0.127600	-14.039448
0.000000	0.127837	-14.022898
0.000000	0.128075	-14.299026
0.000000	0.128312	-14.519091
0.000000	0.128549	-15.046424
0.000000	0.128786	-15.275071
0.000000	0.129023	-15.434423
0.000000	0.129261	-15.897412
0.000000	0.129498	-16.431507
0.000000	0.129735	-16.660763
0.000000	0.129972	-17.177641
0.000000	0.130209	-17.617170
0.000000	0.130446	-17.957838
0.000000	0.130684	-18.181797
0.000000	0.130921	-18.642365
0.000000	0.131158	-18.726036
0.000000	0.131395	-18.780054
0.000000	0.131632	-18.690996
0.000000	0.131869	-19.199837
0.000000	0.132107	-19.228870
0.000000	0.132344	-19.124363
0.000000	0.132581	-19.266073
0.000000	0.132818	-19.431988
0.000000	0.133055	-19.503159
0.000000	0.133293	-19.965925
0.000000	0.133530	-20.092897
0.000000	0.133767	-19.983788
0.000000	0.134004	-20.247774
0.000000	0.134241	-20.410381
0.000000	0.134478	-20.700777
0.000000	0.134716	-20.623777
0.000000	0.134953	-20.896135
0.000000	0.135190	-20.800190
0.000000	0.135427	-20.695086
0.000000	0.135664	-20.843718
0.000000	0.135901	-21.018858
0.000000	0.136139	-21.092495
0.000000	0.136376	-21.293736
0.000000	0.136613	-21.486710
0.000000	0.136850	-21.524183
0.000000	0.137087	-21.383642
0.000000	0.137324	-21.059395
0.000000	0.137562	-20.809259
0.000000	0.137799	-20.666784
0.000000	0.138036	-20.787991
0.000000	0.138273	-20.594957
0.000000	0.138510	-20.712440
0.000000	0.138748	-21.051893
0.000000	0.138985	-21.496716
0.000000	0.139222	-21.907616
0.000000	0.139459	-22.497414
0.000000	0.139696	-22.625250
0.000000	0.139933	-22.857573
0.000000	0.140171	-22.819691
0.000000	0.140408	-22.985973
0.000000	0.140645	-22.999012
0.000000	0.140882	-22.856255
0.000000	0.141119	-22.811031
0.000000	0.141356	-22.883068
0.000000	0.141594	-23.084400
0.000000	0.141831	-23.053864
0.000000	0.142068	-22.910650
0.000000	0.142305	-23.155319
0.000000	0.142542	-23.319183
0.000000	0.142780	-23.392565
0.000000	0.143017	-23.612108
0.000000	0.143254	-23.729862
0.000000	0.143491	-23.973501
0.000000	0.143728	-24.090870
0.000000	0.143965	-24.069111
0.000000	0.144203	-23.909460
0.000000	0.144440	-23.870056
0.000000	0.144677	-23.974710
0.000000	0.144914	-24.358179
0.000000	0.145151	-24.411612
0.000000	0.145388	-24.602806
0.000000	0.145626	-24.568090
0.000000	0.145863	-24.908648
0.000000	0.146100	-24.900324
0.000000	0.146337	-25.135191
0.000000	0.146574	-25.011600
0.000000	0.146812	-25.130545
0.000000	0.147049	-25.384436
0.000000	0.147286	-25.403664
0.000000	0.147523	-25.539454
0.000000	0.147760	-25.426661
0.000000	0.147997	-25.666035
0.000000	0.148235	-25.655737
0.000000	0.148472	-25.623678
0.000000	0.148709	-25.449007
0.000000	0.148946	-25.497030
0.000000	0.149183	-25.406128
0.000000	0.149420	-25.403076
0.000000	0.149658	-25.476130
0.000000	0.149895	-25.120777
0.000000	0.150132	-24.929808
0.000000	0.150369	-24.192802
0.000000	0.150606	-24.023643
0.000000	0.150843	-23.870964
0.000000	0.151081	-23.756588
0.000000	0.151318	-23.824480
0.000000	0.151555	-24.094687
0.000000	0.151792	-24.088657
0.000000	0.152029	-24.411953
0.000000	0.152267	-24.712980
0.000000	0.152504	-25.224792
0.000000	0.152741	-25.691399
0.000000	0.152978	-25.840014
0.000000	0.153215	-26.251461
0.000000	0.153452	-26.672812
0.000000	0.153690	-26.956490
0.000000	0.153927	-26.838190
0.000000	0.154164	-26.679192
0.000000	0.154401	-26.749563
0.000000	0.154638	-26.955519
0.000000	0.154875	-27.184324
0.000000	0.155113	-27.431799
0.000000	0.155350	-27.322691
0.000000	0.155587	-27.572653
0.000000	0.155824	-27.697638
0.000000	0.156061	-27.795767
0.000000	0.156299	-27.730391
0.000000	0.156536	-27.491653
0.000000	0.156773	-27.449741
0.000000	0.157010	-27.013912
0.000000	0.157247	-27.163998
0.000000	0.157484	-27.075464
0.000000	0.157722	-27.099638
0.000000	0.157959	-26.748463
0.000000	0.158196	-26.985971
0.000000	0.158433	-26.850096
0.000000	0.158670	-26.559408
0.000000	0.158907	-26.482517
0.000000	0.159145	-26.269409
0.000000	0.159382	-26.044426
0.000000	0.159619	-26.062592
0.000000	0.159856	-25.969351
0.000000	0.160093	-26.125397
0.000000	0.160331	-25.806063
0.000000	0.160568	-25.860815
0.000000	0.160805	-25.959961
0.000000	0.161042	-25.878180
0.000000	0.161279	-25.880594
0.000000	0.161516	-26.610392
0.000000	0.161754	-26.995296
0.000000	0.161991	-27.615679
0.000000	0.162228	-28.217258
0.000000	0.162465	-28.647583
0.000000	0.162702	-29.362305
0.000000	0.162939	-29.610250
0.000000	0.163177	-29.843061
0.000000	0.163414	-30.182201
0.000000	0.163651	-30.144312
0.000000	0.163888	-30.459448
0.000000	0.164125	-30.663601
0.000000	0.164362	-30.997324
0.000000	0.164600	-30.973522
0.000000	0.164837	-31.187231
0.000000	0.165074	-31.518534
0.000000	0.165311	-31.703016
0.000000	0.165548	-31.587845
0.000000	0.165786	-31.396664
0.000000	0.166023	-31.253429
0.000000	0.166260	-30.802006
0.000000	0.166497	-30.902863
0.000000	0.166734	-30.487968
0.000000	0.166971	-30.280842
0.000000	0.167209	-30.064857
0.000000	0.167446	-30.218113
0.000000	0.167683	-29.902260
0.000000	0.167920	-29.963802
0.000000	0.168157	-29.822067
0.000000	0.168394	-29.848015
0.000000	0.168632	-29.938606
0.000000	0.168869	-30.464289
0.000000	0.169106	-30.448835
0.000000	0.169343	-30.958467
0.000000	0.169580	-31.025791
0.000000	0.169818	-31.113153
0.000000	0.170055	-31.348551
0.000000	0.170292	-31.613461
0.000000	0.170529	-31.898176
0.000000	0.170766	-31.943645
0.000000	0.171003	-32.216537
0.000000	0.171241	-32.342751
0.000000	0.171478	-32.296852
0.000000	0.171715	-32.064072
0.000000	0.171952	-32.008251
0.000000	0.172189	-31.654882
0.000000	0.172426	-31.617287
0.000000	0.172664	-31.557755
0.000000	0.172901	-31.000992
0.000000	0.173138	-31.061874
0.000000	0.173375	-31.061546
0.000000	0.173612	-31.375021
0.000000	0.173849	-31.405188
0.000000	0.174087	-31.872519
0.000000	0.174324	-31.930653
0.000000	0.174561	-32.408493
0.000000	0.174798	-32.821342
0.000000	0.175035	-32.901585
0.000000	0.175273	-33.120224
0.000000	0.175510	-33.484962
0.000000	0.175747	-33.629402
0.000000	0.175984	-33.786800
0.000000	0.176221	-34.081593
0.000000	0.176458	-34.390408
0.000000	0.176696	-34.456345
0.000000	0.176933	-34.751186
0.000000	0.177170	-34.665417
0.000000	0.177407	-34.792027
0.000000	0.177644	-34.651512
0.000000	0.177881	-34.844414
0.000000	0.178119	-34.768463
0.000000	0.178356	-34.651466
0.000000	0.178593	-34.618397
0.000000	0.178830	-34.311695
0.000000	0.179067	-34.345890
0.000000	0.179305	-34.138168
0.000000	0.179542	-34.182014
0.000000	0.179779	-34.013630
0.000000	0.180016	-34.126247
0.000000	0.180253	-34.414871
0.000000	0.180490	-34.630417
0.000000	0.180728	-34.632648
0.000000	0.180965	-34.895470
0.000000	0.181202	-34.932693
0.000000	0.181439	-34.973072
0.000000	0.181676	-35.261566
0.000000	0.181913	-35.190605
0.000000	0.182151	-35.111313
0.000000	0.182388	-35.397285
0.000000	0.182625	-35.445175
0.000000	0.182862	-35.479626
0.000000	0.183099	-35.499397
0.000000	0.183337	-35.507305
0.000000	0.183574	-35.389072
0.000000	0.183811	-35.155544
0.000000	0.184048	-35.555866
0.000000	0.184285	-35.758904
0.000000	0.184522	-35.741604
0.000000	0.184760	-35.980499
0.000000	0.184997	-35.991047
0.000000	0.185234	-36.124275
0.000000	0.185471	-36.137505
0.000000	0.185708	-36.266972
0.000000	0.185945	-36.267460
0.000000	0.186183	-36.244850
0.000000	0.186420	-36.298317
0.000000	0.186657	-35.892433
0.000000	0.186894	-35.788109
0.000000	0.187131	-35.390564
0.000000	0.187368	-34.288868
0.000000	0.187606	-32.560997
0.000000	0.187843	-29.614477
0.000000	0.188080	-26.407215
0.000000	0.188317	-22.463017
0.000000	0.188554	-18.246611
0.000000	0.188792	-13.953275
0.000000	0.189029	-14.183079
0.000000	0.189266	-14.850842
0.000000	0.189503	-15.303168
0.000000	0.189740	-16.048815
0.000000	0.189977	-16.624790
0.000000	0.190215	-16.675682
0.000000	0.190452	-16.970610
0.000000	0.190689	-17.235991
0.000000	0.190926	-17.320513
0.000000	0.191163	-17.817930
0.000000	0.191400	-18.243881
0.000000	0.191638	-18.455837
0.000000	0.191875	-18.562506
0.000000	0.192112	-19.052731
0.000000	0.192349	-19.203209
0.000000	0.192586	-19.605818
0.000000	0.192824	-19.658127
0.000000	0.193061	-19.838531
0.000000	0.193298	-19.916992
0.000000	0.193535	-20.504560
0.000000	0.193772	-20.632015
0.000000	0.194009	-20.757771
0.000000	0.194247	-21.006063
0.000000	0.194484	-21.014257
0.000000	0.194721	-21.143318
0.000000	0.194958	-21.404999
0.000000	0.195195	-21.438347
0.000000	0.195432	-21.729023
0.000000	0.195670	-21.806557
0.000000	0.195907	-21.917633
0.000000	0.196144	-22.202200
0.000000	0.196381	-22.307627
0.000000	0.196618	-23.081760
0.000000	0.196856	-23.305717
0.000000	0.197093	-23.660877
0.000000	0.197330	-24.010448
0.000000	0.197567	-23.843487
0.000000	0.197804	-23.869602
0.000000	0.198041	-24.102045
0.000000	0.198279	-23.931858
0.000000	0.198516	-23.834148
0.000000	0.198753	-23.824284
0.000000	0.198990	-23.669397
0.000000	0.199227	-23.619400
0.000000	0.199464	-23.570402
0.000000	0.199702	-23.658127
0.000000	0.199939	-23.534695
0.000000	0.200176	-23.577326
0.000000	0.200413	-23.811977
0.000000	0.200650	-24.128782
0.000000	0.200887	-24.523111
0.000000	0.201125	-24.859856
0.000000	0.201362	-25.240696
0.000000	0.201599	-25.527241
0.000000	0.201836	-25.457272
0.000000	0.202073	-25.749964
0.000000	0.202311	-26.293873
0.000000	0.202548	-26.100447
0.000000	0.202785	-26.238071
0.000000	0.203022	-26.241018
0.000000	0.203259	-26.229227
0.000000	0.203496	-26.451336
0.000000	0.203734	-26.545994
0.000000	0.203971	-26.502996
0.000000	0.204208	-26.324680
0.000000	0.204445	-26.514477
0.000000	0.204682	-26.492493
0.000000	0.204919	-26.511307
0.000000	0.205157	-26.839491
0.000000	0.205394	-27.010078
0.000000	0.205631	-27.506004
0.000000	0.205868	-27.962107
0.000000	0.206105	-28.352249
0.000000	0.206343	-28.772604
0.000000	0.206580	-29.080240
0.000000	0.206817	-29.010410
0.000000	0.207054	-29.160097
0.000000	0.207291	-29.418390
0.000000	0.207528	-29.412655
0.000000	0.207766	-29.735415
0.000000	0.208003	-29.534250
0.000000	0.208240	-29.520605
0.000000	0.208477	-29.224659
0.000000	0.208714	-29.017704
0.000000	0.208951	-29.288654
0.000000	0.209189	-29.200817
0.000000	0.209426	-29.106010
0.000000	0.209663	-29.017868
0.000000	0.209900	-28.952816
0.000000	0.210137	-29.049568
0.000000	0.210374	-29.323187
0.000000	0.210612	-29.534506
0.000000	0.210849	-29.799896
0.000000	0.211086	-29.755104
0.000000	0.211323	-30.129936
0.000000	0.211560	-30.576551
0.000000	0.211798	-30.960238
0.000000	0.212035	-31.261709
0.000000	0.212272	-31.463894
0.000000	0.212509	-31.673576
0.000000	0.212746	-32.120911
0.000000	0.212983	-32.178219
0.000000	0.213221	-32.175339
0.000000	0.213458	-32.103714
0.000000	0.213695	-32.083332
0.000000	0.213932	-31.634546
0.000000	0.214169	-31.498310
0.000000	0.214406	-31.351151
0.000000	0.214644	-31.337456
0.000000	0.214881	-31.236557
0.000000	0.215118	-31.425371
0.000000	0.215355	-31.550463
0.000000	0.215592	-31.720259
0.000000	0.215830	-32.162910
0.000000	0.216067	-32.001808
0.000000	0.216304	-32.044926
0.000000	0.216541	-32.041439
0.000000	0.216778	-31.969755
0.000000	0.217015	-31.692757
0.000000	0.217253	-31.327663
0.000000	0.217490	-30.889751
0.000000	0.217727	-30.403395
0.000000	0.217964	-30.139835
0.000000	0.218201	-30.367506
0.000000	0.218438	-30.116211
0.000000	0.218676	-29.966825
0.000000	0.218913	-29.805061
0.000000	0.219150	-29.515646
0.000000	0.219387	-29.233395
0.000000	0.219624	-29.102846
0.000000	0.219862	-29.384779
0.000000	0.220099	-29.346317
0.000000	0.220336	-29.680658
0.000000	0.220573	-29.634781
0.000000	0.220810	-29.527361
0.000000	0.221047	-29.098331
0.000000	0.221285	-28.707621
0.000000	0.221522	-28.376133
0.000000	0.221759	-28.002264
0.000000	0.221996	-27.845154
0.000000	0.222233	-27.677000
0.000000	0.222470	-27.619350
0.000000	0.222708	-27.307522
0.000000	0.222945	-26.980394
0.000000	0.223182	-26.772453
0.000000	0.223419	-26.817316
0.000000	0.223656	-26.751184
0.000000	0.223893	-26.559025
0.000000	0.224131	-26.600666
0.000000	0.224368	-26.272594
0.000000	0.224605	-26.055876
0.000000	0.224842	-26.214409
0.000000	0.225079	-26.030310
0.000000	0.225317	-26.101887
0.000000	0.225554	-25.954681
0.000000	0.225791	-26.194696
0.000000	0.226028	-26.226280
0.000000	0.226265	-26.285091
0.000000	0.226502	-26.260191
0.000000	0.226740	-26.407118
0.000000	0.226977	-26.742552
0.000000	0.227214	-26.902937
0.000000	0.227451	-27.482904
0.000000	0.227688	-27.745319
0.000000	0.227925	-28.020908
0.000000	0.228163	-28.052460
0.000000	0.228400	-28.187838
0.000000	0.228637	-28.172630
0.000000	0.228874	-28.338919
0.000000	0.229111	-28.400747
0.000000	0.229349	-28.044992
0.000000	0.229586	-27.569788
0.000000	0.229823	-26.577932
0.000000	0.230060	-25.309002
0.000000	0.230297	-23.817713
0.000000	0.230534	-22.074488
0.000000	0.230772	-21.287796
0.000000	0.231009	-21.818476
0.000000	0.231246	-21.632526
0.000000	0.231483	-21.402128
0.000000	0.231720	-21.114126
0.000000	0.231957	-21.124002
0.000000	0.232195	-21.184992
0.000000	0.232432	-20.915756
0.000000	0.232669	-20.915800
0.000000	0.232906	-20.840332
0.000000	0.233143	-20.942423
0.000000	0.233380	-21.119629
0.000000	0.233618	-21.504614
0.000000	0.233855	-21.739773
0.000000	0.234092	-21.941341
0.000000	0.234329	-22.475681
0.000000	0.234566	-23.094765
0.000000	0.234804	-23.642778
0.000000	0.235041	-23.832155
0.000000	0.235278	-24.109983
0.000000	0.235515	-24.095533
0.000000	0.235752	-24.258438
0.000000	0.235989	-24.118284
0.000000	0.236227	-23.797886
0.000000	0.236464	-23.687380
0.000000	0.236701	-23.821936
0.000000	0.236938	-23.974905
0.000000	0.237175	-23.899693
0.000000	0.237412	-23.955051
0.000000	0.237650	-24.147030
0.000000	0.237887	-24.106688
0.000000	0.238124	-24.310734
0.000000	0.238361	-24.158140
0.000000	0.238598	-24.009943
0.000000	0.238836	-24.252211
0.000000	0.239073	-24.659746
0.000000	0.239310	-24.614277
0.000000	0.239547	-24.703365
0.000000	0.239784	-24.686802
0.000000	0.240021	-25.037876
0.000000	0.240259	-25.376226
0.000000	0.240496	-25.295696
0.000000	0.240733	-25.007607
0.000000	0.240970	-24.519583
0.000000	0.241207	-24.351915
0.000000	0.241444	-23.949354
0.000000	0.241682	-24.078171
0.000000	0.241919	-24.421183
0.000000	0.242156	-24.743216
0.000000	0.242393	-24.913944
0.000000	0.242630	-25.411701
0.000000	0.242868	-25.748177
0.000000	0.243105	-26.142910
0.000000	0.243342	-26.215828
0.000000	0.243579	-26.920706
0.000000	0.243816	-27.158899
0.000000	0.244053	-27.252510
0.000000	0.244291	-27.314665
0.000000	0.244528	-27.471695
0.000000	0.244765	-27.490261
0.000000	0.245002	-27.377823
0.000000	0.245239	-27.639227
0.000000	0.245476	-27.688631
0.000000	0.245714	-27.885262
0.000000	0.245951	-28.231379
0.000000	0.246188	-28.471268
0.000000	0.246425	-28.460487
0.000000	0.246662	-28.429646
0.000000	0.246900	-28.628918
0.000000	0.247137	-28.459713
0.000000	0.247374	-28.407314
0.000000	0.247611	-28.738226
0.000000	0.247848	-28.856966
0.000000	0.248085	-28.873383
0.000000	0.248323	-28.911121
0.000000	0.248560	-29.219934
0.000000	0.248797	-29.435432
0.000000	0.249034	-29.538462
0.000000	0.249271	-29.637041
0.000000	0.249508	-29.602345
0.000000	0.249746	-29.792404
0.000000	0.249983	-29.720617
0.000000	0.250220	-29.738161
0.000000	0.250457	-29.603510
0.000000	0.250694	-29.430893
0.000000	0.250931	-29.457815
0.000000	0.251169	-29.300354
0.000000	0.251406	-29.028559
0.000000	0.251643	-28.577934
0.000000	0.251880	-27.863897
0.000000	0.252117	-26.910622
0.000000	0.252355	-25.257566
0.000000	0.252592	-23.314054
0.000000	0.252829	-20.701040
0.000000	0.253066	-17.819790
0.000000	0.253303	-14.416296
0.000000	0.253540	-11.247803
0.000000	0.253778	-10.198910
0.000000	0.254015	-9.218537
0.000000	0.254252	-7.922575
0.000000	0.254489	-6.765210
0.000000	0.254726	-5.730179
0.000000	0.254963	-4.427869
0.000000	0.255201	-3.197360
0.000000	0.255438	-2.280532
0.000000	0.255675	-1.434782
0.000000	0.255912	-0.407771
0.000000	0.256149	0.677800
0.000000	0.256387	1.795615
0.000000	0.256624	2.541359
0.000000	0.256861	2.871566
0.000000	0.257098	3.134007
0.000000	0.257335	3.583349
0.000000	0.257572	3.871169
0.000000	0.257810	4.127826
0.000000	0.258047	4.134309
0.000000	0.258284	4.409142
0.000000	0.258521	4.758528
0.000000	0.258758	5.580845
0.000000	0.258995	6.053376
0.000000	0.259233	6.665884
0.000000	0.259470	7.566473
0.000000	0.259707	8.399595
0.000000	0.259944	9.384192
0.000000	0.260181	10.476002
0.000000	0.260418	11.349471
0.000000	0.260656	12.380598
0.000000	0.260893	12.732615
0.000000	0.261130	12.054614
0.000000	0.261367	10.305175
0.000000	0.261604	9.477174
0.000000	0.261842	8.835094
0.000000	0.262079	8.307105
0.000000	0.262316	7.801717
0.000000	0.262553	6.847876
0.000000	0.262790	6.186017
0.000000	0.263027	5.727917
0.000000	0.263265	5.362283
0.000000	0.263502	4.722285
0.000000	0.263739	3.928218
0.000000	0.263976	3.733368
0.000000	0.264213	3.198584
0.000000	0.264450	2.930823
0.000000	0.264688	2.829298
0.000000	0.264925	2.775263
0.000000	0.265162	2.762513
0.000000	0.265399	2.542073
0.000000	0.265636	2.476158
0.000000	0.265874	2.577958
0.000000	0.266111	2.606245
0.000000	0.266348	2.792299
0.000000	0.266585	2.755690
0.000000	0.266822	2.826315
0.000000	0.267059	3.094517
0.000000	0.267297	3.027891
0.000000	0.267534	2.448797
0.000000	0.267771	1.698117
0.000000	0.268008	0.794418
0.000000	0.268245	0.259904
0.000000	0.268482	-0.226096
0.000000	0.268720	-0.889594
0.000000	0.268957	-1.231871
0.000000	0.269194	-1.598038
0.000000	0.269431	-1.988896
0.000000	0.269668	-2.643337
0.000000	0.269906	-3.062618
0.000000	0.270143	-3.093000
0.000000	0.270380	-3.447604
0.000000	0.270617	-3.645192
0.000000	0.270854	-3.548413
0.000000	0.271091	-3.397531
0.000000	0.271329	-3.574672
0.000000	0.271566	-3.612370
0.000000	0.271803	-3.509956
0.000000	0.272040	-3.399930
0.000000	0.272277	-3.424476
0.000000	0.272514	-3.603094
0.000000	0.272752	-3.823420
0.000000	0.272989	-3.964055
0.000000	0.273226	-4.147995
0.000000	0.273463	-4.142062
0.000000	0.273700	-4.565062
0.000000	0.273937	-4.950071
0.000000	0.274175	-5.283994
0.000000	0.274412	-5.669980
0.000000	0.274649	-6.080549
0.000000	0.274886	-6.591986
0.000000	0.275123	-6.534216
0.000000	0.275361	-6.316725
0.000000	0.275598	-5.893188
0.000000	0.275835	-5.227807
0.000000	0.276072	-4.430103
0.000000	0.276309	-3.401930
0.000000	0.276546	-1.958161
0.000000	0.276784	-0.804353
0.000000	0.277021	-0.072569
0.000000	0.277258	0.377592
0.000000	0.277495	-1.212576
0.000000	0.277732	-1.810180
0.000000	0.277969	-1.654254
0.000000	0.278207	-1.669778
0.000000	0.278444	-1.747449
0.000000	0.278681	-1.898687
0.000000	0.278918	-2.381462
0.000000	0.279155	-2.842610
0.000000	0.279393	-3.272863
0.000000	0.279630	-3.784822
0.000000	0.279867	-4.368118
0.000000	0.280104	-4.881644
0.000000	0.280341	-5.055336
0.000000	0.280578	-5.596422
0.000000	0.280816	-5.892292
0.000000	0.281053	-6.158318
0.000000	0.281290	-6.140425
0.000000	0.281527	-6.075072
0.000000	0.281764	-6.216375
0.000000	0.282001	-6.330546
0.000000	0.282239	-6.288279
0.000000	0.282476	-6.203259
0.000000	0.282713	-6.197449
0.000000	0.282950	-6.028678
0.000000	0.283187	-5.814960
0.000000	0.283424	-5.685931
0.000000	0.283662	-5.531971
0.000000	0.283899	-5.484413
0.000000	0.284136	-5.193494
0.000000	0.284373	-5.038471
0.000000	0.284610	-5.174336
0.000000	0.284848	-5.382587
0.000000	0.285085	-5.426115
0.000000	0.285322	-5.672092
0.000000	0.285559	-6.130655
0.000000	0.285796	-6.673034
0.000000	0.286033	-6.910469
0.000000	0.286271	-7.056885
0.000000	0.286508	-7.466101
0.000000	0.286745	-7.885147
0.000000	0.286982	-8.041666
0.000000	0.287219	-7.907163
0.000000	0.287456	-7.958912
0.000000	0.287694	-7.840258
0.000000	0.287931	-7.912887
0.000000	0.288168	-7.820246
0.000000	0.288405	-7.562456
0.000000	0.288642	-7.277414
0.000000	0.288880	-7.360380
0.000000	0.289117	-7.233651
0.000000	0.289354	-7.268091
0.000000	0.289591	-7.723217
0.000000	0.289828	-7.747762
0.000000	0.290065	-7.801970
0.000000	0.290303	-8.131367
0.000000	0.290540	-8.370862
0.000000	0.290777	-8.261569
0.000000	0.291014	-8.406048
0.000000	0.291251	-8.698037
0.000000	0.291488	-8.766952
0.000000	0.291726	-8.958551
0.000000	0.291963	-9.261490
0.000000	0.292200	-9.040699
0.000000	0.292437	-9.110571
0.000000	0.292674	-8.974941
0.000000	0.292911	-8.601848
0.000000	0.293149	-8.093409
0.000000	0.293386	-7.567090
0.000000	0.293623	-7.028478
0.000000	0.293860	-6.487947
0.000000	0.294097	-5.597805
0.000000	0.294335	-4.748852
0.000000	0.294572	-4.358614
0.000000	0.294809	-4.109110
0.000000	0.295046	-3.648046
0.000000	0.295283	-3.462289
0.000000	0.295520	-3.439311
0.000000	0.295758	-3.448243
0.000000	0.295995	-3.477561
0.000000	0.296232	-3.042343
0.000000	0.296469	-2.527020
0.000000	0.296706	-2.722041
0.000000	0.296943	-3.201152
0.000000	0.297181	-3.843682
0.000000	0.297418	-4.616215
0.000000	0.297655	-5.339051
0.000000	0.297892	-5.574088
0.000000	0.298129	-5.620637
0.000000	0.298367	-5.576011
0.000000	0.298604	-5.196383
0.000000	0.298841	-4.985885
0.000000	0.299078	-4.867393
0.000000	0.299315	-4.873724
0.000000	0.299552	-4.904408
0.000000	0.299790	-5.086253
0.000000	0.300027	-5.292783
0.000000	0.300264	-5.504596
0.000000	0.300501	-5.335594
0.000000	0.300738	-5.134551
0.000000	0.300975	-5.157928
0.000000	0.301213	-4.936252
0.000000	0.301450	-5.084722
0.000000	0.301687	-5.263861
0.000000	0.301924	-5.359203
0.000000	0.302161	-5.140457
0.000000	0.302399	-5.241148
0.000000	0.302636	-5.948859
0.000000	0.302873	-6.427736
0.000000	0.303110	-7.136742
0.000000	0.303347	-7.571665
0.000000	0.303584	-8.062861
0.000000	0.303822	-8.468670
0.000000	0.304059	-8.883998
0.000000	0.304296	-9.284796
0.000000	0.304533	-9.401679
0.000000	0.304770	-9.455164
0.000000	0.305007	-9.322645
0.000000	0.305245	-9.377826
0.000000	0.305482	-9.525104
0.000000	0.305719	-9.175658
0.000000	0.305956	-8.957758
0.000000	0.306193	-9.286359
0.000000	0.306430	-9.826702
0.000000	0.306668	-10.197339
0.000000	0.306905	-10.483795
0.000000	0.307142	-10.780823
0.000000	0.307379	-10.703304
0.000000	0.307616	-10.844848
0.000000	0.307854	-10.854345
0.000000	0.308091	-10.857874
0.000000	0.308328	-10.993105
0.000000	0.308565	-11.154334
0.000000	0.308802	-11.224796
0.000000	0.309039	-11.447320
0.000000	0.309277	-11.821467
0.000000	0.309514	-12.088380
0.000000	0.309751	-11.977843
0.000000	0.309988	-11.958631
0.000000	0.310225	-12.159382
0.000000	0.310462	-12.093985
0.000000	0.310700	-11.995088
0.000000	0.310937	-11.871730
0.000000	0.311174	-11.857285
0.000000	0.311411	-11.841281
0.000000	0.311648	-11.824594
0.000000	0.311886	-11.926035
0.000000	0.312123	-11.773384
0.000000	0.312360	-11.837001
0.000000	0.312597	-11.750447
0.000000	0.312834	-11.500057
0.000000	0.313071	-11.207725
0.000000	0.313309	-11.253304
0.000000	0.313546	-10.925941
0.000000	0.313783	-10.713886
0.000000	0.314020	-10.765932
0.000000	0.314257	-10.856552
0.000000	0.314494	-10.863573
0.000000	0.314732	-10.905418
0.000000	0.314969	-10.982879
0.000000	0.315206	-11.213761
0.000000	0.315443	-11.345172
0.000000	0.315680	-11.355392
0.000000	0.315917	-11.348818
0.000000	0.316155	-11.434592
0.000000	0.316392	-11.354053
0.000000	0.316629	-11.205674
0.000000	0.316866	-10.975732
0.000000	0.317103	-10.531616
0.000000	0.317341	-10.109221
0.000000	0.317578	-9.832880
0.000000	0.317815	-9.334468
0.000000	0.318052	-8.722844
0.000000	0.318289	-8.245791
0.000000	0.318526	-7.432303
0.000000	0.318764	-6.661519
0.000000	0.319001	-6.338838
0.000000	0.319238	-5.769379
0.000000	0.319475	-5.440835
0.000000	0.319712	-4.869540
0.000000	0.319950	-4.875886
0.000000	0.320187	-4.812754
0.000000	0.320424	-4.347433
0.000000	0.320661	-3.156511
0.000000	0.320898	-1.817924
0.000000	0.321135	-0.382423
0.000000	0.321373	0.806730
0.000000	0.321610	1.851313
0.000000	0.321847	2.968590
0.000000	0.322084	3.532042
0.000000	0.322321	0.255650
0.000000	0.322558	-0.937634
0.000000	0.322796	-1.163426
0.000000	0.323033	-2.403019
0.000000	0.323270	-3.528160
0.000000	0.323507	-4.073640
0.000000	0.323744	-4.441622
0.000000	0.323981	-4.593151
0.000000	0.324219	-4.628270
0.000000	0.324456	-4.542472
0.000000	0.324693	-4.462293
0.000000	0.324930	-4.402852
0.000000	0.325167	-4.019228
0.000000	0.325405	-3.705360
0.000000	0.325642	-3.763385
0.000000	0.325879	-3.520614
0.000000	0.326116	-3.374741
0.000000	0.326353	-3.976394
0.000000	0.326590	-5.343002
0.000000	0.326828	-5.724218
0.000000	0.327065	-5.755873
0.000000	0.327302	-6.024236
0.000000	0.327539	-6.170637
0.000000	0.327776	-6.314275
0.000000	0.328013	-6.464979
0.000000	0.328251	-6.632943
0.000000	0.328488	-7.067175
0.000000	0.328725	-7.155159
0.000000	0.328962	-7.476490
0.000000	0.329199	-7.650422
0.000000	0.329437	-7.639328
0.000000	0.329674	-7.533595
0.000000	0.329911	-7.069162
0.000000	0.330148	-6.841385
0.000000	0.330385	-6.374256
0.000000	0.330622	-5.667263
0.000000	0.330860	-5.229491
0.000000	0.331097	-4.862237
0.000000	0.331334	-4.357914
0.000000	0.331571	-3.878807
0.000000	0.331808	-3.722127
0.000000	0.332045	-3.814240
0.000000	0.332283	-4.416551
0.000000	0.332520	-4.912200
0.000000	0.332757	-5.378312
0.000000	0.332994	-5.537638
0.000000	0.333231	-5.610437
0.000000	0.333468	-5.845053
0.000000	0.333706	-6.133707
0.000000	0.333943	-6.600680
0.000000	0.334180	-6.996553
0.000000	0.334417	-7.296813
0.000000	0.334654	-7.595643
0.000000	0.334892	-7.864730
0.000000	0.335129	-8.072981
0.000000	0.335366	-7.829845
0.000000	0.335603	-7.611944
0.000000	0.335840	-7.207124
0.000000	0.336077	-6.898830
0.000000	0.336315	-6.987195
0.000000	0.336552	-7.032643
0.000000	0.336789	-7.537475
0.000000	0.337026	-7.902346
0.000000	0.337263	-8.222202
0.000000	0.337500	-8.720104
0.000000	0.337738	-8.769279
0.000000	0.337975	-9.196064
0.000000	0.338212	-9.276338
0.000000	0.338449	-9.482216
0.000000	0.338686	-9.578539
0.000000	0.338924	-9.805867
0.000000	0.339161	-10.162198
0.000000	0.339398	-10.264872
0.000000	0.339635	-10.449879
0.000000	0.339872	-10.338371
0.000000	0.340109	-10.157145
0.000000	0.340347	-10.033358
0.000000	0.340584	-9.612459
0.000000	0.340821	-9.509528
0.000000	0.341058	-9.502735
0.000000	0.341295	-9.467553
0.000000	0.341532	-9.029645
0.000000	0.341770	-8.915520
0.000000	0.342007	-8.540176
0.000000	0.342244	-8.394364
0.000000	0.342481	-8.376192
0.000000	0.342718	-8.123041
0.000000	0.342955	-8.237114
0.000000	0.343193	-8.116808
0.000000	0.343430	-7.989479
0.000000	0.343667	-7.856179
0.000000	0.343904	-7.720103
0.000000	0.344141	-7.708596
0.000000	0.344379	-7.829928
0.000000	0.344616	-7.600912
0.000000	0.344853	-7.508908
0.000000	0.345090	-7.578722
0.000000	0.345327	-7.823122
0.000000	0.345564	-7.995099
0.000000	0.345802	-8.195494
0.000000	0.346039	-8.280844
0.000000	0.346276	-8.468102
0.000000	0.346513	-8.495625
0.000000	0.346750	-8.345272
0.000000	0.346987	-7.898196
0.000000	0.347225	-7.666002
0.000000	0.347462	-7.696616
0.000000	0.347699	-7.899733
0.000000	0.347936	-7.917992
0.000000	0.348173	-8.104833
0.000000	0.348411	-8.571270
0.000000	0.348648	-8.676530
0.000000	0.348885	-8.732186
0.000000	0.349122	-8.466608
0.000000	0.349359	-8.104802
0.000000	0.349596	-7.779353
0.000000	0.349834	-7.515596
0.000000	0.350071	-7.222311
0.000000	0.350308	-6.931745
0.000000	0.350545	-6.679488
0.000000	0.350782	-6.861862
0.000000	0.351019	-7.498083
0.000000	0.351257	-7.474216
0.000000	0.351494	-7.470840
0.000000	0.351731	-7.845687
0.000000	0.351968	-7.858437
0.000000	0.352205	-7.722136
0.000000	0.352443	-7.679471
0.000000	0.352680	-7.621965
0.000000	0.352917	-7.682047
0.000000	0.353154	-7.630181
0.000000	0.353391	-7.595636
0.000000	0.353628	-7.713710
0.000000	0.353866	-7.992834
0.000000	0.354103	-8.062053
0.000000	0.354340	-8.269134
0.000000	0.354577	-8.489010
0.000000	0.354814	-8.468513
0.000000	0.355051	-8.323462
0.000000	0.355289	-8.431327
0.000000	0.355526	-8.688417
0.000000	0.355763	-8.848525
0.000000	0.356000	-9.139526
0.000000	0.356237	-8.940712
0.000000	0.356474	-9.083262
0.000000	0.356712	-9.210676
0.000000	0.356949	-9.186568
0.000000	0.357186	-8.998914
0.000000	0.357423	-8.769038
0.000000	0.357660	-8.750328
0.000000	0.357898	-8.709287
0.000000	0.358135	-8.518547
0.000000	0.358372	-8.417587
0.000000	0.358609	-8.290943
0.000000	0.358846	-8.018548
0.000000	0.359083	-7.848725
0.000000	0.359321	-7.673162
0.000000	0.359558	-7.739340
0.000000	0.359795	-7.560742
0.000000	0.360032	-7.485513
0.000000	0.360269	-7.390202
0.000000	0.360506	-7.267694
0.000000	0.360744	-6.993886
0.000000	0.360981	-6.693762
0.000000	0.361218	-6.503282
0.000000	0.361455	-6.435389
0.000000	0.361692	-6.490586
0.000000	0.361930	-6.413175
0.000000	0.362167	-6.181636
0.000000	0.362404	-6.028451
0.000000	0.362641	-5.711903
0.000000	0.362878	-5.475456
0.000000	0.363115	-5.087307
0.000000	0.363353	-4.795572
0.000000	0.363590	-4.853136
0.000000	0.363827	-4.770092
0.000000	0.364064	-4.520131
0.000000	0.364301	-4.091164
0.000000	0.364538	-3.611172
0.000000	0.364776	-3.226045
0.000000	0.365013	-3.087689
0.000000	0.365250	-3.097493
0.000000	0.365487	-2.773263
0.000000	0.365724	-2.960859
0.000000	0.365961	-2.941306
0.000000	0.366199	-2.934613
0.000000	0.366436	-2.931436
0.000000	0.366673	-2.679103
0.000000	0.366910	-2.778347
0.000000	0.367147	-2.627214
0.000000	0.367385	-2.573164
0.000000	0.367622	-2.489943
0.000000	0.367859	-2.240628
0.000000	0.368096	-2.051457
0.000000	0.368333	-1.912267
0.000000	0.368570	-1.564115
0.000000	0.368808	-0.991463
0.000000	0.369045	-0.319814
0.000000	0.369282	0.062598
0.000000	0.369519	0.490698
0.000000	0.369756	1.076700
0.000000	0.369993	1.327761
0.000000	0.370231	1.608631
0.000000	0.370468	2.084146
0.000000	0.370705	2.454190
0.000000	0.370942	3.036806
0.000000	0.371179	4.044605
0.000000	0.371417	5.663603
0.000000	0.371654	7.526593
0.000000	0.371891	9.653607
0.000000	0.372128	11.611300
0.000000	0.372365	12.880678
0.000000	0.372602	13.271618
0.000000	0.372840	11.769730
0.000000	0.373077	8.772223
0.000000	0.373314	4.344347
0.000000	0.373551	0.140573
0.000000	0.373788	-3.414928
0.000000	0.374025	-7.370568
0.000000	0.374263	-11.233389
0.000000	0.374500	-15.219772
0.000000	0.374737	-18.225815
0.000000	0.374974	-20.864923
0.000000	0.375211	-23.101686
0.000000	0.375449	-25.418299
0.000000	0.375686	-27.951031
0.000000	0.375923	-30.326954
0.000000	0.376160	-32.505371
0.000000	0.376397	-34.317184
0.000000	0.376634	-35.592583
0.000000	0.376872	-36.904812
0.000000	0.377109	-37.874786
0.000000	0.377346	-38.715698
0.000000	0.377583	-39.160652
0.000000	0.377820	-39.543835
0.000000	0.378057	-39.600807
0.000000	0.378295	-39.547485
0.000000	0.378532	-39.131992
0.000000	0.378769	-38.605640
0.000000	0.379006	-37.651791
0.000000	0.379243	-36.590054
0.000000	0.379481	-36.147491
0.000000	0.379718	-36.086040
0.000000	0.379955	-37.217003
0.000000	0.380192	-37.638542
0.000000	0.380429	-38.046524
0.000000	0.380666	-39.059372
0.000000	0.380904	-40.439335
0.000000	0.381141	-41.544987
0.000000	0.381378	-42.454117
0.000000	0.381615	-43.282448
0.000000	0.381852	-44.422970
0.000000	0.382089	-45.681480
0.000000	0.382327	-46.974686
0.000000	0.382564	-48.820385
0.000000	0.382801	-50.748180
0.000000	0.383038	-52.964169
0.000000	0.383275	-55.041546
0.000000	0.383512	-57.008251
0.000000	0.383750	-58.164886
0.000000	0.383987	-59.281704
0.000000	0.384224	-59.965454
0.000000	0.384461	-60.799141
0.000000	0.384698	-61.417053
0.000000	0.384936	-61.927746
0.000000	0.385173	-62.086338
0.000000	0.385410	-62.017452
0.000000	0.385647	-62.227871
0.000000	0.385884	-62.375782
0.000000	0.386121	-62.576633
0.000000	0.386359	-62.453823
0.000000	0.386596	-62.230816
0.000000	0.386833	-61.905193
0.000000	0.387070	-61.720798
0.000000	0.387307	-61.313786
0.000000	0.387544	-60.669388
0.000000	0.387782	-60.022251
0.000000	0.388019	-59.613857
0.000000	0.388256	-59.441216
0.000000	0.388493	-58.770615
0.000000	0.388730	-57.618187
0.000000	0.388968	-56.073711
0.000000	0.389205	-54.773983
0.000000	0.389442	-56.088459
0.000000	0.389679	-57.719444
0.000000	0.389916	-59.245323
0.000000	0.390153	-59.604134
0.000000	0.390391	-61.025116
0.000000	0.390628	-62.397499
0.000000	0.390865	-63.390335
0.000000	0.391102	-64.045853
0.000000	0.391339	-64.558777
0.000000	0.391576	-65.027061
0.000000	0.391814	-65.557968
0.000000	0.392051	-65.895775
0.000000	0.392288	-65.904289
0.000000	0.392525	-65.951195
0.000000	0.392762	-65.820122
0.000000	0.393000	-65.902817
0.000000	0.393237	-66.114578
0.000000	0.393474	-66.231606
0.000000	0.393711	-66.260513
0.000000	0.393948	-66.693542
0.000000	0.394185	-67.043098
0.000000	0.394423	-67.149971
0.000000	0.394660	-67.340126
0.000000	0.394897	-67.340996
0.000000	0.395134	-67.116241
0.000000	0.395371	-66.765358
0.000000	0.395608	-66.161911
0.000000	0.395846	-65.677704
0.000000	0.396083	-65.337379
0.000000	0.396320	-64.794479
0.000000	0.396557	-64.063461
0.000000	0.396794	-63.908836
0.000000	0.397031	-63.406979
0.000000	0.397269	-63.064129
0.000000	0.397506	-63.171295
0.000000	0.397743	-63.281494
0.000000	0.397980	-63.531197
0.000000	0.398217	-63.816971
0.000000	0.398455	-64.636711
0.000000	0.398692	-65.022476
0.000000	0.398929	-65.672760
0.000000	0.399166	-66.698532
0.000000	0.399403	-67.454086
0.000000	0.399640	-68.118584
0.000000	0.399878	-68.526138
0.000000	0.400115	-68.522881
0.000000	0.400352	-68.587303
0.000000	0.400589	-68.983856
0.000000	0.400826	-69.119148
0.000000	0.401063	-69.230148
0.000000	0.401301	-69.326950
0.000000	0.401538	-69.419579
0.000000	0.401775	-69.639153
0.000000	0.402012	-69.750687
0.000000	0.402249	-69.998848
0.000000	0.402487	-69.906425
0.000000	0.402724	-70.207031
0.000000	0.402961	-70.438087
0.000000	0.403198	-70.718437
0.000000	0.403435	-71.048164
0.000000	0.403672	-71.300713
0.000000	0.403910	-71.711174
0.000000	0.404147	-71.911240
0.000000	0.404384	-72.133392
0.000000	0.404621	-72.504120
0.000000	0.404858	-72.539726
0.000000	0.405095	-72.963478
0.000000	0.405333	-73.176445
0.000000	0.405570	-73.523323
0.000000	0.405807	-73.871681
0.000000	0.406044	-73.957558
0.000000	0.406281	-74.007263
0.000000	0.406518	-73.781792
0.000000	0.406756	-73.900795
0.000000	0.406993	-74.028503
0.000000	0.407230	-74.050102
0.000000	0.407467	-74.216164
0.000000	0.407704	-74.418755
0.000000	0.407942	-74.540108
0.000000	0.408179	-74.824982
0.000000	0.408416	-74.912422
0.000000	0.408653	-75.158455
0.000000	0.408890	-75.684578
0.000000	0.409127	-75.990196
0.000000	0.409365	-75.923714
0.000000	0.409602	-75.961182
0.000000	0.409839	-76.116547
0.000000	0.410076	-76.149551
0.000000	0.410313	-76.292839
0.000000	0.410550	-76.534950
0.000000	0.410788	-76.484245
0.000000	0.411025	-76.348808
0.000000	0.411262	-76.113991
0.000000	0.411499	-75.653526
0.000000	0.411736	-74.975555
0.000000	0.411974	-74.716103
0.000000	0.412211	-74.429016
0.000000	0.412448	-74.248108
0.000000	0.412685	-74.064339
0.000000	0.412922	-73.639267
0.000000	0.413159	-73.586929
0.000000	0.413397	-73.561775
0.000000	0.413634	-73.560066
0.000000	0.413871	-73.459175
0.000000	0.414108	-73.385056
0.000000	0.414345	-73.110321
0.000000	0.414582	-73.382248
0.000000	0.414820	-73.862473
0.000000	0.415057	-74.051659
0.000000	0.415294	-74.167274
0.000000	0.415531	-74.567139
0.000000	0.415768	-74.758682
0.000000	0.416005	-74.958488
0.000000	0.416243	-75.027321
0.000000	0.416480	-75.184731
0.000000	0.416717	-75.286530
0.000000	0.416954	-75.177086
0.000000	0.417191	-74.944923
0.000000	0.417429	-74.202751
0.000000	0.417666	-73.784683
0.000000	0.417903	-73.208382
0.000000	0.418140	-72.444588
0.000000	0.418377	-71.463593
0.000000	0.418614	-70.729561
0.000000	0.418852	-69.385612
0.000000	0.419089	-68.039223
0.000000	0.419326	-66.391861
0.000000	0.419563	-64.781921
0.000000	0.419800	-63.461967
0.000000	0.420037	-63.287754
0.000000	0.420275	-64.100891
0.000000	0.420512	-64.669365
0.000000	0.420749	-64.901649
0.000000	0.420986	-64.843597
0.000000	0.421223	-64.812866
0.000000	0.421461	-64.911270
0.000000	0.421698	-64.883125
0.000000	0.421935	-64.717926
0.000000	0.422172	-64.664398
0.000000	0.422409	-64.616196
0.000000	0.422646	-64.698402
0.000000	0.422884	-64.782722
0.000000	0.423121	-64.964355
0.000000	0.423358	-64.840775
0.000000	0.423595	-64.483681
0.000000	0.423832	-64.104004
0.000000	0.424069	-63.441532
0.000000	0.424307	-62.729897
0.000000	0.424544	-61.986027
0.000000	0.424781	-61.117603
0.000000	0.425018	-60.164242
0.000000	0.425255	-59.420609
0.000000	0.425492	-59.184078
0.000000	0.425730	-59.245998
0.000000	0.425967	-58.999462
0.000000	0.426204	-58.680222
0.000000	0.426441	-58.558559
0.000000	0.426678	-58.313160
0.000000	0.426916	-58.713646
0.000000	0.427153	-59.319408
0.000000	0.427390	-60.128799
0.000000	0.427627	-60.997612
0.000000	0.427864	-61.761578
0.000000	0.428101	-62.370037
0.000000	0.428339	-63.143002
0.000000	0.428576	-63.558826
0.000000	0.428813	-63.819916
0.000000	0.429050	-63.913467
0.000000	0.429287	-64.204720
0.000000	0.429524	-64.216820
0.000000	0.429762	-64.432457
0.000000	0.429999	-64.618912
0.000000	0.430236	-64.527466
0.000000	0.430473	-64.519325
0.000000	0.430710	-64.485504
0.000000	0.430948	-64.554253
0.000000	0.431185	-64.491348
0.000000	0.431422	-64.547073
0.000000	0.431659	-64.498848
0.000000	0.431896	-64.487282
0.000000	0.432133	-64.540863
0.000000	0.432371	-64.927292
0.000000	0.432608	-65.416794
0.000000	0.432845	-65.995178
0.000000	0.433082	-66.394760
0.000000	0.433319	-66.586418
0.000000	0.433556	-66.921120
0.000000	0.433794	-67.278557
0.000000	0.434031	-67.286819
0.000000	0.434268	-67.790878
0.000000	0.434505	-67.950508
0.000000	0.434742	-68.107895
0.000000	0.434979	-68.504204
0.000000	0.435217	-68.649338
0.000000	0.435454	-68.650368
0.000000	0.435691	-68.637260
0.000000	0.435928	-68.632423
0.000000	0.436165	-68.782166
0.000000	0.436403	-69.107140
0.000000	0.436640	-69.489372
0.000000	0.436877	-69.791794
0.000000	0.437114	-69.988663
0.000000	0.437351	-70.176140
0.000000	0.437588	-70.454613
0.000000	0.437826	-70.317467
0.000000	0.438063	-70.232780
0.000000	0.438300	-69.850677
0.000000	0.438537	-69.797195
0.000000	0.438774	-69.743378
0.000000	0.439011	-69.577568
0.000000	0.439249	-69.911537
0.000000	0.439486	-70.015610
0.000000	0.439723	-69.853233
0.000000	0.439960	-69.890884
0.000000	0.440197	-69.641693
0.000000	0.440435	-69.342934
0.000000	0.440672	-69.013687
0.000000	0.440909	-68.801575
0.000000	0.441146	-68.978256
0.000000	0.441383	-69.076012
0.000000	0.441620	-69.090569
0.000000	0.441858	-69.026901
0.000000	0.442095	-69.142052
0.000000	0.442332	-69.332779
0.000000	0.442569	-69.725342
0.000000	0.442806	-70.316208
0.000000	0.443043	-70.477974
0.000000	0.443281	-70.545403
0.000000	0.443518	-71.002686
0.000000	0.443755	-71.362045
0.000000	0.443992	-71.472435
0.000000	0.444229	-71.431396
0.000000	0.444467	-71.716263
0.000000	0.444704	-71.837387
0.000000	0.444941	-71.527542
0.000000	0.445178	-71.263306
0.000000	0.445415	-71.183495
0.000000	0.445652	-70.932823
0.000000	0.445890	-70.870270
0.000000	0.446127	-70.630707
0.000000	0.446364	-70.198593
0.000000	0.446601	-69.933403
0.000000	0.446838	-69.474724
0.000000	0.447075	-69.182655
0.000000	0.447313	-68.702736
0.000000	0.447550	-68.162949
0.000000	0.447787	-67.588837
0.000000	0.448024	-67.379715
0.000000	0.448261	-67.085648
0.000000	0.448498	-67.084930
0.000000	0.448736	-67.151466
0.000000	0.448973	-67.161568
0.000000	0.449210	-67.232552
0.000000	0.449447	-67.365814
0.000000	0.449684	-67.560333
0.000000	0.449922	-67.568245
0.000000	0.450159	-67.990059
0.000000	0.450396	-68.340477
0.000000	0.450633	-68.471596
0.000000	0.450870	-68.484604
0.000000	0.451107	-68.737854
0.000000	0.451345	-68.863167
0.000000	0.451582	-68.838593
0.000000	0.451819	-68.892136
0.000000	0.452056	-69.017227
0.000000	0.452293	-68.717079
0.000000	0.452531	-68.348282
0.000000	0.452768	-68.055969
0.000000	0.453005	-68.111549
0.000000	0.453242	-67.925613
0.000000	0.453479	-67.856674
0.000000	0.453716	-67.787567
0.000000	0.453954	-67.832367
0.000000	0.454191	-67.736679
0.000000	0.454428	-67.481827
0.000000	0.454665	-67.181221
0.000000	0.454902	-67.080894
0.000000	0.455139	-66.820313
0.000000	0.455377	-66.513077
0.000000	0.455614	-66.283569
0.000000	0.455851	-66.014969
0.000000	0.456088	-65.706306
0.000000	0.456325	-65.358047
0.000000	0.456562	-65.093246
0.000000	0.456800	-64.913200
0.000000	0.457037	-64.567909
0.000000	0.457274	-64.165848
0.000000	0.457511	-63.702068
0.000000	0.457748	-63.291862
0.000000	0.457986	-63.046539
0.000000	0.458223	-62.455364
0.000000	0.458460	-61.839848
0.000000	0.458697	-61.044369
0.000000	0.458934	-60.016983
0.000000	0.459171	-58.808426
0.000000	0.459409	-57.315689
0.000000	0.459646	-55.260132
0.000000	0.459883	-52.785339
0.000000	0.460120	-49.486061
0.000000	0.460357	-44.513428
0.000000	0.460594	-37.700127
0.000000	0.460832	-28.530405
0.000000	0.461069	-17.513811
0.000000	0.461306	-6.380102
0.000000	0.461543	8.230301
0.000000	0.461780	25.066036
0.000000	0.462018	43.486576
0.000000	0.462255	60.756470
0.000000	0.462492	73.109985
0.000000	0.462729	82.555244
0.000000	0.462966	92.497597
0.000000	0.463203	98.448967
0.000000	0.463441	103.382187
0.000000	0.463678	106.318260
0.000000	0.463915	107.607002
0.000000	0.464152	107.063866
0.000000	0.464389	102.767403
0.000000	0.464626	98.299675
0.000000	0.464864	92.296127
0.000000	0.465101	86.618790
0.000000	0.465338	81.681206
0.000000	0.465575	78.607613
0.000000	0.465812	77.223412
0.000000	0.466049	76.934624
0.000000	0.466287	78.078842
0.000000	0.466524	79.302589
0.000000	0.466761	80.741295
0.000000	0.466998	81.102463
0.000000	0.467235	82.193611
0.000000	0.467473	84.023430
0.000000	0.467710	86.259865
0.000000	0.467947	89.426903
0.000000	0.468184	93.788055
0.000000	0.468421	99.013443
0.000000	0.468658	104.477623
0.000000	0.468896	110.834343
0.000000	0.469133	118.233376
0.000000	0.469370	121.086082
0.000000	0.469607	119.093613
0.000000	0.469844	117.171471
0.000000	0.470081	114.011856
0.000000	0.470319	109.784912
0.000000	0.470556	106.578362
0.000000	0.470793	102.890869
0.000000	0.471030	97.757370
0.000000	0.471267	93.285004
0.000000	0.471505	89.708954
0.000000	0.471742	85.849960
0.000000	0.471979	82.994446
0.000000	0.472216	80.710213
0.000000	0.472453	77.626831
0.000000	0.472690	74.533012
0.000000	0.472928	71.685257
0.000000	0.473165	68.406837
0.000000	0.473402	65.400314
0.000000	0.473639	63.214893
0.000000	0.473876	61.711319
0.000000	0.474113	61.480331
0.000000	0.474351	61.883362
0.000000	0.474588	63.411720
0.000000	0.474825	65.841446
0.000000	0.475062	68.739838
0.000000	0.475299	72.157646
0.000000	0.475536	75.067940
0.000000	0.475774	75.914742
0.000000	0.476011	73.293709
0.000000	0.476248	63.267700
0.000000	0.476485	48.671112
0.000000	0.476722	35.059635
0.000000	0.476960	28.917299
0.000000	0.477197	23.998430
0.000000	0.477434	19.497589
0.000000	0.477671	15.384480
0.000000	0.477908	9.853870
0.000000	0.478145	-0.092456
0.000000	0.478383	-13.232315
0.000000	0.478620	-18.468988
0.000000	0.478857	-23.125927
0.000000	0.479094	-27.521805
0.000000	0.479331	-32.407898
0.000000	0.479568	-37.251507
0.000000	0.479806	-39.212692
0.000000	0.480043	-42.295078
0.000000	0.480280	-48.711155
0.000000	0.480517	-54.434647
0.000000	0.480754	-60.021183
0.000000	0.480992	-64.803368
0.000000	0.481229	-68.212029
0.000000	0.481466	-70.805634
0.000000	0.481703	-73.081482
0.000000	0.481940	-75.538048
0.000000	0.482177	-76.790886
0.000000	0.482415	-76.935974
0.000000	0.482652	-75.934059
0.000000	0.482889	-74.111099
0.000000	0.483126	-70.627106
0.000000	0.483363	-64.622627
0.000000	0.483600	-56.919521
0.000000	0.483838	-48.384678
0.000000	0.484075	-40.309807
0.000000	0.484312	-36.318237
0.000000	0.484549	-35.584591
0.000000	0.484786	-35.458572
0.000000	0.485024	-35.078106
0.000000	0.485261	-33.080257
0.000000	0.485498	-25.840706
0.000000	0.485735	-13.528777
0.000000	0.485972	-3.796018
0.000000	0.486209	4.973292
0.000000	0.486447	11.817765
0.000000	0.486684	14.143328
0.000000	0.486921	16.624920
0.000000	0.487158	18.374975
0.000000	0.487395	19.591640
0.000000	0.487632	21.493210
0.000000	0.487870	23.467443
0.000000	0.488107	28.162651
0.000000	0.488344	33.763821
0.000000	0.488581	42.866138
0.000000	0.488818	51.934032
0.000000	0.489056	60.371380
0.000000	0.489293	65.541862
0.000000	0.489530	66.384529
0.000000	0.489767	62.414124
0.000000	0.490004	55.286385
0.000000	0.490241	45.575016
0.000000	0.490479	32.352707
0.000000	0.490716	15.303611
0.000000	0.490953	-4.292412
0.000000	0.491190	-24.975702
0.000000	0.491427	-45.102734
0.000000	0.491664	-60.343155
0.000000	0.491902	-68.509224
0.000000	0.492139	-75.367798
0.000000	0.492376	-81.359741
0.000000	0.492613	-86.292244
0.000000	0.492850	-90.381775
0.000000	0.493087	-92.555328
0.000000	0.493325	-93.492287
0.000000	0.493562	-94.125046
0.000000	0.493799	-94.625832
0.000000	0.494036	-94.341446
0.000000	0.494273	-94.441696
0.000000	0.494511	-98.533707
0.000000	0.494748	-102.077972
0.000000	0.494985	-106.409813
0.000000	0.495222	-109.197029
0.000000	0.495459	-111.319122
0.000000	0.495696	-113.503250
0.000000	0.495934	-115.293785
0.000000	0.496171	-116.710419
0.000000	0.496408	-117.545258
0.000000	0.496645	-117.964745
0.000000	0.496882	-118.028854
0.000000	0.497119	-118.162529
0.000000	0.497357	-117.083199
0.000000	0.497594	-115.560059
0.000000	0.497831	-113.709915
0.000000	0.498068	-111.935158
0.000000	0.498305	-109.227600
0.000000	0.498543	-106.929268
0.000000	0.498780	-104.163681
0.000000	0.499017	-102.596519
0.000000	0.499254	-103.048782
0.000000	0.499491	-103.898247
0.000000	0.499728	-104.313293
0.000000	0.499966	-104.862701
0.000000	0.500203	-105.399338
0.000000	0.500440	-104.561882
0.000000	0.500677	-103.582405
0.000000	0.500914	-101.381233
0.000000	0.501151	-99.095474
0.000000	0.501389	-99.393349
0.000000	0.501626	-100.056351
0.000000	0.501863	-100.783180
0.000000	0.502100	-99.010002
0.000000	0.502337	-95.571724
0.000000	0.502574	-94.852005
0.000000	0.502812	-96.737961
0.000000	0.503049	-100.401352
0.000000	0.503286	-106.338264
0.000000	0.503523	-112.646629
0.000000	0.503760	-116.982796
0.000000	0.503998	-118.570869
0.000000	0.504235	-120.095428
0.000000	0.504472	-121.414871
0.000000	0.504709	-123.142960
0.000000	0.504946	-125.302406
0.000000	0.505183	-126.666489
0.000000	0.505421	-127.559517
0.000000	0.505658	-128.231689
0.000000	0.505895	-129.077393
0.000000	0.506132	-129.886139
0.000000	0.506369	-130.671875
0.000000	0.506606	-131.447983
0.000000	0.506844	-131.621140
0.000000	0.507081	-132.183685
0.000000	0.507318	-132.945282
0.000000	0.507555	-133.680389
0.000000	0.507792	-134.626953
0.000000	0.508030	-135.527435
0.000000	0.508267	-136.104431
0.000000	0.508504	-136.570297
0.000000	0.508741	-137.161057
0.000000	0.508978	-137.514282
0.000000	0.509215	-137.993683
0.000000	0.509453	-138.004745
0.000000	0.509690	-138.523361
0.000000	0.509927	-139.326431
0.000000	0.510164	-139.777817
0.000000	0.510401	-140.065018
0.000000	0.510638	-139.904190
0.000000	0.510876	-139.869110
0.000000	0.511113	-139.828552
0.000000	0.511350	-139.645889
0.000000	0.511587	-138.833740
0.000000	0.511824	-138.277817
0.000000	0.512061	-137.956451
0.000000	0.512299	-137.608185
0.000000	0.512536	-137.209427
0.000000	0.512773	-138.189972
0.000000	0.513010	-139.879379
0.000000	0.513247	-141.472961
0.000000	0.513485	-142.442780
0.000000	0.513722	-142.835480
0.000000	0.513959	-142.816193
0.000000	0.514196	-142.172348
0.000000	0.514433	-140.788177
0.000000	0.514670	-138.053772
0.000000	0.514908	-134.343109
0.000000	0.515145	-129.113953
0.000000	0.515382	-122.594955
0.000000	0.515619	-115.213203
0.000000	0.515856	-107.087227
0.000000	0.516093	-98.970070
0.000000	0.516331	-90.295174
0.000000	0.516568	-80.356148
0.000000	0.516805	-70.427490
0.000000	0.517042	-59.917538
0.000000	0.517279	-50.306210
0.000000	0.517517	-40.802261
0.000000	0.517754	-31.422489
0.000000	0.517991	-22.812643
0.000000	0.518228	-14.182030
0.000000	0.518465	-6.063074
0.000000	0.518702	0.743430
0.000000	0.518940	6.317289
0.000000	0.519177	10.586606
0.000000	0.519414	15.028533
0.000000	0.519651	19.622599
0.000000	0.519888	24.091640
0.000000	0.520125	27.422020
0.000000	0.520363	31.540936
0.000000	0.520600	36.264603
0.000000	0.520837	40.877937
0.000000	0.521074	45.861134
0.000000	0.521311	51.481651
0.000000	0.521549	57.888317
0.000000	0.521786	64.852837
0.000000	0.522023	72.000656
0.000000	0.522260	79.907036
0.000000	0.522497	88.872986
0.000000	0.522734	98.729309
0.000000	0.522972	109.275345
0.000000	0.523209	117.963203
0.000000	0.523446	125.885330
0.000000	0.523683	132.353683
0.000000	0.523920	137.779480
0.000000	0.524157	140.351105
0.000000	0.524395	139.825882
0.000000	0.524632	138.518784
0.000000	0.524869	136.668625
0.000000	0.525106	136.633423
0.000000	0.525343	136.508820
0.000000	0.525580	136.663071
0.000000	0.525818	136.461014
0.000000	0.526055	136.448090
0.000000	0.526292	135.852646
0.000000	0.526529	135.854050
0.000000	0.526766	136.352448
0.000000	0.527004	137.234268
0.000000	0.527241	138.746201
0.000000	0.527478	140.890045
0.000000	0.527715	143.277542
0.000000	0.527952	146.583649
0.000000	0.528189	150.738098
0.000000	0.528427	155.493713
0.000000	0.528664	160.206146
0.000000	0.528901	164.366028
0.000000	0.529138	168.886490
0.000000	0.529375	174.204147
0.000000	0.529612	180.589813
0.000000	0.529850	188.232834
0.000000	0.530087	197.310516
0.000000	0.530324	207.906326
0.000000	0.530561	219.165695
0.000000	0.530798	232.099945
0.000000	0.531035	246.142532
0.000000	0.531273	259.679321
0.000000	0.531510	265.919983
0.000000	0.531747	264.515076
0.000000	0.531984	256.830017
0.000000	0.532221	245.368088
0.000000	0.532459	232.518997
0.000000	0.532696	220.245346
0.000000	0.532933	211.890213
0.000000	0.533170	210.182297
0.000000	0.533407	213.929947
0.000000	0.533644	220.899612
0.000000	0.533882	230.535278
0.000000	0.534119	241.083435
0.000000	0.534356	246.782745
0.000000	0.534593	249.408112
0.000000	0.534830	249.218765
0.000000	0.535067	246.462341
0.000000	0.535305	242.239075
0.000000	0.535542	236.440186
0.000000	0.535779	228.067261
0.000000	0.536016	218.665298
0.000000	0.536253	209.812546
0.000000	0.536491	203.582520
0.000000	0.536728	200.078278
0.000000	0.536965	199.221695
0.000000	0.537202	199.174744
0.000000	0.537439	200.277954
0.000000	0.537676	203.501419
0.000000	0.537914	207.149170
0.000000	0.538151	212.993958
0.000000	0.538388	220.724045
0.000000	0.538625	229.314484
0.000000	0.538862	240.119232
0.000000	0.539099	252.739334
0.000000	0.539337	264.233917
0.000000	0.539574	268.304779
0.000000	0.539811	266.627655
0.000000	0.540048	260.734131
0.000000	0.540285	253.254044
0.000000	0.540523	246.759232
0.000000	0.540760	245.278458
0.000000	0.540997	247.783936
0.000000	0.541234	250.427948
0.000000	0.541471	252.368591
0.000000	0.541708	252.203812
0.000000	0.541946	250.429413
0.000000	0.542183	248.019806
0.000000	0.542420	246.316116
0.000000	0.542657	245.764053
0.000000	0.542894	247.297821
0.000000	0.543131	250.492294
0.000000	0.543369	256.678833
0.000000	0.543606	266.663452
0.000000	0.543843	279.656708
0.000000	0.544080	297.087250
0.000000	0.544317	318.194519
0.000000	0.544555	342.381195
0.000000	0.544792	370.966125
0.000000	0.545029	403.230682
0.000000	0.545266	436.204163
0.000000	0.545503	462.505432
0.000000	0.545740	481.917511
0.000000	0.545978	495.796600
0.000000	0.546215	506.028320
0.000000	0.546452	516.342773
0.000000	0.546689	527.309570
0.000000	0.546926	541.059021
0.000000	0.547163	554.422180
0.000000	0.547401	565.545227
0.000000	0.547638	572.622803
0.000000	0.547875	576.235046
0.000000	0.548112	575.627808
0.000000	0.548349	570.121094
0.000000	0.548586	558.815369
0.000000	0.548824	541.872375
0.000000	0.549061	520.781921
0.000000	0.549298	498.711456
0.000000	0.549535	480.318481
0.000000	0.549772	470.566711
0.000000	0.550010	463.869659
0.000000	0.550247	456.944153
0.000000	0.550484	451.564056
0.000000	0.550721	448.245056
0.000000	0.550958	447.479858
0.000000	0.551195	448.347565
0.000000	0.551433	453.069580
0.000000	0.551670	460.691956
0.000000	0.551907	470.214508
0.000000	0.552144	478.492157
0.000000	0.552381	484.734406
0.000000	0.552619	488.545959
0.000000	0.552856	493.368774
0.000000	0.553093	499.753296
0.000000	0.553330	506.667450
0.000000	0.553567	511.567810
0.000000	0.553804	513.274475
0.000000	0.554042	514.085754
0.000000	0.554279	514.114380
0.000000	0.554516	513.078125
0.000000	0.554753	509.700684
0.000000	0.554990	503.712677
0.000000	0.555227	496.090057
0.000000	0.555465	487.023468
0.000000	0.555702	477.697266
0.000000	0.555939	468.828522
0.000000	0.556176	459.994019
0.000000	0.556413	451.305054
0.000000	0.556650	445.150269
0.000000	0.556888	440.705933
0.000000	0.557125	438.651611
0.000000	0.557362	439.272491
0.000000	0.557599	442.155853
0.000000	0.557836	446.756805
0.000000	0.558074	454.827698
0.000000	0.558311	465.186859
0.000000	0.558548	476.167175
0.000000	0.558785	488.301300
0.000000	0.559022	499.512482
0.000000	0.559259	509.423309
0.000000	0.559497	518.685425
0.000000	0.559734	529.954346
0.000000	0.559971	544.955139
0.000000	0.560208	564.676025
0.000000	0.560445	586.839050
0.000000	0.560682	609.309448
0.000000	0.560920	631.684814
0.000000	0.561157	652.380737
0.000000	0.561394	669.501282
0.000000	0.561631	682.261292
0.000000	0.561868	692.524414
0.000000	0.562105	698.704285
0.000000	0.562343	699.387512
0.000000	0.562580	691.148254
0.000000	0.562817	675.293152
0.000000	0.563054	652.967102
0.000000	0.563291	624.127319
0.000000	0.563529	589.108276
0.000000	0.563766	548.762695
0.000000	0.564003	507.633362
0.000000	0.564240	471.104736
0.000000	0.564477	448.674225
0.000000	0.564714	435.014679
0.000000	0.564952	424.632294
0.000000	0.565189	416.282806
0.000000	0.565426	409.385803
0.000000	0.565663	403.443268
0.000000	0.565900	398.130859
0.000000	0.566137	394.338226
0.000000	0.566375	389.456482
0.000000	0.566612	384.760529
0.000000	0.566849	379.730042
0.000000	0.567086	373.410675
0.000000	0.567323	367.468964
0.000000	0.567560	361.222290
0.000000	0.567798	355.146179
0.000000	0.568035	348.460083
0.000000	0.568272	340.678589
0.000000	0.568509	332.419342
0.000000	0.568746	323.167297
0.000000	0.568984	311.660400
0.000000	0.569221	298.409851
0.000000	0.569458	286.275452
0.000000	0.569695	276.608887
0.000000	0.569932	269.115753
0.000000	0.570169	263.284210
0.000000	0.570407	259.941315
0.000000	0.570644	257.376465
0.000000	0.570881	254.368134
0.000000	0.571118	249.029953
0.000000	0.571355	241.892105
0.000000	0.571593	234.250488
0.000000	0.571830	227.172272
0.000000	0.572067	220.789490
0.000000	0.572304	216.756943
0.000000	0.572541	213.819183
0.000000	0.572778	212.904968
0.000000	0.573016	214.262222
0.000000	0.573253	216.537201
0.000000	0.573490	219.578766
0.000000	0.573727	223.461578
0.000000	0.573964	226.821518
0.000000	0.574201	230.527222
0.000000	0.574439	235.822250
0.000000	0.574676	242.791183
0.000000	0.574913	250.632019
0.000000	0.575150	259.356750
0.000000	0.575387	269.978546
0.000000	0.575624	281.009796
0.000000	0.575862	293.569794
0.000000	0.576099	308.385834
0.000000	0.576336	325.169739
0.000000	0.576573	344.050079
0.000000	0.576810	366.865173
0.000000	0.577048	395.524597
0.000000	0.577285	430.560394
0.000000	0.577522	473.223816
0.000000	0.577759	519.373901
0.000000	0.577996	557.992981
0.000000	0.578233	587.734619
0.000000	0.578471	608.847595
0.000000	0.578708	623.534790
0.000000	0.578945	633.927795
0.000000	0.579182	640.682373
0.000000	0.579419	645.742065
0.000000	0.579656	652.318726
0.000000	0.579894	663.307617
0.000000	0.580131	673.722534
0.000000	0.580368	675.963806
0.000000	0.580605	671.208496
0.000000	0.580842	657.884399
0.000000	0.581080	635.929993
0.000000	0.581317	605.286926
0.000000	0.581554	568.034485
0.000000	0.581791	526.906250
0.000000	0.582028	485.254486
0.000000	0.582265	447.960419
0.000000	0.582503	420.541443
0.000000	0.582740	401.367065
0.000000	0.582977	384.421112
0.000000	0.583214	368.610443
0.000000	0.583451	353.753204
0.000000	0.583688	339.766693
0.000000	0.583926	327.122620
0.000000	0.584163	317.161652
0.000000	0.584400	309.570007
0.000000	0.584637	303.584717
0.000000	0.584874	299.304352
0.000000	0.585111	298.867249
0.000000	0.585349	305.191223
0.000000	0.585586	318.438873
0.000000	0.585823	339.809662
0.000000	0.586060	367.072144
0.000000	0.586297	399.889618
0.000000	0.586535	437.124298
0.000000	0.586772	474.713013
0.000000	0.587009	504.215271
0.000000	0.587246	523.970825
0.000000	0.587483	534.022705
0.000000	0.587720	535.094727
0.000000	0.587958	527.181885
0.000000	0.588195	515.814941
0.000000	0.588432	501.932648
0.000000	0.588669	490.398651
0.000000	0.588906	487.285889
0.000000	0.589143	495.297852
0.000000	0.589381	505.293243
0.000000	0.589618	517.748840
0.000000	0.589855	528.998230
0.000000	0.590092	540.117249
0.000000	0.590329	546.240967
0.000000	0.590567	548.483765
0.000000	0.590804	547.751648
0.000000	0.591041	540.503357
0.000000	0.591278	526.139465
0.000000	0.591515	505.291046
0.000000	0.591752	480.526947
0.000000	0.591990	455.797028
0.000000	0.592227	435.073975
0.000000	0.592464	421.263336
0.000000	0.592701	409.073700
0.000000	0.592938	398.980560
0.000000	0.593175	391.399567
0.000000	0.593413	386.169159
0.000000	0.593650	384.183105
0.000000	0.593887	385.604767
0.000000	0.594124	389.585114
0.000000	0.594361	396.148132
0.000000	0.594599	403.849579
0.000000	0.594836	403.713257
0.000000	0.595073	396.100891
0.000000	0.595310	384.258118
0.000000	0.595547	371.252777
0.000000	0.595784	360.638428
0.000000	0.596022	356.350952
0.000000	0.596259	357.362518
0.000000	0.596496	357.029297
0.000000	0.596733	355.875580
0.000000	0.596970	354.278381
0.000000	0.597207	354.501404
0.000000	0.597445	356.611877
0.000000	0.597682	357.790222
0.000000	0.597919	360.927368
0.000000	0.598156	363.939453
0.000000	0.598393	364.595856
0.000000	0.598630	361.104340
0.000000	0.598868	353.695007
0.000000	0.599105	342.498169
0.000000	0.599342	331.089661
0.000000	0.599579	319.644592
0.000000	0.599816	310.272919
0.000000	0.600054	302.600739
0.000000	0.600291	297.046295
0.000000	0.600528	293.775757
0.000000	0.600765	292.215637
0.000000	0.601002	291.890656
0.000000	0.601239	294.467407
0.000000	0.601477	302.197083
0.000000	0.601714	314.622192
0.000000	0.601951	331.031830
0.000000	0.602188	343.090729
0.000000	0.602425	349.381439
0.000000	0.602662	350.973419
0.000000	0.602900	347.103241
0.000000	0.603137	341.852539
0.000000	0.603374	335.672638
0.000000	0.603611	329.235382
0.000000	0.603848	322.525024
0.000000	0.604086	317.564484
0.000000	0.604323	314.973389
0.000000	0.604560	314.178955
0.000000	0.604797	315.440765
0.000000	0.605034	318.547089
0.000000	0.605271	323.404449
0.000000	0.605509	330.535706
0.000000	0.605746	339.258606
0.000000	0.605983	348.998199
0.000000	0.606220	358.854187
0.000000	0.606457	368.125336
0.000000	0.606694	378.418793
0.000000	0.606932	388.542206
0.000000	0.607169	398.994781
0.000000	0.607406	408.503265
0.000000	0.607643	416.322601
0.000000	0.607880	422.120514
0.000000	0.608117	425.102783
0.000000	0.608355	425.778839
0.000000	0.608592	426.265900
0.000000	0.608829	427.797424
0.000000	0.609066	430.921844
0.000000	0.609303	433.826508
0.000000	0.609541	437.792664
0.000000	0.609778	443.070679
0.000000	0.610015	450.164398
0.000000	0.610252	458.755798
0.000000	0.610489	467.216217
0.000000	0.610726	478.476288
0.000000	0.610964	493.632294
0.000000	0.611201	513.143494
0.000000	0.611438	534.497192
0.000000	0.611675	557.718689
0.000000	0.611912	580.721069
0.000000	0.612149	603.625061
0.000000	0.612387	625.558533
0.000000	0.612624	643.661072
0.000000	0.612861	654.884338
0.000000	0.613098	660.151733
0.000000	0.613335	660.741943
0.000000	0.613573	652.340149
0.000000	0.613810	638.661865
0.000000	0.614047	621.382935
0.000000	0.614284	602.759888
0.000000	0.614521	585.567749
0.000000	0.614758	571.317383
0.000000	0.614996	553.748901
0.000000	0.615233	534.997681
0.000000	0.615470	515.223755
0.000000	0.615707	496.277435
0.000000	0.615944	481.714478
0.000000	0.616181	468.678650
0.000000	0.616419	456.890625
0.000000	0.616656	446.133057
0.000000	0.616893	438.401764
0.000000	0.617130	436.583069
0.000000	0.617367	441.587128
0.000000	0.617604	453.896637
0.000000	0.617842	473.527588
0.000000	0.618079	498.318237
0.000000	0.618316	528.240479
0.000000	0.618553	560.747314
0.000000	0.618790	591.616638
0.000000	0.619028	624.143127
0.000000	0.619265	650.658752
0.000000	0.619502	673.384277
0.000000	0.619739	693.444763
0.000000	0.619976	708.458496
0.000000	0.620213	718.012756
0.000000	0.620451	721.598083
0.000000	0.620688	716.939270
0.000000	0.620925	706.058167
0.000000	0.621162	688.340210
0.000000	0.621399	662.849182
0.000000	0.621636	631.419189
0.000000	0.621874	596.339233
0.000000	0.622111	562.393494
0.000000	0.622348	535.146667
0.000000	0.622585	512.112061
0.000000	0.622822	493.902069
0.000000	0.623060	477.936401
0.000000	0.623297	462.942261
0.000000	0.623534	450.381897
0.000000	0.623771	438.953491
0.000000	0.624008	429.864227
0.000000	0.624245	421.685913
0.000000	0.624483	413.457092
0.000000	0.624720	404.922485
0.000000	0.624957	395.154907
0.000000	0.625194	384.898041
0.000000	0.625431	374.796570
0.000000	0.625668	364.723785
0.000000	0.625906	354.576324
0.000000	0.626143	344.633545
0.000000	0.626380	334.820770
0.000000	0.626617	325.779968
0.000000	0.626854	316.195251
0.000000	0.627092	306.291321
0.000000	0.627329	296.829926
0.000000	0.627566	287.513580
0.000000	0.627803	278.647125
0.000000	0.628040	270.315491
0.000000	0.628277	261.523499
0.000000	0.628515	253.122986
0.000000	0.628752	245.805313
0.000000	0.628989	239.791122
0.000000	0.629226	235.022278
0.000000	0.629463	230.782013
0.000000	0.629700	226.920105
0.000000	0.629938	224.386154
0.000000	0.630175	222.919327
0.000000	0.630412	221.960617
0.000000	0.630649	222.019028
0.000000	0.630886	222.650833
0.000000	0.631123	223.172852
0.000000	0.631361	224.529846
0.000000	0.631598	227.384476
0.000000	0.631835	230.694763
0.000000	0.632072	234.931366
0.000000	0.632309	241.135101
0.000000	0.632547	248.416382
0.000000	0.632784	255.949036
0.000000	0.633021	262.316315
0.000000	0.633258	267.427063
0.000000	0.633495	271.796875
0.000000	0.633732	276.234039
0.000000	0.633970	279.547729
0.000000	0.634207	284.406189
0.000000	0.634444	288.940063
0.000000	0.634681	296.454895
0.000000	0.634918	307.846527
0.000000	0.635155	323.362701
0.000000	0.635393	345.096985
0.000000	0.635630	373.424042
0.000000	0.635867	405.058563
0.000000	0.636104	438.484589
0.000000	0.636341	468.226074
0.000000	0.636579	493.503204
0.000000	0.636816	514.558716
0.000000	0.637053	532.636047
0.000000	0.637290	545.127319
0.000000	0.637527	553.982605
0.000000	0.637764	553.756042
0.000000	0.638002	543.342468
0.000000	0.638239	523.289124
0.000000	0.638476	495.005524
0.000000	0.638713	462.109467
0.000000	0.638950	429.891510
0.000000	0.639187	404.390869
0.000000	0.639425	394.332489
0.000000	0.639662	394.138916
0.000000	0.639899	401.178558
0.000000	0.640136	416.060699
0.000000	0.640373	437.562836
0.000000	0.640611	468.996979
0.000000	0.640848	507.162262
0.000000	0.641085	542.775391
0.000000	0.641322	570.456604
0.000000	0.641559	588.825989
0.000000	0.641796	597.331909
0.000000	0.642034	593.592407
0.000000	0.642271	575.953491
0.000000	0.642508	546.752625
0.000000	0.642745	509.958679
0.000000	0.642982	470.254700
0.000000	0.643219	433.251831
0.000000	0.643457	405.361023
0.000000	0.643694	379.010803
0.000000	0.643931	354.926544
0.000000	0.644168	337.854401
0.000000	0.644405	322.528564
0.000000	0.644642	306.506348
0.000000	0.644880	289.213287
0.000000	0.645117	271.262482
0.000000	0.645354	253.231567
0.000000	0.645591	238.319992
0.000000	0.645828	228.013016
0.000000	0.646066	220.596909
0.000000	0.646303	216.240616
0.000000	0.646540	215.574707
0.000000	0.646777	217.525070
0.000000	0.647014	222.364853
0.000000	0.647251	228.087830
0.000000	0.647489	233.079086
0.000000	0.647726	235.339691
0.000000	0.647963	234.284943
0.000000	0.648200	229.291214
0.000000	0.648437	221.051315
0.000000	0.648674	211.540436
0.000000	0.648912	203.954758
0.000000	0.649149	201.426849
0.000000	0.649386	203.465897
0.000000	0.649623	207.912689
0.000000	0.649860	216.925171
0.000000	0.650097	229.779510
0.000000	0.650335	246.330383
0.000000	0.650572	266.508026
0.000000	0.650809	290.263885
0.000000	0.651046	316.082306
0.000000	0.651283	341.378021
0.000000	0.651521	364.023865
0.000000	0.651758	382.019684
0.000000	0.651995	396.873566
0.000000	0.652232	411.170898
0.000000	0.652469	425.344086
0.000000	0.652706	440.418823
0.000000	0.652944	457.487976
0.000000	0.653181	476.948730
0.000000	0.653418	491.001099
0.000000	0.653655	499.786285
0.000000	0.653892	504.442078
0.000000	0.654130	505.082611
0.000000	0.654367	502.460571
0.000000	0.654604	498.938232
0.000000	0.654841	494.649689
0.000000	0.655078	489.780182
0.000000	0.655315	484.086548
0.000000	0.655553	478.003021
0.000000	0.655790	472.424194
0.000000	0.656027	468.056427
0.000000	0.656264	466.304993
0.000000	0.656501	466.638153
0.000000	0.656738	469.037048
0.000000	0.656976	472.942017
0.000000	0.657213	476.305115
0.000000	0.657450	478.458649
0.000000	0.657687	482.087097
0.000000	0.657924	486.312103
0.000000	0.658162	490.890015
0.000000	0.658399	495.063416
0.000000	0.658636	498.715118
0.000000	0.658873	503.228180
0.000000	0.659110	507.468750
0.000000	0.659347	511.608734
0.000000	0.659585	518.276917
0.000000	0.659822	528.773621
0.000000	0.660059	546.301819
0.000000	0.660296	573.800781
0.000000	0.660533	612.199707
0.000000	0.660770	659.946716
0.000000	0.661008	712.069397
0.000000	0.661245	754.696960
0.000000	0.661482	787.339172
0.000000	0.661719	809.952148
0.000000	0.661956	822.503479
0.000000	0.662193	826.588135
0.000000	0.662431	818.642578
0.000000	0.662668	802.517090
0.000000	0.662905	782.321594
0.000000	0.663142	760.273254
0.000000	0.663379	739.808594
0.000000	0.663617	727.450195
0.000000	0.663854	729.045471
0.000000	0.664091	726.467896
0.000000	0.664328	722.987549
0.000000	0.664565	720.767944
0.000000	0.664802	721.070374
0.000000	0.665040	726.253113
0.000000	0.665277	739.426086
0.000000	0.665514	762.543640
0.000000	0.665751	788.051025
0.000000	0.665988	809.713745
0.000000	0.666225	829.858704
0.000000	0.666463	848.721008
0.000000	0.666700	861.494507
0.000000	0.666937	869.031616
0.000000	0.667174	872.273560
0.000000	0.667411	871.529724
0.000000	0.667648	865.672974
0.000000	0.667886	853.522644
0.000000	0.668123	832.710815
0.000000	0.668360	804.794678
0.000000	0.668597	772.618958
0.000000	0.668834	740.640625
0.000000	0.669072	712.172302
0.000000	0.669309	686.215637
0.000000	0.669546	667.237000
0.000000	0.669783	658.620728
0.000000	0.670020	654.313293
0.000000	0.670257	654.481018
0.000000	0.670495	658.086792
0.000000	0.670732	659.370117
0.000000	0.670969	657.015869
0.000000	0.671206	651.116089
0.000000	0.671443	642.046326
0.000000	0.671681	627.926392
0.000000	0.671918	607.658447
0.000000	0.672155	586.483032
0.000000	0.672392	566.018982
0.000000	0.672629	551.327820
0.000000	0.672866	544.393555
0.000000	0.673104	540.798096
0.000000	0.673341	540.318909
0.000000	0.673578	546.106812
0.000000	0.673815	548.849670
0.000000	0.674052	546.053040
0.000000	0.674289	538.658020
0.000000	0.674527	528.204834
0.000000	0.674764	518.860779
0.000000	0.675001	516.569092
0.000000	0.675238	524.874878
0.000000	0.675475	538.924866
0.000000	0.675712	555.663025
0.000000	0.675950	575.166504
0.000000	0.676187	594.155334
0.000000	0.676424	606.827393
0.000000	0.676661	613.165710
0.000000	0.676898	612.045044
0.000000	0.677136	605.217529
0.000000	0.677373	595.198425
0.000000	0.677610	584.599976
0.000000	0.677847	576.010620
0.000000	0.678084	567.768677
0.000000	0.678321	557.727844
0.000000	0.678559	546.253845
0.000000	0.678796	534.982971
0.000000	0.679033	526.964539
0.000000	0.679270	525.221252
0.000000	0.679507	527.415771
0.000000	0.679744	533.652954
0.000000	0.679982	545.814514
0.000000	0.680219	563.878540
0.000000	0.680456	586.751892
0.000000	0.680693	614.261169
0.000000	0.680930	642.494141
0.000000	0.681167	663.466736
0.000000	0.681405	677.895874
0.000000	0.681642	687.860535
0.000000	0.681879	696.102173
0.000000	0.682116	703.914612
0.000000	0.682353	711.451111
0.000000	0.682591	724.385681
0.000000	0.682828	746.498108
0.000000	0.683065	768.687561
0.000000	0.683302	788.099976
0.000000	0.683539	802.724854
0.000000	0.683776	813.260132
0.000000	0.684014	820.029053
0.000000	0.684251	823.097839
0.000000	0.684488	824.332214
0.000000	0.684725	821.030396
0.000000	0.684962	814.401306
0.000000	0.685199	807.864929
0.000000	0.685437	800.385498
0.000000	0.685674	791.458008
0.000000	0.685911	778.930054
0.000000	0.686148	762.886902
0.000000	0.686385	741.498901
0.000000	0.686623	724.663940
0.000000	0.686860	714.676758
0.000000	0.687097	727.959778
0.000000	0.687334	741.185120
0.000000	0.687571	749.939880
0.000000	0.687808	748.856018
0.000000	0.688046	737.821838
0.000000	0.688283	719.698120
0.000000	0.688520	696.725342
0.000000	0.688757	670.127747
0.000000	0.688994	644.981140
0.000000	0.689231	631.752380
0.000000	0.689469	625.048584
0.000000	0.689706	618.919556
0.000000	0.689943	614.299866
0.000000	0.690180	612.017395
0.000000	0.690417	611.938232
0.000000	0.690655	610.793762
0.000000	0.690892	610.414307
0.000000	0.691129	611.629333
0.000000	0.691366	614.248596
0.000000	0.691603	620.019775
0.000000	0.691840	627.129639
0.000000	0.692078	634.705017
0.000000	0.692315	643.172546
0.000000	0.692552	652.235657
0.000000	0.692789	661.804565
0.000000	0.693026	672.116089
0.000000	0.693263	682.863586
0.000000	0.693501	692.801086
0.000000	0.693738	702.568359
0.000000	0.693975	711.631897
0.000000	0.694212	719.036377
0.000000	0.694449	725.369873
0.000000	0.694687	731.244568
0.000000	0.694924	738.345886
0.000000	0.695161	747.988098
0.000000	0.695398	761.680969
0.000000	0.695635	780.714905
0.000000	0.695872	809.599487
0.000000	0.696110	849.205872
0.000000	0.696347	896.708984
0.000000	0.696584	936.246765
0.000000	0.696821	964.084656
0.000000	0.697058	974.530518
0.000000	0.697295	963.211426
0.000000	0.697533	931.499084
0.000000	0.697770	884.045349
0.000000	0.698007	829.867676
0.000000	0.698244	777.477356
0.000000	0.698481	733.633423
0.000000	0.698718	709.182678
0.000000	0.698956	703.209351
0.000000	0.699193	706.685486
0.000000	0.699430	720.265808
0.000000	0.699667	736.106018
0.000000	0.699904	749.117432
0.000000	0.700141	758.945068
0.000000	0.700379	765.724487
0.000000	0.700616	771.771057
0.000000	0.700853	778.290100
0.000000	0.701090	784.828674
0.000000	0.701327	790.979126
0.000000	0.701565	798.178650
0.000000	0.701802	805.147827
0.000000	0.702039	813.548767
0.000000	0.702276	825.531494
0.000000	0.702513	838.183960
0.000000	0.702750	848.355164
0.000000	0.702988	855.527893
0.000000	0.703225	858.363953
0.000000	0.703462	857.270264
0.000000	0.703699	851.774414
0.000000	0.703936	840.607971
0.000000	0.704174	824.093384
0.000000	0.704411	800.073303
0.000000	0.704648	768.324036
0.000000	0.704885	730.035339
0.000000	0.705122	687.360718
0.000000	0.705359	644.121887
0.000000	0.705597	606.337219
0.000000	0.705834	576.951233
0.000000	0.706071	555.523193
0.000000	0.706308	543.894104
0.000000	0.706545	536.561035
0.000000	0.706782	533.155029
0.000000	0.707020	531.949097
0.000000	0.707257	529.836304
0.000000	0.707494	529.663086
0.000000	0.707731	533.943237
0.000000	0.707968	540.344116
0.000000	0.708205	546.357117
0.000000	0.708443	551.392883
0.000000	0.708680	555.121399
0.000000	0.708917	556.670166
0.000000	0.709154	556.251404
0.000000	0.709391	554.760315
0.000000	0.709629	551.718872
0.000000	0.709866	547.071167
0.000000	0.710103	541.710022
0.000000	0.710340	537.333130
0.000000	0.710577	535.237183
0.000000	0.710814	534.574951
0.000000	0.711052	536.765503
0.000000	0.711289	540.597107
0.000000	0.711526	543.458313
0.000000	0.711763	547.292236
0.000000	0.712000	552.691162
0.000000	0.712237	561.644653
0.000000	0.712475	576.137695
0.000000	0.712712	597.870728
0.000000	0.712949	629.454529
0.000000	0.713186	670.579773
0.000000	0.713423	720.262146
0.000000	0.713661	772.586609
0.000000	0.713898	814.482422
0.000000	0.714135	845.247009
0.000000	0.714372	864.618042
0.000000	0.714609	872.786011
0.000000	0.714846	870.261658
0.000000	0.715084	856.767273
0.000000	0.715321	832.451050
0.000000	0.715558	798.660278
0.000000	0.715795	758.864136
0.000000	0.716032	717.804138
0.000000	0.716269	681.982300
0.000000	0.716507	659.770325
0.000000	0.716744	641.476074
0.000000	0.716981	626.667847
0.000000	0.717218	615.841431
0.000000	0.717455	608.178040
0.000000	0.717692	601.933044
0.000000	0.717930	597.829529
0.000000	0.718167	595.064819
0.000000	0.718404	592.499023
0.000000	0.718641	590.179260
0.000000	0.718878	586.973511
0.000000	0.719115	583.478516
0.000000	0.719353	579.765198
0.000000	0.719590	576.067200
0.000000	0.719827	571.092102
0.000000	0.720064	564.726807
0.000000	0.720301	557.676880
0.000000	0.720539	550.761475
0.000000	0.720776	544.734802
0.000000	0.721013	541.531555
0.000000	0.721250	541.474304
0.000000	0.721487	542.718018
0.000000	0.721724	545.445068
0.000000	0.721962	550.375122
0.000000	0.722199	556.321228
0.000000	0.722436	559.831177
0.000000	0.722673	561.193970
0.000000	0.722910	560.219604
0.000000	0.723148	558.302063
0.000000	0.723385	557.058105
0.000000	0.723622	558.052979
0.000000	0.723859	560.087646
0.000000	0.724096	561.031494
0.000000	0.724333	560.963379
0.000000	0.724571	560.258240
0.000000	0.724808	559.711060
0.000000	0.725045	558.439514
0.000000	0.725282	556.622864
0.000000	0.725519	554.930176
0.000000	0.725756	553.263733
0.000000	0.725994	551.191162
0.000000	0.726231	547.845825
0.000000	0.726468	542.850647
0.000000	0.726705	536.554504
0.000000	0.726942	529.141663
0.000000	0.727179	521.019043
0.000000	0.727417	513.309448
0.000000	0.727654	507.439911
0.000000	0.727891	505.871429
0.000000	0.728128	506.831055
0.000000	0.728365	509.711060
0.000000	0.728603	514.671936
0.000000	0.728840	521.691895
0.000000	0.729077	530.441772
0.000000	0.729314	538.247192
0.000000	0.729551	543.319946
0.000000	0.729788	548.486694
0.000000	0.730026	554.104553
0.000000	0.730263	560.538330
0.000000	0.730500	566.202820
0.000000	0.730737	570.633789
0.000000	0.730974	574.413696
0.000000	0.731211	578.518311
0.000000	0.731449	583.668823
0.000000	0.731686	590.436951
0.000000	0.731923	600.131165
0.000000	0.732160	613.435364
0.000000	0.732397	632.411255
0.000000	0.732635	651.068542
0.000000	0.732872	661.013733
0.000000	0.733109	661.829163
0.000000	0.733346	651.851990
0.000000	0.733583	631.245605
0.000000	0.733820	603.014343
0.000000	0.734058	571.648132
0.000000	0.734295	544.023254
0.000000	0.734532	530.238525
0.000000	0.734769	538.114502
0.000000	0.735006	553.079529
0.000000	0.735243	573.602417
0.000000	0.735481	595.987427
0.000000	0.735718	613.247864
0.000000	0.735955	625.867981
0.000000	0.736192	635.840881
0.000000	0.736429	641.786438
0.000000	0.736667	640.437805
0.000000	0.736904	635.271057
0.000000	0.737141	628.235657
0.000000	0.737378	620.555298
0.000000	0.737615	618.399902
0.000000	0.737852	625.624329
0.000000	0.738090	637.908447
0.000000	0.738327	652.989868
0.000000	0.738564	667.530457
0.000000	0.738801	678.305847
0.000000	0.739038	684.972656
0.000000	0.739275	686.374512
0.000000	0.739513	683.098877
0.000000	0.739750	676.038452
0.000000	0.739987	665.659119
0.000000	0.740224	654.021362
0.000000	0.740461	642.175903
0.000000	0.740698	630.238647
0.000000	0.740936	619.104797
0.000000	0.741173	611.849182
0.000000	0.741410	607.404907
0.000000	0.741647	603.390991
0.000000	0.741884	600.217957
0.000000	0.742122	598.341370
0.000000	0.742359	596.670593
0.000000	0.742596	594.391602
0.000000	0.742833	591.787292
0.000000	0.743070	589.318420
0.000000	0.743307	587.230713
0.000000	0.743545	584.787048
0.000000	0.743782	581.589905
0.000000	0.744019	577.750488
0.000000	0.744256	573.298462
0.000000	0.744493	569.018860
0.000000	0.744730	564.252686
0.000000	0.744968	559.412903
0.000000	0.745205	553.367432
0.000000	0.745442	546.723511
0.000000	0.745679	539.964905
0.000000	0.745916	533.529114
0.000000	0.746154	528.003418
0.000000	0.746391	522.738525
0.000000	0.746628	518.725708
0.000000	0.746865	516.089478
0.000000	0.747102	513.565186
0.000000	0.747339	510.117126
0.000000	0.747577	506.990479
0.000000	0.747814	504.700867
0.000000	0.748051	504.090607
0.000000	0.748288	506.318634
0.000000	0.748525	510.907745
0.000000	0.748762	514.943542
0.000000	0.749000	513.814880
0.000000	0.749237	508.990967
0.000000	0.749474	502.502167
0.000000	0.749711	494.629913
0.000000	0.749948	486.732086
0.000000	0.750185	481.770142
0.000000	0.750423	483.075958
0.000000	0.750660	492.229187
0.000000	0.750897	505.360382
0.000000	0.751134	521.495789
0.000000	0.751371	538.968384
0.000000	0.751609	553.098572
0.000000	0.751846	554.962708
0.000000	0.752083	548.937256
0.000000	0.752320	546.460449
0.000000	0.752557	549.864746
0.000000	0.752794	554.127319
0.000000	0.753032	558.790405
0.000000	0.753269	563.606689
0.000000	0.753506	568.072876
0.000000	0.753743	567.594482
0.000000	0.753980	563.216003
0.000000	0.754218	556.734741
0.000000	0.754455	547.596985
0.000000	0.754692	536.186890
0.000000	0.754929	524.466309
0.000000	0.755166	510.477661
0.000000	0.755403	494.354004
0.000000	0.755641	477.427094
0.000000	0.755878	461.926178
0.000000	0.756115	443.387634
0.000000	0.756352	426.578369
0.000000	0.756589	413.616302
0.000000	0.756826	410.046143
0.000000	0.757064	409.551575
0.000000	0.757301	409.856537
0.000000	0.757538	410.399628
0.000000	0.757775	407.268921
0.000000	0.758012	395.513611
0.000000	0.758249	377.744965
0.000000	0.758487	358.201385
0.000000	0.758724	347.898346
0.000000	0.758961	336.127319
0.000000	0.759198	325.599609
0.000000	0.759435	318.796753
0.000000	0.759672	318.235168
0.000000	0.759910	322.375702
0.000000	0.760147	324.526581
0.000000	0.760384	325.503815
0.000000	0.760621	325.995026
0.000000	0.760858	318.875854
0.000000	0.761096	304.875763
0.000000	0.761333	284.372681
0.000000	0.761570	261.358276
0.000000	0.761807	239.260315
0.000000	0.762044	224.332962
0.000000	0.762281	221.233688
0.000000	0.762519	222.716614
0.000000	0.762756	228.257294
0.000000	0.762993	238.283157
0.000000	0.763230	253.091782
0.000000	0.763467	270.899933
0.000000	0.763704	289.245880
0.000000	0.763942	305.582642
0.000000	0.764179	319.228149
0.000000	0.764416	333.359985
0.000000	0.764653	349.235809
0.000000	0.764890	366.801453
0.000000	0.765128	386.157501
0.000000	0.765365	405.265564
0.000000	0.765602	421.757324
0.000000	0.765839	430.841217
0.000000	0.766076	431.692566
0.000000	0.766313	427.043762
0.000000	0.766551	418.061462
0.000000	0.766788	404.648621
0.000000	0.767025	389.571442
0.000000	0.767262	377.400543
0.000000	0.767499	371.468079
0.000000	0.767736	358.992554
0.000000	0.767974	344.131531
0.000000	0.768211	329.198425
0.000000	0.768448	315.386688
0.000000	0.768685	307.704163
0.000000	0.768922	304.835419
0.000000	0.769159	305.684448
0.000000	0.769397	309.405243
0.000000	0.769634	316.034027
0.000000	0.769871	325.298889
0.000000	0.770108	334.558289
0.000000	0.770345	342.650696
0.000000	0.770583	348.316406
0.000000	0.770820	350.214264
0.000000	0.771057	351.537445
0.000000	0.771294	352.650269
0.000000	0.771531	353.883820
0.000000	0.771769	355.969055
0.000000	0.772006	357.445007
0.000000	0.772243	358.764435
0.000000	0.772480	359.733124
0.000000	0.772717	361.326782
0.000000	0.772954	363.883270
0.000000	0.773192	367.148071
0.000000	0.773429	372.409149
0.000000	0.773666	379.530731
0.000000	0.773903	387.776031
0.000000	0.774140	396.736328
0.000000	0.774377	405.622162
0.000000	0.774615	413.064789
0.000000	0.774852	416.384735
0.000000	0.775089	416.532990
0.000000	0.775326	413.123383
0.000000	0.775563	407.107666
0.000000	0.775800	399.948578
0.000000	0.776038	393.856873
0.000000	0.776275	389.883514
0.000000	0.776512	390.964325
0.000000	0.776749	393.771118
0.000000	0.776986	393.075256
0.000000	0.777223	390.843262
0.000000	0.777461	388.263916
0.000000	0.777698	385.669861
0.000000	0.777935	383.330780
0.000000	0.778172	383.116028
0.000000	0.778409	386.716522
0.000000	0.778647	392.905487
0.000000	0.778884	400.805969
0.000000	0.779121	409.846741
0.000000	0.779358	420.080658
0.000000	0.779595	430.794617
0.000000	0.779832	441.527130
0.000000	0.780070	452.037781
0.000000	0.780307	464.675232
0.000000	0.780544	477.806488
0.000000	0.780781	491.840088
0.000000	0.781018	508.297028
0.000000	0.781255	528.485229
0.000000	0.781493	551.632690
0.000000	0.781730	573.443420
0.000000	0.781967	591.881287
0.000000	0.782204	609.021790
0.000000	0.782441	625.159668
0.000000	0.782679	640.440002
0.000000	0.782916	651.654175
0.000000	0.783153	658.852783
0.000000	0.783390	659.552795
0.000000	0.783627	653.699768
0.000000	0.783864	642.298279
0.000000	0.784102	627.994019
0.000000	0.784339	612.225342
0.000000	0.784576	597.855042
0.000000	0.784813	587.549072
0.000000	0.785050	571.214905
0.000000	0.785287	549.260864
0.000000	0.785525	522.955017
0.000000	0.785762	493.016815
0.000000	0.785999	465.121735
0.000000	0.786236	444.761566
0.000000	0.786473	429.217560
0.000000	0.786711	413.509308
0.000000	0.786948	398.900543
0.000000	0.787185	385.850494
0.000000	0.787422	374.349274
0.000000	0.787659	363.942444
0.000000	0.787896	355.963928
0.000000	0.788134	350.167023
0.000000	0.788371	347.669830
0.000000	0.788608	348.262451
0.000000	0.788845	352.856689
0.000000	0.789082	361.156158
0.000000	0.789319	370.483185
0.000000	0.789557	382.366669
0.000000	0.789794	395.630127
0.000000	0.790031	409.912048
0.000000	0.790268	425.222504
0.000000	0.790505	441.326538
0.000000	0.790743	456.752930
0.000000	0.790980	468.813812
0.000000	0.791217	477.734344
0.000000	0.791454	485.984070
0.000000	0.791691	493.037903
0.000000	0.791928	496.359680
0.000000	0.792166	496.868958
0.000000	0.792403	495.985260
0.000000	0.792640	494.337708
0.000000	0.792877	492.699615
0.000000	0.793114	495.124298
0.000000	0.793351	502.812256
0.000000	0.793589	510.510376
0.000000	0.793826	516.963501
0.000000	0.794063	518.418823
0.000000	0.794300	518.178223
0.000000	0.794537	517.016724
0.000000	0.794774	515.271118
0.000000	0.795012	515.562622
0.000000	0.795249	516.409119
0.000000	0.795486	516.671143
0.000000	0.795723	516.387268
0.000000	0.795960	516.118652
0.000000	0.796197	516.202576
0.000000	0.796435	517.062256
0.000000	0.796672	517.950623
0.000000	0.796909	519.233765
0.000000	0.797146	520.017578
0.000000	0.797383	519.491821
0.000000	0.797621	517.875977
0.000000	0.797858	515.763489
0.000000	0.798095	513.501099
0.000000	0.798332	511.743774
0.000000	0.798569	510.671356
0.000000	0.798806	510.151733
0.000000	0.799044	509.813873
0.000000	0.799281	509.999573
0.000000	0.799518	509.576599
0.000000	0.799755	507.987701
0.000000	0.799992	504.001770
0.000000	0.800230	498.330048
0.000000	0.800467	490.069214
0.000000	0.800704	479.708191
0.000000	0.800941	467.359039
0.000000	0.801178	453.202362
0.000000	0.801415	437.595367
0.000000	0.801653	421.433136
0.000000	0.801890	402.867340
0.000000	0.802127	382.662537
0.000000	0.802364	362.181122
0.000000	0.802601	340.934998
0.000000	0.802838	320.165924
0.000000	0.803076	302.128571
0.000000	0.803313	288.380402
0.000000	0.803550	277.280090
0.000000	0.803787	268.259277
0.000000	0.804024	262.186432
0.000000	0.804261	257.533966
0.000000	0.804499	254.025711
0.000000	0.804736	251.828232
0.000000	0.804973	252.009445
0.000000	0.805210	254.671310
0.000000	0.805447	260.333954
0.000000	0.805685	270.898651
0.000000	0.805922	287.499268
0.000000	0.806159	311.343292
0.000000	0.806396	344.834778
0.000000	0.806633	390.471619
0.000000	0.806870	449.201508
0.000000	0.807108	521.829285
0.000000	0.807345	600.426208
0.000000	0.807582	668.361328
0.000000	0.807819	722.864563
0.000000	0.808056	762.109863
0.000000	0.808293	784.977539
0.000000	0.808531	791.231079
0.000000	0.808768	781.192322
0.000000	0.809005	755.071167
0.000000	0.809242	712.103027
0.000000	0.809479	653.867798
0.000000	0.809717	585.882690
0.000000	0.809954	514.464172
0.000000	0.810191	449.573914
0.000000	0.810428	403.944458
0.000000	0.810665	378.360107
0.000000	0.810902	355.997192
0.000000	0.811140	336.775360
0.000000	0.811377	320.309814
0.000000	0.811614	307.196320
0.000000	0.811851	298.284912
0.000000	0.812088	295.730499
0.000000	0.812325	301.261871
0.000000	0.812563	312.270935
0.000000	0.812800	328.324127
0.000000	0.813037	346.684998
0.000000	0.813274	361.994629
0.000000	0.813511	374.257446
0.000000	0.813748	385.235046
0.000000	0.813986	396.370850
0.000000	0.814223	410.381409
0.000000	0.814460	418.579315
0.000000	0.814697	416.617920
0.000000	0.814934	407.645203
0.000000	0.815172	392.477539
0.000000	0.815409	371.789368
0.000000	0.815646	346.819824
0.000000	0.815883	321.225983
0.000000	0.816120	298.322327
0.000000	0.816357	280.949860
0.000000	0.816595	262.899475
0.000000	0.816832	245.919937
0.000000	0.817069	227.781738
0.000000	0.817306	207.632492
0.000000	0.817543	186.381134
0.000000	0.817780	165.977982
0.000000	0.818018	146.823746
0.000000	0.818255	129.942551
0.000000	0.818492	118.131683
0.000000	0.818729	110.365021
0.000000	0.818966	105.610153
0.000000	0.819204	103.885979
0.000000	0.819441	104.780006
0.000000	0.819678	107.245224
0.000000	0.819915	113.562332
0.000000	0.820152	123.092888
0.000000	0.820389	134.814026
0.000000	0.820627	150.151825
0.000000	0.820864	170.453568
0.000000	0.821101	195.504333
0.000000	0.821338	222.296310
0.000000	0.821575	251.202164
0.000000	0.821812	282.309601
0.000000	0.822050	314.547974
0.000000	0.822287	347.028107
0.000000	0.822524	378.661652
0.000000	0.822761	404.296753
0.000000	0.822998	421.783905
0.000000	0.823236	431.077301
0.000000	0.823473	431.698975
0.000000	0.823710	423.968536
0.000000	0.823947	408.527283
0.000000	0.824184	387.692902
0.000000	0.824421	364.641388
0.000000	0.824659	345.224670
0.000000	0.824896	332.794434
0.000000	0.825133	319.393402
0.000000	0.825370	305.091034
0.000000	0.825607	290.523132
0.000000	0.825844	278.455414
0.000000	0.826082	271.855377
0.000000	0.826319	271.110413
0.000000	0.826556	271.443573
0.000000	0.826793	269.133423
0.000000	0.827030	266.044189
0.000000	0.827267	263.683594
0.000000	0.827505	263.371368
0.000000	0.827742	267.526398
0.000000	0.827979	280.356232
0.000000	0.828216	304.880371
0.000000	0.828453	338.542145
0.000000	0.828691	372.325043
0.000000	0.828928	402.795013
0.000000	0.829165	429.874908
0.000000	0.829402	451.186676
0.000000	0.829639	467.226532
0.000000	0.829876	480.443878
0.000000	0.830114	490.832794
0.000000	0.830351	495.949097
0.000000	0.830588	498.094879
0.000000	0.830825	497.800690
0.000000	0.831062	496.588745
0.000000	0.831299	495.978394
0.000000	0.831537	499.060730
0.000000	0.831774	512.023193
0.000000	0.832011	538.788391
0.000000	0.832248	581.991089
0.000000	0.832485	614.506287
0.000000	0.832722	638.426941
0.000000	0.832960	649.728149
0.000000	0.833197	650.072693
0.000000	0.833434	641.946777
0.000000	0.833671	625.679688
0.000000	0.833908	602.183777
0.000000	0.834146	574.989380
0.000000	0.834383	549.055115
0.000000	0.834620	529.185364
0.000000	0.834857	520.425476
0.000000	0.835094	516.644043
0.000000	0.835331	508.402740
0.000000	0.835569	496.301422
0.000000	0.835806	482.107605
0.000000	0.836043	465.866669
0.000000	0.836280	447.781311
0.000000	0.836517	432.274231
0.000000	0.836754	416.600952
0.000000	0.836992	398.858704
0.000000	0.837229	379.417694
0.000000	0.837466	360.388824
0.000000	0.837703	348.213531
0.000000	0.837940	348.808472
0.000000	0.838178	357.843964
0.000000	0.838415	373.852051
0.000000	0.838652	395.132446
0.000000	0.838889	419.491547
0.000000	0.839126	439.045135
0.000000	0.839363	446.070007
0.000000	0.839601	441.517761
0.000000	0.839838	425.949341
0.000000	0.840075	401.248871
0.000000	0.840312	370.997955
0.000000	0.840549	340.346832
0.000000	0.840786	316.257874
0.000000	0.841024	303.979309
0.000000	0.841261	293.662933
0.000000	0.841498	282.013000
0.000000	0.841735	269.343658
0.000000	0.841972	256.204254
0.000000	0.842210	242.876358
0.000000	0.842447	231.305252
0.000000	0.842684	225.458755
0.000000	0.842921	228.686768
0.000000	0.843158	238.520065
0.000000	0.843395	250.377930
0.000000	0.843633	257.389069
0.000000	0.843870	260.532654
0.000000	0.844107	260.309814
0.000000	0.844344	256.194000
0.000000	0.844581	248.084381
0.000000	0.844818	236.600830
0.000000	0.845056	222.809631
0.000000	0.845293	210.485916
0.000000	0.845530	203.238907
0.000000	0.845767	204.786636
0.000000	0.846004	215.694611
0.000000	0.846241	229.803101
0.000000	0.846479	245.703568
0.000000	0.846716	263.149200
0.000000	0.846953	276.057983
0.000000	0.847190	282.799591
0.000000	0.847427	284.679626
0.000000	0.847665	282.237518
0.000000	0.847902	276.635681
0.000000	0.848139	269.685852
0.000000	0.848376	264.392334
0.000000	0.848613	262.407501
0.000000	0.848850	259.400421
0.000000	0.849088	254.611435
0.000000	0.849325	247.938553
0.000000	0.849562	239.228668
0.000000	0.849799	229.821106
0.000000	0.850036	223.199554
0.000000	0.850273	220.019501
0.000000	0.850511	218.206589
0.000000	0.850748	219.430328
0.000000	0.850985	225.370178
0.000000	0.851222	235.316177
0.000000	0.851459	249.055374
0.000000	0.851697	261.214630
0.000000	0.851934	270.246582
0.000000	0.852171	276.192871
0.000000	0.852408	280.724945
0.000000	0.852645	284.983643
0.000000	0.852882	288.637299
0.000000	0.853120	291.032349
0.000000	0.853357	293.991058
0.000000	0.853594	297.633575
0.000000	0.853831	303.427307
0.000000	0.854068	312.952850
0.000000	0.854305	323.939789
0.000000	0.854543	331.865112
0.000000	0.854780	335.434967
0.000000	0.855017	334.359436
0.000000	0.855254	329.145416
0.000000	0.855491	321.194641
0.000000	0.855729	310.610016
0.000000	0.855966	300.286255
0.000000	0.856203	295.290527
0.000000	0.856440	300.929901
0.000000	0.856677	320.132263
0.000000	0.856914	347.726379
0.000000	0.857152	377.729980
0.000000	0.857389	404.283447
0.000000	0.857626	421.761810
0.000000	0.857863	431.582275
0.000000	0.858100	436.859222
0.000000	0.858337	439.310883
0.000000	0.858575	439.294830
0.000000	0.858812	438.466858
0.000000	0.859049	436.168823
0.000000	0.859286	432.283417
0.000000	0.859523	428.631348
0.000000	0.859761	429.223389
0.000000	0.859998	433.970245
0.000000	0.860235	432.839203
0.000000	0.860472	427.053741
0.000000	0.860709	415.990845
0.000000	0.860946	405.710358
0.000000	0.861184	393.703522
0.000000	0.861421	379.740997
0.000000	0.861658	363.843933
0.000000	0.861895	349.749847
0.000000	0.862132	341.360260
0.000000	0.862369	336.034515
0.000000	0.862607	330.636749
0.000000	0.862844	325.316559
0.000000	0.863081	314.843872
0.000000	0.863318	301.677368
0.000000	0.863555	286.558563
0.000000	0.863792	270.445892
0.000000	0.864030	257.692596
0.000000	0.864267	253.055069
0.000000	0.864504	253.368515
0.000000	0.864741	253.889465
0.000000	0.864978	254.973953
0.000000	0.865215	257.045654
0.000000	0.865453	260.093414
0.000000	0.865690	263.779907
0.000000	0.865927	266.490845
0.000000	0.866164	267.942047
0.000000	0.866401	268.448578
0.000000	0.866639	269.063416
0.000000	0.866876	268.861633
0.000000	0.867113	268.138245
0.000000	0.867350	266.854706
0.000000	0.867587	265.680725
0.000000	0.867824	265.367065
0.000000	0.868062	263.789856
0.000000	0.868299	260.460083
0.000000	0.868536	255.753815
0.000000	0.868773	249.406799
0.000000	0.869010	242.692871
0.000000	0.869247	237.190811
0.000000	0.869485	235.859909
0.000000	0.869722	236.554688
0.000000	0.869959	237.553391
0.000000	0.870196	237.730270
0.000000	0.870433	238.645615
0.000000	0.870671	240.121552
0.000000	0.870908	242.328720
0.000000	0.871145	245.428726
0.000000	0.871382	249.322296
0.000000	0.871619	254.024185
0.000000	0.871856	259.218170
0.000000	0.872094	265.022919
0.000000	0.872331	265.569763
0.000000	0.872568	274.535431
0.000000	0.872805	284.374084
0.000000	0.873042	296.274841
0.000000	0.873279	309.537384
0.000000	0.873517	321.966248
0.000000	0.873754	332.502533
0.000000	0.873991	340.321899
0.000000	0.874228	346.050873
0.000000	0.874465	349.182098
0.000000	0.874703	350.612854
0.000000	0.874940	351.213379
0.000000	0.875177	350.641205
0.000000	0.875414	349.795197
0.000000	0.875651	350.174561
0.000000	0.875888	351.341187
0.000000	0.876126	350.817108
0.000000	0.876363	348.651764
0.000000	0.876600	344.819275
0.000000	0.876837	339.116241
0.000000	0.877074	331.534271
0.000000	0.877312	324.572205
0.000000	0.877549	317.486145
0.000000	0.877786	308.553070
0.000000	0.878023	298.180511
0.000000	0.878260	286.484924
0.000000	0.878497	273.904449
0.000000	0.878735	260.988831
0.000000	0.878972	246.591400
0.000000	0.879209	231.045486
0.000000	0.879446	218.336563
0.000000	0.879683	207.685486
0.000000	0.879920	198.309402
0.000000	0.880158	193.550079
0.000000	0.880395	192.960205
0.000000	0.880632	196.443710
0.000000	0.880869	205.225800
0.000000	0.881106	220.291199
0.000000	0.881343	244.030426
0.000000	0.881581	278.120453
0.000000	0.881818	324.270538
0.000000	0.882055	379.409973
0.000000	0.882292	439.250000
0.000000	0.882529	494.877533
0.000000	0.882766	537.976379
0.000000	0.883004	567.531128
0.000000	0.883241	582.017212
0.000000	0.883478	581.120361
0.000000	0.883715	567.769775
0.000000	0.883952	542.683960
0.000000	0.884190	506.117554
0.000000	0.884427	463.668243
0.000000	0.884664	422.769257
0.000000	0.884901	392.138184
0.000000	0.885138	382.069275
0.000000	0.885375	385.063782
0.000000	0.885613	394.200989
0.000000	0.885850	406.827972
0.000000	0.886087	413.517548
0.000000	0.886324	412.808319
0.000000	0.886561	405.084991
0.000000	0.886799	390.848206
0.000000	0.887036	373.005859
0.000000	0.887273	354.259644
0.000000	0.887510	338.347168
0.000000	0.887747	330.989624
0.000000	0.887984	331.175354
0.000000	0.888222	331.688202
0.000000	0.888459	332.137421
0.000000	0.888696	331.969482
0.000000	0.888933	332.396271
0.000000	0.889170	333.314911
0.000000	0.889407	335.929596
0.000000	0.889645	339.714325
0.000000	0.889882	345.621155
0.000000	0.890119	353.201172
0.000000	0.890356	362.154846
0.000000	0.890593	373.616760
0.000000	0.890830	386.779358
0.000000	0.891068	400.610413
0.000000	0.891305	418.304199
0.000000	0.891542	442.418610
0.000000	0.891779	470.341888
0.000000	0.892016	501.326996
0.000000	0.892254	526.786133
0.000000	0.892491	543.429871
0.000000	0.892728	551.689270
0.000000	0.892965	553.860291
0.000000	0.893202	550.533752
0.000000	0.893439	539.398682
0.000000	0.893677	519.243103
0.000000	0.893914	489.448273
0.000000	0.894151	451.093079
0.000000	0.894388	408.283447
0.000000	0.894625	368.129639
0.000000	0.894862	334.565216
0.000000	0.895100	313.161530
0.000000	0.895337	295.284393
0.000000	0.895574	278.454712
0.000000	0.895811	261.648254
0.000000	0.896048	245.057663
0.000000	0.896286	229.858673
0.000000	0.896523	217.021118
0.000000	0.896760	204.463882
0.000000	0.896997	191.168015
0.000000	0.897234	177.335999
0.000000	0.897471	165.307007
0.000000	0.897709	157.087906
0.000000	0.897946	148.587189
0.000000	0.898183	140.456070
0.000000	0.898420	132.990356
0.000000	0.898657	129.946701
0.000000	0.898894	129.832001
0.000000	0.899132	130.272964
0.000000	0.899369	131.054901
0.000000	0.899606	132.948944
0.000000	0.899843	135.406448
0.000000	0.900080	138.196472
0.000000	0.900317	141.293213
0.000000	0.900555	145.590866
0.000000	0.900792	149.721817
0.000000	0.901029	153.303146
0.000000	0.901266	154.757507
0.000000	0.901503	154.193893
0.000000	0.901740	152.451843
0.000000	0.901978	150.975586
0.000000	0.902215	150.636658
0.000000	0.902452	151.964966
0.000000	0.902689	154.810455
0.000000	0.902926	158.405502
0.000000	0.903164	163.070816
0.000000	0.903401	167.955688
0.000000	0.903638	173.593628
0.000000	0.903875	179.066132
0.000000	0.904112	184.077454
0.000000	0.904349	189.294708
0.000000	0.904587	195.288361
0.000000	0.904824	202.239365
0.000000	0.905061	210.602463
0.000000	0.905298	220.673721
0.000000	0.905535	232.490265
0.000000	0.905773	246.354736
0.000000	0.906010	261.819336
0.000000	0.906247	274.745789
0.000000	0.906484	285.046783
0.000000	0.906721	292.241058
0.000000	0.906958	297.174530
0.000000	0.907196	299.854950
0.000000	0.907433	300.611755
0.000000	0.907670	299.502869
0.000000	0.907907	295.726654
0.000000	0.908144	289.383362
0.000000	0.908381	280.725586
0.000000	0.908619	271.628326
0.000000	0.908856	264.569824
0.000000	0.909093	260.752411
0.000000	0.909330	260.026520
0.000000	0.909567	261.547333
0.000000	0.909804	263.581818
0.000000	0.910042	266.780731
0.000000	0.910279	271.878326
0.000000	0.910516	279.140015
0.000000	0.910753	289.713745
0.000000	0.910990	303.209503
0.000000	0.911228	318.756561
0.000000	0.911465	333.635651
0.000000	0.911702	347.591278
0.000000	0.911939	358.903900
0.000000	0.912176	365.088257
0.000000	0.912413	366.260773
0.000000	0.912651	362.806885
0.000000	0.912888	356.364349
0.000000	0.913125	349.655914
0.000000	0.913362	342.692902
0.000000	0.913599	335.872040
0.000000	0.913836	328.044922
0.000000	0.914074	319.826843
0.000000	0.914311	313.244629
0.000000	0.914548	309.447815
0.000000	0.914785	308.893311
0.000000	0.915022	310.845337
0.000000	0.915260	316.766541
0.000000	0.915497	329.918396
0.000000	0.915734	351.923553
0.000000	0.915971	381.485748
0.000000	0.916208	416.287231
0.000000	0.916445	455.511078
0.000000	0.916683	490.224335
0.000000	0.916920	517.642029
0.000000	0.917157	536.855286
0.000000	0.917394	547.090088
0.000000	0.917631	547.802307
0.000000	0.917868	541.680237
0.000000	0.918106	529.311707
0.000000	0.918343	513.443909
0.000000	0.918580	499.148407
0.000000	0.918817	487.774628
0.000000	0.919054	482.139313
0.000000	0.919291	487.320404
0.000000	0.919529	499.110291
0.000000	0.919766	510.599976
0.000000	0.920003	518.506287
0.000000	0.920240	523.359863
0.000000	0.920477	524.915588
0.000000	0.920715	523.992432
0.000000	0.920952	519.005615
0.000000	0.921189	509.877411
0.000000	0.921426	496.391449
0.000000	0.921663	479.116974
0.000000	0.921900	459.211426
0.000000	0.922138	439.821655
0.000000	0.922375	423.862396
0.000000	0.922612	411.159790
0.000000	0.922849	402.455292
0.000000	0.923086	394.641174
0.000000	0.923323	388.157654
0.000000	0.923561	382.729034
0.000000	0.923798	377.140747
0.000000	0.924035	371.626709
0.000000	0.924272	366.405396
0.000000	0.924509	362.162781
0.000000	0.924747	358.432861
0.000000	0.924984	355.448517
0.000000	0.925221	353.487640
0.000000	0.925458	354.366974
0.000000	0.925695	355.788208
0.000000	0.925932	355.157501
0.000000	0.926170	350.813812
0.000000	0.926407	342.185547
0.000000	0.926644	332.284210
0.000000	0.926881	322.876831
0.000000	0.927118	315.712738
0.000000	0.927355	310.647125
0.000000	0.927593	308.028503
0.000000	0.927830	307.077606
0.000000	0.928067	308.143188
0.000000	0.928304	310.665100
0.000000	0.928541	313.891296
0.000000	0.928779	317.806213
0.000000	0.929016	321.045563
0.000000	0.929253	322.661438
0.000000	0.929490	321.512268
0.000000	0.929727	324.708313
0.000000	0.929964	327.768799
0.000000	0.930202	334.208893
0.000000	0.930439	341.696045
0.000000	0.930676	346.841431
0.000000	0.930913	351.990356
0.000000	0.931150	358.061310
0.000000	0.931387	365.285034
0.000000	0.931625	373.923737
0.000000	0.931862	385.030792
0.000000	0.932099	398.870392
0.000000	0.932336	417.141144
0.000000	0.932573	438.861237
0.000000	0.932810	465.732574
0.000000	0.933048	499.249664
0.000000	0.933285	539.243530
0.000000	0.933522	579.847961
0.000000	0.933759	615.655701
0.000000	0.933996	644.980774
0.000000	0.934234	668.763000
0.000000	0.934471	689.636597
0.000000	0.934708	709.216797
0.000000	0.934945	725.214355
0.000000	0.935182	730.562744
0.000000	0.935419	726.294434
0.000000	0.935657	714.875061
0.000000	0.935894	698.544250
0.000000	0.936131	679.676941
0.000000	0.936368	662.896423
0.000000	0.936605	652.364502
0.000000	0.936843	650.996155
0.000000	0.937080	652.349426
0.000000	0.937317	657.051331
0.000000	0.937554	663.555298
0.000000	0.937791	673.384094
0.000000	0.938028	687.691772
0.000000	0.938266	706.243591
0.000000	0.938503	731.741516
0.000000	0.938740	756.926514
0.000000	0.938977	779.881409
0.000000	0.939214	804.153748
0.000000	0.939451	826.113831
0.000000	0.939689	838.853149
0.000000	0.939926	839.459290
0.000000	0.940163	829.486389
0.000000	0.940400	809.451416
0.000000	0.940637	778.775818
0.000000	0.940874	737.730408
0.000000	0.941112	690.965698
0.000000	0.941349	642.596924
0.000000	0.941586	600.788147
0.000000	0.941823	566.398926
0.000000	0.942060	533.845032
0.000000	0.942297	505.172852
0.000000	0.942535	481.777802
0.000000	0.942772	463.407654
0.000000	0.943009	450.150177
0.000000	0.943246	439.801056
0.000000	0.943483	431.193909
0.000000	0.943721	423.409058
0.000000	0.943958	415.975525
0.000000	0.944195	409.256348
0.000000	0.944432	403.309845
0.000000	0.944669	399.619568
0.000000	0.944906	394.360657
0.000000	0.945144	385.044800
0.000000	0.945381	371.474152
0.000000	0.945618	353.931244
0.000000	0.945855	333.144653
0.000000	0.946092	311.277985
0.000000	0.946329	290.768402
0.000000	0.946567	272.301910
0.000000	0.946804	257.263306
0.000000	0.947041	244.334671
0.000000	0.947278	234.103561
0.000000	0.947515	227.414078
0.000000	0.947753	221.187164
0.000000	0.947990	215.104218
0.000000	0.948227	207.843750
0.000000	0.948464	200.557373
0.000000	0.948701	192.477768
0.000000	0.948938	184.754623
0.000000	0.949176	177.221436
0.000000	0.949413	171.003220
0.000000	0.949650	165.002975
0.000000	0.949887	159.006729
0.000000	0.950124	154.734283
0.000000	0.950361	153.285080
0.000000	0.950599	153.556519
0.000000	0.950836	156.203690
0.000000	0.951073	161.545670
0.000000	0.951310	169.070557
0.000000	0.951547	178.426926
0.000000	0.951784	191.665833
0.000000	0.952022	207.756012
0.000000	0.952259	228.351044
0.000000	0.952496	253.008469
0.000000	0.952733	281.780579
0.000000	0.952970	314.931915
0.000000	0.953208	347.445343
0.000000	0.953445	376.121521
0.000000	0.953682	401.183136
0.000000	0.953919	423.560577
0.000000	0.954156	444.688812
0.000000	0.954393	462.196777
0.000000	0.954631	476.770294
0.000000	0.954868	488.336945
0.000000	0.955105	495.661377
0.000000	0.955342	492.933746
0.000000	0.955579	481.003754
0.000000	0.955817	461.110321
0.000000	0.956054	435.393188
0.000000	0.956291	407.762207
0.000000	0.956528	382.919769
0.000000	0.956765	367.938446
0.000000	0.957002	352.556946
0.000000	0.957240	336.841614
0.000000	0.957477	320.805573
0.000000	0.957714	306.198761
0.000000	0.957951	297.237396
0.000000	0.958188	296.984589
0.000000	0.958425	303.282135
0.000000	0.958663	313.545593
0.000000	0.958900	328.358246
0.000000	0.959137	347.223511
0.000000	0.959374	362.595093
0.000000	0.959611	372.547028
0.000000	0.959848	377.553162
0.000000	0.960086	380.590576
0.000000	0.960323	380.939972
0.000000	0.960560	378.426880
0.000000	0.960797	372.723145
0.000000	0.961034	361.472717
0.000000	0.961271	343.494232
0.000000	0.961509	319.211426
0.000000	0.961746	290.706512
0.000000	0.961983	262.174927
0.000000	0.962220	237.731888
0.000000	0.962457	221.466660
0.000000	0.962695	209.006714
0.000000	0.962932	198.664810
0.000000	0.963169	189.214996
0.000000	0.963406	179.728775
0.000000	0.963643	169.769562
0.000000	0.963880	160.047241
0.000000	0.964118	150.325790
0.000000	0.964355	142.444809
0.000000	0.964592	138.844757
0.000000	0.964829	139.096039
0.000000	0.965066	143.453491
0.000000	0.965304	151.249283
0.000000	0.965541	161.806610
0.000000	0.965778	174.080566
0.000000	0.966015	187.884949
0.000000	0.966252	202.588913
0.000000	0.966489	216.502594
0.000000	0.966727	230.333954
0.000000	0.966964	239.769836
0.000000	0.967201	245.327942
0.000000	0.967438	248.025955
0.000000	0.967675	248.119263
0.000000	0.967912	246.611328
0.000000	0.968150	242.814301
0.000000	0.968387	236.271194
0.000000	0.968624	227.458893
0.000000	0.968861	216.995941
0.000000	0.969098	206.824707
0.000000	0.969335	198.913956
0.000000	0.969573	194.349167
0.000000	0.969810	191.467468
0.000000	0.970047	189.934189
0.000000	0.970284	189.056061
0.000000	0.970521	188.936554
0.000000	0.970758	189.575989
0.000000	0.970996	191.482193
0.000000	0.971233	194.681412
0.000000	0.971470	199.140259
0.000000	0.971707	205.216705
0.000000	0.971944	212.667191
0.000000	0.972182	220.147507
0.000000	0.972419	226.127579
0.000000	0.972656	230.745560
0.000000	0.972893	235.100677
0.000000	0.973130	240.406647
0.000000	0.973368	245.836761
0.000000	0.973605	253.162079
0.000000	0.973842	264.926666
0.000000	0.974079	277.094147
0.000000	0.974316	291.037933
0.000000	0.974553	305.023743
0.000000	0.974791	320.445740
0.000000	0.975028	336.710815
0.000000	0.975265	351.539825
0.000000	0.975502	365.189209
0.000000	0.975739	377.577423
0.000000	0.975976	389.596466
0.000000	0.976214	401.980164
0.000000	0.976451	415.067841
0.000000	0.976688	428.102020
0.000000	0.976925	440.526123
0.000000	0.977162	450.824493
0.000000	0.977399	459.141998
0.000000	0.977637	464.727417
0.000000	0.977874	468.251251
0.000000	0.978111	470.392212
0.000000	0.978348	471.909821
0.000000	0.978585	472.874817
0.000000	0.978822	471.789856
0.000000	0.979060	467.686768
0.000000	0.979297	463.284241
0.000000	0.979534	460.410980
0.000000	0.979771	458.965576
0.000000	0.980008	457.918060
0.000000	0.980246	455.611725
0.000000	0.980483	454.869904
0.000000	0.980720	456.407196
0.000000	0.980957	459.087158
0.000000	0.981194	463.932343
0.000000	0.981431	472.737061
0.000000	0.981669	485.935059
0.000000	0.981906	498.538849
0.000000	0.982143	507.965881
0.000000	0.982380	510.351410
0.000000	0.982617	508.286072
0.000000	0.982854	503.496704
0.000000	0.983092	495.632751
0.000000	0.983329	485.818146
0.000000	0.983566	477.481171
0.000000	0.983803	473.388245
0.000000	0.984040	470.944275
0.000000	0.984278	470.005493
0.000000	0.984515	471.460815
0.000000	0.984752	475.563232
0.000000	0.984989	477.434235
0.000000	0.985226	478.955627
0.000000	0.985463	481.847565
0.000000	0.985701	486.599304
0.000000	0.985938	494.930267
0.000000	0.986175	506.598450
0.000000	0.986412	520.014893
0.000000	0.986649	537.343323
0.000000	0.986886	559.644836
0.000000	0.987124	586.847961
0.000000	0.987361	617.782715
0.000000	0.987598	649.820557
0.000000	0.987835	681.674805
0.000000	0.988072	712.578308
0.000000	0.988310	734.858154
0.000000	0.988547	747.599548
0.000000	0.988784	751.742249
0.000000	0.989021	749.191467
0.000000	0.989258	740.207581
0.000000	0.989495	723.922729
0.000000	0.989733	703.026672
0.000000	0.989970	679.051453
0.000000	0.990207	649.262695
0.000000	0.990444	615.780640
0.000000	0.990681	585.022522
0.000000	0.990918	566.481445
0.000000	0.991156	554.276123
0.000000	0.991393	548.033264
0.000000	0.991630	545.219849
0.000000	0.991867	546.250488
0.000000	0.992104	551.791199
0.000000	0.992342	561.805298
0.000000	0.992579	573.640564
0.000000	0.992816	581.569763
0.000000	0.993053	584.847473
0.000000	0.993290	583.448242
0.000000	0.993527	577.257629
0.000000	0.993765	566.186035
0.000000	0.994002	550.737732
0.000000	0.994239	533.600220
0.000000	0.994476	518.911804
0.000000	0.994713	510.229279
0.000000	0.994950	505.116699
0.000000	0.995188	501.773773
0.000000	0.995425	499.670319
0.000000	0.995662	498.000397
0.000000	0.995899	494.590698
0.000000	0.996136	488.879547
0.000000	0.996373	481.935120
0.000000	0.996611	474.626892
0.000000	0.996848	467.351349
0.000000	0.997085	466.054626
0.000000	0.997322	468.261383
0.000000	0.997559	472.592438
0.000000	0.997797	482.716705
0.000000	0.998034	499.012695
0.000000	0.998271	517.964111
0.000000	0.998508	539.041992
0.000000	0.998745	560.360168
0.000000	0.998982	574.708252
0.000000	0.999220	583.020081
0.000000	0.999457	588.172485
0.000000	0.999694	592.661682
0.000000	0.999931	597.287048
0.000000	1.000168	602.948242
0.000000	1.000405	613.098328
0.000000	1.000643	630.440247
0.000000	1.000880	647.908020
0.000000	1.001117	664.672119
0.000000	1.001354	679.266968
0.000000	1.001591	689.589539
0.000000	1.001829	693.384338
0.000000	1.002066	692.438110
0.000000	1.002303	690.986938
0.000000	1.002540	692.260803
0.000000	1.002777	702.629089
0.000000	1.003014	726.393738
0.000000	1.003252	761.239441
0.000000	1.003489	807.915588
0.000000	1.003726	866.742493
0.000000	1.003963	935.140442
0.000000	1.004200	992.379578
0.000000	1.004437	1036.381714
0.000000	1.004675	1064.277222
0.000000	1.004912	1076.431763
0.000000	1.005149	1074.778442
0.000000	1.005386	1061.884399
0.000000	1.005623	1038.908936
0.000000	1.005860	1006.742859
0.000000	1.006098	971.263733
0.000000	1.006335	939.925171
0.000000	1.006572	920.234192
0.000000	1.006809	916.572815
0.000000	1.007046	912.797241
0.000000	1.007284	910.287048
0.000000	1.007521	909.412292
0.000000	1.007758	908.088989
0.000000	1.007995	907.565735
0.000000	1.008232	908.455322
0.000000	1.008469	910.402344
0.000000	1.008707	912.994141
0.000000	1.008944	914.906982
0.000000	1.009181	916.471069
0.000000	1.009418	916.941101
0.000000	1.009655	916.539734
0.000000	1.009892	914.319519
0.000000	1.010130	910.720398
0.000000	1.010367	906.069580
0.000000	1.010604	900.211731
0.000000	1.010841	893.372314
0.000000	1.011078	886.195496
0.000000	1.011316	880.233459
0.000000	1.011553	874.976196
0.000000	1.011790	871.616211
0.000000	1.012027	871.183411
0.000000	1.012264	872.403442
0.000000	1.012501	875.514099
0.000000	1.012739	880.025452
0.000000	1.012976	884.260010
0.000000	1.013213	884.189697
0.000000	1.013450	875.634949
0.000000	1.013687	857.666565
0.000000	1.013924	831.265930
0.000000	1.014162	798.557739
0.000000	1.014399	762.544678
0.000000	1.014636	726.167236
0.000000	1.014873	696.220398
0.000000	1.015110	675.083435
0.000000	1.015347	655.079285
0.000000	1.015585	636.140442
0.000000	1.015822	617.987549
0.000000	1.016059	602.149170
0.000000	1.016296	588.494080
0.000000	1.016533	577.587646
0.000000	1.016770	569.353210
0.000000	1.017008	563.122192
0.000000	1.017245	558.564819
0.000000	1.017482	556.294250
0.000000	1.017719	557.496643
0.000000	1.017956	557.699768
0.000000	1.018194	554.438354
0.000000	1.018431	548.221619
0.000000	1.018668	541.119263
0.000000	1.018905	539.120789
0.000000	1.019142	535.990417
0.000000	1.019379	532.349426
0.000000	1.019617	527.918884
0.000000	1.019854	523.641479
0.000000	1.020091	520.443298
0.000000	1.020328	516.457825
0.000000	1.020565	511.824860
0.000000	1.020803	505.895813
0.000000	1.021040	498.223206
0.000000	1.021277	488.400421
0.000000	1.021514	475.768646
0.000000	1.021751	460.569061
0.000000	1.021988	445.325989
0.000000	1.022226	430.661530
0.000000	1.022463	416.070953
0.000000	1.022700	400.828888
0.000000	1.022937	385.210968
0.000000	1.023174	370.138153
0.000000	1.023412	354.322479
0.000000	1.023649	337.362061
0.000000	1.023886	319.354584
0.000000	1.024123	298.165070
0.000000	1.024360	273.383514
0.000000	1.024597	245.557739
0.000000	1.024835	215.660583
0.000000	1.025072	186.429459
0.000000	1.025309	156.731903
0.000000	1.025546	127.884087
0.000000	1.025783	100.964706
0.000000	1.026020	75.536758
0.000000	1.026258	56.775612
0.000000	1.026495	44.045376
0.000000	1.026732	35.078049
0.000000	1.026969	33.357113
0.000000	1.027206	38.431087
0.000000	1.027443	50.115517
0.000000	1.027681	69.678040
0.000000	1.027918	97.811142
0.000000	1.028155	130.860626
0.000000	1.028392	169.165939
0.000000	1.028629	218.237961
0.000000	1.028866	278.382690
0.000000	1.029104	347.570282
0.000000	1.029341	409.724121
0.000000	1.029578	458.796875
0.000000	1.029815	492.898987
0.000000	1.030052	511.155029
0.000000	1.030290	513.805847
0.000000	1.030527	503.229858
0.000000	1.030764	478.592041
0.000000	1.031001	439.525360
0.000000	1.031238	389.025360
0.000000	1.031475	332.178345
0.000000	1.031713	274.266968
0.000000	1.031950	222.877914
0.000000	1.032187	186.686813
0.000000	1.032424	155.946060
0.000000	1.032661	125.155807
0.000000	1.032899	91.878242
0.000000	1.033136	56.725296
0.000000	1.033373	22.197674
0.000000	1.033610	-7.341727
0.000000	1.033847	-27.983263
0.000000	1.034084	-41.158810
0.000000	1.034322	-52.714916
0.000000	1.034559	-61.825390
0.000000	1.034796	-69.211578
0.000000	1.035033	-74.721619
0.000000	1.035270	-77.126945
0.000000	1.035507	-76.791580
0.000000	1.035745	-74.161217
0.000000	1.035982	-68.899834
0.000000	1.036219	-60.637234
0.000000	1.036456	-49.183929
0.000000	1.036693	-33.653698
0.000000	1.036930	-14.593291
0.000000	1.037168	6.205729
0.000000	1.037405	24.082973
0.000000	1.037642	39.952377
0.000000	1.037879	56.935009
0.000000	1.038116	73.881973
0.000000	1.038353	91.775528
0.000000	1.038591	110.935837
0.000000	1.038828	127.780045
0.000000	1.039065	138.155930
0.000000	1.039302	143.889267
0.000000	1.039539	147.040909
0.000000	1.039777	147.999527
0.000000	1.040014	147.434296
0.000000	1.040251	146.258408
0.000000	1.040488	147.127182
0.000000	1.040725	151.034286
0.000000	1.040962	155.516174
0.000000	1.041200	161.647171
0.000000	1.041437	169.584747
0.000000	1.041674	178.643585
0.000000	1.041911	188.169067
0.000000	1.042148	197.719254
0.000000	1.042385	208.179428
0.000000	1.042623	220.015488
0.000000	1.042860	233.119980
0.000000	1.043097	246.936996
0.000000	1.043334	259.687561
0.000000	1.043571	267.437103
0.000000	1.043809	268.412048
0.000000	1.044046	265.050201
0.000000	1.044283	257.033203
0.000000	1.044520	244.058517
0.000000	1.044757	226.360977
0.000000	1.044994	205.177856
0.000000	1.045232	182.100449
0.000000	1.045469	170.544037
0.000000	1.045706	163.034042
0.000000	1.045943	160.750732
0.000000	1.046180	162.152802
0.000000	1.046417	165.736282
0.000000	1.046655	168.082458
0.000000	1.046892	166.222595
0.000000	1.047129	161.075928
0.000000	1.047366	155.756393
0.000000	1.047603	154.110260
0.000000	1.047840	160.499252
0.000000	1.048078	171.260529
0.000000	1.048315	182.650650
0.000000	1.048552	195.237091
0.000000	1.048789	208.442215
0.000000	1.049026	221.141861
0.000000	1.049264	234.529678
0.000000	1.049501	248.424011
0.000000	1.049738	262.163055
0.000000	1.049975	275.586578
0.000000	1.050212	289.309021
0.000000	1.050449	302.637604
0.000000	1.050687	316.312592
0.000000	1.050924	329.732971
0.000000	1.051161	342.236572
0.000000	1.051398	354.596191
0.000000	1.051635	365.890625
0.000000	1.051872	376.008514
0.000000	1.052110	385.094818
0.000000	1.052347	392.940125
0.000000	1.052584	400.303741
0.000000	1.052821	406.126434
0.000000	1.053058	410.415405
0.000000	1.053295	412.866547
0.000000	1.053533	413.844055
0.000000	1.053770	413.539551
0.000000	1.054007	413.145721
0.000000	1.054244	411.898682
0.000000	1.054481	409.671844
0.000000	1.054719	406.308228
0.000000	1.054956	401.537567
0.000000	1.055193	395.518616
0.000000	1.055430	387.681976
0.000000	1.055667	378.933838
0.000000	1.055905	371.672821
0.000000	1.056142	364.064697
0.000000	1.056379	357.116516
0.000000	1.056616	353.021637
0.000000	1.056853	349.707275
0.000000	1.057090	345.379303
0.000000	1.057328	334.889130
0.000000	1.057565	319.845764
0.000000	1.057802	303.157318
0.000000	1.058039	288.270233
0.000000	1.058276	278.885040
0.000000	1.058513	269.515625
0.000000	1.058751	259.841675
0.000000	1.058988	251.181641
0.000000	1.059225	242.146515
0.000000	1.059462	232.366821
0.000000	1.059699	222.260620
0.000000	1.059937	212.110413
0.000000	1.060174	202.534195
0.000000	1.060411	193.491013
0.000000	1.060648	185.208282
0.000000	1.060885	178.180695
0.000000	1.061122	172.918060
0.000000	1.061360	168.963165
0.000000	1.061597	165.751190
0.000000	1.061834	162.676483
0.000000	1.062071	161.939957
0.000000	1.062308	165.391220
0.000000	1.062545	172.260696
0.000000	1.062783	182.520599
0.000000	1.063020	194.938766
0.000000	1.063257	207.398209
0.000000	1.063494	221.561523
0.000000	1.063731	237.370941
0.000000	1.063968	253.189606
0.000000	1.064206	263.682098
0.000000	1.064443	269.643646
0.000000	1.064680	273.421204
0.000000	1.064917	275.945068
0.000000	1.065154	277.519318
0.000000	1.065391	278.923920
0.000000	1.065629	282.419281
0.000000	1.065866	286.756592
0.000000	1.066103	289.797852
0.000000	1.066340	292.128296
0.000000	1.066577	292.939789
0.000000	1.066815	292.199432
0.000000	1.067052	289.996399
0.000000	1.067289	285.602722
0.000000	1.067526	278.604767
0.000000	1.067763	269.841614
0.000000	1.068000	259.629272
0.000000	1.068238	249.298615
0.000000	1.068475	238.858459
0.000000	1.068712	228.971680
0.000000	1.068949	220.092896
0.000000	1.069186	213.270966
0.000000	1.069424	207.928482
0.000000	1.069661	202.780609
0.000000	1.069898	199.295547
0.000000	1.070135	197.265656
0.000000	1.070372	197.249756
0.000000	1.070609	198.617477
0.000000	1.070847	201.324585
0.000000	1.071084	204.732010
0.000000	1.071321	207.617355
0.000000	1.071558	209.576599
0.000000	1.071795	211.858215
0.000000	1.072032	214.611450
0.000000	1.072270	216.468674
0.000000	1.072507	216.632507
0.000000	1.072744	218.004700
0.000000	1.072981	220.973831
0.000000	1.073218	226.077026
0.000000	1.073455	233.062592
0.000000	1.073693	240.580109
0.000000	1.073930	247.422211
0.000000	1.074167	252.770538
0.000000	1.074404	256.197876
0.000000	1.074641	258.003479
0.000000	1.074878	259.018555
0.000000	1.075116	259.618256
0.000000	1.075353	259.790802
0.000000	1.075590	260.093445
0.000000	1.075827	261.180542
0.000000	1.076064	262.452759
0.000000	1.076302	264.971741
0.000000	1.076539	268.847534
0.000000	1.076776	274.761810
0.000000	1.077013	284.433197
0.000000	1.077250	297.491486
0.000000	1.077487	314.006073
0.000000	1.077725	334.725464
0.000000	1.077962	359.721039
0.000000	1.078199	384.818756
0.000000	1.078436	408.682617
0.000000	1.078673	435.149231
0.000000	1.078910	464.972565
0.000000	1.079148	494.171478
0.000000	1.079385	523.572998
0.000000	1.079622	550.770996
0.000000	1.079859	577.484924
0.000000	1.080096	599.345581
0.000000	1.080334	617.445007
0.000000	1.080571	632.470520
0.000000	1.080808	644.423035
0.000000	1.081045	651.896545
0.000000	1.081282	652.555176
0.000000	1.081519	645.602844
0.000000	1.081757	631.456726
0.000000	1.081994	609.539429
0.000000	1.082231	579.772949
0.000000	1.082468	544.684875
0.000000	1.082705	508.918121
0.000000	1.082942	476.004303
0.000000	1.083180	452.607666
0.000000	1.083417	442.038116
0.000000	1.083654	426.251282
0.000000	1.083891	410.838379
0.000000	1.084128	396.394806
0.000000	1.084365	381.659393
0.000000	1.084603	367.199921
0.000000	1.084840	355.381348
0.000000	1.085077	349.062958
0.000000	1.085314	345.662415
0.000000	1.085551	344.134155
0.000000	1.085788	344.049469
0.000000	1.086026	344.938782
0.000000	1.086263	347.406525
0.000000	1.086500	351.054260
0.000000	1.086737	356.207367
0.000000	1.086974	361.919739
0.000000	1.087212	368.204773
0.000000	1.087449	373.512665
0.000000	1.087686	374.635590
0.000000	1.087923	372.127563
0.000000	1.088160	365.014069
0.000000	1.088398	354.146210
0.000000	1.088635	340.148407
0.000000	1.088872	325.944550
0.000000	1.089109	312.784363
0.000000	1.089346	303.505951
0.000000	1.089583	299.315460
0.000000	1.089821	298.065033
0.000000	1.090058	299.015503
0.000000	1.090295	301.397095
0.000000	1.090532	305.702942
0.000000	1.090769	311.353729
0.000000	1.091006	315.151642
0.000000	1.091244	317.842346
0.000000	1.091481	321.913971
0.000000	1.091718	327.137482
0.000000	1.091955	334.009155
0.000000	1.092192	343.465057
0.000000	1.092430	354.113647
0.000000	1.092667	364.818909
0.000000	1.092904	375.384277
0.000000	1.093141	385.405548
0.000000	1.093378	395.637756
0.000000	1.093615	403.306732
0.000000	1.093853	407.472565
0.000000	1.094090	410.959137
0.000000	1.094327	413.847046
0.000000	1.094564	416.567810
0.000000	1.094801	419.025665
0.000000	1.095038	422.236755
0.000000	1.095276	426.215607
0.000000	1.095513	431.815002
0.000000	1.095750	437.785767
0.000000	1.095987	443.665924
0.000000	1.096224	447.234009
0.000000	1.096461	449.220612
0.000000	1.096699	450.310852
0.000000	1.096936	451.809601
0.000000	1.097173	453.969482
0.000000	1.097410	456.587311
0.000000	1.097647	459.562531
0.000000	1.097885	462.535187
0.000000	1.098122	462.595825
0.000000	1.098359	460.921112
0.000000	1.098596	457.996307
0.000000	1.098833	453.430573
0.000000	1.099070	448.499359
0.000000	1.099308	443.628632
0.000000	1.099545	436.505951
0.000000	1.099782	428.531586
0.000000	1.100019	422.537170
0.000000	1.100256	418.051636
0.000000	1.100493	414.283752
0.000000	1.100731	411.630188
0.000000	1.100968	411.617584
0.000000	1.101205	412.984039
0.000000	1.101442	415.844574
0.000000	1.101679	421.151672
0.000000	1.101916	428.825104
0.000000	1.102154	439.718414
0.000000	1.102391	451.083588
0.000000	1.102628	462.956787
0.000000	1.102865	475.536346
0.000000	1.103102	487.119812
0.000000	1.103340	497.284027
0.000000	1.103577	504.951508
0.000000	1.103814	511.103973
0.000000	1.104051	516.641907
0.000000	1.104288	521.801025
0.000000	1.104525	526.436279
0.000000	1.104763	529.394287
0.000000	1.105000	530.363647
0.000000	1.105237	530.210876
0.000000	1.105474	529.546509
0.000000	1.105711	527.692810
0.000000	1.105948	525.553711
0.000000	1.106186	522.945496
0.000000	1.106423	519.948792
0.000000	1.106660	516.630188
0.000000	1.106897	513.381958
0.000000	1.107134	507.906281
0.000000	1.107372	500.643250
0.000000	1.107609	489.319550
0.000000	1.107846	472.553314
0.000000	1.108083	453.074219
0.000000	1.108320	441.384796
0.000000	1.108557	433.883240
0.000000	1.108795	427.073975
0.000000	1.109032	420.475861
0.000000	1.109269	413.940369
0.000000	1.109506	407.464050
0.000000	1.109743	400.017456
0.000000	1.109980	391.537567
0.000000	1.110218	382.178070
0.000000	1.110455	371.969788
0.000000	1.110692	361.551025
0.000000	1.110929	351.800964
0.000000	1.111166	342.333252
0.000000	1.111403	333.019531
0.000000	1.111641	324.371918
0.000000	1.111878	316.558319
0.000000	1.112115	311.296356
0.000000	1.112352	307.812836
0.000000	1.112589	304.088745
0.000000	1.112827	300.236633
0.000000	1.113064	296.958740
0.000000	1.113301	295.188446
0.000000	1.113538	294.345917
0.000000	1.113775	295.816589
0.000000	1.114012	298.730957
0.000000	1.114250	302.920349
0.000000	1.114487	309.085236
0.000000	1.114724	317.797119
0.000000	1.114961	328.551056
0.000000	1.115198	341.873596
0.000000	1.115435	356.522003
0.000000	1.115673	372.002075
0.000000	1.115910	386.110748
0.000000	1.116147	398.040436
0.000000	1.116384	408.411041
0.000000	1.116621	418.447510
0.000000	1.116859	427.586090
0.000000	1.117096	435.924469
0.000000	1.117333	441.702209
0.000000	1.117570	445.108337
0.000000	1.117807	446.274536
0.000000	1.118044	445.838135
0.000000	1.118282	444.533264
0.000000	1.118519	443.565857
0.000000	1.118756	438.340393
0.000000	1.118993	443.260162
0.000000	1.119230	455.211273
0.000000	1.119467	472.867737
0.000000	1.119705	491.447327
0.000000	1.119942	507.765411
0.000000	1.120179	524.414001
0.000000	1.120416	543.532593
0.000000	1.120653	563.663513
0.000000	1.120890	587.192322
0.000000	1.121128	610.943481
0.000000	1.121365	637.112671
0.000000	1.121602	660.597839
0.000000	1.121839	678.683960
0.000000	1.122076	691.139954
0.000000	1.122313	696.769043
0.000000	1.122551	694.461853
0.000000	1.122788	683.382080
0.000000	1.123025	663.663940
0.000000	1.123262	636.855408
0.000000	1.123499	605.662170
0.000000	1.123737	575.007385
0.000000	1.123974	538.818237
0.000000	1.124211	509.351196
0.000000	1.124448	495.509094
0.000000	1.124685	483.865845
0.000000	1.124923	477.652344
0.000000	1.125160	475.005615
0.000000	1.125397	476.330170
0.000000	1.125634	480.693634
0.000000	1.125871	486.236145
0.000000	1.126108	493.242859
0.000000	1.126346	500.934448
0.000000	1.126583	508.711456
0.000000	1.126820	517.770386
0.000000	1.127057	529.941223
0.000000	1.127294	545.241272
0.000000	1.127531	564.609131
0.000000	1.127769	587.932129
0.000000	1.128006	607.489197
0.000000	1.128243	618.886902
0.000000	1.128480	622.935547
0.000000	1.128717	620.479614
0.000000	1.128955	612.220337
0.000000	1.129192	598.863037
0.000000	1.129429	582.299988
0.000000	1.129666	565.125366
0.000000	1.129903	550.249084
0.000000	1.130140	540.331299
0.000000	1.130378	535.184692
0.000000	1.130615	526.258118
0.000000	1.130852	515.154480
0.000000	1.131089	502.005768
0.000000	1.131326	487.511017
0.000000	1.131563	473.081482
0.000000	1.131801	460.904175
0.000000	1.132038	450.037598
0.000000	1.132275	439.769592
0.000000	1.132512	431.242126
0.000000	1.132749	423.219513
0.000000	1.132986	415.546234
0.000000	1.133224	407.900665
0.000000	1.133461	400.311340
0.000000	1.133698	393.932343
0.000000	1.133935	386.318573
0.000000	1.134172	378.563446
0.000000	1.134409	371.199646
0.000000	1.134647	364.465546
0.000000	1.134884	360.057495
0.000000	1.135121	357.545349
0.000000	1.135358	355.227417
0.000000	1.135595	352.984680
0.000000	1.135833	350.356018
0.000000	1.136070	347.058899
0.000000	1.136307	344.119141
0.000000	1.136544	341.792084
0.000000	1.136781	341.885559
0.000000	1.137018	342.582764
0.000000	1.137256	342.198547
0.000000	1.137493	341.732239
0.000000	1.137730	340.476318
0.000000	1.137967	337.799469
0.000000	1.138204	332.990021
0.000000	1.138441	326.804016
0.000000	1.138679	319.478912
0.000000	1.138916	311.682983
0.000000	1.139153	304.142151
0.000000	1.139390	296.364838
0.000000	1.139627	292.285736
0.000000	1.139865	289.775970
0.000000	1.140102	288.634033
0.000000	1.140339	289.248322
0.000000	1.140576	291.019196
0.000000	1.140813	292.711792
0.000000	1.141050	294.598358
0.000000	1.141288	296.631317
0.000000	1.141525	297.859070
0.000000	1.141762	298.535370
0.000000	1.141999	299.945526
0.000000	1.142236	302.412720
0.000000	1.142473	306.746765
0.000000	1.142711	313.801605
0.000000	1.142948	321.580322
0.000000	1.143185	329.923737
0.000000	1.143422	337.863892
0.000000	1.143659	345.625031
0.000000	1.143896	352.055237
0.000000	1.144134	357.446991
0.000000	1.144371	363.366638
0.000000	1.144608	370.029144
0.000000	1.144845	378.069489
0.000000	1.145082	386.991394
0.000000	1.145320	397.144806
0.000000	1.145557	406.586212
0.000000	1.145794	412.806519
0.000000	1.146031	414.878632
0.000000	1.146268	413.553070
0.000000	1.146505	411.451447
0.000000	1.146743	409.468506
0.000000	1.146980	405.865326
0.000000	1.147217	401.610474
0.000000	1.147454	397.173889
0.000000	1.147691	393.097168
0.000000	1.147928	390.399750
0.000000	1.148166	391.216431
0.000000	1.148403	396.634644
0.000000	1.148640	410.987152
0.000000	1.148877	438.323639
0.000000	1.149114	482.763733
0.000000	1.149352	545.669800
0.000000	1.149589	622.103394
0.000000	1.149826	689.932129
0.000000	1.150063	743.686646
0.000000	1.150300	782.340271
0.000000	1.150537	803.855835
0.000000	1.150775	808.304932
0.000000	1.151012	797.760681
0.000000	1.151249	771.206299
0.000000	1.151486	729.466125
0.000000	1.151723	674.982300
0.000000	1.151960	613.214905
0.000000	1.152198	550.387634
0.000000	1.152435	493.331665
0.000000	1.152672	451.031342
0.000000	1.152909	425.082092
0.000000	1.153146	403.325409
0.000000	1.153383	385.676025
0.000000	1.153621	372.142517
0.000000	1.153858	364.126526
0.000000	1.154095	361.889679
0.000000	1.154332	365.179108
0.000000	1.154569	370.628418
0.000000	1.154807	378.702179
0.000000	1.155044	387.703735
0.000000	1.155281	396.324860
0.000000	1.155518	403.193695
0.000000	1.155755	407.366760
0.000000	1.155993	410.985870
0.000000	1.156230	415.163422
0.000000	1.156467	420.391846
0.000000	1.156704	426.539063
0.000000	1.156941	432.904175
0.000000	1.157178	439.068207
0.000000	1.157416	445.188660
0.000000	1.157653	449.965607
0.000000	1.157890	454.902161
0.000000	1.158127	460.121918
0.000000	1.158364	465.116333
0.000000	1.158601	469.836639
0.000000	1.158839	474.617035
0.000000	1.159076	479.102905
0.000000	1.159313	483.110077
0.000000	1.159550	487.160706
0.000000	1.159787	491.528107
0.000000	1.160024	496.916656
0.000000	1.160262	504.040710
0.000000	1.160499	513.895142
0.000000	1.160736	524.501587
0.000000	1.160973	535.333191
0.000000	1.161210	546.470093
0.000000	1.161448	556.085938
0.000000	1.161685	565.336914
0.000000	1.161922	573.508240
0.000000	1.162159	579.294250
0.000000	1.162396	583.527893
0.000000	1.162633	587.290161
0.000000	1.162871	590.346924
0.000000	1.163108	592.864014
0.000000	1.163345	594.673645
0.000000	1.163582	594.545837
0.000000	1.163819	590.486450
0.000000	1.164056	584.132996
0.000000	1.164294	576.167236
0.000000	1.164531	567.802307
0.000000	1.164768	558.422607
0.000000	1.165005	548.538208
0.000000	1.165242	539.437378
0.000000	1.165480	531.664185
0.000000	1.165717	524.072998
0.000000	1.165954	516.981262
0.000000	1.166191	509.485352
0.000000	1.166428	501.440796
0.000000	1.166665	493.935303
0.000000	1.166903	487.379639
0.000000	1.167140	483.277649
0.000000	1.167377	481.518799
0.000000	1.167614	482.090515
0.000000	1.167851	485.413025
0.000000	1.168088	492.027618
0.000000	1.168326	501.506866
0.000000	1.168563	513.430420
0.000000	1.168800	527.477600
0.000000	1.169037	539.666809
0.000000	1.169274	547.650330
0.000000	1.169511	551.149658
0.000000	1.169749	550.440430
0.000000	1.169986	546.147766
0.000000	1.170223	538.273254
0.000000	1.170460	526.307007
0.000000	1.170697	511.705231
0.000000	1.170934	494.551758
0.000000	1.171172	475.192963
0.000000	1.171409	456.178223
0.000000	1.171646	438.543213
0.000000	1.171883	425.848053
0.000000	1.172120	414.562073
0.000000	1.172358	404.661407
0.000000	1.172595	396.342377
0.000000	1.172832	389.189697
0.000000	1.173069	382.682648
0.000000	1.173306	376.746887
0.000000	1.173543	370.846252
0.000000	1.173781	365.225494
0.000000	1.174018	359.853973
0.000000	1.174255	356.717407
0.000000	1.174492	355.914490
0.000000	1.174729	354.676117
0.000000	1.174967	353.573303
0.000000	1.175204	353.251221
0.000000	1.175441	355.404510
0.000000	1.175678	359.711884
0.000000	1.175915	364.627808
0.000000	1.176152	368.244446
0.000000	1.176390	368.323151
0.000000	1.176627	363.855621
0.000000	1.176864	354.705933
0.000000	1.177101	341.629150
0.000000	1.177338	326.544586
0.000000	1.177575	311.475891
0.000000	1.177813	297.747559
0.000000	1.178050	286.518341
0.000000	1.178287	275.618652
0.000000	1.178524	264.605164
0.000000	1.178761	252.869812
0.000000	1.178998	241.894745
0.000000	1.179236	231.047821
0.000000	1.179473	221.876068
0.000000	1.179710	214.000122
0.000000	1.179947	207.071747
0.000000	1.180184	200.420364
0.000000	1.180421	193.910019
0.000000	1.180659	188.938400
0.000000	1.180896	185.391861
0.000000	1.181133	181.573364
0.000000	1.181370	174.739807
0.000000	1.181607	165.627335
0.000000	1.181845	157.880096
0.000000	1.182082	151.853729
0.000000	1.182319	146.039597
0.000000	1.182556	139.237503
0.000000	1.182793	131.058670
0.000000	1.183030	121.454979
0.000000	1.183268	110.083961
0.000000	1.183505	98.332588
0.000000	1.183742	89.521759
0.000000	1.183979	82.647141
0.000000	1.184216	77.424454
0.000000	1.184453	74.692383
0.000000	1.184691	79.968002
0.000000	1.184928	92.974899
0.000000	1.185165	111.733421
0.000000	1.185402	134.787613
0.000000	1.185639	155.355621
0.000000	1.185877	172.361954
0.000000	1.186114	188.245773
0.000000	1.186351	199.719101
0.000000	1.186588	198.757446
0.000000	1.186825	188.712601
0.000000	1.187062	187.481567
0.000000	1.187300	201.633987
0.000000	1.187537	208.069611
0.000000	1.187774	213.713898
0.000000	1.188011	217.445251
0.000000	1.188248	216.357315
0.000000	1.188486	209.596481
0.000000	1.188723	196.766724
0.000000	1.188960	178.662582
0.000000	1.189197	155.046326
0.000000	1.189434	127.414856
0.000000	1.189671	100.757416
0.000000	1.189909	80.072762
0.000000	1.190146	68.625893
0.000000	1.190383	65.805038
0.000000	1.190620	69.391373
0.000000	1.190857	77.439850
0.000000	1.191094	88.682602
0.000000	1.191332	100.862686
0.000000	1.191569	107.556473
0.000000	1.191806	102.877129
0.000000	1.192043	89.603378
0.000000	1.192280	86.772835
0.000000	1.192517	95.335182
0.000000	1.192755	103.202637
0.000000	1.192992	115.989876
0.000000	1.193229	128.033966
0.000000	1.193466	135.115997
0.000000	1.193703	138.654083
0.000000	1.193941	135.211212
0.000000	1.194178	126.203690
0.000000	1.194415	115.433800
0.000000	1.194652	105.350922
0.000000	1.194889	98.328979
0.000000	1.195126	97.401497
0.000000	1.195364	103.732239
0.000000	1.195601	113.729996
0.000000	1.195838	127.899071
0.000000	1.196075	145.966431
0.000000	1.196312	169.819672
0.000000	1.196549	200.193207
0.000000	1.196787	236.074356
0.000000	1.197024	275.163116
0.000000	1.197261	314.391510
0.000000	1.197498	348.452911
0.000000	1.197735	367.789215
0.000000	1.197973	372.297913
0.000000	1.198210	363.661102
0.000000	1.198447	342.644348
0.000000	1.198684	310.282043
0.000000	1.198921	268.937927
0.000000	1.199158	223.963196
0.000000	1.199396	180.386871
0.000000	1.199633	146.272888
0.000000	1.199870	127.583084
0.000000	1.200107	109.437042
0.000000	1.200344	94.302780
0.000000	1.200581	83.845207
0.000000	1.200819	82.246811
0.000000	1.201056	86.413033
0.000000	1.201293	93.290665
0.000000	1.201530	104.918922
0.000000	1.201767	122.888145
0.000000	1.202004	149.451324
0.000000	1.202242	178.557953
0.000000	1.202479	206.164398
0.000000	1.202716	230.826965
0.000000	1.202953	246.457108
0.000000	1.203190	250.361099
0.000000	1.203428	241.670853
0.000000	1.203665	222.738129
0.000000	1.203902	194.532700
0.000000	1.204139	158.078827
0.000000	1.204376	118.273438
0.000000	1.204613	83.018478
0.000000	1.204851	60.404366
0.000000	1.205088	51.834915
0.000000	1.205325	42.757397
0.000000	1.205562	32.999062
0.000000	1.205799	23.127947
0.000000	1.206036	11.639529
0.000000	1.206274	0.092210
0.000000	1.206511	-9.712397
0.000000	1.206748	-17.434467
0.000000	1.206985	-27.353062
0.000000	1.207222	-38.841789
0.000000	1.207459	-52.127472
0.000000	1.207697	-66.593681
0.000000	1.207934	-81.364044
0.000000	1.208171	-94.866562
0.000000	1.208408	-104.660500
0.000000	1.208645	-112.394569
0.000000	1.208883	-118.780373
0.000000	1.209120	-122.774673
0.000000	1.209357	-124.012566
0.000000	1.209594	-120.180206
0.000000	1.209831	-109.796524
0.000000	1.210068	-91.684242
0.000000	1.210306	-65.170769
0.000000	1.210543	-29.404814
0.000000	1.210780	11.117810
0.000000	1.211017	45.549866
0.000000	1.211254	73.213943
0.000000	1.211491	93.882851
0.000000	1.211729	108.075729
0.000000	1.211966	116.551025
0.000000	1.212203	118.957703
0.000000	1.212440	116.666534
0.000000	1.212677	114.276855
0.000000	1.212915	118.559998
0.000000	1.213152	121.417542
0.000000	1.213389	118.002716
0.000000	1.213626	112.309250
0.000000	1.213863	107.228889
0.000000	1.214100	105.541313
0.000000	1.214338	109.168976
0.000000	1.214575	109.141968
0.000000	1.214812	105.928848
0.000000	1.215049	100.424179
0.000000	1.215286	93.420792
0.000000	1.215523	85.862854
0.000000	1.215761	78.543335
0.000000	1.215998	75.477242
0.000000	1.216235	78.565544
0.000000	1.216472	85.211067
0.000000	1.216709	93.934288
0.000000	1.216946	105.376122
0.000000	1.217184	110.162102
0.000000	1.217421	108.983788
0.000000	1.217658	103.855003
0.000000	1.217895	94.865349
0.000000	1.218132	83.142876
0.000000	1.218370	70.121727
0.000000	1.218607	58.765739
0.000000	1.218844	47.801720
0.000000	1.219081	39.737755
0.000000	1.219318	34.065315
0.000000	1.219555	28.765518
0.000000	1.219793	25.582340
0.000000	1.220030	22.991222
0.000000	1.220267	18.808916
0.000000	1.220504	14.000022
0.000000	1.220741	8.827974
0.000000	1.220978	3.890075
0.000000	1.221216	-0.030369
0.000000	1.221453	-3.959671
0.000000	1.221690	-7.612232
0.000000	1.221927	-11.133775
0.000000	1.222164	-14.368155
0.000000	1.222402	-16.705767
0.000000	1.222639	-18.180948
0.000000	1.222876	-18.545855
0.000000	1.223113	-16.689877
0.000000	1.223350	-12.409626
0.000000	1.223588	-6.283311
0.000000	1.223825	1.634008
0.000000	1.224062	10.152098
0.000000	1.224299	17.596865
0.000000	1.224536	23.764086
0.000000	1.224773	29.323027
0.000000	1.225011	34.715221
0.000000	1.225248	40.540039
0.000000	1.225485	46.958614
0.000000	1.225722	53.945847
0.000000	1.225959	62.093727
0.000000	1.226196	65.077072
0.000000	1.226434	63.445511
0.000000	1.226671	59.257565
0.000000	1.226908	52.430416
0.000000	1.227145	42.346767
0.000000	1.227382	32.029659
0.000000	1.227619	20.392828
0.000000	1.227857	7.149708
0.000000	1.228094	-3.487681
0.000000	1.228331	-12.339865
0.000000	1.228568	-19.968065
0.000000	1.228805	-26.018785
0.000000	1.229042	-31.981907
0.000000	1.229280	-37.662163
0.000000	1.229517	-43.252510
0.000000	1.229754	-48.598972
0.000000	1.229991	-53.902592
0.000000	1.230228	-59.347805
0.000000	1.230466	-64.585197
0.000000	1.230703	-70.043663
0.000000	1.230940	-75.233543
0.000000	1.231177	-79.317467
0.000000	1.231414	-82.478432
0.000000	1.231651	-84.390656
0.000000	1.231889	-85.068687
0.000000	1.232126	-84.301453
0.000000	1.232363	-80.587669
0.000000	1.232600	-74.349983
0.000000	1.232837	-68.535004
0.000000	1.233074	-62.364857
0.000000	1.233312	-53.567631
0.000000	1.233549	-46.325237
0.000000	1.233786	-40.294704
0.000000	1.234023	-33.956455
0.000000	1.234260	-27.443542
0.000000	1.234498	-19.989637
0.000000	1.234735	-11.064468
0.000000	1.234972	-1.945662
0.000000	1.235209	7.967499
0.000000	1.235446	18.639725
0.000000	1.235683	28.621166
0.000000	1.235921	36.181717
0.000000	1.236158	39.832928
0.000000	1.236395	40.931057
0.000000	1.236632	40.628258
0.000000	1.236869	38.435703
0.000000	1.237106	35.784885
0.000000	1.237344	34.339127
0.000000	1.237581	32.740635
0.000000	1.237818	29.717390
0.000000	1.238055	26.189934
0.000000	1.238292	22.727886
0.000000	1.238529	22.071238
0.000000	1.238767	25.798435
0.000000	1.239004	32.536999
0.000000	1.239241	42.930954
0.000000	1.239478	57.452209
0.000000	1.239715	75.498566
0.000000	1.239952	96.319450
0.000000	1.240190	119.191803
0.000000	1.240427	143.444290
0.000000	1.240664	160.562866
0.000000	1.240901	168.209885
0.000000	1.241138	168.091232
0.000000	1.241376	162.741730
0.000000	1.241613	154.757172
0.000000	1.241850	147.216370
0.000000	1.242087	144.009445
0.000000	1.242324	149.583862
0.000000	1.242561	158.512650
0.000000	1.242799	169.416306
0.000000	1.243036	187.734604
0.000000	1.243273	207.187210
0.000000	1.243510	224.508316
0.000000	1.243747	233.857147
0.000000	1.243984	234.354630
0.000000	1.244222	226.837036
0.000000	1.244459	212.348007
0.000000	1.244696	190.031158
0.000000	1.244933	161.204346
0.000000	1.245170	128.745163
0.000000	1.245408	96.724098
0.000000	1.245645	68.750389
0.000000	1.245882	48.144562
0.000000	1.246119	32.559032
0.000000	1.246356	22.340109
0.000000	1.246593	14.861981
0.000000	1.246831	5.957049
0.000000	1.247068	-3.779657
0.000000	1.247305	-13.689490
0.000000	1.247542	-22.880314
0.000000	1.247779	-29.879942
0.000000	1.248016	-33.097500
0.000000	1.248254	-28.563038
0.000000	1.248491	-20.473827
0.000000	1.248728	-9.706650
0.000000	1.248965	4.077796
0.000000	1.249202	21.190763
0.000000	1.249439	39.751747
0.000000	1.249677	58.809361
0.000000	1.249914	75.816887
0.000000	1.250151	87.632408
0.000000	1.250388	93.476074
0.000000	1.250625	96.074936
0.000000	1.250863	96.386887
0.000000	1.251100	94.987717
0.000000	1.251337	92.553024
0.000000	1.251574	91.657478
0.000000	1.251811	94.158295
0.000000	1.252048	96.289223
0.000000	1.252286	96.422966
0.000000	1.252523	95.359505
0.000000	1.252760	90.326195
0.000000	1.252997	79.601028
0.000000	1.253234	65.314346
0.000000	1.253471	47.599728
0.000000	1.253709	28.390692
0.000000	1.253946	13.418159
0.000000	1.254183	7.192270
0.000000	1.254420	7.870029
0.000000	1.254657	12.889732
0.000000	1.254895	21.446213
0.000000	1.255132	28.744793
0.000000	1.255369	38.486557
0.000000	1.255606	51.887741
0.000000	1.255843	69.471092
0.000000	1.256080	89.988579
0.000000	1.256318	110.929146
0.000000	1.256555	123.780785
0.000000	1.256792	128.239258
0.000000	1.257029	125.158440
0.000000	1.257266	116.000153
0.000000	1.257504	101.185837
0.000000	1.257741	82.951981
0.000000	1.257978	65.239006
0.000000	1.258215	52.270458
0.000000	1.258452	48.461861
0.000000	1.258689	46.813549
0.000000	1.258927	45.927990
0.000000	1.259164	42.167545
0.000000	1.259401	37.305164
0.000000	1.259638	31.812147
0.000000	1.259875	26.400761
0.000000	1.260112	21.537928
0.000000	1.260350	18.593264
0.000000	1.260587	17.543058
0.000000	1.260824	20.436932
0.000000	1.261061	27.657875
0.000000	1.261298	36.048103
0.000000	1.261536	43.065250
0.000000	1.261773	48.411171
0.000000	1.262010	51.718868
0.000000	1.262247	55.060188
0.000000	1.262484	58.724518
0.000000	1.262721	63.145096
0.000000	1.262959	69.096199
0.000000	1.263196	77.252655
0.000000	1.263433	87.227303
0.000000	1.263670	99.044189
0.000000	1.263907	111.021751
0.000000	1.264144	123.476700
0.000000	1.264382	136.828140
0.000000	1.264619	148.148254
0.000000	1.264856	154.713348
0.000000	1.265093	155.139175
0.000000	1.265330	149.773087
0.000000	1.265567	141.091660
0.000000	1.265805	127.248161
0.000000	1.266042	112.018288
0.000000	1.266279	94.660492
0.000000	1.266516	81.814018
0.000000	1.266753	67.192513
0.000000	1.266991	51.272366
0.000000	1.267228	33.325176
0.000000	1.267465	20.985571
0.000000	1.267702	11.129940
0.000000	1.267939	2.156920
0.000000	1.268176	-6.499751
0.000000	1.268414	-14.950088
0.000000	1.268651	-22.397381
0.000000	1.268888	-29.402056
0.000000	1.269125	-35.098766
0.000000	1.269362	-39.704468
0.000000	1.269599	-42.273781
0.000000	1.269837	-40.842117
0.000000	1.270074	-36.915806
0.000000	1.270311	-30.995783
0.000000	1.270548	-22.600231
0.000000	1.270785	-12.526587
0.000000	1.271023	-1.259644
0.000000	1.271260	10.878770
0.000000	1.271497	22.433149
0.000000	1.271734	36.393909
0.000000	1.271971	53.361835
0.000000	1.272208	72.919411
0.000000	1.272446	95.547134
0.000000	1.272683	116.375122
0.000000	1.272920	131.125198
0.000000	1.273157	140.253540
0.000000	1.273394	145.143463
0.000000	1.273631	144.496231
0.000000	1.273869	137.040283
0.000000	1.274106	123.589722
0.000000	1.274343	105.186523
0.000000	1.274580	85.083496
0.000000	1.274817	67.863274
0.000000	1.275054	57.531563
0.000000	1.275292	55.044437
0.000000	1.275529	58.938457
0.000000	1.275766	72.473854
0.000000	1.276003	97.328438
0.000000	1.276240	135.035507
0.000000	1.276477	185.888550
0.000000	1.276715	247.100327
0.000000	1.276952	318.406006
0.000000	1.277189	392.638855
0.000000	1.277426	455.306061
0.000000	1.277663	506.392059
0.000000	1.277901	544.713867
0.000000	1.278138	569.755493
0.000000	1.278375	582.200928
0.000000	1.278612	582.845703
0.000000	1.278849	571.012390
0.000000	1.279086	544.285339
0.000000	1.279324	504.024750
0.000000	1.279561	452.942444
0.000000	1.279798	395.978363
0.000000	1.280035	339.835571
0.000000	1.280272	292.103180
0.000000	1.280509	260.937195
0.000000	1.280747	235.630737
0.000000	1.280984	216.154266
0.000000	1.281221	199.944550
0.000000	1.281458	185.928879
0.000000	1.281695	172.871826
0.000000	1.281933	162.209549
0.000000	1.282170	153.768967
0.000000	1.282407	147.842834
0.000000	1.282644	144.916962
0.000000	1.282881	143.790573
0.000000	1.283118	142.149078
0.000000	1.283356	139.461288
0.000000	1.283593	136.898407
0.000000	1.283830	134.314667
0.000000	1.284067	131.735199
0.000000	1.284304	129.831360
0.000000	1.284541	128.315826
0.000000	1.284779	126.499519
0.000000	1.285016	124.165878
0.000000	1.285253	121.252823
0.000000	1.285490	118.469528
0.000000	1.285727	115.824081
0.000000	1.285964	113.048798
0.000000	1.286202	110.809853
0.000000	1.286439	107.438805
0.000000	1.286676	104.144501
0.000000	1.286913	99.909271
0.000000	1.287150	95.210663
0.000000	1.287387	90.035530
0.000000	1.287625	85.067055
0.000000	1.287862	81.425751
0.000000	1.288099	79.015320
0.000000	1.288336	77.525085
0.000000	1.288573	76.548126
0.000000	1.288811	75.965103
0.000000	1.289048	75.975189
0.000000	1.289285	75.774811
0.000000	1.289522	75.633896
0.000000	1.289759	75.386337
0.000000	1.289997	75.041679
0.000000	1.290234	74.936485
0.000000	1.290471	75.016289
0.000000	1.290708	76.404228
0.000000	1.290945	79.575409
0.000000	1.291182	83.662079
0.000000	1.291420	88.953255
0.000000	1.291657	95.800049
0.000000	1.291894	105.003822
0.000000	1.292131	115.764465
0.000000	1.292368	128.014709
0.000000	1.292605	137.112808
0.000000	1.292843	141.083084
0.000000	1.293080	141.964828
0.000000	1.293317	139.800186
0.000000	1.293554	134.420486
0.000000	1.293791	125.928627
0.000000	1.294029	114.828506
0.000000	1.294266	103.319702
0.000000	1.294503	95.770287
0.000000	1.294740	96.446640
0.000000	1.294977	104.486290
0.000000	1.295214	118.825294
0.000000	1.295452	140.732407
0.000000	1.295689	170.102783
0.000000	1.295926	205.283386
0.000000	1.296163	244.324860
0.000000	1.296400	273.230865
0.000000	1.296637	288.737640
0.000000	1.296875	292.571808
0.000000	1.297112	286.046631
0.000000	1.297349	271.577942
0.000000	1.297586	250.611969
0.000000	1.297823	226.858948
0.000000	1.298060	206.445114
0.000000	1.298298	193.112762
0.000000	1.298535	189.145981
0.000000	1.298772	187.664368
0.000000	1.299009	189.960571
0.000000	1.299246	194.951782
0.000000	1.299484	204.122467
0.000000	1.299721	218.271179
0.000000	1.299958	238.406677
0.000000	1.300195	264.471222
0.000000	1.300432	293.954010
0.000000	1.300669	320.276123
0.000000	1.300907	343.091980
0.000000	1.301144	360.604828
0.000000	1.301381	373.894287
0.000000	1.301618	378.302734
0.000000	1.301855	375.571320
0.000000	1.302092	368.536011
0.000000	1.302330	358.795776
0.000000	1.302567	343.492676
0.000000	1.302804	321.240326
0.000000	1.303041	295.443054
0.000000	1.303278	271.537750
0.000000	1.303516	247.224915
0.000000	1.303753	221.223007
0.000000	1.303990	198.484146
0.000000	1.304227	184.545486
0.000000	1.304464	182.467926
0.000000	1.304701	186.571259
0.000000	1.304939	197.769623
0.000000	1.305176	217.738998
0.000000	1.305413	245.991562
0.000000	1.305650	281.523438
0.000000	1.305887	322.342896
0.000000	1.306124	358.916870
0.000000	1.306362	387.153076
0.000000	1.306599	405.474976
0.000000	1.306836	412.996429
0.000000	1.307073	410.335144
0.000000	1.307310	398.688995
0.000000	1.307547	377.976685
0.000000	1.307785	348.226776
0.000000	1.308022	313.431915
0.000000	1.308259	277.980347
0.000000	1.308496	246.745148
0.000000	1.308733	224.982300
0.000000	1.308971	212.265579
0.000000	1.309208	201.745193
0.000000	1.309445	192.432648
0.000000	1.309682	185.487457
0.000000	1.309919	180.577682
0.000000	1.310156	177.673599
0.000000	1.310394	177.324432
0.000000	1.310631	179.668381
0.000000	1.310868	184.125443
0.000000	1.311105	189.487335
0.000000	1.311342	194.424850
0.000000	1.311579	199.007126
0.000000	1.311817	203.662567
0.000000	1.312054	207.811249
0.000000	1.312291	211.547928
0.000000	1.312528	213.894913
0.000000	1.312765	211.403702
0.000000	1.313002	206.446442
0.000000	1.313240	201.612991
0.000000	1.313477	198.913849
0.000000	1.313714	197.732666
0.000000	1.313951	197.684509
0.000000	1.314188	198.590454
0.000000	1.314426	201.152191
0.000000	1.314663	205.424225
0.000000	1.314900	209.753265
0.000000	1.315137	211.778168
0.000000	1.315374	209.733185
0.000000	1.315611	202.256165
0.000000	1.315849	191.567383
0.000000	1.316086	178.051666
0.000000	1.316323	162.455597
0.000000	1.316560	148.248459
0.000000	1.316797	141.450882
0.000000	1.317034	139.553055
0.000000	1.317272	140.184433
0.000000	1.317509	142.495300
0.000000	1.317746	144.661057
0.000000	1.317983	147.386688
0.000000	1.318220	150.646194
0.000000	1.318458	153.657349
0.000000	1.318695	156.363525
0.000000	1.318932	159.010544
0.000000	1.319169	160.938644
0.000000	1.319406	162.272842
0.000000	1.319643	163.102737
0.000000	1.319881	163.935669
0.000000	1.320118	165.171417
0.000000	1.320355	167.531479
0.000000	1.320592	169.717438
0.000000	1.320829	169.976227
0.000000	1.321066	169.151810
0.000000	1.321304	168.028534
0.000000	1.321541	167.897339
0.000000	1.321778	167.705063
0.000000	1.322015	168.229187
0.000000	1.322252	169.694992
0.000000	1.322490	174.013855
0.000000	1.322727	179.511688
0.000000	1.322964	186.040375
0.000000	1.323201	192.537827
0.000000	1.323438	199.595245
0.000000	1.323675	208.051346
0.000000	1.323913	217.229279
0.000000	1.324150	226.337219
0.000000	1.324387	235.375549
0.000000	1.324624	243.624985
0.000000	1.324861	251.254395
0.000000	1.325098	257.437469
0.000000	1.325336	263.632996
0.000000	1.325573	270.212646
0.000000	1.325810	277.440063
0.000000	1.326047	285.559631
0.000000	1.326284	294.299072
0.000000	1.326522	303.114746
0.000000	1.326759	308.904388
0.000000	1.326996	317.468628
0.000000	1.327233	327.321838
0.000000	1.327470	338.379852
0.000000	1.327707	350.452942
0.000000	1.327945	360.359467
0.000000	1.328182	366.777802
0.000000	1.328419	371.296356
0.000000	1.328656	374.321564
0.000000	1.328893	376.831024
0.000000	1.329130	379.561432
0.000000	1.329368	383.394226
0.000000	1.329605	391.749603
0.000000	1.329842	406.389343
0.000000	1.330079	420.856476
0.000000	1.330316	428.116455
0.000000	1.330554	424.653473
0.000000	1.330791	411.023682
0.000000	1.331028	388.373199
0.000000	1.331265	360.548523
0.000000	1.331502	332.587982
0.000000	1.331739	309.466034
0.000000	1.331977	298.291595
0.000000	1.332214	300.749878
0.000000	1.332451	309.162537
0.000000	1.332688	321.209259
0.000000	1.332925	331.479279
0.000000	1.333162	342.053986
0.000000	1.333400	350.483887
0.000000	1.333637	357.456421
0.000000	1.333874	362.317719
0.000000	1.334111	362.167480
0.000000	1.334348	357.896881
0.000000	1.334585	348.228607
0.000000	1.334823	333.043427
0.000000	1.335060	312.354767
0.000000	1.335297	287.365479
0.000000	1.335534	261.567261
0.000000	1.335771	239.248062
0.000000	1.336008	223.199646
0.000000	1.336246	210.688721
0.000000	1.336483	200.666275
0.000000	1.336720	192.240891
0.000000	1.336957	185.607758
0.000000	1.337194	180.167511
0.000000	1.337432	175.622589
0.000000	1.337669	171.184998
0.000000	1.337906	165.625412
0.000000	1.338143	158.576538
0.000000	1.338380	150.393463
0.000000	1.338617	140.841660
0.000000	1.338855	129.789551
0.000000	1.339092	119.506462
0.000000	1.339329	109.396042
0.000000	1.339566	98.267517
0.000000	1.339803	86.215874
0.000000	1.340041	73.510612
0.000000	1.340278	58.918556
0.000000	1.340515	43.859791
0.000000	1.340752	29.334776
0.000000	1.340989	15.218106
0.000000	1.341226	2.985855
0.000000	1.341464	-8.305768
0.000000	1.341701	-18.467106
0.000000	1.341938	-26.722349
0.000000	1.342175	-33.673225
0.000000	1.342412	-39.523510
0.000000	1.342649	-44.409683
0.000000	1.342887	-48.035477
0.000000	1.343124	-50.165447
0.000000	1.343361	-51.501446
0.000000	1.343598	-52.706501
0.000000	1.343835	-54.323765
0.000000	1.344072	-56.937168
0.000000	1.344310	-59.035831
0.000000	1.344547	-60.621387
0.000000	1.344784	-60.634548
0.000000	1.345021	-59.042854
0.000000	1.345258	-55.472233
0.000000	1.345495	-49.723614
0.000000	1.345733	-42.437389
0.000000	1.345970	-35.138042
0.000000	1.346207	-24.865618
0.000000	1.346444	-13.728325
0.000000	1.346681	-2.031905
0.000000	1.346919	6.409685
0.000000	1.347156	13.102976
0.000000	1.347393	18.810690
0.000000	1.347630	23.577150
0.000000	1.347867	27.784502
0.000000	1.348104	32.169289
0.000000	1.348342	36.237999
0.000000	1.348579	34.217564
0.000000	1.348816	38.095016
0.000000	1.349053	43.698643
0.000000	1.349290	50.812874
0.000000	1.349527	58.830261
0.000000	1.349765	67.277344
0.000000	1.350002	75.284302
0.000000	1.350239	82.866753
0.000000	1.350476	91.354240
0.000000	1.350713	101.414963
0.000000	1.350951	112.687317
0.000000	1.351188	125.048401
0.000000	1.351425	138.143433
0.000000	1.351662	151.043396
0.000000	1.351899	163.271027
0.000000	1.352136	172.812134
0.000000	1.352374	180.892700
0.000000	1.352611	194.388031
0.000000	1.352848	206.704498
0.000000	1.353085	217.575165
0.000000	1.353322	227.218735
0.000000	1.353559	236.396866
0.000000	1.353797	245.198441
0.000000	1.354034	252.242859
0.000000	1.354271	266.435852
0.000000	1.354508	279.327728
0.000000	1.354745	295.286316
0.000000	1.354982	308.486633
0.000000	1.355220	321.672272
0.000000	1.355457	334.761108
0.000000	1.355694	343.506195
0.000000	1.355931	348.290771
0.000000	1.356168	347.087036
0.000000	1.356406	338.924103
0.000000	1.356643	321.970612
0.000000	1.356880	296.021210
0.000000	1.357117	266.604370
0.000000	1.357354	241.837662
0.000000	1.357592	230.336487
0.000000	1.357829	230.292313
0.000000	1.358066	234.113586
0.000000	1.358303	240.969757
0.000000	1.358540	248.358780
0.000000	1.358777	254.589890
0.000000	1.359015	259.660187
0.000000	1.359252	262.725525
0.000000	1.359489	265.835419
0.000000	1.359726	269.127075
0.000000	1.359963	273.849518
0.000000	1.360200	275.809998
0.000000	1.360438	271.012299
0.000000	1.360675	260.512726
0.000000	1.360912	244.101303
0.000000	1.361149	220.994873
0.000000	1.361386	191.108536
0.000000	1.361623	156.678177
0.000000	1.361861	122.397888
0.000000	1.362098	92.019791
0.000000	1.362335	70.594360
0.000000	1.362572	54.612221
0.000000	1.362809	41.371090
0.000000	1.363047	31.755871
0.000000	1.363284	24.912548
0.000000	1.363521	20.957155
0.000000	1.363758	17.959282
0.000000	1.363995	15.594871
0.000000	1.364232	13.510920
0.000000	1.364470	8.071188
0.000000	1.364707	-3.538268
0.000000	1.364944	-19.627777
0.000000	1.365181	-35.487415
0.000000	1.365418	-47.126003
0.000000	1.365655	-51.389191
0.000000	1.365893	-48.101563
0.000000	1.366130	-42.695515
0.000000	1.366367	-34.423920
0.000000	1.366604	-25.220037
0.000000	1.366841	-17.114666
0.000000	1.367079	-13.122149
0.000000	1.367316	-6.587883
0.000000	1.367553	-0.618061
0.000000	1.367790	5.456375
0.000000	1.368027	11.985168
0.000000	1.368264	17.816519
0.000000	1.368502	23.291300
0.000000	1.368739	27.625130
0.000000	1.368976	30.958200
0.000000	1.369213	31.620724
0.000000	1.369450	31.870283
0.000000	1.369687	29.248955
0.000000	1.369925	26.316332
0.000000	1.370162	21.924236
0.000000	1.370399	17.135044
0.000000	1.370636	12.244510
0.000000	1.370873	7.553542
0.000000	1.371110	2.979875
0.000000	1.371348	-1.830984
0.000000	1.371585	-6.378421
0.000000	1.371822	-10.212062
0.000000	1.372059	-13.378124
0.000000	1.372296	-16.465952
0.000000	1.372534	-17.804214
0.000000	1.372771	-15.630214
0.000000	1.373008	-7.407330
0.000000	1.373245	7.364385
0.000000	1.373482	30.145834
0.000000	1.373719	62.830139
0.000000	1.373957	106.567467
0.000000	1.374194	160.805298
0.000000	1.374431	222.862274
0.000000	1.374668	275.641205
0.000000	1.374905	313.568390
0.000000	1.375142	335.929413
0.000000	1.375380	343.920502
0.000000	1.375617	339.178009
0.000000	1.375854	323.257965
0.000000	1.376091	297.421173
0.000000	1.376328	264.310333
0.000000	1.376566	230.153259
0.000000	1.376803	199.457108
0.000000	1.377040	176.964279
0.000000	1.377277	168.771347
0.000000	1.377514	165.261566
0.000000	1.377751	162.942215
0.000000	1.377989	164.094284
0.000000	1.378226	169.510696
0.000000	1.378463	179.821228
0.000000	1.378700	193.350311
0.000000	1.378937	210.290787
0.000000	1.379174	227.987961
0.000000	1.379412	244.855667
0.000000	1.379649	260.216919
0.000000	1.379886	275.562408
0.000000	1.380123	284.618011
0.000000	1.380360	284.328979
0.000000	1.380597	277.403198
0.000000	1.380835	261.719025
0.000000	1.381072	238.917725
0.000000	1.381309	212.979141
0.000000	1.381546	188.305298
0.000000	1.381783	173.187973
0.000000	1.382020	163.789917
0.000000	1.382258	154.179962
0.000000	1.382495	145.435394
0.000000	1.382732	137.095383
0.000000	1.382969	130.295334
0.000000	1.383206	128.035583
0.000000	1.383444	129.224716
0.000000	1.383681	133.088455
0.000000	1.383918	138.031067
0.000000	1.384155	142.937027
0.000000	1.384392	147.809204
0.000000	1.384629	153.032974
0.000000	1.384867	159.044052
0.000000	1.385104	165.715927
0.000000	1.385341	174.286652
0.000000	1.385578	185.405243
0.000000	1.385815	199.386917
0.000000	1.386052	216.008301
0.000000	1.386290	235.775192
0.000000	1.386527	257.686646
0.000000	1.386764	282.198578
0.000000	1.387001	309.075378
0.000000	1.387238	337.501831
0.000000	1.387476	361.776733
0.000000	1.387713	383.616425
0.000000	1.387950	405.109253
0.000000	1.388187	427.077393
0.000000	1.388424	450.422119
0.000000	1.388662	474.370331
0.000000	1.388898	495.818268
0.000000	1.389136	513.791748
0.000000	1.389373	528.952698
0.000000	1.389610	537.758057
0.000000	1.389847	538.528320
0.000000	1.390084	529.973206
0.000000	1.390322	511.152130
0.000000	1.390559	482.451294
0.000000	1.390796	444.091156
0.000000	1.391033	398.816071
0.000000	1.391270	353.044830
0.000000	1.391508	315.437164
0.000000	1.391745	299.244568
0.000000	1.391982	289.761261
0.000000	1.392219	283.728302
0.000000	1.392456	276.222931
0.000000	1.392693	262.233978
0.000000	1.392931	243.342804
0.000000	1.393168	223.581055
0.000000	1.393405	204.715347
0.000000	1.393642	189.804230
0.000000	1.393879	182.117294
0.000000	1.394117	176.201553
0.000000	1.394354	171.295471
0.000000	1.394591	167.564590
0.000000	1.394828	165.549316
0.000000	1.395065	165.658478
0.000000	1.395302	167.988968
0.000000	1.395540	171.783020
0.000000	1.395777	177.347580
0.000000	1.396014	183.050293
0.000000	1.396251	187.992264
0.000000	1.396488	192.021835
0.000000	1.396725	195.455872
0.000000	1.396963	197.891144
0.000000	1.397200	199.892136
0.000000	1.397437	201.654816
0.000000	1.397674	203.895920
0.000000	1.397911	206.930176
0.000000	1.398148	211.192093
0.000000	1.398386	215.149704
0.000000	1.398623	218.018509
0.000000	1.398860	217.890320
0.000000	1.399097	216.504242
0.000000	1.399334	214.777008
0.000000	1.399571	214.106979
0.000000	1.399809	217.545425
0.000000	1.400046	226.032745
0.000000	1.400283	237.238235
0.000000	1.400520	249.363403
0.000000	1.400757	256.823578
0.000000	1.400995	261.763824
0.000000	1.401232	264.131805
0.000000	1.401469	263.775177
0.000000	1.401706	260.613678
0.000000	1.401943	255.295792
0.000000	1.402180	247.883575
0.000000	1.402418	239.269577
0.000000	1.402655	230.902786
0.000000	1.402892	225.053452
0.000000	1.403129	220.785110
0.000000	1.403366	216.235306
0.000000	1.403604	212.954651
0.000000	1.403841	210.679764
0.000000	1.404078	209.064926
0.000000	1.404315	208.068405
0.000000	1.404552	208.089264
0.000000	1.404789	208.615067
0.000000	1.405026	210.011429
0.000000	1.405264	211.363647
0.000000	1.405501	211.808243
0.000000	1.405738	211.954315
0.000000	1.405975	211.269058
0.000000	1.406212	207.416534
0.000000	1.406450	205.631165
0.000000	1.406687	204.673920
0.000000	1.406924	202.658508
0.000000	1.407161	199.217682
0.000000	1.407398	192.876801
0.000000	1.407635	183.590347
0.000000	1.407873	171.819595
0.000000	1.408110	158.585495
0.000000	1.408347	146.299393
0.000000	1.408584	133.422073
0.000000	1.408821	123.254448
0.000000	1.409058	117.261185
0.000000	1.409296	113.951843
0.000000	1.409533	110.025955
0.000000	1.409770	105.181412
0.000000	1.410007	100.842415
0.000000	1.410244	96.843796
0.000000	1.410482	92.596527
0.000000	1.410719	89.884750
0.000000	1.410956	91.237923
0.000000	1.411193	99.331230
0.000000	1.411430	110.397697
0.000000	1.411667	121.103882
0.000000	1.411905	131.641449
0.000000	1.412142	141.005737
0.000000	1.412379	148.741455
0.000000	1.412616	156.146667
0.000000	1.412853	163.762787
0.000000	1.413091	170.681015
0.000000	1.413328	177.904938
0.000000	1.413565	186.308960
0.000000	1.413802	195.928619
0.000000	1.414039	206.500412
0.000000	1.414276	218.949677
0.000000	1.414513	233.044556
0.000000	1.414751	245.858200
0.000000	1.414988	259.794800
0.000000	1.415225	276.572235
0.000000	1.415462	297.793884
0.000000	1.415699	324.849243
0.000000	1.415937	359.133636
0.000000	1.416174	401.349152
0.000000	1.416411	441.818634
0.000000	1.416648	471.515503
0.000000	1.416885	490.017487
0.000000	1.417122	498.089935
0.000000	1.417360	496.732208
0.000000	1.417597	488.390350
0.000000	1.417834	474.994141
0.000000	1.418071	461.615356
0.000000	1.418308	455.059570
0.000000	1.418545	461.492310
0.000000	1.418783	469.899597
0.000000	1.419020	477.738464
0.000000	1.419257	489.606232
0.000000	1.419494	504.706848
0.000000	1.419731	519.675537
0.000000	1.419969	534.811707
0.000000	1.420206	549.627197
0.000000	1.420443	559.862305
0.000000	1.420680	562.249207
0.000000	1.420917	558.070557
0.000000	1.421154	546.919739
0.000000	1.421392	527.771606
0.000000	1.421629	498.427917
0.000000	1.421866	458.967285
0.000000	1.422103	411.128723
0.000000	1.422340	358.317688
0.000000	1.422578	304.761353
0.000000	1.422815	255.879059
0.000000	1.423052	219.613754
0.000000	1.423289	196.872299
0.000000	1.423526	175.722092
0.000000	1.423763	156.782852
0.000000	1.424001	139.787155
0.000000	1.424238	125.231041
0.000000	1.424475	113.718849
0.000000	1.424712	108.117371
0.000000	1.424949	107.737114
0.000000	1.425186	109.784401
0.000000	1.425424	114.344749
0.000000	1.425661	121.835014
0.000000	1.425898	129.924133
0.000000	1.426135	138.882294
0.000000	1.426372	145.815414
0.000000	1.426610	149.212280
0.000000	1.426847	150.501190
0.000000	1.427084	151.920975
0.000000	1.427321	155.861771
0.000000	1.427558	160.015610
0.000000	1.427795	162.546631
0.000000	1.428033	163.586533
0.000000	1.428270	163.304489
0.000000	1.428507	161.206039
0.000000	1.428744	157.763474
0.000000	1.428981	153.051697
0.000000	1.429218	147.745560
0.000000	1.429456	142.891037
0.000000	1.429693	139.337540
0.000000	1.429930	138.060623
0.000000	1.430167	141.553070
0.000000	1.430404	147.907181
0.000000	1.430641	156.078232
0.000000	1.430879	164.722153
0.000000	1.431116	166.686768
0.000000	1.431353	162.447128
0.000000	1.431590	154.372421
0.000000	1.431827	145.733185
0.000000	1.432065	139.977829
0.000000	1.432302	139.298889
0.000000	1.432539	140.775299
0.000000	1.432776	142.649475
0.000000	1.433013	145.020020
0.000000	1.433250	147.061844
0.000000	1.433488	148.632660
0.000000	1.433725	150.100494
0.000000	1.433962	152.472687
0.000000	1.434199	155.169235
0.000000	1.434436	157.417892
0.000000	1.434673	158.670685
0.000000	1.434911	159.525101
0.000000	1.435148	160.070129
0.000000	1.435385	159.977890
0.000000	1.435622	159.955215
0.000000	1.435859	160.153076
0.000000	1.436097	161.045441
0.000000	1.436334	162.634293
0.000000	1.436571	164.745590
0.000000	1.436808	167.393234
0.000000	1.437045	166.813187
0.000000	1.437282	163.208527
0.000000	1.437519	157.155258
0.000000	1.437757	150.089493
0.000000	1.437994	142.178406
0.000000	1.438231	136.819458
0.000000	1.438468	131.468536
0.000000	1.438705	125.468216
0.000000	1.438943	118.546593
0.000000	1.439180	111.742867
0.000000	1.439417	105.487854
0.000000	1.439654	100.139145
0.000000	1.439891	97.398209
0.000000	1.440128	96.371529
0.000000	1.440366	96.134666
0.000000	1.440603	96.649315
0.000000	1.440840	97.969406
0.000000	1.441077	100.109566
0.000000	1.441314	103.390564
0.000000	1.441552	107.210686
0.000000	1.441789	111.253609
0.000000	1.442026	114.954094
0.000000	1.442263	117.815781
0.000000	1.442500	120.113976
0.000000	1.442737	121.751434
0.000000	1.442975	124.935272
0.000000	1.443212	131.736511
0.000000	1.443449	142.708420
0.000000	1.443686	155.645355
0.000000	1.443923	170.892883
0.000000	1.444160	189.367279
0.000000	1.444398	212.424622
0.000000	1.444635	239.716354
0.000000	1.444872	268.371307
0.000000	1.445109	297.090302
0.000000	1.445346	322.429260
0.000000	1.445584	341.502777
0.000000	1.445821	352.810364
0.000000	1.446058	356.678253
0.000000	1.446295	353.893463
0.000000	1.446532	345.766205
0.000000	1.446769	333.619995
0.000000	1.447006	319.397156
0.000000	1.447244	307.783630
0.000000	1.447481	302.052612
0.000000	1.447718	297.206635
0.000000	1.447955	292.780945
0.000000	1.448192	288.451630
0.000000	1.448430	283.990417
0.000000	1.448667	279.103668
0.000000	1.448904	273.637543
0.000000	1.449141	267.174866
0.000000	1.449378	260.679810
0.000000	1.449615	255.088806
0.000000	1.449853	250.512146
0.000000	1.450090	248.207962
0.000000	1.450327	248.187820
0.000000	1.450564	250.980072
0.000000	1.450801	254.715378
0.000000	1.451039	259.875580
0.000000	1.451276	265.852295
0.000000	1.451513	270.483887
0.000000	1.451750	266.709137
0.000000	1.451987	254.820679
0.000000	1.452224	236.817764
0.000000	1.452462	218.932663
0.000000	1.452699	207.764893
0.000000	1.452936	194.946411
0.000000	1.453173	180.591110
0.000000	1.453410	165.826233
0.000000	1.453647	153.620087
0.000000	1.453885	145.879944
0.000000	1.454122	139.843826
0.000000	1.454359	134.695679
0.000000	1.454596	130.951675
0.000000	1.454833	129.219940
0.000000	1.455070	129.586334
0.000000	1.455308	132.918732
0.000000	1.455545	139.126755
0.000000	1.455782	148.504089
0.000000	1.456019	161.163361
0.000000	1.456256	177.054382
0.000000	1.456493	196.264099
0.000000	1.456731	214.375656
0.000000	1.456968	227.475220
0.000000	1.457205	236.711029
0.000000	1.457442	243.997696
0.000000	1.457679	251.025711
0.000000	1.457917	252.792175
0.000000	1.458154	247.557159
0.000000	1.458391	236.209412
0.000000	1.458628	218.735931
0.000000	1.458865	196.696640
0.000000	1.459103	171.790100
0.000000	1.459340	149.225143
0.000000	1.459577	134.328430
0.000000	1.459814	123.095001
0.000000	1.460051	114.135994
0.000000	1.460288	107.176239
0.000000	1.460526	102.367943
0.000000	1.460763	99.635803
0.000000	1.461000	100.136108
0.000000	1.461237	104.125626
0.000000	1.461474	112.339073
0.000000	1.461712	124.476082
0.000000	1.461949	138.543381
0.000000	1.462186	152.673065
0.000000	1.462423	160.836929
0.000000	1.462660	160.950638
0.000000	1.462897	153.033569
0.000000	1.463134	138.989609
0.000000	1.463372	121.290863
0.000000	1.463609	105.574570
0.000000	1.463846	95.955338
0.000000	1.464083	87.469391
0.000000	1.464320	80.254333
0.000000	1.464558	72.934814
0.000000	1.464795	67.139809
0.000000	1.465032	62.510002
0.000000	1.465269	58.097870
0.000000	1.465506	53.540714
0.000000	1.465743	49.405926
0.000000	1.465981	46.497856
0.000000	1.466218	45.200699
0.000000	1.466455	45.031139
0.000000	1.466692	46.032269
0.000000	1.466929	48.754124
0.000000	1.467166	53.597980
0.000000	1.467404	58.333733
0.000000	1.467641	61.887352
0.000000	1.467878	64.069191
0.000000	1.468115	64.134216
0.000000	1.468352	62.314232
0.000000	1.468590	61.838783
0.000000	1.468827	62.814487
0.000000	1.469064	66.613319
0.000000	1.469301	72.427551
0.000000	1.469538	80.807137
0.000000	1.469775	91.975105
0.000000	1.470013	105.503014
0.000000	1.470250	120.485931
0.000000	1.470487	137.702164
0.000000	1.470724	156.083679
0.000000	1.470961	174.098953
0.000000	1.471199	188.742081
0.000000	1.471436	199.334198
0.000000	1.471673	205.705368
0.000000	1.471910	207.558487
0.000000	1.472147	206.595474
0.000000	1.472384	202.794205
0.000000	1.472621	196.025131
0.000000	1.472859	188.004639
0.000000	1.473096	180.201019
0.000000	1.473333	174.638763
0.000000	1.473570	170.089493
0.000000	1.473807	167.140991
0.000000	1.474045	165.348480
0.000000	1.474282	163.465973
0.000000	1.474519	161.115738
0.000000	1.474756	157.472641
0.000000	1.474993	153.894165
0.000000	1.475230	150.210297
0.000000	1.475468	148.019241
0.000000	1.475705	147.476761
0.000000	1.475942	148.589172
0.000000	1.476179	150.546768
0.000000	1.476416	152.317337
0.000000	1.476653	153.453369
0.000000	1.476891	152.752808
0.000000	1.477128	149.087967
0.000000	1.477365	144.338470
0.000000	1.477602	138.234177
0.000000	1.477839	131.724823
0.000000	1.478076	127.413216
0.000000	1.478314	126.494194
0.000000	1.478551	122.956299
0.000000	1.478788	119.144638
0.000000	1.479025	115.518074
0.000000	1.479262	109.730064
0.000000	1.479500	101.059608
0.000000	1.479737	89.234161
0.000000	1.479974	87.550629
0.000000	1.480211	90.493050
0.000000	1.480448	94.016281
0.000000	1.480685	96.575844
0.000000	1.480923	99.582527
0.000000	1.481160	103.406631
0.000000	1.481397	108.273056
0.000000	1.481634	115.067421
0.000000	1.481871	124.166267
0.000000	1.482108	135.669205
0.000000	1.482346	149.190948
0.000000	1.482583	162.371643
0.000000	1.482820	174.464981
0.000000	1.483057	184.975586
0.000000	1.483294	192.201736
0.000000	1.483532	196.738464
0.000000	1.483769	200.742783
0.000000	1.484006	206.738541
0.000000	1.484243	213.843079
0.000000	1.484480	220.668182
0.000000	1.484717	228.343124
0.000000	1.484954	237.762222
0.000000	1.485192	243.573212
0.000000	1.485429	243.735413
0.000000	1.485666	240.012161
0.000000	1.485903	233.091217
0.000000	1.486140	224.222214
0.000000	1.486378	215.278976
0.000000	1.486615	208.845657
0.000000	1.486852	207.378647
0.000000	1.487089	208.317551
0.000000	1.487326	209.242111
0.000000	1.487563	210.714325
0.000000	1.487801	212.904556
0.000000	1.488038	213.977509
0.000000	1.488275	211.805115
0.000000	1.488512	208.246216
0.000000	1.488749	203.326859
0.000000	1.488987	195.872986
0.000000	1.489224	185.023865
0.000000	1.489461	170.372437
0.000000	1.489698	152.800400
0.000000	1.489935	135.739807
0.000000	1.490173	120.596596
0.000000	1.490410	106.021805
0.000000	1.490647	91.459709
0.000000	1.490884	79.883438
0.000000	1.491121	72.416061
0.000000	1.491358	67.240654
0.000000	1.491596	63.182930
0.000000	1.491833	60.353477
0.000000	1.492070	57.352669
0.000000	1.492307	53.266560
0.000000	1.492544	49.619740
0.000000	1.492781	46.288994
0.000000	1.493019	45.025974
0.000000	1.493256	45.773735
0.000000	1.493493	47.871426
0.000000	1.493730	49.336304
0.000000	1.493967	51.194416
0.000000	1.494205	52.998085
0.000000	1.494442	55.318123
0.000000	1.494679	58.665848
0.000000	1.494916	64.651871
0.000000	1.495153	70.571556
0.000000	1.495390	76.227386
0.000000	1.495627	82.497177
0.000000	1.495865	89.231613
0.000000	1.496102	96.133049
0.000000	1.496339	103.241241
0.000000	1.496576	107.813217
0.000000	1.496813	109.137505
0.000000	1.497051	108.062386
0.000000	1.497288	105.402672
0.000000	1.497525	101.686371
0.000000	1.497762	98.583557
0.000000	1.497999	97.155838
0.000000	1.498236	99.051132
0.000000	1.498474	103.707695
0.000000	1.498711	112.586388
0.000000	1.498948	126.123230
0.000000	1.499185	140.070679
0.000000	1.499422	157.135071
0.000000	1.499660	174.043655
0.000000	1.499897	192.618134
0.000000	1.500134	211.393158
0.000000	1.500371	226.570007
0.000000	1.500608	240.340988
0.000000	1.500845	245.944382
0.000000	1.501083	245.165482
0.000000	1.501320	239.374557
0.000000	1.501557	230.253845
0.000000	1.501794	221.372955
0.000000	1.502031	218.222244
0.000000	1.502268	226.166138
0.000000	1.502506	248.879822
0.000000	1.502743	273.542847
0.000000	1.502980	291.197723
0.000000	1.503217	301.506958
0.000000	1.503454	304.102539
0.000000	1.503691	298.497009
0.000000	1.503929	284.979828
0.000000	1.504166	263.210907
0.000000	1.504403	233.430771
0.000000	1.504640	197.177338
0.000000	1.504877	159.097855
0.000000	1.505114	122.615471
0.000000	1.505352	92.286278
0.000000	1.505589	69.796204
0.000000	1.505826	48.983398
0.000000	1.506063	30.381857
0.000000	1.506300	13.527533
0.000000	1.506538	-1.080912
0.000000	1.506775	-13.627911
0.000000	1.507012	-23.909302
0.000000	1.507249	-31.202196
0.000000	1.507486	-37.568726
0.000000	1.507723	-43.868999
0.000000	1.507961	-49.967407
0.000000	1.508198	-55.871262
0.000000	1.508435	-60.734856
0.000000	1.508672	-65.004120
0.000000	1.508909	-68.572212
0.000000	1.509147	-70.534119
0.000000	1.509384	-68.728249
0.000000	1.509621	-62.875645
0.000000	1.509858	-50.777973
0.000000	1.510095	-29.959873
0.000000	1.510332	0.323204
0.000000	1.510569	41.701328
0.000000	1.510807	95.212364
0.000000	1.511044	160.029434
0.000000	1.511281	228.332275
0.000000	1.511518	287.307373
0.000000	1.511755	334.786743
0.000000	1.511993	369.555481
0.000000	1.512230	390.219971
0.000000	1.512467	396.936066
0.000000	1.512704	389.943939
0.000000	1.512941	372.668182
0.000000	1.513178	348.610199
0.000000	1.513416	321.464691
0.000000	1.513653	296.530426
0.000000	1.513890	277.765961
0.000000	1.514127	257.803741
0.000000	1.514364	233.661179
0.000000	1.514601	205.942245
0.000000	1.514839	177.064255
0.000000	1.515076	150.964996
0.000000	1.515313	131.632156
0.000000	1.515550	119.331360
0.000000	1.515787	107.024895
0.000000	1.516025	93.572739
0.000000	1.516262	79.420486
0.000000	1.516499	64.568794
0.000000	1.516736	49.343288
0.000000	1.516973	34.792522
0.000000	1.517210	21.313129
0.000000	1.517448	10.235711
0.000000	1.517685	3.244214
0.000000	1.517922	-1.175750
0.000000	1.518159	-5.058603
0.000000	1.518396	-8.281672
0.000000	1.518634	-11.574126
0.000000	1.518871	-14.312967
0.000000	1.519108	-16.167690
0.000000	1.519345	-17.374432
0.000000	1.519582	-17.888662
0.000000	1.519819	-18.080463
0.000000	1.520056	-17.381229
0.000000	1.520294	-15.353605
0.000000	1.520531	-12.112332
0.000000	1.520768	-6.563263
0.000000	1.521005	1.968534
0.000000	1.521242	12.522076
0.000000	1.521480	24.013456
0.000000	1.521717	36.511948
0.000000	1.521954	47.540955
0.000000	1.522191	56.833355
0.000000	1.522428	66.246712
0.000000	1.522666	75.010880
0.000000	1.522903	81.300751
0.000000	1.523140	85.578285
0.000000	1.523377	88.033592
0.000000	1.523614	88.067947
0.000000	1.523851	86.234879
0.000000	1.524089	82.331703
0.000000	1.524326	75.845436
0.000000	1.524563	67.783089
0.000000	1.524800	60.082951
0.000000	1.525037	51.165924
0.000000	1.525274	39.987801
0.000000	1.525512	27.053646
0.000000	1.525749	13.315474
0.000000	1.525986	-0.079661
0.000000	1.526223	-13.068016
0.000000	1.526460	-24.203575
0.000000	1.526697	-32.033207
0.000000	1.526935	-38.387413
0.000000	1.527172	-42.395084
0.000000	1.527409	-45.722557
0.000000	1.527646	-47.877708
0.000000	1.527883	-48.903759
0.000000	1.528121	-49.420616
0.000000	1.528358	-49.534454
0.000000	1.528595	-49.900341
0.000000	1.528832	-50.620033
0.000000	1.529069	-52.407993
0.000000	1.529306	-54.981808
0.000000	1.529544	-59.181808
0.000000	1.529781	-64.892891
0.000000	1.530018	-71.216988
0.000000	1.530255	-76.723930
0.000000	1.530492	-82.196068
0.000000	1.530729	-86.580719
0.000000	1.530967	-90.223061
0.000000	1.531204	-92.610474
0.000000	1.531441	-92.819901
0.000000	1.531678	-91.236855
0.000000	1.531915	-88.257538
0.000000	1.532153	-82.923859
0.000000	1.532390	-75.126175
0.000000	1.532627	-63.906746
0.000000	1.532864	-49.618240
0.000000	1.533101	-33.079727
0.000000	1.533338	-15.099954
0.000000	1.533575	-0.439719
0.000000	1.533813	10.795325
0.000000	1.534050	19.707153
0.000000	1.534287	25.808496
0.000000	1.534524	28.664940
0.000000	1.534761	27.349579
0.000000	1.534999	22.590542
0.000000	1.535236	14.445520
0.000000	1.535473	3.019981
0.000000	1.535710	-10.436343
0.000000	1.535947	-22.965118
0.000000	1.536184	-32.113194
0.000000	1.536422	-39.333504
0.000000	1.536659	-46.842049
0.000000	1.536896	-54.787575
0.000000	1.537133	-61.416580
0.000000	1.537370	-66.926613
0.000000	1.537608	-71.008652
0.000000	1.537845	-73.089241
0.000000	1.538082	-71.417946
0.000000	1.538319	-68.153824
0.000000	1.538556	-62.700001
0.000000	1.538793	-56.084389
0.000000	1.539031	-49.149502
0.000000	1.539268	-42.049309
0.000000	1.539505	-37.622791
0.000000	1.539742	-34.697342
0.000000	1.539979	-31.370283
0.000000	1.540216	-24.851877
0.000000	1.540454	-14.105995
0.000000	1.540691	0.805512
0.000000	1.540928	19.942915
0.000000	1.541165	43.062801
0.000000	1.541402	68.852417
0.000000	1.541640	96.097305
0.000000	1.541877	115.170113
0.000000	1.542114	123.734909
0.000000	1.542351	123.658134
0.000000	1.542588	116.916954
0.000000	1.542825	103.278816
0.000000	1.543062	84.042282
0.000000	1.543300	62.829712
0.000000	1.543537	41.218517
0.000000	1.543774	23.057337
0.000000	1.544011	12.058553
0.000000	1.544248	6.315012
0.000000	1.544486	5.163742
0.000000	1.544723	8.045842
0.000000	1.544960	14.160971
0.000000	1.545197	21.664007
0.000000	1.545434	29.964315
0.000000	1.545671	36.521664
0.000000	1.545909	40.268559
0.000000	1.546146	40.016811
0.000000	1.546383	38.796013
0.000000	1.546620	39.608444
0.000000	1.546857	41.613186
0.000000	1.547095	43.160900
0.000000	1.547332	43.166451
0.000000	1.547569	41.696743
0.000000	1.547806	39.062996
0.000000	1.548043	35.329441
0.000000	1.548280	29.940426
0.000000	1.548518	22.354025
0.000000	1.548755	12.849256
0.000000	1.548992	2.117471
0.000000	1.549229	-9.931993
0.000000	1.549466	-22.719330
0.000000	1.549703	-34.240192
0.000000	1.549941	-44.767845
0.000000	1.550178	-53.117115
0.000000	1.550415	-58.378284
0.000000	1.550652	-60.654118
0.000000	1.550889	-59.323078
0.000000	1.551127	-57.539326
0.000000	1.551364	-56.152615
0.000000	1.551601	-54.440079
0.000000	1.551838	-52.222382
0.000000	1.552075	-49.775291
0.000000	1.552312	-47.220787
0.000000	1.552549	-45.479557
0.000000	1.552787	-43.350143
0.000000	1.553024	-39.792503
0.000000	1.553261	-36.237137
0.000000	1.553498	-32.906315
0.000000	1.553735	-29.108261
0.000000	1.553973	-25.429762
0.000000	1.554210	-22.555939
0.000000	1.554447	-21.689596
0.000000	1.554684	-23.251120
0.000000	1.554921	-25.065815
0.000000	1.555158	-27.316259
0.000000	1.555396	-30.355543
0.000000	1.555633	-33.942997
0.000000	1.555870	-36.348541
0.000000	1.556107	-36.661560
0.000000	1.556344	-35.846779
0.000000	1.556582	-33.721699
0.000000	1.556819	-28.882179
0.000000	1.557056	-19.969929
0.000000	1.557293	-6.088184
0.000000	1.557530	11.426459
0.000000	1.557768	33.239769
0.000000	1.558005	58.027805
0.000000	1.558242	82.790375
0.000000	1.558479	103.833160
0.000000	1.558716	121.277870
0.000000	1.558953	134.928513
0.000000	1.559190	145.683884
0.000000	1.559428	153.779099
0.000000	1.559665	158.432480
0.000000	1.559902	159.542587
0.000000	1.560139	154.773926
0.000000	1.560376	142.622696
0.000000	1.560614	124.894684
0.000000	1.560851	103.453148
0.000000	1.561088	81.524155
0.000000	1.561325	64.188271
0.000000	1.561562	54.376148
0.000000	1.561799	45.152065
0.000000	1.562037	35.753963
0.000000	1.562274	26.166859
0.000000	1.562511	16.534178
0.000000	1.562748	7.126809
0.000000	1.562985	-1.109230
0.000000	1.563222	-7.873614
0.000000	1.563460	-11.380647
0.000000	1.563697	-11.334435
0.000000	1.563934	-7.026484
0.000000	1.564171	1.127155
0.000000	1.564408	12.219244
0.000000	1.564646	26.667656
0.000000	1.564883	43.329292
0.000000	1.565120	60.448696
0.000000	1.565357	77.580696
0.000000	1.565594	92.558044
0.000000	1.565831	106.764618
0.000000	1.566069	120.877739
0.000000	1.566306	134.511139
0.000000	1.566543	145.917831
0.000000	1.566780	155.304443
0.000000	1.567017	162.868317
0.000000	1.567255	169.011276
0.000000	1.567492	174.434128
0.000000	1.567729	179.013580
0.000000	1.567966	181.173126
0.000000	1.568203	181.962250
0.000000	1.568440	182.177338
0.000000	1.568677	181.753616
0.000000	1.568915	182.103470
0.000000	1.569152	184.236038
0.000000	1.569389	190.768860
0.000000	1.569626	201.584290
0.000000	1.569863	218.211166
0.000000	1.570101	241.249588
0.000000	1.570338	271.650421
0.000000	1.570575	309.125580
0.000000	1.570812	351.322357
0.000000	1.571049	388.920593
0.000000	1.571286	418.628265
0.000000	1.571524	439.249573
0.000000	1.571761	449.665253
0.000000	1.571998	449.608612
0.000000	1.572235	440.218231
0.000000	1.572472	421.274048
0.000000	1.572709	392.984985
0.000000	1.572947	356.853485
0.000000	1.573184	318.477814
0.000000	1.573421	282.587067
0.000000	1.573658	255.639572
0.000000	1.573895	239.350174
0.000000	1.574133	226.276688
0.000000	1.574370	213.881119
0.000000	1.574607	202.569153
0.000000	1.574844	191.944351
0.000000	1.575081	181.728973
0.000000	1.575318	172.469330
0.000000	1.575556	164.129242
0.000000	1.575793	158.013855
0.000000	1.576030	154.573944
0.000000	1.576267	152.456329
0.000000	1.576504	152.230057
0.000000	1.576741	154.474701
0.000000	1.576979	159.290512
0.000000	1.577216	166.040604
0.000000	1.577453	174.733383
0.000000	1.577690	184.472534
0.000000	1.577927	194.388214
0.000000	1.578164	201.286423
0.000000	1.578402	192.423721
0.000000	1.578639	183.390030
0.000000	1.578876	186.733780
0.000000	1.579113	189.740494
0.000000	1.579350	191.873825
0.000000	1.579588	194.533447
0.000000	1.579825	194.467636
0.000000	1.580062	186.771835
0.000000	1.580299	171.621078
0.000000	1.580536	155.663971
0.000000	1.580773	142.730240
0.000000	1.581011	131.724915
0.000000	1.581248	124.206215
0.000000	1.581485	120.724960
0.000000	1.581722	119.698128
0.000000	1.581959	119.561592
0.000000	1.582196	119.995438
0.000000	1.582434	121.203186
0.000000	1.582671	123.224632
0.000000	1.582908	124.476707
0.000000	1.583145	125.654388
0.000000	1.583382	126.532738
0.000000	1.583619	126.992676
0.000000	1.583857	127.623703
0.000000	1.584094	127.531799
0.000000	1.584331	125.533516
0.000000	1.584568	121.582687
0.000000	1.584805	116.136803
0.000000	1.585043	110.525848
0.000000	1.585280	103.740227
0.000000	1.585517	96.830940
0.000000	1.585754	90.886978
0.000000	1.585991	85.256760
0.000000	1.586228	78.356468
0.000000	1.586466	70.196785
0.000000	1.586703	62.041878
0.000000	1.586940	54.971035
0.000000	1.587177	48.954735
0.000000	1.587414	44.858177
0.000000	1.587651	42.363819
0.000000	1.587889	41.842323
0.000000	1.588126	44.829704
0.000000	1.588363	50.561195
0.000000	1.588600	58.173367
0.000000	1.588837	66.399879
0.000000	1.589075	75.475769
0.000000	1.589312	85.413849
0.000000	1.589549	96.009033
0.000000	1.589786	106.736298
0.000000	1.590023	118.481987
0.000000	1.590261	131.132248
0.000000	1.590497	144.691879
0.000000	1.590735	158.482834
0.000000	1.590972	173.709824
0.000000	1.591209	190.334793
0.000000	1.591446	207.765717
0.000000	1.591683	222.306122
0.000000	1.591921	228.275040
0.000000	1.592158	227.550186
0.000000	1.592395	221.073257
0.000000	1.592632	210.160126
0.000000	1.592869	196.105011
0.000000	1.593107	182.121643
0.000000	1.593344	171.329086
0.000000	1.593581	166.428772
0.000000	1.593818	162.860779
0.000000	1.594055	159.605362
0.000000	1.594292	157.224762
0.000000	1.594530	155.548309
0.000000	1.594767	155.508743
0.000000	1.595004	156.500763
0.000000	1.595241	159.367966
0.000000	1.595478	163.738312
0.000000	1.595716	170.601151
0.000000	1.595953	178.985260
0.000000	1.596190	188.277908
0.000000	1.596427	197.277969
0.000000	1.596664	205.436249
0.000000	1.596901	211.719803
0.000000	1.597139	214.552261
0.000000	1.597376	213.996460
0.000000	1.597613	210.687500
0.000000	1.597850	204.166534
0.000000	1.598087	194.700699
0.000000	1.598324	183.568344
0.000000	1.598562	172.535706
0.000000	1.598799	161.790192
0.000000	1.599036	154.062012
0.000000	1.599273	146.934921
0.000000	1.599510	139.882050
0.000000	1.599748	132.270554
0.000000	1.599985	126.584259
0.000000	1.600222	124.820175
0.000000	1.600459	125.309807
0.000000	1.600696	127.902641
0.000000	1.600933	131.619064
0.000000	1.601170	138.273438
0.000000	1.601408	149.021912
0.000000	1.601645	165.751236
0.000000	1.601882	190.107666
0.000000	1.602119	221.934387
0.000000	1.602356	260.531647
0.000000	1.602594	304.152405
0.000000	1.602831	343.185364
0.000000	1.603068	374.949646
0.000000	1.603305	397.721558
0.000000	1.603542	411.234436
0.000000	1.603779	416.134583
0.000000	1.604017	412.861023
0.000000	1.604254	400.853119
0.000000	1.604491	380.949585
0.000000	1.604728	355.265594
0.000000	1.604965	327.392090
0.000000	1.605203	300.721802
0.000000	1.605440	279.544495
0.000000	1.605677	266.748688
0.000000	1.605914	258.617950
0.000000	1.606151	252.015396
0.000000	1.606388	246.711761
0.000000	1.606626	242.668793
0.000000	1.606863	240.967133
0.000000	1.607100	243.539597
0.000000	1.607337	252.266724
0.000000	1.607574	268.715240
0.000000	1.607811	287.692719
0.000000	1.608049	304.524963
0.000000	1.608286	319.890381
0.000000	1.608523	333.661621
0.000000	1.608760	344.393311
0.000000	1.608997	350.013977
0.000000	1.609234	348.154816
0.000000	1.609472	339.557434
0.000000	1.609709	326.085876
0.000000	1.609946	310.656830
0.000000	1.610183	298.146393
0.000000	1.610420	286.846497
0.000000	1.610657	274.452118
0.000000	1.610895	262.926086
0.000000	1.611132	251.940247
0.000000	1.611369	242.500031
0.000000	1.611606	235.241730
0.000000	1.611843	229.636490
0.000000	1.612081	224.112885
0.000000	1.612318	217.633469
0.000000	1.612555	210.130264
0.000000	1.612792	202.270096
0.000000	1.613029	194.502182
0.000000	1.613266	190.642792
0.000000	1.613504	191.100449
0.000000	1.613741	195.649612
0.000000	1.613978	202.450516
0.000000	1.614215	209.436478
0.000000	1.614452	218.690567
0.000000	1.614690	231.500290
0.000000	1.614927	248.439987
0.000000	1.615164	270.725677
0.000000	1.615401	294.982239
0.000000	1.615638	313.933167
0.000000	1.615875	326.999756
0.000000	1.616112	334.136261
0.000000	1.616350	337.126801
0.000000	1.616587	336.903961
0.000000	1.616824	335.294098
0.000000	1.617061	334.515350
0.000000	1.617298	338.701538
0.000000	1.617536	349.986877
0.000000	1.617773	370.963684
0.000000	1.618010	392.910065
0.000000	1.618247	409.000061
0.000000	1.618484	419.566132
0.000000	1.618721	428.063538
0.000000	1.618959	436.008087
0.000000	1.619196	441.677368
0.000000	1.619433	445.830627
0.000000	1.619670	450.871399
0.000000	1.619907	459.668701
0.000000	1.620144	470.614624
0.000000	1.620382	478.670685
0.000000	1.620619	482.610382
0.000000	1.620856	482.279846
0.000000	1.621093	476.371277
0.000000	1.621330	462.754486
0.000000	1.621568	441.040314
0.000000	1.621805	410.143494
0.000000	1.622042	370.248383
0.000000	1.622279	324.264313
0.000000	1.622516	276.861084
0.000000	1.622754	233.775223
0.000000	1.622991	202.969955
0.000000	1.623228	184.896652
0.000000	1.623465	169.443588
0.000000	1.623702	155.581375
0.000000	1.623939	142.639938
0.000000	1.624177	129.734741
0.000000	1.624414	118.055305
0.000000	1.624651	108.857208
0.000000	1.624888	100.810219
0.000000	1.625125	95.032936
0.000000	1.625362	87.900772
0.000000	1.625600	77.478928
0.000000	1.625837	67.569756
0.000000	1.626074	57.101772
0.000000	1.626311	51.648758
0.000000	1.626548	46.886406
0.000000	1.626785	43.065826
0.000000	1.627023	39.691185
0.000000	1.627260	37.318256
0.000000	1.627497	36.234329
0.000000	1.627734	36.170887
0.000000	1.627971	36.413280
0.000000	1.628209	36.688530
0.000000	1.628446	36.133137
0.000000	1.628683	35.143757
0.000000	1.628920	35.054829
0.000000	1.629157	35.771580
0.000000	1.629394	36.393902
0.000000	1.629632	36.680737
0.000000	1.629869	37.115902
0.000000	1.630106	36.745831
0.000000	1.630343	35.606735
0.000000	1.630580	34.078087
0.000000	1.630817	32.649937
0.000000	1.631055	32.149189
0.000000	1.631292	32.371513
0.000000	1.631529	33.244282
0.000000	1.631766	35.067562
0.000000	1.632003	38.234047
0.000000	1.632240	43.269798
0.000000	1.632478	49.771976
0.000000	1.632715	57.191540
0.000000	1.632952	64.017372
0.000000	1.633189	69.088242
0.000000	1.633426	69.707024
0.000000	1.633664	65.572739
0.000000	1.633901	63.866943
0.000000	1.634138	61.605190
0.000000	1.634375	59.419922
0.000000	1.634612	58.601219
0.000000	1.634849	59.340984
0.000000	1.635087	62.325642
0.000000	1.635324	67.570770
0.000000	1.635561	75.628746
0.000000	1.635798	87.120697
0.000000	1.636035	101.157120
0.000000	1.636272	116.008629
0.000000	1.636510	126.181091
0.000000	1.636747	131.300888
0.000000	1.636984	132.828644
0.000000	1.637221	131.137100
0.000000	1.637458	127.549507
0.000000	1.637696	122.623962
0.000000	1.637933	119.676620
0.000000	1.638170	119.902870
0.000000	1.638407	126.199120
0.000000	1.638644	134.365234
0.000000	1.638881	144.470459
0.000000	1.639118	155.302856
0.000000	1.639356	167.200485
0.000000	1.639593	179.983627
0.000000	1.639830	192.129044
0.000000	1.640067	203.874603
0.000000	1.640304	216.256805
0.000000	1.640542	230.026474
0.000000	1.640779	245.507813
0.000000	1.641016	263.365936
0.000000	1.641253	285.427032
0.000000	1.641490	309.003204
0.000000	1.641727	336.409149
0.000000	1.641965	372.557495
0.000000	1.642202	419.257233
0.000000	1.642439	477.918427
0.000000	1.642676	549.221313
0.000000	1.642913	619.088257
0.000000	1.643151	678.414917
0.000000	1.643388	724.645508
0.000000	1.643625	755.465393
0.000000	1.643862	771.905151
0.000000	1.644099	775.563354
0.000000	1.644336	766.589783
0.000000	1.644574	745.184631
0.000000	1.644811	712.327820
0.000000	1.645048	672.495300
0.000000	1.645285	631.560242
0.000000	1.645522	594.459900
0.000000	1.645759	566.003601
0.000000	1.645997	546.182373
0.000000	1.646234	523.797546
0.000000	1.646471	500.777466
0.000000	1.646708	472.493958
0.000000	1.646945	438.945068
0.000000	1.647183	402.753906
0.000000	1.647420	360.619324
0.000000	1.647657	314.011383
0.000000	1.647894	267.204834
0.000000	1.648131	229.105804
0.000000	1.648368	205.321625
0.000000	1.648605	184.751572
0.000000	1.648843	167.701843
0.000000	1.649080	153.257568
0.000000	1.649317	141.256271
0.000000	1.649554	130.694138
0.000000	1.649791	122.334877
0.000000	1.650029	115.384972
0.000000	1.650266	109.272408
0.000000	1.650503	103.807503
0.000000	1.650740	99.436684
0.000000	1.650977	96.371704
0.000000	1.651214	93.446449
0.000000	1.651452	90.177711
0.000000	1.651689	86.614944
0.000000	1.651926	82.415413
0.000000	1.652163	77.829117
0.000000	1.652400	74.455292
0.000000	1.652638	71.564178
0.000000	1.652875	69.758331
0.000000	1.653112	68.812721
0.000000	1.653349	69.192978
0.000000	1.653586	70.452950
0.000000	1.653823	74.334000
0.000000	1.654061	77.698265
0.000000	1.654298	81.050102
0.000000	1.654535	84.112206
0.000000	1.654772	85.433685
0.000000	1.655009	85.599335
0.000000	1.655246	83.459229
0.000000	1.655484	79.294014
0.000000	1.655721	73.219147
0.000000	1.655958	66.163452
0.000000	1.656195	59.750568
0.000000	1.656432	53.559044
0.000000	1.656670	47.568485
0.000000	1.656907	42.531712
0.000000	1.657144	40.419102
0.000000	1.657381	40.906536
0.000000	1.657618	43.162716
0.000000	1.657855	45.747494
0.000000	1.658092	47.783619
0.000000	1.658330	49.567081
0.000000	1.658567	51.430996
0.000000	1.658804	51.918243
0.000000	1.659041	50.330776
0.000000	1.659278	50.597839
0.000000	1.659516	50.221439
0.000000	1.659753	49.526485
0.000000	1.659990	48.690884
0.000000	1.660227	47.646236
0.000000	1.660464	46.848400
0.000000	1.660702	46.956184
0.000000	1.660939	48.808067
0.000000	1.661176	54.433826
0.000000	1.661413	63.498615
0.000000	1.661650	76.219902
0.000000	1.661887	92.668121
0.000000	1.662125	111.709938
0.000000	1.662362	131.875351
0.000000	1.662599	146.918854
0.000000	1.662836	155.589432
0.000000	1.663073	160.838989
0.000000	1.663311	165.313812
0.000000	1.663548	169.518875
0.000000	1.663785	176.143112
0.000000	1.664022	187.905579
0.000000	1.664259	198.577637
0.000000	1.664496	212.102371
0.000000	1.664733	221.832199
0.000000	1.664971	227.332596
0.000000	1.665208	227.477264
0.000000	1.665445	223.370605
0.000000	1.665682	215.288330
0.000000	1.665919	206.650513
0.000000	1.666157	201.911194
0.000000	1.666394	204.953354
0.000000	1.666631	220.545288
0.000000	1.666868	239.849823
0.000000	1.667105	257.861023
0.000000	1.667342	268.639771
0.000000	1.667580	270.615356
0.000000	1.667817	265.145020
0.000000	1.668054	254.382629
0.000000	1.668291	238.891754
0.000000	1.668528	219.869934
0.000000	1.668765	201.363129
0.000000	1.669003	189.161133
0.000000	1.669240	186.297394
0.000000	1.669477	187.280853
0.000000	1.669714	191.638474
0.000000	1.669951	197.531311
0.000000	1.670189	200.695160
0.000000	1.670426	202.122040
0.000000	1.670663	204.136734
0.000000	1.670900	208.112595
0.000000	1.671137	217.048981
0.000000	1.671374	228.835419
0.000000	1.671612	239.443359
0.000000	1.671849	249.418274
0.000000	1.672086	260.141418
0.000000	1.672323	271.605774
0.000000	1.672560	281.354614
0.000000	1.672798	290.932831
0.000000	1.673035	301.145935
0.000000	1.673272	312.285736
0.000000	1.673509	323.942108
0.000000	1.673746	333.783752
0.000000	1.673983	341.759064
0.000000	1.674220	347.697998
0.000000	1.674458	353.585175
0.000000	1.674695	359.583008
0.000000	1.674932	365.263214
0.000000	1.675169	370.873199
0.000000	1.675406	374.325867
0.000000	1.675644	371.763306
0.000000	1.675881	363.078461
0.000000	1.676118	348.154449
0.000000	1.676355	327.783539
0.000000	1.676592	308.648621
0.000000	1.676829	296.862183
0.000000	1.677067	283.475342
0.000000	1.677304	269.211578
0.000000	1.677541	256.096741
0.000000	1.677778	246.568573
0.000000	1.678015	239.670456
0.000000	1.678252	236.208633
0.000000	1.678490	236.677170
0.000000	1.678727	240.763748
0.000000	1.678964	247.027802
0.000000	1.679201	254.881241
0.000000	1.679438	259.883453
0.000000	1.679676	261.688141
0.000000	1.679913	260.896667
0.000000	1.680150	259.110138
0.000000	1.680387	257.263916
0.000000	1.680624	256.033356
0.000000	1.680861	257.848022
0.000000	1.681099	263.593109
0.000000	1.681336	267.453064
0.000000	1.681573	266.810028
0.000000	1.681810	262.128510
0.000000	1.682047	255.727188
0.000000	1.682284	250.531296
0.000000	1.682522	246.961655
0.000000	1.682759	243.558212
0.000000	1.682996	241.433548
0.000000	1.683233	239.837555
0.000000	1.683470	238.622787
0.000000	1.683707	238.159271
0.000000	1.683945	237.633408
0.000000	1.684182	237.227463
0.000000	1.684419	236.743591
0.000000	1.684656	235.276062
0.000000	1.684893	232.618591
0.000000	1.685131	228.621841
0.000000	1.685368	224.525558
0.000000	1.685605	223.137741
0.000000	1.685842	224.639175
0.000000	1.686079	227.560623
0.000000	1.686316	230.372803
0.000000	1.686554	230.818237
0.000000	1.686791	228.941666
0.000000	1.687028	226.998383
0.000000	1.687265	218.585220
0.000000	1.687502	220.223526
0.000000	1.687739	225.994949
0.000000	1.687977	236.834518
0.000000	1.688214	253.443161
0.000000	1.688451	276.228485
0.000000	1.688688	308.321167
0.000000	1.688925	352.278687
0.000000	1.689162	409.224152
0.000000	1.689400	480.978271
0.000000	1.689637	553.160400
0.000000	1.689874	619.324097
0.000000	1.690111	678.804016
0.000000	1.690348	730.100403
0.000000	1.690586	772.261597
0.000000	1.690823	803.272949
0.000000	1.691060	822.079956
0.000000	1.691297	826.804932
0.000000	1.691534	819.124207
0.000000	1.691772	799.674011
0.000000	1.692009	767.949219
0.000000	1.692246	726.266296
0.000000	1.692483	680.374207
0.000000	1.692720	636.136963
0.000000	1.692957	587.329163
0.000000	1.693195	529.122620
0.000000	1.693432	465.656067
0.000000	1.693669	404.562653
0.000000	1.693906	356.343689
0.000000	1.694143	319.684479
0.000000	1.694380	289.661926
0.000000	1.694618	265.475037
0.000000	1.694855	246.879517
0.000000	1.695092	230.744049
0.000000	1.695329	216.613510
0.000000	1.695566	204.796310
0.000000	1.695804	192.933273
0.000000	1.696041	180.919373
0.000000	1.696278	169.155411
0.000000	1.696515	157.708344
0.000000	1.696752	148.447281
0.000000	1.696989	142.666718
0.000000	1.697226	139.561752
0.000000	1.697464	138.656799
0.000000	1.697701	139.222092
0.000000	1.697938	141.260559
0.000000	1.698175	145.055573
0.000000	1.698412	149.337891
0.000000	1.698650	153.829926
0.000000	1.698887	157.753601
0.000000	1.699124	161.558716
0.000000	1.699361	165.027527
0.000000	1.699598	168.347153
0.000000	1.699835	171.163406
0.000000	1.700073	173.198837
0.000000	1.700310	174.664124
0.000000	1.700547	177.144684
0.000000	1.700784	180.671432
0.000000	1.701021	185.329849
0.000000	1.701259	191.750351
0.000000	1.701496	200.242691
0.000000	1.701733	211.705963
0.000000	1.701970	226.106873
0.000000	1.702207	242.489182
0.000000	1.702444	261.224335
0.000000	1.702682	281.683716
0.000000	1.702919	301.779022
0.000000	1.703156	321.734314
0.000000	1.703393	338.849854
0.000000	1.703630	350.070068
0.000000	1.703867	354.773132
0.000000	1.704105	354.051758
0.000000	1.704342	348.492401
0.000000	1.704579	337.678497
0.000000	1.704816	321.438965
0.000000	1.705053	301.628693
0.000000	1.705291	280.560059
0.000000	1.705528	260.843140
0.000000	1.705765	243.839905
0.000000	1.706002	229.575317
0.000000	1.706239	217.982803
0.000000	1.706476	207.589691
0.000000	1.706713	198.733093
0.000000	1.706951	192.599152
0.000000	1.707188	189.151566
0.000000	1.707425	188.157944
0.000000	1.707662	189.428253
0.000000	1.707899	193.048004
0.000000	1.708137	199.233673
0.000000	1.708374	208.300613
0.000000	1.708611	218.943939
0.000000	1.708848	227.033295
0.000000	1.709085	237.190308
0.000000	1.709322	244.068359
0.000000	1.709560	252.618103
0.000000	1.709797	262.312408
0.000000	1.710034	274.194366
0.000000	1.710271	285.282990
0.000000	1.710508	294.111816
0.000000	1.710746	302.399323
0.000000	1.710983	310.151093
0.000000	1.711220	316.398590
0.000000	1.711457	321.273804
0.000000	1.711694	325.343567
0.000000	1.711931	328.505737
0.000000	1.712169	330.939087
0.000000	1.712406	332.405396
0.000000	1.712643	332.881958
0.000000	1.712880	332.852814
0.000000	1.713117	333.568512
0.000000	1.713354	335.543610
0.000000	1.713592	339.540741
0.000000	1.713829	345.274261
0.000000	1.714066	352.894836
0.000000	1.714303	362.480804
0.000000	1.714540	374.132050
0.000000	1.714777	385.301056
0.000000	1.715015	392.780182
0.000000	1.715252	399.243408
0.000000	1.715489	405.421356
0.000000	1.715726	412.104462
0.000000	1.715963	416.927643
0.000000	1.716200	420.423248
0.000000	1.716438	423.264587
0.000000	1.716675	425.133148
0.000000	1.716912	426.735229
0.000000	1.717149	428.461578
0.000000	1.717386	430.679901
0.000000	1.717624	433.569580
0.000000	1.717861	436.125305
0.000000	1.718098	437.754547
0.000000	1.718335	438.748657
0.000000	1.718572	439.140808
0.000000	1.718809	439.567322
0.000000	1.719047	440.301361
0.000000	1.719284	442.174500
0.000000	1.719521	445.674774
0.000000	1.719758	450.726898
0.000000	1.719995	457.105927
0.000000	1.720233	464.535187
0.000000	1.720470	473.058258
0.000000	1.720707	481.002777
0.000000	1.720944	486.109711
0.000000	1.721181	489.937622
0.000000	1.721418	493.506256
0.000000	1.721655	496.691284
0.000000	1.721893	499.730988
0.000000	1.722130	501.286194
0.000000	1.722367	501.478424
0.000000	1.722604	501.008484
0.000000	1.722841	500.292175
0.000000	1.723079	499.652710
0.000000	1.723316	498.801483
0.000000	1.723553	497.419617
0.000000	1.723790	495.768127
0.000000	1.724027	493.943878
0.000000	1.724265	492.670990
0.000000	1.724502	490.577942
0.000000	1.724739	487.429291
0.000000	1.724976	482.046661
0.000000	1.725213	473.715424
0.000000	1.725450	462.203400
0.000000	1.725688	447.247864
0.000000	1.725925	429.804108
0.000000	1.726162	412.281372
0.000000	1.726399	396.850342
0.000000	1.726636	381.239288
0.000000	1.726873	364.582794
0.000000	1.727111	347.258301
0.000000	1.727348	329.285522
0.000000	1.727585	312.033356
0.000000	1.727822	296.381073
0.000000	1.728059	282.582153
0.000000	1.728297	271.481110
0.000000	1.728534	261.635651
0.000000	1.728771	254.233261
0.000000	1.729008	248.226517
0.000000	1.729245	238.523972
0.000000	1.729482	225.319687
0.000000	1.729720	211.214264
0.000000	1.729957	198.270508
0.000000	1.730194	188.756302
0.000000	1.730431	184.332550
0.000000	1.730668	181.975311
0.000000	1.730905	180.102585
0.000000	1.731143	179.180283
0.000000	1.731380	179.888824
0.000000	1.731617	182.936096
0.000000	1.731854	188.446579
0.000000	1.732091	198.244003
0.000000	1.732328	210.621552
0.000000	1.732566	218.820480
0.000000	1.732803	226.000198
0.000000	1.733040	228.057785
0.000000	1.733277	228.138626
0.000000	1.733514	221.724808
0.000000	1.733752	206.729965
0.000000	1.733989	185.515457
0.000000	1.734226	164.409256
0.000000	1.734463	150.239594
0.000000	1.734700	145.468353
0.000000	1.734937	142.991730
0.000000	1.735175	142.772980
0.000000	1.735412	144.553680
0.000000	1.735649	147.549606
0.000000	1.735886	151.760941
0.000000	1.736123	156.631699
0.000000	1.736360	163.534546
0.000000	1.736598	173.144913
0.000000	1.736835	184.242599
0.000000	1.737072	197.281799
0.000000	1.737309	213.783081
0.000000	1.737546	233.515411
0.000000	1.737783	255.874680
0.000000	1.738021	278.360809
0.000000	1.738258	297.311615
0.000000	1.738495	314.523163
0.000000	1.738732	327.774933
0.000000	1.738969	334.443390
0.000000	1.739207	334.081207
0.000000	1.739444	328.824768
0.000000	1.739681	319.359314
0.000000	1.739918	305.904449
0.000000	1.740155	292.281006
0.000000	1.740392	282.762085
0.000000	1.740630	278.308441
0.000000	1.740867	275.258911
0.000000	1.741104	273.313385
0.000000	1.741341	272.756195
0.000000	1.741578	273.400238
0.000000	1.741815	275.554047
0.000000	1.742053	278.692444
0.000000	1.742290	282.398926
0.000000	1.742527	286.263763
0.000000	1.742764	290.754395
0.000000	1.743001	293.837158
0.000000	1.743239	294.625916
0.000000	1.743476	293.544220
0.000000	1.743713	291.300903
0.000000	1.743950	287.644714
0.000000	1.744187	282.897980
0.000000	1.744424	277.848358
0.000000	1.744661	273.123810
0.000000	1.744899	268.311035
0.000000	1.745136	262.805481
0.000000	1.745373	256.724396
0.000000	1.745610	251.558380
0.000000	1.745847	250.494675
0.000000	1.746085	252.054352
0.000000	1.746322	255.690918
0.000000	1.746559	260.401672
0.000000	1.746796	266.567596
0.000000	1.747033	272.830994
0.000000	1.747270	279.102448
0.000000	1.747508	284.821930
0.000000	1.747745	288.734344
0.000000	1.747982	290.416351
0.000000	1.748219	288.440552
0.000000	1.748456	284.199432
0.000000	1.748694	278.590637
0.000000	1.748931	272.041046
0.000000	1.749168	263.843536
0.000000	1.749405	254.582001
0.000000	1.749642	244.613251
0.000000	1.749879	234.894745
0.000000	1.750117	225.261230
0.000000	1.750354	216.913254
0.000000	1.750591	210.580063
0.000000	1.750828	205.559235
0.000000	1.751065	202.566971
0.000000	1.751302	200.476547
0.000000	1.751540	199.310104
0.000000	1.751777	198.493454
0.000000	1.752014	196.629349
0.000000	1.752251	193.994431
0.000000	1.752488	190.816971
0.000000	1.752726	186.529221
0.000000	1.752963	181.819778
0.000000	1.753200	176.717972
0.000000	1.753437	171.285767
0.000000	1.753674	165.398438
0.000000	1.753911	158.539337
0.000000	1.754148	151.559479
0.000000	1.754386	144.912750
0.000000	1.754623	140.181061
0.000000	1.754860	138.059006
0.000000	1.755097	138.310654
0.000000	1.755334	142.700668
0.000000	1.755572	149.835587
0.000000	1.755809	158.314484
0.000000	1.756046	166.107376
0.000000	1.756283	172.632706
0.000000	1.756520	177.341797
0.000000	1.756757	181.606110
0.000000	1.756995	184.503693
0.000000	1.757232	186.521912
0.000000	1.757469	187.689499
0.000000	1.757706	187.560318
0.000000	1.757943	186.189407
0.000000	1.758181	185.845520
0.000000	1.758418	188.280670
0.000000	1.758655	191.124893
0.000000	1.758892	194.571411
0.000000	1.759129	198.358505
0.000000	1.759367	202.489960
0.000000	1.759604	206.416855
0.000000	1.759841	209.431671
0.000000	1.760078	210.977661
0.000000	1.760315	212.050858
0.000000	1.760552	213.038406
0.000000	1.760790	215.096664
0.000000	1.761027	217.062317
0.000000	1.761264	217.560989
0.000000	1.761501	218.491776
0.000000	1.761738	220.242920
0.000000	1.761975	221.704834
0.000000	1.762213	222.358231
0.000000	1.762450	222.270142
0.000000	1.762687	221.782318
0.000000	1.762924	222.340225
0.000000	1.763161	224.952820
0.000000	1.763398	230.272003
0.000000	1.763636	237.501266
0.000000	1.763873	244.827240
0.000000	1.764110	249.495987
0.000000	1.764347	253.449768
0.000000	1.764584	256.345490
0.000000	1.764821	257.881897
0.000000	1.765059	258.452148
0.000000	1.765296	257.715515
0.000000	1.765533	256.158447
0.000000	1.765770	253.889603
0.000000	1.766007	251.926086
0.000000	1.766245	250.822662
0.000000	1.766482	250.471436
0.000000	1.766719	249.467865
0.000000	1.766956	247.946945
0.000000	1.767193	246.480331
0.000000	1.767430	245.463501
0.000000	1.767668	244.823059
0.000000	1.767905	244.818375
0.000000	1.768142	246.014908
0.000000	1.768379	248.512985
0.000000	1.768616	250.938110
0.000000	1.768854	251.682388
0.000000	1.769091	251.347031
0.000000	1.769328	250.065521
0.000000	1.769565	248.798813
0.000000	1.769802	247.599701
0.000000	1.770039	247.230103
0.000000	1.770276	246.829758
0.000000	1.770514	245.580719
0.000000	1.770751	243.767105
0.000000	1.770988	241.402481
0.000000	1.771225	238.976868
0.000000	1.771462	236.751968
0.000000	1.771700	235.104050
0.000000	1.771937	235.103012
0.000000	1.772174	237.356735
0.000000	1.772411	242.263138
0.000000	1.772648	248.961151
0.000000	1.772885	256.630493
0.000000	1.773123	265.774384
0.000000	1.773360	275.254395
0.000000	1.773597	283.761566
0.000000	1.773834	291.637360
0.000000	1.774071	300.118469
0.000000	1.774308	309.704132
0.000000	1.774546	319.652740
0.000000	1.774783	330.917053
0.000000	1.775020	343.059662
0.000000	1.775257	354.365204
0.000000	1.775494	365.138062
0.000000	1.775732	373.105865
0.000000	1.775969	375.458130
0.000000	1.776206	372.316956
0.000000	1.776443	365.607330
0.000000	1.776680	357.574707
0.000000	1.776917	350.229553
0.000000	1.777155	347.139709
0.000000	1.777392	349.062347
0.000000	1.777629	356.813629
0.000000	1.777866	371.563385
0.000000	1.778103	394.481781
0.000000	1.778341	422.897858
0.000000	1.778578	451.394501
0.000000	1.778815	469.873352
0.000000	1.779052	475.045715
0.000000	1.779289	466.229584
0.000000	1.779526	446.592255
0.000000	1.779763	423.411316
0.000000	1.780001	404.020691
0.000000	1.780238	395.590912
0.000000	1.780475	406.175629
0.000000	1.780712	432.335602
0.000000	1.780949	470.365540
0.000000	1.781187	511.720337
0.000000	1.781424	540.680054
0.000000	1.781661	555.081360
0.000000	1.781898	555.073181
0.000000	1.782135	540.360962
0.000000	1.782372	510.559021
0.000000	1.782610	468.139374
0.000000	1.782847	419.113251
0.000000	1.783084	372.804932
0.000000	1.783321	338.920380
0.000000	1.783558	323.424866
0.000000	1.783795	310.070770
0.000000	1.784033	298.918091
0.000000	1.784270	289.886627
0.000000	1.784507	283.371948
0.000000	1.784744	279.020020
0.000000	1.784981	277.217529
0.000000	1.785219	278.856750
0.000000	1.785456	283.773376
0.000000	1.785693	291.319519
0.000000	1.785930	301.385193
0.000000	1.786167	311.355011
0.000000	1.786404	318.576904
0.000000	1.786642	321.707428
0.000000	1.786879	321.343475
0.000000	1.787116	317.751770
0.000000	1.787353	311.607422
0.000000	1.787590	305.077637
0.000000	1.787827	299.543304
0.000000	1.788065	296.481445
0.000000	1.788302	295.345642
0.000000	1.788539	296.687866
0.000000	1.788776	299.464111
0.000000	1.789013	303.045807
0.000000	1.789250	305.958801
0.000000	1.789488	308.276855
0.000000	1.789725	308.122162
0.000000	1.789962	305.988220
0.000000	1.790199	302.233704
0.000000	1.790436	296.461761
0.000000	1.790674	290.170105
0.000000	1.790911	285.044800
0.000000	1.791148	282.842468
0.000000	1.791385	280.793823
0.000000	1.791622	279.103119
0.000000	1.791860	278.503204
0.000000	1.792097	274.383514
0.000000	1.792334	279.173248
0.000000	1.792571	287.367493
0.000000	1.792808	299.259766
0.000000	1.793045	314.396942
0.000000	1.793282	325.733917
0.000000	1.793520	328.218719
0.000000	1.793757	323.115997
0.000000	1.793994	313.149170
0.000000	1.794231	298.621429
0.000000	1.794468	280.068176
0.000000	1.794706	262.442841
0.000000	1.794943	249.831482
0.000000	1.795180	243.036163
0.000000	1.795417	236.794754
0.000000	1.795654	231.425842
0.000000	1.795891	227.120560
0.000000	1.796129	222.866760
0.000000	1.796366	218.794937
0.000000	1.796603	215.176865
0.000000	1.796840	211.448349
0.000000	1.797077	208.373856
0.000000	1.797315	205.997070
0.000000	1.797552	203.346008
0.000000	1.797789	200.777649
0.000000	1.798026	197.675934
0.000000	1.798263	194.117050
0.000000	1.798500	191.031662
0.000000	1.798738	189.573013
0.000000	1.798975	192.203033
0.000000	1.799212	201.608658
0.000000	1.799449	218.829437
0.000000	1.799686	245.314758
0.000000	1.799923	281.886169
0.000000	1.800161	327.210999
0.000000	1.800398	376.894897
0.000000	1.800635	420.393219
0.000000	1.800872	458.048462
0.000000	1.801109	488.184113
0.000000	1.801347	508.915619
0.000000	1.801584	519.600891
0.000000	1.801821	520.853210
0.000000	1.802058	511.349457
0.000000	1.802295	490.351440
0.000000	1.802532	457.603058
0.000000	1.802769	415.615448
0.000000	1.803007	368.317261
0.000000	1.803244	321.246948
0.000000	1.803481	279.861389
0.000000	1.803718	249.413773
0.000000	1.803955	224.888947
0.000000	1.804193	200.156708
0.000000	1.804430	188.185806
0.000000	1.804667	181.013901
0.000000	1.804904	177.932358
0.000000	1.805141	178.032730
0.000000	1.805378	180.617920
0.000000	1.805616	189.219879
0.000000	1.805853	199.603531
0.000000	1.806090	211.744827
0.000000	1.806327	223.845398
0.000000	1.806564	233.561142
0.000000	1.806802	237.354584
0.000000	1.807039	234.558746
0.000000	1.807276	225.784729
0.000000	1.807513	213.275955
0.000000	1.807750	198.909195
0.000000	1.807987	185.308701
0.000000	1.808225	174.997406
0.000000	1.808462	168.533997
0.000000	1.808699	162.713867
0.000000	1.808936	157.006805
0.000000	1.809173	150.653641
0.000000	1.809410	143.731262
0.000000	1.809648	136.879318
0.000000	1.809885	131.437119
0.000000	1.810122	126.603951
0.000000	1.810359	122.394775
0.000000	1.810596	119.195740
0.000000	1.810834	116.644623
0.000000	1.811071	114.796326
0.000000	1.811308	114.121284
0.000000	1.811545	114.149323
0.000000	1.811782	114.426620
0.000000	1.812019	113.367104
0.000000	1.812256	110.643669
0.000000	1.812494	107.200600
0.000000	1.812731	104.177490
0.000000	1.812968	103.312225
0.000000	1.813205	103.310310
0.000000	1.813442	103.498810
0.000000	1.813680	104.764534
0.000000	1.813917	106.914772
0.000000	1.814154	109.470673
0.000000	1.814391	113.512062
0.000000	1.814628	118.796196
0.000000	1.814865	124.563103
0.000000	1.815103	130.437286
0.000000	1.815340	137.474197
0.000000	1.815577	145.743362
0.000000	1.815814	155.563324
0.000000	1.816051	167.797424
0.000000	1.816289	182.769928
0.000000	1.816526	198.534439
0.000000	1.816763	213.336716
0.000000	1.817000	227.519043
0.000000	1.817237	237.649628
0.000000	1.817474	244.092194
0.000000	1.817712	243.411530
0.000000	1.817949	236.043350
0.000000	1.818186	223.500946
0.000000	1.818423	205.895798
0.000000	1.818660	184.556000
0.000000	1.818897	163.786758
0.000000	1.819135	150.149048
0.000000	1.819372	144.586838
0.000000	1.819609	140.093140
0.000000	1.819846	135.809402
0.000000	1.820083	132.318741
0.000000	1.820320	129.085220
0.000000	1.820558	126.418480
0.000000	1.820795	124.933975
0.000000	1.821032	124.325943
0.000000	1.821269	124.663597
0.000000	1.821506	126.396835
0.000000	1.821743	128.868820
0.000000	1.821981	132.214218
0.000000	1.822218	136.164215
0.000000	1.822455	140.873367
0.000000	1.822692	146.197479
0.000000	1.822929	150.589325
0.000000	1.823167	154.650238
0.000000	1.823404	158.190552
0.000000	1.823641	160.673294
0.000000	1.823878	163.046051
0.000000	1.824115	165.084869
0.000000	1.824353	166.790100
0.000000	1.824590	167.679840
0.000000	1.824827	167.172836
0.000000	1.825064	166.096664
0.000000	1.825301	164.535278
0.000000	1.825538	163.349258
0.000000	1.825776	162.575439
0.000000	1.826013	162.461472
0.000000	1.826250	162.130173
0.000000	1.826487	162.014343
0.000000	1.826724	161.855057
0.000000	1.826962	161.769669
0.000000	1.827199	162.620575
0.000000	1.827436	164.641754
0.000000	1.827673	167.358063
0.000000	1.827910	170.289169
0.000000	1.828147	172.251511
0.000000	1.828384	173.715424
0.000000	1.828622	174.584534
0.000000	1.828859	175.040695
0.000000	1.829096	174.119873
0.000000	1.829333	172.288544
0.000000	1.829570	170.180344
0.000000	1.829808	168.067902
0.000000	1.830045	167.987778
0.000000	1.830282	169.429077
0.000000	1.830519	171.622162
0.000000	1.830756	174.551437
0.000000	1.830993	177.674164
0.000000	1.831231	181.140884
0.000000	1.831468	185.331100
0.000000	1.831705	190.086487
0.000000	1.831942	195.754761
0.000000	1.832179	200.869690
0.000000	1.832416	205.543015
0.000000	1.832654	209.145279
0.000000	1.832891	209.840240
0.000000	1.833128	208.794418
0.000000	1.833365	207.379410
0.000000	1.833602	205.990112
0.000000	1.833840	203.587296
0.000000	1.834077	200.848587
0.000000	1.834314	197.446625
0.000000	1.834551	194.571564
0.000000	1.834788	192.034973
0.000000	1.835025	190.631683
0.000000	1.835263	189.960938
0.000000	1.835500	190.320602
0.000000	1.835737	192.603210
0.000000	1.835974	196.192703
0.000000	1.836211	200.725372
0.000000	1.836448	206.371750
0.000000	1.836686	213.129639
0.000000	1.836923	220.574875
0.000000	1.837160	227.628143
0.000000	1.837397	234.538574
0.000000	1.837634	241.973221
0.000000	1.837871	250.130264
0.000000	1.838109	258.679596
0.000000	1.838346	266.741760
0.000000	1.838583	273.878510
0.000000	1.838820	280.625092
0.000000	1.839057	286.914459
0.000000	1.839295	292.511932
0.000000	1.839532	297.749268
0.000000	1.839769	301.852051
0.000000	1.840006	304.046967
0.000000	1.840243	301.328613
0.000000	1.840480	300.083160
0.000000	1.840718	299.435883
0.000000	1.840955	298.104706
0.000000	1.841192	296.526978
0.000000	1.841429	294.154083
0.000000	1.841666	290.176605
0.000000	1.841903	285.532410
0.000000	1.842141	280.043945
0.000000	1.842378	274.904877
0.000000	1.842615	269.992950
0.000000	1.842852	265.967590
0.000000	1.843089	261.108917
0.000000	1.843326	255.552765
0.000000	1.843564	249.597198
0.000000	1.843801	243.589462
0.000000	1.844038	236.702881
0.000000	1.844275	229.358200
0.000000	1.844512	222.904556
0.000000	1.844750	217.135315
0.000000	1.844987	211.766464
0.000000	1.845224	206.321640
0.000000	1.845461	200.880814
0.000000	1.845698	195.750458
0.000000	1.845935	190.007339
0.000000	1.846173	184.177383
0.000000	1.846410	177.757462
0.000000	1.846647	171.508606
0.000000	1.846884	165.177628
0.000000	1.847121	158.899170
0.000000	1.847358	153.678986
0.000000	1.847596	149.530777
0.000000	1.847833	146.123169
0.000000	1.848070	142.656433
0.000000	1.848307	138.384445
0.000000	1.848544	133.902069
0.000000	1.848782	129.380386
0.000000	1.849019	124.540802
0.000000	1.849256	119.634026
0.000000	1.849493	114.617935
0.000000	1.849730	110.118500
0.000000	1.849967	105.472504
0.000000	1.850204	101.949142
0.000000	1.850442	99.466354
0.000000	1.850679	98.300476
0.000000	1.850916	97.742607
0.000000	1.851153	96.471588
0.000000	1.851390	93.755363
0.000000	1.851628	90.340645
0.000000	1.851865	86.496292
0.000000	1.852102	82.622124
0.000000	1.852339	81.077568
0.000000	1.852576	82.479095
0.000000	1.852813	86.706207
0.000000	1.853051	95.453720
0.000000	1.853288	107.985855
0.000000	1.853525	124.566711
0.000000	1.853762	142.643127
0.000000	1.853999	159.942184
0.000000	1.854237	173.163971
0.000000	1.854474	180.828308
0.000000	1.854711	184.634445
0.000000	1.854948	182.459717
0.000000	1.855185	171.318726
0.000000	1.855422	153.035294
0.000000	1.855660	128.715317
0.000000	1.855897	100.366707
0.000000	1.856134	74.784393
0.000000	1.856371	58.899208
0.000000	1.856608	47.393845
0.000000	1.856845	38.164421
0.000000	1.857083	31.210085
0.000000	1.857320	28.512278
0.000000	1.857557	29.865990
0.000000	1.857794	33.103699
0.000000	1.858031	38.392757
0.000000	1.858269	43.184341
0.000000	1.858506	45.308990
0.000000	1.858743	45.757557
0.000000	1.858980	45.677341
0.000000	1.859217	45.202648
0.000000	1.859455	45.189823
0.000000	1.859692	45.120773
0.000000	1.859929	44.983276
0.000000	1.860166	44.684788
0.000000	1.860403	44.888603
0.000000	1.860640	46.875248
0.000000	1.860877	49.067673
0.000000	1.861115	51.811150
0.000000	1.861352	54.306114
0.000000	1.861589	56.286037
0.000000	1.861826	58.797119
0.000000	1.862063	61.171074
0.000000	1.862301	62.191998
0.000000	1.862538	61.877827
0.000000	1.862775	60.737579
0.000000	1.863012	59.180840
0.000000	1.863249	57.614899
0.000000	1.863486	56.169746
0.000000	1.863724	55.260738
0.000000	1.863961	56.155685
0.000000	1.864198	58.108475
0.000000	1.864435	61.173637
0.000000	1.864672	64.783989
0.000000	1.864910	67.385094
0.000000	1.865147	69.042366
0.000000	1.865384	70.699188
0.000000	1.865621	71.743973
0.000000	1.865858	71.064293
0.000000	1.866095	69.552315
0.000000	1.866332	66.791893
0.000000	1.866570	63.332073
0.000000	1.866807	59.868652
0.000000	1.867044	57.200130
0.000000	1.867281	55.555275
0.000000	1.867518	54.275623
0.000000	1.867756	54.945015
0.000000	1.867993	56.904037
0.000000	1.868230	59.452164
0.000000	1.868467	62.022770
0.000000	1.868704	64.733566
0.000000	1.868941	67.589836
0.000000	1.869179	69.641975
0.000000	1.869416	71.921585
0.000000	1.869653	74.335938
0.000000	1.869890	76.805969
0.000000	1.870127	79.741135
0.000000	1.870364	83.168907
0.000000	1.870602	87.054832
0.000000	1.870839	90.564232
0.000000	1.871076	93.778343
0.000000	1.871313	96.426353
0.000000	1.871550	98.021843
0.000000	1.871788	99.237267
0.000000	1.872025	100.236572
0.000000	1.872262	101.116936
0.000000	1.872499	102.383926
0.000000	1.872736	104.948708
0.000000	1.872973	107.550873
0.000000	1.873211	110.375496
0.000000	1.873448	113.560783
0.000000	1.873685	117.890434
0.000000	1.873922	123.990913
0.000000	1.874159	131.951828
0.000000	1.874397	141.938171
0.000000	1.874634	152.317596
0.000000	1.874871	158.696045
0.000000	1.875108	161.896057
0.000000	1.875345	161.884476
0.000000	1.875582	157.818024
0.000000	1.875819	151.672150
0.000000	1.876057	143.481644
0.000000	1.876294	134.507248
0.000000	1.876531	129.256729
0.000000	1.876768	130.804657
0.000000	1.877005	134.928818
0.000000	1.877243	141.304688
0.000000	1.877480	150.683365
0.000000	1.877717	162.285431
0.000000	1.877954	174.919037
0.000000	1.878191	188.733704
0.000000	1.878428	200.980209
0.000000	1.878666	206.512131
0.000000	1.878903	207.046326
0.000000	1.879140	205.803268
0.000000	1.879377	203.808197
0.000000	1.879614	202.091599
0.000000	1.879851	204.767334
0.000000	1.880089	216.023239
0.000000	1.880326	232.474243
0.000000	1.880563	252.860367
0.000000	1.880800	276.300171
0.000000	1.881037	292.411102
0.000000	1.881275	296.448120
0.000000	1.881512	287.878937
0.000000	1.881749	266.760223
0.000000	1.881986	235.855652
0.000000	1.882223	198.677856
0.000000	1.882460	160.712860
0.000000	1.882698	128.499817
0.000000	1.882935	110.956421
0.000000	1.883172	98.409355
0.000000	1.883409	88.888618
0.000000	1.883646	81.029457
0.000000	1.883884	75.373184
0.000000	1.884121	70.991005
0.000000	1.884358	68.169464
0.000000	1.884595	66.897408
0.000000	1.884832	66.467674
0.000000	1.885069	65.948936
0.000000	1.885306	65.446693
0.000000	1.885544	64.231926
0.000000	1.885781	60.285912
0.000000	1.886018	54.901615
0.000000	1.886255	48.577065
0.000000	1.886492	41.899094
0.000000	1.886730	36.457855
0.000000	1.886967	32.942516
0.000000	1.887204	31.739130
0.000000	1.887441	31.661345
0.000000	1.887678	30.178106
0.000000	1.887915	30.555553
0.000000	1.888153	32.365223
0.000000	1.888390	35.607689
0.000000	1.888627	40.100189
0.000000	1.888864	44.494095
0.000000	1.889101	46.555565
0.000000	1.889338	46.591557
0.000000	1.889576	45.212074
0.000000	1.889813	42.506207
0.000000	1.890050	38.657104
0.000000	1.890287	34.694927
0.000000	1.890524	31.013832
0.000000	1.890762	28.467009
0.000000	1.890999	29.460760
0.000000	1.891236	33.276440
0.000000	1.891473	39.362591
0.000000	1.891710	46.149506
0.000000	1.891947	50.172173
0.000000	1.892185	50.067909
0.000000	1.892422	47.413185
0.000000	1.892659	40.314949
0.000000	1.892896	31.491386
0.000000	1.893133	27.381128
0.000000	1.893371	25.713377
0.000000	1.893608	24.677612
0.000000	1.893845	24.053679
0.000000	1.894082	24.839884
0.000000	1.894319	28.020945
0.000000	1.894556	32.871559
0.000000	1.894794	39.521423
0.000000	1.895031	47.503048
0.000000	1.895268	56.224438
0.000000	1.895505	63.214981
0.000000	1.895742	66.682739
0.000000	1.895979	67.345245
0.000000	1.896217	66.157227
0.000000	1.896454	64.259254
0.000000	1.896691	63.357880
0.000000	1.896928	65.587479
0.000000	1.897165	68.354713
0.000000	1.897403	71.129654
0.000000	1.897640	73.555069
0.000000	1.897877	75.855919
0.000000	1.898114	78.869408
0.000000	1.898351	82.209732
0.000000	1.898588	85.566696
0.000000	1.898825	87.896324
0.000000	1.899063	90.253746
0.000000	1.899300	92.567932
0.000000	1.899537	95.626884
0.000000	1.899774	99.115494
0.000000	1.900011	102.646637
0.000000	1.900249	105.897102
0.000000	1.900486	108.994598
0.000000	1.900723	111.441528
0.000000	1.900960	113.572990
0.000000	1.901197	115.382866
0.000000	1.901434	117.250977
0.000000	1.901672	116.434288
0.000000	1.901909	114.854935
0.000000	1.902146	115.008293
0.000000	1.902383	115.914948
0.000000	1.902620	116.970222
0.000000	1.902858	117.042648
0.000000	1.903095	118.297211
0.000000	1.903332	120.424881
0.000000	1.903569	123.189911
0.000000	1.903806	125.619408
0.000000	1.904043	128.718826
0.000000	1.904281	133.594635
0.000000	1.904518	139.315628
0.000000	1.904755	146.126099
0.000000	1.904992	154.399338
0.000000	1.905229	164.963547
0.000000	1.905466	176.857208
0.000000	1.905704	189.562332
0.000000	1.905941	202.914520
0.000000	1.906178	216.000443
0.000000	1.906415	228.712234
0.000000	1.906652	241.658539
0.000000	1.906890	252.884918
0.000000	1.907127	259.217865
0.000000	1.907364	261.329956
0.000000	1.907601	260.825287
0.000000	1.907838	257.529999
0.000000	1.908075	252.553131
0.000000	1.908312	247.309036
0.000000	1.908550	241.474686
0.000000	1.908787	234.709915
0.000000	1.909024	227.888901
0.000000	1.909261	222.019836
0.000000	1.909498	216.485748
0.000000	1.909736	210.705994
0.000000	1.909973	205.181839
0.000000	1.910210	199.730011
0.000000	1.910447	194.311874
0.000000	1.910684	190.623688
0.000000	1.910921	188.672699
0.000000	1.911159	187.633301
0.000000	1.911396	186.709671
0.000000	1.911633	186.546906
0.000000	1.911870	187.104355
0.000000	1.912107	188.110413
0.000000	1.912345	190.044357
0.000000	1.912582	192.807297
0.000000	1.912819	197.134338
0.000000	1.913056	202.018234
0.000000	1.913293	207.557587
0.000000	1.913530	214.386703
0.000000	1.913768	221.818848
0.000000	1.914005	227.189789
0.000000	1.914242	231.759476
0.000000	1.914479	236.146057
0.000000	1.914716	239.040741
0.000000	1.914953	240.000946
0.000000	1.915191	237.982132
0.000000	1.915428	235.028656
0.000000	1.915665	233.644531
0.000000	1.915902	232.617554
0.000000	1.916139	230.755630
0.000000	1.916376	228.567093
0.000000	1.916614	226.396057
0.000000	1.916851	225.598053
0.000000	1.917088	225.820053
0.000000	1.917325	226.966156
0.000000	1.917562	228.358337
0.000000	1.917799	230.443451
0.000000	1.918037	232.769394
0.000000	1.918274	235.309265
0.000000	1.918511	236.444946
0.000000	1.918748	237.258102
0.000000	1.918985	237.995560
0.000000	1.919223	238.851410
0.000000	1.919460	239.947632
0.000000	1.919697	241.924500
0.000000	1.919934	244.345322
0.000000	1.920171	247.240646
0.000000	1.920408	251.020828
0.000000	1.920646	255.745056
0.000000	1.920883	260.967010
0.000000	1.921120	266.930176
0.000000	1.921357	273.951813
0.000000	1.921594	281.995178
0.000000	1.921832	291.829315
0.000000	1.922069	300.390656
0.000000	1.922306	306.965912
0.000000	1.922543	310.989929
0.000000	1.922780	313.334869
0.000000	1.923018	313.924194
0.000000	1.923254	313.022369
0.000000	1.923492	310.633453
0.000000	1.923729	307.088196
0.000000	1.923966	302.057587
0.000000	1.924203	296.343140
0.000000	1.924440	291.643311
0.000000	1.924678	286.730438
0.000000	1.924915	280.297394
0.000000	1.925152	273.271332
0.000000	1.925389	265.862793
0.000000	1.925626	258.079224
0.000000	1.925864	251.226425
0.000000	1.926101	247.709549
0.000000	1.926338	247.622955
0.000000	1.926575	243.893585
0.000000	1.926812	232.755463
0.000000	1.927049	219.927597
0.000000	1.927287	208.948715
0.000000	1.927524	199.924194
0.000000	1.927761	186.465958
0.000000	1.927998	180.250916
0.000000	1.928235	173.360428
0.000000	1.928472	168.404343
0.000000	1.928710	164.538437
0.000000	1.928947	160.468521
0.000000	1.929184	155.522690
0.000000	1.929421	149.908142
0.000000	1.929658	142.599945
0.000000	1.929896	134.507401
0.000000	1.930133	126.695160
0.000000	1.930370	121.015198
0.000000	1.930607	116.109932
0.000000	1.930844	110.339325
0.000000	1.931081	103.480438
0.000000	1.931319	95.639763
0.000000	1.931556	89.345497
0.000000	1.931793	83.689621
0.000000	1.932030	77.694450
0.000000	1.932267	71.714394
0.000000	1.932505	67.610802
0.000000	1.932742	63.961330
0.000000	1.932979	60.927212
0.000000	1.933216	58.158657
0.000000	1.933453	56.007473
0.000000	1.933690	53.607059
0.000000	1.933927	51.168686
0.000000	1.934165	49.551575
0.000000	1.934402	48.419628
0.000000	1.934639	47.529572
0.000000	1.934876	46.031773
0.000000	1.935113	45.047939
0.000000	1.935351	44.428055
0.000000	1.935588	44.119389
0.000000	1.935825	45.373520
0.000000	1.936062	46.468609
0.000000	1.936299	47.010441
0.000000	1.936536	47.327370
0.000000	1.936774	47.911423
0.000000	1.937011	47.980450
0.000000	1.937248	47.093960
0.000000	1.937485	46.360657
0.000000	1.937722	45.446590
0.000000	1.937959	46.860271
0.000000	1.938197	51.992954
0.000000	1.938434	62.175797
0.000000	1.938671	75.917694
0.000000	1.938908	89.348938
0.000000	1.939145	101.887154
0.000000	1.939383	114.052498
0.000000	1.939620	122.310326
0.000000	1.939857	126.693062
0.000000	1.940094	124.831345
0.000000	1.940331	115.963890
0.000000	1.940568	103.209671
0.000000	1.940806	90.520203
0.000000	1.941043	81.386528
0.000000	1.941280	75.553978
0.000000	1.941517	68.392296
0.000000	1.941754	60.201118
0.000000	1.941991	51.565830
0.000000	1.942229	42.882980
0.000000	1.942466	35.316296
0.000000	1.942703	28.582922
0.000000	1.942940	21.846054
0.000000	1.943177	15.790613
0.000000	1.943414	11.073730
0.000000	1.943652	7.050530
0.000000	1.943889	2.843772
0.000000	1.944126	-2.087157
0.000000	1.944363	-8.090536
0.000000	1.944600	-14.898272
0.000000	1.944838	-21.368410
0.000000	1.945075	-25.784864
0.000000	1.945312	-28.292765
0.000000	1.945549	-30.549726
0.000000	1.945786	-33.035370
0.000000	1.946023	-36.026756
0.000000	1.946261	-39.190773
0.000000	1.946498	-42.777081
0.000000	1.946735	-46.539597
0.000000	1.946972	-50.691730
0.000000	1.947209	-55.308678
0.000000	1.947446	-60.181721
0.000000	1.947684	-65.285408
0.000000	1.947921	-70.040993
0.000000	1.948158	-75.371376
0.000000	1.948395	-80.687576
0.000000	1.948632	-84.942505
0.000000	1.948869	-86.833138
0.000000	1.949107	-87.105965
0.000000	1.949344	-86.353729
0.000000	1.949581	-85.700111
0.000000	1.949818	-85.652496
0.000000	1.950055	-86.009903
0.000000	1.950293	-87.152229
0.000000	1.950530	-89.062645
0.000000	1.950767	-91.778854
0.000000	1.951004	-95.148727
0.000000	1.951241	-99.565781
0.000000	1.951478	-103.677032
0.000000	1.951716	-107.046410
0.000000	1.951953	-110.964844
0.000000	1.952190	-115.641640
0.000000	1.952427	-120.321472
0.000000	1.952664	-124.825394
0.000000	1.952901	-128.494873
0.000000	1.953139	-131.190842
0.000000	1.953376	-130.200485
0.000000	1.953613	-125.395523
0.000000	1.953850	-119.300941
0.000000	1.954087	-113.561607
0.000000	1.954325	-107.198013
0.000000	1.954562	-98.609184
0.000000	1.954799	-85.812439
0.000000	1.955036	-74.979553
0.000000	1.955273	-65.441933
0.000000	1.955510	-57.292530
0.000000	1.955747	-51.527290
0.000000	1.955985	-46.966015
0.000000	1.956222	-43.941200
0.000000	1.956459	-42.289047
0.000000	1.956696	-41.807739
0.000000	1.956933	-41.547569
0.000000	1.957171	-39.972530
0.000000	1.957408	-37.978607
0.000000	1.957645	-35.607838
0.000000	1.957882	-32.370213
0.000000	1.958119	-28.345964
0.000000	1.958356	-24.699434
0.000000	1.958594	-21.706564
0.000000	1.958831	-19.026077
0.000000	1.959068	-16.890152
0.000000	1.959305	-15.148849
0.000000	1.959542	-13.377707
0.000000	1.959780	-12.108838
0.000000	1.960017	-11.275948
0.000000	1.960254	-10.423553
0.000000	1.960491	-10.541001
0.000000	1.960728	-10.562835
0.000000	1.960966	-10.600359
0.000000	1.961203	-10.802429
0.000000	1.961440	-11.596448
0.000000	1.961677	-12.951450
0.000000	1.961914	-14.475219
0.000000	1.962151	-16.146687
0.000000	1.962389	-18.818186
0.000000	1.962626	-22.491556
0.000000	1.962863	-27.218073
0.000000	1.963100	-32.235176
0.000000	1.963337	-36.812180
0.000000	1.963574	-41.637222
0.000000	1.963812	-45.812424
0.000000	1.964049	-50.091660
0.000000	1.964286	-53.650734
0.000000	1.964523	-56.118950
0.000000	1.964760	-57.531216
0.000000	1.964997	-57.640873
0.000000	1.965235	-57.513187
0.000000	1.965472	-56.737400
0.000000	1.965709	-55.409889
0.000000	1.965946	-53.764542
0.000000	1.966183	-52.615948
0.000000	1.966420	-56.851292
0.000000	1.966658	-54.925415
0.000000	1.966895	-51.852894
0.000000	1.967132	-47.827541
0.000000	1.967369	-43.721470
0.000000	1.967606	-40.810089
0.000000	1.967844	-37.538815
0.000000	1.968081	-33.721279
0.000000	1.968318	-29.095486
0.000000	1.968555	-23.495564
0.000000	1.968792	-17.502293
0.000000	1.969029	-12.816861
0.000000	1.969267	-10.245530
0.000000	1.969504	-9.428886
0.000000	1.969741	-9.609480
0.000000	1.969978	-10.848225
0.000000	1.970215	-12.837955
0.000000	1.970453	-15.992521
0.000000	1.970690	-18.683935
0.000000	1.970927	-18.958698
0.000000	1.971164	-18.456850
0.000000	1.971401	-17.431452
0.000000	1.971638	-16.207289
0.000000	1.971875	-14.770761
0.000000	1.972113	-13.446972
0.000000	1.972350	-11.901129
0.000000	1.972587	-9.964306
0.000000	1.972824	-6.821812
0.000000	1.973061	-2.158941
0.000000	1.973299	3.741977
0.000000	1.973536	10.434638
0.000000	1.973773	17.919207
0.000000	1.974010	23.626894
0.000000	1.974247	27.063622
0.000000	1.974484	29.992579
0.000000	1.974722	32.214020
0.000000	1.974959	32.940765
0.000000	1.975196	31.104652
0.000000	1.975433	27.279387
0.000000	1.975670	22.300983
0.000000	1.975907	18.907408
0.000000	1.976145	17.611103
0.000000	1.976382	17.203611
0.000000	1.976619	18.112413
0.000000	1.976856	19.680433
0.000000	1.977093	21.134758
0.000000	1.977331	21.909262
0.000000	1.977568	22.822626
0.000000	1.977805	23.937164
0.000000	1.978042	25.843792
0.000000	1.978279	28.550440
0.000000	1.978516	31.549589
0.000000	1.978754	35.509785
0.000000	1.978991	40.229748
0.000000	1.979228	45.450989
0.000000	1.979465	50.401093
0.000000	1.979702	54.925739
0.000000	1.979940	59.908596
0.000000	1.980177	65.433098
0.000000	1.980414	71.292343
0.000000	1.980651	78.150703
0.000000	1.980888	85.074097
0.000000	1.981125	91.536644
0.000000	1.981362	97.623070
0.000000	1.981600	99.735359
0.000000	1.981837	98.707573
0.000000	1.982074	95.840256
0.000000	1.982311	91.523155
0.000000	1.982548	87.078522
0.000000	1.982786	85.290833
0.000000	1.983023	84.040878
0.000000	1.983260	83.870621
0.000000	1.983497	84.321106
0.000000	1.983734	84.381889
0.000000	1.983971	84.131294
0.000000	1.984209	82.167763
0.000000	1.984446	77.970917
0.000000	1.984683	73.496437
0.000000	1.984920	68.720894
0.000000	1.985157	63.466522
0.000000	1.985394	59.101925
0.000000	1.985632	55.608799
0.000000	1.985869	53.048847
0.000000	1.986106	52.150162
0.000000	1.986343	52.215214
0.000000	1.986580	52.654816
0.000000	1.986818	54.020939
0.000000	1.987055	54.654232
0.000000	1.987292	55.422371
0.000000	1.987529	56.191864
0.000000	1.987766	57.481674
0.000000	1.988003	59.006351
0.000000	1.988241	60.844902
0.000000	1.988478	63.554867
0.000000	1.988715	66.671295
0.000000	1.988952	70.468758
0.000000	1.989189	74.395554
0.000000	1.989427	77.797058
0.000000	1.989664	79.132690
0.000000	1.989901	79.349136
0.000000	1.990138	78.600487
0.000000	1.990375	77.050285
0.000000	1.990612	75.464882
0.000000	1.990849	74.326515
0.000000	1.991087	75.090683
0.000000	1.991324	76.349915
0.000000	1.991561	77.256432
0.000000	1.991798	76.511147
0.000000	1.992035	78.618774
0.000000	1.992273	80.075317
0.000000	1.992510	79.932953
0.000000	1.992747	78.241554
0.000000	1.992984	75.279602
0.000000	1.993221	71.187050
0.000000	1.993459	66.540291
0.000000	1.993696	62.805672
0.000000	1.993933	58.022724
0.000000	1.994170	52.810184
0.000000	1.994407	46.873131
0.000000	1.994644	39.613842
0.000000	1.994882	31.412321
0.000000	1.995119	23.324055
0.000000	1.995356	17.175600
0.000000	1.995593	13.285355
0.000000	1.995830	11.176784
0.000000	1.996067	10.511019
0.000000	1.996305	11.571273
0.000000	1.996542	14.868376
0.000000	1.996779	19.238081
0.000000	1.997016	26.635685
0.000000	1.997253	30.988516
0.000000	1.997490	33.680027
0.000000	1.997728	32.658337
0.000000	1.997965	29.943384
0.000000	1.998202	24.395760
0.000000	1.998439	15.194012
0.000000	1.998676	2.831064
0.000000	1.998914	-11.179000
0.000000	1.999151	-24.500582
0.000000	1.999388	-32.581306
0.000000	1.999625	-37.170246
0.000000	1.999862	-41.029781
0.000000	2.000099	-44.357567
0.000000	2.000336	-46.721874
0.000000	2.000574	-47.835808
0.000000	2.000811	-47.437004
0.000000	2.001048	-48.634998
0.000000	2.001285	-44.037735
0.000000	2.001522	-33.624279
0.000000	2.001760	-20.844030
0.000000	2.001997	-7.855362
0.000000	2.002234	-2.726470
0.000000	2.002471	-4.498062
0.000000	2.002708	-9.584434
0.000000	2.002945	-16.790247
0.000000	2.003183	-26.111517
0.000000	2.003420	-32.434780
0.000000	2.003657	-34.773834
0.000000	2.003894	-37.035233
0.000000	2.004131	-39.190269
0.000000	2.004369	-41.867344
0.000000	2.004606	-43.780987
0.000000	2.004843	-45.954536
0.000000	2.005080	-47.068520
0.000000	2.005317	-47.189487
0.000000	2.005554	-47.132626
0.000000	2.005792	-48.432800
0.000000	2.006029	-51.170574
0.000000	2.006266	-55.398087
0.000000	2.006503	-60.596321
0.000000	2.006740	-65.757591
0.000000	2.006978	-70.011154
0.000000	2.007215	-71.469215
0.000000	2.007452	-70.702713
0.000000	2.007689	-67.709717
0.000000	2.007926	-61.651665
0.000000	2.008163	-51.118717
0.000000	2.008401	-36.744930
0.000000	2.008638	-17.972952
0.000000	2.008875	4.012825
0.000000	2.009112	25.461353
0.000000	2.009349	49.022121
0.000000	2.009587	78.013474
0.000000	2.009824	113.573563
0.000000	2.010061	155.647034
0.000000	2.010298	201.496307
0.000000	2.010535	239.042984
0.000000	2.010772	266.192017
0.000000	2.011009	282.664520
0.000000	2.011247	289.234436
0.000000	2.011484	284.972351
0.000000	2.011721	264.880341
0.000000	2.011958	229.741699
0.000000	2.012195	183.615051
0.000000	2.012433	132.731079
0.000000	2.012670	85.219543
0.000000	2.012907	47.660110
0.000000	2.013144	23.218185
0.000000	2.013381	0.737914
0.000000	2.013618	-17.797718
0.000000	2.013855	-31.935314
0.000000	2.014093	-44.634907
0.000000	2.014330	-55.878098
0.000000	2.014567	-66.306786
0.000000	2.014804	-75.367233
0.000000	2.015041	-81.623268
0.000000	2.015279	-89.724861
0.000000	2.015516	-97.685074
0.000000	2.015753	-103.254463
0.000000	2.015990	-112.812943
0.000000	2.016227	-118.727989
0.000000	2.016464	-123.196960
0.000000	2.016702	-125.989105
0.000000	2.016939	-127.607445
0.000000	2.017176	-126.408264
0.000000	2.017413	-123.106544
0.000000	2.017650	-118.349777
0.000000	2.017888	-112.805115
0.000000	2.018125	-106.516174
0.000000	2.018362	-99.592712
0.000000	2.018599	-92.442078
0.000000	2.018836	-86.101372
0.000000	2.019073	-81.077690
0.000000	2.019310	-77.004700
0.000000	2.019548	-72.595695
0.000000	2.019785	-67.499840
0.000000	2.020022	-61.549389
0.000000	2.020259	-54.683414
0.000000	2.020496	-46.624065
0.000000	2.020734	-36.794209
0.000000	2.020971	-25.584993
0.000000	2.021208	-13.557211
0.000000	2.021445	-1.902244
0.000000	2.021682	8.944277
0.000000	2.021919	19.023607
0.000000	2.022157	28.519926
0.000000	2.022394	37.637886
0.000000	2.022631	45.378212
0.000000	2.022868	50.628887
0.000000	2.023105	55.275272
0.000000	2.023343	59.261745
0.000000	2.023580	63.252342
0.000000	2.023817	66.073677
0.000000	2.024054	67.118225
0.000000	2.024291	67.408943
0.000000	2.024528	67.328186
0.000000	2.024766	66.428047
0.000000	2.025003	64.868286
0.000000	2.025240	63.202564
0.000000	2.025477	62.856190
0.000000	2.025714	60.983288
0.000000	2.025951	58.067249
0.000000	2.026189	55.437336
0.000000	2.026426	53.767437
0.000000	2.026663	53.716991
0.000000	2.026900	52.976627
0.000000	2.027137	52.094040
0.000000	2.027375	51.462971
0.000000	2.027612	51.625282
0.000000	2.027849	53.317841
0.000000	2.028086	56.407322
0.000000	2.028323	60.047020
0.000000	2.028560	62.314335
0.000000	2.028798	62.242001
0.000000	2.029035	60.477013
0.000000	2.029272	56.715820
0.000000	2.029509	50.324718
0.000000	2.029746	41.012360
0.000000	2.029984	32.050591
0.000000	2.030221	24.178991
0.000000	2.030458	17.543896
0.000000	2.030695	12.217855
0.000000	2.030932	7.648276
0.000000	2.031169	3.553293
0.000000	2.031407	0.721771
0.000000	2.031644	-1.848376
0.000000	2.031881	-5.928761
0.000000	2.032118	-12.227409
0.000000	2.032355	-24.882126
0.000000	2.032593	-45.628807
0.000000	2.032830	-73.018944
0.000000	2.033067	-102.750938
0.000000	2.033304	-128.190201
0.000000	2.033541	-149.765640
0.000000	2.033778	-169.378098
0.000000	2.034015	-186.241745
0.000000	2.034253	-202.355225
0.000000	2.034490	-217.306854
0.000000	2.034727	-226.322586
0.000000	2.034964	-232.126343
0.000000	2.035201	-237.325211
0.000000	2.035439	-241.032928
0.000000	2.035676	-243.557907
0.000000	2.035913	-245.120911
0.000000	2.036150	-245.104950
0.000000	2.036387	-244.475739
0.000000	2.036624	-243.982483
0.000000	2.036862	-242.976639
0.000000	2.037099	-241.412094
0.000000	2.037336	-239.014481
0.000000	2.037573	-236.244400
0.000000	2.037810	-231.762436
0.000000	2.038048	-225.356186
0.000000	2.038285	-216.256424
0.000000	2.038522	-204.185760
0.000000	2.038759	-189.577164
0.000000	2.038996	-174.703583
0.000000	2.039233	-160.103378
0.000000	2.039470	-146.722336
0.000000	2.039708	-134.521912
0.000000	2.039945	-122.899574
0.000000	2.040182	-111.184425
0.000000	2.040419	-101.971336
0.000000	2.040656	-94.101311
0.000000	2.040894	-87.129646
0.000000	2.041131	-80.685135
0.000000	2.041368	-74.742409
0.000000	2.041605	-70.969238
0.000000	2.041842	-68.074898
0.000000	2.042079	-66.195518
0.000000	2.042316	-64.182449
0.000000	2.042554	-61.559353
0.000000	2.042791	-58.619732
0.000000	2.043028	-55.256660
0.000000	2.043265	-51.440655
0.000000	2.043502	-48.202671
0.000000	2.043740	-45.435719
0.000000	2.043977	-42.790890
0.000000	2.044214	-41.010895
0.000000	2.044451	-39.982944
0.000000	2.044688	-39.275169
0.000000	2.044925	-38.975727
0.000000	2.045163	-39.340122
0.000000	2.045400	-39.565720
0.000000	2.045637	-39.255917
0.000000	2.045874	-37.043499
0.000000	2.046111	-33.568813
0.000000	2.046349	-29.141348
0.000000	2.046586	-25.144228
0.000000	2.046823	-21.673681
0.000000	2.047060	-18.280142
0.000000	2.047297	-13.954906
0.000000	2.047534	-9.231347
0.000000	2.047772	-4.547603
0.000000	2.048009	0.635269
0.000000	2.048246	6.506025
0.000000	2.048483	12.725482
0.000000	2.048720	19.492561
0.000000	2.048957	26.335516
0.000000	2.049195	32.582073
0.000000	2.049432	38.370422
0.000000	2.049669	43.973061
0.000000	2.049906	48.219818
0.000000	2.050143	50.692230
0.000000	2.050380	52.787663
0.000000	2.050618	55.434174
0.000000	2.050855	57.786449
0.000000	2.051092	60.228508
0.000000	2.051329	62.252819
0.000000	2.051566	64.867958
0.000000	2.051804	68.040924
0.000000	2.052041	73.736969
0.000000	2.052278	81.343201
0.000000	2.052515	89.677788
0.000000	2.052752	96.281891
0.000000	2.052989	101.532722
0.000000	2.053227	104.825508
0.000000	2.053464	104.368202
0.000000	2.053701	100.342438
0.000000	2.053938	94.102028
0.000000	2.054175	85.252205
0.000000	2.054413	75.433525
0.000000	2.054650	68.409752
0.000000	2.054887	62.950020
0.000000	2.055124	57.182831
0.000000	2.055361	51.127605
0.000000	2.055598	44.286961
0.000000	2.055836	37.499268
0.000000	2.056073	30.188801
0.000000	2.056310	22.756426
0.000000	2.056547	16.373947
0.000000	2.056784	10.152012
0.000000	2.057022	4.234706
0.000000	2.057259	-2.202285
0.000000	2.057496	-9.125363
0.000000	2.057733	-14.612979
0.000000	2.057970	-19.247927
0.000000	2.058208	-24.169817
0.000000	2.058444	-28.958014
0.000000	2.058682	-33.143738
0.000000	2.058919	-36.250866
0.000000	2.059156	-38.690346
0.000000	2.059393	-40.209137
0.000000	2.059630	-42.412582
0.000000	2.059868	-44.260731
0.000000	2.060105	-45.610210
0.000000	2.060342	-47.282486
0.000000	2.060579	-48.395100
0.000000	2.060816	-48.508736
0.000000	2.061054	-48.302540
0.000000	2.061291	-48.140827
0.000000	2.061528	-47.781170
0.000000	2.061765	-47.080032
0.000000	2.062002	-45.764450
0.000000	2.062239	-44.292171
0.000000	2.062476	-43.137028
0.000000	2.062714	-41.545307
0.000000	2.062951	-39.224922
0.000000	2.063188	-36.411671
0.000000	2.063425	-33.410416
0.000000	2.063662	-30.946278
0.000000	2.063900	-28.679342
0.000000	2.064137	-26.858032
0.000000	2.064374	-25.117708
0.000000	2.064611	-24.284029
0.000000	2.064848	-23.954762
0.000000	2.065085	-24.031096
0.000000	2.065323	-24.390093
0.000000	2.065560	-24.540621
0.000000	2.065797	-24.497349
0.000000	2.066034	-25.061769
0.000000	2.066271	-26.479256
0.000000	2.066509	-28.388098
0.000000	2.066746	-31.155752
0.000000	2.066983	-34.461159
0.000000	2.067220	-38.146492
0.000000	2.067457	-43.228474
0.000000	2.067694	-49.469074
0.000000	2.067931	-57.721706
0.000000	2.068169	-68.201065
0.000000	2.068406	-81.353767
0.000000	2.068643	-96.343781
0.000000	2.068880	-111.248299
0.000000	2.069117	-126.400795
0.000000	2.069355	-140.744324
0.000000	2.069592	-153.640091
0.000000	2.069829	-165.180893
0.000000	2.070066	-175.248856
0.000000	2.070303	-183.859161
0.000000	2.070540	-189.448364
0.000000	2.070778	-192.886154
0.000000	2.071015	-194.777710
0.000000	2.071252	-194.330353
0.000000	2.071489	-191.552231
0.000000	2.071726	-186.014572
0.000000	2.071964	-177.608170
0.000000	2.072201	-166.797958
0.000000	2.072438	-160.415161
0.000000	2.072675	-161.689209
0.000000	2.072912	-151.036774
0.000000	2.073149	-148.041840
0.000000	2.073387	-141.504105
0.000000	2.073624	-133.957916
0.000000	2.073861	-126.461205
0.000000	2.074098	-120.704208
0.000000	2.074335	-117.208397
0.000000	2.074572	-112.432938
0.000000	2.074810	-105.388924
0.000000	2.075047	-97.464348
0.000000	2.075284	-89.366798
0.000000	2.075521	-81.275955
0.000000	2.075758	-73.968910
0.000000	2.075995	-72.379913
0.000000	2.076233	-73.533531
0.000000	2.076470	-75.709091
0.000000	2.076707	-78.691780
0.000000	2.076944	-78.362465
0.000000	2.077181	-77.134346
0.000000	2.077419	-77.897964
0.000000	2.077656	-80.521614
0.000000	2.077893	-85.126564
0.000000	2.078130	-91.671692
0.000000	2.078367	-99.668747
0.000000	2.078604	-107.339020
0.000000	2.078842	-112.416542
0.000000	2.079079	-115.478188
0.000000	2.079316	-118.409424
0.000000	2.079553	-122.052414
0.000000	2.079790	-125.110283
0.000000	2.080028	-127.879593
0.000000	2.080265	-130.387421
0.000000	2.080502	-133.074402
0.000000	2.080739	-136.122513
0.000000	2.080976	-140.802948
0.000000	2.081213	-146.341324
0.000000	2.081450	-152.000275
0.000000	2.081688	-156.936401
0.000000	2.081925	-156.954407
0.000000	2.082162	-149.938110
0.000000	2.082399	-138.762115
0.000000	2.082636	-130.175735
0.000000	2.082874	-124.266396
0.000000	2.083111	-120.124626
0.000000	2.083348	-116.647606
0.000000	2.083585	-112.249626
0.000000	2.083822	-106.822868
0.000000	2.084059	-98.623833
0.000000	2.084297	-88.829102
0.000000	2.084534	-79.069778
0.000000	2.084771	-71.877625
0.000000	2.085008	-66.573647
0.000000	2.085245	-60.246506
0.000000	2.085483	-52.414539
0.000000	2.085720	-41.365700
0.000000	2.085957	-26.603020
0.000000	2.086194	-7.143019
0.000000	2.086431	17.462664
0.000000	2.086668	44.403091
0.000000	2.086905	67.902519
0.000000	2.087143	88.544258
0.000000	2.087380	106.720581
0.000000	2.087617	117.271538
0.000000	2.087854	122.337074
0.000000	2.088091	120.849640
0.000000	2.088329	112.302139
0.000000	2.088566	97.918175
0.000000	2.088803	79.284111
0.000000	2.089040	59.695038
0.000000	2.089277	44.533230
0.000000	2.089514	38.816338
0.000000	2.089751	36.376980
0.000000	2.089989	34.391983
0.000000	2.090226	32.755138
0.000000	2.090463	31.400965
0.000000	2.090700	30.965454
0.000000	2.090937	31.230808
0.000000	2.091175	32.430965
0.000000	2.091412	33.803535
0.000000	2.091649	35.157257
0.000000	2.091886	36.802391
0.000000	2.092123	37.740250
0.000000	2.092360	37.232468
0.000000	2.092598	37.788445
0.000000	2.092835	38.379108
0.000000	2.093072	39.016228
0.000000	2.093309	39.607269
0.000000	2.093546	40.084534
0.000000	2.093784	41.151279
0.000000	2.094021	42.220554
0.000000	2.094258	43.802811
0.000000	2.094495	46.066158
0.000000	2.094732	49.015610
0.000000	2.094970	53.178436
0.000000	2.095207	58.724953
0.000000	2.095444	63.725262
0.000000	2.095681	66.840645
0.000000	2.095918	68.939445
0.000000	2.096155	70.149971
0.000000	2.096393	70.285049
0.000000	2.096630	69.306961
0.000000	2.096867	68.052986
0.000000	2.097104	66.401505
0.000000	2.097341	64.327675
0.000000	2.097578	59.879887
0.000000	2.097816	53.491444
0.000000	2.098053	46.307499
0.000000	2.098290	39.543903
0.000000	2.098527	36.225666
0.000000	2.098764	33.681557
0.000000	2.099001	31.433294
0.000000	2.099239	29.985338
0.000000	2.099476	31.295362
0.000000	2.099713	36.002838
0.000000	2.099950	45.049088
0.000000	2.100187	59.269497
0.000000	2.100425	79.747177
0.000000	2.100662	107.364319
0.000000	2.100899	142.161896
0.000000	2.101136	184.177185
0.000000	2.101373	232.456360
0.000000	2.101610	278.457550
0.000000	2.101848	314.236298
0.000000	2.102085	340.267517
0.000000	2.102322	358.124847
0.000000	2.102559	370.417419
0.000000	2.102796	375.899536
0.000000	2.103034	372.303497
0.000000	2.103271	354.622925
0.000000	2.103508	319.610382
0.000000	2.103745	268.093597
0.000000	2.103982	204.299881
0.000000	2.104219	136.428192
0.000000	2.104457	74.821686
0.000000	2.104694	30.441082
0.000000	2.104931	1.100277
0.000000	2.105168	-18.621420
0.000000	2.105405	-28.944298
0.000000	2.105643	-31.670750
0.000000	2.105880	-27.885170
0.000000	2.106117	-20.347454
0.000000	2.106354	-13.408597
0.000000	2.106591	-13.960545
0.000000	2.106828	-20.459402
0.000000	2.107065	-29.284889
0.000000	2.107303	-40.310207
0.000000	2.107540	-52.839951
0.000000	2.107777	-63.599625
0.000000	2.108014	-68.589249
0.000000	2.108251	-67.863594
0.000000	2.108489	-69.973732
0.000000	2.108726	-78.442673
0.000000	2.108963	-90.771843
0.000000	2.109200	-106.329414
0.000000	2.109437	-124.818817
0.000000	2.109674	-144.944778
0.000000	2.109911	-161.208618
0.000000	2.110149	-170.101578
0.000000	2.110386	-173.890366
0.000000	2.110623	-175.796356
0.000000	2.110860	-176.923996
0.000000	2.111097	-177.362503
0.000000	2.111335	-175.955673
0.000000	2.111572	-175.246628
0.000000	2.111809	-176.512695
0.000000	2.112046	-178.477905
0.000000	2.112283	-180.411957
0.000000	2.112520	-180.539978
0.000000	2.112758	-180.731003
0.000000	2.112995	-182.444534
0.000000	2.113232	-184.117264
0.000000	2.113469	-186.624847
0.000000	2.113706	-189.220566
0.000000	2.113944	-190.589508
0.000000	2.114181	-187.493317
0.000000	2.114418	-179.554993
0.000000	2.114655	-170.974045
0.000000	2.114892	-161.416733
0.000000	2.115129	-150.609009
0.000000	2.115366	-138.726974
0.000000	2.115604	-127.384178
0.000000	2.115841	-116.193298
0.000000	2.116078	-104.220802
0.000000	2.116315	-93.997559
0.000000	2.116552	-83.980133
0.000000	2.116790	-74.930275
0.000000	2.117027	-66.611794
0.000000	2.117264	-56.333229
0.000000	2.117501	-43.449467
0.000000	2.117738	-28.427252
0.000000	2.117975	-11.501625
0.000000	2.118213	5.251050
0.000000	2.118450	15.865690
0.000000	2.118687	22.217680
0.000000	2.118924	27.221302
0.000000	2.119161	29.216837
0.000000	2.119399	24.635338
0.000000	2.119636	15.289888
0.000000	2.119873	0.825004
0.000000	2.120110	-18.489336
0.000000	2.120347	-40.714554
0.000000	2.120584	-64.278297
0.000000	2.120822	-79.994286
0.000000	2.121059	-87.338158
0.000000	2.121296	-92.621719
0.000000	2.121533	-99.988075
0.000000	2.121770	-110.139442
0.000000	2.122008	-122.337524
0.000000	2.122245	-138.092010
0.000000	2.122482	-156.575974
0.000000	2.122719	-176.189087
0.000000	2.122956	-193.690643
0.000000	2.123193	-203.194794
0.000000	2.123431	-204.754272
0.000000	2.123668	-208.272156
0.000000	2.123905	-210.880692
0.000000	2.124142	-210.990219
0.000000	2.124379	-207.555725
0.000000	2.124616	-200.295090
0.000000	2.124854	-189.294189
0.000000	2.125091	-173.440491
0.000000	2.125328	-155.563889
0.000000	2.125565	-144.354675
0.000000	2.125802	-141.915710
0.000000	2.126040	-144.347641
0.000000	2.126277	-149.197510
0.000000	2.126514	-155.712128
0.000000	2.126751	-159.693192
0.000000	2.126988	-157.775543
0.000000	2.127225	-153.499954
0.000000	2.127463	-147.206009
0.000000	2.127700	-138.621506
0.000000	2.127937	-127.263840
0.000000	2.128174	-112.796127
0.000000	2.128411	-94.925293
0.000000	2.128649	-74.968842
0.000000	2.128886	-57.225040
0.000000	2.129123	-44.302528
0.000000	2.129360	-38.775627
0.000000	2.129597	-39.948933
0.000000	2.129834	-45.532963
0.000000	2.130071	-54.567112
0.000000	2.130309	-66.722610
0.000000	2.130546	-78.028450
0.000000	2.130783	-83.521935
0.000000	2.131020	-88.388962
0.000000	2.131257	-92.537277
0.000000	2.131495	-95.176132
0.000000	2.131732	-94.157951
0.000000	2.131969	-89.535736
0.000000	2.132206	-80.303680
0.000000	2.132443	-66.763206
0.000000	2.132680	-47.273678
0.000000	2.132918	-20.292820
0.000000	2.133155	10.432410
0.000000	2.133392	38.895142
0.000000	2.133629	64.495171
0.000000	2.133866	90.334290
0.000000	2.134104	112.144310
0.000000	2.134341	129.692459
0.000000	2.134578	140.590408
0.000000	2.134815	143.259201
0.000000	2.135052	138.334106
0.000000	2.135289	128.866531
0.000000	2.135526	118.109482
0.000000	2.135764	111.098366
0.000000	2.136001	114.719757
0.000000	2.136238	120.855423
0.000000	2.136475	119.760307
0.000000	2.136712	127.532532
0.000000	2.136950	160.486115
0.000000	2.137187	186.244644
0.000000	2.137424	206.877747
0.000000	2.137661	224.303314
0.000000	2.137898	240.683807
0.000000	2.138135	254.379852
0.000000	2.138372	268.500000
0.000000	2.138610	280.290863
0.000000	2.138847	290.429810
0.000000	2.139084	295.550690
0.000000	2.139321	293.249939
0.000000	2.139558	283.875458
0.000000	2.139796	266.216675
0.000000	2.140033	239.067261
0.000000	2.140270	200.788254
0.000000	2.140507	152.452484
0.000000	2.140744	98.435280
0.000000	2.140981	41.004513
0.000000	2.141219	-17.162781
0.000000	2.141456	-67.192368
0.000000	2.141693	-96.407478
0.000000	2.141930	-114.124557
0.000000	2.142167	-127.576584
0.000000	2.142405	-135.733414
0.000000	2.142642	-139.543121
0.000000	2.142879	-140.630722
0.000000	2.143116	-139.856476
0.000000	2.143353	-135.992050
0.000000	2.143590	-128.306015
0.000000	2.143828	-116.219643
0.000000	2.144065	-98.054131
0.000000	2.144302	-73.496094
0.000000	2.144539	-42.495159
0.000000	2.144776	-5.600026
0.000000	2.145014	25.723545
0.000000	2.145251	48.413372
0.000000	2.145488	62.318184
0.000000	2.145725	67.083450
0.000000	2.145962	62.293251
0.000000	2.146199	47.424530
0.000000	2.146437	22.305256
0.000000	2.146674	-10.396024
0.000000	2.146911	-46.831467
0.000000	2.147148	-81.147675
0.000000	2.147385	-106.895081
0.000000	2.147622	-120.273216
0.000000	2.147860	-130.622513
0.000000	2.148097	-139.305206
0.000000	2.148334	-144.599884
0.000000	2.148571	-146.176514
0.000000	2.148808	-144.196838
0.000000	2.149045	-139.325394
0.000000	2.149283	-131.155685
0.000000	2.149520	-119.670921
0.000000	2.149757	-106.286377
0.000000	2.149994	-93.259644
0.000000	2.150231	-80.791565
0.000000	2.150469	-68.449211
0.000000	2.150706	-58.671280
0.000000	2.150943	-51.547611
0.000000	2.151180	-45.283558
0.000000	2.151417	-40.018757
0.000000	2.151654	-36.415161
0.000000	2.151892	-33.736729
0.000000	2.152129	-32.010983
0.000000	2.152366	-33.879742
0.000000	2.152603	-39.427837
0.000000	2.152840	-47.672688
0.000000	2.153078	-58.624866
0.000000	2.153315	-70.578644
0.000000	2.153552	-80.520744
0.000000	2.153789	-90.601837
0.000000	2.154026	-102.457603
0.000000	2.154263	-116.390030
0.000000	2.154500	-132.417053
0.000000	2.154738	-148.884811
0.000000	2.154975	-163.209808
0.000000	2.155212	-174.578964
0.000000	2.155449	-184.989883
0.000000	2.155686	-194.297501
0.000000	2.155924	-202.250427
0.000000	2.156161	-209.089035
0.000000	2.156398	-215.310181
0.000000	2.156635	-220.206360
0.000000	2.156872	-222.851425
0.000000	2.157109	-222.317673
0.000000	2.157346	-219.950043
0.000000	2.157584	-219.279266
0.000000	2.157821	-220.519653
0.000000	2.158058	-222.738297
0.000000	2.158295	-225.307526
0.000000	2.158532	-227.144974
0.000000	2.158770	-228.132309
0.000000	2.159007	-228.841965
0.000000	2.159244	-230.415070
0.000000	2.159481	-234.008041
0.000000	2.159718	-238.497665
0.000000	2.159956	-242.469803
0.000000	2.160193	-246.742538
0.000000	2.160430	-250.459671
0.000000	2.160667	-253.621185
0.000000	2.160904	-256.066711
0.000000	2.161141	-258.942230
0.000000	2.161379	-262.132202
0.000000	2.161616	-265.236877
0.000000	2.161853	-268.859222
0.000000	2.162090	-274.197601
0.000000	2.162327	-279.302917
0.000000	2.162565	-281.800262
0.000000	2.162802	-281.128693
0.000000	2.163039	-277.292297
0.000000	2.163276	-270.101746
0.000000	2.163513	-259.224854
0.000000	2.163750	-245.448685
0.000000	2.163987	-232.899323
0.000000	2.164225	-219.724594
0.000000	2.164462	-204.535339
0.000000	2.164699	-191.552399
0.000000	2.164936	-181.716690
0.000000	2.165173	-172.955124
0.000000	2.165411	-166.037918
0.000000	2.165648	-161.575287
0.000000	2.165885	-162.591263
0.000000	2.166122	-170.572891
0.000000	2.166359	-187.173538
0.000000	2.166596	-205.332870
0.000000	2.166834	-227.024948
0.000000	2.167071	-253.642029
0.000000	2.167308	-268.920929
0.000000	2.167545	-275.557709
0.000000	2.167782	-280.508392
0.000000	2.168020	-286.099670
0.000000	2.168257	-289.980042
0.000000	2.168494	-291.383667
0.000000	2.168731	-288.962006
0.000000	2.168968	-283.519867
0.000000	2.169205	-275.554382
0.000000	2.169443	-266.549561
0.000000	2.169680	-256.151154
0.000000	2.169917	-243.910095
0.000000	2.170154	-230.536667
0.000000	2.170391	-218.543945
0.000000	2.170629	-206.605621
0.000000	2.170866	-194.657730
0.000000	2.171103	-183.293823
0.000000	2.171340	-172.090500
0.000000	2.171577	-162.135712
0.000000	2.171814	-155.315506
0.000000	2.172052	-151.182510
0.000000	2.172289	-149.519562
0.000000	2.172526	-150.035568
0.000000	2.172763	-152.174744
0.000000	2.173000	-153.818268
0.000000	2.173237	-159.216644
0.000000	2.173475	-168.940231
0.000000	2.173712	-181.940887
0.000000	2.173949	-197.153961
0.000000	2.174186	-212.077332
0.000000	2.174423	-226.262207
0.000000	2.174660	-237.858704
0.000000	2.174898	-246.490768
0.000000	2.175135	-251.825684
0.000000	2.175372	-254.693146
0.000000	2.175609	-255.971924
0.000000	2.175846	-255.130875
0.000000	2.176084	-252.785446
0.000000	2.176321	-248.740509
0.000000	2.176558	-241.226883
0.000000	2.176795	-230.037354
0.000000	2.177032	-215.439362
0.000000	2.177269	-196.893539
0.000000	2.177506	-175.141571
0.000000	2.177744	-152.692596
0.000000	2.177981	-136.910599
0.000000	2.178218	-128.740631
0.000000	2.178455	-128.959427
0.000000	2.178692	-135.810822
0.000000	2.178930	-148.012390
0.000000	2.179167	-163.948837
0.000000	2.179404	-180.310425
0.000000	2.179641	-189.295258
0.000000	2.179878	-183.475342
0.000000	2.180115	-162.358948
0.000000	2.180353	-130.275482
0.000000	2.180590	-87.830116
0.000000	2.180827	-33.661076
0.000000	2.181064	33.082695
0.000000	2.181301	105.117165
0.000000	2.181539	169.083481
0.000000	2.181776	224.310181
0.000000	2.182013	269.652374
0.000000	2.182250	304.518402
0.000000	2.182487	328.412964
0.000000	2.182724	341.392914
0.000000	2.182961	343.080109
0.000000	2.183199	332.566010
0.000000	2.183436	309.296417
0.000000	2.183673	273.573456
0.000000	2.183910	227.514572
0.000000	2.184147	174.636902
0.000000	2.184385	119.522919
0.000000	2.184622	68.455978
0.000000	2.184859	30.168777
0.000000	2.185096	4.281098
0.000000	2.185333	-27.606171
0.000000	2.185570	-65.388748
0.000000	2.185807	-107.536575
0.000000	2.186045	-151.722580
0.000000	2.186282	-192.887939
0.000000	2.186519	-227.112183
0.000000	2.186756	-249.416031
0.000000	2.186993	-261.350250
0.000000	2.187231	-269.678680
0.000000	2.187468	-274.073456
0.000000	2.187705	-274.188507
0.000000	2.187942	-269.789063
0.000000	2.188179	-261.265381
0.000000	2.188416	-250.412231
0.000000	2.188654	-238.404938
0.000000	2.188891	-224.579041
0.000000	2.189128	-210.261932
0.000000	2.189365	-195.006912
0.000000	2.189602	-184.043732
0.000000	2.189840	-181.951370
0.000000	2.190077	-187.941238
0.000000	2.190314	-200.567795
0.000000	2.190551	-217.867035
0.000000	2.190788	-237.289963
0.000000	2.191025	-253.255936
0.000000	2.191263	-259.121094
0.000000	2.191500	-250.942764
0.000000	2.191737	-237.416199
0.000000	2.191974	-222.314224
0.000000	2.192211	-207.347168
0.000000	2.192449	-191.245865
0.000000	2.192686	-172.464676
0.000000	2.192923	-149.579269
0.000000	2.193160	-125.362061
0.000000	2.193397	-100.575844
0.000000	2.193635	-80.959923
0.000000	2.193872	-66.284370
0.000000	2.194109	-55.767796
0.000000	2.194346	-49.279636
0.000000	2.194583	-44.444134
0.000000	2.194820	-42.966587
0.000000	2.195058	-44.812252
0.000000	2.195295	-48.964832
0.000000	2.195532	-52.388920
0.000000	2.195769	-51.625835
0.000000	2.196006	-51.428398
0.000000	2.196243	-53.017063
0.000000	2.196481	-55.543304
0.000000	2.196718	-59.037483
0.000000	2.196955	-62.656139
0.000000	2.197192	-64.602631
0.000000	2.197429	-63.565079
0.000000	2.197666	-65.653175
0.000000	2.197904	-69.560005
0.000000	2.198141	-75.094681
0.000000	2.198378	-82.350075
0.000000	2.198615	-91.062553
0.000000	2.198852	-100.124588
0.000000	2.199090	-107.301163
0.000000	2.199327	-110.499657
0.000000	2.199564	-112.145691
0.000000	2.199801	-113.137177
0.000000	2.200038	-113.872147
0.000000	2.200275	-118.625488
0.000000	2.200513	-125.447899
0.000000	2.200750	-133.993347
0.000000	2.200987	-142.472778
0.000000	2.201224	-149.642975
0.000000	2.201461	-157.380936
0.000000	2.201699	-160.415985
0.000000	2.201936	-166.172348
0.000000	2.202173	-173.401352
0.000000	2.202410	-175.826019
0.000000	2.202647	-176.024124
0.000000	2.202884	-174.780487
0.000000	2.203121	-172.276093
0.000000	2.203359	-168.320038
0.000000	2.203596	-162.872269
0.000000	2.203833	-156.329300
0.000000	2.204070	-148.659271
0.000000	2.204307	-142.473358
0.000000	2.204545	-141.701218
0.000000	2.204782	-142.072189
0.000000	2.205019	-142.422379
0.000000	2.205256	-142.243530
0.000000	2.205493	-138.457596
0.000000	2.205730	-130.436493
0.000000	2.205967	-121.357918
0.000000	2.206205	-113.461609
0.000000	2.206442	-108.351540
0.000000	2.206679	-105.762825
0.000000	2.206916	-104.224899
0.000000	2.207153	-101.775284
0.000000	2.207391	-97.894470
0.000000	2.207628	-91.359131
0.000000	2.207865	-80.934990
0.000000	2.208102	-66.474854
0.000000	2.208339	-49.997185
0.000000	2.208576	-33.028603
0.000000	2.208814	-13.945494
0.000000	2.209051	7.919198
0.000000	2.209288	31.005043
0.000000	2.209525	55.346550
0.000000	2.209762	77.089043
0.000000	2.210000	94.150131
0.000000	2.210237	107.150024
0.000000	2.210474	116.292252
0.000000	2.210711	123.505272
0.000000	2.210948	128.606216
0.000000	2.211185	132.153412
0.000000	2.211422	134.052277
0.000000	2.211660	134.566269
0.000000	2.211897	130.782593
0.000000	2.212134	124.190086
0.000000	2.212371	114.983986
0.000000	2.212608	101.470573
0.000000	2.212846	83.342285
0.000000	2.213083	62.717773
0.000000	2.213320	43.670300
0.000000	2.213557	31.408018
0.000000	2.213794	21.810236
0.000000	2.214031	14.553730
0.000000	2.214269	11.277779
0.000000	2.214506	10.941312
0.000000	2.214743	11.531944
0.000000	2.214980	13.318052
0.000000	2.215217	15.598867
0.000000	2.215455	16.360754
0.000000	2.215692	15.046637
0.000000	2.215929	12.955169
0.000000	2.216166	9.859399
0.000000	2.216403	5.968926
0.000000	2.216640	1.920107
0.000000	2.216878	-1.735745
0.000000	2.217115	-7.105862
0.000000	2.217352	-13.316677
0.000000	2.217589	-18.959362
0.000000	2.217826	-24.858467
0.000000	2.218064	-29.605350
0.000000	2.218301	-32.223671
0.000000	2.218538	-28.156807
0.000000	2.218775	-16.031572
0.000000	2.219012	1.686162
0.000000	2.219249	23.840126
0.000000	2.219487	44.336174
0.000000	2.219724	56.453819
0.000000	2.219961	60.609180
0.000000	2.220198	55.525848
0.000000	2.220435	43.141499
0.000000	2.220672	29.881361
0.000000	2.220910	31.935856
0.000000	2.221147	36.030430
0.000000	2.221384	37.357788
0.000000	2.221621	32.267372
0.000000	2.221858	20.846800
0.000000	2.222095	2.653111
0.000000	2.222333	-21.120214
0.000000	2.222570	-48.815781
0.000000	2.222807	-77.047958
0.000000	2.223044	-99.360649
0.000000	2.223281	-108.849487
0.000000	2.223519	-114.345818
0.000000	2.223756	-117.891380
0.000000	2.223993	-118.749878
0.000000	2.224230	-119.185776
0.000000	2.224467	-118.347885
0.000000	2.224705	-118.750839
0.000000	2.224941	-118.491386
0.000000	2.225179	-117.655045
0.000000	2.225416	-115.299263
0.000000	2.225653	-112.771706
0.000000	2.225890	-109.787392
0.000000	2.226127	-105.711838
0.000000	2.226365	-101.916748
0.000000	2.226602	-98.655754
0.000000	2.226839	-96.054848
0.000000	2.227076	-94.312851
0.000000	2.227313	-93.412041
0.000000	2.227551	-92.941216
0.000000	2.227788	-92.547691
0.000000	2.228025	-91.581558
0.000000	2.228262	-89.501274
0.000000	2.228499	-85.004158
0.000000	2.228736	-77.627533
0.000000	2.228974	-68.076210
0.000000	2.229211	-56.402763
0.000000	2.229448	-43.588543
0.000000	2.229685	-33.572350
0.000000	2.229922	-31.362452
0.000000	2.230160	-34.352123
0.000000	2.230397	-41.026825
0.000000	2.230634	-50.723789
0.000000	2.230871	-61.531715
0.000000	2.231108	-71.708282
0.000000	2.231345	-81.207710
0.000000	2.231582	-88.454369
0.000000	2.231820	-92.969849
0.000000	2.232057	-96.131424
0.000000	2.232294	-99.146713
0.000000	2.232531	-101.859528
0.000000	2.232768	-104.723892
0.000000	2.233006	-108.906494
0.000000	2.233243	-114.998528
0.000000	2.233480	-122.657227
0.000000	2.233717	-132.000778
0.000000	2.233954	-142.150543
0.000000	2.234191	-153.527222
0.000000	2.234428	-164.373230
0.000000	2.234666	-174.996048
0.000000	2.234903	-186.317123
0.000000	2.235140	-196.106049
0.000000	2.235377	-204.329926
0.000000	2.235614	-211.518387
0.000000	2.235852	-218.538025
0.000000	2.236089	-225.564285
0.000000	2.236326	-233.798492
0.000000	2.236563	-244.404663
0.000000	2.236800	-256.406799
0.000000	2.237037	-269.738373
0.000000	2.237275	-282.628662
0.000000	2.237512	-290.306213
0.000000	2.237749	-296.978943
0.000000	2.237986	-302.764282
0.000000	2.238223	-306.089355
0.000000	2.238461	-306.362030
0.000000	2.238698	-305.396759
0.000000	2.238935	-303.894409
0.000000	2.239172	-301.075653
0.000000	2.239409	-296.015503
0.000000	2.239646	-288.377869
0.000000	2.239884	-278.189789
0.000000	2.240121	-268.476593
0.000000	2.240358	-259.183502
0.000000	2.240595	-253.044083
0.000000	2.240832	-250.289246
0.000000	2.241070	-251.192322
0.000000	2.241307	-255.000992
0.000000	2.241544	-261.435028
0.000000	2.241781	-270.086212
0.000000	2.242018	-278.977051
0.000000	2.242255	-285.367249
0.000000	2.242493	-287.172852
0.000000	2.242730	-285.876740
0.000000	2.242967	-283.136444
0.000000	2.243204	-278.221710
0.000000	2.243441	-270.923767
0.000000	2.243679	-262.322968
0.000000	2.243916	-252.990067
0.000000	2.244153	-240.287399
0.000000	2.244390	-224.255020
0.000000	2.244627	-206.862900
0.000000	2.244864	-191.397614
0.000000	2.245101	-178.510513
0.000000	2.245339	-168.982727
0.000000	2.245576	-160.932999
0.000000	2.245813	-155.541611
0.000000	2.246050	-151.137894
0.000000	2.246287	-147.108185
0.000000	2.246525	-142.578308
0.000000	2.246762	-136.332764
0.000000	2.246999	-126.470596
0.000000	2.247236	-111.818260
0.000000	2.247473	-92.710396
0.000000	2.247710	-72.901154
0.000000	2.247948	-65.081871
0.000000	2.248185	-69.384613
0.000000	2.248422	-83.515450
0.000000	2.248659	-103.150650
0.000000	2.248896	-119.706856
0.000000	2.249134	-133.058640
0.000000	2.249371	-148.310699
0.000000	2.249608	-162.211243
0.000000	2.249845	-173.805496
0.000000	2.250082	-185.618057
0.000000	2.250319	-198.181900
0.000000	2.250556	-208.474289
0.000000	2.250794	-218.857147
0.000000	2.251031	-228.843567
0.000000	2.251268	-237.008530
0.000000	2.251505	-242.138626
0.000000	2.251742	-245.171173
0.000000	2.251980	-247.078735
0.000000	2.252217	-248.549744
0.000000	2.252454	-249.432785
0.000000	2.252691	-249.073547
0.000000	2.252928	-247.210403
0.000000	2.253165	-243.925980
0.000000	2.253402	-239.674423
0.000000	2.253640	-236.598251
0.000000	2.253877	-235.296646
0.000000	2.254114	-234.660385
0.000000	2.254351	-234.638840
0.000000	2.254588	-233.904129
0.000000	2.254826	-233.547272
0.000000	2.255063	-232.692123
0.000000	2.255300	-232.217728
0.000000	2.255537	-232.614014
0.000000	2.255774	-234.857544
0.000000	2.256011	-238.490631
0.000000	2.256249	-242.708344
0.000000	2.256486	-246.818741
0.000000	2.256723	-251.479507
0.000000	2.256960	-254.485321
0.000000	2.257197	-253.461075
0.000000	2.257435	-247.674683
0.000000	2.257672	-237.892929
0.000000	2.257909	-225.108414
0.000000	2.258146	-211.194778
0.000000	2.258383	-197.700272
0.000000	2.258621	-183.995667
0.000000	2.258858	-168.789688
0.000000	2.259095	-154.156387
0.000000	2.259332	-138.542343
0.000000	2.259569	-121.715324
0.000000	2.259806	-105.367126
0.000000	2.260043	-95.822502
0.000000	2.260281	-94.595078
0.000000	2.260518	-100.462601
0.000000	2.260755	-109.387939
0.000000	2.260992	-117.034790
0.000000	2.261229	-120.560890
0.000000	2.261467	-117.520119
0.000000	2.261704	-111.341049
0.000000	2.261941	-101.403625
0.000000	2.262178	-86.996437
0.000000	2.262415	-67.806557
0.000000	2.262652	-43.710064
0.000000	2.262890	-16.724991
0.000000	2.263127	14.032823
0.000000	2.263364	43.349449
0.000000	2.263601	63.342365
0.000000	2.263838	75.718140
0.000000	2.264076	85.020638
0.000000	2.264313	88.273979
0.000000	2.264550	86.864464
0.000000	2.264787	80.421143
0.000000	2.265024	68.708824
0.000000	2.265261	52.069290
0.000000	2.265499	33.792969
0.000000	2.265736	13.777504
0.000000	2.265973	-7.555612
0.000000	2.266210	-26.243118
0.000000	2.266447	-39.368122
0.000000	2.266685	-49.368946
0.000000	2.266922	-60.309284
0.000000	2.267159	-70.737495
0.000000	2.267396	-78.538513
0.000000	2.267633	-83.134178
0.000000	2.267870	-85.762283
0.000000	2.268108	-87.543709
0.000000	2.268345	-90.563644
0.000000	2.268582	-95.421440
0.000000	2.268819	-101.303925
0.000000	2.269056	-107.302994
0.000000	2.269293	-111.185646
0.000000	2.269531	-111.468117
0.000000	2.269768	-113.200645
0.000000	2.270005	-116.236641
0.000000	2.270242	-120.116074
0.000000	2.270479	-124.675331
0.000000	2.270716	-130.071945
0.000000	2.270954	-136.182648
0.000000	2.271191	-141.981705
0.000000	2.271428	-148.831741
0.000000	2.271665	-156.759277
0.000000	2.271902	-164.472092
0.000000	2.272140	-172.276535
0.000000	2.272377	-179.969925
0.000000	2.272614	-187.070175
0.000000	2.272851	-192.965637
0.000000	2.273088	-197.571259
0.000000	2.273325	-201.862823
0.000000	2.273562	-205.564850
0.000000	2.273800	-208.663528
0.000000	2.274037	-211.781845
0.000000	2.274274	-214.585983
0.000000	2.274511	-217.075226
0.000000	2.274748	-219.232254
0.000000	2.274986	-221.139679
0.000000	2.275223	-222.856827
0.000000	2.275460	-224.172424
0.000000	2.275697	-224.240845
0.000000	2.275934	-223.672089
0.000000	2.276171	-223.123840
0.000000	2.276409	-221.673798
0.000000	2.276646	-219.579025
0.000000	2.276883	-216.509430
0.000000	2.277120	-213.230591
0.000000	2.277357	-209.300095
0.000000	2.277595	-203.977371
0.000000	2.277832	-198.549561
0.000000	2.278069	-191.609955
0.000000	2.278306	-183.842499
0.000000	2.278543	-175.337799
0.000000	2.278780	-164.391647
0.000000	2.279017	-151.494751
0.000000	2.279255	-136.502747
0.000000	2.279492	-121.482796
0.000000	2.279729	-107.584480
0.000000	2.279966	-99.017555
0.000000	2.280203	-95.838440
0.000000	2.280441	-97.848335
0.000000	2.280678	-104.625130
0.000000	2.280915	-116.795135
0.000000	2.281152	-132.468460
0.000000	2.281389	-149.370956
0.000000	2.281626	-165.717758
0.000000	2.281864	-179.545120
0.000000	2.282101	-190.323013
0.000000	2.282338	-198.374329
0.000000	2.282575	-203.581223
0.000000	2.282812	-205.137878
0.000000	2.283049	-204.145416
0.000000	2.283287	-200.041412
0.000000	2.283524	-192.498688
0.000000	2.283761	-183.893417
0.000000	2.283998	-175.748352
0.000000	2.284235	-169.974945
0.000000	2.284472	-165.440201
0.000000	2.284710	-161.252945
0.000000	2.284947	-156.760910
0.000000	2.285184	-151.672012
0.000000	2.285421	-146.518890
0.000000	2.285658	-141.607254
0.000000	2.285896	-138.182678
0.000000	2.286133	-137.383743
0.000000	2.286370	-139.365814
0.000000	2.286607	-142.820694
0.000000	2.286844	-146.917328
0.000000	2.287081	-150.451187
0.000000	2.287319	-151.464630
0.000000	2.287556	-151.020065
0.000000	2.287793	-151.256531
0.000000	2.288030	-152.239243
0.000000	2.288267	-153.487198
0.000000	2.288505	-154.921310
0.000000	2.288742	-155.672241
0.000000	2.288979	-155.800354
0.000000	2.289216	-154.052948
0.000000	2.289453	-152.252670
0.000000	2.289690	-150.132126
0.000000	2.289928	-147.021912
0.000000	2.290165	-143.921387
0.000000	2.290402	-140.607483
0.000000	2.290639	-136.435776
0.000000	2.290876	-131.136292
0.000000	2.291114	-124.808594
0.000000	2.291351	-117.282845
0.000000	2.291588	-109.006241
0.000000	2.291825	-101.634224
0.000000	2.292062	-98.983902
0.000000	2.292300	-100.299759
0.000000	2.292536	-103.986160
0.000000	2.292774	-108.418350
0.000000	2.293011	-112.176613
0.000000	2.293248	-112.207405
0.000000	2.293485	-103.409462
0.000000	2.293722	-85.172005
0.000000	2.293960	-62.362644
0.000000	2.294197	-41.622082
0.000000	2.294434	-25.740505
0.000000	2.294671	-15.932639
0.000000	2.294908	-10.359950
0.000000	2.295146	-10.442388
0.000000	2.295383	-15.428961
0.000000	2.295620	-28.447159
0.000000	2.295857	-47.733757
0.000000	2.296094	-70.328514
0.000000	2.296331	-90.777451
0.000000	2.296569	-112.825394
0.000000	2.296806	-136.988525
0.000000	2.297043	-158.340027
0.000000	2.297280	-178.033524
0.000000	2.297517	-198.964081
0.000000	2.297755	-218.956985
0.000000	2.297992	-234.604370
0.000000	2.298229	-246.679428
0.000000	2.298466	-255.379227
0.000000	2.298703	-262.816803
0.000000	2.298940	-269.326782
0.000000	2.299177	-274.894562
0.000000	2.299415	-278.901520
0.000000	2.299652	-280.521759
0.000000	2.299889	-281.476135
0.000000	2.300126	-282.326324
0.000000	2.300363	-282.847107
0.000000	2.300601	-283.920929
0.000000	2.300838	-287.519379
0.000000	2.301075	-292.470734
0.000000	2.301312	-298.342651
0.000000	2.301549	-302.978882
0.000000	2.301786	-307.546906
0.000000	2.302023	-312.310486
0.000000	2.302261	-316.561340
0.000000	2.302498	-320.802582
0.000000	2.302735	-324.728088
0.000000	2.302972	-328.284332
0.000000	2.303209	-331.806763
0.000000	2.303447	-335.157623
0.000000	2.303684	-338.416077
0.000000	2.303921	-341.253876
0.000000	2.304158	-343.632599
0.000000	2.304395	-346.160004
0.000000	2.304632	-347.509644
0.000000	2.304870	-346.199127
0.000000	2.305107	-342.755005
0.000000	2.305344	-337.393372
0.000000	2.305581	-329.420929
0.000000	2.305818	-318.758942
0.000000	2.306056	-304.980377
0.000000	2.306293	-288.843689
0.000000	2.306530	-271.361572
0.000000	2.306767	-257.478760
0.000000	2.307004	-248.485672
0.000000	2.307241	-242.958893
0.000000	2.307479	-238.965683
0.000000	2.307716	-235.504593
0.000000	2.307953	-233.009735
0.000000	2.308190	-231.592667
0.000000	2.308427	-230.528870
0.000000	2.308664	-229.846420
0.000000	2.308902	-228.328598
0.000000	2.309139	-225.863480
0.000000	2.309376	-221.489029
0.000000	2.309613	-216.096558
0.000000	2.309850	-211.136429
0.000000	2.310087	-206.925568
0.000000	2.310325	-204.070175
0.000000	2.310562	-200.699326
0.000000	2.310799	-197.485672
0.000000	2.311036	-193.465790
0.000000	2.311273	-187.206558
0.000000	2.311511	-177.881866
0.000000	2.311748	-164.472961
0.000000	2.311985	-147.638260
0.000000	2.312222	-127.581825
0.000000	2.312459	-103.980911
0.000000	2.312696	-78.566246
0.000000	2.312934	-57.652245
0.000000	2.313171	-42.284187
0.000000	2.313408	-31.607008
0.000000	2.313645	-23.948030
0.000000	2.313882	-18.805143
0.000000	2.314120	-15.525166
0.000000	2.314357	-13.410960
0.000000	2.314594	-11.136915
0.000000	2.314831	-7.379807
0.000000	2.315068	-2.902519
0.000000	2.315305	-2.193089
0.000000	2.315543	-5.774629
0.000000	2.315780	-13.250517
0.000000	2.316017	-23.758411
0.000000	2.316254	-36.562283
0.000000	2.316491	-48.679272
0.000000	2.316729	-57.841789
0.000000	2.316966	-72.567017
0.000000	2.317203	-94.256622
0.000000	2.317440	-122.629051
0.000000	2.317677	-158.345398
0.000000	2.317914	-198.872055
0.000000	2.318151	-238.668839
0.000000	2.318389	-273.484924
0.000000	2.318626	-297.958771
0.000000	2.318863	-318.076874
0.000000	2.319100	-335.717773
0.000000	2.319337	-351.149292
0.000000	2.319575	-364.449005
0.000000	2.319812	-374.958374
0.000000	2.320049	-383.547333
0.000000	2.320286	-390.414185
0.000000	2.320523	-396.681427
0.000000	2.320760	-402.146790
0.000000	2.320997	-406.039948
0.000000	2.321235	-405.940125
0.000000	2.321472	-402.954437
0.000000	2.321709	-397.740082
0.000000	2.321946	-388.486664
0.000000	2.322183	-374.785980
0.000000	2.322421	-357.523743
0.000000	2.322658	-336.239380
0.000000	2.322895	-311.408386
0.000000	2.323132	-283.788879
0.000000	2.323369	-251.900116
0.000000	2.323606	-218.389175
0.000000	2.323844	-183.133286
0.000000	2.324081	-147.129684
0.000000	2.324318	-113.608696
0.000000	2.324555	-84.894440
0.000000	2.324792	-61.188377
0.000000	2.325030	-42.005314
0.000000	2.325267	-25.965893
0.000000	2.325504	-15.783336
0.000000	2.325741	-9.071676
0.000000	2.325978	-8.495783
0.000000	2.326216	-14.673211
0.000000	2.326452	-26.456484
0.000000	2.326690	-47.458111
0.000000	2.326927	-78.207001
0.000000	2.327164	-118.669815
0.000000	2.327401	-165.922897
0.000000	2.327638	-214.690491
0.000000	2.327876	-258.622437
0.000000	2.328113	-289.791382
0.000000	2.328350	-305.712402
0.000000	2.328587	-315.745819
0.000000	2.328824	-323.224701
0.000000	2.329062	-328.885406
0.000000	2.329299	-334.803772
0.000000	2.329536	-339.860565
0.000000	2.329773	-344.525635
0.000000	2.330010	-350.275879
0.000000	2.330247	-356.129517
0.000000	2.330485	-360.989746
0.000000	2.330722	-366.168030
0.000000	2.330959	-370.852081
0.000000	2.331196	-374.730743
0.000000	2.331433	-376.742462
0.000000	2.331670	-377.189209
0.000000	2.331908	-377.564209
0.000000	2.332145	-377.348053
0.000000	2.332382	-376.574951
0.000000	2.332619	-375.128693
0.000000	2.332856	-372.381165
0.000000	2.333093	-368.687256
0.000000	2.333331	-363.645691
0.000000	2.333568	-358.942383
0.000000	2.333805	-353.818176
0.000000	2.334042	-347.327209
0.000000	2.334279	-341.555695
0.000000	2.334517	-341.599609
0.000000	2.334754	-345.292633
0.000000	2.334991	-353.694946
0.000000	2.335228	-364.934082
0.000000	2.335465	-376.685089
0.000000	2.335702	-385.045563
0.000000	2.335940	-387.896637
0.000000	2.336177	-386.796082
0.000000	2.336414	-383.835388
0.000000	2.336651	-379.521759
0.000000	2.336888	-375.776886
0.000000	2.337126	-377.725891
0.000000	2.337363	-385.457489
0.000000	2.337600	-397.153076
0.000000	2.337837	-411.883759
0.000000	2.338074	-428.849762
0.000000	2.338311	-443.996490
0.000000	2.338549	-452.325928
0.000000	2.338786	-452.394684
0.000000	2.339023	-450.184265
0.000000	2.339260	-447.503998
0.000000	2.339497	-448.333679
0.000000	2.339735	-452.619568
0.000000	2.339972	-458.837158
0.000000	2.340209	-466.864136
0.000000	2.340446	-476.967346
0.000000	2.340683	-487.508240
0.000000	2.340920	-495.929443
0.000000	2.341157	-503.872498
0.000000	2.341395	-512.936890
0.000000	2.341632	-522.456665
0.000000	2.341869	-531.561768
0.000000	2.342106	-536.787170
0.000000	2.342343	-539.090576
0.000000	2.342581	-539.097778
0.000000	2.342818	-536.562317
0.000000	2.343055	-530.840698
0.000000	2.343292	-522.052002
0.000000	2.343529	-512.270630
0.000000	2.343766	-500.448151
0.000000	2.344004	-487.905548
0.000000	2.344241	-474.241028
0.000000	2.344478	-462.405579
0.000000	2.344715	-456.065155
0.000000	2.344952	-457.619568
0.000000	2.345190	-455.299347
0.000000	2.345427	-446.846039
0.000000	2.345664	-439.722504
0.000000	2.345901	-432.933044
0.000000	2.346138	-426.321777
0.000000	2.346375	-418.884979
0.000000	2.346612	-408.901520
0.000000	2.346850	-394.428223
0.000000	2.347087	-374.510590
0.000000	2.347324	-350.314880
0.000000	2.347561	-322.290070
0.000000	2.347798	-294.461365
0.000000	2.348036	-267.378632
0.000000	2.348273	-244.765732
0.000000	2.348510	-231.312775
0.000000	2.348747	-226.678558
0.000000	2.348984	-229.179810
0.000000	2.349221	-237.767349
0.000000	2.349458	-251.932831
0.000000	2.349696	-270.658661
0.000000	2.349933	-289.347778
0.000000	2.350170	-303.197723
0.000000	2.350407	-311.065918
0.000000	2.350644	-315.746490
0.000000	2.350882	-320.620087
0.000000	2.351119	-326.104034
0.000000	2.351356	-331.538330
0.000000	2.351593	-336.921387
0.000000	2.351830	-341.698700
0.000000	2.352067	-344.879242
0.000000	2.352305	-347.527710
0.000000	2.352542	-348.597870
0.000000	2.352779	-348.552155
0.000000	2.353016	-348.239868
0.000000	2.353253	-347.900055
0.000000	2.353491	-348.072845
0.000000	2.353728	-349.319214
0.000000	2.353965	-351.546692
0.000000	2.354202	-354.797089
0.000000	2.354439	-358.988342
0.000000	2.354676	-363.902496
0.000000	2.354914	-367.854706
0.000000	2.355151	-370.521271
0.000000	2.355388	-372.329559
0.000000	2.355625	-373.760681
0.000000	2.355862	-374.867828
0.000000	2.356100	-375.190186
0.000000	2.356337	-373.840698
0.000000	2.356574	-369.618927
0.000000	2.356811	-367.311676
0.000000	2.357048	-370.903534
0.000000	2.357285	-378.910492
0.000000	2.357523	-390.858795
0.000000	2.357760	-407.070526
0.000000	2.357997	-427.782410
0.000000	2.358234	-450.777679
0.000000	2.358471	-473.441467
0.000000	2.358708	-494.624634
0.000000	2.358946	-515.421082
0.000000	2.359183	-535.078674
0.000000	2.359420	-551.391541
0.000000	2.359657	-564.268799
0.000000	2.359894	-573.186035
0.000000	2.360132	-577.423462
0.000000	2.360369	-576.828613
0.000000	2.360606	-571.624939
0.000000	2.360843	-561.828857
0.000000	2.361080	-546.782471
0.000000	2.361317	-527.768433
0.000000	2.361555	-506.789276
0.000000	2.361792	-484.262665
0.000000	2.362029	-459.355560
0.000000	2.362266	-434.163544
0.000000	2.362503	-413.252960
0.000000	2.362741	-399.010925
0.000000	2.362978	-392.378937
0.000000	2.363215	-392.024567
0.000000	2.363452	-395.609344
0.000000	2.363689	-399.962921
0.000000	2.363926	-402.541290
0.000000	2.364164	-399.525360
0.000000	2.364401	-389.682343
0.000000	2.364638	-371.241760
0.000000	2.364875	-350.926331
0.000000	2.365112	-330.679565
0.000000	2.365350	-318.885864
0.000000	2.365587	-317.069733
0.000000	2.365824	-324.674622
0.000000	2.366061	-339.987000
0.000000	2.366298	-360.702454
0.000000	2.366535	-382.373260
0.000000	2.366772	-399.662292
0.000000	2.367010	-407.997620
0.000000	2.367247	-417.528137
0.000000	2.367484	-427.608215
0.000000	2.367721	-435.776978
0.000000	2.367958	-438.489777
0.000000	2.368196	-439.266479
0.000000	2.368433	-439.294495
0.000000	2.368670	-440.148376
0.000000	2.368907	-445.133545
0.000000	2.369144	-455.943390
0.000000	2.369381	-469.245697
0.000000	2.369618	-481.881805
0.000000	2.369856	-489.916229
0.000000	2.370093	-489.922424
0.000000	2.370330	-484.707703
0.000000	2.370567	-474.592804
0.000000	2.370804	-459.700592
0.000000	2.371042	-439.102356
0.000000	2.371279	-414.462280
0.000000	2.371516	-389.223572
0.000000	2.371753	-362.513336
0.000000	2.371990	-334.782379
0.000000	2.372227	-303.889526
0.000000	2.372465	-270.965607
0.000000	2.372702	-240.946915
0.000000	2.372939	-215.339188
0.000000	2.373176	-191.487045
0.000000	2.373413	-170.175934
0.000000	2.373651	-151.088760
0.000000	2.373888	-137.228775
0.000000	2.374125	-131.253525
0.000000	2.374362	-137.172028
0.000000	2.374599	-155.867355
0.000000	2.374836	-185.137360
0.000000	2.375073	-222.699265
0.000000	2.375311	-263.703094
0.000000	2.375548	-301.484772
0.000000	2.375785	-327.786774
0.000000	2.376022	-336.784698
0.000000	2.376259	-340.430603
0.000000	2.376497	-342.638794
0.000000	2.376734	-343.996582
0.000000	2.376971	-343.961609
0.000000	2.377208	-344.999908
0.000000	2.377445	-346.225677
0.000000	2.377682	-345.770142
0.000000	2.377920	-347.534363
0.000000	2.378157	-350.701813
0.000000	2.378394	-354.833496
0.000000	2.378631	-359.677887
0.000000	2.378868	-364.218018
0.000000	2.379106	-369.476990
0.000000	2.379343	-375.282898
0.000000	2.379580	-380.200470
0.000000	2.379817	-381.313812
0.000000	2.380054	-380.541199
0.000000	2.380291	-377.256653
0.000000	2.380529	-372.402313
0.000000	2.380766	-365.727783
0.000000	2.381003	-356.137573
0.000000	2.381240	-342.894501
0.000000	2.381477	-325.797729
0.000000	2.381714	-305.185638
0.000000	2.381952	-284.277069
0.000000	2.382189	-269.215729
0.000000	2.382426	-258.425964
0.000000	2.382663	-250.090454
0.000000	2.382900	-244.457474
0.000000	2.383137	-240.937180
0.000000	2.383375	-239.807007
0.000000	2.383612	-241.761551
0.000000	2.383849	-246.163177
0.000000	2.384086	-253.151123
0.000000	2.384323	-261.940887
0.000000	2.384561	-272.136414
0.000000	2.384798	-282.454468
0.000000	2.385035	-290.061890
0.000000	2.385272	-295.094208
0.000000	2.385509	-299.278595
0.000000	2.385746	-302.981659
0.000000	2.385984	-306.640503
0.000000	2.386221	-310.088531
0.000000	2.386458	-313.227356
0.000000	2.386695	-315.299591
0.000000	2.386932	-316.499390
0.000000	2.387170	-316.360413
0.000000	2.387407	-315.624146
0.000000	2.387644	-313.998138
0.000000	2.387881	-310.722565
0.000000	2.388118	-309.411774
0.000000	2.388355	-312.271729
0.000000	2.388592	-316.095276
0.000000	2.388830	-321.315063
0.000000	2.389067	-326.491272
0.000000	2.389304	-328.837036
0.000000	2.389541	-324.553619
0.000000	2.389778	-316.317444
0.000000	2.390016	-307.871277
0.000000	2.390253	-299.732666
0.000000	2.390490	-291.531738
0.000000	2.390727	-282.248413
0.000000	2.390964	-278.889618
0.000000	2.391201	-278.372162
0.000000	2.391439	-282.234161
0.000000	2.391676	-289.316895
0.000000	2.391913	-302.094574
0.000000	2.392150	-319.759155
0.000000	2.392387	-340.852051
0.000000	2.392625	-361.584778
0.000000	2.392862	-377.001007
0.000000	2.393099	-381.764526
0.000000	2.393336	-376.384613
0.000000	2.393573	-367.416962
0.000000	2.393811	-353.790680
0.000000	2.394047	-336.944611
0.000000	2.394285	-321.467590
0.000000	2.394522	-303.761902
0.000000	2.394759	-284.654694
0.000000	2.394996	-267.697296
0.000000	2.395233	-250.334778
0.000000	2.395471	-235.354660
0.000000	2.395708	-223.713821
0.000000	2.395945	-213.944565
0.000000	2.396182	-207.178497
0.000000	2.396419	-201.022171
0.000000	2.396657	-194.864349
0.000000	2.396894	-188.251617
0.000000	2.397131	-179.637894
0.000000	2.397368	-169.741379
0.000000	2.397605	-158.364853
0.000000	2.397842	-146.152008
0.000000	2.398079	-135.658371
0.000000	2.398317	-127.140106
0.000000	2.398554	-114.386002
0.000000	2.398791	-100.722237
0.000000	2.399028	-86.566666
0.000000	2.399265	-72.788696
0.000000	2.399503	-61.586243
0.000000	2.399740	-51.602993
0.000000	2.399977	-42.813850
0.000000	2.400214	-37.828991
0.000000	2.400451	-41.711727
0.000000	2.400688	-52.455402
0.000000	2.400926	-64.223282
0.000000	2.401163	-81.779404
0.000000	2.401400	-104.456726
0.000000	2.401637	-130.662048
0.000000	2.401874	-156.129379
0.000000	2.402112	-176.078384
0.000000	2.402349	-189.993912
0.000000	2.402586	-203.092133
0.000000	2.402823	-215.132462
0.000000	2.403060	-226.124847
0.000000	2.403297	-236.057373
0.000000	2.403535	-245.205597
0.000000	2.403772	-253.586868
0.000000	2.404009	-261.986664
0.000000	2.404246	-269.732910
0.000000	2.404483	-276.227448
0.000000	2.404721	-279.312378
0.000000	2.404958	-279.365875
0.000000	2.405195	-277.518311
0.000000	2.405432	-273.317841
0.000000	2.405669	-268.434235
0.000000	2.405906	-261.212921
0.000000	2.406144	-252.547684
0.000000	2.406381	-242.103043
0.000000	2.406618	-230.807678
0.000000	2.406855	-218.777634
0.000000	2.407092	-206.058929
0.000000	2.407329	-192.810303
0.000000	2.407567	-179.999176
0.000000	2.407804	-166.124695
0.000000	2.408041	-149.200012
0.000000	2.408278	-128.213455
0.000000	2.408515	-102.777664
0.000000	2.408752	-73.977394
0.000000	2.408990	-48.847607
0.000000	2.409227	-31.767172
0.000000	2.409464	-20.108999
0.000000	2.409701	-7.099009
0.000000	2.409938	8.103739
0.000000	2.410176	20.667986
0.000000	2.410413	29.907202
0.000000	2.410650	39.575607
0.000000	2.410887	49.924179
0.000000	2.411124	59.318157
0.000000	2.411361	71.207993
0.000000	2.411599	80.036438
0.000000	2.411836	86.438919
0.000000	2.412073	89.662865
0.000000	2.412310	86.287186
0.000000	2.412547	76.130608
0.000000	2.412785	61.670731
0.000000	2.413022	39.026909
0.000000	2.413259	7.979703
0.000000	2.413496	-30.829510
0.000000	2.413733	-74.353371
0.000000	2.413970	-119.775650
0.000000	2.414207	-163.187012
0.000000	2.414445	-196.917480
0.000000	2.414682	-211.387726
0.000000	2.414919	-221.737549
0.000000	2.415156	-228.016281
0.000000	2.415393	-230.906525
0.000000	2.415631	-231.865814
0.000000	2.415868	-234.072845
0.000000	2.416105	-234.591003
0.000000	2.416342	-233.784851
0.000000	2.416579	-231.055145
0.000000	2.416816	-227.062378
0.000000	2.417053	-221.610306
0.000000	2.417291	-218.961731
0.000000	2.417528	-217.829956
0.000000	2.417765	-217.522156
0.000000	2.418002	-217.764679
0.000000	2.418239	-219.108353
0.000000	2.418477	-221.010498
0.000000	2.418714	-221.346725
0.000000	2.418951	-217.830765
0.000000	2.419188	-215.483353
0.000000	2.419425	-213.488678
0.000000	2.419662	-211.184555
0.000000	2.419900	-208.004303
0.000000	2.420137	-203.659225
0.000000	2.420374	-199.288345
0.000000	2.420611	-195.291962
0.000000	2.420848	-191.252045
0.000000	2.421086	-186.855713
0.000000	2.421323	-183.445114
0.000000	2.421560	-181.745514
0.000000	2.421797	-180.081802
0.000000	2.422034	-177.169464
0.000000	2.422271	-171.219559
0.000000	2.422508	-161.410172
0.000000	2.422746	-144.977722
0.000000	2.422983	-120.415283
0.000000	2.423220	-89.117516
0.000000	2.423457	-52.384583
0.000000	2.423694	-13.734293
0.000000	2.423932	15.865050
0.000000	2.424169	36.035667
0.000000	2.424406	46.672867
0.000000	2.424643	48.612434
0.000000	2.424880	42.209721
0.000000	2.425117	28.153719
0.000000	2.425355	8.258338
0.000000	2.425592	-13.743130
0.000000	2.425829	-33.780190
0.000000	2.426066	-46.669189
0.000000	2.426303	-49.132256
0.000000	2.426541	-50.591377
0.000000	2.426778	-50.693127
0.000000	2.427015	-50.648643
0.000000	2.427252	-51.684498
0.000000	2.427489	-54.004818
0.000000	2.427727	-56.039124
0.000000	2.427964	-57.710762
0.000000	2.428201	-58.015324
0.000000	2.428438	-55.564892
0.000000	2.428675	-52.598255
0.000000	2.428912	-49.974606
0.000000	2.429150	-47.148823
0.000000	2.429387	-44.183495
0.000000	2.429624	-42.505901
0.000000	2.429861	-41.355774
0.000000	2.430098	-40.360382
0.000000	2.430335	-39.575741
0.000000	2.430573	-39.374584
0.000000	2.430810	-39.574127
0.000000	2.431047	-40.134056
0.000000	2.431284	-39.710651
0.000000	2.431521	-37.501442
0.000000	2.431758	-34.446255
0.000000	2.431996	-31.586969
0.000000	2.432233	-26.858088
0.000000	2.432470	-20.897539
0.000000	2.432707	-14.528897
0.000000	2.432944	-7.754331
0.000000	2.433182	-2.256774
0.000000	2.433419	2.632375
0.000000	2.433656	5.675155
0.000000	2.433893	7.234605
0.000000	2.434130	7.548982
0.000000	2.434367	6.726594
0.000000	2.434605	4.629097
0.000000	2.434842	1.978468
0.000000	2.435079	-0.966027
0.000000	2.435316	-3.971546
0.000000	2.435553	-4.669403
0.000000	2.435791	-3.947669
0.000000	2.436028	-2.458660
0.000000	2.436265	0.051803
0.000000	2.436502	3.933355
0.000000	2.436739	9.854182
0.000000	2.436976	16.585632
0.000000	2.437213	24.131395
0.000000	2.437451	31.982630
0.000000	2.437688	40.202904
0.000000	2.437925	49.560673
0.000000	2.438162	59.913437
0.000000	2.438399	69.406296
0.000000	2.438637	78.003960
0.000000	2.438874	85.163506
0.000000	2.439111	91.400238
0.000000	2.439348	95.987961
0.000000	2.439585	98.370720
0.000000	2.439822	97.957100
0.000000	2.440060	94.513512
0.000000	2.440297	88.073174
0.000000	2.440534	77.973030
0.000000	2.440771	65.293304
0.000000	2.441008	49.628666
0.000000	2.441246	29.656986
0.000000	2.441483	5.275000
0.000000	2.441720	-21.070408
0.000000	2.441957	-46.797688
0.000000	2.442194	-73.830978
0.000000	2.442431	-103.230911
0.000000	2.442668	-132.696594
0.000000	2.442906	-159.033722
0.000000	2.443143	-183.432907
0.000000	2.443380	-205.490997
0.000000	2.443617	-223.540237
0.000000	2.443854	-235.950180
0.000000	2.444092	-245.053207
0.000000	2.444329	-252.986984
0.000000	2.444566	-261.149139
0.000000	2.444803	-269.055511
0.000000	2.445040	-275.687622
0.000000	2.445277	-281.683594
0.000000	2.445514	-287.766541
0.000000	2.445752	-294.280609
0.000000	2.445989	-307.213165
0.000000	2.446226	-315.077667
0.000000	2.446463	-316.058685
0.000000	2.446700	-315.345612
0.000000	2.446938	-314.296021
0.000000	2.447175	-315.526886
0.000000	2.447412	-319.353821
0.000000	2.447649	-322.113342
0.000000	2.447886	-325.506805
0.000000	2.448123	-329.159454
0.000000	2.448361	-332.944672
0.000000	2.448598	-334.708679
0.000000	2.448835	-336.018829
0.000000	2.449072	-337.431061
0.000000	2.449309	-337.885712
0.000000	2.449547	-336.360931
0.000000	2.449784	-333.622009
0.000000	2.450021	-329.937805
0.000000	2.450258	-324.889526
0.000000	2.450495	-317.260895
0.000000	2.450732	-307.958344
0.000000	2.450970	-295.113403
0.000000	2.451207	-278.435242
0.000000	2.451444	-262.592438
0.000000	2.451681	-244.054779
0.000000	2.451918	-231.850739
0.000000	2.452156	-233.705063
0.000000	2.452393	-245.165009
0.000000	2.452630	-248.728043
0.000000	2.452867	-257.008881
0.000000	2.453104	-265.738892
0.000000	2.453341	-266.766296
0.000000	2.453579	-276.165497
0.000000	2.453816	-284.441589
0.000000	2.454053	-291.881714
0.000000	2.454290	-300.781097
0.000000	2.454527	-310.649872
0.000000	2.454765	-320.850433
0.000000	2.455002	-331.969238
0.000000	2.455239	-343.539246
0.000000	2.455476	-356.422455
0.000000	2.455713	-370.251740
0.000000	2.455950	-384.182220
0.000000	2.456187	-399.424408
0.000000	2.456425	-415.848267
0.000000	2.456662	-432.141388
0.000000	2.456899	-445.740143
0.000000	2.457136	-454.936035
0.000000	2.457373	-462.875153
0.000000	2.457611	-469.029236
0.000000	2.457848	-475.171661
0.000000	2.458085	-481.094910
0.000000	2.458322	-487.109131
0.000000	2.458559	-493.639221
0.000000	2.458797	-499.597290
0.000000	2.459034	-503.347107
0.000000	2.459271	-503.794495
0.000000	2.459508	-501.634216
0.000000	2.459745	-497.492950
0.000000	2.459982	-492.247833
0.000000	2.460220	-486.610382
0.000000	2.460457	-479.601654
0.000000	2.460694	-470.945831
0.000000	2.460931	-460.651520
0.000000	2.461168	-450.604370
0.000000	2.461406	-440.158112
0.000000	2.461643	-429.511292
0.000000	2.461880	-417.026062
0.000000	2.462117	-402.687317
0.000000	2.462354	-387.173065
0.000000	2.462591	-371.828583
0.000000	2.462828	-352.477539
0.000000	2.463066	-327.440338
0.000000	2.463303	-295.754944
0.000000	2.463540	-258.500763
0.000000	2.463777	-217.660553
0.000000	2.464014	-185.292297
0.000000	2.464252	-164.853348
0.000000	2.464489	-154.970169
0.000000	2.464726	-153.808395
0.000000	2.464963	-160.249619
0.000000	2.465200	-174.626526
0.000000	2.465437	-195.672485
0.000000	2.465674	-219.643997
0.000000	2.465912	-242.682358
0.000000	2.466149	-258.639343
0.000000	2.466386	-268.104431
0.000000	2.466623	-276.177307
0.000000	2.466860	-282.535736
0.000000	2.467098	-286.663727
0.000000	2.467335	-288.085602
0.000000	2.467572	-287.217560
0.000000	2.467809	-285.720367
0.000000	2.468046	-283.256958
0.000000	2.468283	-279.660156
0.000000	2.468521	-277.369446
0.000000	2.468758	-273.156158
0.000000	2.468995	-265.058319
0.000000	2.469232	-257.146362
0.000000	2.469469	-248.488281
0.000000	2.469707	-239.040161
0.000000	2.469944	-228.334442
0.000000	2.470181	-216.039581
0.000000	2.470418	-205.296188
0.000000	2.470655	-199.152130
0.000000	2.470892	-198.431747
0.000000	2.471129	-202.176193
0.000000	2.471367	-209.116455
0.000000	2.471604	-218.446411
0.000000	2.471841	-227.600464
0.000000	2.472078	-236.111679
0.000000	2.472315	-244.841003
0.000000	2.472553	-252.027710
0.000000	2.472790	-258.283051
0.000000	2.473027	-263.111511
0.000000	2.473264	-266.133575
0.000000	2.473501	-267.978607
0.000000	2.473738	-272.084961
0.000000	2.473976	-279.438385
0.000000	2.474213	-289.331238
0.000000	2.474450	-300.681641
0.000000	2.474687	-313.023163
0.000000	2.474924	-323.912354
0.000000	2.475162	-331.448792
0.000000	2.475399	-334.371094
0.000000	2.475636	-335.982574
0.000000	2.475873	-335.935303
0.000000	2.476110	-334.128082
0.000000	2.476347	-329.981445
0.000000	2.476585	-322.922028
0.000000	2.476822	-313.999115
0.000000	2.477059	-302.506897
0.000000	2.477296	-288.591034
0.000000	2.477533	-273.044067
0.000000	2.477771	-255.089996
0.000000	2.478008	-234.399048
0.000000	2.478245	-213.469147
0.000000	2.478482	-190.390610
0.000000	2.478719	-165.244644
0.000000	2.478956	-137.930756
0.000000	2.479194	-108.887039
0.000000	2.479431	-78.780052
0.000000	2.479668	-55.975052
0.000000	2.479905	-41.733364
0.000000	2.480142	-34.022449
0.000000	2.480379	-30.265745
0.000000	2.480617	-29.999413
0.000000	2.480854	-32.384514
0.000000	2.481091	-36.330036
0.000000	2.481328	-38.272011
0.000000	2.481565	-36.331013
0.000000	2.481802	-33.612713
0.000000	2.482040	-35.812103
0.000000	2.482277	-43.639736
0.000000	2.482514	-57.198315
0.000000	2.482751	-77.351166
0.000000	2.482988	-104.413719
0.000000	2.483226	-138.510651
0.000000	2.483463	-176.631088
0.000000	2.483700	-214.929718
0.000000	2.483937	-247.567688
0.000000	2.484174	-268.094482
0.000000	2.484411	-283.344604
0.000000	2.484648	-295.722931
0.000000	2.484886	-303.809021
0.000000	2.485123	-307.041138
0.000000	2.485360	-306.641388
0.000000	2.485597	-302.228119
0.000000	2.485834	-294.786224
0.000000	2.486072	-284.889069
0.000000	2.486309	-274.009430
0.000000	2.486546	-261.719604
0.000000	2.486783	-249.156815
0.000000	2.487020	-236.979614
0.000000	2.487257	-227.324158
0.000000	2.487495	-221.746582
0.000000	2.487732	-218.342773
0.000000	2.487969	-215.397629
0.000000	2.488206	-212.981537
0.000000	2.488443	-210.416733
0.000000	2.488681	-205.847397
0.000000	2.488918	-198.683182
0.000000	2.489155	-190.531433
0.000000	2.489392	-182.119385
0.000000	2.489629	-173.444412
0.000000	2.489866	-165.270798
0.000000	2.490103	-158.540405
0.000000	2.490341	-156.125748
0.000000	2.490578	-157.641418
0.000000	2.490815	-160.066788
0.000000	2.491052	-160.297668
0.000000	2.491289	-154.196136
0.000000	2.491527	-143.591278
0.000000	2.491764	-129.886353
0.000000	2.492001	-116.298141
0.000000	2.492238	-108.056961
0.000000	2.492475	-107.160690
0.000000	2.492712	-112.582993
0.000000	2.492950	-123.051247
0.000000	2.493187	-137.407806
0.000000	2.493424	-153.473801
0.000000	2.493661	-168.429001
0.000000	2.493898	-179.532211
0.000000	2.494135	-187.301422
0.000000	2.494373	-194.618408
0.000000	2.494610	-201.439148
0.000000	2.494847	-206.176559
0.000000	2.495084	-208.639694
0.000000	2.495321	-209.428024
0.000000	2.495559	-209.228928
0.000000	2.495796	-207.443008
0.000000	2.496033	-205.900864
0.000000	2.496270	-206.061584
0.000000	2.496507	-208.843811
0.000000	2.496744	-212.185715
0.000000	2.496982	-215.368561
0.000000	2.497219	-218.188614
0.000000	2.497456	-222.105362
0.000000	2.497693	-225.497696
0.000000	2.497930	-227.564377
0.000000	2.498168	-228.366211
0.000000	2.498405	-228.143158
0.000000	2.498642	-226.163132
0.000000	2.498879	-220.898651
0.000000	2.499116	-209.963623
0.000000	2.499353	-190.102173
0.000000	2.499591	-157.998703
0.000000	2.499828	-110.552063
0.000000	2.500065	-47.775204
0.000000	2.500302	30.452686
0.000000	2.500539	114.085594
0.000000	2.500777	189.942307
0.000000	2.501014	256.556213
0.000000	2.501251	313.119263
0.000000	2.501488	357.705048
0.000000	2.501725	387.394287
0.000000	2.501962	399.731934
0.000000	2.502200	391.645660
0.000000	2.502437	363.791260
0.000000	2.502674	317.356750
0.000000	2.502911	254.338379
0.000000	2.503148	177.656891
0.000000	2.503386	93.310310
0.000000	2.503623	11.672909
0.000000	2.503860	-57.317799
0.000000	2.504097	-108.124214
0.000000	2.504334	-134.099030
0.000000	2.504571	-149.415039
0.000000	2.504808	-153.156555
0.000000	2.505046	-143.427811
0.000000	2.505283	-122.090851
0.000000	2.505520	-87.760384
0.000000	2.505757	-36.977631
0.000000	2.505994	30.667906
0.000000	2.506232	110.374237
0.000000	2.506469	185.672607
0.000000	2.506706	255.808258
0.000000	2.506943	319.790802
0.000000	2.507180	374.474182
0.000000	2.507417	417.636444
0.000000	2.507655	448.013916
0.000000	2.507892	464.647888
0.000000	2.508129	467.275421
0.000000	2.508366	455.778809
0.000000	2.508603	430.047913
0.000000	2.508841	391.037842
0.000000	2.509078	339.098663
0.000000	2.509315	276.852692
0.000000	2.509552	208.694611
0.000000	2.509789	141.630005
0.000000	2.510026	85.053833
0.000000	2.510263	46.124802
0.000000	2.510501	24.730433
0.000000	2.510738	1.456185
0.000000	2.510975	-25.928810
0.000000	2.511212	-56.647903
0.000000	2.511449	-89.766960
0.000000	2.511687	-122.763985
0.000000	2.511924	-152.985809
0.000000	2.512161	-175.726547
0.000000	2.512398	-182.503998
0.000000	2.512635	-183.131943
0.000000	2.512872	-187.982620
0.000000	2.513109	-197.034241
0.000000	2.513347	-210.183502
0.000000	2.513584	-225.626266
0.000000	2.513821	-241.124573
0.000000	2.514058	-254.262802
0.000000	2.514295	-262.202789
0.000000	2.514533	-262.956238
0.000000	2.514770	-261.068634
0.000000	2.515007	-256.039459
0.000000	2.515244	-247.827805
0.000000	2.515481	-236.192612
0.000000	2.515718	-225.038208
0.000000	2.515956	-218.653229
0.000000	2.516193	-217.285660
0.000000	2.516430	-218.590546
0.000000	2.516667	-220.276337
0.000000	2.516904	-221.153778
0.000000	2.517142	-218.430969
0.000000	2.517379	-214.554077
0.000000	2.517616	-209.265732
0.000000	2.517853	-202.391129
0.000000	2.518090	-195.228210
0.000000	2.518327	-186.830841
0.000000	2.518565	-177.280457
0.000000	2.518802	-167.571960
0.000000	2.519039	-158.545166
0.000000	2.519276	-152.259552
0.000000	2.519513	-151.733429
0.000000	2.519750	-156.663177
0.000000	2.519988	-166.753586
0.000000	2.520225	-180.057617
0.000000	2.520462	-194.772079
0.000000	2.520699	-208.639404
0.000000	2.520936	-218.638504
0.000000	2.521173	-225.622543
0.000000	2.521411	-227.703186
0.000000	2.521648	-225.084396
0.000000	2.521885	-219.696259
0.000000	2.522122	-212.559616
0.000000	2.522359	-206.197632
0.000000	2.522597	-206.292282
0.000000	2.522834	-212.222092
0.000000	2.523071	-223.356125
0.000000	2.523308	-239.837967
0.000000	2.523545	-259.651794
0.000000	2.523782	-280.341583
0.000000	2.524020	-298.497955
0.000000	2.524257	-311.117554
0.000000	2.524494	-323.079895
0.000000	2.524731	-333.949371
0.000000	2.524968	-343.478516
0.000000	2.525206	-351.611206
0.000000	2.525443	-357.970428
0.000000	2.525680	-361.675293
0.000000	2.525917	-364.434723
0.000000	2.526154	-365.726379
0.000000	2.526392	-364.022858
0.000000	2.526629	-358.704315
0.000000	2.526866	-346.767639
0.000000	2.527103	-326.781952
0.000000	2.527340	-297.502991
0.000000	2.527577	-257.407959
0.000000	2.527815	-205.402512
0.000000	2.528052	-152.504623
0.000000	2.528289	-108.242683
0.000000	2.528526	-72.516174
0.000000	2.528763	-46.231052
0.000000	2.529000	-30.311333
0.000000	2.529238	-25.627403
0.000000	2.529475	-30.829426
0.000000	2.529712	-46.824245
0.000000	2.529949	-74.375519
0.000000	2.530186	-113.096855
0.000000	2.530423	-159.527191
0.000000	2.530661	-208.091690
0.000000	2.530898	-252.786438
0.000000	2.531135	-284.967773
0.000000	2.531372	-302.134827
0.000000	2.531609	-316.521576
0.000000	2.531847	-327.440887
0.000000	2.532084	-335.244415
0.000000	2.532321	-340.551819
0.000000	2.532558	-345.246918
0.000000	2.532795	-348.125946
0.000000	2.533032	-349.396057
0.000000	2.533269	-349.555389
0.000000	2.533507	-349.645844
0.000000	2.533744	-350.390808
0.000000	2.533981	-352.392120
0.000000	2.534218	-355.372894
0.000000	2.534455	-358.394287
0.000000	2.534693	-362.547333
0.000000	2.534930	-369.885376
0.000000	2.535167	-379.414093
0.000000	2.535404	-390.229218
0.000000	2.535641	-400.254059
0.000000	2.535878	-408.880249
0.000000	2.536116	-417.971985
0.000000	2.536353	-426.908813
0.000000	2.536590	-434.159210
0.000000	2.536827	-439.740814
0.000000	2.537064	-444.430511
0.000000	2.537302	-448.863983
0.000000	2.537539	-452.485443
0.000000	2.537776	-453.891937
0.000000	2.538013	-449.472046
0.000000	2.538250	-442.225159
0.000000	2.538487	-434.377960
0.000000	2.538724	-424.902954
0.000000	2.538962	-414.631470
0.000000	2.539199	-405.462463
0.000000	2.539436	-397.834198
0.000000	2.539673	-394.210785
0.000000	2.539910	-393.426636
0.000000	2.540148	-394.926697
0.000000	2.540385	-398.037659
0.000000	2.540622	-401.069916
0.000000	2.540859	-405.014679
0.000000	2.541096	-413.224731
0.000000	2.541333	-424.791321
0.000000	2.541571	-438.883942
0.000000	2.541808	-454.331512
0.000000	2.542045	-467.330475
0.000000	2.542282	-475.442017
0.000000	2.542519	-479.914917
0.000000	2.542756	-483.564819
0.000000	2.542994	-491.353516
0.000000	2.543231	-503.496338
0.000000	2.543468	-517.692322
0.000000	2.543705	-534.025635
0.000000	2.543942	-552.036072
0.000000	2.544179	-568.899719
0.000000	2.544417	-581.464478
0.000000	2.544654	-593.313721
0.000000	2.544891	-603.784607
0.000000	2.545128	-610.888489
0.000000	2.545365	-616.925659
0.000000	2.545603	-622.219788
0.000000	2.545840	-625.637329
0.000000	2.546077	-626.128174
0.000000	2.546314	-626.957336
0.000000	2.546551	-619.260681
0.000000	2.546788	-606.760925
0.000000	2.547026	-591.667725
0.000000	2.547263	-577.501160
0.000000	2.547500	-562.778992
0.000000	2.547737	-545.979248
0.000000	2.547974	-527.173401
0.000000	2.548212	-511.183441
0.000000	2.548449	-501.665802
0.000000	2.548686	-498.262970
0.000000	2.548923	-499.337952
0.000000	2.549160	-504.643616
0.000000	2.549397	-513.597107
0.000000	2.549635	-524.826050
0.000000	2.549872	-534.291138
0.000000	2.550109	-545.144531
0.000000	2.550346	-557.749268
0.000000	2.550583	-570.053162
0.000000	2.550821	-580.721252
0.000000	2.551058	-589.999268
0.000000	2.551295	-598.094482
0.000000	2.551532	-605.656311
0.000000	2.551769	-608.670288
0.000000	2.552006	-609.768555
0.000000	2.552243	-610.203735
0.000000	2.552481	-611.101257
0.000000	2.552718	-611.637024
0.000000	2.552955	-611.500427
0.000000	2.553192	-610.693542
0.000000	2.553429	-610.158508
0.000000	2.553667	-608.498108
0.000000	2.553904	-605.836853
0.000000	2.554141	-602.478333
0.000000	2.554378	-597.816284
0.000000	2.554615	-592.631592
0.000000	2.554852	-588.633118
0.000000	2.555090	-584.493896
0.000000	2.555327	-580.493713
0.000000	2.555564	-576.436523
0.000000	2.555801	-571.784790
0.000000	2.556038	-567.165955
0.000000	2.556276	-562.596497
0.000000	2.556513	-559.867981
0.000000	2.556750	-558.614807
0.000000	2.556987	-558.466125
0.000000	2.557224	-559.146667
0.000000	2.557462	-563.996643
0.000000	2.557698	-566.216309
0.000000	2.557936	-568.053589
0.000000	2.558173	-568.144653
0.000000	2.558410	-566.394409
0.000000	2.558647	-563.593384
0.000000	2.558884	-560.427185
0.000000	2.559122	-557.128601
0.000000	2.559359	-553.851624
0.000000	2.559596	-549.859985
0.000000	2.559833	-545.174072
0.000000	2.560070	-538.400757
0.000000	2.560308	-528.064270
0.000000	2.560544	-512.204529
0.000000	2.560782	-490.163147
0.000000	2.561019	-464.765594
0.000000	2.561256	-438.742889
0.000000	2.561493	-406.541962
0.000000	2.561730	-366.634949
0.000000	2.561968	-319.441101
0.000000	2.562205	-265.868164
0.000000	2.562442	-223.072937
0.000000	2.562679	-194.766937
0.000000	2.562916	-182.836609
0.000000	2.563154	-187.633301
0.000000	2.563391	-208.875076
0.000000	2.563628	-243.318069
0.000000	2.563865	-286.638580
0.000000	2.564102	-331.177338
0.000000	2.564339	-367.909668
0.000000	2.564577	-397.919250
0.000000	2.564814	-417.677338
0.000000	2.565051	-435.434143
0.000000	2.565288	-452.223419
0.000000	2.565525	-466.533478
0.000000	2.565763	-477.171692
0.000000	2.566000	-483.773712
0.000000	2.566237	-485.990051
0.000000	2.566474	-484.488953
0.000000	2.566711	-478.593872
0.000000	2.566948	-468.399719
0.000000	2.567185	-454.311707
0.000000	2.567423	-437.119812
0.000000	2.567660	-419.463104
0.000000	2.567897	-402.700531
0.000000	2.568134	-390.927155
0.000000	2.568371	-383.869598
0.000000	2.568609	-379.151917
0.000000	2.568846	-375.885406
0.000000	2.569083	-374.155548
0.000000	2.569320	-373.909332
0.000000	2.569557	-371.673584
0.000000	2.569794	-372.948700
0.000000	2.570032	-381.029083
0.000000	2.570269	-396.094086
0.000000	2.570506	-394.313110
0.000000	2.570743	-403.426270
0.000000	2.570980	-407.452942
0.000000	2.571218	-411.974854
0.000000	2.571455	-414.402191
0.000000	2.571692	-415.670044
0.000000	2.571929	-416.273590
0.000000	2.572166	-416.081238
0.000000	2.572403	-415.026642
0.000000	2.572641	-413.837006
0.000000	2.572878	-413.290009
0.000000	2.573115	-413.179626
0.000000	2.573352	-413.121033
0.000000	2.573589	-413.067413
0.000000	2.573827	-412.621674
0.000000	2.574064	-412.389252
0.000000	2.574301	-413.147736
0.000000	2.574538	-414.698120
0.000000	2.574775	-417.021881
0.000000	2.575012	-420.170593
0.000000	2.575250	-423.178741
0.000000	2.575487	-426.637024
0.000000	2.575724	-430.097229
0.000000	2.575961	-433.880157
0.000000	2.576198	-438.507874
0.000000	2.576436	-443.703735
0.000000	2.576673	-449.799194
0.000000	2.576910	-457.225281
0.000000	2.577147	-466.442474
0.000000	2.577384	-477.021820
0.000000	2.577621	-487.848846
0.000000	2.577858	-496.929535
0.000000	2.578096	-504.545868
0.000000	2.578333	-510.492401
0.000000	2.578570	-515.775574
0.000000	2.578807	-520.432251
0.000000	2.579044	-524.428284
0.000000	2.579282	-528.252197
0.000000	2.579519	-531.441772
0.000000	2.579756	-534.245422
0.000000	2.579993	-536.914551
0.000000	2.580230	-539.442261
0.000000	2.580467	-541.679382
0.000000	2.580704	-542.866699
0.000000	2.580942	-543.613037
0.000000	2.581179	-544.488525
0.000000	2.581416	-545.001160
0.000000	2.581653	-545.975769
0.000000	2.581890	-547.856384
0.000000	2.582128	-549.903992
0.000000	2.582365	-552.121704
0.000000	2.582602	-553.013733
0.000000	2.582839	-552.907959
0.000000	2.583076	-552.250244
0.000000	2.583313	-551.340088
0.000000	2.583551	-550.523621
0.000000	2.583788	-550.498901
0.000000	2.584025	-551.027100
0.000000	2.584262	-551.334106
0.000000	2.584499	-550.959473
0.000000	2.584737	-549.324524
0.000000	2.584974	-545.180420
0.000000	2.585211	-538.639160
0.000000	2.585448	-529.595642
0.000000	2.585685	-518.244141
0.000000	2.585922	-505.351501
0.000000	2.586159	-492.980194
0.000000	2.586397	-479.924103
0.000000	2.586634	-467.650330
0.000000	2.586871	-455.960297
0.000000	2.587108	-445.505585
0.000000	2.587345	-435.747437
0.000000	2.587583	-425.875519
0.000000	2.587820	-416.049408
0.000000	2.588057	-404.327026
0.000000	2.588294	-388.035950
0.000000	2.588531	-363.857117
0.000000	2.588768	-327.476074
0.000000	2.589006	-281.355316
0.000000	2.589243	-227.625519
0.000000	2.589480	-172.790909
0.000000	2.589717	-130.445679
0.000000	2.589954	-102.137589
0.000000	2.590192	-88.215622
0.000000	2.590429	-86.844284
0.000000	2.590666	-96.641472
0.000000	2.590903	-117.017059
0.000000	2.591140	-148.604614
0.000000	2.591377	-187.847733
0.000000	2.591615	-229.785065
0.000000	2.591852	-268.437958
0.000000	2.592089	-296.992920
0.000000	2.592326	-313.620789
0.000000	2.592563	-330.017487
0.000000	2.592800	-345.241394
0.000000	2.593038	-359.919098
0.000000	2.593275	-372.917145
0.000000	2.593512	-384.028412
0.000000	2.593749	-393.275513
0.000000	2.593986	-400.668823
0.000000	2.594223	-405.972839
0.000000	2.594461	-409.704163
0.000000	2.594698	-411.345825
0.000000	2.594935	-412.136749
0.000000	2.595172	-412.195679
0.000000	2.595409	-411.179321
0.000000	2.595647	-409.743164
0.000000	2.595884	-409.197968
0.000000	2.596121	-408.172729
0.000000	2.596358	-406.912018
0.000000	2.596595	-406.262817
0.000000	2.596833	-405.940918
0.000000	2.597070	-405.691162
0.000000	2.597307	-405.928833
0.000000	2.597544	-405.711304
0.000000	2.597781	-403.594635
0.000000	2.598018	-400.636536
0.000000	2.598256	-398.527161
0.000000	2.598493	-397.901123
0.000000	2.598730	-397.594177
0.000000	2.598967	-397.044769
0.000000	2.599204	-396.156189
0.000000	2.599442	-393.786469
0.000000	2.599679	-391.558105
0.000000	2.599916	-389.667053
0.000000	2.600153	-388.446991
0.000000	2.600390	-387.688721
0.000000	2.600627	-388.373871
0.000000	2.600864	-392.626740
0.000000	2.601102	-392.181305
0.000000	2.601339	-390.089844
0.000000	2.601576	-385.858643
0.000000	2.601813	-378.846008
0.000000	2.602050	-368.009583
0.000000	2.602288	-355.174561
0.000000	2.602525	-341.340210
0.000000	2.602762	-329.698059
0.000000	2.602999	-320.033752
0.000000	2.603236	-312.247559
0.000000	2.603473	-306.580261
0.000000	2.603711	-302.378571
0.000000	2.603948	-299.405121
0.000000	2.604185	-297.265991
0.000000	2.604422	-296.038544
0.000000	2.604659	-295.097168
0.000000	2.604897	-293.752563
0.000000	2.605134	-290.604584
0.000000	2.605371	-286.051941
0.000000	2.605608	-280.915192
0.000000	2.605845	-276.736359
0.000000	2.606082	-274.341187
0.000000	2.606319	-271.899231
0.000000	2.606557	-268.931183
0.000000	2.606794	-264.924561
0.000000	2.607031	-258.841888
0.000000	2.607268	-253.964874
0.000000	2.607505	-251.510376
0.000000	2.607743	-253.166672
0.000000	2.607980	-259.098053
0.000000	2.608217	-268.570221
0.000000	2.608454	-281.760956
0.000000	2.608691	-297.985962
0.000000	2.608928	-315.250153
0.000000	2.609165	-329.445953
0.000000	2.609403	-337.491638
0.000000	2.609640	-339.558136
0.000000	2.609877	-335.631836
0.000000	2.610114	-325.262329
0.000000	2.610351	-310.214081
0.000000	2.610589	-293.804291
0.000000	2.610826	-278.584839
0.000000	2.611063	-267.681824
0.000000	2.611300	-262.051727
0.000000	2.611537	-259.538818
0.000000	2.611774	-261.367340
0.000000	2.612012	-270.001587
0.000000	2.612249	-286.231537
0.000000	2.612486	-310.313171
0.000000	2.612723	-339.873230
0.000000	2.612960	-370.155212
0.000000	2.613198	-396.620789
0.000000	2.613435	-411.785706
0.000000	2.613672	-423.801880
0.000000	2.613909	-435.169769
0.000000	2.614146	-446.065277
0.000000	2.614383	-456.100250
0.000000	2.614621	-465.024292
0.000000	2.614858	-472.356812
0.000000	2.615095	-480.516663
0.000000	2.615332	-490.265228
0.000000	2.615569	-504.853973
0.000000	2.615806	-518.975220
0.000000	2.616044	-531.246216
0.000000	2.616281	-542.305237
0.000000	2.616518	-550.808716
0.000000	2.616755	-558.535767
0.000000	2.616992	-564.994141
0.000000	2.617229	-570.567444
0.000000	2.617467	-576.022766
0.000000	2.617704	-581.842651
0.000000	2.617941	-586.094849
0.000000	2.618178	-587.592651
0.000000	2.618415	-587.643066
0.000000	2.618653	-585.887146
0.000000	2.618890	-582.539551
0.000000	2.619127	-578.769775
0.000000	2.619364	-574.833130
0.000000	2.619601	-571.180420
0.000000	2.619838	-567.327087
0.000000	2.620076	-562.559265
0.000000	2.620313	-556.602295
0.000000	2.620550	-549.219421
0.000000	2.620787	-541.243408
0.000000	2.621024	-532.184204
0.000000	2.621262	-523.234192
0.000000	2.621499	-515.469055
0.000000	2.621736	-508.170685
0.000000	2.621973	-503.127289
0.000000	2.622210	-498.820557
0.000000	2.622447	-495.295593
0.000000	2.622685	-492.913635
0.000000	2.622922	-491.480774
0.000000	2.623159	-490.572754
0.000000	2.623396	-490.266022
0.000000	2.623633	-489.941162
0.000000	2.623871	-488.892731
0.000000	2.624108	-486.141479
0.000000	2.624345	-482.322449
0.000000	2.624582	-477.803131
0.000000	2.624819	-471.656189
0.000000	2.625057	-464.167358
0.000000	2.625293	-456.355377
0.000000	2.625531	-447.436890
0.000000	2.625768	-436.740662
0.000000	2.626005	-423.310944
0.000000	2.626242	-406.506439
0.000000	2.626479	-384.973389
0.000000	2.626717	-356.418762
0.000000	2.626954	-319.838135
0.000000	2.627191	-275.549744
0.000000	2.627428	-224.417435
0.000000	2.627665	-168.274200
0.000000	2.627903	-117.761375
0.000000	2.628139	-77.094894
0.000000	2.628377	-47.571373
0.000000	2.628614	-31.118307
0.000000	2.628851	-29.003855
0.000000	2.629088	-42.892635
0.000000	2.629325	-72.013054
0.000000	2.629563	-113.835648
0.000000	2.629800	-165.936264
0.000000	2.630037	-224.283539
0.000000	2.630274	-282.476654
0.000000	2.630511	-332.756012
0.000000	2.630749	-372.416290
0.000000	2.630986	-409.501190
0.000000	2.631223	-441.280060
0.000000	2.631460	-465.750214
0.000000	2.631697	-485.581573
0.000000	2.631934	-501.894501
0.000000	2.632172	-513.706482
0.000000	2.632409	-520.656677
0.000000	2.632646	-526.817871
0.000000	2.632883	-534.805542
0.000000	2.633120	-543.854736
0.000000	2.633358	-552.900696
0.000000	2.633595	-562.454163
0.000000	2.633832	-571.521240
0.000000	2.634069	-577.844727
0.000000	2.634306	-583.968872
0.000000	2.634543	-589.115234
0.000000	2.634780	-592.920166
0.000000	2.635018	-596.108643
0.000000	2.635255	-597.611511
0.000000	2.635492	-596.853271
0.000000	2.635729	-594.082031
0.000000	2.635966	-591.257996
0.000000	2.636204	-588.490662
0.000000	2.636441	-584.877686
0.000000	2.636678	-580.696472
0.000000	2.636915	-575.642883
0.000000	2.637152	-570.520081
0.000000	2.637389	-565.551636
0.000000	2.637627	-560.693298
0.000000	2.637864	-555.380737
0.000000	2.638101	-550.247375
0.000000	2.638338	-544.854492
0.000000	2.638575	-539.481995
0.000000	2.638813	-534.304199
0.000000	2.639050	-528.757629
0.000000	2.639287	-523.596436
0.000000	2.639524	-519.590027
0.000000	2.639761	-515.174561
0.000000	2.639998	-510.577362
0.000000	2.640236	-505.270020
0.000000	2.640473	-499.420593
0.000000	2.640710	-495.727783
0.000000	2.640947	-493.994812
0.000000	2.641184	-493.340576
0.000000	2.641421	-493.410675
0.000000	2.641659	-493.226898
0.000000	2.641896	-491.735657
0.000000	2.642133	-489.145782
0.000000	2.642370	-485.345428
0.000000	2.642607	-481.139587
0.000000	2.642844	-477.526733
0.000000	2.643082	-474.873016
0.000000	2.643319	-473.133423
0.000000	2.643556	-473.550903
0.000000	2.643793	-475.997864
0.000000	2.644030	-478.712769
0.000000	2.644268	-478.202515
0.000000	2.644505	-473.467712
0.000000	2.644742	-464.534576
0.000000	2.644979	-450.098145
0.000000	2.645216	-432.500916
0.000000	2.645453	-413.227203
0.000000	2.645691	-394.648560
0.000000	2.645928	-380.166412
0.000000	2.646165	-370.480865
0.000000	2.646402	-363.346313
0.000000	2.646639	-357.230408
0.000000	2.646877	-350.505127
0.000000	2.647114	-342.389313
0.000000	2.647351	-330.565063
0.000000	2.647588	-311.448486
0.000000	2.647825	-289.518127
0.000000	2.648062	-266.607910
0.000000	2.648299	-251.598892
0.000000	2.648537	-244.257614
0.000000	2.648774	-242.138977
0.000000	2.649011	-243.054718
0.000000	2.649248	-246.059586
0.000000	2.649485	-249.203552
0.000000	2.649723	-248.722794
0.000000	2.649960	-243.921295
0.000000	2.650197	-238.480225
0.000000	2.650434	-230.786209
0.000000	2.650671	-222.328049
0.000000	2.650908	-215.451553
0.000000	2.651146	-210.044083
0.000000	2.651383	-205.176422
0.000000	2.651620	-200.193817
0.000000	2.651857	-195.002151
0.000000	2.652094	-190.922379
0.000000	2.652332	-188.691238
0.000000	2.652569	-186.265030
0.000000	2.652806	-183.537537
0.000000	2.653043	-179.630615
0.000000	2.653280	-173.527267
0.000000	2.653517	-162.595245
0.000000	2.653754	-149.860641
0.000000	2.653992	-139.961655
0.000000	2.654229	-136.323608
0.000000	2.654466	-139.861481
0.000000	2.654703	-150.656296
0.000000	2.654940	-168.219238
0.000000	2.655178	-191.608566
0.000000	2.655415	-218.443222
0.000000	2.655652	-244.648804
0.000000	2.655889	-266.562622
0.000000	2.656126	-282.675690
0.000000	2.656363	-295.540680
0.000000	2.656600	-307.614868
0.000000	2.656838	-318.851807
0.000000	2.657075	-327.932709
0.000000	2.657312	-336.446930
0.000000	2.657549	-344.486511
0.000000	2.657786	-350.672241
0.000000	2.658024	-354.729034
0.000000	2.658261	-354.940186
0.000000	2.658498	-350.075531
0.000000	2.658735	-336.969696
0.000000	2.658972	-316.551392
0.000000	2.659209	-287.411438
0.000000	2.659447	-248.431152
0.000000	2.659684	-201.106216
0.000000	2.659921	-147.172409
0.000000	2.660158	-95.328705
0.000000	2.660395	-53.805038
0.000000	2.660633	-24.334303
0.000000	2.660870	-8.186709
0.000000	2.661107	-6.994881
0.000000	2.661344	-20.024054
0.000000	2.661581	-45.646751
0.000000	2.661819	-83.955414
0.000000	2.662056	-131.471497
0.000000	2.662293	-180.532700
0.000000	2.662530	-222.755585
0.000000	2.662767	-249.831726
0.000000	2.663004	-260.182281
0.000000	2.663242	-265.935303
0.000000	2.663479	-269.688324
0.000000	2.663716	-268.948608
0.000000	2.663953	-264.645905
0.000000	2.664190	-256.963104
0.000000	2.664427	-246.433823
0.000000	2.664665	-233.400894
0.000000	2.664902	-220.151596
0.000000	2.665139	-207.497849
0.000000	2.665376	-193.482361
0.000000	2.665613	-177.117142
0.000000	2.665850	-159.883942
0.000000	2.666088	-141.409866
0.000000	2.666325	-126.002319
0.000000	2.666562	-119.123642
0.000000	2.666799	-120.473099
0.000000	2.667036	-128.211395
0.000000	2.667274	-142.468491
0.000000	2.667511	-163.912323
0.000000	2.667748	-190.176422
0.000000	2.667985	-223.651596
0.000000	2.668222	-261.303040
0.000000	2.668459	-298.951141
0.000000	2.668697	-328.688385
0.000000	2.668934	-346.453339
0.000000	2.669171	-350.551331
0.000000	2.669408	-337.691345
0.000000	2.669645	-307.123474
0.000000	2.669883	-259.096222
0.000000	2.670120	-192.044495
0.000000	2.670357	-111.199913
0.000000	2.670594	-33.751095
0.000000	2.670831	38.127392
0.000000	2.671068	101.911278
0.000000	2.671306	154.031967
0.000000	2.671543	191.726135
0.000000	2.671780	213.820358
0.000000	2.672017	219.504959
0.000000	2.672254	208.882980
0.000000	2.672492	181.417877
0.000000	2.672729	135.073761
0.000000	2.672966	70.106087
0.000000	2.673203	-7.915819
0.000000	2.673440	-93.052284
0.000000	2.673677	-175.355728
0.000000	2.673914	-245.004364
0.000000	2.674152	-295.457123
0.000000	2.674389	-328.620850
0.000000	2.674626	-351.727417
0.000000	2.674863	-367.895386
0.000000	2.675100	-376.859436
0.000000	2.675338	-379.358032
0.000000	2.675575	-380.273804
0.000000	2.675812	-378.944916
0.000000	2.676049	-373.541565
0.000000	2.676286	-363.715820
0.000000	2.676523	-349.008118
0.000000	2.676760	-331.207123
0.000000	2.676998	-309.768707
0.000000	2.677235	-285.941528
0.000000	2.677472	-262.469635
0.000000	2.677709	-244.563049
0.000000	2.677946	-232.454773
0.000000	2.678184	-224.305664
0.000000	2.678421	-219.250565
0.000000	2.678658	-217.325592
0.000000	2.678895	-218.120331
0.000000	2.679132	-221.550400
0.000000	2.679369	-226.678055
0.000000	2.679607	-237.656006
0.000000	2.679844	-252.765305
0.000000	2.680081	-271.160004
0.000000	2.680318	-291.257080
0.000000	2.680555	-310.910248
0.000000	2.680793	-329.703918
0.000000	2.681030	-349.929657
0.000000	2.681267	-370.135315
0.000000	2.681504	-388.751251
0.000000	2.681741	-405.183960
0.000000	2.681978	-419.083893
0.000000	2.682215	-430.864868
0.000000	2.682453	-442.175354
0.000000	2.682690	-451.669769
0.000000	2.682927	-461.059998
0.000000	2.683164	-470.675629
0.000000	2.683401	-476.949615
0.000000	2.683639	-479.068237
0.000000	2.683876	-478.696808
0.000000	2.684113	-476.313416
0.000000	2.684350	-471.950195
0.000000	2.684587	-471.431030
0.000000	2.684824	-475.173706
0.000000	2.685062	-480.029907
0.000000	2.685299	-485.920380
0.000000	2.685536	-492.012177
0.000000	2.685773	-493.555054
0.000000	2.686010	-493.986084
0.000000	2.686248	-492.773499
0.000000	2.686485	-489.166626
0.000000	2.686722	-480.653656
0.000000	2.686959	-466.855011
0.000000	2.687196	-446.886139
0.000000	2.687433	-420.508575
0.000000	2.687671	-387.721954
0.000000	2.687908	-350.329132
0.000000	2.688145	-317.297516
0.000000	2.688382	-290.444214
0.000000	2.688619	-268.654968
0.000000	2.688857	-249.313324
0.000000	2.689094	-234.902252
0.000000	2.689331	-227.960327
0.000000	2.689568	-228.959137
0.000000	2.689805	-235.653336
0.000000	2.690042	-236.273575
0.000000	2.690280	-236.921585
0.000000	2.690517	-236.625473
0.000000	2.690754	-233.851532
0.000000	2.690991	-223.070435
0.000000	2.691228	-193.798386
0.000000	2.691465	-154.109802
0.000000	2.691703	-113.330528
0.000000	2.691940	-84.829185
0.000000	2.692177	-68.244827
0.000000	2.692414	-63.315437
0.000000	2.692651	-70.440216
0.000000	2.692888	-88.252159
0.000000	2.693126	-115.894226
0.000000	2.693363	-149.908432
0.000000	2.693600	-183.025375
0.000000	2.693837	-205.390198
0.000000	2.694074	-205.836624
0.000000	2.694312	-178.326797
0.000000	2.694549	-137.377411
0.000000	2.694786	-86.694298
0.000000	2.695023	-42.813999
0.000000	2.695260	-11.481447
0.000000	2.695498	2.713761
0.000000	2.695735	-2.417259
0.000000	2.695972	-26.981295
0.000000	2.696209	-66.268242
0.000000	2.696446	-115.206284
0.000000	2.696683	-170.936401
0.000000	2.696920	-230.779007
0.000000	2.697158	-286.651947
0.000000	2.697395	-327.733978
0.000000	2.697632	-352.594696
0.000000	2.697869	-374.146667
0.000000	2.698106	-393.829590
0.000000	2.698344	-410.735474
0.000000	2.698581	-424.451477
0.000000	2.698818	-434.290680
0.000000	2.699055	-441.045410
0.000000	2.699292	-447.410889
0.000000	2.699529	-451.740814
0.000000	2.699767	-453.416656
0.000000	2.700004	-451.133362
0.000000	2.700241	-441.913055
0.000000	2.700478	-425.101105
0.000000	2.700715	-402.368378
0.000000	2.700953	-374.285492
0.000000	2.701190	-342.341736
0.000000	2.701427	-306.119843
0.000000	2.701664	-273.110474
0.000000	2.701901	-249.047882
0.000000	2.702138	-235.206329
0.000000	2.702375	-230.555527
0.000000	2.702613	-234.333252
0.000000	2.702850	-245.716568
0.000000	2.703087	-263.236633
0.000000	2.703324	-284.606537
0.000000	2.703561	-306.069824
0.000000	2.703799	-323.377808
0.000000	2.704036	-330.647644
0.000000	2.704273	-324.652496
0.000000	2.704510	-312.097046
0.000000	2.704747	-294.937805
0.000000	2.704984	-275.568359
0.000000	2.705221	-255.577103
0.000000	2.705459	-237.599930
0.000000	2.705696	-225.362320
0.000000	2.705933	-219.737030
0.000000	2.706170	-219.857971
0.000000	2.706407	-224.685318
0.000000	2.706645	-233.842697
0.000000	2.706882	-246.770935
0.000000	2.707119	-262.231049
0.000000	2.707356	-276.035248
0.000000	2.707593	-283.979248
0.000000	2.707830	-286.802399
0.000000	2.708068	-285.870514
0.000000	2.708305	-279.995819
0.000000	2.708542	-268.340149
0.000000	2.708779	-251.443970
0.000000	2.709016	-228.823364
0.000000	2.709254	-202.667343
0.000000	2.709491	-179.362244
0.000000	2.709728	-160.556488
0.000000	2.709965	-145.983109
0.000000	2.710202	-134.616653
0.000000	2.710439	-126.267258
0.000000	2.710677	-130.976593
0.000000	2.710914	-145.253952
0.000000	2.711151	-165.918533
0.000000	2.711388	-164.318100
0.000000	2.711625	-174.453995
0.000000	2.711863	-176.658554
0.000000	2.712100	-180.665100
0.000000	2.712337	-183.577072
0.000000	2.712574	-187.101532
0.000000	2.712811	-192.690704
0.000000	2.713048	-199.999039
0.000000	2.713286	-209.246750
0.000000	2.713523	-219.809464
0.000000	2.713760	-233.054977
0.000000	2.713997	-249.182800
0.000000	2.714234	-256.793518
0.000000	2.714471	-260.801147
0.000000	2.714709	-262.313873
0.000000	2.714946	-261.138977
0.000000	2.715183	-255.765701
0.000000	2.715420	-244.718918
0.000000	2.715657	-225.409607
0.000000	2.715894	-197.449722
0.000000	2.716132	-161.448059
0.000000	2.716369	-117.029289
0.000000	2.716606	-68.502724
0.000000	2.716843	-27.548065
0.000000	2.717080	9.352789
0.000000	2.717318	39.146034
0.000000	2.717555	61.331882
0.000000	2.717792	74.580696
0.000000	2.718029	82.117035
0.000000	2.718266	87.079269
0.000000	2.718503	86.789940
0.000000	2.718741	83.595810
0.000000	2.718978	78.580078
0.000000	2.719215	67.103867
0.000000	2.719452	47.729984
0.000000	2.719689	20.797987
0.000000	2.719927	-16.201782
0.000000	2.720164	-60.843552
0.000000	2.720401	-109.733299
0.000000	2.720638	-156.527390
0.000000	2.720875	-195.164169
0.000000	2.721112	-216.645599
0.000000	2.721349	-233.611618
0.000000	2.721587	-248.652451
0.000000	2.721824	-262.994629
0.000000	2.722061	-277.679565
0.000000	2.722298	-291.677307
0.000000	2.722535	-305.163757
0.000000	2.722773	-317.732635
0.000000	2.723010	-329.477417
0.000000	2.723247	-340.544952
0.000000	2.723484	-350.662140
0.000000	2.723721	-359.879883
0.000000	2.723958	-368.246338
0.000000	2.724195	-376.066406
0.000000	2.724433	-383.306732
0.000000	2.724670	-389.102753
0.000000	2.724907	-394.323792
0.000000	2.725144	-398.695160
0.000000	2.725381	-404.620728
0.000000	2.725619	-411.223999
0.000000	2.725856	-417.133850
0.000000	2.726093	-420.828613
0.000000	2.726330	-424.045288
0.000000	2.726567	-427.976563
0.000000	2.726804	-433.489105
0.000000	2.727042	-439.913239
0.000000	2.727279	-447.029999
0.000000	2.727516	-453.638885
0.000000	2.727753	-460.246429
0.000000	2.727990	-466.222534
0.000000	2.728228	-470.872559
0.000000	2.728465	-474.347931
0.000000	2.728702	-476.732971
0.000000	2.728939	-477.437225
0.000000	2.729176	-476.415192
0.000000	2.729414	-474.324158
0.000000	2.729650	-472.273621
0.000000	2.729888	-470.561646
0.000000	2.730125	-467.644348
0.000000	2.730362	-462.949493
0.000000	2.730599	-457.483093
0.000000	2.730836	-453.975250
0.000000	2.731074	-451.175476
0.000000	2.731311	-449.000549
0.000000	2.731548	-447.738190
0.000000	2.731785	-446.690582
0.000000	2.732022	-444.637756
0.000000	2.732260	-442.212433
0.000000	2.732497	-439.088623
0.000000	2.732734	-433.628632
0.000000	2.732971	-426.749512
0.000000	2.733208	-418.677734
0.000000	2.733445	-410.260254
0.000000	2.733683	-403.556793
0.000000	2.733920	-398.946533
0.000000	2.734157	-397.133881
0.000000	2.734394	-398.829102
0.000000	2.734631	-403.450287
0.000000	2.734869	-410.170166
0.000000	2.735106	-417.126678
0.000000	2.735343	-424.432526
0.000000	2.735580	-432.483826
0.000000	2.735817	-441.818695
0.000000	2.736054	-451.967285
0.000000	2.736292	-462.118958
0.000000	2.736529	-473.323273
0.000000	2.736766	-483.660217
0.000000	2.737003	-492.197510
0.000000	2.737240	-498.644043
0.000000	2.737478	-504.629456
0.000000	2.737715	-509.447083
0.000000	2.737952	-512.975586
0.000000	2.738189	-514.244873
0.000000	2.738426	-514.465027
0.000000	2.738663	-514.023315
0.000000	2.738901	-512.404297
0.000000	2.739138	-508.323975
0.000000	2.739375	-501.285400
0.000000	2.739612	-491.716583
0.000000	2.739849	-480.048279
0.000000	2.740086	-470.685547
0.000000	2.740324	-462.430267
0.000000	2.740561	-454.243469
0.000000	2.740798	-447.006561
0.000000	2.741035	-440.032379
0.000000	2.741272	-432.325592
0.000000	2.741509	-424.315033
0.000000	2.741747	-415.224365
0.000000	2.741984	-404.632538
0.000000	2.742221	-392.323273
0.000000	2.742458	-376.935455
0.000000	2.742695	-358.652405
0.000000	2.742933	-337.091370
0.000000	2.743170	-313.917511
0.000000	2.743407	-292.492706
0.000000	2.743644	-276.580627
0.000000	2.743881	-266.470764
0.000000	2.744118	-261.438446
0.000000	2.744355	-258.961212
0.000000	2.744593	-258.448456
0.000000	2.744830	-259.893311
0.000000	2.745067	-261.197021
0.000000	2.745304	-261.415070
0.000000	2.745541	-263.480072
0.000000	2.745779	-268.490448
0.000000	2.746016	-276.520630
0.000000	2.746253	-287.428070
0.000000	2.746490	-300.413757
0.000000	2.746727	-314.253174
0.000000	2.746964	-325.427734
0.000000	2.747202	-332.887238
0.000000	2.747439	-338.073273
0.000000	2.747676	-342.912384
0.000000	2.747913	-346.287048
0.000000	2.748150	-348.035370
0.000000	2.748388	-348.533356
0.000000	2.748625	-346.516296
0.000000	2.748862	-342.839508
0.000000	2.749099	-338.373199
0.000000	2.749336	-333.211792
0.000000	2.749573	-327.220032
0.000000	2.749810	-320.747894
0.000000	2.750048	-314.135376
0.000000	2.750285	-307.671783
0.000000	2.750522	-300.835419
0.000000	2.750759	-293.382416
0.000000	2.750996	-284.679565
0.000000	2.751234	-274.978058
0.000000	2.751471	-264.274841
0.000000	2.751708	-253.052399
0.000000	2.751945	-242.162613
0.000000	2.752182	-231.074890
0.000000	2.752419	-222.302155
0.000000	2.752657	-215.324249
0.000000	2.752894	-209.110916
0.000000	2.753131	-203.175888
0.000000	2.753368	-197.580719
0.000000	2.753605	-192.283264
0.000000	2.753842	-188.734955
0.000000	2.754080	-188.644119
0.000000	2.754317	-191.640747
0.000000	2.754554	-197.553558
0.000000	2.754791	-206.891205
0.000000	2.755028	-219.387115
0.000000	2.755265	-232.167633
0.000000	2.755503	-244.079529
0.000000	2.755740	-256.509918
0.000000	2.755977	-271.484161
0.000000	2.756214	-288.710205
0.000000	2.756451	-306.844055
0.000000	2.756689	-325.287567
0.000000	2.756926	-342.780701
0.000000	2.757163	-359.737671
0.000000	2.757400	-373.338135
0.000000	2.757637	-384.466003
0.000000	2.757874	-392.565125
0.000000	2.758112	-396.343170
0.000000	2.758349	-397.860077
0.000000	2.758586	-397.272644
0.000000	2.758823	-394.783264
0.000000	2.759060	-390.761322
0.000000	2.759298	-386.819885
0.000000	2.759535	-383.327789
0.000000	2.759772	-380.115997
0.000000	2.760009	-379.697845
0.000000	2.760246	-378.353973
0.000000	2.760484	-377.060425
0.000000	2.760721	-376.915405
0.000000	2.760958	-378.689911
0.000000	2.761195	-375.107483
0.000000	2.761432	-368.345947
0.000000	2.761669	-363.824524
0.000000	2.761907	-366.622437
0.000000	2.762144	-376.393555
0.000000	2.762381	-390.738434
0.000000	2.762618	-408.177734
0.000000	2.762855	-426.146454
0.000000	2.763092	-441.001343
0.000000	2.763330	-446.833923
0.000000	2.763567	-444.435333
0.000000	2.763804	-443.571503
0.000000	2.764041	-446.879425
0.000000	2.764278	-452.732239
0.000000	2.764515	-461.642303
0.000000	2.764753	-473.599396
0.000000	2.764990	-486.173370
0.000000	2.765227	-497.586731
0.000000	2.765464	-507.792358
0.000000	2.765701	-516.836243
0.000000	2.765939	-525.781250
0.000000	2.766176	-534.201599
0.000000	2.766413	-541.852112
0.000000	2.766650	-550.396606
0.000000	2.766887	-561.540955
0.000000	2.767124	-576.104309
0.000000	2.767362	-593.697144
0.000000	2.767599	-612.851013
0.000000	2.767836	-631.995300
0.000000	2.768073	-650.538879
0.000000	2.768310	-667.297668
0.000000	2.768548	-681.426819
0.000000	2.768785	-693.018921
0.000000	2.769022	-702.073853
0.000000	2.769259	-708.720703
0.000000	2.769496	-714.278076
0.000000	2.769733	-718.402466
0.000000	2.769970	-720.805664
0.000000	2.770208	-721.038025
0.000000	2.770445	-718.046753
0.000000	2.770682	-711.699951
0.000000	2.770919	-703.730347
0.000000	2.771156	-694.820862
0.000000	2.771394	-684.607117
0.000000	2.771631	-674.069153
0.000000	2.771868	-662.636475
0.000000	2.772105	-650.936157
0.000000	2.772342	-638.649780
0.000000	2.772579	-625.696533
0.000000	2.772816	-612.980408
0.000000	2.773054	-601.525269
0.000000	2.773291	-590.694641
0.000000	2.773528	-578.978027
0.000000	2.773765	-566.850830
0.000000	2.774002	-554.579834
0.000000	2.774240	-541.732666
0.000000	2.774477	-528.417114
0.000000	2.774714	-515.108704
0.000000	2.774951	-501.459747
0.000000	2.775188	-488.113159
0.000000	2.775425	-477.082672
0.000000	2.775663	-469.366211
0.000000	2.775900	-463.809479
0.000000	2.776137	-460.800659
0.000000	2.776374	-459.657318
0.000000	2.776611	-460.662964
0.000000	2.776848	-463.517883
0.000000	2.777086	-466.940094
0.000000	2.777323	-471.710602
0.000000	2.777560	-477.198486
0.000000	2.777797	-482.746460
0.000000	2.778034	-487.454712
0.000000	2.778271	-490.338287
0.000000	2.778509	-490.505341
0.000000	2.778746	-488.931488
0.000000	2.778983	-485.253326
0.000000	2.779220	-479.476166
0.000000	2.779457	-471.620880
0.000000	2.779695	-461.723114
0.000000	2.779932	-449.665009
0.000000	2.780169	-437.824036
0.000000	2.780406	-429.335693
0.000000	2.780643	-434.387512
0.000000	2.780880	-447.376099
0.000000	2.781118	-462.987671
0.000000	2.781355	-465.103760
0.000000	2.781592	-467.267212
0.000000	2.781829	-467.556183
0.000000	2.782066	-464.222198
0.000000	2.782304	-456.414337
0.000000	2.782541	-445.824371
0.000000	2.782778	-433.455200
0.000000	2.783015	-425.300446
0.000000	2.783252	-420.746033
0.000000	2.783489	-418.452728
0.000000	2.783726	-418.444916
0.000000	2.783964	-419.986267
0.000000	2.784201	-424.957214
0.000000	2.784438	-432.132599
0.000000	2.784675	-439.692780
0.000000	2.784912	-448.072723
0.000000	2.785150	-456.896332
0.000000	2.785387	-463.017975
0.000000	2.785624	-464.146027
0.000000	2.785861	-461.690857
0.000000	2.786098	-455.864105
0.000000	2.786335	-447.329620
0.000000	2.786573	-435.858002
0.000000	2.786810	-424.515900
0.000000	2.787047	-415.358063
0.000000	2.787284	-407.347382
0.000000	2.787521	-400.232025
0.000000	2.787759	-393.180237
0.000000	2.787996	-386.298828
0.000000	2.788233	-378.885651
0.000000	2.788470	-373.065979
0.000000	2.788707	-370.013367
0.000000	2.788944	-369.140656
0.000000	2.789182	-369.086334
0.000000	2.789419	-368.978119
0.000000	2.789656	-367.466217
0.000000	2.789893	-362.841370
0.000000	2.790130	-356.469330
0.000000	2.790368	-350.741486
0.000000	2.790605	-344.362915
0.000000	2.790842	-337.306671
0.000000	2.791079	-331.356323
0.000000	2.791316	-326.993347
0.000000	2.791553	-324.045441
0.000000	2.791791	-321.816345
0.000000	2.792027	-319.409637
0.000000	2.792265	-316.387054
0.000000	2.792502	-310.838715
0.000000	2.792739	-301.889740
0.000000	2.792977	-287.718689
0.000000	2.793213	-268.358002
0.000000	2.793451	-248.827957
0.000000	2.793688	-237.386703
0.000000	2.793925	-234.833923
0.000000	2.794163	-239.912796
0.000000	2.794399	-251.078949
0.000000	2.794636	-269.506836
0.000000	2.794874	-294.700775
0.000000	2.795111	-323.880035
0.000000	2.795348	-353.869537
0.000000	2.795585	-381.253845
0.000000	2.795822	-402.207886
0.000000	2.796060	-420.100922
0.000000	2.796297	-436.486511
0.000000	2.796534	-450.465637
0.000000	2.796771	-462.676514
0.000000	2.797008	-472.758453
0.000000	2.797246	-480.273468
0.000000	2.797483	-485.112640
0.000000	2.797720	-486.946625
0.000000	2.797957	-487.083588
0.000000	2.798194	-486.297272
0.000000	2.798431	-485.567932
0.000000	2.798669	-486.114105
0.000000	2.798906	-487.099304
0.000000	2.799143	-488.095398
0.000000	2.799380	-488.901733
0.000000	2.799617	-488.013184
0.000000	2.799855	-486.442535
0.000000	2.800092	-484.071381
0.000000	2.800329	-481.066895
0.000000	2.800566	-476.929169
0.000000	2.800803	-472.184662
0.000000	2.801040	-468.034424
0.000000	2.801278	-464.218689
0.000000	2.801515	-460.377716
0.000000	2.801752	-456.305634
0.000000	2.801989	-451.859467
0.000000	2.802226	-446.137878
0.000000	2.802464	-439.340942
0.000000	2.802701	-431.383392
0.000000	2.802938	-423.591003
0.000000	2.803175	-415.777283
0.000000	2.803412	-407.246765
0.000000	2.803649	-398.263824
0.000000	2.803886	-389.843079
0.000000	2.804124	-381.040649
0.000000	2.804361	-372.055939
0.000000	2.804598	-363.213959
0.000000	2.804835	-353.883789
0.000000	2.805072	-343.349365
0.000000	2.805310	-332.589783
0.000000	2.805547	-322.630951
0.000000	2.805784	-313.736420
0.000000	2.806021	-306.772369
0.000000	2.806258	-301.443909
0.000000	2.806495	-297.287323
0.000000	2.806733	-294.609161
0.000000	2.806970	-291.771301
0.000000	2.807207	-288.391174
0.000000	2.807444	-282.832306
0.000000	2.807681	-274.401337
0.000000	2.807919	-262.779877
0.000000	2.808156	-246.397751
0.000000	2.808393	-221.966614
0.000000	2.808630	-190.557358
0.000000	2.808867	-154.042374
0.000000	2.809104	-117.732368
0.000000	2.809342	-92.739487
0.000000	2.809579	-79.372955
0.000000	2.809816	-74.747162
0.000000	2.810053	-72.710770
0.000000	2.810290	-64.507935
0.000000	2.810528	-41.920486
0.000000	2.810765	-10.951229
0.000000	2.811002	25.870279
0.000000	2.811239	59.331528
0.000000	2.811476	82.205124
0.000000	2.811713	94.065933
0.000000	2.811951	95.140259
0.000000	2.812187	87.615883
0.000000	2.812425	71.312218
0.000000	2.812662	46.655602
0.000000	2.812899	14.847869
0.000000	2.813136	-18.944851
0.000000	2.813373	-50.154037
0.000000	2.813611	-71.838867
0.000000	2.813848	-76.600044
0.000000	2.814085	-75.281197
0.000000	2.814322	-72.930382
0.000000	2.814559	-68.208191
0.000000	2.814796	-62.773422
0.000000	2.815034	-55.539654
0.000000	2.815271	-55.745155
0.000000	2.815508	-62.863667
0.000000	2.815745	-74.860207
0.000000	2.815982	-88.954987
0.000000	2.816220	-103.171112
0.000000	2.816457	-110.713417
0.000000	2.816694	-104.309479
0.000000	2.816931	-81.944939
0.000000	2.817168	-57.648979
0.000000	2.817405	-44.592804
0.000000	2.817643	-40.486450
0.000000	2.817880	-45.427834
0.000000	2.818117	-58.887424
0.000000	2.818354	-78.677986
0.000000	2.818591	-102.527222
0.000000	2.818829	-128.679596
0.000000	2.819066	-152.105942
0.000000	2.819303	-165.225906
0.000000	2.819540	-172.411072
0.000000	2.819777	-184.863419
0.000000	2.820014	-200.683228
0.000000	2.820252	-219.575562
0.000000	2.820489	-239.230957
0.000000	2.820726	-256.277313
0.000000	2.820963	-271.907196
0.000000	2.821200	-287.960419
0.000000	2.821438	-300.774628
0.000000	2.821675	-310.864838
0.000000	2.821912	-319.091217
0.000000	2.822149	-325.834808
0.000000	2.822386	-330.630768
0.000000	2.822623	-332.776215
0.000000	2.822860	-336.804993
0.000000	2.823098	-345.120636
0.000000	2.823335	-355.752228
0.000000	2.823572	-368.212555
0.000000	2.823809	-382.637756
0.000000	2.824046	-396.086823
0.000000	2.824284	-404.822876
0.000000	2.824521	-409.234863
0.000000	2.824758	-413.881470
0.000000	2.824995	-419.404602
0.000000	2.825232	-424.751190
0.000000	2.825469	-430.393799
0.000000	2.825707	-435.575226
0.000000	2.825944	-440.695313
0.000000	2.826181	-445.642212
0.000000	2.826418	-450.735229
0.000000	2.826655	-455.640869
0.000000	2.826892	-459.732880
0.000000	2.827130	-462.618164
0.000000	2.827367	-464.181580
0.000000	2.827604	-466.052673
0.000000	2.827841	-467.552551
0.000000	2.828078	-468.832977
0.000000	2.828315	-468.697357
0.000000	2.828553	-466.891785
0.000000	2.828790	-462.729736
0.000000	2.829027	-455.988098
0.000000	2.829264	-445.897858
0.000000	2.829501	-431.572510
0.000000	2.829739	-414.297363
0.000000	2.829976	-397.020111
0.000000	2.830213	-380.418457
0.000000	2.830450	-362.049805
0.000000	2.830687	-343.681396
0.000000	2.830925	-326.080597
0.000000	2.831161	-312.678986
0.000000	2.831399	-307.255829
0.000000	2.831636	-308.526123
0.000000	2.831873	-313.466705
0.000000	2.832110	-318.211121
0.000000	2.832347	-316.635559
0.000000	2.832585	-304.049438
0.000000	2.832822	-290.596130
0.000000	2.833059	-281.045746
0.000000	2.833296	-273.501282
0.000000	2.833533	-270.357666
0.000000	2.833771	-273.305634
0.000000	2.834008	-284.438873
0.000000	2.834245	-302.270111
0.000000	2.834482	-326.283630
0.000000	2.834719	-355.476196
0.000000	2.834956	-383.910217
0.000000	2.835194	-405.189362
0.000000	2.835431	-414.498322
0.000000	2.835668	-419.251282
0.000000	2.835905	-421.015839
0.000000	2.836142	-419.726044
0.000000	2.836380	-416.235565
0.000000	2.836617	-410.635315
0.000000	2.836854	-401.655945
0.000000	2.837091	-389.308319
0.000000	2.837328	-375.259094
0.000000	2.837565	-364.861115
0.000000	2.837803	-360.707581
0.000000	2.838040	-362.740570
0.000000	2.838277	-368.335297
0.000000	2.838514	-376.033447
0.000000	2.838751	-385.363342
0.000000	2.838989	-391.759979
0.000000	2.839226	-392.900787
0.000000	2.839463	-392.126099
0.000000	2.839700	-389.121094
0.000000	2.839937	-384.832275
0.000000	2.840174	-378.722351
0.000000	2.840412	-370.703674
0.000000	2.840648	-360.483368
0.000000	2.840886	-350.491333
0.000000	2.841123	-342.179291
0.000000	2.841360	-338.906677
0.000000	2.841598	-338.031464
0.000000	2.841834	-338.742920
0.000000	2.842072	-340.604401
0.000000	2.842309	-341.565247
0.000000	2.842546	-337.747620
0.000000	2.842783	-326.085693
0.000000	2.843020	-310.615997
0.000000	2.843257	-291.843506
0.000000	2.843495	-274.092377
0.000000	2.843732	-261.698853
0.000000	2.843969	-251.852005
0.000000	2.844206	-247.483948
0.000000	2.844443	-251.790512
0.000000	2.844681	-263.403564
0.000000	2.844918	-281.424286
0.000000	2.845155	-303.647491
0.000000	2.845392	-325.265106
0.000000	2.845629	-340.035553
0.000000	2.845866	-342.389862
0.000000	2.846104	-331.147278
0.000000	2.846341	-313.596313
0.000000	2.846578	-291.945770
0.000000	2.846815	-270.970673
0.000000	2.847052	-260.591492
0.000000	2.847290	-261.728516
0.000000	2.847527	-273.754974
0.000000	2.847764	-293.133453
0.000000	2.848001	-317.261627
0.000000	2.848238	-344.363037
0.000000	2.848475	-370.735077
0.000000	2.848713	-389.347748
0.000000	2.848950	-400.007996
0.000000	2.849187	-409.773010
0.000000	2.849424	-418.425323
0.000000	2.849661	-425.605164
0.000000	2.849899	-431.851990
0.000000	2.850136	-435.766907
0.000000	2.850373	-437.712006
0.000000	2.850610	-437.436768
0.000000	2.850847	-435.007477
0.000000	2.851084	-429.841431
0.000000	2.851321	-422.908630
0.000000	2.851559	-413.888397
0.000000	2.851796	-402.154663
0.000000	2.852033	-386.644104
0.000000	2.852270	-366.452484
0.000000	2.852507	-346.760681
0.000000	2.852745	-332.018372
0.000000	2.852982	-320.675110
0.000000	2.853219	-308.064606
0.000000	2.853456	-299.726563
0.000000	2.853693	-289.616608
0.000000	2.853930	-283.811829
0.000000	2.854168	-281.818542
0.000000	2.854405	-282.355621
0.000000	2.854642	-287.797821
0.000000	2.854879	-299.203644
0.000000	2.855116	-315.453461
0.000000	2.855354	-335.329834
0.000000	2.855591	-356.332428
0.000000	2.855828	-371.225769
0.000000	2.856065	-372.481384
0.000000	2.856302	-362.412567
0.000000	2.856539	-348.115448
0.000000	2.856777	-331.245331
0.000000	2.857014	-315.430511
0.000000	2.857251	-303.525208
0.000000	2.857488	-296.177185
0.000000	2.857725	-293.865997
0.000000	2.857963	-294.951111
0.000000	2.858200	-301.886536
0.000000	2.858437	-313.195496
0.000000	2.858674	-328.970276
0.000000	2.858911	-347.560333
0.000000	2.859149	-364.063141
0.000000	2.859386	-373.862732
0.000000	2.859622	-379.171356
0.000000	2.859860	-383.291199
0.000000	2.860097	-386.789337
0.000000	2.860334	-390.517792
0.000000	2.860572	-394.670258
0.000000	2.860808	-398.322662
0.000000	2.861046	-402.085602
0.000000	2.861283	-405.487396
0.000000	2.861520	-409.256805
0.000000	2.861757	-412.678040
0.000000	2.861994	-415.844330
0.000000	2.862231	-419.670654
0.000000	2.862469	-424.500793
0.000000	2.862706	-430.261078
0.000000	2.862943	-435.839264
0.000000	2.863180	-437.435577
0.000000	2.863417	-435.643982
0.000000	2.863655	-432.928436
0.000000	2.863892	-428.935730
0.000000	2.864129	-425.535278
0.000000	2.864366	-422.549011
0.000000	2.864603	-418.602112
0.000000	2.864841	-413.487671
0.000000	2.865078	-406.851440
0.000000	2.865315	-398.863892
0.000000	2.865552	-391.120026
0.000000	2.865789	-385.518280
0.000000	2.866026	-382.778656
0.000000	2.866264	-381.547028
0.000000	2.866501	-381.969147
0.000000	2.866738	-383.676361
0.000000	2.866975	-386.963165
0.000000	2.867212	-391.209686
0.000000	2.867450	-394.378906
0.000000	2.867687	-395.398773
0.000000	2.867924	-395.307556
0.000000	2.868161	-393.832489
0.000000	2.868398	-390.836548
0.000000	2.868635	-385.667023
0.000000	2.868873	-378.431000
0.000000	2.869110	-373.947388
0.000000	2.869347	-370.500854
0.000000	2.869584	-370.072876
0.000000	2.869821	-372.790253
0.000000	2.870059	-378.801117
0.000000	2.870296	-387.856720
0.000000	2.870533	-398.799286
0.000000	2.870770	-409.229584
0.000000	2.871007	-418.417236
0.000000	2.871244	-428.089294
0.000000	2.871481	-436.146729
0.000000	2.871719	-443.491028
0.000000	2.871956	-450.012665
0.000000	2.872193	-455.496887
0.000000	2.872430	-458.657166
0.000000	2.872667	-460.443848
0.000000	2.872905	-461.327667
0.000000	2.873142	-460.498840
0.000000	2.873379	-458.867920
0.000000	2.873616	-456.287689
0.000000	2.873853	-452.673218
0.000000	2.874090	-448.955475
0.000000	2.874328	-444.163757
0.000000	2.874565	-437.977478
0.000000	2.874802	-429.440002
0.000000	2.875039	-418.338226
0.000000	2.875276	-403.806427
0.000000	2.875513	-390.121643
0.000000	2.875751	-383.307129
0.000000	2.875988	-383.548615
0.000000	2.876225	-388.570129
0.000000	2.876462	-398.255127
0.000000	2.876699	-412.855530
0.000000	2.876936	-431.820740
0.000000	2.877174	-452.554077
0.000000	2.877411	-470.285583
0.000000	2.877648	-480.205994
0.000000	2.877885	-485.698212
0.000000	2.878122	-489.446716
0.000000	2.878360	-492.116730
0.000000	2.878597	-493.139313
0.000000	2.878834	-492.719391
0.000000	2.879071	-491.590729
0.000000	2.879308	-492.401367
0.000000	2.879545	-493.867706
0.000000	2.879782	-496.635529
0.000000	2.880020	-499.683990
0.000000	2.880257	-502.120270
0.000000	2.880494	-502.566315
0.000000	2.880731	-501.365479
0.000000	2.880968	-498.561554
0.000000	2.881206	-494.181458
0.000000	2.881443	-488.129761
0.000000	2.881680	-482.335358
0.000000	2.881917	-481.871674
0.000000	2.882154	-483.506287
0.000000	2.882391	-485.782135
0.000000	2.882629	-488.141388
0.000000	2.882866	-487.178589
0.000000	2.883103	-483.590179
0.000000	2.883340	-477.863098
0.000000	2.883577	-470.181274
0.000000	2.883815	-462.640167
0.000000	2.884052	-455.237915
0.000000	2.884289	-449.386536
0.000000	2.884526	-447.753967
0.000000	2.884763	-449.356110
0.000000	2.885000	-454.424866
0.000000	2.885238	-463.055908
0.000000	2.885475	-475.121857
0.000000	2.885712	-489.982788
0.000000	2.885949	-505.044678
0.000000	2.886186	-517.324402
0.000000	2.886424	-524.551880
0.000000	2.886661	-531.020569
0.000000	2.886898	-536.413086
0.000000	2.887135	-540.621887
0.000000	2.887372	-542.904358
0.000000	2.887609	-544.055908
0.000000	2.887847	-544.467224
0.000000	2.888084	-545.000305
0.000000	2.888321	-545.105225
0.000000	2.888558	-544.594116
0.000000	2.888795	-542.009277
0.000000	2.889033	-536.519897
0.000000	2.889269	-530.260132
0.000000	2.889507	-522.922363
0.000000	2.889744	-515.147095
0.000000	2.889981	-507.795593
0.000000	2.890218	-505.416962
0.000000	2.890455	-501.933105
0.000000	2.890692	-497.417236
0.000000	2.890930	-493.019806
0.000000	2.891167	-490.553894
0.000000	2.891404	-490.041016
0.000000	2.891641	-493.203918
0.000000	2.891878	-493.726471
0.000000	2.892116	-492.061584
0.000000	2.892353	-487.872009
0.000000	2.892590	-482.469971
0.000000	2.892827	-476.164307
0.000000	2.893064	-469.497437
0.000000	2.893301	-463.568420
0.000000	2.893539	-458.281219
0.000000	2.893776	-452.535126
0.000000	2.894013	-446.101776
0.000000	2.894250	-439.375488
0.000000	2.894487	-433.770721
0.000000	2.894725	-429.728546
0.000000	2.894962	-429.133667
0.000000	2.895199	-431.079681
0.000000	2.895436	-434.977600
0.000000	2.895673	-440.214325
0.000000	2.895911	-446.182251
0.000000	2.896148	-450.639557
0.000000	2.896385	-453.587585
0.000000	2.896622	-454.696411
0.000000	2.896859	-454.361786
0.000000	2.897096	-452.942535
0.000000	2.897334	-450.761383
0.000000	2.897571	-450.481079
0.000000	2.897808	-453.687775
0.000000	2.898045	-461.181458
0.000000	2.898282	-472.133331
0.000000	2.898520	-485.667175
0.000000	2.898757	-498.854675
0.000000	2.898994	-507.471863
0.000000	2.899231	-509.972382
0.000000	2.899468	-510.665497
0.000000	2.899705	-509.747375
0.000000	2.899942	-507.410065
0.000000	2.900180	-504.790588
0.000000	2.900417	-502.338379
0.000000	2.900654	-501.398743
0.000000	2.900891	-502.433777
0.000000	2.901128	-504.177917
0.000000	2.901366	-506.527618
0.000000	2.901603	-509.412140
0.000000	2.901840	-512.195618
0.000000	2.902077	-515.632996
0.000000	2.902314	-519.593933
0.000000	2.902551	-522.883972
0.000000	2.902789	-524.820862
0.000000	2.903026	-525.761719
0.000000	2.903263	-525.987366
0.000000	2.903500	-524.760437
0.000000	2.903737	-521.251831
0.000000	2.903975	-514.506958
0.000000	2.904212	-502.408264
0.000000	2.904449	-485.348907
0.000000	2.904686	-463.549103
0.000000	2.904923	-438.543915
0.000000	2.905160	-412.984192
0.000000	2.905398	-396.164795
0.000000	2.905635	-392.423920
0.000000	2.905872	-399.809174
0.000000	2.906109	-415.604279
0.000000	2.906346	-437.238281
0.000000	2.906584	-458.557098
0.000000	2.906821	-482.563446
0.000000	2.907058	-506.498901
0.000000	2.907295	-528.749756
0.000000	2.907532	-544.458862
0.000000	2.907769	-553.233215
0.000000	2.908007	-559.720825
0.000000	2.908243	-562.544617
0.000000	2.908481	-560.846436
0.000000	2.908718	-554.201660
0.000000	2.908955	-543.957031
0.000000	2.909193	-531.210938
0.000000	2.909429	-519.251709
0.000000	2.909667	-510.245178
0.000000	2.909904	-506.286438
0.000000	2.910141	-507.287903
0.000000	2.910378	-510.280426
0.000000	2.910615	-509.749084
0.000000	2.910852	-510.539337
0.000000	2.911090	-517.428162
0.000000	2.911327	-529.179077
0.000000	2.911564	-544.439331
0.000000	2.911801	-561.880615
0.000000	2.912038	-576.993835
0.000000	2.912276	-583.788818
0.000000	2.912513	-584.345764
0.000000	2.912750	-582.663391
0.000000	2.912987	-576.227539
0.000000	2.913224	-562.621826
0.000000	2.913461	-540.104675
0.000000	2.913699	-506.721130
0.000000	2.913936	-460.570587
0.000000	2.914173	-402.558929
0.000000	2.914410	-333.602631
0.000000	2.914647	-267.834747
0.000000	2.914885	-210.587646
0.000000	2.915122	-164.458359
0.000000	2.915359	-129.778336
0.000000	2.915596	-107.959328
0.000000	2.915833	-99.961159
0.000000	2.916070	-106.558678
0.000000	2.916308	-128.303452
0.000000	2.916545	-163.981964
0.000000	2.916782	-212.900925
0.000000	2.917019	-268.052307
0.000000	2.917256	-321.029633
0.000000	2.917494	-361.078644
0.000000	2.917731	-378.050537
0.000000	2.917968	-394.848236
0.000000	2.918205	-407.645050
0.000000	2.918442	-417.532837
0.000000	2.918679	-425.208160
0.000000	2.918916	-431.889465
0.000000	2.919154	-438.799896
0.000000	2.919391	-446.626678
0.000000	2.919628	-455.125214
0.000000	2.919865	-464.369324
0.000000	2.920102	-473.899902
0.000000	2.920340	-481.761475
0.000000	2.920577	-487.131927
0.000000	2.920814	-489.524323
0.000000	2.921051	-489.485565
0.000000	2.921288	-486.939178
0.000000	2.921525	-481.387360
0.000000	2.921763	-473.593567
0.000000	2.922000	-463.255829
0.000000	2.922237	-451.112030
0.000000	2.922474	-437.258942
0.000000	2.922711	-420.934265
0.000000	2.922949	-400.783020
0.000000	2.923186	-374.856323
0.000000	2.923423	-345.134064
0.000000	2.923660	-320.785706
0.000000	2.923897	-302.936005
0.000000	2.924134	-292.928986
0.000000	2.924372	-292.582062
0.000000	2.924609	-301.584961
0.000000	2.924846	-320.300934
0.000000	2.925083	-349.369751
0.000000	2.925320	-389.489258
0.000000	2.925557	-437.568939
0.000000	2.925795	-487.857269
0.000000	2.926032	-535.252136
0.000000	2.926269	-572.614685
0.000000	2.926506	-600.295898
0.000000	2.926743	-623.624512
0.000000	2.926980	-640.805908
0.000000	2.927217	-650.996338
0.000000	2.927455	-652.853455
0.000000	2.927692	-641.095337
0.000000	2.927929	-616.855225
0.000000	2.928166	-581.139038
0.000000	2.928403	-536.185913
0.000000	2.928641	-494.726746
0.000000	2.928878	-462.431549
0.000000	2.929115	-441.861206
0.000000	2.929352	-433.206482
0.000000	2.929589	-434.986969
0.000000	2.929826	-446.025726
0.000000	2.930064	-465.283539
0.000000	2.930301	-490.212341
0.000000	2.930538	-514.297119
0.000000	2.930775	-530.090881
0.000000	2.931012	-530.610413
0.000000	2.931250	-524.324829
0.000000	2.931487	-521.880493
0.000000	2.931724	-524.196594
0.000000	2.931961	-526.689270
0.000000	2.932198	-534.584167
0.000000	2.932436	-546.872864
0.000000	2.932673	-562.302490
0.000000	2.932910	-579.300537
0.000000	2.933147	-592.529175
0.000000	2.933384	-597.672974
0.000000	2.933621	-588.688416
0.000000	2.933859	-570.010864
0.000000	2.934096	-544.566895
0.000000	2.934333	-512.543762
0.000000	2.934570	-480.574921
0.000000	2.934807	-460.560638
0.000000	2.935045	-451.621094
0.000000	2.935282	-452.677704
0.000000	2.935519	-462.713440
0.000000	2.935756	-478.747223
0.000000	2.935993	-497.483765
0.000000	2.936230	-513.290039
0.000000	2.936468	-521.540527
0.000000	2.936705	-529.898560
0.000000	2.936942	-543.636719
0.000000	2.937179	-561.870544
0.000000	2.937416	-582.404846
0.000000	2.937654	-602.228882
0.000000	2.937890	-617.121033
0.000000	2.938128	-622.844727
0.000000	2.938365	-619.458191
0.000000	2.938602	-615.653503
0.000000	2.938839	-612.127502
0.000000	2.939076	-608.608521
0.000000	2.939313	-603.889282
0.000000	2.939551	-597.894958
0.000000	2.939788	-590.779602
0.000000	2.940025	-583.777466
0.000000	2.940262	-575.898499
0.000000	2.940499	-567.499695
0.000000	2.940737	-559.129700
0.000000	2.940974	-549.676636
0.000000	2.941211	-539.021790
0.000000	2.941448	-526.913025
0.000000	2.941685	-513.484558
0.000000	2.941922	-498.572540
0.000000	2.942160	-482.348389
0.000000	2.942397	-464.627686
0.000000	2.942634	-446.338806
0.000000	2.942871	-429.417328
0.000000	2.943108	-412.967010
0.000000	2.943346	-397.765930
0.000000	2.943583	-383.409882
0.000000	2.943820	-370.458191
0.000000	2.944057	-360.215759
0.000000	2.944294	-352.498749
0.000000	2.944531	-345.910767
0.000000	2.944769	-341.131378
0.000000	2.945006	-338.164520
0.000000	2.945243	-336.834320
0.000000	2.945480	-336.709839
0.000000	2.945717	-336.698425
0.000000	2.945955	-336.170868
0.000000	2.946192	-332.550018
0.000000	2.946429	-324.175537
0.000000	2.946666	-310.154327
0.000000	2.946903	-293.032196
0.000000	2.947140	-275.843292
0.000000	2.947377	-261.758667
0.000000	2.947615	-255.097610
0.000000	2.947852	-254.395203
0.000000	2.948089	-256.884369
0.000000	2.948326	-262.681183
0.000000	2.948563	-271.421722
0.000000	2.948801	-281.923126
0.000000	2.949038	-290.583618
0.000000	2.949275	-295.210571
0.000000	2.949512	-299.331757
0.000000	2.949749	-303.795898
0.000000	2.949986	-309.042206
0.000000	2.950224	-314.621765
0.000000	2.950461	-319.855957
0.000000	2.950698	-324.089142
0.000000	2.950935	-326.729187
0.000000	2.951172	-327.538940
0.000000	2.951410	-326.431335
0.000000	2.951647	-324.082825
0.000000	2.951884	-320.454773
0.000000	2.952121	-314.847076
0.000000	2.952358	-306.617249
0.000000	2.952595	-296.567108
0.000000	2.952833	-284.577118
0.000000	2.953070	-269.626038
0.000000	2.953307	-251.741943
0.000000	2.953544	-231.467545
0.000000	2.953781	-210.570969
0.000000	2.954019	-191.201538
0.000000	2.954256	-176.107239
0.000000	2.954493	-169.124680
0.000000	2.954730	-170.116867
0.000000	2.954967	-176.804871
0.000000	2.955204	-188.616714
0.000000	2.955442	-205.485886
0.000000	2.955678	-224.391617
0.000000	2.955916	-241.261826
0.000000	2.956153	-255.252441
0.000000	2.956390	-269.135773
0.000000	2.956628	-286.249664
0.000000	2.956864	-304.529236
0.000000	2.957102	-317.621948
0.000000	2.957339	-327.237762
0.000000	2.957576	-334.682465
0.000000	2.957814	-339.990692
0.000000	2.958050	-343.762512
0.000000	2.958287	-346.533539
0.000000	2.958525	-347.273285
0.000000	2.958762	-345.688690
0.000000	2.958999	-341.718536
0.000000	2.959236	-336.190765
0.000000	2.959473	-330.109924
0.000000	2.959711	-324.968781
0.000000	2.959948	-320.731659
0.000000	2.960185	-316.472687
0.000000	2.960422	-313.066925
0.000000	2.960659	-311.789154
0.000000	2.960896	-312.176849
0.000000	2.961134	-313.521851
0.000000	2.961371	-316.351440
0.000000	2.961608	-320.383575
0.000000	2.961845	-325.692169
0.000000	2.962082	-332.359283
0.000000	2.962320	-338.423279
0.000000	2.962557	-343.087646
0.000000	2.962794	-347.258453
0.000000	2.963031	-350.199463
0.000000	2.963268	-353.836395
0.000000	2.963506	-358.975403
0.000000	2.963743	-365.599457
0.000000	2.963980	-372.890442
0.000000	2.964217	-379.089630
0.000000	2.964454	-384.233612
0.000000	2.964691	-387.111847
0.000000	2.964929	-388.197052
0.000000	2.965166	-387.299591
0.000000	2.965403	-385.018402
0.000000	2.965640	-380.723206
0.000000	2.965877	-374.282959
0.000000	2.966115	-365.200806
0.000000	2.966352	-354.985901
0.000000	2.966589	-346.221985
0.000000	2.966826	-341.103577
0.000000	2.967063	-339.525726
0.000000	2.967300	-340.615021
0.000000	2.967537	-344.529602
0.000000	2.967775	-351.732269
0.000000	2.968012	-362.180878
0.000000	2.968249	-375.484070
0.000000	2.968486	-390.275452
0.000000	2.968723	-403.907074
0.000000	2.968961	-414.079468
0.000000	2.969198	-420.075775
0.000000	2.969435	-424.183899
0.000000	2.969672	-427.361206
0.000000	2.969909	-429.662750
0.000000	2.970146	-432.083771
0.000000	2.970384	-434.925507
0.000000	2.970621	-438.059906
0.000000	2.970858	-440.774841
0.000000	2.971095	-442.028900
0.000000	2.971332	-442.938202
0.000000	2.971570	-443.669281
0.000000	2.971807	-443.471741
0.000000	2.972044	-442.723267
0.000000	2.972281	-440.771484
0.000000	2.972518	-437.484741
0.000000	2.972755	-432.080444
0.000000	2.972993	-424.247620
0.000000	2.973230	-414.229584
0.000000	2.973467	-402.159058
0.000000	2.973704	-387.858215
0.000000	2.973941	-372.357697
0.000000	2.974178	-356.498962
0.000000	2.974416	-340.033112
0.000000	2.974653	-326.288208
0.000000	2.974890	-316.257202
0.000000	2.975127	-311.079437
0.000000	2.975364	-309.099579
0.000000	2.975601	-309.191711
0.000000	2.975838	-309.835083
0.000000	2.976076	-309.924103
0.000000	2.976313	-308.294403
0.000000	2.976550	-304.660095
0.000000	2.976787	-302.543854
0.000000	2.977024	-306.675110
0.000000	2.977262	-317.006104
0.000000	2.977499	-333.345123
0.000000	2.977736	-354.844635
0.000000	2.977973	-380.404205
0.000000	2.978210	-406.887207
0.000000	2.978447	-430.974152
0.000000	2.978685	-449.372375
0.000000	2.978922	-463.166809
0.000000	2.979159	-474.549316
0.000000	2.979396	-484.892822
0.000000	2.979633	-495.021606
0.000000	2.979871	-504.784149
0.000000	2.980108	-512.171326
0.000000	2.980345	-518.718262
0.000000	2.980582	-523.591919
0.000000	2.980819	-525.167786
0.000000	2.981056	-521.622498
0.000000	2.981294	-512.021484
0.000000	2.981531	-497.722015
0.000000	2.981768	-477.038269
0.000000	2.982005	-451.416748
0.000000	2.982242	-424.516388
0.000000	2.982480	-404.462280
0.000000	2.982717	-393.293335
0.000000	2.982954	-391.574707
0.000000	2.983191	-398.123993
0.000000	2.983428	-409.578796
0.000000	2.983665	-421.896790
0.000000	2.983903	-430.234253
0.000000	2.984140	-439.330383
0.000000	2.984377	-451.454498
0.000000	2.984614	-464.258911
0.000000	2.984851	-475.832550
0.000000	2.985089	-489.041473
0.000000	2.985326	-506.550049
0.000000	2.985563	-526.043030
0.000000	2.985800	-543.830017
0.000000	2.986037	-555.555725
0.000000	2.986274	-564.919678
0.000000	2.986511	-573.632019
0.000000	2.986749	-581.403442
0.000000	2.986986	-588.499207
0.000000	2.987223	-595.498413
0.000000	2.987460	-601.791382
0.000000	2.987697	-607.219421
0.000000	2.987934	-613.171814
0.000000	2.988172	-619.132629
0.000000	2.988409	-624.731628
0.000000	2.988646	-628.644287
0.000000	2.988883	-630.789734
0.000000	2.989120	-629.745178
0.000000	2.989357	-624.135437
0.000000	2.989595	-615.002808
0.000000	2.989832	-601.502747
0.000000	2.990069	-584.009094
0.000000	2.990306	-562.577820
0.000000	2.990543	-541.361755
0.000000	2.990781	-523.825623
0.000000	2.991018	-510.792023
0.000000	2.991255	-505.325867
0.000000	2.991492	-504.761993
0.000000	2.991729	-508.825745
0.000000	2.991966	-516.247498
0.000000	2.992204	-525.536987
0.000000	2.992441	-532.828491
0.000000	2.992678	-536.946289
0.000000	2.992915	-538.748657
0.000000	2.993152	-540.482056
0.000000	2.993390	-542.040588
0.000000	2.993627	-542.494324
0.000000	2.993864	-542.644226
0.000000	2.994101	-541.072998
0.000000	2.994338	-539.116028
0.000000	2.994576	-536.359741
0.000000	2.994812	-533.130798
0.000000	2.995050	-530.388000
0.000000	2.995287	-530.372192
0.000000	2.995524	-533.284302
0.000000	2.995761	-537.658813
0.000000	2.995998	-542.971313
0.000000	2.996236	-548.006470
0.000000	2.996473	-551.028076
0.000000	2.996710	-549.047180
0.000000	2.996947	-542.118896
0.000000	2.997184	-532.453674
0.000000	2.997422	-519.896484
0.000000	2.997659	-503.370422
0.000000	2.997896	-482.873840
0.000000	2.998133	-458.756927
0.000000	2.998370	-431.781525
0.000000	2.998607	-401.555237
0.000000	2.998845	-368.798523
0.000000	2.999082	-339.837585
0.000000	2.999319	-314.938599
0.000000	2.999556	-292.307007
0.000000	2.999793	-270.157501
0.000000	3.000031	-250.923859
0.000000	3.000268	-230.217896
0.000000	3.000505	-213.549744
0.000000	3.000742	-210.054260
0.000000	3.000979	-218.469666
0.000000	3.001216	-237.945862
0.000000	3.001454	-267.291046
0.000000	3.001691	-303.693451
0.000000	3.001928	-341.992035
0.000000	3.002165	-363.846893
0.000000	3.002402	-384.719849
0.000000	3.002640	-397.584045
0.000000	3.002877	-407.877167
0.000000	3.003114	-415.562836
0.000000	3.003351	-421.657532
0.000000	3.003588	-426.947723
0.000000	3.003825	-431.731903
0.000000	3.004063	-437.173279
0.000000	3.004299	-442.926331
0.000000	3.004537	-449.237122
0.000000	3.004774	-455.630768
0.000000	3.005011	-461.155212
0.000000	3.005249	-466.744904
0.000000	3.005485	-472.369751
0.000000	3.005723	-477.466064
0.000000	3.005960	-482.164154
0.000000	3.006197	-486.357452
0.000000	3.006434	-490.309723
0.000000	3.006671	-493.332092
0.000000	3.006908	-495.966522
0.000000	3.007146	-497.717377
0.000000	3.007383	-499.076111
0.000000	3.007620	-500.925537
0.000000	3.007857	-502.905457
0.000000	3.008094	-504.693756
0.000000	3.008332	-505.561890
0.000000	3.008569	-505.277832
0.000000	3.008806	-504.420685
0.000000	3.009043	-502.936920
0.000000	3.009280	-501.298767
0.000000	3.009517	-501.072052
0.000000	3.009755	-501.174133
0.000000	3.009992	-500.889984
0.000000	3.010229	-500.032440
0.000000	3.010466	-496.655579
0.000000	3.010703	-490.237793
0.000000	3.010941	-480.986511
0.000000	3.011178	-469.207733
0.000000	3.011415	-453.462006
0.000000	3.011652	-433.390106
0.000000	3.011889	-410.466156
0.000000	3.012126	-386.805511
0.000000	3.012364	-368.396271
0.000000	3.012601	-357.959137
0.000000	3.012838	-356.002930
0.000000	3.013075	-364.477844
0.000000	3.013312	-383.231628
0.000000	3.013550	-410.895660
0.000000	3.013787	-444.405670
0.000000	3.014024	-480.300934
0.000000	3.014261	-511.131683
0.000000	3.014498	-529.751770
0.000000	3.014735	-541.882629
0.000000	3.014972	-550.172607
0.000000	3.015210	-553.433533
0.000000	3.015447	-550.837036
0.000000	3.015684	-542.833374
0.000000	3.015921	-530.083252
0.000000	3.016158	-513.628296
0.000000	3.016396	-496.618622
0.000000	3.016633	-477.972076
0.000000	3.016870	-456.755829
0.000000	3.017107	-432.478699
0.000000	3.017344	-407.816650
0.000000	3.017581	-379.398407
0.000000	3.017819	-347.931641
0.000000	3.018056	-313.195618
0.000000	3.018293	-275.507935
0.000000	3.018530	-234.958984
0.000000	3.018767	-190.215103
0.000000	3.019005	-149.310654
0.000000	3.019242	-118.614998
0.000000	3.019479	-98.679749
0.000000	3.019716	-89.231697
0.000000	3.019953	-88.605560
0.000000	3.020190	-97.248253
0.000000	3.020428	-115.566910
0.000000	3.020665	-143.937012
0.000000	3.020902	-179.805817
0.000000	3.021139	-221.050201
0.000000	3.021376	-264.079529
0.000000	3.021614	-304.474243
0.000000	3.021851	-339.520935
0.000000	3.022088	-377.450165
0.000000	3.022325	-415.480438
0.000000	3.022562	-447.797211
0.000000	3.022799	-469.724976
0.000000	3.023037	-482.591095
0.000000	3.023273	-492.235291
0.000000	3.023511	-499.019104
0.000000	3.023748	-503.236725
0.000000	3.023985	-505.532318
0.000000	3.024222	-506.227844
0.000000	3.024459	-506.711273
0.000000	3.024697	-506.119659
0.000000	3.024934	-503.953888
0.000000	3.025171	-500.672699
0.000000	3.025408	-496.198212
0.000000	3.025645	-491.765900
0.000000	3.025882	-487.167847
0.000000	3.026120	-482.763733
0.000000	3.026357	-480.465118
0.000000	3.026594	-480.881470
0.000000	3.026831	-483.405121
0.000000	3.027068	-488.218811
0.000000	3.027306	-494.615295
0.000000	3.027543	-502.439758
0.000000	3.027780	-509.820984
0.000000	3.028017	-517.324524
0.000000	3.028254	-526.125427
0.000000	3.028491	-535.053711
0.000000	3.028729	-540.788940
0.000000	3.028966	-545.159485
0.000000	3.029203	-549.764893
0.000000	3.029440	-553.892944
0.000000	3.029677	-557.322693
0.000000	3.029915	-560.841614
0.000000	3.030152	-565.140930
0.000000	3.030389	-569.041504
0.000000	3.030626	-572.734802
0.000000	3.030863	-576.033936
0.000000	3.031101	-578.356445
0.000000	3.031338	-580.792786
0.000000	3.031575	-582.699646
0.000000	3.031812	-583.646851
0.000000	3.032049	-583.142578
0.000000	3.032286	-580.684692
0.000000	3.032524	-575.194214
0.000000	3.032761	-565.194153
0.000000	3.032998	-549.439270
0.000000	3.033235	-524.486450
0.000000	3.033472	-489.535614
0.000000	3.033710	-443.453491
0.000000	3.033947	-384.461426
0.000000	3.034184	-313.109283
0.000000	3.034421	-241.774872
0.000000	3.034658	-173.202728
0.000000	3.034895	-107.104095
0.000000	3.035132	-48.621704
0.000000	3.035370	-0.054906
0.000000	3.035607	37.770485
0.000000	3.035844	63.676739
0.000000	3.036081	77.264122
0.000000	3.036318	79.012108
0.000000	3.036555	69.064888
0.000000	3.036793	47.503315
0.000000	3.037030	14.189803
0.000000	3.037267	-28.391638
0.000000	3.037504	-74.017464
0.000000	3.037741	-116.352913
0.000000	3.037978	-147.465134
0.000000	3.038216	-160.831421
0.000000	3.038453	-178.759613
0.000000	3.038690	-197.499954
0.000000	3.038927	-218.083466
0.000000	3.039164	-241.369308
0.000000	3.039402	-266.932709
0.000000	3.039639	-294.356781
0.000000	3.039876	-320.208649
0.000000	3.040113	-341.201599
0.000000	3.040350	-354.915436
0.000000	3.040587	-365.831207
0.000000	3.040825	-375.159149
0.000000	3.041062	-384.053345
0.000000	3.041299	-391.793335
0.000000	3.041536	-398.108185
0.000000	3.041773	-403.429382
0.000000	3.042011	-408.139252
0.000000	3.042248	-412.761871
0.000000	3.042485	-416.481415
0.000000	3.042722	-417.758392
0.000000	3.042959	-415.300781
0.000000	3.043196	-411.149048
0.000000	3.043433	-406.534271
0.000000	3.043671	-402.252563
0.000000	3.043908	-397.137604
0.000000	3.044145	-392.757721
0.000000	3.044382	-389.922760
0.000000	3.044619	-389.119080
0.000000	3.044857	-390.617493
0.000000	3.045094	-393.762238
0.000000	3.045331	-397.652374
0.000000	3.045568	-400.353485
0.000000	3.045805	-399.146606
0.000000	3.046042	-392.570984
0.000000	3.046280	-383.353973
0.000000	3.046517	-373.066193
0.000000	3.046754	-363.072418
0.000000	3.046991	-351.431824
0.000000	3.047228	-338.338776
0.000000	3.047466	-325.650452
0.000000	3.047703	-318.156342
0.000000	3.047940	-315.926819
0.000000	3.048177	-317.930573
0.000000	3.048414	-323.203827
0.000000	3.048651	-331.157440
0.000000	3.048889	-340.333008
0.000000	3.049126	-348.378082
0.000000	3.049363	-355.364868
0.000000	3.049600	-362.870178
0.000000	3.049837	-371.518768
0.000000	3.050075	-380.486725
0.000000	3.050312	-389.877167
0.000000	3.050549	-398.816589
0.000000	3.050786	-407.276642
0.000000	3.051023	-415.407379
0.000000	3.051260	-423.177582
0.000000	3.051498	-430.850739
0.000000	3.051734	-438.975189
0.000000	3.051972	-447.248627
0.000000	3.052209	-455.188385
0.000000	3.052446	-463.470001
0.000000	3.052684	-472.729797
0.000000	3.052920	-482.073181
0.000000	3.053158	-488.467346
0.000000	3.053395	-493.060730
0.000000	3.053632	-497.618347
0.000000	3.053869	-503.076904
0.000000	3.054106	-509.749786
0.000000	3.054343	-516.616089
0.000000	3.054581	-523.223938
0.000000	3.054818	-529.748474
0.000000	3.055055	-535.810669
0.000000	3.055292	-540.126282
0.000000	3.055529	-542.515564
0.000000	3.055767	-543.767395
0.000000	3.056004	-543.702393
0.000000	3.056241	-543.536804
0.000000	3.056478	-543.546570
0.000000	3.056715	-542.835327
0.000000	3.056952	-541.739380
0.000000	3.057190	-539.211914
0.000000	3.057427	-535.383423
0.000000	3.057664	-530.328674
0.000000	3.057901	-523.733887
0.000000	3.058138	-515.414490
0.000000	3.058376	-507.420959
0.000000	3.058613	-500.382813
0.000000	3.058850	-493.954620
0.000000	3.059087	-488.815277
0.000000	3.059324	-485.200256
0.000000	3.059561	-482.230865
0.000000	3.059799	-479.850891
0.000000	3.060036	-477.318298
0.000000	3.060273	-473.840515
0.000000	3.060510	-469.493744
0.000000	3.060747	-465.643829
0.000000	3.060985	-461.646790
0.000000	3.061222	-458.049530
0.000000	3.061459	-453.841156
0.000000	3.061696	-448.743469
0.000000	3.061933	-442.913605
0.000000	3.062171	-437.673767
0.000000	3.062407	-433.764954
0.000000	3.062645	-430.875092
0.000000	3.062882	-427.477448
0.000000	3.063119	-422.952118
0.000000	3.063356	-417.592468
0.000000	3.063593	-411.557098
0.000000	3.063831	-407.150024
0.000000	3.064068	-403.546692
0.000000	3.064305	-399.916473
0.000000	3.064542	-396.207886
0.000000	3.064779	-392.232880
0.000000	3.065017	-388.041534
0.000000	3.065254	-383.821747
0.000000	3.065491	-379.300842
0.000000	3.065728	-374.364349
0.000000	3.065965	-369.835907
0.000000	3.066202	-365.815338
0.000000	3.066440	-362.148590
0.000000	3.066677	-359.419434
0.000000	3.066914	-357.730743
0.000000	3.067151	-359.295166
0.000000	3.067388	-365.182281
0.000000	3.067626	-375.347107
0.000000	3.067863	-386.829590
0.000000	3.068100	-397.558441
0.000000	3.068337	-407.444214
0.000000	3.068574	-417.330902
0.000000	3.068811	-426.701416
0.000000	3.069049	-435.693420
0.000000	3.069286	-444.265564
0.000000	3.069523	-452.650604
0.000000	3.069760	-460.724487
0.000000	3.069997	-469.075897
0.000000	3.070235	-476.952332
0.000000	3.070472	-482.614227
0.000000	3.070709	-486.336029
0.000000	3.070946	-490.764923
0.000000	3.071183	-496.123474
0.000000	3.071420	-501.830658
0.000000	3.071658	-507.804474
0.000000	3.071894	-513.140869
0.000000	3.072132	-518.537964
0.000000	3.072369	-523.175537
0.000000	3.072606	-527.223206
0.000000	3.072843	-530.075562
0.000000	3.073080	-530.473206
0.000000	3.073318	-528.850525
0.000000	3.073555	-525.056213
0.000000	3.073792	-519.323669
0.000000	3.074029	-510.816711
0.000000	3.074266	-500.311340
0.000000	3.074503	-486.089294
0.000000	3.074741	-465.235291
0.000000	3.074978	-435.747650
0.000000	3.075215	-394.440002
0.000000	3.075452	-341.223083
0.000000	3.075689	-291.841797
0.000000	3.075927	-253.644333
0.000000	3.076164	-228.295303
0.000000	3.076401	-218.485931
0.000000	3.076638	-226.274765
0.000000	3.076875	-253.014725
0.000000	3.077112	-295.595154
0.000000	3.077350	-348.738495
0.000000	3.077587	-404.648163
0.000000	3.077824	-453.490723
0.000000	3.078061	-484.873230
0.000000	3.078298	-503.029388
0.000000	3.078536	-518.815857
0.000000	3.078773	-531.922485
0.000000	3.079010	-541.237000
0.000000	3.079247	-547.681213
0.000000	3.079484	-551.880859
0.000000	3.079721	-554.172974
0.000000	3.079959	-554.187744
0.000000	3.080196	-552.546021
0.000000	3.080433	-549.802429
0.000000	3.080670	-545.919006
0.000000	3.080907	-542.894165
0.000000	3.081145	-541.332153
0.000000	3.081382	-538.598816
0.000000	3.081619	-534.770691
0.000000	3.081856	-530.034546
0.000000	3.082093	-524.098816
0.000000	3.082330	-517.182861
0.000000	3.082567	-509.084351
0.000000	3.082805	-500.154449
0.000000	3.083042	-490.709808
0.000000	3.083279	-481.622437
0.000000	3.083516	-472.359589
0.000000	3.083753	-463.627716
0.000000	3.083991	-455.606842
0.000000	3.084228	-447.802032
0.000000	3.084465	-440.736328
0.000000	3.084702	-434.973206
0.000000	3.084939	-432.964996
0.000000	3.085176	-434.561127
0.000000	3.085414	-436.814575
0.000000	3.085651	-436.812286
0.000000	3.085888	-435.932953
0.000000	3.086125	-434.600098
0.000000	3.086362	-431.266174
0.000000	3.086599	-427.193573
0.000000	3.086837	-422.334808
0.000000	3.087074	-415.501282
0.000000	3.087311	-410.176453
0.000000	3.087548	-408.902985
0.000000	3.087785	-409.912170
0.000000	3.088022	-411.777588
0.000000	3.088260	-414.627380
0.000000	3.088497	-416.500305
0.000000	3.088734	-415.721619
0.000000	3.088971	-413.294403
0.000000	3.089208	-409.997711
0.000000	3.089446	-406.434601
0.000000	3.089683	-404.649567
0.000000	3.089920	-403.292908
0.000000	3.090157	-403.064148
0.000000	3.090394	-402.908844
0.000000	3.090631	-402.204773
0.000000	3.090868	-401.382538
0.000000	3.091106	-400.932617
0.000000	3.091343	-400.806610
0.000000	3.091580	-402.326721
0.000000	3.091817	-406.416016
0.000000	3.092054	-413.641693
0.000000	3.092292	-428.541840
0.000000	3.092529	-443.921600
0.000000	3.092766	-457.018616
0.000000	3.093003	-468.226196
0.000000	3.093240	-476.477661
0.000000	3.093477	-481.234314
0.000000	3.093715	-484.175110
0.000000	3.093952	-486.058624
0.000000	3.094189	-487.430542
0.000000	3.094426	-488.774384
0.000000	3.094663	-489.466064
0.000000	3.094901	-490.406769
0.000000	3.095138	-490.663788
0.000000	3.095375	-490.126556
0.000000	3.095612	-488.886200
0.000000	3.095849	-487.039246
0.000000	3.096087	-485.672821
0.000000	3.096324	-485.991821
0.000000	3.096561	-488.479156
0.000000	3.096798	-493.141907
0.000000	3.097035	-499.452332
0.000000	3.097272	-507.314484
0.000000	3.097510	-514.795837
0.000000	3.097747	-522.294861
0.000000	3.097984	-529.875000
0.000000	3.098221	-537.347595
0.000000	3.098458	-543.875854
0.000000	3.098696	-550.995483
0.000000	3.098933	-557.763733
0.000000	3.099170	-563.819580
0.000000	3.099407	-565.943054
0.000000	3.099644	-565.801880
0.000000	3.099881	-563.255432
0.000000	3.100119	-559.057678
0.000000	3.100355	-553.394409
0.000000	3.100593	-547.626709
0.000000	3.100830	-542.529602
0.000000	3.101067	-537.436035
0.000000	3.101305	-530.906433
0.000000	3.101541	-522.972046
0.000000	3.101779	-513.776184
0.000000	3.102016	-503.457489
0.000000	3.102253	-491.183289
0.000000	3.102490	-477.857513
0.000000	3.102727	-463.925171
0.000000	3.102964	-449.043091
0.000000	3.103202	-432.533112
0.000000	3.103439	-414.357880
0.000000	3.103676	-400.441406
0.000000	3.103913	-393.612549
0.000000	3.104150	-393.730743
0.000000	3.104388	-400.193359
0.000000	3.104625	-412.919250
0.000000	3.104862	-431.776611
0.000000	3.105099	-455.887726
0.000000	3.105336	-482.036469
0.000000	3.105573	-506.867279
0.000000	3.105811	-526.370972
0.000000	3.106048	-537.563416
0.000000	3.106285	-547.682190
0.000000	3.106522	-557.149109
0.000000	3.106759	-565.701843
0.000000	3.106997	-571.813354
0.000000	3.107234	-576.090393
0.000000	3.107471	-578.462830
0.000000	3.107708	-577.469788
0.000000	3.107945	-572.542908
0.000000	3.108182	-566.244202
0.000000	3.108420	-559.816040
0.000000	3.108657	-554.808411
0.000000	3.108894	-553.052307
0.000000	3.109131	-554.164307
0.000000	3.109368	-558.536255
0.000000	3.109606	-564.299194
0.000000	3.109843	-569.153320
0.000000	3.110080	-573.835510
0.000000	3.110317	-577.326477
0.000000	3.110554	-580.247620
0.000000	3.110791	-582.868347
0.000000	3.111028	-585.904724
0.000000	3.111266	-589.256409
0.000000	3.111503	-592.660278
0.000000	3.111740	-595.793640
0.000000	3.111977	-599.125793
0.000000	3.112214	-601.494629
0.000000	3.112452	-603.248596
0.000000	3.112689	-603.414063
0.000000	3.112926	-602.248962
0.000000	3.113163	-600.349915
0.000000	3.113400	-597.674805
0.000000	3.113637	-594.005432
0.000000	3.113875	-589.449768
0.000000	3.114112	-585.678589
0.000000	3.114349	-582.503723
0.000000	3.114586	-579.593384
0.000000	3.114823	-577.699707
0.000000	3.115061	-576.595825
0.000000	3.115298	-576.221191
0.000000	3.115535	-577.157349
0.000000	3.115772	-579.270447
0.000000	3.116009	-582.526001
0.000000	3.116246	-584.466309
0.000000	3.116484	-583.788330
0.000000	3.116721	-582.968628
0.000000	3.116958	-582.128540
0.000000	3.117195	-581.892456
0.000000	3.117432	-581.405701
0.000000	3.117670	-580.827454
0.000000	3.117907	-579.771118
0.000000	3.118144	-577.488098
0.000000	3.118381	-574.156494
0.000000	3.118618	-569.482666
0.000000	3.118855	-562.327515
0.000000	3.119093	-551.000793
0.000000	3.119329	-533.684265
0.000000	3.119567	-508.394775
0.000000	3.119804	-473.446594
0.000000	3.120041	-427.651733
0.000000	3.120279	-370.875946
0.000000	3.120515	-304.706360
0.000000	3.120753	-244.432495
0.000000	3.120990	-195.880798
0.000000	3.121227	-159.781052
0.000000	3.121464	-135.817871
0.000000	3.121701	-122.193565
0.000000	3.121938	-116.893707
0.000000	3.122176	-119.103493
0.000000	3.122413	-127.168579
0.000000	3.122650	-138.387085
0.000000	3.122887	-148.693420
0.000000	3.123124	-155.605072
0.000000	3.123362	-157.903397
0.000000	3.123599	-162.607315
0.000000	3.123836	-170.856171
0.000000	3.124073	-184.837265
0.000000	3.124310	-204.404419
0.000000	3.124547	-226.807709
0.000000	3.124785	-247.522827
0.000000	3.125022	-260.958923
0.000000	3.125259	-257.095245
0.000000	3.125496	-247.802750
0.000000	3.125733	-244.476593
0.000000	3.125971	-249.749374
0.000000	3.126208	-264.323486
0.000000	3.126445	-285.304504
0.000000	3.126682	-311.798218
0.000000	3.126919	-339.706940
0.000000	3.127156	-367.365784
0.000000	3.127394	-400.391510
0.000000	3.127631	-436.500305
0.000000	3.127868	-471.102844
0.000000	3.128105	-499.241272
0.000000	3.128342	-520.268982
0.000000	3.128580	-537.905701
0.000000	3.128817	-551.320374
0.000000	3.129054	-561.127441
0.000000	3.129291	-566.624084
0.000000	3.129528	-571.638916
0.000000	3.129766	-579.939514
0.000000	3.130002	-589.985474
0.000000	3.130240	-599.630249
0.000000	3.130477	-606.990540
0.000000	3.130714	-608.958069
0.000000	3.130951	-608.090271
0.000000	3.131188	-605.763672
0.000000	3.131426	-602.460205
0.000000	3.131663	-598.356750
0.000000	3.131900	-591.784424
0.000000	3.132137	-582.969177
0.000000	3.132374	-571.595764
0.000000	3.132612	-556.859131
0.000000	3.132849	-537.852600
0.000000	3.133086	-515.362244
0.000000	3.133323	-489.759308
0.000000	3.133560	-462.505402
0.000000	3.133797	-440.647339
0.000000	3.134035	-425.687347
0.000000	3.134272	-419.229187
0.000000	3.134509	-419.975555
0.000000	3.134746	-426.446167
0.000000	3.134983	-439.396667
0.000000	3.135220	-458.400269
0.000000	3.135458	-480.987610
0.000000	3.135695	-502.033936
0.000000	3.135932	-517.943115
0.000000	3.136169	-530.030518
0.000000	3.136406	-534.271606
0.000000	3.136643	-530.489441
0.000000	3.136881	-519.642639
0.000000	3.137118	-499.711304
0.000000	3.137355	-470.113464
0.000000	3.137592	-430.369385
0.000000	3.137829	-382.870972
0.000000	3.138067	-340.509705
0.000000	3.138304	-308.169189
0.000000	3.138541	-286.160400
0.000000	3.138778	-274.586884
0.000000	3.139015	-273.628632
0.000000	3.139252	-284.042816
0.000000	3.139489	-305.896393
0.000000	3.139727	-338.928284
0.000000	3.139964	-381.272217
0.000000	3.140201	-427.442749
0.000000	3.140438	-472.053040
0.000000	3.140675	-508.659210
0.000000	3.140913	-530.111145
0.000000	3.141150	-542.805237
0.000000	3.141387	-551.730774
0.000000	3.141624	-557.431458
0.000000	3.141861	-560.097412
0.000000	3.142098	-562.115173
0.000000	3.142336	-563.334045
0.000000	3.142573	-564.130371
0.000000	3.142810	-565.139709
0.000000	3.143047	-565.642883
0.000000	3.143284	-565.494690
0.000000	3.143522	-564.477966
0.000000	3.143759	-562.721130
0.000000	3.143996	-560.511597
0.000000	3.144233	-558.203064
0.000000	3.144470	-555.373535
0.000000	3.144707	-553.009521
0.000000	3.144945	-550.967102
0.000000	3.145182	-550.800171
0.000000	3.145419	-553.049927
0.000000	3.145656	-555.648499
0.000000	3.145893	-558.747620
0.000000	3.146131	-562.789490
0.000000	3.146368	-566.199768
0.000000	3.146605	-567.340332
0.000000	3.146842	-568.540039
0.000000	3.147079	-569.635315
0.000000	3.147316	-570.624023
0.000000	3.147554	-571.196716
0.000000	3.147791	-571.589539
0.000000	3.148028	-572.469849
0.000000	3.148265	-574.286499
0.000000	3.148502	-577.199829
0.000000	3.148740	-580.792603
0.000000	3.148976	-584.788696
0.000000	3.149214	-588.481445
0.000000	3.149451	-591.128967
0.000000	3.149688	-594.195068
0.000000	3.149925	-596.998047
0.000000	3.150162	-599.639160
0.000000	3.150399	-602.177979
0.000000	3.150637	-603.642883
0.000000	3.150874	-603.865417
0.000000	3.151111	-603.454102
0.000000	3.151348	-601.660156
0.000000	3.151585	-597.736938
0.000000	3.151823	-592.864929
0.000000	3.152060	-588.872559
0.000000	3.152297	-586.914856
0.000000	3.152534	-587.670349
0.000000	3.152771	-591.091675
0.000000	3.153008	-596.680847
0.000000	3.153246	-604.191345
0.000000	3.153483	-612.427002
0.000000	3.153720	-621.816040
0.000000	3.153957	-630.115173
0.000000	3.154194	-636.544617
0.000000	3.154432	-642.440918
0.000000	3.154669	-647.298340
0.000000	3.154906	-650.405090
0.000000	3.155143	-651.757813
0.000000	3.155380	-652.132019
0.000000	3.155617	-651.143799
0.000000	3.155855	-649.748962
0.000000	3.156092	-649.389648
0.000000	3.156329	-651.044312
0.000000	3.156566	-653.288269
0.000000	3.156803	-655.894958
0.000000	3.157041	-658.984009
0.000000	3.157278	-662.089722
0.000000	3.157515	-665.752014
0.000000	3.157752	-670.439758
0.000000	3.157989	-677.202332
0.000000	3.158226	-684.895569
0.000000	3.158463	-692.969971
0.000000	3.158701	-702.101257
0.000000	3.158938	-710.422058
0.000000	3.159175	-716.295288
0.000000	3.159412	-717.021301
0.000000	3.159649	-712.520691
0.000000	3.159887	-704.908081
0.000000	3.160124	-695.295776
0.000000	3.160361	-683.245911
0.000000	3.160598	-666.428406
0.000000	3.160835	-646.611328
0.000000	3.161072	-622.874634
0.000000	3.161310	-594.202393
0.000000	3.161547	-562.899109
0.000000	3.161784	-530.003784
0.000000	3.162021	-494.544769
0.000000	3.162258	-455.699127
0.000000	3.162496	-414.924408
0.000000	3.162733	-382.009216
0.000000	3.162970	-357.745605
0.000000	3.163207	-342.961273
0.000000	3.163444	-337.074402
0.000000	3.163682	-338.825745
0.000000	3.163919	-348.410248
0.000000	3.164156	-366.446350
0.000000	3.164393	-391.990234
0.000000	3.164630	-422.161163
0.000000	3.164867	-452.456970
0.000000	3.165105	-477.784576
0.000000	3.165342	-490.850708
0.000000	3.165579	-496.531219
0.000000	3.165816	-506.571899
0.000000	3.166053	-509.211029
0.000000	3.166291	-506.602844
0.000000	3.166528	-501.607239
0.000000	3.166764	-503.165436
0.000000	3.167002	-509.413635
0.000000	3.167239	-519.656677
0.000000	3.167476	-534.297546
0.000000	3.167714	-552.626648
0.000000	3.167950	-572.866211
0.000000	3.168188	-593.525024
0.000000	3.168425	-616.184387
0.000000	3.168662	-638.675537
0.000000	3.168900	-657.369080
0.000000	3.169136	-668.402405
0.000000	3.169374	-674.573975
0.000000	3.169611	-680.595337
0.000000	3.169848	-685.647217
0.000000	3.170085	-689.323425
0.000000	3.170322	-691.854004
0.000000	3.170559	-692.600098
0.000000	3.170797	-690.721130
0.000000	3.171034	-686.059692
0.000000	3.171271	-677.660583
0.000000	3.171508	-665.123718
0.000000	3.171745	-648.863098
0.000000	3.171983	-629.390869
0.000000	3.172220	-605.172424
0.000000	3.172457	-579.729248
0.000000	3.172694	-565.260864
0.000000	3.172931	-562.977295
0.000000	3.173168	-573.045044
0.000000	3.173406	-591.958862
0.000000	3.173643	-615.383301
0.000000	3.173880	-638.125671
0.000000	3.174117	-653.801880
0.000000	3.174354	-656.893921
0.000000	3.174592	-656.474182
0.000000	3.174829	-657.428101
0.000000	3.175066	-658.904480
0.000000	3.175303	-660.009033
0.000000	3.175540	-659.814270
0.000000	3.175777	-658.228760
0.000000	3.176015	-653.428528
0.000000	3.176252	-647.951050
0.000000	3.176489	-645.231506
0.000000	3.176726	-640.637573
0.000000	3.176963	-631.939026
0.000000	3.177201	-617.187195
0.000000	3.177438	-591.354370
0.000000	3.177675	-552.048035
0.000000	3.177912	-502.579834
0.000000	3.178149	-450.317810
0.000000	3.178386	-405.945587
0.000000	3.178623	-370.527863
0.000000	3.178861	-344.396942
0.000000	3.179098	-328.173126
0.000000	3.179335	-322.272156
0.000000	3.179572	-325.212280
0.000000	3.179809	-335.515625
0.000000	3.180047	-353.170776
0.000000	3.180284	-374.552887
0.000000	3.180521	-393.849243
0.000000	3.180758	-414.083832
0.000000	3.180995	-438.362213
0.000000	3.181232	-464.145142
0.000000	3.181470	-487.025665
0.000000	3.181707	-509.134399
0.000000	3.181944	-533.504028
0.000000	3.182181	-557.273132
0.000000	3.182418	-577.672546
0.000000	3.182656	-594.171265
0.000000	3.182893	-607.688171
0.000000	3.183130	-617.810730
0.000000	3.183367	-623.929810
0.000000	3.183604	-627.068054
0.000000	3.183841	-627.345032
0.000000	3.184079	-624.173828
0.000000	3.184316	-617.423767
0.000000	3.184553	-606.719482
0.000000	3.184790	-591.931580
0.000000	3.185027	-574.730530
0.000000	3.185264	-558.451233
0.000000	3.185502	-547.873840
0.000000	3.185739	-543.381714
0.000000	3.185976	-543.351868
0.000000	3.186213	-544.968262
0.000000	3.186450	-545.718933
0.000000	3.186687	-543.778137
0.000000	3.186924	-542.613159
0.000000	3.187162	-541.378967
0.000000	3.187399	-539.937073
0.000000	3.187636	-537.582764
0.000000	3.187873	-534.645020
0.000000	3.188110	-531.436584
0.000000	3.188348	-527.490845
0.000000	3.188585	-523.104309
0.000000	3.188822	-519.580078
0.000000	3.189059	-516.743408
0.000000	3.189296	-514.078186
0.000000	3.189533	-511.152771
0.000000	3.189771	-507.374268
0.000000	3.190008	-502.963440
0.000000	3.190245	-498.202209
0.000000	3.190482	-493.897400
0.000000	3.190719	-495.776764
0.000000	3.190957	-504.055939
0.000000	3.191194	-516.592590
0.000000	3.191431	-531.139954
0.000000	3.191668	-545.999817
0.000000	3.191905	-558.173767
0.000000	3.192142	-567.097229
0.000000	3.192380	-575.021301
0.000000	3.192617	-581.582092
0.000000	3.192854	-587.897095
0.000000	3.193091	-594.235168
0.000000	3.193328	-600.626892
0.000000	3.193566	-606.930176
0.000000	3.193803	-612.682312
0.000000	3.194040	-617.221069
0.000000	3.194277	-620.687622
0.000000	3.194514	-623.339233
0.000000	3.194752	-624.568970
0.000000	3.194989	-624.606018
0.000000	3.195226	-622.746826
0.000000	3.195463	-619.432312
0.000000	3.195700	-614.974243
0.000000	3.195937	-609.417358
0.000000	3.196175	-603.134216
0.000000	3.196412	-597.305298
0.000000	3.196649	-590.836853
0.000000	3.196886	-585.387024
0.000000	3.197123	-581.040222
0.000000	3.197361	-576.800354
0.000000	3.197597	-572.042969
0.000000	3.197835	-566.439758
0.000000	3.198072	-561.414368
0.000000	3.198309	-556.694641
0.000000	3.198546	-551.162170
0.000000	3.198783	-543.878479
0.000000	3.199020	-532.565735
0.000000	3.199258	-518.234131
0.000000	3.199495	-500.540527
0.000000	3.199732	-480.446808
0.000000	3.199969	-460.549194
0.000000	3.200206	-449.675018
0.000000	3.200444	-449.577606
0.000000	3.200681	-460.193237
0.000000	3.200918	-479.577484
0.000000	3.201155	-505.770294
0.000000	3.201392	-533.914551
0.000000	3.201629	-559.809326
0.000000	3.201867	-577.589478
0.000000	3.202104	-594.837524
0.000000	3.202341	-612.241638
0.000000	3.202578	-629.595093
0.000000	3.202815	-645.072754
0.000000	3.203053	-659.097107
0.000000	3.203290	-671.277954
0.000000	3.203527	-679.799927
0.000000	3.203764	-684.547302
0.000000	3.204001	-686.298706
0.000000	3.204238	-688.707153
0.000000	3.204476	-690.699158
0.000000	3.204713	-692.448730
0.000000	3.204950	-696.417114
0.000000	3.205187	-702.081787
0.000000	3.205424	-709.525146
0.000000	3.205662	-719.196838
0.000000	3.205899	-730.897583
0.000000	3.206136	-744.691284
0.000000	3.206373	-759.681213
0.000000	3.206610	-774.614563
0.000000	3.206847	-787.955017
0.000000	3.207084	-798.948975
0.000000	3.207322	-809.056702
0.000000	3.207559	-817.341919
0.000000	3.207796	-823.149902
0.000000	3.208033	-826.155212
0.000000	3.208270	-826.286926
0.000000	3.208508	-822.676636
0.000000	3.208745	-814.674316
0.000000	3.208982	-802.057678
0.000000	3.209219	-786.907959
0.000000	3.209456	-771.532532
0.000000	3.209693	-755.017151
0.000000	3.209931	-736.491699
0.000000	3.210168	-716.683899
0.000000	3.210405	-694.852112
0.000000	3.210642	-674.388855
0.000000	3.210879	-654.147583
0.000000	3.211117	-633.382996
0.000000	3.211354	-615.263733
0.000000	3.211591	-598.130249
0.000000	3.211828	-586.321167
0.000000	3.212065	-580.357117
0.000000	3.212302	-577.114868
0.000000	3.212540	-575.544312
0.000000	3.212777	-573.872559
0.000000	3.213014	-572.866943
0.000000	3.213251	-574.487366
0.000000	3.213488	-578.405151
0.000000	3.213726	-584.423706
0.000000	3.213963	-590.925842
0.000000	3.214200	-594.288086
0.000000	3.214437	-597.864197
0.000000	3.214674	-605.584900
0.000000	3.214911	-614.731567
0.000000	3.215149	-622.861206
0.000000	3.215385	-627.665466
0.000000	3.215623	-631.685303
0.000000	3.215860	-634.446411
0.000000	3.216097	-636.802795
0.000000	3.216335	-639.374817
0.000000	3.216571	-642.349243
0.000000	3.216809	-645.902649
0.000000	3.217046	-649.806396
0.000000	3.217283	-654.137756
0.000000	3.217520	-658.564453
0.000000	3.217757	-662.710938
0.000000	3.217994	-667.402710
0.000000	3.218232	-671.883606
0.000000	3.218469	-676.059265
0.000000	3.218706	-679.781311
0.000000	3.218943	-682.919067
0.000000	3.219180	-687.002747
0.000000	3.219418	-689.796021
0.000000	3.219655	-687.451111
0.000000	3.219892	-679.488953
0.000000	3.220129	-667.202148
0.000000	3.220366	-655.180298
0.000000	3.220603	-629.204529
0.000000	3.220841	-595.198792
0.000000	3.221078	-552.539612
0.000000	3.221315	-506.028900
0.000000	3.221552	-459.797119
0.000000	3.221789	-422.778534
0.000000	3.222027	-396.842285
0.000000	3.222264	-381.880188
0.000000	3.222501	-377.350342
0.000000	3.222738	-382.980652
0.000000	3.222975	-397.565918
0.000000	3.223212	-418.519470
0.000000	3.223450	-441.556732
0.000000	3.223687	-460.312317
0.000000	3.223924	-474.180786
0.000000	3.224161	-483.418427
0.000000	3.224398	-484.126831
0.000000	3.224636	-473.645966
0.000000	3.224873	-458.817383
0.000000	3.225110	-442.235229
0.000000	3.225347	-433.263153
0.000000	3.225584	-429.993774
0.000000	3.225821	-427.273987
0.000000	3.226058	-426.003021
0.000000	3.226296	-429.170319
0.000000	3.226533	-439.089966
0.000000	3.226770	-458.944885
0.000000	3.227007	-485.879395
0.000000	3.227244	-515.246155
0.000000	3.227482	-542.849121
0.000000	3.227719	-561.076172
0.000000	3.227956	-568.049011
0.000000	3.228193	-573.117615
0.000000	3.228430	-577.226318
0.000000	3.228667	-583.051392
0.000000	3.228905	-589.247925
0.000000	3.229142	-595.324158
0.000000	3.229379	-600.959412
0.000000	3.229616	-606.617554
0.000000	3.229853	-613.182678
0.000000	3.230091	-620.458008
0.000000	3.230328	-626.873840
0.000000	3.230565	-631.960510
0.000000	3.230802	-637.204590
0.000000	3.231039	-640.973450
0.000000	3.231277	-643.296448
0.000000	3.231514	-644.751282
0.000000	3.231751	-646.084900
0.000000	3.231988	-646.958069
0.000000	3.232225	-646.780090
0.000000	3.232462	-645.520081
0.000000	3.232700	-642.713623
0.000000	3.232937	-639.820923
0.000000	3.233174	-637.206238
0.000000	3.233411	-637.273376
0.000000	3.233648	-642.035522
0.000000	3.233885	-650.558594
0.000000	3.234123	-659.769165
0.000000	3.234360	-668.068298
0.000000	3.234597	-676.064270
0.000000	3.234834	-682.457642
0.000000	3.235071	-687.817505
0.000000	3.235308	-692.013672
0.000000	3.235545	-695.407349
0.000000	3.235783	-698.734253
0.000000	3.236020	-702.093994
0.000000	3.236257	-705.254456
0.000000	3.236494	-708.851379
0.000000	3.236731	-712.683472
0.000000	3.236969	-716.996521
0.000000	3.237206	-721.996643
0.000000	3.237443	-727.096497
0.000000	3.237680	-732.729553
0.000000	3.237917	-737.835938
0.000000	3.238154	-742.395386
0.000000	3.238392	-746.636230
0.000000	3.238629	-750.400452
0.000000	3.238866	-753.576843
0.000000	3.239103	-756.561584
0.000000	3.239340	-758.178223
0.000000	3.239578	-757.746582
0.000000	3.239815	-754.375366
0.000000	3.240052	-747.830627
0.000000	3.240289	-738.561462
0.000000	3.240526	-727.519653
0.000000	3.240763	-716.354919
0.000000	3.241001	-708.605591
0.000000	3.241238	-706.050537
0.000000	3.241475	-705.198059
0.000000	3.241712	-705.030701
0.000000	3.241949	-704.546326
0.000000	3.242187	-702.850037
0.000000	3.242424	-696.839905
0.000000	3.242661	-686.572754
0.000000	3.242898	-674.309937
0.000000	3.243135	-659.444580
0.000000	3.243372	-641.582764
0.000000	3.243610	-620.901184
0.000000	3.243847	-602.381287
0.000000	3.244084	-582.079895
0.000000	3.244321	-564.984802
0.000000	3.244558	-552.474304
0.000000	3.244796	-547.049805
0.000000	3.245033	-549.366638
0.000000	3.245270	-557.725891
0.000000	3.245507	-570.215698
0.000000	3.245744	-588.426025
0.000000	3.245981	-608.854248
0.000000	3.246218	-630.708862
0.000000	3.246456	-651.643005
0.000000	3.246693	-662.888123
0.000000	3.246930	-658.425171
0.000000	3.247167	-640.219910
0.000000	3.247404	-610.355164
0.000000	3.247641	-581.800964
0.000000	3.247879	-561.945190
0.000000	3.248116	-550.914001
0.000000	3.248353	-549.411621
0.000000	3.248590	-556.335144
0.000000	3.248827	-570.137329
0.000000	3.249064	-591.422546
0.000000	3.249302	-619.649353
0.000000	3.249539	-651.135803
0.000000	3.249776	-679.231628
[truncated: 4,898,431 more chars]
