# Supplementary material for: Conductivity and radio frequency performance data for silver nanoparticle inks deposited via aerosol jet deposition and processed under varying conditions
Source: Data Brief. 2020 Sep 24;33:106331. doi: 10.1016/j.dib.2020.106331 (PMC7560714; doi:10.1016/j.dib.2020.106331)
Supplement: Supplementary file 3 [file mmc3.zip › Sintering Study/ANP Ink/Profilometry Data/ANP_11.ASC]

Wyko ASCII Data File Format 2	1	1
X Size	10
Y Size	18001
Block Name	Type	Length	Value
Wavelength	7	4	1.185746
Aspect	7	4	0.000339
Pixel_size	7	4	0.700000
RAW_DATA	3	720040	
0.000000	0.000000	-21.680325
0.000000	0.000237	-21.820112
0.000000	0.000474	-21.303158
0.000000	0.000712	-21.329018
0.000000	0.000949	-20.455421
0.000000	0.001186	-20.709248
0.000000	0.001423	-20.491814
0.000000	0.001660	-19.781475
0.000000	0.001897	-19.632706
0.000000	0.002135	-18.830353
0.000000	0.002372	-18.704102
0.000000	0.002609	-18.452154
0.000000	0.002846	-17.390001
0.000000	0.003083	-17.043783
0.000000	0.003320	-15.338114
0.000000	0.003558	-13.819876
0.000000	0.003795	-12.440221
0.000000	0.004032	-10.057794
0.000000	0.004269	-9.672623
0.000000	0.004506	-9.108122
0.000000	0.004744	-8.362108
0.000000	0.004981	-7.803288
0.000000	0.005218	-7.558914
0.000000	0.005455	-7.490018
0.000000	0.005692	-7.309960
0.000000	0.005929	-6.601933
0.000000	0.006167	-6.184218
0.000000	0.006404	-5.458883
0.000000	0.006641	-4.914912
0.000000	0.006878	-4.337007
0.000000	0.007115	-3.864264
0.000000	0.007352	-3.756004
0.000000	0.007590	-3.527229
0.000000	0.007827	-3.151515
0.000000	0.008064	-2.852481
0.000000	0.008301	-2.255113
0.000000	0.008538	-2.078954
0.000000	0.008775	-1.362782
0.000000	0.009013	-0.951390
0.000000	0.009250	-0.390430
0.000000	0.009487	-0.060092
0.000000	0.009724	0.137495
0.000000	0.009961	0.317597
0.000000	0.010199	0.483594
0.000000	0.010436	0.639679
0.000000	0.010673	0.911117
0.000000	0.010910	0.934261
0.000000	0.011147	1.188627
0.000000	0.011384	1.315465
0.000000	0.011622	1.183257
0.000000	0.011859	1.399150
0.000000	0.012096	1.367409
0.000000	0.012333	1.442938
0.000000	0.012570	1.510346
0.000000	0.012807	1.449067
0.000000	0.013045	1.507756
0.000000	0.013282	1.458800
0.000000	0.013519	1.432688
0.000000	0.013756	1.686314
0.000000	0.013993	1.860809
0.000000	0.014231	2.183506
0.000000	0.014468	2.398236
0.000000	0.014705	2.241782
0.000000	0.014942	2.316774
0.000000	0.015179	2.281548
0.000000	0.015416	2.636662
0.000000	0.015654	2.553690
0.000000	0.015891	2.764125
0.000000	0.016128	3.051957
0.000000	0.016365	3.542037
0.000000	0.016602	4.227909
0.000000	0.016839	4.480244
0.000000	0.017077	4.635928
0.000000	0.017314	4.822043
0.000000	0.017551	5.173995
0.000000	0.017788	5.702240
0.000000	0.018025	6.160276
0.000000	0.018262	6.410058
0.000000	0.018500	6.682151
0.000000	0.018737	7.096383
0.000000	0.018974	7.524581
0.000000	0.019211	7.706750
0.000000	0.019448	7.749512
0.000000	0.019686	7.778282
0.000000	0.019923	8.172626
0.000000	0.020160	8.339578
0.000000	0.020397	8.395891
0.000000	0.020634	8.476206
0.000000	0.020871	8.721783
0.000000	0.021109	9.024460
0.000000	0.021346	9.624951
0.000000	0.021583	9.903004
0.000000	0.021820	10.070369
0.000000	0.022057	10.117425
0.000000	0.022294	10.529807
0.000000	0.022532	10.583985
0.000000	0.022769	10.875544
0.000000	0.023006	10.809439
0.000000	0.023243	10.873554
0.000000	0.023480	11.090371
0.000000	0.023718	11.467583
0.000000	0.023955	11.752299
0.000000	0.024192	12.042284
0.000000	0.024429	11.954307
0.000000	0.024666	12.205661
0.000000	0.024903	12.205706
0.000000	0.025141	11.959345
0.000000	0.025378	12.104125
0.000000	0.025615	12.319070
0.000000	0.025852	12.738235
0.000000	0.026089	13.115780
0.000000	0.026326	13.791026
0.000000	0.026564	14.002412
0.000000	0.026801	14.186161
0.000000	0.027038	14.205027
0.000000	0.027275	14.175731
0.000000	0.027512	13.992748
0.000000	0.027750	13.928596
0.000000	0.027987	14.149552
0.000000	0.028224	14.327487
0.000000	0.028461	14.843674
0.000000	0.028698	15.102187
0.000000	0.028935	15.696353
0.000000	0.029173	16.377590
0.000000	0.029410	16.872587
0.000000	0.029647	17.149746
0.000000	0.029884	17.440674
0.000000	0.030121	17.510386
0.000000	0.030358	17.856081
0.000000	0.030596	18.376837
0.000000	0.030833	18.946415
0.000000	0.031070	19.299376
0.000000	0.031307	19.651983
0.000000	0.031544	19.748762
0.000000	0.031781	19.947584
0.000000	0.032019	20.141623
0.000000	0.032256	20.101225
0.000000	0.032493	20.332018
0.000000	0.032730	20.623680
0.000000	0.032967	20.987593
0.000000	0.033205	21.669853
0.000000	0.033442	22.055599
0.000000	0.033679	22.362211
0.000000	0.033916	22.707499
0.000000	0.034153	22.972681
0.000000	0.034390	23.402243
0.000000	0.034628	23.879026
0.000000	0.034865	24.273018
0.000000	0.035102	24.571764
0.000000	0.035339	25.011148
0.000000	0.035576	25.223431
0.000000	0.035813	25.561827
0.000000	0.036051	25.662212
0.000000	0.036288	26.002245
0.000000	0.036525	26.097710
0.000000	0.036762	26.543451
0.000000	0.036999	26.490774
0.000000	0.037237	26.536291
0.000000	0.037474	26.465084
0.000000	0.037711	26.670832
0.000000	0.037948	26.826229
0.000000	0.038185	27.192823
0.000000	0.038422	27.786764
0.000000	0.038660	28.361359
0.000000	0.038897	28.897770
0.000000	0.039134	29.627026
0.000000	0.039371	29.695421
0.000000	0.039608	30.072880
0.000000	0.039845	30.555786
0.000000	0.040083	31.397890
0.000000	0.040320	32.221828
0.000000	0.040557	33.343201
0.000000	0.040794	34.096935
0.000000	0.041031	33.800945
0.000000	0.041269	33.145416
0.000000	0.041506	33.866375
0.000000	0.041743	33.942108
0.000000	0.041980	34.061329
0.000000	0.042217	33.499184
0.000000	0.042454	33.360870
0.000000	0.042692	33.214466
0.000000	0.042929	33.328136
0.000000	0.043166	33.357021
0.000000	0.043403	33.543518
0.000000	0.043640	33.645176
0.000000	0.043877	34.017883
0.000000	0.044115	33.808418
0.000000	0.044352	33.979332
0.000000	0.044589	33.953129
0.000000	0.044826	34.347698
0.000000	0.045063	34.575935
0.000000	0.045300	35.118443
0.000000	0.045538	35.247856
0.000000	0.045775	35.799229
0.000000	0.046012	36.172329
0.000000	0.046249	36.591827
0.000000	0.046486	36.808403
0.000000	0.046724	37.423397
0.000000	0.046961	37.467819
0.000000	0.047198	37.894886
0.000000	0.047435	38.231277
0.000000	0.047672	38.828060
0.000000	0.047909	38.823700
0.000000	0.048147	39.046886
0.000000	0.048384	39.148846
0.000000	0.048621	39.495258
0.000000	0.048858	39.482708
0.000000	0.049095	39.828697
0.000000	0.049332	39.809864
0.000000	0.049570	40.140598
0.000000	0.049807	40.222866
0.000000	0.050044	40.052330
0.000000	0.050281	40.137691
0.000000	0.050518	40.156876
0.000000	0.050756	40.379681
0.000000	0.050993	41.074120
0.000000	0.051230	41.632515
0.000000	0.051467	42.139771
0.000000	0.051704	42.564960
0.000000	0.051941	42.759312
0.000000	0.052179	43.070206
0.000000	0.052416	43.255573
0.000000	0.052653	43.313805
0.000000	0.052890	43.498497
0.000000	0.053127	43.828381
0.000000	0.053364	44.068851
0.000000	0.053602	44.339993
0.000000	0.053839	44.645107
0.000000	0.054076	44.741669
0.000000	0.054313	45.238762
0.000000	0.054550	45.543316
0.000000	0.054787	45.893070
0.000000	0.055025	45.934612
0.000000	0.055262	46.409531
0.000000	0.055499	46.857315
0.000000	0.055736	47.633812
0.000000	0.055973	48.237400
0.000000	0.056211	48.752094
0.000000	0.056448	49.033573
0.000000	0.056685	49.193565
0.000000	0.056922	49.242798
0.000000	0.057159	49.809998
0.000000	0.057396	50.187912
0.000000	0.057634	50.728371
0.000000	0.057871	51.185982
0.000000	0.058108	51.306412
0.000000	0.058345	51.574631
0.000000	0.058582	52.010494
0.000000	0.058819	52.498699
0.000000	0.059057	52.664509
0.000000	0.059294	53.464565
0.000000	0.059531	53.557350
0.000000	0.059768	53.994995
0.000000	0.060005	54.051422
0.000000	0.060243	54.078285
0.000000	0.060480	54.213627
0.000000	0.060717	54.235336
0.000000	0.060954	54.526402
0.000000	0.061191	54.871868
0.000000	0.061428	55.045090
0.000000	0.061666	55.433548
0.000000	0.061903	55.956310
0.000000	0.062140	56.521564
0.000000	0.062377	57.268269
0.000000	0.062614	58.317085
0.000000	0.062851	59.505081
0.000000	0.063089	60.368984
0.000000	0.063326	61.005863
0.000000	0.063563	61.132938
0.000000	0.063800	60.824780
0.000000	0.064037	59.334789
0.000000	0.064275	56.940674
0.000000	0.064512	54.277279
0.000000	0.064749	51.222153
0.000000	0.064986	48.304539
0.000000	0.065223	46.449970
0.000000	0.065460	45.463734
0.000000	0.065698	44.937599
0.000000	0.065935	43.904938
0.000000	0.066172	43.194824
0.000000	0.066409	42.214828
0.000000	0.066646	41.823257
0.000000	0.066883	41.444386
0.000000	0.067121	41.446358
0.000000	0.067358	41.350220
0.000000	0.067595	41.752388
0.000000	0.067832	41.674610
0.000000	0.068069	42.178715
0.000000	0.068306	42.410709
0.000000	0.068544	42.699333
0.000000	0.068781	42.909416
0.000000	0.069018	43.273182
0.000000	0.069255	43.180649
0.000000	0.069492	43.476822
0.000000	0.069730	43.695663
0.000000	0.069967	44.315884
0.000000	0.070204	44.478054
0.000000	0.070441	44.635818
0.000000	0.070678	44.786652
0.000000	0.070915	44.806343
0.000000	0.071153	45.057835
0.000000	0.071390	45.059120
0.000000	0.071627	45.287727
0.000000	0.071864	45.265015
0.000000	0.072101	45.110001
0.000000	0.072338	45.327778
0.000000	0.072576	45.460133
0.000000	0.072813	45.514210
0.000000	0.073050	45.748383
0.000000	0.073287	46.059475
0.000000	0.073524	46.450386
0.000000	0.073762	46.913811
0.000000	0.073999	47.432144
0.000000	0.074236	47.614319
0.000000	0.074473	47.917805
0.000000	0.074710	48.092381
0.000000	0.074947	48.370121
0.000000	0.075185	48.387939
0.000000	0.075422	48.391373
0.000000	0.075659	48.281605
0.000000	0.075896	48.690247
0.000000	0.076133	48.910168
0.000000	0.076370	49.411423
0.000000	0.076608	49.575859
0.000000	0.076845	49.740948
0.000000	0.077082	49.904037
0.000000	0.077319	49.945492
0.000000	0.077556	49.995281
0.000000	0.077794	50.195984
0.000000	0.078031	50.326473
0.000000	0.078268	50.643681
0.000000	0.078505	51.408665
0.000000	0.078742	51.530098
0.000000	0.078979	51.837921
0.000000	0.079217	52.350735
0.000000	0.079454	52.947647
0.000000	0.079691	53.610825
0.000000	0.079928	54.070881
0.000000	0.080165	54.421040
0.000000	0.080402	54.649891
0.000000	0.080640	54.878365
0.000000	0.080877	54.992493
0.000000	0.081114	55.484718
0.000000	0.081351	55.875271
0.000000	0.081588	56.020699
0.000000	0.081825	56.269760
0.000000	0.082063	56.255436
0.000000	0.082300	56.456463
0.000000	0.082537	56.395168
0.000000	0.082774	56.556255
0.000000	0.083011	56.470596
0.000000	0.083249	56.633274
0.000000	0.083486	56.585537
0.000000	0.083723	56.829941
0.000000	0.083960	57.030910
0.000000	0.084197	57.440338
0.000000	0.084434	57.942871
0.000000	0.084672	58.403286
0.000000	0.084909	58.796299
0.000000	0.085146	59.216393
0.000000	0.085383	59.637478
0.000000	0.085620	59.666298
0.000000	0.085857	59.765945
0.000000	0.086095	59.821201
0.000000	0.086332	59.717266
0.000000	0.086569	59.590599
0.000000	0.086806	59.833645
0.000000	0.087043	59.864552
0.000000	0.087281	59.927635
0.000000	0.087518	60.400055
0.000000	0.087755	60.435398
0.000000	0.087992	60.865345
0.000000	0.088229	60.846695
0.000000	0.088466	61.218918
0.000000	0.088704	61.271095
0.000000	0.088941	61.609608
0.000000	0.089178	62.011204
0.000000	0.089415	62.234436
0.000000	0.089652	62.643188
0.000000	0.089889	63.124683
0.000000	0.090127	63.673950
0.000000	0.090364	64.037003
0.000000	0.090601	64.442764
0.000000	0.090838	64.766068
0.000000	0.091075	65.241386
0.000000	0.091312	65.617210
0.000000	0.091550	65.993927
0.000000	0.091787	66.233650
0.000000	0.092024	66.322075
0.000000	0.092261	66.501884
0.000000	0.092498	66.422028
0.000000	0.092736	66.461273
0.000000	0.092973	66.773666
0.000000	0.093210	66.893913
0.000000	0.093447	67.186569
0.000000	0.093684	67.534348
0.000000	0.093921	68.166336
0.000000	0.094159	68.329590
0.000000	0.094396	68.351227
0.000000	0.094633	68.473633
0.000000	0.094870	68.467636
0.000000	0.095107	68.590950
0.000000	0.095344	68.748749
0.000000	0.095582	68.961113
0.000000	0.095819	69.244400
0.000000	0.096056	69.728752
0.000000	0.096293	70.289948
0.000000	0.096530	70.541748
0.000000	0.096768	71.064323
0.000000	0.097005	71.237877
0.000000	0.097242	71.520294
0.000000	0.097479	71.661751
0.000000	0.097716	71.771210
0.000000	0.097953	71.846451
0.000000	0.098191	71.767326
0.000000	0.098428	71.905464
0.000000	0.098665	71.792175
0.000000	0.098902	71.921394
0.000000	0.099139	71.952522
0.000000	0.099376	71.894547
0.000000	0.099614	72.248589
0.000000	0.099851	72.664955
0.000000	0.100088	72.763962
0.000000	0.100325	73.135956
0.000000	0.100562	73.051880
0.000000	0.100800	73.469925
0.000000	0.101037	73.794640
0.000000	0.101274	73.887039
0.000000	0.101511	74.107529
0.000000	0.101748	73.985069
0.000000	0.101985	74.140831
0.000000	0.102223	74.853706
0.000000	0.102460	75.042915
0.000000	0.102697	75.540970
0.000000	0.102934	75.632355
0.000000	0.103171	76.407921
0.000000	0.103408	77.035126
0.000000	0.103646	77.490311
0.000000	0.103883	77.764305
0.000000	0.104120	78.350159
0.000000	0.104357	78.900780
0.000000	0.104594	79.778374
0.000000	0.104831	80.127869
0.000000	0.105069	80.776169
0.000000	0.105306	81.240578
0.000000	0.105543	81.986847
0.000000	0.105780	82.635368
0.000000	0.106017	83.031128
0.000000	0.106255	83.030357
0.000000	0.106492	83.242439
0.000000	0.106729	83.330429
0.000000	0.106966	83.794548
0.000000	0.107203	84.165215
0.000000	0.107440	84.310715
0.000000	0.107678	84.591522
0.000000	0.107915	84.894165
0.000000	0.108152	85.095200
0.000000	0.108389	85.314003
0.000000	0.108626	85.556671
0.000000	0.108863	85.831459
0.000000	0.109101	86.150589
0.000000	0.109338	86.409996
0.000000	0.109575	86.632736
0.000000	0.109812	87.217064
0.000000	0.110049	87.955269
0.000000	0.110287	88.612366
0.000000	0.110524	89.545448
0.000000	0.110761	90.619781
0.000000	0.110998	91.551010
0.000000	0.111235	92.162209
0.000000	0.111472	92.894264
0.000000	0.111710	93.236137
0.000000	0.111947	93.402412
0.000000	0.112184	93.633980
0.000000	0.112421	93.691887
0.000000	0.112658	94.056465
0.000000	0.112895	94.359245
0.000000	0.113133	93.964661
0.000000	0.113370	93.827225
0.000000	0.113607	93.488861
0.000000	0.113844	93.330414
0.000000	0.114081	93.018097
0.000000	0.114318	92.816490
0.000000	0.114556	92.754868
0.000000	0.114793	92.849968
0.000000	0.115030	92.981392
0.000000	0.115267	93.013878
0.000000	0.115504	92.930206
0.000000	0.115742	93.086647
0.000000	0.115979	92.998680
0.000000	0.116216	92.904221
0.000000	0.116453	92.699539
0.000000	0.116690	92.894348
0.000000	0.116927	92.908005
0.000000	0.117165	93.225021
0.000000	0.117402	93.604652
0.000000	0.117639	94.025253
0.000000	0.117876	94.218697
0.000000	0.118113	94.042671
0.000000	0.118350	94.109100
0.000000	0.118588	94.206299
0.000000	0.118825	94.594307
0.000000	0.119062	94.919647
0.000000	0.119299	95.049538
0.000000	0.119536	95.459763
0.000000	0.119774	95.902206
0.000000	0.120011	96.106300
0.000000	0.120248	96.164757
0.000000	0.120485	96.188004
0.000000	0.120722	96.176430
0.000000	0.120959	96.135246
0.000000	0.121197	96.440353
0.000000	0.121434	96.133453
0.000000	0.121671	96.065674
0.000000	0.121908	96.156044
0.000000	0.122145	96.549385
0.000000	0.122382	96.768379
0.000000	0.122620	97.045189
0.000000	0.122857	97.257263
0.000000	0.123094	97.520874
0.000000	0.123331	97.956314
0.000000	0.123568	98.438240
0.000000	0.123806	98.591057
0.000000	0.124043	98.651527
0.000000	0.124280	99.002518
0.000000	0.124517	99.298218
0.000000	0.124754	100.018654
0.000000	0.124991	100.543388
0.000000	0.125229	100.830063
0.000000	0.125466	100.973801
0.000000	0.125703	100.968750
0.000000	0.125940	101.066681
0.000000	0.126177	101.287117
0.000000	0.126414	101.276016
0.000000	0.126652	101.642662
0.000000	0.126889	101.910828
0.000000	0.127126	102.064186
0.000000	0.127363	102.216133
0.000000	0.127600	102.125641
0.000000	0.127837	102.286957
0.000000	0.128075	102.482315
0.000000	0.128312	102.722496
0.000000	0.128549	102.894592
0.000000	0.128786	103.124619
0.000000	0.129023	103.660492
0.000000	0.129261	104.010574
0.000000	0.129498	104.392662
0.000000	0.129735	104.674866
0.000000	0.129972	104.974548
0.000000	0.130209	104.818420
0.000000	0.130446	105.208939
0.000000	0.130684	105.736908
0.000000	0.130921	106.602547
0.000000	0.131158	107.458061
0.000000	0.131395	109.150429
0.000000	0.131632	111.372139
0.000000	0.131869	115.596733
0.000000	0.132107	121.982780
0.000000	0.132344	132.088531
0.000000	0.132581	146.617416
0.000000	0.132818	167.513550
0.000000	0.133055	194.716751
0.000000	0.133293	229.309189
0.000000	0.133530	268.344879
0.000000	0.133767	304.715485
0.000000	0.134004	338.095428
0.000000	0.134241	368.139435
0.000000	0.134478	394.852295
0.000000	0.134716	420.942108
0.000000	0.134953	448.681000
0.000000	0.135190	479.796356
0.000000	0.135427	514.883057
0.000000	0.135664	551.918884
0.000000	0.135901	585.183105
0.000000	0.136139	614.416687
0.000000	0.136376	639.278503
0.000000	0.136613	655.765015
0.000000	0.136850	663.225220
0.000000	0.137087	666.085083
0.000000	0.137324	663.483582
0.000000	0.137562	654.904236
0.000000	0.137799	639.129822
0.000000	0.138036	617.361511
0.000000	0.138273	589.241272
0.000000	0.138510	553.995117
0.000000	0.138748	514.125854
0.000000	0.138985	471.425690
0.000000	0.139222	428.079681
0.000000	0.139459	389.345001
0.000000	0.139696	357.394836
0.000000	0.139933	331.054077
0.000000	0.140171	309.783081
0.000000	0.140408	295.327148
0.000000	0.140645	286.979889
0.000000	0.140882	284.618866
0.000000	0.141119	286.922241
0.000000	0.141356	293.706116
0.000000	0.141594	302.997009
0.000000	0.141831	312.422302
0.000000	0.142068	323.382782
0.000000	0.142305	333.762299
0.000000	0.142542	348.140991
0.000000	0.142780	363.620575
0.000000	0.143017	378.008820
0.000000	0.143254	391.092621
0.000000	0.143491	403.915466
0.000000	0.143728	415.125793
0.000000	0.143965	424.320923
0.000000	0.144203	430.554718
0.000000	0.144440	435.635742
0.000000	0.144677	438.420593
0.000000	0.144914	439.989929
0.000000	0.145151	439.140198
0.000000	0.145388	435.285339
0.000000	0.145626	428.494690
0.000000	0.145863	417.110809
0.000000	0.146100	399.915558
0.000000	0.146337	377.143494
0.000000	0.146574	345.769318
0.000000	0.146812	308.914398
0.000000	0.147049	269.029907
0.000000	0.147286	236.861847
0.000000	0.147523	213.215393
0.000000	0.147760	192.858139
0.000000	0.147997	179.634125
0.000000	0.148235	169.134476
0.000000	0.148472	160.056915
0.000000	0.148709	152.495468
0.000000	0.148946	145.888870
0.000000	0.149183	140.756256
0.000000	0.149420	136.314148
0.000000	0.149658	133.001984
0.000000	0.149895	130.333191
0.000000	0.150132	128.072540
0.000000	0.150369	126.134476
0.000000	0.150606	124.706390
0.000000	0.150843	123.874786
0.000000	0.151081	123.236687
0.000000	0.151318	122.862221
0.000000	0.151555	122.464325
0.000000	0.151792	122.365211
0.000000	0.152029	122.294167
0.000000	0.152267	122.460815
0.000000	0.152504	122.232033
0.000000	0.152741	122.187073
0.000000	0.152978	122.449005
0.000000	0.153215	122.641968
0.000000	0.153452	122.491798
0.000000	0.153690	122.947617
0.000000	0.153927	122.667419
0.000000	0.154164	122.709648
0.000000	0.154401	122.603439
0.000000	0.154638	122.349648
0.000000	0.154875	122.329994
0.000000	0.155113	122.207817
0.000000	0.155350	122.362549
0.000000	0.155587	122.448631
0.000000	0.155824	122.832275
0.000000	0.156061	122.788612
0.000000	0.156299	123.159477
0.000000	0.156536	123.234398
0.000000	0.156773	123.862358
0.000000	0.157010	123.965881
0.000000	0.157247	124.382462
0.000000	0.157484	124.764923
0.000000	0.157722	125.470512
0.000000	0.157959	125.876694
0.000000	0.158196	126.429619
0.000000	0.158433	126.860764
0.000000	0.158670	127.014366
0.000000	0.158907	126.991661
0.000000	0.159145	126.918816
0.000000	0.159382	127.060204
0.000000	0.159619	127.076118
0.000000	0.159856	127.098877
0.000000	0.160093	127.386406
0.000000	0.160331	127.457962
0.000000	0.160568	127.783302
0.000000	0.160805	128.111893
0.000000	0.161042	127.934654
0.000000	0.161279	127.846375
0.000000	0.161516	127.752853
0.000000	0.161754	127.804192
0.000000	0.161991	128.155029
0.000000	0.162228	128.099472
0.000000	0.162465	128.616776
0.000000	0.162702	129.124832
0.000000	0.162939	129.606827
0.000000	0.163177	130.163727
0.000000	0.163414	130.529404
0.000000	0.163651	131.040634
0.000000	0.163888	131.194748
0.000000	0.164125	131.578079
0.000000	0.164362	131.584930
0.000000	0.164600	131.814285
0.000000	0.164837	131.915222
0.000000	0.165074	132.129074
0.000000	0.165311	132.215881
0.000000	0.165548	132.413574
0.000000	0.165786	132.481155
0.000000	0.166023	132.538071
0.000000	0.166260	132.473236
0.000000	0.166497	132.546829
0.000000	0.166734	132.787689
0.000000	0.166971	132.975235
0.000000	0.167209	133.245682
0.000000	0.167446	133.738556
0.000000	0.167683	134.096863
0.000000	0.167920	134.795227
0.000000	0.168157	135.456253
0.000000	0.168394	135.795212
0.000000	0.168632	136.379593
0.000000	0.168869	136.580399
0.000000	0.169106	136.731949
0.000000	0.169343	136.592743
0.000000	0.169580	136.662491
0.000000	0.169818	136.732880
0.000000	0.170055	136.947174
0.000000	0.170292	137.202026
0.000000	0.170529	137.380280
0.000000	0.170766	137.723587
0.000000	0.171003	138.233429
0.000000	0.171241	138.295334
0.000000	0.171478	138.634979
0.000000	0.171715	138.803864
0.000000	0.171952	139.080002
0.000000	0.172189	139.640747
0.000000	0.172426	140.414673
0.000000	0.172664	141.794006
0.000000	0.172901	143.052139
0.000000	0.173138	144.268127
0.000000	0.173375	145.402664
0.000000	0.173612	146.537231
0.000000	0.173849	147.633560
0.000000	0.174087	148.528656
0.000000	0.174324	149.181366
0.000000	0.174561	149.925919
0.000000	0.174798	150.255890
0.000000	0.175035	150.996017
0.000000	0.175273	150.927307
0.000000	0.175510	150.999832
0.000000	0.175747	151.002441
0.000000	0.175984	150.958588
0.000000	0.176221	151.015884
0.000000	0.176458	151.197113
0.000000	0.176696	151.510468
0.000000	0.176933	151.461533
0.000000	0.177170	151.639511
0.000000	0.177407	151.681519
0.000000	0.177644	151.699646
0.000000	0.177881	151.579041
0.000000	0.178119	151.460602
0.000000	0.178356	151.504990
0.000000	0.178593	151.758575
0.000000	0.178830	152.016785
0.000000	0.179067	152.546738
0.000000	0.179305	153.242615
0.000000	0.179542	154.213806
0.000000	0.179779	155.184006
0.000000	0.180016	155.611252
0.000000	0.180253	156.051392
0.000000	0.180490	156.489532
0.000000	0.180728	156.789764
0.000000	0.180965	157.061279
0.000000	0.181202	157.300735
0.000000	0.181439	157.383606
0.000000	0.181676	157.550995
0.000000	0.181913	157.686203
0.000000	0.182151	157.665283
0.000000	0.182388	157.732056
0.000000	0.182625	157.654892
0.000000	0.182862	157.686203
0.000000	0.183099	157.603302
0.000000	0.183337	157.665741
0.000000	0.183574	157.897430
0.000000	0.183811	158.189987
0.000000	0.184048	158.300842
0.000000	0.184285	158.590576
0.000000	0.184522	158.940399
0.000000	0.184760	159.336823
0.000000	0.184997	159.760437
0.000000	0.185234	159.825195
0.000000	0.185471	160.001602
0.000000	0.185708	160.058594
0.000000	0.185945	160.126450
0.000000	0.186183	160.221069
0.000000	0.186420	160.718399
0.000000	0.186657	161.133270
0.000000	0.186894	161.315613
0.000000	0.187131	161.364059
0.000000	0.187368	161.271088
0.000000	0.187606	161.524155
0.000000	0.187843	161.643661
0.000000	0.188080	161.614777
0.000000	0.188317	161.678482
0.000000	0.188554	161.358948
0.000000	0.188792	161.518326
0.000000	0.189029	161.461929
0.000000	0.189266	161.559509
0.000000	0.189503	161.827942
0.000000	0.189740	162.027100
0.000000	0.189977	162.268646
0.000000	0.190215	162.423798
0.000000	0.190452	162.726257
0.000000	0.190689	162.808273
0.000000	0.190926	163.027603
0.000000	0.191163	163.275513
0.000000	0.191400	163.319275
0.000000	0.191638	163.539246
0.000000	0.191875	163.843292
0.000000	0.192112	164.367081
0.000000	0.192349	165.111450
0.000000	0.192586	165.567841
0.000000	0.192824	166.061661
0.000000	0.193061	166.449265
0.000000	0.193298	166.708969
0.000000	0.193535	166.832016
0.000000	0.193772	167.068710
0.000000	0.194009	167.196747
0.000000	0.194247	167.354965
0.000000	0.194484	167.689133
0.000000	0.194721	168.339035
0.000000	0.194958	168.697693
0.000000	0.195195	169.110123
0.000000	0.195432	169.575363
0.000000	0.195670	169.846603
0.000000	0.195907	170.285690
0.000000	0.196144	170.905426
0.000000	0.196381	171.102524
0.000000	0.196618	171.606873
0.000000	0.196856	172.082169
0.000000	0.197093	172.780762
0.000000	0.197330	173.590881
0.000000	0.197567	174.265167
0.000000	0.197804	174.797180
0.000000	0.198041	175.561981
0.000000	0.198279	176.587433
0.000000	0.198516	177.411301
0.000000	0.198753	178.180191
0.000000	0.198990	179.437149
0.000000	0.199227	180.890869
0.000000	0.199464	182.596466
0.000000	0.199702	184.851624
0.000000	0.199939	187.216034
0.000000	0.200176	189.707230
0.000000	0.200413	192.579803
0.000000	0.200650	195.462418
0.000000	0.200887	198.795929
0.000000	0.201125	202.758835
0.000000	0.201362	205.538605
0.000000	0.201599	207.473251
0.000000	0.201836	209.711731
0.000000	0.202073	211.990417
0.000000	0.202311	213.648544
0.000000	0.202548	215.105637
0.000000	0.202785	216.439926
0.000000	0.203022	217.357956
0.000000	0.203259	217.677917
0.000000	0.203496	217.960281
0.000000	0.203734	217.694489
0.000000	0.203971	217.215240
0.000000	0.204208	216.400589
0.000000	0.204445	215.383347
0.000000	0.204682	214.072495
0.000000	0.204919	212.751617
0.000000	0.205157	211.716370
0.000000	0.205394	210.889862
0.000000	0.205631	209.808395
0.000000	0.205868	208.609192
0.000000	0.206105	207.333755
0.000000	0.206343	206.281967
0.000000	0.206580	205.759430
0.000000	0.206817	205.565231
0.000000	0.207054	205.338181
0.000000	0.207291	205.184677
0.000000	0.207528	204.855865
0.000000	0.207766	204.718750
0.000000	0.208003	204.676300
0.000000	0.208240	204.626953
0.000000	0.208477	204.952835
0.000000	0.208714	205.423950
0.000000	0.208951	206.266769
0.000000	0.209189	206.720535
0.000000	0.209426	206.977585
0.000000	0.209663	207.263321
0.000000	0.209900	207.579514
0.000000	0.210137	207.809479
0.000000	0.210374	208.080765
0.000000	0.210612	208.647552
0.000000	0.210849	209.027924
0.000000	0.211086	209.573502
0.000000	0.211323	210.043350
0.000000	0.211560	210.193512
0.000000	0.211798	210.402527
0.000000	0.212035	210.951370
0.000000	0.212272	211.625626
0.000000	0.212509	212.667435
0.000000	0.212746	213.327408
0.000000	0.212983	213.922668
0.000000	0.213221	214.548676
0.000000	0.213458	215.059479
0.000000	0.213695	215.307709
0.000000	0.213932	215.521240
0.000000	0.214169	215.946396
0.000000	0.214406	215.978699
0.000000	0.214644	215.973175
0.000000	0.214881	216.185120
0.000000	0.215118	216.499847
0.000000	0.215355	216.417053
0.000000	0.215592	216.523636
0.000000	0.215830	216.335938
0.000000	0.216067	216.089859
0.000000	0.216304	216.042267
0.000000	0.216541	215.845612
0.000000	0.216778	215.749344
0.000000	0.217015	215.648132
0.000000	0.217253	215.551849
0.000000	0.217490	215.469894
0.000000	0.217727	215.531372
0.000000	0.217964	215.618835
0.000000	0.218201	215.727066
0.000000	0.218438	215.729858
0.000000	0.218676	215.625854
0.000000	0.218913	215.789948
0.000000	0.219150	215.752609
0.000000	0.219387	216.000473
0.000000	0.219624	216.300827
0.000000	0.219862	216.646057
0.000000	0.220099	216.666824
0.000000	0.220336	216.981598
0.000000	0.220573	217.280853
0.000000	0.220810	217.634186
0.000000	0.221047	218.390305
0.000000	0.221285	219.428009
0.000000	0.221522	221.199478
0.000000	0.221759	223.476288
0.000000	0.221996	225.884979
0.000000	0.222233	228.507568
0.000000	0.222470	230.945465
0.000000	0.222708	232.617294
0.000000	0.222945	231.049057
0.000000	0.223182	220.654694
0.000000	0.223419	214.717422
0.000000	0.223656	212.542603
0.000000	0.223893	211.051392
0.000000	0.224131	209.803238
0.000000	0.224368	209.005249
0.000000	0.224605	208.205795
0.000000	0.224842	207.510071
0.000000	0.225079	207.134659
0.000000	0.225317	206.800659
0.000000	0.225554	206.824280
0.000000	0.225791	206.436981
0.000000	0.226028	206.083984
0.000000	0.226265	205.769150
0.000000	0.226502	205.385040
0.000000	0.226740	205.558121
0.000000	0.226977	205.820938
0.000000	0.227214	205.908676
0.000000	0.227451	206.035690
0.000000	0.227688	206.428421
0.000000	0.227925	206.219467
0.000000	0.228163	206.240082
0.000000	0.228400	206.032547
0.000000	0.228637	206.106415
0.000000	0.228874	206.380493
0.000000	0.229111	206.875244
0.000000	0.229349	207.229599
0.000000	0.229586	207.796021
0.000000	0.229823	208.081360
0.000000	0.230060	208.673965
0.000000	0.230297	209.206879
0.000000	0.230534	209.539734
0.000000	0.230772	209.906921
0.000000	0.231009	210.072342
0.000000	0.231246	210.649460
0.000000	0.231483	211.162613
0.000000	0.231720	211.587906
0.000000	0.231957	212.020096
0.000000	0.232195	212.432724
0.000000	0.232432	212.554901
0.000000	0.232669	212.487732
0.000000	0.232906	212.237579
0.000000	0.233143	212.316757
0.000000	0.233380	212.277344
0.000000	0.233618	212.379272
0.000000	0.233855	212.520569
0.000000	0.234092	212.948914
0.000000	0.234329	213.172897
0.000000	0.234566	213.167618
0.000000	0.234804	213.532120
0.000000	0.235041	213.421432
0.000000	0.235278	213.554321
0.000000	0.235515	213.710388
0.000000	0.235752	213.777161
0.000000	0.235989	214.128983
0.000000	0.236227	214.292114
0.000000	0.236464	214.624222
0.000000	0.236701	215.004288
0.000000	0.236938	215.173782
0.000000	0.237175	215.476730
0.000000	0.237412	215.903214
0.000000	0.237650	215.825912
0.000000	0.237887	215.953751
0.000000	0.238124	215.693420
0.000000	0.238361	215.902969
0.000000	0.238598	216.004791
0.000000	0.238836	216.120636
0.000000	0.239073	216.135345
0.000000	0.239310	216.296402
0.000000	0.239547	216.489792
0.000000	0.239784	216.833435
0.000000	0.240021	216.957077
0.000000	0.240259	216.972672
0.000000	0.240496	217.134369
0.000000	0.240733	217.219696
0.000000	0.240970	217.605804
0.000000	0.241207	217.818558
0.000000	0.241444	218.454224
0.000000	0.241682	218.651840
0.000000	0.241919	219.101608
0.000000	0.242156	219.302948
0.000000	0.242393	219.349976
0.000000	0.242630	219.359039
0.000000	0.242868	219.341095
0.000000	0.243105	219.314606
0.000000	0.243342	219.423904
0.000000	0.243579	219.568787
0.000000	0.243816	219.757446
0.000000	0.244053	220.233215
0.000000	0.244291	220.378342
0.000000	0.244528	220.528534
0.000000	0.244765	220.677002
0.000000	0.245002	220.820648
0.000000	0.245239	220.842529
0.000000	0.245476	220.880463
0.000000	0.245714	220.969177
0.000000	0.245951	221.149612
0.000000	0.246188	221.826584
0.000000	0.246425	222.297745
0.000000	0.246662	223.159027
0.000000	0.246900	223.911362
0.000000	0.247137	224.870346
0.000000	0.247374	225.498108
0.000000	0.247611	225.729416
0.000000	0.247848	226.013565
0.000000	0.248085	225.980759
0.000000	0.248323	225.996506
0.000000	0.248560	225.721664
0.000000	0.248797	226.031906
0.000000	0.249034	226.111099
0.000000	0.249271	226.315414
0.000000	0.249508	226.522842
0.000000	0.249746	226.476913
0.000000	0.249983	226.529404
0.000000	0.250220	226.563156
0.000000	0.250457	226.458588
0.000000	0.250694	226.468399
0.000000	0.250931	226.249573
0.000000	0.251169	226.548782
0.000000	0.251406	226.540497
0.000000	0.251643	226.942886
0.000000	0.251880	227.270462
0.000000	0.252117	227.373413
0.000000	0.252355	227.596985
0.000000	0.252592	227.576721
0.000000	0.252829	227.557602
0.000000	0.253066	227.563980
0.000000	0.253303	227.743973
0.000000	0.253540	228.240677
0.000000	0.253778	228.570404
0.000000	0.254015	228.953964
0.000000	0.254252	229.497818
0.000000	0.254489	229.573486
0.000000	0.254726	229.763626
0.000000	0.254963	229.833679
0.000000	0.255201	230.032684
0.000000	0.255438	230.377304
0.000000	0.255675	230.513184
0.000000	0.255912	230.688354
0.000000	0.256149	230.921432
0.000000	0.256387	231.469498
0.000000	0.256624	231.972580
0.000000	0.256861	232.413147
0.000000	0.257098	232.655029
0.000000	0.257335	233.054611
0.000000	0.257572	233.494705
0.000000	0.257810	233.726715
0.000000	0.258047	234.353424
0.000000	0.258284	234.408401
0.000000	0.258521	234.726730
0.000000	0.258758	235.204407
0.000000	0.258995	235.593857
0.000000	0.259233	235.999878
0.000000	0.259470	236.167038
0.000000	0.259707	236.326538
0.000000	0.259944	236.481476
0.000000	0.260181	236.755371
0.000000	0.260418	236.904572
0.000000	0.260656	237.042374
0.000000	0.260893	237.169388
0.000000	0.261130	237.288849
0.000000	0.261367	237.163483
0.000000	0.261604	237.288620
0.000000	0.261842	237.442993
0.000000	0.262079	237.750916
0.000000	0.262316	237.967682
0.000000	0.262553	238.205338
0.000000	0.262790	238.099548
0.000000	0.263027	238.387939
0.000000	0.263265	238.621338
0.000000	0.263502	238.827179
0.000000	0.263739	239.433395
0.000000	0.263976	240.320724
0.000000	0.264213	241.453079
0.000000	0.264450	243.319138
0.000000	0.264688	246.645523
0.000000	0.264925	252.307343
0.000000	0.265162	261.671844
0.000000	0.265399	275.157837
0.000000	0.265636	295.062469
0.000000	0.265874	321.676300
0.000000	0.266111	355.222687
0.000000	0.266348	395.304443
0.000000	0.266585	435.361603
0.000000	0.266822	466.212036
0.000000	0.267059	488.001770
0.000000	0.267297	501.597931
0.000000	0.267534	509.049225
0.000000	0.267771	511.508881
0.000000	0.268008	509.830475
0.000000	0.268245	505.423370
0.000000	0.268482	500.849213
0.000000	0.268720	499.395996
0.000000	0.268957	498.146484
0.000000	0.269194	496.399994
0.000000	0.269431	494.663391
0.000000	0.269668	493.372162
0.000000	0.269906	492.749664
0.000000	0.270143	491.820984
0.000000	0.270380	490.855713
0.000000	0.270617	489.501373
0.000000	0.270854	487.510986
0.000000	0.271091	485.020020
0.000000	0.271329	482.076965
0.000000	0.271566	479.115631
0.000000	0.271803	475.356445
0.000000	0.272040	471.443268
0.000000	0.272277	467.406342
0.000000	0.272514	462.725891
0.000000	0.272752	456.809967
0.000000	0.272989	449.880341
0.000000	0.273226	441.673706
0.000000	0.273463	432.291351
0.000000	0.273700	421.020935
0.000000	0.273937	408.189941
0.000000	0.274175	393.909027
0.000000	0.274412	379.301361
0.000000	0.274649	364.450073
0.000000	0.274886	349.677002
0.000000	0.275123	336.382813
0.000000	0.275361	324.193573
0.000000	0.275598	316.065063
0.000000	0.275835	310.352997
0.000000	0.276072	305.604370
0.000000	0.276309	301.293762
0.000000	0.276546	297.818695
0.000000	0.276784	294.845490
0.000000	0.277021	292.148712
0.000000	0.277258	289.761841
0.000000	0.277495	287.625427
0.000000	0.277732	286.065186
0.000000	0.277969	284.813080
0.000000	0.278207	283.711761
0.000000	0.278444	282.730225
0.000000	0.278681	281.607239
0.000000	0.278918	280.946808
0.000000	0.279155	280.403687
0.000000	0.279393	280.102112
0.000000	0.279630	279.926544
0.000000	0.279867	279.755615
0.000000	0.280104	279.833191
0.000000	0.280341	279.920410
0.000000	0.280578	280.129333
0.000000	0.280816	280.693176
0.000000	0.281053	280.984192
0.000000	0.281290	281.327759
0.000000	0.281527	281.460358
0.000000	0.281764	281.722076
0.000000	0.282001	281.604401
0.000000	0.282239	281.911438
0.000000	0.282476	281.984894
0.000000	0.282713	281.723938
0.000000	0.282950	281.153351
0.000000	0.283187	279.960083
0.000000	0.283424	278.240417
0.000000	0.283662	275.921570
0.000000	0.283899	273.727173
0.000000	0.284136	272.678253
0.000000	0.284373	272.077606
0.000000	0.284610	271.868774
0.000000	0.284848	271.828613
0.000000	0.285085	271.818970
0.000000	0.285322	271.808899
0.000000	0.285559	271.769592
0.000000	0.285796	271.681732
0.000000	0.286033	271.660828
0.000000	0.286271	271.713104
0.000000	0.286508	271.967804
0.000000	0.286745	272.307831
0.000000	0.286982	272.603271
0.000000	0.287219	272.962646
0.000000	0.287456	273.254547
0.000000	0.287694	273.588074
0.000000	0.287931	273.835052
0.000000	0.288168	273.988800
0.000000	0.288405	274.538208
0.000000	0.288642	274.762421
0.000000	0.288880	274.892609
0.000000	0.289117	275.183472
0.000000	0.289354	275.527557
0.000000	0.289591	276.044312
0.000000	0.289828	276.477142
0.000000	0.290065	276.796692
0.000000	0.290303	276.977386
0.000000	0.290540	277.123352
0.000000	0.290777	277.106232
0.000000	0.291014	277.045471
0.000000	0.291251	277.071472
0.000000	0.291488	277.071777
0.000000	0.291726	277.047363
0.000000	0.291963	277.121033
0.000000	0.292200	277.052399
0.000000	0.292437	276.963898
0.000000	0.292674	276.749847
0.000000	0.292911	276.677124
0.000000	0.293149	276.902435
0.000000	0.293386	277.086945
0.000000	0.293623	277.359406
0.000000	0.293860	277.727966
0.000000	0.294097	278.191071
0.000000	0.294335	278.613617
0.000000	0.294572	279.092499
0.000000	0.294809	279.479248
0.000000	0.295046	279.864166
0.000000	0.295283	279.981201
0.000000	0.295520	280.058655
0.000000	0.295758	279.863525
0.000000	0.295995	280.024811
0.000000	0.296232	280.217224
0.000000	0.296469	280.456329
0.000000	0.296706	280.630371
0.000000	0.296943	281.105743
0.000000	0.297181	281.514191
0.000000	0.297418	281.826691
0.000000	0.297655	282.015320
0.000000	0.297892	282.180328
0.000000	0.298129	282.189362
0.000000	0.298367	282.282654
0.000000	0.298604	282.108856
0.000000	0.298841	282.169861
0.000000	0.299078	282.013519
0.000000	0.299315	282.387360
0.000000	0.299552	282.705719
0.000000	0.299790	282.947815
0.000000	0.300027	283.333038
0.000000	0.300264	283.472687
0.000000	0.300501	283.456970
0.000000	0.300738	283.519989
0.000000	0.300975	283.305420
0.000000	0.301213	283.070374
0.000000	0.301450	283.219360
0.000000	0.301687	283.430389
0.000000	0.301924	283.600433
0.000000	0.302161	283.864929
0.000000	0.302399	284.358002
0.000000	0.302636	285.080414
0.000000	0.302873	285.527740
0.000000	0.303110	286.035187
0.000000	0.303347	286.230042
0.000000	0.303584	286.714996
0.000000	0.303822	287.141388
0.000000	0.304059	287.750122
0.000000	0.304296	288.174347
0.000000	0.304533	288.517731
0.000000	0.304770	289.133209
0.000000	0.305007	289.641541
0.000000	0.305245	290.009369
0.000000	0.305482	290.094208
0.000000	0.305719	290.017151
0.000000	0.305956	290.051239
0.000000	0.306193	290.123352
0.000000	0.306430	290.523590
0.000000	0.306668	291.298889
0.000000	0.306905	291.748749
0.000000	0.307142	292.499023
0.000000	0.307379	293.483063
0.000000	0.307616	294.636993
0.000000	0.307854	296.032684
0.000000	0.308091	297.641296
0.000000	0.308328	299.812836
0.000000	0.308565	302.781799
0.000000	0.308802	306.267059
0.000000	0.309039	310.298828
0.000000	0.309277	314.619690
0.000000	0.309514	319.287292
0.000000	0.309751	323.839020
0.000000	0.309988	328.389984
0.000000	0.310225	332.453308
0.000000	0.310462	335.547363
0.000000	0.310700	338.812012
0.000000	0.310937	342.109406
0.000000	0.311174	345.283356
0.000000	0.311411	348.169830
0.000000	0.311648	350.244232
0.000000	0.311886	352.214966
0.000000	0.312123	354.222931
0.000000	0.312360	356.516541
0.000000	0.312597	358.464386
0.000000	0.312834	359.760284
0.000000	0.313071	361.080475
0.000000	0.313309	362.281555
0.000000	0.313546	362.728607
0.000000	0.313783	362.894867
0.000000	0.314020	363.060913
0.000000	0.314257	363.396606
0.000000	0.314494	363.934296
0.000000	0.314732	364.189117
0.000000	0.314969	364.865479
0.000000	0.315206	364.851410
0.000000	0.315443	364.350555
0.000000	0.315680	364.231262
0.000000	0.315917	363.818756
0.000000	0.316155	363.636597
0.000000	0.316392	363.739471
0.000000	0.316629	364.037292
0.000000	0.316866	364.288971
0.000000	0.317103	364.717957
0.000000	0.317341	364.934784
0.000000	0.317578	365.022705
0.000000	0.317815	364.958069
0.000000	0.318052	364.970612
0.000000	0.318289	364.812866
0.000000	0.318526	364.717072
0.000000	0.318764	364.554871
0.000000	0.319001	364.425537
0.000000	0.319238	363.807068
0.000000	0.319475	363.493896
0.000000	0.319712	362.826477
0.000000	0.319950	361.835571
0.000000	0.320187	360.443817
0.000000	0.320424	358.476135
0.000000	0.320661	356.164337
0.000000	0.320898	353.555939
0.000000	0.321135	350.862640
0.000000	0.321373	348.935394
0.000000	0.321610	347.289490
0.000000	0.321847	345.868683
0.000000	0.322084	344.831665
0.000000	0.322321	343.826447
0.000000	0.322558	342.838165
0.000000	0.322796	341.853058
0.000000	0.323033	340.985413
0.000000	0.323270	340.114136
0.000000	0.323507	339.117981
0.000000	0.323744	338.610565
0.000000	0.323981	338.239014
0.000000	0.324219	337.740417
0.000000	0.324456	336.971252
0.000000	0.324693	336.541901
0.000000	0.324930	336.133667
0.000000	0.325167	335.578735
0.000000	0.325405	335.527405
0.000000	0.325642	336.289124
0.000000	0.325879	337.967957
0.000000	0.326116	341.470428
0.000000	0.326353	347.668365
0.000000	0.326590	357.425507
0.000000	0.326828	371.794189
0.000000	0.327065	391.410278
0.000000	0.327302	415.724976
0.000000	0.327539	444.255554
0.000000	0.327776	474.985901
0.000000	0.328013	497.081421
0.000000	0.328251	508.326447
0.000000	0.328488	509.881897
0.000000	0.328725	503.785461
0.000000	0.328962	493.755493
0.000000	0.329199	484.355133
0.000000	0.329437	481.196655
0.000000	0.329674	479.536560
0.000000	0.329911	478.344482
0.000000	0.330148	477.332550
0.000000	0.330385	476.195282
0.000000	0.330622	475.756836
0.000000	0.330860	475.947510
0.000000	0.331097	476.257538
0.000000	0.331334	476.853455
0.000000	0.331571	477.276794
0.000000	0.331808	477.403442
0.000000	0.332045	477.459290
0.000000	0.332283	477.271576
0.000000	0.332520	476.464783
0.000000	0.332757	474.437134
0.000000	0.332994	471.208069
0.000000	0.333231	466.227203
0.000000	0.333468	458.882507
0.000000	0.333706	448.602142
0.000000	0.333943	434.627075
0.000000	0.334180	417.246826
0.000000	0.334417	397.548553
0.000000	0.334654	378.128052
0.000000	0.334892	360.637390
0.000000	0.335129	351.239807
0.000000	0.335366	343.853607
0.000000	0.335603	337.518677
0.000000	0.335840	332.439880
0.000000	0.336077	328.127350
0.000000	0.336315	324.991608
0.000000	0.336552	322.446686
0.000000	0.336789	320.358948
0.000000	0.337026	318.727844
0.000000	0.337263	317.452454
0.000000	0.337500	316.207825
0.000000	0.337738	315.056702
0.000000	0.337975	314.096924
0.000000	0.338212	313.689606
0.000000	0.338449	313.589508
0.000000	0.338686	313.281097
0.000000	0.338924	313.332855
0.000000	0.339161	313.236450
0.000000	0.339398	313.196777
0.000000	0.339635	313.070465
0.000000	0.339872	313.084351
0.000000	0.340109	312.993988
0.000000	0.340347	312.800934
0.000000	0.340584	312.768341
0.000000	0.340821	312.930084
0.000000	0.341058	313.190765
0.000000	0.341295	313.440979
0.000000	0.341532	313.924927
0.000000	0.341770	314.635620
0.000000	0.342007	315.177460
0.000000	0.342244	315.624847
0.000000	0.342481	315.700867
0.000000	0.342718	315.871948
0.000000	0.342955	316.025665
0.000000	0.343193	316.047058
0.000000	0.343430	316.188904
0.000000	0.343667	316.466675
0.000000	0.343904	316.640533
0.000000	0.344141	316.946747
0.000000	0.344379	317.141998
0.000000	0.344616	317.100830
0.000000	0.344853	317.199005
0.000000	0.345090	317.345551
0.000000	0.345327	317.685974
0.000000	0.345564	318.239929
0.000000	0.345802	318.525055
0.000000	0.346039	319.138397
0.000000	0.346276	319.594696
0.000000	0.346513	320.236115
0.000000	0.346750	320.682556
0.000000	0.346987	321.029663
0.000000	0.347225	321.387482
0.000000	0.347462	321.630127
0.000000	0.347699	321.995819
0.000000	0.347936	322.118866
0.000000	0.348173	322.474365
0.000000	0.348411	322.696655
0.000000	0.348648	322.889526
0.000000	0.348885	322.922424
0.000000	0.349122	322.669098
0.000000	0.349359	322.746979
0.000000	0.349596	322.817780
0.000000	0.349834	322.886383
0.000000	0.350071	322.715607
0.000000	0.350308	322.922516
0.000000	0.350545	323.165680
0.000000	0.350782	323.079315
0.000000	0.351019	323.148987
0.000000	0.351257	323.514160
0.000000	0.351494	323.812256
0.000000	0.351731	324.146271
0.000000	0.351968	324.381409
0.000000	0.352205	324.385773
0.000000	0.352443	324.528748
0.000000	0.352680	324.713715
0.000000	0.352917	325.081848
0.000000	0.353154	325.406036
0.000000	0.353391	325.685730
0.000000	0.353628	326.278748
0.000000	0.353866	326.801422
0.000000	0.354103	327.325409
0.000000	0.354340	327.680084
0.000000	0.354577	327.457489
0.000000	0.354814	327.127411
0.000000	0.355051	326.603638
0.000000	0.355289	326.668701
0.000000	0.355526	326.779968
0.000000	0.355763	326.962311
0.000000	0.356000	327.354309
0.000000	0.356237	327.595154
0.000000	0.356474	328.155731
0.000000	0.356712	328.536041
0.000000	0.356949	328.821503
0.000000	0.357186	329.110901
0.000000	0.357423	329.147644
0.000000	0.357660	329.289398
0.000000	0.357898	329.427490
0.000000	0.358135	329.448547
0.000000	0.358372	329.604858
0.000000	0.358609	329.788544
0.000000	0.358846	330.245392
0.000000	0.359083	330.488800
0.000000	0.359321	330.506622
0.000000	0.359558	330.552246
0.000000	0.359795	330.777435
0.000000	0.360032	331.210632
0.000000	0.360269	331.743103
0.000000	0.360506	332.246643
0.000000	0.360744	332.823334
0.000000	0.360981	333.326874
0.000000	0.361218	333.601227
0.000000	0.361455	334.102234
0.000000	0.361692	334.205200
0.000000	0.361930	334.249908
0.000000	0.362167	334.000244
0.000000	0.362404	334.204834
0.000000	0.362641	334.296204
0.000000	0.362878	334.291077
0.000000	0.363115	334.464691
0.000000	0.363353	334.866028
0.000000	0.363590	335.310883
0.000000	0.363827	336.133606
0.000000	0.364064	337.262146
0.000000	0.364301	339.099609
0.000000	0.364538	341.734863
0.000000	0.364776	346.070007
0.000000	0.365013	353.375458
0.000000	0.365250	364.537048
0.000000	0.365487	381.222046
0.000000	0.365724	404.258301
0.000000	0.365961	435.348389
0.000000	0.366199	475.740845
0.000000	0.366436	515.266724
0.000000	0.366673	560.294312
0.000000	0.366910	631.144775
0.000000	0.367147	699.746277
0.000000	0.367385	760.616455
0.000000	0.367622	811.600830
0.000000	0.367859	850.983521
0.000000	0.368096	877.284180
0.000000	0.368333	889.626038
0.000000	0.368570	886.527588
0.000000	0.368808	868.731140
0.000000	0.369045	835.938782
0.000000	0.369282	788.956421
0.000000	0.369519	729.725952
0.000000	0.369756	661.811890
0.000000	0.369993	592.838074
0.000000	0.370231	534.319031
0.000000	0.370468	490.888123
0.000000	0.370705	460.040314
0.000000	0.370942	437.714966
0.000000	0.371179	419.003662
0.000000	0.371417	403.053192
0.000000	0.371654	389.743317
0.000000	0.371891	379.353943
0.000000	0.372128	370.806854
0.000000	0.372365	363.745880
0.000000	0.372602	358.361389
0.000000	0.372840	354.049194
0.000000	0.373077	351.074707
0.000000	0.373314	348.638733
0.000000	0.373551	346.427673
0.000000	0.373788	344.534637
0.000000	0.374025	342.983093
0.000000	0.374263	341.467773
0.000000	0.374500	340.561310
0.000000	0.374737	339.774078
0.000000	0.374974	339.333008
0.000000	0.375211	339.108826
0.000000	0.375449	339.202179
0.000000	0.375686	339.338959
0.000000	0.375923	339.471466
0.000000	0.376160	339.309937
0.000000	0.376397	339.666077
0.000000	0.376634	339.549316
0.000000	0.376872	339.405029
0.000000	0.377109	339.232422
0.000000	0.377346	339.039948
0.000000	0.377583	338.964325
0.000000	0.377820	338.780182
0.000000	0.378057	339.107239
0.000000	0.378295	339.110901
0.000000	0.378532	339.265411
0.000000	0.378769	339.095734
0.000000	0.379006	339.214355
0.000000	0.379243	339.520935
0.000000	0.379481	340.011993
0.000000	0.379718	340.302612
0.000000	0.379955	340.484558
0.000000	0.380192	340.668701
0.000000	0.380429	340.492462
0.000000	0.380666	340.572632
0.000000	0.380904	340.940216
0.000000	0.381141	341.239777
0.000000	0.381378	341.825378
0.000000	0.381615	341.838531
0.000000	0.381852	341.990997
0.000000	0.382089	342.429077
0.000000	0.382327	342.439697
0.000000	0.382564	342.874176
0.000000	0.382801	343.265564
0.000000	0.383038	343.839050
0.000000	0.383275	344.569550
0.000000	0.383512	344.807770
0.000000	0.383750	344.875000
0.000000	0.383987	344.650848
0.000000	0.384224	344.648651
0.000000	0.384461	344.801697
0.000000	0.384698	345.032501
0.000000	0.384936	345.495270
0.000000	0.385173	346.088318
0.000000	0.385410	346.927643
0.000000	0.385647	347.501770
0.000000	0.385884	348.129547
0.000000	0.386121	348.536285
0.000000	0.386359	349.054138
0.000000	0.386596	348.937500
0.000000	0.386833	349.142914
0.000000	0.387070	349.328979
0.000000	0.387307	349.617340
0.000000	0.387544	349.762665
0.000000	0.387782	349.632904
0.000000	0.388019	349.836029
0.000000	0.388256	349.779999
0.000000	0.388493	349.828003
0.000000	0.388730	349.878021
0.000000	0.388968	349.705109
0.000000	0.389205	349.941498
0.000000	0.389442	350.138458
0.000000	0.389679	350.548309
0.000000	0.389916	350.933228
0.000000	0.390153	351.522034
0.000000	0.390391	351.930634
0.000000	0.390628	352.368683
0.000000	0.390865	352.694794
0.000000	0.391102	352.772186
0.000000	0.391339	352.844849
0.000000	0.391576	353.056732
0.000000	0.391814	353.309296
0.000000	0.392051	353.735901
0.000000	0.392288	354.097076
0.000000	0.392525	354.625031
0.000000	0.392762	354.944855
0.000000	0.393000	355.036743
0.000000	0.393237	355.384949
0.000000	0.393474	355.641022
0.000000	0.393711	355.939758
0.000000	0.393948	356.326782
0.000000	0.394185	356.891876
0.000000	0.394423	357.547241
0.000000	0.394660	358.898224
0.000000	0.394897	361.165222
0.000000	0.395134	364.745880
0.000000	0.395371	370.289703
0.000000	0.395608	377.884064
0.000000	0.395846	387.431946
0.000000	0.396083	399.199615
0.000000	0.396320	411.608459
0.000000	0.396557	423.192871
0.000000	0.396794	431.914948
0.000000	0.397031	435.572266
0.000000	0.397269	439.275940
0.000000	0.397506	442.547546
0.000000	0.397743	445.410492
0.000000	0.397980	447.794922
0.000000	0.398217	449.520386
0.000000	0.398455	450.899323
0.000000	0.398692	452.255127
0.000000	0.398929	453.413116
0.000000	0.399166	454.415405
0.000000	0.399403	455.053436
0.000000	0.399640	455.725433
0.000000	0.399878	456.357971
0.000000	0.400115	456.868896
0.000000	0.400352	457.537506
0.000000	0.400589	458.276520
0.000000	0.400826	459.220581
0.000000	0.401063	460.001373
0.000000	0.401301	460.716217
0.000000	0.401538	461.469330
0.000000	0.401775	462.125519
0.000000	0.402012	462.551178
0.000000	0.402249	462.746552
0.000000	0.402487	463.216644
0.000000	0.402724	463.990479
0.000000	0.402961	464.584167
0.000000	0.403198	465.217377
0.000000	0.403435	465.628448
0.000000	0.403672	466.035126
0.000000	0.403910	466.299896
0.000000	0.404147	466.647644
0.000000	0.404384	466.823761
0.000000	0.404621	466.690887
0.000000	0.404858	466.612366
0.000000	0.405095	466.729004
0.000000	0.405333	466.568542
0.000000	0.405570	466.376892
0.000000	0.405807	466.539978
0.000000	0.406044	466.592346
0.000000	0.406281	466.534058
0.000000	0.406518	466.497925
0.000000	0.406756	466.504700
0.000000	0.406993	466.817444
0.000000	0.407230	467.207977
0.000000	0.407467	467.427704
0.000000	0.407704	467.711395
0.000000	0.407942	468.061920
0.000000	0.408179	468.477051
0.000000	0.408416	468.826752
0.000000	0.408653	469.218811
0.000000	0.408890	469.642456
0.000000	0.409127	469.962891
0.000000	0.409365	470.046661
0.000000	0.409602	470.381500
0.000000	0.409839	470.623657
0.000000	0.410076	470.906219
0.000000	0.410313	471.130157
0.000000	0.410550	471.439545
0.000000	0.410788	472.102661
0.000000	0.411025	472.890991
0.000000	0.411262	473.673340
0.000000	0.411499	474.314087
0.000000	0.411736	474.685577
0.000000	0.411974	475.285065
0.000000	0.412211	476.263977
0.000000	0.412448	477.269379
0.000000	0.412685	478.165558
0.000000	0.412922	479.060303
0.000000	0.413159	480.072754
0.000000	0.413397	480.964111
0.000000	0.413634	481.864655
0.000000	0.413871	482.803070
0.000000	0.414108	484.060608
0.000000	0.414345	485.188629
0.000000	0.414582	486.809662
0.000000	0.414820	488.567322
0.000000	0.415057	490.298157
0.000000	0.415294	491.933411
0.000000	0.415531	493.513824
0.000000	0.415768	494.470673
0.000000	0.416005	495.215240
0.000000	0.416243	495.597778
0.000000	0.416480	495.611511
0.000000	0.416717	495.885864
0.000000	0.416954	496.340302
0.000000	0.417191	496.504730
0.000000	0.417429	496.743500
0.000000	0.417666	496.825226
0.000000	0.417903	496.874664
0.000000	0.418140	497.025116
0.000000	0.418377	497.290924
0.000000	0.418614	497.196686
0.000000	0.418852	497.117249
0.000000	0.419089	497.209076
0.000000	0.419326	497.743591
0.000000	0.419563	498.239624
0.000000	0.419800	498.664825
0.000000	0.420037	498.861328
0.000000	0.420275	499.160675
0.000000	0.420512	499.178833
0.000000	0.420749	499.137909
0.000000	0.420986	498.918762
0.000000	0.421223	498.898621
0.000000	0.421461	498.860992
0.000000	0.421698	498.822815
0.000000	0.421935	498.682648
0.000000	0.422172	498.949158
0.000000	0.422409	499.162292
0.000000	0.422646	499.444458
0.000000	0.422884	499.557526
0.000000	0.423121	499.990936
0.000000	0.423358	500.392151
0.000000	0.423595	500.874268
0.000000	0.423832	501.308685
0.000000	0.424069	501.683472
0.000000	0.424307	502.232971
0.000000	0.424544	502.585022
0.000000	0.424781	502.963257
0.000000	0.425018	503.358154
0.000000	0.425255	503.754730
0.000000	0.425492	503.889740
0.000000	0.425730	503.984253
0.000000	0.425967	504.151764
0.000000	0.426204	504.262115
0.000000	0.426441	504.058533
0.000000	0.426678	503.898834
0.000000	0.426916	503.553802
0.000000	0.427153	503.399780
0.000000	0.427390	503.336182
0.000000	0.427627	503.248627
0.000000	0.427864	503.018433
0.000000	0.428101	502.775909
0.000000	0.428339	502.664154
0.000000	0.428576	502.584473
0.000000	0.428813	502.550598
0.000000	0.429050	502.937714
0.000000	0.429287	503.141693
0.000000	0.429524	503.141357
0.000000	0.429762	503.174652
0.000000	0.429999	503.372345
0.000000	0.430236	503.739624
0.000000	0.430473	503.903839
0.000000	0.430710	504.211578
0.000000	0.430948	504.292633
0.000000	0.431185	504.499420
0.000000	0.431422	504.591766
0.000000	0.431659	504.687561
0.000000	0.431896	504.791138
0.000000	0.432133	505.028839
0.000000	0.432371	505.283844
0.000000	0.432608	505.310760
0.000000	0.432845	505.230652
0.000000	0.433082	505.422028
0.000000	0.433319	505.899292
0.000000	0.433556	506.165710
0.000000	0.433794	506.434845
0.000000	0.434031	506.326721
0.000000	0.434268	506.317535
0.000000	0.434505	506.423248
0.000000	0.434742	506.532349
0.000000	0.434979	506.526978
0.000000	0.435217	506.899750
0.000000	0.435454	506.812927
0.000000	0.435691	506.746216
0.000000	0.435928	507.088287
0.000000	0.436165	507.492340
0.000000	0.436403	507.704742
0.000000	0.436640	507.956726
0.000000	0.436877	508.251892
0.000000	0.437114	508.474731
0.000000	0.437351	508.757446
0.000000	0.437588	509.123322
0.000000	0.437826	509.721954
0.000000	0.438063	510.219574
0.000000	0.438300	510.885864
0.000000	0.438537	511.883850
0.000000	0.438774	512.883484
0.000000	0.439011	514.266846
0.000000	0.439249	515.683167
0.000000	0.439486	517.357361
0.000000	0.439723	518.762817
0.000000	0.439960	520.177551
0.000000	0.440197	521.730042
0.000000	0.440435	522.642395
0.000000	0.440672	523.176880
0.000000	0.440909	522.514038
0.000000	0.441146	520.957214
0.000000	0.441383	517.943848
0.000000	0.441620	513.748413
0.000000	0.441858	510.125061
0.000000	0.442095	507.587646
0.000000	0.442332	505.394409
0.000000	0.442569	503.818054
0.000000	0.442806	502.851593
0.000000	0.443043	501.949768
0.000000	0.443281	501.255402
0.000000	0.443518	500.910095
0.000000	0.443755	500.680481
0.000000	0.443992	500.800415
0.000000	0.444229	501.130768
0.000000	0.444467	501.630676
0.000000	0.444704	502.004639
0.000000	0.444941	502.442841
0.000000	0.445178	502.306793
0.000000	0.445415	502.312164
0.000000	0.445652	502.373138
0.000000	0.445890	502.764008
0.000000	0.446127	503.263794
0.000000	0.446364	504.107452
0.000000	0.446601	504.661102
0.000000	0.446838	505.116089
0.000000	0.447075	505.195709
0.000000	0.447313	505.362640
0.000000	0.447550	505.496613
0.000000	0.447787	505.715790
0.000000	0.448024	505.776245
0.000000	0.448261	505.552185
0.000000	0.448498	505.660095
0.000000	0.448736	505.636841
0.000000	0.448973	505.725281
0.000000	0.449210	505.687531
0.000000	0.449447	505.764557
0.000000	0.449684	505.840942
0.000000	0.449922	505.674866
0.000000	0.450159	505.638000
0.000000	0.450396	505.877716
0.000000	0.450633	505.924988
0.000000	0.450870	506.023590
0.000000	0.451107	506.305573
0.000000	0.451345	506.771912
0.000000	0.451582	507.039825
0.000000	0.451819	507.320099
0.000000	0.452056	507.348511
0.000000	0.452293	507.592682
0.000000	0.452531	507.444214
0.000000	0.452768	507.503754
0.000000	0.453005	507.427643
0.000000	0.453242	507.347595
0.000000	0.453479	507.402100
0.000000	0.453716	507.723389
0.000000	0.453954	507.817078
0.000000	0.454191	507.894592
0.000000	0.454428	507.811310
0.000000	0.454665	507.785461
0.000000	0.454902	507.679688
0.000000	0.455139	507.111816
0.000000	0.455377	506.806122
0.000000	0.455614	506.179840
0.000000	0.455851	505.851532
0.000000	0.456088	505.728210
0.000000	0.456325	505.330444
0.000000	0.456562	505.019745
0.000000	0.456800	504.569305
0.000000	0.457037	504.235138
0.000000	0.457274	504.159943
0.000000	0.457511	504.110748
0.000000	0.457748	504.079712
0.000000	0.457986	503.814087
0.000000	0.458223	503.670654
0.000000	0.458460	503.778717
0.000000	0.458697	503.529083
0.000000	0.458934	503.516113
0.000000	0.459171	503.385040
0.000000	0.459409	503.376160
0.000000	0.459646	503.252960
0.000000	0.459883	503.383026
0.000000	0.460120	503.170776
0.000000	0.460357	503.226227
0.000000	0.460594	503.332062
0.000000	0.460832	503.498749
0.000000	0.461069	503.857910
0.000000	0.461306	504.054779
0.000000	0.461543	504.337646
0.000000	0.461780	504.850861
0.000000	0.462018	505.250763
0.000000	0.462255	505.789703
0.000000	0.462492	506.724518
0.000000	0.462729	507.563782
0.000000	0.462966	508.390045
0.000000	0.463203	509.162659
0.000000	0.463441	509.958496
0.000000	0.463678	510.370819
0.000000	0.463915	510.484009
0.000000	0.464152	510.537659
0.000000	0.464389	510.797333
0.000000	0.464626	511.048981
0.000000	0.464864	511.189178
0.000000	0.465101	511.359039
0.000000	0.465338	511.703156
0.000000	0.465575	512.234192
0.000000	0.465812	512.700439
0.000000	0.466049	513.073914
0.000000	0.466287	513.327087
0.000000	0.466524	513.560120
0.000000	0.466761	513.763489
0.000000	0.466998	513.571167
0.000000	0.467235	513.603699
0.000000	0.467473	513.784363
0.000000	0.467710	513.903137
0.000000	0.467947	514.227417
0.000000	0.468184	514.779480
0.000000	0.468421	515.314575
0.000000	0.468658	515.927673
0.000000	0.468896	516.462036
0.000000	0.469133	516.750061
0.000000	0.469370	516.994690
0.000000	0.469607	517.054321
0.000000	0.469844	516.920837
0.000000	0.470081	516.730286
0.000000	0.470319	516.639587
0.000000	0.470556	516.690063
0.000000	0.470793	516.913391
0.000000	0.471030	517.202637
0.000000	0.471267	517.552246
0.000000	0.471505	517.943848
0.000000	0.471742	518.107117
0.000000	0.471979	518.379272
0.000000	0.472216	518.266113
0.000000	0.472453	518.250793
0.000000	0.472690	518.120117
0.000000	0.472928	518.391113
0.000000	0.473165	518.614258
0.000000	0.473402	518.919434
0.000000	0.473639	519.433777
0.000000	0.473876	519.906250
0.000000	0.474113	520.433044
0.000000	0.474351	520.868835
0.000000	0.474588	520.825195
0.000000	0.474825	521.143494
0.000000	0.475062	521.237732
0.000000	0.475299	521.594849
0.000000	0.475536	521.983215
0.000000	0.475774	522.272583
0.000000	0.476011	522.328064
0.000000	0.476248	522.627563
0.000000	0.476485	522.930603
0.000000	0.476722	523.100952
0.000000	0.476960	523.125977
0.000000	0.477197	523.003906
0.000000	0.477434	522.986450
0.000000	0.477671	523.208984
0.000000	0.477908	523.307068
0.000000	0.478145	523.505432
0.000000	0.478383	523.305176
0.000000	0.478620	523.055115
0.000000	0.478857	523.010010
0.000000	0.479094	522.941223
0.000000	0.479331	522.851074
0.000000	0.479568	522.624023
0.000000	0.479806	522.513367
0.000000	0.480043	522.538086
0.000000	0.480280	522.586548
0.000000	0.480517	522.537231
0.000000	0.480754	522.509827
0.000000	0.480992	522.750732
0.000000	0.481229	522.895569
0.000000	0.481466	522.809082
0.000000	0.481703	522.856445
0.000000	0.481940	522.937561
0.000000	0.482177	523.071777
0.000000	0.482415	523.280945
0.000000	0.482652	523.585327
0.000000	0.482889	524.121094
0.000000	0.483126	524.648865
0.000000	0.483363	525.275696
0.000000	0.483600	525.863220
0.000000	0.483838	526.266541
0.000000	0.484075	526.832825
0.000000	0.484312	527.193420
0.000000	0.484549	527.459106
0.000000	0.484786	527.999878
0.000000	0.485024	528.338928
0.000000	0.485261	528.833191
0.000000	0.485498	529.364990
0.000000	0.485735	529.562134
0.000000	0.485972	529.780334
0.000000	0.486209	530.394104
0.000000	0.486447	530.797852
0.000000	0.486684	531.088501
0.000000	0.486921	531.378174
0.000000	0.487158	531.544006
0.000000	0.487395	531.585693
0.000000	0.487632	531.874695
0.000000	0.487870	532.177002
0.000000	0.488107	532.481384
0.000000	0.488344	532.530212
0.000000	0.488581	532.675842
0.000000	0.488818	532.558899
0.000000	0.489056	532.668213
0.000000	0.489293	532.657532
0.000000	0.489530	532.772705
0.000000	0.489767	532.897827
0.000000	0.490004	533.025269
0.000000	0.490241	533.020508
0.000000	0.490479	533.112061
0.000000	0.490716	533.173584
0.000000	0.490953	532.957153
0.000000	0.491190	532.715149
0.000000	0.491427	532.485535
0.000000	0.491664	532.680908
0.000000	0.491902	532.985046
0.000000	0.492139	533.419250
0.000000	0.492376	533.752380
0.000000	0.492613	534.471252
0.000000	0.492850	535.332520
0.000000	0.493087	536.062988
0.000000	0.493325	536.502930
0.000000	0.493562	537.114014
0.000000	0.493799	537.650696
0.000000	0.494036	537.982422
0.000000	0.494273	538.474609
0.000000	0.494511	539.142395
0.000000	0.494748	539.625305
0.000000	0.494985	540.041260
0.000000	0.495222	540.645874
0.000000	0.495459	541.459717
0.000000	0.495696	541.764832
0.000000	0.495934	542.538452
0.000000	0.496171	543.204041
0.000000	0.496408	544.116272
0.000000	0.496645	545.131042
0.000000	0.496882	546.189575
0.000000	0.497119	546.846436
0.000000	0.497357	547.015015
0.000000	0.497594	546.764099
0.000000	0.497831	546.328674
0.000000	0.498068	545.983948
0.000000	0.498305	545.539490
0.000000	0.498543	545.168945
0.000000	0.498780	545.173767
0.000000	0.499017	545.479553
0.000000	0.499254	545.493774
0.000000	0.499491	545.574829
0.000000	0.499728	545.851929
0.000000	0.499966	546.200867
0.000000	0.500203	546.601990
0.000000	0.500440	546.786133
0.000000	0.500677	546.848022
0.000000	0.500914	546.899353
0.000000	0.501151	547.062073
0.000000	0.501389	547.216492
0.000000	0.501626	547.237122
0.000000	0.501863	547.000671
0.000000	0.502100	547.245361
0.000000	0.502337	547.383850
0.000000	0.502574	547.527954
0.000000	0.502812	547.436768
0.000000	0.503049	547.610352
0.000000	0.503286	547.604736
0.000000	0.503523	547.831543
0.000000	0.503760	548.372192
0.000000	0.503998	549.195801
0.000000	0.504235	550.394958
0.000000	0.504472	551.814453
0.000000	0.504709	553.881897
0.000000	0.504946	556.501892
0.000000	0.505183	559.619690
0.000000	0.505421	562.734863
0.000000	0.505658	565.399109
0.000000	0.505895	566.900757
0.000000	0.506132	567.651489
0.000000	0.506369	567.658569
0.000000	0.506606	567.107605
0.000000	0.506844	566.479126
0.000000	0.507081	565.677429
0.000000	0.507318	564.728149
0.000000	0.507555	563.545105
0.000000	0.507792	562.056091
0.000000	0.508030	560.212646
0.000000	0.508267	559.089233
0.000000	0.508504	558.321472
0.000000	0.508741	557.615051
0.000000	0.508978	557.378723
0.000000	0.509215	557.160400
0.000000	0.509453	557.205139
0.000000	0.509690	557.269897
0.000000	0.509927	557.340820
0.000000	0.510164	557.651367
0.000000	0.510401	557.953613
0.000000	0.510638	558.235168
0.000000	0.510876	558.614319
0.000000	0.511113	558.972778
0.000000	0.511350	559.310181
0.000000	0.511587	560.112427
0.000000	0.511824	560.642944
0.000000	0.512061	561.347473
0.000000	0.512299	561.711670
0.000000	0.512536	561.939514
0.000000	0.512773	562.257324
0.000000	0.513010	562.412964
0.000000	0.513247	562.514648
0.000000	0.513485	562.439453
0.000000	0.513722	562.434570
0.000000	0.513959	562.271606
0.000000	0.514196	562.448120
0.000000	0.514433	562.496948
0.000000	0.514670	562.295898
0.000000	0.514908	562.221680
0.000000	0.515145	562.425232
0.000000	0.515382	562.562622
0.000000	0.515619	562.881653
0.000000	0.515856	563.027283
0.000000	0.516093	563.120972
0.000000	0.516331	563.660278
0.000000	0.516568	564.290466
0.000000	0.516805	564.627014
0.000000	0.517042	565.013367
0.000000	0.517279	565.328369
0.000000	0.517517	565.570435
0.000000	0.517754	566.105713
0.000000	0.517991	566.690247
0.000000	0.518228	567.176636
0.000000	0.518465	567.289185
0.000000	0.518702	567.488403
0.000000	0.518940	567.649231
0.000000	0.519177	567.763306
0.000000	0.519414	567.706909
0.000000	0.519651	567.610168
0.000000	0.519888	567.622498
0.000000	0.520125	567.536987
0.000000	0.520363	567.630310
0.000000	0.520600	567.939514
0.000000	0.520837	568.604309
0.000000	0.521074	569.010132
0.000000	0.521311	569.608276
0.000000	0.521549	570.010742
0.000000	0.521786	570.304749
0.000000	0.522023	570.594971
0.000000	0.522260	570.634155
0.000000	0.522497	570.668274
0.000000	0.522734	571.083923
0.000000	0.522972	571.291321
0.000000	0.523209	571.524658
0.000000	0.523446	571.905273
0.000000	0.523683	572.182861
0.000000	0.523920	572.339355
0.000000	0.524157	572.608826
0.000000	0.524395	572.628113
0.000000	0.524632	572.519348
0.000000	0.524869	572.667419
0.000000	0.525106	572.977539
0.000000	0.525343	573.333923
0.000000	0.525580	573.485901
0.000000	0.525818	573.787415
0.000000	0.526055	573.996399
0.000000	0.526292	574.227661
0.000000	0.526529	574.482910
0.000000	0.526766	574.643677
0.000000	0.527004	574.713745
0.000000	0.527241	575.189514
0.000000	0.527478	575.350464
0.000000	0.527715	575.905090
0.000000	0.527952	576.115112
0.000000	0.528189	576.308350
0.000000	0.528427	576.346924
0.000000	0.528664	576.460266
0.000000	0.528901	576.403931
0.000000	0.529138	576.300293
0.000000	0.529375	576.047913
0.000000	0.529612	576.044128
0.000000	0.529850	576.095032
0.000000	0.530087	576.486816
0.000000	0.530324	576.784180
0.000000	0.530561	577.278320
0.000000	0.530798	578.166016
0.000000	0.531035	579.406677
0.000000	0.531273	580.825684
0.000000	0.531510	582.590515
0.000000	0.531747	584.835754
0.000000	0.531984	587.629395
0.000000	0.532221	590.705750
0.000000	0.532459	592.852905
0.000000	0.532696	594.139709
0.000000	0.532933	593.583496
0.000000	0.533170	593.066711
0.000000	0.533407	591.451660
0.000000	0.533644	588.491028
0.000000	0.533882	585.271118
0.000000	0.534119	582.747986
0.000000	0.534356	581.647949
0.000000	0.534593	580.680786
0.000000	0.534830	579.777893
0.000000	0.535067	579.206543
0.000000	0.535305	578.604370
0.000000	0.535542	578.066162
0.000000	0.535779	577.688660
0.000000	0.536016	577.084534
0.000000	0.536253	576.600586
0.000000	0.536491	576.006104
0.000000	0.536728	575.564270
0.000000	0.536965	575.312317
0.000000	0.537202	575.280884
0.000000	0.537439	575.607910
0.000000	0.537676	575.802612
0.000000	0.537914	575.955627
0.000000	0.538151	576.285156
0.000000	0.538388	576.524292
0.000000	0.538625	576.641052
0.000000	0.538862	576.494019
0.000000	0.539099	576.321228
0.000000	0.539337	576.380798
0.000000	0.539574	576.566162
0.000000	0.539811	576.633240
0.000000	0.540048	576.698120
0.000000	0.540285	576.646729
0.000000	0.540523	576.492737
0.000000	0.540760	576.625916
0.000000	0.540997	576.952332
0.000000	0.541234	577.230225
0.000000	0.541471	577.684937
0.000000	0.541708	578.052612
0.000000	0.541946	578.180237
0.000000	0.542183	578.415649
0.000000	0.542420	578.281860
0.000000	0.542657	578.161194
0.000000	0.542894	578.347290
0.000000	0.543131	578.890198
0.000000	0.543369	579.571106
0.000000	0.543606	580.140930
0.000000	0.543843	580.822144
0.000000	0.544080	581.596130
0.000000	0.544317	582.192017
0.000000	0.544555	582.580750
0.000000	0.544792	582.996643
0.000000	0.545029	583.451782
0.000000	0.545266	583.840881
0.000000	0.545503	584.181763
0.000000	0.545740	585.105835
0.000000	0.545978	585.906189
0.000000	0.546215	586.569519
0.000000	0.546452	587.217041
0.000000	0.546689	587.861450
0.000000	0.546926	588.763428
0.000000	0.547163	589.821655
0.000000	0.547401	590.924377
0.000000	0.547638	592.082642
0.000000	0.547875	593.075256
0.000000	0.548112	593.932251
0.000000	0.548349	595.548218
0.000000	0.548586	597.474121
0.000000	0.548824	599.799805
0.000000	0.549061	601.601135
0.000000	0.549298	602.888977
0.000000	0.549535	604.187378
0.000000	0.549772	605.194031
0.000000	0.550010	605.968079
0.000000	0.550247	606.468201
0.000000	0.550484	606.431763
0.000000	0.550721	606.231995
0.000000	0.550958	606.282837
0.000000	0.551195	606.398254
0.000000	0.551433	606.368103
0.000000	0.551670	606.573303
0.000000	0.551907	606.774292
0.000000	0.552144	606.934509
0.000000	0.552381	606.994568
0.000000	0.552619	606.760376
0.000000	0.552856	606.284058
0.000000	0.553093	605.402344
0.000000	0.553330	603.010010
0.000000	0.553567	602.184875
0.000000	0.553804	601.110352
0.000000	0.554042	600.296692
0.000000	0.554279	599.534973
0.000000	0.554516	598.718079
0.000000	0.554753	597.859192
0.000000	0.554990	596.980408
0.000000	0.555227	596.355957
0.000000	0.555465	596.143616
0.000000	0.555702	595.633667
0.000000	0.555939	595.307739
0.000000	0.556176	595.420105
0.000000	0.556413	595.352661
0.000000	0.556650	595.427612
0.000000	0.556888	595.245850
0.000000	0.557125	595.010681
0.000000	0.557362	594.582581
0.000000	0.557599	594.076904
0.000000	0.557836	593.628845
0.000000	0.558074	593.383606
0.000000	0.558311	592.998657
0.000000	0.558548	592.729858
0.000000	0.558785	592.478516
0.000000	0.559022	592.503174
0.000000	0.559259	592.330261
0.000000	0.559497	592.443420
0.000000	0.559734	592.489014
0.000000	0.559971	592.585632
0.000000	0.560208	592.617249
0.000000	0.560445	592.710754
0.000000	0.560682	592.997070
0.000000	0.560920	593.355652
0.000000	0.561157	593.893188
0.000000	0.561394	594.101379
0.000000	0.561631	594.193909
0.000000	0.561868	594.288330
0.000000	0.562105	594.512939
0.000000	0.562343	594.753418
0.000000	0.562580	594.766479
0.000000	0.562817	595.039246
0.000000	0.563054	595.342102
0.000000	0.563291	595.549377
0.000000	0.563529	595.654907
0.000000	0.563766	595.778931
0.000000	0.564003	596.044556
0.000000	0.564240	596.446716
0.000000	0.564477	596.602295
0.000000	0.564714	596.607849
0.000000	0.564952	596.458801
0.000000	0.565189	596.531006
0.000000	0.565426	596.606018
0.000000	0.565663	596.577576
0.000000	0.565900	596.708130
0.000000	0.566137	596.901428
0.000000	0.566375	597.167236
0.000000	0.566612	597.501526
0.000000	0.566849	598.005615
0.000000	0.567086	598.523193
0.000000	0.567323	598.640503
0.000000	0.567560	598.436584
0.000000	0.567798	598.027649
0.000000	0.568035	597.925354
0.000000	0.568272	597.806885
0.000000	0.568509	597.816589
0.000000	0.568746	597.854248
0.000000	0.568984	598.051025
0.000000	0.569221	598.288818
0.000000	0.569458	598.315125
0.000000	0.569695	598.361877
0.000000	0.569932	598.552002
0.000000	0.570169	598.639465
0.000000	0.570407	598.854309
0.000000	0.570644	598.945984
0.000000	0.570881	599.023499
0.000000	0.571118	598.843567
0.000000	0.571355	598.900818
0.000000	0.571593	598.980713
0.000000	0.571830	598.977966
0.000000	0.572067	599.274963
0.000000	0.572304	599.527527
0.000000	0.572541	599.856323
0.000000	0.572778	600.381348
0.000000	0.573016	600.725220
0.000000	0.573253	600.857849
0.000000	0.573490	601.363892
0.000000	0.573727	601.616028
0.000000	0.573964	601.810303
0.000000	0.574201	601.550415
0.000000	0.574439	601.422119
0.000000	0.574676	601.072327
0.000000	0.574913	600.754578
0.000000	0.575150	600.255676
0.000000	0.575387	600.093811
0.000000	0.575624	599.944336
0.000000	0.575862	599.942749
0.000000	0.576099	599.974670
0.000000	0.576336	600.033569
0.000000	0.576573	599.988464
0.000000	0.576810	600.076355
0.000000	0.577048	599.939941
0.000000	0.577285	599.954895
0.000000	0.577522	599.911804
0.000000	0.577759	600.083008
0.000000	0.577996	600.742126
0.000000	0.578233	601.165283
0.000000	0.578471	601.682190
0.000000	0.578708	602.384094
0.000000	0.578945	602.982849
0.000000	0.579182	603.056152
0.000000	0.579419	602.804504
0.000000	0.579656	602.836304
0.000000	0.579894	602.689209
0.000000	0.580131	602.613647
0.000000	0.580368	602.504028
0.000000	0.580605	602.488037
0.000000	0.580842	602.568115
0.000000	0.581080	602.615845
0.000000	0.581317	602.132996
0.000000	0.581554	601.847778
0.000000	0.581791	601.797302
0.000000	0.582028	601.764832
0.000000	0.582265	601.642273
0.000000	0.582503	601.565125
0.000000	0.582740	601.916443
0.000000	0.582977	602.097778
0.000000	0.583214	602.455383
0.000000	0.583451	602.617188
0.000000	0.583688	602.691711
0.000000	0.583926	602.809692
0.000000	0.584163	603.245117
0.000000	0.584400	603.690613
0.000000	0.584637	604.240417
0.000000	0.584874	605.080261
0.000000	0.585111	606.883667
0.000000	0.585349	609.365051
0.000000	0.585586	614.041199
0.000000	0.585823	620.924561
0.000000	0.586060	630.903870
0.000000	0.586297	643.570740
0.000000	0.586535	659.624084
0.000000	0.586772	678.169617
0.000000	0.587009	697.312988
0.000000	0.587246	710.787415
0.000000	0.587483	715.990540
0.000000	0.587720	719.069092
0.000000	0.587958	726.137024
0.000000	0.588195	733.896057
0.000000	0.588432	738.112305
0.000000	0.588669	739.843811
0.000000	0.588906	741.251038
0.000000	0.589143	740.314453
0.000000	0.589381	738.384155
0.000000	0.589618	738.227234
0.000000	0.589855	740.730164
0.000000	0.590092	743.706421
0.000000	0.590329	747.307129
0.000000	0.590567	752.210693
0.000000	0.590804	756.933533
0.000000	0.591041	761.698303
0.000000	0.591278	766.606750
0.000000	0.591515	771.165955
0.000000	0.591752	774.927856
0.000000	0.591990	778.293518
0.000000	0.592227	782.214905
0.000000	0.592464	787.474854
0.000000	0.592701	794.296448
0.000000	0.592938	803.171753
0.000000	0.593175	814.594360
0.000000	0.593413	829.930725
0.000000	0.593650	849.786926
0.000000	0.593887	874.709961
0.000000	0.594124	904.115906
0.000000	0.594361	935.284912
0.000000	0.594599	961.681946
0.000000	0.594836	980.288818
0.000000	0.595073	988.271973
0.000000	0.595310	987.219788
0.000000	0.595547	980.530090
0.000000	0.595784	967.203552
0.000000	0.596022	947.200195
0.000000	0.596259	921.791931
0.000000	0.596496	896.060974
0.000000	0.596733	877.809998
0.000000	0.596970	868.408813
0.000000	0.597207	859.520325
0.000000	0.597445	851.677429
0.000000	0.597682	845.025635
0.000000	0.597919	839.096985
0.000000	0.598156	833.944580
0.000000	0.598393	829.841370
0.000000	0.598630	826.321655
0.000000	0.598868	823.636658
0.000000	0.599105	820.722595
0.000000	0.599342	817.745911
0.000000	0.599579	815.314453
0.000000	0.599816	813.595886
0.000000	0.600054	812.379517
0.000000	0.600291	811.657043
0.000000	0.600528	811.257202
0.000000	0.600765	810.595215
0.000000	0.601002	810.022156
0.000000	0.601239	809.283997
0.000000	0.601477	807.631775
0.000000	0.601714	805.562439
0.000000	0.601951	803.426819
0.000000	0.602188	800.932190
0.000000	0.602425	798.239807
0.000000	0.602662	796.368164
0.000000	0.602900	795.483032
0.000000	0.603137	796.045715
0.000000	0.603374	798.793518
0.000000	0.603611	803.967773
0.000000	0.603848	811.505066
0.000000	0.604086	821.631592
0.000000	0.604323	833.643738
0.000000	0.604560	846.837891
0.000000	0.604797	860.730957
0.000000	0.605034	877.070435
0.000000	0.605271	895.981384
0.000000	0.605509	916.169922
0.000000	0.605746	930.952698
0.000000	0.605983	938.712524
0.000000	0.606220	939.694031
0.000000	0.606457	935.312439
0.000000	0.606694	928.589966
0.000000	0.606932	923.232056
0.000000	0.607169	921.863342
0.000000	0.607406	916.366394
0.000000	0.607643	905.905884
0.000000	0.607880	892.529175
0.000000	0.608117	880.763184
0.000000	0.608355	869.220947
0.000000	0.608592	855.100586
0.000000	0.608829	839.922791
0.000000	0.609066	825.811279
0.000000	0.609303	814.978271
0.000000	0.609541	807.466248
0.000000	0.609778	800.750671
0.000000	0.610015	794.647949
0.000000	0.610252	788.620300
0.000000	0.610489	783.313965
0.000000	0.610726	779.063538
0.000000	0.610964	777.212219
0.000000	0.611201	777.392700
0.000000	0.611438	781.031677
0.000000	0.611675	788.227844
0.000000	0.611912	798.641602
0.000000	0.612149	812.017456
0.000000	0.612387	827.339966
0.000000	0.612624	839.395508
0.000000	0.612861	846.170776
0.000000	0.613098	849.454956
0.000000	0.613335	851.131897
0.000000	0.613573	852.054138
0.000000	0.613810	854.609497
0.000000	0.614047	862.387634
0.000000	0.614284	874.408081
0.000000	0.614521	882.286743
0.000000	0.614758	888.511475
0.000000	0.614996	894.418640
0.000000	0.615233	894.526794
0.000000	0.615470	891.530945
0.000000	0.615707	886.828857
0.000000	0.615944	883.710083
0.000000	0.616181	885.368896
0.000000	0.616419	887.585571
0.000000	0.616656	889.638550
0.000000	0.616893	892.228333
0.000000	0.617130	895.540710
0.000000	0.617367	901.223938
0.000000	0.617604	911.191589
0.000000	0.617842	925.413879
0.000000	0.618079	944.738892
0.000000	0.618316	970.363464
0.000000	0.618553	1002.604431
0.000000	0.618790	1040.173584
0.000000	0.619028	1080.589355
0.000000	0.619265	1113.637207
0.000000	0.619502	1138.386353
0.000000	0.619739	1154.998169
0.000000	0.619976	1166.324097
0.000000	0.620213	1174.739136
0.000000	0.620451	1180.719360
0.000000	0.620688	1183.518677
0.000000	0.620925	1184.045776
0.000000	0.621162	1183.301758
0.000000	0.621399	1182.035645
0.000000	0.621636	1183.811523
0.000000	0.621874	1188.492798
0.000000	0.622111	1191.078979
0.000000	0.622348	1193.367676
0.000000	0.622585	1196.778931
0.000000	0.622822	1201.860596
0.000000	0.623060	1209.603882
0.000000	0.623297	1220.355835
0.000000	0.623534	1234.052124
0.000000	0.623771	1249.691895
0.000000	0.624008	1264.299072
0.000000	0.624245	1275.163696
0.000000	0.624483	1282.937012
0.000000	0.624720	1289.523560
0.000000	0.624957	1298.104980
0.000000	0.625194	1308.525879
0.000000	0.625431	1320.758667
0.000000	0.625668	1334.732178
0.000000	0.625906	1346.674927
0.000000	0.626143	1353.797485
0.000000	0.626380	1357.889160
0.000000	0.626617	1361.877686
0.000000	0.626854	1363.879395
0.000000	0.627092	1363.609985
0.000000	0.627329	1361.191772
0.000000	0.627566	1358.272583
0.000000	0.627803	1356.546753
0.000000	0.628040	1355.447266
0.000000	0.628277	1353.505249
0.000000	0.628515	1352.661621
0.000000	0.628752	1353.242676
0.000000	0.628989	1356.248413
0.000000	0.629226	1360.387451
0.000000	0.629463	1365.518188
0.000000	0.629700	1371.479614
0.000000	0.629938	1378.176880
0.000000	0.630175	1385.310669
0.000000	0.630412	1391.404419
0.000000	0.630649	1395.450928
0.000000	0.630886	1396.002930
0.000000	0.631123	1392.696411
0.000000	0.631361	1386.580444
0.000000	0.631598	1379.736694
0.000000	0.631835	1374.396362
0.000000	0.632072	1373.161865
0.000000	0.632309	1376.981812
0.000000	0.632547	1385.981567
0.000000	0.632784	1400.841553
0.000000	0.633021	1421.510742
0.000000	0.633258	1448.439453
0.000000	0.633495	1481.362671
0.000000	0.633732	1509.882202
0.000000	0.633970	1529.683105
0.000000	0.634207	1541.432617
0.000000	0.634444	1545.354614
0.000000	0.634681	1542.876587
0.000000	0.634918	1534.257202
0.000000	0.635155	1520.238281
0.000000	0.635393	1503.357178
0.000000	0.635630	1487.348389
0.000000	0.635867	1475.546265
0.000000	0.636104	1465.203125
0.000000	0.636341	1455.884399
0.000000	0.636579	1448.413208
0.000000	0.636816	1444.023926
0.000000	0.637053	1441.256104
0.000000	0.637290	1438.211548
0.000000	0.637527	1435.137329
0.000000	0.637764	1431.316895
0.000000	0.638002	1426.326904
0.000000	0.638239	1419.757935
0.000000	0.638476	1412.833374
0.000000	0.638713	1407.183105
0.000000	0.638950	1402.391968
0.000000	0.639187	1398.277832
0.000000	0.639425	1394.655640
0.000000	0.639662	1391.251953
0.000000	0.639899	1387.067261
0.000000	0.640136	1381.125244
0.000000	0.640373	1374.123413
0.000000	0.640611	1367.468994
0.000000	0.640848	1364.669556
0.000000	0.641085	1368.554199
0.000000	0.641322	1378.901489
0.000000	0.641559	1394.369629
0.000000	0.641796	1414.186768
0.000000	0.642034	1436.600952
0.000000	0.642271	1455.358032
0.000000	0.642508	1466.116455
0.000000	0.642745	1469.787964
0.000000	0.642982	1467.401001
0.000000	0.643219	1461.432373
0.000000	0.643457	1455.398193
0.000000	0.643694	1453.593506
0.000000	0.643931	1460.730591
0.000000	0.644168	1472.233154
0.000000	0.644405	1478.195313
0.000000	0.644642	1478.560669
0.000000	0.644880	1475.515381
0.000000	0.645117	1469.812012
0.000000	0.645354	1461.161621
0.000000	0.645591	1450.738892
0.000000	0.645828	1440.537842
0.000000	0.646066	1434.689209
0.000000	0.646303	1427.610352
0.000000	0.646540	1418.774658
0.000000	0.646777	1408.912476
0.000000	0.647014	1398.176147
0.000000	0.647251	1387.967407
0.000000	0.647489	1381.903198
0.000000	0.647726	1381.176880
0.000000	0.647963	1384.024902
0.000000	0.648200	1390.587158
0.000000	0.648437	1399.530518
0.000000	0.648674	1412.193359
0.000000	0.648912	1427.808350
0.000000	0.649149	1445.047974
0.000000	0.649386	1460.381470
0.000000	0.649623	1467.411621
0.000000	0.649860	1467.366333
0.000000	0.650097	1462.334717
0.000000	0.650335	1452.701904
0.000000	0.650572	1438.869751
0.000000	0.650809	1423.157471
0.000000	0.651046	1409.699097
0.000000	0.651283	1399.934570
0.000000	0.651521	1390.452881
0.000000	0.651758	1381.176636
0.000000	0.651995	1373.291992
0.000000	0.652232	1366.595825
0.000000	0.652469	1360.672363
0.000000	0.652706	1355.440430
0.000000	0.652944	1351.590454
0.000000	0.653181	1348.674927
0.000000	0.653418	1347.029663
0.000000	0.653655	1347.543457
0.000000	0.653892	1350.607056
0.000000	0.654130	1355.840698
0.000000	0.654367	1363.300659
0.000000	0.654604	1372.424927
0.000000	0.654841	1382.206787
0.000000	0.655078	1388.189087
0.000000	0.655315	1387.719238
0.000000	0.655553	1381.450806
0.000000	0.655790	1370.100098
0.000000	0.656027	1353.779175
0.000000	0.656264	1332.887451
0.000000	0.656501	1309.602173
0.000000	0.656738	1287.461182
0.000000	0.656976	1269.073975
0.000000	0.657213	1257.033936
0.000000	0.657450	1247.257324
0.000000	0.657687	1240.036255
0.000000	0.657924	1236.556274
0.000000	0.658162	1236.437134
0.000000	0.658399	1239.211426
0.000000	0.658636	1245.755981
0.000000	0.658873	1255.210327
0.000000	0.659110	1266.698853
0.000000	0.659347	1279.270386
0.000000	0.659585	1287.259888
0.000000	0.659822	1290.302246
0.000000	0.660059	1291.449219
0.000000	0.660296	1290.622803
0.000000	0.660533	1288.306274
0.000000	0.660770	1285.916504
0.000000	0.661008	1284.202881
0.000000	0.661245	1280.511719
0.000000	0.661482	1276.699829
0.000000	0.661719	1273.708618
0.000000	0.661956	1275.901611
0.000000	0.662193	1282.148438
0.000000	0.662431	1291.311646
0.000000	0.662668	1304.107178
0.000000	0.662905	1319.396118
0.000000	0.663142	1336.013062
0.000000	0.663379	1349.528198
0.000000	0.663617	1362.048340
0.000000	0.663854	1375.854370
0.000000	0.664091	1391.645142
0.000000	0.664328	1408.161865
0.000000	0.664565	1426.238403
0.000000	0.664802	1446.598633
0.000000	0.665040	1471.308838
0.000000	0.665277	1495.108521
0.000000	0.665514	1505.710205
0.000000	0.665751	1505.046265
0.000000	0.665988	1495.544067
0.000000	0.666225	1477.135986
0.000000	0.666463	1450.685913
0.000000	0.666700	1418.727173
0.000000	0.666937	1385.190063
0.000000	0.667174	1353.452881
0.000000	0.667411	1329.225098
0.000000	0.667648	1318.217529
0.000000	0.667886	1310.695801
0.000000	0.668123	1305.978394
0.000000	0.668360	1305.467896
0.000000	0.668597	1310.055298
0.000000	0.668834	1318.486084
0.000000	0.669072	1329.294312
0.000000	0.669309	1341.281982
0.000000	0.669546	1356.895996
0.000000	0.669783	1375.186890
0.000000	0.670020	1393.268555
0.000000	0.670257	1411.753906
0.000000	0.670495	1431.520630
0.000000	0.670732	1451.844482
0.000000	0.670969	1466.636597
0.000000	0.671206	1473.061646
0.000000	0.671443	1470.950928
0.000000	0.671681	1460.818604
0.000000	0.671918	1443.441895
0.000000	0.672155	1418.799194
0.000000	0.672392	1388.124756
0.000000	0.672629	1356.043823
0.000000	0.672866	1329.208740
0.000000	0.673104	1314.136963
0.000000	0.673341	1309.543213
0.000000	0.673578	1311.168213
0.000000	0.673815	1319.244995
0.000000	0.674052	1334.469482
0.000000	0.674289	1354.169189
0.000000	0.674527	1376.634399
0.000000	0.674764	1401.932251
0.000000	0.675001	1425.745483
0.000000	0.675238	1444.327271
0.000000	0.675475	1458.619507
0.000000	0.675712	1470.575317
0.000000	0.675950	1480.681885
0.000000	0.676187	1489.780151
0.000000	0.676424	1497.726074
0.000000	0.676661	1501.261475
0.000000	0.676898	1497.773315
0.000000	0.677136	1488.221802
0.000000	0.677373	1473.187744
0.000000	0.677610	1454.221558
0.000000	0.677847	1434.509766
0.000000	0.678084	1418.405640
0.000000	0.678321	1410.087158
0.000000	0.678559	1406.221069
0.000000	0.678796	1401.792603
0.000000	0.679033	1393.472900
0.000000	0.679270	1384.316406
0.000000	0.679507	1376.715576
0.000000	0.679744	1371.340454
0.000000	0.679982	1365.362671
0.000000	0.680219	1359.541626
0.000000	0.680456	1354.675537
0.000000	0.680693	1350.994263
0.000000	0.680930	1348.470337
0.000000	0.681167	1340.922363
0.000000	0.681405	1327.131836
0.000000	0.681642	1308.938232
0.000000	0.681879	1288.669312
0.000000	0.682116	1270.539429
0.000000	0.682353	1258.195923
0.000000	0.682591	1246.802246
0.000000	0.682828	1236.189819
0.000000	0.683065	1225.621948
0.000000	0.683302	1214.854736
0.000000	0.683539	1204.639648
0.000000	0.683776	1195.477905
0.000000	0.684014	1188.841064
0.000000	0.684251	1185.818237
0.000000	0.684488	1187.498413
0.000000	0.684725	1194.984619
0.000000	0.684962	1208.409912
0.000000	0.685199	1227.263306
0.000000	0.685437	1248.681885
0.000000	0.685674	1274.898682
0.000000	0.685911	1305.626709
0.000000	0.686148	1339.561890
0.000000	0.686385	1366.320190
0.000000	0.686623	1384.371826
0.000000	0.686860	1394.470703
0.000000	0.687097	1399.833740
0.000000	0.687334	1402.765259
0.000000	0.687571	1403.578247
0.000000	0.687808	1402.935059
0.000000	0.688046	1405.179443
0.000000	0.688283	1410.898804
0.000000	0.688520	1406.991089
0.000000	0.688757	1393.566895
0.000000	0.688994	1374.364014
0.000000	0.689231	1350.569336
0.000000	0.689469	1326.101685
0.000000	0.689706	1308.200073
0.000000	0.689943	1303.268677
0.000000	0.690180	1303.169922
0.000000	0.690417	1306.639038
0.000000	0.690655	1315.366577
0.000000	0.690892	1330.546509
0.000000	0.691129	1353.309082
0.000000	0.691366	1384.529175
0.000000	0.691603	1421.814575
0.000000	0.691840	1462.377808
0.000000	0.692078	1503.361084
0.000000	0.692315	1542.607056
0.000000	0.692552	1576.819702
0.000000	0.692789	1603.158325
0.000000	0.693026	1621.676025
0.000000	0.693263	1631.877441
0.000000	0.693501	1636.221191
0.000000	0.693738	1636.617920
0.000000	0.693975	1635.366089
0.000000	0.694212	1635.895142
0.000000	0.694449	1640.994995
0.000000	0.694687	1651.873169
0.000000	0.694924	1657.171875
0.000000	0.695161	1654.318970
0.000000	0.695398	1642.467529
0.000000	0.695635	1621.234863
0.000000	0.695872	1591.776611
0.000000	0.696110	1556.929321
0.000000	0.696347	1520.052246
0.000000	0.696584	1485.809814
0.000000	0.696821	1460.047241
0.000000	0.697058	1449.111938
0.000000	0.697295	1448.968140
0.000000	0.697533	1456.398315
0.000000	0.697770	1470.867065
0.000000	0.698007	1490.935913
0.000000	0.698244	1508.302734
0.000000	0.698481	1520.158569
0.000000	0.698718	1526.667236
0.000000	0.698956	1528.142456
0.000000	0.699193	1526.323975
0.000000	0.699430	1522.723877
0.000000	0.699667	1519.701050
0.000000	0.699904	1520.765015
0.000000	0.700141	1529.025757
0.000000	0.700379	1534.596680
0.000000	0.700616	1534.201416
0.000000	0.700853	1528.536865
0.000000	0.701090	1519.759033
0.000000	0.701327	1510.479980
0.000000	0.701565	1499.843994
0.000000	0.701802	1487.626831
0.000000	0.702039	1475.912109
0.000000	0.702276	1463.203857
0.000000	0.702513	1448.764893
0.000000	0.702750	1434.488159
0.000000	0.702988	1422.859253
0.000000	0.703225	1416.107910
0.000000	0.703462	1415.615845
0.000000	0.703699	1421.076050
0.000000	0.703936	1430.731445
0.000000	0.704174	1439.754150
0.000000	0.704411	1442.128052
0.000000	0.704648	1436.598389
0.000000	0.704885	1423.596313
0.000000	0.705122	1404.035278
0.000000	0.705359	1377.606445
0.000000	0.705597	1345.239014
0.000000	0.705834	1310.679321
0.000000	0.706071	1279.197388
0.000000	0.706308	1254.961914
0.000000	0.706545	1240.073120
0.000000	0.706782	1222.953369
0.000000	0.707020	1203.415649
0.000000	0.707257	1183.786011
0.000000	0.707494	1167.484863
0.000000	0.707731	1154.472168
0.000000	0.707968	1144.167480
0.000000	0.708205	1135.443604
0.000000	0.708443	1127.889282
0.000000	0.708680	1120.925537
0.000000	0.708917	1114.583984
0.000000	0.709154	1108.706421
0.000000	0.709391	1103.058838
0.000000	0.709629	1098.409790
0.000000	0.709866	1095.643188
0.000000	0.710103	1094.439087
0.000000	0.710340	1092.585571
0.000000	0.710577	1089.065796
0.000000	0.710814	1085.719971
0.000000	0.711052	1082.275024
0.000000	0.711289	1075.837280
0.000000	0.711526	1068.179321
0.000000	0.711763	1061.179932
0.000000	0.712000	1058.435303
0.000000	0.712237	1063.875610
0.000000	0.712475	1072.847778
0.000000	0.712712	1084.083740
0.000000	0.712949	1094.782349
0.000000	0.713186	1105.040894
0.000000	0.713423	1112.702393
0.000000	0.713661	1114.976074
0.000000	0.713898	1114.182983
0.000000	0.714135	1115.879517
0.000000	0.714372	1119.344360
0.000000	0.714609	1127.410278
0.000000	0.714846	1141.354736
0.000000	0.715084	1159.020020
0.000000	0.715321	1176.554199
0.000000	0.715558	1191.322632
0.000000	0.715795	1201.798462
0.000000	0.716032	1209.293579
0.000000	0.716269	1216.995605
0.000000	0.716507	1225.718628
0.000000	0.716744	1235.475830
0.000000	0.716981	1245.381104
0.000000	0.717218	1255.060303
0.000000	0.717455	1264.894531
0.000000	0.717692	1276.108154
0.000000	0.717930	1287.784790
0.000000	0.718167	1297.531982
0.000000	0.718404	1303.315063
0.000000	0.718641	1306.381714
0.000000	0.718878	1306.963623
0.000000	0.719115	1305.467041
0.000000	0.719353	1303.210693
0.000000	0.719590	1301.782104
0.000000	0.719827	1302.921875
0.000000	0.720064	1306.576172
0.000000	0.720301	1313.113037
0.000000	0.720539	1322.758423
0.000000	0.720776	1333.178101
0.000000	0.721013	1346.037720
0.000000	0.721250	1362.809204
0.000000	0.721487	1385.477783
0.000000	0.721724	1416.153320
0.000000	0.721962	1448.665039
0.000000	0.722199	1475.719604
0.000000	0.722436	1496.908203
0.000000	0.722673	1512.765747
0.000000	0.722910	1522.994263
0.000000	0.723148	1526.355469
0.000000	0.723385	1521.879150
0.000000	0.723622	1510.534180
0.000000	0.723859	1492.254272
0.000000	0.724096	1468.166870
0.000000	0.724333	1442.942505
0.000000	0.724571	1421.742676
0.000000	0.724808	1406.409668
0.000000	0.725045	1399.318726
0.000000	0.725282	1397.142822
0.000000	0.725519	1397.643799
0.000000	0.725756	1402.418579
0.000000	0.725994	1411.810181
0.000000	0.726231	1426.319336
0.000000	0.726468	1446.406738
0.000000	0.726705	1468.848267
0.000000	0.726942	1480.590820
0.000000	0.727179	1481.146484
0.000000	0.727417	1470.828857
0.000000	0.727654	1451.991333
0.000000	0.727891	1427.443359
0.000000	0.728128	1400.549927
0.000000	0.728365	1375.903809
0.000000	0.728603	1359.012451
0.000000	0.728840	1353.823364
0.000000	0.729077	1351.749023
0.000000	0.729314	1351.746216
0.000000	0.729551	1352.662354
0.000000	0.729788	1354.964233
0.000000	0.730026	1357.965576
0.000000	0.730263	1360.593628
0.000000	0.730500	1363.179199
0.000000	0.730737	1366.428711
0.000000	0.730974	1370.145508
0.000000	0.731211	1374.098267
0.000000	0.731449	1378.826294
0.000000	0.731686	1384.513306
0.000000	0.731923	1389.122192
0.000000	0.732160	1390.251953
0.000000	0.732397	1388.496582
0.000000	0.732635	1385.570313
0.000000	0.732872	1380.739624
0.000000	0.733109	1376.177856
0.000000	0.733346	1371.262939
0.000000	0.733583	1367.412720
0.000000	0.733820	1363.997070
0.000000	0.734058	1360.122192
0.000000	0.734295	1355.603027
0.000000	0.734532	1351.707031
0.000000	0.734769	1350.237061
0.000000	0.735006	1352.837524
0.000000	0.735243	1359.239746
0.000000	0.735481	1370.934937
0.000000	0.735718	1386.749023
0.000000	0.735955	1406.428589
0.000000	0.736192	1429.912842
0.000000	0.736429	1455.657715
0.000000	0.736667	1471.310181
0.000000	0.736904	1474.118652
0.000000	0.737141	1465.806641
0.000000	0.737378	1447.889282
0.000000	0.737615	1421.039795
0.000000	0.737852	1388.039429
0.000000	0.738090	1354.088745
0.000000	0.738327	1324.765625
0.000000	0.738564	1306.665771
0.000000	0.738801	1300.245361
0.000000	0.739038	1297.709717
0.000000	0.739275	1297.518433
0.000000	0.739513	1300.117310
0.000000	0.739750	1305.079346
0.000000	0.739987	1310.782227
0.000000	0.740224	1319.106567
0.000000	0.740461	1329.334595
0.000000	0.740698	1340.926025
0.000000	0.740936	1353.164063
0.000000	0.741173	1366.240234
0.000000	0.741410	1379.544434
0.000000	0.741647	1393.187500
0.000000	0.741884	1406.176270
0.000000	0.742122	1414.306885
0.000000	0.742359	1419.824585
0.000000	0.742596	1424.837158
0.000000	0.742833	1425.909058
0.000000	0.743070	1421.158447
0.000000	0.743307	1411.194458
0.000000	0.743545	1396.429443
0.000000	0.743782	1376.779541
0.000000	0.744019	1354.625244
0.000000	0.744256	1332.863525
0.000000	0.744493	1314.434326
0.000000	0.744730	1301.663818
0.000000	0.744968	1292.937256
0.000000	0.745205	1287.132324
0.000000	0.745442	1282.869385
0.000000	0.745679	1279.446899
0.000000	0.745916	1276.821777
0.000000	0.746154	1274.570068
0.000000	0.746391	1272.033569
0.000000	0.746628	1268.639893
0.000000	0.746865	1262.435791
0.000000	0.747102	1254.597168
0.000000	0.747339	1245.481689
0.000000	0.747577	1236.160156
0.000000	0.747814	1228.239502
0.000000	0.748051	1225.285522
0.000000	0.748288	1224.923950
0.000000	0.748525	1227.764771
0.000000	0.748762	1236.044678
0.000000	0.749000	1244.224487
0.000000	0.749237	1248.688110
0.000000	0.749474	1250.184204
0.000000	0.749711	1250.610229
0.000000	0.749948	1252.624023
0.000000	0.750185	1256.472900
0.000000	0.750423	1262.859009
0.000000	0.750660	1272.668823
0.000000	0.750897	1281.403442
0.000000	0.751134	1291.693604
0.000000	0.751371	1306.964233
0.000000	0.751609	1330.935547
0.000000	0.751846	1356.069580
0.000000	0.752083	1373.590942
0.000000	0.752320	1382.889404
0.000000	0.752557	1384.440430
0.000000	0.752794	1380.447510
0.000000	0.753032	1370.892334
0.000000	0.753269	1356.157104
0.000000	0.753506	1336.468628
0.000000	0.753743	1315.150391
0.000000	0.753980	1296.692993
0.000000	0.754218	1284.584595
0.000000	0.754455	1274.949707
0.000000	0.754692	1266.278198
0.000000	0.754929	1259.936890
0.000000	0.755166	1255.666260
0.000000	0.755403	1250.565918
0.000000	0.755641	1245.629272
0.000000	0.755878	1240.982544
0.000000	0.756115	1236.196533
0.000000	0.756352	1231.856812
0.000000	0.756589	1228.718262
0.000000	0.756826	1226.920776
0.000000	0.757064	1224.969482
0.000000	0.757301	1222.194580
0.000000	0.757538	1219.255981
0.000000	0.757775	1217.121826
0.000000	0.758012	1216.562134
0.000000	0.758249	1217.859253
0.000000	0.758487	1220.770630
0.000000	0.758724	1226.454834
0.000000	0.758961	1236.606934
0.000000	0.759198	1249.441406
0.000000	0.759435	1266.234497
0.000000	0.759672	1288.113403
0.000000	0.759910	1309.620117
0.000000	0.760147	1334.617188
0.000000	0.760384	1359.513672
0.000000	0.760621	1386.094604
0.000000	0.760858	1410.953003
0.000000	0.761096	1435.335938
0.000000	0.761333	1461.352295
0.000000	0.761570	1489.627808
0.000000	0.761807	1520.324463
0.000000	0.762044	1553.638184
0.000000	0.762281	1579.913330
0.000000	0.762519	1594.548828
0.000000	0.762756	1600.941895
0.000000	0.762993	1602.764526
0.000000	0.763230	1603.326904
0.000000	0.763467	1607.497314
0.000000	0.763704	1622.220337
0.000000	0.763942	1651.961304
0.000000	0.764179	1699.709717
0.000000	0.764416	1743.805176
0.000000	0.764653	1778.133301
0.000000	0.764890	1803.138062
0.000000	0.765128	1819.636475
0.000000	0.765365	1829.414551
0.000000	0.765602	1835.436035
0.000000	0.765839	1837.979980
0.000000	0.766076	1837.328735
0.000000	0.766313	1836.240967
0.000000	0.766551	1835.017334
0.000000	0.766788	1827.112549
0.000000	0.767025	1811.729248
0.000000	0.767262	1789.293579
0.000000	0.767499	1758.437500
0.000000	0.767736	1719.275879
0.000000	0.767974	1675.438599
0.000000	0.768211	1631.417847
0.000000	0.768448	1592.128418
0.000000	0.768685	1561.193237
0.000000	0.768922	1542.371704
0.000000	0.769159	1535.861572
0.000000	0.769397	1540.156128
0.000000	0.769634	1558.189697
0.000000	0.769871	1584.968994
0.000000	0.770108	1604.163086
0.000000	0.770345	1613.109253
0.000000	0.770583	1610.893066
0.000000	0.770820	1597.566406
0.000000	0.771057	1574.613647
0.000000	0.771294	1546.748169
0.000000	0.771531	1520.447998
0.000000	0.771769	1504.397705
0.000000	0.772006	1505.616577
0.000000	0.772243	1513.511719
0.000000	0.772480	1524.611206
0.000000	0.772717	1531.005737
0.000000	0.772954	1533.842773
0.000000	0.773192	1536.002197
0.000000	0.773429	1539.318726
0.000000	0.773666	1544.533203
0.000000	0.773903	1553.313843
0.000000	0.774140	1567.736816
0.000000	0.774377	1583.344360
0.000000	0.774615	1602.532104
0.000000	0.774852	1625.002075
0.000000	0.775089	1650.743408
0.000000	0.775326	1672.823853
0.000000	0.775563	1688.647827
0.000000	0.775800	1700.707520
0.000000	0.776038	1711.727539
0.000000	0.776275	1723.394165
0.000000	0.776512	1736.798218
0.000000	0.776749	1752.987183
0.000000	0.776986	1774.117554
0.000000	0.777223	1802.074707
0.000000	0.777461	1828.227173
0.000000	0.777698	1845.503174
0.000000	0.777935	1853.922974
0.000000	0.778172	1853.592773
0.000000	0.778409	1845.881958
0.000000	0.778647	1829.764771
0.000000	0.778884	1804.350342
0.000000	0.779121	1769.529419
0.000000	0.779358	1728.880737
0.000000	0.779595	1686.313599
0.000000	0.779832	1646.823486
0.000000	0.780070	1617.466431
0.000000	0.780307	1602.370605
0.000000	0.780544	1594.281860
0.000000	0.780781	1587.771606
0.000000	0.781018	1581.977051
0.000000	0.781255	1574.118286
0.000000	0.781493	1564.296143
0.000000	0.781730	1551.501709
0.000000	0.781967	1535.614014
0.000000	0.782204	1516.386108
0.000000	0.782441	1493.448120
0.000000	0.782679	1470.215332
0.000000	0.782916	1449.312256
0.000000	0.783153	1424.640625
0.000000	0.783390	1396.809814
0.000000	0.783627	1360.213379
0.000000	0.783864	1339.591064
0.000000	0.784102	1328.824585
0.000000	0.784339	1316.105835
0.000000	0.784576	1312.341309
0.000000	0.784813	1312.686768
0.000000	0.785050	1314.749023
0.000000	0.785287	1318.166748
0.000000	0.785525	1322.071655
0.000000	0.785762	1325.294067
0.000000	0.785999	1331.394653
0.000000	0.786236	1342.666870
0.000000	0.786473	1357.818359
0.000000	0.786711	1376.846924
0.000000	0.786948	1397.581787
0.000000	0.787185	1415.505737
0.000000	0.787422	1429.481567
0.000000	0.787659	1440.519165
0.000000	0.787896	1450.833252
0.000000	0.788134	1463.895142
0.000000	0.788371	1482.431396
0.000000	0.788608	1496.283203
0.000000	0.788845	1505.973511
0.000000	0.789082	1511.714233
0.000000	0.789319	1513.654541
0.000000	0.789557	1509.505249
0.000000	0.789794	1499.614136
0.000000	0.790031	1484.515259
0.000000	0.790268	1466.287964
0.000000	0.790505	1448.531250
0.000000	0.790743	1430.981323
0.000000	0.790980	1412.070801
0.000000	0.791217	1395.154663
0.000000	0.791454	1382.981812
0.000000	0.791691	1373.677856
0.000000	0.791928	1367.275024
0.000000	0.792166	1362.324463
0.000000	0.792403	1360.038696
0.000000	0.792640	1360.463501
0.000000	0.792877	1363.814087
0.000000	0.793114	1370.066162
0.000000	0.793351	1376.245605
0.000000	0.793589	1382.295044
0.000000	0.793826	1386.185913
0.000000	0.794063	1386.998657
0.000000	0.794300	1386.161987
0.000000	0.794537	1385.062134
0.000000	0.794774	1382.980225
0.000000	0.795012	1379.440674
0.000000	0.795249	1373.670166
0.000000	0.795486	1366.113403
0.000000	0.795723	1357.633301
0.000000	0.795960	1349.341431
0.000000	0.796197	1342.015991
0.000000	0.796435	1335.631592
0.000000	0.796672	1329.049316
0.000000	0.796909	1322.461792
0.000000	0.797146	1315.419556
0.000000	0.797383	1307.335083
0.000000	0.797621	1298.393555
0.000000	0.797858	1289.485840
0.000000	0.798095	1281.346069
0.000000	0.798332	1273.273438
0.000000	0.798569	1264.913208
0.000000	0.798806	1257.524902
0.000000	0.799044	1251.451050
0.000000	0.799281	1245.808228
0.000000	0.799518	1240.692139
0.000000	0.799755	1236.783569
0.000000	0.799992	1233.904297
0.000000	0.800230	1233.290161
0.000000	0.800467	1235.387451
0.000000	0.800704	1240.940918
0.000000	0.800941	1249.322144
0.000000	0.801178	1259.640503
0.000000	0.801415	1271.849731
0.000000	0.801653	1285.469604
0.000000	0.801890	1299.765625
0.000000	0.802127	1311.193359
0.000000	0.802364	1319.249878
0.000000	0.802601	1325.845337
0.000000	0.802838	1333.497192
0.000000	0.803076	1344.749390
0.000000	0.803313	1362.049072
0.000000	0.803550	1375.800537
0.000000	0.803787	1381.707275
0.000000	0.804024	1378.785156
0.000000	0.804261	1367.641846
0.000000	0.804499	1349.835571
0.000000	0.804736	1327.548828
0.000000	0.804973	1303.729980
0.000000	0.805210	1282.503906
0.000000	0.805447	1266.105835
0.000000	0.805685	1249.699585
0.000000	0.805922	1235.852783
0.000000	0.806159	1228.031372
0.000000	0.806396	1219.208740
0.000000	0.806633	1218.304810
0.000000	0.806870	1221.264404
0.000000	0.807108	1225.691650
0.000000	0.807345	1231.640747
0.000000	0.807582	1238.771118
0.000000	0.807819	1246.890625
0.000000	0.808056	1256.422974
0.000000	0.808293	1265.586914
0.000000	0.808531	1275.678345
0.000000	0.808768	1288.884766
0.000000	0.809005	1307.148315
0.000000	0.809242	1330.899658
0.000000	0.809479	1360.813110
0.000000	0.809717	1397.118042
0.000000	0.809954	1435.438232
0.000000	0.810191	1476.067871
0.000000	0.810428	1508.701660
0.000000	0.810665	1534.568359
0.000000	0.810902	1555.592773
0.000000	0.811140	1575.583252
0.000000	0.811377	1593.088135
0.000000	0.811614	1614.126465
0.000000	0.811851	1647.058350
0.000000	0.812088	1676.176147
0.000000	0.812325	1705.564941
0.000000	0.812563	1730.548462
0.000000	0.812800	1751.338745
0.000000	0.813037	1766.946167
0.000000	0.813274	1775.955444
0.000000	0.813511	1779.212402
0.000000	0.813748	1777.300415
0.000000	0.813986	1770.682007
0.000000	0.814223	1758.900635
0.000000	0.814460	1743.575317
0.000000	0.814697	1730.571533
0.000000	0.814934	1716.029297
0.000000	0.815172	1704.943726
0.000000	0.815409	1704.470581
0.000000	0.815646	1708.049194
0.000000	0.815883	1716.919556
0.000000	0.816120	1734.314087
0.000000	0.816357	1755.191406
0.000000	0.816595	1768.540039
0.000000	0.816832	1773.859741
0.000000	0.817069	1771.475342
0.000000	0.817306	1764.404175
0.000000	0.817543	1752.565308
0.000000	0.817780	1736.267578
0.000000	0.818018	1718.258789
0.000000	0.818255	1700.935181
0.000000	0.818492	1684.572266
0.000000	0.818729	1672.043457
0.000000	0.818966	1661.909424
0.000000	0.819204	1649.815430
0.000000	0.819441	1635.847534
0.000000	0.819678	1620.032837
0.000000	0.819915	1602.288940
0.000000	0.820152	1583.816650
0.000000	0.820389	1565.793701
0.000000	0.820627	1547.471436
0.000000	0.820864	1530.594849
0.000000	0.821101	1515.162720
0.000000	0.821338	1501.602539
0.000000	0.821575	1490.145386
0.000000	0.821812	1480.068481
0.000000	0.822050	1470.793579
0.000000	0.822287	1462.572510
0.000000	0.822524	1455.946899
0.000000	0.822761	1450.669556
0.000000	0.822998	1446.798096
0.000000	0.823236	1445.217773
0.000000	0.823473	1445.187500
0.000000	0.823710	1447.755859
0.000000	0.823947	1453.996216
0.000000	0.824184	1463.340332
0.000000	0.824421	1475.096191
0.000000	0.824659	1488.184326
0.000000	0.824896	1495.972412
0.000000	0.825133	1497.175659
0.000000	0.825370	1492.899902
0.000000	0.825607	1484.298950
0.000000	0.825844	1471.519287
0.000000	0.826082	1454.797729
0.000000	0.826319	1437.497192
0.000000	0.826556	1422.949463
0.000000	0.826793	1415.043579
0.000000	0.827030	1413.943726
0.000000	0.827267	1414.390991
0.000000	0.827505	1415.670898
0.000000	0.827742	1417.499268
0.000000	0.827979	1418.324707
0.000000	0.828216	1415.094849
0.000000	0.828453	1409.174805
0.000000	0.828691	1402.066650
0.000000	0.828928	1393.567993
0.000000	0.829165	1386.948853
0.000000	0.829402	1383.521851
0.000000	0.829639	1379.357056
0.000000	0.829876	1370.493164
0.000000	0.830114	1358.901001
0.000000	0.830351	1346.364990
0.000000	0.830588	1335.491821
0.000000	0.830825	1325.343262
0.000000	0.831062	1314.775269
0.000000	0.831299	1306.442871
0.000000	0.831537	1304.308960
0.000000	0.831774	1307.372559
0.000000	0.832011	1310.827026
0.000000	0.832248	1311.784668
0.000000	0.832485	1309.455566
0.000000	0.832722	1304.347656
0.000000	0.832960	1297.304443
0.000000	0.833197	1287.817261
0.000000	0.833434	1278.862549
0.000000	0.833671	1273.512939
0.000000	0.833908	1268.514771
0.000000	0.834146	1264.200806
0.000000	0.834383	1262.509766
0.000000	0.834620	1267.916138
0.000000	0.834857	1276.560669
0.000000	0.835094	1289.347534
0.000000	0.835331	1302.044678
0.000000	0.835569	1317.775757
0.000000	0.835806	1338.340088
0.000000	0.836043	1364.795288
0.000000	0.836280	1390.456055
0.000000	0.836517	1406.793457
0.000000	0.836754	1413.396118
0.000000	0.836992	1410.293213
0.000000	0.837229	1399.441650
0.000000	0.837466	1385.235229
0.000000	0.837703	1372.202271
0.000000	0.837940	1366.079956
0.000000	0.838178	1373.219849
0.000000	0.838415	1386.009766
0.000000	0.838652	1406.523926
0.000000	0.838889	1435.517578
0.000000	0.839126	1473.703735
0.000000	0.839363	1518.337280
0.000000	0.839601	1557.372437
0.000000	0.839838	1589.033813
0.000000	0.840075	1612.618286
0.000000	0.840312	1629.251221
0.000000	0.840549	1640.075317
0.000000	0.840786	1646.128174
0.000000	0.841024	1646.183960
0.000000	0.841261	1636.135254
0.000000	0.841498	1617.584351
0.000000	0.841735	1592.602783
0.000000	0.841972	1565.252075
0.000000	0.842210	1537.423584
0.000000	0.842447	1507.555786
0.000000	0.842684	1485.546143
0.000000	0.842921	1464.391602
0.000000	0.843158	1446.791870
0.000000	0.843395	1431.989746
0.000000	0.843633	1418.937500
0.000000	0.843870	1406.441406
0.000000	0.844107	1394.543335
0.000000	0.844344	1383.196655
0.000000	0.844581	1373.969727
0.000000	0.844818	1370.849854
0.000000	0.845056	1371.296631
0.000000	0.845293	1373.614136
0.000000	0.845530	1377.722412
0.000000	0.845767	1382.723633
0.000000	0.846004	1388.886841
0.000000	0.846241	1395.790894
0.000000	0.846479	1400.747314
0.000000	0.846716	1406.497681
0.000000	0.846953	1415.003784
0.000000	0.847190	1425.014282
0.000000	0.847427	1436.051514
0.000000	0.847665	1447.418701
0.000000	0.847902	1457.188965
0.000000	0.848139	1465.713867
0.000000	0.848376	1473.076904
0.000000	0.848613	1481.555664
0.000000	0.848850	1492.793945
0.000000	0.849088	1506.268921
0.000000	0.849325	1519.553101
0.000000	0.849562	1530.526245
0.000000	0.849799	1535.686401
0.000000	0.850036	1532.807251
0.000000	0.850273	1521.538208
0.000000	0.850511	1505.224854
0.000000	0.850748	1486.661011
0.000000	0.850985	1469.312378
0.000000	0.851222	1458.574219
0.000000	0.851459	1458.143188
0.000000	0.851697	1466.621948
0.000000	0.851934	1480.644409
0.000000	0.852171	1497.947144
0.000000	0.852408	1514.568359
0.000000	0.852645	1529.228027
0.000000	0.852882	1538.359497
0.000000	0.853120	1542.054199
0.000000	0.853357	1541.609863
0.000000	0.853594	1537.891724
0.000000	0.853831	1531.409180
0.000000	0.854068	1522.868286
0.000000	0.854305	1516.132080
0.000000	0.854543	1511.624878
0.000000	0.854780	1510.237549
0.000000	0.855017	1513.342285
0.000000	0.855254	1517.701416
0.000000	0.855491	1522.459595
0.000000	0.855729	1527.089111
0.000000	0.855966	1530.026733
0.000000	0.856203	1532.385498
0.000000	0.856440	1534.759155
0.000000	0.856677	1536.995605
0.000000	0.856914	1538.864868
0.000000	0.857152	1538.601807
0.000000	0.857389	1536.472534
0.000000	0.857626	1532.240845
0.000000	0.857863	1525.673218
0.000000	0.858100	1517.436401
0.000000	0.858337	1508.031982
0.000000	0.858575	1498.847290
0.000000	0.858812	1490.409180
0.000000	0.859049	1483.137573
0.000000	0.859286	1476.700073
0.000000	0.859523	1470.343140
0.000000	0.859761	1464.961670
0.000000	0.859998	1461.761230
0.000000	0.860235	1461.410645
0.000000	0.860472	1460.762695
0.000000	0.860709	1458.904053
0.000000	0.860946	1455.198364
0.000000	0.861184	1448.896851
0.000000	0.861421	1441.300171
0.000000	0.861658	1431.717773
0.000000	0.861895	1418.775146
0.000000	0.862132	1403.902222
0.000000	0.862369	1389.827393
0.000000	0.862607	1377.754028
0.000000	0.862844	1367.250732
0.000000	0.863081	1358.816284
0.000000	0.863318	1350.711182
0.000000	0.863555	1342.670532
0.000000	0.863792	1334.268677
0.000000	0.864030	1325.861328
0.000000	0.864267	1318.470703
0.000000	0.864504	1311.743530
0.000000	0.864741	1298.185669
0.000000	0.864978	1277.643433
0.000000	0.865215	1254.295532
0.000000	0.865453	1231.696899
0.000000	0.865690	1214.013550
0.000000	0.865927	1203.709106
0.000000	0.866164	1198.949707
0.000000	0.866401	1197.867920
0.000000	0.866639	1201.822388
0.000000	0.866876	1208.837158
0.000000	0.867113	1215.647705
0.000000	0.867350	1223.645630
0.000000	0.867587	1232.453125
0.000000	0.867824	1241.188599
0.000000	0.868062	1252.111084
0.000000	0.868299	1265.724854
0.000000	0.868536	1281.390503
0.000000	0.868773	1299.175171
0.000000	0.869010	1317.063599
0.000000	0.869247	1330.470337
0.000000	0.869485	1339.925293
0.000000	0.869722	1348.166626
0.000000	0.869959	1354.678833
0.000000	0.870196	1359.021118
0.000000	0.870433	1359.337158
0.000000	0.870671	1351.424072
0.000000	0.870908	1337.308960
0.000000	0.871145	1319.065796
0.000000	0.871382	1299.684082
0.000000	0.871619	1282.014038
0.000000	0.871856	1270.631226
0.000000	0.872094	1266.145142
0.000000	0.872331	1265.299316
0.000000	0.872568	1264.579346
0.000000	0.872805	1263.151001
0.000000	0.873042	1262.899536
0.000000	0.873279	1265.380615
0.000000	0.873517	1265.211548
0.000000	0.873754	1263.499390
0.000000	0.873991	1262.206665
0.000000	0.874228	1261.924805
0.000000	0.874465	1264.280151
0.000000	0.874703	1273.025879
0.000000	0.874940	1287.841675
0.000000	0.875177	1308.118408
0.000000	0.875414	1333.647705
0.000000	0.875651	1362.332764
0.000000	0.875888	1389.251953
0.000000	0.876126	1414.980957
0.000000	0.876363	1440.039063
0.000000	0.876600	1466.481567
0.000000	0.876837	1494.138550
0.000000	0.877074	1516.688843
0.000000	0.877312	1532.560181
0.000000	0.877549	1541.988281
0.000000	0.877786	1547.139160
0.000000	0.878023	1548.066162
0.000000	0.878260	1545.234741
0.000000	0.878497	1538.421875
0.000000	0.878735	1529.505493
0.000000	0.878972	1517.772827
0.000000	0.879209	1502.786377
0.000000	0.879446	1486.081299
0.000000	0.879683	1470.975586
0.000000	0.879920	1456.355835
0.000000	0.880158	1446.508911
0.000000	0.880395	1438.566040
0.000000	0.880632	1435.917236
0.000000	0.880869	1436.438110
0.000000	0.881106	1437.184570
0.000000	0.881343	1434.883423
0.000000	0.881581	1431.346924
0.000000	0.881818	1427.407104
0.000000	0.882055	1424.740356
0.000000	0.882292	1424.679932
0.000000	0.882529	1427.216675
0.000000	0.882766	1431.761597
0.000000	0.883004	1435.483276
0.000000	0.883241	1440.723511
0.000000	0.883478	1447.814575
0.000000	0.883715	1458.737427
0.000000	0.883952	1472.586426
0.000000	0.884190	1489.881226
0.000000	0.884427	1512.723389
0.000000	0.884664	1542.000122
0.000000	0.884901	1576.684326
0.000000	0.885138	1613.055786
0.000000	0.885375	1645.753418
0.000000	0.885613	1669.112915
0.000000	0.885850	1683.039307
0.000000	0.886087	1689.251587
0.000000	0.886324	1689.426880
0.000000	0.886561	1684.648560
0.000000	0.886799	1674.948486
0.000000	0.887036	1662.026001
0.000000	0.887273	1650.542725
0.000000	0.887510	1643.455688
0.000000	0.887747	1636.099731
0.000000	0.887984	1630.038940
0.000000	0.888222	1628.155518
0.000000	0.888459	1628.905640
0.000000	0.888696	1632.862549
0.000000	0.888933	1640.854492
0.000000	0.889170	1654.995728
0.000000	0.889407	1672.094604
0.000000	0.889645	1683.808594
0.000000	0.889882	1686.169922
0.000000	0.890119	1682.049683
0.000000	0.890356	1672.936768
0.000000	0.890593	1659.952393
0.000000	0.890830	1643.781616
0.000000	0.891068	1627.690674
0.000000	0.891305	1616.205688
0.000000	0.891542	1613.210571
0.000000	0.891779	1613.192505
0.000000	0.892016	1612.871338
0.000000	0.892254	1610.883423
0.000000	0.892491	1604.448242
0.000000	0.892728	1593.370117
0.000000	0.892965	1578.642700
0.000000	0.893202	1562.190796
0.000000	0.893439	1543.205444
0.000000	0.893677	1521.568237
0.000000	0.893914	1502.987793
0.000000	0.894151	1489.796753
0.000000	0.894388	1478.204102
0.000000	0.894625	1469.946533
0.000000	0.894862	1463.404907
0.000000	0.895100	1459.459595
0.000000	0.895337	1457.575928
0.000000	0.895574	1458.071777
0.000000	0.895811	1463.179565
0.000000	0.896048	1470.687256
0.000000	0.896286	1476.781128
0.000000	0.896523	1483.925049
0.000000	0.896760	1495.081055
0.000000	0.896997	1513.421875
0.000000	0.897234	1541.965088
0.000000	0.897471	1583.947876
0.000000	0.897709	1642.027222
0.000000	0.897946	1700.463135
0.000000	0.898183	1750.087280
0.000000	0.898420	1788.649902
0.000000	0.898657	1815.094116
0.000000	0.898894	1830.003296
0.000000	0.899132	1835.060547
0.000000	0.899369	1829.218506
0.000000	0.899606	1811.667236
0.000000	0.899843	1781.889893
0.000000	0.900080	1741.586182
0.000000	0.900317	1692.567749
0.000000	0.900555	1637.991211
0.000000	0.900792	1582.140015
0.000000	0.901029	1530.485107
0.000000	0.901266	1490.931396
0.000000	0.901503	1467.453125
0.000000	0.901740	1445.043091
0.000000	0.901978	1424.394287
0.000000	0.902215	1408.739868
0.000000	0.902452	1398.848511
0.000000	0.902689	1395.137451
0.000000	0.902926	1393.976074
0.000000	0.903164	1394.599976
0.000000	0.903401	1398.347534
0.000000	0.903638	1404.268799
0.000000	0.903875	1408.857910
0.000000	0.904112	1413.140259
0.000000	0.904349	1416.540283
0.000000	0.904587	1418.531860
0.000000	0.904824	1414.857910
0.000000	0.905061	1407.074097
0.000000	0.905298	1396.256836
0.000000	0.905535	1383.104858
0.000000	0.905773	1369.711304
0.000000	0.906010	1359.678711
0.000000	0.906247	1356.726685
0.000000	0.906484	1361.351563
0.000000	0.906721	1370.705444
0.000000	0.906958	1381.698975
0.000000	0.907196	1392.567261
0.000000	0.907433	1400.219604
0.000000	0.907670	1404.933960
0.000000	0.907907	1409.280640
0.000000	0.908144	1413.541626
0.000000	0.908381	1415.293945
0.000000	0.908619	1413.938232
0.000000	0.908856	1412.336182
0.000000	0.909093	1412.263794
0.000000	0.909330	1417.182251
0.000000	0.909567	1432.638428
0.000000	0.909804	1460.755615
0.000000	0.910042	1498.635376
0.000000	0.910279	1539.287964
0.000000	0.910516	1578.006836
0.000000	0.910753	1613.363892
0.000000	0.910990	1643.586304
0.000000	0.911228	1663.975586
0.000000	0.911465	1674.358398
0.000000	0.911702	1676.964966
0.000000	0.911939	1672.745605
0.000000	0.912176	1662.240479
0.000000	0.912413	1647.697876
0.000000	0.912651	1632.589844
0.000000	0.912888	1619.863037
0.000000	0.913125	1610.105469
0.000000	0.913362	1604.791138
0.000000	0.913599	1596.970459
0.000000	0.913836	1586.832397
0.000000	0.914074	1574.825806
0.000000	0.914311	1560.769165
0.000000	0.914548	1546.602661
0.000000	0.914785	1531.021362
0.000000	0.915022	1514.298340
0.000000	0.915260	1496.687988
0.000000	0.915497	1481.994019
0.000000	0.915734	1474.853271
0.000000	0.915971	1474.486938
0.000000	0.916208	1475.530640
0.000000	0.916445	1476.371826
0.000000	0.916683	1475.643188
0.000000	0.916920	1472.860474
0.000000	0.917157	1468.558960
0.000000	0.917394	1462.302734
0.000000	0.917631	1453.679199
0.000000	0.917868	1442.138794
0.000000	0.918106	1427.657837
0.000000	0.918343	1412.337524
0.000000	0.918580	1399.716919
0.000000	0.918817	1389.172974
0.000000	0.919054	1377.683105
0.000000	0.919291	1367.518433
0.000000	0.919529	1358.431030
0.000000	0.919766	1345.284790
0.000000	0.920003	1329.179077
0.000000	0.920240	1310.842285
0.000000	0.920477	1292.673462
0.000000	0.920715	1277.927612
0.000000	0.920952	1266.438599
0.000000	0.921189	1260.501709
0.000000	0.921426	1259.432617
0.000000	0.921663	1259.991089
0.000000	0.921900	1260.485107
0.000000	0.922138	1260.448120
0.000000	0.922375	1257.292480
0.000000	0.922612	1256.500610
0.000000	0.922849	1255.611572
0.000000	0.923086	1255.559326
0.000000	0.923323	1255.228394
0.000000	0.923561	1256.722412
0.000000	0.923798	1260.514893
0.000000	0.924035	1265.739624
0.000000	0.924272	1272.312256
0.000000	0.924509	1280.477905
0.000000	0.924747	1288.381836
0.000000	0.924984	1294.520020
0.000000	0.925221	1300.214233
0.000000	0.925458	1304.495728
0.000000	0.925695	1307.680176
0.000000	0.925932	1310.933350
0.000000	0.926170	1313.910400
0.000000	0.926407	1317.095459
0.000000	0.926644	1320.849121
0.000000	0.926881	1323.089966
0.000000	0.927118	1324.927734
0.000000	0.927355	1326.350708
0.000000	0.927593	1328.021240
0.000000	0.927830	1331.663330
0.000000	0.928067	1338.060425
0.000000	0.928304	1347.400024
0.000000	0.928541	1360.636963
0.000000	0.928779	1378.080322
0.000000	0.929016	1399.017578
0.000000	0.929253	1420.034424
0.000000	0.929490	1442.535034
0.000000	0.929727	1466.544556
0.000000	0.929964	1488.493774
0.000000	0.930202	1507.700073
0.000000	0.930439	1517.809692
0.000000	0.930676	1520.137695
0.000000	0.930913	1516.655273
0.000000	0.931150	1507.537231
0.000000	0.931387	1494.341309
0.000000	0.931625	1480.572998
0.000000	0.931862	1469.564697
0.000000	0.932099	1460.175903
0.000000	0.932336	1452.192993
0.000000	0.932573	1446.237061
0.000000	0.932810	1441.937378
0.000000	0.933048	1439.577026
0.000000	0.933285	1441.146729
0.000000	0.933522	1450.658081
0.000000	0.933759	1469.392578
0.000000	0.933996	1495.473877
0.000000	0.934234	1527.145752
0.000000	0.934471	1563.577881
0.000000	0.934708	1602.895874
0.000000	0.934945	1643.027588
0.000000	0.935182	1672.852417
0.000000	0.935419	1691.947876
0.000000	0.935657	1700.604248
0.000000	0.935894	1700.083252
0.000000	0.936131	1691.510254
0.000000	0.936368	1675.099609
0.000000	0.936605	1650.480103
0.000000	0.936843	1621.514282
0.000000	0.937080	1593.204712
0.000000	0.937317	1570.846191
0.000000	0.937554	1561.699219
0.000000	0.937791	1564.268066
0.000000	0.938028	1570.171875
0.000000	0.938266	1570.082886
0.000000	0.938503	1565.323975
0.000000	0.938740	1558.061279
0.000000	0.938977	1547.926636
0.000000	0.939214	1535.864014
0.000000	0.939451	1521.653076
0.000000	0.939689	1509.117432
0.000000	0.939926	1498.224365
0.000000	0.940163	1487.869995
0.000000	0.940400	1478.525024
0.000000	0.940637	1475.875854
0.000000	0.940874	1483.734863
0.000000	0.941112	1492.760986
0.000000	0.941349	1503.627808
0.000000	0.941586	1517.592163
0.000000	0.941823	1533.096924
0.000000	0.942060	1547.697876
0.000000	0.942297	1563.552612
0.000000	0.942535	1581.935669
0.000000	0.942772	1603.736084
0.000000	0.943009	1628.664063
0.000000	0.943246	1654.386475
0.000000	0.943483	1677.235840
0.000000	0.943721	1699.773560
0.000000	0.943958	1719.555420
0.000000	0.944195	1734.662476
0.000000	0.944432	1745.901855
0.000000	0.944669	1750.657471
0.000000	0.944906	1749.703003
0.000000	0.945144	1743.897339
0.000000	0.945381	1730.708374
0.000000	0.945618	1707.906372
0.000000	0.945855	1674.658203
0.000000	0.946092	1631.319336
0.000000	0.946329	1580.831177
0.000000	0.946567	1526.551880
0.000000	0.946804	1473.076904
0.000000	0.947041	1427.015869
0.000000	0.947278	1395.520752
0.000000	0.947515	1375.430664
0.000000	0.947753	1367.458740
0.000000	0.947990	1366.081177
0.000000	0.948227	1369.583252
0.000000	0.948464	1376.501709
0.000000	0.948701	1388.187866
0.000000	0.948938	1406.014038
0.000000	0.949176	1430.520874
0.000000	0.949413	1460.210938
0.000000	0.949650	1489.258423
0.000000	0.949887	1511.295776
0.000000	0.950124	1526.830200
0.000000	0.950361	1535.943726
0.000000	0.950599	1539.173950
0.000000	0.950836	1538.172852
0.000000	0.951073	1532.675293
0.000000	0.951310	1523.228271
0.000000	0.951547	1510.842163
0.000000	0.951784	1499.209595
0.000000	0.952022	1492.578125
0.000000	0.952259	1489.302246
0.000000	0.952496	1487.953247
0.000000	0.952733	1487.415894
0.000000	0.952970	1486.515137
0.000000	0.953208	1484.985596
0.000000	0.953445	1482.507324
0.000000	0.953682	1478.660278
0.000000	0.953919	1472.517456
0.000000	0.954156	1465.274658
0.000000	0.954393	1457.653442
0.000000	0.954631	1450.435181
0.000000	0.954868	1443.564819
0.000000	0.955105	1438.665527
0.000000	0.955342	1436.626709
0.000000	0.955579	1435.821777
0.000000	0.955817	1436.460205
0.000000	0.956054	1440.917969
0.000000	0.956291	1449.743042
0.000000	0.956528	1463.323364
0.000000	0.956765	1481.853638
0.000000	0.957002	1501.219482
0.000000	0.957240	1522.269531
0.000000	0.957477	1540.493896
0.000000	0.957714	1552.148071
0.000000	0.957951	1558.916870
0.000000	0.958188	1565.612183
0.000000	0.958425	1573.840454
0.000000	0.958663	1585.805054
0.000000	0.958900	1606.134399
0.000000	0.959137	1638.861938
0.000000	0.959374	1673.339478
0.000000	0.959611	1710.166870
0.000000	0.959848	1743.142822
0.000000	0.960086	1766.410889
0.000000	0.960323	1779.461060
0.000000	0.960560	1782.268066
0.000000	0.960797	1777.511475
0.000000	0.961034	1766.415039
0.000000	0.961271	1749.960083
0.000000	0.961509	1731.292847
0.000000	0.961746	1717.972656
0.000000	0.961983	1717.328369
0.000000	0.962220	1735.607056
0.000000	0.962457	1761.635620
0.000000	0.962695	1791.912842
0.000000	0.962932	1823.742432
0.000000	0.963169	1853.546509
0.000000	0.963406	1879.333130
0.000000	0.963643	1900.674561
0.000000	0.963880	1918.659546
0.000000	0.964118	1935.776123
0.000000	0.964355	1954.360229
0.000000	0.964592	1976.415283
0.000000	0.964829	2003.938354
0.000000	0.965066	2037.626831
0.000000	0.965304	2079.133057
0.000000	0.965541	2123.897461
0.000000	0.965778	2159.951416
0.000000	0.966015	2185.579590
0.000000	0.966252	2200.125488
0.000000	0.966489	2203.869629
0.000000	0.966727	2197.921387
0.000000	0.966964	2183.966553
0.000000	0.967201	2166.267578
0.000000	0.967438	2150.206787
0.000000	0.967675	2140.582275
0.000000	0.967912	2140.455078
0.000000	0.968150	2140.143311
0.000000	0.968387	2139.212158
0.000000	0.968624	2141.549316
0.000000	0.968861	2140.781494
0.000000	0.969098	2140.953857
0.000000	0.969335	2142.879395
0.000000	0.969573	2139.766357
0.000000	0.969810	2135.140625
0.000000	0.970047	2123.406250
0.000000	0.970284	2104.375488
0.000000	0.970521	2076.893555
0.000000	0.970758	2039.329468
0.000000	0.970996	1990.507690
0.000000	0.971233	1932.970215
0.000000	0.971470	1871.416748
0.000000	0.971707	1810.644897
0.000000	0.971944	1749.115112
0.000000	0.972182	1686.913086
0.000000	0.972419	1625.679077
0.000000	0.972656	1570.255371
0.000000	0.972893	1527.054199
0.000000	0.973130	1502.524658
0.000000	0.973368	1485.880005
0.000000	0.973605	1472.428101
0.000000	0.973842	1460.129639
0.000000	0.974079	1448.455078
0.000000	0.974316	1436.821899
0.000000	0.974553	1421.810913
0.000000	0.974791	1408.225708
0.000000	0.975028	1397.007935
0.000000	0.975265	1386.707642
0.000000	0.975502	1378.619873
0.000000	0.975739	1372.321411
0.000000	0.975976	1368.930176
0.000000	0.976214	1367.650391
0.000000	0.976451	1369.040527
0.000000	0.976688	1372.453735
0.000000	0.976925	1375.736938
0.000000	0.977162	1377.733887
0.000000	0.977399	1379.215942
0.000000	0.977637	1376.704712
0.000000	0.977874	1372.374390
0.000000	0.978111	1366.659180
0.000000	0.978348	1360.306641
0.000000	0.978585	1355.645386
0.000000	0.978822	1355.604736
0.000000	0.979060	1357.510864
0.000000	0.979297	1360.768555
0.000000	0.979534	1366.291138
0.000000	0.979771	1372.402954
0.000000	0.980008	1376.752319
0.000000	0.980246	1381.812744
0.000000	0.980483	1386.641846
0.000000	0.980720	1390.618042
0.000000	0.980957	1393.746094
0.000000	0.981194	1396.810425
0.000000	0.981431	1399.657471
0.000000	0.981669	1401.019531
0.000000	0.981906	1401.213745
0.000000	0.982143	1400.893799
0.000000	0.982380	1400.307739
0.000000	0.982617	1399.269409
0.000000	0.982854	1397.647949
0.000000	0.983092	1395.633911
0.000000	0.983329	1394.108765
0.000000	0.983566	1394.002686
0.000000	0.983803	1396.218628
0.000000	0.984040	1399.008667
0.000000	0.984278	1401.221680
0.000000	0.984515	1404.143311
0.000000	0.984752	1408.171143
0.000000	0.984989	1413.473022
0.000000	0.985226	1420.236328
0.000000	0.985463	1427.489868
0.000000	0.985701	1435.586304
0.000000	0.985938	1445.208618
0.000000	0.986175	1457.950806
0.000000	0.986412	1474.625610
0.000000	0.986649	1495.901489
0.000000	0.986886	1520.526367
0.000000	0.987124	1549.181519
0.000000	0.987361	1581.935791
0.000000	0.987598	1611.043701
0.000000	0.987835	1635.193237
0.000000	0.988072	1653.332886
0.000000	0.988310	1665.433838
0.000000	0.988547	1674.112427
0.000000	0.988784	1684.257446
0.000000	0.989021	1695.743042
0.000000	0.989258	1703.114136
0.000000	0.989495	1706.182983
0.000000	0.989733	1704.745972
0.000000	0.989970	1696.080811
0.000000	0.990207	1680.909302
0.000000	0.990444	1660.736694
0.000000	0.990681	1637.425781
0.000000	0.990918	1616.604614
0.000000	0.991156	1602.506714
0.000000	0.991393	1602.488525
0.000000	0.991630	1609.141724
0.000000	0.991867	1617.897217
0.000000	0.992104	1629.737549
0.000000	0.992342	1640.357422
0.000000	0.992579	1649.081177
0.000000	0.992816	1658.512939
0.000000	0.993053	1667.239990
0.000000	0.993290	1672.564575
0.000000	0.993527	1677.017822
0.000000	0.993765	1681.855835
0.000000	0.994002	1688.411987
0.000000	0.994239	1698.372192
0.000000	0.994476	1714.856079
0.000000	0.994713	1739.106323
0.000000	0.994950	1762.286011
0.000000	0.995188	1781.854370
0.000000	0.995425	1797.792114
0.000000	0.995662	1813.491211
0.000000	0.995899	1823.797974
0.000000	0.996136	1830.494995
0.000000	0.996373	1828.141479
0.000000	0.996611	1819.178223
0.000000	0.996848	1805.036255
0.000000	0.997085	1784.198975
0.000000	0.997322	1758.820923
0.000000	0.997559	1724.663574
0.000000	0.997797	1683.433594
0.000000	0.998034	1639.111206
0.000000	0.998271	1598.592285
0.000000	0.998508	1570.608154
0.000000	0.998745	1553.373901
0.000000	0.998982	1537.839722
0.000000	0.999220	1523.589111
0.000000	0.999457	1510.405396
0.000000	0.999694	1498.283691
0.000000	0.999931	1487.296631
0.000000	1.000168	1477.921387
0.000000	1.000405	1471.226929
0.000000	1.000643	1467.568726
0.000000	1.000880	1467.070679
0.000000	1.001117	1470.619751
0.000000	1.001354	1479.597656
0.000000	1.001591	1496.080566
0.000000	1.001829	1520.961060
0.000000	1.002066	1553.913452
0.000000	1.002303	1594.776855
0.000000	1.002540	1642.287476
0.000000	1.002777	1682.940552
0.000000	1.003014	1712.824219
0.000000	1.003252	1731.426758
0.000000	1.003489	1737.598022
0.000000	1.003726	1731.885010
0.000000	1.003963	1715.181396
0.000000	1.004200	1686.593994
0.000000	1.004437	1645.819702
0.000000	1.004675	1597.162964
0.000000	1.004912	1547.884766
0.000000	1.005149	1505.354126
0.000000	1.005386	1476.483643
0.000000	1.005623	1466.223633
0.000000	1.005860	1463.815552
0.000000	1.006098	1467.100220
0.000000	1.006335	1476.817505
0.000000	1.006572	1494.961914
0.000000	1.006809	1524.366089
0.000000	1.007046	1566.235107
0.000000	1.007284	1619.654785
0.000000	1.007521	1682.992676
0.000000	1.007758	1740.755249
0.000000	1.007995	1787.473389
0.000000	1.008232	1822.006104
0.000000	1.008469	1844.939331
0.000000	1.008707	1857.850342
0.000000	1.008944	1863.130737
0.000000	1.009181	1862.211060
0.000000	1.009418	1856.938354
0.000000	1.009655	1851.666992
0.000000	1.009892	1850.402466
0.000000	1.010130	1857.106934
0.000000	1.010367	1868.475220
0.000000	1.010604	1876.008789
0.000000	1.010841	1882.276367
0.000000	1.011078	1890.635010
0.000000	1.011316	1903.207397
0.000000	1.011553	1921.485596
0.000000	1.011790	1949.268311
0.000000	1.012027	1989.453003
0.000000	1.012264	2027.295532
0.000000	1.012501	2059.216064
0.000000	1.012739	2085.898926
0.000000	1.012976	2108.476807
0.000000	1.013213	2127.267334
0.000000	1.013450	2145.155029
0.000000	1.013687	2162.461426
0.000000	1.013924	2178.616699
0.000000	1.014162	2191.273926
0.000000	1.014399	2200.173584
0.000000	1.014636	2198.472412
0.000000	1.014873	2185.694824
0.000000	1.015110	2181.018555
0.000000	1.015347	2180.551514
0.000000	1.015585	2167.676758
0.000000	1.015822	2152.136230
0.000000	1.016059	2134.541992
0.000000	1.016296	2111.383057
0.000000	1.016533	2085.801025
0.000000	1.016770	2066.775635
0.000000	1.017008	2057.965088
0.000000	1.017245	2063.539307
0.000000	1.017482	2071.906982
0.000000	1.017719	2082.289795
0.000000	1.017956	2092.813721
0.000000	1.018194	2098.638428
0.000000	1.018431	2099.208496
0.000000	1.018668	2093.282715
0.000000	1.018905	2080.396973
0.000000	1.019142	2060.083984
0.000000	1.019379	2031.434937
0.000000	1.019617	1995.087280
0.000000	1.019854	1953.603516
0.000000	1.020091	1911.049194
0.000000	1.020328	1871.637207
0.000000	1.020565	1841.051636
0.000000	1.020803	1816.484985
0.000000	1.021040	1792.266968
0.000000	1.021277	1770.623779
0.000000	1.021514	1753.469727
0.000000	1.021751	1743.507080
0.000000	1.021988	1739.848022
0.000000	1.022226	1741.743530
0.000000	1.022463	1748.883545
0.000000	1.022700	1761.282349
0.000000	1.022937	1778.484009
0.000000	1.023174	1800.534668
0.000000	1.023412	1826.167847
0.000000	1.023649	1853.535400
0.000000	1.023886	1880.217041
0.000000	1.024123	1900.288208
0.000000	1.024360	1911.710693
0.000000	1.024597	1916.059570
0.000000	1.024835	1912.284302
0.000000	1.025072	1900.017334
0.000000	1.025309	1879.431274
0.000000	1.025546	1851.895508
0.000000	1.025783	1821.032227
0.000000	1.026020	1790.930786
0.000000	1.026258	1766.696289
0.000000	1.026495	1751.520996
0.000000	1.026732	1743.458862
0.000000	1.026969	1743.827515
0.000000	1.027206	1751.242554
0.000000	1.027443	1765.314209
0.000000	1.027681	1786.726807
0.000000	1.027918	1810.861206
0.000000	1.028155	1837.963745
0.000000	1.028392	1869.212402
0.000000	1.028629	1904.271118
0.000000	1.028866	1937.775513
0.000000	1.029104	1955.724854
0.000000	1.029341	1957.937744
0.000000	1.029578	1945.328003
0.000000	1.029815	1918.728027
0.000000	1.030052	1877.799927
0.000000	1.030290	1825.286011
0.000000	1.030527	1767.183716
0.000000	1.030764	1710.079834
0.000000	1.031001	1662.090210
0.000000	1.031238	1633.648193
0.000000	1.031475	1624.710327
0.000000	1.031713	1621.259766
0.000000	1.031950	1621.585693
0.000000	1.032187	1624.450195
0.000000	1.032424	1628.969849
0.000000	1.032661	1634.549194
0.000000	1.032899	1641.462524
0.000000	1.033136	1650.392822
0.000000	1.033373	1660.674683
0.000000	1.033610	1668.036743
0.000000	1.033847	1674.146118
0.000000	1.034084	1678.960327
0.000000	1.034322	1681.451172
0.000000	1.034559	1682.873535
0.000000	1.034796	1683.391113
0.000000	1.035033	1682.444458
0.000000	1.035270	1680.539063
0.000000	1.035507	1677.065674
0.000000	1.035745	1671.594482
0.000000	1.035982	1663.669800
0.000000	1.036219	1654.188843
0.000000	1.036456	1643.749268
0.000000	1.036693	1629.346558
0.000000	1.036930	1613.042114
0.000000	1.037168	1595.743896
0.000000	1.037405	1575.986084
0.000000	1.037642	1558.877930
0.000000	1.037879	1544.232056
0.000000	1.038116	1529.745605
0.000000	1.038353	1515.772583
0.000000	1.038591	1503.654175
0.000000	1.038828	1494.355469
0.000000	1.039065	1485.952271
0.000000	1.039302	1478.224365
0.000000	1.039539	1471.707764
0.000000	1.039777	1467.229248
0.000000	1.040014	1464.407715
0.000000	1.040251	1463.305054
0.000000	1.040488	1463.109253
0.000000	1.040725	1465.049805
0.000000	1.040962	1469.152100
0.000000	1.041200	1472.804932
0.000000	1.041437	1478.304199
0.000000	1.041674	1485.940186
0.000000	1.041911	1494.320679
0.000000	1.042148	1502.189453
0.000000	1.042385	1510.360840
0.000000	1.042623	1518.886475
0.000000	1.042860	1527.853271
0.000000	1.043097	1536.514038
0.000000	1.043334	1545.447021
0.000000	1.043571	1555.095825
0.000000	1.043809	1565.191895
0.000000	1.044046	1575.425293
0.000000	1.044283	1584.488281
0.000000	1.044520	1591.841553
0.000000	1.044757	1595.178345
0.000000	1.044994	1595.633057
0.000000	1.045232	1596.131470
0.000000	1.045469	1596.561157
0.000000	1.045706	1596.369873
0.000000	1.045943	1596.997192
0.000000	1.046180	1598.227783
0.000000	1.046417	1600.742676
0.000000	1.046655	1604.033081
0.000000	1.046892	1608.773804
0.000000	1.047129	1614.541870
0.000000	1.047366	1618.576416
0.000000	1.047603	1621.565796
0.000000	1.047840	1624.314575
0.000000	1.048078	1626.598022
0.000000	1.048315	1628.806641
0.000000	1.048552	1630.735840
0.000000	1.048789	1632.293335
0.000000	1.049026	1633.164063
0.000000	1.049264	1633.086670
0.000000	1.049501	1632.751709
0.000000	1.049738	1632.252563
0.000000	1.049975	1632.746216
0.000000	1.050212	1634.239990
0.000000	1.050449	1636.833984
0.000000	1.050687	1642.157471
0.000000	1.050924	1648.347534
0.000000	1.051161	1654.568848
0.000000	1.051398	1661.878784
0.000000	1.051635	1670.251099
0.000000	1.051872	1678.658813
0.000000	1.052110	1686.823364
0.000000	1.052347	1694.701782
0.000000	1.052584	1703.477173
0.000000	1.052821	1713.686768
0.000000	1.053058	1726.278198
0.000000	1.053295	1740.526367
0.000000	1.053533	1755.343872
0.000000	1.053770	1768.663696
0.000000	1.054007	1780.918945
0.000000	1.054244	1789.511108
0.000000	1.054481	1791.218872
0.000000	1.054719	1787.515381
0.000000	1.054956	1780.268188
0.000000	1.055193	1769.987183
0.000000	1.055430	1758.357910
0.000000	1.055667	1750.175537
0.000000	1.055905	1749.925537
0.000000	1.056142	1752.345947
0.000000	1.056379	1754.661987
0.000000	1.056616	1756.235474
0.000000	1.056853	1758.161621
0.000000	1.057090	1760.145752
0.000000	1.057328	1762.005859
0.000000	1.057565	1762.705322
0.000000	1.057802	1761.338867
0.000000	1.058039	1757.460205
0.000000	1.058276	1751.182129
0.000000	1.058513	1741.930786
0.000000	1.058751	1729.610352
0.000000	1.058988	1714.577759
0.000000	1.059225	1697.170898
0.000000	1.059462	1682.381104
0.000000	1.059699	1672.178955
0.000000	1.059937	1665.105103
0.000000	1.060174	1658.435791
0.000000	1.060411	1650.744507
0.000000	1.060648	1642.727539
0.000000	1.060885	1635.127930
0.000000	1.061122	1627.600952
0.000000	1.061360	1620.625732
0.000000	1.061597	1612.867188
0.000000	1.061834	1604.956421
0.000000	1.062071	1596.700806
0.000000	1.062308	1588.308838
0.000000	1.062545	1580.691040
0.000000	1.062783	1574.617065
0.000000	1.063020	1570.420288
0.000000	1.063257	1570.867798
0.000000	1.063494	1577.004517
0.000000	1.063731	1588.728027
0.000000	1.063968	1602.809570
0.000000	1.064206	1619.710571
0.000000	1.064443	1642.439453
0.000000	1.064680	1672.114136
0.000000	1.064917	1709.151489
0.000000	1.065154	1754.043457
0.000000	1.065391	1790.575073
0.000000	1.065629	1815.799805
0.000000	1.065866	1826.666504
0.000000	1.066103	1823.336548
0.000000	1.066340	1807.231323
0.000000	1.066577	1781.293823
0.000000	1.066815	1750.105957
0.000000	1.067052	1722.642944
0.000000	1.067289	1703.001343
0.000000	1.067526	1694.160889
0.000000	1.067763	1683.232788
0.000000	1.068000	1669.608276
0.000000	1.068238	1653.427490
0.000000	1.068475	1633.960693
0.000000	1.068712	1611.697632
0.000000	1.068949	1588.980591
0.000000	1.069186	1567.323730
0.000000	1.069424	1548.096802
0.000000	1.069661	1531.653564
0.000000	1.069898	1517.436035
0.000000	1.070135	1507.065186
0.000000	1.070372	1499.818604
0.000000	1.070609	1496.144775
0.000000	1.070847	1493.687500
0.000000	1.071084	1491.302124
0.000000	1.071321	1489.131958
0.000000	1.071558	1487.509399
0.000000	1.071795	1485.407471
0.000000	1.072032	1483.141113
0.000000	1.072270	1480.991699
0.000000	1.072507	1480.025146
0.000000	1.072744	1481.416138
0.000000	1.072981	1485.938965
0.000000	1.073218	1492.477661
0.000000	1.073455	1500.107422
0.000000	1.073693	1508.249023
0.000000	1.073930	1515.495117
0.000000	1.074167	1521.980957
0.000000	1.074404	1527.340576
0.000000	1.074641	1527.254028
0.000000	1.074878	1524.038940
0.000000	1.075116	1519.422119
0.000000	1.075353	1513.626343
0.000000	1.075590	1508.105469
0.000000	1.075827	1507.992554
0.000000	1.076064	1509.746704
0.000000	1.076302	1509.098389
0.000000	1.076539	1506.816772
0.000000	1.076776	1503.182861
0.000000	1.077013	1499.167969
0.000000	1.077250	1495.071655
0.000000	1.077487	1491.307251
0.000000	1.077725	1486.694336
0.000000	1.077962	1481.524048
0.000000	1.078199	1475.271362
0.000000	1.078436	1467.988647
0.000000	1.078673	1461.728760
0.000000	1.078910	1458.346924
0.000000	1.079148	1457.240234
0.000000	1.079385	1461.341553
0.000000	1.079622	1470.460205
0.000000	1.079859	1484.148560
0.000000	1.080096	1499.957031
0.000000	1.080334	1511.768921
0.000000	1.080571	1522.320801
0.000000	1.080808	1532.944580
0.000000	1.081045	1537.362671
0.000000	1.081282	1537.264648
0.000000	1.081519	1534.208374
0.000000	1.081757	1528.965454
0.000000	1.081994	1524.387817
0.000000	1.082231	1522.622314
0.000000	1.082468	1516.667480
0.000000	1.082705	1507.285645
0.000000	1.082942	1495.818115
0.000000	1.083180	1483.287109
0.000000	1.083417	1473.936401
0.000000	1.083654	1470.947144
0.000000	1.083891	1473.235352
0.000000	1.084128	1483.839233
0.000000	1.084365	1503.033569
0.000000	1.084603	1532.309937
0.000000	1.084840	1572.544189
0.000000	1.085077	1622.740845
0.000000	1.085314	1674.058838
0.000000	1.085551	1719.195923
0.000000	1.085788	1757.467285
0.000000	1.086026	1788.655640
0.000000	1.086263	1812.700317
0.000000	1.086500	1828.341675
0.000000	1.086737	1835.513184
0.000000	1.086974	1835.270508
0.000000	1.087212	1827.262573
0.000000	1.087449	1810.145752
0.000000	1.087686	1784.122925
0.000000	1.087923	1751.134766
0.000000	1.088160	1715.013184
0.000000	1.088398	1680.680298
0.000000	1.088635	1653.215576
0.000000	1.088872	1640.163086
0.000000	1.089109	1642.959351
0.000000	1.089346	1652.389038
0.000000	1.089583	1669.479492
0.000000	1.089821	1692.619507
0.000000	1.090058	1722.871582
0.000000	1.090295	1755.123291
0.000000	1.090532	1782.164307
0.000000	1.090769	1802.156128
0.000000	1.091006	1813.952515
0.000000	1.091244	1815.737671
0.000000	1.091481	1807.547119
0.000000	1.091718	1790.559326
0.000000	1.091955	1765.153442
0.000000	1.092192	1733.590698
0.000000	1.092430	1699.237427
0.000000	1.092667	1667.992310
0.000000	1.092904	1645.556519
0.000000	1.093141	1632.259155
0.000000	1.093378	1620.218140
0.000000	1.093615	1608.649902
0.000000	1.093853	1598.568726
0.000000	1.094090	1590.037231
0.000000	1.094327	1584.364746
0.000000	1.094564	1582.391602
0.000000	1.094801	1585.039429
0.000000	1.095038	1593.587891
0.000000	1.095276	1606.396118
0.000000	1.095513	1622.586426
0.000000	1.095750	1636.872437
0.000000	1.095987	1645.271362
0.000000	1.096224	1647.037598
0.000000	1.096461	1641.542603
0.000000	1.096699	1630.676758
0.000000	1.096936	1614.537842
0.000000	1.097173	1594.356445
0.000000	1.097410	1572.685913
0.000000	1.097647	1555.265625
0.000000	1.097885	1547.741943
0.000000	1.098122	1550.577637
0.000000	1.098359	1560.073730
0.000000	1.098596	1577.509644
0.000000	1.098833	1604.228760
0.000000	1.099070	1640.834839
0.000000	1.099308	1687.851318
0.000000	1.099545	1738.477295
0.000000	1.099782	1780.873047
0.000000	1.100019	1813.710571
0.000000	1.100256	1835.764404
0.000000	1.100493	1846.258301
0.000000	1.100731	1845.454224
0.000000	1.100968	1833.610352
0.000000	1.101205	1812.011230
0.000000	1.101442	1782.927979
0.000000	1.101679	1750.742065
0.000000	1.101916	1720.005493
0.000000	1.102154	1694.968628
0.000000	1.102391	1671.194702
0.000000	1.102628	1641.889404
0.000000	1.102865	1607.127075
0.000000	1.103102	1567.128052
0.000000	1.103340	1526.655518
0.000000	1.103577	1491.683716
0.000000	1.103814	1468.688110
0.000000	1.104051	1457.377441
0.000000	1.104288	1450.059326
0.000000	1.104525	1446.292969
0.000000	1.104763	1445.897827
0.000000	1.105000	1448.063354
0.000000	1.105237	1452.875732
0.000000	1.105474	1459.577026
0.000000	1.105711	1468.393433
0.000000	1.105948	1478.977539
0.000000	1.106186	1491.445068
0.000000	1.106423	1505.610596
0.000000	1.106660	1520.932861
0.000000	1.106897	1535.407471
0.000000	1.107134	1550.484741
0.000000	1.107372	1564.539063
0.000000	1.107609	1575.882813
0.000000	1.107846	1585.989746
0.000000	1.108083	1596.107178
0.000000	1.108320	1607.755981
0.000000	1.108557	1621.131470
0.000000	1.108795	1637.109619
0.000000	1.109032	1657.372559
0.000000	1.109269	1680.603027
0.000000	1.109506	1705.730347
0.000000	1.109743	1726.521729
0.000000	1.109980	1744.926636
0.000000	1.110218	1761.829468
0.000000	1.110455	1776.380493
0.000000	1.110692	1784.327759
0.000000	1.110929	1784.908813
0.000000	1.111166	1779.833130
0.000000	1.111403	1767.685547
0.000000	1.111641	1747.842651
0.000000	1.111878	1720.351440
0.000000	1.112115	1686.443481
0.000000	1.112352	1650.743286
0.000000	1.112589	1616.966919
0.000000	1.112827	1592.121826
0.000000	1.113064	1572.159424
0.000000	1.113301	1552.962036
0.000000	1.113538	1534.689697
0.000000	1.113775	1519.289673
0.000000	1.114012	1506.835815
0.000000	1.114250	1497.940796
0.000000	1.114487	1491.541626
0.000000	1.114724	1486.685547
0.000000	1.114961	1482.263916
0.000000	1.115198	1477.372559
0.000000	1.115435	1471.329956
0.000000	1.115673	1464.402588
0.000000	1.115910	1457.635498
0.000000	1.116147	1453.313721
0.000000	1.116384	1452.425293
0.000000	1.116621	1453.620605
0.000000	1.116859	1457.009644
0.000000	1.117096	1462.740356
0.000000	1.117333	1471.660034
0.000000	1.117570	1484.029297
0.000000	1.117807	1497.124146
0.000000	1.118044	1509.252319
0.000000	1.118282	1520.459839
0.000000	1.118519	1528.911011
0.000000	1.118756	1536.163940
0.000000	1.118993	1542.081177
0.000000	1.119230	1546.688599
0.000000	1.119467	1550.914917
0.000000	1.119705	1554.987061
0.000000	1.119942	1559.672607
0.000000	1.120179	1564.884399
0.000000	1.120416	1572.394287
0.000000	1.120653	1579.973267
0.000000	1.120890	1586.525146
0.000000	1.121128	1592.872681
0.000000	1.121365	1599.424927
0.000000	1.121602	1605.178345
0.000000	1.121839	1610.278687
0.000000	1.122076	1615.609131
0.000000	1.122313	1622.032959
0.000000	1.122551	1629.446777
0.000000	1.122788	1638.389404
0.000000	1.123025	1648.551514
0.000000	1.123262	1658.476563
0.000000	1.123499	1667.769775
0.000000	1.123737	1677.202148
0.000000	1.123974	1685.338745
0.000000	1.124211	1691.676758
0.000000	1.124448	1696.270752
0.000000	1.124685	1699.887085
0.000000	1.124923	1702.522827
0.000000	1.125160	1704.071167
0.000000	1.125397	1705.535400
0.000000	1.125634	1706.374634
0.000000	1.125871	1705.701904
0.000000	1.126108	1702.743652
0.000000	1.126346	1699.378174
0.000000	1.126583	1697.513672
0.000000	1.126820	1698.823486
0.000000	1.127057	1702.037354
0.000000	1.127294	1707.441772
0.000000	1.127531	1714.746704
0.000000	1.127769	1724.495972
0.000000	1.128006	1737.320313
0.000000	1.128243	1751.807373
0.000000	1.128480	1765.804810
0.000000	1.128717	1779.580566
0.000000	1.128955	1792.335571
0.000000	1.129192	1804.647827
0.000000	1.129429	1816.240356
0.000000	1.129666	1825.846802
0.000000	1.129903	1835.263794
0.000000	1.130140	1844.663940
0.000000	1.130378	1854.379272
0.000000	1.130615	1865.192505
0.000000	1.130852	1877.637085
0.000000	1.131089	1890.070801
0.000000	1.131326	1901.551514
0.000000	1.131563	1910.140259
0.000000	1.131801	1916.538086
0.000000	1.132038	1920.245728
0.000000	1.132275	1921.526001
0.000000	1.132512	1920.890747
0.000000	1.132749	1918.640015
0.000000	1.132986	1915.934692
0.000000	1.133224	1913.384644
0.000000	1.133461	1912.690308
0.000000	1.133698	1914.992188
0.000000	1.133935	1920.992310
0.000000	1.134172	1928.148560
0.000000	1.134409	1928.990601
0.000000	1.134647	1923.630005
0.000000	1.134884	1914.091797
0.000000	1.135121	1900.546997
0.000000	1.135358	1883.583130
0.000000	1.135595	1865.302490
0.000000	1.135833	1850.182983
0.000000	1.136070	1842.373901
0.000000	1.136307	1838.955444
0.000000	1.136544	1837.062500
0.000000	1.136781	1836.781738
0.000000	1.137018	1837.847534
0.000000	1.137256	1840.156250
0.000000	1.137493	1843.919922
0.000000	1.137730	1848.434814
0.000000	1.137967	1853.843140
0.000000	1.138204	1859.767334
0.000000	1.138441	1865.240967
0.000000	1.138679	1870.430420
0.000000	1.138916	1874.814941
0.000000	1.139153	1872.314453
0.000000	1.139390	1863.903320
0.000000	1.139627	1847.245117
0.000000	1.139865	1839.234009
0.000000	1.140102	1835.320068
0.000000	1.140339	1833.268433
0.000000	1.140576	1831.369995
0.000000	1.140813	1830.422119
0.000000	1.141050	1830.569458
0.000000	1.141288	1831.767578
0.000000	1.141525	1833.199341
0.000000	1.141762	1835.132690
0.000000	1.141999	1837.765381
0.000000	1.142236	1841.312134
0.000000	1.142473	1846.202148
0.000000	1.142711	1852.176147
0.000000	1.142948	1858.718628
0.000000	1.143185	1865.065186
0.000000	1.143422	1870.243164
0.000000	1.143659	1873.986938
0.000000	1.143896	1876.565430
0.000000	1.144134	1878.188965
0.000000	1.144371	1878.743774
0.000000	1.144608	1877.898682
0.000000	1.144845	1875.723877
0.000000	1.145082	1872.474121
0.000000	1.145320	1868.223267
0.000000	1.145557	1863.339233
0.000000	1.145794	1857.140625
0.000000	1.146031	1850.423828
0.000000	1.146268	1843.917236
0.000000	1.146505	1837.864014
0.000000	1.146743	1832.612183
0.000000	1.146980	1826.217285
0.000000	1.147217	1818.862671
0.000000	1.147454	1811.186401
0.000000	1.147691	1804.850220
0.000000	1.147928	1802.797607
0.000000	1.148166	1808.473755
0.000000	1.148403	1812.093140
0.000000	1.148640	1813.711304
0.000000	1.148877	1816.183838
0.000000	1.149114	1819.828369
0.000000	1.149352	1823.095825
0.000000	1.149589	1830.147461
0.000000	1.149826	1834.526123
0.000000	1.150063	1830.115356
0.000000	1.150300	1818.127319
0.000000	1.150537	1800.746582
0.000000	1.150775	1779.797852
0.000000	1.151012	1759.383789
0.000000	1.151249	1744.795288
0.000000	1.151486	1739.891479
0.000000	1.151723	1737.139893
0.000000	1.151960	1736.827759
0.000000	1.152198	1739.411865
0.000000	1.152435	1745.402954
0.000000	1.152672	1752.099243
0.000000	1.152909	1760.082031
0.000000	1.153146	1769.318481
0.000000	1.153383	1779.399292
0.000000	1.153621	1790.504272
0.000000	1.153858	1803.718872
0.000000	1.154095	1819.670654
0.000000	1.154332	1838.788330
0.000000	1.154569	1859.550903
0.000000	1.154807	1879.621338
0.000000	1.155044	1891.712280
0.000000	1.155281	1896.252563
0.000000	1.155518	1894.889771
0.000000	1.155755	1887.737427
0.000000	1.155993	1874.698242
0.000000	1.156230	1855.677368
0.000000	1.156467	1832.975830
0.000000	1.156704	1808.272827
0.000000	1.156941	1784.397705
0.000000	1.157178	1766.143555
0.000000	1.157416	1754.937256
0.000000	1.157653	1747.103516
0.000000	1.157890	1741.662964
0.000000	1.158127	1740.392944
0.000000	1.158364	1744.921021
0.000000	1.158601	1757.780518
0.000000	1.158839	1780.962036
0.000000	1.159076	1811.245728
0.000000	1.159313	1843.953613
0.000000	1.159550	1870.853149
0.000000	1.159787	1888.752563
0.000000	1.160024	1896.211060
0.000000	1.160262	1893.339111
0.000000	1.160499	1881.101440
0.000000	1.160736	1861.320068
0.000000	1.160973	1835.683960
0.000000	1.161210	1808.124390
0.000000	1.161448	1784.051758
0.000000	1.161685	1766.474243
0.000000	1.161922	1756.207153
0.000000	1.162159	1746.025513
0.000000	1.162396	1735.061890
0.000000	1.162633	1723.075562
0.000000	1.162871	1710.142456
0.000000	1.163108	1696.757080
0.000000	1.163345	1683.252441
0.000000	1.163582	1672.913818
0.000000	1.163819	1665.324585
0.000000	1.164056	1659.272461
0.000000	1.164294	1654.834351
0.000000	1.164531	1650.783569
0.000000	1.164768	1646.437378
0.000000	1.165005	1642.861084
0.000000	1.165242	1640.005249
0.000000	1.165480	1638.108521
0.000000	1.165717	1637.466919
0.000000	1.165954	1637.815063
0.000000	1.166191	1639.281372
0.000000	1.166428	1642.393799
0.000000	1.166665	1647.307373
0.000000	1.166903	1654.086914
0.000000	1.167140	1663.002075
0.000000	1.167377	1672.271851
0.000000	1.167614	1681.416992
0.000000	1.167851	1691.122192
0.000000	1.168088	1698.422852
0.000000	1.168326	1701.487183
0.000000	1.168563	1701.001587
0.000000	1.168800	1697.552002
0.000000	1.169037	1692.084473
0.000000	1.169274	1686.325439
0.000000	1.169511	1683.141235
0.000000	1.169749	1682.340820
0.000000	1.169986	1681.550659
0.000000	1.170223	1680.623413
0.000000	1.170460	1679.618896
0.000000	1.170697	1678.701416
0.000000	1.170934	1678.139771
0.000000	1.171172	1678.903809
0.000000	1.171409	1679.848267
0.000000	1.171646	1679.736084
0.000000	1.171883	1678.427734
0.000000	1.172120	1677.453979
0.000000	1.172358	1677.578735
0.000000	1.172595	1676.984253
0.000000	1.172832	1676.092407
0.000000	1.173069	1674.871460
0.000000	1.173306	1673.634644
0.000000	1.173543	1672.398682
0.000000	1.173781	1670.834961
0.000000	1.174018	1669.110596
0.000000	1.174255	1665.490723
0.000000	1.174492	1659.292480
0.000000	1.174729	1650.802734
0.000000	1.174967	1640.376709
0.000000	1.175204	1629.274170
0.000000	1.175441	1617.303711
0.000000	1.175678	1606.490723
0.000000	1.175915	1596.084351
0.000000	1.176152	1584.882690
0.000000	1.176390	1574.382813
0.000000	1.176627	1563.564697
0.000000	1.176864	1551.529541
0.000000	1.177101	1542.455322
0.000000	1.177338	1536.602051
0.000000	1.177575	1534.835449
0.000000	1.177813	1537.205566
0.000000	1.178050	1542.369995
0.000000	1.178287	1549.330444
0.000000	1.178524	1557.755249
0.000000	1.178761	1566.634888
0.000000	1.178998	1574.625366
0.000000	1.179236	1585.381226
0.000000	1.179473	1601.936890
0.000000	1.179710	1626.564209
0.000000	1.179947	1661.987915
0.000000	1.180184	1711.228760
0.000000	1.180421	1775.612427
0.000000	1.180659	1839.986328
0.000000	1.180896	1896.483276
0.000000	1.181133	1943.626221
0.000000	1.181370	1979.456299
0.000000	1.181607	2001.797363
0.000000	1.181845	2009.196777
0.000000	1.182082	1999.503540
0.000000	1.182319	1972.357056
0.000000	1.182556	1929.440918
0.000000	1.182793	1874.595459
0.000000	1.183030	1811.644775
0.000000	1.183268	1747.561523
0.000000	1.183505	1690.626343
0.000000	1.183742	1640.988403
0.000000	1.183979	1608.436279
0.000000	1.184216	1584.735596
0.000000	1.184453	1565.779907
0.000000	1.184691	1550.904419
0.000000	1.184928	1540.222656
0.000000	1.185165	1533.174072
0.000000	1.185402	1529.303101
0.000000	1.185639	1527.467896
0.000000	1.185877	1527.571899
0.000000	1.186114	1529.525269
0.000000	1.186351	1533.729858
0.000000	1.186588	1539.149414
0.000000	1.186825	1541.731201
0.000000	1.187062	1544.596680
0.000000	1.187300	1548.624756
0.000000	1.187537	1554.196777
0.000000	1.187774	1561.978760
0.000000	1.188011	1574.742065
0.000000	1.188248	1583.895386
0.000000	1.188486	1586.318726
0.000000	1.188723	1584.561890
0.000000	1.188960	1578.980347
0.000000	1.189197	1570.072266
0.000000	1.189434	1559.481323
0.000000	1.189671	1550.107056
0.000000	1.189909	1539.901489
0.000000	1.190146	1531.034180
0.000000	1.190383	1527.407837
0.000000	1.190620	1527.602417
0.000000	1.190857	1530.876099
0.000000	1.191094	1537.208618
0.000000	1.191332	1546.236450
0.000000	1.191569	1555.944458
0.000000	1.191806	1563.869263
0.000000	1.192043	1569.525391
0.000000	1.192280	1572.564697
0.000000	1.192517	1575.245361
0.000000	1.192755	1579.344482
0.000000	1.192992	1586.632446
0.000000	1.193229	1594.156128
0.000000	1.193466	1600.286865
0.000000	1.193703	1605.765015
0.000000	1.193941	1608.718140
0.000000	1.194178	1607.590332
0.000000	1.194415	1603.031860
0.000000	1.194652	1595.846558
0.000000	1.194889	1586.718628
0.000000	1.195126	1577.385376
0.000000	1.195364	1569.019043
0.000000	1.195601	1559.217896
0.000000	1.195838	1547.812500
0.000000	1.196075	1536.543213
0.000000	1.196312	1530.860596
0.000000	1.196549	1529.652832
0.000000	1.196787	1529.271240
0.000000	1.197024	1530.349365
0.000000	1.197261	1533.338867
0.000000	1.197498	1538.378174
0.000000	1.197735	1546.257324
0.000000	1.197973	1557.072388
0.000000	1.198210	1571.015137
0.000000	1.198447	1588.463623
0.000000	1.198684	1608.343506
0.000000	1.198921	1631.212891
0.000000	1.199158	1654.874878
0.000000	1.199396	1681.932251
0.000000	1.199633	1708.168823
0.000000	1.199870	1733.193481
0.000000	1.200107	1754.656372
0.000000	1.200344	1771.877930
0.000000	1.200581	1782.698853
0.000000	1.200819	1788.986694
0.000000	1.201056	1791.598877
0.000000	1.201293	1792.077637
0.000000	1.201530	1791.543457
0.000000	1.201767	1793.510376
0.000000	1.202004	1800.878540
0.000000	1.202242	1808.084961
0.000000	1.202479	1812.774414
0.000000	1.202716	1813.597046
0.000000	1.202953	1812.546631
0.000000	1.203190	1810.135864
0.000000	1.203428	1807.249390
0.000000	1.203665	1804.125977
0.000000	1.203902	1803.780884
0.000000	1.204139	1807.292358
0.000000	1.204376	1812.226318
0.000000	1.204613	1817.821533
0.000000	1.204851	1824.343994
0.000000	1.205088	1830.497314
0.000000	1.205325	1832.436890
0.000000	1.205562	1842.072876
0.000000	1.205799	1852.974731
0.000000	1.206036	1864.467529
0.000000	1.206274	1874.214722
0.000000	1.206511	1880.796021
0.000000	1.206748	1884.601196
0.000000	1.206985	1883.345703
0.000000	1.207222	1877.507324
0.000000	1.207459	1866.227905
0.000000	1.207697	1848.021606
0.000000	1.207934	1826.141357
0.000000	1.208171	1804.138672
0.000000	1.208408	1785.768555
0.000000	1.208645	1775.340332
0.000000	1.208883	1767.019409
0.000000	1.209120	1759.047485
0.000000	1.209357	1750.794067
0.000000	1.209594	1742.604370
0.000000	1.209831	1734.841064
0.000000	1.210068	1728.310425
0.000000	1.210306	1723.184204
0.000000	1.210543	1720.765381
0.000000	1.210780	1723.030151
0.000000	1.211017	1728.629639
0.000000	1.211254	1737.475952
0.000000	1.211491	1750.213257
0.000000	1.211729	1766.109619
0.000000	1.211966	1778.367065
0.000000	1.212203	1783.302979
0.000000	1.212440	1782.525757
0.000000	1.212677	1774.450806
0.000000	1.212915	1761.992310
0.000000	1.213152	1765.272217
0.000000	1.213389	1776.693970
0.000000	1.213626	1791.130737
0.000000	1.213863	1805.206787
0.000000	1.214100	1821.593262
0.000000	1.214338	1837.988892
0.000000	1.214575	1851.546387
0.000000	1.214812	1865.301147
0.000000	1.215049	1881.399658
0.000000	1.215286	1900.345825
0.000000	1.215523	1921.283081
0.000000	1.215761	1943.875854
0.000000	1.215998	1966.290771
0.000000	1.216235	1984.989502
0.000000	1.216472	2004.953735
0.000000	1.216709	2024.156006
0.000000	1.216946	2042.911255
0.000000	1.217184	2061.520996
0.000000	1.217421	2077.292236
0.000000	1.217658	2089.512939
0.000000	1.217895	2097.579102
0.000000	1.218132	2099.124268
0.000000	1.218370	2096.430908
0.000000	1.218607	2091.630615
0.000000	1.218844	2083.079346
0.000000	1.219081	2070.546387
0.000000	1.219318	2054.314453
0.000000	1.219555	2036.566284
0.000000	1.219793	2021.801270
0.000000	1.220030	2014.010864
0.000000	1.220267	2008.441772
0.000000	1.220504	2003.641724
0.000000	1.220741	2002.047852
0.000000	1.220978	2004.552856
0.000000	1.221216	2000.049927
0.000000	1.221453	1988.820068
0.000000	1.221690	1972.749268
0.000000	1.221927	1952.187500
0.000000	1.222164	1927.041870
0.000000	1.222402	1900.319214
0.000000	1.222639	1876.950439
0.000000	1.222876	1860.491821
0.000000	1.223113	1851.508789
0.000000	1.223350	1844.764771
0.000000	1.223588	1840.206909
0.000000	1.223825	1836.604004
0.000000	1.224062	1830.619141
0.000000	1.224299	1818.336304
0.000000	1.224536	1806.092407
0.000000	1.224773	1789.565186
0.000000	1.225011	1769.486084
0.000000	1.225248	1746.218506
0.000000	1.225485	1722.050659
0.000000	1.225722	1702.275146
0.000000	1.225959	1692.124756
0.000000	1.226196	1695.688721
0.000000	1.226434	1704.103760
0.000000	1.226671	1711.400024
0.000000	1.226908	1716.798340
0.000000	1.227145	1721.313721
0.000000	1.227382	1723.822998
0.000000	1.227619	1724.607056
0.000000	1.227857	1726.404053
0.000000	1.228094	1731.081909
0.000000	1.228331	1733.664795
0.000000	1.228568	1728.118774
0.000000	1.228805	1714.658203
0.000000	1.229042	1694.340088
0.000000	1.229280	1668.567993
0.000000	1.229517	1639.710693
0.000000	1.229754	1612.973267
0.000000	1.229991	1590.006592
0.000000	1.230228	1570.859619
0.000000	1.230466	1555.093140
0.000000	1.230703	1546.903442
0.000000	1.230940	1548.325806
0.000000	1.231177	1555.045044
0.000000	1.231414	1567.426514
0.000000	1.231651	1587.383545
0.000000	1.231889	1615.582397
0.000000	1.232126	1653.406860
0.000000	1.232363	1691.799194
0.000000	1.232600	1723.081665
0.000000	1.232837	1745.765137
0.000000	1.233074	1758.344849
0.000000	1.233312	1759.805054
0.000000	1.233549	1748.968628
0.000000	1.233786	1727.140747
0.000000	1.234023	1696.591187
0.000000	1.234260	1661.207153
0.000000	1.234498	1626.301270
0.000000	1.234735	1598.738037
0.000000	1.234972	1588.664429
0.000000	1.235209	1594.339722
0.000000	1.235446	1604.708496
0.000000	1.235683	1618.321167
0.000000	1.235921	1632.784790
0.000000	1.236158	1641.805054
0.000000	1.236395	1647.515503
0.000000	1.236632	1652.256714
0.000000	1.236869	1657.700317
0.000000	1.237106	1664.701904
0.000000	1.237344	1674.828613
0.000000	1.237581	1689.491089
0.000000	1.237818	1705.924805
0.000000	1.238055	1721.471191
0.000000	1.238292	1728.385986
0.000000	1.238529	1728.066528
0.000000	1.238767	1724.255127
0.000000	1.239004	1715.560181
0.000000	1.239241	1709.567627
0.000000	1.239478	1696.921631
0.000000	1.239715	1685.962891
0.000000	1.239952	1683.183105
0.000000	1.240190	1678.549438
0.000000	1.240427	1670.424683
0.000000	1.240664	1656.744629
0.000000	1.240901	1643.560791
0.000000	1.241138	1643.370605
0.000000	1.241376	1643.869629
0.000000	1.241613	1646.875000
0.000000	1.241850	1653.251221
0.000000	1.242087	1660.450317
0.000000	1.242324	1665.301392
0.000000	1.242561	1666.716675
0.000000	1.242799	1665.156616
0.000000	1.243036	1660.972778
0.000000	1.243273	1655.677612
0.000000	1.243510	1650.040405
0.000000	1.243747	1646.239624
0.000000	1.243984	1646.394775
0.000000	1.244222	1651.223022
0.000000	1.244459	1662.053589
0.000000	1.244696	1679.672241
0.000000	1.244933	1705.330933
0.000000	1.245170	1740.501343
0.000000	1.245408	1787.103638
0.000000	1.245645	1837.137451
0.000000	1.245882	1873.589600
0.000000	1.246119	1897.503418
0.000000	1.246356	1908.400269
0.000000	1.246593	1907.246704
0.000000	1.246831	1895.860352
0.000000	1.247068	1874.955811
0.000000	1.247305	1846.794556
0.000000	1.247542	1817.765625
0.000000	1.247779	1792.430542
0.000000	1.248016	1783.055054
0.000000	1.248254	1781.778564
0.000000	1.248491	1782.497437
0.000000	1.248728	1785.197876
0.000000	1.248965	1788.506836
0.000000	1.249202	1791.599121
0.000000	1.249439	1793.028931
0.000000	1.249677	1793.414795
0.000000	1.249914	1792.187500
0.000000	1.250151	1788.093872
0.000000	1.250388	1781.482056
0.000000	1.250625	1773.815430
0.000000	1.250863	1767.191650
0.000000	1.251100	1763.068970
0.000000	1.251337	1760.738770
0.000000	1.251574	1761.346558
0.000000	1.251811	1768.387817
0.000000	1.252048	1782.178955
0.000000	1.252286	1804.807983
0.000000	1.252523	1838.362915
0.000000	1.252760	1883.910645
0.000000	1.252997	1940.922974
0.000000	1.253234	2008.518066
0.000000	1.253471	2077.188232
0.000000	1.253709	2136.667236
0.000000	1.253946	2184.698242
0.000000	1.254183	2219.391846
0.000000	1.254420	2239.174805
0.000000	1.254657	2244.639160
0.000000	1.254895	2236.607666
0.000000	1.255132	2214.726318
0.000000	1.255369	2177.599609
0.000000	1.255606	2126.716064
0.000000	1.255843	2066.636963
0.000000	1.256080	2002.685059
0.000000	1.256318	1942.044556
0.000000	1.256555	1892.106689
0.000000	1.256792	1855.703125
0.000000	1.257029	1837.216064
0.000000	1.257266	1822.081787
0.000000	1.257504	1808.972534
0.000000	1.257741	1798.697144
0.000000	1.257978	1790.500977
0.000000	1.258215	1783.357422
0.000000	1.258452	1773.835083
0.000000	1.258689	1762.120972
0.000000	1.258927	1749.844727
0.000000	1.259164	1738.191772
0.000000	1.259401	1730.493164
0.000000	1.259638	1727.281372
0.000000	1.259875	1724.291504
0.000000	1.260112	1721.671875
0.000000	1.260350	1718.560547
0.000000	1.260587	1715.180786
0.000000	1.260824	1711.112183
0.000000	1.261061	1706.898315
0.000000	1.261298	1702.636963
0.000000	1.261536	1698.923828
0.000000	1.261773	1696.467651
0.000000	1.262010	1696.025269
0.000000	1.262247	1697.475098
0.000000	1.262484	1700.240479
0.000000	1.262721	1705.243652
0.000000	1.262959	1711.048462
0.000000	1.263196	1717.582397
0.000000	1.263433	1724.764771
0.000000	1.263670	1733.587158
0.000000	1.263907	1744.018799
0.000000	1.264144	1754.921997
0.000000	1.264382	1765.633789
0.000000	1.264619	1774.946167
0.000000	1.264856	1783.214600
0.000000	1.265093	1790.835083
0.000000	1.265330	1797.832886
0.000000	1.265567	1804.312378
0.000000	1.265805	1808.029419
0.000000	1.266042	1808.674805
0.000000	1.266279	1807.552856
0.000000	1.266516	1805.045776
0.000000	1.266753	1801.375244
0.000000	1.266991	1797.184692
0.000000	1.267228	1791.946899
0.000000	1.267465	1785.759155
0.000000	1.267702	1778.906006
0.000000	1.267939	1772.229492
0.000000	1.268176	1766.272095
0.000000	1.268414	1761.000488
0.000000	1.268651	1756.289429
0.000000	1.268888	1752.684570
0.000000	1.269125	1750.321411
0.000000	1.269362	1750.083252
0.000000	1.269599	1752.441284
0.000000	1.269837	1758.180664
0.000000	1.270074	1766.732910
0.000000	1.270311	1777.208130
0.000000	1.270548	1785.420166
0.000000	1.270785	1790.212524
0.000000	1.271023	1793.643433
0.000000	1.271260	1797.890503
0.000000	1.271497	1803.893921
0.000000	1.271734	1805.278198
0.000000	1.271971	1806.146973
0.000000	1.272208	1806.812866
0.000000	1.272446	1807.446655
0.000000	1.272683	1809.637329
0.000000	1.272920	1815.364624
0.000000	1.273157	1825.851074
0.000000	1.273394	1839.170776
0.000000	1.273631	1856.941772
0.000000	1.273869	1872.854248
0.000000	1.274106	1894.367432
0.000000	1.274343	1914.394043
0.000000	1.274580	1934.005493
0.000000	1.274817	1952.858398
0.000000	1.275054	1967.695435
0.000000	1.275292	1980.044434
0.000000	1.275529	2000.153809
0.000000	1.275766	2019.537354
0.000000	1.276003	2037.708740
0.000000	1.276240	2052.896240
0.000000	1.276477	2067.166748
0.000000	1.276715	2084.388672
0.000000	1.276952	2100.834961
0.000000	1.277189	2116.021973
0.000000	1.277426	2128.351318
0.000000	1.277663	2136.786621
0.000000	1.277901	2138.665039
0.000000	1.278138	2132.688721
0.000000	1.278375	2116.150391
0.000000	1.278612	2089.784180
0.000000	1.278849	2054.871582
0.000000	1.279086	2015.120605
0.000000	1.279324	1977.493774
0.000000	1.279561	1949.934204
0.000000	1.279798	1932.372803
0.000000	1.280035	1918.330200
0.000000	1.280272	1910.781982
0.000000	1.280509	1904.037476
0.000000	1.280747	1896.980469
0.000000	1.280984	1886.358765
0.000000	1.281221	1872.964600
0.000000	1.281458	1856.041260
0.000000	1.281695	1833.516113
0.000000	1.281933	1806.452026
0.000000	1.282170	1777.403198
0.000000	1.282407	1750.654053
0.000000	1.282644	1731.796021
0.000000	1.282881	1721.216797
0.000000	1.283118	1711.343262
0.000000	1.283356	1703.782959
0.000000	1.283593	1701.406128
0.000000	1.283830	1701.634033
0.000000	1.284067	1701.846436
0.000000	1.284304	1703.207642
0.000000	1.284541	1705.108032
0.000000	1.284779	1706.686523
0.000000	1.285016	1704.862183
0.000000	1.285253	1700.458984
0.000000	1.285490	1694.498657
0.000000	1.285727	1687.148804
0.000000	1.285964	1679.672485
0.000000	1.286202	1674.178711
0.000000	1.286439	1674.921509
0.000000	1.286676	1684.231079
0.000000	1.286913	1699.369019
0.000000	1.287150	1719.623413
0.000000	1.287387	1743.280151
0.000000	1.287625	1769.012817
0.000000	1.287862	1794.267822
0.000000	1.288099	1811.192261
0.000000	1.288336	1816.637939
0.000000	1.288573	1811.822144
0.000000	1.288811	1799.064087
0.000000	1.289048	1780.105591
0.000000	1.289285	1757.190430
0.000000	1.289522	1736.526978
0.000000	1.289759	1720.447144
0.000000	1.289997	1710.280151
0.000000	1.290234	1704.672485
0.000000	1.290471	1700.853394
0.000000	1.290708	1699.172729
0.000000	1.290945	1701.525391
0.000000	1.291182	1707.001831
0.000000	1.291420	1715.344238
0.000000	1.291657	1727.395142
0.000000	1.291894	1743.151489
0.000000	1.292131	1763.127808
0.000000	1.292368	1786.480713
0.000000	1.292605	1814.111938
0.000000	1.292843	1843.498047
0.000000	1.293080	1875.271973
0.000000	1.293317	1906.534668
0.000000	1.293554	1937.327271
0.000000	1.293791	1968.965820
0.000000	1.294029	2004.730713
0.000000	1.294266	2045.755615
0.000000	1.294503	2092.264648
0.000000	1.294740	2141.874512
0.000000	1.294977	2181.648193
0.000000	1.295214	2211.143555
0.000000	1.295452	2229.881836
0.000000	1.295689	2238.466064
0.000000	1.295926	2239.088867
0.000000	1.296163	2231.704590
0.000000	1.296400	2217.148193
0.000000	1.296637	2195.838867
0.000000	1.296875	2170.939209
0.000000	1.297112	2147.149902
0.000000	1.297349	2129.488037
0.000000	1.297586	2122.623291
0.000000	1.297823	2107.357910
0.000000	1.298060	2084.849121
0.000000	1.298298	2055.017090
0.000000	1.298535	2017.959839
0.000000	1.298772	1974.185181
0.000000	1.299009	1927.263184
0.000000	1.299246	1881.535156
0.000000	1.299484	1842.415527
0.000000	1.299721	1817.352295
0.000000	1.299958	1794.772217
0.000000	1.300195	1771.557373
0.000000	1.300432	1748.246582
0.000000	1.300669	1724.994141
0.000000	1.300907	1702.710205
0.000000	1.301144	1684.266357
0.000000	1.301381	1672.535156
0.000000	1.301618	1667.312744
0.000000	1.301855	1664.849243
0.000000	1.302092	1663.492554
0.000000	1.302330	1663.257080
0.000000	1.302567	1664.385132
0.000000	1.302804	1667.471069
0.000000	1.303041	1672.678833
0.000000	1.303278	1680.854004
0.000000	1.303516	1691.493774
0.000000	1.303753	1704.111450
0.000000	1.303990	1717.307373
0.000000	1.304227	1728.740601
0.000000	1.304464	1737.251709
0.000000	1.304701	1744.282471
0.000000	1.304939	1752.223511
0.000000	1.305176	1762.771729
0.000000	1.305413	1775.563110
0.000000	1.305650	1788.932129
0.000000	1.305887	1804.242798
0.000000	1.306124	1814.865723
0.000000	1.306362	1821.675049
0.000000	1.306599	1826.191772
0.000000	1.306836	1827.161865
0.000000	1.307073	1821.664185
0.000000	1.307310	1808.023926
0.000000	1.307547	1789.045776
0.000000	1.307785	1766.792480
0.000000	1.308022	1745.261963
0.000000	1.308259	1728.433228
0.000000	1.308496	1715.271973
0.000000	1.308733	1703.216431
0.000000	1.308971	1690.977661
0.000000	1.309208	1679.040283
0.000000	1.309445	1667.891113
0.000000	1.309682	1658.427246
0.000000	1.309919	1650.870850
0.000000	1.310156	1647.764771
0.000000	1.310394	1649.429199
0.000000	1.310631	1655.104004
0.000000	1.310868	1666.676514
0.000000	1.311105	1681.510742
0.000000	1.311342	1699.225830
0.000000	1.311579	1721.563599
0.000000	1.311817	1745.265625
0.000000	1.312054	1769.448486
0.000000	1.312291	1800.057007
0.000000	1.312528	1824.861816
0.000000	1.312765	1843.151245
0.000000	1.313002	1856.526855
0.000000	1.313240	1868.223999
0.000000	1.313477	1879.164917
0.000000	1.313714	1889.852905
0.000000	1.313951	1900.005371
0.000000	1.314188	1911.077881
0.000000	1.314426	1917.837769
0.000000	1.314663	1921.459839
0.000000	1.314900	1924.792114
0.000000	1.315137	1928.593018
0.000000	1.315374	1934.986572
0.000000	1.315611	1946.288696
0.000000	1.315849	1966.418213
0.000000	1.316086	1997.499756
0.000000	1.316323	2037.771362
0.000000	1.316560	2071.987793
0.000000	1.316797	2096.965088
0.000000	1.317034	2111.770996
0.000000	1.317272	2115.883789
0.000000	1.317509	2110.402832
0.000000	1.317746	2094.902832
0.000000	1.317983	2069.601563
0.000000	1.318220	2037.042480
0.000000	1.318458	2002.068970
0.000000	1.318695	1970.981934
0.000000	1.318932	1951.270752
0.000000	1.319169	1951.013916
0.000000	1.319406	1975.389282
0.000000	1.319643	2022.469238
0.000000	1.319881	2073.835693
0.000000	1.320118	2127.496094
0.000000	1.320355	2172.156006
0.000000	1.320592	2204.250977
0.000000	1.320829	2221.359131
0.000000	1.321066	2220.952881
0.000000	1.321304	2204.391113
0.000000	1.321541	2186.956055
0.000000	1.321778	2184.914307
0.000000	1.322015	2150.895996
0.000000	1.322252	2121.518066
0.000000	1.322490	2085.300781
0.000000	1.322727	2048.050293
0.000000	1.322964	2018.205322
0.000000	1.323201	1992.161987
0.000000	1.323438	1978.481567
0.000000	1.323675	1972.046021
0.000000	1.323913	1975.886963
0.000000	1.324150	1993.125732
0.000000	1.324387	2015.636597
0.000000	1.324624	2035.349121
0.000000	1.324861	2056.443604
0.000000	1.325098	2075.937988
0.000000	1.325336	2093.508301
0.000000	1.325573	2109.580811
0.000000	1.325810	2121.155518
0.000000	1.326047	2128.564941
0.000000	1.326284	2129.213623
0.000000	1.326522	2124.068359
0.000000	1.326759	2113.204102
0.000000	1.326996	2096.659668
0.000000	1.327233	2077.933838
0.000000	1.327470	2055.118652
0.000000	1.327707	2027.742188
0.000000	1.327945	2015.448364
0.000000	1.328182	2021.592041
0.000000	1.328419	2036.128296
0.000000	1.328656	2059.890625
0.000000	1.328893	2083.519775
0.000000	1.329130	2101.991943
0.000000	1.329368	2115.968506
0.000000	1.329605	2126.321777
0.000000	1.329842	2135.596680
0.000000	1.330079	2145.698242
0.000000	1.330316	2159.067139
0.000000	1.330554	2177.597656
0.000000	1.330791	2192.929688
0.000000	1.331028	2204.369141
0.000000	1.331265	2215.036621
0.000000	1.331502	2225.731689
0.000000	1.331739	2236.554932
0.000000	1.331977	2247.496582
0.000000	1.332214	2257.325928
0.000000	1.332451	2257.504150
0.000000	1.332688	2250.534180
0.000000	1.332925	2238.496826
0.000000	1.333162	2222.770020
0.000000	1.333400	2204.557617
0.000000	1.333637	2190.422852
0.000000	1.333874	2186.670898
0.000000	1.334111	2200.890137
0.000000	1.334348	2229.222656
0.000000	1.334585	2267.265625
0.000000	1.334823	2314.554199
0.000000	1.335060	2360.206055
0.000000	1.335297	2397.904785
0.000000	1.335534	2426.735107
0.000000	1.335771	2445.573730
0.000000	1.336008	2453.528320
0.000000	1.336246	2450.385498
0.000000	1.336483	2435.986572
0.000000	1.336720	2409.019531
0.000000	1.336957	2368.922607
0.000000	1.337194	2317.264893
0.000000	1.337432	2258.750488
0.000000	1.337669	2198.658447
0.000000	1.337906	2143.476563
0.000000	1.338143	2100.346436
0.000000	1.338380	2067.828613
0.000000	1.338617	2037.490112
0.000000	1.338855	2007.022217
0.000000	1.339092	1979.089355
0.000000	1.339329	1955.822021
0.000000	1.339566	1937.207397
0.000000	1.339803	1921.095825
0.000000	1.340041	1907.369385
0.000000	1.340278	1896.278198
0.000000	1.340515	1886.881958
0.000000	1.340752	1879.368042
0.000000	1.340989	1873.786377
0.000000	1.341226	1870.275146
0.000000	1.341464	1869.394531
0.000000	1.341701	1871.818726
0.000000	1.341938	1877.250244
0.000000	1.342175	1884.904297
0.000000	1.342412	1893.332275
0.000000	1.342649	1902.119019
0.000000	1.342887	1910.004517
0.000000	1.343124	1916.519165
0.000000	1.343361	1917.646118
0.000000	1.343598	1914.014160
0.000000	1.343835	1906.397339
0.000000	1.344072	1894.870605
0.000000	1.344310	1880.573120
0.000000	1.344547	1874.150635
0.000000	1.344784	1870.492065
0.000000	1.345021	1867.129028
0.000000	1.345258	1864.239258
0.000000	1.345495	1862.873901
0.000000	1.345733	1863.825439
0.000000	1.345970	1867.012817
0.000000	1.346207	1872.329224
0.000000	1.346444	1880.197632
0.000000	1.346681	1887.551392
0.000000	1.346919	1893.485474
0.000000	1.347156	1895.572144
0.000000	1.347393	1892.253174
0.000000	1.347630	1884.538940
0.000000	1.347867	1876.807861
0.000000	1.348104	1875.636719
0.000000	1.348342	1879.271362
0.000000	1.348579	1884.589966
0.000000	1.348816	1888.998413
0.000000	1.349053	1889.406494
0.000000	1.349290	1889.290527
0.000000	1.349527	1892.536133
0.000000	1.349765	1902.484497
0.000000	1.350002	1914.348267
0.000000	1.350239	1925.946411
0.000000	1.350476	1938.629761
0.000000	1.350713	1949.645996
0.000000	1.350951	1957.022461
0.000000	1.351188	1956.910156
0.000000	1.351425	1945.855835
0.000000	1.351662	1925.445190
0.000000	1.351899	1896.791504
0.000000	1.352136	1860.949707
0.000000	1.352374	1822.283447
0.000000	1.352611	1788.160156
0.000000	1.352848	1766.633789
0.000000	1.353085	1753.605957
0.000000	1.353322	1744.074097
0.000000	1.353559	1737.711670
0.000000	1.353797	1735.025024
0.000000	1.354034	1736.706177
0.000000	1.354271	1742.999023
0.000000	1.354508	1752.984131
0.000000	1.354745	1766.996338
0.000000	1.354982	1784.942993
0.000000	1.355220	1806.275269
0.000000	1.355457	1826.674072
0.000000	1.355694	1838.913818
0.000000	1.355931	1841.727661
0.000000	1.356168	1835.570068
0.000000	1.356406	1825.341797
0.000000	1.356643	1812.446167
0.000000	1.356880	1796.256226
0.000000	1.357117	1781.767700
0.000000	1.357354	1770.328491
0.000000	1.357592	1757.947266
0.000000	1.357829	1745.943481
0.000000	1.358066	1736.096680
0.000000	1.358303	1730.165283
0.000000	1.358540	1726.809692
0.000000	1.358777	1727.182129
0.000000	1.359015	1729.413818
0.000000	1.359252	1731.737061
0.000000	1.359489	1733.631104
0.000000	1.359726	1735.849731
0.000000	1.359963	1738.392456
0.000000	1.360200	1741.531372
0.000000	1.360438	1744.673462
0.000000	1.360675	1748.235474
0.000000	1.360912	1751.803467
0.000000	1.361149	1755.177246
0.000000	1.361386	1758.306030
0.000000	1.361623	1756.269775
0.000000	1.361861	1751.459717
0.000000	1.362098	1744.735718
0.000000	1.362335	1737.497925
0.000000	1.362572	1732.830078
0.000000	1.362809	1731.813110
0.000000	1.363047	1734.950195
0.000000	1.363284	1741.185547
0.000000	1.363521	1752.954590
0.000000	1.363758	1766.628906
0.000000	1.363995	1779.807739
0.000000	1.364232	1793.147095
0.000000	1.364470	1809.615234
0.000000	1.364707	1827.052002
0.000000	1.364944	1845.936035
0.000000	1.365181	1861.806030
0.000000	1.365418	1872.408936
0.000000	1.365655	1878.017700
0.000000	1.365893	1880.045288
0.000000	1.366130	1876.742310
0.000000	1.366367	1864.489746
0.000000	1.366604	1848.575317
0.000000	1.366841	1831.255005
0.000000	1.367079	1810.954712
0.000000	1.367316	1794.727539
0.000000	1.367553	1789.163086
0.000000	1.367790	1798.613525
0.000000	1.368027	1811.971802
0.000000	1.368264	1828.833862
0.000000	1.368502	1847.504272
0.000000	1.368739	1867.271973
0.000000	1.368976	1889.419067
0.000000	1.369213	1914.985352
0.000000	1.369450	1938.756348
0.000000	1.369687	1962.890503
0.000000	1.369925	1986.931519
0.000000	1.370162	2007.399048
0.000000	1.370399	2030.904663
0.000000	1.370636	2062.560303
0.000000	1.370873	2089.107422
0.000000	1.371110	2115.073975
0.000000	1.371348	2139.712402
0.000000	1.371585	2162.844238
0.000000	1.371822	2182.206299
0.000000	1.372059	2194.828613
0.000000	1.372296	2199.932617
0.000000	1.372534	2197.745605
0.000000	1.372771	2189.751953
0.000000	1.373008	2175.584717
0.000000	1.373245	2156.033936
0.000000	1.373482	2135.891113
0.000000	1.373719	2113.142090
0.000000	1.373957	2089.789307
0.000000	1.374194	2069.092529
0.000000	1.374431	2056.706787
0.000000	1.374668	2042.106934
0.000000	1.374905	2025.067261
0.000000	1.375142	2006.829712
0.000000	1.375380	1988.583374
0.000000	1.375617	1973.177002
0.000000	1.375854	1965.628052
0.000000	1.376091	1967.201416
0.000000	1.376328	1977.567993
0.000000	1.376566	1996.825562
0.000000	1.376803	2022.158813
0.000000	1.377040	2053.552246
0.000000	1.377277	2084.810059
0.000000	1.377514	2108.874023
0.000000	1.377751	2124.708252
0.000000	1.377989	2132.282715
0.000000	1.378226	2132.833252
0.000000	1.378463	2127.680664
0.000000	1.378700	2116.694336
0.000000	1.378937	2099.546631
0.000000	1.379174	2078.393555
0.000000	1.379412	2057.886963
0.000000	1.379649	2038.947388
0.000000	1.379886	2017.165161
0.000000	1.380123	1993.997681
0.000000	1.380360	1973.387329
0.000000	1.380597	1960.217041
0.000000	1.380835	1953.830444
0.000000	1.381072	1950.436523
0.000000	1.381309	1948.390991
0.000000	1.381546	1944.477539
0.000000	1.381783	1938.844360
0.000000	1.382020	1932.008179
0.000000	1.382258	1924.190674
0.000000	1.382495	1913.773804
0.000000	1.382732	1901.721558
0.000000	1.382969	1888.764282
0.000000	1.383206	1878.445313
0.000000	1.383444	1873.088867
0.000000	1.383681	1869.228760
0.000000	1.383918	1866.566406
0.000000	1.384155	1864.910889
0.000000	1.384392	1864.575684
0.000000	1.384629	1863.974854
0.000000	1.384867	1863.162598
0.000000	1.385104	1862.612793
0.000000	1.385341	1862.489014
0.000000	1.385578	1862.367310
0.000000	1.385815	1862.687012
0.000000	1.386052	1862.707153
0.000000	1.386290	1862.665894
0.000000	1.386527	1862.964722
0.000000	1.386764	1863.766846
0.000000	1.387001	1865.312256
0.000000	1.387238	1866.304321
0.000000	1.387476	1866.927368
0.000000	1.387713	1867.831421
0.000000	1.387950	1867.934692
0.000000	1.388187	1866.479858
0.000000	1.388424	1863.511230
0.000000	1.388662	1859.592041
0.000000	1.388898	1855.331421
0.000000	1.389136	1851.223633
0.000000	1.389373	1848.067505
0.000000	1.389610	1845.788696
0.000000	1.389847	1843.812012
0.000000	1.390084	1843.317993
0.000000	1.390322	1843.958008
0.000000	1.390559	1844.039063
0.000000	1.390796	1841.606934
0.000000	1.391033	1833.941650
0.000000	1.391270	1823.258545
0.000000	1.391508	1812.397217
0.000000	1.391745	1804.873413
0.000000	1.391982	1798.416748
0.000000	1.392219	1794.813843
0.000000	1.392456	1792.132446
0.000000	1.392693	1789.614624
0.000000	1.392931	1787.701782
0.000000	1.393168	1788.078857
0.000000	1.393405	1789.589966
0.000000	1.393642	1791.859375
0.000000	1.393879	1795.204590
0.000000	1.394117	1800.886597
0.000000	1.394354	1806.861206
0.000000	1.394591	1806.699097
0.000000	1.394828	1804.325439
0.000000	1.395065	1801.083496
0.000000	1.395302	1797.263428
0.000000	1.395540	1797.282227
0.000000	1.395777	1803.706055
0.000000	1.396014	1807.740967
0.000000	1.396251	1809.269409
0.000000	1.396488	1811.211792
0.000000	1.396725	1814.542480
0.000000	1.396963	1810.861450
0.000000	1.397200	1812.077026
0.000000	1.397437	1804.943481
0.000000	1.397674	1792.556396
0.000000	1.397911	1777.458252
0.000000	1.398148	1777.233887
0.000000	1.398386	1782.465210
0.000000	1.398623	1792.362549
0.000000	1.398860	1801.609253
0.000000	1.399097	1811.890503
0.000000	1.399334	1822.175293
0.000000	1.399571	1832.668823
0.000000	1.399809	1841.394775
0.000000	1.400046	1848.841797
0.000000	1.400283	1855.173706
0.000000	1.400520	1861.268921
0.000000	1.400757	1866.971558
0.000000	1.400995	1871.745728
0.000000	1.401232	1875.665527
0.000000	1.401469	1878.986938
0.000000	1.401706	1880.953491
0.000000	1.401943	1880.884766
0.000000	1.402180	1880.372803
0.000000	1.402418	1880.052612
0.000000	1.402655	1882.285522
0.000000	1.402892	1887.610962
0.000000	1.403129	1888.758545
0.000000	1.403366	1882.324463
0.000000	1.403604	1869.315308
0.000000	1.403841	1851.866699
0.000000	1.404078	1831.056885
0.000000	1.404315	1809.199097
0.000000	1.404552	1790.431396
0.000000	1.404789	1777.429810
0.000000	1.405026	1767.453369
0.000000	1.405264	1759.067017
0.000000	1.405501	1752.961792
0.000000	1.405738	1749.646240
0.000000	1.405975	1748.034668
0.000000	1.406212	1754.032471
0.000000	1.406450	1772.987915
0.000000	1.406687	1801.948853
0.000000	1.406924	1840.108276
0.000000	1.407161	1885.968750
0.000000	1.407398	1929.838257
0.000000	1.407635	1966.238403
0.000000	1.407873	1992.567017
0.000000	1.408110	2006.431519
0.000000	1.408347	2007.107666
0.000000	1.408584	1994.715332
0.000000	1.408821	1969.913940
0.000000	1.409058	1935.215698
0.000000	1.409296	1894.566650
0.000000	1.409533	1854.577271
0.000000	1.409770	1822.795532
0.000000	1.410007	1807.639648
0.000000	1.410244	1803.928467
0.000000	1.410482	1808.483276
0.000000	1.410719	1814.760986
0.000000	1.410956	1816.986938
0.000000	1.411193	1814.935303
0.000000	1.411430	1809.389526
0.000000	1.411667	1801.597534
0.000000	1.411905	1791.306763
0.000000	1.412142	1779.017090
0.000000	1.412379	1766.324463
0.000000	1.412616	1756.722900
0.000000	1.412853	1753.279297
0.000000	1.413091	1759.855469
0.000000	1.413328	1779.267090
0.000000	1.413565	1806.329468
0.000000	1.413802	1834.746704
0.000000	1.414039	1860.887085
0.000000	1.414276	1881.748779
0.000000	1.414513	1894.996948
0.000000	1.414751	1899.338257
0.000000	1.414988	1894.822998
0.000000	1.415225	1884.108643
0.000000	1.415462	1868.808472
0.000000	1.415699	1852.189941
0.000000	1.415937	1837.779053
0.000000	1.416174	1827.138306
0.000000	1.416411	1809.021606
0.000000	1.416648	1795.698486
0.000000	1.416885	1791.730469
0.000000	1.417122	1782.649170
0.000000	1.417360	1779.400513
0.000000	1.417597	1778.638428
0.000000	1.417834	1778.124756
0.000000	1.418071	1778.256348
0.000000	1.418308	1779.620850
0.000000	1.418545	1783.291992
0.000000	1.418783	1789.520020
0.000000	1.419020	1798.437378
0.000000	1.419257	1814.179565
0.000000	1.419494	1836.266235
0.000000	1.419731	1863.553345
0.000000	1.419969	1896.588135
0.000000	1.420206	1937.276245
0.000000	1.420443	1984.338867
0.000000	1.420680	2031.282959
0.000000	1.420917	2065.056396
0.000000	1.421154	2085.080322
0.000000	1.421392	2092.290283
0.000000	1.421629	2088.613525
0.000000	1.421866	2078.280762
0.000000	1.422103	2065.598145
0.000000	1.422340	2056.871582
0.000000	1.422578	2059.395752
0.000000	1.422815	2074.699707
0.000000	1.423052	2091.267334
0.000000	1.423289	2108.544678
0.000000	1.423526	2121.754883
0.000000	1.423763	2127.875244
0.000000	1.424001	2125.949463
0.000000	1.424238	2118.316650
0.000000	1.424475	2106.848877
0.000000	1.424712	2094.245361
0.000000	1.424949	2083.847412
0.000000	1.425186	2077.453857
0.000000	1.425424	2070.719238
0.000000	1.425661	2064.289795
0.000000	1.425898	2059.617188
0.000000	1.426135	2058.027344
0.000000	1.426372	2064.178467
0.000000	1.426610	2075.228027
0.000000	1.426847	2089.895508
0.000000	1.427084	2105.754395
0.000000	1.427321	2120.498291
0.000000	1.427558	2131.652588
0.000000	1.427795	2137.939209
0.000000	1.428033	2135.213379
0.000000	1.428270	2123.646729
0.000000	1.428507	2105.516113
0.000000	1.428744	2083.941650
0.000000	1.428981	2065.072510
0.000000	1.429218	2051.819092
0.000000	1.429456	2033.820435
0.000000	1.429693	2014.022583
0.000000	1.429930	1993.234131
0.000000	1.430167	1974.319580
0.000000	1.430404	1958.807617
0.000000	1.430641	1951.980103
0.000000	1.430879	1946.754395
0.000000	1.431116	1942.099365
0.000000	1.431353	1938.423096
0.000000	1.431590	1935.484375
0.000000	1.431827	1932.657349
0.000000	1.432065	1929.979492
0.000000	1.432302	1926.659058
0.000000	1.432539	1924.019043
0.000000	1.432776	1922.116577
0.000000	1.433013	1921.895996
0.000000	1.433250	1924.831177
0.000000	1.433488	1929.946533
0.000000	1.433725	1934.507202
0.000000	1.433962	1940.441895
0.000000	1.434199	1944.650024
0.000000	1.434436	1941.518921
0.000000	1.434673	1933.826904
0.000000	1.434911	1924.219116
0.000000	1.435148	1917.682007
0.000000	1.435385	1919.403320
0.000000	1.435622	1932.425171
0.000000	1.435859	1950.932373
0.000000	1.436097	1973.482544
0.000000	1.436334	1996.997070
0.000000	1.436571	2022.398682
0.000000	1.436808	2051.108398
0.000000	1.437045	2078.278320
0.000000	1.437282	2098.625244
0.000000	1.437519	2111.991211
0.000000	1.437757	2118.683105
0.000000	1.437994	2119.291748
0.000000	1.438231	2115.521484
0.000000	1.438468	2109.119141
0.000000	1.438705	2101.919434
0.000000	1.438943	2096.395752
0.000000	1.439180	2087.247559
0.000000	1.439417	2075.431396
0.000000	1.439654	2060.555420
0.000000	1.439891	2047.331787
0.000000	1.440128	2033.563110
0.000000	1.440366	2020.529663
0.000000	1.440603	2009.894531
0.000000	1.440840	2002.650146
0.000000	1.441077	1998.919067
0.000000	1.441314	1997.637939
0.000000	1.441552	1993.857788
0.000000	1.441789	1983.883301
0.000000	1.442026	1970.047485
0.000000	1.442263	1955.425171
0.000000	1.442500	1942.760620
0.000000	1.442737	1935.678711
0.000000	1.442975	1936.464600
0.000000	1.443212	1939.212402
0.000000	1.443449	1942.916138
0.000000	1.443686	1944.501465
0.000000	1.443923	1940.011841
0.000000	1.444160	1931.310425
0.000000	1.444398	1919.139526
0.000000	1.444635	1905.334717
0.000000	1.444872	1891.869629
0.000000	1.445109	1882.097290
0.000000	1.445346	1877.360840
0.000000	1.445584	1871.382935
0.000000	1.445821	1863.981812
0.000000	1.446058	1856.293457
0.000000	1.446295	1848.970947
0.000000	1.446532	1844.062500
0.000000	1.446769	1841.812134
0.000000	1.447006	1839.109497
0.000000	1.447244	1835.891602
0.000000	1.447481	1834.702271
0.000000	1.447718	1836.017334
0.000000	1.447955	1840.934570
0.000000	1.448192	1850.203735
0.000000	1.448430	1867.789307
0.000000	1.448667	1891.963989
0.000000	1.448904	1922.692749
0.000000	1.449141	1961.415649
0.000000	1.449378	2008.744873
0.000000	1.449615	2063.353760
0.000000	1.449853	2115.711426
0.000000	1.450090	2158.433594
0.000000	1.450327	2191.275879
0.000000	1.450564	2215.822021
0.000000	1.450801	2233.868164
0.000000	1.451039	2247.639648
0.000000	1.451276	2258.178955
0.000000	1.451513	2265.939453
0.000000	1.451750	2273.503906
0.000000	1.451987	2282.195557
0.000000	1.452224	2282.129150
0.000000	1.452462	2269.712402
0.000000	1.452699	2244.562256
0.000000	1.452936	2207.959229
0.000000	1.453173	2162.127197
0.000000	1.453410	2110.995117
0.000000	1.453647	2060.513672
0.000000	1.453885	2017.416870
0.000000	1.454122	1981.858398
0.000000	1.454359	1951.026733
0.000000	1.454596	1927.424316
0.000000	1.454833	1907.053223
0.000000	1.455070	1889.817871
0.000000	1.455308	1877.910278
0.000000	1.455545	1871.690063
0.000000	1.455782	1870.239258
0.000000	1.456019	1875.421265
0.000000	1.456256	1883.705811
0.000000	1.456493	1895.005493
0.000000	1.456731	1908.130859
0.000000	1.456968	1920.567383
0.000000	1.457205	1930.439819
0.000000	1.457442	1937.980347
0.000000	1.457679	1943.291748
0.000000	1.457917	1947.357178
0.000000	1.458154	1950.699829
0.000000	1.458391	1954.966553
0.000000	1.458628	1962.170654
0.000000	1.458865	1972.847900
0.000000	1.459103	1986.154907
0.000000	1.459340	2001.586426
0.000000	1.459577	2015.259399
0.000000	1.459814	2022.954346
0.000000	1.460051	2026.330688
0.000000	1.460288	2025.857056
0.000000	1.460526	2021.838013
0.000000	1.460763	2015.478271
0.000000	1.461000	2007.367065
0.000000	1.461237	2000.035522
0.000000	1.461474	1993.270142
0.000000	1.461712	1984.470581
0.000000	1.461949	1974.349854
0.000000	1.462186	1963.774414
0.000000	1.462423	1954.240112
0.000000	1.462660	1946.940796
0.000000	1.462897	1943.323730
0.000000	1.463134	1946.484497
0.000000	1.463372	1953.545288
0.000000	1.463609	1961.988403
0.000000	1.463846	1970.219482
0.000000	1.464083	1975.680054
0.000000	1.464320	1978.250000
0.000000	1.464558	1979.675903
0.000000	1.464795	1979.318237
0.000000	1.465032	1977.014893
0.000000	1.465269	1969.825195
0.000000	1.465506	1954.602295
0.000000	1.465743	1930.564575
0.000000	1.465981	1913.810791
0.000000	1.466218	1904.559204
0.000000	1.466455	1895.596558
0.000000	1.466692	1882.860596
0.000000	1.466929	1872.392578
0.000000	1.467166	1861.973511
0.000000	1.467404	1851.597656
0.000000	1.467641	1840.885986
0.000000	1.467878	1829.283936
0.000000	1.468115	1816.399414
0.000000	1.468352	1803.290527
0.000000	1.468590	1793.691650
0.000000	1.468827	1785.113037
0.000000	1.469064	1779.738281
0.000000	1.469301	1780.026001
0.000000	1.469538	1780.511353
0.000000	1.469775	1780.114990
0.000000	1.470013	1780.134888
0.000000	1.470250	1780.709229
0.000000	1.470487	1782.227173
0.000000	1.470724	1785.093872
0.000000	1.470961	1790.185181
0.000000	1.471199	1797.325073
0.000000	1.471436	1806.141113
0.000000	1.471673	1818.908691
0.000000	1.471910	1833.288330
0.000000	1.472147	1847.582275
0.000000	1.472384	1862.696289
0.000000	1.472621	1877.427612
0.000000	1.472859	1886.224487
0.000000	1.473096	1888.584595
0.000000	1.473333	1887.357544
0.000000	1.473570	1885.009155
0.000000	1.473807	1883.677612
0.000000	1.474045	1888.458130
0.000000	1.474282	1899.965942
0.000000	1.474519	1910.937256
0.000000	1.474756	1920.929199
0.000000	1.474993	1925.591309
0.000000	1.475230	1922.625854
0.000000	1.475468	1915.248535
0.000000	1.475705	1904.526367
0.000000	1.475942	1891.650757
0.000000	1.476179	1879.398804
0.000000	1.476416	1874.648438
0.000000	1.476653	1881.136597
0.000000	1.476891	1900.149658
0.000000	1.477128	1928.385986
0.000000	1.477365	1964.949463
0.000000	1.477602	2006.217407
0.000000	1.477839	2039.844360
0.000000	1.478076	2064.041992
0.000000	1.478314	2077.985352
0.000000	1.478551	2081.380371
0.000000	1.478788	2075.314453
0.000000	1.479025	2060.875000
0.000000	1.479262	2039.110474
0.000000	1.479500	2012.612183
0.000000	1.479737	1986.719604
0.000000	1.479974	1967.423096
0.000000	1.480211	1960.091797
0.000000	1.480448	1965.015503
0.000000	1.480685	1973.006226
0.000000	1.480923	1980.273926
0.000000	1.481160	1985.402832
0.000000	1.481397	1984.560669
0.000000	1.481634	1979.113892
0.000000	1.481871	1970.326904
0.000000	1.482108	1958.763306
0.000000	1.482346	1945.560791
0.000000	1.482583	1934.509888
0.000000	1.482820	1928.293823
0.000000	1.483057	1930.138184
0.000000	1.483294	1933.277832
0.000000	1.483532	1936.906616
0.000000	1.483769	1940.911865
0.000000	1.484006	1944.628540
0.000000	1.484243	1946.196655
0.000000	1.484480	1944.049194
0.000000	1.484717	1939.439697
0.000000	1.484954	1933.054565
0.000000	1.485192	1926.137939
0.000000	1.485429	1920.999390
0.000000	1.485666	1918.907104
0.000000	1.485903	1917.924683
0.000000	1.486140	1917.064697
0.000000	1.486378	1916.656860
0.000000	1.486615	1916.348022
0.000000	1.486852	1915.946777
0.000000	1.487089	1914.735718
0.000000	1.487326	1912.718872
0.000000	1.487563	1909.821167
0.000000	1.487801	1906.004639
0.000000	1.488038	1902.117798
0.000000	1.488275	1898.199707
0.000000	1.488512	1893.091553
0.000000	1.488749	1887.665283
0.000000	1.488987	1880.824707
0.000000	1.489224	1873.631470
0.000000	1.489461	1868.027466
0.000000	1.489698	1867.176147
0.000000	1.489935	1869.869629
0.000000	1.490173	1875.338867
0.000000	1.490410	1884.614990
0.000000	1.490647	1894.230225
0.000000	1.490884	1900.579468
0.000000	1.491121	1904.482422
0.000000	1.491358	1906.599243
0.000000	1.491596	1906.183228
0.000000	1.491833	1904.099487
0.000000	1.492070	1900.690308
0.000000	1.492307	1896.588013
0.000000	1.492544	1891.752563
0.000000	1.492781	1886.818970
0.000000	1.493019	1881.672485
0.000000	1.493256	1877.229492
0.000000	1.493493	1876.596436
0.000000	1.493730	1880.384521
0.000000	1.493967	1888.588379
0.000000	1.494205	1902.324341
0.000000	1.494442	1915.225342
0.000000	1.494679	1923.609863
0.000000	1.494916	1929.354248
0.000000	1.495153	1935.320801
0.000000	1.495390	1942.035522
0.000000	1.495627	1950.206055
0.000000	1.495865	1961.171875
0.000000	1.496102	1977.350342
0.000000	1.496339	1991.858643
0.000000	1.496576	2001.532593
0.000000	1.496813	2007.419189
0.000000	1.497051	2010.233032
0.000000	1.497288	2010.387451
0.000000	1.497525	2007.704224
0.000000	1.497762	2001.319580
0.000000	1.497999	1990.071777
0.000000	1.498236	1974.208496
0.000000	1.498474	1953.462769
0.000000	1.498711	1931.671631
0.000000	1.498948	1915.331055
0.000000	1.499185	1910.036133
0.000000	1.499422	1912.272461
0.000000	1.499660	1924.988525
0.000000	1.499897	1946.726318
0.000000	1.500134	1975.983887
0.000000	1.500371	2007.368774
0.000000	1.500608	2029.016724
0.000000	1.500845	2040.612671
0.000000	1.501083	2042.984619
0.000000	1.501320	2037.494019
0.000000	1.501557	2025.309448
0.000000	1.501794	2008.145386
0.000000	1.502031	1989.373535
0.000000	1.502268	1974.949829
0.000000	1.502506	1969.004639
0.000000	1.502743	1974.725342
0.000000	1.502980	1982.787231
0.000000	1.503217	1992.404419
0.000000	1.503454	1999.835571
0.000000	1.503691	1999.574951
0.000000	1.503929	1992.497192
0.000000	1.504166	1979.728394
0.000000	1.504403	1961.400879
0.000000	1.504640	1939.095825
0.000000	1.504877	1916.673706
0.000000	1.505114	1897.756348
0.000000	1.505352	1886.069092
0.000000	1.505589	1878.159546
0.000000	1.505826	1873.114746
0.000000	1.506063	1871.110474
0.000000	1.506300	1871.808838
0.000000	1.506538	1874.272583
0.000000	1.506775	1878.119385
0.000000	1.507012	1885.790283
0.000000	1.507249	1898.911377
0.000000	1.507486	1912.528931
0.000000	1.507723	1926.948730
0.000000	1.507961	1942.184448
0.000000	1.508198	1960.163818
0.000000	1.508435	1981.927856
0.000000	1.508672	2004.476440
0.000000	1.508909	2024.789307
0.000000	1.509147	2041.968994
0.000000	1.509384	2053.076904
0.000000	1.509621	2058.351074
0.000000	1.509858	2057.925537
0.000000	1.510095	2052.745850
0.000000	1.510332	2042.116211
0.000000	1.510569	2026.574341
0.000000	1.510807	2007.563477
0.000000	1.511044	1988.287720
0.000000	1.511281	1971.482666
0.000000	1.511518	1963.311768
0.000000	1.511755	1965.685059
0.000000	1.511993	1971.445557
0.000000	1.512230	1981.611816
0.000000	1.512467	1994.403809
0.000000	1.512704	2005.215820
0.000000	1.512941	2011.424316
0.000000	1.513178	2015.163452
0.000000	1.513416	2017.531250
0.000000	1.513653	2017.497437
0.000000	1.513890	2013.148926
0.000000	1.514127	2002.162842
0.000000	1.514364	1986.249634
0.000000	1.514601	1968.125854
0.000000	1.514839	1951.405518
0.000000	1.515076	1942.637329
0.000000	1.515313	1944.203491
0.000000	1.515550	1954.824097
0.000000	1.515787	1970.127441
0.000000	1.516025	1988.227417
0.000000	1.516262	2010.127930
0.000000	1.516499	2035.823975
0.000000	1.516736	2064.307129
0.000000	1.516973	2082.325439
0.000000	1.517210	2088.293701
0.000000	1.517448	2084.251953
0.000000	1.517685	2072.832031
0.000000	1.517922	2054.777588
0.000000	1.518159	2031.353516
0.000000	1.518396	2007.300171
0.000000	1.518634	1986.881104
0.000000	1.518871	1973.737183
0.000000	1.519108	1960.497070
0.000000	1.519345	1949.091431
0.000000	1.519582	1943.771606
0.000000	1.519819	1944.679443
0.000000	1.520056	1950.461304
0.000000	1.520294	1963.630493
0.000000	1.520531	1984.370972
0.000000	1.520768	2013.573120
0.000000	1.521005	2049.176025
0.000000	1.521242	2086.275879
0.000000	1.521480	2114.178467
0.000000	1.521717	2127.316895
0.000000	1.521954	2128.498779
0.000000	1.522191	2136.219971
0.000000	1.522428	2155.368652
0.000000	1.522666	2163.450928
0.000000	1.522903	2163.196777
0.000000	1.523140	2158.154297
0.000000	1.523377	2147.508545
0.000000	1.523614	2134.371094
0.000000	1.523851	2120.359619
0.000000	1.524089	2103.739014
0.000000	1.524326	2081.724121
0.000000	1.524563	2055.682129
0.000000	1.524800	2028.663940
0.000000	1.525037	2003.920776
0.000000	1.525274	1985.836914
0.000000	1.525512	1970.157471
0.000000	1.525749	1954.812134
0.000000	1.525986	1940.412476
0.000000	1.526223	1927.832764
0.000000	1.526460	1916.246704
0.000000	1.526697	1907.359741
0.000000	1.526935	1903.010498
0.000000	1.527172	1905.689453
0.000000	1.527409	1917.968750
0.000000	1.527646	1940.077637
0.000000	1.527883	1972.634277
0.000000	1.528121	2017.067749
0.000000	1.528358	2071.312744
0.000000	1.528595	2124.361328
0.000000	1.528832	2168.487549
0.000000	1.529069	2202.493896
0.000000	1.529306	2225.834229
0.000000	1.529544	2237.544434
0.000000	1.529781	2235.286133
0.000000	1.530018	2220.076660
0.000000	1.530255	2192.736084
0.000000	1.530492	2154.132568
0.000000	1.530729	2108.064941
0.000000	1.530967	2061.099609
0.000000	1.531204	2021.101318
0.000000	1.531441	1990.140869
0.000000	1.531678	1972.064819
0.000000	1.531915	1963.582153
0.000000	1.532153	1959.099487
0.000000	1.532390	1958.534668
0.000000	1.532627	1961.524170
0.000000	1.532864	1966.737793
0.000000	1.533101	1972.796631
0.000000	1.533338	1976.942139
0.000000	1.533575	1979.794434
0.000000	1.533813	1980.693115
0.000000	1.534050	1979.270752
0.000000	1.534287	1974.555542
0.000000	1.534524	1968.065918
0.000000	1.534761	1960.224609
0.000000	1.534999	1953.297485
0.000000	1.535236	1949.290527
0.000000	1.535473	1946.029053
0.000000	1.535710	1943.617554
0.000000	1.535947	1943.339844
0.000000	1.536184	1947.562622
0.000000	1.536422	1956.719971
0.000000	1.536659	1969.288574
0.000000	1.536896	1983.299316
0.000000	1.537133	1997.953125
0.000000	1.537370	2010.605713
0.000000	1.537608	2013.479492
0.000000	1.537845	2012.018799
0.000000	1.538082	2007.506104
0.000000	1.538319	2017.043823
0.000000	1.538556	2025.673828
0.000000	1.538793	2034.370361
0.000000	1.539031	2045.008667
0.000000	1.539268	2055.722656
0.000000	1.539505	2068.077881
0.000000	1.539742	2080.797119
0.000000	1.539979	2086.735840
0.000000	1.540216	2087.602051
0.000000	1.540454	2086.193359
0.000000	1.540691	2083.902100
0.000000	1.540928	2083.927734
0.000000	1.541165	2090.196045
0.000000	1.541402	2096.617188
0.000000	1.541640	2096.034424
0.000000	1.541877	2091.108154
0.000000	1.542114	2083.894043
0.000000	1.542351	2074.928223
0.000000	1.542588	2065.829102
0.000000	1.542825	2060.268799
0.000000	1.543062	2053.571045
0.000000	1.543300	2044.799316
0.000000	1.543537	2033.149536
0.000000	1.543774	2018.646362
0.000000	1.544011	2001.371826
0.000000	1.544248	1982.781860
0.000000	1.544486	1966.554688
0.000000	1.544723	1956.315186
0.000000	1.544960	1952.300903
0.000000	1.545197	1956.328735
0.000000	1.545434	1966.827515
0.000000	1.545671	1979.966919
0.000000	1.545909	1986.106323
0.000000	1.546146	1990.145020
0.000000	1.546383	1994.151367
0.000000	1.546620	2006.967285
0.000000	1.546857	2017.090576
0.000000	1.547095	2023.516113
0.000000	1.547332	2029.787109
0.000000	1.547569	2035.724854
0.000000	1.547806	2041.173462
0.000000	1.548043	2044.911743
0.000000	1.548280	2046.640015
0.000000	1.548518	2043.933472
0.000000	1.548755	2037.041260
0.000000	1.548992	2029.523560
0.000000	1.549229	2023.440186
0.000000	1.549466	2017.139282
0.000000	1.549703	2006.351318
0.000000	1.549941	1993.592529
0.000000	1.550178	1981.275146
0.000000	1.550415	1969.726318
0.000000	1.550652	1956.212402
0.000000	1.550889	1942.150879
0.000000	1.551127	1927.463379
0.000000	1.551364	1915.458130
0.000000	1.551601	1905.484009
0.000000	1.551838	1897.913818
0.000000	1.552075	1891.979248
0.000000	1.552312	1886.240601
0.000000	1.552549	1880.857178
0.000000	1.552787	1876.132935
0.000000	1.553024	1871.448730
0.000000	1.553261	1867.478271
0.000000	1.553498	1863.833130
0.000000	1.553735	1861.481934
0.000000	1.553973	1861.081177
0.000000	1.554210	1863.268921
0.000000	1.554447	1868.844849
0.000000	1.554684	1878.575195
0.000000	1.554921	1892.127319
0.000000	1.555158	1907.477905
0.000000	1.555396	1924.753296
0.000000	1.555633	1944.417603
0.000000	1.555870	1966.529785
0.000000	1.556107	1989.661621
0.000000	1.556344	2007.868164
0.000000	1.556582	2016.873657
0.000000	1.556819	2018.530273
0.000000	1.557056	2014.187866
0.000000	1.557293	2004.691528
0.000000	1.557530	1991.455078
0.000000	1.557768	1976.757446
0.000000	1.558005	1964.767334
0.000000	1.558242	1960.391846
0.000000	1.558479	1962.544556
0.000000	1.558716	1966.233276
0.000000	1.558953	1971.348755
0.000000	1.559190	1977.474487
0.000000	1.559428	1984.316162
0.000000	1.559665	1993.428223
0.000000	1.559902	2005.716919
0.000000	1.560139	2020.356812
0.000000	1.560376	2037.407349
0.000000	1.560614	2055.115723
0.000000	1.560851	2068.472656
0.000000	1.561088	2074.447021
0.000000	1.561325	2072.857910
0.000000	1.561562	2066.624512
0.000000	1.561799	2056.686279
0.000000	1.562037	2043.742676
0.000000	1.562274	2031.656860
0.000000	1.562511	2026.898315
0.000000	1.562748	2031.747559
0.000000	1.562985	2042.662476
0.000000	1.563222	2061.552246
0.000000	1.563460	2089.209229
0.000000	1.563697	2127.104004
0.000000	1.563934	2173.080566
0.000000	1.564171	2219.332764
0.000000	1.564408	2255.052490
0.000000	1.564646	2279.196045
0.000000	1.564883	2290.206299
0.000000	1.565120	2288.839844
0.000000	1.565357	2276.000977
0.000000	1.565594	2253.526123
0.000000	1.565831	2223.411865
0.000000	1.566069	2191.036865
0.000000	1.566306	2162.098389
0.000000	1.566543	2140.916260
0.000000	1.566780	2118.793213
0.000000	1.567017	2095.546387
0.000000	1.567255	2074.101318
0.000000	1.567492	2059.333984
0.000000	1.567729	2050.870850
0.000000	1.567966	2041.339111
0.000000	1.568203	2029.077515
0.000000	1.568440	2014.050781
0.000000	1.568677	1997.625122
0.000000	1.568915	1979.625244
0.000000	1.569152	1962.658569
0.000000	1.569389	1950.967529
0.000000	1.569626	1947.212524
0.000000	1.569863	1948.051270
0.000000	1.570101	1952.291748
0.000000	1.570338	1959.973877
0.000000	1.570575	1971.332642
0.000000	1.570812	1985.227661
0.000000	1.571049	1995.763794
0.000000	1.571286	2002.035400
0.000000	1.571524	2014.471069
0.000000	1.571761	2022.672974
0.000000	1.571998	2030.881104
0.000000	1.572235	2037.090942
0.000000	1.572472	2040.937500
0.000000	1.572709	2042.515625
0.000000	1.572947	2040.115479
0.000000	1.573184	2035.217773
0.000000	1.573421	2028.194946
0.000000	1.573658	2020.616333
0.000000	1.573895	2018.031982
0.000000	1.574133	2012.552124
0.000000	1.574370	2003.160522
0.000000	1.574607	1993.170288
0.000000	1.574844	1984.674438
0.000000	1.575081	1982.779663
0.000000	1.575318	1991.828247
0.000000	1.575556	2014.473877
0.000000	1.575793	2049.709961
0.000000	1.576030	2094.164795
0.000000	1.576267	2134.072021
0.000000	1.576504	2165.813721
0.000000	1.576741	2188.580811
0.000000	1.576979	2201.117920
0.000000	1.577216	2202.072998
0.000000	1.577453	2193.314209
0.000000	1.577690	2175.802490
0.000000	1.577927	2150.192871
0.000000	1.578164	2118.854004
0.000000	1.578402	2089.712402
0.000000	1.578639	2069.263672
0.000000	1.578876	2060.086670
0.000000	1.579113	2056.756104
0.000000	1.579350	2051.817383
0.000000	1.579588	2044.239014
0.000000	1.579825	2036.069824
0.000000	1.580062	2028.629517
0.000000	1.580299	2023.558838
0.000000	1.580536	2020.562622
0.000000	1.580773	2020.173096
0.000000	1.581011	2024.001953
0.000000	1.581248	2033.418945
0.000000	1.581485	2049.507813
0.000000	1.581722	2068.002197
0.000000	1.581959	2081.185791
0.000000	1.582196	2087.785400
0.000000	1.582434	2088.244873
0.000000	1.582671	2084.301270
0.000000	1.582908	2076.242920
0.000000	1.583145	2063.598633
0.000000	1.583382	2047.355957
0.000000	1.583619	2029.736084
0.000000	1.583857	2014.667480
0.000000	1.584094	2005.115356
0.000000	1.584331	1999.724976
0.000000	1.584568	1995.080078
0.000000	1.584805	1991.937500
0.000000	1.585043	1991.218262
0.000000	1.585280	1992.842041
0.000000	1.585517	1997.921265
0.000000	1.585754	2008.566772
0.000000	1.585991	2023.250610
0.000000	1.586228	2035.327637
0.000000	1.586466	2043.654785
0.000000	1.586703	2049.392822
0.000000	1.586940	2054.715088
0.000000	1.587177	2058.805420
0.000000	1.587414	2061.262207
0.000000	1.587651	2057.463623
0.000000	1.587889	2048.908691
0.000000	1.588126	2037.232544
0.000000	1.588363	2024.098877
0.000000	1.588600	2012.147705
0.000000	1.588837	2003.750244
0.000000	1.589075	1994.860107
0.000000	1.589312	1985.257813
0.000000	1.589549	1976.681396
0.000000	1.589786	1970.448120
0.000000	1.590023	1965.922241
0.000000	1.590261	1967.304443
0.000000	1.590497	1973.004395
0.000000	1.590735	1982.585815
0.000000	1.590972	1993.062256
0.000000	1.591209	2010.094360
0.000000	1.591446	2036.570435
0.000000	1.591683	2075.083740
0.000000	1.591921	2113.769531
0.000000	1.592158	2143.279541
0.000000	1.592395	2162.526855
0.000000	1.592632	2170.048340
0.000000	1.592869	2164.123535
0.000000	1.593107	2144.681152
0.000000	1.593344	2113.062744
0.000000	1.593581	2069.465088
0.000000	1.593818	2018.247437
0.000000	1.594055	1966.327759
0.000000	1.594292	1921.969360
0.000000	1.594530	1887.429443
0.000000	1.594767	1867.100708
0.000000	1.595004	1859.586548
0.000000	1.595241	1851.287598
0.000000	1.595478	1842.492310
0.000000	1.595716	1832.576660
0.000000	1.595953	1817.094849
0.000000	1.596190	1798.790161
0.000000	1.596427	1779.607544
0.000000	1.596664	1762.312744
0.000000	1.596901	1752.889160
0.000000	1.597139	1754.166626
0.000000	1.597376	1760.375244
0.000000	1.597613	1770.160400
0.000000	1.597850	1781.730957
0.000000	1.598087	1792.877686
0.000000	1.598324	1803.487549
0.000000	1.598562	1812.845337
0.000000	1.598799	1821.774170
0.000000	1.599036	1830.656006
0.000000	1.599273	1840.014038
0.000000	1.599510	1849.906250
0.000000	1.599748	1862.479858
0.000000	1.599985	1878.352661
0.000000	1.600222	1897.741943
0.000000	1.600459	1924.484253
0.000000	1.600696	1953.220825
0.000000	1.600933	1991.955688
0.000000	1.601170	2036.133423
0.000000	1.601408	2092.929932
0.000000	1.601645	2160.094482
0.000000	1.601882	2228.483398
0.000000	1.602119	2288.297119
0.000000	1.602356	2339.249512
0.000000	1.602594	2380.177490
0.000000	1.602831	2409.822754
0.000000	1.603068	2427.082764
0.000000	1.603305	2430.698730
0.000000	1.603542	2420.929443
0.000000	1.603779	2399.437744
0.000000	1.604017	2367.607910
0.000000	1.604254	2328.855469
0.000000	1.604491	2288.044678
0.000000	1.604728	2252.364746
0.000000	1.604965	2227.171875
0.000000	1.605203	2210.615723
0.000000	1.605440	2198.847656
0.000000	1.605677	2189.977783
0.000000	1.605914	2185.150635
0.000000	1.606151	2183.028076
0.000000	1.606388	2182.808594
0.000000	1.606626	2185.166016
0.000000	1.606863	2190.281250
0.000000	1.607100	2197.695313
0.000000	1.607337	2207.299072
0.000000	1.607574	2213.964111
0.000000	1.607811	2215.753418
0.000000	1.608049	2212.035400
0.000000	1.608286	2203.121826
0.000000	1.608523	2188.474854
0.000000	1.608760	2169.328369
0.000000	1.608997	2147.643066
0.000000	1.609234	2126.321777
0.000000	1.609472	2110.050781
0.000000	1.609709	2099.263428
0.000000	1.609946	2088.920898
0.000000	1.610183	2078.625977
0.000000	1.610420	2068.383545
0.000000	1.610657	2058.196533
0.000000	1.610895	2048.603027
0.000000	1.611132	2039.983276
0.000000	1.611369	2032.308472
0.000000	1.611606	2026.603027
0.000000	1.611843	2022.772339
0.000000	1.612081	2018.450317
0.000000	1.612318	2017.518433
0.000000	1.612555	2021.551880
0.000000	1.612792	2027.770142
0.000000	1.613029	2035.425049
0.000000	1.613266	2044.678101
0.000000	1.613504	2055.363281
0.000000	1.613741	2066.737549
0.000000	1.613978	2073.946289
0.000000	1.614215	2073.505371
0.000000	1.614452	2067.589844
0.000000	1.614690	2059.236572
0.000000	1.614927	2050.576172
0.000000	1.615164	2045.647095
0.000000	1.615401	2050.055176
0.000000	1.615638	2060.324219
0.000000	1.615875	2067.424561
0.000000	1.616112	2078.452881
0.000000	1.616350	2082.924316
0.000000	1.616587	2086.690430
0.000000	1.616824	2092.460205
0.000000	1.617061	2101.633301
0.000000	1.617298	2114.301514
0.000000	1.617536	2136.729492
0.000000	1.617773	2163.743408
0.000000	1.618010	2187.405518
0.000000	1.618247	2204.863525
0.000000	1.618484	2215.573486
0.000000	1.618721	2219.378906
0.000000	1.618959	2217.932129
0.000000	1.619196	2211.537842
0.000000	1.619433	2199.631104
0.000000	1.619670	2181.827637
0.000000	1.619907	2160.021973
0.000000	1.620144	2137.833008
0.000000	1.620382	2112.054932
0.000000	1.620619	2080.391602
0.000000	1.620856	2045.247314
0.000000	1.621093	2011.385254
0.000000	1.621330	1985.333984
0.000000	1.621568	1970.289673
0.000000	1.621805	1963.199097
0.000000	1.622042	1962.214600
0.000000	1.622279	1966.192627
0.000000	1.622516	1973.793823
0.000000	1.622754	1982.972412
0.000000	1.622991	1990.325562
0.000000	1.623228	1992.262451
0.000000	1.623465	1987.737427
0.000000	1.623702	1979.962769
0.000000	1.623939	1971.757690
0.000000	1.624177	1966.129150
0.000000	1.624414	1966.087524
0.000000	1.624651	1968.820679
0.000000	1.624888	1975.101685
0.000000	1.625125	1985.088867
0.000000	1.625362	1998.553345
0.000000	1.625600	2011.333984
0.000000	1.625837	2021.898682
0.000000	1.626074	2026.895874
0.000000	1.626311	2027.372803
0.000000	1.626548	2023.853638
0.000000	1.626785	2019.076782
0.000000	1.627023	2015.810181
0.000000	1.627260	2015.325684
0.000000	1.627497	2018.440918
0.000000	1.627734	2021.478760
0.000000	1.627971	2023.048584
0.000000	1.628209	2023.125122
0.000000	1.628446	2021.132568
0.000000	1.628683	2018.071411
0.000000	1.628920	2013.673218
0.000000	1.629157	2008.920532
0.000000	1.629394	2005.481812
0.000000	1.629632	2003.612549
0.000000	1.629869	2002.100098
0.000000	1.630106	2001.946411
0.000000	1.630343	2004.605347
0.000000	1.630580	2009.622925
0.000000	1.630817	2023.255859
0.000000	1.631055	2042.091309
0.000000	1.631292	2065.152832
0.000000	1.631529	2087.260986
0.000000	1.631766	2101.590820
0.000000	1.632003	2107.447266
0.000000	1.632240	2106.210693
0.000000	1.632478	2099.188721
0.000000	1.632715	2085.595703
0.000000	1.632952	2066.034912
0.000000	1.633189	2042.073730
0.000000	1.633426	2017.473022
0.000000	1.633664	1996.311523
0.000000	1.633901	1983.901245
0.000000	1.634138	1983.600220
0.000000	1.634375	1991.122803
0.000000	1.634612	2002.456177
0.000000	1.634849	2016.872437
0.000000	1.635087	2031.943115
0.000000	1.635324	2042.190186
0.000000	1.635561	2044.749634
0.000000	1.635798	2038.455200
0.000000	1.636035	2025.683228
0.000000	1.636272	2006.901733
0.000000	1.636510	1982.280518
0.000000	1.636747	1956.651245
0.000000	1.636984	1931.807495
0.000000	1.637221	1913.325195
0.000000	1.637458	1908.319214
0.000000	1.637696	1919.745361
0.000000	1.637933	1938.764160
0.000000	1.638170	1960.465210
0.000000	1.638407	1980.408447
0.000000	1.638644	1995.346802
0.000000	1.638881	2004.777344
0.000000	1.639118	2010.309448
0.000000	1.639356	2013.358032
0.000000	1.639593	2013.912598
0.000000	1.639830	2011.027588
0.000000	1.640067	2006.065430
0.000000	1.640304	2002.271240
0.000000	1.640542	2005.073486
0.000000	1.640779	2018.773804
0.000000	1.641016	2036.751343
0.000000	1.641253	2060.530762
0.000000	1.641490	2091.961914
0.000000	1.641727	2128.221436
0.000000	1.641965	2159.593750
0.000000	1.642202	2186.633545
0.000000	1.642439	2210.329102
0.000000	1.642676	2230.142090
0.000000	1.642913	2249.365723
0.000000	1.643151	2274.189453
0.000000	1.643388	2293.017090
0.000000	1.643625	2311.926514
0.000000	1.643862	2325.287354
0.000000	1.644099	2334.550537
0.000000	1.644336	2340.073730
0.000000	1.644574	2340.326172
0.000000	1.644811	2334.194336
0.000000	1.645048	2320.468018
0.000000	1.645285	2301.006104
0.000000	1.645522	2276.443359
0.000000	1.645759	2251.302490
0.000000	1.645997	2231.536377
0.000000	1.646234	2225.369385
0.000000	1.646471	2239.784424
0.000000	1.646708	2268.153809
0.000000	1.646945	2302.402344
0.000000	1.647183	2331.048340
0.000000	1.647420	2353.400635
0.000000	1.647657	2367.775146
0.000000	1.647894	2373.696777
0.000000	1.648131	2370.008301
0.000000	1.648368	2357.180176
0.000000	1.648605	2335.082764
0.000000	1.648843	2302.651123
0.000000	1.649080	2260.648193
0.000000	1.649317	2213.552002
0.000000	1.649554	2166.658936
0.000000	1.649791	2126.918945
0.000000	1.650029	2100.825439
0.000000	1.650266	2087.604248
0.000000	1.650503	2076.610352
0.000000	1.650740	2066.223877
0.000000	1.650977	2054.380859
0.000000	1.651214	2040.367432
0.000000	1.651452	2025.324585
0.000000	1.651689	2009.472900
0.000000	1.651926	1995.369141
0.000000	1.652163	1985.759888
0.000000	1.652400	1983.463989
0.000000	1.652638	1992.323486
0.000000	1.652875	2015.862183
0.000000	1.653112	2051.468506
0.000000	1.653349	2095.521729
0.000000	1.653586	2145.874512
0.000000	1.653823	2190.523193
0.000000	1.654061	2227.098633
0.000000	1.654298	2254.387695
0.000000	1.654535	2271.095459
0.000000	1.654772	2277.437744
0.000000	1.655009	2274.320068
0.000000	1.655246	2261.980713
0.000000	1.655484	2239.880859
0.000000	1.655721	2208.864502
0.000000	1.655958	2173.551025
0.000000	1.656195	2139.727539
0.000000	1.656432	2112.759766
0.000000	1.656670	2100.645508
0.000000	1.656907	2106.703125
0.000000	1.657144	2122.561768
0.000000	1.657381	2141.900879
0.000000	1.657618	2155.762939
0.000000	1.657855	2164.010498
0.000000	1.658092	2166.121338
0.000000	1.658330	2162.689697
0.000000	1.658567	2153.634766
0.000000	1.658804	2139.340088
0.000000	1.659041	2120.203125
0.000000	1.659278	2098.644531
0.000000	1.659516	2078.001465
0.000000	1.659753	2061.622314
0.000000	1.659990	2049.134521
0.000000	1.660227	2035.601807
0.000000	1.660464	2022.719971
0.000000	1.660702	2010.502563
0.000000	1.660939	1997.072266
0.000000	1.661176	1984.276123
0.000000	1.661413	1974.951172
0.000000	1.661650	1973.032104
0.000000	1.661887	1980.982788
0.000000	1.662125	1994.337646
0.000000	1.662362	2014.242798
0.000000	1.662599	2044.215210
0.000000	1.662836	2079.318604
0.000000	1.663073	2115.303711
0.000000	1.663311	2153.717285
0.000000	1.663548	2196.893066
0.000000	1.663785	2229.518066
0.000000	1.664022	2252.531494
0.000000	1.664259	2267.146973
0.000000	1.664496	2273.190918
0.000000	1.664733	2272.946045
0.000000	1.664971	2270.362061
0.000000	1.665208	2269.918701
0.000000	1.665445	2271.378418
0.000000	1.665682	2269.836182
0.000000	1.665919	2268.609619
0.000000	1.666157	2265.689941
0.000000	1.666394	2260.373047
0.000000	1.666631	2258.365723
0.000000	1.666868	2263.166504
0.000000	1.667105	2270.808105
0.000000	1.667342	2284.514160
0.000000	1.667580	2308.342773
0.000000	1.667817	2345.382568
0.000000	1.668054	2376.710693
0.000000	1.668291	2398.136230
0.000000	1.668528	2409.514893
0.000000	1.668765	2410.977051
0.000000	1.669003	2406.028809
0.000000	1.669240	2395.306152
0.000000	1.669477	2378.791260
0.000000	1.669714	2358.971436
0.000000	1.669951	2341.144531
0.000000	1.670189	2329.998779
0.000000	1.670426	2327.676514
0.000000	1.670663	2318.148682
0.000000	1.670900	2300.481201
0.000000	1.671137	2277.071045
0.000000	1.671374	2257.187012
0.000000	1.671612	2248.165283
0.000000	1.671849	2226.735352
0.000000	1.672086	2205.258545
0.000000	1.672323	2179.269531
0.000000	1.672560	2147.945557
0.000000	1.672798	2112.195557
0.000000	1.673035	2075.639404
0.000000	1.673272	2040.434204
0.000000	1.673509	2007.535400
0.000000	1.673746	1975.089966
0.000000	1.673983	1945.775391
0.000000	1.674220	1922.342773
0.000000	1.674458	1906.865845
0.000000	1.674695	1896.983521
0.000000	1.674932	1887.736084
0.000000	1.675169	1880.186646
0.000000	1.675406	1873.994629
0.000000	1.675644	1869.546265
0.000000	1.675881	1867.844849
0.000000	1.676118	1868.275757
0.000000	1.676355	1868.898315
0.000000	1.676592	1868.928223
0.000000	1.676829	1869.349609
0.000000	1.677067	1870.149780
0.000000	1.677304	1871.456177
0.000000	1.677541	1873.411133
0.000000	1.677778	1874.834717
0.000000	1.678015	1875.553223
0.000000	1.678252	1876.497192
0.000000	1.678490	1878.255493
0.000000	1.678727	1880.879272
0.000000	1.678964	1884.789429
0.000000	1.679201	1890.240479
0.000000	1.679438	1897.241211
0.000000	1.679676	1905.617676
0.000000	1.679913	1914.755493
0.000000	1.680150	1923.270630
0.000000	1.680387	1928.619995
0.000000	1.680624	1932.988281
0.000000	1.680861	1936.073486
0.000000	1.681099	1939.237793
0.000000	1.681336	1942.738037
0.000000	1.681573	1947.215454
0.000000	1.681810	1953.664063
0.000000	1.682047	1963.855347
0.000000	1.682284	1976.970093
0.000000	1.682522	1991.542358
0.000000	1.682759	2008.167725
0.000000	1.682996	2027.211548
0.000000	1.683233	2049.026611
0.000000	1.683470	2073.827881
0.000000	1.683707	2099.190918
0.000000	1.683945	2122.289307
0.000000	1.684182	2138.740967
0.000000	1.684419	2148.925049
0.000000	1.684656	2153.734619
0.000000	1.684893	2156.214600
0.000000	1.685131	2159.633545
0.000000	1.685368	2167.292236
0.000000	1.685605	2180.531494
0.000000	1.685842	2186.761230
0.000000	1.686079	2185.180176
0.000000	1.686316	2176.567871
0.000000	1.686554	2162.414551
0.000000	1.686791	2142.349609
0.000000	1.687028	2116.969971
0.000000	1.687265	2089.731201
0.000000	1.687502	2065.024414
0.000000	1.687739	2048.198730
0.000000	1.687977	2034.827026
0.000000	1.688214	2025.442871
0.000000	1.688451	2020.640137
0.000000	1.688688	2017.806641
0.000000	1.688925	2017.093140
0.000000	1.689162	2019.965332
0.000000	1.689400	2026.626099
0.000000	1.689637	2038.672119
0.000000	1.689874	2055.415039
0.000000	1.690111	2075.468018
0.000000	1.690348	2084.863525
0.000000	1.690586	2081.485596
0.000000	1.690823	2066.999023
0.000000	1.691060	2061.979248
0.000000	1.691297	2054.839355
0.000000	1.691534	2040.987427
0.000000	1.691772	2029.945313
0.000000	1.692009	2017.723389
0.000000	1.692246	2006.218872
0.000000	1.692483	2004.772827
0.000000	1.692720	2012.695190
0.000000	1.692957	2032.056641
0.000000	1.693195	2060.300537
0.000000	1.693432	2095.124512
0.000000	1.693669	2131.461670
0.000000	1.693906	2169.036377
0.000000	1.694143	2197.099365
0.000000	1.694380	2211.999756
0.000000	1.694618	2215.060547
0.000000	1.694855	2208.265137
0.000000	1.695092	2194.073730
0.000000	1.695329	2176.054443
0.000000	1.695566	2159.044678
0.000000	1.695804	2149.866211
0.000000	1.696041	2155.459717
0.000000	1.696278	2182.446289
0.000000	1.696515	2223.204834
0.000000	1.696752	2259.945801
0.000000	1.696989	2289.718506
0.000000	1.697226	2312.256592
0.000000	1.697464	2327.619629
0.000000	1.697701	2337.690918
0.000000	1.697938	2346.172607
0.000000	1.698175	2352.973145
0.000000	1.698412	2358.743164
0.000000	1.698650	2365.733887
0.000000	1.698887	2375.466064
0.000000	1.699124	2376.163818
0.000000	1.699361	2367.406494
0.000000	1.699598	2350.158203
0.000000	1.699835	2322.805908
0.000000	1.700073	2284.248535
0.000000	1.700310	2233.914551
0.000000	1.700547	2175.491455
0.000000	1.700784	2112.599854
0.000000	1.701021	2051.231201
0.000000	1.701259	1998.162476
0.000000	1.701496	1956.583984
0.000000	1.701733	1930.101807
0.000000	1.701970	1909.531616
0.000000	1.702207	1894.495972
0.000000	1.702444	1886.797485
0.000000	1.702682	1883.209106
0.000000	1.702919	1882.864624
0.000000	1.703156	1885.692261
0.000000	1.703393	1891.734619
0.000000	1.703630	1901.103882
0.000000	1.703867	1912.936279
0.000000	1.704105	1925.935181
0.000000	1.704342	1939.250366
0.000000	1.704579	1951.593018
0.000000	1.704816	1961.692505
0.000000	1.705053	1968.427979
0.000000	1.705291	1973.380249
0.000000	1.705528	1978.224854
0.000000	1.705765	1982.653564
0.000000	1.706002	1987.283081
0.000000	1.706239	1992.801270
0.000000	1.706476	2000.526001
0.000000	1.706713	2008.224731
0.000000	1.706951	2015.157593
0.000000	1.707188	2023.545532
0.000000	1.707425	2034.164551
0.000000	1.707662	2046.469238
0.000000	1.707899	2060.172363
0.000000	1.708137	2075.013916
0.000000	1.708374	2086.331787
0.000000	1.708611	2092.171143
0.000000	1.708848	2094.139160
0.000000	1.709085	2094.033691
0.000000	1.709322	2093.215088
0.000000	1.709560	2093.317383
0.000000	1.709797	2096.972656
0.000000	1.710034	2109.000732
0.000000	1.710271	2131.395020
0.000000	1.710508	2158.855225
0.000000	1.710746	2182.124756
0.000000	1.710983	2197.224854
0.000000	1.711220	2202.397461
0.000000	1.711457	2196.571045
0.000000	1.711694	2179.387695
0.000000	1.711931	2153.057129
0.000000	1.712169	2123.050781
0.000000	1.712406	2092.254883
0.000000	1.712643	2066.484863
0.000000	1.712880	2053.182373
0.000000	1.713117	2041.469849
0.000000	1.713354	2029.998413
0.000000	1.713592	2022.004150
0.000000	1.713829	2010.409180
0.000000	1.714066	1995.577393
0.000000	1.714303	1978.890137
0.000000	1.714540	1960.519409
0.000000	1.714777	1943.408203
0.000000	1.715015	1931.784180
0.000000	1.715252	1923.609131
0.000000	1.715489	1919.142944
0.000000	1.715726	1920.896606
0.000000	1.715963	1927.692627
0.000000	1.716200	1939.552490
0.000000	1.716438	1956.388916
0.000000	1.716675	1975.906494
0.000000	1.716912	1994.932007
0.000000	1.717149	2012.962769
0.000000	1.717386	2030.153198
0.000000	1.717624	2048.422363
0.000000	1.717861	2066.601563
0.000000	1.718098	2075.412842
0.000000	1.718335	2077.406250
0.000000	1.718572	2075.917236
0.000000	1.718809	2075.198730
0.000000	1.719047	2077.666504
0.000000	1.719284	2081.717285
0.000000	1.719521	2083.521729
0.000000	1.719758	2083.876953
0.000000	1.719995	2084.000000
0.000000	1.720233	2084.530029
0.000000	1.720470	2087.530029
0.000000	1.720707	2091.820557
0.000000	1.720944	2097.474609
0.000000	1.721181	2105.533203
0.000000	1.721418	2116.168701
0.000000	1.721655	2129.104492
0.000000	1.721893	2143.361572
0.000000	1.722130	2158.724609
0.000000	1.722367	2176.129883
0.000000	1.722604	2196.024170
0.000000	1.722841	2217.623047
0.000000	1.723079	2238.590576
0.000000	1.723316	2257.516602
0.000000	1.723553	2273.480957
0.000000	1.723790	2285.816650
0.000000	1.724027	2293.248291
0.000000	1.724265	2296.670654
0.000000	1.724502	2297.327881
0.000000	1.724739	2295.203613
0.000000	1.724976	2290.537109
0.000000	1.725213	2285.279053
0.000000	1.725450	2281.209717
0.000000	1.725688	2279.153320
0.000000	1.725925	2279.192383
0.000000	1.726162	2280.234375
0.000000	1.726399	2280.976074
0.000000	1.726636	2282.148926
0.000000	1.726873	2283.996338
0.000000	1.727111	2286.161133
0.000000	1.727348	2288.724609
0.000000	1.727585	2289.321777
0.000000	1.727822	2283.841553
0.000000	1.728059	2273.930908
0.000000	1.728297	2260.020752
0.000000	1.728534	2243.224365
0.000000	1.728771	2225.218262
0.000000	1.729008	2210.690918
0.000000	1.729245	2204.302002
0.000000	1.729482	2210.656006
0.000000	1.729720	2227.523193
0.000000	1.729957	2255.344971
0.000000	1.730194	2295.574951
0.000000	1.730431	2348.209961
0.000000	1.730668	2411.995361
0.000000	1.730905	2474.863281
0.000000	1.731143	2531.378174
0.000000	1.731380	2579.487061
0.000000	1.731617	2618.244141
0.000000	1.731854	2647.323975
0.000000	1.732091	2665.451660
0.000000	1.732328	2672.083252
0.000000	1.732566	2667.241455
0.000000	1.732803	2650.777344
0.000000	1.733040	2621.440674
0.000000	1.733277	2579.429199
0.000000	1.733514	2528.980957
0.000000	1.733752	2475.277344
0.000000	1.733989	2424.839355
0.000000	1.734226	2382.217773
0.000000	1.734463	2350.827637
0.000000	1.734700	2331.649170
0.000000	1.734937	2315.539551
0.000000	1.735175	2301.878418
0.000000	1.735412	2290.737061
0.000000	1.735649	2282.855225
0.000000	1.735886	2276.750000
0.000000	1.736123	2271.364258
0.000000	1.736360	2266.045898
0.000000	1.736598	2260.601563
0.000000	1.736835	2253.741211
0.000000	1.737072	2245.275635
0.000000	1.737309	2234.867676
0.000000	1.737546	2223.162354
0.000000	1.737783	2209.038574
0.000000	1.738021	2192.034180
0.000000	1.738258	2174.617676
0.000000	1.738495	2157.313477
0.000000	1.738732	2142.138672
0.000000	1.738969	2128.010986
0.000000	1.739207	2114.977051
0.000000	1.739444	2102.222168
0.000000	1.739681	2088.343750
0.000000	1.739918	2074.252686
0.000000	1.740155	2060.382080
0.000000	1.740392	2046.533813
0.000000	1.740630	2033.942993
0.000000	1.740867	2022.017944
0.000000	1.741104	2012.293335
0.000000	1.741341	2004.469604
0.000000	1.741578	1999.144653
0.000000	1.741815	1996.773438
0.000000	1.742053	1997.650269
0.000000	1.742290	2002.226807
0.000000	1.742527	2010.642700
0.000000	1.742764	2023.760254
0.000000	1.743001	2041.857910
0.000000	1.743239	2065.495361
0.000000	1.743476	2089.096924
0.000000	1.743713	2106.386475
0.000000	1.743950	2114.305664
0.000000	1.744187	2113.746826
0.000000	1.744424	2105.775635
0.000000	1.744661	2094.180908
0.000000	1.744899	2084.310303
0.000000	1.745136	2083.010498
0.000000	1.745373	2097.485107
0.000000	1.745610	2121.731934
0.000000	1.745847	2152.383789
0.000000	1.746085	2190.392334
0.000000	1.746322	2230.785156
0.000000	1.746559	2266.739746
0.000000	1.746796	2294.513916
0.000000	1.747033	2312.820801
0.000000	1.747270	2319.596924
0.000000	1.747508	2313.866455
0.000000	1.747745	2297.529541
0.000000	1.747982	2272.273926
0.000000	1.748219	2240.838135
0.000000	1.748456	2208.179199
0.000000	1.748694	2180.160889
0.000000	1.748931	2161.569092
0.000000	1.749168	2146.820068
0.000000	1.749405	2135.816895
0.000000	1.749642	2126.325195
0.000000	1.749879	2117.342285
0.000000	1.750117	2109.567139
0.000000	1.750354	2103.455322
0.000000	1.750591	2099.342773
0.000000	1.750828	2095.879150
0.000000	1.751065	2092.849609
0.000000	1.751302	2090.428955
0.000000	1.751540	2089.773682
0.000000	1.751777	2091.112549
0.000000	1.752014	2096.012207
0.000000	1.752251	2104.477783
0.000000	1.752488	2113.842041
0.000000	1.752726	2120.013428
0.000000	1.752963	2123.685059
0.000000	1.753200	2125.782471
0.000000	1.753437	2126.594971
0.000000	1.753674	2126.586914
0.000000	1.753911	2125.293213
0.000000	1.754148	2123.604004
0.000000	1.754386	2121.958740
0.000000	1.754623	2121.735352
0.000000	1.754860	2124.485352
0.000000	1.755097	2126.373535
0.000000	1.755334	2129.427246
0.000000	1.755572	2134.001465
0.000000	1.755809	2140.826416
0.000000	1.756046	2152.199463
0.000000	1.756283	2167.451172
0.000000	1.756520	2181.508301
0.000000	1.756757	2195.707764
0.000000	1.756995	2213.601807
0.000000	1.757232	2236.384521
0.000000	1.757469	2263.871582
0.000000	1.757706	2294.325439
0.000000	1.757943	2325.026611
0.000000	1.758181	2353.968994
0.000000	1.758418	2380.296875
0.000000	1.758655	2401.391113
0.000000	1.758892	2417.148926
0.000000	1.759129	2429.586670
0.000000	1.759367	2437.764648
0.000000	1.759604	2441.536133
0.000000	1.759841	2437.689453
0.000000	1.760078	2421.384766
0.000000	1.760315	2395.495117
0.000000	1.760552	2363.158936
0.000000	1.760790	2328.818604
0.000000	1.761027	2297.530029
0.000000	1.761264	2277.887451
0.000000	1.761501	2263.490967
0.000000	1.761738	2251.202393
0.000000	1.761975	2239.397705
0.000000	1.762213	2228.941162
0.000000	1.762450	2219.181396
0.000000	1.762687	2209.270020
0.000000	1.762924	2199.717529
0.000000	1.763161	2188.741211
0.000000	1.763398	2175.002930
0.000000	1.763636	2159.027588
0.000000	1.763873	2141.254883
0.000000	1.764110	2124.536377
0.000000	1.764347	2112.807373
0.000000	1.764584	2103.746338
0.000000	1.764821	2096.997803
0.000000	1.765059	2091.771484
0.000000	1.765296	2087.985596
0.000000	1.765533	2084.397705
0.000000	1.765770	2076.298828
0.000000	1.766007	2074.672363
0.000000	1.766245	2074.988037
0.000000	1.766482	2075.074463
0.000000	1.766719	2073.515625
0.000000	1.766956	2070.120117
0.000000	1.767193	2061.472168
0.000000	1.767430	2048.311768
0.000000	1.767668	2037.686401
0.000000	1.767905	2031.003174
0.000000	1.768142	2024.349121
0.000000	1.768379	2017.160767
0.000000	1.768616	2009.454712
0.000000	1.768854	2002.370850
0.000000	1.769091	1994.785522
0.000000	1.769328	1987.403320
0.000000	1.769565	1980.286865
0.000000	1.769802	1974.517090
0.000000	1.770039	1970.114502
0.000000	1.770276	1966.701782
0.000000	1.770514	1964.125854
0.000000	1.770751	1962.743652
0.000000	1.770988	1962.956909
0.000000	1.771225	1964.335205
0.000000	1.771462	1967.154907
0.000000	1.771700	1972.389160
0.000000	1.771937	1979.810059
0.000000	1.772174	1988.621948
0.000000	1.772411	1999.059326
0.000000	1.772648	2008.459717
0.000000	1.772885	2015.343994
0.000000	1.773123	2022.831055
0.000000	1.773360	2029.395264
0.000000	1.773597	2034.389038
0.000000	1.773834	2045.776489
0.000000	1.774071	2059.266602
0.000000	1.774308	2073.080322
0.000000	1.774546	2090.638672
0.000000	1.774783	2109.811035
0.000000	1.775020	2128.895752
0.000000	1.775257	2146.655029
0.000000	1.775494	2163.761963
0.000000	1.775732	2181.274414
0.000000	1.775969	2198.126709
0.000000	1.776206	2213.253662
0.000000	1.776443	2225.326660
0.000000	1.776680	2236.399170
0.000000	1.776917	2242.891113
0.000000	1.777155	2246.048340
0.000000	1.777392	2248.706787
0.000000	1.777629	2251.932617
0.000000	1.777866	2258.402832
0.000000	1.778103	2262.225586
0.000000	1.778341	2259.472168
0.000000	1.778578	2252.752197
0.000000	1.778815	2242.829590
0.000000	1.779052	2231.203613
0.000000	1.779289	2219.688965
0.000000	1.779526	2213.039307
0.000000	1.779763	2214.681152
0.000000	1.780001	2217.149902
0.000000	1.780238	2221.414063
0.000000	1.780475	2227.198242
0.000000	1.780712	2234.331055
0.000000	1.780949	2242.147949
0.000000	1.781187	2245.415283
0.000000	1.781424	2242.892090
0.000000	1.781661	2234.987305
0.000000	1.781898	2223.556641
0.000000	1.782135	2208.754639
0.000000	1.782372	2192.455322
0.000000	1.782610	2177.736572
0.000000	1.782847	2162.503418
0.000000	1.783084	2148.627930
0.000000	1.783321	2138.641357
0.000000	1.783558	2132.418701
0.000000	1.783795	2126.666260
0.000000	1.784033	2122.412842
0.000000	1.784270	2119.294678
0.000000	1.784507	2119.279297
0.000000	1.784744	2122.788086
0.000000	1.784981	2128.323242
0.000000	1.785219	2135.875977
0.000000	1.785456	2146.103271
0.000000	1.785693	2159.067139
0.000000	1.785930	2175.512451
0.000000	1.786167	2193.901611
0.000000	1.786404	2215.122314
0.000000	1.786642	2243.060059
0.000000	1.786879	2279.384521
0.000000	1.787116	2325.866699
0.000000	1.787353	2384.583008
0.000000	1.787590	2438.049561
0.000000	1.787827	2480.215332
0.000000	1.788065	2509.837891
0.000000	1.788302	2526.493652
0.000000	1.788539	2531.250488
0.000000	1.788776	2524.009766
0.000000	1.789013	2504.063965
0.000000	1.789250	2472.077393
0.000000	1.789488	2430.834717
0.000000	1.789725	2384.086182
0.000000	1.789962	2337.085205
0.000000	1.790199	2295.654541
0.000000	1.790436	2267.012939
0.000000	1.790674	2235.977295
0.000000	1.790911	2202.279785
0.000000	1.791148	2167.259521
0.000000	1.791385	2131.427246
0.000000	1.791622	2099.401611
0.000000	1.791860	2074.474609
0.000000	1.792097	2053.510986
0.000000	1.792334	2033.304443
0.000000	1.792571	2013.855225
0.000000	1.792808	1996.773193
0.000000	1.793045	1981.754395
0.000000	1.793282	1968.082397
0.000000	1.793520	1955.165894
0.000000	1.793757	1942.852783
0.000000	1.793994	1933.055786
0.000000	1.794231	1924.626831
0.000000	1.794468	1919.051514
0.000000	1.794706	1915.496948
0.000000	1.794943	1914.093384
0.000000	1.795180	1913.892578
0.000000	1.795417	1915.029785
0.000000	1.795654	1916.817383
0.000000	1.795891	1919.184570
0.000000	1.796129	1920.284790
0.000000	1.796366	1921.382446
0.000000	1.796603	1921.509766
0.000000	1.796840	1919.849854
0.000000	1.797077	1916.324341
0.000000	1.797315	1912.769897
0.000000	1.797552	1909.054810
0.000000	1.797789	1905.394409
0.000000	1.798026	1903.081787
0.000000	1.798263	1902.625732
0.000000	1.798500	1904.377319
0.000000	1.798738	1907.640625
0.000000	1.798975	1912.492798
0.000000	1.799212	1919.376099
0.000000	1.799449	1928.772217
0.000000	1.799686	1939.753052
0.000000	1.799923	1951.672363
0.000000	1.800161	1966.012695
0.000000	1.800398	1984.609985
0.000000	1.800635	2008.309204
0.000000	1.800872	2038.179565
0.000000	1.801109	2064.935791
0.000000	1.801347	2086.095947
0.000000	1.801584	2103.882568
0.000000	1.801821	2119.266113
0.000000	1.802058	2129.744629
0.000000	1.802295	2134.402588
0.000000	1.802532	2135.125977
0.000000	1.802769	2135.782959
0.000000	1.803007	2140.023682
0.000000	1.803244	2150.868164
0.000000	1.803481	2166.207275
0.000000	1.803718	2181.873291
0.000000	1.803955	2198.053711
0.000000	1.804193	2211.732422
0.000000	1.804430	2222.347656
0.000000	1.804667	2239.427002
0.000000	1.804904	2258.443115
0.000000	1.805141	2271.078857
0.000000	1.805378	2284.919678
0.000000	1.805616	2302.152344
0.000000	1.805853	2321.113281
0.000000	1.806090	2330.156006
0.000000	1.806327	2329.408936
0.000000	1.806564	2320.560303
0.000000	1.806802	2303.410645
0.000000	1.807039	2277.224609
0.000000	1.807276	2243.078857
0.000000	1.807513	2205.145996
0.000000	1.807750	2163.052734
0.000000	1.807987	2119.695801
0.000000	1.808225	2078.665771
0.000000	1.808462	2045.498657
0.000000	1.808699	2026.164063
0.000000	1.808936	2013.664063
0.000000	1.809173	2004.704346
0.000000	1.809410	1998.916016
0.000000	1.809648	1995.545532
0.000000	1.809885	1993.479980
0.000000	1.810122	1993.819702
0.000000	1.810359	1997.639648
0.000000	1.810596	2005.220337
0.000000	1.810834	2017.151123
0.000000	1.811071	2032.889893
0.000000	1.811308	2051.521484
0.000000	1.811545	2071.833984
0.000000	1.811782	2085.137451
0.000000	1.812019	2089.311768
0.000000	1.812256	2084.025391
0.000000	1.812494	2071.182861
0.000000	1.812731	2053.317139
0.000000	1.812968	2035.594971
0.000000	1.813205	2022.915649
0.000000	1.813442	2017.046143
0.000000	1.813680	2012.859741
0.000000	1.813917	2009.505859
0.000000	1.814154	2007.257935
0.000000	1.814391	2003.048462
0.000000	1.814628	1995.843140
0.000000	1.814865	1987.233765
0.000000	1.815103	1978.059692
0.000000	1.815340	1969.781128
0.000000	1.815577	1966.811157
0.000000	1.815814	1969.637451
0.000000	1.816051	1975.811035
0.000000	1.816289	1985.136841
0.000000	1.816526	1998.381226
0.000000	1.816763	2014.134766
0.000000	1.817000	2032.307739
0.000000	1.817237	2052.257813
0.000000	1.817474	2074.069336
0.000000	1.817712	2098.848633
0.000000	1.817949	2125.425537
0.000000	1.818186	2153.361328
0.000000	1.818423	2176.802979
0.000000	1.818660	2193.471924
0.000000	1.818897	2202.597168
0.000000	1.819135	2205.769287
0.000000	1.819372	2203.647461
0.000000	1.819609	2197.600098
0.000000	1.819846	2187.106689
0.000000	1.820083	2175.111328
0.000000	1.820320	2164.696289
0.000000	1.820558	2156.860107
0.000000	1.820795	2148.576660
0.000000	1.821032	2139.329834
0.000000	1.821269	2129.771973
0.000000	1.821506	2121.199707
0.000000	1.821743	2112.516113
0.000000	1.821981	2104.709717
0.000000	1.822218	2096.091309
0.000000	1.822455	2090.149414
0.000000	1.822692	2086.605469
0.000000	1.822929	2085.506104
0.000000	1.823167	2087.308350
0.000000	1.823404	2091.014404
0.000000	1.823641	2095.855957
0.000000	1.823878	2098.974365
0.000000	1.824115	2099.919678
0.000000	1.824353	2100.270508
0.000000	1.824590	2100.851074
0.000000	1.824827	2101.461914
0.000000	1.825064	2102.963623
0.000000	1.825301	2105.904297
0.000000	1.825538	2108.868164
0.000000	1.825776	2108.845215
0.000000	1.826013	2107.233154
0.000000	1.826250	2104.359619
0.000000	1.826487	2100.985352
0.000000	1.826724	2098.027100
0.000000	1.826962	2097.201904
0.000000	1.827199	2098.010254
0.000000	1.827436	2099.328125
0.000000	1.827673	2101.423584
0.000000	1.827910	2104.269287
0.000000	1.828147	2107.230713
0.000000	1.828384	2111.806396
0.000000	1.828622	2118.627686
0.000000	1.828859	2129.123535
0.000000	1.829096	2144.126221
0.000000	1.829333	2163.850830
0.000000	1.829570	2188.053223
0.000000	1.829808	2214.113037
0.000000	1.830045	2235.634033
0.000000	1.830282	2250.687012
0.000000	1.830519	2259.254883
0.000000	1.830756	2261.568604
0.000000	1.830993	2259.534668
0.000000	1.831231	2255.606201
0.000000	1.831468	2253.879150
0.000000	1.831705	2256.716553
0.000000	1.831942	2264.088867
0.000000	1.832179	2271.529053
0.000000	1.832416	2276.368896
0.000000	1.832654	2279.314453
0.000000	1.832891	2280.535400
0.000000	1.833128	2280.763184
0.000000	1.833365	2279.869141
0.000000	1.833602	2276.268799
0.000000	1.833840	2272.243408
0.000000	1.834077	2268.630859
0.000000	1.834314	2265.831055
0.000000	1.834551	2263.777588
0.000000	1.834788	2265.885498
0.000000	1.835025	2275.015869
0.000000	1.835263	2286.708496
0.000000	1.835500	2306.449463
0.000000	1.835737	2332.519775
0.000000	1.835974	2356.739258
0.000000	1.836211	2372.583740
0.000000	1.836448	2379.192871
0.000000	1.836686	2378.163330
0.000000	1.836923	2372.399414
0.000000	1.837160	2365.734131
0.000000	1.837397	2363.416016
0.000000	1.837634	2371.727539
0.000000	1.837871	2386.829590
0.000000	1.838109	2396.584961
0.000000	1.838346	2409.595703
0.000000	1.838583	2420.734863
0.000000	1.838820	2428.344482
0.000000	1.839057	2434.239258
0.000000	1.839295	2437.139404
0.000000	1.839532	2441.579834
0.000000	1.839769	2444.929932
0.000000	1.840006	2449.163818
0.000000	1.840243	2457.992920
0.000000	1.840480	2475.382568
0.000000	1.840718	2505.115967
0.000000	1.840955	2543.948730
0.000000	1.841192	2577.966553
0.000000	1.841429	2606.958008
0.000000	1.841666	2629.197021
0.000000	1.841903	2641.147461
0.000000	1.842141	2642.399414
0.000000	1.842378	2634.275146
0.000000	1.842615	2615.954346
0.000000	1.842852	2587.122803
0.000000	1.843089	2547.148682
0.000000	1.843326	2500.153809
0.000000	1.843564	2450.114746
0.000000	1.843801	2403.538086
0.000000	1.844038	2369.342529
0.000000	1.844275	2349.042725
0.000000	1.844512	2336.006104
0.000000	1.844750	2325.444580
0.000000	1.844987	2317.345947
0.000000	1.845224	2311.873779
0.000000	1.845461	2307.884766
0.000000	1.845698	2303.895996
0.000000	1.845935	2296.950439
0.000000	1.846173	2288.158203
0.000000	1.846410	2279.723877
0.000000	1.846647	2273.933105
0.000000	1.846884	2273.373291
0.000000	1.847121	2277.274170
0.000000	1.847358	2279.850830
0.000000	1.847596	2281.231934
0.000000	1.847833	2282.398682
0.000000	1.848070	2284.218994
0.000000	1.848307	2286.288574
0.000000	1.848544	2288.698975
0.000000	1.848782	2291.201416
0.000000	1.849019	2294.406494
0.000000	1.849256	2298.080566
0.000000	1.849493	2301.951904
0.000000	1.849730	2305.237793
0.000000	1.849967	2308.237549
0.000000	1.850204	2311.634766
0.000000	1.850442	2316.078857
0.000000	1.850679	2319.432861
0.000000	1.850916	2321.579834
0.000000	1.851153	2322.593506
0.000000	1.851390	2322.241455
0.000000	1.851628	2320.355713
0.000000	1.851865	2316.159912
0.000000	1.852102	2307.869629
0.000000	1.852339	2296.355469
0.000000	1.852576	2282.503418
0.000000	1.852813	2268.856689
0.000000	1.853051	2257.190186
0.000000	1.853288	2247.427979
0.000000	1.853525	2239.917236
0.000000	1.853762	2233.237061
0.000000	1.853999	2227.745361
0.000000	1.854237	2221.594238
0.000000	1.854474	2215.645996
0.000000	1.854711	2210.221436
0.000000	1.854948	2206.731689
0.000000	1.855185	2206.991211
0.000000	1.855422	2209.503174
0.000000	1.855660	2214.258545
0.000000	1.855897	2220.707520
0.000000	1.856134	2226.037109
0.000000	1.856371	2229.493408
0.000000	1.856608	2229.449707
0.000000	1.856845	2226.312744
0.000000	1.857083	2220.365723
0.000000	1.857320	2211.539551
0.000000	1.857557	2200.769043
0.000000	1.857794	2189.663574
0.000000	1.858031	2177.791992
0.000000	1.858269	2166.755127
0.000000	1.858506	2158.774902
0.000000	1.858743	2154.031250
0.000000	1.858980	2152.061523
0.000000	1.859217	2154.207031
0.000000	1.859455	2161.646484
0.000000	1.859692	2175.599609
0.000000	1.859929	2193.574707
0.000000	1.860166	2211.841797
0.000000	1.860403	2220.256836
0.000000	1.860640	2219.316162
0.000000	1.860877	2211.790039
0.000000	1.861115	2199.543457
0.000000	1.861352	2183.413574
0.000000	1.861589	2166.344482
0.000000	1.861826	2153.331055
0.000000	1.862063	2148.626953
0.000000	1.862301	2147.868652
0.000000	1.862538	2148.623779
0.000000	1.862775	2151.342773
0.000000	1.863012	2155.566162
0.000000	1.863249	2161.778076
0.000000	1.863486	2169.745117
0.000000	1.863724	2180.270264
0.000000	1.863961	2193.524902
0.000000	1.864198	2208.983887
0.000000	1.864435	2225.780518
0.000000	1.864672	2241.334229
0.000000	1.864910	2252.771484
0.000000	1.865147	2256.848633
0.000000	1.865384	2251.663818
0.000000	1.865621	2240.965820
0.000000	1.865858	2226.034912
0.000000	1.866095	2207.732666
0.000000	1.866332	2189.114502
0.000000	1.866570	2176.004395
0.000000	1.866807	2173.918945
0.000000	1.867044	2181.012695
0.000000	1.867281	2193.033447
0.000000	1.867518	2209.677490
0.000000	1.867756	2228.463867
0.000000	1.867993	2246.201904
0.000000	1.868230	2262.857910
0.000000	1.868467	2271.664551
0.000000	1.868704	2274.302979
0.000000	1.868941	2269.137207
0.000000	1.869179	2256.752441
0.000000	1.869416	2239.153564
0.000000	1.869653	2221.347168
0.000000	1.869890	2210.266602
0.000000	1.870127	2211.518311
0.000000	1.870364	2213.674805
0.000000	1.870602	2214.603027
0.000000	1.870839	2214.276123
0.000000	1.871076	2212.817627
0.000000	1.871313	2210.699707
0.000000	1.871550	2208.538330
0.000000	1.871788	2206.458496
0.000000	1.872025	2204.761230
0.000000	1.872262	2204.119629
0.000000	1.872499	2203.814941
0.000000	1.872736	2204.360596
0.000000	1.872973	2203.787598
0.000000	1.873211	2202.279541
0.000000	1.873448	2199.781738
0.000000	1.873685	2197.105225
0.000000	1.873922	2194.094482
0.000000	1.874159	2193.686279
0.000000	1.874397	2194.210938
0.000000	1.874634	2195.393555
0.000000	1.874871	2197.017090
0.000000	1.875108	2199.083984
0.000000	1.875345	2200.647461
0.000000	1.875582	2202.026123
0.000000	1.875819	2204.379395
0.000000	1.876057	2208.314941
0.000000	1.876294	2214.010986
0.000000	1.876531	2220.648682
0.000000	1.876768	2227.595703
0.000000	1.877005	2234.939209
0.000000	1.877243	2240.861328
0.000000	1.877480	2245.553711
0.000000	1.877717	2248.560303
0.000000	1.877954	2250.605469
0.000000	1.878191	2251.802490
0.000000	1.878428	2252.340332
0.000000	1.878666	2251.991943
0.000000	1.878903	2251.325928
0.000000	1.879140	2250.749756
0.000000	1.879377	2250.106445
0.000000	1.879614	2249.621582
0.000000	1.879851	2250.026611
0.000000	1.880089	2252.047852
0.000000	1.880326	2254.165527
0.000000	1.880563	2257.087402
0.000000	1.880800	2260.827881
0.000000	1.881037	2264.933105
0.000000	1.881275	2269.975098
0.000000	1.881512	2276.025146
0.000000	1.881749	2283.730469
0.000000	1.881986	2293.217773
0.000000	1.882223	2306.118652
0.000000	1.882460	2322.146973
0.000000	1.882698	2340.455078
0.000000	1.882935	2361.864502
0.000000	1.883172	2384.438721
0.000000	1.883409	2414.417480
0.000000	1.883646	2446.274414
0.000000	1.883884	2480.725342
0.000000	1.884121	2518.726807
0.000000	1.884358	2559.832275
0.000000	1.884595	2606.169678
0.000000	1.884832	2660.024902
0.000000	1.885069	2717.778809
0.000000	1.885306	2768.118896
0.000000	1.885544	2806.737305
0.000000	1.885781	2833.785400
0.000000	1.886018	2849.019043
0.000000	1.886255	2853.349609
0.000000	1.886492	2848.246582
0.000000	1.886730	2833.626465
0.000000	1.886967	2809.727295
0.000000	1.887204	2778.652832
0.000000	1.887441	2746.493164
0.000000	1.887678	2718.109863
0.000000	1.887915	2699.992920
0.000000	1.888153	2691.562500
0.000000	1.888390	2680.799316
0.000000	1.888627	2668.677490
0.000000	1.888864	2651.196045
0.000000	1.889101	2629.560791
0.000000	1.889338	2605.064697
0.000000	1.889576	2580.485352
0.000000	1.889813	2562.355713
0.000000	1.890050	2552.093018
0.000000	1.890287	2545.840820
0.000000	1.890524	2547.254883
0.000000	1.890762	2560.069336
0.000000	1.890999	2581.093506
0.000000	1.891236	2608.607422
0.000000	1.891473	2640.136719
0.000000	1.891710	2662.754639
0.000000	1.891947	2673.331055
0.000000	1.892185	2670.183105
0.000000	1.892422	2654.286133
0.000000	1.892659	2628.238770
0.000000	1.892896	2596.157471
0.000000	1.893133	2561.514160
0.000000	1.893371	2529.653076
0.000000	1.893608	2506.411377
0.000000	1.893845	2485.442627
0.000000	1.894082	2469.211182
0.000000	1.894319	2457.347168
0.000000	1.894556	2448.214600
0.000000	1.894794	2441.319824
0.000000	1.895031	2436.640625
0.000000	1.895268	2433.750977
0.000000	1.895505	2432.481201
0.000000	1.895742	2433.209961
0.000000	1.895979	2435.880371
0.000000	1.896217	2440.889648
0.000000	1.896454	2448.148682
0.000000	1.896691	2457.562500
0.000000	1.896928	2468.952148
0.000000	1.897165	2478.855225
0.000000	1.897403	2484.337646
0.000000	1.897640	2485.231201
0.000000	1.897877	2481.970703
0.000000	1.898114	2475.198242
0.000000	1.898351	2464.000732
0.000000	1.898588	2449.470703
0.000000	1.898825	2433.321777
0.000000	1.899063	2418.366455
0.000000	1.899300	2407.304932
0.000000	1.899537	2401.906250
0.000000	1.899774	2398.090088
0.000000	1.900011	2395.267334
0.000000	1.900249	2391.871826
0.000000	1.900486	2385.336182
0.000000	1.900723	2375.462158
0.000000	1.900960	2362.507324
0.000000	1.901197	2346.213623
0.000000	1.901434	2328.322510
0.000000	1.901672	2309.241211
0.000000	1.901909	2290.858398
0.000000	1.902146	2274.998291
0.000000	1.902383	2264.773193
0.000000	1.902620	2261.416016
0.000000	1.902858	2263.626221
0.000000	1.903095	2266.732666
0.000000	1.903332	2268.883789
0.000000	1.903569	2272.210693
0.000000	1.903806	2275.253906
0.000000	1.904043	2278.666016
0.000000	1.904281	2281.335205
0.000000	1.904518	2278.879395
0.000000	1.904755	2272.042969
0.000000	1.904992	2262.739014
0.000000	1.905229	2252.102295
0.000000	1.905466	2243.108398
0.000000	1.905704	2241.063232
0.000000	1.905941	2248.792969
0.000000	1.906178	2261.236328
0.000000	1.906415	2274.811523
0.000000	1.906652	2288.405273
0.000000	1.906890	2301.058350
0.000000	1.907127	2307.730713
0.000000	1.907364	2310.051514
0.000000	1.907601	2310.333252
0.000000	1.907838	2311.236084
0.000000	1.908075	2316.607178
0.000000	1.908312	2330.128418
0.000000	1.908550	2348.732666
0.000000	1.908787	2369.560791
0.000000	1.909024	2392.779053
0.000000	1.909261	2416.889893
0.000000	1.909498	2434.816895
0.000000	1.909736	2441.588867
0.000000	1.909973	2435.917236
0.000000	1.910210	2417.523438
0.000000	1.910447	2388.328125
0.000000	1.910684	2351.147461
0.000000	1.910921	2310.277588
0.000000	1.911159	2271.249268
0.000000	1.911396	2242.097900
0.000000	1.911633	2223.513428
0.000000	1.911870	2209.117920
0.000000	1.912107	2190.825439
0.000000	1.912345	2169.504883
0.000000	1.912582	2147.537109
0.000000	1.912819	2127.342285
0.000000	1.913056	2115.416260
0.000000	1.913293	2117.295898
0.000000	1.913530	2122.936523
0.000000	1.913768	2126.250977
0.000000	1.914005	2132.306152
0.000000	1.914242	2141.895996
0.000000	1.914479	2155.813232
0.000000	1.914716	2174.294434
0.000000	1.914953	2198.062744
0.000000	1.915191	2219.800537
0.000000	1.915428	2242.125488
0.000000	1.915665	2266.792969
0.000000	1.915902	2295.724365
0.000000	1.916139	2329.187012
0.000000	1.916376	2363.665771
0.000000	1.916614	2390.296875
0.000000	1.916851	2410.639160
0.000000	1.917088	2427.402832
0.000000	1.917325	2445.516357
0.000000	1.917562	2456.557617
0.000000	1.917799	2461.334229
0.000000	1.918037	2464.615967
0.000000	1.918274	2461.723145
0.000000	1.918511	2454.161377
0.000000	1.918748	2443.029541
0.000000	1.918985	2431.043701
0.000000	1.919223	2417.880615
0.000000	1.919460	2408.162109
0.000000	1.919697	2406.623291
0.000000	1.919934	2418.938477
0.000000	1.920171	2446.485596
0.000000	1.920408	2484.415527
0.000000	1.920646	2535.334229
0.000000	1.920883	2599.511719
0.000000	1.921120	2675.517090
0.000000	1.921357	2747.648682
0.000000	1.921594	2812.602783
0.000000	1.921832	2868.726807
0.000000	1.922069	2914.724609
0.000000	1.922306	2951.080322
0.000000	1.922543	2980.395996
0.000000	1.922780	3003.053467
0.000000	1.923018	3013.868164
0.000000	1.923254	3012.487061
0.000000	1.923492	2999.129150
0.000000	1.923729	2972.525879
0.000000	1.923966	2932.783447
0.000000	1.924203	2882.073975
0.000000	1.924440	2823.022461
0.000000	1.924678	2759.068604
0.000000	1.924915	2695.394043
0.000000	1.925152	2640.148926
0.000000	1.925389	2594.879150
0.000000	1.925626	2565.983643
0.000000	1.925864	2540.411621
0.000000	1.926101	2518.559570
0.000000	1.926338	2499.538330
0.000000	1.926575	2482.838135
0.000000	1.926812	2467.144287
0.000000	1.927049	2453.233887
0.000000	1.927287	2440.787598
0.000000	1.927524	2429.900146
0.000000	1.927761	2421.306396
0.000000	1.927998	2414.020752
0.000000	1.928235	2406.491699
0.000000	1.928472	2399.223145
0.000000	1.928710	2393.298584
0.000000	1.928947	2386.937256
0.000000	1.929184	2377.863037
0.000000	1.929421	2372.291748
0.000000	1.929658	2367.495605
0.000000	1.929896	2363.911377
0.000000	1.930133	2359.237305
0.000000	1.930370	2354.267578
0.000000	1.930607	2348.549316
0.000000	1.930844	2342.522949
0.000000	1.931081	2337.670898
0.000000	1.931319	2332.951172
0.000000	1.931556	2328.002686
0.000000	1.931793	2322.990234
0.000000	1.932030	2317.667236
0.000000	1.932267	2312.457031
0.000000	1.932505	2309.174805
0.000000	1.932742	2307.423828
0.000000	1.932979	2305.658203
0.000000	1.933216	2304.598145
0.000000	1.933453	2304.395508
0.000000	1.933690	2303.130371
0.000000	1.933927	2299.509766
0.000000	1.934165	2294.239746
0.000000	1.934402	2287.447021
0.000000	1.934639	2281.324219
0.000000	1.934876	2274.299072
0.000000	1.935113	2265.447266
0.000000	1.935351	2255.742920
0.000000	1.935588	2247.156494
0.000000	1.935825	2240.115967
0.000000	1.936062	2235.243652
0.000000	1.936299	2233.211914
0.000000	1.936536	2234.589844
0.000000	1.936774	2238.155762
0.000000	1.937011	2240.769531
0.000000	1.937248	2237.695801
0.000000	1.937485	2229.178223
0.000000	1.937722	2216.717773
0.000000	1.937959	2202.963867
0.000000	1.938197	2190.844727
0.000000	1.938434	2181.862061
0.000000	1.938671	2172.678223
0.000000	1.938908	2164.137939
0.000000	1.939145	2158.566162
0.000000	1.939383	2153.031006
0.000000	1.939620	2148.363525
0.000000	1.939857	2144.391846
0.000000	1.940094	2143.058594
0.000000	1.940331	2143.912109
0.000000	1.940568	2146.756836
0.000000	1.940806	2152.142578
0.000000	1.941043	2159.273438
0.000000	1.941280	2166.911865
0.000000	1.941517	2174.739990
0.000000	1.941754	2182.326416
0.000000	1.941991	2189.895264
0.000000	1.942229	2198.429443
0.000000	1.942466	2204.918457
0.000000	1.942703	2205.486572
0.000000	1.942940	2202.003662
0.000000	1.943177	2198.965088
0.000000	1.943414	2215.212646
0.000000	1.943652	2234.943604
0.000000	1.943889	2253.457764
0.000000	1.944126	2272.074707
0.000000	1.944363	2288.784424
0.000000	1.944600	2304.697754
0.000000	1.944838	2322.041748
0.000000	1.945075	2340.572021
0.000000	1.945312	2358.152832
0.000000	1.945549	2377.686523
0.000000	1.945786	2399.996582
0.000000	1.946023	2424.412842
0.000000	1.946261	2449.761719
0.000000	1.946498	2474.872314
0.000000	1.946735	2499.133545
0.000000	1.946972	2522.697754
0.000000	1.947209	2544.335449
0.000000	1.947446	2562.400635
0.000000	1.947684	2578.188477
0.000000	1.947921	2590.765625
0.000000	1.948158	2602.568115
0.000000	1.948395	2611.046143
0.000000	1.948632	2616.214355
0.000000	1.948869	2615.530518
0.000000	1.949107	2609.188477
0.000000	1.949344	2599.550293
0.000000	1.949581	2588.733154
0.000000	1.949818	2578.704346
0.000000	1.950055	2570.323975
0.000000	1.950293	2557.023682
0.000000	1.950530	2539.383789
0.000000	1.950767	2516.380127
0.000000	1.951004	2488.454834
0.000000	1.951241	2458.303955
0.000000	1.951478	2429.623291
0.000000	1.951716	2406.197021
0.000000	1.951953	2393.668457
0.000000	1.952190	2387.091309
0.000000	1.952427	2382.217773
0.000000	1.952664	2377.466309
0.000000	1.952901	2372.940918
0.000000	1.953139	2369.146484
0.000000	1.953376	2365.209473
0.000000	1.953613	2361.918701
0.000000	1.953850	2358.616455
0.000000	1.954087	2356.523682
0.000000	1.954325	2355.321533
0.000000	1.954562	2355.336426
0.000000	1.954799	2356.189941
0.000000	1.955036	2356.781982
0.000000	1.955273	2355.588623
0.000000	1.955510	2352.975342
0.000000	1.955747	2349.871094
0.000000	1.955985	2347.281494
0.000000	1.956222	2345.276123
0.000000	1.956459	2344.283447
0.000000	1.956696	2344.497070
0.000000	1.956933	2346.340088
0.000000	1.957171	2351.776611
0.000000	1.957408	2361.204102
0.000000	1.957645	2374.856934
0.000000	1.957882	2391.624268
0.000000	1.958119	2408.341064
0.000000	1.958356	2427.794434
0.000000	1.958594	2450.159912
0.000000	1.958831	2473.719238
0.000000	1.959068	2490.010010
0.000000	1.959305	2497.712891
0.000000	1.959542	2497.999756
0.000000	1.959780	2492.434326
0.000000	1.960017	2481.410889
0.000000	1.960254	2465.819580
0.000000	1.960491	2449.096436
0.000000	1.960728	2434.667480
0.000000	1.960966	2425.638184
0.000000	1.961203	2418.665039
0.000000	1.961440	2417.409912
0.000000	1.961677	2418.708252
0.000000	1.961914	2425.500488
0.000000	1.962151	2434.770020
0.000000	1.962389	2448.662598
0.000000	1.962626	2470.158203
0.000000	1.962863	2501.288086
0.000000	1.963100	2543.980469
0.000000	1.963337	2599.475098
0.000000	1.963574	2664.658936
0.000000	1.963812	2724.470947
0.000000	1.964049	2775.334473
0.000000	1.964286	2815.424072
0.000000	1.964523	2844.016113
0.000000	1.964760	2860.464111
0.000000	1.964997	2865.197510
0.000000	1.965235	2859.913086
0.000000	1.965472	2843.762939
0.000000	1.965709	2818.162598
0.000000	1.965946	2787.826904
0.000000	1.966183	2758.440674
0.000000	1.966420	2736.429443
0.000000	1.966658	2731.102051
0.000000	1.966895	2753.697021
0.000000	1.967132	2794.020020
0.000000	1.967369	2839.735352
0.000000	1.967606	2880.144531
0.000000	1.967844	2913.492676
0.000000	1.968081	2937.598877
0.000000	1.968318	2950.954346
0.000000	1.968555	2951.779053
0.000000	1.968792	2938.380127
0.000000	1.969029	2911.737061
0.000000	1.969267	2873.326172
0.000000	1.969504	2825.668213
0.000000	1.969741	2772.294434
0.000000	1.969978	2718.041260
0.000000	1.970215	2670.155029
0.000000	1.970453	2632.565430
0.000000	1.970690	2599.655518
0.000000	1.970927	2576.764404
0.000000	1.971164	2557.648926
0.000000	1.971401	2545.509766
0.000000	1.971638	2532.197510
0.000000	1.971875	2520.654541
0.000000	1.972113	2511.516113
0.000000	1.972350	2504.145996
0.000000	1.972587	2499.989746
0.000000	1.972824	2498.321777
0.000000	1.973061	2498.317139
0.000000	1.973299	2498.721436
0.000000	1.973536	2499.594482
0.000000	1.973773	2500.903564
0.000000	1.974010	2503.206787
0.000000	1.974247	2506.395020
0.000000	1.974484	2510.607666
0.000000	1.974722	2512.467041
0.000000	1.974959	2512.038086
0.000000	1.975196	2509.648193
0.000000	1.975433	2505.986572
0.000000	1.975670	2501.680176
0.000000	1.975907	2497.463867
0.000000	1.976145	2490.845459
0.000000	1.976382	2481.449219
0.000000	1.976619	2469.763916
0.000000	1.976856	2456.597168
0.000000	1.977093	2442.091553
0.000000	1.977331	2426.781250
0.000000	1.977568	2412.424316
0.000000	1.977805	2399.149170
0.000000	1.978042	2388.010742
0.000000	1.978279	2377.462891
0.000000	1.978516	2367.949219
0.000000	1.978754	2358.988525
0.000000	1.978991	2352.199463
0.000000	1.979228	2347.175293
0.000000	1.979465	2345.374268
0.000000	1.979702	2346.359375
0.000000	1.979940	2349.315674
0.000000	1.980177	2353.519043
0.000000	1.980414	2357.877930
0.000000	1.980651	2364.105225
0.000000	1.980888	2372.652832
0.000000	1.981125	2385.801758
0.000000	1.981362	2405.019287
0.000000	1.981600	2431.316650
0.000000	1.981837	2462.772949
0.000000	1.982074	2494.020996
0.000000	1.982311	2521.054932
0.000000	1.982548	2540.643311
0.000000	1.982786	2552.858154
0.000000	1.983023	2556.094482
0.000000	1.983260	2553.234863
0.000000	1.983497	2548.058105
0.000000	1.983734	2543.563721
0.000000	1.983971	2544.348877
0.000000	1.984209	2544.110352
0.000000	1.984446	2541.407471
0.000000	1.984683	2535.758789
0.000000	1.984920	2527.831543
0.000000	1.985157	2517.131348
0.000000	1.985394	2504.344238
0.000000	1.985632	2490.293701
0.000000	1.985869	2477.076416
0.000000	1.986106	2468.065674
0.000000	1.986343	2461.519775
0.000000	1.986580	2453.804932
0.000000	1.986818	2445.219971
0.000000	1.987055	2437.673828
0.000000	1.987292	2430.865234
0.000000	1.987529	2426.218506
0.000000	1.987766	2426.004639
0.000000	1.988003	2431.261230
0.000000	1.988241	2442.991943
0.000000	1.988478	2461.725586
0.000000	1.988715	2486.422363
0.000000	1.988952	2506.123047
0.000000	1.989189	2515.876221
0.000000	1.989427	2515.735840
0.000000	1.989664	2506.697754
0.000000	1.989901	2490.560791
0.000000	1.990138	2467.743164
0.000000	1.990375	2440.694580
0.000000	1.990612	2415.080566
0.000000	1.990849	2396.310547
0.000000	1.991087	2392.469971
0.000000	1.991324	2399.851318
0.000000	1.991561	2412.140381
0.000000	1.991798	2430.686035
0.000000	1.992035	2454.113770
0.000000	1.992273	2479.147217
0.000000	1.992510	2505.933350
0.000000	1.992747	2526.501221
0.000000	1.992984	2537.791504
0.000000	1.993221	2541.111084
0.000000	1.993459	2536.610352
0.000000	1.993696	2524.885742
0.000000	1.993933	2509.244385
0.000000	1.994170	2489.480469
0.000000	1.994407	2468.691895
0.000000	1.994644	2449.415283
0.000000	1.994882	2435.825928
0.000000	1.995119	2432.582520
0.000000	1.995356	2430.253418
0.000000	1.995593	2426.897461
0.000000	1.995830	2423.818848
0.000000	1.996067	2421.887451
0.000000	1.996305	2421.504883
0.000000	1.996542	2424.135742
0.000000	1.996779	2428.951172
0.000000	1.997016	2435.593506
0.000000	1.997253	2445.766113
0.000000	1.997490	2461.546875
0.000000	1.997728	2475.744141
0.000000	1.997965	2487.290527
0.000000	1.998202	2498.096436
0.000000	1.998439	2511.577148
0.000000	1.998676	2530.218750
0.000000	1.998914	2556.328613
0.000000	1.999151	2591.069824
0.000000	1.999388	2637.678955
0.000000	1.999625	2681.002686
0.000000	1.999862	2717.260742
0.000000	2.000099	2744.294678
0.000000	2.000336	2760.454346
0.000000	2.000574	2764.489014
0.000000	2.000811	2757.248047
0.000000	2.001048	2739.966797
0.000000	2.001285	2711.937744
0.000000	2.001522	2673.753662
0.000000	2.001760	2630.476318
0.000000	2.001997	2587.782471
0.000000	2.002234	2553.447266
0.000000	2.002471	2528.667969
0.000000	2.002708	2510.278809
0.000000	2.002945	2497.268799
0.000000	2.003183	2488.841553
0.000000	2.003420	2485.230225
0.000000	2.003657	2488.327148
0.000000	2.003894	2496.962158
0.000000	2.004131	2509.137695
0.000000	2.004369	2523.408691
0.000000	2.004606	2537.833496
0.000000	2.004843	2547.859863
0.000000	2.005080	2550.884521
0.000000	2.005317	2549.856445
0.000000	2.005554	2546.437256
0.000000	2.005792	2542.469238
0.000000	2.006029	2541.938232
0.000000	2.006266	2546.308350
0.000000	2.006503	2552.652588
0.000000	2.006740	2560.531738
0.000000	2.006978	2566.176270
0.000000	2.007215	2569.457764
0.000000	2.007452	2572.228027
0.000000	2.007689	2572.806885
0.000000	2.007926	2565.884521
0.000000	2.008163	2553.018799
0.000000	2.008401	2536.725830
0.000000	2.008638	2519.608643
0.000000	2.008875	2505.417725
0.000000	2.009112	2497.532471
0.000000	2.009349	2493.285156
0.000000	2.009587	2486.209473
0.000000	2.009824	2477.396973
0.000000	2.010061	2467.935547
0.000000	2.010298	2459.069580
0.000000	2.010535	2453.773193
0.000000	2.010772	2453.079102
0.000000	2.011009	2453.450684
0.000000	2.011247	2450.087402
0.000000	2.011484	2442.147217
0.000000	2.011721	2435.807617
0.000000	2.011958	2432.495117
0.000000	2.012195	2430.499756
0.000000	2.012433	2431.032715
0.000000	2.012670	2433.860840
0.000000	2.012907	2438.943359
0.000000	2.013144	2445.254395
0.000000	2.013381	2454.023193
0.000000	2.013618	2458.593750
0.000000	2.013855	2456.993652
0.000000	2.014093	2451.418457
0.000000	2.014330	2441.905029
0.000000	2.014567	2428.601318
0.000000	2.014804	2412.668701
0.000000	2.015041	2396.607666
0.000000	2.015279	2385.295898
0.000000	2.015516	2381.062500
0.000000	2.015753	2379.257568
0.000000	2.015990	2378.812744
0.000000	2.016227	2379.536621
0.000000	2.016464	2380.764648
0.000000	2.016702	2382.623779
0.000000	2.016939	2384.861816
0.000000	2.017176	2388.398926
0.000000	2.017413	2391.518799
0.000000	2.017650	2394.874756
0.000000	2.017888	2398.774658
0.000000	2.018125	2400.109131
0.000000	2.018362	2397.282959
0.000000	2.018599	2391.625488
0.000000	2.018836	2383.333984
0.000000	2.019073	2373.540283
0.000000	2.019310	2363.859863
0.000000	2.019548	2358.879639
0.000000	2.019785	2359.683594
0.000000	2.020022	2364.715088
0.000000	2.020259	2374.740967
0.000000	2.020496	2390.635742
0.000000	2.020734	2413.543213
0.000000	2.020971	2442.509033
0.000000	2.021208	2476.451172
0.000000	2.021445	2507.727783
0.000000	2.021682	2527.105957
0.000000	2.021919	2537.750977
0.000000	2.022157	2550.776611
0.000000	2.022394	2575.984375
0.000000	2.022631	2580.137451
0.000000	2.022868	2587.866943
0.000000	2.023105	2581.718018
0.000000	2.023343	2575.845947
0.000000	2.023580	2565.341309
0.000000	2.023817	2550.575684
0.000000	2.024054	2533.229492
0.000000	2.024291	2517.292725
0.000000	2.024528	2504.464355
0.000000	2.024766	2492.421387
0.000000	2.025003	2485.994629
0.000000	2.025240	2489.058350
0.000000	2.025477	2496.528564
0.000000	2.025714	2508.008301
0.000000	2.025951	2524.987305
0.000000	2.026189	2542.655273
0.000000	2.026426	2561.779785
0.000000	2.026663	2574.416504
0.000000	2.026900	2578.541016
0.000000	2.027137	2577.028320
0.000000	2.027375	2576.511963
0.000000	2.027612	2572.801025
0.000000	2.027849	2565.964600
0.000000	2.028086	2564.612305
0.000000	2.028323	2570.117188
0.000000	2.028560	2577.146973
0.000000	2.028798	2580.385986
0.000000	2.029035	2580.777344
0.000000	2.029272	2579.084961
0.000000	2.029509	2575.753662
0.000000	2.029746	2572.407471
0.000000	2.029984	2563.682129
0.000000	2.030221	2551.543945
0.000000	2.030458	2536.259766
0.000000	2.030695	2517.738770
0.000000	2.030932	2512.455811
0.000000	2.031169	2516.727783
0.000000	2.031407	2524.766602
0.000000	2.031644	2536.097412
0.000000	2.031881	2550.820801
0.000000	2.032118	2568.261719
0.000000	2.032355	2586.393311
0.000000	2.032593	2604.672363
0.000000	2.032830	2624.621094
0.000000	2.033067	2643.895020
0.000000	2.033304	2653.513428
0.000000	2.033541	2651.586182
0.000000	2.033778	2636.745117
0.000000	2.034015	2609.305664
0.000000	2.034253	2572.836426
0.000000	2.034490	2530.746582
0.000000	2.034727	2487.717773
0.000000	2.034964	2451.578613
0.000000	2.035201	2431.698242
0.000000	2.035439	2424.779541
0.000000	2.035676	2422.167969
0.000000	2.035913	2419.384277
0.000000	2.036150	2416.331543
0.000000	2.036387	2413.928223
0.000000	2.036624	2411.036865
0.000000	2.036862	2407.519287
0.000000	2.037099	2402.039063
0.000000	2.037336	2395.116699
0.000000	2.037573	2387.479248
0.000000	2.037810	2378.397949
0.000000	2.038048	2370.498291
0.000000	2.038285	2365.466797
0.000000	2.038522	2359.609131
0.000000	2.038759	2348.397949
0.000000	2.038996	2332.030762
0.000000	2.039233	2324.509766
0.000000	2.039470	2333.020264
0.000000	2.039708	2346.171875
0.000000	2.039945	2361.111816
0.000000	2.040182	2376.901367
0.000000	2.040419	2390.932373
0.000000	2.040656	2398.921143
0.000000	2.040894	2405.236084
0.000000	2.041131	2411.446289
0.000000	2.041368	2418.826904
0.000000	2.041605	2425.984863
0.000000	2.041842	2441.306641
0.000000	2.042079	2461.328613
0.000000	2.042316	2483.489746
0.000000	2.042554	2505.259521
0.000000	2.042791	2527.639893
0.000000	2.043028	2548.331787
0.000000	2.043265	2566.230957
0.000000	2.043502	2581.333252
0.000000	2.043740	2595.684570
0.000000	2.043977	2610.161621
0.000000	2.044214	2624.287354
0.000000	2.044451	2637.066650
0.000000	2.044688	2645.020996
0.000000	2.044925	2638.097900
0.000000	2.045163	2619.931152
0.000000	2.045400	2594.343994
0.000000	2.045637	2564.812744
0.000000	2.045874	2538.181396
0.000000	2.046111	2518.453369
0.000000	2.046349	2506.214844
0.000000	2.046586	2498.438477
0.000000	2.046823	2492.603516
0.000000	2.047060	2490.716797
0.000000	2.047297	2495.127686
0.000000	2.047534	2506.243896
0.000000	2.047772	2522.316895
0.000000	2.048009	2540.584717
0.000000	2.048246	2560.682617
0.000000	2.048483	2585.443115
0.000000	2.048720	2616.533936
0.000000	2.048957	2653.851563
0.000000	2.049195	2696.498535
0.000000	2.049432	2732.070068
0.000000	2.049669	2755.881104
0.000000	2.049906	2764.608154
0.000000	2.050143	2761.154053
0.000000	2.050380	2742.396484
0.000000	2.050618	2708.963867
0.000000	2.050855	2662.963867
0.000000	2.051092	2608.542236
0.000000	2.051329	2551.146729
0.000000	2.051566	2497.169434
0.000000	2.051804	2454.195801
0.000000	2.052041	2412.218018
0.000000	2.052278	2383.438232
0.000000	2.052515	2359.316162
0.000000	2.052752	2340.842285
0.000000	2.052989	2331.678711
0.000000	2.053227	2329.391846
0.000000	2.053464	2333.314697
0.000000	2.053701	2340.756592
0.000000	2.053938	2350.062500
0.000000	2.054175	2357.270996
0.000000	2.054413	2364.694336
0.000000	2.054650	2367.653076
0.000000	2.054887	2363.369873
0.000000	2.055124	2354.812012
0.000000	2.055361	2343.344482
0.000000	2.055598	2332.473633
0.000000	2.055836	2332.119141
0.000000	2.056073	2333.158691
0.000000	2.056310	2335.490234
0.000000	2.056547	2338.671631
0.000000	2.056784	2342.924561
0.000000	2.057022	2349.307617
0.000000	2.057259	2357.270752
0.000000	2.057496	2367.384033
0.000000	2.057733	2378.311035
0.000000	2.057970	2390.397705
0.000000	2.058208	2402.927002
0.000000	2.058444	2415.166260
0.000000	2.058682	2427.390137
0.000000	2.058919	2439.503174
0.000000	2.059156	2449.514648
0.000000	2.059393	2455.225098
0.000000	2.059630	2459.526611
0.000000	2.059868	2464.674072
0.000000	2.060105	2473.569580
0.000000	2.060342	2486.192871
0.000000	2.060579	2501.738281
0.000000	2.060816	2515.761719
0.000000	2.061054	2529.746338
0.000000	2.061291	2542.176270
0.000000	2.061528	2548.624512
0.000000	2.061765	2551.655029
0.000000	2.062002	2552.474609
0.000000	2.062239	2551.333740
0.000000	2.062476	2547.533691
0.000000	2.062714	2542.806396
0.000000	2.062951	2534.577881
0.000000	2.063188	2523.267578
0.000000	2.063425	2510.179932
0.000000	2.063662	2494.838867
0.000000	2.063900	2479.281250
0.000000	2.064137	2469.796387
0.000000	2.064374	2462.384033
0.000000	2.064611	2470.203613
0.000000	2.064848	2488.411621
0.000000	2.065085	2512.761475
0.000000	2.065323	2540.691650
0.000000	2.065560	2560.241943
0.000000	2.065797	2569.834473
0.000000	2.066034	2568.761475
0.000000	2.066271	2557.793213
0.000000	2.066509	2538.920410
0.000000	2.066746	2514.510254
0.000000	2.066983	2489.537354
0.000000	2.067220	2470.168701
0.000000	2.067457	2461.799805
0.000000	2.067694	2456.514893
0.000000	2.067931	2450.571777
0.000000	2.068169	2446.114746
0.000000	2.068406	2447.190918
0.000000	2.068643	2457.140869
0.000000	2.068880	2470.717529
0.000000	2.069117	2487.926758
0.000000	2.069355	2507.559082
0.000000	2.069592	2530.084717
0.000000	2.069829	2554.554443
0.000000	2.070066	2575.830078
0.000000	2.070303	2589.094971
0.000000	2.070540	2591.934570
0.000000	2.070778	2584.736084
0.000000	2.071015	2568.245605
0.000000	2.071252	2544.302979
0.000000	2.071489	2515.723633
0.000000	2.071726	2486.717285
0.000000	2.071964	2462.383301
0.000000	2.072201	2445.996582
0.000000	2.072438	2436.147705
0.000000	2.072675	2427.059814
0.000000	2.072912	2417.512207
0.000000	2.073149	2404.430664
0.000000	2.073387	2387.550293
0.000000	2.073624	2366.631592
0.000000	2.073861	2343.663330
0.000000	2.074098	2320.583496
0.000000	2.074335	2301.275635
0.000000	2.074572	2287.560303
0.000000	2.074810	2278.732178
0.000000	2.075047	2271.054199
0.000000	2.075284	2265.141113
0.000000	2.075521	2261.008789
0.000000	2.075758	2258.680664
0.000000	2.075995	2259.576416
0.000000	2.076233	2263.890137
0.000000	2.076470	2270.949707
0.000000	2.076707	2280.146484
0.000000	2.076944	2292.606445
0.000000	2.077181	2311.166748
0.000000	2.077419	2336.698975
0.000000	2.077656	2370.432129
0.000000	2.077893	2411.753906
0.000000	2.078130	2458.980469
0.000000	2.078367	2505.063965
0.000000	2.078604	2537.117188
0.000000	2.078842	2554.228027
0.000000	2.079079	2558.630859
0.000000	2.079316	2552.598145
0.000000	2.079553	2537.965576
0.000000	2.079790	2517.735596
0.000000	2.080028	2497.459229
0.000000	2.080265	2484.127441
0.000000	2.080502	2482.090088
0.000000	2.080739	2483.987061
0.000000	2.080976	2490.515381
0.000000	2.081213	2499.012207
0.000000	2.081450	2515.868408
0.000000	2.081688	2538.168457
0.000000	2.081925	2565.807373
0.000000	2.082162	2602.505859
0.000000	2.082399	2650.629883
0.000000	2.082636	2711.190430
0.000000	2.082874	2782.192139
0.000000	2.083111	2843.378906
0.000000	2.083348	2893.256348
0.000000	2.083585	2929.620361
0.000000	2.083822	2951.958496
0.000000	2.084059	2960.230713
0.000000	2.084297	2954.743408
0.000000	2.084534	2935.980713
0.000000	2.084771	2903.910889
0.000000	2.085008	2861.626465
0.000000	2.085245	2813.489014
0.000000	2.085483	2762.309326
0.000000	2.085720	2712.069336
0.000000	2.085957	2664.474121
0.000000	2.086194	2610.745117
0.000000	2.086431	2556.002441
0.000000	2.086668	2505.781738
0.000000	2.086905	2466.916748
0.000000	2.087143	2431.605225
0.000000	2.087380	2400.301025
0.000000	2.087617	2375.349609
0.000000	2.087854	2359.020264
0.000000	2.088091	2351.752441
0.000000	2.088329	2349.919922
0.000000	2.088566	2356.021240
0.000000	2.088803	2370.109619
0.000000	2.089040	2389.709229
0.000000	2.089277	2413.661377
0.000000	2.089514	2439.649170
0.000000	2.089751	2466.458252
0.000000	2.089989	2496.756348
0.000000	2.090226	2527.631592
0.000000	2.090463	2552.784668
0.000000	2.090700	2569.239990
0.000000	2.090937	2573.408691
0.000000	2.091175	2565.746094
0.000000	2.091412	2547.266846
0.000000	2.091649	2519.991455
0.000000	2.091886	2487.739258
0.000000	2.092123	2455.789795
0.000000	2.092360	2428.304688
0.000000	2.092598	2404.955078
0.000000	2.092835	2382.707764
0.000000	2.093072	2361.145020
0.000000	2.093309	2342.861328
0.000000	2.093546	2326.462646
0.000000	2.093784	2313.573730
0.000000	2.094021	2305.457520
0.000000	2.094258	2303.187500
0.000000	2.094495	2304.106689
0.000000	2.094732	2306.658936
0.000000	2.094970	2306.644043
0.000000	2.095207	2302.316406
0.000000	2.095444	2295.107178
0.000000	2.095681	2288.883057
0.000000	2.095918	2288.812744
0.000000	2.096155	2289.116699
0.000000	2.096393	2289.051758
0.000000	2.096630	2289.297363
0.000000	2.096867	2291.285889
0.000000	2.097104	2295.576660
0.000000	2.097341	2301.395996
0.000000	2.097578	2309.638672
0.000000	2.097816	2320.707275
0.000000	2.098053	2334.297852
0.000000	2.098290	2350.068115
0.000000	2.098527	2367.861328
0.000000	2.098764	2386.225586
0.000000	2.099001	2404.342041
0.000000	2.099239	2423.082520
0.000000	2.099476	2440.957275
0.000000	2.099713	2457.206787
0.000000	2.099950	2468.416260
0.000000	2.100187	2477.884766
0.000000	2.100425	2488.052002
0.000000	2.100662	2501.018799
0.000000	2.100899	2519.103516
0.000000	2.101136	2546.252441
0.000000	2.101373	2585.930664
0.000000	2.101610	2634.786377
0.000000	2.101848	2684.529541
0.000000	2.102085	2728.714844
0.000000	2.102322	2760.619873
0.000000	2.102559	2778.529053
0.000000	2.102796	2781.929199
0.000000	2.103034	2770.773193
0.000000	2.103271	2746.815674
0.000000	2.103508	2713.984619
0.000000	2.103745	2676.354736
0.000000	2.103982	2641.384521
0.000000	2.104219	2615.926270
0.000000	2.104457	2591.556152
0.000000	2.104694	2572.615723
0.000000	2.104931	2565.624023
0.000000	2.105168	2574.611816
0.000000	2.105405	2591.331055
0.000000	2.105643	2614.401123
0.000000	2.105880	2641.083984
0.000000	2.106117	2672.307373
0.000000	2.106354	2707.805908
0.000000	2.106591	2742.969971
0.000000	2.106828	2764.523193
0.000000	2.107065	2770.662354
0.000000	2.107303	2761.448486
0.000000	2.107540	2739.290039
0.000000	2.107777	2708.269775
0.000000	2.108014	2676.901367
0.000000	2.108251	2665.281494
0.000000	2.108489	2649.136475
0.000000	2.108726	2639.603516
0.000000	2.108963	2626.045166
0.000000	2.109200	2621.638672
0.000000	2.109437	2619.995605
0.000000	2.109674	2621.934326
0.000000	2.109911	2628.690674
0.000000	2.110149	2638.135010
0.000000	2.110386	2650.470459
0.000000	2.110623	2665.297119
0.000000	2.110860	2678.472656
0.000000	2.111097	2685.677734
0.000000	2.111335	2688.707275
0.000000	2.111572	2688.951904
0.000000	2.111809	2687.239746
0.000000	2.112046	2687.167236
0.000000	2.112283	2689.724609
0.000000	2.112520	2697.909424
0.000000	2.112758	2714.655762
0.000000	2.112995	2738.208740
0.000000	2.113232	2760.616943
0.000000	2.113469	2782.783691
0.000000	2.113706	2806.044678
0.000000	2.113944	2826.205566
0.000000	2.114181	2839.779297
0.000000	2.114418	2845.020508
0.000000	2.114655	2840.499268
0.000000	2.114892	2827.492676
0.000000	2.115129	2804.853271
0.000000	2.115366	2771.788574
0.000000	2.115604	2729.580811
0.000000	2.115841	2682.362305
0.000000	2.116078	2633.611328
0.000000	2.116315	2589.411621
0.000000	2.116552	2558.276123
0.000000	2.116790	2532.688477
0.000000	2.117027	2511.898926
0.000000	2.117264	2494.448242
0.000000	2.117501	2478.681152
0.000000	2.117738	2465.392578
0.000000	2.117975	2455.345947
0.000000	2.118213	2448.410889
0.000000	2.118450	2444.617432
0.000000	2.118687	2445.223877
0.000000	2.118924	2449.718262
0.000000	2.119161	2457.851563
0.000000	2.119399	2468.754150
0.000000	2.119636	2481.052734
0.000000	2.119873	2494.414063
0.000000	2.120110	2506.422363
0.000000	2.120347	2516.362305
0.000000	2.120584	2523.520752
0.000000	2.120822	2532.627197
0.000000	2.121059	2545.566895
0.000000	2.121296	2561.447266
0.000000	2.121533	2579.860596
0.000000	2.121770	2600.159912
0.000000	2.122008	2629.470947
0.000000	2.122245	2656.679932
0.000000	2.122482	2677.935059
0.000000	2.122719	2691.888916
0.000000	2.122956	2698.012207
0.000000	2.123193	2697.177734
0.000000	2.123431	2690.116943
0.000000	2.123668	2676.850342
0.000000	2.123905	2659.603271
0.000000	2.124142	2640.933838
0.000000	2.124379	2623.824219
0.000000	2.124616	2612.204590
0.000000	2.124854	2606.729492
0.000000	2.125091	2600.713623
0.000000	2.125328	2592.110107
0.000000	2.125565	2581.262939
0.000000	2.125802	2569.056641
0.000000	2.126040	2556.333740
0.000000	2.126277	2545.435791
0.000000	2.126514	2534.917236
0.000000	2.126751	2525.009766
0.000000	2.126988	2515.667236
0.000000	2.127225	2506.557861
0.000000	2.127463	2499.974609
0.000000	2.127700	2496.180176
0.000000	2.127937	2494.533936
0.000000	2.128174	2494.766113
0.000000	2.128411	2496.746338
0.000000	2.128649	2500.155273
0.000000	2.128886	2502.745361
0.000000	2.129123	2501.697021
0.000000	2.129360	2499.714844
0.000000	2.129597	2497.674316
0.000000	2.129834	2497.159668
0.000000	2.130071	2500.484863
0.000000	2.130309	2509.306641
0.000000	2.130546	2523.858643
0.000000	2.130783	2533.107178
0.000000	2.131020	2536.447021
0.000000	2.131257	2534.756836
0.000000	2.131495	2529.634766
0.000000	2.131732	2522.383789
0.000000	2.131969	2513.989990
0.000000	2.132206	2507.847656
0.000000	2.132443	2509.257080
0.000000	2.132680	2519.829834
0.000000	2.132918	2535.654541
0.000000	2.133155	2555.936279
0.000000	2.133392	2584.067627
0.000000	2.133629	2620.334961
0.000000	2.133866	2656.513184
0.000000	2.134104	2685.781494
0.000000	2.134341	2708.395020
0.000000	2.134578	2725.089600
0.000000	2.134815	2733.676514
0.000000	2.135052	2734.870605
0.000000	2.135289	2730.986572
0.000000	2.135526	2724.515869
0.000000	2.135764	2719.472412
0.000000	2.136001	2719.852295
0.000000	2.136238	2726.084717
0.000000	2.136475	2736.153076
0.000000	2.136712	2754.298584
0.000000	2.136950	2792.163330
0.000000	2.137187	2835.020752
0.000000	2.137424	2867.929199
0.000000	2.137661	2893.065918
0.000000	2.137898	2907.841553
0.000000	2.138135	2910.987793
0.000000	2.138372	2903.370361
0.000000	2.138610	2886.402588
0.000000	2.138847	2859.347412
0.000000	2.139084	2822.898438
0.000000	2.139321	2782.092773
0.000000	2.139558	2742.304199
0.000000	2.139796	2709.590088
0.000000	2.140033	2686.603516
0.000000	2.140270	2672.026123
0.000000	2.140507	2660.200195
0.000000	2.140744	2650.484619
0.000000	2.140981	2642.560059
0.000000	2.141219	2635.583740
0.000000	2.141456	2629.087646
0.000000	2.141693	2620.671631
0.000000	2.141930	2608.079590
0.000000	2.142167	2594.276367
0.000000	2.142405	2582.411377
0.000000	2.142642	2584.331543
0.000000	2.142879	2592.822510
0.000000	2.143116	2612.227295
0.000000	2.143353	2638.404297
0.000000	2.143590	2670.047852
0.000000	2.143828	2717.891846
0.000000	2.144065	2768.954102
0.000000	2.144302	2812.645752
0.000000	2.144539	2849.900635
0.000000	2.144776	2880.185547
0.000000	2.145014	2901.232422
0.000000	2.145251	2912.999756
0.000000	2.145488	2916.141357
0.000000	2.145725	2911.803955
0.000000	2.145962	2899.478516
0.000000	2.146199	2878.508057
0.000000	2.146437	2850.667236
0.000000	2.146674	2820.486084
0.000000	2.146911	2792.147461
0.000000	2.147148	2771.983887
0.000000	2.147385	2761.975098
0.000000	2.147622	2751.928223
0.000000	2.147860	2743.292725
0.000000	2.148097	2736.946045
0.000000	2.148334	2734.675293
0.000000	2.148571	2737.717773
0.000000	2.148808	2732.243652
0.000000	2.149045	2716.468262
0.000000	2.149283	2691.661133
0.000000	2.149520	2659.982910
0.000000	2.149757	2623.715332
0.000000	2.149994	2587.567871
0.000000	2.150231	2557.752686
0.000000	2.150469	2540.047363
0.000000	2.150706	2538.608643
0.000000	2.150943	2540.926758
0.000000	2.151180	2546.546875
0.000000	2.151417	2551.660645
0.000000	2.151654	2555.579346
0.000000	2.151892	2560.364014
0.000000	2.152129	2565.483643
0.000000	2.152366	2568.014648
0.000000	2.152603	2568.970215
0.000000	2.152840	2569.979004
0.000000	2.153078	2573.414307
0.000000	2.153315	2581.581299
0.000000	2.153552	2593.521240
0.000000	2.153789	2608.285156
0.000000	2.154026	2625.635742
0.000000	2.154263	2644.444336
0.000000	2.154500	2662.165771
0.000000	2.154738	2676.965088
0.000000	2.154975	2690.470703
0.000000	2.155212	2697.252686
0.000000	2.155449	2697.403809
0.000000	2.155686	2691.577148
0.000000	2.155924	2680.506348
0.000000	2.156161	2666.382813
0.000000	2.156398	2652.693115
0.000000	2.156635	2644.134521
0.000000	2.156872	2643.130371
0.000000	2.157109	2647.873291
0.000000	2.157346	2657.503418
0.000000	2.157584	2673.058350
0.000000	2.157821	2692.103027
0.000000	2.158058	2715.610352
0.000000	2.158295	2745.518555
0.000000	2.158532	2780.853027
0.000000	2.158770	2813.374512
0.000000	2.159007	2836.565430
0.000000	2.159244	2849.907959
0.000000	2.159481	2853.555908
0.000000	2.159718	2847.875732
0.000000	2.159956	2832.647949
0.000000	2.160193	2807.166992
0.000000	2.160430	2773.310547
0.000000	2.160667	2735.495605
0.000000	2.160904	2698.802490
0.000000	2.161141	2669.515381
0.000000	2.161379	2655.326172
0.000000	2.161616	2664.713867
0.000000	2.161853	2678.872070
0.000000	2.162090	2687.720703
0.000000	2.162327	2689.887207
0.000000	2.162565	2683.489014
0.000000	2.162802	2668.032471
0.000000	2.163039	2644.386963
0.000000	2.163276	2612.926514
0.000000	2.163513	2575.193359
0.000000	2.163750	2534.423828
0.000000	2.163987	2492.371582
0.000000	2.164225	2454.332031
0.000000	2.164462	2426.159912
0.000000	2.164699	2408.747070
0.000000	2.164936	2394.755859
0.000000	2.165173	2383.566895
0.000000	2.165411	2375.009521
0.000000	2.165648	2368.856445
0.000000	2.165885	2364.291504
0.000000	2.166122	2361.192383
0.000000	2.166359	2358.384766
0.000000	2.166596	2356.818848
0.000000	2.166834	2357.065430
0.000000	2.167071	2358.612549
0.000000	2.167308	2361.518066
0.000000	2.167545	2364.618408
0.000000	2.167782	2367.730469
0.000000	2.168020	2371.256836
0.000000	2.168257	2375.834229
0.000000	2.168494	2381.814453
0.000000	2.168731	2389.219971
0.000000	2.168968	2398.456787
0.000000	2.169205	2409.606445
0.000000	2.169443	2421.467285
0.000000	2.169680	2435.622070
0.000000	2.169917	2453.512939
0.000000	2.170154	2474.998535
0.000000	2.170391	2498.451172
0.000000	2.170629	2525.990234
0.000000	2.170866	2560.561279
0.000000	2.171103	2601.773438
0.000000	2.171340	2645.662354
0.000000	2.171577	2682.265869
0.000000	2.171814	2709.781250
0.000000	2.172052	2727.250977
0.000000	2.172289	2734.161133
0.000000	2.172526	2730.807861
0.000000	2.172763	2719.664307
0.000000	2.173000	2703.890869
0.000000	2.173237	2687.667969
0.000000	2.173475	2675.450928
0.000000	2.173712	2672.399658
0.000000	2.173949	2666.503906
0.000000	2.174186	2659.137939
0.000000	2.174423	2651.685059
0.000000	2.174660	2643.997314
0.000000	2.174898	2638.045654
0.000000	2.175135	2636.769531
0.000000	2.175372	2637.707031
0.000000	2.175609	2636.883545
0.000000	2.175846	2631.069824
0.000000	2.176084	2622.333740
0.000000	2.176321	2612.603271
0.000000	2.176558	2603.255371
0.000000	2.176795	2596.930664
0.000000	2.177032	2597.121582
0.000000	2.177269	2600.621094
0.000000	2.177506	2605.596436
0.000000	2.177744	2606.714355
0.000000	2.177981	2603.197266
0.000000	2.178218	2593.043701
0.000000	2.178455	2576.578125
0.000000	2.178692	2555.875000
0.000000	2.178930	2533.304932
0.000000	2.179167	2513.380859
0.000000	2.179404	2501.938965
0.000000	2.179641	2497.266113
0.000000	2.179878	2494.627441
0.000000	2.180115	2493.210205
0.000000	2.180353	2491.982178
0.000000	2.180590	2490.779541
0.000000	2.180827	2489.818359
0.000000	2.181064	2489.369873
0.000000	2.181301	2488.916504
0.000000	2.181539	2488.728516
0.000000	2.181776	2488.574951
0.000000	2.182013	2489.193604
0.000000	2.182250	2491.009766
0.000000	2.182487	2493.657959
0.000000	2.182724	2498.073730
0.000000	2.182961	2505.056641
0.000000	2.183199	2516.593262
0.000000	2.183436	2533.076660
0.000000	2.183673	2554.525391
0.000000	2.183910	2581.540527
0.000000	2.184147	2612.950684
0.000000	2.184385	2637.849365
0.000000	2.184622	2651.680176
0.000000	2.184859	2654.047852
0.000000	2.185096	2645.364014
0.000000	2.185333	2628.154297
0.000000	2.185570	2605.043213
0.000000	2.185807	2579.160645
0.000000	2.186045	2555.290039
0.000000	2.186282	2538.260254
0.000000	2.186519	2527.979736
0.000000	2.186756	2517.880371
0.000000	2.186993	2507.688965
0.000000	2.187231	2498.628906
0.000000	2.187468	2490.863525
0.000000	2.187705	2485.182373
0.000000	2.187942	2484.084717
0.000000	2.188179	2488.254150
0.000000	2.188416	2497.155762
0.000000	2.188654	2510.111328
0.000000	2.188891	2524.178467
0.000000	2.189128	2541.308594
0.000000	2.189365	2555.458008
0.000000	2.189602	2567.311768
0.000000	2.189840	2575.567383
0.000000	2.190077	2578.051025
0.000000	2.190314	2572.761719
0.000000	2.190551	2562.161865
0.000000	2.190788	2546.095215
0.000000	2.191025	2525.332520
0.000000	2.191263	2503.511963
0.000000	2.191500	2484.680420
0.000000	2.191737	2470.002686
0.000000	2.191974	2460.572754
0.000000	2.192211	2451.840332
0.000000	2.192449	2442.984375
0.000000	2.192686	2434.624512
0.000000	2.192923	2426.884521
0.000000	2.193160	2421.117432
0.000000	2.193397	2417.488770
0.000000	2.193635	2417.326172
0.000000	2.193872	2420.529297
0.000000	2.194109	2427.153076
0.000000	2.194346	2437.125000
0.000000	2.194583	2450.180908
0.000000	2.194820	2465.443848
0.000000	2.195058	2482.970703
0.000000	2.195295	2501.948486
0.000000	2.195532	2519.232178
0.000000	2.195769	2533.334473
0.000000	2.196006	2544.316162
0.000000	2.196243	2553.061035
0.000000	2.196481	2558.976074
0.000000	2.196718	2562.135742
0.000000	2.196955	2564.179932
0.000000	2.197192	2565.144531
0.000000	2.197429	2565.946777
0.000000	2.197666	2566.862793
0.000000	2.197904	2568.529297
0.000000	2.198141	2571.396484
0.000000	2.198378	2577.533447
0.000000	2.198615	2588.080811
0.000000	2.198852	2605.726318
0.000000	2.199090	2632.291016
0.000000	2.199327	2665.864502
0.000000	2.199564	2704.197998
0.000000	2.199801	2734.628174
0.000000	2.200038	2755.475830
0.000000	2.200275	2765.783447
0.000000	2.200513	2765.873047
0.000000	2.200750	2758.665527
0.000000	2.200987	2744.865967
0.000000	2.201224	2726.305664
0.000000	2.201461	2709.578613
0.000000	2.201699	2697.486084
0.000000	2.201936	2686.515625
0.000000	2.202173	2677.920410
0.000000	2.202410	2675.151611
0.000000	2.202647	2673.016846
0.000000	2.202884	2670.524414
0.000000	2.203121	2659.572266
0.000000	2.203359	2659.913574
0.000000	2.203596	2662.243652
0.000000	2.203833	2673.929932
0.000000	2.204070	2686.508301
0.000000	2.204307	2703.464600
0.000000	2.204545	2724.360596
0.000000	2.204782	2745.007568
0.000000	2.205019	2764.183105
0.000000	2.205256	2778.723633
0.000000	2.205493	2786.866943
0.000000	2.205730	2786.875000
0.000000	2.205967	2781.630859
0.000000	2.206205	2772.224121
0.000000	2.206442	2758.489990
0.000000	2.206679	2743.515625
0.000000	2.206916	2726.857422
0.000000	2.207153	2713.976807
0.000000	2.207391	2704.143311
0.000000	2.207628	2690.706055
0.000000	2.207865	2674.645264
0.000000	2.208102	2656.339600
0.000000	2.208339	2636.895996
0.000000	2.208576	2620.210693
0.000000	2.208814	2605.931152
0.000000	2.209051	2592.349365
0.000000	2.209288	2580.068359
0.000000	2.209525	2570.260498
0.000000	2.209762	2561.547852
0.000000	2.210000	2553.675781
0.000000	2.210237	2547.842285
0.000000	2.210474	2542.354492
0.000000	2.210711	2535.676758
0.000000	2.210948	2527.397217
0.000000	2.211185	2518.702881
0.000000	2.211422	2510.320557
0.000000	2.211660	2505.290039
0.000000	2.211897	2506.333008
0.000000	2.212134	2514.572510
0.000000	2.212371	2530.155518
0.000000	2.212608	2553.434082
0.000000	2.212846	2584.745605
0.000000	2.213083	2623.279541
0.000000	2.213320	2659.371582
0.000000	2.213557	2687.602051
0.000000	2.213794	2708.842285
0.000000	2.214031	2723.232910
0.000000	2.214269	2732.455078
0.000000	2.214506	2737.867676
0.000000	2.214743	2740.418701
0.000000	2.214980	2741.701660
0.000000	2.215217	2745.662354
0.000000	2.215455	2755.550293
0.000000	2.215692	2774.493164
0.000000	2.215929	2791.475098
0.000000	2.216166	2804.135254
0.000000	2.216403	2810.673584
0.000000	2.216640	2809.151611
0.000000	2.216878	2797.647705
0.000000	2.217115	2776.514404
0.000000	2.217352	2748.064453
0.000000	2.217589	2713.278809
0.000000	2.217826	2673.583496
0.000000	2.218064	2633.146484
0.000000	2.218301	2597.294189
0.000000	2.218538	2570.821533
0.000000	2.218775	2550.010986
0.000000	2.219012	2535.540527
0.000000	2.219249	2532.661377
0.000000	2.219487	2538.531006
0.000000	2.219724	2549.974609
0.000000	2.219961	2564.743408
0.000000	2.220198	2584.484619
0.000000	2.220435	2604.617676
0.000000	2.220672	2624.458252
0.000000	2.220910	2642.817139
0.000000	2.221147	2654.114990
0.000000	2.221384	2658.807861
0.000000	2.221621	2658.827881
0.000000	2.221858	2655.228516
0.000000	2.222095	2649.689941
0.000000	2.222333	2644.214600
0.000000	2.222570	2642.241943
0.000000	2.222807	2637.492432
0.000000	2.223044	2629.590820
0.000000	2.223281	2619.049805
0.000000	2.223519	2605.508545
0.000000	2.223756	2590.174316
0.000000	2.223993	2575.270996
0.000000	2.224230	2558.153564
0.000000	2.224467	2539.982910
0.000000	2.224705	2522.290283
0.000000	2.224941	2501.311279
0.000000	2.225179	2488.221680
0.000000	2.225416	2476.583008
0.000000	2.225653	2465.839355
0.000000	2.225890	2458.581787
0.000000	2.226127	2453.988525
0.000000	2.226365	2452.628418
0.000000	2.226602	2453.708008
0.000000	2.226839	2456.380371
0.000000	2.227076	2460.305664
0.000000	2.227313	2464.518555
0.000000	2.227551	2470.155029
0.000000	2.227788	2477.484619
0.000000	2.228025	2483.756836
0.000000	2.228262	2491.308350
0.000000	2.228499	2501.195801
0.000000	2.228736	2512.810547
0.000000	2.228974	2525.059570
0.000000	2.229211	2536.011475
0.000000	2.229448	2544.352539
0.000000	2.229685	2548.033203
0.000000	2.229922	2545.104004
0.000000	2.230160	2537.985840
0.000000	2.230397	2528.412354
0.000000	2.230634	2519.565674
0.000000	2.230871	2515.539063
0.000000	2.231108	2513.271484
0.000000	2.231345	2512.728760
0.000000	2.231582	2515.511230
0.000000	2.231820	2521.545410
0.000000	2.232057	2529.683594
0.000000	2.232294	2540.481445
0.000000	2.232531	2553.681152
0.000000	2.232768	2569.126221
0.000000	2.233006	2585.087402
0.000000	2.233243	2598.088623
0.000000	2.233480	2609.069336
0.000000	2.233717	2619.044922
0.000000	2.233954	2627.598633
0.000000	2.234191	2636.320801
0.000000	2.234428	2645.816162
0.000000	2.234666	2656.309326
0.000000	2.234903	2668.408203
0.000000	2.235140	2680.509521
0.000000	2.235377	2688.449951
0.000000	2.235614	2692.242188
0.000000	2.235852	2687.737549
0.000000	2.236089	2671.618164
0.000000	2.236326	2646.298584
0.000000	2.236563	2615.536865
0.000000	2.236800	2582.206299
0.000000	2.237037	2551.584473
0.000000	2.237275	2529.516846
0.000000	2.237512	2516.182129
0.000000	2.237749	2503.229004
0.000000	2.237986	2490.406738
0.000000	2.238223	2479.023193
0.000000	2.238461	2468.497803
0.000000	2.238698	2460.948975
0.000000	2.238935	2457.368896
0.000000	2.239172	2456.672363
0.000000	2.239409	2458.018555
0.000000	2.239646	2462.047119
0.000000	2.239884	2464.748779
0.000000	2.240121	2476.246826
0.000000	2.240358	2493.856689
0.000000	2.240595	2517.665039
0.000000	2.240832	2546.500244
0.000000	2.241070	2576.307617
0.000000	2.241307	2604.050781
0.000000	2.241544	2627.991943
0.000000	2.241781	2643.385498
0.000000	2.242018	2647.560547
0.000000	2.242255	2641.223877
0.000000	2.242493	2626.061035
0.000000	2.242730	2605.071045
0.000000	2.242967	2583.454346
0.000000	2.243204	2566.858154
0.000000	2.243441	2559.297363
0.000000	2.243679	2563.853760
0.000000	2.243916	2574.773682
0.000000	2.244153	2591.357910
0.000000	2.244390	2612.073730
0.000000	2.244627	2640.077393
0.000000	2.244864	2674.622803
0.000000	2.245101	2713.778809
0.000000	2.245339	2748.640137
0.000000	2.245576	2775.794189
0.000000	2.245813	2792.922852
0.000000	2.246050	2799.536377
0.000000	2.246287	2798.548340
0.000000	2.246525	2793.441406
0.000000	2.246762	2786.730713
0.000000	2.246999	2783.822754
0.000000	2.247236	2790.016846
0.000000	2.247473	2807.966309
0.000000	2.247710	2820.722900
0.000000	2.247948	2823.918213
0.000000	2.248185	2815.628662
0.000000	2.248422	2794.811035
0.000000	2.248659	2766.653076
0.000000	2.248896	2730.333252
0.000000	2.249134	2684.636719
0.000000	2.249371	2630.741211
0.000000	2.249608	2574.380615
0.000000	2.249845	2524.866699
0.000000	2.250082	2498.695068
0.000000	2.250319	2474.007324
0.000000	2.250556	2455.732422
0.000000	2.250794	2442.839600
0.000000	2.251031	2433.051025
0.000000	2.251268	2425.178955
0.000000	2.251505	2420.202148
0.000000	2.251742	2416.894043
0.000000	2.251980	2413.758789
0.000000	2.252217	2411.236572
0.000000	2.252454	2409.895996
0.000000	2.252691	2410.193848
0.000000	2.252928	2411.600830
0.000000	2.253165	2415.959717
0.000000	2.253402	2423.649170
0.000000	2.253640	2436.095215
0.000000	2.253877	2452.488281
0.000000	2.254114	2472.289795
0.000000	2.254351	2492.621338
0.000000	2.254588	2511.288818
0.000000	2.254826	2523.435547
0.000000	2.255063	2520.230225
0.000000	2.255300	2504.155762
0.000000	2.255537	2481.228516
0.000000	2.255774	2477.816406
0.000000	2.256011	2471.101563
0.000000	2.256249	2479.660156
0.000000	2.256486	2495.389404
0.000000	2.256723	2518.071289
0.000000	2.256960	2546.770508
0.000000	2.257197	2582.377686
0.000000	2.257435	2625.820801
0.000000	2.257672	2670.387207
0.000000	2.257909	2707.438965
0.000000	2.258146	2736.493164
0.000000	2.258383	2756.558105
0.000000	2.258621	2767.506104
0.000000	2.258858	2769.256836
0.000000	2.259095	2763.521484
0.000000	2.259332	2752.540771
0.000000	2.259569	2738.741455
0.000000	2.259806	2724.230469
0.000000	2.260043	2712.645752
0.000000	2.260281	2696.641602
0.000000	2.260518	2676.331055
0.000000	2.260755	2652.765869
0.000000	2.260992	2628.894531
0.000000	2.261229	2608.535889
0.000000	2.261467	2595.877930
0.000000	2.261704	2592.821289
0.000000	2.261941	2594.518555
0.000000	2.262178	2601.953613
0.000000	2.262415	2616.239502
0.000000	2.262652	2632.415283
0.000000	2.262890	2651.951904
0.000000	2.263127	2676.923096
0.000000	2.263364	2709.371338
0.000000	2.263601	2750.373291
0.000000	2.263838	2797.103271
0.000000	2.264076	2838.508545
0.000000	2.264313	2874.372070
0.000000	2.264550	2904.579102
0.000000	2.264787	2929.788330
0.000000	2.265024	2950.324463
0.000000	2.265261	2968.860596
0.000000	2.265499	2985.419434
0.000000	2.265736	2999.679688
0.000000	2.265973	3008.408936
0.000000	2.266210	3011.511719
0.000000	2.266447	3010.019287
0.000000	2.266685	3004.600098
0.000000	2.266922	2995.663330
0.000000	2.267159	2984.398682
0.000000	2.267396	2973.750732
0.000000	2.267633	2967.456299
0.000000	2.267870	2964.362061
0.000000	2.268108	2959.374756
0.000000	2.268345	2951.082275
0.000000	2.268582	2938.506348
0.000000	2.268819	2920.799072
0.000000	2.269056	2899.416260
0.000000	2.269293	2877.359619
0.000000	2.269531	2858.735107
0.000000	2.269768	2848.730225
0.000000	2.270005	2851.576172
0.000000	2.270242	2852.715332
0.000000	2.270479	2851.970215
0.000000	2.270716	2850.706787
0.000000	2.270954	2850.175781
0.000000	2.271191	2850.461182
0.000000	2.271428	2851.370361
0.000000	2.271665	2850.617432
0.000000	2.271902	2847.038086
0.000000	2.272140	2850.180664
0.000000	2.272377	2849.165039
0.000000	2.272614	2842.752686
0.000000	2.272851	2841.945068
0.000000	2.273088	2843.398438
0.000000	2.273325	2855.284180
0.000000	2.273562	2871.047119
0.000000	2.273800	2890.900146
0.000000	2.274037	2915.131592
0.000000	2.274274	2940.634766
0.000000	2.274511	2950.454346
0.000000	2.274748	2947.316406
0.000000	2.274986	2932.257324
0.000000	2.275223	2908.281982
0.000000	2.275460	2877.565430
0.000000	2.275697	2844.265869
0.000000	2.275934	2813.672119
0.000000	2.276171	2791.497559
0.000000	2.276409	2770.442139
0.000000	2.276646	2754.784180
0.000000	2.276883	2739.124268
0.000000	2.277120	2732.349609
0.000000	2.277357	2740.500000
0.000000	2.277595	2765.746582
0.000000	2.277832	2815.477295
0.000000	2.278069	2892.525879
0.000000	2.278306	2986.467285
0.000000	2.278543	3094.899170
0.000000	2.278780	3197.947021
0.000000	2.279017	3292.087646
0.000000	2.279255	3375.064697
0.000000	2.279492	3445.595703
0.000000	2.279729	3503.266357
0.000000	2.279966	3547.427246
0.000000	2.280203	3577.318359
0.000000	2.280441	3591.713867
0.000000	2.280678	3591.295898
0.000000	2.280915	3575.291748
0.000000	2.281152	3542.138428
0.000000	2.281389	3491.096680
0.000000	2.281626	3425.080322
0.000000	2.281864	3347.066895
0.000000	2.282101	3262.601318
0.000000	2.282338	3175.666504
0.000000	2.282575	3088.475830
0.000000	2.282812	3023.455078
0.000000	2.283049	2984.877441
0.000000	2.283287	2918.873535
0.000000	2.283524	2867.880371
0.000000	2.283761	2809.030518
0.000000	2.283998	2756.739990
0.000000	2.284235	2709.338623
0.000000	2.284472	2675.445068
0.000000	2.284710	2649.743164
0.000000	2.284947	2630.506592
0.000000	2.285184	2617.395020
0.000000	2.285421	2609.153564
0.000000	2.285658	2605.615479
0.000000	2.285896	2606.589600
0.000000	2.286133	2611.134277
0.000000	2.286370	2619.973389
0.000000	2.286607	2634.168701
0.000000	2.286844	2653.331787
0.000000	2.287081	2673.979980
0.000000	2.287319	2694.608398
0.000000	2.287556	2716.317627
0.000000	2.287793	2740.330078
0.000000	2.288030	2766.473145
0.000000	2.288267	2796.708252
0.000000	2.288505	2828.841309
0.000000	2.288742	2861.196045
0.000000	2.288979	2893.244385
0.000000	2.289216	2918.649414
0.000000	2.289453	2932.877441
0.000000	2.289690	2934.973145
0.000000	2.289928	2925.826660
0.000000	2.290165	2907.378174
0.000000	2.290402	2883.397217
0.000000	2.290639	2858.785156
0.000000	2.290876	2839.049316
0.000000	2.291114	2827.504639
0.000000	2.291351	2828.543945
0.000000	2.291588	2834.535889
0.000000	2.291825	2831.090088
0.000000	2.292062	2816.884277
0.000000	2.292300	2791.490234
0.000000	2.292536	2756.925781
0.000000	2.292774	2715.274902
0.000000	2.293011	2669.997070
0.000000	2.293248	2627.766602
0.000000	2.293485	2595.552979
0.000000	2.293722	2581.708008
0.000000	2.293960	2572.408447
0.000000	2.294197	2565.564209
0.000000	2.294434	2560.605225
0.000000	2.294671	2558.097900
0.000000	2.294908	2557.561768
0.000000	2.295146	2558.011963
0.000000	2.295383	2557.458984
0.000000	2.295620	2558.130615
0.000000	2.295857	2561.117676
0.000000	2.296094	2566.446045
0.000000	2.296331	2575.786621
0.000000	2.296569	2588.172119
0.000000	2.296806	2601.436768
0.000000	2.297043	2615.974365
0.000000	2.297280	2633.991455
0.000000	2.297517	2655.752930
0.000000	2.297755	2682.353516
0.000000	2.297992	2709.388428
0.000000	2.298229	2724.291748
0.000000	2.298466	2728.864258
0.000000	2.298703	2724.850830
0.000000	2.298940	2716.914551
0.000000	2.299177	2712.655762
0.000000	2.299415	2721.273682
0.000000	2.299652	2731.510498
0.000000	2.299889	2740.689697
0.000000	2.300126	2752.025146
0.000000	2.300363	2765.093750
0.000000	2.300601	2782.403564
0.000000	2.300838	2805.262695
0.000000	2.301075	2833.641113
0.000000	2.301312	2868.789307
0.000000	2.301549	2906.150146
0.000000	2.301786	2935.022705
0.000000	2.302023	2954.084473
0.000000	2.302261	2962.018066
0.000000	2.302498	2959.333252
0.000000	2.302735	2947.872803
0.000000	2.302972	2927.614014
0.000000	2.303209	2898.585693
0.000000	2.303447	2864.288818
0.000000	2.303684	2831.000000
0.000000	2.303921	2804.719238
0.000000	2.304158	2783.707031
0.000000	2.304395	2761.243652
0.000000	2.304632	2738.841309
0.000000	2.304870	2721.495850
0.000000	2.305107	2707.632568
0.000000	2.305344	2695.647949
0.000000	2.305581	2686.027344
0.000000	2.305818	2678.312012
0.000000	2.306056	2674.093750
0.000000	2.306293	2673.324707
0.000000	2.306530	2675.083496
0.000000	2.306767	2679.180176
0.000000	2.307004	2684.425049
0.000000	2.307241	2689.231201
0.000000	2.307479	2691.267578
0.000000	2.307716	2685.509521
0.000000	2.307953	2673.682861
0.000000	2.308190	2657.262207
0.000000	2.308427	2638.591309
0.000000	2.308664	2621.352051
0.000000	2.308902	2609.738770
0.000000	2.309139	2599.175049
0.000000	2.309376	2589.236328
0.000000	2.309613	2580.834229
0.000000	2.309850	2575.757080
0.000000	2.310087	2576.789795
0.000000	2.310325	2583.944092
0.000000	2.310562	2595.486328
0.000000	2.310799	2610.256104
0.000000	2.311036	2627.342041
0.000000	2.311273	2641.636719
0.000000	2.311511	2650.420898
0.000000	2.311748	2652.967041
0.000000	2.311985	2649.635010
0.000000	2.312222	2639.742432
0.000000	2.312459	2624.331543
0.000000	2.312696	2605.527588
0.000000	2.312934	2586.428223
0.000000	2.313171	2570.976563
0.000000	2.313408	2562.767334
0.000000	2.313645	2557.265137
0.000000	2.313882	2553.237793
0.000000	2.314120	2550.149658
0.000000	2.314357	2548.252441
0.000000	2.314594	2547.644287
0.000000	2.314831	2547.760498
0.000000	2.315068	2548.105469
0.000000	2.315305	2546.364014
0.000000	2.315543	2542.750732
0.000000	2.315780	2537.176025
0.000000	2.316017	2529.418945
0.000000	2.316254	2520.043457
0.000000	2.316491	2510.327637
0.000000	2.316729	2503.453125
0.000000	2.316966	2498.068115
0.000000	2.317203	2497.061523
0.000000	2.317440	2498.095947
0.000000	2.317677	2505.037598
0.000000	2.317914	2515.353027
0.000000	2.318151	2528.430908
0.000000	2.318389	2544.618408
0.000000	2.318626	2560.517578
0.000000	2.318863	2573.168457
0.000000	2.319100	2583.161865
0.000000	2.319337	2589.541748
0.000000	2.319575	2593.941895
0.000000	2.319812	2597.114502
0.000000	2.320049	2599.533447
0.000000	2.320286	2602.435547
0.000000	2.320523	2607.321777
0.000000	2.320760	2613.740234
0.000000	2.320997	2616.212402
0.000000	2.321235	2617.568848
0.000000	2.321472	2629.601074
0.000000	2.321709	2646.777588
0.000000	2.321946	2670.707764
0.000000	2.322183	2696.703125
0.000000	2.322421	2720.845947
0.000000	2.322658	2743.919678
0.000000	2.322895	2767.060791
0.000000	2.323132	2790.602783
0.000000	2.323369	2812.322510
0.000000	2.323606	2825.234619
0.000000	2.323844	2826.873047
0.000000	2.324081	2818.734131
0.000000	2.324318	2800.953857
0.000000	2.324555	2774.533691
0.000000	2.324792	2742.387207
0.000000	2.325030	2709.084717
0.000000	2.325267	2680.399170
0.000000	2.325504	2661.580322
0.000000	2.325741	2658.519287
0.000000	2.325978	2670.619385
0.000000	2.326216	2686.427734
0.000000	2.326452	2694.841797
0.000000	2.326690	2695.370605
0.000000	2.326927	2690.211182
0.000000	2.327164	2681.727051
0.000000	2.327401	2671.792725
0.000000	2.327638	2662.774658
0.000000	2.327876	2660.572510
0.000000	2.328113	2670.370850
0.000000	2.328350	2692.477783
0.000000	2.328587	2711.603760
0.000000	2.328824	2725.900879
0.000000	2.329062	2736.269775
0.000000	2.329299	2744.454346
0.000000	2.329536	2753.884277
0.000000	2.329773	2765.461670
0.000000	2.330010	2780.192627
0.000000	2.330247	2800.336426
0.000000	2.330485	2825.314941
0.000000	2.330722	2848.729736
0.000000	2.330959	2865.941406
0.000000	2.331196	2873.010254
0.000000	2.331433	2869.861816
0.000000	2.331670	2856.734619
0.000000	2.331908	2833.675781
0.000000	2.332145	2801.807129
0.000000	2.332382	2764.636963
0.000000	2.332619	2726.733887
0.000000	2.332856	2693.104492
0.000000	2.333093	2669.554199
0.000000	2.333331	2657.591064
0.000000	2.333568	2646.971436
0.000000	2.333805	2635.683594
0.000000	2.334042	2626.204102
0.000000	2.334279	2621.843018
0.000000	2.334517	2624.679443
0.000000	2.334754	2630.769287
0.000000	2.334991	2638.656006
0.000000	2.335228	2645.063721
0.000000	2.335465	2649.601563
0.000000	2.335702	2651.918213
0.000000	2.335940	2647.890869
0.000000	2.336177	2651.083496
0.000000	2.336414	2653.819580
0.000000	2.336651	2659.684326
0.000000	2.336888	2666.393799
0.000000	2.337126	2674.476563
0.000000	2.337363	2685.417725
0.000000	2.337600	2694.070068
0.000000	2.337837	2698.611328
0.000000	2.338074	2698.905029
0.000000	2.338311	2696.565186
0.000000	2.338549	2692.189453
0.000000	2.338786	2685.379639
0.000000	2.339023	2677.117188
0.000000	2.339260	2670.492920
0.000000	2.339497	2665.261230
0.000000	2.339735	2658.264893
0.000000	2.339972	2649.949219
0.000000	2.340209	2641.772949
0.000000	2.340446	2635.760010
0.000000	2.340683	2632.238281
0.000000	2.340920	2629.972900
0.000000	2.341157	2627.783936
0.000000	2.341395	2626.087891
0.000000	2.341632	2619.255127
0.000000	2.341869	2607.438477
0.000000	2.342106	2591.052002
0.000000	2.342343	2570.937988
0.000000	2.342581	2550.057129
0.000000	2.342818	2531.653809
0.000000	2.343055	2517.565430
0.000000	2.343292	2517.038818
0.000000	2.343529	2525.386963
0.000000	2.343766	2541.030029
0.000000	2.344004	2564.690430
0.000000	2.344241	2596.156738
0.000000	2.344478	2634.317383
0.000000	2.344715	2674.283691
0.000000	2.344952	2709.796875
0.000000	2.345190	2737.088379
0.000000	2.345427	2755.235840
0.000000	2.345664	2763.695557
0.000000	2.345901	2763.036621
0.000000	2.346138	2755.808350
0.000000	2.346375	2744.153564
0.000000	2.346612	2730.906738
0.000000	2.346850	2722.798340
0.000000	2.347087	2726.180176
0.000000	2.347324	2732.786865
0.000000	2.347561	2729.676025
0.000000	2.347798	2715.917480
0.000000	2.348036	2695.215820
0.000000	2.348273	2670.550293
0.000000	2.348510	2645.211914
0.000000	2.348747	2624.396240
0.000000	2.348984	2609.406982
0.000000	2.349221	2598.074707
0.000000	2.349458	2592.403564
0.000000	2.349696	2591.605469
0.000000	2.349933	2593.266602
0.000000	2.350170	2597.384766
0.000000	2.350407	2605.385986
0.000000	2.350644	2616.435547
0.000000	2.350882	2628.841797
0.000000	2.351119	2636.326904
0.000000	2.351356	2639.010498
0.000000	2.351593	2638.575195
0.000000	2.351830	2637.671631
0.000000	2.352067	2640.111328
0.000000	2.352305	2646.320557
0.000000	2.352542	2653.323486
0.000000	2.352779	2662.508545
0.000000	2.353016	2674.458252
0.000000	2.353253	2685.965576
0.000000	2.353491	2696.071045
0.000000	2.353728	2700.983643
0.000000	2.353965	2699.022217
0.000000	2.354202	2689.670166
0.000000	2.354439	2674.516602
0.000000	2.354676	2654.887939
0.000000	2.354914	2632.430908
0.000000	2.355151	2610.647217
0.000000	2.355388	2592.896240
0.000000	2.355625	2575.973633
0.000000	2.355862	2555.025146
0.000000	2.356100	2532.099609
0.000000	2.356337	2509.997559
0.000000	2.356574	2493.207275
0.000000	2.356811	2484.655273
0.000000	2.357048	2485.953369
0.000000	2.357285	2495.945801
0.000000	2.357523	2509.321045
0.000000	2.357760	2523.920654
0.000000	2.357997	2535.961426
0.000000	2.358234	2543.941650
0.000000	2.358471	2549.916504
0.000000	2.358708	2556.505127
0.000000	2.358946	2562.145264
0.000000	2.359183	2566.904297
0.000000	2.359420	2570.197510
0.000000	2.359657	2570.416016
0.000000	2.359894	2563.582520
0.000000	2.360132	2551.384766
0.000000	2.360369	2532.667480
0.000000	2.360606	2510.588135
0.000000	2.360843	2491.483643
0.000000	2.361080	2472.681885
0.000000	2.361317	2455.672363
0.000000	2.361555	2441.467529
0.000000	2.361792	2436.399658
0.000000	2.362029	2430.577637
0.000000	2.362266	2427.467041
0.000000	2.362503	2425.463623
0.000000	2.362741	2424.521240
0.000000	2.362978	2425.439697
0.000000	2.363215	2426.971436
0.000000	2.363452	2429.202881
0.000000	2.363689	2432.800537
0.000000	2.363926	2437.191162
0.000000	2.364164	2443.582764
0.000000	2.364401	2451.616699
0.000000	2.364638	2461.873535
0.000000	2.364875	2473.962891
0.000000	2.365112	2488.896729
0.000000	2.365350	2507.688721
0.000000	2.365587	2531.384766
0.000000	2.365824	2558.264404
0.000000	2.366061	2587.872559
0.000000	2.366298	2618.351318
0.000000	2.366535	2642.441895
0.000000	2.366772	2658.421875
0.000000	2.367010	2665.131836
0.000000	2.367247	2662.018066
0.000000	2.367484	2650.833984
0.000000	2.367721	2632.996338
0.000000	2.367958	2609.766602
0.000000	2.368196	2586.147705
0.000000	2.368433	2568.618652
0.000000	2.368670	2556.260254
0.000000	2.368907	2546.688965
0.000000	2.369144	2540.818359
0.000000	2.369381	2539.216553
0.000000	2.369618	2540.109131
0.000000	2.369856	2542.210938
0.000000	2.370093	2543.611572
0.000000	2.370330	2544.423340
0.000000	2.370567	2545.804199
0.000000	2.370804	2548.459229
0.000000	2.371042	2553.715088
0.000000	2.371279	2562.989502
0.000000	2.371516	2577.882568
0.000000	2.371753	2599.588867
0.000000	2.371990	2628.628418
0.000000	2.372227	2664.849365
0.000000	2.372465	2707.654053
0.000000	2.372702	2751.965820
0.000000	2.372939	2789.794922
0.000000	2.373176	2822.957764
0.000000	2.373413	2853.772705
0.000000	2.373651	2884.089111
0.000000	2.373888	2910.412842
0.000000	2.374125	2929.216553
0.000000	2.374362	2943.325928
0.000000	2.374599	2955.807373
0.000000	2.374836	2967.503662
0.000000	2.375073	2979.252686
0.000000	2.375311	2992.153564
0.000000	2.375548	3008.803711
0.000000	2.375785	3019.586670
0.000000	2.376022	3024.759277
0.000000	2.376259	3024.633789
0.000000	2.376497	3015.382813
0.000000	2.376734	2995.901367
0.000000	2.376971	2965.513428
0.000000	2.377208	2925.522705
0.000000	2.377445	2878.488281
0.000000	2.377682	2828.824219
0.000000	2.377920	2781.829346
0.000000	2.378157	2743.323975
0.000000	2.378394	2725.277832
0.000000	2.378631	2708.980469
0.000000	2.378868	2698.475098
0.000000	2.379106	2691.533936
0.000000	2.379343	2687.968506
0.000000	2.379580	2687.873779
0.000000	2.379817	2690.921875
0.000000	2.380054	2695.125244
0.000000	2.380291	2697.199951
0.000000	2.380529	2703.139160
0.000000	2.380766	2708.177002
0.000000	2.381003	2709.449463
0.000000	2.381240	2704.661865
0.000000	2.381477	2697.555664
0.000000	2.381714	2690.388428
0.000000	2.381952	2683.078125
0.000000	2.382189	2671.858154
0.000000	2.382426	2658.922852
0.000000	2.382663	2648.391602
0.000000	2.382900	2640.871582
0.000000	2.383137	2634.736572
0.000000	2.383375	2629.505615
0.000000	2.383612	2625.608887
0.000000	2.383849	2623.486572
0.000000	2.384086	2622.766357
0.000000	2.384323	2623.770508
0.000000	2.384561	2627.242920
0.000000	2.384798	2633.514648
0.000000	2.385035	2643.416992
0.000000	2.385272	2657.940186
0.000000	2.385509	2679.271240
0.000000	2.385746	2708.397949
0.000000	2.385984	2743.155762
0.000000	2.386221	2776.431152
0.000000	2.386458	2804.229736
0.000000	2.386695	2831.495117
0.000000	2.386932	2861.099854
0.000000	2.387170	2883.623779
0.000000	2.387407	2898.406738
0.000000	2.387644	2906.326416
0.000000	2.387881	2907.846191
0.000000	2.388118	2903.294434
0.000000	2.388355	2893.308105
0.000000	2.388592	2879.153076
0.000000	2.388830	2863.698730
0.000000	2.389067	2850.327637
0.000000	2.389304	2843.614990
0.000000	2.389541	2843.587158
0.000000	2.389778	2846.359131
0.000000	2.390016	2853.011230
0.000000	2.390253	2869.618896
0.000000	2.390490	2882.189453
0.000000	2.390727	2888.303223
0.000000	2.390964	2888.595215
0.000000	2.391201	2883.052734
0.000000	2.391439	2873.299805
0.000000	2.391676	2859.277832
0.000000	2.391913	2841.481201
0.000000	2.392150	2823.221436
0.000000	2.392387	2810.224854
0.000000	2.392625	2804.912109
0.000000	2.392862	2799.494873
0.000000	2.393099	2794.106934
0.000000	2.393336	2789.323975
0.000000	2.393573	2785.938232
0.000000	2.393811	2783.604492
0.000000	2.394047	2782.153076
0.000000	2.394285	2780.778564
0.000000	2.394522	2779.644043
0.000000	2.394759	2778.829102
0.000000	2.394996	2778.294434
0.000000	2.395233	2778.821777
0.000000	2.395471	2779.671875
0.000000	2.395708	2780.104980
0.000000	2.395945	2779.183838
0.000000	2.396182	2776.924316
0.000000	2.396419	2773.868408
0.000000	2.396657	2769.377930
0.000000	2.396894	2763.794922
0.000000	2.397131	2756.789795
0.000000	2.397368	2747.964111
0.000000	2.397605	2737.741455
0.000000	2.397842	2727.163330
0.000000	2.398079	2716.285645
0.000000	2.398317	2705.098145
0.000000	2.398554	2694.141846
0.000000	2.398791	2684.153564
0.000000	2.399028	2674.696533
0.000000	2.399265	2667.161377
0.000000	2.399503	2661.883301
0.000000	2.399740	2657.823486
0.000000	2.399977	2655.265869
0.000000	2.400214	2655.305420
0.000000	2.400451	2658.747559
0.000000	2.400688	2664.194824
0.000000	2.400926	2671.953857
0.000000	2.401163	2683.032227
0.000000	2.401400	2697.728516
0.000000	2.401637	2716.999023
0.000000	2.401874	2735.177246
0.000000	2.402112	2747.525391
0.000000	2.402349	2750.895996
0.000000	2.402586	2746.069092
0.000000	2.402823	2735.089355
0.000000	2.403060	2718.891113
0.000000	2.403297	2699.751465
0.000000	2.403535	2681.412354
0.000000	2.403772	2668.670166
0.000000	2.404009	2663.571777
0.000000	2.404246	2661.001709
0.000000	2.404483	2660.498535
0.000000	2.404721	2662.271240
0.000000	2.404958	2665.224854
0.000000	2.405195	2669.562988
0.000000	2.405432	2676.395264
0.000000	2.405669	2686.131836
0.000000	2.405906	2699.129639
0.000000	2.406144	2715.551514
0.000000	2.406381	2733.308105
0.000000	2.406618	2751.010986
0.000000	2.406855	2768.704834
0.000000	2.407092	2789.059082
0.000000	2.407329	2813.011475
0.000000	2.407567	2841.664551
0.000000	2.407804	2874.578125
0.000000	2.408041	2896.853760
0.000000	2.408278	2908.364746
0.000000	2.408515	2909.524658
0.000000	2.408752	2899.494873
0.000000	2.408990	2879.269775
0.000000	2.409227	2848.655273
0.000000	2.409464	2808.956299
0.000000	2.409701	2764.692383
0.000000	2.409938	2721.205811
0.000000	2.410176	2684.404297
0.000000	2.410413	2662.000244
0.000000	2.410650	2649.892822
0.000000	2.410887	2644.336426
0.000000	2.411124	2646.731445
0.000000	2.411361	2658.796631
0.000000	2.411599	2682.536621
0.000000	2.411836	2715.028809
0.000000	2.412073	2759.313477
0.000000	2.412310	2800.267334
0.000000	2.412547	2832.613037
0.000000	2.412785	2854.384521
0.000000	2.413022	2865.820313
0.000000	2.413259	2867.190430
0.000000	2.413496	2858.077881
0.000000	2.413733	2839.954102
0.000000	2.413970	2814.260254
0.000000	2.414207	2783.569092
0.000000	2.414445	2752.990234
0.000000	2.414682	2728.824951
0.000000	2.414919	2717.855225
0.000000	2.415156	2714.809326
0.000000	2.415393	2711.508545
0.000000	2.415631	2708.631348
0.000000	2.415868	2706.240479
0.000000	2.416105	2703.335205
0.000000	2.416342	2699.500488
0.000000	2.416579	2695.506836
0.000000	2.416816	2691.287842
0.000000	2.417053	2686.268555
0.000000	2.417291	2680.356934
0.000000	2.417528	2673.985596
0.000000	2.417765	2668.602539
0.000000	2.418002	2663.468994
0.000000	2.418239	2660.805420
0.000000	2.418477	2659.156982
0.000000	2.418714	2658.890381
0.000000	2.418951	2661.237061
0.000000	2.419188	2666.353516
0.000000	2.419425	2675.313477
0.000000	2.419662	2687.491699
0.000000	2.419900	2704.032227
0.000000	2.420137	2725.765381
0.000000	2.420374	2752.578125
0.000000	2.420611	2782.620361
0.000000	2.420848	2810.468506
0.000000	2.421086	2828.207520
0.000000	2.421323	2836.559326
0.000000	2.421560	2837.395508
0.000000	2.421797	2832.822510
0.000000	2.422034	2822.697510
0.000000	2.422271	2808.056152
0.000000	2.422508	2791.828369
0.000000	2.422746	2776.729492
0.000000	2.422983	2767.504883
0.000000	2.423220	2762.123047
0.000000	2.423457	2757.038818
0.000000	2.423694	2752.835449
0.000000	2.423932	2749.747803
0.000000	2.424169	2747.540039
0.000000	2.424406	2745.895752
0.000000	2.424643	2743.855957
0.000000	2.424880	2742.293457
0.000000	2.425117	2740.801270
0.000000	2.425355	2740.422119
0.000000	2.425592	2740.127197
0.000000	2.425829	2740.034424
0.000000	2.426066	2739.418701
0.000000	2.426303	2738.059814
0.000000	2.426541	2736.426514
0.000000	2.426778	2734.838379
0.000000	2.427015	2734.404541
0.000000	2.427252	2734.071777
0.000000	2.427489	2734.209961
0.000000	2.427727	2735.469727
0.000000	2.427964	2737.184082
0.000000	2.428201	2739.402588
0.000000	2.428438	2742.198242
0.000000	2.428675	2746.252197
0.000000	2.428912	2751.961670
0.000000	2.429150	2760.827881
0.000000	2.429387	2768.237061
0.000000	2.429624	2774.706299
0.000000	2.429861	2780.714600
0.000000	2.430098	2786.656982
0.000000	2.430335	2792.680176
0.000000	2.430573	2798.543945
0.000000	2.430810	2802.420166
0.000000	2.431047	2804.722900
0.000000	2.431284	2805.574463
0.000000	2.431521	2806.358154
0.000000	2.431758	2808.833008
0.000000	2.431996	2812.332520
0.000000	2.432233	2815.831299
0.000000	2.432470	2820.424316
0.000000	2.432707	2824.889404
0.000000	2.432944	2829.991211
0.000000	2.433182	2835.123779
0.000000	2.433419	2840.399902
0.000000	2.433656	2846.261230
0.000000	2.433893	2851.222656
0.000000	2.434130	2855.250000
0.000000	2.434367	2857.238770
0.000000	2.434605	2853.071289
0.000000	2.434842	2842.665039
0.000000	2.435079	2829.618896
0.000000	2.435316	2816.725586
0.000000	2.435553	2806.403809
0.000000	2.435791	2799.195068
0.000000	2.436028	2797.152344
0.000000	2.436265	2798.979248
0.000000	2.436502	2801.822510
0.000000	2.436739	2804.798584
0.000000	2.436976	2808.138184
0.000000	2.437213	2811.341309
0.000000	2.437451	2814.311523
0.000000	2.437688	2817.917236
0.000000	2.437925	2821.475342
0.000000	2.438162	2825.142822
0.000000	2.438399	2829.087402
0.000000	2.438637	2835.113281
0.000000	2.438874	2844.230469
0.000000	2.439111	2855.092773
0.000000	2.439348	2867.161133
0.000000	2.439585	2878.239014
0.000000	2.439822	2884.817383
0.000000	2.440060	2887.078613
0.000000	2.440297	2886.551270
0.000000	2.440534	2883.732178
0.000000	2.440771	2879.602783
0.000000	2.441008	2874.481445
0.000000	2.441246	2870.933594
0.000000	2.441483	2872.297607
0.000000	2.441720	2876.815674
0.000000	2.441957	2883.340820
0.000000	2.442194	2886.716553
0.000000	2.442431	2888.482422
0.000000	2.442668	2891.732178
0.000000	2.442906	2892.096436
0.000000	2.443143	2889.592529
0.000000	2.443380	2888.561279
0.000000	2.443617	2881.635010
0.000000	2.443854	2872.466309
0.000000	2.444092	2859.893311
0.000000	2.444329	2844.228516
0.000000	2.444566	2826.343262
0.000000	2.444803	2810.541504
0.000000	2.445040	2802.058105
0.000000	2.445277	2805.444580
0.000000	2.445514	2803.920654
0.000000	2.445752	2795.504395
0.000000	2.445989	2780.199219
0.000000	2.446226	2759.948486
0.000000	2.446463	2734.638184
0.000000	2.446700	2704.484863
0.000000	2.446938	2673.930664
0.000000	2.447175	2647.878906
0.000000	2.447412	2627.887939
0.000000	2.447649	2608.519775
0.000000	2.447886	2589.946289
0.000000	2.448123	2572.278076
0.000000	2.448361	2557.659668
0.000000	2.448598	2547.967041
0.000000	2.448835	2542.231934
0.000000	2.449072	2539.936768
0.000000	2.449309	2541.067627
0.000000	2.449547	2545.617188
0.000000	2.449784	2553.030518
0.000000	2.450021	2564.189209
0.000000	2.450258	2579.187988
0.000000	2.450495	2594.937500
0.000000	2.450732	2605.438965
0.000000	2.450970	2611.673584
0.000000	2.451207	2615.946533
0.000000	2.451444	2619.049561
0.000000	2.451681	2620.172119
0.000000	2.451918	2619.029297
0.000000	2.452156	2614.560791
0.000000	2.452393	2609.868652
0.000000	2.452630	2606.739990
0.000000	2.452867	2610.016602
0.000000	2.453104	2626.034180
0.000000	2.453341	2649.568604
0.000000	2.453579	2668.479980
0.000000	2.453816	2684.553467
0.000000	2.454053	2699.441895
0.000000	2.454290	2712.591064
0.000000	2.454527	2720.315918
0.000000	2.454765	2718.749756
0.000000	2.455002	2710.453125
0.000000	2.455239	2696.054932
0.000000	2.455476	2675.330811
0.000000	2.455713	2650.305664
0.000000	2.455950	2626.004150
0.000000	2.456187	2606.547363
0.000000	2.456425	2597.442139
0.000000	2.456662	2596.606689
0.000000	2.456899	2599.510254
0.000000	2.457136	2606.963623
0.000000	2.457373	2616.908447
0.000000	2.457611	2625.755371
0.000000	2.457848	2633.345215
0.000000	2.458085	2640.818604
0.000000	2.458322	2647.881592
0.000000	2.458559	2654.494873
0.000000	2.458797	2652.771484
0.000000	2.459034	2652.055664
0.000000	2.459271	2655.076172
0.000000	2.459508	2659.250488
0.000000	2.459745	2665.797607
0.000000	2.459982	2668.079834
0.000000	2.460220	2667.415039
0.000000	2.460457	2663.247070
0.000000	2.460694	2655.702881
0.000000	2.460931	2644.856445
0.000000	2.461168	2632.219238
0.000000	2.461406	2620.121582
0.000000	2.461643	2609.124512
0.000000	2.461880	2600.484619
0.000000	2.462117	2593.623535
0.000000	2.462354	2587.719727
0.000000	2.462591	2583.331543
0.000000	2.462828	2579.311523
0.000000	2.463066	2574.159912
0.000000	2.463303	2568.225098
0.000000	2.463540	2562.124512
0.000000	2.463777	2557.206299
0.000000	2.464014	2553.173096
0.000000	2.464252	2550.769531
0.000000	2.464489	2548.372803
0.000000	2.464726	2546.323486
0.000000	2.464963	2544.711182
0.000000	2.465200	2543.593750
0.000000	2.465437	2542.139404
0.000000	2.465674	2540.211914
0.000000	2.465912	2538.061523
0.000000	2.466149	2536.333008
0.000000	2.466386	2534.343262
0.000000	2.466623	2531.386230
0.000000	2.466860	2527.640625
0.000000	2.467098	2524.222168
0.000000	2.467335	2520.989502
0.000000	2.467572	2518.570557
0.000000	2.467809	2515.861572
0.000000	2.468046	2513.206299
0.000000	2.468283	2511.635010
0.000000	2.468521	2512.072998
0.000000	2.468758	2516.875977
0.000000	2.468995	2524.751709
0.000000	2.469232	2535.223145
0.000000	2.469469	2547.542969
0.000000	2.469707	2561.359375
0.000000	2.469944	2568.020996
0.000000	2.470181	2566.293701
0.000000	2.470418	2558.116699
0.000000	2.470655	2547.524902
0.000000	2.470892	2540.944824
0.000000	2.471129	2541.212646
0.000000	2.471367	2542.066895
0.000000	2.471604	2544.625732
0.000000	2.471841	2549.872070
0.000000	2.472078	2558.197754
0.000000	2.472315	2569.335938
0.000000	2.472553	2581.857178
0.000000	2.472790	2596.851318
0.000000	2.473027	2613.025879
0.000000	2.473264	2629.780518
0.000000	2.473501	2645.424072
0.000000	2.473738	2662.018311
0.000000	2.473976	2679.091553
0.000000	2.474213	2694.704834
0.000000	2.474450	2707.985107
0.000000	2.474687	2716.694336
0.000000	2.474924	2717.406250
0.000000	2.475162	2710.319336
0.000000	2.475399	2709.367188
0.000000	2.475636	2711.183105
0.000000	2.475873	2716.809326
0.000000	2.476110	2718.620361
0.000000	2.476347	2714.356201
0.000000	2.476585	2706.432617
0.000000	2.476822	2695.050781
0.000000	2.477059	2680.729492
0.000000	2.477296	2664.641113
0.000000	2.477533	2651.170166
0.000000	2.477771	2643.172607
0.000000	2.478008	2639.895996
0.000000	2.478245	2642.767334
0.000000	2.478482	2652.375732
0.000000	2.478719	2667.377441
0.000000	2.478956	2686.794678
0.000000	2.479194	2709.478271
0.000000	2.479431	2729.885254
0.000000	2.479668	2742.365967
0.000000	2.479905	2748.810547
0.000000	2.480142	2753.066650
0.000000	2.480379	2756.701904
0.000000	2.480617	2760.520264
0.000000	2.480854	2767.376709
0.000000	2.481091	2780.737793
0.000000	2.481328	2800.333984
0.000000	2.481565	2818.971191
0.000000	2.481802	2837.853271
0.000000	2.482040	2856.222900
0.000000	2.482277	2873.977539
0.000000	2.482514	2890.131104
0.000000	2.482751	2907.487549
0.000000	2.482988	2929.098877
0.000000	2.483226	2958.277588
0.000000	2.483463	2991.261963
0.000000	2.483700	3028.660645
0.000000	2.483937	3069.520508
0.000000	2.484174	3106.028076
0.000000	2.484411	3135.305664
0.000000	2.484648	3158.732910
0.000000	2.484886	3178.555664
0.000000	2.485123	3190.165039
0.000000	2.485360	3193.091309
0.000000	2.485597	3186.886963
0.000000	2.485834	3171.061035
0.000000	2.486072	3143.781494
0.000000	2.486309	3104.465576
0.000000	2.486546	3054.446533
0.000000	2.486783	2996.161621
0.000000	2.487020	2934.491699
0.000000	2.487257	2875.370850
0.000000	2.487495	2826.581299
0.000000	2.487732	2799.873535
0.000000	2.487969	2785.564697
0.000000	2.488206	2766.166260
0.000000	2.488443	2741.794678
0.000000	2.488681	2713.498779
0.000000	2.488918	2681.334229
0.000000	2.489155	2646.311523
0.000000	2.489392	2612.164063
0.000000	2.489629	2582.787598
0.000000	2.489866	2563.454590
0.000000	2.490103	2550.468994
0.000000	2.490341	2541.275879
0.000000	2.490578	2537.789795
0.000000	2.490815	2539.526367
0.000000	2.491052	2546.625488
0.000000	2.491289	2560.166016
0.000000	2.491527	2579.680420
0.000000	2.491764	2605.323975
0.000000	2.492001	2636.402344
0.000000	2.492238	2668.993408
0.000000	2.492475	2692.802734
0.000000	2.492712	2706.248047
0.000000	2.492950	2710.759033
0.000000	2.493187	2710.263672
0.000000	2.493424	2705.766602
0.000000	2.493661	2698.097656
0.000000	2.493898	2691.669189
0.000000	2.494135	2690.424805
0.000000	2.494373	2689.213379
0.000000	2.494610	2689.746826
0.000000	2.494847	2691.347656
0.000000	2.495084	2694.855957
0.000000	2.495321	2701.283203
0.000000	2.495559	2711.902832
0.000000	2.495796	2727.346191
0.000000	2.496033	2743.805420
0.000000	2.496270	2758.626953
0.000000	2.496507	2769.329590
0.000000	2.496744	2773.678711
0.000000	2.496982	2774.358887
0.000000	2.497219	2773.093018
0.000000	2.497456	2770.450195
0.000000	2.497693	2767.604736
0.000000	2.497930	2767.512207
0.000000	2.498168	2772.496582
0.000000	2.498405	2777.272705
0.000000	2.498642	2780.978271
0.000000	2.498879	2780.890625
0.000000	2.499116	2778.169678
0.000000	2.499353	2772.995605
0.000000	2.499591	2765.641602
0.000000	2.499828	2756.608398
0.000000	2.500065	2748.064941
0.000000	2.500302	2738.677979
0.000000	2.500539	2730.756348
0.000000	2.500777	2724.125244
0.000000	2.501014	2718.325439
0.000000	2.501251	2713.198242
0.000000	2.501488	2709.037354
0.000000	2.501725	2707.211914
0.000000	2.501962	2710.237305
0.000000	2.502200	2718.777832
0.000000	2.502437	2734.187012
0.000000	2.502674	2758.851563
0.000000	2.502911	2794.686523
0.000000	2.503148	2840.592529
0.000000	2.503386	2894.445068
0.000000	2.503623	2941.727783
0.000000	2.503860	2976.339844
0.000000	2.504097	2998.417969
0.000000	2.504334	3009.235596
0.000000	2.504571	3011.707031
0.000000	2.504808	3007.314941
0.000000	2.505046	2997.707031
0.000000	2.505283	2984.836670
0.000000	2.505520	2973.829590
0.000000	2.505757	2967.672363
0.000000	2.505994	2966.430420
0.000000	2.506232	2956.541260
0.000000	2.506469	2941.119873
0.000000	2.506706	2930.941162
0.000000	2.506943	2914.997559
0.000000	2.507180	2897.254395
0.000000	2.507417	2889.390869
0.000000	2.507655	2891.700439
0.000000	2.507892	2898.973633
0.000000	2.508129	2909.661621
0.000000	2.508366	2922.315186
0.000000	2.508603	2936.230713
0.000000	2.508841	2947.762939
0.000000	2.509078	2956.122070
0.000000	2.509315	2962.760498
0.000000	2.509552	2969.535156
0.000000	2.509789	2977.619629
0.000000	2.510026	2989.013428
0.000000	2.510263	3004.876221
0.000000	2.510501	3023.791504
0.000000	2.510738	3045.210938
0.000000	2.510975	3069.200928
0.000000	2.511212	3093.139160
0.000000	2.511449	3113.441895
0.000000	2.511687	3127.171143
0.000000	2.511924	3134.697510
0.000000	2.512161	3136.828613
0.000000	2.512398	3134.855225
0.000000	2.512635	3128.835693
0.000000	2.512872	3120.436523
0.000000	2.513109	3111.424316
0.000000	2.513347	3103.355225
0.000000	2.513584	3098.717285
0.000000	2.513821	3096.770752
0.000000	2.514058	3094.144775
0.000000	2.514295	3090.823486
0.000000	2.514533	3087.417725
0.000000	2.514770	3084.498779
0.000000	2.515007	3083.438232
0.000000	2.515244	3087.450439
0.000000	2.515481	3095.496826
0.000000	2.515718	3106.057373
0.000000	2.515956	3119.591553
0.000000	2.516193	3135.632813
0.000000	2.516430	3153.625732
0.000000	2.516667	3173.207520
0.000000	2.516904	3194.651123
0.000000	2.517142	3212.910889
0.000000	2.517379	3222.924805
0.000000	2.517616	3225.071533
0.000000	2.517853	3220.128174
0.000000	2.518090	3209.297363
0.000000	2.518327	3193.680420
0.000000	2.518565	3176.595703
0.000000	2.518802	3157.726318
0.000000	2.519039	3137.243164
0.000000	2.519276	3117.633057
0.000000	2.519513	3095.779541
0.000000	2.519750	3072.703857
0.000000	2.519988	3050.413086
0.000000	2.520225	3029.205566
0.000000	2.520462	3007.855713
0.000000	2.520699	2989.169189
0.000000	2.520936	2972.114502
0.000000	2.521173	2958.917725
0.000000	2.521411	2952.158691
0.000000	2.521648	2952.467529
0.000000	2.521885	2960.284668
0.000000	2.522122	2977.170166
0.000000	2.522359	3004.095215
0.000000	2.522597	3041.889648
0.000000	2.522834	3089.896240
0.000000	2.523071	3143.372803
0.000000	2.523308	3188.710938
0.000000	2.523545	3222.706299
0.000000	2.523782	3243.366455
0.000000	2.524020	3249.462891
0.000000	2.524257	3239.812256
0.000000	2.524494	3214.733398
0.000000	2.524731	3175.636230
0.000000	2.524968	3127.312744
0.000000	2.525206	3077.422363
0.000000	2.525443	3033.028809
0.000000	2.525680	3001.872070
0.000000	2.525917	2984.365479
0.000000	2.526154	2968.035156
0.000000	2.526392	2953.547852
0.000000	2.526629	2941.427490
0.000000	2.526866	2931.503418
0.000000	2.527103	2924.764648
0.000000	2.527340	2921.799072
0.000000	2.527577	2921.730225
0.000000	2.527815	2923.002197
0.000000	2.528052	2925.618652
0.000000	2.528289	2929.308350
0.000000	2.528526	2932.601074
0.000000	2.528763	2934.027588
0.000000	2.529000	2935.470703
0.000000	2.529238	2938.051025
0.000000	2.529475	2943.094238
0.000000	2.529712	2951.631104
0.000000	2.529949	2965.901611
0.000000	2.530186	2986.217529
0.000000	2.530423	3012.883057
0.000000	2.530661	3038.913818
0.000000	2.530898	3068.395996
0.000000	2.531135	3093.685791
0.000000	2.531372	3114.281982
0.000000	2.531609	3132.941650
0.000000	2.531847	3147.145996
0.000000	2.532084	3156.331299
0.000000	2.532321	3159.886475
0.000000	2.532558	3156.044434
0.000000	2.532795	3146.063721
0.000000	2.533032	3129.602051
0.000000	2.533269	3107.777344
0.000000	2.533507	3083.942139
0.000000	2.533744	3062.434082
0.000000	2.533981	3047.488281
0.000000	2.534218	3040.392578
0.000000	2.534455	3034.549561
0.000000	2.534693	3029.466064
0.000000	2.534930	3024.580811
0.000000	2.535167	3020.942383
0.000000	2.535404	3019.678711
0.000000	2.535641	3021.657715
0.000000	2.535878	3026.634521
0.000000	2.536116	3032.790283
0.000000	2.536353	3039.522705
0.000000	2.536590	3045.970703
0.000000	2.536827	3050.680664
0.000000	2.537064	3054.579102
0.000000	2.537302	3056.306396
0.000000	2.537539	3055.678711
0.000000	2.537776	3052.811279
0.000000	2.538013	3047.297363
0.000000	2.538250	3038.611084
0.000000	2.538487	3026.926270
0.000000	2.538724	3013.206055
0.000000	2.538962	2998.006104
0.000000	2.539199	2983.485352
0.000000	2.539436	2972.488037
0.000000	2.539673	2963.607422
0.000000	2.539910	2956.333008
0.000000	2.540148	2952.952881
0.000000	2.540385	2953.462402
0.000000	2.540622	2954.455078
0.000000	2.540859	2956.709717
0.000000	2.541096	2960.668701
0.000000	2.541333	2965.737305
0.000000	2.541571	2972.975098
0.000000	2.541808	2981.242432
0.000000	2.542045	2988.358887
0.000000	2.542282	2994.392090
0.000000	2.542519	2996.927002
0.000000	2.542756	2992.381836
0.000000	2.542994	2979.298584
0.000000	2.543231	2957.716309
0.000000	2.543468	2929.948242
0.000000	2.543705	2897.729736
0.000000	2.543942	2867.596436
0.000000	2.544179	2846.542725
0.000000	2.544417	2837.454346
0.000000	2.544654	2831.912109
0.000000	2.544891	2828.010498
0.000000	2.545128	2824.881104
0.000000	2.545365	2822.657471
0.000000	2.545603	2819.473145
0.000000	2.545840	2815.338135
0.000000	2.546077	2810.406006
0.000000	2.546314	2805.152588
0.000000	2.546551	2801.607910
0.000000	2.546788	2801.730957
0.000000	2.547026	2804.695801
0.000000	2.547263	2810.986816
0.000000	2.547500	2821.281250
0.000000	2.547737	2835.807617
0.000000	2.547974	2854.632813
0.000000	2.548212	2877.377930
0.000000	2.548449	2902.149658
0.000000	2.548686	2923.756592
0.000000	2.548923	2936.885010
0.000000	2.549160	2942.725830
0.000000	2.549397	2941.710449
0.000000	2.549635	2935.756104
0.000000	2.549872	2926.100342
0.000000	2.550109	2915.188477
0.000000	2.550346	2907.400635
0.000000	2.550583	2907.798096
0.000000	2.550821	2911.389404
0.000000	2.551058	2915.737793
0.000000	2.551295	2919.749756
0.000000	2.551532	2918.749756
0.000000	2.551769	2910.877686
0.000000	2.552006	2898.357178
0.000000	2.552243	2882.162354
0.000000	2.552481	2865.798584
0.000000	2.552718	2854.910645
0.000000	2.552955	2851.293457
0.000000	2.553192	2853.357178
0.000000	2.553429	2861.666748
0.000000	2.553667	2872.221191
0.000000	2.553904	2882.912109
0.000000	2.554141	2895.149170
0.000000	2.554378	2908.849365
0.000000	2.554615	2924.579346
0.000000	2.554852	2942.139893
0.000000	2.555090	2959.504150
0.000000	2.555327	2972.099854
0.000000	2.555564	2977.115234
0.000000	2.555801	2975.147461
0.000000	2.556038	2968.525146
0.000000	2.556276	2959.892822
0.000000	2.556513	2946.006348
0.000000	2.556750	2923.559814
0.000000	2.556987	2892.913818
0.000000	2.557224	2856.553711
0.000000	2.557462	2819.264648
0.000000	2.557698	2784.615723
0.000000	2.557936	2757.873291
0.000000	2.558173	2746.389648
0.000000	2.558410	2740.815918
0.000000	2.558647	2738.102051
0.000000	2.558884	2736.336670
0.000000	2.559122	2734.783936
0.000000	2.559359	2732.743652
0.000000	2.559596	2730.739990
0.000000	2.559833	2728.637207
0.000000	2.560070	2725.130371
0.000000	2.560308	2720.574707
0.000000	2.560544	2714.314453
0.000000	2.560782	2707.162842
0.000000	2.561019	2699.106445
0.000000	2.561256	2692.535645
0.000000	2.561493	2688.331787
0.000000	2.561730	2688.581543
0.000000	2.561968	2695.421875
0.000000	2.562205	2713.954346
0.000000	2.562442	2743.853516
0.000000	2.562679	2784.235596
0.000000	2.562916	2835.958008
0.000000	2.563154	2896.800781
0.000000	2.563391	2956.649170
0.000000	2.563628	3007.253662
0.000000	2.563865	3046.977783
0.000000	2.564102	3074.340332
0.000000	2.564339	3086.757813
0.000000	2.564577	3083.364990
0.000000	2.564814	3063.344727
0.000000	2.565051	3027.834229
0.000000	2.565288	2979.479980
0.000000	2.565525	2922.965088
0.000000	2.565763	2866.004395
0.000000	2.566000	2821.393555
0.000000	2.566237	2789.564209
0.000000	2.566474	2770.123291
0.000000	2.566711	2756.060547
0.000000	2.566948	2746.347412
0.000000	2.567185	2742.508545
0.000000	2.567423	2745.239990
0.000000	2.567660	2753.418457
0.000000	2.567897	2765.782959
0.000000	2.568134	2772.342285
0.000000	2.568371	2773.250977
0.000000	2.568609	2768.742432
0.000000	2.568846	2761.101807
0.000000	2.569083	2755.356445
0.000000	2.569320	2750.441895
0.000000	2.569557	2743.984619
0.000000	2.569794	2736.787842
0.000000	2.570032	2729.462891
0.000000	2.570269	2726.112061
0.000000	2.570506	2727.519531
0.000000	2.570743	2732.636230
0.000000	2.570980	2741.420654
0.000000	2.571218	2753.086670
0.000000	2.571455	2766.282471
0.000000	2.571692	2779.360352
0.000000	2.571929	2793.370605
0.000000	2.572166	2808.952637
0.000000	2.572403	2827.739502
0.000000	2.572641	2849.818604
0.000000	2.572878	2876.769531
0.000000	2.573115	2909.511719
0.000000	2.573352	2947.126221
0.000000	2.573589	2986.989990
0.000000	2.573827	3023.288330
0.000000	2.574064	3051.465820
0.000000	2.574301	3070.766846
0.000000	2.574538	3079.930664
0.000000	2.574775	3077.795898
0.000000	2.575012	3064.208740
0.000000	2.575250	3040.638672
0.000000	2.575487	3011.230957
0.000000	2.575724	2979.474121
0.000000	2.575961	2952.858398
0.000000	2.576198	2938.891602
0.000000	2.576436	2926.323975
0.000000	2.576673	2914.528809
0.000000	2.576910	2903.406738
0.000000	2.577147	2893.087158
0.000000	2.577384	2883.833496
0.000000	2.577621	2876.135742
0.000000	2.577858	2872.178955
0.000000	2.578096	2873.058105
0.000000	2.578333	2880.193359
0.000000	2.578570	2892.155273
0.000000	2.578807	2909.165283
0.000000	2.579044	2929.687012
0.000000	2.579282	2944.571045
0.000000	2.579519	2952.838135
0.000000	2.579756	2954.584473
0.000000	2.579993	2950.641602
0.000000	2.580230	2941.676514
0.000000	2.580467	2927.499756
0.000000	2.580704	2908.099365
0.000000	2.580942	2885.795654
0.000000	2.581179	2864.635742
0.000000	2.581416	2842.855713
0.000000	2.581653	2827.099609
0.000000	2.581890	2826.895996
0.000000	2.582128	2825.497314
0.000000	2.582365	2825.591797
0.000000	2.582602	2826.976318
0.000000	2.582839	2829.114014
0.000000	2.583076	2832.410400
0.000000	2.583313	2836.940674
0.000000	2.583551	2842.186768
0.000000	2.583788	2847.395508
0.000000	2.584025	2853.294922
0.000000	2.584262	2859.907227
0.000000	2.584499	2866.814453
0.000000	2.584737	2873.355957
0.000000	2.584974	2879.722168
0.000000	2.585211	2885.895020
0.000000	2.585448	2888.368652
0.000000	2.585685	2887.741455
0.000000	2.585922	2884.461914
0.000000	2.586159	2879.388672
0.000000	2.586397	2873.379395
0.000000	2.586634	2867.221191
0.000000	2.586871	2858.908447
0.000000	2.587108	2848.385498
0.000000	2.587345	2836.134277
0.000000	2.587583	2823.563965
0.000000	2.587820	2812.241699
0.000000	2.588057	2801.711182
0.000000	2.588294	2793.519287
0.000000	2.588531	2786.493164
0.000000	2.588768	2780.428711
0.000000	2.589006	2775.459229
0.000000	2.589243	2771.591553
0.000000	2.589480	2769.298584
0.000000	2.589717	2768.517090
0.000000	2.589954	2770.036865
0.000000	2.590192	2772.301758
0.000000	2.590429	2774.989014
0.000000	2.590666	2777.289307
0.000000	2.590903	2778.070313
0.000000	2.591140	2776.705322
0.000000	2.591377	2773.799316
0.000000	2.591615	2769.567871
0.000000	2.591852	2764.069824
0.000000	2.592089	2758.800781
0.000000	2.592326	2754.132813
0.000000	2.592563	2751.761475
0.000000	2.592800	2750.864014
0.000000	2.593038	2751.699463
0.000000	2.593275	2754.956543
0.000000	2.593512	2760.291260
0.000000	2.593749	2768.284912
0.000000	2.593986	2779.015137
0.000000	2.594223	2782.622314
0.000000	2.594461	2777.986084
0.000000	2.594698	2766.056641
0.000000	2.594935	2758.450684
0.000000	2.595172	2758.071045
0.000000	2.595409	2745.766113
0.000000	2.595647	2738.752441
0.000000	2.595884	2731.896973
0.000000	2.596121	2724.410400
0.000000	2.596358	2719.794922
0.000000	2.596595	2718.327148
0.000000	2.596833	2714.184082
0.000000	2.597070	2708.421387
0.000000	2.597307	2701.874756
0.000000	2.597544	2695.603516
0.000000	2.597781	2690.466553
0.000000	2.598018	2688.368164
0.000000	2.598256	2688.156982
0.000000	2.598493	2688.656006
0.000000	2.598730	2690.688965
0.000000	2.598967	2694.476074
0.000000	2.599204	2699.460938
0.000000	2.599442	2706.517822
0.000000	2.599679	2714.635010
0.000000	2.599916	2724.489014
0.000000	2.600153	2736.439941
0.000000	2.600390	2749.388184
0.000000	2.600627	2766.904297
0.000000	2.600864	2791.652588
0.000000	2.601102	2826.089600
0.000000	2.601339	2870.207520
0.000000	2.601576	2924.129150
0.000000	2.601813	2984.443115
0.000000	2.602050	3050.739990
0.000000	2.602288	3108.657715
0.000000	2.602525	3155.859375
0.000000	2.602762	3191.088379
0.000000	2.602999	3214.082031
0.000000	2.603236	3225.744385
0.000000	2.603473	3226.862549
0.000000	2.603711	3219.020752
0.000000	2.603948	3202.938965
0.000000	2.604185	3180.645264
0.000000	2.604422	3156.747559
0.000000	2.604659	3131.740234
0.000000	2.604897	3102.140137
0.000000	2.605134	3070.054199
0.000000	2.605371	3036.380859
0.000000	2.605608	3007.815430
0.000000	2.605845	2993.775879
0.000000	2.606082	2974.972412
0.000000	2.606319	2961.077393
0.000000	2.606557	2950.400635
0.000000	2.606794	2941.614258
0.000000	2.607031	2934.320801
0.000000	2.607268	2929.083496
0.000000	2.607505	2926.013916
0.000000	2.607743	2927.878662
0.000000	2.607980	2934.185059
0.000000	2.608217	2944.473877
0.000000	2.608454	2958.425293
0.000000	2.608691	2974.886719
0.000000	2.608928	2992.230713
0.000000	2.609165	3008.888916
0.000000	2.609403	3027.056641
0.000000	2.609640	3044.691162
0.000000	2.609877	3062.874512
0.000000	2.610114	3075.478027
0.000000	2.610351	3084.489502
0.000000	2.610589	3086.834961
0.000000	2.610826	3084.888184
0.000000	2.611063	3079.020752
0.000000	2.611300	3069.758545
0.000000	2.611537	3060.316406
0.000000	2.611774	3050.608398
0.000000	2.612012	3039.150879
0.000000	2.612249	3025.192383
0.000000	2.612486	3011.134766
0.000000	2.612723	3001.556641
0.000000	2.612960	2999.801025
0.000000	2.613198	2999.460205
0.000000	2.613435	2999.524902
0.000000	2.613672	3000.340332
0.000000	2.613909	3002.736328
0.000000	2.614146	3006.346924
0.000000	2.614383	3010.978760
0.000000	2.614621	3016.750244
0.000000	2.614858	3023.497314
0.000000	2.615095	3032.443359
0.000000	2.615332	3045.602783
0.000000	2.615569	3065.563232
0.000000	2.615806	3093.503418
0.000000	2.616044	3130.129639
0.000000	2.616281	3178.921143
0.000000	2.616518	3230.888916
0.000000	2.616755	3270.211182
0.000000	2.616992	3295.833496
0.000000	2.617229	3307.243408
0.000000	2.617467	3305.335449
0.000000	2.617704	3291.301025
0.000000	2.617941	3264.956055
0.000000	2.618178	3227.907471
0.000000	2.618415	3184.295166
0.000000	2.618653	3140.061035
0.000000	2.618890	3100.681396
0.000000	2.619127	3074.169189
0.000000	2.619364	3063.877930
0.000000	2.619601	3057.606689
0.000000	2.619838	3055.556885
0.000000	2.620076	3056.389404
0.000000	2.620313	3057.831055
0.000000	2.620550	3060.182373
0.000000	2.620787	3061.800781
0.000000	2.621024	3064.944580
0.000000	2.621262	3069.618408
0.000000	2.621499	3075.899170
0.000000	2.621736	3084.961914
0.000000	2.621973	3092.702637
0.000000	2.622210	3098.805664
0.000000	2.622447	3101.181396
0.000000	2.622685	3100.722900
0.000000	2.622922	3100.647217
0.000000	2.623159	3100.494629
0.000000	2.623396	3095.841553
0.000000	2.623633	3085.981445
0.000000	2.623871	3074.974854
0.000000	2.624108	3057.416260
0.000000	2.624345	3033.463623
0.000000	2.624582	3002.963867
0.000000	2.624819	2967.065186
0.000000	2.625057	2930.573730
0.000000	2.625293	2899.931641
0.000000	2.625531	2881.470459
0.000000	2.625768	2873.495850
0.000000	2.626005	2868.135254
0.000000	2.626242	2865.535645
0.000000	2.626479	2864.992188
0.000000	2.626717	2861.607422
0.000000	2.626954	2865.717773
0.000000	2.627191	2871.823242
0.000000	2.627428	2879.463379
0.000000	2.627665	2890.913574
0.000000	2.627903	2902.237305
0.000000	2.628139	2909.486328
0.000000	2.628377	2909.922363
0.000000	2.628614	2904.386230
0.000000	2.628851	2893.483887
0.000000	2.629088	2878.010986
0.000000	2.629325	2860.166016
0.000000	2.629563	2843.073486
0.000000	2.629800	2831.352051
0.000000	2.630037	2827.944824
0.000000	2.630274	2826.519775
0.000000	2.630511	2826.732666
0.000000	2.630749	2827.245361
0.000000	2.630986	2827.740723
0.000000	2.631223	2827.959229
0.000000	2.631460	2827.753418
0.000000	2.631697	2827.495361
0.000000	2.631934	2826.156250
0.000000	2.632172	2823.490723
0.000000	2.632409	2820.112793
0.000000	2.632646	2816.168945
0.000000	2.632883	2813.112793
0.000000	2.633120	2810.275879
0.000000	2.633358	2807.085693
0.000000	2.633595	2804.452637
0.000000	2.633832	2802.732178
0.000000	2.634069	2801.898926
0.000000	2.634306	2802.364990
0.000000	2.634543	2803.377441
0.000000	2.634780	2804.416260
0.000000	2.635018	2805.433594
0.000000	2.635255	2807.074707
0.000000	2.635492	2809.671875
0.000000	2.635729	2810.309326
0.000000	2.635966	2806.193359
0.000000	2.636204	2797.050537
0.000000	2.636441	2784.679932
0.000000	2.636678	2770.682373
0.000000	2.636915	2758.236572
0.000000	2.637152	2750.794434
0.000000	2.637389	2745.188232
0.000000	2.637627	2741.705811
0.000000	2.637864	2739.182861
0.000000	2.638101	2736.122314
0.000000	2.638338	2732.061279
0.000000	2.638575	2727.491699
0.000000	2.638813	2722.591064
0.000000	2.639050	2718.533936
0.000000	2.639287	2716.476807
0.000000	2.639524	2715.853271
0.000000	2.639761	2716.571045
0.000000	2.639998	2719.019043
0.000000	2.640236	2721.372070
0.000000	2.640473	2722.845703
0.000000	2.640710	2723.080078
0.000000	2.640947	2724.010742
0.000000	2.641184	2724.674316
0.000000	2.641421	2723.333496
0.000000	2.641659	2718.734375
0.000000	2.641896	2711.890381
0.000000	2.642133	2704.249268
0.000000	2.642370	2699.177734
0.000000	2.642607	2699.598389
0.000000	2.642844	2703.055176
0.000000	2.643082	2708.902100
0.000000	2.643319	2716.235352
0.000000	2.643556	2725.485352
0.000000	2.643793	2736.132080
0.000000	2.644030	2746.422852
0.000000	2.644268	2755.140137
0.000000	2.644505	2762.759277
0.000000	2.644742	2767.619385
0.000000	2.644979	2769.325928
0.000000	2.645216	2769.254395
0.000000	2.645453	2769.208008
0.000000	2.645691	2772.665771
0.000000	2.645928	2782.719727
0.000000	2.646165	2800.528320
0.000000	2.646402	2826.544678
0.000000	2.646639	2860.908203
0.000000	2.646877	2902.388916
0.000000	2.647114	2938.366455
0.000000	2.647351	2964.527588
0.000000	2.647588	2981.124268
0.000000	2.647825	2988.172607
0.000000	2.648062	2986.190430
0.000000	2.648299	2977.062988
0.000000	2.648537	2960.472412
0.000000	2.648774	2937.864258
0.000000	2.649011	2912.698486
0.000000	2.649248	2891.337646
0.000000	2.649485	2879.971924
0.000000	2.649723	2874.806641
0.000000	2.649960	2871.256836
0.000000	2.650197	2870.947754
0.000000	2.650434	2873.064941
0.000000	2.650671	2877.457275
0.000000	2.650908	2884.462891
0.000000	2.651146	2892.820557
0.000000	2.651383	2903.481445
0.000000	2.651620	2916.079346
0.000000	2.651857	2929.187012
0.000000	2.652094	2939.253174
0.000000	2.652332	2944.057861
0.000000	2.652569	2944.625244
0.000000	2.652806	2941.188965
0.000000	2.653043	2934.273438
0.000000	2.653280	2925.549072
0.000000	2.653517	2916.426758
0.000000	2.653754	2910.082520
0.000000	2.653992	2906.187988
0.000000	2.654229	2902.615967
0.000000	2.654466	2900.213379
0.000000	2.654703	2899.776123
0.000000	2.654940	2900.053711
0.000000	2.655178	2901.370117
0.000000	2.655415	2903.773682
0.000000	2.655652	2906.788574
0.000000	2.655889	2910.273926
0.000000	2.656126	2913.851074
0.000000	2.656363	2918.368652
0.000000	2.656600	2923.843018
0.000000	2.656838	2930.250732
0.000000	2.657075	2936.187500
0.000000	2.657312	2941.313965
0.000000	2.657549	2947.303955
0.000000	2.657786	2953.965332
0.000000	2.658024	2961.333740
0.000000	2.658261	2968.498291
0.000000	2.658498	2975.214600
0.000000	2.658735	2982.347168
0.000000	2.658972	2991.009521
0.000000	2.659209	3002.331787
0.000000	2.659447	3016.093018
0.000000	2.659684	3030.573975
0.000000	2.659921	3046.402588
0.000000	2.660158	3061.620850
0.000000	2.660395	3073.446289
0.000000	2.660633	3082.921631
0.000000	2.660870	3090.141357
0.000000	2.661107	3089.998779
0.000000	2.661344	3083.486328
0.000000	2.661581	3072.012451
0.000000	2.661819	3058.079102
0.000000	2.662056	3043.948486
0.000000	2.662293	3030.960449
0.000000	2.662530	3015.959961
0.000000	2.662767	3000.965088
0.000000	2.663004	2988.627197
0.000000	2.663242	2978.455811
0.000000	2.663479	2969.111328
0.000000	2.663716	2962.142578
0.000000	2.663953	2957.348633
0.000000	2.664190	2955.598389
0.000000	2.664427	2956.491943
0.000000	2.664665	2961.656250
0.000000	2.664902	2970.930176
0.000000	2.665139	2982.848389
0.000000	2.665376	2994.446777
0.000000	2.665613	3006.073730
0.000000	2.665850	3014.973633
0.000000	2.666088	3023.589600
0.000000	2.666325	3032.767090
0.000000	2.666562	3044.650391
0.000000	2.666799	3061.272949
0.000000	2.667036	3078.949219
0.000000	2.667274	3096.153320
0.000000	2.667511	3109.913086
0.000000	2.667748	3119.043213
0.000000	2.667985	3124.792725
0.000000	2.668222	3128.289063
0.000000	2.668459	3129.602539
0.000000	2.668697	3129.939697
0.000000	2.668934	3129.978027
0.000000	2.669171	3132.137939
0.000000	2.669408	3133.797363
0.000000	2.669645	3133.011475
0.000000	2.669883	3129.026367
0.000000	2.670120	3122.154297
0.000000	2.670357	3113.689697
0.000000	2.670594	3105.352539
0.000000	2.670831	3099.360840
0.000000	2.671068	3095.746094
0.000000	2.671306	3097.999268
0.000000	2.671543	3106.379395
0.000000	2.671780	3118.499756
0.000000	2.672017	3134.363770
0.000000	2.672254	3153.884033
0.000000	2.672492	3175.996826
0.000000	2.672729	3196.093262
0.000000	2.672966	3203.817871
0.000000	2.673203	3198.781982
0.000000	2.673440	3181.565430
0.000000	2.673677	3153.836426
0.000000	2.673914	3118.996094
0.000000	2.674152	3084.648682
0.000000	2.674389	3059.604736
0.000000	2.674626	3041.342285
0.000000	2.674863	3023.979004
0.000000	2.675100	3007.834229
0.000000	2.675338	2993.543457
0.000000	2.675575	2980.155762
0.000000	2.675812	2968.445313
0.000000	2.676049	2957.851318
0.000000	2.676286	2949.605225
0.000000	2.676523	2943.105957
0.000000	2.676760	2938.258301
0.000000	2.676998	2934.405518
0.000000	2.677235	2931.308105
0.000000	2.677472	2928.463623
0.000000	2.677709	2925.744385
0.000000	2.677946	2923.453857
0.000000	2.678184	2921.503174
0.000000	2.678421	2920.271729
0.000000	2.678658	2919.652832
0.000000	2.678895	2920.003662
0.000000	2.679132	2922.603271
0.000000	2.679369	2927.374023
0.000000	2.679607	2934.794434
0.000000	2.679844	2944.870361
0.000000	2.680081	2956.957520
0.000000	2.680318	2966.251221
0.000000	2.680555	2973.139648
0.000000	2.680793	2978.314209
0.000000	2.681030	2982.617432
0.000000	2.681267	2986.124023
0.000000	2.681504	2988.309082
0.000000	2.681741	2989.134521
0.000000	2.681978	2988.370117
0.000000	2.682215	2985.754639
0.000000	2.682453	2981.541748
0.000000	2.682690	2976.184814
0.000000	2.682927	2970.444092
0.000000	2.683164	2965.691162
0.000000	2.683401	2964.409180
0.000000	2.683639	2965.543213
0.000000	2.683876	2966.265625
0.000000	2.684113	2967.295654
0.000000	2.684350	2968.227783
0.000000	2.684587	2968.714111
0.000000	2.684824	2968.501953
0.000000	2.685062	2967.954346
0.000000	2.685299	2966.495361
0.000000	2.685536	2964.560791
0.000000	2.685773	2961.485107
0.000000	2.686010	2957.962891
0.000000	2.686248	2954.076660
0.000000	2.686485	2950.747559
0.000000	2.686722	2949.364014
0.000000	2.686959	2951.672607
0.000000	2.687196	2958.268066
0.000000	2.687433	2968.746094
0.000000	2.687671	2981.957764
0.000000	2.687908	2997.824219
0.000000	2.688145	3015.246338
0.000000	2.688382	3030.857910
0.000000	2.688619	3042.519043
0.000000	2.688857	3052.204346
0.000000	2.689094	3061.287842
0.000000	2.689331	3071.683594
0.000000	2.689568	3085.245117
0.000000	2.689805	3105.785156
0.000000	2.690042	3124.928711
0.000000	2.690280	3139.704590
0.000000	2.690517	3154.529785
0.000000	2.690754	3163.966553
0.000000	2.690991	3166.972168
0.000000	2.691228	3161.268555
0.000000	2.691465	3149.274902
0.000000	2.691703	3130.244629
0.000000	2.691940	3103.788818
0.000000	2.692177	3071.846680
0.000000	2.692414	3039.063965
0.000000	2.692651	3010.722900
0.000000	2.692888	2993.735840
0.000000	2.693126	2979.264160
0.000000	2.693363	2966.754150
0.000000	2.693600	2956.558838
0.000000	2.693837	2949.081055
0.000000	2.694074	2943.622559
0.000000	2.694312	2941.359619
0.000000	2.694549	2942.869385
0.000000	2.694786	2946.941162
0.000000	2.695023	2955.084473
0.000000	2.695260	2968.547119
0.000000	2.695498	2986.840332
0.000000	2.695735	3010.110596
0.000000	2.695972	3030.880127
0.000000	2.696209	3046.434082
0.000000	2.696446	3056.515137
0.000000	2.696683	3061.520752
0.000000	2.696920	3063.538818
0.000000	2.697158	3063.269287
0.000000	2.697395	3060.855713
0.000000	2.697632	3059.262451
0.000000	2.697869	3062.373047
0.000000	2.698106	3064.766602
0.000000	2.698344	3060.305908
0.000000	2.698581	3053.999023
0.000000	2.698818	3067.842041
0.000000	2.699055	3095.780518
0.000000	2.699292	3122.911133
0.000000	2.699529	3144.708496
0.000000	2.699767	3159.634521
0.000000	2.700004	3167.162354
0.000000	2.700241	3167.673828
0.000000	2.700478	3162.506836
0.000000	2.700715	3152.448242
0.000000	2.700953	3137.817383
0.000000	2.701190	3120.713867
0.000000	2.701427	3105.021484
0.000000	2.701664	3095.515869
0.000000	2.701901	3090.771973
0.000000	2.702138	3086.568604
0.000000	2.702375	3082.704590
0.000000	2.702613	3080.171387
0.000000	2.702850	3077.597656
0.000000	2.703087	3072.262451
0.000000	2.703324	3066.979736
0.000000	2.703561	3063.985107
0.000000	2.703799	3062.911621
0.000000	2.704036	3063.773438
0.000000	2.704273	3067.034424
0.000000	2.704510	3075.692383
0.000000	2.704747	3087.456787
0.000000	2.704984	3100.439697
0.000000	2.705221	3110.717529
0.000000	2.705459	3121.099609
0.000000	2.705696	3126.550781
0.000000	2.705933	3126.500977
0.000000	2.706170	3121.502441
0.000000	2.706407	3111.788330
0.000000	2.706645	3097.460693
0.000000	2.706882	3079.268799
0.000000	2.707119	3058.717773
0.000000	2.707356	3040.353760
0.000000	2.707593	3029.559326
0.000000	2.707830	3022.980957
0.000000	2.708068	3016.177734
0.000000	2.708305	3008.770264
0.000000	2.708542	3001.292969
0.000000	2.708779	2992.148926
0.000000	2.709016	2979.728027
0.000000	2.709254	2968.644531
0.000000	2.709491	2960.561035
0.000000	2.709728	2953.972900
0.000000	2.709965	2949.080811
0.000000	2.710202	2945.215332
0.000000	2.710439	2942.055420
0.000000	2.710677	2941.146973
0.000000	2.710914	2942.752930
0.000000	2.711151	2945.864258
0.000000	2.711388	2951.208740
0.000000	2.711625	2958.477051
0.000000	2.711863	2967.929443
0.000000	2.712100	2979.033936
0.000000	2.712337	2990.424805
0.000000	2.712574	3001.408203
0.000000	2.712811	3009.770996
0.000000	2.713048	3016.738770
0.000000	2.713286	3021.308350
0.000000	2.713523	3024.201172
0.000000	2.713760	3026.340820
0.000000	2.713997	3028.413818
0.000000	2.714234	3030.418457
0.000000	2.714471	3031.962891
0.000000	2.714709	3033.475098
0.000000	2.714946	3034.647705
0.000000	2.715183	3035.638184
0.000000	2.715420	3036.384277
0.000000	2.715657	3036.873779
0.000000	2.715894	3037.437744
0.000000	2.716132	3039.166748
0.000000	2.716369	3041.982910
0.000000	2.716606	3046.287598
0.000000	2.716843	3052.805176
0.000000	2.717080	3062.682861
0.000000	2.717318	3076.898438
0.000000	2.717555	3094.534424
0.000000	2.717792	3114.907227
0.000000	2.718029	3134.840088
0.000000	2.718266	3144.002930
0.000000	2.718503	3142.692383
0.000000	2.718741	3133.732666
0.000000	2.718978	3120.378662
0.000000	2.719215	3105.380371
0.000000	2.719452	3093.557373
0.000000	2.719689	3085.553467
0.000000	2.719927	3081.216064
0.000000	2.720164	3082.973145
0.000000	2.720401	3086.850098
0.000000	2.720638	3083.694336
0.000000	2.720875	3073.920166
0.000000	2.721112	3057.044434
0.000000	2.721349	3052.468262
0.000000	2.721587	3045.183350
0.000000	2.721824	3043.119141
0.000000	2.722061	3042.506592
0.000000	2.722298	3043.280518
0.000000	2.722535	3042.410156
0.000000	2.722773	3040.283691
0.000000	2.723010	3037.656738
0.000000	2.723247	3035.525879
0.000000	2.723484	3033.629883
0.000000	2.723721	3031.370117
0.000000	2.723958	3028.445557
0.000000	2.724195	3025.977783
0.000000	2.724433	3024.069336
0.000000	2.724670	3023.660889
0.000000	2.724907	3026.407227
0.000000	2.725144	3029.779053
0.000000	2.725381	3028.719482
0.000000	2.725619	3028.145508
0.000000	2.725856	3032.743652
0.000000	2.726093	3040.330078
0.000000	2.726330	3049.870117
0.000000	2.726567	3060.984619
0.000000	2.726804	3071.456299
0.000000	2.727042	3077.770996
0.000000	2.727279	3082.351074
0.000000	2.727516	3085.989258
0.000000	2.727753	3088.167480
0.000000	2.727990	3087.998779
0.000000	2.728228	3084.310303
0.000000	2.728465	3077.950684
0.000000	2.728702	3069.226074
0.000000	2.728939	3058.947021
0.000000	2.729176	3049.717041
0.000000	2.729414	3043.143311
0.000000	2.729650	3038.764893
0.000000	2.729888	3034.299072
0.000000	2.730125	3030.072998
0.000000	2.730362	3026.274658
0.000000	2.730599	3022.827393
0.000000	2.730836	3020.004150
0.000000	2.731074	3017.473145
0.000000	2.731311	3015.385986
0.000000	2.731548	3013.674316
0.000000	2.731785	3012.526611
0.000000	2.732022	3011.776611
0.000000	2.732260	3011.622314
0.000000	2.732497	3012.396240
0.000000	2.732734	3014.571045
0.000000	2.732971	3016.333740
0.000000	2.733208	3018.466797
0.000000	2.733445	3021.318604
0.000000	2.733683	3026.198975
0.000000	2.733920	3034.344238
0.000000	2.734157	3045.565674
0.000000	2.734394	3059.584473
0.000000	2.734631	3073.562744
0.000000	2.734869	3087.302979
0.000000	2.735106	3102.499756
0.000000	2.735343	3117.918213
0.000000	2.735580	3132.302734
0.000000	2.735817	3141.355225
0.000000	2.736054	3144.171143
0.000000	2.736292	3139.059814
0.000000	2.736529	3129.697998
0.000000	2.736766	3116.875488
0.000000	2.737003	3102.830566
0.000000	2.737240	3095.349609
0.000000	2.737478	3094.090088
0.000000	2.737715	3092.216553
0.000000	2.737952	3090.841553
0.000000	2.738189	3090.532959
0.000000	2.738426	3092.147217
0.000000	2.738663	3095.624268
0.000000	2.738901	3100.925781
0.000000	2.739138	3109.359375
0.000000	2.739375	3120.834229
0.000000	2.739612	3134.889160
0.000000	2.739849	3151.318848
0.000000	2.740086	3169.748779
0.000000	2.740324	3187.177002
0.000000	2.740561	3200.363281
0.000000	2.740798	3207.232666
0.000000	2.741035	3208.320068
0.000000	2.741272	3204.820801
0.000000	2.741509	3197.645264
0.000000	2.741747	3188.196533
0.000000	2.741984	3180.074951
0.000000	2.742221	3174.243408
0.000000	2.742458	3172.205566
0.000000	2.742695	3171.473877
0.000000	2.742933	3170.929932
0.000000	2.743170	3170.408691
0.000000	2.743407	3168.766846
0.000000	2.743644	3164.105469
0.000000	2.743881	3157.217773
0.000000	2.744118	3149.078857
0.000000	2.744355	3142.015869
0.000000	2.744593	3136.945801
0.000000	2.744830	3132.355225
0.000000	2.745067	3128.510254
0.000000	2.745304	3126.100830
0.000000	2.745541	3126.109131
0.000000	2.745779	3128.309814
0.000000	2.746016	3132.801514
0.000000	2.746253	3139.416992
0.000000	2.746490	3148.556152
0.000000	2.746727	3160.538574
0.000000	2.746964	3175.742432
0.000000	2.747202	3192.174072
0.000000	2.747439	3209.247314
0.000000	2.747676	3227.114258
0.000000	2.747913	3242.912598
0.000000	2.748150	3252.767334
0.000000	2.748388	3255.759277
0.000000	2.748625	3251.757324
0.000000	2.748862	3242.309082
0.000000	2.749099	3230.080078
0.000000	2.749336	3217.144287
0.000000	2.749573	3202.902100
0.000000	2.749810	3192.493164
0.000000	2.750048	3186.380859
0.000000	2.750285	3180.088623
0.000000	2.750522	3172.844971
0.000000	2.750759	3165.133545
0.000000	2.750996	3157.093994
0.000000	2.751234	3148.789063
0.000000	2.751471	3139.886475
0.000000	2.751708	3131.768799
0.000000	2.751945	3123.805664
0.000000	2.752182	3116.434570
0.000000	2.752419	3111.554199
0.000000	2.752657	3110.883301
0.000000	2.752894	3112.406006
0.000000	2.753131	3115.626709
0.000000	2.753368	3121.226563
0.000000	2.753605	3128.770508
0.000000	2.753842	3138.823975
0.000000	2.754080	3150.732666
0.000000	2.754317	3164.964600
0.000000	2.754554	3180.919678
0.000000	2.754791	3197.634521
0.000000	2.755028	3210.461426
0.000000	2.755265	3219.733154
0.000000	2.755503	3227.329346
0.000000	2.755740	3233.947998
0.000000	2.755977	3240.252930
0.000000	2.756214	3246.856445
0.000000	2.756451	3252.478027
0.000000	2.756689	3256.530762
0.000000	2.756926	3256.530518
0.000000	2.757163	3255.635498
0.000000	2.757400	3247.708740
0.000000	2.757637	3233.948486
0.000000	2.757874	3216.091309
0.000000	2.758112	3197.556885
0.000000	2.758349	3181.911865
0.000000	2.758586	3173.864502
0.000000	2.758823	3166.870850
0.000000	2.759060	3160.208252
0.000000	2.759298	3154.167480
0.000000	2.759535	3150.827393
0.000000	2.759772	3147.600342
0.000000	2.760009	3141.898926
0.000000	2.760246	3134.040039
0.000000	2.760484	3124.519043
0.000000	2.760721	3114.712158
0.000000	2.760958	3105.250977
0.000000	2.761195	3096.311523
0.000000	2.761432	3084.078613
0.000000	2.761669	3070.044189
0.000000	2.761907	3055.786865
0.000000	2.762144	3045.031006
0.000000	2.762381	3036.060303
0.000000	2.762618	3029.358154
0.000000	2.762855	3023.449951
0.000000	2.763092	3018.169922
0.000000	2.763330	3013.681152
0.000000	2.763567	3010.506348
0.000000	2.763804	3007.591064
0.000000	2.764041	3005.210449
0.000000	2.764278	3003.212402
0.000000	2.764515	3002.440918
0.000000	2.764753	3003.126221
0.000000	2.764990	3005.282471
0.000000	2.765227	3008.064453
0.000000	2.765464	3010.383789
0.000000	2.765701	3011.718994
0.000000	2.765939	3012.210693
0.000000	2.766176	3012.225342
0.000000	2.766413	3012.347900
0.000000	2.766650	3012.504395
0.000000	2.766887	3012.520752
0.000000	2.767124	3012.845947
0.000000	2.767362	3013.198486
0.000000	2.767599	3014.337891
0.000000	2.767836	3015.870850
0.000000	2.768073	3017.049072
0.000000	2.768310	3017.788574
0.000000	2.768548	3017.287598
0.000000	2.768785	3015.889893
0.000000	2.769022	3013.454346
0.000000	2.769259	3010.788574
0.000000	2.769496	3008.415283
0.000000	2.769733	3007.939697
0.000000	2.769970	3007.232666
0.000000	2.770208	3006.160156
0.000000	2.770445	3004.418945
0.000000	2.770682	3002.413574
0.000000	2.770919	2999.111572
0.000000	2.771156	2994.362549
0.000000	2.771394	2988.864014
0.000000	2.771631	2983.198486
0.000000	2.771868	2978.508789
0.000000	2.772105	2973.765869
0.000000	2.772342	2969.218994
0.000000	2.772579	2965.000244
0.000000	2.772816	2961.468506
0.000000	2.773054	2958.476807
0.000000	2.773291	2955.846191
0.000000	2.773528	2952.541260
0.000000	2.773765	2950.591553
0.000000	2.774002	2948.947021
0.000000	2.774240	2947.847168
0.000000	2.774477	2948.030518
0.000000	2.774714	2948.632568
0.000000	2.774951	2950.173584
0.000000	2.775188	2952.653076
0.000000	2.775425	2954.900391
0.000000	2.775663	2956.761963
0.000000	2.775900	2958.685791
0.000000	2.776137	2961.235352
0.000000	2.776374	2962.998047
0.000000	2.776611	2963.496094
0.000000	2.776848	2962.825195
0.000000	2.777086	2961.822021
0.000000	2.777323	2960.109619
0.000000	2.777560	2958.820068
0.000000	2.777797	2959.114990
0.000000	2.778034	2959.509277
0.000000	2.778271	2959.909668
0.000000	2.778509	2960.124512
0.000000	2.778746	2960.378662
0.000000	2.778983	2959.180420
0.000000	2.779220	2955.680176
0.000000	2.779457	2947.616455
0.000000	2.779695	2943.787109
0.000000	2.779932	2940.875488
0.000000	2.780169	2938.054932
0.000000	2.780406	2935.615479
0.000000	2.780643	2932.821045
0.000000	2.780880	2930.213379
0.000000	2.781118	2927.852051
0.000000	2.781355	2923.958984
0.000000	2.781592	2919.563232
0.000000	2.781829	2915.572754
0.000000	2.782066	2912.446533
0.000000	2.782304	2909.396729
0.000000	2.782541	2906.801758
0.000000	2.782778	2902.868164
0.000000	2.783015	2899.969238
0.000000	2.783252	2897.727295
0.000000	2.783489	2895.201172
0.000000	2.783726	2893.987061
0.000000	2.783964	2895.479004
0.000000	2.784201	2898.429443
0.000000	2.784438	2903.330322
0.000000	2.784675	2912.210938
0.000000	2.784912	2925.644043
0.000000	2.785150	2941.150879
0.000000	2.785387	2954.419922
0.000000	2.785624	2968.144531
0.000000	2.785861	2983.497314
0.000000	2.786098	3000.101807
0.000000	2.786335	3018.408203
0.000000	2.786573	3036.342041
0.000000	2.786810	3052.527588
0.000000	2.787047	3062.069336
0.000000	2.787284	3066.470947
0.000000	2.787521	3065.533447
0.000000	2.787759	3060.045654
0.000000	2.787996	3047.750977
0.000000	2.788233	3028.351563
0.000000	2.788470	3018.010498
0.000000	2.788707	3008.251465
0.000000	2.788944	2997.275391
0.000000	2.789182	2991.142578
0.000000	2.789419	2988.404053
0.000000	2.789656	2991.407471
0.000000	2.789893	2998.398926
0.000000	2.790130	3008.185791
0.000000	2.790368	3022.372314
0.000000	2.790605	3041.521240
0.000000	2.790842	3064.214600
0.000000	2.791079	3092.815186
0.000000	2.791316	3128.475342
0.000000	2.791553	3170.076904
0.000000	2.791791	3205.085938
0.000000	2.792027	3232.347412
0.000000	2.792265	3250.707275
0.000000	2.792502	3259.918213
0.000000	2.792739	3260.830811
0.000000	2.792977	3252.984375
0.000000	2.793213	3237.000000
0.000000	2.793451	3214.704834
0.000000	2.793688	3189.336914
0.000000	2.793925	3164.343750
0.000000	2.794163	3146.877197
0.000000	2.794399	3137.504639
0.000000	2.794636	3129.892578
0.000000	2.794874	3126.650879
0.000000	2.795111	3118.687744
0.000000	2.795348	3107.607666
0.000000	2.795585	3096.060547
0.000000	2.795822	3087.511963
0.000000	2.796060	3083.827637
0.000000	2.796297	3080.005371
0.000000	2.796534	3075.972168
0.000000	2.796771	3073.855225
0.000000	2.797008	3072.360840
0.000000	2.797246	3070.049316
0.000000	2.797483	3067.382813
0.000000	2.797720	3064.403320
0.000000	2.797957	3061.329590
0.000000	2.798194	3057.359131
0.000000	2.798431	3053.364502
0.000000	2.798669	3048.795898
0.000000	2.798906	3044.797852
0.000000	2.799143	3042.779297
0.000000	2.799380	3042.979736
0.000000	2.799617	3044.614014
0.000000	2.799855	3048.042236
0.000000	2.800092	3052.971680
0.000000	2.800329	3060.097412
0.000000	2.800566	3069.354980
0.000000	2.800803	3079.690430
0.000000	2.801040	3090.603516
0.000000	2.801278	3100.871094
0.000000	2.801515	3108.854248
0.000000	2.801752	3111.557373
0.000000	2.801989	3111.032227
0.000000	2.802226	3108.183838
0.000000	2.802464	3103.034424
0.000000	2.802701	3096.502930
0.000000	2.802938	3090.380615
0.000000	2.803175	3087.095947
0.000000	2.803412	3085.766113
0.000000	2.803649	3086.022705
0.000000	2.803886	3087.576660
0.000000	2.804124	3090.495850
0.000000	2.804361	3094.515625
0.000000	2.804598	3099.558350
0.000000	2.804835	3104.201416
0.000000	2.805072	3109.972656
0.000000	2.805310	3116.692139
0.000000	2.805547	3125.029785
0.000000	2.805784	3135.143066
0.000000	2.806021	3146.600586
0.000000	2.806258	3158.827881
0.000000	2.806495	3170.752930
0.000000	2.806733	3183.016846
0.000000	2.806970	3194.012939
0.000000	2.807207	3204.348389
0.000000	2.807444	3213.788330
0.000000	2.807681	3220.018799
0.000000	2.807919	3223.929443
0.000000	2.808156	3226.006592
0.000000	2.808393	3226.893311
0.000000	2.808630	3227.116211
0.000000	2.808867	3226.317627
0.000000	2.809104	3224.323242
0.000000	2.809342	3222.745605
0.000000	2.809579	3222.423096
0.000000	2.809816	3222.812256
0.000000	2.810053	3223.391846
0.000000	2.810290	3224.435303
0.000000	2.810528	3226.197510
0.000000	2.810765	3228.790527
0.000000	2.811002	3233.175049
0.000000	2.811239	3236.204834
0.000000	2.811476	3239.626953
0.000000	2.811713	3244.578613
0.000000	2.811951	3251.445557
0.000000	2.812187	3260.959961
0.000000	2.812425	3273.643066
0.000000	2.812662	3291.075684
0.000000	2.812899	3308.702881
0.000000	2.813136	3324.318604
0.000000	2.813373	3340.114258
0.000000	2.813611	3358.901611
0.000000	2.813848	3382.914795
0.000000	2.814085	3406.358154
0.000000	2.814322	3427.018799
0.000000	2.814559	3454.160645
0.000000	2.814796	3480.882813
0.000000	2.815034	3502.588379
0.000000	2.815271	3519.620605
0.000000	2.815508	3530.886230
0.000000	2.815745	3538.114014
0.000000	2.815982	3554.116211
0.000000	2.816220	3570.777588
0.000000	2.816457	3581.756348
0.000000	2.816694	3582.962646
0.000000	2.816931	3573.706543
0.000000	2.817168	3555.878418
0.000000	2.817405	3529.127930
0.000000	2.817643	3495.608154
0.000000	2.817880	3457.416504
0.000000	2.818117	3413.947754
0.000000	2.818354	3368.577637
0.000000	2.818591	3326.921631
0.000000	2.818829	3287.121826
0.000000	2.819066	3253.898193
0.000000	2.819303	3230.989502
0.000000	2.819540	3202.787842
0.000000	2.819777	3171.538330
0.000000	2.820014	3142.262451
0.000000	2.820252	3123.435059
0.000000	2.820489	3111.374023
0.000000	2.820726	3102.604736
0.000000	2.820963	3093.915771
0.000000	2.821200	3087.971191
0.000000	2.821438	3087.642822
0.000000	2.821675	3094.429199
0.000000	2.821912	3105.775146
0.000000	2.822149	3117.263916
0.000000	2.822386	3129.574951
0.000000	2.822623	3143.458008
0.000000	2.822860	3158.615479
0.000000	2.823098	3175.059082
0.000000	2.823335	3189.751709
0.000000	2.823572	3198.928711
0.000000	2.823809	3200.786621
0.000000	2.824046	3193.653809
0.000000	2.824284	3184.983154
0.000000	2.824521	3185.335938
0.000000	2.824758	3186.492676
0.000000	2.824995	3190.506104
0.000000	2.825232	3192.202148
0.000000	2.825469	3190.914795
0.000000	2.825707	3186.885742
0.000000	2.825944	3179.912354
0.000000	2.826181	3172.180420
0.000000	2.826418	3165.011475
0.000000	2.826655	3157.884521
0.000000	2.826892	3148.486572
0.000000	2.827130	3137.853516
0.000000	2.827367	3130.342285
0.000000	2.827604	3127.014648
0.000000	2.827841	3123.706055
0.000000	2.828078	3119.727295
0.000000	2.828315	3114.764893
0.000000	2.828553	3108.130127
0.000000	2.828790	3099.708252
0.000000	2.829027	3089.468506
0.000000	2.829264	3078.498779
0.000000	2.829501	3066.831299
0.000000	2.829739	3056.750732
0.000000	2.829976	3050.291016
0.000000	2.830213	3047.183594
0.000000	2.830450	3045.163330
0.000000	2.830687	3044.242920
0.000000	2.830925	3044.201904
0.000000	2.831161	3044.876709
0.000000	2.831399	3044.916016
0.000000	2.831636	3044.314697
0.000000	2.831873	3044.078369
0.000000	2.832110	3045.242676
0.000000	2.832347	3048.852051
0.000000	2.832585	3056.357910
0.000000	2.832822	3068.903809
0.000000	2.833059	3085.289063
0.000000	2.833296	3102.623291
0.000000	2.833533	3112.859131
0.000000	2.833771	3117.652344
0.000000	2.834008	3118.789307
0.000000	2.834245	3117.645508
0.000000	2.834482	3115.921631
0.000000	2.834719	3116.968994
0.000000	2.834956	3123.909180
0.000000	2.835194	3127.428223
0.000000	2.835431	3130.262695
0.000000	2.835668	3137.621338
0.000000	2.835905	3152.866455
0.000000	2.836142	3167.005127
0.000000	2.836380	3177.874023
0.000000	2.836617	3184.451172
0.000000	2.836854	3187.484375
0.000000	2.837091	3189.151123
0.000000	2.837328	3189.671143
0.000000	2.837565	3184.365967
0.000000	2.837803	3173.592529
0.000000	2.838040	3157.091797
0.000000	2.838277	3134.844727
0.000000	2.838514	3107.702148
0.000000	2.838751	3079.522217
0.000000	2.838989	3054.282715
0.000000	2.839226	3037.678223
0.000000	2.839463	3025.410645
0.000000	2.839700	3017.822510
0.000000	2.839937	3017.412354
0.000000	2.840174	3020.325195
0.000000	2.840412	3024.683350
0.000000	2.840648	3030.374512
0.000000	2.840886	3035.952393
0.000000	2.841123	3037.674316
0.000000	2.841360	3033.527344
0.000000	2.841598	3025.173828
0.000000	2.841834	3015.918457
0.000000	2.842072	3008.463867
0.000000	2.842309	3005.437256
0.000000	2.842546	3004.357422
0.000000	2.842783	3004.460693
0.000000	2.843020	3005.491455
0.000000	2.843257	3008.114502
0.000000	2.843495	3010.910645
0.000000	2.843732	3012.099365
0.000000	2.843969	3011.896484
0.000000	2.844206	3011.463135
0.000000	2.844443	3011.083496
0.000000	2.844681	3011.417969
0.000000	2.844918	3014.182861
0.000000	2.845155	3017.800049
0.000000	2.845392	3022.969727
0.000000	2.845629	3030.428711
0.000000	2.845866	3038.806641
0.000000	2.846104	3046.756348
0.000000	2.846341	3052.897949
0.000000	2.846578	3057.573730
0.000000	2.846815	3063.734375
0.000000	2.847052	3070.191162
0.000000	2.847290	3070.136719
0.000000	2.847527	3064.742676
0.000000	2.847764	3054.828857
0.000000	2.848001	3041.457520
0.000000	2.848238	3026.621826
0.000000	2.848475	3012.891357
0.000000	2.848713	3003.331543
0.000000	2.848950	2994.941406
0.000000	2.849187	2986.833496
0.000000	2.849424	2980.552246
0.000000	2.849661	2975.744141
0.000000	2.849899	2972.503418
0.000000	2.850136	2969.354004
0.000000	2.850373	2966.082520
0.000000	2.850610	2963.383789
0.000000	2.850847	2961.431152
0.000000	2.851084	2959.721436
0.000000	2.851321	2958.767334
0.000000	2.851559	2958.781250
0.000000	2.851796	2960.847168
0.000000	2.852033	2964.836426
0.000000	2.852270	2969.496582
0.000000	2.852507	2975.441162
0.000000	2.852745	2981.881592
0.000000	2.852982	2990.150635
0.000000	2.853219	3002.505615
0.000000	2.853456	3020.493408
0.000000	2.853693	3039.317383
0.000000	2.853930	3065.886719
0.000000	2.854168	3095.880615
0.000000	2.854405	3125.572998
0.000000	2.854642	3151.082031
0.000000	2.854879	3171.733154
0.000000	2.855116	3187.410645
0.000000	2.855354	3199.400146
0.000000	2.855591	3208.815918
0.000000	2.855828	3214.935547
0.000000	2.856065	3217.270996
0.000000	2.856302	3211.437988
0.000000	2.856539	3195.377930
0.000000	2.856777	3171.046631
0.000000	2.857014	3139.478516
0.000000	2.857251	3104.750732
0.000000	2.857488	3073.710693
0.000000	2.857725	3052.786377
0.000000	2.857963	3050.863037
0.000000	2.858200	3067.099609
0.000000	2.858437	3091.720703
0.000000	2.858674	3122.864502
0.000000	2.858911	3162.393555
0.000000	2.859149	3211.940918
0.000000	2.859386	3272.353027
0.000000	2.859622	3338.872314
0.000000	2.859860	3395.464600
0.000000	2.860097	3440.481689
0.000000	2.860334	3475.302002
0.000000	2.860572	3502.518555
0.000000	2.860808	3525.164795
0.000000	2.861046	3545.517090
0.000000	2.861283	3564.752686
0.000000	2.861520	3585.892578
0.000000	2.861757	3611.559082
0.000000	2.861994	3638.490723
0.000000	2.862231	3664.116211
0.000000	2.862469	3685.427002
0.000000	2.862706	3701.121582
0.000000	2.862943	3709.993408
0.000000	2.863180	3711.615967
0.000000	2.863417	3707.257813
0.000000	2.863655	3695.418457
0.000000	2.863892	3674.028564
0.000000	2.864129	3642.067871
0.000000	2.864366	3599.669434
0.000000	2.864603	3549.829346
0.000000	2.864841	3495.928955
0.000000	2.865078	3442.248779
0.000000	2.865315	3395.470703
0.000000	2.865552	3363.789307
0.000000	2.865789	3335.113525
0.000000	2.866026	3308.386475
0.000000	2.866264	3283.846924
0.000000	2.866501	3272.809326
0.000000	2.866738	3269.298096
0.000000	2.866975	3269.600586
0.000000	2.867212	3274.621094
0.000000	2.867450	3283.452881
0.000000	2.867687	3291.063721
0.000000	2.867924	3296.472900
0.000000	2.868161	3301.898438
0.000000	2.868398	3307.912842
0.000000	2.868635	3315.171875
0.000000	2.868873	3324.536621
0.000000	2.869110	3332.100342
0.000000	2.869347	3339.223877
0.000000	2.869584	3344.150879
0.000000	2.869821	3345.349854
0.000000	2.870059	3345.192139
0.000000	2.870296	3343.370117
0.000000	2.870533	3340.300781
0.000000	2.870770	3335.968994
0.000000	2.871007	3330.807373
0.000000	2.871244	3325.866943
0.000000	2.871481	3323.303711
0.000000	2.871719	3321.791992
0.000000	2.871956	3322.669434
0.000000	2.872193	3330.163086
0.000000	2.872430	3344.967041
0.000000	2.872667	3361.324219
0.000000	2.872905	3376.837891
0.000000	2.873142	3393.724365
0.000000	2.873379	3408.030273
0.000000	2.873616	3418.782959
0.000000	2.873853	3426.938965
0.000000	2.874090	3431.662109
0.000000	2.874328	3433.636719
0.000000	2.874565	3430.075684
0.000000	2.874802	3424.739746
0.000000	2.875039	3416.531738
0.000000	2.875276	3404.792236
0.000000	2.875513	3386.235107
0.000000	2.875751	3361.775635
0.000000	2.875988	3334.127441
0.000000	2.876225	3307.495605
0.000000	2.876462	3286.962402
0.000000	2.876699	3275.661865
0.000000	2.876936	3274.564941
0.000000	2.877174	3286.152100
0.000000	2.877411	3309.287109
0.000000	2.877648	3342.917969
0.000000	2.877885	3390.770508
0.000000	2.878122	3454.882568
0.000000	2.878360	3533.753174
0.000000	2.878597	3607.738037
0.000000	2.878834	3673.831055
0.000000	2.879071	3728.921143
0.000000	2.879308	3771.753662
0.000000	2.879545	3801.431885
0.000000	2.879782	3816.849854
0.000000	2.880020	3819.021240
0.000000	2.880257	3807.502930
0.000000	2.880494	3780.677002
0.000000	2.880731	3738.797852
0.000000	2.880968	3684.605957
0.000000	2.881206	3621.700439
0.000000	2.881443	3555.410889
0.000000	2.881680	3491.964111
0.000000	2.881917	3438.704102
0.000000	2.882154	3403.591553
0.000000	2.882391	3386.106201
0.000000	2.882629	3364.721680
0.000000	2.882866	3342.204346
0.000000	2.883103	3318.995361
0.000000	2.883340	3296.561768
0.000000	2.883577	3277.126465
0.000000	2.883815	3264.007813
0.000000	2.884052	3261.755615
0.000000	2.884289	3270.041748
0.000000	2.884526	3284.450928
0.000000	2.884763	3304.044189
0.000000	2.885000	3325.323486
0.000000	2.885238	3338.426758
0.000000	2.885475	3343.673584
0.000000	2.885712	3342.166260
0.000000	2.885949	3336.686523
0.000000	2.886186	3331.200684
0.000000	2.886424	3329.074219
0.000000	2.886661	3326.189453
0.000000	2.886898	3325.696045
0.000000	2.887135	3324.420166
0.000000	2.887372	3320.534180
0.000000	2.887609	3313.422119
0.000000	2.887847	3303.138672
0.000000	2.888084	3288.856445
0.000000	2.888321	3268.890381
0.000000	2.888558	3243.827637
0.000000	2.888795	3216.124756
0.000000	2.889033	3189.351318
0.000000	2.889269	3168.458252
0.000000	2.889507	3150.926025
0.000000	2.889744	3139.650146
0.000000	2.889981	3134.295410
0.000000	2.890218	3132.082031
0.000000	2.890455	3133.697266
0.000000	2.890692	3138.778564
0.000000	2.890930	3146.991943
0.000000	2.891167	3157.562256
0.000000	2.891404	3171.545654
0.000000	2.891641	3189.205322
0.000000	2.891878	3209.199219
0.000000	2.892116	3229.431641
0.000000	2.892353	3249.179199
0.000000	2.892590	3262.698486
0.000000	2.892827	3268.789307
0.000000	2.893064	3267.431152
0.000000	2.893301	3259.634033
0.000000	2.893539	3247.637207
0.000000	2.893776	3235.579346
0.000000	2.894013	3224.406006
0.000000	2.894250	3214.537109
0.000000	2.894487	3210.184082
0.000000	2.894725	3211.903320
0.000000	2.894962	3214.450928
0.000000	2.895199	3216.166016
0.000000	2.895436	3217.322510
0.000000	2.895673	3218.956543
0.000000	2.895911	3220.581299
0.000000	2.896148	3218.566895
0.000000	2.896385	3218.964600
0.000000	2.896622	3219.809082
0.000000	2.896859	3220.677979
0.000000	2.897096	3221.247559
0.000000	2.897334	3221.218262
0.000000	2.897571	3220.866943
0.000000	2.897808	3220.744385
0.000000	2.898045	3220.964111
0.000000	2.898282	3221.905518
0.000000	2.898520	3224.785156
0.000000	2.898757	3230.825928
0.000000	2.898994	3241.572510
0.000000	2.899231	3255.568115
0.000000	2.899468	3269.190674
0.000000	2.899705	3280.523193
0.000000	2.899942	3291.653809
0.000000	2.900180	3300.119873
0.000000	2.900417	3305.687012
0.000000	2.900654	3308.186523
0.000000	2.900891	3304.755859
0.000000	2.901128	3297.237061
0.000000	2.901366	3283.593262
0.000000	2.901603	3263.889893
0.000000	2.901840	3239.560791
0.000000	2.902077	3214.395020
0.000000	2.902314	3191.440674
0.000000	2.902551	3175.304443
0.000000	2.902789	3166.956543
0.000000	2.903026	3159.600586
0.000000	2.903263	3152.899414
0.000000	2.903500	3147.380371
0.000000	2.903737	3143.141602
0.000000	2.903975	3140.565918
0.000000	2.904212	3139.103027
0.000000	2.904449	3138.120117
0.000000	2.904686	3136.607666
0.000000	2.904923	3134.479004
0.000000	2.905160	3131.696777
0.000000	2.905398	3129.134766
0.000000	2.905635	3127.707275
0.000000	2.905872	3128.758057
0.000000	2.906109	3132.015381
0.000000	2.906346	3136.475342
0.000000	2.906584	3141.910156
0.000000	2.906821	3148.378418
0.000000	2.907058	3156.282959
0.000000	2.907295	3162.724121
0.000000	2.907532	3174.089600
0.000000	2.907769	3189.059570
0.000000	2.908007	3206.791504
0.000000	2.908243	3226.370361
0.000000	2.908481	3244.930908
0.000000	2.908718	3260.983398
0.000000	2.908955	3270.177002
0.000000	2.909193	3269.346191
0.000000	2.909429	3259.078125
0.000000	2.909667	3241.173828
0.000000	2.909904	3217.359375
0.000000	2.910141	3191.106689
0.000000	2.910378	3166.805420
0.000000	2.910615	3150.592773
0.000000	2.910852	3137.635254
0.000000	2.911090	3125.208740
0.000000	2.911327	3114.504883
0.000000	2.911564	3104.758057
0.000000	2.911801	3096.128174
0.000000	2.912038	3088.684814
0.000000	2.912276	3081.564453
0.000000	2.912513	3074.427246
0.000000	2.912750	3066.654541
0.000000	2.912987	3059.432861
0.000000	2.913224	3053.730225
0.000000	2.913461	3045.877930
0.000000	2.913699	3035.251221
0.000000	2.913936	3022.480957
0.000000	2.914173	3010.201660
0.000000	2.914410	3001.942871
0.000000	2.914647	2996.129395
0.000000	2.914885	2990.177246
0.000000	2.915122	2984.865723
0.000000	2.915359	2979.321289
0.000000	2.915596	2969.714844
0.000000	2.915833	2957.326904
0.000000	2.916070	2944.204346
0.000000	2.916308	2931.950195
0.000000	2.916545	2923.364502
0.000000	2.916782	2916.962646
0.000000	2.917019	2911.723877
0.000000	2.917256	2906.219238
0.000000	2.917494	2900.880615
0.000000	2.917731	2898.031738
0.000000	2.917968	2899.246094
0.000000	2.918205	2907.575195
0.000000	2.918442	2929.527588
0.000000	2.918679	2960.423584
0.000000	2.918916	2991.359375
0.000000	2.919154	3017.044678
0.000000	2.919391	3040.280273
0.000000	2.919628	3059.213379
0.000000	2.919865	3075.684570
0.000000	2.920102	3090.930420
0.000000	2.920340	3103.702881
0.000000	2.920577	3111.385498
0.000000	2.920814	3114.959961
0.000000	2.921051	3115.318115
0.000000	2.921288	3112.530518
0.000000	2.921525	3106.478271
0.000000	2.921763	3097.881592
0.000000	2.922000	3087.455566
0.000000	2.922237	3079.448975
0.000000	2.922474	3078.691650
0.000000	2.922711	3087.093994
0.000000	2.922949	3090.979736
0.000000	2.923186	3090.387939
0.000000	2.923423	3099.641113
0.000000	2.923660	3107.804443
0.000000	2.923897	3121.956055
0.000000	2.924134	3141.844482
0.000000	2.924372	3170.392334
0.000000	2.924609	3210.278809
0.000000	2.924846	3255.502686
0.000000	2.925083	3299.549561
0.000000	2.925320	3335.481201
0.000000	2.925557	3362.799805
0.000000	2.925795	3381.400879
0.000000	2.926032	3391.530273
0.000000	2.926269	3393.602295
0.000000	2.926506	3387.432861
0.000000	2.926743	3372.632568
0.000000	2.926980	3350.302246
0.000000	2.927217	3323.028320
0.000000	2.927455	3296.514404
0.000000	2.927692	3276.227783
0.000000	2.927929	3268.326416
0.000000	2.928166	3279.655762
0.000000	2.928403	3305.381592
0.000000	2.928641	3341.378906
0.000000	2.928878	3388.191406
0.000000	2.929115	3438.179443
0.000000	2.929352	3490.320068
0.000000	2.929589	3540.988281
0.000000	2.929826	3581.521973
0.000000	2.930064	3611.575684
0.000000	2.930301	3630.843262
0.000000	2.930538	3638.979492
0.000000	2.930775	3636.395020
0.000000	2.931012	3623.274414
0.000000	2.931250	3599.309814
0.000000	2.931487	3564.909912
0.000000	2.931724	3523.687500
0.000000	2.931961	3480.990234
0.000000	2.932198	3442.834473
0.000000	2.932436	3414.226074
0.000000	2.932673	3391.102783
0.000000	2.932910	3362.043945
0.000000	2.933147	3328.023438
0.000000	2.933384	3290.358154
0.000000	2.933621	3252.489502
0.000000	2.933859	3217.145752
0.000000	2.934096	3185.842529
0.000000	2.934333	3160.200928
0.000000	2.934570	3137.365723
0.000000	2.934807	3119.801270
0.000000	2.935045	3105.567383
0.000000	2.935282	3096.711914
0.000000	2.935519	3085.385986
0.000000	2.935756	3070.343506
0.000000	2.935993	3057.266357
0.000000	2.936230	3048.708252
0.000000	2.936468	3043.028809
0.000000	2.936705	3041.756592
0.000000	2.936942	3054.939941
0.000000	2.937179	3075.016357
0.000000	2.937416	3103.338135
0.000000	2.937654	3138.984375
0.000000	2.937890	3181.611572
0.000000	2.938128	3228.077881
0.000000	2.938365	3265.510742
0.000000	2.938602	3291.471924
0.000000	2.938839	3304.836914
0.000000	2.939076	3306.088623
0.000000	2.939313	3295.852051
0.000000	2.939551	3273.729492
0.000000	2.939788	3240.922852
0.000000	2.940025	3200.680176
0.000000	2.940262	3158.388428
0.000000	2.940499	3120.387451
0.000000	2.940737	3092.869141
0.000000	2.940974	3084.195068
0.000000	2.941211	3086.729248
0.000000	2.941448	3093.916504
0.000000	2.941685	3101.514160
0.000000	2.941922	3109.388916
0.000000	2.942160	3118.255371
0.000000	2.942397	3128.277832
0.000000	2.942634	3138.793457
0.000000	2.942871	3147.683838
0.000000	2.943108	3156.639648
0.000000	2.943346	3166.052734
0.000000	2.943583	3174.311523
0.000000	2.943820	3178.179443
0.000000	2.944057	3179.984863
0.000000	2.944294	3182.423584
0.000000	2.944531	3187.206787
0.000000	2.944769	3194.550781
0.000000	2.945006	3204.251953
0.000000	2.945243	3210.112793
0.000000	2.945480	3211.856445
0.000000	2.945717	3210.953613
0.000000	2.945955	3210.606201
0.000000	2.946192	3214.222168
0.000000	2.946429	3214.767090
0.000000	2.946666	3214.975098
0.000000	2.946903	3213.579834
0.000000	2.947140	3210.694824
0.000000	2.947377	3200.743652
0.000000	2.947615	3188.347168
0.000000	2.947852	3174.820801
0.000000	2.948089	3161.343018
0.000000	2.948326	3152.755371
0.000000	2.948563	3154.469971
0.000000	2.948801	3164.589355
0.000000	2.949038	3180.247803
0.000000	2.949275	3202.480713
0.000000	2.949512	3231.758301
0.000000	2.949749	3266.567627
0.000000	2.949986	3302.961182
0.000000	2.950224	3334.335205
0.000000	2.950461	3358.503418
0.000000	2.950698	3374.845459
0.000000	2.950935	3383.687012
0.000000	2.951172	3386.140381
0.000000	2.951410	3382.973633
0.000000	2.951647	3374.595459
0.000000	2.951884	3362.125488
0.000000	2.952121	3348.607910
0.000000	2.952358	3335.472900
0.000000	2.952595	3316.782715
0.000000	2.952833	3292.072754
0.000000	2.953070	3261.788330
0.000000	2.953307	3229.244141
0.000000	2.953544	3198.302734
0.000000	2.953781	3173.852783
0.000000	2.954019	3153.095703
0.000000	2.954256	3133.481689
0.000000	2.954493	3118.965820
0.000000	2.954730	3110.885010
0.000000	2.954967	3106.706055
0.000000	2.955204	3104.829346
0.000000	2.955442	3103.551758
0.000000	2.955678	3103.212402
0.000000	2.955916	3104.642578
0.000000	2.956153	3108.319092
0.000000	2.956390	3113.669922
0.000000	2.956628	3114.850830
0.000000	2.956864	3108.026367
0.000000	2.957102	3096.589355
0.000000	2.957339	3082.287598
0.000000	2.957576	3065.897705
0.000000	2.957814	3052.653320
0.000000	2.958050	3050.105957
0.000000	2.958287	3054.833496
0.000000	2.958525	3062.702148
0.000000	2.958762	3074.182861
0.000000	2.958999	3088.620850
0.000000	2.959236	3106.727051
0.000000	2.959473	3126.215820
0.000000	2.959711	3146.541504
0.000000	2.959948	3166.231934
0.000000	2.960185	3183.476807
0.000000	2.960422	3197.060791
0.000000	2.960659	3208.499023
0.000000	2.960896	3221.564453
0.000000	2.961134	3241.078613
0.000000	2.961371	3271.994873
0.000000	2.961608	3319.182373
0.000000	2.961845	3372.512451
0.000000	2.962082	3429.261719
0.000000	2.962320	3485.866211
0.000000	2.962557	3530.757324
0.000000	2.962794	3563.654053
0.000000	2.963031	3585.384521
0.000000	2.963268	3595.927979
0.000000	2.963506	3596.739746
0.000000	2.963743	3587.880127
0.000000	2.963980	3569.540039
0.000000	2.964217	3542.659180
0.000000	2.964454	3509.022705
0.000000	2.964691	3480.786621
0.000000	2.964929	3454.051514
0.000000	2.965166	3424.608887
0.000000	2.965403	3393.214844
0.000000	2.965640	3363.841064
0.000000	2.965877	3340.597412
0.000000	2.966115	3329.101318
0.000000	2.966352	3333.463135
0.000000	2.966589	3337.464844
0.000000	2.966826	3336.313721
0.000000	2.967063	3336.395752
0.000000	2.967300	3334.953857
0.000000	2.967537	3331.287109
0.000000	2.967775	3325.849365
0.000000	2.968012	3319.293701
0.000000	2.968249	3312.524170
0.000000	2.968486	3308.226563
0.000000	2.968723	3299.030273
0.000000	2.968961	3285.443604
0.000000	2.969198	3270.778564
0.000000	2.969435	3257.908203
0.000000	2.969672	3251.166260
0.000000	2.969909	3245.127686
0.000000	2.970146	3240.503662
0.000000	2.970384	3236.460938
0.000000	2.970621	3233.615234
0.000000	2.970858	3231.405762
0.000000	2.971095	3229.516113
0.000000	2.971332	3227.433594
0.000000	2.971570	3224.603271
0.000000	2.971807	3221.584229
0.000000	2.972044	3217.322021
0.000000	2.972281	3212.083252
0.000000	2.972518	3206.234375
0.000000	2.972755	3200.252686
0.000000	2.972993	3196.160400
0.000000	2.973230	3194.045898
0.000000	2.973467	3195.154541
0.000000	2.973704	3199.129883
0.000000	2.973941	3206.189697
0.000000	2.974178	3214.931396
0.000000	2.974416	3224.897705
0.000000	2.974653	3232.582520
0.000000	2.974890	3238.218018
0.000000	2.975127	3243.216309
0.000000	2.975364	3248.043701
0.000000	2.975601	3253.036621
0.000000	2.975838	3259.660889
0.000000	2.976076	3266.477051
0.000000	2.976313	3268.761230
0.000000	2.976550	3266.529053
0.000000	2.976787	3264.089355
0.000000	2.977024	3261.656738
0.000000	2.977262	3260.008301
0.000000	2.977499	3263.644043
0.000000	2.977736	3274.863525
0.000000	2.977973	3287.023193
0.000000	2.978210	3299.712646
0.000000	2.978447	3311.667969
0.000000	2.978685	3321.469971
0.000000	2.978922	3329.055664
0.000000	2.979159	3333.470947
0.000000	2.979396	3335.630371
0.000000	2.979633	3336.340820
0.000000	2.979871	3336.586182
0.000000	2.980108	3338.131592
0.000000	2.980345	3343.598877
0.000000	2.980582	3351.144287
0.000000	2.980819	3358.512939
0.000000	2.981056	3365.857666
0.000000	2.981294	3370.580078
0.000000	2.981531	3373.730225
0.000000	2.981768	3376.966553
0.000000	2.982005	3378.528320
0.000000	2.982242	3378.895264
0.000000	2.982480	3379.793213
0.000000	2.982717	3383.831055
0.000000	2.982954	3391.579590
0.000000	2.983191	3401.289307
0.000000	2.983428	3413.307129
0.000000	2.983665	3425.589355
0.000000	2.983903	3433.423096
0.000000	2.984140	3436.162109
0.000000	2.984377	3436.177979
0.000000	2.984614	3435.627441
0.000000	2.984851	3435.994385
0.000000	2.985089	3441.392578
0.000000	2.985326	3448.654541
0.000000	2.985563	3455.459961
0.000000	2.985800	3461.798828
0.000000	2.986037	3467.477295
0.000000	2.986274	3474.067627
0.000000	2.986511	3481.851074
0.000000	2.986749	3491.378174
0.000000	2.986986	3502.197266
0.000000	2.987223	3513.531494
0.000000	2.987460	3521.015625
0.000000	2.987697	3526.605469
0.000000	2.987934	3532.005615
0.000000	2.988172	3536.551270
0.000000	2.988409	3539.541992
0.000000	2.988646	3537.432861
0.000000	2.988883	3530.075684
0.000000	2.989120	3518.604980
0.000000	2.989357	3505.717773
0.000000	2.989595	3493.260010
0.000000	2.989832	3482.715332
0.000000	2.990069	3474.534668
0.000000	2.990306	3467.273926
0.000000	2.990543	3461.230957
0.000000	2.990781	3457.248779
0.000000	2.991018	3452.260254
0.000000	2.991255	3447.942871
0.000000	2.991492	3443.733887
0.000000	2.991729	3440.781738
0.000000	2.991966	3443.782471
0.000000	2.992204	3454.044922
0.000000	2.992441	3460.434570
0.000000	2.992678	3460.856689
0.000000	2.992915	3456.568115
0.000000	2.993152	3449.675537
0.000000	2.993390	3435.353760
0.000000	2.993627	3413.825439
0.000000	2.993864	3385.167725
0.000000	2.994101	3349.719482
0.000000	2.994338	3312.315674
0.000000	2.994576	3278.716309
0.000000	2.994812	3255.551025
0.000000	2.995050	3244.580811
0.000000	2.995287	3238.889893
0.000000	2.995524	3239.887939
0.000000	2.995761	3249.009766
0.000000	2.995998	3268.308350
0.000000	2.996236	3295.090088
0.000000	2.996473	3325.722900
0.000000	2.996710	3350.839844
0.000000	2.996947	3369.557617
0.000000	2.997184	3380.933594
0.000000	2.997422	3384.111816
0.000000	2.997659	3379.819092
0.000000	2.997896	3368.933350
0.000000	2.998133	3351.426270
0.000000	2.998370	3327.454834
0.000000	2.998607	3300.510254
0.000000	2.998845	3276.075195
0.000000	2.999082	3258.313477
0.000000	2.999319	3247.636230
0.000000	2.999556	3235.173096
0.000000	2.999793	3221.934814
0.000000	3.000031	3208.860352
0.000000	3.000268	3198.119385
0.000000	3.000505	3188.333496
0.000000	3.000742	3180.110596
0.000000	3.000979	3172.246094
0.000000	3.001216	3165.135254
0.000000	3.001454	3157.836914
0.000000	3.001691	3152.973877
0.000000	3.001928	3155.345703
0.000000	3.002165	3166.961426
0.000000	3.002402	3190.484375
0.000000	3.002640	3227.397949
0.000000	3.002877	3266.908936
0.000000	3.003114	3296.613281
0.000000	3.003351	3315.137695
0.000000	3.003588	3321.197998
0.000000	3.003825	3314.978027
0.000000	3.004063	3297.523682
0.000000	3.004299	3272.618408
0.000000	3.004537	3244.420166
0.000000	3.004774	3217.669434
0.000000	3.005011	3199.206055
0.000000	3.005249	3197.234375
0.000000	3.005485	3203.639893
0.000000	3.005723	3210.804443
0.000000	3.005960	3215.648193
0.000000	3.006197	3220.963867
0.000000	3.006434	3229.176025
0.000000	3.006671	3241.937500
0.000000	3.006908	3260.615479
0.000000	3.007146	3285.647461
0.000000	3.007383	3316.241943
0.000000	3.007620	3350.519043
0.000000	3.007857	3385.925537
0.000000	3.008094	3419.211670
0.000000	3.008332	3442.541748
0.000000	3.008569	3455.927734
0.000000	3.008806	3460.115234
0.000000	3.009043	3457.703125
0.000000	3.009280	3448.835449
0.000000	3.009517	3434.775146
0.000000	3.009755	3416.808594
0.000000	3.009992	3402.154785
0.000000	3.010229	3393.091064
0.000000	3.010466	3393.344482
0.000000	3.010703	3398.330811
0.000000	3.010941	3405.280518
0.000000	3.011178	3412.562012
0.000000	3.011415	3416.219238
0.000000	3.011652	3413.699463
0.000000	3.011889	3420.172607
0.000000	3.012126	3429.002197
0.000000	3.012364	3437.599121
0.000000	3.012601	3444.328857
0.000000	3.012838	3447.958984
0.000000	3.013075	3449.103027
0.000000	3.013312	3447.843750
0.000000	3.013550	3444.145264
0.000000	3.013787	3437.214355
0.000000	3.014024	3428.309814
0.000000	3.014261	3415.486328
0.000000	3.014498	3397.385254
0.000000	3.014735	3374.320801
0.000000	3.014972	3347.704590
0.000000	3.015210	3321.719482
0.000000	3.015447	3298.652100
0.000000	3.015684	3280.608643
0.000000	3.015921	3263.717041
0.000000	3.016158	3247.373291
0.000000	3.016396	3232.818359
0.000000	3.016633	3219.182861
0.000000	3.016870	3207.456299
0.000000	3.017107	3196.686768
0.000000	3.017344	3187.617188
0.000000	3.017581	3179.382568
0.000000	3.017819	3171.925781
0.000000	3.018056	3166.785400
0.000000	3.018293	3164.254639
0.000000	3.018530	3166.139160
0.000000	3.018767	3171.657227
0.000000	3.019005	3179.234863
0.000000	3.019242	3186.686523
0.000000	3.019479	3194.987305
0.000000	3.019716	3202.820068
0.000000	3.019953	3210.160156
0.000000	3.020190	3217.122803
0.000000	3.020428	3223.697266
0.000000	3.020665	3230.216064
0.000000	3.020902	3236.290527
0.000000	3.021139	3238.177979
0.000000	3.021376	3236.816895
0.000000	3.021614	3236.552246
0.000000	3.021851	3237.294678
0.000000	3.022088	3240.319580
0.000000	3.022325	3246.772705
0.000000	3.022562	3256.657227
0.000000	3.022799	3271.447754
0.000000	3.023037	3289.939209
0.000000	3.023273	3311.212891
0.000000	3.023511	3336.255127
0.000000	3.023748	3358.085205
0.000000	3.023985	3374.268066
0.000000	3.024222	3385.247559
0.000000	3.024459	3391.343018
0.000000	3.024697	3394.573975
0.000000	3.024934	3398.540039
0.000000	3.025171	3406.502686
0.000000	3.025408	3419.458984
0.000000	3.025645	3429.067627
0.000000	3.025882	3443.115479
0.000000	3.026120	3447.146484
0.000000	3.026357	3441.622314
0.000000	3.026594	3430.749268
0.000000	3.026831	3415.003174
0.000000	3.027068	3393.859131
0.000000	3.027306	3367.745850
0.000000	3.027543	3341.840088
0.000000	3.027780	3320.977295
0.000000	3.028017	3302.323975
0.000000	3.028254	3283.243896
0.000000	3.028491	3264.940918
0.000000	3.028729	3251.312012
0.000000	3.028966	3242.145508
0.000000	3.029203	3237.097656
0.000000	3.029440	3236.164795
0.000000	3.029677	3237.724854
0.000000	3.029915	3242.036621
0.000000	3.030152	3248.768066
0.000000	3.030389	3255.269287
0.000000	3.030626	3260.629395
0.000000	3.030863	3263.185791
0.000000	3.031101	3264.245361
0.000000	3.031338	3264.039063
0.000000	3.031575	3261.759277
0.000000	3.031812	3256.544189
0.000000	3.032049	3248.553467
0.000000	3.032286	3237.736816
0.000000	3.032524	3226.307129
0.000000	3.032761	3215.120850
0.000000	3.032998	3205.126465
0.000000	3.033235	3197.665283
0.000000	3.033472	3192.662109
0.000000	3.033710	3192.005127
0.000000	3.033947	3196.673584
0.000000	3.034184	3205.108154
0.000000	3.034421	3216.093262
0.000000	3.034658	3227.730957
0.000000	3.034895	3238.509766
0.000000	3.035132	3249.508789
0.000000	3.035370	3262.621582
0.000000	3.035607	3278.999023
0.000000	3.035844	3300.019287
0.000000	3.036081	3326.995361
0.000000	3.036318	3361.811768
0.000000	3.036555	3402.112549
0.000000	3.036793	3441.086182
0.000000	3.037030	3472.156982
0.000000	3.037267	3494.045654
0.000000	3.037504	3506.440430
0.000000	3.037741	3509.210205
0.000000	3.037978	3504.129395
0.000000	3.038216	3491.248779
0.000000	3.038453	3470.635742
0.000000	3.038690	3443.582764
0.000000	3.038927	3415.054688
0.000000	3.039164	3390.077148
0.000000	3.039402	3375.272949
0.000000	3.039639	3372.485352
0.000000	3.039876	3372.163574
0.000000	3.040113	3373.889404
0.000000	3.040350	3377.520752
0.000000	3.040587	3383.729736
0.000000	3.040825	3390.845459
0.000000	3.041062	3394.367676
0.000000	3.041299	3398.436523
0.000000	3.041536	3417.229736
0.000000	3.041773	3440.560547
0.000000	3.042011	3462.926514
0.000000	3.042248	3476.451904
0.000000	3.042485	3482.470215
0.000000	3.042722	3482.080566
0.000000	3.042959	3475.230957
0.000000	3.043196	3462.728516
0.000000	3.043433	3445.238281
0.000000	3.043671	3425.423340
0.000000	3.043908	3406.705322
0.000000	3.044145	3392.421387
0.000000	3.044382	3386.509766
0.000000	3.044619	3388.297119
0.000000	3.044857	3383.957275
0.000000	3.045094	3373.562744
0.000000	3.045331	3364.488037
0.000000	3.045568	3359.705811
0.000000	3.045805	3349.672852
0.000000	3.046042	3335.549316
0.000000	3.046280	3317.184326
0.000000	3.046517	3295.318359
0.000000	3.046754	3272.815918
0.000000	3.046991	3253.428467
0.000000	3.047228	3240.977539
0.000000	3.047466	3233.144531
0.000000	3.047703	3226.083496
0.000000	3.047940	3219.662354
0.000000	3.048177	3214.583252
0.000000	3.048414	3209.017822
0.000000	3.048651	3203.897949
0.000000	3.048889	3200.066650
0.000000	3.049126	3205.545166
0.000000	3.049363	3219.897705
0.000000	3.049600	3242.271729
0.000000	3.049837	3268.218506
0.000000	3.050075	3286.152100
0.000000	3.050312	3291.423096
0.000000	3.050549	3282.168945
0.000000	3.050786	3259.525146
0.000000	3.051023	3234.962402
0.000000	3.051260	3205.874756
0.000000	3.051498	3175.128418
0.000000	3.051734	3147.602051
0.000000	3.051972	3125.097168
0.000000	3.052209	3110.263916
0.000000	3.052446	3100.068359
0.000000	3.052684	3093.295166
0.000000	3.052920	3089.468506
0.000000	3.053158	3088.656006
0.000000	3.053395	3088.786621
0.000000	3.053632	3090.580811
0.000000	3.053869	3095.001953
0.000000	3.054106	3102.638184
0.000000	3.054343	3113.257324
0.000000	3.054581	3126.720947
0.000000	3.054818	3141.792725
0.000000	3.055055	3155.890137
0.000000	3.055292	3161.846436
0.000000	3.055529	3160.309570
0.000000	3.055767	3153.310303
0.000000	3.056004	3142.379395
0.000000	3.056241	3127.367188
0.000000	3.056478	3111.185059
0.000000	3.056715	3099.091309
0.000000	3.056952	3094.323486
0.000000	3.057190	3090.566162
0.000000	3.057427	3088.395752
0.000000	3.057664	3087.795410
0.000000	3.057901	3086.820557
0.000000	3.058138	3083.989502
0.000000	3.058376	3079.940674
0.000000	3.058613	3075.498535
0.000000	3.058850	3072.617432
0.000000	3.059087	3069.213623
0.000000	3.059324	3065.741211
0.000000	3.059561	3061.795898
0.000000	3.059799	3059.847900
0.000000	3.060036	3060.020508
0.000000	3.060273	3062.130859
0.000000	3.060510	3064.379395
0.000000	3.060747	3066.434814
0.000000	3.060985	3069.669434
0.000000	3.061222	3077.727051
0.000000	3.061459	3088.812256
0.000000	3.061696	3102.975098
0.000000	3.061933	3118.006592
0.000000	3.062171	3131.239014
0.000000	3.062407	3144.082031
0.000000	3.062645	3157.906250
0.000000	3.062882	3174.107666
0.000000	3.063119	3194.332764
0.000000	3.063356	3219.992188
0.000000	3.063593	3250.819336
0.000000	3.063831	3286.565430
0.000000	3.064068	3327.126953
0.000000	3.064305	3369.613525
0.000000	3.064542	3400.111328
0.000000	3.064779	3416.624512
0.000000	3.065017	3419.067871
0.000000	3.065254	3408.451904
0.000000	3.065491	3387.368408
0.000000	3.065728	3358.506104
0.000000	3.065965	3325.273926
0.000000	3.066202	3293.409912
0.000000	3.066440	3270.022949
0.000000	3.066677	3263.332275
0.000000	3.066914	3262.773438
0.000000	3.067151	3267.597900
0.000000	3.067388	3279.028076
0.000000	3.067626	3303.684082
0.000000	3.067863	3339.622070
0.000000	3.068100	3386.043701
0.000000	3.068337	3436.753662
0.000000	3.068574	3479.416748
0.000000	3.068811	3512.572021
0.000000	3.069049	3536.122803
0.000000	3.069286	3550.073975
0.000000	3.069523	3555.455566
0.000000	3.069760	3554.610352
0.000000	3.069997	3547.250977
0.000000	3.070235	3533.600586
0.000000	3.070472	3515.464111
0.000000	3.070709	3496.332275
0.000000	3.070946	3478.886230
0.000000	3.071183	3466.785889
0.000000	3.071420	3454.802246
0.000000	3.071658	3437.318848
0.000000	3.071894	3413.768311
0.000000	3.072132	3384.847168
0.000000	3.072369	3351.266846
0.000000	3.072606	3316.080078
0.000000	3.072843	3282.974609
0.000000	3.073080	3255.781982
0.000000	3.073318	3239.407959
0.000000	3.073555	3225.392090
0.000000	3.073792	3208.262695
0.000000	3.074029	3189.209717
0.000000	3.074266	3169.410645
0.000000	3.074503	3151.612061
0.000000	3.074741	3139.928711
0.000000	3.074978	3134.249268
0.000000	3.075215	3133.073486
0.000000	3.075452	3138.951416
0.000000	3.075689	3150.367432
0.000000	3.075927	3163.719238
0.000000	3.076164	3180.062744
0.000000	3.076401	3201.374023
0.000000	3.076638	3225.420410
0.000000	3.076875	3249.424561
0.000000	3.077112	3273.484619
0.000000	3.077350	3290.791504
0.000000	3.077587	3302.718018
0.000000	3.077824	3312.174805
0.000000	3.078061	3323.199951
0.000000	3.078298	3340.120361
0.000000	3.078536	3367.895508
0.000000	3.078773	3384.615967
0.000000	3.079010	3392.385010
0.000000	3.079247	3390.500244
0.000000	3.079484	3382.467285
0.000000	3.079721	3369.755615
0.000000	3.079959	3352.757568
0.000000	3.080196	3334.689697
0.000000	3.080433	3321.899414
0.000000	3.080670	3314.882324
0.000000	3.080907	3314.831543
0.000000	3.081145	3323.115723
0.000000	3.081382	3326.500244
0.000000	3.081619	3324.155029
0.000000	3.081856	3318.129639
0.000000	3.082093	3310.122070
0.000000	3.082330	3300.300293
0.000000	3.082567	3288.744629
0.000000	3.082805	3278.500244
0.000000	3.083042	3272.858398
0.000000	3.083279	3270.285156
0.000000	3.083516	3263.328125
0.000000	3.083753	3253.055908
0.000000	3.083991	3240.164551
0.000000	3.084228	3224.058105
0.000000	3.084465	3204.507813
0.000000	3.084702	3183.229004
0.000000	3.084939	3164.750977
0.000000	3.085176	3151.485107
0.000000	3.085414	3141.869873
0.000000	3.085651	3136.821289
0.000000	3.085888	3134.756348
0.000000	3.086125	3136.711426
0.000000	3.086362	3144.235596
0.000000	3.086599	3149.856934
0.000000	3.086837	3152.046143
0.000000	3.087074	3151.122070
0.000000	3.087311	3148.697266
0.000000	3.087548	3146.708984
0.000000	3.087785	3147.734375
0.000000	3.088022	3148.206055
0.000000	3.088260	3137.821533
0.000000	3.088497	3119.882324
0.000000	3.088734	3098.369629
0.000000	3.088971	3080.787842
0.000000	3.089208	3073.438721
0.000000	3.089446	3071.186035
0.000000	3.089683	3074.471680
0.000000	3.089920	3086.230469
0.000000	3.090157	3104.260986
0.000000	3.090394	3128.808594
0.000000	3.090631	3158.985107
0.000000	3.090868	3187.547119
0.000000	3.091106	3208.519043
0.000000	3.091343	3222.698242
0.000000	3.091580	3231.205322
0.000000	3.091817	3236.187256
0.000000	3.092054	3238.165527
0.000000	3.092292	3237.688965
0.000000	3.092529	3234.289551
0.000000	3.092766	3230.312256
0.000000	3.093003	3224.698486
0.000000	3.093240	3216.324951
0.000000	3.093477	3207.803711
0.000000	3.093715	3201.847412
0.000000	3.093952	3195.727295
0.000000	3.094189	3186.037842
0.000000	3.094426	3173.512451
0.000000	3.094663	3158.374023
0.000000	3.094901	3141.213623
0.000000	3.095138	3124.576416
0.000000	3.095375	3112.021240
0.000000	3.095612	3105.573486
0.000000	3.095849	3101.808105
0.000000	3.096087	3100.280518
0.000000	3.096324	3100.404541
0.000000	3.096561	3103.229492
0.000000	3.096798	3109.394775
0.000000	3.097035	3119.952637
0.000000	3.097272	3134.732666
0.000000	3.097510	3153.829346
0.000000	3.097747	3176.663330
0.000000	3.097984	3198.075928
0.000000	3.098221	3213.239746
0.000000	3.098458	3221.721436
0.000000	3.098696	3224.204834
0.000000	3.098933	3223.139648
0.000000	3.099170	3221.779297
0.000000	3.099407	3224.611328
0.000000	3.099644	3231.206543
0.000000	3.099881	3240.516113
0.000000	3.100119	3255.061768
0.000000	3.100355	3277.554443
0.000000	3.100593	3310.003662
0.000000	3.100830	3341.404785
0.000000	3.101067	3362.000488
0.000000	3.101305	3371.085693
0.000000	3.101541	3370.331055
0.000000	3.101779	3361.168213
0.000000	3.102016	3345.345215
0.000000	3.102253	3324.923096
0.000000	3.102490	3303.669434
0.000000	3.102727	3286.371826
0.000000	3.102964	3267.026123
0.000000	3.103202	3247.133789
0.000000	3.103439	3224.503662
0.000000	3.103676	3199.503906
0.000000	3.103913	3191.306152
0.000000	3.104150	3189.071289
0.000000	3.104388	3189.675293
0.000000	3.104625	3191.322266
0.000000	3.104862	3196.777100
0.000000	3.105099	3202.552002
0.000000	3.105336	3203.962646
0.000000	3.105573	3199.801270
0.000000	3.105811	3191.949219
0.000000	3.106048	3181.882568
0.000000	3.106285	3171.515625
0.000000	3.106522	3164.481689
0.000000	3.106759	3162.335938
0.000000	3.106997	3164.314697
0.000000	3.107234	3168.622803
0.000000	3.107471	3175.410400
0.000000	3.107708	3183.047119
0.000000	3.107945	3187.714844
0.000000	3.108182	3191.638184
0.000000	3.108420	3196.770996
0.000000	3.108657	3205.325684
0.000000	3.108894	3214.807861
0.000000	3.109131	3225.569336
0.000000	3.109368	3236.608398
0.000000	3.109606	3246.687012
0.000000	3.109843	3255.582031
0.000000	3.110080	3260.675293
0.000000	3.110317	3258.302002
0.000000	3.110554	3249.687256
0.000000	3.110791	3235.595703
0.000000	3.111028	3217.427734
0.000000	3.111266	3197.528564
0.000000	3.111503	3181.320313
0.000000	3.111740	3169.334229
0.000000	3.111977	3159.899902
0.000000	3.112214	3152.712158
0.000000	3.112452	3148.714844
0.000000	3.112689	3143.630615
0.000000	3.112926	3135.102051
0.000000	3.113163	3125.769531
0.000000	3.113400	3116.641602
0.000000	3.113637	3110.541504
0.000000	3.113875	3112.333008
0.000000	3.114112	3115.644775
0.000000	3.114349	3118.617920
0.000000	3.114586	3122.730713
0.000000	3.114823	3128.845215
0.000000	3.115061	3136.788086
0.000000	3.115298	3146.939453
0.000000	3.115535	3156.939941
0.000000	3.115772	3161.092529
0.000000	3.116009	3160.699463
0.000000	3.116246	3157.660645
0.000000	3.116484	3151.738037
0.000000	3.116721	3143.156982
0.000000	3.116958	3132.567627
0.000000	3.117195	3121.346680
0.000000	3.117432	3108.331299
0.000000	3.117670	3095.592529
0.000000	3.117907	3088.210205
0.000000	3.118144	3087.909180
0.000000	3.118381	3092.942627
0.000000	3.118618	3102.616211
0.000000	3.118855	3115.395020
0.000000	3.119093	3129.210693
0.000000	3.119329	3140.441650
0.000000	3.119567	3147.983887
0.000000	3.119804	3151.581787
0.000000	3.120041	3152.629883
0.000000	3.120279	3153.516602
0.000000	3.120515	3156.551025
0.000000	3.120753	3164.855469
0.000000	3.120990	3179.471436
0.000000	3.121227	3198.849121
0.000000	3.121464	3220.892822
0.000000	3.121701	3247.435303
0.000000	3.121938	3279.916016
0.000000	3.122176	3318.592773
0.000000	3.122413	3362.756348
0.000000	3.122650	3397.098145
0.000000	3.122887	3422.184570
0.000000	3.123124	3438.529541
0.000000	3.123362	3448.873291
0.000000	3.123599	3458.451172
0.000000	3.123836	3472.071289
0.000000	3.124073	3494.349609
0.000000	3.124310	3530.493652
0.000000	3.124547	3580.843994
0.000000	3.124785	3627.579834
0.000000	3.125022	3663.222656
0.000000	3.125259	3686.492920
0.000000	3.125496	3697.483398
0.000000	3.125733	3696.510010
0.000000	3.125971	3685.693115
0.000000	3.126208	3667.730713
0.000000	3.126445	3646.170898
0.000000	3.126682	3625.138672
0.000000	3.126919	3609.679932
0.000000	3.127156	3589.013672
0.000000	3.127394	3564.770264
0.000000	3.127631	3540.397949
0.000000	3.127868	3522.999023
0.000000	3.128105	3520.918945
0.000000	3.128342	3528.621826
0.000000	3.128580	3543.802002
0.000000	3.128817	3563.975342
0.000000	3.129054	3588.557861
0.000000	3.129291	3618.634033
0.000000	3.129528	3651.542969
0.000000	3.129766	3676.323730
0.000000	3.130002	3688.905762
0.000000	3.130240	3690.096924
0.000000	3.130477	3681.512695
0.000000	3.130714	3664.088867
0.000000	3.130951	3637.844482
0.000000	3.131188	3605.643311
0.000000	3.131426	3571.418457
0.000000	3.131663	3539.940674
0.000000	3.131900	3517.459717
0.000000	3.132137	3501.399414
0.000000	3.132374	3484.600098
0.000000	3.132612	3466.489990
0.000000	3.132849	3448.498535
0.000000	3.133086	3431.812744
0.000000	3.133323	3419.344727
0.000000	3.133560	3413.788818
0.000000	3.133797	3414.809082
0.000000	3.134035	3423.279541
0.000000	3.134272	3439.816406
0.000000	3.134509	3466.537842
0.000000	3.134746	3505.324951
0.000000	3.134983	3555.078369
0.000000	3.135220	3616.319336
0.000000	3.135458	3681.843506
0.000000	3.135695	3739.469238
0.000000	3.135932	3788.069336
0.000000	3.136169	3825.660156
0.000000	3.136406	3850.864990
0.000000	3.136643	3863.203369
0.000000	3.136881	3863.113770
0.000000	3.137118	3851.594971
0.000000	3.137355	3827.898438
0.000000	3.137592	3792.327637
0.000000	3.137829	3748.493652
0.000000	3.138067	3702.201660
0.000000	3.138304	3659.602783
0.000000	3.138541	3629.738525
0.000000	3.138778	3611.004395
0.000000	3.139015	3593.641357
0.000000	3.139252	3578.065186
0.000000	3.139489	3564.912842
0.000000	3.139727	3551.624268
0.000000	3.139964	3536.926758
0.000000	3.140201	3522.568359
0.000000	3.140438	3510.505127
0.000000	3.140675	3502.639893
0.000000	3.140913	3497.118652
0.000000	3.141150	3493.158447
0.000000	3.141387	3491.494385
0.000000	3.141624	3492.917969
0.000000	3.141861	3497.093994
0.000000	3.142098	3501.770020
0.000000	3.142336	3507.332764
0.000000	3.142573	3511.265869
0.000000	3.142810	3514.603027
0.000000	3.143047	3518.308594
0.000000	3.143284	3522.555664
0.000000	3.143522	3527.216309
0.000000	3.143759	3532.044189
0.000000	3.143996	3536.530029
0.000000	3.144233	3538.697021
0.000000	3.144470	3538.205078
0.000000	3.144707	3535.661621
0.000000	3.144945	3530.609131
0.000000	3.145182	3523.589111
0.000000	3.145419	3514.860352
0.000000	3.145656	3505.354004
0.000000	3.145893	3495.802002
0.000000	3.146131	3486.430420
0.000000	3.146368	3479.091797
0.000000	3.146605	3473.835205
0.000000	3.146842	3468.784180
0.000000	3.147079	3464.402588
0.000000	3.147316	3462.261719
0.000000	3.147554	3464.371338
0.000000	3.147791	3467.691895
0.000000	3.148028	3469.613037
0.000000	3.148265	3472.054199
0.000000	3.148502	3475.281738
0.000000	3.148740	3478.979736
0.000000	3.148976	3481.880371
0.000000	3.149214	3482.687500
0.000000	3.149451	3482.311523
0.000000	3.149688	3480.503418
0.000000	3.149925	3477.198242
0.000000	3.150162	3474.252686
0.000000	3.150399	3473.934326
0.000000	3.150637	3479.064941
0.000000	3.150874	3491.185059
0.000000	3.151111	3505.316650
0.000000	3.151348	3517.895752
0.000000	3.151585	3532.100586
0.000000	3.151823	3547.331055
0.000000	3.152060	3561.757324
0.000000	3.152297	3576.486572
0.000000	3.152534	3588.629639
0.000000	3.152771	3595.672363
0.000000	3.153008	3598.560059
0.000000	3.153246	3597.803711
0.000000	3.153483	3593.965088
0.000000	3.153720	3588.744141
0.000000	3.153957	3583.207275
0.000000	3.154194	3579.668701
0.000000	3.154432	3581.026123
0.000000	3.154669	3584.656982
0.000000	3.154906	3588.492188
0.000000	3.155143	3590.650391
0.000000	3.155380	3593.787842
0.000000	3.155617	3593.855225
0.000000	3.155855	3591.146240
0.000000	3.156092	3581.273926
0.000000	3.156329	3565.046143
0.000000	3.156566	3542.125488
0.000000	3.156803	3512.739746
0.000000	3.157041	3480.148682
0.000000	3.157278	3447.719482
0.000000	3.157515	3419.086914
0.000000	3.157752	3398.938721
0.000000	3.157989	3390.953369
0.000000	3.158226	3386.841309
0.000000	3.158463	3384.819336
0.000000	3.158701	3383.633789
0.000000	3.158938	3378.525635
0.000000	3.159175	3369.391602
0.000000	3.159412	3357.470459
0.000000	3.159649	3342.665039
0.000000	3.159887	3325.235596
0.000000	3.160124	3306.920898
0.000000	3.160361	3291.847168
0.000000	3.160598	3282.433105
0.000000	3.160835	3276.492432
0.000000	3.161072	3273.753662
0.000000	3.161310	3274.177002
0.000000	3.161547	3278.104004
0.000000	3.161784	3286.274170
0.000000	3.162021	3297.641113
0.000000	3.162258	3312.542236
0.000000	3.162496	3330.878174
0.000000	3.162733	3352.244629
0.000000	3.162970	3375.790039
0.000000	3.163207	3401.697998
0.000000	3.163444	3433.447021
0.000000	3.163682	3473.252197
0.000000	3.163919	3516.272949
0.000000	3.164156	3552.751465
0.000000	3.164393	3577.388916
0.000000	3.164630	3590.126953
0.000000	3.164867	3591.795654
0.000000	3.165105	3584.753662
0.000000	3.165342	3571.818604
0.000000	3.165579	3555.799316
0.000000	3.165816	3542.086914
0.000000	3.166053	3536.772705
0.000000	3.166291	3544.722168
0.000000	3.166528	3572.038574
0.000000	3.166764	3597.771729
0.000000	3.167002	3614.442871
0.000000	3.167239	3619.604980
0.000000	3.167476	3613.352539
0.000000	3.167714	3596.210205
0.000000	3.167950	3570.822510
0.000000	3.168188	3538.907227
0.000000	3.168425	3503.576416
0.000000	3.168662	3468.196045
0.000000	3.168900	3437.486328
0.000000	3.169136	3417.701660
0.000000	3.169374	3409.185059
0.000000	3.169611	3402.828125
0.000000	3.169848	3399.186523
0.000000	3.170085	3398.148438
0.000000	3.170322	3398.670654
0.000000	3.170559	3400.519775
0.000000	3.170797	3402.434814
0.000000	3.171034	3400.866943
0.000000	3.171271	3395.743896
0.000000	3.171508	3388.558350
0.000000	3.171745	3379.461182
0.000000	3.171983	3369.579102
0.000000	3.172220	3359.868652
0.000000	3.172457	3350.992676
0.000000	3.172694	3343.090576
0.000000	3.172931	3334.734619
0.000000	3.173168	3326.204346
0.000000	3.173406	3317.634277
0.000000	3.173643	3310.718750
0.000000	3.173880	3302.766357
0.000000	3.174117	3293.343506
0.000000	3.174354	3281.930176
0.000000	3.174592	3273.923096
0.000000	3.174829	3267.373779
0.000000	3.175066	3262.010498
0.000000	3.175303	3257.928955
0.000000	3.175540	3255.140625
0.000000	3.175777	3253.697998
0.000000	3.176015	3254.897705
0.000000	3.176252	3258.923096
0.000000	3.176489	3265.682617
0.000000	3.176726	3274.867432
0.000000	3.176963	3285.919922
0.000000	3.177201	3296.091064
0.000000	3.177438	3305.487305
0.000000	3.177675	3314.001953
0.000000	3.177912	3321.614746
0.000000	3.178149	3326.779785
0.000000	3.178386	3329.436523
0.000000	3.178623	3330.299072
0.000000	3.178861	3334.355225
0.000000	3.179098	3341.092773
0.000000	3.179335	3354.285889
0.000000	3.179572	3369.508545
0.000000	3.179809	3385.664551
0.000000	3.180047	3401.633057
0.000000	3.180284	3417.221436
0.000000	3.180521	3431.457764
0.000000	3.180758	3443.262939
0.000000	3.180995	3452.531982
0.000000	3.181232	3461.678223
0.000000	3.181470	3469.283203
0.000000	3.181707	3475.734619
0.000000	3.181944	3481.416992
0.000000	3.182181	3486.835938
0.000000	3.182418	3492.269287
0.000000	3.182656	3495.276611
0.000000	3.182893	3493.534668
0.000000	3.183130	3486.341797
0.000000	3.183367	3473.817871
0.000000	3.183604	3456.725098
0.000000	3.183841	3437.158691
0.000000	3.184079	3418.282959
0.000000	3.184316	3403.418457
0.000000	3.184553	3393.922607
0.000000	3.184790	3388.992432
0.000000	3.185027	3388.768555
0.000000	3.185264	3393.332031
0.000000	3.185502	3401.549561
0.000000	3.185739	3413.264648
[truncated: 4,971,185 more chars]
