# Supplementary material for: Conductivity and radio frequency performance data for silver nanoparticle inks deposited via aerosol jet deposition and processed under varying conditions
Source: Data Brief. 2020 Sep 24;33:106331. doi: 10.1016/j.dib.2020.106331 (PMC7560714; doi:10.1016/j.dib.2020.106331)
Supplement: Supplementary file 3 [file mmc3.zip › Sintering Study/ANP Ink/Profilometry Data/ANP_12.ASC]

Wyko ASCII Data File Format 2	1	1
X Size	10
Y Size	18001
Block Name	Type	Length	Value
Wavelength	7	4	1.185746
Aspect	7	4	0.000339
Pixel_size	7	4	0.700000
RAW_DATA	3	720040	
0.000000	0.000000	48.643200
0.000000	0.000237	49.202164
0.000000	0.000474	50.189651
0.000000	0.000712	50.548313
0.000000	0.000949	50.548870
0.000000	0.001186	51.267601
0.000000	0.001423	51.404110
0.000000	0.001660	51.862671
0.000000	0.001897	52.014271
0.000000	0.002135	52.123543
0.000000	0.002372	52.807575
0.000000	0.002609	52.587116
0.000000	0.002846	53.377964
0.000000	0.003083	53.872055
0.000000	0.003320	54.145714
0.000000	0.003558	54.900822
0.000000	0.003795	54.543285
0.000000	0.004032	54.746513
0.000000	0.004269	54.707943
0.000000	0.004506	54.688953
0.000000	0.004744	55.455250
0.000000	0.004981	55.332157
0.000000	0.005218	56.002335
0.000000	0.005455	56.647049
0.000000	0.005692	56.761253
0.000000	0.005929	57.674232
0.000000	0.006167	57.587715
0.000000	0.006404	58.430058
0.000000	0.006641	58.903515
0.000000	0.006878	59.468029
0.000000	0.007115	60.963791
0.000000	0.007352	60.684669
0.000000	0.007590	62.076824
0.000000	0.007827	61.642746
0.000000	0.008064	61.873913
0.000000	0.008301	61.978531
0.000000	0.008538	62.339886
0.000000	0.008775	62.740704
0.000000	0.009013	63.313251
0.000000	0.009250	63.460274
0.000000	0.009487	63.674683
0.000000	0.009724	64.478317
0.000000	0.009961	64.676895
0.000000	0.010199	65.828606
0.000000	0.010436	66.350403
0.000000	0.010673	67.143486
0.000000	0.010910	68.050613
0.000000	0.011147	67.683876
0.000000	0.011384	67.586159
0.000000	0.011622	67.570526
0.000000	0.011859	67.927147
0.000000	0.012096	68.092476
0.000000	0.012333	68.332298
0.000000	0.012570	68.920937
0.000000	0.012807	69.387154
0.000000	0.013045	70.199738
0.000000	0.013282	71.094391
0.000000	0.013519	71.413162
0.000000	0.013756	71.711548
0.000000	0.013993	71.731468
0.000000	0.014231	71.945007
0.000000	0.014468	72.106308
0.000000	0.014705	72.194542
0.000000	0.014942	72.311829
0.000000	0.015179	71.837303
0.000000	0.015416	71.496437
0.000000	0.015654	70.966286
0.000000	0.015891	70.652618
0.000000	0.016128	70.733604
0.000000	0.016365	70.887077
0.000000	0.016602	70.888786
0.000000	0.016839	70.999489
0.000000	0.017077	71.611809
0.000000	0.017314	72.134323
0.000000	0.017551	72.793953
0.000000	0.017788	73.214592
0.000000	0.018025	74.229225
0.000000	0.018262	74.493118
0.000000	0.018500	75.301544
0.000000	0.018737	75.925262
0.000000	0.018974	76.081192
0.000000	0.019211	77.076958
0.000000	0.019448	77.077858
0.000000	0.019686	77.359749
0.000000	0.019923	77.317009
0.000000	0.020160	77.181297
0.000000	0.020397	77.088692
0.000000	0.020634	76.698547
0.000000	0.020871	76.889420
0.000000	0.021109	76.734787
0.000000	0.021346	76.856438
0.000000	0.021583	76.926834
0.000000	0.021820	77.208839
0.000000	0.022057	77.356026
0.000000	0.022294	78.341133
0.000000	0.022532	78.579750
0.000000	0.022769	79.108200
0.000000	0.023006	79.671478
0.000000	0.023243	79.510086
0.000000	0.023480	80.182213
0.000000	0.023718	80.009521
0.000000	0.023955	80.186951
0.000000	0.024192	80.505394
0.000000	0.024429	80.608093
0.000000	0.024666	81.099396
0.000000	0.024903	81.130379
0.000000	0.025141	81.527130
0.000000	0.025378	81.803307
0.000000	0.025615	81.693214
0.000000	0.025852	81.919762
0.000000	0.026089	81.776680
0.000000	0.026326	81.761040
0.000000	0.026564	81.789932
0.000000	0.026801	82.259460
0.000000	0.027038	82.829315
0.000000	0.027275	83.128502
0.000000	0.027512	83.389114
0.000000	0.027750	83.983772
0.000000	0.027987	84.923943
0.000000	0.028224	84.867493
0.000000	0.028461	85.878105
0.000000	0.028698	86.574265
0.000000	0.028935	86.868622
0.000000	0.029173	88.420296
0.000000	0.029410	89.504837
0.000000	0.029647	91.581680
0.000000	0.029884	93.780029
0.000000	0.030121	95.711853
0.000000	0.030358	98.632309
0.000000	0.030596	99.523628
0.000000	0.030833	101.411629
0.000000	0.031070	95.452316
0.000000	0.031307	94.604980
0.000000	0.031544	94.579971
0.000000	0.031781	94.142372
0.000000	0.032019	94.056129
0.000000	0.032256	93.996284
0.000000	0.032493	93.964630
0.000000	0.032730	93.712296
0.000000	0.032967	93.235909
0.000000	0.033205	93.040794
0.000000	0.033442	93.285355
0.000000	0.033679	93.134979
0.000000	0.033916	93.673912
0.000000	0.034153	93.939522
0.000000	0.034390	94.264641
0.000000	0.034628	94.518959
0.000000	0.034865	94.454865
0.000000	0.035102	94.933876
0.000000	0.035339	95.014908
0.000000	0.035576	95.791389
0.000000	0.035813	95.942413
0.000000	0.036051	97.140999
0.000000	0.036288	97.320526
0.000000	0.036525	97.755791
0.000000	0.036762	98.206764
0.000000	0.036999	98.172913
0.000000	0.037237	98.736305
0.000000	0.037474	98.938583
0.000000	0.037711	99.122429
0.000000	0.037948	99.536316
0.000000	0.038185	99.217407
0.000000	0.038422	99.387550
0.000000	0.038660	99.858772
0.000000	0.038897	99.923935
0.000000	0.039134	100.683250
0.000000	0.039371	100.824867
0.000000	0.039608	101.667374
0.000000	0.039845	102.251038
0.000000	0.040083	102.784401
0.000000	0.040320	103.492249
0.000000	0.040557	103.506187
0.000000	0.040794	104.383461
0.000000	0.041031	104.559380
0.000000	0.041269	104.971413
0.000000	0.041506	105.143738
0.000000	0.041743	105.438774
0.000000	0.041980	105.991936
0.000000	0.042217	105.713234
0.000000	0.042454	106.542328
0.000000	0.042692	106.452042
0.000000	0.042929	106.994408
0.000000	0.043166	107.342880
0.000000	0.043403	107.356522
0.000000	0.043640	108.488968
0.000000	0.043877	107.951683
0.000000	0.044115	108.612007
0.000000	0.044352	108.699852
0.000000	0.044589	108.682281
0.000000	0.044826	109.553238
0.000000	0.045063	109.145508
0.000000	0.045300	110.228645
0.000000	0.045538	110.174591
0.000000	0.045775	110.521942
0.000000	0.046012	111.302643
0.000000	0.046249	111.059921
0.000000	0.046486	112.328743
0.000000	0.046724	112.227005
0.000000	0.046961	112.886459
0.000000	0.047198	113.479538
0.000000	0.047435	113.609131
0.000000	0.047672	114.462364
0.000000	0.047909	114.331200
0.000000	0.048147	114.751633
0.000000	0.048384	114.528404
0.000000	0.048621	114.506996
0.000000	0.048858	114.850571
0.000000	0.049095	114.617538
0.000000	0.049332	115.163536
0.000000	0.049570	115.330215
0.000000	0.049807	115.862885
0.000000	0.050044	116.561272
0.000000	0.050281	116.833710
0.000000	0.050518	118.261353
0.000000	0.050756	119.146973
0.000000	0.050993	120.135582
0.000000	0.051230	121.529373
0.000000	0.051467	121.790894
0.000000	0.051704	121.798981
0.000000	0.051941	121.422699
0.000000	0.052179	121.532196
0.000000	0.052416	121.568375
0.000000	0.052653	121.434647
0.000000	0.052890	121.290405
0.000000	0.053127	121.187630
0.000000	0.053364	121.662865
0.000000	0.053602	122.144623
0.000000	0.053839	122.745140
0.000000	0.054076	123.326859
0.000000	0.054313	123.864700
0.000000	0.054550	124.337379
0.000000	0.054787	124.486877
0.000000	0.055025	124.791916
0.000000	0.055262	125.382614
0.000000	0.055499	125.882782
0.000000	0.055736	126.499229
0.000000	0.055973	126.468124
0.000000	0.056211	126.483742
0.000000	0.056448	126.558693
0.000000	0.056685	126.221802
0.000000	0.056922	126.343674
0.000000	0.057159	126.118240
0.000000	0.057396	126.534523
0.000000	0.057634	126.895348
0.000000	0.057871	127.068726
0.000000	0.058108	127.172356
0.000000	0.058345	127.582733
0.000000	0.058582	127.829910
0.000000	0.058819	128.277908
0.000000	0.059057	128.814865
0.000000	0.059294	129.193878
0.000000	0.059531	129.893143
0.000000	0.059768	130.182571
0.000000	0.060005	130.893768
0.000000	0.060243	131.299667
0.000000	0.060480	131.738998
0.000000	0.060717	132.445679
0.000000	0.060954	132.308075
0.000000	0.061191	133.118896
0.000000	0.061428	133.314392
0.000000	0.061666	133.098160
0.000000	0.061903	133.451370
0.000000	0.062140	133.193527
0.000000	0.062377	133.789856
0.000000	0.062614	133.702240
0.000000	0.062851	133.772812
0.000000	0.063089	134.276505
0.000000	0.063326	134.617325
0.000000	0.063563	135.504654
0.000000	0.063800	135.465225
0.000000	0.064037	135.797379
0.000000	0.064275	136.041412
0.000000	0.064512	136.207199
0.000000	0.064749	136.681046
0.000000	0.064986	137.002243
0.000000	0.065223	137.539246
0.000000	0.065460	138.421127
0.000000	0.065698	139.026550
0.000000	0.065935	139.563873
0.000000	0.066172	140.019150
0.000000	0.066409	140.264053
0.000000	0.066646	140.662949
0.000000	0.066883	141.223679
0.000000	0.067121	141.936081
0.000000	0.067358	142.164429
0.000000	0.067595	142.723175
0.000000	0.067832	142.510635
0.000000	0.068069	142.354874
0.000000	0.068306	142.647812
0.000000	0.068544	142.800659
0.000000	0.068781	142.927216
0.000000	0.069018	142.669128
0.000000	0.069255	142.773621
0.000000	0.069492	142.556458
0.000000	0.069730	143.137787
0.000000	0.069967	143.219315
0.000000	0.070204	143.881378
0.000000	0.070441	144.404572
0.000000	0.070678	144.879700
0.000000	0.070915	145.406082
0.000000	0.071153	145.477875
0.000000	0.071390	145.926788
0.000000	0.071627	146.151474
0.000000	0.071864	146.741928
0.000000	0.072101	146.719101
0.000000	0.072338	147.031631
0.000000	0.072576	146.845413
0.000000	0.072813	147.135849
0.000000	0.073050	147.453125
0.000000	0.073287	147.319458
0.000000	0.073524	147.719879
0.000000	0.073762	147.839600
0.000000	0.073999	148.649689
0.000000	0.074236	149.061691
0.000000	0.074473	149.520996
0.000000	0.074710	150.011780
0.000000	0.074947	149.908401
0.000000	0.075185	150.536728
0.000000	0.075422	150.706894
0.000000	0.075659	150.767944
0.000000	0.075896	151.223358
0.000000	0.076133	151.363785
0.000000	0.076370	152.034607
0.000000	0.076608	152.393860
0.000000	0.076845	152.539139
0.000000	0.077082	153.077820
0.000000	0.077319	153.170486
0.000000	0.077556	153.536362
0.000000	0.077794	153.949188
0.000000	0.078031	154.406631
0.000000	0.078268	154.902390
0.000000	0.078505	154.696518
0.000000	0.078742	155.482880
0.000000	0.078979	155.710190
0.000000	0.079217	156.076645
0.000000	0.079454	156.590897
0.000000	0.079691	156.283813
0.000000	0.079928	157.106537
0.000000	0.080165	157.046539
0.000000	0.080402	157.671234
0.000000	0.080640	158.776779
0.000000	0.080877	158.771393
0.000000	0.081114	159.687729
0.000000	0.081351	160.221237
0.000000	0.081588	160.712479
0.000000	0.081825	161.894882
0.000000	0.082063	161.947128
0.000000	0.082300	162.778564
0.000000	0.082537	163.199112
0.000000	0.082774	163.903107
0.000000	0.083011	165.353912
0.000000	0.083249	164.697266
0.000000	0.083486	165.608414
0.000000	0.083723	165.083389
0.000000	0.083960	164.894608
0.000000	0.084197	164.360184
0.000000	0.084434	164.242691
0.000000	0.084672	164.355759
0.000000	0.084909	164.123001
0.000000	0.085146	164.420059
0.000000	0.085383	164.078156
0.000000	0.085620	164.451569
0.000000	0.085857	165.102203
0.000000	0.086095	165.776733
0.000000	0.086332	166.682358
0.000000	0.086569	166.925461
0.000000	0.086806	167.428024
0.000000	0.087043	167.700378
0.000000	0.087281	167.608017
0.000000	0.087518	168.254990
0.000000	0.087755	168.455551
0.000000	0.087992	168.680740
0.000000	0.088229	169.308975
0.000000	0.088466	169.497269
0.000000	0.088704	170.081314
0.000000	0.088941	169.976395
0.000000	0.089178	170.384537
0.000000	0.089415	171.087524
0.000000	0.089652	171.465393
0.000000	0.089889	171.979675
0.000000	0.090127	171.660034
0.000000	0.090364	171.848755
0.000000	0.090601	172.601746
0.000000	0.090838	172.958252
0.000000	0.091075	173.495789
0.000000	0.091312	174.324341
0.000000	0.091550	174.565765
0.000000	0.091787	174.791443
0.000000	0.092024	174.648117
0.000000	0.092261	175.133255
0.000000	0.092498	175.324539
0.000000	0.092736	175.719894
0.000000	0.092973	176.586945
0.000000	0.093210	176.828171
0.000000	0.093447	177.860611
0.000000	0.093684	178.451431
0.000000	0.093921	178.651169
0.000000	0.094159	179.153458
0.000000	0.094396	178.494781
0.000000	0.094633	178.980255
0.000000	0.094870	178.492935
0.000000	0.095107	178.864868
0.000000	0.095344	179.190277
0.000000	0.095582	179.233582
0.000000	0.095819	180.584625
0.000000	0.096056	180.216507
0.000000	0.096293	180.737671
0.000000	0.096530	181.452332
0.000000	0.096768	181.597565
0.000000	0.097005	182.955109
0.000000	0.097242	182.356262
0.000000	0.097479	182.049271
0.000000	0.097716	182.352341
0.000000	0.097953	182.590439
0.000000	0.098191	183.142029
0.000000	0.098428	183.532593
0.000000	0.098665	183.871246
0.000000	0.098902	184.517090
0.000000	0.099139	184.854965
0.000000	0.099376	185.346191
0.000000	0.099614	185.623093
0.000000	0.099851	185.678131
0.000000	0.100088	186.374786
0.000000	0.100325	186.521622
0.000000	0.100562	187.078079
0.000000	0.100800	187.332336
0.000000	0.101037	187.758392
0.000000	0.101274	188.599121
0.000000	0.101511	188.739502
0.000000	0.101748	189.350464
0.000000	0.101985	189.337051
0.000000	0.102223	189.284378
0.000000	0.102460	189.581055
0.000000	0.102697	189.647430
0.000000	0.102934	189.859253
0.000000	0.103171	190.124069
0.000000	0.103408	190.465897
0.000000	0.103646	190.912430
0.000000	0.103883	191.376846
0.000000	0.104120	192.393784
0.000000	0.104357	192.818283
0.000000	0.104594	194.302917
0.000000	0.104831	195.887573
0.000000	0.105069	197.412384
0.000000	0.105306	200.659988
0.000000	0.105543	203.374908
0.000000	0.105780	207.784363
0.000000	0.106017	212.100189
0.000000	0.106255	214.654022
0.000000	0.106492	216.842865
0.000000	0.106729	218.985291
0.000000	0.106966	220.838211
0.000000	0.107203	222.793549
0.000000	0.107440	224.916107
0.000000	0.107678	227.156876
0.000000	0.107915	229.465897
0.000000	0.108152	231.909851
0.000000	0.108389	234.785141
0.000000	0.108626	238.111450
0.000000	0.108863	241.477707
0.000000	0.109101	244.521225
0.000000	0.109338	247.562271
0.000000	0.109575	249.682434
0.000000	0.109812	251.272400
0.000000	0.110049	251.304260
0.000000	0.110287	250.973099
0.000000	0.110524	249.996674
0.000000	0.110761	248.126724
0.000000	0.110998	246.147324
0.000000	0.111235	244.062531
0.000000	0.111472	242.258011
0.000000	0.111710	240.642441
0.000000	0.111947	239.103607
0.000000	0.112184	238.361740
0.000000	0.112421	238.267349
0.000000	0.112658	238.365356
0.000000	0.112895	237.669785
0.000000	0.113133	237.744019
0.000000	0.113370	238.133606
0.000000	0.113607	238.575333
0.000000	0.113844	239.152313
0.000000	0.114081	239.339264
0.000000	0.114318	239.581619
0.000000	0.114556	239.744247
0.000000	0.114793	240.296753
0.000000	0.115030	240.616135
0.000000	0.115267	240.663742
0.000000	0.115504	240.663651
0.000000	0.115742	240.495453
0.000000	0.115979	240.530533
0.000000	0.116216	240.664001
0.000000	0.116453	240.534592
0.000000	0.116690	240.508087
0.000000	0.116927	240.361557
0.000000	0.117165	240.476791
0.000000	0.117402	240.514832
0.000000	0.117639	240.731827
0.000000	0.117876	241.028290
0.000000	0.118113	241.298172
0.000000	0.118350	241.677200
0.000000	0.118588	242.056915
0.000000	0.118825	242.554459
0.000000	0.119062	243.512344
0.000000	0.119299	244.271027
0.000000	0.119536	244.738144
0.000000	0.119774	245.079529
0.000000	0.120011	244.152328
0.000000	0.120248	243.152863
0.000000	0.120485	243.125168
0.000000	0.120722	243.041855
0.000000	0.120959	242.655273
0.000000	0.121197	242.321884
0.000000	0.121434	242.163864
0.000000	0.121671	241.559265
0.000000	0.121908	241.209900
0.000000	0.122145	240.751190
0.000000	0.122382	239.930527
0.000000	0.122620	239.001923
0.000000	0.122857	238.376205
0.000000	0.123094	237.624313
0.000000	0.123331	237.637604
0.000000	0.123568	237.484558
0.000000	0.123806	237.275772
0.000000	0.124043	237.496124
0.000000	0.124280	237.292480
0.000000	0.124517	237.489838
0.000000	0.124754	237.360214
0.000000	0.124991	237.371140
0.000000	0.125229	237.529114
0.000000	0.125466	237.470596
0.000000	0.125703	237.559052
0.000000	0.125940	237.567688
0.000000	0.126177	237.992386
0.000000	0.126414	237.870636
0.000000	0.126652	238.278702
0.000000	0.126889	238.615387
0.000000	0.127126	238.968018
0.000000	0.127363	239.427124
0.000000	0.127600	239.112961
0.000000	0.127837	238.732880
0.000000	0.128075	238.687698
0.000000	0.128312	238.774155
0.000000	0.128549	239.007339
0.000000	0.128786	239.024704
0.000000	0.129023	239.183273
0.000000	0.129261	239.489624
0.000000	0.129498	239.458786
0.000000	0.129735	239.458618
0.000000	0.129972	239.645691
0.000000	0.130209	240.059372
0.000000	0.130446	240.363495
0.000000	0.130684	241.057007
0.000000	0.130921	241.906967
0.000000	0.131158	242.887604
0.000000	0.131395	243.345535
0.000000	0.131632	244.197891
0.000000	0.131869	244.688934
0.000000	0.132107	244.647751
0.000000	0.132344	245.026947
0.000000	0.132581	244.865189
0.000000	0.132818	245.242569
0.000000	0.133055	245.322952
0.000000	0.133293	244.842545
0.000000	0.133530	245.019669
0.000000	0.133767	244.916382
0.000000	0.134004	244.528107
0.000000	0.134241	244.605194
0.000000	0.134478	244.460144
0.000000	0.134716	244.476669
0.000000	0.134953	244.326965
0.000000	0.135190	245.013916
0.000000	0.135427	245.235214
0.000000	0.135664	245.825745
0.000000	0.135901	246.555756
0.000000	0.136139	247.173035
0.000000	0.136376	247.663467
0.000000	0.136613	248.265717
0.000000	0.136850	248.980194
0.000000	0.137087	250.036575
0.000000	0.137324	250.797485
0.000000	0.137562	251.330963
0.000000	0.137799	251.724945
0.000000	0.138036	251.839417
0.000000	0.138273	252.274323
0.000000	0.138510	252.429153
0.000000	0.138748	252.659515
0.000000	0.138985	252.738892
0.000000	0.139222	252.816193
0.000000	0.139459	252.827057
0.000000	0.139696	252.972687
0.000000	0.139933	253.963196
0.000000	0.140171	254.802383
0.000000	0.140408	256.263702
0.000000	0.140645	258.142181
0.000000	0.140882	260.291351
0.000000	0.141119	262.517181
0.000000	0.141356	265.330658
0.000000	0.141594	266.081696
0.000000	0.141831	266.863129
0.000000	0.142068	268.107910
0.000000	0.142305	269.535095
0.000000	0.142542	271.327179
0.000000	0.142780	272.915619
0.000000	0.143017	275.265411
0.000000	0.143254	277.483459
0.000000	0.143491	279.423676
0.000000	0.143728	280.892181
0.000000	0.143965	281.786621
0.000000	0.144203	281.519867
0.000000	0.144440	280.274475
0.000000	0.144677	278.095276
0.000000	0.144914	274.530609
0.000000	0.145151	270.822662
0.000000	0.145388	267.966522
0.000000	0.145626	266.963257
0.000000	0.145863	266.176636
0.000000	0.146100	265.287689
0.000000	0.146337	264.558807
0.000000	0.146574	264.252441
0.000000	0.146812	264.133118
0.000000	0.147049	263.944977
0.000000	0.147286	263.797699
0.000000	0.147523	264.059967
0.000000	0.147760	264.372498
0.000000	0.147997	264.958954
0.000000	0.148235	265.184296
0.000000	0.148472	265.853119
0.000000	0.148709	266.693115
0.000000	0.148946	266.428345
0.000000	0.149183	266.580383
0.000000	0.149420	266.436157
0.000000	0.149658	266.601166
0.000000	0.149895	266.367371
0.000000	0.150132	266.475250
0.000000	0.150369	266.113831
0.000000	0.150606	266.523071
0.000000	0.150843	266.658203
0.000000	0.151081	267.127014
0.000000	0.151318	267.458160
0.000000	0.151555	268.132874
0.000000	0.151792	268.424774
0.000000	0.152029	268.927216
0.000000	0.152267	269.407227
0.000000	0.152504	270.226318
0.000000	0.152741	270.894958
0.000000	0.152978	271.513184
0.000000	0.153215	271.830750
0.000000	0.153452	272.457581
0.000000	0.153690	273.049103
0.000000	0.153927	273.968140
0.000000	0.154164	274.479279
0.000000	0.154401	275.160797
0.000000	0.154638	275.759155
0.000000	0.154875	276.245789
0.000000	0.155113	276.834534
0.000000	0.155350	276.888306
0.000000	0.155587	277.222351
0.000000	0.155824	277.102692
0.000000	0.156061	276.997009
0.000000	0.156299	276.798309
0.000000	0.156536	276.525574
0.000000	0.156773	276.208649
0.000000	0.157010	276.372009
0.000000	0.157247	275.958252
0.000000	0.157484	276.189758
0.000000	0.157722	276.493713
0.000000	0.157959	276.737030
0.000000	0.158196	276.904633
0.000000	0.158433	277.235474
0.000000	0.158670	277.130341
0.000000	0.158907	277.207367
0.000000	0.159145	277.631805
0.000000	0.159382	278.312622
0.000000	0.159619	279.133942
0.000000	0.159856	279.718353
0.000000	0.160093	280.288300
0.000000	0.160331	280.957672
0.000000	0.160568	281.591614
0.000000	0.160805	282.284668
0.000000	0.161042	283.370911
0.000000	0.161279	283.717468
0.000000	0.161516	283.633362
0.000000	0.161754	283.361969
0.000000	0.161991	283.906799
0.000000	0.162228	284.330200
0.000000	0.162465	284.248596
0.000000	0.162702	284.508881
0.000000	0.162939	284.535248
0.000000	0.163177	284.466888
0.000000	0.163414	284.828888
0.000000	0.163651	285.299469
0.000000	0.163888	285.646271
0.000000	0.164125	286.354004
0.000000	0.164362	287.175903
0.000000	0.164600	287.956055
0.000000	0.164837	288.285675
0.000000	0.165074	288.370087
0.000000	0.165311	288.933472
0.000000	0.165548	289.375854
0.000000	0.165786	289.431671
0.000000	0.166023	289.576019
0.000000	0.166260	289.577881
0.000000	0.166497	289.928101
0.000000	0.166734	290.149811
0.000000	0.166971	290.232239
0.000000	0.167209	290.058655
0.000000	0.167446	290.262878
0.000000	0.167683	290.288574
0.000000	0.167920	290.419464
0.000000	0.168157	291.328583
0.000000	0.168394	291.987091
0.000000	0.168632	292.909027
0.000000	0.168869	294.023407
0.000000	0.169106	295.364105
0.000000	0.169343	297.558838
0.000000	0.169580	299.760498
0.000000	0.169818	301.815277
0.000000	0.170055	303.487000
0.000000	0.170292	305.454498
0.000000	0.170529	307.982971
0.000000	0.170766	310.977631
0.000000	0.171003	314.777466
0.000000	0.171241	319.376251
0.000000	0.171478	324.715668
0.000000	0.171715	329.809204
0.000000	0.171952	333.983063
0.000000	0.172189	334.687286
0.000000	0.172426	332.494507
0.000000	0.172664	327.923615
0.000000	0.172901	321.916016
0.000000	0.173138	314.568665
0.000000	0.173375	310.624847
0.000000	0.173612	309.049500
0.000000	0.173849	307.312927
0.000000	0.174087	305.729126
0.000000	0.174324	304.346588
0.000000	0.174561	303.304291
0.000000	0.174798	302.596436
0.000000	0.175035	302.073730
0.000000	0.175273	301.574341
0.000000	0.175510	301.182983
0.000000	0.175747	300.756409
0.000000	0.175984	300.283203
0.000000	0.176221	300.256561
0.000000	0.176458	300.210754
0.000000	0.176696	300.393066
0.000000	0.176933	300.331757
0.000000	0.177170	300.520966
0.000000	0.177407	301.104614
0.000000	0.177644	301.593445
0.000000	0.177881	302.559845
0.000000	0.178119	303.114685
0.000000	0.178356	303.434418
0.000000	0.178593	303.485565
0.000000	0.178830	303.501434
0.000000	0.179067	303.738922
0.000000	0.179305	303.974426
0.000000	0.179542	304.096619
0.000000	0.179779	304.244385
0.000000	0.180016	304.447571
0.000000	0.180253	304.858521
0.000000	0.180490	305.259003
0.000000	0.180728	305.776886
0.000000	0.180965	306.654053
0.000000	0.181202	307.384521
0.000000	0.181439	307.920929
0.000000	0.181676	308.469330
0.000000	0.181913	308.520447
0.000000	0.182151	308.664307
0.000000	0.182388	309.159332
0.000000	0.182625	309.404510
0.000000	0.182862	309.508179
0.000000	0.183099	309.477020
0.000000	0.183337	309.817413
0.000000	0.183574	310.193481
0.000000	0.183811	310.002991
0.000000	0.184048	310.590302
0.000000	0.184285	310.528961
0.000000	0.184522	311.620941
0.000000	0.184760	311.925720
0.000000	0.184997	312.226044
0.000000	0.185234	312.386871
0.000000	0.185471	312.402130
0.000000	0.185708	312.283813
0.000000	0.185945	312.549988
0.000000	0.186183	313.008392
0.000000	0.186420	313.340332
0.000000	0.186657	313.858063
0.000000	0.186894	314.562592
0.000000	0.187131	315.856812
0.000000	0.187368	317.804108
0.000000	0.187606	320.438660
0.000000	0.187843	324.205017
0.000000	0.188080	328.566101
0.000000	0.188317	333.643677
0.000000	0.188554	338.545593
0.000000	0.188792	341.763214
0.000000	0.189029	341.790985
0.000000	0.189266	339.004852
0.000000	0.189503	334.337799
0.000000	0.189740	329.365784
0.000000	0.189977	326.198395
0.000000	0.190215	325.612518
0.000000	0.190452	324.811066
0.000000	0.190689	323.953369
0.000000	0.190926	322.822571
0.000000	0.191163	322.045624
0.000000	0.191400	321.531952
0.000000	0.191638	321.047028
0.000000	0.191875	320.952545
0.000000	0.192112	321.126434
0.000000	0.192349	321.306030
0.000000	0.192586	321.099854
0.000000	0.192824	321.345795
0.000000	0.193061	321.331207
0.000000	0.193298	321.901001
0.000000	0.193535	322.090393
0.000000	0.193772	322.601044
0.000000	0.194009	323.185486
0.000000	0.194247	323.577942
0.000000	0.194484	323.636932
0.000000	0.194721	323.851135
0.000000	0.194958	324.369904
0.000000	0.195195	324.844849
0.000000	0.195432	325.148468
0.000000	0.195670	325.882263
0.000000	0.195907	326.432892
0.000000	0.196144	326.761322
0.000000	0.196381	327.201996
0.000000	0.196618	327.371246
0.000000	0.196856	327.489197
0.000000	0.197093	327.678131
0.000000	0.197330	327.463837
0.000000	0.197567	327.474762
0.000000	0.197804	327.399353
0.000000	0.198041	327.766388
0.000000	0.198279	328.254303
0.000000	0.198516	328.749359
0.000000	0.198753	329.610046
0.000000	0.198990	330.091797
0.000000	0.199227	330.763428
0.000000	0.199464	331.123230
0.000000	0.199702	331.634521
0.000000	0.199939	332.055237
0.000000	0.200176	332.504547
0.000000	0.200413	332.747681
0.000000	0.200650	333.281342
0.000000	0.200887	333.394714
0.000000	0.201125	334.298737
0.000000	0.201362	335.149994
0.000000	0.201599	335.411011
0.000000	0.201836	335.645050
0.000000	0.202073	335.971527
0.000000	0.202311	336.030457
0.000000	0.202548	336.072601
0.000000	0.202785	336.128143
0.000000	0.203022	336.473358
0.000000	0.203259	337.137970
0.000000	0.203496	337.278564
0.000000	0.203734	337.981445
0.000000	0.203971	338.420013
0.000000	0.204208	338.827942
0.000000	0.204445	339.332794
0.000000	0.204682	339.934631
0.000000	0.204919	340.981659
0.000000	0.205157	341.832123
0.000000	0.205394	341.813995
0.000000	0.205631	342.102631
0.000000	0.205868	342.354126
0.000000	0.206105	342.209442
0.000000	0.206343	342.410797
0.000000	0.206580	342.504120
0.000000	0.206817	343.099945
0.000000	0.207054	343.345856
0.000000	0.207291	343.572754
0.000000	0.207528	343.409027
0.000000	0.207766	343.469116
0.000000	0.208003	343.428894
0.000000	0.208240	343.445343
0.000000	0.208477	343.929657
0.000000	0.208714	344.436768
0.000000	0.208951	345.221588
0.000000	0.209189	345.933258
0.000000	0.209426	346.823303
0.000000	0.209663	347.558472
0.000000	0.209900	348.792633
0.000000	0.210137	349.750580
0.000000	0.210374	351.585602
0.000000	0.210612	353.755615
0.000000	0.210849	355.993622
0.000000	0.211086	358.566010
0.000000	0.211323	361.303101
0.000000	0.211560	363.467133
0.000000	0.211798	365.011810
0.000000	0.212035	363.506012
0.000000	0.212272	361.236786
0.000000	0.212509	358.919525
0.000000	0.212746	356.503754
0.000000	0.212983	355.296021
0.000000	0.213221	354.773560
0.000000	0.213458	354.071167
0.000000	0.213695	353.966766
0.000000	0.213932	353.654266
0.000000	0.214169	353.744995
0.000000	0.214406	353.891418
0.000000	0.214644	353.968475
0.000000	0.214881	354.340149
0.000000	0.215118	354.888275
0.000000	0.215355	355.593262
0.000000	0.215592	356.418091
0.000000	0.215830	357.067749
0.000000	0.216067	357.361023
0.000000	0.216304	357.374695
0.000000	0.216541	357.455627
0.000000	0.216778	357.971191
0.000000	0.217015	357.949554
0.000000	0.217253	357.619965
0.000000	0.217490	357.382782
0.000000	0.217727	357.545288
0.000000	0.217964	357.679474
0.000000	0.218201	358.301849
0.000000	0.218438	358.826019
0.000000	0.218676	359.475586
0.000000	0.218913	360.105225
0.000000	0.219150	360.797943
0.000000	0.219387	361.515259
0.000000	0.219624	361.490082
0.000000	0.219862	361.427399
0.000000	0.220099	361.724335
0.000000	0.220336	361.929535
0.000000	0.220573	362.539246
0.000000	0.220810	362.709595
0.000000	0.221047	363.145844
0.000000	0.221285	363.477753
0.000000	0.221522	363.919434
0.000000	0.221759	363.837158
0.000000	0.221996	363.933228
0.000000	0.222233	363.732452
0.000000	0.222470	363.850983
0.000000	0.222708	363.346741
0.000000	0.222945	363.452118
0.000000	0.223182	363.854401
0.000000	0.223419	363.952698
0.000000	0.223656	364.222626
0.000000	0.223893	364.553680
0.000000	0.224131	364.707123
0.000000	0.224368	364.934845
0.000000	0.224605	365.262177
0.000000	0.224842	365.833099
0.000000	0.225079	366.783478
0.000000	0.225317	367.255798
0.000000	0.225554	367.948639
0.000000	0.225791	368.612885
0.000000	0.226028	369.343231
0.000000	0.226265	370.109161
0.000000	0.226502	370.509277
0.000000	0.226740	370.875366
0.000000	0.226977	370.962189
0.000000	0.227214	371.021362
0.000000	0.227451	371.204681
0.000000	0.227688	371.540741
0.000000	0.227925	372.164032
0.000000	0.228163	372.337341
0.000000	0.228400	372.880981
0.000000	0.228637	372.934875
0.000000	0.228874	373.196716
0.000000	0.229111	373.058746
0.000000	0.229349	373.243927
0.000000	0.229586	373.168030
0.000000	0.229823	373.085632
0.000000	0.230060	373.154236
0.000000	0.230297	373.414154
0.000000	0.230534	373.654114
0.000000	0.230772	374.258911
0.000000	0.231009	374.881256
0.000000	0.231246	375.268005
0.000000	0.231483	376.135651
0.000000	0.231720	376.871307
0.000000	0.231957	377.680756
0.000000	0.232195	378.050049
0.000000	0.232432	378.439392
0.000000	0.232669	378.854156
0.000000	0.232906	379.541290
0.000000	0.233143	379.768158
0.000000	0.233380	380.240967
0.000000	0.233618	380.593109
0.000000	0.233855	381.044220
0.000000	0.234092	381.210480
0.000000	0.234329	381.314362
0.000000	0.234566	381.117981
0.000000	0.234804	380.762360
0.000000	0.235041	381.023804
0.000000	0.235278	381.350403
0.000000	0.235515	381.515625
0.000000	0.235752	382.021057
0.000000	0.235989	382.281952
0.000000	0.236227	383.028687
0.000000	0.236464	383.662781
0.000000	0.236701	384.278564
0.000000	0.236938	384.972046
0.000000	0.237175	385.591400
0.000000	0.237412	386.220093
0.000000	0.237650	386.216400
0.000000	0.237887	386.647339
0.000000	0.238124	386.555115
0.000000	0.238361	386.907562
0.000000	0.238598	386.885101
0.000000	0.238836	386.861145
0.000000	0.239073	387.113037
0.000000	0.239310	387.426514
0.000000	0.239547	387.806213
0.000000	0.239784	388.490662
0.000000	0.240021	388.615723
0.000000	0.240259	388.884735
0.000000	0.240496	389.313904
0.000000	0.240733	389.429993
0.000000	0.240970	389.730865
0.000000	0.241207	390.250214
0.000000	0.241444	390.884155
0.000000	0.241682	391.507172
0.000000	0.241919	392.343658
0.000000	0.242156	393.003510
0.000000	0.242393	393.570038
0.000000	0.242630	393.780396
0.000000	0.242868	394.123718
0.000000	0.243105	394.645020
0.000000	0.243342	394.795685
0.000000	0.243579	395.747437
0.000000	0.243816	396.525299
0.000000	0.244053	398.426300
0.000000	0.244291	399.947937
0.000000	0.244528	402.280579
0.000000	0.244765	404.872650
0.000000	0.245002	407.287384
0.000000	0.245239	409.860382
0.000000	0.245476	411.694794
0.000000	0.245714	410.329407
0.000000	0.245951	406.838654
0.000000	0.246188	403.194885
0.000000	0.246425	402.157532
0.000000	0.246662	402.223999
0.000000	0.246900	402.421539
0.000000	0.247137	402.287598
0.000000	0.247374	402.428589
0.000000	0.247611	402.486359
0.000000	0.247848	402.810303
0.000000	0.248085	403.023468
0.000000	0.248323	403.340942
0.000000	0.248560	403.619080
0.000000	0.248797	404.192444
0.000000	0.249034	404.666199
0.000000	0.249271	404.751343
0.000000	0.249508	404.416840
0.000000	0.249746	404.395050
0.000000	0.249983	404.351593
0.000000	0.250220	404.539795
0.000000	0.250457	404.849792
0.000000	0.250694	404.673065
0.000000	0.250931	404.252869
0.000000	0.251169	404.599518
0.000000	0.251406	404.909637
0.000000	0.251643	405.178711
0.000000	0.251880	405.647400
0.000000	0.252117	405.950653
0.000000	0.252355	406.444794
0.000000	0.252592	406.649628
0.000000	0.252829	407.173187
0.000000	0.253066	407.425385
0.000000	0.253303	408.131470
0.000000	0.253540	408.931213
0.000000	0.253778	409.671570
0.000000	0.254015	409.947723
0.000000	0.254252	410.213470
0.000000	0.254489	410.589233
0.000000	0.254726	410.708862
0.000000	0.254963	411.051880
0.000000	0.255201	411.261993
0.000000	0.255438	411.456879
0.000000	0.255675	411.521942
0.000000	0.255912	411.589661
0.000000	0.256149	411.558258
0.000000	0.256387	412.176331
0.000000	0.256624	412.490936
0.000000	0.256861	412.725555
0.000000	0.257098	412.884644
0.000000	0.257335	413.104095
0.000000	0.257572	413.892822
0.000000	0.257810	414.051239
0.000000	0.258047	414.536530
0.000000	0.258284	415.371307
0.000000	0.258521	415.821472
0.000000	0.258758	416.589386
0.000000	0.258995	417.183380
0.000000	0.259233	417.700592
0.000000	0.259470	418.130432
0.000000	0.259707	418.591034
0.000000	0.259944	418.962219
0.000000	0.260181	419.605896
0.000000	0.260418	419.788330
0.000000	0.260656	420.458588
0.000000	0.260893	420.887451
0.000000	0.261130	420.923126
0.000000	0.261367	421.043304
0.000000	0.261604	420.901917
0.000000	0.261842	421.365601
0.000000	0.262079	421.488647
0.000000	0.262316	421.867035
0.000000	0.262553	421.778931
0.000000	0.262790	422.068359
0.000000	0.263027	422.268799
0.000000	0.263265	422.618439
0.000000	0.263502	422.753662
0.000000	0.263739	423.157623
0.000000	0.263976	422.870392
0.000000	0.264213	423.476044
0.000000	0.264450	423.922791
0.000000	0.264688	424.070709
0.000000	0.264925	424.638336
0.000000	0.265162	425.016174
0.000000	0.265399	425.534180
0.000000	0.265636	425.922913
0.000000	0.265874	425.906525
0.000000	0.266111	425.955811
0.000000	0.266348	425.600433
0.000000	0.266585	425.708069
0.000000	0.266822	425.951691
0.000000	0.267059	426.211243
0.000000	0.267297	426.233215
0.000000	0.267534	426.373230
0.000000	0.267771	426.398224
0.000000	0.268008	426.440460
0.000000	0.268245	426.283051
0.000000	0.268482	426.811005
0.000000	0.268720	427.097809
0.000000	0.268957	427.634308
0.000000	0.269194	428.194855
0.000000	0.269431	429.142303
0.000000	0.269668	429.858459
0.000000	0.269906	430.305237
0.000000	0.270143	431.432251
0.000000	0.270380	431.647247
0.000000	0.270617	432.605347
0.000000	0.270854	432.860779
0.000000	0.271091	433.119476
0.000000	0.271329	433.530731
0.000000	0.271566	433.998657
0.000000	0.271803	434.531464
0.000000	0.272040	435.365295
0.000000	0.272277	435.866577
0.000000	0.272514	436.348328
0.000000	0.272752	436.656525
0.000000	0.272989	436.277710
0.000000	0.273226	436.668091
0.000000	0.273463	436.170929
0.000000	0.273700	436.254822
0.000000	0.273937	436.502350
0.000000	0.274175	436.579041
0.000000	0.274412	436.867340
0.000000	0.274649	437.632721
0.000000	0.274886	438.145294
0.000000	0.275123	438.616455
0.000000	0.275361	439.155670
0.000000	0.275598	439.636444
0.000000	0.275835	439.568512
0.000000	0.276072	440.417877
0.000000	0.276309	441.126404
0.000000	0.276546	441.668884
0.000000	0.276784	442.272675
0.000000	0.277021	442.687805
0.000000	0.277258	443.389130
0.000000	0.277495	443.764404
0.000000	0.277732	444.153107
0.000000	0.277969	444.789825
0.000000	0.278207	445.050049
0.000000	0.278444	445.264832
0.000000	0.278681	445.179749
0.000000	0.278918	445.517365
0.000000	0.279155	445.315063
0.000000	0.279393	445.291138
0.000000	0.279630	445.107788
0.000000	0.279867	445.028198
0.000000	0.280104	444.963318
0.000000	0.280341	445.183746
0.000000	0.280578	445.350891
0.000000	0.280816	445.597076
0.000000	0.281053	445.940338
0.000000	0.281290	446.397888
0.000000	0.281527	446.740784
0.000000	0.281764	447.464874
0.000000	0.282001	448.096252
0.000000	0.282239	449.104004
0.000000	0.282476	449.859192
0.000000	0.282713	450.431641
0.000000	0.282950	451.267487
0.000000	0.283187	451.724731
0.000000	0.283424	451.875427
0.000000	0.283662	451.942719
0.000000	0.283899	451.930786
0.000000	0.284136	452.096924
0.000000	0.284373	451.976471
0.000000	0.284610	451.827759
0.000000	0.284848	451.808197
0.000000	0.285085	452.319641
0.000000	0.285322	452.414795
0.000000	0.285559	452.697266
0.000000	0.285796	452.947998
0.000000	0.286033	453.422760
0.000000	0.286271	453.889130
0.000000	0.286508	454.460632
0.000000	0.286745	455.368439
0.000000	0.286982	455.982941
0.000000	0.287219	456.144684
0.000000	0.287456	456.574768
0.000000	0.287694	456.933533
0.000000	0.287931	457.474670
0.000000	0.288168	457.967773
0.000000	0.288405	458.652924
0.000000	0.288642	459.280426
0.000000	0.288880	459.826843
0.000000	0.289117	460.149017
0.000000	0.289354	460.718903
0.000000	0.289591	460.928558
0.000000	0.289828	461.130798
0.000000	0.290065	461.459381
0.000000	0.290303	461.558167
0.000000	0.290540	462.153778
0.000000	0.290777	462.398712
0.000000	0.291014	462.750549
0.000000	0.291251	462.596375
0.000000	0.291488	462.782928
0.000000	0.291726	462.854675
0.000000	0.291963	462.824249
0.000000	0.292200	463.201019
0.000000	0.292437	463.648071
0.000000	0.292674	463.801086
0.000000	0.292911	464.144501
0.000000	0.293149	464.814362
0.000000	0.293386	464.955475
0.000000	0.293623	465.757599
0.000000	0.293860	466.003815
0.000000	0.294097	466.501221
0.000000	0.294335	466.754028
0.000000	0.294572	467.106934
0.000000	0.294809	467.077332
0.000000	0.295046	466.918823
0.000000	0.295283	467.406708
0.000000	0.295520	467.622681
0.000000	0.295758	468.065735
0.000000	0.295995	468.636108
0.000000	0.296232	469.570679
0.000000	0.296469	470.230988
0.000000	0.296706	471.041534
0.000000	0.296943	471.225250
0.000000	0.297181	471.219543
0.000000	0.297418	471.512848
0.000000	0.297655	471.274872
0.000000	0.297892	471.124146
0.000000	0.298129	471.350067
0.000000	0.298367	471.987000
0.000000	0.298604	471.942780
0.000000	0.298841	472.289490
0.000000	0.299078	472.682465
0.000000	0.299315	472.753021
0.000000	0.299552	473.107361
0.000000	0.299790	473.156067
0.000000	0.300027	473.750610
0.000000	0.300264	474.174225
0.000000	0.300501	474.766510
0.000000	0.300738	475.025818
0.000000	0.300975	475.417511
0.000000	0.301213	475.215912
0.000000	0.301450	475.760803
0.000000	0.301687	476.115082
0.000000	0.301924	476.507782
0.000000	0.302161	476.569672
0.000000	0.302399	477.389801
0.000000	0.302636	477.521271
0.000000	0.302873	477.787109
0.000000	0.303110	477.845306
0.000000	0.303347	478.202179
0.000000	0.303584	478.890228
0.000000	0.303822	479.187439
0.000000	0.304059	479.806396
0.000000	0.304296	480.503845
0.000000	0.304533	481.009003
0.000000	0.304770	481.653870
0.000000	0.305007	481.811920
0.000000	0.305245	481.949829
0.000000	0.305482	481.960968
0.000000	0.305719	482.347412
0.000000	0.305956	482.881775
0.000000	0.306193	483.305542
0.000000	0.306430	483.347809
0.000000	0.306668	483.354919
0.000000	0.306905	483.333313
0.000000	0.307142	483.534760
0.000000	0.307379	483.603638
0.000000	0.307616	483.781189
0.000000	0.307854	483.591248
0.000000	0.308091	483.530670
0.000000	0.308328	483.757721
0.000000	0.308565	484.055481
0.000000	0.308802	484.307770
0.000000	0.309039	484.757294
0.000000	0.309277	485.161041
0.000000	0.309514	485.506378
0.000000	0.309751	485.906982
0.000000	0.309988	486.115906
0.000000	0.310225	486.735840
0.000000	0.310462	487.041351
0.000000	0.310700	487.254608
0.000000	0.310937	487.862946
0.000000	0.311174	488.264069
0.000000	0.311411	488.320190
0.000000	0.311648	488.642395
0.000000	0.311886	489.012054
0.000000	0.312123	489.434143
0.000000	0.312360	489.905975
0.000000	0.312597	490.294067
0.000000	0.312834	490.577972
0.000000	0.313071	490.981323
0.000000	0.313309	491.244080
0.000000	0.313546	491.343140
0.000000	0.313783	491.270294
0.000000	0.314020	491.158691
0.000000	0.314257	491.284180
0.000000	0.314494	491.324585
0.000000	0.314732	491.436859
0.000000	0.314969	491.665833
0.000000	0.315206	492.537628
0.000000	0.315443	493.225891
0.000000	0.315680	494.075653
0.000000	0.315917	494.831268
0.000000	0.316155	495.587738
0.000000	0.316392	496.563934
0.000000	0.316629	497.365997
0.000000	0.316866	497.828918
0.000000	0.317103	498.410645
0.000000	0.317341	498.862762
0.000000	0.317578	499.174286
0.000000	0.317815	499.343567
0.000000	0.318052	499.741608
0.000000	0.318289	500.013367
0.000000	0.318526	500.516235
0.000000	0.318764	500.519196
0.000000	0.319001	500.619720
0.000000	0.319238	500.721527
0.000000	0.319475	500.845978
0.000000	0.319712	501.136444
0.000000	0.319950	501.488373
0.000000	0.320187	501.903870
0.000000	0.320424	502.254517
0.000000	0.320661	502.526428
0.000000	0.320898	503.195892
0.000000	0.321135	503.284973
0.000000	0.321373	503.501740
0.000000	0.321610	503.625671
0.000000	0.321847	504.041351
0.000000	0.322084	504.286835
0.000000	0.322321	504.730377
0.000000	0.322558	505.622681
0.000000	0.322796	505.976349
0.000000	0.323033	506.355347
0.000000	0.323270	506.871887
0.000000	0.323507	507.028198
0.000000	0.323744	507.293640
0.000000	0.323981	507.430573
0.000000	0.324219	507.556213
0.000000	0.324456	507.912781
0.000000	0.324693	508.251129
0.000000	0.324930	508.185516
0.000000	0.325167	508.069366
0.000000	0.325405	507.926880
0.000000	0.325642	508.037720
0.000000	0.325879	507.836151
0.000000	0.326116	508.202393
0.000000	0.326353	508.814117
0.000000	0.326590	509.425812
0.000000	0.326828	509.893219
0.000000	0.327065	510.314056
0.000000	0.327302	510.917816
0.000000	0.327539	511.208069
0.000000	0.327776	511.655365
0.000000	0.328013	512.147644
0.000000	0.328251	512.448792
0.000000	0.328488	512.941833
0.000000	0.328725	513.435608
0.000000	0.328962	514.134399
0.000000	0.329199	515.324768
0.000000	0.329437	517.185059
0.000000	0.329674	519.743286
0.000000	0.329911	524.567444
0.000000	0.330148	532.560120
0.000000	0.330385	545.136047
0.000000	0.330622	564.979858
0.000000	0.330860	593.466431
0.000000	0.331097	632.619873
0.000000	0.331334	682.456909
0.000000	0.331571	742.823975
0.000000	0.331808	807.099915
0.000000	0.332045	856.851379
0.000000	0.332283	892.043823
0.000000	0.332520	911.510132
0.000000	0.332757	914.617432
0.000000	0.332994	901.574097
0.000000	0.333231	873.948364
0.000000	0.333468	833.631714
0.000000	0.333706	783.930969
0.000000	0.333943	732.320557
0.000000	0.334180	685.522888
0.000000	0.334417	652.160156
0.000000	0.334654	631.133850
0.000000	0.334892	611.849121
0.000000	0.335129	595.566833
0.000000	0.335366	581.595947
0.000000	0.335603	570.225098
0.000000	0.335840	561.987732
0.000000	0.336077	555.254089
0.000000	0.336315	549.636414
0.000000	0.336552	545.009949
0.000000	0.336789	541.775024
0.000000	0.337026	538.661011
0.000000	0.337263	536.223267
0.000000	0.337500	534.237732
0.000000	0.337738	532.384705
0.000000	0.337975	530.862305
0.000000	0.338212	530.150146
0.000000	0.338449	529.519653
0.000000	0.338686	529.305237
0.000000	0.338924	529.237854
0.000000	0.339161	529.756592
0.000000	0.339398	530.076355
0.000000	0.339635	530.113220
0.000000	0.339872	529.687378
0.000000	0.340109	529.867004
0.000000	0.340347	529.685669
0.000000	0.340584	529.723694
0.000000	0.340821	529.735107
0.000000	0.341058	529.341125
0.000000	0.341295	529.389343
0.000000	0.341532	529.178406
0.000000	0.341770	528.719116
0.000000	0.342007	528.781128
0.000000	0.342244	528.816650
0.000000	0.342481	529.220886
0.000000	0.342718	529.659912
0.000000	0.342955	530.138611
0.000000	0.343193	531.021790
0.000000	0.343430	531.815369
0.000000	0.343667	532.485413
0.000000	0.343904	533.250122
0.000000	0.344141	533.608521
0.000000	0.344379	534.639587
0.000000	0.344616	535.012451
0.000000	0.344853	535.544128
0.000000	0.345090	536.361450
0.000000	0.345327	537.089233
0.000000	0.345564	537.331238
0.000000	0.345802	537.549561
0.000000	0.346039	537.747559
0.000000	0.346276	538.411316
0.000000	0.346513	538.560669
0.000000	0.346750	538.768677
0.000000	0.346987	538.428345
0.000000	0.347225	538.395569
0.000000	0.347462	538.346313
0.000000	0.347699	538.423767
0.000000	0.347936	538.773010
0.000000	0.348173	538.802673
0.000000	0.348411	538.884033
0.000000	0.348648	539.049683
0.000000	0.348885	539.695862
0.000000	0.349122	539.993591
0.000000	0.349359	540.662537
0.000000	0.349596	541.709778
0.000000	0.349834	542.382568
0.000000	0.350071	542.756958
0.000000	0.350308	543.300598
0.000000	0.350545	543.890930
0.000000	0.350782	544.513062
0.000000	0.351019	545.025635
0.000000	0.351257	545.284851
0.000000	0.351494	545.520081
0.000000	0.351731	545.733276
0.000000	0.351968	546.048096
0.000000	0.352205	546.222168
0.000000	0.352443	546.371582
0.000000	0.352680	546.257202
0.000000	0.352917	546.496033
0.000000	0.353154	546.750671
0.000000	0.353391	546.787537
0.000000	0.353628	546.745789
0.000000	0.353866	547.272400
0.000000	0.354103	547.559082
0.000000	0.354340	547.975952
0.000000	0.354577	549.024231
0.000000	0.354814	549.724487
0.000000	0.355051	550.509766
0.000000	0.355289	550.978943
0.000000	0.355526	551.576172
0.000000	0.355763	551.791809
0.000000	0.356000	552.206604
0.000000	0.356237	552.211853
0.000000	0.356474	552.286743
0.000000	0.356712	552.454041
0.000000	0.356949	552.490723
0.000000	0.357186	552.656616
0.000000	0.357423	552.732666
0.000000	0.357660	553.098511
0.000000	0.357898	553.405396
0.000000	0.358135	553.770325
0.000000	0.358372	554.191406
0.000000	0.358609	554.419922
0.000000	0.358846	554.692505
0.000000	0.359083	555.138245
0.000000	0.359321	555.518250
0.000000	0.359558	555.949219
0.000000	0.359795	556.311035
0.000000	0.360032	556.604431
0.000000	0.360269	557.201172
0.000000	0.360506	557.623047
0.000000	0.360744	557.978149
0.000000	0.360981	558.381592
0.000000	0.361218	559.312683
0.000000	0.361455	559.539429
0.000000	0.361692	559.869080
0.000000	0.361930	559.820618
0.000000	0.362167	560.004150
0.000000	0.362404	560.197693
0.000000	0.362641	560.642029
0.000000	0.362878	560.959167
0.000000	0.363115	561.359375
0.000000	0.363353	561.090088
0.000000	0.363590	560.498718
0.000000	0.363827	560.472839
0.000000	0.364064	560.828308
0.000000	0.364301	560.737244
0.000000	0.364538	560.691284
0.000000	0.364776	560.969788
0.000000	0.365013	561.358887
0.000000	0.365250	561.984558
0.000000	0.365487	562.474976
0.000000	0.365724	562.929565
0.000000	0.365961	563.458313
0.000000	0.366199	563.931030
0.000000	0.366436	564.212891
0.000000	0.366673	564.779541
0.000000	0.366910	565.382751
0.000000	0.367147	565.628540
0.000000	0.367385	566.093018
0.000000	0.367622	566.280823
0.000000	0.367859	566.174255
0.000000	0.368096	566.146729
0.000000	0.368333	566.231018
0.000000	0.368570	566.457886
0.000000	0.368808	566.486877
0.000000	0.369045	566.822021
0.000000	0.369282	567.372070
0.000000	0.369519	567.782837
0.000000	0.369756	568.177185
0.000000	0.369993	568.811707
0.000000	0.370231	569.333557
0.000000	0.370468	569.977600
0.000000	0.370705	570.976501
0.000000	0.370942	572.057678
0.000000	0.371179	572.554626
0.000000	0.371417	572.651245
0.000000	0.371654	572.697021
0.000000	0.371891	573.315247
0.000000	0.372128	573.551758
0.000000	0.372365	573.639404
0.000000	0.372602	573.356628
0.000000	0.372840	573.833557
0.000000	0.373077	574.272095
0.000000	0.373314	574.673767
0.000000	0.373551	575.414978
0.000000	0.373788	575.924011
0.000000	0.374025	576.390137
0.000000	0.374263	577.469971
0.000000	0.374500	578.967285
0.000000	0.374737	581.516418
0.000000	0.374974	585.491638
0.000000	0.375211	592.014343
0.000000	0.375449	600.896301
0.000000	0.375686	612.422241
0.000000	0.375923	626.201294
0.000000	0.376160	642.124451
0.000000	0.376397	658.407410
0.000000	0.376634	666.637146
0.000000	0.376872	667.027283
0.000000	0.377109	671.209656
0.000000	0.377346	683.998047
0.000000	0.377583	695.730835
0.000000	0.377820	710.076904
0.000000	0.378057	726.472595
0.000000	0.378295	744.884827
0.000000	0.378532	767.651978
0.000000	0.378769	793.608337
0.000000	0.379006	820.882446
0.000000	0.379243	843.090637
0.000000	0.379481	859.690063
0.000000	0.379718	867.926270
0.000000	0.379955	865.972961
0.000000	0.380192	857.147400
0.000000	0.380429	848.252075
0.000000	0.380666	837.282166
0.000000	0.380904	829.886292
0.000000	0.381141	827.039246
0.000000	0.381378	823.645142
0.000000	0.381615	823.249451
0.000000	0.381852	830.642212
0.000000	0.382089	847.849243
0.000000	0.382327	866.924133
0.000000	0.382564	881.075378
0.000000	0.382801	891.694946
0.000000	0.383038	896.044373
0.000000	0.383275	888.655518
0.000000	0.383512	867.708801
0.000000	0.383750	836.289368
0.000000	0.383987	794.813354
0.000000	0.384224	752.890747
0.000000	0.384461	735.947693
0.000000	0.384698	718.887634
0.000000	0.384936	706.571228
0.000000	0.385173	695.445801
0.000000	0.385410	686.196960
0.000000	0.385647	679.426392
0.000000	0.385884	674.803040
0.000000	0.386121	672.633911
0.000000	0.386359	672.802734
0.000000	0.386596	675.376038
0.000000	0.386833	679.187927
0.000000	0.387070	681.903198
0.000000	0.387307	686.134521
0.000000	0.387544	692.697510
0.000000	0.387782	702.639099
0.000000	0.388019	716.418091
0.000000	0.388256	735.447693
0.000000	0.388493	759.958313
0.000000	0.388730	788.096069
0.000000	0.388968	821.552979
0.000000	0.389205	858.706604
0.000000	0.389442	889.334167
0.000000	0.389679	910.863770
0.000000	0.389916	922.107849
0.000000	0.390153	921.755981
0.000000	0.390391	911.559143
0.000000	0.390628	892.101318
0.000000	0.390865	863.462830
0.000000	0.391102	827.831238
0.000000	0.391339	791.396790
0.000000	0.391576	761.340088
0.000000	0.391814	745.423523
0.000000	0.392051	735.144287
0.000000	0.392288	726.281067
0.000000	0.392525	717.829712
0.000000	0.392762	711.030029
0.000000	0.393000	706.218506
0.000000	0.393237	701.839355
0.000000	0.393474	697.406067
0.000000	0.393711	693.890137
0.000000	0.393948	691.219849
0.000000	0.394185	689.943909
0.000000	0.394423	689.919434
0.000000	0.394660	691.751709
0.000000	0.394897	695.814392
0.000000	0.395134	703.124268
0.000000	0.395371	714.110962
0.000000	0.395608	729.145752
0.000000	0.395846	747.662170
0.000000	0.396083	768.076233
0.000000	0.396320	787.134827
0.000000	0.396557	798.932312
0.000000	0.396794	804.299683
0.000000	0.397031	806.426208
0.000000	0.397269	807.050171
0.000000	0.397506	806.941101
0.000000	0.397743	810.582764
0.000000	0.397980	811.175415
0.000000	0.398217	817.564392
0.000000	0.398455	823.947876
0.000000	0.398692	830.008362
0.000000	0.398929	834.643494
0.000000	0.399166	838.946533
0.000000	0.399403	843.618469
0.000000	0.399640	848.535400
0.000000	0.399878	852.702271
0.000000	0.400115	857.670410
0.000000	0.400352	862.481567
0.000000	0.400589	866.980652
0.000000	0.400826	871.167542
0.000000	0.401063	875.968079
0.000000	0.401301	880.600891
0.000000	0.401538	885.743103
0.000000	0.401775	891.929382
0.000000	0.402012	900.014099
0.000000	0.402249	911.220154
0.000000	0.402487	925.880371
0.000000	0.402724	945.146790
0.000000	0.402961	969.340088
0.000000	0.403198	998.137695
0.000000	0.403435	1024.863525
0.000000	0.403672	1044.866821
0.000000	0.403910	1058.315552
0.000000	0.404147	1066.744019
0.000000	0.404384	1073.070313
0.000000	0.404621	1080.983887
0.000000	0.404858	1093.309448
0.000000	0.405095	1115.155518
0.000000	0.405333	1151.343140
0.000000	0.405570	1198.070923
0.000000	0.405807	1234.729126
0.000000	0.406044	1259.882324
0.000000	0.406281	1272.759644
0.000000	0.406518	1273.698242
0.000000	0.406756	1264.080200
0.000000	0.406993	1243.652832
0.000000	0.407230	1213.601685
0.000000	0.407467	1178.410889
0.000000	0.407704	1143.544556
0.000000	0.407942	1115.146118
0.000000	0.408179	1098.808960
0.000000	0.408416	1103.177124
0.000000	0.408653	1118.289551
0.000000	0.408890	1126.773438
0.000000	0.409127	1129.233765
0.000000	0.409365	1126.487793
0.000000	0.409602	1121.834351
0.000000	0.409839	1116.445313
0.000000	0.410076	1110.696045
0.000000	0.410313	1101.057495
0.000000	0.410550	1089.486328
0.000000	0.410788	1076.680054
0.000000	0.411025	1066.031982
0.000000	0.411262	1062.499023
0.000000	0.411499	1071.768921
0.000000	0.411736	1098.107300
0.000000	0.411974	1127.945923
0.000000	0.412211	1149.502686
0.000000	0.412448	1161.903687
0.000000	0.412685	1166.150513
0.000000	0.412922	1162.883057
0.000000	0.413159	1152.070679
0.000000	0.413397	1133.560425
0.000000	0.413634	1107.878052
0.000000	0.413871	1077.830322
0.000000	0.414108	1045.982788
0.000000	0.414345	1016.468018
0.000000	0.414582	993.914612
0.000000	0.414820	972.245972
0.000000	0.415057	950.706482
0.000000	0.415294	930.738892
0.000000	0.415531	915.341187
0.000000	0.415768	910.843506
0.000000	0.416005	914.851746
0.000000	0.416243	926.492188
0.000000	0.416480	945.326782
0.000000	0.416717	969.142334
0.000000	0.416954	992.810547
0.000000	0.417191	1010.067566
0.000000	0.417429	1020.531128
0.000000	0.417666	1026.268311
0.000000	0.417903	1030.677002
0.000000	0.418140	1035.160156
0.000000	0.418377	1041.002686
0.000000	0.418614	1053.048096
0.000000	0.418852	1070.231201
0.000000	0.419089	1089.338867
0.000000	0.419326	1108.738159
0.000000	0.419563	1130.316650
0.000000	0.419800	1154.485229
0.000000	0.420037	1177.866211
0.000000	0.420275	1202.520996
0.000000	0.420512	1227.977905
0.000000	0.420749	1253.610352
0.000000	0.420986	1278.883301
0.000000	0.421223	1303.148315
0.000000	0.421461	1324.609131
0.000000	0.421698	1341.990723
0.000000	0.421935	1356.639771
0.000000	0.422172	1369.198486
0.000000	0.422409	1381.072510
0.000000	0.422646	1392.166138
0.000000	0.422884	1402.353882
0.000000	0.423121	1411.000732
0.000000	0.423358	1418.450806
0.000000	0.423595	1424.628906
0.000000	0.423832	1430.135986
0.000000	0.424069	1435.170898
0.000000	0.424307	1440.835815
0.000000	0.424544	1446.927368
0.000000	0.424781	1453.446899
0.000000	0.425018	1460.490601
0.000000	0.425255	1468.611938
0.000000	0.425492	1477.592041
0.000000	0.425730	1486.887695
0.000000	0.425967	1496.126465
0.000000	0.426204	1506.102295
0.000000	0.426441	1516.468018
0.000000	0.426678	1527.133423
0.000000	0.426916	1536.591797
0.000000	0.427153	1544.873413
0.000000	0.427390	1551.483154
0.000000	0.427627	1557.375610
0.000000	0.427864	1562.822754
0.000000	0.428101	1567.861816
0.000000	0.428339	1573.026367
0.000000	0.428576	1578.735962
0.000000	0.428813	1585.846436
0.000000	0.429050	1595.332397
0.000000	0.429287	1606.953857
0.000000	0.429524	1620.962646
0.000000	0.429762	1636.244263
0.000000	0.429999	1649.786499
0.000000	0.430236	1661.612915
0.000000	0.430473	1673.389282
0.000000	0.430710	1684.053589
0.000000	0.430948	1688.066284
0.000000	0.431185	1687.761719
0.000000	0.431422	1684.648560
0.000000	0.431659	1678.917114
0.000000	0.431896	1671.647095
0.000000	0.432133	1664.260254
0.000000	0.432371	1660.812256
0.000000	0.432608	1658.702759
0.000000	0.432845	1656.441040
0.000000	0.433082	1654.099609
0.000000	0.433319	1651.515259
0.000000	0.433556	1649.066162
0.000000	0.433794	1647.114868
0.000000	0.434031	1646.368042
0.000000	0.434268	1647.970337
0.000000	0.434505	1650.870728
0.000000	0.434742	1655.480347
0.000000	0.434979	1662.587158
0.000000	0.435217	1671.810547
0.000000	0.435454	1682.010010
0.000000	0.435691	1691.205322
0.000000	0.435928	1698.894531
0.000000	0.436165	1703.442261
0.000000	0.436403	1706.056519
0.000000	0.436640	1708.350952
0.000000	0.436877	1710.544312
0.000000	0.437114	1712.788696
0.000000	0.437351	1715.004150
0.000000	0.437588	1717.567871
0.000000	0.437826	1720.557739
0.000000	0.438063	1723.583862
0.000000	0.438300	1726.139038
0.000000	0.438537	1728.359253
0.000000	0.438774	1728.998413
0.000000	0.439011	1728.363281
0.000000	0.439249	1726.711304
0.000000	0.439486	1723.516602
0.000000	0.439723	1719.175171
0.000000	0.439960	1713.832886
0.000000	0.440197	1709.070923
0.000000	0.440435	1703.638062
0.000000	0.440672	1698.107422
0.000000	0.440909	1693.137329
0.000000	0.441146	1689.308228
0.000000	0.441383	1686.705933
0.000000	0.441620	1684.875732
0.000000	0.441858	1684.637817
0.000000	0.442095	1685.305908
0.000000	0.442332	1687.429077
0.000000	0.442569	1689.907715
0.000000	0.442806	1692.753540
0.000000	0.443043	1695.199463
0.000000	0.443281	1698.235229
0.000000	0.443518	1701.102661
0.000000	0.443755	1703.420166
0.000000	0.443992	1704.156616
0.000000	0.444229	1702.673218
0.000000	0.444467	1699.567871
0.000000	0.444704	1694.677246
0.000000	0.444941	1688.750854
0.000000	0.445178	1683.925781
0.000000	0.445415	1680.587524
0.000000	0.445652	1677.793945
0.000000	0.445890	1675.780640
0.000000	0.446127	1673.572144
0.000000	0.446364	1671.652222
0.000000	0.446601	1669.738281
0.000000	0.446838	1666.793579
0.000000	0.447075	1662.316772
0.000000	0.447313	1656.931152
0.000000	0.447550	1651.316528
0.000000	0.447787	1647.468872
0.000000	0.448024	1646.041504
0.000000	0.448261	1645.197266
0.000000	0.448498	1644.334106
0.000000	0.448736	1642.634766
0.000000	0.448973	1640.095459
0.000000	0.449210	1636.984985
0.000000	0.449447	1633.483521
0.000000	0.449684	1628.935547
0.000000	0.449922	1623.667358
0.000000	0.450159	1617.691284
0.000000	0.450396	1611.299316
0.000000	0.450633	1604.223755
0.000000	0.450870	1596.007080
0.000000	0.451107	1587.867310
0.000000	0.451345	1579.816162
0.000000	0.451582	1571.913696
0.000000	0.451819	1565.591064
0.000000	0.452056	1561.177490
0.000000	0.452293	1557.161621
0.000000	0.452531	1554.523071
0.000000	0.452768	1552.411621
0.000000	0.453005	1549.638550
0.000000	0.453242	1546.425659
0.000000	0.453479	1541.324951
0.000000	0.453716	1534.411011
0.000000	0.453954	1524.648193
0.000000	0.454191	1511.806763
0.000000	0.454428	1496.012329
0.000000	0.454665	1478.668823
0.000000	0.454902	1463.541138
0.000000	0.455139	1451.853271
0.000000	0.455377	1444.148193
0.000000	0.455614	1439.635132
0.000000	0.455851	1438.154053
0.000000	0.456088	1440.307861
0.000000	0.456325	1444.310425
0.000000	0.456562	1448.079224
0.000000	0.456800	1448.479004
0.000000	0.457037	1446.785522
0.000000	0.457274	1445.031250
0.000000	0.457511	1446.521729
0.000000	0.457748	1449.100586
0.000000	0.457986	1452.470459
0.000000	0.458223	1456.730225
0.000000	0.458460	1462.211548
0.000000	0.458697	1470.110596
0.000000	0.458934	1481.383301
0.000000	0.459171	1493.903564
0.000000	0.459409	1504.815674
0.000000	0.459646	1510.957397
0.000000	0.459883	1512.770752
0.000000	0.460120	1509.466064
0.000000	0.460357	1502.223389
0.000000	0.460594	1491.131958
0.000000	0.460832	1476.368164
0.000000	0.461069	1460.154419
0.000000	0.461306	1443.318848
0.000000	0.461543	1427.305786
0.000000	0.461780	1412.734253
0.000000	0.462018	1399.754517
0.000000	0.462255	1389.458618
0.000000	0.462492	1380.480591
0.000000	0.462729	1371.412720
0.000000	0.462966	1362.530396
0.000000	0.463203	1354.432129
0.000000	0.463441	1347.735474
0.000000	0.463678	1343.809814
0.000000	0.463915	1342.713501
0.000000	0.464152	1343.689941
0.000000	0.464389	1340.837036
0.000000	0.464626	1334.235962
0.000000	0.464864	1325.326294
0.000000	0.465101	1314.141968
0.000000	0.465338	1303.471313
0.000000	0.465575	1296.728271
0.000000	0.465812	1292.719238
0.000000	0.466049	1289.424805
0.000000	0.466287	1286.787354
0.000000	0.466524	1285.656982
0.000000	0.466761	1285.745605
0.000000	0.466998	1288.734863
0.000000	0.467235	1295.106201
0.000000	0.467473	1303.995728
0.000000	0.467710	1315.443726
0.000000	0.467947	1328.350708
0.000000	0.468184	1343.006592
0.000000	0.468421	1357.734619
0.000000	0.468658	1372.640625
0.000000	0.468896	1386.313599
0.000000	0.469133	1398.503418
0.000000	0.469370	1408.271851
0.000000	0.469607	1416.693604
0.000000	0.469844	1423.147095
0.000000	0.470081	1428.790527
0.000000	0.470319	1431.014282
0.000000	0.470556	1430.077393
0.000000	0.470793	1430.236816
0.000000	0.471030	1431.529541
0.000000	0.471267	1431.783325
0.000000	0.471505	1430.766602
0.000000	0.471742	1429.739624
0.000000	0.471979	1428.557983
0.000000	0.472216	1427.066284
0.000000	0.472453	1425.117065
0.000000	0.472690	1423.303345
0.000000	0.472928	1421.959595
0.000000	0.473165	1420.953491
0.000000	0.473402	1420.099243
0.000000	0.473639	1419.248901
0.000000	0.473876	1417.560547
0.000000	0.474113	1409.997925
0.000000	0.474351	1399.019531
0.000000	0.474588	1386.832642
0.000000	0.474825	1374.507080
0.000000	0.475062	1356.174927
0.000000	0.475299	1335.237427
0.000000	0.475536	1315.210083
0.000000	0.475774	1300.869385
0.000000	0.476011	1298.278687
0.000000	0.476248	1311.022583
0.000000	0.476485	1333.258911
0.000000	0.476722	1357.956177
0.000000	0.476960	1383.808105
0.000000	0.477197	1408.383057
0.000000	0.477434	1427.582886
0.000000	0.477671	1444.010620
0.000000	0.477908	1459.647217
0.000000	0.478145	1474.984741
0.000000	0.478383	1489.335693
0.000000	0.478620	1497.662354
0.000000	0.478857	1498.027954
0.000000	0.479094	1494.216064
0.000000	0.479331	1487.612549
0.000000	0.479568	1479.741943
0.000000	0.479806	1472.611328
0.000000	0.480043	1468.534790
0.000000	0.480280	1467.260864
0.000000	0.480517	1466.169678
0.000000	0.480754	1465.424072
0.000000	0.480992	1464.142090
0.000000	0.481229	1463.181274
0.000000	0.481466	1463.827515
0.000000	0.481703	1465.266724
0.000000	0.481940	1466.439087
0.000000	0.482177	1465.024170
0.000000	0.482415	1460.607056
0.000000	0.482652	1453.299805
0.000000	0.482889	1443.684814
0.000000	0.483126	1433.314453
0.000000	0.483363	1422.977783
0.000000	0.483600	1410.779541
0.000000	0.483838	1398.678833
0.000000	0.484075	1389.082642
0.000000	0.484312	1380.826782
0.000000	0.484549	1374.768677
0.000000	0.484786	1370.242310
0.000000	0.485024	1367.933228
0.000000	0.485261	1368.668457
0.000000	0.485498	1374.264648
0.000000	0.485735	1383.716675
0.000000	0.485972	1396.654541
0.000000	0.486209	1411.797119
0.000000	0.486447	1424.082886
0.000000	0.486684	1432.012451
0.000000	0.486921	1437.186890
0.000000	0.487158	1440.158691
0.000000	0.487395	1440.807129
0.000000	0.487632	1440.491821
0.000000	0.487870	1437.807861
0.000000	0.488107	1432.788452
0.000000	0.488344	1426.051880
0.000000	0.488581	1418.672241
0.000000	0.488818	1410.869385
0.000000	0.489056	1404.042358
0.000000	0.489293	1401.015991
0.000000	0.489530	1400.283691
0.000000	0.489767	1397.314941
0.000000	0.490004	1389.651245
0.000000	0.490241	1377.839478
0.000000	0.490479	1363.752441
0.000000	0.490716	1348.768311
0.000000	0.490953	1336.918701
0.000000	0.491190	1327.910767
0.000000	0.491427	1320.931396
0.000000	0.491664	1316.549805
0.000000	0.491902	1315.992920
0.000000	0.492139	1318.172974
0.000000	0.492376	1320.747192
0.000000	0.492613	1320.760254
0.000000	0.492850	1320.959595
0.000000	0.493087	1322.095947
0.000000	0.493325	1324.559692
0.000000	0.493562	1331.239380
0.000000	0.493799	1339.573486
0.000000	0.494036	1346.734863
0.000000	0.494273	1355.532104
0.000000	0.494511	1368.821899
0.000000	0.494748	1383.512939
0.000000	0.494985	1399.185303
0.000000	0.495222	1417.973389
0.000000	0.495459	1438.570068
0.000000	0.495696	1457.070923
0.000000	0.495934	1468.952148
0.000000	0.496171	1474.858154
0.000000	0.496408	1477.706299
0.000000	0.496645	1478.903564
0.000000	0.496882	1477.835938
0.000000	0.497119	1473.607178
0.000000	0.497357	1462.138794
0.000000	0.497594	1443.352051
0.000000	0.497831	1418.687378
0.000000	0.498068	1389.992676
0.000000	0.498305	1362.218872
0.000000	0.498543	1340.263672
0.000000	0.498780	1328.859497
0.000000	0.499017	1320.328247
0.000000	0.499254	1314.598022
0.000000	0.499491	1310.842285
0.000000	0.499728	1309.452881
0.000000	0.499966	1309.800049
0.000000	0.500203	1311.315674
0.000000	0.500440	1313.059570
0.000000	0.500677	1314.257690
0.000000	0.500914	1314.623413
0.000000	0.501151	1314.188477
0.000000	0.501389	1312.009521
0.000000	0.501626	1308.634033
0.000000	0.501863	1304.230713
0.000000	0.502100	1300.005371
0.000000	0.502337	1297.421631
0.000000	0.502574	1295.265381
0.000000	0.502812	1294.973755
0.000000	0.503049	1295.680420
0.000000	0.503286	1297.769043
0.000000	0.503523	1299.807495
0.000000	0.503760	1299.091309
0.000000	0.503998	1296.820679
0.000000	0.504235	1293.815674
0.000000	0.504472	1292.006226
0.000000	0.504709	1295.302856
0.000000	0.504946	1300.526123
0.000000	0.505183	1307.369629
0.000000	0.505421	1315.583618
0.000000	0.505658	1325.138184
0.000000	0.505895	1336.014648
0.000000	0.506132	1348.207275
0.000000	0.506369	1363.285889
0.000000	0.506606	1381.062500
0.000000	0.506844	1400.166626
0.000000	0.507081	1419.100708
0.000000	0.507318	1438.698608
0.000000	0.507555	1457.395264
0.000000	0.507792	1475.246582
0.000000	0.508030	1489.371094
0.000000	0.508267	1497.250610
0.000000	0.508504	1498.442871
0.000000	0.508741	1493.253052
0.000000	0.508978	1481.535767
0.000000	0.509215	1463.530884
0.000000	0.509453	1440.343384
0.000000	0.509690	1415.074341
0.000000	0.509927	1391.018677
0.000000	0.510164	1372.479736
0.000000	0.510401	1359.348877
0.000000	0.510638	1351.640259
0.000000	0.510876	1347.176880
0.000000	0.511113	1346.237915
0.000000	0.511350	1349.529297
0.000000	0.511587	1355.976196
0.000000	0.511824	1364.981689
0.000000	0.512061	1375.976563
0.000000	0.512299	1387.918823
0.000000	0.512536	1401.837158
0.000000	0.512773	1415.148560
0.000000	0.513010	1425.639038
0.000000	0.513247	1430.739990
0.000000	0.513485	1432.032104
0.000000	0.513722	1430.623291
0.000000	0.513959	1427.220947
0.000000	0.514196	1422.691162
0.000000	0.514433	1418.598389
0.000000	0.514670	1417.927856
0.000000	0.514908	1422.078735
0.000000	0.515145	1429.604492
0.000000	0.515382	1439.851929
0.000000	0.515619	1451.475952
0.000000	0.515856	1463.501221
0.000000	0.516093	1474.273071
0.000000	0.516331	1485.398071
0.000000	0.516568	1498.291626
0.000000	0.516805	1509.148682
0.000000	0.517042	1521.169189
0.000000	0.517279	1536.798584
0.000000	0.517517	1556.586182
0.000000	0.517754	1584.028687
0.000000	0.517991	1615.710083
0.000000	0.518228	1645.618286
0.000000	0.518465	1668.350830
0.000000	0.518702	1683.065918
0.000000	0.518940	1689.992310
0.000000	0.519177	1688.096802
0.000000	0.519414	1678.613892
0.000000	0.519651	1663.948853
0.000000	0.519888	1647.183105
0.000000	0.520125	1631.419800
0.000000	0.520363	1622.107056
0.000000	0.520600	1614.296875
0.000000	0.520837	1605.554688
0.000000	0.521074	1595.615723
0.000000	0.521311	1584.790161
0.000000	0.521549	1573.553833
0.000000	0.521786	1562.080078
0.000000	0.522023	1550.835571
0.000000	0.522260	1539.478394
0.000000	0.522497	1530.002441
0.000000	0.522734	1522.400146
0.000000	0.522972	1514.582764
0.000000	0.523209	1504.263184
0.000000	0.523446	1495.436157
0.000000	0.523683	1491.393799
0.000000	0.523920	1492.166504
0.000000	0.524157	1496.188354
0.000000	0.524395	1502.239746
0.000000	0.524632	1506.793091
0.000000	0.524869	1509.153687
0.000000	0.525106	1511.125610
0.000000	0.525343	1514.620605
0.000000	0.525580	1520.304810
0.000000	0.525818	1525.031738
0.000000	0.526055	1529.117432
0.000000	0.526292	1533.869873
0.000000	0.526529	1540.328857
0.000000	0.526766	1547.208984
0.000000	0.527004	1554.823608
0.000000	0.527241	1562.939697
0.000000	0.527478	1571.919434
0.000000	0.527715	1580.605469
0.000000	0.527952	1588.325439
0.000000	0.528189	1596.417969
0.000000	0.528427	1600.152222
0.000000	0.528664	1598.596313
0.000000	0.528901	1593.811401
0.000000	0.529138	1585.499634
0.000000	0.529375	1574.308350
0.000000	0.529612	1563.048584
0.000000	0.529850	1553.780396
0.000000	0.530087	1547.915161
0.000000	0.530324	1542.502075
0.000000	0.530561	1537.333130
0.000000	0.530798	1532.504028
0.000000	0.531035	1527.889404
0.000000	0.531273	1523.464355
0.000000	0.531510	1520.004028
0.000000	0.531747	1517.558350
0.000000	0.531984	1518.575806
0.000000	0.532221	1523.953491
0.000000	0.532459	1534.962402
0.000000	0.532696	1550.856689
0.000000	0.532933	1569.368408
0.000000	0.533170	1591.004395
0.000000	0.533407	1615.572388
0.000000	0.533644	1635.332153
0.000000	0.533882	1646.465210
0.000000	0.534119	1649.418213
0.000000	0.534356	1645.341675
0.000000	0.534593	1635.523315
0.000000	0.534830	1621.697021
0.000000	0.535067	1605.873291
0.000000	0.535305	1592.917114
0.000000	0.535542	1588.100464
0.000000	0.535779	1595.759888
0.000000	0.536016	1614.608887
0.000000	0.536253	1635.379150
0.000000	0.536491	1651.938599
0.000000	0.536728	1664.709351
0.000000	0.536965	1675.385986
0.000000	0.537202	1688.015381
0.000000	0.537439	1703.510254
0.000000	0.537676	1722.444580
0.000000	0.537914	1746.465698
0.000000	0.538151	1774.330688
0.000000	0.538388	1793.169067
0.000000	0.538625	1802.130737
0.000000	0.538862	1802.246582
0.000000	0.539099	1795.797607
0.000000	0.539337	1784.150879
0.000000	0.539574	1768.216553
0.000000	0.539811	1751.297363
0.000000	0.540048	1737.625244
0.000000	0.540285	1731.109009
0.000000	0.540523	1725.121582
0.000000	0.540760	1715.015015
0.000000	0.540997	1700.838013
0.000000	0.541234	1683.455566
0.000000	0.541471	1664.541260
0.000000	0.541708	1647.734375
0.000000	0.541946	1637.659668
0.000000	0.542183	1635.205688
0.000000	0.542420	1635.666138
0.000000	0.542657	1638.654907
0.000000	0.542894	1643.141602
0.000000	0.543131	1643.426270
0.000000	0.543369	1634.667847
0.000000	0.543606	1617.177368
0.000000	0.543843	1593.401367
0.000000	0.544080	1565.902344
0.000000	0.544317	1539.342285
0.000000	0.544555	1519.818481
0.000000	0.544792	1508.212402
0.000000	0.545029	1497.425903
0.000000	0.545266	1488.200195
0.000000	0.545503	1483.056519
0.000000	0.545740	1482.612915
0.000000	0.545978	1487.245483
0.000000	0.546215	1495.190552
0.000000	0.546452	1507.194702
0.000000	0.546689	1523.583374
0.000000	0.546926	1542.601929
0.000000	0.547163	1562.468628
0.000000	0.547401	1580.827271
0.000000	0.547638	1592.098877
0.000000	0.547875	1594.216064
0.000000	0.548112	1587.944092
0.000000	0.548349	1573.786743
0.000000	0.548586	1552.466187
0.000000	0.548824	1525.605957
0.000000	0.549061	1497.392700
0.000000	0.549298	1473.018433
0.000000	0.549535	1457.492798
0.000000	0.549772	1451.475464
0.000000	0.550010	1448.786499
0.000000	0.550247	1447.809814
0.000000	0.550484	1448.631836
0.000000	0.550721	1450.960449
0.000000	0.550958	1455.593872
0.000000	0.551195	1461.436401
0.000000	0.551433	1462.860107
0.000000	0.551670	1461.113159
0.000000	0.551907	1457.237915
0.000000	0.552144	1452.514282
0.000000	0.552381	1447.636353
0.000000	0.552619	1446.440186
0.000000	0.552856	1450.498535
0.000000	0.553093	1456.692993
0.000000	0.553330	1464.990723
0.000000	0.553567	1474.890625
0.000000	0.553804	1484.632813
0.000000	0.554042	1491.433960
0.000000	0.554279	1496.774780
0.000000	0.554516	1502.552979
0.000000	0.554753	1510.807007
0.000000	0.554990	1524.752808
0.000000	0.555227	1537.311890
0.000000	0.555465	1545.796631
0.000000	0.555702	1552.264648
0.000000	0.555939	1559.230103
0.000000	0.556176	1569.286011
0.000000	0.556413	1583.763672
0.000000	0.556650	1592.971558
0.000000	0.556888	1594.772095
0.000000	0.557125	1591.599731
0.000000	0.557362	1585.315430
0.000000	0.557599	1577.884399
0.000000	0.557836	1571.652588
0.000000	0.558074	1569.095825
0.000000	0.558311	1570.980835
0.000000	0.558548	1569.723145
0.000000	0.558785	1565.954712
0.000000	0.559022	1560.800171
0.000000	0.559259	1554.766846
0.000000	0.559497	1546.592285
0.000000	0.559734	1538.083862
0.000000	0.559971	1530.420166
0.000000	0.560208	1520.991455
0.000000	0.560445	1510.302124
0.000000	0.560682	1498.530518
0.000000	0.560920	1486.254395
0.000000	0.561157	1474.321045
0.000000	0.561394	1463.414917
0.000000	0.561631	1453.825439
0.000000	0.561868	1447.046143
0.000000	0.562105	1442.183594
0.000000	0.562343	1437.335571
0.000000	0.562580	1430.818726
0.000000	0.562817	1422.372070
0.000000	0.563054	1413.361450
0.000000	0.563291	1404.664307
0.000000	0.563529	1397.197388
0.000000	0.563766	1393.149902
0.000000	0.564003	1393.746338
0.000000	0.564240	1397.631104
0.000000	0.564477	1405.173218
0.000000	0.564714	1416.527588
0.000000	0.564952	1425.405640
0.000000	0.565189	1432.213989
0.000000	0.565426	1436.976440
0.000000	0.565663	1434.639160
0.000000	0.565900	1428.761963
0.000000	0.566137	1422.765503
0.000000	0.566375	1422.529541
0.000000	0.566612	1433.310547
0.000000	0.566849	1449.301880
0.000000	0.567086	1470.938721
0.000000	0.567323	1496.038086
0.000000	0.567560	1521.745850
0.000000	0.567798	1548.142212
0.000000	0.568035	1575.835815
0.000000	0.568272	1596.984009
0.000000	0.568509	1609.280273
0.000000	0.568746	1612.646606
0.000000	0.568984	1607.991577
0.000000	0.569221	1597.496582
0.000000	0.569458	1582.822144
0.000000	0.569695	1567.641479
0.000000	0.569932	1557.166992
0.000000	0.570169	1554.414429
0.000000	0.570407	1558.543823
0.000000	0.570644	1570.350830
0.000000	0.570881	1586.177246
0.000000	0.571118	1603.042480
0.000000	0.571355	1613.800781
0.000000	0.571593	1621.022827
0.000000	0.571830	1627.324707
0.000000	0.572067	1633.625244
0.000000	0.572304	1639.926880
0.000000	0.572541	1647.291992
0.000000	0.572778	1655.247314
0.000000	0.573016	1661.423584
0.000000	0.573253	1667.724243
0.000000	0.573490	1674.141724
0.000000	0.573727	1680.424438
0.000000	0.573964	1687.538208
0.000000	0.574201	1691.925171
0.000000	0.574439	1687.015381
0.000000	0.574676	1671.253174
0.000000	0.574913	1646.852539
0.000000	0.575150	1615.129761
0.000000	0.575387	1577.701904
0.000000	0.575624	1541.017700
0.000000	0.575862	1512.439941
0.000000	0.576099	1496.549805
0.000000	0.576336	1485.464722
0.000000	0.576573	1478.796509
0.000000	0.576810	1475.865479
0.000000	0.577048	1477.572021
0.000000	0.577285	1480.306274
0.000000	0.577522	1479.802612
0.000000	0.577759	1477.004761
0.000000	0.577996	1474.415771
0.000000	0.578233	1472.029663
0.000000	0.578471	1470.414429
0.000000	0.578708	1471.595093
0.000000	0.578945	1476.335449
0.000000	0.579182	1483.410767
0.000000	0.579419	1491.695190
0.000000	0.579656	1499.156982
0.000000	0.579894	1503.237427
0.000000	0.580131	1505.090332
0.000000	0.580368	1504.826538
0.000000	0.580605	1503.059082
0.000000	0.580842	1500.279297
0.000000	0.581080	1497.128296
0.000000	0.581317	1495.491333
0.000000	0.581554	1497.630859
0.000000	0.581791	1499.927124
0.000000	0.582028	1498.489502
0.000000	0.582265	1494.362793
0.000000	0.582503	1488.888306
0.000000	0.582740	1482.149048
0.000000	0.582977	1475.043091
0.000000	0.583214	1468.969482
0.000000	0.583451	1464.540527
0.000000	0.583688	1463.592773
0.000000	0.583926	1469.835327
0.000000	0.584163	1483.544922
0.000000	0.584400	1501.188965
0.000000	0.584637	1519.888794
0.000000	0.584874	1535.290039
0.000000	0.585111	1545.663330
0.000000	0.585349	1550.384399
0.000000	0.585586	1551.735840
0.000000	0.585823	1551.097412
0.000000	0.586060	1549.286255
0.000000	0.586297	1547.528320
0.000000	0.586535	1546.365356
0.000000	0.586772	1548.041138
0.000000	0.587009	1552.341797
0.000000	0.587246	1556.106445
0.000000	0.587483	1560.720459
0.000000	0.587720	1565.819824
0.000000	0.587958	1570.433472
0.000000	0.588195	1568.122314
0.000000	0.588432	1559.158569
0.000000	0.588669	1546.363647
0.000000	0.588906	1529.344971
0.000000	0.589143	1509.453125
0.000000	0.589381	1491.821899
0.000000	0.589618	1481.140137
0.000000	0.589855	1477.081055
0.000000	0.590092	1473.999512
0.000000	0.590329	1471.403931
0.000000	0.590567	1470.898804
0.000000	0.590804	1473.470703
0.000000	0.591041	1481.092773
0.000000	0.591278	1496.502197
0.000000	0.591515	1517.904785
0.000000	0.591752	1544.361328
0.000000	0.591990	1573.795654
0.000000	0.592227	1606.401733
0.000000	0.592464	1641.628784
0.000000	0.592701	1680.118042
0.000000	0.592938	1719.752808
0.000000	0.593175	1757.922363
0.000000	0.593413	1787.971924
0.000000	0.593650	1809.746094
0.000000	0.593887	1824.297241
0.000000	0.594124	1834.434570
0.000000	0.594361	1841.604614
0.000000	0.594599	1846.151123
0.000000	0.594836	1851.299316
0.000000	0.595073	1859.768066
0.000000	0.595310	1863.379761
0.000000	0.595547	1865.724976
0.000000	0.595784	1870.185181
0.000000	0.596022	1878.628784
0.000000	0.596259	1883.030151
0.000000	0.596496	1880.943359
0.000000	0.596733	1872.804443
0.000000	0.596970	1860.310913
0.000000	0.597207	1844.210327
0.000000	0.597445	1825.840088
0.000000	0.597682	1809.022583
0.000000	0.597919	1798.680786
0.000000	0.598156	1795.493896
0.000000	0.598393	1795.515137
0.000000	0.598630	1799.860229
0.000000	0.598868	1809.237061
0.000000	0.599105	1822.634399
0.000000	0.599342	1839.316650
0.000000	0.599579	1857.494751
0.000000	0.599816	1878.312500
0.000000	0.600054	1900.388916
0.000000	0.600291	1921.022705
0.000000	0.600528	1938.234985
0.000000	0.600765	1947.234131
0.000000	0.601002	1948.074707
0.000000	0.601239	1942.899536
0.000000	0.601477	1932.229492
0.000000	0.601714	1915.609375
0.000000	0.601951	1895.135132
0.000000	0.602188	1873.762451
0.000000	0.602425	1853.655396
0.000000	0.602662	1836.544434
0.000000	0.602900	1820.872192
0.000000	0.603137	1806.667603
0.000000	0.603374	1794.803711
0.000000	0.603611	1785.412109
0.000000	0.603848	1777.828613
0.000000	0.604086	1772.416870
0.000000	0.604323	1767.938477
0.000000	0.604560	1763.974976
0.000000	0.604797	1760.658203
0.000000	0.605034	1757.371948
0.000000	0.605271	1753.734741
0.000000	0.605509	1749.289307
0.000000	0.605746	1744.012939
0.000000	0.605983	1738.936890
0.000000	0.606220	1734.651978
0.000000	0.606457	1730.604980
0.000000	0.606694	1726.151855
0.000000	0.606932	1720.241577
0.000000	0.607169	1712.940308
0.000000	0.607406	1705.267944
0.000000	0.607643	1697.609863
0.000000	0.607880	1689.648438
0.000000	0.608117	1681.801270
0.000000	0.608355	1673.295288
0.000000	0.608592	1664.578491
0.000000	0.608829	1656.641724
0.000000	0.609066	1649.536255
0.000000	0.609303	1643.067749
0.000000	0.609541	1636.229248
0.000000	0.609778	1629.206177
0.000000	0.610015	1625.047119
0.000000	0.610252	1622.815552
0.000000	0.610489	1622.847900
0.000000	0.610726	1626.426392
0.000000	0.610964	1633.672241
0.000000	0.611201	1645.182251
0.000000	0.611438	1657.914063
0.000000	0.611675	1669.554077
0.000000	0.611912	1682.434814
0.000000	0.612149	1699.143555
0.000000	0.612387	1721.567993
0.000000	0.612624	1749.766724
0.000000	0.612861	1771.437866
0.000000	0.613098	1783.957642
0.000000	0.613335	1788.746582
0.000000	0.613573	1788.035522
0.000000	0.613810	1784.599609
0.000000	0.614047	1783.079834
0.000000	0.614284	1788.847290
0.000000	0.614521	1803.250122
0.000000	0.614758	1814.025757
0.000000	0.614996	1811.337524
0.000000	0.615233	1798.038940
0.000000	0.615470	1776.258179
0.000000	0.615707	1746.845093
0.000000	0.615944	1712.294678
0.000000	0.616181	1678.994385
0.000000	0.616419	1651.908569
0.000000	0.616656	1637.231689
0.000000	0.616893	1630.191284
0.000000	0.617130	1625.905762
0.000000	0.617367	1624.825317
0.000000	0.617604	1627.466309
0.000000	0.617842	1632.188599
0.000000	0.618079	1637.107056
0.000000	0.618316	1642.014038
0.000000	0.618553	1645.928345
0.000000	0.618790	1647.483154
0.000000	0.619028	1644.318237
0.000000	0.619265	1636.194702
0.000000	0.619502	1623.685181
0.000000	0.619739	1605.847656
0.000000	0.619976	1585.955566
0.000000	0.620213	1567.263428
0.000000	0.620451	1553.557373
0.000000	0.620688	1546.794922
0.000000	0.620925	1541.965698
0.000000	0.621162	1538.830811
0.000000	0.621399	1539.020020
0.000000	0.621636	1543.138916
0.000000	0.621874	1553.190918
0.000000	0.622111	1567.351807
0.000000	0.622348	1586.324951
0.000000	0.622585	1609.704102
0.000000	0.622822	1634.618530
0.000000	0.623060	1657.778564
0.000000	0.623297	1678.448364
0.000000	0.623534	1694.893066
0.000000	0.623771	1704.834473
0.000000	0.624008	1707.838135
0.000000	0.624245	1703.619507
0.000000	0.624483	1693.644653
0.000000	0.624720	1677.713501
0.000000	0.624957	1657.447021
0.000000	0.625194	1636.398926
0.000000	0.625431	1619.361084
0.000000	0.625668	1608.827271
0.000000	0.625906	1602.139893
0.000000	0.626143	1596.039551
0.000000	0.626380	1590.986572
0.000000	0.626617	1587.484497
0.000000	0.626854	1584.848145
0.000000	0.627092	1581.818359
0.000000	0.627329	1576.303223
0.000000	0.627566	1567.842407
0.000000	0.627803	1558.645386
0.000000	0.628040	1548.290894
0.000000	0.628277	1537.258057
0.000000	0.628515	1526.735840
0.000000	0.628752	1516.298462
0.000000	0.628989	1508.727661
0.000000	0.629226	1502.523804
0.000000	0.629463	1500.542725
0.000000	0.629700	1503.449585
0.000000	0.629938	1511.158813
0.000000	0.630175	1525.236938
0.000000	0.630412	1545.549072
0.000000	0.630649	1573.763306
0.000000	0.630886	1610.788818
0.000000	0.631123	1656.386841
0.000000	0.631361	1708.168945
0.000000	0.631598	1753.995728
0.000000	0.631835	1789.286865
0.000000	0.632072	1812.645264
0.000000	0.632309	1823.322632
0.000000	0.632547	1822.136353
0.000000	0.632784	1809.395752
0.000000	0.633021	1787.644775
0.000000	0.633258	1761.393433
0.000000	0.633495	1735.110352
0.000000	0.633732	1714.654785
0.000000	0.633970	1705.672485
0.000000	0.634207	1697.756836
0.000000	0.634444	1689.223755
0.000000	0.634681	1680.732910
0.000000	0.634918	1672.819092
0.000000	0.635155	1664.569092
0.000000	0.635393	1656.640381
0.000000	0.635630	1651.767090
0.000000	0.635867	1649.308105
0.000000	0.636104	1648.242554
0.000000	0.636341	1645.843140
0.000000	0.636579	1638.256958
0.000000	0.636816	1628.739136
0.000000	0.637053	1620.892212
0.000000	0.637290	1618.536011
0.000000	0.637527	1622.825562
0.000000	0.637764	1631.901367
0.000000	0.638002	1645.830688
0.000000	0.638239	1664.305176
0.000000	0.638476	1686.403198
0.000000	0.638713	1711.018188
0.000000	0.638950	1736.654663
0.000000	0.639187	1760.340332
0.000000	0.639425	1775.165283
0.000000	0.639662	1783.517212
0.000000	0.639899	1787.847656
0.000000	0.640136	1789.030273
0.000000	0.640373	1788.460083
0.000000	0.640611	1789.398804
0.000000	0.640848	1787.593384
0.000000	0.641085	1781.304199
0.000000	0.641322	1773.675781
0.000000	0.641559	1767.235962
0.000000	0.641796	1761.122314
0.000000	0.642034	1754.470215
0.000000	0.642271	1747.491333
0.000000	0.642508	1740.114990
0.000000	0.642745	1732.865601
0.000000	0.642982	1728.103638
0.000000	0.643219	1725.490723
0.000000	0.643457	1724.880981
0.000000	0.643694	1726.958130
0.000000	0.643931	1731.782471
0.000000	0.644168	1739.240723
0.000000	0.644405	1750.038208
0.000000	0.644642	1765.252930
0.000000	0.644880	1783.639648
0.000000	0.645117	1800.825317
0.000000	0.645354	1820.875000
0.000000	0.645591	1846.262939
0.000000	0.645828	1878.694946
0.000000	0.646066	1914.650879
0.000000	0.646303	1945.313477
0.000000	0.646540	1965.816650
0.000000	0.646777	1976.181030
0.000000	0.647014	1978.191650
0.000000	0.647251	1975.488159
0.000000	0.647489	1972.241699
0.000000	0.647726	1975.249878
0.000000	0.647963	1991.055664
0.000000	0.648200	2024.418091
0.000000	0.648437	2063.882080
0.000000	0.648674	2102.167969
0.000000	0.648912	2133.695313
0.000000	0.649149	2154.247559
0.000000	0.649386	2162.281006
0.000000	0.649623	2157.358887
0.000000	0.649860	2140.234619
0.000000	0.650097	2112.237061
0.000000	0.650335	2075.137451
0.000000	0.650572	2032.359375
0.000000	0.650809	1988.572632
0.000000	0.651046	1950.399902
0.000000	0.651283	1927.099609
0.000000	0.651521	1910.689697
0.000000	0.651758	1897.314819
0.000000	0.651995	1889.238281
0.000000	0.652232	1884.141846
0.000000	0.652469	1880.362305
0.000000	0.652706	1875.744629
0.000000	0.652944	1870.105347
0.000000	0.653181	1861.761719
0.000000	0.653418	1850.408691
0.000000	0.653655	1835.128540
0.000000	0.653892	1815.864502
0.000000	0.654130	1792.738281
0.000000	0.654367	1767.587524
0.000000	0.654604	1745.423218
0.000000	0.654841	1727.782227
0.000000	0.655078	1717.399902
0.000000	0.655315	1711.761597
0.000000	0.655553	1710.945435
0.000000	0.655790	1716.194824
0.000000	0.656027	1726.048706
0.000000	0.656264	1735.904785
0.000000	0.656501	1741.288940
0.000000	0.656738	1741.151001
0.000000	0.656976	1735.416382
0.000000	0.657213	1726.017578
0.000000	0.657450	1714.954590
0.000000	0.657687	1705.405640
0.000000	0.657924	1699.721802
0.000000	0.658162	1700.386841
0.000000	0.658399	1701.847290
0.000000	0.658636	1700.837769
0.000000	0.658873	1697.441895
0.000000	0.659110	1691.756348
0.000000	0.659347	1684.719482
0.000000	0.659585	1676.001831
0.000000	0.659822	1667.411011
0.000000	0.660059	1658.656128
0.000000	0.660296	1652.294067
0.000000	0.660533	1651.346436
0.000000	0.660770	1656.240845
0.000000	0.661008	1662.990723
0.000000	0.661245	1670.131958
0.000000	0.661482	1678.045166
0.000000	0.661719	1687.235962
0.000000	0.661956	1697.447388
0.000000	0.662193	1708.700562
0.000000	0.662431	1720.434448
0.000000	0.662668	1731.489502
0.000000	0.662905	1741.369995
0.000000	0.663142	1749.854980
0.000000	0.663379	1757.191406
0.000000	0.663617	1762.441284
0.000000	0.663854	1766.050049
0.000000	0.664091	1767.586304
0.000000	0.664328	1771.272949
0.000000	0.664565	1779.383179
0.000000	0.664802	1787.444580
0.000000	0.665040	1793.289185
0.000000	0.665277	1799.022949
0.000000	0.665514	1806.480347
0.000000	0.665751	1816.258789
0.000000	0.665988	1828.551514
0.000000	0.666225	1843.625122
0.000000	0.666463	1862.731812
0.000000	0.666700	1886.649658
0.000000	0.666937	1915.263916
0.000000	0.667174	1943.370117
0.000000	0.667411	1961.544800
0.000000	0.667648	1968.669434
0.000000	0.667886	1964.434448
0.000000	0.668123	1950.094360
0.000000	0.668360	1925.546387
0.000000	0.668597	1890.820313
0.000000	0.668834	1847.720093
0.000000	0.669072	1803.274414
0.000000	0.669309	1764.024780
0.000000	0.669546	1738.410767
0.000000	0.669783	1726.301147
0.000000	0.670020	1719.124146
0.000000	0.670257	1717.985352
0.000000	0.670495	1724.709473
0.000000	0.670732	1739.398682
0.000000	0.670969	1759.849731
0.000000	0.671206	1787.345703
0.000000	0.671443	1821.541626
0.000000	0.671681	1863.829346
0.000000	0.671918	1911.316162
0.000000	0.672155	1957.222656
0.000000	0.672392	1996.300903
0.000000	0.672629	2027.417969
0.000000	0.672866	2047.796143
0.000000	0.673104	2056.519775
0.000000	0.673341	2054.625244
0.000000	0.673578	2044.061890
0.000000	0.673815	2026.102905
0.000000	0.674052	2002.048462
0.000000	0.674289	1977.778931
0.000000	0.674527	1959.591553
0.000000	0.674764	1947.933838
0.000000	0.675001	1934.760986
0.000000	0.675238	1919.795288
0.000000	0.675475	1903.500366
0.000000	0.675712	1887.309814
0.000000	0.675950	1872.560425
0.000000	0.676187	1859.208862
0.000000	0.676424	1848.065918
0.000000	0.676661	1839.079712
0.000000	0.676898	1831.856201
0.000000	0.677136	1825.728882
0.000000	0.677373	1821.663940
0.000000	0.677610	1819.684204
0.000000	0.677847	1818.914917
0.000000	0.678084	1816.796753
0.000000	0.678321	1809.040161
0.000000	0.678559	1798.358032
0.000000	0.678796	1786.328003
0.000000	0.679033	1773.486816
0.000000	0.679270	1766.489624
0.000000	0.679507	1766.146240
0.000000	0.679744	1768.562500
0.000000	0.679982	1774.599609
0.000000	0.680219	1787.099365
0.000000	0.680456	1803.801514
0.000000	0.680693	1818.856812
0.000000	0.680930	1829.733521
0.000000	0.681167	1837.293457
0.000000	0.681405	1841.722168
0.000000	0.681642	1842.978760
0.000000	0.681879	1840.452393
0.000000	0.682116	1833.509766
0.000000	0.682353	1822.334351
0.000000	0.682591	1807.534790
0.000000	0.682828	1790.639282
0.000000	0.683065	1776.224121
0.000000	0.683302	1766.532593
0.000000	0.683539	1757.617065
0.000000	0.683776	1750.663330
0.000000	0.684014	1747.164917
0.000000	0.684251	1748.268677
0.000000	0.684488	1754.359619
0.000000	0.684725	1762.369629
0.000000	0.684962	1774.329102
0.000000	0.685199	1792.087402
0.000000	0.685437	1816.760864
0.000000	0.685674	1848.543091
0.000000	0.685911	1886.198486
0.000000	0.686148	1928.808228
0.000000	0.686385	1971.744751
0.000000	0.686623	2016.104736
0.000000	0.686860	2061.770508
0.000000	0.687097	2107.773682
0.000000	0.687334	2151.248047
0.000000	0.687571	2181.712402
0.000000	0.687808	2198.386963
0.000000	0.688046	2201.608643
0.000000	0.688283	2192.328369
0.000000	0.688520	2173.404785
0.000000	0.688757	2148.435547
0.000000	0.688994	2121.834473
0.000000	0.689231	2101.504395
0.000000	0.689469	2083.109375
0.000000	0.689706	2061.506592
0.000000	0.689943	2037.922119
0.000000	0.690180	2016.905762
0.000000	0.690417	2002.572754
0.000000	0.690655	1990.612061
0.000000	0.690892	1979.134399
0.000000	0.691129	1968.396118
0.000000	0.691366	1958.278198
0.000000	0.691603	1950.606323
0.000000	0.691840	1943.329468
0.000000	0.692078	1936.268311
0.000000	0.692315	1929.189453
0.000000	0.692552	1924.234131
0.000000	0.692789	1920.290771
0.000000	0.693026	1916.708496
0.000000	0.693263	1914.188599
0.000000	0.693501	1911.997192
0.000000	0.693738	1909.379272
0.000000	0.693975	1905.026855
0.000000	0.694212	1898.510742
0.000000	0.694449	1890.282837
0.000000	0.694687	1880.627319
0.000000	0.694924	1870.606445
0.000000	0.695161	1861.911865
0.000000	0.695398	1853.622437
0.000000	0.695635	1844.785400
0.000000	0.695872	1836.195068
0.000000	0.696110	1829.353882
0.000000	0.696347	1823.955444
0.000000	0.696584	1821.402588
0.000000	0.696821	1820.766479
0.000000	0.697058	1818.052124
0.000000	0.697295	1816.718994
0.000000	0.697533	1819.172607
0.000000	0.697770	1818.432495
0.000000	0.698007	1814.438110
0.000000	0.698244	1808.317261
0.000000	0.698481	1801.243896
0.000000	0.698718	1795.561646
0.000000	0.698956	1793.977051
0.000000	0.699193	1798.973877
0.000000	0.699430	1812.083374
0.000000	0.699667	1826.663818
0.000000	0.699904	1837.653320
0.000000	0.700141	1845.947754
0.000000	0.700379	1849.393799
0.000000	0.700616	1849.238525
0.000000	0.700853	1844.872681
0.000000	0.701090	1833.872070
0.000000	0.701327	1817.674683
0.000000	0.701565	1796.995117
0.000000	0.701802	1772.876953
0.000000	0.702039	1750.732910
0.000000	0.702276	1735.727417
0.000000	0.702513	1731.250488
0.000000	0.702750	1730.160400
0.000000	0.702988	1731.472900
0.000000	0.703225	1732.717529
0.000000	0.703462	1734.338257
0.000000	0.703699	1734.819214
0.000000	0.703936	1734.502686
0.000000	0.704174	1733.545654
0.000000	0.704411	1732.166626
0.000000	0.704648	1730.885010
0.000000	0.704885	1729.763916
0.000000	0.705122	1730.178223
0.000000	0.705359	1731.843262
0.000000	0.705597	1734.374756
0.000000	0.705834	1737.605835
0.000000	0.706071	1742.153564
0.000000	0.706308	1748.532593
0.000000	0.706545	1753.725220
0.000000	0.706782	1755.769409
0.000000	0.707020	1753.166504
0.000000	0.707257	1748.625732
0.000000	0.707494	1743.735962
0.000000	0.707731	1740.610352
0.000000	0.707968	1743.144897
0.000000	0.708205	1757.759766
0.000000	0.708443	1782.833984
0.000000	0.708680	1820.094727
0.000000	0.708917	1870.068604
0.000000	0.709154	1932.209473
0.000000	0.709391	1996.419312
0.000000	0.709629	2056.424561
0.000000	0.709866	2110.421143
0.000000	0.710103	2155.252441
0.000000	0.710340	2187.877441
0.000000	0.710577	2205.180420
0.000000	0.710814	2205.096924
0.000000	0.711052	2187.366699
0.000000	0.711289	2153.057861
0.000000	0.711526	2105.644775
0.000000	0.711763	2050.865479
0.000000	0.712000	1997.270752
0.000000	0.712237	1956.110962
0.000000	0.712475	1939.669678
0.000000	0.712712	1940.832397
0.000000	0.712949	1947.188354
0.000000	0.713186	1957.762207
0.000000	0.713423	1966.492188
0.000000	0.713661	1968.174927
0.000000	0.713898	1964.387451
0.000000	0.714135	1957.441162
0.000000	0.714372	1947.795166
0.000000	0.714609	1935.823242
0.000000	0.714846	1923.727051
0.000000	0.715084	1914.713867
0.000000	0.715321	1911.452881
0.000000	0.715558	1908.477417
0.000000	0.715795	1901.452759
0.000000	0.716032	1888.779419
0.000000	0.716269	1872.742432
0.000000	0.716507	1854.688965
0.000000	0.716744	1838.289551
0.000000	0.716981	1825.637085
0.000000	0.717218	1813.805908
0.000000	0.717455	1804.457886
0.000000	0.717692	1796.368042
0.000000	0.717930	1790.181274
0.000000	0.718167	1786.874878
0.000000	0.718404	1786.067627
0.000000	0.718641	1788.679810
0.000000	0.718878	1793.977417
0.000000	0.719115	1799.507446
0.000000	0.719353	1801.696289
0.000000	0.719590	1800.496948
0.000000	0.719827	1796.670288
0.000000	0.720064	1790.499268
0.000000	0.720301	1783.087036
0.000000	0.720539	1777.033203
0.000000	0.720776	1773.739624
0.000000	0.721013	1771.600708
0.000000	0.721250	1770.028076
0.000000	0.721487	1768.693237
0.000000	0.721724	1768.898193
0.000000	0.721962	1769.570923
0.000000	0.722199	1770.351807
0.000000	0.722436	1771.559204
0.000000	0.722673	1772.043335
0.000000	0.722910	1771.509033
0.000000	0.723148	1770.985352
0.000000	0.723385	1770.424072
0.000000	0.723622	1769.979126
0.000000	0.723859	1770.250244
0.000000	0.724096	1771.031006
0.000000	0.724333	1773.790527
0.000000	0.724571	1777.618652
0.000000	0.724808	1782.986450
0.000000	0.725045	1788.248169
0.000000	0.725282	1792.654541
0.000000	0.725519	1796.602173
0.000000	0.725756	1798.799316
0.000000	0.725994	1798.733643
0.000000	0.726231	1797.179199
0.000000	0.726468	1794.074097
0.000000	0.726705	1790.539551
0.000000	0.726942	1788.114624
0.000000	0.727179	1788.249756
0.000000	0.727417	1789.946899
0.000000	0.727654	1792.550903
0.000000	0.727891	1795.573242
0.000000	0.728128	1798.155029
0.000000	0.728365	1799.145386
0.000000	0.728603	1798.297974
0.000000	0.728840	1796.608887
0.000000	0.729077	1795.596680
0.000000	0.729314	1796.498779
0.000000	0.729551	1797.149414
0.000000	0.729788	1796.584717
0.000000	0.730026	1796.344604
0.000000	0.730263	1796.785767
0.000000	0.730500	1799.403198
0.000000	0.730737	1807.732422
0.000000	0.730974	1820.004883
0.000000	0.731211	1835.349731
0.000000	0.731449	1853.328735
0.000000	0.731686	1873.941650
0.000000	0.731923	1896.056396
0.000000	0.732160	1921.790894
0.000000	0.732397	1949.839844
0.000000	0.732635	1980.800537
0.000000	0.732872	2018.687012
0.000000	0.733109	2065.488281
0.000000	0.733346	2122.038330
0.000000	0.733583	2186.540771
0.000000	0.733820	2246.265381
0.000000	0.734058	2295.166260
0.000000	0.734295	2332.170166
0.000000	0.734532	2356.902344
0.000000	0.734769	2369.040527
0.000000	0.735006	2370.629639
0.000000	0.735243	2361.823730
0.000000	0.735481	2340.442871
0.000000	0.735718	2307.345947
0.000000	0.735955	2263.720703
0.000000	0.736192	2208.261230
0.000000	0.736429	2147.134277
0.000000	0.736667	2087.882324
0.000000	0.736904	2038.727661
0.000000	0.737141	2005.781860
0.000000	0.737378	1969.329102
0.000000	0.737615	1931.674683
0.000000	0.737852	1894.759155
0.000000	0.738090	1865.338989
0.000000	0.738327	1850.633911
0.000000	0.738564	1850.288208
0.000000	0.738801	1855.928345
0.000000	0.739038	1865.011108
0.000000	0.739275	1869.990601
0.000000	0.739513	1867.538086
0.000000	0.739750	1859.229858
0.000000	0.739987	1844.865234
0.000000	0.740224	1824.429688
0.000000	0.740461	1799.498291
0.000000	0.740698	1773.439941
0.000000	0.740936	1749.491577
0.000000	0.741173	1731.368530
0.000000	0.741410	1714.666260
0.000000	0.741647	1700.354492
0.000000	0.741884	1686.323730
0.000000	0.742122	1672.970947
0.000000	0.742359	1660.335938
0.000000	0.742596	1649.071777
0.000000	0.742833	1640.079224
0.000000	0.743070	1632.144531
0.000000	0.743307	1625.659912
0.000000	0.743545	1620.160767
0.000000	0.743782	1614.930908
0.000000	0.744019	1610.036865
0.000000	0.744256	1606.026001
0.000000	0.744493	1604.407471
0.000000	0.744730	1604.184814
0.000000	0.744968	1605.500488
0.000000	0.745205	1609.289795
0.000000	0.745442	1614.538330
0.000000	0.745679	1621.111206
0.000000	0.745916	1628.970581
0.000000	0.746154	1637.501465
0.000000	0.746391	1641.828613
0.000000	0.746628	1644.642456
0.000000	0.746865	1647.541260
0.000000	0.747102	1652.281982
0.000000	0.747339	1661.216187
0.000000	0.747577	1672.472412
0.000000	0.747814	1686.214111
0.000000	0.748051	1701.701904
0.000000	0.748288	1718.016724
0.000000	0.748525	1733.142700
0.000000	0.748762	1748.403687
0.000000	0.749000	1765.025513
0.000000	0.749237	1782.663818
0.000000	0.749474	1798.821533
0.000000	0.749711	1812.912964
0.000000	0.749948	1822.812622
0.000000	0.750185	1830.040283
0.000000	0.750423	1835.768555
0.000000	0.750660	1839.738403
0.000000	0.750897	1842.487793
0.000000	0.751134	1844.263184
0.000000	0.751371	1844.366821
0.000000	0.751609	1843.207642
0.000000	0.751846	1841.616943
0.000000	0.752083	1840.228394
0.000000	0.752320	1839.233154
0.000000	0.752557	1838.060303
0.000000	0.752794	1835.343750
0.000000	0.753032	1831.944702
0.000000	0.753269	1832.960327
0.000000	0.753506	1840.961548
0.000000	0.753743	1853.785278
0.000000	0.753980	1870.438232
0.000000	0.754218	1891.270630
0.000000	0.754455	1912.789307
0.000000	0.754692	1929.657104
0.000000	0.754929	1939.063599
0.000000	0.755166	1942.505005
0.000000	0.755403	1943.305786
0.000000	0.755641	1944.306396
0.000000	0.755878	1941.060913
0.000000	0.756115	1934.362671
0.000000	0.756352	1924.006714
0.000000	0.756589	1910.821411
0.000000	0.756826	1897.136719
0.000000	0.757064	1887.147705
0.000000	0.757301	1882.432983
0.000000	0.757538	1876.193604
0.000000	0.757775	1868.315552
0.000000	0.758012	1860.630859
0.000000	0.758249	1853.273438
0.000000	0.758487	1849.403198
0.000000	0.758724	1846.145508
0.000000	0.758961	1843.992798
0.000000	0.759198	1841.889160
0.000000	0.759435	1838.819824
0.000000	0.759672	1834.301514
0.000000	0.759910	1829.354858
0.000000	0.760147	1824.011353
0.000000	0.760384	1819.810181
0.000000	0.760621	1816.487549
0.000000	0.760858	1814.643677
0.000000	0.761096	1817.797607
0.000000	0.761333	1823.194458
0.000000	0.761570	1827.200073
0.000000	0.761807	1832.702637
0.000000	0.762044	1840.087402
0.000000	0.762281	1849.816284
0.000000	0.762519	1862.004150
0.000000	0.762756	1876.245483
0.000000	0.762993	1889.649658
0.000000	0.763230	1902.836670
0.000000	0.763467	1915.354248
0.000000	0.763704	1928.149780
0.000000	0.763942	1940.990479
0.000000	0.764179	1951.145142
0.000000	0.764416	1959.359253
0.000000	0.764653	1964.322754
0.000000	0.764890	1964.486084
0.000000	0.765128	1960.885132
0.000000	0.765365	1953.279419
0.000000	0.765602	1942.325073
0.000000	0.765839	1930.964233
0.000000	0.766076	1918.180176
0.000000	0.766313	1904.895142
0.000000	0.766551	1894.258179
0.000000	0.766788	1886.671631
0.000000	0.767025	1881.134888
0.000000	0.767262	1877.638428
0.000000	0.767499	1876.247314
0.000000	0.767736	1876.366333
0.000000	0.767974	1878.079346
0.000000	0.768211	1880.739624
0.000000	0.768448	1882.980957
0.000000	0.768685	1884.238037
0.000000	0.768922	1885.321533
0.000000	0.769159	1886.729248
0.000000	0.769397	1887.725220
0.000000	0.769634	1888.256470
0.000000	0.769871	1886.834961
0.000000	0.770108	1884.112427
0.000000	0.770345	1880.337646
0.000000	0.770583	1875.948975
0.000000	0.770820	1872.180176
0.000000	0.771057	1870.413818
0.000000	0.771294	1870.007690
0.000000	0.771531	1871.215698
0.000000	0.771769	1874.821411
0.000000	0.772006	1881.215088
0.000000	0.772243	1889.328613
0.000000	0.772480	1898.792725
0.000000	0.772717	1906.491089
0.000000	0.772954	1912.832764
0.000000	0.773192	1918.209106
0.000000	0.773429	1922.499512
0.000000	0.773666	1925.430176
0.000000	0.773903	1927.454834
0.000000	0.774140	1928.077271
0.000000	0.774377	1928.374390
0.000000	0.774615	1928.689209
0.000000	0.774852	1929.616699
0.000000	0.775089	1931.822266
0.000000	0.775326	1935.129639
0.000000	0.775563	1937.397949
0.000000	0.775800	1938.965698
0.000000	0.776038	1939.439575
0.000000	0.776275	1940.041870
0.000000	0.776512	1941.003662
0.000000	0.776749	1943.349365
0.000000	0.776986	1948.175537
0.000000	0.777223	1956.219238
0.000000	0.777461	1967.267334
0.000000	0.777698	1981.979126
0.000000	0.777935	2001.154663
0.000000	0.778172	2025.033447
0.000000	0.778409	2053.322266
0.000000	0.778647	2081.186279
0.000000	0.778884	2102.807617
0.000000	0.779121	2117.396484
0.000000	0.779358	2123.492432
0.000000	0.779595	2120.383301
0.000000	0.779832	2108.829590
0.000000	0.780070	2090.099609
0.000000	0.780307	2065.682617
0.000000	0.780544	2039.554199
0.000000	0.780781	2015.621582
0.000000	0.781018	1998.431885
0.000000	0.781255	1979.367676
0.000000	0.781493	1957.042847
0.000000	0.781730	1932.786499
0.000000	0.781967	1909.266113
0.000000	0.782204	1887.048706
0.000000	0.782441	1868.079346
0.000000	0.782679	1855.709229
0.000000	0.782916	1848.385498
0.000000	0.783153	1845.197510
0.000000	0.783390	1844.949097
0.000000	0.783627	1846.800049
0.000000	0.783864	1851.695190
0.000000	0.784102	1855.162842
0.000000	0.784339	1854.649170
0.000000	0.784576	1852.200439
0.000000	0.784813	1849.043945
0.000000	0.785050	1846.525391
0.000000	0.785287	1845.883545
0.000000	0.785525	1844.625854
0.000000	0.785762	1843.047852
0.000000	0.785999	1841.859741
0.000000	0.786236	1842.154541
0.000000	0.786473	1844.094482
0.000000	0.786711	1848.470825
0.000000	0.786948	1856.732666
0.000000	0.787185	1868.924072
0.000000	0.787422	1878.465210
0.000000	0.787659	1884.001953
0.000000	0.787896	1888.405884
0.000000	0.788134	1891.434570
0.000000	0.788371	1893.106812
0.000000	0.788608	1891.977417
0.000000	0.788845	1887.345459
0.000000	0.789082	1880.466919
0.000000	0.789319	1873.099243
0.000000	0.789557	1866.531616
0.000000	0.789794	1864.830200
0.000000	0.790031	1872.524658
0.000000	0.790268	1893.084717
0.000000	0.790505	1917.508423
0.000000	0.790743	1934.631836
0.000000	0.790980	1944.346436
0.000000	0.791217	1948.179810
0.000000	0.791454	1946.778931
0.000000	0.791691	1941.136230
0.000000	0.791928	1932.105957
0.000000	0.792166	1921.160156
0.000000	0.792403	1910.834106
0.000000	0.792640	1904.601196
0.000000	0.792877	1904.138306
0.000000	0.793114	1902.106201
0.000000	0.793351	1898.411865
0.000000	0.793589	1893.224487
0.000000	0.793826	1886.930908
0.000000	0.794063	1878.838623
0.000000	0.794300	1871.195313
0.000000	0.794537	1864.476807
0.000000	0.794774	1858.071655
0.000000	0.795012	1852.791138
0.000000	0.795249	1847.978394
0.000000	0.795486	1843.891479
0.000000	0.795723	1840.177856
0.000000	0.795960	1837.459595
0.000000	0.796197	1835.183350
0.000000	0.796435	1833.543335
0.000000	0.796672	1833.160034
0.000000	0.796909	1834.822998
0.000000	0.797146	1837.992920
0.000000	0.797383	1843.088257
0.000000	0.797621	1849.730591
0.000000	0.797858	1858.220215
0.000000	0.798095	1868.609009
0.000000	0.798332	1881.996216
0.000000	0.798569	1899.098511
0.000000	0.798806	1920.031006
0.000000	0.799044	1944.937988
0.000000	0.799281	1972.245117
0.000000	0.799518	1999.782959
0.000000	0.799755	2020.769287
0.000000	0.799992	2032.596802
0.000000	0.800230	2035.610596
0.000000	0.800467	2030.014526
0.000000	0.800704	2016.573975
0.000000	0.800941	1997.763428
0.000000	0.801178	1976.008667
0.000000	0.801415	1953.584839
0.000000	0.801653	1933.827759
0.000000	0.801890	1917.362549
0.000000	0.802127	1902.325317
0.000000	0.802364	1889.317627
0.000000	0.802601	1877.413574
0.000000	0.802838	1865.734131
0.000000	0.803076	1855.355591
0.000000	0.803313	1846.811157
0.000000	0.803550	1839.288208
0.000000	0.803787	1831.708984
0.000000	0.804024	1823.678345
0.000000	0.804261	1815.125732
0.000000	0.804499	1805.298462
0.000000	0.804736	1795.625610
0.000000	0.804973	1787.609863
0.000000	0.805210	1781.890137
0.000000	0.805447	1778.860229
0.000000	0.805685	1780.171265
0.000000	0.805922	1786.326172
0.000000	0.806159	1796.854492
0.000000	0.806396	1810.692749
0.000000	0.806633	1828.345703
0.000000	0.806870	1847.301758
0.000000	0.807108	1866.168213
0.000000	0.807345	1883.452515
0.000000	0.807582	1897.868652
0.000000	0.807819	1909.230835
0.000000	0.808056	1918.280273
0.000000	0.808293	1926.458130
0.000000	0.808531	1936.400024
0.000000	0.808768	1949.225586
0.000000	0.809005	1963.568481
0.000000	0.809242	1971.103149
0.000000	0.809479	1965.770752
0.000000	0.809717	1951.743896
0.000000	0.809954	1934.037231
0.000000	0.810191	1916.206909
0.000000	0.810428	1903.637695
0.000000	0.810665	1899.023804
0.000000	0.810902	1890.279175
0.000000	0.811140	1880.291626
0.000000	0.811377	1869.308716
0.000000	0.811614	1857.247559
0.000000	0.811851	1845.656738
0.000000	0.812088	1838.552856
0.000000	0.812325	1835.580933
0.000000	0.812563	1834.305908
0.000000	0.812800	1833.812622
0.000000	0.813037	1833.576172
0.000000	0.813274	1834.276611
0.000000	0.813511	1838.539185
0.000000	0.813748	1847.050903
0.000000	0.813986	1858.196655
0.000000	0.814223	1870.280273
0.000000	0.814460	1883.672852
0.000000	0.814697	1897.990723
0.000000	0.814934	1910.625244
0.000000	0.815172	1919.610474
0.000000	0.815409	1926.750366
0.000000	0.815646	1933.247192
0.000000	0.815883	1938.111206
0.000000	0.816120	1941.120605
0.000000	0.816357	1942.507446
0.000000	0.816595	1943.059570
0.000000	0.816832	1942.714233
0.000000	0.817069	1941.548218
0.000000	0.817306	1938.648315
0.000000	0.817543	1934.667358
0.000000	0.817780	1929.385986
0.000000	0.818018	1919.241577
0.000000	0.818255	1905.669800
0.000000	0.818492	1889.745850
0.000000	0.818729	1872.377563
0.000000	0.818966	1858.918945
0.000000	0.819204	1856.271240
0.000000	0.819441	1859.686523
0.000000	0.819678	1865.856934
0.000000	0.819915	1875.390015
0.000000	0.820152	1886.080933
0.000000	0.820389	1893.747192
0.000000	0.820627	1899.954712
0.000000	0.820864	1904.012939
0.000000	0.821101	1906.281494
0.000000	0.821338	1903.861694
0.000000	0.821575	1896.614502
0.000000	0.821812	1884.647705
0.000000	0.822050	1869.030151
0.000000	0.822287	1849.783203
0.000000	0.822524	1829.486450
0.000000	0.822761	1812.511841
0.000000	0.822998	1802.968750
0.000000	0.823236	1797.573608
0.000000	0.823473	1795.660034
0.000000	0.823710	1797.145020
0.000000	0.823947	1803.199463
0.000000	0.824184	1815.939087
0.000000	0.824421	1836.129761
0.000000	0.824659	1863.232178
0.000000	0.824896	1896.427612
0.000000	0.825133	1933.630859
0.000000	0.825370	1963.331909
0.000000	0.825607	1985.098511
0.000000	0.825844	2000.195557
0.000000	0.826082	2010.137207
0.000000	0.826319	2016.877563
0.000000	0.826556	2021.872559
0.000000	0.826793	2021.391846
0.000000	0.827030	2013.667969
0.000000	0.827267	1999.417725
0.000000	0.827505	1978.750732
0.000000	0.827742	1952.781372
0.000000	0.827979	1924.718018
0.000000	0.828216	1899.895630
0.000000	0.828453	1883.706909
0.000000	0.828691	1883.218750
0.000000	0.828928	1889.204224
0.000000	0.829165	1900.562988
0.000000	0.829402	1917.129639
0.000000	0.829639	1937.221680
0.000000	0.829876	1954.804077
0.000000	0.830114	1966.866699
0.000000	0.830351	1982.600586
0.000000	0.830588	1995.378174
0.000000	0.830825	2003.260254
0.000000	0.831062	2008.147461
0.000000	0.831299	2010.259277
0.000000	0.831537	2005.864502
0.000000	0.831774	1992.422241
0.000000	0.832011	1970.507080
0.000000	0.832248	1941.841187
0.000000	0.832485	1910.183716
0.000000	0.832722	1880.184692
0.000000	0.832960	1857.341553
0.000000	0.833197	1847.628418
0.000000	0.833434	1841.561157
0.000000	0.833671	1837.588013
0.000000	0.833908	1834.895386
0.000000	0.834146	1834.814941
0.000000	0.834383	1838.138550
0.000000	0.834620	1844.834473
0.000000	0.834857	1855.490479
0.000000	0.835094	1869.141968
0.000000	0.835331	1885.288086
0.000000	0.835569	1904.364746
0.000000	0.835806	1927.250732
0.000000	0.836043	1952.702026
0.000000	0.836280	1981.218018
0.000000	0.836517	2011.825073
0.000000	0.836754	2035.870117
0.000000	0.836992	2046.819824
0.000000	0.837229	2044.566895
0.000000	0.837466	2031.385742
0.000000	0.837703	2009.882935
0.000000	0.837940	1986.098877
0.000000	0.838178	1967.197876
0.000000	0.838415	1959.721313
0.000000	0.838652	1954.564209
0.000000	0.838889	1950.267822
0.000000	0.839126	1946.120361
0.000000	0.839363	1940.486450
0.000000	0.839601	1936.017944
0.000000	0.839838	1933.077271
0.000000	0.840075	1930.057739
0.000000	0.840312	1926.066772
0.000000	0.840549	1921.198120
0.000000	0.840786	1915.064819
0.000000	0.841024	1906.979004
0.000000	0.841261	1897.854614
0.000000	0.841498	1889.777100
0.000000	0.841735	1883.716431
0.000000	0.841972	1881.033691
0.000000	0.842210	1882.499512
0.000000	0.842447	1885.960693
0.000000	0.842684	1891.140747
0.000000	0.842921	1897.581665
0.000000	0.843158	1904.661377
0.000000	0.843395	1911.144653
0.000000	0.843633	1917.550903
0.000000	0.843870	1923.209473
0.000000	0.844107	1927.600708
0.000000	0.844344	1930.934326
0.000000	0.844581	1932.525513
0.000000	0.844818	1933.246338
0.000000	0.845056	1934.339478
0.000000	0.845293	1937.060791
0.000000	0.845530	1942.639648
0.000000	0.845767	1951.148315
0.000000	0.846004	1961.261597
0.000000	0.846241	1970.747437
0.000000	0.846479	1977.316406
0.000000	0.846716	1982.324585
0.000000	0.846953	1987.752319
0.000000	0.847190	1994.034546
0.000000	0.847427	1997.028198
0.000000	0.847665	1997.783447
0.000000	0.847902	1996.531860
0.000000	0.848139	1993.973633
0.000000	0.848376	1991.249023
0.000000	0.848613	1990.087036
0.000000	0.848850	1989.496948
0.000000	0.849088	1989.741089
0.000000	0.849325	1992.616455
0.000000	0.849562	1993.897095
0.000000	0.849799	1992.296509
0.000000	0.850036	1988.967651
0.000000	0.850273	1984.586548
0.000000	0.850511	1979.534058
0.000000	0.850748	1976.524902
0.000000	0.850985	1973.865601
0.000000	0.851222	1971.842773
0.000000	0.851459	1971.124878
0.000000	0.851697	1971.389282
0.000000	0.851934	1972.481567
0.000000	0.852171	1975.269897
0.000000	0.852408	1978.953369
0.000000	0.852645	1983.796143
0.000000	0.852882	1988.746704
0.000000	0.853120	1992.166382
0.000000	0.853357	1995.205322
0.000000	0.853594	1997.529053
0.000000	0.853831	1999.187134
0.000000	0.854068	2000.390259
0.000000	0.854305	2001.143921
0.000000	0.854543	2001.129395
0.000000	0.854780	2000.335815
0.000000	0.855017	1998.863403
0.000000	0.855254	1997.299072
0.000000	0.855491	1995.850098
0.000000	0.855729	1996.839966
0.000000	0.855966	2000.043213
0.000000	0.856203	2003.509033
0.000000	0.856440	2007.991699
0.000000	0.856677	2012.851074
0.000000	0.856914	2019.684570
0.000000	0.857152	2027.139282
0.000000	0.857389	2036.631348
0.000000	0.857626	2048.475586
0.000000	0.857863	2063.040771
0.000000	0.858100	2079.054932
0.000000	0.858337	2095.223389
0.000000	0.858575	2112.125488
0.000000	0.858812	2124.667725
0.000000	0.859049	2130.780029
0.000000	0.859286	2132.559814
0.000000	0.859523	2131.189453
0.000000	0.859761	2127.498535
0.000000	0.859998	2120.496094
0.000000	0.860235	2113.355713
0.000000	0.860472	2105.791504
0.000000	0.860709	2094.516357
0.000000	0.860946	2080.702637
0.000000	0.861184	2064.496094
0.000000	0.861421	2046.615967
0.000000	0.861658	2030.164185
0.000000	0.861895	2019.700073
0.000000	0.862132	2017.625854
0.000000	0.862369	2021.083618
0.000000	0.862607	2028.112549
0.000000	0.862844	2036.024780
0.000000	0.863081	2035.990479
0.000000	0.863318	2028.491577
0.000000	0.863555	2011.020996
0.000000	0.863792	1986.485596
0.000000	0.864030	1955.922607
0.000000	0.864267	1949.083862
0.000000	0.864504	1939.519897
0.000000	0.864741	1929.830444
0.000000	0.864978	1917.421875
0.000000	0.865215	1915.176147
0.000000	0.865453	1915.807861
0.000000	0.865690	1919.920166
0.000000	0.865927	1927.863037
0.000000	0.866164	1937.559448
0.000000	0.866401	1950.541870
0.000000	0.866639	1968.818237
0.000000	0.866876	1992.376831
0.000000	0.867113	2018.635010
0.000000	0.867350	2034.201416
0.000000	0.867587	2036.451904
0.000000	0.867824	2028.152222
0.000000	0.868062	2007.074951
0.000000	0.868299	1986.020142
0.000000	0.868536	1988.755005
0.000000	0.868773	1976.254761
0.000000	0.869010	1975.794678
0.000000	0.869247	1972.828613
0.000000	0.869485	1976.796509
0.000000	0.869722	1984.124146
0.000000	0.869959	1993.758667
0.000000	0.870196	2000.374512
0.000000	0.870433	2003.416260
0.000000	0.870671	2002.551758
0.000000	0.870908	1998.043945
0.000000	0.871145	1989.645752
0.000000	0.871382	1977.874146
0.000000	0.871619	1963.579590
0.000000	0.871856	1948.390503
0.000000	0.872094	1936.554443
0.000000	0.872331	1929.404297
0.000000	0.872568	1924.435059
0.000000	0.872805	1921.436279
0.000000	0.873042	1919.994385
0.000000	0.873279	1921.454468
0.000000	0.873517	1926.005859
0.000000	0.873754	1935.133667
0.000000	0.873991	1946.740845
0.000000	0.874228	1958.617554
0.000000	0.874465	1969.837280
0.000000	0.874703	1981.627319
0.000000	0.874940	1995.292969
0.000000	0.875177	2011.053467
0.000000	0.875414	2028.338989
0.000000	0.875651	2044.128296
0.000000	0.875888	2057.618408
0.000000	0.876126	2065.372803
0.000000	0.876363	2067.461914
0.000000	0.876600	2064.906494
0.000000	0.876837	2059.197510
0.000000	0.877074	2050.627441
0.000000	0.877312	2041.034058
0.000000	0.877549	2034.449463
0.000000	0.877786	2035.593384
0.000000	0.878023	2045.004150
0.000000	0.878260	2058.293213
0.000000	0.878497	2075.870361
0.000000	0.878735	2096.400391
0.000000	0.878972	2111.769287
0.000000	0.879209	2119.949219
0.000000	0.879446	2123.600586
0.000000	0.879683	2123.850098
0.000000	0.879920	2123.068848
0.000000	0.880158	2122.767578
0.000000	0.880395	2126.614502
0.000000	0.880632	2140.551025
0.000000	0.880869	2168.047607
0.000000	0.881106	2206.589355
0.000000	0.881343	2248.973877
0.000000	0.881581	2285.530518
0.000000	0.881818	2315.017822
0.000000	0.882055	2335.223877
0.000000	0.882292	2346.158447
0.000000	0.882529	2347.614502
0.000000	0.882766	2335.673096
0.000000	0.883004	2311.957520
0.000000	0.883241	2276.936035
0.000000	0.883478	2232.047607
0.000000	0.883715	2183.710938
0.000000	0.883952	2139.534912
0.000000	0.884190	2108.839844
0.000000	0.884427	2091.791748
0.000000	0.884664	2076.500244
0.000000	0.884901	2062.955078
0.000000	0.885138	2050.532471
0.000000	0.885375	2039.560547
0.000000	0.885613	2029.730957
0.000000	0.885850	2021.578857
0.000000	0.886087	2014.927124
0.000000	0.886324	2009.577026
0.000000	0.886561	2004.708130
0.000000	0.886799	1999.145996
0.000000	0.887036	1993.872559
0.000000	0.887273	1989.204590
0.000000	0.887510	1985.498047
0.000000	0.887747	1982.580078
0.000000	0.887984	1982.366455
0.000000	0.888222	1984.944458
0.000000	0.888459	1991.695190
0.000000	0.888696	2004.583496
0.000000	0.888933	2024.903442
0.000000	0.889170	2054.546631
0.000000	0.889407	2094.896240
0.000000	0.889645	2145.396484
0.000000	0.889882	2204.884277
0.000000	0.890119	2263.441406
0.000000	0.890356	2310.299805
0.000000	0.890593	2344.267822
0.000000	0.890830	2363.895752
0.000000	0.891068	2368.236328
0.000000	0.891305	2357.890869
0.000000	0.891542	2335.291016
0.000000	0.891779	2301.797607
0.000000	0.892016	2261.042480
0.000000	0.892254	2219.273193
0.000000	0.892491	2183.321533
0.000000	0.892728	2161.361816
0.000000	0.892965	2155.143311
0.000000	0.893202	2148.152100
0.000000	0.893439	2143.087158
0.000000	0.893677	2141.366699
0.000000	0.893914	2138.891846
0.000000	0.894151	2135.671631
0.000000	0.894388	2131.663086
0.000000	0.894625	2127.184082
0.000000	0.894862	2121.007080
0.000000	0.895100	2113.048584
0.000000	0.895337	2103.728760
0.000000	0.895574	2093.582275
0.000000	0.895811	2084.757813
0.000000	0.896048	2079.819336
0.000000	0.896286	2074.744873
0.000000	0.896523	2069.495117
0.000000	0.896760	2063.699219
0.000000	0.896997	2058.405273
0.000000	0.897234	2052.609619
0.000000	0.897471	2047.828125
0.000000	0.897709	2045.589355
0.000000	0.897946	2045.109741
0.000000	0.898183	2047.797363
0.000000	0.898420	2052.052979
0.000000	0.898657	2056.103516
0.000000	0.898894	2061.400879
0.000000	0.899132	2068.577637
0.000000	0.899369	2076.465088
0.000000	0.899606	2084.582520
0.000000	0.899843	2092.699463
0.000000	0.900080	2100.608398
0.000000	0.900317	2107.290527
0.000000	0.900555	2111.692871
0.000000	0.900792	2113.089600
0.000000	0.901029	2112.541016
0.000000	0.901266	2111.145020
0.000000	0.901503	2108.516602
0.000000	0.901740	2105.751221
0.000000	0.901978	2104.686035
0.000000	0.902215	2105.586426
0.000000	0.902452	2107.840820
0.000000	0.902689	2111.513428
0.000000	0.902926	2115.197021
0.000000	0.903164	2119.076172
0.000000	0.903401	2123.582520
0.000000	0.903638	2128.067139
0.000000	0.903875	2132.256592
0.000000	0.904112	2136.674072
0.000000	0.904349	2141.924805
0.000000	0.904587	2148.164063
0.000000	0.904824	2155.409668
0.000000	0.905061	2162.671631
0.000000	0.905298	2171.107422
0.000000	0.905535	2180.419678
0.000000	0.905773	2189.621094
0.000000	0.906010	2199.854004
0.000000	0.906247	2210.196533
0.000000	0.906484	2220.045898
0.000000	0.906721	2230.070557
0.000000	0.906958	2239.735107
0.000000	0.907196	2249.369141
0.000000	0.907433	2260.232666
0.000000	0.907670	2272.791016
0.000000	0.907907	2287.944092
0.000000	0.908144	2306.815430
0.000000	0.908381	2328.285156
0.000000	0.908619	2352.457031
0.000000	0.908856	2378.900879
0.000000	0.909093	2406.413574
0.000000	0.909330	2430.553467
0.000000	0.909567	2450.328613
0.000000	0.909804	2464.943604
0.000000	0.910042	2469.544434
0.000000	0.910279	2464.630127
0.000000	0.910516	2453.379150
0.000000	0.910753	2438.869385
0.000000	0.910990	2424.404297
0.000000	0.911228	2415.436768
0.000000	0.911465	2416.304932
0.000000	0.911702	2419.554932
0.000000	0.911939	2423.947266
0.000000	0.912176	2428.728271
0.000000	0.912413	2431.826172
0.000000	0.912651	2427.251221
0.000000	0.912888	2416.518555
0.000000	0.913125	2401.547363
0.000000	0.913362	2382.255859
0.000000	0.913599	2359.922119
0.000000	0.913836	2339.022461
0.000000	0.914074	2323.787354
0.000000	0.914311	2315.125244
0.000000	0.914548	2311.216309
0.000000	0.914785	2311.493408
0.000000	0.915022	2316.385986
0.000000	0.915260	2325.983643
0.000000	0.915497	2340.120605
0.000000	0.915734	2353.334961
0.000000	0.915971	2359.598389
0.000000	0.916208	2357.742920
0.000000	0.916445	2346.478760
0.000000	0.916683	2326.377441
0.000000	0.916920	2299.833496
0.000000	0.917157	2271.282227
0.000000	0.917394	2245.726074
0.000000	0.917631	2227.197754
0.000000	0.917868	2210.377441
0.000000	0.918106	2196.817871
0.000000	0.918343	2187.573975
0.000000	0.918580	2181.505127
0.000000	0.918817	2176.828125
0.000000	0.919054	2170.781494
0.000000	0.919291	2164.560547
0.000000	0.919529	2158.169189
0.000000	0.919766	2152.156982
0.000000	0.920003	2146.125000
0.000000	0.920240	2142.684570
0.000000	0.920477	2137.858643
0.000000	0.920715	2130.823486
0.000000	0.920952	2122.399414
0.000000	0.921189	2113.555176
0.000000	0.921426	2104.869873
0.000000	0.921663	2098.516357
0.000000	0.921900	2093.915771
0.000000	0.922138	2091.572754
0.000000	0.922375	2090.274902
0.000000	0.922612	2090.326416
0.000000	0.922849	2092.157471
0.000000	0.923086	2094.120605
0.000000	0.923323	2094.441406
0.000000	0.923561	2094.281006
0.000000	0.923798	2093.960938
0.000000	0.924035	2093.607910
0.000000	0.924272	2092.629150
0.000000	0.924509	2091.883301
0.000000	0.924747	2090.420898
0.000000	0.924984	2088.723145
0.000000	0.925221	2086.226074
0.000000	0.925458	2082.781006
0.000000	0.925695	2078.480957
0.000000	0.925932	2075.030029
0.000000	0.926170	2072.332520
0.000000	0.926407	2070.691895
0.000000	0.926644	2071.042725
0.000000	0.926881	2072.826660
0.000000	0.927118	2076.926270
0.000000	0.927355	2083.209229
0.000000	0.927593	2089.444580
0.000000	0.927830	2096.404785
0.000000	0.928067	2103.512939
0.000000	0.928304	2108.722412
0.000000	0.928541	2109.374756
0.000000	0.928779	2107.042725
0.000000	0.929016	2102.000732
0.000000	0.929253	2095.034912
0.000000	0.929490	2093.442627
0.000000	0.929727	2095.088623
0.000000	0.929964	2092.462891
0.000000	0.930202	2087.654785
0.000000	0.930439	2082.804199
0.000000	0.930676	2078.994141
0.000000	0.930913	2080.224854
0.000000	0.931150	2082.222168
0.000000	0.931387	2088.597412
0.000000	0.931625	2097.111328
0.000000	0.931862	2108.077148
0.000000	0.932099	2118.773438
0.000000	0.932336	2130.680176
0.000000	0.932573	2144.567871
0.000000	0.932810	2160.162842
0.000000	0.933048	2176.520020
0.000000	0.933285	2189.991455
0.000000	0.933522	2194.899658
0.000000	0.933759	2192.472412
0.000000	0.933996	2185.996094
0.000000	0.934234	2176.053223
0.000000	0.934471	2162.883545
0.000000	0.934708	2151.665039
0.000000	0.934945	2146.818115
0.000000	0.935182	2145.771973
0.000000	0.935419	2146.146729
0.000000	0.935657	2149.190918
0.000000	0.935894	2156.987793
0.000000	0.936131	2170.106934
0.000000	0.936368	2189.643555
0.000000	0.936605	2216.704834
0.000000	0.936843	2251.786865
0.000000	0.937080	2296.197021
0.000000	0.937317	2347.609375
0.000000	0.937554	2402.520752
0.000000	0.937791	2448.743164
0.000000	0.938028	2485.562988
0.000000	0.938266	2514.310547
0.000000	0.938503	2545.321289
0.000000	0.938740	2573.606934
0.000000	0.938977	2599.115479
0.000000	0.939214	2620.478516
0.000000	0.939451	2636.222900
0.000000	0.939689	2650.096436
0.000000	0.939926	2655.005859
0.000000	0.940163	2651.052002
0.000000	0.940400	2637.815430
0.000000	0.940637	2614.292969
0.000000	0.940874	2579.318848
0.000000	0.941112	2533.627197
0.000000	0.941349	2480.378906
0.000000	0.941586	2426.981201
0.000000	0.941823	2380.103760
0.000000	0.942060	2344.207764
0.000000	0.942297	2324.043701
0.000000	0.942535	2312.214844
0.000000	0.942772	2302.010254
0.000000	0.943009	2296.277832
0.000000	0.943246	2288.804688
0.000000	0.943483	2282.713379
0.000000	0.943721	2284.549805
0.000000	0.943958	2303.711670
0.000000	0.944195	2326.461182
0.000000	0.944432	2347.888672
0.000000	0.944669	2365.541504
0.000000	0.944906	2378.932617
0.000000	0.945144	2387.057861
0.000000	0.945381	2388.581787
0.000000	0.945618	2384.988770
0.000000	0.945855	2376.220215
0.000000	0.946092	2361.154297
0.000000	0.946329	2340.769043
0.000000	0.946567	2315.988037
0.000000	0.946804	2289.816406
0.000000	0.947041	2266.459717
0.000000	0.947278	2249.739746
0.000000	0.947515	2242.772217
0.000000	0.947753	2237.888428
0.000000	0.947990	2234.130127
0.000000	0.948227	2229.821777
0.000000	0.948464	2223.354248
0.000000	0.948701	2217.641602
0.000000	0.948938	2212.086914
0.000000	0.949176	2207.360352
0.000000	0.949413	2204.536621
0.000000	0.949650	2204.033447
0.000000	0.949887	2205.535400
0.000000	0.950124	2203.873535
0.000000	0.950361	2200.811768
0.000000	0.950599	2197.378174
0.000000	0.950836	2196.160156
0.000000	0.951073	2198.500000
0.000000	0.951310	2203.423096
0.000000	0.951547	2208.753906
0.000000	0.951784	2214.849365
0.000000	0.952022	2221.598633
0.000000	0.952259	2229.262695
0.000000	0.952496	2237.138184
0.000000	0.952733	2244.964111
0.000000	0.952970	2254.604248
0.000000	0.953208	2265.470703
0.000000	0.953445	2276.901123
0.000000	0.953682	2286.606445
0.000000	0.953919	2290.639404
0.000000	0.954156	2290.194092
0.000000	0.954393	2286.441650
0.000000	0.954631	2279.275635
0.000000	0.954868	2270.569336
0.000000	0.955105	2260.809326
0.000000	0.955342	2248.758301
0.000000	0.955579	2235.074463
0.000000	0.955817	2224.037354
0.000000	0.956054	2219.372559
0.000000	0.956291	2217.536133
0.000000	0.956528	2215.833008
0.000000	0.956765	2213.021973
0.000000	0.957002	2209.384766
0.000000	0.957240	2204.891357
0.000000	0.957477	2199.000977
0.000000	0.957714	2189.919922
0.000000	0.957951	2177.081543
0.000000	0.958188	2161.984619
0.000000	0.958425	2146.331543
0.000000	0.958663	2133.615723
0.000000	0.958900	2126.740479
0.000000	0.959137	2126.239258
0.000000	0.959374	2131.236084
0.000000	0.959611	2140.350098
0.000000	0.959848	2150.997070
0.000000	0.960086	2164.445313
0.000000	0.960323	2182.781982
0.000000	0.960560	2206.272949
0.000000	0.960797	2227.704346
0.000000	0.961034	2243.722412
0.000000	0.961271	2258.217041
0.000000	0.961509	2274.363525
0.000000	0.961746	2292.887695
0.000000	0.961983	2314.090332
0.000000	0.962220	2339.529053
0.000000	0.962457	2368.180420
0.000000	0.962695	2390.340820
0.000000	0.962932	2405.611328
0.000000	0.963169	2412.801758
0.000000	0.963406	2411.186768
0.000000	0.963643	2402.272217
0.000000	0.963880	2389.457275
0.000000	0.964118	2376.755859
0.000000	0.964355	2368.062256
0.000000	0.964592	2370.661865
0.000000	0.964829	2385.254150
0.000000	0.965066	2397.896240
0.000000	0.965304	2402.958496
0.000000	0.965541	2398.918945
0.000000	0.965778	2386.187012
0.000000	0.966015	2364.879639
0.000000	0.966252	2336.913818
0.000000	0.966489	2305.598145
0.000000	0.966727	2272.700684
0.000000	0.966964	2244.260986
0.000000	0.967201	2224.054199
0.000000	0.967438	2204.732422
0.000000	0.967675	2189.242188
0.000000	0.967912	2181.030273
0.000000	0.968150	2181.455078
0.000000	0.968387	2185.842041
0.000000	0.968624	2194.098145
0.000000	0.968861	2204.692627
0.000000	0.969098	2216.275391
0.000000	0.969335	2226.982178
0.000000	0.969573	2234.840820
0.000000	0.969810	2241.250000
0.000000	0.970047	2247.245361
0.000000	0.970284	2252.797607
0.000000	0.970521	2258.045166
0.000000	0.970758	2263.328857
0.000000	0.970996	2267.830811
0.000000	0.971233	2278.786865
0.000000	0.971470	2292.079346
0.000000	0.971707	2298.134033
0.000000	0.971944	2298.310303
0.000000	0.972182	2294.241211
0.000000	0.972419	2286.150146
0.000000	0.972656	2275.116943
0.000000	0.972893	2263.901367
0.000000	0.973130	2255.696533
0.000000	0.973368	2252.521973
0.000000	0.973605	2253.893555
0.000000	0.973842	2255.175537
0.000000	0.974079	2256.388672
0.000000	0.974316	2260.038086
0.000000	0.974553	2267.428955
0.000000	0.974791	2279.682129
0.000000	0.975028	2298.613525
0.000000	0.975265	2326.987061
0.000000	0.975502	2360.038818
0.000000	0.975739	2383.810059
0.000000	0.975976	2396.313965
0.000000	0.976214	2396.698730
0.000000	0.976451	2387.132813
0.000000	0.976688	2368.035889
0.000000	0.976925	2338.946533
0.000000	0.977162	2301.665771
0.000000	0.977399	2259.955078
0.000000	0.977637	2218.247559
0.000000	0.977874	2183.076904
0.000000	0.978111	2158.126465
0.000000	0.978348	2134.842285
0.000000	0.978585	2116.244141
0.000000	0.978822	2101.019531
0.000000	0.979060	2088.400635
0.000000	0.979297	2077.796631
0.000000	0.979534	2071.836426
0.000000	0.979771	2073.239014
0.000000	0.980008	2081.972168
0.000000	0.980246	2092.995361
0.000000	0.980483	2098.944824
0.000000	0.980720	2099.536133
0.000000	0.980957	2097.905273
0.000000	0.981194	2096.609619
0.000000	0.981431	2096.359375
0.000000	0.981669	2101.809570
0.000000	0.981906	2111.038086
0.000000	0.982143	2120.681396
0.000000	0.982380	2127.326904
0.000000	0.982617	2132.937500
0.000000	0.982854	2138.085693
0.000000	0.983092	2143.703369
0.000000	0.983329	2150.339355
0.000000	0.983566	2158.448242
0.000000	0.983803	2169.878418
0.000000	0.984040	2184.091309
0.000000	0.984278	2200.976563
0.000000	0.984515	2220.803711
0.000000	0.984752	2243.216553
0.000000	0.984989	2263.106689
0.000000	0.985226	2277.790283
0.000000	0.985463	2287.414551
0.000000	0.985701	2295.259033
0.000000	0.985938	2302.060059
0.000000	0.986175	2307.552246
0.000000	0.986412	2312.701172
0.000000	0.986649	2312.191895
0.000000	0.986886	2307.352051
0.000000	0.987124	2298.410156
0.000000	0.987361	2286.022461
0.000000	0.987598	2273.315430
0.000000	0.987835	2261.892578
0.000000	0.988072	2251.088135
0.000000	0.988310	2240.517334
0.000000	0.988547	2228.551025
0.000000	0.988784	2216.157959
0.000000	0.989021	2203.288818
0.000000	0.989258	2190.330322
0.000000	0.989495	2177.183838
0.000000	0.989733	2163.262695
0.000000	0.989970	2151.387939
0.000000	0.990207	2144.003662
0.000000	0.990444	2139.174316
0.000000	0.990681	2135.170166
0.000000	0.990918	2132.320313
0.000000	0.991156	2130.104980
0.000000	0.991393	2130.435059
0.000000	0.991630	2130.875977
0.000000	0.991867	2132.325928
0.000000	0.992104	2136.256348
0.000000	0.992342	2141.120605
0.000000	0.992579	2146.788574
0.000000	0.992816	2154.075684
0.000000	0.993053	2163.211426
0.000000	0.993290	2173.825195
0.000000	0.993527	2186.534912
0.000000	0.993765	2202.453369
0.000000	0.994002	2222.938721
0.000000	0.994239	2248.901367
0.000000	0.994476	2279.237793
0.000000	0.994713	2311.518066
0.000000	0.994950	2343.838135
0.000000	0.995188	2372.915771
0.000000	0.995425	2396.949463
0.000000	0.995662	2414.928955
0.000000	0.995899	2426.575439
0.000000	0.996136	2432.446777
0.000000	0.996373	2433.721680
0.000000	0.996611	2431.051758
0.000000	0.996848	2424.696045
0.000000	0.997085	2414.687500
0.000000	0.997322	2402.987793
0.000000	0.997559	2391.909668
0.000000	0.997797	2378.330811
0.000000	0.998034	2361.830811
0.000000	0.998271	2343.320557
0.000000	0.998508	2326.346680
0.000000	0.998745	2312.848145
0.000000	0.998982	2304.986816
0.000000	0.999220	2305.086182
0.000000	0.999457	2309.840576
0.000000	0.999694	2318.595703
0.000000	0.999931	2326.634521
0.000000	1.000168	2328.859131
0.000000	1.000405	2325.749512
0.000000	1.000643	2318.010986
0.000000	1.000880	2306.548828
0.000000	1.001117	2292.499268
0.000000	1.001354	2275.843750
0.000000	1.001591	2260.754639
0.000000	1.001829	2252.176514
0.000000	1.002066	2249.807617
0.000000	1.002303	2248.663574
0.000000	1.002540	2248.448975
0.000000	1.002777	2248.881104
0.000000	1.003014	2250.548828
0.000000	1.003252	2253.607910
0.000000	1.003489	2254.137451
0.000000	1.003726	2249.697021
0.000000	1.003963	2242.575439
0.000000	1.004200	2233.751221
0.000000	1.004437	2223.449219
0.000000	1.004675	2214.946045
0.000000	1.004912	2206.625244
0.000000	1.005149	2196.180664
0.000000	1.005386	2184.558838
0.000000	1.005623	2172.982910
0.000000	1.005860	2164.602783
0.000000	1.006098	2158.668945
0.000000	1.006335	2155.289307
0.000000	1.006572	2155.438965
0.000000	1.006809	2158.470459
0.000000	1.007046	2165.427002
0.000000	1.007284	2173.477783
0.000000	1.007521	2181.970947
0.000000	1.007758	2191.207031
0.000000	1.007995	2199.233154
0.000000	1.008232	2206.959473
0.000000	1.008469	2215.463867
0.000000	1.008707	2225.387207
0.000000	1.008944	2236.551025
0.000000	1.009181	2248.230469
0.000000	1.009418	2259.026855
0.000000	1.009655	2267.296143
0.000000	1.009892	2274.194580
0.000000	1.010130	2278.457764
0.000000	1.010367	2280.367920
0.000000	1.010604	2280.871582
0.000000	1.010841	2280.822021
0.000000	1.011078	2280.052246
0.000000	1.011316	2278.897217
0.000000	1.011553	2276.991943
0.000000	1.011790	2274.468262
0.000000	1.012027	2271.854492
0.000000	1.012264	2269.320068
0.000000	1.012501	2267.474365
0.000000	1.012739	2267.215332
0.000000	1.012976	2265.544189
0.000000	1.013213	2262.579590
0.000000	1.013450	2258.711426
0.000000	1.013687	2254.219482
0.000000	1.013924	2250.470459
0.000000	1.014162	2245.305420
0.000000	1.014399	2237.284424
0.000000	1.014636	2227.730713
0.000000	1.014873	2216.841553
0.000000	1.015110	2206.880127
0.000000	1.015347	2201.132813
0.000000	1.015585	2198.206055
0.000000	1.015822	2197.120361
0.000000	1.016059	2196.883789
0.000000	1.016296	2197.388672
0.000000	1.016533	2198.365234
0.000000	1.016770	2199.882813
0.000000	1.017008	2200.946533
0.000000	1.017245	2197.869385
0.000000	1.017482	2193.337402
0.000000	1.017719	2187.855957
0.000000	1.017956	2182.698242
0.000000	1.018194	2179.443115
0.000000	1.018431	2179.410400
0.000000	1.018668	2183.378174
0.000000	1.018905	2194.769043
0.000000	1.019142	2215.140381
0.000000	1.019379	2240.958252
0.000000	1.019617	2272.490234
0.000000	1.019854	2304.969238
0.000000	1.020091	2331.300293
0.000000	1.020328	2351.878174
0.000000	1.020565	2365.699219
0.000000	1.020803	2371.809326
0.000000	1.021040	2371.316895
0.000000	1.021277	2365.561768
0.000000	1.021514	2356.753174
0.000000	1.021751	2347.424561
0.000000	1.021988	2341.376709
0.000000	1.022226	2339.863525
0.000000	1.022463	2337.280029
0.000000	1.022700	2333.668457
0.000000	1.022937	2329.305420
0.000000	1.023174	2324.625244
0.000000	1.023412	2320.104004
0.000000	1.023649	2316.226318
0.000000	1.023886	2312.939453
0.000000	1.024123	2310.442627
0.000000	1.024360	2309.168945
0.000000	1.024597	2305.270752
0.000000	1.024835	2299.763672
0.000000	1.025072	2293.217041
0.000000	1.025309	2285.847900
0.000000	1.025546	2276.923096
0.000000	1.025783	2266.980225
0.000000	1.026020	2257.657715
0.000000	1.026258	2249.709473
0.000000	1.026495	2244.339600
0.000000	1.026732	2242.278320
0.000000	1.026969	2242.095703
0.000000	1.027206	2244.773438
0.000000	1.027443	2250.868408
0.000000	1.027681	2259.971924
0.000000	1.027918	2271.809326
0.000000	1.028155	2283.285156
0.000000	1.028392	2296.846680
0.000000	1.028629	2314.135498
0.000000	1.028866	2336.168213
0.000000	1.029104	2361.210449
0.000000	1.029341	2387.379639
0.000000	1.029578	2417.792236
0.000000	1.029815	2453.248047
0.000000	1.030052	2492.928711
0.000000	1.030290	2526.750977
0.000000	1.030527	2545.908691
0.000000	1.030764	2551.795410
0.000000	1.031001	2547.156250
0.000000	1.031238	2532.976318
0.000000	1.031475	2509.878418
0.000000	1.031713	2479.933838
0.000000	1.031950	2447.068848
0.000000	1.032187	2415.104492
0.000000	1.032424	2387.237061
0.000000	1.032661	2368.750488
0.000000	1.032899	2349.541260
0.000000	1.033136	2327.672363
0.000000	1.033373	2305.308350
0.000000	1.033610	2287.416992
0.000000	1.033847	2279.010498
0.000000	1.034084	2275.972412
0.000000	1.034322	2276.748535
0.000000	1.034559	2279.693115
0.000000	1.034796	2285.250488
0.000000	1.035033	2292.553223
0.000000	1.035270	2301.377197
0.000000	1.035507	2309.564209
0.000000	1.035745	2316.966064
0.000000	1.035982	2325.586182
0.000000	1.036219	2336.259033
0.000000	1.036456	2348.947510
0.000000	1.036693	2362.145508
0.000000	1.036930	2375.007324
0.000000	1.037168	2387.126465
0.000000	1.037405	2398.984131
0.000000	1.037642	2411.172119
0.000000	1.037879	2420.697998
0.000000	1.038116	2422.614502
0.000000	1.038353	2417.187012
0.000000	1.038591	2406.588867
0.000000	1.038828	2391.198975
0.000000	1.039065	2371.807617
0.000000	1.039302	2351.125244
0.000000	1.039539	2335.813477
0.000000	1.039777	2329.002930
0.000000	1.040014	2319.596436
0.000000	1.040251	2309.664063
0.000000	1.040488	2299.893555
0.000000	1.040725	2291.163086
0.000000	1.040962	2286.176270
0.000000	1.041200	2285.344238
0.000000	1.041437	2285.143555
0.000000	1.041674	2285.210449
0.000000	1.041911	2283.903564
0.000000	1.042148	2282.781982
0.000000	1.042385	2282.223877
0.000000	1.042623	2282.611572
0.000000	1.042860	2285.037109
0.000000	1.043097	2292.327148
0.000000	1.043334	2303.107422
0.000000	1.043571	2313.411621
0.000000	1.043809	2317.850830
0.000000	1.044046	2315.789063
0.000000	1.044283	2307.745850
0.000000	1.044520	2295.681885
0.000000	1.044757	2282.617920
0.000000	1.044994	2271.941162
0.000000	1.045232	2265.606201
0.000000	1.045469	2265.616699
0.000000	1.045706	2269.085938
0.000000	1.045943	2272.155518
0.000000	1.046180	2273.789307
0.000000	1.046417	2276.066406
0.000000	1.046655	2280.568848
0.000000	1.046892	2287.567383
0.000000	1.047129	2296.220459
0.000000	1.047366	2305.871338
0.000000	1.047603	2312.111084
0.000000	1.047840	2314.450195
0.000000	1.048078	2314.252441
0.000000	1.048315	2312.030762
0.000000	1.048552	2308.879639
0.000000	1.048789	2305.158447
0.000000	1.049026	2302.903564
0.000000	1.049264	2303.882568
0.000000	1.049501	2307.738281
0.000000	1.049738	2316.426270
0.000000	1.049975	2330.669922
0.000000	1.050212	2351.685791
0.000000	1.050449	2380.195068
0.000000	1.050687	2413.550293
0.000000	1.050924	2442.324463
0.000000	1.051161	2461.163818
0.000000	1.051398	2470.992432
0.000000	1.051635	2474.167725
0.000000	1.051872	2472.753174
0.000000	1.052110	2467.410156
0.000000	1.052347	2460.572998
0.000000	1.052584	2456.362549
0.000000	1.052821	2456.173584
0.000000	1.053058	2450.932617
0.000000	1.053295	2433.028564
0.000000	1.053533	2402.867676
0.000000	1.053770	2363.259277
0.000000	1.054007	2316.689453
0.000000	1.054244	2268.607422
0.000000	1.054481	2225.922852
0.000000	1.054719	2194.945068
0.000000	1.054956	2175.580078
0.000000	1.055193	2162.140137
0.000000	1.055430	2151.300293
0.000000	1.055667	2141.846191
0.000000	1.055905	2134.027832
0.000000	1.056142	2128.490967
0.000000	1.056379	2125.307861
0.000000	1.056616	2124.645752
0.000000	1.056853	2126.353271
0.000000	1.057090	2129.425781
0.000000	1.057328	2132.734375
0.000000	1.057565	2136.092773
0.000000	1.057802	2137.832275
0.000000	1.058039	2138.790039
0.000000	1.058276	2140.296387
0.000000	1.058513	2142.931641
0.000000	1.058751	2147.503662
0.000000	1.058988	2155.383301
0.000000	1.059225	2168.366699
0.000000	1.059462	2185.539063
0.000000	1.059699	2207.701416
0.000000	1.059937	2230.774414
0.000000	1.060174	2244.390625
0.000000	1.060411	2247.659424
0.000000	1.060648	2240.533447
0.000000	1.060885	2223.986084
0.000000	1.061122	2200.503906
0.000000	1.061360	2176.911133
0.000000	1.061597	2161.609619
0.000000	1.061834	2156.391357
0.000000	1.062071	2152.747314
0.000000	1.062308	2151.615723
0.000000	1.062545	2154.336182
0.000000	1.062783	2160.613525
0.000000	1.063020	2171.545898
0.000000	1.063257	2186.785889
0.000000	1.063494	2206.516602
0.000000	1.063731	2225.912109
0.000000	1.063968	2239.742432
0.000000	1.064206	2249.498779
0.000000	1.064443	2258.781250
0.000000	1.064680	2268.534912
0.000000	1.064917	2278.697754
0.000000	1.065154	2289.537598
0.000000	1.065391	2299.903320
0.000000	1.065629	2309.365723
0.000000	1.065866	2317.180664
0.000000	1.066103	2324.135254
0.000000	1.066340	2330.767090
0.000000	1.066577	2335.133545
0.000000	1.066815	2336.095703
0.000000	1.067052	2335.296143
0.000000	1.067289	2333.218750
0.000000	1.067526	2329.802490
0.000000	1.067763	2325.503418
0.000000	1.068000	2319.962158
0.000000	1.068238	2312.953369
0.000000	1.068475	2305.517822
0.000000	1.068712	2297.794434
0.000000	1.068949	2289.699463
0.000000	1.069186	2281.304688
0.000000	1.069424	2272.861084
0.000000	1.069661	2265.777344
0.000000	1.069898	2258.948975
0.000000	1.070135	2253.288330
0.000000	1.070372	2249.600342
0.000000	1.070609	2247.427734
0.000000	1.070847	2246.607666
0.000000	1.071084	2246.982910
0.000000	1.071321	2247.126221
0.000000	1.071558	2249.142334
0.000000	1.071795	2254.141602
0.000000	1.072032	2262.929199
0.000000	1.072270	2275.276123
0.000000	1.072507	2290.646973
0.000000	1.072744	2308.972412
0.000000	1.072981	2330.451660
0.000000	1.073218	2353.266602
0.000000	1.073455	2376.092773
0.000000	1.073693	2396.192383
0.000000	1.073930	2409.755127
0.000000	1.074167	2416.391602
0.000000	1.074404	2418.073730
0.000000	1.074641	2417.158936
0.000000	1.074878	2414.776855
0.000000	1.075116	2415.183350
0.000000	1.075353	2419.529297
0.000000	1.075590	2430.621338
0.000000	1.075827	2444.659668
0.000000	1.076064	2454.296631
0.000000	1.076302	2459.519775
0.000000	1.076539	2461.627441
0.000000	1.076776	2462.117920
0.000000	1.077013	2454.741943
0.000000	1.077250	2437.066162
0.000000	1.077487	2414.560791
0.000000	1.077725	2390.871582
0.000000	1.077962	2370.958496
0.000000	1.078199	2360.148682
0.000000	1.078436	2350.220459
0.000000	1.078673	2342.969238
0.000000	1.078910	2336.029053
0.000000	1.079148	2324.932617
0.000000	1.079385	2309.903564
0.000000	1.079622	2291.578613
0.000000	1.079859	2270.874756
0.000000	1.080096	2249.241211
0.000000	1.080334	2230.755859
0.000000	1.080571	2217.415039
0.000000	1.080808	2210.822021
0.000000	1.081045	2207.106934
0.000000	1.081282	2205.941650
0.000000	1.081519	2207.154541
0.000000	1.081757	2208.949463
0.000000	1.081994	2211.720947
0.000000	1.082231	2215.755127
0.000000	1.082468	2221.096680
0.000000	1.082705	2226.824951
0.000000	1.082942	2231.454102
0.000000	1.083180	2236.683838
0.000000	1.083417	2242.750732
0.000000	1.083654	2250.120361
0.000000	1.083891	2259.297852
0.000000	1.084128	2270.968018
0.000000	1.084365	2285.405273
0.000000	1.084603	2301.781738
0.000000	1.084840	2318.527100
0.000000	1.085077	2332.704346
0.000000	1.085314	2344.424805
0.000000	1.085551	2354.967773
0.000000	1.085788	2365.360840
0.000000	1.086026	2376.431885
0.000000	1.086263	2387.427734
0.000000	1.086500	2397.877441
0.000000	1.086737	2401.367432
0.000000	1.086974	2398.864502
0.000000	1.087212	2391.859375
0.000000	1.087449	2380.595703
0.000000	1.087686	2366.367188
0.000000	1.087923	2353.347900
0.000000	1.088160	2345.308350
0.000000	1.088398	2343.602295
0.000000	1.088635	2346.203125
0.000000	1.088872	2354.008057
0.000000	1.089109	2368.099365
0.000000	1.089346	2388.094238
0.000000	1.089583	2416.611328
0.000000	1.089821	2454.247559
0.000000	1.090058	2501.624756
0.000000	1.090295	2558.197754
0.000000	1.090532	2613.606934
0.000000	1.090769	2662.122803
0.000000	1.091006	2704.138184
0.000000	1.091244	2738.799072
0.000000	1.091481	2765.361328
0.000000	1.091718	2783.179932
0.000000	1.091955	2791.699219
0.000000	1.092192	2790.801025
0.000000	1.092430	2782.591309
0.000000	1.092667	2769.468750
0.000000	1.092904	2754.573242
0.000000	1.093141	2741.224121
0.000000	1.093378	2727.317627
0.000000	1.093615	2712.009766
0.000000	1.093853	2698.706787
0.000000	1.094090	2690.130371
0.000000	1.094327	2685.309814
0.000000	1.094564	2676.940186
0.000000	1.094801	2665.773926
0.000000	1.095038	2650.148193
0.000000	1.095276	2629.770996
0.000000	1.095513	2604.103027
0.000000	1.095750	2573.548096
0.000000	1.095987	2541.312256
0.000000	1.096224	2511.896973
0.000000	1.096461	2489.277100
0.000000	1.096699	2480.403564
0.000000	1.096936	2479.872314
0.000000	1.097173	2483.244629
0.000000	1.097410	2490.182129
0.000000	1.097647	2500.012695
0.000000	1.097885	2507.550537
0.000000	1.098122	2513.110352
0.000000	1.098359	2516.607910
0.000000	1.098596	2517.371338
0.000000	1.098833	2515.662109
0.000000	1.099070	2512.374268
0.000000	1.099308	2508.385742
0.000000	1.099545	2506.145996
0.000000	1.099782	2506.620850
0.000000	1.100019	2508.821533
0.000000	1.100256	2511.777100
0.000000	1.100493	2515.678467
0.000000	1.100731	2520.105713
0.000000	1.100968	2524.870117
0.000000	1.101205	2528.959473
0.000000	1.101442	2532.520996
0.000000	1.101679	2535.133301
0.000000	1.101916	2536.310059
0.000000	1.102154	2536.274902
0.000000	1.102391	2535.738525
0.000000	1.102628	2534.504639
0.000000	1.102865	2533.802246
0.000000	1.103102	2535.264160
0.000000	1.103340	2534.601563
0.000000	1.103577	2531.133057
0.000000	1.103814	2525.784668
0.000000	1.104051	2518.119385
0.000000	1.104288	2508.014648
0.000000	1.104525	2495.729004
0.000000	1.104763	2480.715576
0.000000	1.105000	2464.545410
0.000000	1.105237	2449.729492
0.000000	1.105474	2434.635986
0.000000	1.105711	2420.059570
0.000000	1.105948	2404.620605
0.000000	1.106186	2391.787598
0.000000	1.106423	2381.170654
0.000000	1.106660	2374.821045
0.000000	1.106897	2372.574707
0.000000	1.107134	2372.504883
0.000000	1.107372	2374.849365
0.000000	1.107609	2377.440674
0.000000	1.107846	2380.137939
0.000000	1.108083	2383.314453
0.000000	1.108320	2387.500000
0.000000	1.108557	2393.911865
0.000000	1.108795	2403.347900
0.000000	1.109032	2414.408203
0.000000	1.109269	2426.396240
0.000000	1.109506	2439.114502
0.000000	1.109743	2447.925537
0.000000	1.109980	2451.021729
0.000000	1.110218	2449.224609
0.000000	1.110455	2443.766357
0.000000	1.110692	2434.396240
0.000000	1.110929	2421.727295
0.000000	1.111166	2407.725342
0.000000	1.111403	2396.833496
0.000000	1.111641	2391.960205
0.000000	1.111878	2393.410156
0.000000	1.112115	2397.716064
0.000000	1.112352	2414.926514
0.000000	1.112589	2445.499756
0.000000	1.112827	2485.840576
0.000000	1.113064	2528.679932
0.000000	1.113301	2562.673340
0.000000	1.113538	2587.082520
0.000000	1.113775	2602.347900
0.000000	1.114012	2609.668701
0.000000	1.114250	2610.121094
0.000000	1.114487	2603.713867
0.000000	1.114724	2591.828613
0.000000	1.114961	2576.115479
0.000000	1.115198	2560.582275
0.000000	1.115435	2548.788574
0.000000	1.115673	2544.239258
0.000000	1.115910	2549.164307
0.000000	1.116147	2550.332764
0.000000	1.116384	2542.824463
0.000000	1.116621	2525.346924
0.000000	1.116859	2498.531250
0.000000	1.117096	2464.379150
0.000000	1.117333	2425.335449
0.000000	1.117570	2384.600342
0.000000	1.117807	2348.381348
0.000000	1.118044	2322.843994
0.000000	1.118282	2297.928467
0.000000	1.118519	2271.510742
0.000000	1.118756	2244.594482
0.000000	1.118993	2220.184570
0.000000	1.119230	2200.794434
0.000000	1.119467	2189.435303
0.000000	1.119705	2181.867188
0.000000	1.119942	2178.334229
0.000000	1.120179	2179.096924
0.000000	1.120416	2182.955811
0.000000	1.120653	2189.919922
0.000000	1.120890	2199.960693
0.000000	1.121128	2213.520020
0.000000	1.121365	2229.230225
0.000000	1.121602	2247.331055
0.000000	1.121839	2265.618896
0.000000	1.122076	2287.283691
0.000000	1.122313	2312.865479
0.000000	1.122551	2342.898682
0.000000	1.122788	2374.545410
0.000000	1.123025	2407.451660
0.000000	1.123262	2435.572998
0.000000	1.123499	2454.535889
0.000000	1.123737	2464.174805
0.000000	1.123974	2466.261963
0.000000	1.124211	2462.948486
0.000000	1.124448	2457.783203
0.000000	1.124685	2455.327881
0.000000	1.124923	2455.974365
0.000000	1.125160	2451.786621
0.000000	1.125397	2443.656738
0.000000	1.125634	2433.757324
0.000000	1.125871	2423.014404
0.000000	1.126108	2414.103271
0.000000	1.126346	2413.106201
0.000000	1.126583	2420.740234
0.000000	1.126820	2424.022217
0.000000	1.127057	2417.257080
0.000000	1.127294	2402.707520
0.000000	1.127531	2382.090576
0.000000	1.127769	2356.604248
0.000000	1.128006	2330.398682
0.000000	1.128243	2308.572510
0.000000	1.128480	2296.690430
0.000000	1.128717	2291.435303
0.000000	1.128955	2290.895996
0.000000	1.129192	2295.407715
0.000000	1.129429	2300.218750
0.000000	1.129666	2303.218750
0.000000	1.129903	2300.898926
0.000000	1.130140	2292.819336
0.000000	1.130378	2279.692871
0.000000	1.130615	2263.644287
0.000000	1.130852	2246.366455
0.000000	1.131089	2229.058594
0.000000	1.131326	2216.109619
0.000000	1.131563	2210.381836
0.000000	1.131801	2207.841064
0.000000	1.132038	2207.471191
0.000000	1.132275	2208.785889
0.000000	1.132512	2212.317871
0.000000	1.132749	2216.538330
0.000000	1.132986	2222.596680
0.000000	1.133224	2231.593750
0.000000	1.133461	2243.339355
0.000000	1.133698	2257.645508
0.000000	1.133935	2272.788086
0.000000	1.134172	2287.776855
0.000000	1.134409	2301.736328
0.000000	1.134647	2313.916016
0.000000	1.134884	2319.251953
0.000000	1.135121	2317.951416
0.000000	1.135358	2314.231201
0.000000	1.135595	2309.995117
0.000000	1.135833	2308.911621
0.000000	1.136070	2313.312988
0.000000	1.136307	2319.995605
0.000000	1.136544	2329.627441
0.000000	1.136781	2344.171143
0.000000	1.137018	2363.762451
0.000000	1.137256	2388.371582
0.000000	1.137493	2415.011230
0.000000	1.137730	2436.995117
0.000000	1.137967	2455.058105
0.000000	1.138204	2464.039551
0.000000	1.138441	2463.463379
0.000000	1.138679	2454.232666
0.000000	1.138916	2439.575684
0.000000	1.139153	2420.615723
0.000000	1.139390	2403.329834
0.000000	1.139627	2383.474121
0.000000	1.139865	2361.909668
0.000000	1.140102	2342.318848
0.000000	1.140339	2329.535156
0.000000	1.140576	2320.040771
0.000000	1.140813	2313.649658
0.000000	1.141050	2311.651367
0.000000	1.141288	2313.880127
0.000000	1.141525	2321.635254
0.000000	1.141762	2335.648438
0.000000	1.141999	2357.894775
0.000000	1.142236	2389.944336
0.000000	1.142473	2431.421387
0.000000	1.142711	2479.094238
0.000000	1.142948	2532.706055
0.000000	1.143185	2589.001221
0.000000	1.143422	2638.319336
0.000000	1.143659	2679.480713
0.000000	1.143896	2711.807129
0.000000	1.144134	2734.583008
0.000000	1.144371	2747.320068
0.000000	1.144608	2749.543213
0.000000	1.144845	2740.362305
0.000000	1.145082	2720.040771
0.000000	1.145320	2688.119385
0.000000	1.145557	2646.855225
0.000000	1.145794	2599.221680
0.000000	1.146031	2549.735840
0.000000	1.146268	2503.714844
0.000000	1.146505	2461.727783
0.000000	1.146743	2426.588867
0.000000	1.146980	2405.479004
0.000000	1.147217	2401.526611
0.000000	1.147454	2403.341797
0.000000	1.147691	2410.138672
0.000000	1.147928	2422.542236
0.000000	1.148166	2439.554199
0.000000	1.148403	2454.761475
0.000000	1.148640	2465.836670
0.000000	1.148877	2475.070557
0.000000	1.149114	2484.013428
0.000000	1.149352	2495.479980
0.000000	1.149589	2510.785645
0.000000	1.149826	2531.291992
0.000000	1.150063	2549.917236
0.000000	1.150300	2561.422119
0.000000	1.150537	2565.305664
0.000000	1.150775	2562.517578
0.000000	1.151012	2553.689941
0.000000	1.151249	2539.692871
0.000000	1.151486	2520.818848
0.000000	1.151723	2498.546143
0.000000	1.151960	2479.303467
0.000000	1.152198	2467.002686
0.000000	1.152435	2461.129639
0.000000	1.152672	2456.088379
0.000000	1.152909	2448.023682
0.000000	1.153146	2439.333252
0.000000	1.153383	2429.758057
0.000000	1.153621	2420.293457
0.000000	1.153858	2412.848633
0.000000	1.154095	2409.185303
0.000000	1.154332	2406.509521
0.000000	1.154569	2404.791748
0.000000	1.154807	2404.643066
0.000000	1.155044	2406.091553
0.000000	1.155281	2409.615723
0.000000	1.155518	2414.884033
0.000000	1.155755	2421.768311
0.000000	1.155993	2429.820068
0.000000	1.156230	2439.085693
0.000000	1.156467	2446.950195
0.000000	1.156704	2451.446777
0.000000	1.156941	2453.804443
0.000000	1.157178	2453.903809
0.000000	1.157416	2450.171875
0.000000	1.157653	2443.333496
0.000000	1.157890	2435.206543
0.000000	1.158127	2427.624512
0.000000	1.158364	2425.236816
0.000000	1.158601	2428.531250
0.000000	1.158839	2432.926514
0.000000	1.159076	2438.570068
0.000000	1.159313	2443.230469
0.000000	1.159550	2443.697510
0.000000	1.159787	2441.999268
0.000000	1.160024	2437.060303
0.000000	1.160262	2429.270996
0.000000	1.160499	2419.140625
0.000000	1.160736	2407.994141
0.000000	1.160973	2398.982910
0.000000	1.161210	2393.028076
0.000000	1.161448	2389.176025
0.000000	1.161685	2384.897461
0.000000	1.161922	2381.157959
0.000000	1.162159	2377.837402
0.000000	1.162396	2375.843506
0.000000	1.162633	2375.519043
0.000000	1.162871	2374.998047
0.000000	1.163108	2373.981934
0.000000	1.163345	2372.808838
0.000000	1.163582	2369.107178
0.000000	1.163819	2365.003906
0.000000	1.164056	2361.326660
0.000000	1.164294	2358.797607
0.000000	1.164531	2358.089111
0.000000	1.164768	2358.424072
0.000000	1.165005	2360.448730
0.000000	1.165242	2364.335205
0.000000	1.165480	2371.215576
0.000000	1.165717	2380.414063
0.000000	1.165954	2390.427490
0.000000	1.166191	2402.958496
0.000000	1.166428	2420.267578
0.000000	1.166665	2440.300049
0.000000	1.166903	2465.212402
0.000000	1.167140	2497.290527
0.000000	1.167377	2537.823730
0.000000	1.167614	2587.345947
0.000000	1.167851	2635.235840
0.000000	1.168088	2675.103760
0.000000	1.168326	2706.501953
0.000000	1.168563	2729.644775
0.000000	1.168800	2744.713135
0.000000	1.169037	2753.155029
0.000000	1.169274	2756.881104
0.000000	1.169511	2756.346680
0.000000	1.169749	2753.163574
0.000000	1.169986	2749.681396
0.000000	1.170223	2749.651367
0.000000	1.170460	2755.201172
0.000000	1.170697	2762.971191
0.000000	1.170934	2762.352295
0.000000	1.171172	2755.394775
0.000000	1.171409	2743.579834
0.000000	1.171646	2726.857910
0.000000	1.171883	2706.808350
0.000000	1.172120	2686.779053
0.000000	1.172358	2670.503662
0.000000	1.172595	2659.611328
0.000000	1.172832	2650.649902
0.000000	1.173069	2643.860107
0.000000	1.173306	2640.215820
0.000000	1.173543	2639.045654
0.000000	1.173781	2640.701416
0.000000	1.174018	2644.580811
0.000000	1.174255	2652.108887
0.000000	1.174492	2656.806641
0.000000	1.174729	2655.006104
0.000000	1.174967	2649.055908
0.000000	1.175204	2639.818604
0.000000	1.175441	2627.257080
0.000000	1.175678	2612.561035
0.000000	1.175915	2598.617920
0.000000	1.176152	2581.646729
0.000000	1.176390	2565.041992
0.000000	1.176627	2548.327637
0.000000	1.176864	2529.758057
0.000000	1.177101	2513.771484
0.000000	1.177338	2499.718018
0.000000	1.177575	2490.010742
0.000000	1.177813	2484.381836
0.000000	1.178050	2479.343506
0.000000	1.178287	2473.371582
0.000000	1.178524	2465.265869
0.000000	1.178761	2456.145508
0.000000	1.178998	2446.770996
0.000000	1.179236	2438.101074
0.000000	1.179473	2430.159912
0.000000	1.179710	2422.592773
0.000000	1.179947	2417.110840
0.000000	1.180184	2414.224365
0.000000	1.180421	2413.250732
0.000000	1.180659	2415.436035
0.000000	1.180896	2421.534424
0.000000	1.181133	2430.211426
0.000000	1.181370	2442.441895
0.000000	1.181607	2458.613037
0.000000	1.181845	2476.093262
0.000000	1.182082	2492.843750
0.000000	1.182319	2508.312256
0.000000	1.182556	2520.992432
0.000000	1.182793	2530.628418
0.000000	1.183030	2537.194092
0.000000	1.183268	2539.943848
0.000000	1.183505	2537.955811
0.000000	1.183742	2529.680176
0.000000	1.183979	2515.194092
0.000000	1.184216	2496.395508
0.000000	1.184453	2476.287842
0.000000	1.184691	2458.065674
0.000000	1.184928	2445.790771
0.000000	1.185165	2437.019531
0.000000	1.185402	2430.410889
0.000000	1.185639	2426.618896
0.000000	1.185877	2424.265381
0.000000	1.186114	2422.980957
0.000000	1.186351	2421.952148
0.000000	1.186588	2421.546143
0.000000	1.186825	2422.504395
0.000000	1.187062	2424.558105
0.000000	1.187300	2426.247559
0.000000	1.187537	2427.992676
0.000000	1.187774	2429.408691
0.000000	1.188011	2428.820068
0.000000	1.188248	2426.961670
0.000000	1.188486	2425.865723
0.000000	1.188723	2425.608398
0.000000	1.188960	2425.963135
0.000000	1.189197	2426.733154
0.000000	1.189434	2427.874756
0.000000	1.189671	2428.908936
0.000000	1.189909	2429.446289
0.000000	1.190146	2428.169189
0.000000	1.190383	2426.676025
0.000000	1.190620	2425.570068
0.000000	1.190857	2425.444092
0.000000	1.191094	2426.823730
0.000000	1.191332	2429.963623
0.000000	1.191569	2434.519775
0.000000	1.191806	2440.812500
0.000000	1.192043	2447.484619
0.000000	1.192280	2454.626465
0.000000	1.192517	2462.310791
0.000000	1.192755	2467.384521
0.000000	1.192992	2467.755371
0.000000	1.193229	2466.149170
0.000000	1.193466	2463.997314
0.000000	1.193703	2463.936768
0.000000	1.193941	2469.139893
0.000000	1.194178	2479.448730
0.000000	1.194415	2496.088623
0.000000	1.194652	2516.862549
0.000000	1.194889	2540.093018
0.000000	1.195126	2564.757080
0.000000	1.195364	2585.725098
0.000000	1.195601	2596.365967
0.000000	1.195838	2598.380371
0.000000	1.196075	2593.943848
0.000000	1.196312	2588.111084
0.000000	1.196549	2586.073975
0.000000	1.196787	2590.939941
0.000000	1.197024	2592.924072
0.000000	1.197261	2593.266846
0.000000	1.197498	2590.668945
0.000000	1.197735	2585.145020
0.000000	1.197973	2579.360596
0.000000	1.198210	2573.054688
0.000000	1.198447	2564.483398
0.000000	1.198684	2553.776367
0.000000	1.198921	2541.862549
0.000000	1.199158	2529.116699
0.000000	1.199396	2516.247803
0.000000	1.199633	2506.792236
0.000000	1.199870	2497.792480
0.000000	1.200107	2488.975586
0.000000	1.200344	2479.727783
0.000000	1.200581	2470.150879
0.000000	1.200819	2460.649414
0.000000	1.201056	2453.367188
0.000000	1.201293	2450.149658
0.000000	1.201530	2451.110352
0.000000	1.201767	2453.500488
0.000000	1.202004	2456.836182
0.000000	1.202242	2462.649414
0.000000	1.202479	2466.541016
0.000000	1.202716	2467.018066
0.000000	1.202953	2468.921875
0.000000	1.203190	2477.919678
0.000000	1.203428	2487.266602
0.000000	1.203665	2497.113281
0.000000	1.203902	2505.717529
0.000000	1.204139	2509.760498
0.000000	1.204376	2510.064209
0.000000	1.204613	2507.410400
0.000000	1.204851	2502.540527
0.000000	1.205088	2497.426514
0.000000	1.205325	2494.534668
0.000000	1.205562	2495.597656
0.000000	1.205799	2500.748779
0.000000	1.206036	2506.063721
0.000000	1.206274	2510.907227
0.000000	1.206511	2514.128418
0.000000	1.206748	2515.389893
0.000000	1.206985	2516.492676
0.000000	1.207222	2518.573242
0.000000	1.207459	2523.033691
0.000000	1.207697	2528.378662
0.000000	1.207934	2533.645752
0.000000	1.208171	2538.153320
0.000000	1.208408	2541.229248
0.000000	1.208645	2543.860596
0.000000	1.208883	2546.679443
0.000000	1.209120	2549.896240
0.000000	1.209357	2553.135254
0.000000	1.209594	2556.629883
0.000000	1.209831	2560.862305
0.000000	1.210068	2564.803955
0.000000	1.210306	2569.493164
0.000000	1.210543	2574.765869
0.000000	1.210780	2579.773926
0.000000	1.211017	2583.749512
0.000000	1.211254	2585.151611
0.000000	1.211491	2582.781250
0.000000	1.211729	2576.807373
0.000000	1.211966	2569.966064
0.000000	1.212203	2565.687988
0.000000	1.212440	2562.987549
0.000000	1.212677	2561.430908
0.000000	1.212915	2560.208984
0.000000	1.213152	2560.102783
0.000000	1.213389	2561.099365
0.000000	1.213626	2562.840088
0.000000	1.213863	2564.038086
0.000000	1.214100	2564.843262
0.000000	1.214338	2566.093018
0.000000	1.214575	2567.964355
0.000000	1.214812	2570.408203
0.000000	1.215049	2573.264648
0.000000	1.215286	2576.393066
0.000000	1.215523	2579.801758
0.000000	1.215761	2584.130371
0.000000	1.215998	2589.896973
0.000000	1.216235	2597.310791
0.000000	1.216472	2604.520752
0.000000	1.216709	2611.133545
0.000000	1.216946	2617.967773
0.000000	1.217184	2626.099365
0.000000	1.217421	2633.401367
0.000000	1.217658	2638.757080
0.000000	1.217895	2643.311035
0.000000	1.218132	2647.846191
0.000000	1.218370	2652.311279
0.000000	1.218607	2656.097656
0.000000	1.218844	2659.477051
0.000000	1.219081	2662.410156
0.000000	1.219318	2663.810303
0.000000	1.219555	2662.078369
0.000000	1.219793	2658.155518
0.000000	1.220030	2653.732910
0.000000	1.220267	2647.942383
0.000000	1.220504	2641.539307
0.000000	1.220741	2636.483643
0.000000	1.220978	2633.308350
0.000000	1.221216	2633.882080
0.000000	1.221453	2637.450684
0.000000	1.221690	2643.188232
0.000000	1.221927	2650.754639
0.000000	1.222164	2661.716553
0.000000	1.222402	2676.304199
0.000000	1.222639	2691.613037
0.000000	1.222876	2706.793945
0.000000	1.223113	2725.192871
0.000000	1.223350	2747.511963
0.000000	1.223588	2773.102051
0.000000	1.223825	2798.849854
0.000000	1.224062	2815.744873
0.000000	1.224299	2822.177246
0.000000	1.224536	2818.547852
0.000000	1.224773	2807.204590
0.000000	1.225011	2789.622559
0.000000	1.225248	2767.875000
0.000000	1.225485	2745.316895
0.000000	1.225722	2728.480469
0.000000	1.225959	2721.671387
0.000000	1.226196	2716.563721
0.000000	1.226434	2712.275391
0.000000	1.226671	2708.810791
0.000000	1.226908	2705.729736
0.000000	1.227145	2703.675781
0.000000	1.227382	2702.977295
0.000000	1.227619	2703.739014
0.000000	1.227857	2706.303711
0.000000	1.228094	2710.394043
0.000000	1.228331	2715.467285
0.000000	1.228568	2721.370605
0.000000	1.228805	2727.552979
0.000000	1.229042	2735.042480
0.000000	1.229280	2745.018311
0.000000	1.229517	2759.093506
0.000000	1.229754	2775.205566
0.000000	1.229991	2792.868164
0.000000	1.230228	2813.542480
0.000000	1.230466	2837.843994
0.000000	1.230703	2864.936768
0.000000	1.230940	2894.060059
0.000000	1.231177	2925.050293
0.000000	1.231414	2956.639404
0.000000	1.231651	2989.415283
0.000000	1.231889	3021.749512
0.000000	1.232126	3053.739502
0.000000	1.232363	3083.761719
0.000000	1.232600	3109.014160
0.000000	1.232837	3123.369629
0.000000	1.233074	3126.026855
0.000000	1.233312	3115.703369
0.000000	1.233549	3093.975830
0.000000	1.233786	3062.611328
0.000000	1.234023	3026.669922
0.000000	1.234260	2991.724121
0.000000	1.234498	2965.998535
0.000000	1.234735	2948.589600
0.000000	1.234972	2931.992920
0.000000	1.235209	2918.139404
0.000000	1.235446	2905.797607
0.000000	1.235683	2894.429932
0.000000	1.235921	2882.666016
0.000000	1.236158	2870.969482
0.000000	1.236395	2859.814209
0.000000	1.236632	2850.991455
0.000000	1.236869	2843.910156
0.000000	1.237106	2837.422607
0.000000	1.237344	2831.093018
0.000000	1.237581	2825.640869
0.000000	1.237818	2821.255859
0.000000	1.238055	2818.749023
0.000000	1.238292	2818.670166
0.000000	1.238529	2818.806641
0.000000	1.238767	2819.509033
0.000000	1.239004	2821.268799
0.000000	1.239241	2824.071289
0.000000	1.239478	2827.589355
0.000000	1.239715	2831.290283
0.000000	1.239952	2834.568359
0.000000	1.240190	2837.127686
0.000000	1.240427	2839.012695
0.000000	1.240664	2841.232178
0.000000	1.240901	2842.000977
0.000000	1.241138	2840.129639
0.000000	1.241376	2835.556641
0.000000	1.241613	2830.669434
0.000000	1.241850	2826.524414
0.000000	1.242087	2823.284180
0.000000	1.242324	2820.994385
0.000000	1.242561	2819.581299
0.000000	1.242799	2819.959961
0.000000	1.243036	2821.499268
0.000000	1.243273	2825.138672
0.000000	1.243510	2830.743164
0.000000	1.243747	2838.708984
0.000000	1.243984	2849.672363
0.000000	1.244222	2862.714600
0.000000	1.244459	2877.719971
0.000000	1.244696	2894.464111
0.000000	1.244933	2908.409424
0.000000	1.245170	2917.860840
0.000000	1.245408	2926.017822
0.000000	1.245645	2934.246826
0.000000	1.245882	2942.672363
0.000000	1.246119	2951.866699
0.000000	1.246356	2959.646240
0.000000	1.246593	2966.146484
0.000000	1.246831	2971.661133
0.000000	1.247068	2976.398682
0.000000	1.247305	2978.879639
0.000000	1.247542	2980.167236
0.000000	1.247779	2980.868652
0.000000	1.248016	2981.364502
0.000000	1.248254	2980.762207
0.000000	1.248491	2979.458008
0.000000	1.248728	2973.205078
0.000000	1.248965	2962.245605
0.000000	1.249202	2947.558838
0.000000	1.249439	2930.858643
0.000000	1.249677	2914.913818
0.000000	1.249914	2904.470947
0.000000	1.250151	2901.493164
0.000000	1.250388	2897.086182
0.000000	1.250625	2888.359863
0.000000	1.250863	2875.013428
0.000000	1.251100	2856.629395
0.000000	1.251337	2833.432617
0.000000	1.251574	2807.974609
0.000000	1.251811	2782.572021
0.000000	1.252048	2758.363281
0.000000	1.252286	2736.558838
0.000000	1.252523	2717.217285
0.000000	1.252760	2699.859863
0.000000	1.252997	2684.435791
0.000000	1.253234	2671.119629
0.000000	1.253471	2658.267090
0.000000	1.253709	2647.427979
0.000000	1.253946	2638.241455
0.000000	1.254183	2629.457275
0.000000	1.254420	2621.906006
0.000000	1.254657	2615.792725
0.000000	1.254895	2611.869873
0.000000	1.255132	2609.738525
0.000000	1.255369	2609.671875
0.000000	1.255606	2611.978027
0.000000	1.255843	2616.937988
0.000000	1.256080	2626.069580
0.000000	1.256318	2639.803955
0.000000	1.256555	2659.628174
0.000000	1.256792	2686.907715
0.000000	1.257029	2722.410645
0.000000	1.257266	2766.796387
0.000000	1.257504	2817.553711
0.000000	1.257741	2862.667480
0.000000	1.257978	2897.523193
0.000000	1.258215	2921.401611
0.000000	1.258452	2933.594482
0.000000	1.258689	2932.688232
0.000000	1.258927	2920.522217
0.000000	1.259164	2896.386230
0.000000	1.259401	2860.059082
0.000000	1.259638	2813.655762
0.000000	1.259875	2762.961182
0.000000	1.260112	2715.764404
0.000000	1.260350	2681.647461
0.000000	1.260587	2666.367920
0.000000	1.260824	2656.584717
0.000000	1.261061	2653.429443
0.000000	1.261298	2657.767334
0.000000	1.261536	2668.712158
0.000000	1.261773	2686.204346
0.000000	1.262010	2706.932129
0.000000	1.262247	2723.203857
0.000000	1.262484	2733.548584
0.000000	1.262721	2738.236816
0.000000	1.262959	2738.729492
0.000000	1.263196	2736.829834
0.000000	1.263433	2732.373535
0.000000	1.263670	2725.849854
0.000000	1.263907	2719.550781
0.000000	1.264144	2717.339111
0.000000	1.264382	2717.536865
0.000000	1.264619	2714.331055
0.000000	1.264856	2710.926025
0.000000	1.265093	2707.820557
0.000000	1.265330	2706.601318
0.000000	1.265567	2710.665283
0.000000	1.265805	2723.366699
0.000000	1.266042	2741.796387
0.000000	1.266279	2759.539551
0.000000	1.266516	2777.109375
0.000000	1.266753	2791.442383
0.000000	1.266991	2801.398682
0.000000	1.267228	2807.280762
0.000000	1.267465	2809.364014
0.000000	1.267702	2806.817627
0.000000	1.267939	2800.290039
0.000000	1.268176	2790.175293
0.000000	1.268414	2776.229004
0.000000	1.268651	2759.970703
0.000000	1.268888	2745.875732
0.000000	1.269125	2734.636963
0.000000	1.269362	2723.448975
0.000000	1.269599	2712.800049
0.000000	1.269837	2702.912842
0.000000	1.270074	2693.257080
0.000000	1.270311	2685.741943
0.000000	1.270548	2680.518066
0.000000	1.270785	2676.125488
0.000000	1.271023	2672.054199
0.000000	1.271260	2670.759033
0.000000	1.271497	2672.739502
0.000000	1.271734	2678.604492
0.000000	1.271971	2685.684082
0.000000	1.272208	2692.239014
0.000000	1.272446	2696.926514
0.000000	1.272683	2697.978760
0.000000	1.272920	2696.378174
0.000000	1.273157	2692.344482
0.000000	1.273394	2685.532227
0.000000	1.273631	2676.006836
0.000000	1.273869	2664.398926
0.000000	1.274106	2651.414795
0.000000	1.274343	2638.159912
0.000000	1.274580	2624.392090
0.000000	1.274817	2611.255615
0.000000	1.275054	2598.137451
0.000000	1.275292	2585.875977
0.000000	1.275529	2575.565186
0.000000	1.275766	2567.992676
0.000000	1.276003	2562.218750
0.000000	1.276240	2556.643555
0.000000	1.276477	2551.791504
0.000000	1.276715	2547.543213
0.000000	1.276952	2544.987305
0.000000	1.277189	2544.047607
0.000000	1.277426	2544.917725
0.000000	1.277663	2547.942871
0.000000	1.277901	2554.500244
0.000000	1.278138	2564.858887
0.000000	1.278375	2580.190674
0.000000	1.278612	2602.480713
0.000000	1.278849	2626.695068
0.000000	1.279086	2641.341553
0.000000	1.279324	2646.048828
0.000000	1.279561	2641.888428
0.000000	1.279798	2630.372803
0.000000	1.280035	2614.474854
0.000000	1.280272	2597.991211
0.000000	1.280509	2579.718994
0.000000	1.280747	2556.166260
0.000000	1.280984	2528.904297
0.000000	1.281221	2500.597656
0.000000	1.281458	2474.186035
0.000000	1.281695	2451.584473
0.000000	1.281933	2432.957764
0.000000	1.282170	2419.228027
0.000000	1.282407	2411.676270
0.000000	1.282644	2407.625000
0.000000	1.282881	2405.278564
0.000000	1.283118	2405.052979
0.000000	1.283356	2407.766602
0.000000	1.283593	2413.377197
0.000000	1.283830	2422.103516
0.000000	1.284067	2433.285400
0.000000	1.284304	2447.416504
0.000000	1.284541	2462.422119
0.000000	1.284779	2475.138184
0.000000	1.285016	2486.125000
0.000000	1.285253	2497.431885
0.000000	1.285490	2509.569092
0.000000	1.285727	2522.860596
0.000000	1.285964	2537.445557
0.000000	1.286202	2553.468506
0.000000	1.286439	2565.754395
0.000000	1.286676	2572.446289
0.000000	1.286913	2576.440186
0.000000	1.287150	2579.480469
0.000000	1.287387	2582.204834
0.000000	1.287625	2585.291504
0.000000	1.287862	2591.344238
0.000000	1.288099	2602.726807
0.000000	1.288336	2615.903320
0.000000	1.288573	2628.219727
0.000000	1.288811	2634.833252
0.000000	1.289048	2635.652100
0.000000	1.289285	2631.591553
0.000000	1.289522	2624.866211
0.000000	1.289759	2616.952881
0.000000	1.289997	2609.661133
0.000000	1.290234	2606.999512
0.000000	1.290471	2612.787598
0.000000	1.290708	2627.627197
0.000000	1.290945	2648.508545
0.000000	1.291182	2670.806152
0.000000	1.291420	2690.333496
0.000000	1.291657	2707.096436
0.000000	1.291894	2720.444580
0.000000	1.292131	2732.084229
0.000000	1.292368	2741.351563
0.000000	1.292605	2741.862793
0.000000	1.292843	2733.993164
0.000000	1.293080	2719.354492
0.000000	1.293317	2697.472900
0.000000	1.293554	2670.604004
0.000000	1.293791	2643.098877
0.000000	1.294029	2619.027100
0.000000	1.294266	2602.306885
0.000000	1.294503	2587.045654
0.000000	1.294740	2570.298584
0.000000	1.294977	2552.176758
0.000000	1.295214	2533.022461
0.000000	1.295452	2509.822021
0.000000	1.295689	2484.063232
0.000000	1.295926	2455.978516
0.000000	1.296163	2431.637695
0.000000	1.296400	2413.778564
0.000000	1.296637	2404.341064
0.000000	1.296875	2403.059814
0.000000	1.297112	2405.923340
0.000000	1.297349	2412.177246
0.000000	1.297586	2415.869873
0.000000	1.297823	2410.344238
0.000000	1.298060	2397.156006
0.000000	1.298298	2378.433838
0.000000	1.298535	2354.593994
0.000000	1.298772	2327.052002
0.000000	1.299009	2300.708008
0.000000	1.299246	2279.228027
0.000000	1.299484	2267.397705
0.000000	1.299721	2257.300293
0.000000	1.299958	2249.350830
0.000000	1.300195	2244.583740
0.000000	1.300432	2244.039063
0.000000	1.300669	2250.163574
0.000000	1.300907	2260.906006
0.000000	1.301144	2275.188232
0.000000	1.301381	2292.948730
0.000000	1.301618	2313.141846
0.000000	1.301855	2337.962646
0.000000	1.302092	2366.983643
0.000000	1.302330	2399.098633
0.000000	1.302567	2433.196289
0.000000	1.302804	2468.179199
0.000000	1.303041	2502.548340
0.000000	1.303278	2532.326416
0.000000	1.303516	2556.101318
0.000000	1.303753	2575.081299
0.000000	1.303990	2590.978516
0.000000	1.304227	2606.725098
0.000000	1.304464	2620.461426
0.000000	1.304701	2628.970947
0.000000	1.304939	2634.126709
0.000000	1.305176	2636.614258
0.000000	1.305413	2636.489502
0.000000	1.305650	2633.229980
0.000000	1.305887	2627.810059
0.000000	1.306124	2619.269775
0.000000	1.306362	2605.255127
0.000000	1.306599	2585.991943
0.000000	1.306836	2563.312500
0.000000	1.307073	2539.295898
0.000000	1.307310	2520.333008
0.000000	1.307547	2508.599609
0.000000	1.307785	2497.322754
0.000000	1.308022	2485.897217
0.000000	1.308259	2476.496582
0.000000	1.308496	2467.815674
0.000000	1.308733	2459.831055
0.000000	1.308971	2454.260742
0.000000	1.309208	2452.366211
0.000000	1.309445	2452.406494
0.000000	1.309682	2452.515869
0.000000	1.309919	2454.033447
0.000000	1.310156	2456.894287
0.000000	1.310394	2461.835938
0.000000	1.310631	2469.232178
0.000000	1.310868	2479.531494
0.000000	1.311105	2493.207031
0.000000	1.311342	2508.649414
0.000000	1.311579	2522.197998
0.000000	1.311817	2532.052246
0.000000	1.312054	2533.504395
0.000000	1.312291	2527.368652
0.000000	1.312528	2515.567627
0.000000	1.312765	2498.143066
0.000000	1.313002	2475.872803
0.000000	1.313240	2452.447754
0.000000	1.313477	2431.899414
0.000000	1.313714	2417.745850
0.000000	1.313951	2406.914063
0.000000	1.314188	2397.525391
0.000000	1.314426	2389.726074
0.000000	1.314663	2383.266846
0.000000	1.314900	2379.077881
0.000000	1.315137	2376.599854
0.000000	1.315374	2374.706543
0.000000	1.315611	2372.500977
0.000000	1.315849	2370.170166
0.000000	1.316086	2365.938232
0.000000	1.316323	2360.005127
0.000000	1.316560	2353.591797
0.000000	1.316797	2348.176758
0.000000	1.317034	2346.837158
0.000000	1.317272	2347.054688
0.000000	1.317509	2348.923096
0.000000	1.317746	2351.560547
0.000000	1.317983	2355.190430
0.000000	1.318220	2361.683350
0.000000	1.318458	2370.989990
0.000000	1.318695	2383.936768
0.000000	1.318932	2398.846924
0.000000	1.319169	2415.209961
0.000000	1.319406	2433.880615
0.000000	1.319643	2453.640869
0.000000	1.319881	2476.987793
0.000000	1.320118	2504.865234
0.000000	1.320355	2539.090088
0.000000	1.320592	2579.837891
0.000000	1.320829	2625.542480
0.000000	1.321066	2672.045166
0.000000	1.321304	2709.837891
0.000000	1.321541	2737.558838
0.000000	1.321778	2753.697998
0.000000	1.322015	2758.543213
0.000000	1.322252	2754.319336
0.000000	1.322490	2745.332031
0.000000	1.322727	2735.598633
0.000000	1.322964	2728.573242
0.000000	1.323201	2714.961670
0.000000	1.323438	2695.194580
0.000000	1.323675	2670.011719
0.000000	1.323913	2641.301758
0.000000	1.324150	2615.266846
0.000000	1.324387	2597.148682
0.000000	1.324624	2591.751221
0.000000	1.324861	2589.363281
0.000000	1.325098	2592.346191
0.000000	1.325336	2602.683105
0.000000	1.325573	2621.640381
0.000000	1.325810	2650.432129
0.000000	1.326047	2689.854736
0.000000	1.326284	2740.517334
0.000000	1.326522	2800.386230
0.000000	1.326759	2851.561279
0.000000	1.326996	2891.013916
0.000000	1.327233	2918.309082
0.000000	1.327470	2933.006348
0.000000	1.327707	2936.958252
0.000000	1.327945	2930.704346
0.000000	1.328182	2914.559326
0.000000	1.328419	2889.532715
0.000000	1.328656	2858.764648
0.000000	1.328893	2826.144775
0.000000	1.329130	2790.461670
0.000000	1.329368	2749.410156
0.000000	1.329605	2707.181152
0.000000	1.329842	2668.486084
0.000000	1.330079	2638.261475
0.000000	1.330316	2622.673096
0.000000	1.330554	2611.801514
0.000000	1.330791	2600.157227
0.000000	1.331028	2589.188965
0.000000	1.331265	2579.947754
0.000000	1.331502	2573.875000
0.000000	1.331739	2573.573730
0.000000	1.331977	2575.606934
0.000000	1.332214	2579.914795
0.000000	1.332451	2585.002441
0.000000	1.332688	2591.669922
0.000000	1.332925	2600.146729
0.000000	1.333162	2609.921631
0.000000	1.333400	2617.113525
0.000000	1.333637	2620.952148
0.000000	1.333874	2623.288330
0.000000	1.334111	2625.891357
0.000000	1.334348	2630.562012
0.000000	1.334585	2640.036377
0.000000	1.334823	2653.105957
0.000000	1.335060	2669.512451
0.000000	1.335297	2690.699707
0.000000	1.335534	2715.646973
0.000000	1.335771	2740.565430
0.000000	1.336008	2758.001953
0.000000	1.336246	2766.186523
0.000000	1.336483	2765.354248
0.000000	1.336720	2756.736816
0.000000	1.336957	2740.107910
0.000000	1.337194	2714.228516
0.000000	1.337432	2680.071777
0.000000	1.337669	2640.525635
0.000000	1.337906	2599.837158
0.000000	1.338143	2562.698242
0.000000	1.338380	2537.076172
0.000000	1.338617	2519.008789
0.000000	1.338855	2504.707764
0.000000	1.339092	2492.830078
0.000000	1.339329	2482.755371
0.000000	1.339566	2475.261719
0.000000	1.339803	2470.330078
0.000000	1.340041	2468.249512
0.000000	1.340278	2469.886475
0.000000	1.340515	2474.475830
0.000000	1.340752	2482.830566
0.000000	1.340989	2494.667969
0.000000	1.341226	2510.215576
0.000000	1.341464	2530.684570
0.000000	1.341701	2554.481689
0.000000	1.341938	2579.740234
0.000000	1.342175	2604.726807
0.000000	1.342412	2630.655273
0.000000	1.342649	2659.880127
0.000000	1.342887	2693.559570
0.000000	1.343124	2729.570801
0.000000	1.343361	2767.363037
0.000000	1.343598	2806.795654
0.000000	1.343835	2836.301758
0.000000	1.344072	2853.697266
0.000000	1.344310	2859.386963
0.000000	1.344547	2856.059814
0.000000	1.344784	2847.142822
0.000000	1.345021	2835.857422
0.000000	1.345258	2825.873535
0.000000	1.345495	2818.922852
0.000000	1.345733	2810.955811
0.000000	1.345970	2805.284424
0.000000	1.346207	2800.538330
0.000000	1.346444	2795.926025
0.000000	1.346681	2795.229980
0.000000	1.346919	2794.800293
0.000000	1.347156	2793.807617
0.000000	1.347393	2792.692627
0.000000	1.347630	2790.933105
0.000000	1.347867	2788.752197
0.000000	1.348104	2785.480957
0.000000	1.348342	2781.401611
0.000000	1.348579	2776.834717
0.000000	1.348816	2772.242188
0.000000	1.349053	2769.042969
0.000000	1.349290	2767.729248
0.000000	1.349527	2767.518555
0.000000	1.349765	2767.907715
0.000000	1.350002	2769.346924
0.000000	1.350239	2772.429688
0.000000	1.350476	2777.129395
0.000000	1.350713	2782.259033
0.000000	1.350951	2787.991699
0.000000	1.351188	2795.137451
0.000000	1.351425	2805.412354
0.000000	1.351662	2815.479980
0.000000	1.351899	2822.437744
0.000000	1.352136	2824.566895
0.000000	1.352374	2823.038818
0.000000	1.352611	2818.309570
0.000000	1.352848	2809.990234
0.000000	1.353085	2797.869385
0.000000	1.353322	2782.360840
0.000000	1.353559	2765.252197
0.000000	1.353797	2750.345215
0.000000	1.354034	2739.214844
0.000000	1.354271	2731.354980
0.000000	1.354508	2724.891602
0.000000	1.354745	2718.836670
0.000000	1.354982	2712.304932
0.000000	1.355220	2704.174805
0.000000	1.355457	2696.015381
0.000000	1.355694	2688.296143
0.000000	1.355931	2682.232178
0.000000	1.356168	2679.253418
0.000000	1.356406	2678.106445
0.000000	1.356643	2677.929688
0.000000	1.356880	2679.800293
0.000000	1.357117	2684.227783
0.000000	1.357354	2691.560791
0.000000	1.357592	2700.488525
0.000000	1.357829	2711.789063
0.000000	1.358066	2725.594971
0.000000	1.358303	2739.960938
0.000000	1.358540	2754.685303
0.000000	1.358777	2771.471436
0.000000	1.359015	2789.463379
0.000000	1.359252	2807.038330
0.000000	1.359489	2819.095459
0.000000	1.359726	2824.426758
0.000000	1.359963	2823.698486
0.000000	1.360200	2818.475586
0.000000	1.360438	2810.102295
0.000000	1.360675	2799.734619
0.000000	1.360912	2785.713623
0.000000	1.361149	2768.517090
0.000000	1.361386	2752.832764
0.000000	1.361623	2739.359619
0.000000	1.361861	2724.860352
0.000000	1.362098	2713.069824
0.000000	1.362335	2705.486084
0.000000	1.362572	2701.190186
0.000000	1.362809	2699.277588
0.000000	1.363047	2700.025879
0.000000	1.363284	2701.959961
0.000000	1.363521	2702.287842
0.000000	1.363758	2702.454590
0.000000	1.363995	2703.627441
0.000000	1.364232	2706.340088
0.000000	1.364470	2710.693359
0.000000	1.364707	2718.485840
0.000000	1.364944	2730.477783
0.000000	1.365181	2746.640625
0.000000	1.365418	2759.044434
0.000000	1.365655	2765.646973
0.000000	1.365893	2766.758301
0.000000	1.366130	2763.289063
0.000000	1.366367	2752.093506
0.000000	1.366604	2738.086426
0.000000	1.366841	2736.738281
0.000000	1.367079	2739.312012
0.000000	1.367316	2743.164063
0.000000	1.367553	2747.922119
0.000000	1.367790	2753.469971
0.000000	1.368027	2758.778564
0.000000	1.368264	2762.549316
0.000000	1.368502	2765.244385
0.000000	1.368739	2766.974854
0.000000	1.368976	2768.199219
0.000000	1.369213	2768.281738
0.000000	1.369450	2764.196045
0.000000	1.369687	2757.118408
0.000000	1.369925	2747.699219
0.000000	1.370162	2737.337402
0.000000	1.370399	2729.547363
0.000000	1.370636	2727.704102
0.000000	1.370873	2727.649658
0.000000	1.371110	2728.624756
0.000000	1.371348	2730.949219
0.000000	1.371585	2733.852783
0.000000	1.371822	2737.171143
0.000000	1.372059	2739.133301
0.000000	1.372296	2737.075684
0.000000	1.372534	2732.042480
0.000000	1.372771	2725.002197
0.000000	1.373008	2716.906006
0.000000	1.373245	2709.434082
0.000000	1.373482	2705.708740
0.000000	1.373719	2703.898682
0.000000	1.373957	2701.976807
0.000000	1.374194	2700.522705
0.000000	1.374431	2699.219727
0.000000	1.374668	2697.451172
0.000000	1.374905	2695.087402
0.000000	1.375142	2693.166504
0.000000	1.375380	2690.772461
0.000000	1.375617	2688.788086
0.000000	1.375854	2687.211426
0.000000	1.376091	2687.606201
0.000000	1.376328	2690.491699
0.000000	1.376566	2695.780273
0.000000	1.376803	2706.158447
0.000000	1.377040	2721.766113
0.000000	1.377277	2746.176270
0.000000	1.377514	2778.844482
0.000000	1.377751	2818.539307
0.000000	1.377989	2860.301025
0.000000	1.378226	2900.589355
0.000000	1.378463	2931.577148
0.000000	1.378700	2952.597412
0.000000	1.378937	2962.902100
0.000000	1.379174	2962.607178
0.000000	1.379412	2953.538086
0.000000	1.379649	2936.234619
0.000000	1.379886	2912.408936
0.000000	1.380123	2887.395264
0.000000	1.380360	2866.677490
0.000000	1.380597	2856.215820
0.000000	1.380835	2862.114014
0.000000	1.381072	2871.521240
0.000000	1.381309	2887.917236
0.000000	1.381546	2911.360840
0.000000	1.381783	2940.821289
0.000000	1.382020	2971.463379
0.000000	1.382258	2993.216064
0.000000	1.382495	3005.619629
0.000000	1.382732	3008.289551
0.000000	1.382969	3002.899170
0.000000	1.383206	2990.166504
0.000000	1.383444	2969.743164
0.000000	1.383681	2942.450684
0.000000	1.383918	2912.747314
0.000000	1.384155	2884.556396
0.000000	1.384392	2863.121338
0.000000	1.384629	2853.382324
0.000000	1.384867	2844.958496
0.000000	1.385104	2838.214111
0.000000	1.385341	2833.114258
0.000000	1.385578	2830.728516
0.000000	1.385815	2831.529297
0.000000	1.386052	2836.468506
0.000000	1.386290	2845.121582
0.000000	1.386527	2858.054932
0.000000	1.386764	2871.779785
0.000000	1.387001	2882.374023
0.000000	1.387238	2886.296387
0.000000	1.387476	2883.458008
0.000000	1.387713	2876.380615
0.000000	1.387950	2865.211182
0.000000	1.388187	2850.464111
0.000000	1.388424	2833.309814
0.000000	1.388662	2818.809082
0.000000	1.388898	2812.083740
0.000000	1.389136	2812.878174
0.000000	1.389373	2819.667480
0.000000	1.389610	2831.374512
0.000000	1.389847	2849.198486
0.000000	1.390084	2873.036865
0.000000	1.390322	2899.192627
0.000000	1.390559	2927.722168
0.000000	1.390796	2961.049316
0.000000	1.391033	2999.233643
0.000000	1.391270	3040.617676
0.000000	1.391508	3071.789551
0.000000	1.391745	3090.425049
0.000000	1.391982	3097.278564
0.000000	1.392219	3092.941650
0.000000	1.392456	3078.001709
0.000000	1.392693	3052.435791
0.000000	1.392931	3016.131592
0.000000	1.393168	2973.748779
0.000000	1.393405	2932.428711
0.000000	1.393642	2900.509521
0.000000	1.393879	2888.545654
0.000000	1.394117	2897.535645
0.000000	1.394354	2919.831787
0.000000	1.394591	2945.954102
0.000000	1.394828	2965.512939
0.000000	1.395065	2977.508789
0.000000	1.395302	2981.309570
0.000000	1.395540	2976.308350
0.000000	1.395777	2966.204834
0.000000	1.396014	2951.251953
0.000000	1.396251	2933.082520
0.000000	1.396488	2917.331543
0.000000	1.396725	2905.732666
0.000000	1.396963	2885.333984
0.000000	1.397200	2862.687256
0.000000	1.397437	2848.682861
0.000000	1.397674	2845.630127
0.000000	1.397911	2849.559814
0.000000	1.398148	2856.119629
0.000000	1.398386	2865.144043
0.000000	1.398623	2874.937500
0.000000	1.398860	2886.301758
0.000000	1.399097	2895.695557
0.000000	1.399334	2904.499268
0.000000	1.399571	2915.426758
0.000000	1.399809	2929.849365
0.000000	1.400046	2948.041504
0.000000	1.400283	2973.337402
0.000000	1.400520	2995.632324
0.000000	1.400757	3011.480713
0.000000	1.400995	3021.105957
0.000000	1.401232	3025.144775
0.000000	1.401469	3026.171631
0.000000	1.401706	3026.593750
0.000000	1.401943	3028.004395
0.000000	1.402180	3023.688232
0.000000	1.402418	3013.227051
0.000000	1.402655	2996.658203
0.000000	1.402892	2974.686035
0.000000	1.403129	2947.613281
0.000000	1.403366	2919.862061
0.000000	1.403604	2895.873779
0.000000	1.403841	2881.496582
0.000000	1.404078	2876.964355
0.000000	1.404315	2874.968994
0.000000	1.404552	2875.997314
0.000000	1.404789	2880.543945
0.000000	1.405026	2888.112061
0.000000	1.405264	2895.731445
0.000000	1.405501	2904.224365
0.000000	1.405738	2913.549805
0.000000	1.405975	2921.080322
0.000000	1.406212	2927.388916
0.000000	1.406450	2930.871826
0.000000	1.406687	2932.468994
0.000000	1.406924	2933.392578
0.000000	1.407161	2935.904053
0.000000	1.407398	2940.996338
0.000000	1.407635	2948.599365
0.000000	1.407873	2951.628174
0.000000	1.408110	2948.119629
0.000000	1.408347	2939.026367
0.000000	1.408584	2923.982666
0.000000	1.408821	2902.971680
0.000000	1.409058	2877.308350
0.000000	1.409296	2849.920898
0.000000	1.409533	2823.633057
0.000000	1.409770	2802.818359
0.000000	1.410007	2787.752197
0.000000	1.410244	2774.879883
0.000000	1.410482	2764.237549
0.000000	1.410719	2755.694336
0.000000	1.410956	2749.586182
0.000000	1.411193	2744.925293
0.000000	1.411430	2742.686279
0.000000	1.411667	2741.377686
0.000000	1.411905	2741.007813
0.000000	1.412142	2741.359131
0.000000	1.412379	2742.962891
0.000000	1.412616	2745.290283
0.000000	1.412853	2748.191895
0.000000	1.413091	2750.978516
0.000000	1.413328	2755.000488
0.000000	1.413565	2760.031982
0.000000	1.413802	2766.839111
0.000000	1.414039	2775.199463
0.000000	1.414276	2785.134277
0.000000	1.414513	2796.858154
0.000000	1.414751	2810.366211
0.000000	1.414988	2822.727051
0.000000	1.415225	2832.873779
0.000000	1.415462	2841.985840
0.000000	1.415699	2846.937744
0.000000	1.415937	2849.562500
0.000000	1.416174	2852.040527
0.000000	1.416411	2855.825195
0.000000	1.416648	2860.883057
0.000000	1.416885	2867.754639
0.000000	1.417122	2877.836426
0.000000	1.417360	2893.456299
0.000000	1.417597	2913.367676
0.000000	1.417834	2934.795166
0.000000	1.418071	2956.869385
0.000000	1.418308	2975.092285
0.000000	1.418545	2987.680176
0.000000	1.418783	2994.761230
0.000000	1.419020	2993.746582
0.000000	1.419257	2986.369629
0.000000	1.419494	2973.403564
0.000000	1.419731	2956.191162
0.000000	1.419969	2938.648438
0.000000	1.420206	2923.488281
0.000000	1.420443	2911.524170
0.000000	1.420680	2893.036377
0.000000	1.420917	2868.262207
0.000000	1.421154	2837.875732
0.000000	1.421392	2805.008301
0.000000	1.421629	2773.836182
0.000000	1.421866	2749.011475
0.000000	1.422103	2733.938721
0.000000	1.422340	2719.126221
0.000000	1.422578	2704.122314
0.000000	1.422815	2689.270996
0.000000	1.423052	2675.455078
0.000000	1.423289	2665.415283
0.000000	1.423526	2664.095215
0.000000	1.423763	2669.570068
0.000000	1.424001	2678.238281
0.000000	1.424238	2689.430176
0.000000	1.424475	2704.440430
0.000000	1.424712	2717.851807
0.000000	1.424949	2729.590332
0.000000	1.425186	2741.072021
0.000000	1.425424	2752.511719
0.000000	1.425661	2764.707520
0.000000	1.425898	2778.191162
0.000000	1.426135	2793.077148
0.000000	1.426372	2809.112549
0.000000	1.426610	2822.311035
0.000000	1.426847	2829.737793
0.000000	1.427084	2833.458740
0.000000	1.427321	2836.428711
0.000000	1.427558	2839.528076
0.000000	1.427795	2843.658691
0.000000	1.428033	2852.492432
0.000000	1.428270	2867.627197
0.000000	1.428507	2889.242188
0.000000	1.428744	2902.574219
0.000000	1.428981	2904.509277
0.000000	1.429218	2897.123291
0.000000	1.429456	2881.046143
0.000000	1.429693	2857.484375
0.000000	1.429930	2827.250732
0.000000	1.430167	2794.667969
0.000000	1.430404	2763.958984
0.000000	1.430641	2739.815918
0.000000	1.430879	2725.977539
0.000000	1.431116	2719.153076
0.000000	1.431353	2719.867920
0.000000	1.431590	2725.905762
0.000000	1.431827	2736.268799
0.000000	1.432065	2750.131592
0.000000	1.432302	2761.140869
0.000000	1.432539	2768.430664
0.000000	1.432776	2774.102051
0.000000	1.433013	2778.106934
0.000000	1.433250	2779.976074
0.000000	1.433488	2779.676270
0.000000	1.433725	2778.808594
0.000000	1.433962	2779.897949
0.000000	1.434199	2785.930664
0.000000	1.434436	2792.574463
0.000000	1.434673	2797.150879
0.000000	1.434911	2800.601318
0.000000	1.435148	2802.898682
0.000000	1.435385	2804.422119
0.000000	1.435622	2807.107666
0.000000	1.435859	2811.971436
0.000000	1.436097	2820.724121
0.000000	1.436334	2834.481934
0.000000	1.436571	2853.666016
0.000000	1.436808	2878.982422
0.000000	1.437045	2904.150635
0.000000	1.437282	2924.648438
0.000000	1.437519	2942.631592
0.000000	1.437757	2961.979248
0.000000	1.437994	2984.354248
0.000000	1.438231	3010.683838
0.000000	1.438468	3040.489990
0.000000	1.438705	3070.502930
0.000000	1.438943	3091.666992
0.000000	1.439180	3104.225342
0.000000	1.439417	3107.866699
0.000000	1.439654	3104.880859
0.000000	1.439891	3095.889160
0.000000	1.440128	3080.949707
0.000000	1.440366	3061.186523
0.000000	1.440603	3040.740479
0.000000	1.440840	3023.371094
0.000000	1.441077	3012.332031
0.000000	1.441314	2996.055908
0.000000	1.441552	2975.697510
0.000000	1.441789	2951.910645
0.000000	1.442026	2926.299805
0.000000	1.442263	2903.385010
0.000000	1.442500	2888.437256
0.000000	1.442737	2886.576172
0.000000	1.442975	2895.209961
0.000000	1.443212	2908.499756
0.000000	1.443449	2926.946289
0.000000	1.443686	2945.741211
0.000000	1.443923	2959.373047
0.000000	1.444160	2965.432861
0.000000	1.444398	2964.541016
0.000000	1.444635	2960.224121
0.000000	1.444872	2953.016113
0.000000	1.445109	2943.682617
0.000000	1.445346	2935.883301
0.000000	1.445584	2931.393311
0.000000	1.445821	2924.104736
0.000000	1.446058	2915.546143
0.000000	1.446295	2904.864746
0.000000	1.446532	2893.150146
0.000000	1.446769	2883.739746
0.000000	1.447006	2876.644287
0.000000	1.447244	2870.495850
0.000000	1.447481	2864.217285
0.000000	1.447718	2858.516846
0.000000	1.447955	2852.825928
0.000000	1.448192	2849.082031
0.000000	1.448430	2845.789795
0.000000	1.448667	2837.021484
0.000000	1.448904	2822.938232
0.000000	1.449141	2803.792480
0.000000	1.449378	2773.810547
0.000000	1.449615	2752.355469
0.000000	1.449853	2736.537354
0.000000	1.450090	2725.156250
0.000000	1.450327	2716.294434
0.000000	1.450564	2709.954346
0.000000	1.450801	2706.119385
0.000000	1.451039	2704.873535
0.000000	1.451276	2706.501953
0.000000	1.451513	2709.986328
0.000000	1.451750	2715.267822
0.000000	1.451987	2722.209229
0.000000	1.452224	2728.932617
0.000000	1.452462	2731.069824
0.000000	1.452699	2730.885498
0.000000	1.452936	2729.578369
0.000000	1.453173	2728.454590
0.000000	1.453410	2727.791748
0.000000	1.453647	2731.496338
0.000000	1.453885	2739.159668
0.000000	1.454122	2747.557373
0.000000	1.454359	2753.991699
0.000000	1.454596	2756.835938
0.000000	1.454833	2756.556396
0.000000	1.455070	2754.456543
0.000000	1.455308	2751.133301
0.000000	1.455545	2746.798340
0.000000	1.455782	2744.407227
0.000000	1.456019	2746.315918
0.000000	1.456256	2751.349365
0.000000	1.456493	2759.579102
0.000000	1.456731	2770.991211
0.000000	1.456968	2786.252441
0.000000	1.457205	2804.812500
0.000000	1.457442	2825.682617
0.000000	1.457679	2844.688721
0.000000	1.457917	2859.221680
0.000000	1.458154	2869.531250
0.000000	1.458391	2878.171631
0.000000	1.458628	2885.335938
0.000000	1.458865	2888.564453
0.000000	1.459103	2887.888916
0.000000	1.459340	2884.345459
0.000000	1.459577	2877.722656
0.000000	1.459814	2868.737305
0.000000	1.460051	2858.958496
0.000000	1.460288	2851.850830
0.000000	1.460526	2849.603760
0.000000	1.460763	2850.105957
0.000000	1.461000	2853.781250
0.000000	1.461237	2862.670166
0.000000	1.461474	2874.802734
0.000000	1.461712	2891.569580
0.000000	1.461949	2914.568848
0.000000	1.462186	2944.012939
0.000000	1.462423	2980.069092
0.000000	1.462660	3017.550781
0.000000	1.462897	3049.487305
0.000000	1.463134	3075.618896
0.000000	1.463372	3094.905029
0.000000	1.463609	3109.477539
0.000000	1.463846	3121.169434
0.000000	1.464083	3129.384766
0.000000	1.464320	3132.146484
0.000000	1.464558	3130.333740
0.000000	1.464795	3124.922363
0.000000	1.465032	3118.063477
0.000000	1.465269	3109.473145
0.000000	1.465506	3093.828613
0.000000	1.465743	3071.822021
0.000000	1.465981	3043.524902
0.000000	1.466218	3010.300781
0.000000	1.466455	2977.127686
0.000000	1.466692	2948.742432
0.000000	1.466929	2932.188721
0.000000	1.467166	2920.789307
0.000000	1.467404	2909.507324
0.000000	1.467641	2899.472412
0.000000	1.467878	2890.443115
0.000000	1.468115	2883.310547
0.000000	1.468352	2878.050537
0.000000	1.468590	2873.664795
0.000000	1.468827	2869.656982
0.000000	1.469064	2864.780762
0.000000	1.469301	2859.056152
0.000000	1.469538	2852.288330
0.000000	1.469775	2844.677734
0.000000	1.470013	2837.295166
0.000000	1.470250	2831.542725
0.000000	1.470487	2828.079834
0.000000	1.470724	2824.187500
0.000000	1.470961	2819.018066
0.000000	1.471199	2814.089844
0.000000	1.471436	2810.342773
0.000000	1.471673	2808.905518
0.000000	1.471910	2809.074951
0.000000	1.472147	2812.709473
0.000000	1.472384	2822.399658
0.000000	1.472621	2838.392090
0.000000	1.472859	2854.301758
0.000000	1.473096	2870.793701
0.000000	1.473333	2890.036377
0.000000	1.473570	2912.656250
0.000000	1.473807	2939.404785
0.000000	1.474045	2967.311279
0.000000	1.474282	2996.321045
0.000000	1.474519	3025.888428
0.000000	1.474756	3047.083252
0.000000	1.474993	3058.830811
0.000000	1.475230	3061.960938
0.000000	1.475468	3058.324219
0.000000	1.475705	3047.205566
0.000000	1.475942	3030.518311
0.000000	1.476179	3011.510742
0.000000	1.476416	2994.185547
0.000000	1.476653	2982.950928
0.000000	1.476891	2976.272461
0.000000	1.477128	2970.842285
0.000000	1.477365	2968.035645
0.000000	1.477602	2965.771240
0.000000	1.477839	2964.320557
0.000000	1.478076	2964.296875
0.000000	1.478314	2964.698730
0.000000	1.478551	2965.900879
0.000000	1.478788	2967.606934
0.000000	1.479025	2970.359131
0.000000	1.479262	2974.061279
0.000000	1.479500	2974.665283
0.000000	1.479737	2971.657715
0.000000	1.479974	2966.447998
0.000000	1.480211	2959.899658
0.000000	1.480448	2951.192383
0.000000	1.480685	2940.968262
0.000000	1.480923	2930.278809
0.000000	1.481160	2922.915283
0.000000	1.481397	2919.891113
0.000000	1.481634	2918.506592
0.000000	1.481871	2917.863281
0.000000	1.482108	2918.067871
0.000000	1.482346	2918.248779
0.000000	1.482583	2918.541748
0.000000	1.482820	2916.057617
0.000000	1.483057	2912.102295
0.000000	1.483294	2908.711670
0.000000	1.483532	2906.098145
0.000000	1.483769	2903.704834
0.000000	1.484006	2901.154053
0.000000	1.484243	2898.288818
0.000000	1.484480	2895.461426
0.000000	1.484717	2892.232422
0.000000	1.484954	2888.464600
0.000000	1.485192	2884.112793
0.000000	1.485429	2882.124023
0.000000	1.485666	2881.811035
0.000000	1.485903	2882.635742
0.000000	1.486140	2883.625977
0.000000	1.486378	2884.147217
0.000000	1.486615	2884.108154
0.000000	1.486852	2882.684082
0.000000	1.487089	2878.953857
0.000000	1.487326	2874.391846
0.000000	1.487563	2870.358643
0.000000	1.487801	2865.675537
0.000000	1.488038	2859.714600
0.000000	1.488275	2851.895508
0.000000	1.488512	2843.097168
0.000000	1.488749	2834.742188
0.000000	1.488987	2827.421875
0.000000	1.489224	2819.966797
0.000000	1.489461	2813.197510
0.000000	1.489698	2807.556396
0.000000	1.489935	2805.694824
0.000000	1.490173	2808.388916
0.000000	1.490410	2812.398682
0.000000	1.490647	2815.794922
0.000000	1.490884	2820.865479
0.000000	1.491121	2827.539063
0.000000	1.491358	2835.195068
0.000000	1.491596	2845.404297
0.000000	1.491833	2857.311035
0.000000	1.492070	2870.178223
0.000000	1.492307	2870.693604
0.000000	1.492544	2887.108643
0.000000	1.492781	2905.036377
0.000000	1.493019	2935.466797
0.000000	1.493256	2966.712158
0.000000	1.493493	2990.728760
0.000000	1.493730	3006.591553
0.000000	1.493967	3012.672852
0.000000	1.494205	3010.892822
0.000000	1.494442	3002.708252
0.000000	1.494679	2988.238281
0.000000	1.494916	2969.013428
0.000000	1.495153	2948.054443
0.000000	1.495390	2930.384521
0.000000	1.495627	2919.394043
0.000000	1.495865	2912.390381
0.000000	1.496102	2906.702393
0.000000	1.496339	2901.136963
0.000000	1.496576	2896.591309
0.000000	1.496813	2893.131836
0.000000	1.497051	2891.296387
0.000000	1.497288	2891.840332
0.000000	1.497525	2894.106201
0.000000	1.497762	2898.173584
0.000000	1.497999	2902.129150
0.000000	1.498236	2905.519043
0.000000	1.498474	2909.633789
0.000000	1.498711	2914.983643
0.000000	1.498948	2921.909912
0.000000	1.499185	2931.572754
0.000000	1.499422	2942.774902
0.000000	1.499660	2955.059570
0.000000	1.499897	2968.944580
0.000000	1.500134	2983.128906
0.000000	1.500371	2994.537598
0.000000	1.500608	2992.854980
0.000000	1.500845	2990.511230
0.000000	1.501083	2984.350098
0.000000	1.501320	2975.035400
0.000000	1.501557	2965.723145
0.000000	1.501794	2961.842529
0.000000	1.502031	2964.480225
0.000000	1.502268	2968.205566
0.000000	1.502506	2971.134033
0.000000	1.502743	2970.638428
0.000000	1.502980	2964.085449
0.000000	1.503217	2954.690674
0.000000	1.503454	2943.281494
0.000000	1.503691	2932.779297
0.000000	1.503929	2925.305908
0.000000	1.504166	2916.073242
0.000000	1.504403	2903.157959
0.000000	1.504640	2887.430420
0.000000	1.504877	2870.655029
0.000000	1.505114	2857.921387
0.000000	1.505352	2853.769775
0.000000	1.505589	2862.117920
0.000000	1.505826	2884.707031
0.000000	1.506063	2913.155518
0.000000	1.506300	2946.570801
0.000000	1.506538	2984.308350
0.000000	1.506775	3016.844971
0.000000	1.507012	3040.383301
0.000000	1.507249	3053.588867
0.000000	1.507486	3054.725342
0.000000	1.507723	3042.441162
0.000000	1.507961	3017.335205
0.000000	1.508198	2981.617920
0.000000	1.508435	2938.910156
0.000000	1.508672	2895.260498
0.000000	1.508909	2857.150879
0.000000	1.509147	2833.073975
0.000000	1.509384	2811.750977
0.000000	1.509621	2794.552979
0.000000	1.509858	2782.502441
0.000000	1.510095	2773.906494
0.000000	1.510332	2767.155273
0.000000	1.510569	2761.515137
0.000000	1.510807	2757.647461
0.000000	1.511044	2754.150879
0.000000	1.511281	2751.671875
0.000000	1.511518	2749.707764
0.000000	1.511755	2747.285400
0.000000	1.511993	2744.799561
0.000000	1.512230	2742.454102
0.000000	1.512467	2739.817383
0.000000	1.512704	2737.717041
0.000000	1.512941	2736.671387
0.000000	1.513178	2731.874756
0.000000	1.513416	2724.692383
0.000000	1.513653	2715.629883
0.000000	1.513890	2705.392578
0.000000	1.514127	2696.466797
0.000000	1.514364	2689.051758
0.000000	1.514601	2684.033203
0.000000	1.514839	2682.797119
0.000000	1.515076	2685.648193
0.000000	1.515313	2692.283203
0.000000	1.515550	2702.010498
0.000000	1.515787	2714.661865
0.000000	1.516025	2727.304688
0.000000	1.516262	2740.894775
0.000000	1.516499	2754.509277
0.000000	1.516736	2770.069824
0.000000	1.516973	2789.925293
0.000000	1.517210	2814.591553
0.000000	1.517448	2841.633789
0.000000	1.517685	2863.948242
0.000000	1.517922	2877.371826
0.000000	1.518159	2883.393799
0.000000	1.518396	2884.316895
0.000000	1.518634	2881.025146
0.000000	1.518871	2875.267822
0.000000	1.519108	2870.513428
0.000000	1.519345	2867.960205
0.000000	1.519582	2864.991699
0.000000	1.519819	2862.706299
0.000000	1.520056	2863.247314
0.000000	1.520294	2864.383789
0.000000	1.520531	2862.378662
0.000000	1.520768	2857.866211
0.000000	1.521005	2852.067383
0.000000	1.521242	2845.828125
0.000000	1.521480	2840.160400
0.000000	1.521717	2839.563721
0.000000	1.521954	2843.624512
0.000000	1.522191	2849.124512
0.000000	1.522428	2856.394287
0.000000	1.522666	2867.433105
0.000000	1.522903	2881.958984
0.000000	1.523140	2899.218750
0.000000	1.523377	2918.518799
0.000000	1.523614	2938.586182
0.000000	1.523851	2957.029297
0.000000	1.524089	2975.270264
0.000000	1.524326	2996.294678
0.000000	1.524563	3019.676025
0.000000	1.524800	3045.559814
0.000000	1.525037	3068.240967
0.000000	1.525274	3084.901123
0.000000	1.525512	3096.112061
0.000000	1.525749	3102.702637
0.000000	1.525986	3107.692871
0.000000	1.526223	3112.179932
0.000000	1.526460	3117.490967
0.000000	1.526697	3123.318115
0.000000	1.526935	3130.367676
0.000000	1.527172	3139.759766
0.000000	1.527409	3145.227783
0.000000	1.527646	3147.254639
0.000000	1.527883	3148.287109
0.000000	1.528121	3148.886230
0.000000	1.528358	3150.415039
0.000000	1.528595	3153.215820
0.000000	1.528832	3155.886963
0.000000	1.529069	3154.580566
0.000000	1.529306	3148.819824
0.000000	1.529544	3139.069336
0.000000	1.529781	3126.469727
0.000000	1.530018	3112.179932
0.000000	1.530255	3099.879883
0.000000	1.530492	3092.015625
0.000000	1.530729	3087.497803
0.000000	1.530967	3082.029297
0.000000	1.531204	3072.681641
0.000000	1.531441	3059.572021
0.000000	1.531678	3043.413818
0.000000	1.531915	3026.938232
0.000000	1.532153	3012.410156
0.000000	1.532390	3003.441406
0.000000	1.532627	3000.830078
0.000000	1.532864	3003.934814
0.000000	1.533101	3010.590820
0.000000	1.533338	3018.888184
0.000000	1.533575	3028.606934
0.000000	1.533813	3041.437500
0.000000	1.534050	3056.700684
0.000000	1.534287	3073.979980
0.000000	1.534524	3092.669922
0.000000	1.534761	3114.665039
0.000000	1.534999	3144.376221
0.000000	1.535236	3180.979980
0.000000	1.535473	3221.191162
0.000000	1.535710	3257.597168
0.000000	1.535947	3287.363525
0.000000	1.536184	3299.811523
0.000000	1.536422	3298.563232
0.000000	1.536659	3287.279541
0.000000	1.536896	3272.515625
0.000000	1.537133	3274.064697
0.000000	1.537370	3279.477051
0.000000	1.537608	3287.037842
0.000000	1.537845	3304.327148
0.000000	1.538082	3331.378662
0.000000	1.538319	3360.187500
0.000000	1.538556	3399.404541
0.000000	1.538793	3430.333496
0.000000	1.539031	3450.877686
0.000000	1.539268	3459.338135
0.000000	1.539505	3454.177490
0.000000	1.539742	3435.636963
0.000000	1.539979	3402.909912
0.000000	1.540216	3355.394287
0.000000	1.540454	3293.503174
0.000000	1.540691	3223.710205
0.000000	1.540928	3154.179688
0.000000	1.541165	3094.436035
0.000000	1.541402	3056.824463
0.000000	1.541640	3024.013916
0.000000	1.541877	2996.824463
0.000000	1.542114	2971.655518
0.000000	1.542351	2949.119385
0.000000	1.542588	2930.267578
0.000000	1.542825	2917.095215
0.000000	1.543062	2911.262939
0.000000	1.543300	2910.048096
0.000000	1.543537	2912.072754
0.000000	1.543774	2918.429443
0.000000	1.544011	2927.719482
0.000000	1.544248	2940.051514
0.000000	1.544486	2955.346680
0.000000	1.544723	2972.906982
0.000000	1.544960	2990.793213
0.000000	1.545197	3005.667480
0.000000	1.545434	3016.276611
0.000000	1.545671	3024.207275
0.000000	1.545909	3030.557129
0.000000	1.546146	3035.421631
0.000000	1.546383	3039.821289
0.000000	1.546620	3044.027588
0.000000	1.546857	3047.547852
0.000000	1.547095	3048.590332
0.000000	1.547332	3046.918945
0.000000	1.547569	3042.208252
0.000000	1.547806	3033.789795
0.000000	1.548043	3021.757080
0.000000	1.548280	3006.972656
0.000000	1.548518	2991.459717
0.000000	1.548755	2978.805176
0.000000	1.548992	2970.553223
0.000000	1.549229	2966.519287
0.000000	1.549466	2965.019531
0.000000	1.549703	2965.913574
0.000000	1.549941	2968.743408
0.000000	1.550178	2974.043945
0.000000	1.550415	2982.607666
0.000000	1.550652	2991.777588
0.000000	1.550889	2998.228760
0.000000	1.551127	3003.926270
0.000000	1.551364	3006.047363
0.000000	1.551601	3006.280029
0.000000	1.551838	3004.819580
0.000000	1.552075	3001.588379
0.000000	1.552312	2999.606201
0.000000	1.552549	2999.231445
0.000000	1.552787	2998.680176
0.000000	1.553024	2997.918701
0.000000	1.553261	2997.598633
0.000000	1.553498	2998.358154
0.000000	1.553735	3000.931152
0.000000	1.553973	3005.030273
0.000000	1.554210	3011.744385
0.000000	1.554447	3021.713135
0.000000	1.554684	3035.130127
0.000000	1.554921	3050.412598
0.000000	1.555158	3069.339355
0.000000	1.555396	3091.219727
0.000000	1.555633	3115.031982
0.000000	1.555870	3136.052490
0.000000	1.556107	3151.562256
0.000000	1.556344	3162.163086
0.000000	1.556582	3170.129150
0.000000	1.556819	3174.250977
0.000000	1.557056	3172.889893
0.000000	1.557293	3166.577148
0.000000	1.557530	3155.053467
0.000000	1.557768	3139.635498
0.000000	1.558005	3121.708252
0.000000	1.558242	3105.334717
0.000000	1.558479	3094.235352
0.000000	1.558716	3090.199951
0.000000	1.558953	3089.373779
0.000000	1.559190	3093.066162
0.000000	1.559428	3102.649902
0.000000	1.559665	3122.034180
0.000000	1.559902	3152.226074
0.000000	1.560139	3194.829834
0.000000	1.560376	3247.021240
0.000000	1.560614	3296.499023
0.000000	1.560851	3340.247070
0.000000	1.561088	3375.567627
0.000000	1.561325	3401.550049
0.000000	1.561562	3417.670898
0.000000	1.561799	3423.705322
0.000000	1.562037	3420.354004
0.000000	1.562274	3406.869873
0.000000	1.562511	3382.377686
0.000000	1.562748	3346.639404
0.000000	1.562985	3301.080078
0.000000	1.563222	3251.137695
0.000000	1.563460	3202.859375
0.000000	1.563697	3163.202148
0.000000	1.563934	3142.514648
0.000000	1.564171	3128.961670
0.000000	1.564408	3119.989746
0.000000	1.564646	3115.908203
0.000000	1.564883	3115.864502
0.000000	1.565120	3115.097900
0.000000	1.565357	3106.142334
0.000000	1.565594	3090.737305
0.000000	1.565831	3071.777832
0.000000	1.566069	3055.425293
0.000000	1.566306	3050.454346
0.000000	1.566543	3052.041748
0.000000	1.566780	3055.115234
0.000000	1.567017	3055.318848
0.000000	1.567255	3054.290771
0.000000	1.567492	3053.773926
0.000000	1.567729	3053.549561
0.000000	1.567966	3054.095703
0.000000	1.568203	3057.666016
0.000000	1.568440	3059.105957
0.000000	1.568677	3058.031250
0.000000	1.568915	3056.147461
0.000000	1.569152	3052.773438
0.000000	1.569389	3048.511719
0.000000	1.569626	3043.835693
0.000000	1.569863	3039.058838
0.000000	1.570101	3034.082520
0.000000	1.570338	3028.526367
0.000000	1.570575	3023.095459
0.000000	1.570812	3018.388672
0.000000	1.571049	3016.290527
0.000000	1.571286	3017.108887
0.000000	1.571524	3020.065430
0.000000	1.571761	3025.408936
0.000000	1.571998	3032.012451
0.000000	1.572235	3040.534180
0.000000	1.572472	3052.126709
0.000000	1.572709	3067.308105
0.000000	1.572947	3089.429443
0.000000	1.573184	3122.206299
0.000000	1.573421	3163.472412
0.000000	1.573658	3213.192871
0.000000	1.573895	3266.512207
0.000000	1.574133	3311.077637
0.000000	1.574370	3345.760498
0.000000	1.574607	3369.702637
0.000000	1.574844	3381.585938
0.000000	1.575081	3383.046875
0.000000	1.575318	3376.523193
0.000000	1.575556	3362.523926
0.000000	1.575793	3342.885742
0.000000	1.576030	3322.573242
0.000000	1.576267	3309.274902
0.000000	1.576504	3310.595459
0.000000	1.576741	3327.518066
0.000000	1.576979	3349.446533
0.000000	1.577216	3375.899170
0.000000	1.577453	3404.825439
0.000000	1.577690	3433.120605
0.000000	1.577927	3456.951416
0.000000	1.578164	3475.957275
0.000000	1.578402	3490.891357
0.000000	1.578639	3503.992432
0.000000	1.578876	3517.104736
0.000000	1.579113	3532.367188
0.000000	1.579350	3550.986816
0.000000	1.579588	3576.548096
0.000000	1.579825	3611.448975
0.000000	1.580062	3643.436035
0.000000	1.580299	3665.773193
0.000000	1.580536	3676.926758
0.000000	1.580773	3675.167480
0.000000	1.581011	3660.187012
0.000000	1.581248	3631.738281
0.000000	1.581485	3590.183105
0.000000	1.581722	3536.928223
0.000000	1.581959	3475.862793
0.000000	1.582196	3414.106934
0.000000	1.582434	3359.025635
0.000000	1.582671	3318.555908
0.000000	1.582908	3301.101318
0.000000	1.583145	3297.407471
0.000000	1.583382	3304.156250
0.000000	1.583619	3322.051758
0.000000	1.583857	3351.626465
0.000000	1.584094	3391.077637
0.000000	1.584331	3438.202148
0.000000	1.584568	3477.977295
0.000000	1.584805	3508.780273
0.000000	1.585043	3528.912842
0.000000	1.585280	3537.708008
0.000000	1.585517	3536.164551
0.000000	1.585754	3524.823975
0.000000	1.585991	3504.435547
0.000000	1.586228	3477.901611
0.000000	1.586466	3450.994385
0.000000	1.586703	3429.518555
0.000000	1.586940	3418.438232
0.000000	1.587177	3411.677002
0.000000	1.587414	3406.591064
0.000000	1.587651	3403.805176
0.000000	1.587889	3397.988525
0.000000	1.588126	3390.372314
0.000000	1.588363	3379.094727
0.000000	1.588600	3365.001953
0.000000	1.588837	3350.640381
0.000000	1.589075	3337.447266
0.000000	1.589312	3327.841553
0.000000	1.589549	3311.253906
0.000000	1.589786	3289.484131
0.000000	1.590023	3264.262695
0.000000	1.590261	3237.699951
0.000000	1.590497	3215.421143
0.000000	1.590735	3191.951172
0.000000	1.590972	3163.135498
0.000000	1.591209	3129.826660
0.000000	1.591446	3094.102295
0.000000	1.591683	3061.999756
0.000000	1.591921	3037.812012
0.000000	1.592158	3019.587646
0.000000	1.592395	3003.691650
0.000000	1.592632	2990.789551
0.000000	1.592869	2980.959961
0.000000	1.593107	2975.070313
0.000000	1.593344	2972.032715
0.000000	1.593581	2971.125977
0.000000	1.593818	2973.009277
0.000000	1.594055	2972.351807
0.000000	1.594292	2966.874756
0.000000	1.594530	2959.258545
0.000000	1.594767	2948.243652
0.000000	1.595004	2938.532471
0.000000	1.595241	2917.695313
0.000000	1.595478	2906.736084
0.000000	1.595716	2896.129883
0.000000	1.595953	2892.354248
0.000000	1.596190	2892.999512
0.000000	1.596427	2900.950928
0.000000	1.596664	2918.837891
0.000000	1.596901	2947.754639
0.000000	1.597139	2988.487549
0.000000	1.597376	3041.636963
0.000000	1.597613	3103.136963
0.000000	1.597850	3156.824707
0.000000	1.598087	3200.998047
0.000000	1.598324	3233.884277
0.000000	1.598562	3254.995605
0.000000	1.598799	3265.280029
0.000000	1.599036	3269.991699
0.000000	1.599273	3279.339355
0.000000	1.599510	3279.430908
0.000000	1.599748	3270.768066
0.000000	1.599985	3255.608398
0.000000	1.600222	3235.149170
0.000000	1.600459	3211.513916
0.000000	1.600696	3189.509033
0.000000	1.600933	3173.813232
0.000000	1.601170	3159.881592
0.000000	1.601408	3135.618408
0.000000	1.601645	3104.205322
0.000000	1.601882	3072.156982
0.000000	1.602119	3048.441162
0.000000	1.602356	3022.637695
0.000000	1.602594	2998.590088
0.000000	1.602831	2982.109375
0.000000	1.603068	2977.512939
0.000000	1.603305	2979.177734
0.000000	1.603542	2982.757568
0.000000	1.603779	2990.043213
0.000000	1.604017	2999.987305
0.000000	1.604254	3010.092041
0.000000	1.604491	3015.589355
0.000000	1.604728	3016.513916
0.000000	1.604965	3015.732666
0.000000	1.605203	3013.907959
0.000000	1.605440	3010.109619
0.000000	1.605677	3004.898193
0.000000	1.605914	3000.504639
0.000000	1.606151	2992.554443
0.000000	1.606388	2981.337891
0.000000	1.606626	2968.031006
0.000000	1.606863	2954.925293
0.000000	1.607100	2945.412842
0.000000	1.607337	2941.065918
0.000000	1.607574	2939.885498
0.000000	1.607811	2940.460693
0.000000	1.608049	2942.645508
0.000000	1.608286	2945.294434
0.000000	1.608523	2948.047119
0.000000	1.608760	2950.924561
0.000000	1.608997	2955.741699
0.000000	1.609234	2965.599121
0.000000	1.609472	2982.557373
0.000000	1.609709	2998.861084
0.000000	1.609946	3010.284180
0.000000	1.610183	3016.278320
0.000000	1.610420	3018.367432
0.000000	1.610657	3018.328369
0.000000	1.610895	3016.639893
0.000000	1.611132	3014.547119
0.000000	1.611369	3015.526611
0.000000	1.611606	3012.583740
0.000000	1.611843	3000.052490
0.000000	1.612081	2979.827637
0.000000	1.612318	2955.010986
0.000000	1.612555	2930.470459
0.000000	1.612792	2912.072021
0.000000	1.613029	2907.013184
0.000000	1.613266	2910.649170
0.000000	1.613504	2920.184814
0.000000	1.613741	2933.847412
0.000000	1.613978	2952.652832
0.000000	1.614215	2975.871826
0.000000	1.614452	2992.684570
0.000000	1.614690	2997.962891
0.000000	1.614927	2993.017090
0.000000	1.615164	2981.957764
0.000000	1.615401	2969.335693
0.000000	1.615638	2957.748047
0.000000	1.615875	2946.224365
0.000000	1.616112	2938.116211
0.000000	1.616350	2936.561768
0.000000	1.616587	2939.831543
0.000000	1.616824	2942.110352
0.000000	1.617061	2945.463623
0.000000	1.617298	2953.622070
0.000000	1.617536	2967.528564
0.000000	1.617773	2982.260742
0.000000	1.618010	2997.968750
0.000000	1.618247	3014.905029
0.000000	1.618484	3028.745605
0.000000	1.618721	3039.901367
0.000000	1.618959	3052.346436
0.000000	1.619196	3067.183594
0.000000	1.619433	3085.325195
0.000000	1.619670	3105.019775
0.000000	1.619907	3124.428223
0.000000	1.620144	3142.954102
0.000000	1.620382	3160.902100
0.000000	1.620619	3176.502686
0.000000	1.620856	3187.986328
0.000000	1.621093	3197.817383
0.000000	1.621330	3206.636719
0.000000	1.621568	3214.578857
0.000000	1.621805	3220.555908
0.000000	1.622042	3224.458496
0.000000	1.622279	3221.494629
0.000000	1.622516	3210.174805
0.000000	1.622754	3193.038818
0.000000	1.622991	3172.930908
0.000000	1.623228	3153.531738
0.000000	1.623465	3138.330566
0.000000	1.623702	3130.496582
0.000000	1.623939	3124.397461
0.000000	1.624177	3119.878174
0.000000	1.624414	3116.455322
0.000000	1.624651	3113.747070
0.000000	1.624888	3111.453125
0.000000	1.625125	3109.952148
0.000000	1.625362	3109.679932
0.000000	1.625600	3110.950195
0.000000	1.625837	3113.990967
0.000000	1.626074	3119.775879
0.000000	1.626311	3129.664551
0.000000	1.626548	3145.614258
0.000000	1.626785	3170.173340
0.000000	1.627023	3201.942383
0.000000	1.627260	3233.178467
0.000000	1.627497	3256.464111
0.000000	1.627734	3268.988281
0.000000	1.627971	3269.916992
0.000000	1.628209	3258.465820
0.000000	1.628446	3236.005615
0.000000	1.628683	3203.033203
0.000000	1.628920	3160.693115
0.000000	1.629157	3114.929443
0.000000	1.629394	3072.420898
0.000000	1.629632	3040.983398
0.000000	1.629869	3017.388672
0.000000	1.630106	2999.677979
0.000000	1.630343	2989.681885
0.000000	1.630580	2983.429199
0.000000	1.630817	2981.071045
0.000000	1.631055	2983.797852
0.000000	1.631292	2991.332764
0.000000	1.631529	3002.662354
0.000000	1.631766	3012.590088
0.000000	1.632003	3024.120850
0.000000	1.632240	3039.808105
0.000000	1.632478	3059.777588
0.000000	1.632715	3084.036377
0.000000	1.632952	3112.201904
0.000000	1.633189	3135.443115
0.000000	1.633426	3150.518311
0.000000	1.633664	3156.779785
0.000000	1.633901	3156.706055
0.000000	1.634138	3152.333252
0.000000	1.634375	3144.695313
0.000000	1.634612	3134.772217
0.000000	1.634849	3127.643066
0.000000	1.635087	3127.982178
0.000000	1.635324	3140.493652
0.000000	1.635561	3157.440430
0.000000	1.635798	3170.627686
0.000000	1.636035	3175.126709
0.000000	1.636272	3171.891357
0.000000	1.636510	3162.262451
0.000000	1.636747	3145.846191
0.000000	1.636984	3124.535645
0.000000	1.637221	3101.418457
0.000000	1.637458	3082.290771
0.000000	1.637696	3073.395752
0.000000	1.637933	3075.354980
0.000000	1.638170	3085.839355
0.000000	1.638407	3105.983398
0.000000	1.638644	3130.806641
0.000000	1.638881	3147.386230
0.000000	1.639118	3155.031006
0.000000	1.639356	3153.605225
0.000000	1.639593	3142.840332
0.000000	1.639830	3125.831787
0.000000	1.640067	3102.852051
0.000000	1.640304	3076.659912
0.000000	1.640542	3053.018311
0.000000	1.640779	3038.636963
0.000000	1.641016	3033.425293
0.000000	1.641253	3030.534912
0.000000	1.641490	3034.699463
0.000000	1.641727	3046.313477
0.000000	1.641965	3057.073975
0.000000	1.642202	3067.994873
0.000000	1.642439	3080.574463
0.000000	1.642676	3094.163574
0.000000	1.642913	3102.634766
0.000000	1.643151	3105.011719
0.000000	1.643388	3102.697998
0.000000	1.643625	3096.563477
0.000000	1.643862	3087.107422
0.000000	1.644099	3075.942871
0.000000	1.644336	3066.401367
0.000000	1.644574	3061.135742
0.000000	1.644811	3057.479492
0.000000	1.645048	3054.394531
0.000000	1.645285	3047.269531
0.000000	1.645522	3038.174805
0.000000	1.645759	3031.028320
0.000000	1.645997	3030.862061
0.000000	1.646234	3036.752197
0.000000	1.646471	3043.052979
0.000000	1.646708	3047.827393
0.000000	1.646945	3049.820801
0.000000	1.647183	3050.896973
0.000000	1.647420	3053.136475
0.000000	1.647657	3058.214111
0.000000	1.647894	3066.324707
0.000000	1.648131	3077.995605
0.000000	1.648368	3093.407227
0.000000	1.648605	3113.528076
0.000000	1.648843	3136.365723
0.000000	1.649080	3153.175537
0.000000	1.649317	3162.532715
0.000000	1.649554	3163.802490
0.000000	1.649791	3160.319092
0.000000	1.650029	3153.299561
0.000000	1.650266	3143.937500
0.000000	1.650503	3134.695801
0.000000	1.650740	3131.990234
0.000000	1.650977	3134.036133
0.000000	1.651214	3136.662354
0.000000	1.651452	3139.275635
0.000000	1.651689	3140.818115
0.000000	1.651926	3140.901367
0.000000	1.652163	3139.894531
0.000000	1.652400	3134.803223
0.000000	1.652638	3126.943359
0.000000	1.652875	3120.802002
0.000000	1.653112	3122.252441
0.000000	1.653349	3127.431641
0.000000	1.653586	3133.472656
0.000000	1.653823	3138.733154
0.000000	1.654061	3131.043701
0.000000	1.654298	3112.104980
0.000000	1.654535	3089.093506
0.000000	1.654772	3070.666016
0.000000	1.655009	3054.956055
0.000000	1.655246	3041.469482
0.000000	1.655484	3033.936523
0.000000	1.655721	3032.970215
0.000000	1.655958	3035.430176
0.000000	1.656195	3041.464844
0.000000	1.656432	3051.312256
0.000000	1.656670	3064.643555
0.000000	1.656907	3081.805908
0.000000	1.657144	3101.423340
0.000000	1.657381	3122.112793
0.000000	1.657618	3142.544189
0.000000	1.657855	3160.860596
0.000000	1.658092	3170.282715
0.000000	1.658330	3170.738525
0.000000	1.658567	3165.524414
0.000000	1.658804	3158.619385
0.000000	1.659041	3152.422363
0.000000	1.659278	3150.411133
0.000000	1.659516	3148.851318
0.000000	1.659753	3147.024902
0.000000	1.659990	3144.581787
0.000000	1.660227	3141.270996
0.000000	1.660464	3137.986084
0.000000	1.660702	3135.359619
0.000000	1.660939	3134.098633
0.000000	1.661176	3134.733643
0.000000	1.661413	3136.393066
0.000000	1.661650	3139.608398
0.000000	1.661887	3145.174072
0.000000	1.662125	3154.218994
0.000000	1.662362	3167.259277
0.000000	1.662599	3184.800537
0.000000	1.662836	3206.770996
0.000000	1.663073	3232.581787
0.000000	1.663311	3262.095947
0.000000	1.663548	3288.094727
0.000000	1.663785	3306.110352
0.000000	1.664022	3341.454102
0.000000	1.664259	3373.850586
0.000000	1.664496	3397.327637
0.000000	1.664733	3415.138184
0.000000	1.664971	3426.142334
0.000000	1.665208	3432.343262
0.000000	1.665445	3434.836426
0.000000	1.665682	3434.331299
0.000000	1.665919	3433.499023
0.000000	1.666157	3435.171387
0.000000	1.666394	3440.477051
0.000000	1.666631	3438.456299
0.000000	1.666868	3430.292969
0.000000	1.667105	3417.835938
0.000000	1.667342	3401.026855
0.000000	1.667580	3381.173096
0.000000	1.667817	3363.490967
0.000000	1.668054	3352.115234
0.000000	1.668291	3352.226807
0.000000	1.668528	3357.689941
0.000000	1.668765	3364.573730
0.000000	1.669003	3373.711914
0.000000	1.669240	3379.027344
0.000000	1.669477	3383.693604
0.000000	1.669714	3389.904541
0.000000	1.669951	3397.958252
0.000000	1.670189	3408.039063
0.000000	1.670426	3419.632813
0.000000	1.670663	3434.296143
0.000000	1.670900	3452.092041
0.000000	1.671137	3473.493164
0.000000	1.671374	3495.734131
0.000000	1.671612	3510.841064
0.000000	1.671849	3518.008301
0.000000	1.672086	3516.412598
0.000000	1.672323	3506.599609
0.000000	1.672560	3490.157227
0.000000	1.672798	3468.851318
0.000000	1.673035	3445.252197
0.000000	1.673272	3425.103760
0.000000	1.673509	3414.851318
0.000000	1.673746	3420.138916
0.000000	1.673983	3434.037354
0.000000	1.674220	3438.606689
0.000000	1.674458	3435.376953
0.000000	1.674695	3424.331299
0.000000	1.674932	3406.572510
0.000000	1.675169	3382.005615
0.000000	1.675406	3349.385986
0.000000	1.675644	3310.556885
0.000000	1.675881	3270.762939
0.000000	1.676118	3235.591309
0.000000	1.676355	3212.602295
0.000000	1.676592	3205.855713
0.000000	1.676829	3209.507568
0.000000	1.677067	3223.119141
0.000000	1.677304	3247.470459
0.000000	1.677541	3286.124512
0.000000	1.677778	3338.192383
0.000000	1.678015	3403.975098
0.000000	1.678252	3474.312988
0.000000	1.678490	3537.285889
0.000000	1.678727	3592.423828
0.000000	1.678964	3639.095215
0.000000	1.679201	3676.624756
0.000000	1.679438	3703.789063
0.000000	1.679676	3718.822021
0.000000	1.679913	3720.248047
0.000000	1.680150	3708.194824
0.000000	1.680387	3683.322021
0.000000	1.680624	3646.049316
0.000000	1.680861	3599.245605
0.000000	1.681099	3547.782227
0.000000	1.681336	3498.749512
0.000000	1.681573	3459.354980
0.000000	1.681810	3434.423584
0.000000	1.682047	3412.421875
0.000000	1.682284	3394.546143
0.000000	1.682522	3380.862793
0.000000	1.682759	3369.020508
0.000000	1.682996	3359.510010
0.000000	1.683233	3354.588867
0.000000	1.683470	3354.412354
0.000000	1.683707	3357.005859
0.000000	1.683945	3364.897217
0.000000	1.684182	3378.654785
0.000000	1.684419	3399.972900
0.000000	1.684656	3427.608154
0.000000	1.684893	3455.885986
0.000000	1.685131	3481.027344
0.000000	1.685368	3501.811523
0.000000	1.685605	3518.474609
0.000000	1.685842	3532.728271
0.000000	1.686079	3545.713623
0.000000	1.686316	3555.183838
0.000000	1.686554	3556.469727
0.000000	1.686791	3548.479980
0.000000	1.687028	3534.115479
0.000000	1.687265	3514.153809
0.000000	1.687502	3489.549561
0.000000	1.687739	3468.809814
0.000000	1.687977	3455.735352
0.000000	1.688214	3435.926025
0.000000	1.688451	3411.738037
0.000000	1.688688	3384.378174
0.000000	1.688925	3358.001953
0.000000	1.689162	3330.825928
0.000000	1.689400	3304.290527
0.000000	1.689637	3282.184814
0.000000	1.689874	3266.428955
0.000000	1.690111	3254.231201
0.000000	1.690348	3245.347412
0.000000	1.690586	3240.904297
0.000000	1.690823	3241.299805
0.000000	1.691060	3243.196533
0.000000	1.691297	3234.540039
0.000000	1.691534	3207.517578
0.000000	1.691772	3172.411621
0.000000	1.692009	3159.434570
0.000000	1.692246	3147.027588
0.000000	1.692483	3133.474854
0.000000	1.692720	3123.851563
0.000000	1.692957	3112.835693
0.000000	1.693195	3102.071777
0.000000	1.693432	3095.803955
0.000000	1.693669	3090.061523
0.000000	1.693906	3087.395752
0.000000	1.694143	3085.711670
0.000000	1.694380	3086.029053
0.000000	1.694618	3088.344727
0.000000	1.694855	3094.214600
0.000000	1.695092	3104.277832
0.000000	1.695329	3114.216553
0.000000	1.695566	3124.914307
0.000000	1.695804	3137.442871
0.000000	1.696041	3151.587891
0.000000	1.696278	3164.996094
0.000000	1.696515	3174.636963
0.000000	1.696752	3180.750977
0.000000	1.696989	3182.452148
0.000000	1.697226	3180.196045
0.000000	1.697464	3172.372314
0.000000	1.697701	3159.609863
0.000000	1.697938	3142.377930
0.000000	1.698175	3124.616699
0.000000	1.698412	3107.728027
0.000000	1.698650	3090.915283
0.000000	1.698887	3076.093994
0.000000	1.699124	3063.805420
0.000000	1.699361	3054.074951
0.000000	1.699598	3048.706299
0.000000	1.699835	3047.156982
0.000000	1.700073	3049.864990
0.000000	1.700310	3056.502686
0.000000	1.700547	3068.063721
0.000000	1.700784	3083.863281
0.000000	1.701021	3104.741455
0.000000	1.701259	3129.245117
0.000000	1.701496	3159.985840
0.000000	1.701733	3196.704834
0.000000	1.701970	3237.127441
0.000000	1.702207	3276.408447
0.000000	1.702444	3309.525391
0.000000	1.702682	3334.079834
0.000000	1.702919	3346.961914
0.000000	1.703156	3349.727539
0.000000	1.703393	3345.164551
0.000000	1.703630	3338.295166
0.000000	1.703867	3331.440674
0.000000	1.704105	3327.832031
0.000000	1.704342	3330.131592
0.000000	1.704579	3338.338135
0.000000	1.704816	3344.802490
0.000000	1.705053	3347.810791
0.000000	1.705291	3346.607178
0.000000	1.705528	3341.875000
0.000000	1.705765	3334.202637
0.000000	1.706002	3322.925537
0.000000	1.706239	3308.956543
0.000000	1.706476	3293.614014
0.000000	1.706713	3278.973633
0.000000	1.706951	3267.774414
0.000000	1.707188	3261.685059
0.000000	1.707425	3256.051270
0.000000	1.707662	3249.552002
0.000000	1.707899	3239.475342
0.000000	1.708137	3226.797852
0.000000	1.708374	3212.456299
0.000000	1.708611	3196.280762
0.000000	1.708848	3179.796387
0.000000	1.709085	3163.571777
0.000000	1.709322	3151.480713
0.000000	1.709560	3146.247314
0.000000	1.709797	3144.549805
0.000000	1.710034	3146.739502
0.000000	1.710271	3152.925781
0.000000	1.710508	3162.776611
0.000000	1.710746	3179.388184
0.000000	1.710983	3204.350586
0.000000	1.711220	3232.955811
0.000000	1.711457	3260.198242
0.000000	1.711694	3285.963135
0.000000	1.711931	3303.063965
0.000000	1.712169	3308.834717
0.000000	1.712406	3303.833984
0.000000	1.712643	3291.899170
0.000000	1.712880	3275.094482
0.000000	1.713117	3255.439209
0.000000	1.713354	3240.570557
0.000000	1.713592	3238.310059
0.000000	1.713829	3254.195068
0.000000	1.714066	3264.290527
0.000000	1.714303	3267.528320
0.000000	1.714540	3260.957275
0.000000	1.714777	3246.590332
0.000000	1.715015	3227.204590
0.000000	1.715252	3205.080322
0.000000	1.715489	3183.816650
0.000000	1.715726	3169.695801
0.000000	1.715963	3166.714111
0.000000	1.716200	3166.648682
0.000000	1.716438	3165.732910
0.000000	1.716675	3165.040283
0.000000	1.716912	3164.605713
0.000000	1.717149	3164.393555
0.000000	1.717386	3164.213623
0.000000	1.717624	3165.067383
0.000000	1.717861	3168.157471
0.000000	1.718098	3172.600830
0.000000	1.718335	3177.778320
0.000000	1.718572	3183.289795
0.000000	1.718809	3187.805176
0.000000	1.719047	3193.623779
0.000000	1.719284	3200.305664
0.000000	1.719521	3208.893799
0.000000	1.719758	3219.730225
0.000000	1.719995	3232.116943
0.000000	1.720233	3245.239502
0.000000	1.720470	3260.973877
0.000000	1.720707	3279.005127
0.000000	1.720944	3294.562012
0.000000	1.721181	3308.718506
0.000000	1.721418	3324.234863
0.000000	1.721655	3339.340820
0.000000	1.721893	3346.257568
0.000000	1.722130	3344.492676
0.000000	1.722367	3336.282471
0.000000	1.722604	3322.496582
0.000000	1.722841	3303.453613
0.000000	1.723079	3281.350342
0.000000	1.723316	3261.191406
0.000000	1.723553	3248.379883
0.000000	1.723790	3242.722656
0.000000	1.724027	3239.183838
0.000000	1.724265	3239.278076
0.000000	1.724502	3245.818848
0.000000	1.724739	3260.592773
0.000000	1.724976	3281.915283
0.000000	1.725213	3309.436523
0.000000	1.725450	3344.413086
0.000000	1.725688	3381.119141
0.000000	1.725925	3416.801025
0.000000	1.726162	3451.969482
0.000000	1.726399	3486.353027
0.000000	1.726636	3515.181885
0.000000	1.726873	3535.513184
0.000000	1.727111	3546.643799
0.000000	1.727348	3546.821777
0.000000	1.727585	3538.473389
0.000000	1.727822	3524.378174
0.000000	1.728059	3509.689697
0.000000	1.728297	3502.828613
0.000000	1.728534	3511.516602
0.000000	1.728771	3540.879395
0.000000	1.729008	3580.078613
0.000000	1.729245	3612.787354
0.000000	1.729482	3637.318115
0.000000	1.729720	3653.017822
0.000000	1.729957	3659.291748
0.000000	1.730194	3656.485596
0.000000	1.730431	3644.458496
0.000000	1.730668	3622.464844
0.000000	1.730905	3590.319580
0.000000	1.731143	3549.948975
0.000000	1.731380	3505.714111
0.000000	1.731617	3461.642578
0.000000	1.731854	3424.461426
0.000000	1.732091	3403.546143
0.000000	1.732328	3387.145508
0.000000	1.732566	3376.381104
0.000000	1.732803	3366.118164
0.000000	1.733040	3353.701172
0.000000	1.733277	3339.925293
0.000000	1.733514	3328.107910
0.000000	1.733752	3322.099609
0.000000	1.733989	3325.140625
0.000000	1.734226	3340.163086
0.000000	1.734463	3368.225830
0.000000	1.734700	3391.456299
0.000000	1.734937	3402.786621
0.000000	1.735175	3401.398438
0.000000	1.735412	3385.787598
0.000000	1.735649	3356.793945
0.000000	1.735886	3315.539307
0.000000	1.736123	3264.291260
0.000000	1.736360	3207.909668
0.000000	1.736598	3153.470947
0.000000	1.736835	3109.236816
0.000000	1.737072	3074.563477
0.000000	1.737309	3049.795898
0.000000	1.737546	3030.790283
0.000000	1.737783	3014.185059
0.000000	1.738021	3000.087891
0.000000	1.738258	2988.834717
0.000000	1.738495	2981.393311
0.000000	1.738732	2976.196289
0.000000	1.738969	2972.279541
0.000000	1.739207	2968.935547
0.000000	1.739444	2965.337646
0.000000	1.739681	2962.938965
0.000000	1.739918	2962.268066
0.000000	1.740155	2963.326172
0.000000	1.740392	2966.513184
0.000000	1.740630	2973.308594
0.000000	1.740867	2986.529297
0.000000	1.741104	3004.419678
0.000000	1.741341	3023.448975
0.000000	1.741578	3044.955811
0.000000	1.741815	3068.748291
0.000000	1.742053	3092.234863
0.000000	1.742290	3113.336182
0.000000	1.742527	3131.874512
0.000000	1.742764	3146.435303
0.000000	1.743001	3156.499268
0.000000	1.743239	3160.667725
0.000000	1.743476	3159.473389
0.000000	1.743713	3153.733887
0.000000	1.743950	3145.170654
0.000000	1.744187	3136.356689
0.000000	1.744424	3130.308105
0.000000	1.744661	3127.566650
0.000000	1.744899	3128.497070
0.000000	1.745136	3133.455566
0.000000	1.745373	3140.796143
0.000000	1.745610	3149.635010
0.000000	1.745847	3159.572998
0.000000	1.746085	3171.820801
0.000000	1.746322	3186.033691
0.000000	1.746559	3199.162598
0.000000	1.746796	3208.230713
0.000000	1.747033	3213.552490
0.000000	1.747270	3216.911621
0.000000	1.747508	3218.612793
0.000000	1.747745	3219.625000
0.000000	1.747982	3220.981689
0.000000	1.748219	3224.350586
0.000000	1.748456	3228.135986
0.000000	1.748694	3230.318604
0.000000	1.748931	3227.567871
0.000000	1.749168	3221.955811
0.000000	1.749405	3213.956543
0.000000	1.749642	3205.262695
0.000000	1.749879	3198.721680
0.000000	1.750117	3197.170166
0.000000	1.750354	3197.557373
0.000000	1.750591	3199.846191
0.000000	1.750828	3203.655518
0.000000	1.751065	3208.989746
0.000000	1.751302	3213.971191
0.000000	1.751540	3217.677490
0.000000	1.751777	3220.409180
0.000000	1.752014	3222.276855
0.000000	1.752251	3222.039063
0.000000	1.752488	3221.059570
0.000000	1.752726	3220.547607
0.000000	1.752963	3219.657227
0.000000	1.753200	3211.861328
0.000000	1.753437	3198.800537
0.000000	1.753674	3182.169434
0.000000	1.753911	3164.964111
0.000000	1.754148	3151.435303
0.000000	1.754386	3144.251221
0.000000	1.754623	3139.302490
0.000000	1.754860	3136.516357
0.000000	1.755097	3135.797852
0.000000	1.755334	3137.917236
0.000000	1.755572	3143.153809
0.000000	1.755809	3152.359863
0.000000	1.756046	3165.307861
0.000000	1.756283	3182.021973
0.000000	1.756520	3200.832520
0.000000	1.756757	3219.232666
0.000000	1.756995	3227.724121
0.000000	1.757232	3223.334717
0.000000	1.757469	3208.478760
0.000000	1.757706	3187.426758
0.000000	1.757943	3166.271729
0.000000	1.758181	3153.261230
0.000000	1.758418	3148.856445
0.000000	1.758655	3149.959473
0.000000	1.758892	3155.935059
0.000000	1.759129	3167.438232
0.000000	1.759367	3184.916992
0.000000	1.759604	3209.069580
0.000000	1.759841	3238.025146
0.000000	1.760078	3271.996094
0.000000	1.760315	3306.130371
0.000000	1.760552	3331.607422
0.000000	1.760790	3350.007813
0.000000	1.761027	3363.126953
0.000000	1.761264	3374.052734
0.000000	1.761501	3383.300781
0.000000	1.761738	3393.031982
0.000000	1.761975	3405.043945
0.000000	1.762213	3408.991455
0.000000	1.762450	3406.847168
0.000000	1.762687	3401.775391
0.000000	1.762924	3397.627686
0.000000	1.763161	3399.767090
0.000000	1.763398	3406.994873
0.000000	1.763636	3407.061035
0.000000	1.763873	3400.409912
0.000000	1.764110	3388.378906
0.000000	1.764347	3371.243652
0.000000	1.764584	3349.924561
0.000000	1.764821	3328.174805
0.000000	1.765059	3308.795654
0.000000	1.765296	3294.012207
0.000000	1.765533	3280.336182
0.000000	1.765770	3268.374756
0.000000	1.766007	3257.342529
0.000000	1.766245	3247.366943
0.000000	1.766482	3236.671143
0.000000	1.766719	3225.391357
0.000000	1.766956	3214.267334
0.000000	1.767193	3205.003906
0.000000	1.767430	3196.804443
0.000000	1.767668	3188.936768
0.000000	1.767905	3181.514648
0.000000	1.768142	3174.926270
0.000000	1.768379	3170.302979
0.000000	1.768616	3166.442871
0.000000	1.768854	3163.786377
0.000000	1.769091	3161.497070
0.000000	1.769328	3160.052490
0.000000	1.769565	3159.273682
0.000000	1.769802	3160.734375
0.000000	1.770039	3165.400879
0.000000	1.770276	3173.911377
0.000000	1.770514	3186.758301
0.000000	1.770751	3204.519775
0.000000	1.770988	3225.004150
0.000000	1.771225	3240.477051
0.000000	1.771462	3250.573975
0.000000	1.771700	3259.447021
0.000000	1.771937	3267.471924
0.000000	1.772174	3275.181885
0.000000	1.772411	3283.209229
0.000000	1.772648	3288.618164
0.000000	1.772885	3289.452148
0.000000	1.773123	3288.325928
0.000000	1.773360	3286.058350
0.000000	1.773597	3283.617188
0.000000	1.773834	3284.120361
0.000000	1.774071	3290.856201
0.000000	1.774308	3301.461670
0.000000	1.774546	3316.447021
0.000000	1.774783	3336.159424
0.000000	1.775020	3359.418457
0.000000	1.775257	3381.396240
0.000000	1.775494	3396.811035
0.000000	1.775732	3405.245117
0.000000	1.775969	3406.023682
0.000000	1.776206	3401.771729
0.000000	1.776443	3392.474609
0.000000	1.776680	3378.439941
0.000000	1.776917	3360.713379
0.000000	1.777155	3343.847168
0.000000	1.777392	3331.134766
0.000000	1.777629	3326.557129
0.000000	1.777866	3326.884521
0.000000	1.778103	3331.114502
0.000000	1.778341	3339.202881
0.000000	1.778578	3353.029541
0.000000	1.778815	3374.511719
0.000000	1.779052	3403.963623
0.000000	1.779289	3441.908447
0.000000	1.779526	3489.893555
0.000000	1.779763	3542.978027
0.000000	1.780001	3587.070313
0.000000	1.780238	3620.958008
0.000000	1.780475	3643.388916
0.000000	1.780712	3654.135498
0.000000	1.780949	3655.646729
0.000000	1.781187	3648.881836
0.000000	1.781424	3633.829834
0.000000	1.781661	3612.050781
0.000000	1.781898	3587.270752
0.000000	1.782135	3562.151367
0.000000	1.782372	3540.838867
0.000000	1.782610	3527.570557
0.000000	1.782847	3515.254395
0.000000	1.783084	3503.130371
0.000000	1.783321	3491.077148
0.000000	1.783558	3480.053467
0.000000	1.783795	3469.421143
0.000000	1.784033	3458.447998
0.000000	1.784270	3447.810303
0.000000	1.784507	3436.879395
0.000000	1.784744	3425.361816
0.000000	1.784981	3404.967285
0.000000	1.785219	3376.494629
0.000000	1.785456	3359.416260
0.000000	1.785693	3339.478760
0.000000	1.785930	3325.462646
0.000000	1.786167	3315.958496
0.000000	1.786404	3309.690674
0.000000	1.786642	3307.662842
0.000000	1.786879	3307.497070
0.000000	1.787116	3309.196533
0.000000	1.787353	3312.583008
0.000000	1.787590	3317.492188
0.000000	1.787827	3324.122314
0.000000	1.788065	3330.630615
0.000000	1.788302	3331.492920
0.000000	1.788539	3326.866699
0.000000	1.788776	3319.116699
0.000000	1.789013	3311.226807
0.000000	1.789250	3306.626953
0.000000	1.789488	3300.599854
0.000000	1.789725	3293.982666
0.000000	1.789962	3287.905518
0.000000	1.790199	3284.932129
0.000000	1.790436	3286.990479
0.000000	1.790674	3294.547852
0.000000	1.790911	3306.599365
0.000000	1.791148	3321.774658
0.000000	1.791385	3337.743896
0.000000	1.791622	3356.361816
0.000000	1.791860	3379.815430
0.000000	1.792097	3409.125732
0.000000	1.792334	3441.985840
0.000000	1.792571	3477.824951
0.000000	1.792808	3516.826416
0.000000	1.793045	3558.429199
0.000000	1.793282	3602.957520
0.000000	1.793520	3643.510986
0.000000	1.793757	3674.235596
0.000000	1.793994	3693.199951
0.000000	1.794231	3699.531250
0.000000	1.794468	3693.624268
0.000000	1.794706	3677.423584
0.000000	1.794943	3651.795898
0.000000	1.795180	3617.363770
0.000000	1.795417	3580.968018
0.000000	1.795654	3548.920898
0.000000	1.795891	3528.895752
0.000000	1.796129	3527.672119
0.000000	1.796366	3520.298096
0.000000	1.796603	3508.421387
0.000000	1.796840	3493.452148
0.000000	1.797077	3477.745117
0.000000	1.797315	3463.977783
0.000000	1.797552	3456.976563
0.000000	1.797789	3461.670898
0.000000	1.798026	3482.839600
0.000000	1.798263	3516.276855
0.000000	1.798500	3558.429443
0.000000	1.798738	3609.175293
0.000000	1.798975	3660.550049
0.000000	1.799212	3702.430176
0.000000	1.799449	3734.634277
0.000000	1.799686	3756.575195
0.000000	1.799923	3767.882568
0.000000	1.800161	3768.781494
0.000000	1.800398	3758.773926
0.000000	1.800635	3736.934082
0.000000	1.800872	3702.827637
0.000000	1.801109	3658.004883
0.000000	1.801347	3605.377197
0.000000	1.801584	3548.129395
0.000000	1.801821	3492.052246
0.000000	1.802058	3444.426758
0.000000	1.802295	3413.773193
0.000000	1.802532	3397.163818
0.000000	1.802769	3381.305908
0.000000	1.803007	3368.804932
0.000000	1.803244	3361.160400
0.000000	1.803481	3359.913574
0.000000	1.803718	3366.092285
0.000000	1.803955	3382.568359
0.000000	1.804193	3412.024658
0.000000	1.804430	3457.342773
0.000000	1.804667	3515.592773
0.000000	1.804904	3586.655029
0.000000	1.805141	3667.829346
0.000000	1.805378	3743.295898
0.000000	1.805616	3809.831055
0.000000	1.805853	3865.516113
0.000000	1.806090	3908.390625
0.000000	1.806327	3937.513672
0.000000	1.806564	3953.122314
0.000000	1.806802	3954.650391
0.000000	1.807039	3941.423096
0.000000	1.807276	3912.073975
0.000000	1.807513	3864.965332
0.000000	1.807750	3801.299072
0.000000	1.807987	3726.137207
0.000000	1.808225	3644.712402
0.000000	1.808462	3565.099609
0.000000	1.808699	3499.346924
0.000000	1.808936	3454.951660
0.000000	1.809173	3420.295166
0.000000	1.809410	3393.549561
0.000000	1.809648	3371.768799
0.000000	1.809885	3355.099365
0.000000	1.810122	3341.505859
0.000000	1.810359	3330.740967
0.000000	1.810596	3314.258057
0.000000	1.810834	3293.850342
0.000000	1.811071	3273.667969
0.000000	1.811308	3258.686279
0.000000	1.811545	3255.106689
0.000000	1.811782	3259.833984
0.000000	1.812019	3268.318115
0.000000	1.812256	3280.618896
0.000000	1.812494	3296.122314
0.000000	1.812731	3313.946289
0.000000	1.812968	3330.880615
0.000000	1.813205	3344.660400
0.000000	1.813442	3350.988525
0.000000	1.813680	3350.271240
0.000000	1.813917	3344.114746
0.000000	1.814154	3333.415527
0.000000	1.814391	3318.400635
0.000000	1.814628	3300.976318
0.000000	1.814865	3285.616699
0.000000	1.815103	3276.608398
0.000000	1.815340	3268.128662
0.000000	1.815577	3259.526611
0.000000	1.815814	3251.927490
0.000000	1.816051	3247.362549
0.000000	1.816289	3248.912598
0.000000	1.816526	3257.051514
0.000000	1.816763	3272.077881
0.000000	1.817000	3293.186768
0.000000	1.817237	3320.176758
0.000000	1.817474	3349.286621
0.000000	1.817712	3372.082764
0.000000	1.817949	3388.225830
0.000000	1.818186	3400.618164
0.000000	1.818423	3412.194092
0.000000	1.818660	3428.641113
0.000000	1.818897	3453.597656
0.000000	1.819135	3492.392578
0.000000	1.819372	3546.485352
0.000000	1.819609	3612.511719
0.000000	1.819846	3680.564941
0.000000	1.820083	3738.853027
0.000000	1.820320	3786.568359
0.000000	1.820558	3823.124512
0.000000	1.820795	3847.963379
0.000000	1.821032	3859.243408
0.000000	1.821269	3859.221924
0.000000	1.821506	3848.381104
0.000000	1.821743	3827.050781
0.000000	1.821981	3798.066650
0.000000	1.822218	3765.570313
0.000000	1.822455	3734.049805
0.000000	1.822692	3707.531006
0.000000	1.822929	3685.787109
0.000000	1.823167	3659.999268
0.000000	1.823404	3630.014404
0.000000	1.823641	3596.350586
0.000000	1.823878	3562.143066
0.000000	1.824115	3530.814697
0.000000	1.824353	3506.796631
0.000000	1.824590	3485.750244
0.000000	1.824827	3467.302002
0.000000	1.825064	3452.309326
0.000000	1.825301	3439.745850
0.000000	1.825538	3429.599854
0.000000	1.825776	3421.981445
0.000000	1.826013	3417.465332
0.000000	1.826250	3417.147217
0.000000	1.826487	3419.845215
0.000000	1.826724	3425.123291
0.000000	1.826962	3428.804932
0.000000	1.827199	3431.269775
0.000000	1.827436	3433.854736
0.000000	1.827673	3435.396240
0.000000	1.827910	3429.645264
0.000000	1.828147	3418.473389
0.000000	1.828384	3406.192627
0.000000	1.828622	3395.125732
0.000000	1.828859	3389.877686
0.000000	1.829096	3395.537109
0.000000	1.829333	3410.856934
0.000000	1.829570	3429.802002
0.000000	1.829808	3447.109375
0.000000	1.830045	3456.873535
0.000000	1.830282	3458.103027
0.000000	1.830519	3452.897949
0.000000	1.830756	3441.833496
0.000000	1.830993	3425.792236
0.000000	1.831231	3406.847168
0.000000	1.831468	3389.141113
0.000000	1.831705	3376.170166
0.000000	1.831942	3372.750244
0.000000	1.832179	3375.953369
0.000000	1.832416	3382.961182
0.000000	1.832654	3392.694580
0.000000	1.832891	3402.856934
0.000000	1.833128	3412.029297
0.000000	1.833365	3419.073975
0.000000	1.833602	3422.358643
0.000000	1.833840	3422.715088
0.000000	1.834077	3421.994629
0.000000	1.834314	3420.434082
0.000000	1.834551	3418.915039
0.000000	1.834788	3419.369385
0.000000	1.835025	3421.127930
0.000000	1.835263	3423.091064
0.000000	1.835500	3424.771484
0.000000	1.835737	3426.054443
0.000000	1.835974	3426.553955
0.000000	1.836211	3427.614258
0.000000	1.836448	3429.913574
0.000000	1.836686	3434.335449
0.000000	1.836923	3441.277100
0.000000	1.837160	3451.155273
0.000000	1.837397	3462.390381
0.000000	1.837634	3475.381348
0.000000	1.837871	3490.792725
0.000000	1.838109	3507.615479
0.000000	1.838346	3521.966064
0.000000	1.838583	3534.000244
0.000000	1.838820	3546.650635
0.000000	1.839057	3562.296387
0.000000	1.839295	3582.765625
0.000000	1.839532	3602.372314
0.000000	1.839769	3615.233643
0.000000	1.840006	3621.707031
0.000000	1.840243	3621.828369
0.000000	1.840480	3615.655273
0.000000	1.840718	3603.499512
0.000000	1.840955	3586.359863
0.000000	1.841192	3566.633545
0.000000	1.841429	3547.732178
0.000000	1.841666	3532.471680
0.000000	1.841903	3521.776123
0.000000	1.842141	3510.446045
0.000000	1.842378	3498.351807
0.000000	1.842615	3487.314697
0.000000	1.842852	3476.181641
0.000000	1.843089	3465.266846
0.000000	1.843326	3455.734375
0.000000	1.843564	3447.879639
0.000000	1.843801	3442.396973
0.000000	1.844038	3440.131836
0.000000	1.844275	3440.367676
0.000000	1.844512	3441.683105
0.000000	1.844750	3445.100586
0.000000	1.844987	3452.727539
0.000000	1.845224	3466.064941
0.000000	1.845461	3486.149902
0.000000	1.845698	3511.392822
0.000000	1.845935	3539.696045
0.000000	1.846173	3570.840332
0.000000	1.846410	3604.517822
0.000000	1.846647	3639.240234
0.000000	1.846884	3666.349609
0.000000	1.847121	3683.194092
0.000000	1.847358	3688.797607
0.000000	1.847596	3683.296631
0.000000	1.847833	3666.695068
0.000000	1.848070	3638.673584
0.000000	1.848307	3600.231201
0.000000	1.848544	3555.890381
0.000000	1.848782	3509.611084
0.000000	1.849019	3465.960938
0.000000	1.849256	3431.370361
0.000000	1.849493	3410.118164
0.000000	1.849730	3389.936523
0.000000	1.849967	3372.596924
0.000000	1.850204	3358.482422
0.000000	1.850442	3346.190674
0.000000	1.850679	3335.896729
0.000000	1.850916	3327.474854
0.000000	1.851153	3320.576172
0.000000	1.851390	3315.921387
0.000000	1.851628	3313.768555
0.000000	1.851865	3315.535400
0.000000	1.852102	3322.227539
0.000000	1.852339	3335.175537
0.000000	1.852576	3354.002441
0.000000	1.852813	3377.656494
0.000000	1.853051	3402.349609
0.000000	1.853288	3423.985840
0.000000	1.853525	3440.656006
0.000000	1.853762	3454.000000
0.000000	1.853999	3466.083984
0.000000	1.854237	3476.018555
0.000000	1.854474	3483.665039
0.000000	1.854711	3485.950439
0.000000	1.854948	3477.855469
0.000000	1.855185	3460.701904
0.000000	1.855422	3437.244629
0.000000	1.855660	3411.139648
0.000000	1.855897	3388.451172
0.000000	1.856134	3369.080811
0.000000	1.856371	3348.522461
0.000000	1.856608	3329.033447
0.000000	1.856845	3316.079102
0.000000	1.857083	3313.605713
0.000000	1.857320	3312.522705
0.000000	1.857557	3310.247070
0.000000	1.857794	3308.982422
0.000000	1.858031	3308.011963
0.000000	1.858269	3311.635742
0.000000	1.858506	3324.114258
0.000000	1.858743	3350.004883
0.000000	1.858980	3385.453613
0.000000	1.859217	3429.361084
0.000000	1.859455	3473.966553
0.000000	1.859692	3515.044189
0.000000	1.859929	3553.441895
0.000000	1.860166	3588.281006
0.000000	1.860403	3609.097412
0.000000	1.860640	3613.457520
0.000000	1.860877	3602.609619
0.000000	1.861115	3579.260498
0.000000	1.861352	3547.346191
0.000000	1.861589	3512.433105
0.000000	1.861826	3479.423584
0.000000	1.862063	3454.741211
0.000000	1.862301	3446.378662
0.000000	1.862538	3455.697998
0.000000	1.862775	3470.133301
0.000000	1.863012	3486.257568
0.000000	1.863249	3502.693848
0.000000	1.863486	3515.761230
0.000000	1.863724	3524.399414
0.000000	1.863961	3527.682373
0.000000	1.864198	3527.592041
0.000000	1.864435	3524.513916
0.000000	1.864672	3520.610840
0.000000	1.864910	3517.966553
0.000000	1.865147	3519.827393
0.000000	1.865384	3527.693115
0.000000	1.865621	3537.296631
0.000000	1.865858	3545.777832
0.000000	1.866095	3550.445801
0.000000	1.866332	3548.730957
0.000000	1.866570	3541.804932
0.000000	1.866807	3530.993164
0.000000	1.867044	3515.730713
0.000000	1.867281	3498.894775
0.000000	1.867518	3482.574219
0.000000	1.867756	3468.666992
0.000000	1.867993	3460.844971
0.000000	1.868230	3457.887939
0.000000	1.868467	3457.778809
0.000000	1.868704	3460.586182
0.000000	1.868941	3466.053467
0.000000	1.869179	3473.982910
0.000000	1.869416	3484.281738
0.000000	1.869653	3493.821777
0.000000	1.869890	3503.601563
0.000000	1.870127	3513.736816
0.000000	1.870364	3524.583496
0.000000	1.870602	3536.584229
0.000000	1.870839	3547.618652
0.000000	1.871076	3548.285645
0.000000	1.871313	3539.648682
0.000000	1.871550	3522.508057
0.000000	1.871788	3498.146973
0.000000	1.872025	3467.588867
0.000000	1.872262	3434.869385
0.000000	1.872499	3405.456787
0.000000	1.872736	3384.512939
0.000000	1.872973	3377.493896
0.000000	1.873211	3375.374512
0.000000	1.873448	3377.826172
0.000000	1.873685	3386.029297
0.000000	1.873922	3400.667969
0.000000	1.874159	3422.669434
0.000000	1.874397	3452.102783
0.000000	1.874634	3484.406494
0.000000	1.874871	3512.369629
0.000000	1.875108	3533.159424
0.000000	1.875345	3543.318115
0.000000	1.875582	3541.111084
0.000000	1.875819	3525.189453
0.000000	1.876057	3497.148926
0.000000	1.876294	3460.069580
0.000000	1.876531	3418.657715
0.000000	1.876768	3379.504395
0.000000	1.877005	3350.522705
0.000000	1.877243	3333.344727
0.000000	1.877480	3317.468750
0.000000	1.877717	3303.486084
0.000000	1.877954	3291.103271
0.000000	1.878191	3280.066650
0.000000	1.878428	3270.396973
0.000000	1.878666	3265.520508
0.000000	1.878903	3264.646484
0.000000	1.879140	3266.279785
0.000000	1.879377	3272.273682
0.000000	1.879614	3281.074463
0.000000	1.879851	3295.667236
0.000000	1.880089	3318.369385
0.000000	1.880326	3351.298584
0.000000	1.880563	3394.994141
0.000000	1.880800	3446.916504
0.000000	1.881037	3507.192627
0.000000	1.881275	3567.513184
0.000000	1.881512	3619.621582
0.000000	1.881749	3663.122070
0.000000	1.881986	3698.418213
0.000000	1.882223	3725.417969
0.000000	1.882460	3744.543457
0.000000	1.882698	3757.894775
0.000000	1.882935	3768.911133
0.000000	1.883172	3782.449463
0.000000	1.883409	3800.152588
0.000000	1.883646	3810.613770
0.000000	1.883884	3810.600342
0.000000	1.884121	3801.519043
0.000000	1.884358	3783.672363
0.000000	1.884595	3756.239502
0.000000	1.884832	3719.583496
0.000000	1.885069	3672.758057
0.000000	1.885306	3619.382813
0.000000	1.885544	3565.771484
0.000000	1.885781	3518.471191
0.000000	1.886018	3485.434814
0.000000	1.886255	3463.200195
0.000000	1.886492	3445.436768
0.000000	1.886730	3429.932861
0.000000	1.886967	3417.164307
0.000000	1.887204	3406.267090
0.000000	1.887441	3397.627197
0.000000	1.887678	3391.148926
0.000000	1.887915	3385.627197
0.000000	1.888153	3381.675293
0.000000	1.888390	3379.357910
0.000000	1.888627	3377.416992
0.000000	1.888864	3375.341309
0.000000	1.889101	3373.324707
0.000000	1.889338	3372.269775
0.000000	1.889576	3372.756104
0.000000	1.889813	3374.696045
0.000000	1.890050	3377.895264
0.000000	1.890287	3381.110840
0.000000	1.890524	3382.249756
0.000000	1.890762	3383.146973
0.000000	1.890999	3384.882813
0.000000	1.891236	3387.930908
0.000000	1.891473	3394.912842
0.000000	1.891710	3405.104004
0.000000	1.891947	3419.762939
0.000000	1.892185	3438.639648
0.000000	1.892422	3461.530518
0.000000	1.892659	3490.460693
0.000000	1.892896	3525.574463
0.000000	1.893133	3567.202637
0.000000	1.893371	3613.611572
0.000000	1.893608	3653.516357
0.000000	1.893845	3682.008301
0.000000	1.894082	3698.889160
0.000000	1.894319	3704.492920
0.000000	1.894556	3700.550537
0.000000	1.894794	3688.103271
0.000000	1.895031	3666.433838
0.000000	1.895268	3637.019531
0.000000	1.895505	3604.597412
0.000000	1.895742	3573.711670
0.000000	1.895979	3549.705566
0.000000	1.896217	3537.513184
0.000000	1.896454	3530.104248
0.000000	1.896691	3526.311768
0.000000	1.896928	3526.126465
0.000000	1.897165	3528.431885
0.000000	1.897403	3531.341797
0.000000	1.897640	3535.747314
0.000000	1.897877	3542.023438
0.000000	1.898114	3551.247559
0.000000	1.898351	3563.378662
0.000000	1.898588	3577.730713
0.000000	1.898825	3590.403809
0.000000	1.899063	3600.223877
0.000000	1.899300	3606.388672
0.000000	1.899537	3610.188721
0.000000	1.899774	3612.658203
0.000000	1.900011	3613.897217
0.000000	1.900249	3614.952637
0.000000	1.900486	3617.311768
0.000000	1.900723	3621.348633
0.000000	1.900960	3626.934570
0.000000	1.901197	3633.627930
0.000000	1.901434	3642.954102
0.000000	1.901672	3655.215820
0.000000	1.901909	3669.843262
0.000000	1.902146	3684.040039
0.000000	1.902383	3698.477051
0.000000	1.902620	3713.158203
0.000000	1.902858	3723.906738
0.000000	1.903095	3733.226318
0.000000	1.903332	3743.800049
0.000000	1.903569	3755.491943
0.000000	1.903806	3770.611084
0.000000	1.904043	3786.389404
0.000000	1.904281	3797.045166
0.000000	1.904518	3800.200684
0.000000	1.904755	3796.362549
0.000000	1.904992	3787.293213
0.000000	1.905229	3773.865479
0.000000	1.905466	3757.492432
0.000000	1.905704	3742.586670
0.000000	1.905941	3733.081543
0.000000	1.906178	3733.942627
0.000000	1.906415	3733.913818
0.000000	1.906652	3724.729492
0.000000	1.906890	3708.790527
0.000000	1.907127	3690.637207
0.000000	1.907364	3676.724609
0.000000	1.907601	3673.854004
0.000000	1.907838	3687.256592
0.000000	1.908075	3707.042236
0.000000	1.908312	3730.906738
0.000000	1.908550	3746.519287
0.000000	1.908787	3752.522705
0.000000	1.909024	3750.126953
0.000000	1.909261	3742.525146
0.000000	1.909498	3730.245117
0.000000	1.909736	3715.502930
0.000000	1.909973	3702.364502
0.000000	1.910210	3694.811279
0.000000	1.910447	3692.202393
0.000000	1.910684	3685.028320
0.000000	1.910921	3673.171387
0.000000	1.911159	3658.958252
0.000000	1.911396	3643.558594
0.000000	1.911633	3630.331543
0.000000	1.911870	3623.019775
0.000000	1.912107	3623.696777
0.000000	1.912345	3633.052002
0.000000	1.912582	3652.712646
0.000000	1.912819	3675.483887
0.000000	1.913056	3700.681152
0.000000	1.913293	3726.844482
0.000000	1.913530	3751.555176
0.000000	1.913768	3763.159668
0.000000	1.914005	3761.775879
0.000000	1.914242	3749.229004
0.000000	1.914479	3727.993896
0.000000	1.914716	3700.302002
0.000000	1.914953	3670.143066
0.000000	1.915191	3641.900635
0.000000	1.915428	3618.336182
0.000000	1.915665	3601.500977
0.000000	1.915902	3588.128418
0.000000	1.916139	3579.206543
0.000000	1.916376	3568.554443
0.000000	1.916614	3556.732178
0.000000	1.916851	3554.283936
0.000000	1.917088	3557.892090
0.000000	1.917325	3569.180420
0.000000	1.917562	3589.506348
0.000000	1.917799	3621.127197
0.000000	1.918037	3664.046875
0.000000	1.918274	3717.301514
0.000000	1.918511	3780.222900
0.000000	1.918748	3842.204834
0.000000	1.918985	3895.618408
0.000000	1.919223	3939.455566
0.000000	1.919460	3974.084473
0.000000	1.919697	3999.532227
0.000000	1.919934	4015.471436
0.000000	1.920171	4023.278564
0.000000	1.920408	4023.487793
0.000000	1.920646	4016.423584
0.000000	1.920883	4001.657959
0.000000	1.921120	3980.361328
0.000000	1.921357	3955.449219
0.000000	1.921594	3929.392578
0.000000	1.921832	3905.141846
0.000000	1.922069	3874.194336
0.000000	1.922306	3834.303223
0.000000	1.922543	3784.531982
0.000000	1.922780	3727.416748
0.000000	1.923018	3666.893066
0.000000	1.923254	3608.238770
0.000000	1.923492	3558.235107
0.000000	1.923729	3526.006592
0.000000	1.923966	3505.559082
0.000000	1.924203	3486.250732
0.000000	1.924440	3468.201172
0.000000	1.924678	3452.819824
0.000000	1.924915	3440.030762
0.000000	1.925152	3430.137207
0.000000	1.925389	3425.110596
0.000000	1.925626	3426.606934
0.000000	1.925864	3434.881592
0.000000	1.926101	3449.592041
0.000000	1.926338	3470.874512
0.000000	1.926575	3498.358398
0.000000	1.926812	3531.051514
0.000000	1.927049	3562.154541
0.000000	1.927287	3581.897461
0.000000	1.927524	3589.068604
0.000000	1.927761	3582.811279
0.000000	1.927998	3564.924072
0.000000	1.928235	3537.927490
0.000000	1.928472	3505.031738
0.000000	1.928710	3471.495605
0.000000	1.928947	3443.748291
0.000000	1.929184	3429.429199
0.000000	1.929421	3422.932861
0.000000	1.929658	3419.302490
0.000000	1.929896	3419.727539
0.000000	1.930133	3426.284180
0.000000	1.930370	3437.675293
0.000000	1.930607	3448.102783
0.000000	1.930844	3473.143311
0.000000	1.931081	3506.478271
0.000000	1.931319	3546.034424
0.000000	1.931556	3587.605225
0.000000	1.931793	3622.488037
0.000000	1.932030	3645.877686
0.000000	1.932267	3658.787598
0.000000	1.932505	3663.596924
0.000000	1.932742	3663.289307
0.000000	1.932979	3659.057373
0.000000	1.933216	3652.623291
0.000000	1.933453	3648.773926
0.000000	1.933690	3652.140381
0.000000	1.933927	3668.512695
0.000000	1.934165	3690.582031
0.000000	1.934402	3708.333740
0.000000	1.934639	3720.129883
0.000000	1.934876	3724.642090
0.000000	1.935113	3723.622803
0.000000	1.935351	3720.387451
0.000000	1.935588	3718.181885
0.000000	1.935825	3720.642090
0.000000	1.936062	3730.995605
0.000000	1.936299	3742.762939
0.000000	1.936536	3753.021729
0.000000	1.936774	3763.402832
0.000000	1.937011	3769.613770
0.000000	1.937248	3771.718506
0.000000	1.937485	3770.952393
0.000000	1.937722	3770.705322
0.000000	1.937959	3773.996582
0.000000	1.938197	3785.236084
0.000000	1.938434	3810.319824
0.000000	1.938671	3855.982910
0.000000	1.938908	3919.052002
0.000000	1.939145	3996.023193
0.000000	1.939383	4068.320068
0.000000	1.939620	4131.149902
0.000000	1.939857	4181.255371
0.000000	1.940094	4217.117188
0.000000	1.940331	4237.421875
0.000000	1.940568	4243.655762
0.000000	1.940806	4235.887695
0.000000	1.941043	4213.430176
0.000000	1.941280	4176.650879
0.000000	1.941517	4127.611328
0.000000	1.941754	4071.759766
0.000000	1.941991	4016.286621
0.000000	1.942229	3969.417236
0.000000	1.942466	3943.882568
0.000000	1.942703	3927.242920
0.000000	1.942940	3915.680908
0.000000	1.943177	3907.443604
0.000000	1.943414	3900.747070
0.000000	1.943652	3894.506836
0.000000	1.943889	3888.832520
0.000000	1.944126	3879.617188
0.000000	1.944363	3862.150391
0.000000	1.944600	3849.181885
0.000000	1.944838	3836.084229
0.000000	1.945075	3823.850342
0.000000	1.945312	3809.919922
0.000000	1.945549	3794.122559
0.000000	1.945786	3776.800293
0.000000	1.946023	3761.723633
0.000000	1.946261	3751.987549
0.000000	1.946498	3744.595215
0.000000	1.946735	3738.771484
0.000000	1.946972	3735.078369
0.000000	1.947209	3729.399414
0.000000	1.947446	3730.587891
0.000000	1.947684	3730.778320
0.000000	1.947921	3731.862793
0.000000	1.948158	3732.362305
0.000000	1.948395	3737.237793
0.000000	1.948632	3743.669922
0.000000	1.948869	3752.282227
0.000000	1.949107	3760.048584
0.000000	1.949344	3765.562988
0.000000	1.949581	3769.071533
0.000000	1.949818	3772.847900
0.000000	1.950055	3777.755371
0.000000	1.950293	3784.275879
0.000000	1.950530	3793.985352
0.000000	1.950767	3806.670410
0.000000	1.951004	3820.311523
0.000000	1.951241	3834.352051
0.000000	1.951478	3847.095215
0.000000	1.951716	3860.646240
0.000000	1.951953	3876.662598
0.000000	1.952190	3892.276611
0.000000	1.952427	3900.418213
0.000000	1.952664	3900.504150
0.000000	1.952901	3894.418945
0.000000	1.953139	3883.842285
0.000000	1.953376	3869.194336
0.000000	1.953613	3854.024414
0.000000	1.953850	3840.805908
0.000000	1.954087	3831.998047
0.000000	1.954325	3822.810547
0.000000	1.954562	3814.453857
0.000000	1.954799	3810.302979
0.000000	1.955036	3812.832031
0.000000	1.955273	3816.499756
0.000000	1.955510	3822.875244
0.000000	1.955747	3831.679443
0.000000	1.955985	3842.949219
0.000000	1.956222	3852.802246
0.000000	1.956459	3855.706055
0.000000	1.956696	3853.485352
0.000000	1.956933	3847.478271
0.000000	1.957171	3838.590088
0.000000	1.957408	3829.204590
0.000000	1.957645	3816.349121
0.000000	1.957882	3800.702881
0.000000	1.958119	3786.381348
0.000000	1.958356	3777.840576
0.000000	1.958594	3774.818359
0.000000	1.958831	3772.776611
0.000000	1.959068	3771.522705
0.000000	1.959305	3771.019287
0.000000	1.959542	3769.771973
0.000000	1.959780	3761.935791
0.000000	1.960017	3748.411621
0.000000	1.960254	3731.951416
0.000000	1.960491	3715.362061
0.000000	1.960728	3703.422852
0.000000	1.960966	3694.191895
0.000000	1.961203	3683.888428
0.000000	1.961440	3673.242188
0.000000	1.961677	3663.146729
0.000000	1.961914	3652.699463
0.000000	1.962151	3642.724609
0.000000	1.962389	3633.199707
0.000000	1.962626	3622.983887
0.000000	1.962863	3615.422607
0.000000	1.963100	3611.695068
0.000000	1.963337	3609.466797
0.000000	1.963574	3608.896240
0.000000	1.963812	3610.112305
0.000000	1.964049	3613.105957
0.000000	1.964286	3621.053467
0.000000	1.964523	3629.905273
0.000000	1.964760	3636.636230
0.000000	1.964997	3642.896729
0.000000	1.965235	3659.065674
0.000000	1.965472	3680.379395
0.000000	1.965709	3704.930908
0.000000	1.965946	3729.381836
0.000000	1.966183	3748.366211
0.000000	1.966420	3757.000488
0.000000	1.966658	3756.249268
0.000000	1.966895	3747.525879
0.000000	1.967132	3730.927734
0.000000	1.967369	3707.950928
0.000000	1.967606	3680.023682
0.000000	1.967844	3647.747314
0.000000	1.968081	3615.794189
0.000000	1.968318	3588.858398
0.000000	1.968555	3571.174805
0.000000	1.968792	3563.732422
0.000000	1.969029	3560.265625
0.000000	1.969267	3559.151611
0.000000	1.969504	3560.250488
0.000000	1.969741	3562.915039
0.000000	1.969978	3566.226807
0.000000	1.970215	3569.013428
0.000000	1.970453	3573.262695
0.000000	1.970690	3580.193848
0.000000	1.970927	3589.854492
0.000000	1.971164	3603.539551
0.000000	1.971401	3619.672607
0.000000	1.971638	3638.595215
0.000000	1.971875	3661.317383
0.000000	1.972113	3688.037598
0.000000	1.972350	3713.149902
0.000000	1.972587	3732.569580
0.000000	1.972824	3745.989746
0.000000	1.973061	3752.929199
0.000000	1.973299	3754.230225
0.000000	1.973536	3750.520264
0.000000	1.973773	3740.840576
0.000000	1.974010	3725.463867
0.000000	1.974247	3704.087646
0.000000	1.974484	3678.939941
0.000000	1.974722	3653.138184
0.000000	1.974959	3625.557861
0.000000	1.975196	3600.093262
0.000000	1.975433	3580.664551
0.000000	1.975670	3567.229492
0.000000	1.975907	3556.114746
0.000000	1.976145	3547.852051
0.000000	1.976382	3540.661621
0.000000	1.976619	3535.596191
0.000000	1.976856	3533.303711
0.000000	1.977093	3534.379395
0.000000	1.977331	3537.193848
0.000000	1.977568	3542.916504
0.000000	1.977805	3552.870117
0.000000	1.978042	3567.725830
0.000000	1.978279	3588.572998
0.000000	1.978516	3613.566406
0.000000	1.978754	3645.673340
0.000000	1.978991	3685.720215
0.000000	1.979228	3731.761963
0.000000	1.979465	3777.536621
0.000000	1.979702	3811.283203
0.000000	1.979940	3833.451416
0.000000	1.980177	3845.853027
0.000000	1.980414	3852.680420
0.000000	1.980651	3854.518311
0.000000	1.980888	3853.102051
0.000000	1.981125	3852.390381
0.000000	1.981362	3853.482910
0.000000	1.981600	3847.751465
0.000000	1.981837	3839.334961
0.000000	1.982074	3832.212158
0.000000	1.982311	3826.551270
0.000000	1.982548	3818.656738
0.000000	1.982786	3808.985840
0.000000	1.983023	3798.923096
0.000000	1.983260	3790.962402
0.000000	1.983497	3789.225586
0.000000	1.983734	3791.220215
0.000000	1.983971	3796.082764
0.000000	1.984209	3803.093262
0.000000	1.984446	3809.076660
0.000000	1.984683	3808.220947
0.000000	1.984920	3801.256592
0.000000	1.985157	3789.812256
0.000000	1.985394	3774.660400
0.000000	1.985632	3758.213867
0.000000	1.985869	3744.306152
0.000000	1.986106	3737.069580
0.000000	1.986343	3737.017090
0.000000	1.986580	3739.582764
0.000000	1.986818	3745.261963
0.000000	1.987055	3754.612305
0.000000	1.987292	3767.056152
0.000000	1.987529	3781.160156
0.000000	1.987766	3792.101318
0.000000	1.988003	3800.319336
0.000000	1.988241	3804.457275
0.000000	1.988478	3802.766602
0.000000	1.988715	3795.271484
0.000000	1.988952	3782.549561
0.000000	1.989189	3764.959717
0.000000	1.989427	3745.175537
0.000000	1.989664	3727.105957
0.000000	1.989901	3716.677490
0.000000	1.990138	3710.608643
0.000000	1.990375	3706.565186
0.000000	1.990612	3702.789063
0.000000	1.990849	3699.631104
0.000000	1.991087	3697.749023
0.000000	1.991324	3696.648438
0.000000	1.991561	3695.630859
0.000000	1.991798	3694.450684
0.000000	1.992035	3693.365723
0.000000	1.992273	3692.057129
0.000000	1.992510	3689.856689
0.000000	1.992747	3687.108887
0.000000	1.992984	3684.599609
0.000000	1.993221	3681.942627
0.000000	1.993459	3678.487549
0.000000	1.993696	3674.547119
0.000000	1.993933	3670.554443
0.000000	1.994170	3666.531250
0.000000	1.994407	3663.281982
0.000000	1.994644	3659.037842
0.000000	1.994882	3652.068115
0.000000	1.995119	3643.229980
0.000000	1.995356	3633.962891
0.000000	1.995593	3627.439453
0.000000	1.995830	3626.182129
0.000000	1.996067	3628.288330
0.000000	1.996305	3637.213379
0.000000	1.996542	3650.083252
0.000000	1.996779	3664.405518
0.000000	1.997016	3676.576172
0.000000	1.997253	3683.277588
0.000000	1.997490	3685.783447
0.000000	1.997728	3686.730957
0.000000	1.997965	3689.343018
0.000000	1.998202	3697.687988
0.000000	1.998439	3716.469238
0.000000	1.998676	3750.796143
0.000000	1.998914	3799.050293
0.000000	1.999151	3842.793457
0.000000	1.999388	3876.236084
0.000000	1.999625	3898.555420
0.000000	1.999862	3910.014160
0.000000	2.000099	3910.559326
0.000000	2.000336	3901.505859
0.000000	2.000574	3885.130615
0.000000	2.000811	3863.601318
0.000000	2.001048	3842.336914
0.000000	2.001285	3827.253418
0.000000	2.001522	3824.849121
0.000000	2.001760	3835.178955
0.000000	2.001997	3853.299316
0.000000	2.002234	3875.937012
0.000000	2.002471	3900.961426
0.000000	2.002708	3923.326172
0.000000	2.002945	3939.750732
0.000000	2.003183	3953.647705
0.000000	2.003420	3967.945313
0.000000	2.003657	3988.743408
0.000000	2.003894	4014.735596
0.000000	2.004131	4044.286133
0.000000	2.004369	4077.283691
0.000000	2.004606	4112.604980
0.000000	2.004843	4140.037109
0.000000	2.005080	4152.563965
0.000000	2.005317	4150.364746
0.000000	2.005554	4133.658203
0.000000	2.005792	4104.181152
0.000000	2.006029	4064.281738
0.000000	2.006266	4018.331299
0.000000	2.006503	3971.151367
0.000000	2.006740	3931.898438
0.000000	2.006978	3905.950928
0.000000	2.007215	3884.769043
0.000000	2.007452	3865.637207
0.000000	2.007689	3848.646729
0.000000	2.007926	3835.124756
0.000000	2.008163	3823.930420
0.000000	2.008401	3814.363525
0.000000	2.008638	3806.180908
0.000000	2.008875	3798.945068
0.000000	2.009112	3793.017578
0.000000	2.009349	3788.464844
0.000000	2.009587	3787.065186
0.000000	2.009824	3787.266113
0.000000	2.010061	3787.575439
0.000000	2.010298	3787.384766
0.000000	2.010535	3788.271484
0.000000	2.010772	3789.524414
0.000000	2.011009	3789.764404
0.000000	2.011247	3790.322021
0.000000	2.011484	3788.679688
0.000000	2.011721	3785.727539
0.000000	2.011958	3783.496826
0.000000	2.012195	3783.836426
0.000000	2.012433	3787.132568
0.000000	2.012670	3792.526367
0.000000	2.012907	3798.146729
0.000000	2.013144	3805.233398
0.000000	2.013381	3813.201904
0.000000	2.013618	3822.781982
0.000000	2.013855	3833.777344
0.000000	2.014093	3847.935303
0.000000	2.014330	3866.229492
0.000000	2.014567	3888.539307
0.000000	2.014804	3915.446289
0.000000	2.015041	3946.582520
0.000000	2.015279	3976.774170
0.000000	2.015516	4007.985107
0.000000	2.015753	4036.600098
0.000000	2.015990	4061.420898
0.000000	2.016227	4085.807861
0.000000	2.016464	4105.407227
0.000000	2.016702	4118.656250
0.000000	2.016939	4125.059570
0.000000	2.017176	4124.051758
0.000000	2.017413	4116.741211
0.000000	2.017650	4103.883789
0.000000	2.017888	4085.764648
0.000000	2.018125	4064.571777
0.000000	2.018362	4047.538574
0.000000	2.018599	4039.042236
0.000000	2.018836	4034.848389
0.000000	2.019073	4031.170166
0.000000	2.019310	4026.978516
0.000000	2.019548	4019.157227
0.000000	2.019785	4007.959229
0.000000	2.020022	3995.852783
0.000000	2.020259	3984.235352
0.000000	2.020496	3974.560303
0.000000	2.020734	3966.940186
0.000000	2.020971	3961.779053
0.000000	2.021208	3958.973145
0.000000	2.021445	3956.043457
0.000000	2.021682	3950.758057
0.000000	2.021919	3942.961426
0.000000	2.022157	3933.457275
0.000000	2.022394	3923.080322
0.000000	2.022631	3912.282227
0.000000	2.022868	3903.241943
0.000000	2.023105	3896.136475
0.000000	2.023343	3889.454590
0.000000	2.023580	3884.237549
0.000000	2.023817	3879.669678
0.000000	2.024054	3875.332031
0.000000	2.024291	3872.119141
0.000000	2.024528	3869.100830
0.000000	2.024766	3866.504395
0.000000	2.025003	3864.672363
0.000000	2.025240	3863.917725
0.000000	2.025477	3862.793701
0.000000	2.025714	3860.887695
0.000000	2.025951	3858.677979
0.000000	2.026189	3856.458008
0.000000	2.026426	3854.410156
0.000000	2.026663	3852.085938
0.000000	2.026900	3849.604736
0.000000	2.027137	3846.104248
0.000000	2.027375	3842.554199
0.000000	2.027612	3838.315430
0.000000	2.027849	3833.559814
0.000000	2.028086	3827.902588
0.000000	2.028323	3822.492188
0.000000	2.028560	3819.550293
0.000000	2.028798	3819.589111
0.000000	2.029035	3822.802246
0.000000	2.029272	3828.488525
0.000000	2.029509	3836.796631
0.000000	2.029746	3847.468018
0.000000	2.029984	3859.632080
0.000000	2.030221	3871.902100
0.000000	2.030458	3883.660645
0.000000	2.030695	3889.243896
0.000000	2.030932	3888.181885
0.000000	2.031169	3883.567139
0.000000	2.031407	3875.525879
0.000000	2.031644	3863.579590
0.000000	2.031881	3851.400879
0.000000	2.032118	3837.728760
0.000000	2.032355	3821.651855
0.000000	2.032593	3803.952148
0.000000	2.032830	3789.118896
0.000000	2.033067	3779.403564
0.000000	2.033304	3770.322510
0.000000	2.033541	3765.197510
0.000000	2.033778	3765.522461
0.000000	2.034015	3768.647217
0.000000	2.034253	3771.858154
0.000000	2.034490	3774.711670
0.000000	2.034727	3775.638428
0.000000	2.034964	3776.156982
0.000000	2.035201	3777.787354
0.000000	2.035439	3781.023193
0.000000	2.035676	3785.747559
0.000000	2.035913	3792.469238
0.000000	2.036150	3798.891846
0.000000	2.036387	3801.492676
0.000000	2.036624	3800.727539
0.000000	2.036862	3796.791260
0.000000	2.037099	3791.175049
0.000000	2.037336	3784.324707
0.000000	2.037573	3777.486084
0.000000	2.037810	3768.917969
0.000000	2.038048	3757.882080
0.000000	2.038285	3744.691406
0.000000	2.038522	3731.395020
0.000000	2.038759	3720.525391
0.000000	2.038996	3712.251709
0.000000	2.039233	3706.865967
0.000000	2.039470	3702.810791
0.000000	2.039708	3700.677002
0.000000	2.039945	3701.232178
0.000000	2.040182	3703.791992
0.000000	2.040419	3707.145264
0.000000	2.040656	3711.309570
0.000000	2.040894	3716.149170
0.000000	2.041131	3722.109375
0.000000	2.041368	3729.151855
0.000000	2.041605	3735.792236
0.000000	2.041842	3739.997559
0.000000	2.042079	3744.770264
0.000000	2.042316	3751.149902
0.000000	2.042554	3759.372070
0.000000	2.042791	3770.516357
0.000000	2.043028	3783.746582
0.000000	2.043265	3794.048828
0.000000	2.043502	3798.934326
0.000000	2.043740	3799.943359
0.000000	2.043977	3798.582520
0.000000	2.044214	3794.775635
0.000000	2.044451	3789.449951
0.000000	2.044688	3782.108398
0.000000	2.044925	3772.973389
0.000000	2.045163	3763.151367
0.000000	2.045400	3753.899414
0.000000	2.045637	3744.371826
0.000000	2.045874	3735.447510
0.000000	2.046111	3728.080078
0.000000	2.046349	3723.459961
0.000000	2.046586	3721.335449
0.000000	2.046823	3720.255127
0.000000	2.047060	3720.226074
0.000000	2.047297	3721.673828
0.000000	2.047534	3724.822021
0.000000	2.047772	3727.771729
0.000000	2.048009	3725.752686
0.000000	2.048246	3720.776855
0.000000	2.048483	3714.859131
0.000000	2.048720	3708.927490
0.000000	2.048957	3705.805908
0.000000	2.049195	3710.296631
0.000000	2.049432	3719.148438
0.000000	2.049669	3730.201660
0.000000	2.049906	3744.678955
0.000000	2.050143	3761.616211
0.000000	2.050380	3779.003418
0.000000	2.050618	3796.256104
0.000000	2.050855	3815.109375
0.000000	2.051092	3836.966797
0.000000	2.051329	3859.632080
0.000000	2.051566	3877.813477
0.000000	2.051804	3889.325684
0.000000	2.052041	3891.813965
0.000000	2.052278	3888.174805
0.000000	2.052515	3879.158691
0.000000	2.052752	3865.803467
0.000000	2.052989	3849.734619
0.000000	2.053227	3837.861328
0.000000	2.053464	3832.725586
0.000000	2.053701	3829.708252
0.000000	2.053938	3827.763428
0.000000	2.054175	3826.911133
0.000000	2.054413	3825.907471
0.000000	2.054650	3824.646240
0.000000	2.054887	3818.397461
0.000000	2.055124	3809.874268
0.000000	2.055361	3799.746338
0.000000	2.055598	3789.023682
0.000000	2.055836	3783.721191
0.000000	2.056073	3779.877197
0.000000	2.056310	3777.261230
0.000000	2.056547	3776.700928
0.000000	2.056784	3778.612305
0.000000	2.057022	3782.798584
0.000000	2.057259	3788.766357
0.000000	2.057496	3796.452393
0.000000	2.057733	3804.904541
0.000000	2.057970	3813.136963
0.000000	2.058208	3821.044678
0.000000	2.058444	3827.395264
0.000000	2.058682	3832.262939
0.000000	2.058919	3835.882568
0.000000	2.059156	3837.178711
0.000000	2.059393	3838.764648
0.000000	2.059630	3837.180908
0.000000	2.059868	3830.208740
0.000000	2.060105	3821.636719
0.000000	2.060342	3816.383545
0.000000	2.060579	3811.063232
0.000000	2.060816	3805.819336
0.000000	2.061054	3800.763672
0.000000	2.061291	3796.195557
0.000000	2.061528	3792.229004
0.000000	2.061765	3789.160400
0.000000	2.062002	3786.065186
0.000000	2.062239	3782.582031
0.000000	2.062476	3779.328125
0.000000	2.062714	3777.023682
0.000000	2.062951	3776.928955
0.000000	2.063188	3781.287109
0.000000	2.063425	3792.041016
0.000000	2.063662	3810.171631
0.000000	2.063900	3834.138916
0.000000	2.064137	3858.166260
0.000000	2.064374	3872.088623
0.000000	2.064611	3875.123779
0.000000	2.064848	3868.990967
0.000000	2.065085	3854.612061
0.000000	2.065323	3834.661133
0.000000	2.065560	3810.831787
0.000000	2.065797	3786.615479
0.000000	2.066034	3767.766602
0.000000	2.066271	3754.248535
0.000000	2.066509	3742.714844
0.000000	2.066746	3733.246094
0.000000	2.066983	3722.097656
0.000000	2.067220	3710.901611
0.000000	2.067457	3701.450195
0.000000	2.067694	3695.671631
0.000000	2.067931	3695.585938
0.000000	2.068169	3693.909424
0.000000	2.068406	3691.137939
0.000000	2.068643	3688.162354
0.000000	2.068880	3684.436035
0.000000	2.069117	3681.241211
0.000000	2.069355	3678.706787
0.000000	2.069592	3676.357422
0.000000	2.069829	3674.459229
0.000000	2.070066	3674.766846
0.000000	2.070303	3678.261230
0.000000	2.070540	3684.844727
0.000000	2.070778	3694.303955
0.000000	2.071015	3704.438477
0.000000	2.071252	3716.662354
0.000000	2.071489	3731.045410
0.000000	2.071726	3743.362305
0.000000	2.071964	3748.580322
0.000000	2.072201	3755.061768
0.000000	2.072438	3761.437744
0.000000	2.072675	3768.369873
0.000000	2.072912	3775.983643
0.000000	2.073149	3784.862061
0.000000	2.073387	3788.505371
0.000000	2.073624	3787.650391
0.000000	2.073861	3782.176270
0.000000	2.074098	3773.103516
0.000000	2.074335	3761.318604
0.000000	2.074572	3749.323730
0.000000	2.074810	3741.368408
0.000000	2.075047	3737.732178
0.000000	2.075284	3735.267090
0.000000	2.075521	3733.604248
0.000000	2.075758	3734.393066
0.000000	2.075995	3737.407959
0.000000	2.076233	3742.234375
0.000000	2.076470	3749.232910
0.000000	2.076707	3758.475830
0.000000	2.076944	3769.898926
0.000000	2.077181	3777.567627
0.000000	2.077419	3781.992432
0.000000	2.077656	3787.408691
0.000000	2.077893	3794.979736
0.000000	2.078130	3807.978271
0.000000	2.078367	3827.516357
0.000000	2.078604	3849.150635
0.000000	2.078842	3871.539795
0.000000	2.079079	3892.149170
0.000000	2.079316	3910.240967
0.000000	2.079553	3922.283936
0.000000	2.079790	3929.275879
0.000000	2.080028	3934.667969
0.000000	2.080265	3942.166748
0.000000	2.080502	3950.331787
0.000000	2.080739	3958.547852
0.000000	2.080976	3964.749023
0.000000	2.081213	3968.338135
0.000000	2.081450	3972.671631
0.000000	2.081688	3978.589111
0.000000	2.081925	3987.129883
0.000000	2.082162	4003.751221
0.000000	2.082399	4025.670410
0.000000	2.082636	4045.133789
0.000000	2.082874	4059.296875
0.000000	2.083111	4071.858643
0.000000	2.083348	4085.937500
0.000000	2.083585	4103.666992
0.000000	2.083822	4127.190918
0.000000	2.084059	4156.524902
0.000000	2.084297	4191.155273
0.000000	2.084534	4215.842773
0.000000	2.084771	4228.900879
0.000000	2.085008	4231.175293
0.000000	2.085245	4222.919922
0.000000	2.085483	4203.709473
0.000000	2.085720	4173.513672
0.000000	2.085957	4134.625000
0.000000	2.086194	4090.998291
0.000000	2.086431	4047.017822
0.000000	2.086668	4009.770508
0.000000	2.086905	3985.748291
0.000000	2.087143	3976.360596
0.000000	2.087380	3963.498535
0.000000	2.087617	3945.486328
0.000000	2.087854	3924.678467
0.000000	2.088091	3901.684082
0.000000	2.088329	3877.878906
0.000000	2.088566	3856.452393
0.000000	2.088803	3842.210205
0.000000	2.089040	3835.015381
0.000000	2.089277	3830.253418
0.000000	2.089514	3827.131836
0.000000	2.089751	3824.538086
0.000000	2.089989	3823.345215
0.000000	2.090226	3823.621094
0.000000	2.090463	3826.430908
0.000000	2.090700	3832.984619
0.000000	2.090937	3841.984375
0.000000	2.091175	3853.748779
0.000000	2.091412	3869.468018
0.000000	2.091649	3888.982910
0.000000	2.091886	3910.834961
0.000000	2.092123	3934.163574
0.000000	2.092360	3954.912109
0.000000	2.092598	3970.589355
0.000000	2.092835	3979.781494
0.000000	2.093072	3982.998047
0.000000	2.093309	3982.904541
0.000000	2.093546	3980.244141
0.000000	2.093784	3975.825195
0.000000	2.094021	3970.707764
0.000000	2.094258	3962.768799
0.000000	2.094495	3952.401855
0.000000	2.094732	3940.492676
0.000000	2.094970	3929.466309
0.000000	2.095207	3922.916748
0.000000	2.095444	3919.522949
0.000000	2.095681	3915.943848
0.000000	2.095918	3912.756836
0.000000	2.096155	3909.711914
0.000000	2.096393	3906.472900
0.000000	2.096630	3901.365723
0.000000	2.096867	3893.908447
0.000000	2.097104	3885.325928
0.000000	2.097341	3877.356201
0.000000	2.097578	3872.259521
0.000000	2.097816	3869.520996
0.000000	2.098053	3867.192139
0.000000	2.098290	3865.162842
0.000000	2.098527	3864.873047
0.000000	2.098764	3867.286621
0.000000	2.099001	3873.265381
0.000000	2.099239	3884.284424
0.000000	2.099476	3901.275391
0.000000	2.099713	3924.140869
0.000000	2.099950	3951.340088
0.000000	2.100187	3979.969482
0.000000	2.100425	4002.605469
0.000000	2.100662	4025.229736
0.000000	2.100899	4044.037354
0.000000	2.101136	4053.046143
0.000000	2.101373	4058.439209
0.000000	2.101610	4067.050537
0.000000	2.101848	4069.407715
0.000000	2.102085	4070.274170
0.000000	2.102322	4070.406006
0.000000	2.102559	4074.211426
0.000000	2.102796	4081.553955
0.000000	2.103034	4093.305908
0.000000	2.103271	4111.111328
0.000000	2.103508	4127.849609
0.000000	2.103745	4139.643066
0.000000	2.103982	4158.463379
0.000000	2.104219	4169.861328
0.000000	2.104457	4173.468262
0.000000	2.104694	4167.704590
0.000000	2.104931	4154.620117
0.000000	2.105168	4135.271973
0.000000	2.105405	4109.540527
0.000000	2.105643	4081.247559
0.000000	2.105880	4056.776611
0.000000	2.106117	4043.491943
0.000000	2.106354	4033.314209
0.000000	2.106591	4019.769287
0.000000	2.106828	4003.248779
0.000000	2.107065	3985.335449
0.000000	2.107303	3967.909912
0.000000	2.107540	3948.291016
0.000000	2.107777	3924.818359
0.000000	2.108014	3901.216064
0.000000	2.108251	3880.924561
0.000000	2.108489	3867.239014
0.000000	2.108726	3856.043457
0.000000	2.108963	3846.996338
0.000000	2.109200	3838.790771
0.000000	2.109437	3832.088379
0.000000	2.109674	3825.718994
0.000000	2.109911	3819.223145
0.000000	2.110149	3812.497070
0.000000	2.110386	3802.719238
0.000000	2.110623	3791.723877
0.000000	2.110860	3779.632813
0.000000	2.111097	3769.596191
0.000000	2.111335	3762.526611
0.000000	2.111572	3756.145264
0.000000	2.111809	3751.012451
0.000000	2.112046	3747.357666
0.000000	2.112283	3746.315430
0.000000	2.112520	3748.594727
0.000000	2.112758	3753.467041
0.000000	2.112995	3759.056152
0.000000	2.113232	3763.405762
0.000000	2.113469	3764.225586
0.000000	2.113706	3759.275635
0.000000	2.113944	3751.001465
0.000000	2.114181	3742.074219
0.000000	2.114418	3735.306885
0.000000	2.114655	3732.323975
0.000000	2.114892	3730.910400
0.000000	2.115129	3730.655762
0.000000	2.115366	3731.934326
0.000000	2.115604	3735.968262
0.000000	2.115841	3743.218994
0.000000	2.116078	3754.095459
0.000000	2.116315	3769.529297
0.000000	2.116552	3789.450439
0.000000	2.116790	3813.930420
0.000000	2.117027	3841.680664
0.000000	2.117264	3862.458008
0.000000	2.117501	3874.873535
0.000000	2.117738	3880.769287
0.000000	2.117975	3883.181152
0.000000	2.118213	3882.776367
0.000000	2.118450	3881.350098
0.000000	2.118687	3881.562256
0.000000	2.118924	3887.000488
0.000000	2.119161	3887.148926
0.000000	2.119399	3876.958984
0.000000	2.119636	3866.825928
0.000000	2.119873	3875.295166
0.000000	2.120110	3865.845215
0.000000	2.120347	3865.994873
0.000000	2.120584	3857.326904
0.000000	2.120822	3852.972168
0.000000	2.121059	3849.110107
0.000000	2.121296	3842.333740
0.000000	2.121533	3842.432617
0.000000	2.121770	3841.304199
0.000000	2.122008	3838.066406
0.000000	2.122245	3833.467285
0.000000	2.122482	3828.649902
0.000000	2.122719	3824.506104
0.000000	2.122956	3823.289307
0.000000	2.123193	3825.606201
0.000000	2.123431	3829.407471
0.000000	2.123668	3835.200195
0.000000	2.123905	3843.270508
0.000000	2.124142	3852.785645
0.000000	2.124379	3865.268555
0.000000	2.124616	3880.927246
0.000000	2.124854	3898.963867
0.000000	2.125091	3918.727295
0.000000	2.125328	3938.167480
0.000000	2.125565	3955.125000
0.000000	2.125802	3967.997314
0.000000	2.126040	3976.888672
0.000000	2.126277	3983.346436
0.000000	2.126514	3987.655762
0.000000	2.126751	3990.798096
0.000000	2.126988	3994.454590
0.000000	2.127225	3988.329590
0.000000	2.127463	3979.330811
0.000000	2.127700	3973.836182
0.000000	2.127937	3969.128418
0.000000	2.128174	3965.373779
0.000000	2.128411	3961.417480
0.000000	2.128649	3957.222412
0.000000	2.128886	3952.977295
0.000000	2.129123	3950.320313
0.000000	2.129360	3948.916016
0.000000	2.129597	3947.458984
0.000000	2.129834	3945.677002
0.000000	2.130071	3944.078125
0.000000	2.130309	3943.009521
0.000000	2.130546	3942.257813
0.000000	2.130783	3942.598145
0.000000	2.131020	3944.201172
0.000000	2.131257	3946.676514
0.000000	2.131495	3950.020508
0.000000	2.131732	3953.906738
0.000000	2.131969	3957.580078
0.000000	2.132206	3960.638672
0.000000	2.132443	3963.241699
0.000000	2.132680	3965.808350
0.000000	2.132918	3969.035156
0.000000	2.133155	3973.163574
0.000000	2.133392	3978.438477
0.000000	2.133629	3985.944824
0.000000	2.133866	3996.112305
0.000000	2.134104	4010.061035
0.000000	2.134341	4027.077881
0.000000	2.134578	4046.658691
0.000000	2.134815	4069.200684
0.000000	2.135052	4092.779297
0.000000	2.135289	4115.376953
0.000000	2.135526	4136.332031
0.000000	2.135764	4154.691406
0.000000	2.136001	4165.105957
0.000000	2.136238	4169.032715
0.000000	2.136475	4167.943359
0.000000	2.136712	4162.975586
0.000000	2.136950	4156.201660
0.000000	2.137187	4151.937500
0.000000	2.137424	4154.593262
0.000000	2.137661	4165.600098
0.000000	2.137898	4179.641602
0.000000	2.138135	4195.656250
0.000000	2.138372	4212.646973
0.000000	2.138610	4226.144043
0.000000	2.138847	4231.442871
0.000000	2.139084	4229.784668
0.000000	2.139321	4222.353516
0.000000	2.139558	4209.083008
0.000000	2.139796	4190.844727
0.000000	2.140033	4169.222656
0.000000	2.140270	4148.476563
0.000000	2.140507	4131.810059
0.000000	2.140744	4118.691895
0.000000	2.140981	4106.434082
0.000000	2.141219	4096.565430
0.000000	2.141456	4088.202637
0.000000	2.141693	4081.861084
0.000000	2.141930	4077.578857
0.000000	2.142167	4074.655273
0.000000	2.142405	4072.150146
0.000000	2.142642	4070.281494
0.000000	2.142879	4069.030518
0.000000	2.143116	4068.248779
0.000000	2.143353	4067.547852
0.000000	2.143590	4066.683838
0.000000	2.143828	4065.347900
0.000000	2.144065	4064.398682
0.000000	2.144302	4063.794434
0.000000	2.144539	4064.092529
0.000000	2.144776	4064.597168
0.000000	2.145014	4065.733154
0.000000	2.145251	4066.895508
0.000000	2.145488	4067.412598
0.000000	2.145725	4067.737305
0.000000	2.145962	4066.770996
0.000000	2.146199	4065.589600
0.000000	2.146437	4065.047363
0.000000	2.146674	4066.237061
0.000000	2.146911	4071.124023
0.000000	2.147148	4081.717773
0.000000	2.147385	4098.484375
0.000000	2.147622	4121.753418
0.000000	2.147860	4149.497070
0.000000	2.148097	4179.140625
0.000000	2.148334	4198.156250
0.000000	2.148571	4203.867676
0.000000	2.148808	4197.055176
0.000000	2.149045	4178.166992
0.000000	2.149283	4149.543945
0.000000	2.149520	4116.175293
0.000000	2.149757	4083.966064
0.000000	2.149994	4060.030273
0.000000	2.150231	4048.158203
0.000000	2.150469	4038.464355
0.000000	2.150706	4030.402100
0.000000	2.150943	4024.828613
0.000000	2.151180	4020.818115
0.000000	2.151417	4018.358398
0.000000	2.151654	4016.655762
0.000000	2.151892	4015.408936
0.000000	2.152129	4014.767822
0.000000	2.152366	4015.110840
0.000000	2.152603	4016.527344
0.000000	2.152840	4019.367188
0.000000	2.153078	4023.959717
0.000000	2.153315	4029.595947
0.000000	2.153552	4036.091064
0.000000	2.153789	4041.536865
0.000000	2.154026	4047.578125
0.000000	2.154263	4054.687988
0.000000	2.154500	4062.571289
0.000000	2.154738	4071.262939
0.000000	2.154975	4081.306396
0.000000	2.155212	4093.055420
0.000000	2.155449	4108.134766
0.000000	2.155686	4127.750488
0.000000	2.155924	4151.287109
0.000000	2.156161	4180.275391
0.000000	2.156398	4214.628906
0.000000	2.156635	4254.611816
0.000000	2.156872	4301.352539
0.000000	2.157109	4356.532227
0.000000	2.157346	4420.579590
0.000000	2.157584	4484.251953
0.000000	2.157821	4535.948242
0.000000	2.158058	4574.142090
0.000000	2.158295	4598.263184
0.000000	2.158532	4608.361816
0.000000	2.158770	4607.496582
0.000000	2.159007	4594.734863
0.000000	2.159244	4568.868652
0.000000	2.159481	4529.652832
0.000000	2.159718	4479.280273
0.000000	2.159956	4424.307617
0.000000	2.160193	4372.898926
0.000000	2.160430	4328.783691
0.000000	2.160667	4295.596191
0.000000	2.160904	4272.678223
0.000000	2.161141	4251.701172
0.000000	2.161379	4234.651367
0.000000	2.161616	4224.705566
0.000000	2.161853	4225.833008
0.000000	2.162090	4234.407715
0.000000	2.162327	4243.645508
0.000000	2.162565	4247.919434
0.000000	2.162802	4245.746094
0.000000	2.163039	4237.092773
0.000000	2.163276	4222.841309
0.000000	2.163513	4202.809570
0.000000	2.163750	4176.383301
0.000000	2.163987	4143.548340
0.000000	2.164225	4109.784668
0.000000	2.164462	4077.460938
0.000000	2.164699	4050.863281
0.000000	2.164936	4026.368408
0.000000	2.165173	4000.822510
0.000000	2.165411	3976.679199
0.000000	2.165648	3957.323975
0.000000	2.165885	3941.885742
0.000000	2.166122	3928.292725
0.000000	2.166359	3916.754150
0.000000	2.166596	3905.777588
0.000000	2.166834	3894.861816
0.000000	2.167071	3884.739258
0.000000	2.167308	3874.505127
0.000000	2.167545	3864.511475
0.000000	2.167782	3854.622314
0.000000	2.168020	3845.796875
0.000000	2.168257	3837.561523
0.000000	2.168494	3830.151855
0.000000	2.168731	3823.799805
0.000000	2.168968	3820.138672
0.000000	2.169205	3821.146729
0.000000	2.169443	3825.698486
0.000000	2.169680	3830.403320
0.000000	2.169917	3835.564941
0.000000	2.170154	3841.936768
0.000000	2.170391	3849.678711
0.000000	2.170629	3856.687256
0.000000	2.170866	3864.855957
0.000000	2.171103	3876.663574
0.000000	2.171340	3891.522705
0.000000	2.171577	3911.147949
0.000000	2.171814	3936.068604
0.000000	2.172052	3967.371094
0.000000	2.172289	3997.779053
0.000000	2.172526	4018.308594
0.000000	2.172763	4028.619629
0.000000	2.173000	4028.484375
0.000000	2.173237	4019.405029
0.000000	2.173475	4001.612305
0.000000	2.173712	3974.492432
0.000000	2.173949	3939.033691
0.000000	2.174186	3900.245605
0.000000	2.174423	3862.786133
0.000000	2.174660	3833.545166
0.000000	2.174898	3811.925537
0.000000	2.175135	3795.000488
0.000000	2.175372	3786.154297
0.000000	2.175609	3782.968994
0.000000	2.175846	3781.077881
0.000000	2.176084	3780.515869
0.000000	2.176321	3782.186035
0.000000	2.176558	3785.951172
0.000000	2.176795	3790.832275
0.000000	2.177032	3797.319824
0.000000	2.177269	3805.931885
0.000000	2.177506	3815.404785
0.000000	2.177744	3824.770264
0.000000	2.177981	3834.814941
0.000000	2.178218	3844.661865
0.000000	2.178455	3853.031006
0.000000	2.178692	3855.287842
0.000000	2.178930	3852.257813
0.000000	2.179167	3844.161621
0.000000	2.179404	3831.603516
0.000000	2.179641	3815.365234
0.000000	2.179878	3796.870605
0.000000	2.180115	3778.486572
0.000000	2.180353	3762.414307
0.000000	2.180590	3746.963135
0.000000	2.180827	3732.108887
0.000000	2.181064	3721.054932
0.000000	2.181301	3713.290771
0.000000	2.181539	3705.996582
0.000000	2.181776	3699.617676
0.000000	2.182013	3694.430176
0.000000	2.182250	3690.746338
0.000000	2.182487	3690.322754
0.000000	2.182724	3693.616699
0.000000	2.182961	3698.809814
0.000000	2.183199	3704.874023
0.000000	2.183436	3708.853760
0.000000	2.183673	3712.713623
0.000000	2.183910	3718.442139
0.000000	2.184147	3726.668701
0.000000	2.184385	3739.256348
0.000000	2.184622	3755.995605
0.000000	2.184859	3775.619385
0.000000	2.185096	3796.988770
0.000000	2.185333	3818.933838
0.000000	2.185570	3841.086914
0.000000	2.185807	3859.630127
0.000000	2.186045	3875.283936
0.000000	2.186282	3892.112793
0.000000	2.186519	3908.811768
0.000000	2.186756	3923.671387
0.000000	2.186993	3937.708496
0.000000	2.187231	3950.987305
0.000000	2.187468	3964.961182
0.000000	2.187705	3978.789551
0.000000	2.187942	3993.620850
0.000000	2.188179	4008.524170
0.000000	2.188416	4021.549072
0.000000	2.188654	4034.098145
0.000000	2.188891	4047.551758
0.000000	2.189128	4062.695313
0.000000	2.189365	4079.138184
0.000000	2.189602	4097.320313
0.000000	2.189840	4116.914551
0.000000	2.190077	4138.803711
0.000000	2.190314	4163.677734
0.000000	2.190551	4189.467773
0.000000	2.190788	4215.767090
0.000000	2.191025	4239.955566
0.000000	2.191263	4259.211426
0.000000	2.191500	4275.120117
0.000000	2.191737	4286.459961
0.000000	2.191974	4294.102051
0.000000	2.192211	4298.645996
0.000000	2.192449	4299.728516
0.000000	2.192686	4297.903320
0.000000	2.192923	4292.572266
0.000000	2.193160	4285.595703
0.000000	2.193397	4276.731934
0.000000	2.193635	4264.314941
0.000000	2.193872	4248.414063
0.000000	2.194109	4230.177246
0.000000	2.194346	4212.589844
0.000000	2.194583	4197.956543
0.000000	2.194820	4186.690430
0.000000	2.195058	4179.922363
0.000000	2.195295	4175.774902
0.000000	2.195532	4174.114746
0.000000	2.195769	4176.374512
0.000000	2.196006	4180.869629
0.000000	2.196243	4186.208008
0.000000	2.196481	4192.029297
0.000000	2.196718	4194.654785
0.000000	2.196955	4192.083008
0.000000	2.197192	4186.512207
0.000000	2.197429	4177.927246
0.000000	2.197666	4168.208008
0.000000	2.197904	4160.721191
0.000000	2.198141	4153.576660
0.000000	2.198378	4145.836914
0.000000	2.198615	4138.008301
0.000000	2.198852	4130.381348
0.000000	2.199090	4125.047363
0.000000	2.199327	4120.993164
0.000000	2.199564	4116.649902
0.000000	2.199801	4112.306152
0.000000	2.200038	4108.292480
0.000000	2.200275	4103.529785
0.000000	2.200513	4099.787598
0.000000	2.200750	4096.267578
0.000000	2.200987	4093.350586
0.000000	2.201224	4091.375000
0.000000	2.201461	4090.656738
0.000000	2.201699	4091.041748
0.000000	2.201936	4090.893555
0.000000	2.202173	4087.998291
0.000000	2.202410	4080.738525
0.000000	2.202647	4070.649170
0.000000	2.202884	4057.965332
0.000000	2.203121	4043.126953
0.000000	2.203359	4028.203613
0.000000	2.203596	4016.671143
0.000000	2.203833	4009.425293
0.000000	2.204070	4001.468262
0.000000	2.204307	3992.216553
0.000000	2.204545	3984.264648
0.000000	2.204782	3978.801025
0.000000	2.205019	3973.032715
0.000000	2.205256	3966.257813
0.000000	2.205493	3959.131104
0.000000	2.205730	3952.513672
0.000000	2.205967	3948.148193
0.000000	2.206205	3945.896729
0.000000	2.206442	3945.669678
0.000000	2.206679	3948.278809
0.000000	2.206916	3954.462402
0.000000	2.207153	3955.942871
0.000000	2.207391	3962.532227
0.000000	2.207628	3971.066895
0.000000	2.207865	3981.392090
0.000000	2.208102	3992.549561
0.000000	2.208339	4002.333984
0.000000	2.208576	4009.504883
0.000000	2.208814	4015.601563
0.000000	2.209051	4020.715332
0.000000	2.209288	4026.490234
0.000000	2.209525	4033.830811
0.000000	2.209762	4044.492432
0.000000	2.210000	4059.145508
0.000000	2.210237	4078.873535
0.000000	2.210474	4104.276855
0.000000	2.210711	4135.016113
0.000000	2.210948	4169.294434
0.000000	2.211185	4204.307617
0.000000	2.211422	4233.095703
0.000000	2.211660	4271.620605
0.000000	2.211897	4294.322266
0.000000	2.212134	4309.407715
0.000000	2.212371	4314.853027
0.000000	2.212608	4326.193848
0.000000	2.212846	4350.711426
0.000000	2.213083	4362.234375
0.000000	2.213320	4378.411621
0.000000	2.213557	4395.375000
0.000000	2.213794	4414.300781
0.000000	2.214031	4437.226563
0.000000	2.214269	4465.326172
0.000000	2.214506	4493.921875
0.000000	2.214743	4511.705078
0.000000	2.214980	4519.192871
0.000000	2.215217	4517.904785
0.000000	2.215455	4508.493164
0.000000	2.215692	4490.067383
0.000000	2.215929	4462.639648
0.000000	2.216166	4427.833008
0.000000	2.216403	4389.802246
0.000000	2.216640	4352.527344
0.000000	2.216878	4319.984375
0.000000	2.217115	4298.111328
0.000000	2.217352	4286.445313
0.000000	2.217589	4276.940918
0.000000	2.217826	4269.066895
0.000000	2.218064	4260.598633
0.000000	2.218301	4250.094238
0.000000	2.218538	4239.687988
0.000000	2.218775	4231.681152
0.000000	2.219012	4227.907227
0.000000	2.219249	4222.396484
0.000000	2.219487	4216.859863
0.000000	2.219724	4212.784668
0.000000	2.219961	4212.116699
0.000000	2.220198	4215.525879
0.000000	2.220435	4217.731445
0.000000	2.220672	4220.594238
0.000000	2.220910	4224.787109
0.000000	2.221147	4230.731934
0.000000	2.221384	4235.020996
0.000000	2.221621	4236.885254
0.000000	2.221858	4237.006348
0.000000	2.222095	4235.422363
0.000000	2.222333	4231.886230
0.000000	2.222570	4227.104004
0.000000	2.222807	4223.108887
0.000000	2.223044	4220.242188
0.000000	2.223281	4218.415039
0.000000	2.223519	4217.242188
0.000000	2.223756	4217.433105
0.000000	2.223993	4219.668457
0.000000	2.224230	4221.155273
0.000000	2.224467	4217.517090
0.000000	2.224705	4209.333008
0.000000	2.224941	4197.927246
0.000000	2.225179	4185.388672
0.000000	2.225416	4173.632813
0.000000	2.225653	4163.355957
0.000000	2.225890	4157.726563
0.000000	2.226127	4157.757813
0.000000	2.226365	4159.276367
0.000000	2.226602	4161.907227
0.000000	2.226839	4165.874512
0.000000	2.227076	4171.564941
0.000000	2.227313	4180.129883
0.000000	2.227551	4191.350098
0.000000	2.227788	4204.954590
0.000000	2.228025	4220.186035
0.000000	2.228262	4236.454102
0.000000	2.228499	4252.820313
0.000000	2.228736	4267.401367
0.000000	2.228974	4278.322266
0.000000	2.229211	4282.725098
0.000000	2.229448	4280.310547
0.000000	2.229685	4272.535156
0.000000	2.229922	4261.208496
0.000000	2.230160	4247.145508
0.000000	2.230397	4234.955078
0.000000	2.230634	4227.149902
0.000000	2.230871	4219.393555
0.000000	2.231108	4210.334473
0.000000	2.231345	4200.356934
0.000000	2.231582	4189.883789
0.000000	2.231820	4179.133301
0.000000	2.232057	4168.704590
0.000000	2.232294	4159.801270
0.000000	2.232531	4151.017090
0.000000	2.232768	4142.047363
0.000000	2.233006	4132.338867
0.000000	2.233243	4122.229004
0.000000	2.233480	4112.385742
0.000000	2.233717	4103.053711
0.000000	2.233954	4094.127686
0.000000	2.234191	4085.005859
0.000000	2.234428	4077.507324
0.000000	2.234666	4071.027100
0.000000	2.234903	4064.732910
0.000000	2.235140	4057.870605
0.000000	2.235377	4051.053711
0.000000	2.235614	4045.350830
0.000000	2.235852	4040.421143
0.000000	2.236089	4035.667725
0.000000	2.236326	4031.476563
0.000000	2.236563	4028.146240
0.000000	2.236800	4026.810791
0.000000	2.237037	4026.475586
0.000000	2.237275	4026.367920
0.000000	2.237512	4026.860352
0.000000	2.237749	4026.843018
0.000000	2.237986	4026.506592
0.000000	2.238223	4026.443848
0.000000	2.238461	4026.173340
0.000000	2.238698	4025.692871
0.000000	2.238935	4024.182129
0.000000	2.239172	4022.571777
0.000000	2.239409	4020.673340
0.000000	2.239646	4018.938965
0.000000	2.239884	4017.610596
0.000000	2.240121	4017.168457
0.000000	2.240358	4016.850830
0.000000	2.240595	4016.575684
0.000000	2.240832	4016.142090
0.000000	2.241070	4016.206543
0.000000	2.241307	4016.821777
0.000000	2.241544	4018.111572
0.000000	2.241781	4019.775146
0.000000	2.242018	4020.341797
0.000000	2.242255	4020.353760
0.000000	2.242493	4020.489014
0.000000	2.242730	4020.397217
0.000000	2.242967	4018.998291
0.000000	2.243204	4015.961914
0.000000	2.243441	4011.548584
0.000000	2.243679	4004.843994
0.000000	2.243916	3995.144531
0.000000	2.244153	3983.061768
0.000000	2.244390	3968.916016
0.000000	2.244627	3955.396973
0.000000	2.244864	3943.999023
0.000000	2.245101	3934.326660
0.000000	2.245339	3926.523438
0.000000	2.245576	3923.083740
0.000000	2.245813	3922.343750
0.000000	2.246050	3923.400635
0.000000	2.246287	3925.352295
0.000000	2.246525	3928.682129
0.000000	2.246762	3933.379639
0.000000	2.246999	3937.493164
0.000000	2.247236	3939.540039
0.000000	2.247473	3938.503174
0.000000	2.247710	3936.442871
0.000000	2.247948	3936.017822
0.000000	2.248185	3939.559326
0.000000	2.248422	3945.369873
0.000000	2.248659	3954.495850
0.000000	2.248896	3967.893799
0.000000	2.249134	3985.409180
0.000000	2.249371	4003.289063
0.000000	2.249608	4015.299561
0.000000	2.249845	4020.481689
0.000000	2.250082	4021.891846
0.000000	2.250319	4021.848877
0.000000	2.250556	4021.813965
0.000000	2.250794	4024.811768
0.000000	2.251031	4034.229004
0.000000	2.251268	4044.751465
0.000000	2.251505	4055.532227
0.000000	2.251742	4065.832520
0.000000	2.251980	4075.986084
0.000000	2.252217	4086.641113
0.000000	2.252454	4095.601563
0.000000	2.252691	4105.815918
0.000000	2.252928	4117.558105
0.000000	2.253165	4130.841797
0.000000	2.253402	4144.005371
0.000000	2.253640	4156.110840
0.000000	2.253877	4167.403809
0.000000	2.254114	4176.819824
0.000000	2.254351	4181.639160
0.000000	2.254588	4183.216797
0.000000	2.254826	4182.709961
0.000000	2.255063	4178.979004
0.000000	2.255300	4173.324707
0.000000	2.255537	4165.826660
0.000000	2.255774	4158.056152
0.000000	2.256011	4153.877441
0.000000	2.256249	4153.899902
0.000000	2.256486	4156.015137
0.000000	2.256723	4160.675781
0.000000	2.256960	4167.362793
0.000000	2.257197	4174.062988
0.000000	2.257435	4180.000000
0.000000	2.257672	4185.916016
0.000000	2.257909	4191.974121
0.000000	2.258146	4196.808105
0.000000	2.258383	4198.214355
0.000000	2.258621	4197.810547
0.000000	2.258858	4197.750977
0.000000	2.259095	4199.765625
0.000000	2.259332	4206.295898
0.000000	2.259569	4215.444824
0.000000	2.259806	4226.301270
0.000000	2.260043	4234.801758
0.000000	2.260281	4235.251465
0.000000	2.260518	4227.497070
0.000000	2.260755	4213.848145
0.000000	2.260992	4195.460938
0.000000	2.261229	4173.242676
0.000000	2.261467	4151.174805
0.000000	2.261704	4133.840820
0.000000	2.261941	4125.046387
0.000000	2.262178	4120.219238
0.000000	2.262415	4118.786621
0.000000	2.262652	4119.972168
0.000000	2.262890	4124.307617
0.000000	2.263127	4130.665039
0.000000	2.263364	4138.571289
0.000000	2.263601	4147.226074
0.000000	2.263838	4155.927734
0.000000	2.264076	4163.155762
0.000000	2.264313	4171.102051
0.000000	2.264550	4180.482910
0.000000	2.264787	4191.936035
0.000000	2.265024	4201.583984
0.000000	2.265261	4207.227539
0.000000	2.265499	4211.779785
0.000000	2.265736	4216.554688
0.000000	2.265973	4220.784180
0.000000	2.266210	4224.421875
0.000000	2.266447	4226.358398
0.000000	2.266685	4225.165527
0.000000	2.266922	4221.375000
0.000000	2.267159	4215.506836
0.000000	2.267396	4207.550781
0.000000	2.267633	4197.547363
0.000000	2.267870	4187.082031
0.000000	2.268108	4173.970215
0.000000	2.268345	4158.674316
0.000000	2.268582	4142.056152
0.000000	2.268819	4125.833496
0.000000	2.269056	4112.595703
0.000000	2.269293	4102.216797
0.000000	2.269531	4094.687744
0.000000	2.269768	4089.397217
0.000000	2.270005	4083.958008
0.000000	2.270242	4078.090576
0.000000	2.270479	4072.730225
0.000000	2.270716	4068.333984
0.000000	2.270954	4065.265869
0.000000	2.271191	4066.144531
0.000000	2.271428	4069.219971
0.000000	2.271665	4073.863525
0.000000	2.271902	4076.073486
0.000000	2.272140	4075.640137
0.000000	2.272377	4076.903076
0.000000	2.272614	4083.795166
0.000000	2.272851	4097.275391
0.000000	2.273088	4118.668945
0.000000	2.273325	4149.111816
0.000000	2.273562	4189.182129
0.000000	2.273800	4233.233887
0.000000	2.274037	4279.586914
0.000000	2.274274	4319.439453
0.000000	2.274511	4347.058105
0.000000	2.274748	4362.076660
0.000000	2.274986	4365.245605
0.000000	2.275223	4356.877930
0.000000	2.275460	4335.980957
0.000000	2.275697	4303.939453
0.000000	2.275934	4263.500488
0.000000	2.276171	4218.249512
0.000000	2.276409	4173.833008
0.000000	2.276646	4136.596191
0.000000	2.276883	4106.938477
0.000000	2.277120	4090.219971
0.000000	2.277357	4076.000977
0.000000	2.277595	4062.506592
0.000000	2.277832	4052.060547
0.000000	2.278069	4047.363281
0.000000	2.278306	4044.664551
0.000000	2.278543	4044.079590
0.000000	2.278780	4045.687012
0.000000	2.279017	4049.605713
0.000000	2.279255	4054.742432
0.000000	2.279492	4059.999512
0.000000	2.279729	4064.621338
0.000000	2.279966	4067.960449
0.000000	2.280203	4070.085449
0.000000	2.280441	4071.765625
0.000000	2.280678	4074.388184
0.000000	2.280915	4080.162842
0.000000	2.281152	4089.691895
0.000000	2.281389	4103.354980
0.000000	2.281626	4122.393555
0.000000	2.281864	4146.311035
0.000000	2.282101	4175.430176
0.000000	2.282338	4208.458008
0.000000	2.282575	4241.025391
0.000000	2.282812	4272.580078
0.000000	2.283049	4297.012207
0.000000	2.283287	4310.410156
0.000000	2.283524	4315.320801
0.000000	2.283761	4313.995117
0.000000	2.283998	4307.009766
0.000000	2.284235	4295.729980
0.000000	2.284472	4284.158203
0.000000	2.284710	4276.453125
0.000000	2.284947	4276.985840
0.000000	2.285184	4287.721191
0.000000	2.285421	4298.276855
0.000000	2.285658	4305.548340
0.000000	2.285896	4306.364258
0.000000	2.286133	4300.308594
0.000000	2.286370	4287.337402
0.000000	2.286607	4268.125000
0.000000	2.286844	4243.242188
0.000000	2.287081	4213.665527
0.000000	2.287319	4184.458984
0.000000	2.287556	4161.742676
0.000000	2.287793	4148.746582
0.000000	2.288030	4137.848145
0.000000	2.288267	4127.879883
0.000000	2.288505	4118.949219
0.000000	2.288742	4110.383301
0.000000	2.288979	4101.773438
0.000000	2.289216	4090.780273
0.000000	2.289453	4078.448730
0.000000	2.289690	4067.788330
0.000000	2.289928	4057.961182
0.000000	2.290165	4048.220703
0.000000	2.290402	4038.712158
0.000000	2.290639	4030.299072
0.000000	2.290876	4022.134766
0.000000	2.291114	4015.147217
0.000000	2.291351	4011.839600
0.000000	2.291588	4010.707520
0.000000	2.291825	4012.124756
0.000000	2.292062	4016.077393
0.000000	2.292300	4021.843994
0.000000	2.292536	4029.423340
0.000000	2.292774	4037.875244
0.000000	2.293011	4044.505127
0.000000	2.293248	4048.406494
0.000000	2.293485	4050.338623
0.000000	2.293722	4050.880615
0.000000	2.293960	4051.373535
0.000000	2.294197	4053.035400
0.000000	2.294434	4055.898438
0.000000	2.294671	4059.351318
0.000000	2.294908	4065.203125
0.000000	2.295146	4074.223633
0.000000	2.295383	4087.673828
0.000000	2.295620	4106.258301
0.000000	2.295857	4130.397949
0.000000	2.296094	4157.078613
0.000000	2.296331	4191.456055
0.000000	2.296569	4237.543457
0.000000	2.296806	4296.266602
0.000000	2.297043	4365.657715
0.000000	2.297280	4443.446777
0.000000	2.297517	4515.175293
0.000000	2.297755	4570.551758
0.000000	2.297992	4608.504883
0.000000	2.298229	4630.456055
0.000000	2.298466	4637.187500
0.000000	2.298703	4629.935547
0.000000	2.298940	4608.390625
0.000000	2.299177	4572.744141
0.000000	2.299415	4526.942383
0.000000	2.299652	4474.537109
0.000000	2.299889	4420.741699
0.000000	2.300126	4371.809570
0.000000	2.300363	4337.115723
0.000000	2.300601	4319.094238
0.000000	2.300838	4305.174805
0.000000	2.301075	4295.184570
0.000000	2.301312	4287.310059
0.000000	2.301549	4280.930664
0.000000	2.301786	4271.651367
0.000000	2.302023	4261.455078
0.000000	2.302261	4250.990234
0.000000	2.302498	4239.784668
0.000000	2.302735	4230.043945
0.000000	2.302972	4224.938965
0.000000	2.303209	4218.487305
0.000000	2.303447	4208.109375
0.000000	2.303684	4196.323730
0.000000	2.303921	4186.537598
0.000000	2.304158	4183.411621
0.000000	2.304395	4184.116211
0.000000	2.304632	4187.289551
0.000000	2.304870	4193.873047
0.000000	2.305107	4203.967773
0.000000	2.305344	4214.836914
0.000000	2.305581	4221.362793
0.000000	2.305818	4223.192871
0.000000	2.306056	4223.003906
0.000000	2.306293	4221.956055
0.000000	2.306530	4221.116699
0.000000	2.306767	4221.506348
0.000000	2.307004	4225.740234
0.000000	2.307241	4236.658203
0.000000	2.307479	4251.276855
0.000000	2.307716	4266.916992
0.000000	2.307953	4289.231445
0.000000	2.308190	4321.155762
0.000000	2.308427	4364.216309
0.000000	2.308664	4421.432129
0.000000	2.308902	4493.547852
0.000000	2.309139	4559.746094
0.000000	2.309376	4619.830566
0.000000	2.309613	4672.560547
0.000000	2.309850	4716.689941
0.000000	2.310087	4751.905762
0.000000	2.310325	4776.328125
0.000000	2.310562	4789.882813
0.000000	2.310799	4792.916016
0.000000	2.311036	4785.946777
0.000000	2.311273	4767.640137
0.000000	2.311511	4737.117676
0.000000	2.311748	4695.689453
0.000000	2.311985	4647.183105
0.000000	2.312222	4595.482910
0.000000	2.312459	4547.420410
0.000000	2.312696	4506.332520
0.000000	2.312934	4464.696777
0.000000	2.313171	4440.392578
0.000000	2.313408	4415.151855
0.000000	2.313645	4397.999023
0.000000	2.313882	4380.377930
0.000000	2.314120	4367.779297
0.000000	2.314357	4358.901855
0.000000	2.314594	4353.688965
0.000000	2.314831	4350.968262
0.000000	2.315068	4349.877930
0.000000	2.315305	4350.025879
0.000000	2.315543	4351.009766
0.000000	2.315780	4352.791504
0.000000	2.316017	4353.795898
0.000000	2.316254	4350.744141
0.000000	2.316491	4344.811523
0.000000	2.316729	4337.748047
0.000000	2.316966	4329.955078
0.000000	2.317203	4322.365723
0.000000	2.317440	4318.366211
0.000000	2.317677	4317.766602
0.000000	2.317914	4318.464355
0.000000	2.318151	4316.364258
0.000000	2.318389	4310.730469
0.000000	2.318626	4301.754395
0.000000	2.318863	4290.802734
0.000000	2.319100	4279.100098
0.000000	2.319337	4268.609863
0.000000	2.319575	4258.635254
0.000000	2.319812	4249.176758
0.000000	2.320049	4241.782227
0.000000	2.320286	4237.554199
0.000000	2.320523	4234.982910
0.000000	2.320760	4232.854004
0.000000	2.320997	4228.980469
0.000000	2.321235	4224.850098
0.000000	2.321472	4221.504395
0.000000	2.321709	4222.756348
0.000000	2.321946	4227.809082
0.000000	2.322183	4235.032227
0.000000	2.322421	4244.040039
0.000000	2.322658	4252.050781
0.000000	2.322895	4253.645996
0.000000	2.323132	4251.555176
0.000000	2.323369	4247.474121
0.000000	2.323606	4241.669922
0.000000	2.323844	4234.320801
0.000000	2.324081	4229.233398
0.000000	2.324318	4227.433105
0.000000	2.324555	4226.267090
0.000000	2.324792	4225.550781
0.000000	2.325030	4225.437012
0.000000	2.325267	4227.269043
0.000000	2.325504	4230.250000
0.000000	2.325741	4234.114258
0.000000	2.325978	4239.260742
0.000000	2.326216	4244.677734
0.000000	2.326452	4249.881836
0.000000	2.326690	4250.666504
0.000000	2.326927	4248.720703
0.000000	2.327164	4244.786133
0.000000	2.327401	4238.935059
0.000000	2.327638	4232.585449
0.000000	2.327876	4229.066406
0.000000	2.328113	4227.881836
0.000000	2.328350	4227.652832
0.000000	2.328587	4227.515625
0.000000	2.328824	4228.454102
0.000000	2.329062	4231.159668
0.000000	2.329299	4237.033203
0.000000	2.329536	4245.186523
0.000000	2.329773	4255.394531
0.000000	2.330010	4267.842285
0.000000	2.330247	4282.154297
0.000000	2.330485	4295.697266
0.000000	2.330722	4308.226074
0.000000	2.330959	4324.721680
0.000000	2.331196	4347.187988
0.000000	2.331433	4378.046387
0.000000	2.331670	4421.393066
0.000000	2.331908	4469.953613
0.000000	2.332145	4510.016602
0.000000	2.332382	4541.144531
0.000000	2.332619	4562.701172
0.000000	2.332856	4573.359863
0.000000	2.333093	4574.166504
0.000000	2.333331	4566.055664
0.000000	2.333568	4548.700195
0.000000	2.333805	4522.431641
0.000000	2.334042	4488.018555
0.000000	2.334279	4451.541992
0.000000	2.334517	4419.022949
0.000000	2.334754	4397.936523
0.000000	2.334991	4387.073242
0.000000	2.335228	4378.576172
0.000000	2.335465	4373.152832
0.000000	2.335702	4372.040527
0.000000	2.335940	4377.588379
0.000000	2.336177	4390.128906
0.000000	2.336414	4407.139160
0.000000	2.336651	4418.131348
0.000000	2.336888	4422.349609
0.000000	2.337126	4420.550781
0.000000	2.337363	4413.059082
0.000000	2.337600	4400.260254
0.000000	2.337837	4382.151367
0.000000	2.338074	4358.973633
0.000000	2.338311	4333.829590
0.000000	2.338549	4310.049805
0.000000	2.338786	4286.814941
0.000000	2.339023	4265.521484
0.000000	2.339260	4250.298828
0.000000	2.339497	4245.741211
0.000000	2.339735	4250.689453
0.000000	2.339972	4266.241211
0.000000	2.340209	4297.807617
0.000000	2.340446	4346.506836
0.000000	2.340683	4406.965332
0.000000	2.340920	4460.618652
0.000000	2.341157	4504.337402
0.000000	2.341395	4535.959473
0.000000	2.341632	4554.958496
0.000000	2.341869	4561.426270
0.000000	2.342106	4554.718262
0.000000	2.342343	4534.895996
0.000000	2.342581	4501.973633
0.000000	2.342818	4457.327148
0.000000	2.343055	4404.711426
0.000000	2.343292	4349.611816
0.000000	2.343529	4297.813477
0.000000	2.343766	4259.235840
0.000000	2.344004	4237.971680
0.000000	2.344241	4220.950684
0.000000	2.344478	4210.752441
0.000000	2.344715	4211.725098
0.000000	2.344952	4217.609863
0.000000	2.345190	4225.455566
0.000000	2.345427	4239.875000
0.000000	2.345664	4262.412109
0.000000	2.345901	4292.763184
0.000000	2.346138	4331.362793
0.000000	2.346375	4362.656250
0.000000	2.346612	4381.666504
0.000000	2.346850	4387.377441
0.000000	2.347087	4380.295898
0.000000	2.347324	4360.674316
0.000000	2.347561	4335.431641
0.000000	2.347798	4307.778809
0.000000	2.348036	4280.062988
0.000000	2.348273	4258.740234
0.000000	2.348510	4247.322754
0.000000	2.348747	4241.309082
0.000000	2.348984	4237.540039
0.000000	2.349221	4236.473145
0.000000	2.349458	4238.182129
0.000000	2.349696	4242.889648
0.000000	2.349933	4248.893555
0.000000	2.350170	4252.939453
0.000000	2.350407	4256.189453
0.000000	2.350644	4262.172852
0.000000	2.350882	4272.154785
0.000000	2.351119	4290.028809
0.000000	2.351356	4313.665527
0.000000	2.351593	4339.244629
0.000000	2.351830	4369.276855
0.000000	2.352067	4404.551270
0.000000	2.352305	4438.297363
0.000000	2.352542	4463.730469
0.000000	2.352779	4480.319336
0.000000	2.353016	4488.598145
0.000000	2.353253	4489.286133
0.000000	2.353491	4482.838379
0.000000	2.353728	4469.357422
0.000000	2.353965	4448.407227
0.000000	2.354202	4421.489746
0.000000	2.354439	4392.784668
0.000000	2.354676	4365.433594
0.000000	2.354914	4345.191895
0.000000	2.355151	4330.203613
0.000000	2.355388	4312.155273
0.000000	2.355625	4294.308594
0.000000	2.355862	4278.949707
0.000000	2.356100	4269.091309
0.000000	2.356337	4266.540039
0.000000	2.356574	4268.936523
0.000000	2.356811	4274.718262
0.000000	2.357048	4281.200195
0.000000	2.357285	4286.525391
0.000000	2.357523	4292.773438
0.000000	2.357760	4298.162598
0.000000	2.357997	4301.778320
0.000000	2.358234	4303.083496
0.000000	2.358471	4301.860840
0.000000	2.358708	4298.386719
0.000000	2.358946	4292.628906
0.000000	2.359183	4284.038574
0.000000	2.359420	4273.060547
0.000000	2.359657	4261.301270
0.000000	2.359894	4248.887207
0.000000	2.360132	4239.006348
0.000000	2.360369	4233.883789
0.000000	2.360606	4230.846680
0.000000	2.360843	4228.306641
0.000000	2.361080	4220.084961
0.000000	2.361317	4207.836914
0.000000	2.361555	4193.858398
0.000000	2.361792	4181.700195
0.000000	2.362029	4173.889648
0.000000	2.362266	4166.536133
0.000000	2.362503	4159.508789
0.000000	2.362741	4154.263672
0.000000	2.362978	4149.592773
0.000000	2.363215	4146.044922
0.000000	2.363452	4143.818848
0.000000	2.363689	4143.335938
0.000000	2.363926	4144.002441
0.000000	2.364164	4145.646484
0.000000	2.364401	4148.924805
0.000000	2.364638	4152.663086
0.000000	2.364875	4156.745117
0.000000	2.365112	4162.079590
0.000000	2.365350	4167.683105
0.000000	2.365587	4174.648926
0.000000	2.365824	4183.429688
0.000000	2.366061	4194.047852
0.000000	2.366298	4205.011230
0.000000	2.366535	4216.625977
0.000000	2.366772	4230.427246
0.000000	2.367010	4248.035156
0.000000	2.367247	4269.985840
0.000000	2.367484	4295.907227
0.000000	2.367721	4323.764160
0.000000	2.367958	4343.836914
0.000000	2.368196	4354.777344
0.000000	2.368433	4356.118652
0.000000	2.368670	4348.005859
0.000000	2.368907	4333.330078
0.000000	2.369144	4315.521973
0.000000	2.369381	4299.876465
0.000000	2.369618	4292.053711
0.000000	2.369856	4296.838379
0.000000	2.370093	4300.340820
0.000000	2.370330	4300.858398
0.000000	2.370567	4294.192383
0.000000	2.370804	4283.754883
0.000000	2.371042	4271.675293
0.000000	2.371279	4258.077637
0.000000	2.371516	4246.312988
0.000000	2.371753	4242.598145
0.000000	2.371990	4247.800293
0.000000	2.372227	4257.807617
0.000000	2.372465	4272.570313
0.000000	2.372702	4291.396484
0.000000	2.372939	4314.145020
0.000000	2.373176	4332.107422
0.000000	2.373413	4341.853027
0.000000	2.373651	4345.752930
0.000000	2.373888	4346.460449
0.000000	2.374125	4344.927246
0.000000	2.374362	4342.207031
0.000000	2.374599	4339.346680
0.000000	2.374836	4339.803711
0.000000	2.375073	4346.183105
0.000000	2.375311	4346.851563
0.000000	2.375548	4340.165039
0.000000	2.375785	4328.141113
0.000000	2.376022	4310.875488
0.000000	2.376259	4290.269043
0.000000	2.376497	4270.493164
0.000000	2.376734	4255.329102
0.000000	2.376971	4247.181152
0.000000	2.377208	4240.199219
0.000000	2.377445	4233.932129
0.000000	2.377682	4228.547852
0.000000	2.377920	4225.789063
0.000000	2.378157	4226.697754
0.000000	2.378394	4231.416016
0.000000	2.378631	4239.974609
0.000000	2.378868	4251.878906
0.000000	2.379106	4268.453613
0.000000	2.379343	4290.184570
0.000000	2.379580	4317.852051
0.000000	2.379817	4351.346680
0.000000	2.380054	4377.339355
0.000000	2.380291	4398.846680
0.000000	2.380529	4416.384277
0.000000	2.380766	4434.019531
0.000000	2.381003	4448.875000
0.000000	2.381240	4458.096191
0.000000	2.381477	4460.980957
0.000000	2.381714	4456.421387
0.000000	2.381952	4444.416992
0.000000	2.382189	4424.625488
0.000000	2.382426	4397.772461
0.000000	2.382663	4364.582520
0.000000	2.382900	4330.732910
0.000000	2.383137	4302.780762
0.000000	2.383375	4290.894043
0.000000	2.383612	4281.626953
0.000000	2.383849	4274.927246
0.000000	2.384086	4271.967773
0.000000	2.384323	4273.155762
0.000000	2.384561	4278.109863
0.000000	2.384798	4287.343750
0.000000	2.385035	4301.248047
0.000000	2.385272	4319.804688
0.000000	2.385509	4342.278809
0.000000	2.385746	4367.575684
0.000000	2.385984	4391.663086
0.000000	2.386221	4408.515137
0.000000	2.386458	4417.536133
0.000000	2.386695	4418.458008
0.000000	2.386932	4412.097656
0.000000	2.387170	4398.902832
0.000000	2.387407	4378.995117
0.000000	2.387644	4354.390137
0.000000	2.387881	4328.734863
0.000000	2.388118	4305.145996
0.000000	2.388355	4287.441406
0.000000	2.388592	4274.360352
0.000000	2.388830	4264.023926
0.000000	2.389067	4255.729004
0.000000	2.389304	4249.111328
0.000000	2.389541	4244.313477
0.000000	2.389778	4241.385254
0.000000	2.390016	4238.437500
0.000000	2.390253	4235.420898
0.000000	2.390490	4231.869141
0.000000	2.390727	4224.794434
0.000000	2.390964	4214.812500
0.000000	2.391201	4202.055664
0.000000	2.391439	4188.493652
0.000000	2.391676	4177.170410
0.000000	2.391913	4171.627441
0.000000	2.392150	4172.315918
0.000000	2.392387	4175.567383
0.000000	2.392625	4182.175293
0.000000	2.392862	4191.635254
0.000000	2.393099	4203.027832
0.000000	2.393336	4216.236816
0.000000	2.393573	4230.527832
0.000000	2.393811	4245.052734
0.000000	2.394047	4254.559082
0.000000	2.394285	4259.741699
0.000000	2.394522	4263.618652
0.000000	2.394759	4266.036621
0.000000	2.394996	4266.442871
0.000000	2.395233	4264.800781
0.000000	2.395471	4262.494141
0.000000	2.395708	4260.334473
0.000000	2.395945	4262.619141
0.000000	2.396182	4270.838867
0.000000	2.396419	4280.359863
0.000000	2.396657	4290.773926
0.000000	2.396894	4300.654297
0.000000	2.397131	4307.578613
0.000000	2.397368	4308.868164
0.000000	2.397605	4307.486816
0.000000	2.397842	4305.931152
0.000000	2.398079	4304.780273
0.000000	2.398317	4305.716309
0.000000	2.398554	4314.283691
0.000000	2.398791	4325.168457
0.000000	2.399028	4336.907227
0.000000	2.399265	4345.927246
0.000000	2.399503	4354.345703
0.000000	2.399740	4362.656738
0.000000	2.399977	4369.477539
0.000000	2.400214	4374.689453
0.000000	2.400451	4377.726074
0.000000	2.400688	4377.226074
0.000000	2.400926	4374.238281
0.000000	2.401163	4369.108887
0.000000	2.401400	4361.362305
0.000000	2.401637	4354.507813
0.000000	2.401874	4345.716309
0.000000	2.402112	4333.819824
0.000000	2.402349	4316.457520
0.000000	2.402586	4295.384766
0.000000	2.402823	4274.365723
0.000000	2.403060	4255.863281
0.000000	2.403297	4239.617188
0.000000	2.403535	4225.917969
0.000000	2.403772	4218.467285
0.000000	2.404009	4215.675293
0.000000	2.404246	4210.591797
0.000000	2.404483	4203.683105
0.000000	2.404721	4196.180664
0.000000	2.404958	4189.451660
0.000000	2.405195	4185.347168
0.000000	2.405432	4185.295898
0.000000	2.405669	4185.617676
0.000000	2.405906	4186.812988
0.000000	2.406144	4187.786133
0.000000	2.406381	4184.941895
0.000000	2.406618	4180.540527
0.000000	2.406855	4176.897949
0.000000	2.407092	4175.859863
0.000000	2.407329	4179.194336
0.000000	2.407567	4187.906250
0.000000	2.407804	4201.445313
0.000000	2.408041	4218.241211
0.000000	2.408278	4238.195801
0.000000	2.408515	4260.991699
0.000000	2.408752	4283.899414
0.000000	2.408990	4307.443848
0.000000	2.409227	4333.948242
0.000000	2.409464	4366.062988
0.000000	2.409701	4400.729980
0.000000	2.409938	4426.336914
0.000000	2.410176	4441.232422
0.000000	2.410413	4445.336426
0.000000	2.410650	4439.712891
0.000000	2.410887	4425.984863
0.000000	2.411124	4406.676270
0.000000	2.411361	4386.022949
0.000000	2.411599	4369.307617
0.000000	2.411836	4358.299316
0.000000	2.412073	4347.905762
0.000000	2.412310	4337.760254
0.000000	2.412547	4329.311035
0.000000	2.412785	4322.831543
0.000000	2.413022	4317.607422
0.000000	2.413259	4312.916992
0.000000	2.413496	4310.165039
0.000000	2.413733	4309.025879
0.000000	2.413970	4308.926758
0.000000	2.414207	4308.348145
0.000000	2.414445	4307.295410
0.000000	2.414682	4306.786133
0.000000	2.414919	4306.153809
0.000000	2.415156	4305.042480
0.000000	2.415393	4303.451172
0.000000	2.415631	4301.034180
0.000000	2.415868	4297.238770
0.000000	2.416105	4292.313965
0.000000	2.416342	4286.623047
0.000000	2.416579	4282.094727
0.000000	2.416816	4277.451172
0.000000	2.417053	4271.876953
0.000000	2.417291	4266.337402
0.000000	2.417528	4262.532715
0.000000	2.417765	4260.622070
0.000000	2.418002	4259.953125
0.000000	2.418239	4260.136719
0.000000	2.418477	4261.330566
0.000000	2.418714	4264.865234
0.000000	2.418951	4269.580078
0.000000	2.419188	4273.699219
0.000000	2.419425	4277.726563
0.000000	2.419662	4282.735840
0.000000	2.419900	4288.606934
0.000000	2.420137	4295.270020
0.000000	2.420374	4301.468750
0.000000	2.420611	4307.423340
0.000000	2.420848	4312.696777
0.000000	2.421086	4317.389648
0.000000	2.421323	4321.204590
0.000000	2.421560	4322.256348
0.000000	2.421797	4321.037109
0.000000	2.422034	4317.536621
0.000000	2.422271	4313.042480
0.000000	2.422508	4308.661621
0.000000	2.422746	4305.322266
0.000000	2.422983	4302.938477
0.000000	2.423220	4300.332520
0.000000	2.423457	4297.677246
0.000000	2.423694	4295.117676
0.000000	2.423932	4292.516113
0.000000	2.424169	4289.694336
0.000000	2.424406	4286.692871
0.000000	2.424643	4283.433594
0.000000	2.424880	4280.108887
0.000000	2.425117	4276.380859
0.000000	2.425355	4272.037598
0.000000	2.425592	4267.933105
0.000000	2.425829	4265.095703
0.000000	2.426066	4265.580078
0.000000	2.426303	4270.012207
0.000000	2.426541	4278.955078
0.000000	2.426778	4294.198730
0.000000	2.427015	4316.950195
0.000000	2.427252	4347.555664
0.000000	2.427489	4386.179199
0.000000	2.427727	4432.154785
0.000000	2.427964	4485.574219
0.000000	2.428201	4535.732910
0.000000	2.428438	4576.577637
0.000000	2.428675	4606.628418
0.000000	2.428912	4623.042480
0.000000	2.429150	4624.954102
0.000000	2.429387	4611.142578
0.000000	2.429624	4582.725586
0.000000	2.429861	4543.162109
0.000000	2.430098	4496.863281
0.000000	2.430335	4450.846680
0.000000	2.430573	4413.794922
0.000000	2.430810	4396.519043
0.000000	2.431047	4400.917480
0.000000	2.431284	4408.554199
0.000000	2.431521	4416.266602
0.000000	2.431758	4422.411133
0.000000	2.431996	4428.484375
0.000000	2.432233	4436.302246
0.000000	2.432470	4446.086914
0.000000	2.432707	4458.621582
0.000000	2.432944	4474.321289
0.000000	2.433182	4493.516113
0.000000	2.433419	4509.604980
0.000000	2.433656	4523.924805
0.000000	2.433893	4538.726563
0.000000	2.434130	4555.398438
0.000000	2.434367	4573.945801
0.000000	2.434605	4594.612305
0.000000	2.434842	4613.428223
0.000000	2.435079	4625.853516
0.000000	2.435316	4632.183594
0.000000	2.435553	4633.367188
0.000000	2.435791	4628.927734
0.000000	2.436028	4618.517578
0.000000	2.436265	4601.518555
0.000000	2.436502	4577.993652
0.000000	2.436739	4548.920898
0.000000	2.436976	4516.613770
0.000000	2.437213	4483.100586
0.000000	2.437451	4450.103027
0.000000	2.437688	4417.918457
0.000000	2.437925	4390.031738
0.000000	2.438162	4365.502441
0.000000	2.438399	4344.181641
0.000000	2.438637	4327.840820
0.000000	2.438874	4314.195313
0.000000	2.439111	4302.890625
0.000000	2.439348	4292.647949
0.000000	2.439585	4282.931152
0.000000	2.439822	4273.130371
0.000000	2.440060	4263.644043
0.000000	2.440297	4254.762207
0.000000	2.440534	4247.034668
0.000000	2.440771	4241.984375
0.000000	2.441008	4241.174316
0.000000	2.441246	4244.579590
0.000000	2.441483	4252.594238
0.000000	2.441720	4264.362793
0.000000	2.441957	4279.857422
0.000000	2.442194	4295.346191
0.000000	2.442431	4311.608887
0.000000	2.442668	4327.936035
0.000000	2.442906	4338.686035
0.000000	2.443143	4346.715332
0.000000	2.443380	4345.757324
0.000000	2.443617	4338.440918
0.000000	2.443854	4327.092773
0.000000	2.444092	4312.378418
0.000000	2.444329	4299.422363
0.000000	2.444566	4293.705078
0.000000	2.444803	4296.157227
0.000000	2.445040	4300.476074
0.000000	2.445277	4307.388184
0.000000	2.445514	4315.073730
0.000000	2.445752	4323.041992
0.000000	2.445989	4329.767090
0.000000	2.446226	4333.682129
0.000000	2.446463	4335.115723
0.000000	2.446700	4333.471191
0.000000	2.446938	4330.340820
0.000000	2.447175	4328.480957
0.000000	2.447412	4329.971680
0.000000	2.447649	4337.437988
0.000000	2.447886	4349.578125
0.000000	2.448123	4367.527832
0.000000	2.448361	4392.374512
0.000000	2.448598	4423.034668
0.000000	2.448835	4455.257324
0.000000	2.449072	4489.669922
0.000000	2.449309	4530.226563
0.000000	2.449547	4579.007813
0.000000	2.449784	4635.193359
0.000000	2.450021	4689.919434
0.000000	2.450258	4745.309570
0.000000	2.450495	4803.477539
0.000000	2.450732	4867.515625
0.000000	2.450970	4937.134277
0.000000	2.451207	5000.564453
0.000000	2.451444	5054.813965
0.000000	2.451681	5099.164063
0.000000	2.451918	5133.159180
0.000000	2.452156	5156.466797
0.000000	2.452393	5167.729004
0.000000	2.452630	5167.199707
0.000000	2.452867	5153.924805
0.000000	2.453104	5126.238770
0.000000	2.453341	5083.344238
0.000000	2.453579	5027.021973
0.000000	2.453816	4958.866211
0.000000	2.454053	4884.985352
0.000000	2.454290	4814.838867
0.000000	2.454527	4761.359375
0.000000	2.454765	4737.323730
0.000000	2.455002	4721.387695
0.000000	2.455239	4709.273926
0.000000	2.455476	4700.937988
0.000000	2.455713	4695.419434
0.000000	2.455950	4688.175293
0.000000	2.456187	4673.467285
0.000000	2.456425	4649.966797
0.000000	2.456662	4618.130371
0.000000	2.456899	4580.475586
0.000000	2.457136	4541.589844
0.000000	2.457373	4506.387207
0.000000	2.457611	4480.435059
0.000000	2.457848	4468.646484
0.000000	2.458085	4461.583496
0.000000	2.458322	4458.093750
0.000000	2.458559	4457.532715
0.000000	2.458797	4460.092773
0.000000	2.459034	4464.194824
0.000000	2.459271	4466.162109
0.000000	2.459508	4465.979980
0.000000	2.459745	4464.150879
0.000000	2.459982	4458.765625
0.000000	2.460220	4451.791992
0.000000	2.460457	4442.125000
0.000000	2.460694	4431.077637
0.000000	2.460931	4417.876465
0.000000	2.461168	4401.351563
0.000000	2.461406	4381.872559
0.000000	2.461643	4363.001953
0.000000	2.461880	4347.751953
0.000000	2.462117	4339.000000
0.000000	2.462354	4334.160645
0.000000	2.462591	4329.827148
0.000000	2.462828	4326.110840
0.000000	2.463066	4324.924805
0.000000	2.463303	4327.963867
0.000000	2.463540	4336.656250
0.000000	2.463777	4353.842773
0.000000	2.464014	4379.909180
0.000000	2.464252	4413.311523
0.000000	2.464489	4453.644043
0.000000	2.464726	4491.791992
0.000000	2.464963	4521.583008
0.000000	2.465200	4541.617188
0.000000	2.465437	4551.542480
0.000000	2.465674	4551.170898
0.000000	2.465912	4540.844727
0.000000	2.466149	4521.536133
0.000000	2.466386	4495.368164
0.000000	2.466623	4465.948242
0.000000	2.466860	4437.622070
0.000000	2.467098	4405.828613
0.000000	2.467335	4375.036621
0.000000	2.467572	4352.833008
0.000000	2.467809	4340.354980
0.000000	2.468046	4329.059082
0.000000	2.468283	4319.594238
0.000000	2.468521	4311.145996
0.000000	2.468758	4302.985840
0.000000	2.468995	4294.894043
0.000000	2.469232	4288.660156
0.000000	2.469469	4285.472656
0.000000	2.469707	4286.286133
0.000000	2.469944	4290.946289
0.000000	2.470181	4301.524414
0.000000	2.470418	4319.948730
0.000000	2.470655	4345.493652
0.000000	2.470892	4371.494629
0.000000	2.471129	4396.360840
0.000000	2.471367	4419.330078
0.000000	2.471604	4435.105469
0.000000	2.471841	4443.818359
0.000000	2.472078	4446.160156
0.000000	2.472315	4444.907715
0.000000	2.472553	4443.535156
0.000000	2.472790	4444.630371
0.000000	2.473027	4447.128418
0.000000	2.473264	4450.895020
0.000000	2.473501	4458.361328
0.000000	2.473738	4470.370117
0.000000	2.473976	4486.071777
0.000000	2.474213	4500.230957
0.000000	2.474450	4506.974609
0.000000	2.474687	4508.589844
0.000000	2.474924	4506.150391
0.000000	2.475162	4501.928711
0.000000	2.475399	4498.041504
0.000000	2.475636	4497.904297
0.000000	2.475873	4497.365723
0.000000	2.476110	4494.824707
0.000000	2.476347	4490.798828
0.000000	2.476585	4485.388672
0.000000	2.476822	4478.521973
0.000000	2.477059	4471.078613
0.000000	2.477296	4463.696777
0.000000	2.477533	4456.244141
0.000000	2.477771	4448.871094
0.000000	2.478008	4442.013184
0.000000	2.478245	4436.232422
0.000000	2.478482	4432.885742
0.000000	2.478719	4430.166992
0.000000	2.478956	4427.403320
0.000000	2.479194	4425.071289
0.000000	2.479431	4422.568359
0.000000	2.479668	4419.573730
0.000000	2.479905	4416.413086
0.000000	2.480142	4413.534180
0.000000	2.480379	4411.655762
0.000000	2.480617	4413.197754
0.000000	2.480854	4417.053223
0.000000	2.481091	4424.900391
0.000000	2.481328	4439.320801
0.000000	2.481565	4461.282715
0.000000	2.481802	4484.249023
0.000000	2.482040	4502.273926
0.000000	2.482277	4517.264160
0.000000	2.482514	4531.764648
0.000000	2.482751	4548.312012
0.000000	2.482988	4568.588379
0.000000	2.483226	4588.772949
0.000000	2.483463	4607.865234
0.000000	2.483700	4626.603516
0.000000	2.483937	4645.937012
0.000000	2.484174	4665.417969
0.000000	2.484411	4676.528320
0.000000	2.484648	4678.599121
0.000000	2.484886	4673.238281
0.000000	2.485123	4659.350098
0.000000	2.485360	4636.702637
0.000000	2.485597	4605.069336
0.000000	2.485834	4566.708008
0.000000	2.486072	4525.121094
0.000000	2.486309	4484.047363
0.000000	2.486546	4446.163086
0.000000	2.486783	4416.115234
0.000000	2.487020	4396.564941
0.000000	2.487257	4381.509277
0.000000	2.487495	4368.481445
0.000000	2.487732	4358.331543
0.000000	2.487969	4351.105469
0.000000	2.488206	4347.269043
0.000000	2.488443	4348.699707
0.000000	2.488681	4355.215820
0.000000	2.488918	4365.254395
0.000000	2.489155	4379.696777
0.000000	2.489392	4398.943848
0.000000	2.489629	4417.258789
0.000000	2.489866	4436.903809
0.000000	2.490103	4458.469238
0.000000	2.490341	4475.979980
0.000000	2.490578	4485.021484
0.000000	2.490815	4486.105957
0.000000	2.491052	4481.935547
0.000000	2.491289	4473.674316
0.000000	2.491527	4461.998047
0.000000	2.491764	4451.460938
0.000000	2.492001	4444.359863
0.000000	2.492238	4445.659180
0.000000	2.492475	4446.443359
0.000000	2.492712	4447.716797
0.000000	2.492950	4449.940918
0.000000	2.493187	4453.601563
0.000000	2.493424	4458.366211
0.000000	2.493661	4463.099121
0.000000	2.493898	4466.293945
0.000000	2.494135	4469.340820
0.000000	2.494373	4474.526855
0.000000	2.494610	4480.023926
0.000000	2.494847	4486.009766
0.000000	2.495084	4492.430664
0.000000	2.495321	4499.319336
0.000000	2.495559	4505.958008
0.000000	2.495796	4508.376465
0.000000	2.496033	4508.012207
0.000000	2.496270	4506.196777
0.000000	2.496507	4503.002441
0.000000	2.496744	4500.571289
0.000000	2.496982	4498.825684
0.000000	2.497219	4500.634277
0.000000	2.497456	4504.206055
0.000000	2.497693	4510.034180
0.000000	2.497930	4517.681641
0.000000	2.498168	4526.449219
0.000000	2.498405	4536.368652
0.000000	2.498642	4545.459961
0.000000	2.498879	4550.608398
0.000000	2.499116	4554.423828
0.000000	2.499353	4557.423828
0.000000	2.499591	4559.348145
0.000000	2.499828	4557.736816
0.000000	2.500065	4553.882813
0.000000	2.500302	4549.427246
0.000000	2.500539	4544.991699
0.000000	2.500777	4543.519043
0.000000	2.501014	4548.540039
0.000000	2.501251	4558.261230
0.000000	2.501488	4574.956055
0.000000	2.501725	4599.202148
0.000000	2.501962	4631.587891
0.000000	2.502200	4671.907715
0.000000	2.502437	4718.549316
0.000000	2.502674	4773.406250
0.000000	2.502911	4834.861328
0.000000	2.503148	4888.093750
0.000000	2.503386	4930.800293
0.000000	2.503623	4962.637207
0.000000	2.503860	4982.551270
0.000000	2.504097	4989.294922
0.000000	2.504334	4981.059570
0.000000	2.504571	4957.526367
0.000000	2.504808	4918.635254
0.000000	2.505046	4865.492676
0.000000	2.505283	4801.353027
0.000000	2.505520	4732.035156
0.000000	2.505757	4664.912598
0.000000	2.505994	4609.774414
0.000000	2.506232	4574.397949
0.000000	2.506469	4549.463379
0.000000	2.506706	4529.582031
0.000000	2.506943	4514.848633
0.000000	2.507180	4505.803223
0.000000	2.507417	4500.821777
0.000000	2.507655	4498.089355
0.000000	2.507892	4497.584961
0.000000	2.508129	4498.414063
0.000000	2.508366	4499.056641
0.000000	2.508603	4500.352539
0.000000	2.508841	4500.849609
0.000000	2.509078	4500.276855
0.000000	2.509315	4499.388184
0.000000	2.509552	4498.493164
0.000000	2.509789	4497.854980
0.000000	2.510026	4498.125000
0.000000	2.510263	4498.587402
0.000000	2.510501	4498.682129
0.000000	2.510738	4498.412109
0.000000	2.510975	4497.645020
0.000000	2.511212	4497.214844
0.000000	2.511449	4495.648926
0.000000	2.511687	4492.908203
0.000000	2.511924	4489.648438
0.000000	2.512161	4485.760254
0.000000	2.512398	4481.912598
0.000000	2.512635	4478.582031
0.000000	2.512872	4475.287598
0.000000	2.513109	4471.547852
0.000000	2.513347	4468.264160
0.000000	2.513584	4465.553711
0.000000	2.513821	4463.635742
0.000000	2.514058	4463.026367
0.000000	2.514295	4463.500977
0.000000	2.514533	4464.650391
0.000000	2.514770	4465.554199
0.000000	2.515007	4465.729980
0.000000	2.515244	4463.238281
0.000000	2.515481	4458.596680
0.000000	2.515718	4453.383789
0.000000	2.515956	4450.302734
0.000000	2.516193	4454.200195
0.000000	2.516430	4462.384277
0.000000	2.516667	4473.088379
0.000000	2.516904	4486.054688
0.000000	2.517142	4500.877441
0.000000	2.517379	4517.605957
0.000000	2.517616	4529.729004
0.000000	2.517853	4536.550293
0.000000	2.518090	4538.935547
0.000000	2.518327	4538.059570
0.000000	2.518565	4533.312988
0.000000	2.518802	4524.821289
0.000000	2.519039	4513.153320
0.000000	2.519276	4499.207031
0.000000	2.519513	4484.766113
0.000000	2.519750	4471.666504
0.000000	2.519988	4461.621582
0.000000	2.520225	4451.421387
0.000000	2.520462	4442.160645
0.000000	2.520699	4434.796387
0.000000	2.520936	4428.000000
0.000000	2.521173	4421.668945
0.000000	2.521411	4412.350586
0.000000	2.521648	4400.042969
0.000000	2.521885	4385.804688
0.000000	2.522122	4372.357910
0.000000	2.522359	4362.755371
0.000000	2.522597	4354.188965
0.000000	2.522834	4346.540039
0.000000	2.523071	4339.166504
0.000000	2.523308	4332.861328
0.000000	2.523545	4328.442383
0.000000	2.523782	4324.759277
0.000000	2.524020	4322.064453
0.000000	2.524257	4320.646973
0.000000	2.524494	4321.076660
0.000000	2.524731	4322.506836
0.000000	2.524968	4325.113281
0.000000	2.525206	4329.575195
0.000000	2.525443	4336.724609
0.000000	2.525680	4347.877441
0.000000	2.525917	4361.590820
0.000000	2.526154	4379.006836
0.000000	2.526392	4401.646484
0.000000	2.526629	4427.538574
0.000000	2.526866	4458.047852
0.000000	2.527103	4490.971680
0.000000	2.527340	4519.954102
0.000000	2.527577	4543.476563
0.000000	2.527815	4560.143555
0.000000	2.528052	4569.731934
0.000000	2.528289	4573.839355
0.000000	2.528526	4574.596680
0.000000	2.528763	4571.653809
0.000000	2.529000	4565.443359
0.000000	2.529238	4557.908203
0.000000	2.529475	4552.296387
0.000000	2.529712	4548.956055
0.000000	2.529949	4546.314941
0.000000	2.530186	4544.282227
0.000000	2.530423	4542.545898
0.000000	2.530661	4541.932129
0.000000	2.530898	4541.619141
0.000000	2.531135	4543.099609
0.000000	2.531372	4545.722168
0.000000	2.531609	4547.831543
0.000000	2.531847	4549.050293
0.000000	2.532084	4549.223145
0.000000	2.532321	4548.973145
0.000000	2.532558	4549.002930
0.000000	2.532795	4550.414063
0.000000	2.533032	4553.046387
0.000000	2.533269	4557.789063
0.000000	2.533507	4564.948242
0.000000	2.533744	4573.883301
0.000000	2.533981	4583.935059
0.000000	2.534218	4593.611328
0.000000	2.534455	4602.120605
0.000000	2.534693	4608.039551
0.000000	2.534930	4612.195313
0.000000	2.535167	4615.081543
0.000000	2.535404	4616.307129
0.000000	2.535641	4616.635254
0.000000	2.535878	4616.555176
0.000000	2.536116	4614.311523
0.000000	2.536353	4609.932129
0.000000	2.536590	4604.513184
0.000000	2.536827	4600.936523
0.000000	2.537064	4598.768066
0.000000	2.537302	4598.176270
0.000000	2.537539	4598.970703
0.000000	2.537776	4600.335449
0.000000	2.538013	4602.424316
0.000000	2.538250	4605.074219
0.000000	2.538487	4608.038086
0.000000	2.538724	4610.876953
0.000000	2.538962	4612.978516
0.000000	2.539199	4614.684082
0.000000	2.539436	4615.754883
0.000000	2.539673	4615.965332
0.000000	2.539910	4614.786621
0.000000	2.540148	4612.903809
0.000000	2.540385	4610.833496
0.000000	2.540622	4608.813965
0.000000	2.540859	4607.178223
0.000000	2.541096	4607.449219
0.000000	2.541333	4611.303711
0.000000	2.541571	4618.918945
0.000000	2.541808	4631.405762
0.000000	2.542045	4647.842285
0.000000	2.542282	4666.174316
0.000000	2.542519	4684.924805
0.000000	2.542756	4702.148926
0.000000	2.542994	4711.032227
0.000000	2.543231	4711.051270
0.000000	2.543468	4703.828125
0.000000	2.543705	4692.506836
0.000000	2.543942	4680.909668
0.000000	2.544179	4669.258789
0.000000	2.544417	4658.003906
0.000000	2.544654	4649.085449
0.000000	2.544891	4643.543457
0.000000	2.545128	4640.390625
0.000000	2.545365	4637.764648
0.000000	2.545603	4636.776367
0.000000	2.545840	4637.600098
0.000000	2.546077	4640.233887
0.000000	2.546314	4645.218750
0.000000	2.546551	4650.020020
0.000000	2.546788	4651.857422
0.000000	2.547026	4651.836426
0.000000	2.547263	4651.729980
0.000000	2.547500	4652.398926
0.000000	2.547737	4654.094238
0.000000	2.547974	4656.818848
0.000000	2.548212	4661.614258
0.000000	2.548449	4663.136719
0.000000	2.548686	4662.199219
0.000000	2.548923	4659.854004
0.000000	2.549160	4656.655273
0.000000	2.549397	4652.259766
0.000000	2.549635	4647.100098
0.000000	2.549872	4643.601074
0.000000	2.550109	4643.303711
0.000000	2.550346	4644.839844
0.000000	2.550583	4647.724121
0.000000	2.550821	4650.378418
0.000000	2.551058	4653.812500
0.000000	2.551295	4657.904785
0.000000	2.551532	4663.338379
0.000000	2.551769	4669.720215
0.000000	2.552006	4676.244141
0.000000	2.552243	4679.693359
0.000000	2.552481	4676.793945
0.000000	2.552718	4670.399414
0.000000	2.552955	4661.516113
0.000000	2.553192	4650.508301
0.000000	2.553429	4639.963867
0.000000	2.553667	4634.272949
0.000000	2.553904	4630.618164
0.000000	2.554141	4630.072266
0.000000	2.554378	4633.937988
0.000000	2.554615	4642.512207
0.000000	2.554852	4654.349609
0.000000	2.555090	4668.075195
0.000000	2.555327	4679.339355
0.000000	2.555564	4688.962402
0.000000	2.555801	4698.322266
0.000000	2.556038	4707.180176
0.000000	2.556276	4715.513672
0.000000	2.556513	4718.700684
0.000000	2.556750	4717.835938
0.000000	2.556987	4711.956055
0.000000	2.557224	4698.729980
0.000000	2.557462	4685.440918
0.000000	2.557698	4673.430664
0.000000	2.557936	4666.041504
0.000000	2.558173	4656.712402
0.000000	2.558410	4642.030762
0.000000	2.558647	4623.539551
0.000000	2.558884	4603.079102
0.000000	2.559122	4583.562012
0.000000	2.559359	4568.680664
0.000000	2.559596	4559.461426
0.000000	2.559833	4553.211914
0.000000	2.560070	4549.991211
0.000000	2.560308	4549.011719
0.000000	2.560544	4550.605957
0.000000	2.560782	4552.312500
0.000000	2.561019	4553.295410
0.000000	2.561256	4554.893066
0.000000	2.561493	4557.593750
0.000000	2.561730	4561.477539
0.000000	2.561968	4567.923340
0.000000	2.562205	4574.421387
0.000000	2.562442	4579.960449
0.000000	2.562679	4580.371582
0.000000	2.562916	4577.620605
0.000000	2.563154	4571.888672
0.000000	2.563391	4563.953125
0.000000	2.563628	4554.627441
0.000000	2.563865	4545.222656
0.000000	2.564102	4538.326172
0.000000	2.564339	4534.855469
0.000000	2.564577	4535.642090
0.000000	2.564814	4541.302246
0.000000	2.565051	4550.798828
0.000000	2.565288	4563.465332
0.000000	2.565525	4578.007324
0.000000	2.565763	4588.560547
0.000000	2.566000	4605.760742
0.000000	2.566237	4622.157227
0.000000	2.566474	4637.345215
0.000000	2.566711	4652.870117
0.000000	2.566948	4669.328613
0.000000	2.567185	4686.277344
0.000000	2.567423	4702.348633
0.000000	2.567660	4718.250488
0.000000	2.567897	4734.315430
0.000000	2.568134	4752.737305
0.000000	2.568371	4773.074707
0.000000	2.568609	4795.379883
0.000000	2.568846	4821.410156
0.000000	2.569083	4849.737305
0.000000	2.569320	4876.189941
0.000000	2.569557	4896.205078
0.000000	2.569794	4908.787598
0.000000	2.570032	4913.331543
0.000000	2.570269	4911.302246
0.000000	2.570506	4903.810547
0.000000	2.570743	4893.351074
0.000000	2.570980	4883.516602
0.000000	2.571218	4877.474609
0.000000	2.571455	4877.967285
0.000000	2.571692	4878.390625
0.000000	2.571929	4876.777832
0.000000	2.572166	4874.581543
0.000000	2.572403	4872.319336
0.000000	2.572641	4870.207031
0.000000	2.572878	4869.334473
0.000000	2.573115	4866.294434
0.000000	2.573352	4861.660645
0.000000	2.573589	4854.757813
0.000000	2.573827	4845.852051
0.000000	2.574064	4835.018066
0.000000	2.574301	4823.501953
0.000000	2.574538	4811.444336
0.000000	2.574775	4798.801758
0.000000	2.575012	4786.082520
0.000000	2.575250	4775.905273
0.000000	2.575487	4771.695801
0.000000	2.575724	4769.425781
0.000000	2.575961	4769.061523
0.000000	2.576198	4771.040527
0.000000	2.576436	4774.650391
0.000000	2.576673	4779.177734
0.000000	2.576910	4784.636719
0.000000	2.577147	4790.444824
0.000000	2.577384	4793.469238
0.000000	2.577621	4792.980469
0.000000	2.577858	4788.491211
0.000000	2.578096	4780.004883
0.000000	2.578333	4767.143066
0.000000	2.578570	4751.875488
0.000000	2.578807	4735.863281
0.000000	2.579044	4720.167969
0.000000	2.579282	4706.428223
0.000000	2.579519	4695.999023
0.000000	2.579756	4687.875488
0.000000	2.579993	4679.728027
0.000000	2.580230	4672.543457
0.000000	2.580467	4666.842773
0.000000	2.580704	4663.080078
0.000000	2.580942	4662.575684
0.000000	2.581179	4665.778320
0.000000	2.581416	4674.103027
0.000000	2.581653	4689.080566
0.000000	2.581890	4713.041992
0.000000	2.582128	4747.356934
0.000000	2.582365	4793.937012
0.000000	2.582602	4853.987793
0.000000	2.582839	4924.239258
0.000000	2.583076	4989.002441
0.000000	2.583313	5046.519531
0.000000	2.583551	5094.834961
0.000000	2.583788	5132.417969
0.000000	2.584025	5158.010254
0.000000	2.584262	5171.055664
0.000000	2.584499	5171.155762
0.000000	2.584737	5157.089355
0.000000	2.584974	5127.637207
0.000000	2.585211	5083.041504
0.000000	2.585448	5026.705566
0.000000	2.585685	4963.270508
0.000000	2.585922	4899.463867
0.000000	2.586159	4843.336914
0.000000	2.586397	4805.812012
0.000000	2.586634	4785.134766
0.000000	2.586871	4766.446289
0.000000	2.587108	4748.093262
0.000000	2.587345	4733.039551
0.000000	2.587583	4719.125000
0.000000	2.587820	4706.552246
0.000000	2.588057	4695.075195
0.000000	2.588294	4684.630371
0.000000	2.588531	4676.925781
0.000000	2.588768	4671.496094
0.000000	2.589006	4669.296387
0.000000	2.589243	4669.253906
0.000000	2.589480	4670.335938
0.000000	2.589717	4672.919922
0.000000	2.589954	4676.639160
0.000000	2.590192	4680.124512
0.000000	2.590429	4681.068848
0.000000	2.590666	4679.912109
0.000000	2.590903	4677.232422
0.000000	2.591140	4674.100098
0.000000	2.591377	4670.571777
0.000000	2.591615	4667.669434
0.000000	2.591852	4666.488770
0.000000	2.592089	4666.031250
0.000000	2.592326	4666.886719
0.000000	2.592563	4668.371094
0.000000	2.592800	4670.678711
0.000000	2.593038	4673.473145
0.000000	2.593275	4676.616699
0.000000	2.593512	4679.840332
0.000000	2.593749	4684.352051
0.000000	2.593986	4688.250977
0.000000	2.594223	4692.440918
0.000000	2.594461	4697.613770
0.000000	2.594698	4703.466309
0.000000	2.594935	4711.086426
0.000000	2.595172	4720.505859
0.000000	2.595409	4732.032715
0.000000	2.595647	4745.185059
0.000000	2.595884	4759.541504
0.000000	2.596121	4774.916992
0.000000	2.596358	4790.957520
0.000000	2.596595	4802.894531
0.000000	2.596833	4806.774902
0.000000	2.597070	4804.529785
0.000000	2.597307	4796.558594
0.000000	2.597544	4783.524414
0.000000	2.597781	4765.903320
0.000000	2.598018	4746.135742
0.000000	2.598256	4727.308105
0.000000	2.598493	4712.883789
0.000000	2.598730	4702.263672
0.000000	2.598967	4691.740723
0.000000	2.599204	4682.975098
0.000000	2.599442	4673.912109
0.000000	2.599679	4665.189453
0.000000	2.599916	4656.429688
0.000000	2.600153	4648.903809
0.000000	2.600390	4643.855469
0.000000	2.600627	4639.730957
0.000000	2.600864	4637.094238
0.000000	2.601102	4636.291504
0.000000	2.601339	4636.678223
0.000000	2.601576	4637.932129
0.000000	2.601813	4641.540527
0.000000	2.602050	4646.537109
0.000000	2.602288	4652.919434
0.000000	2.602525	4660.245117
0.000000	2.602762	4667.758301
0.000000	2.602999	4675.520996
0.000000	2.603236	4683.125977
0.000000	2.603473	4690.041016
0.000000	2.603711	4697.077637
0.000000	2.603948	4705.047852
0.000000	2.604185	4712.744629
0.000000	2.604422	4719.578125
0.000000	2.604659	4723.615234
0.000000	2.604897	4725.674805
0.000000	2.605134	4727.272949
0.000000	2.605371	4728.614258
0.000000	2.605608	4729.696777
0.000000	2.605845	4731.148926
0.000000	2.606082	4732.889160
0.000000	2.606319	4733.852051
0.000000	2.606557	4735.296387
0.000000	2.606794	4737.099609
0.000000	2.607031	4739.978027
0.000000	2.607268	4744.272461
0.000000	2.607505	4749.165527
0.000000	2.607743	4755.350586
0.000000	2.607980	4761.442871
0.000000	2.608217	4767.839355
0.000000	2.608454	4774.718262
0.000000	2.608691	4782.208008
0.000000	2.608928	4790.922852
0.000000	2.609165	4800.446777
0.000000	2.609403	4810.380859
0.000000	2.609640	4816.038574
0.000000	2.609877	4818.058105
0.000000	2.610114	4817.659180
0.000000	2.610351	4815.515137
0.000000	2.610589	4812.123047
0.000000	2.610826	4809.386230
0.000000	2.611063	4809.149414
0.000000	2.611300	4807.901855
0.000000	2.611537	4805.071289
0.000000	2.611774	4799.186035
0.000000	2.612012	4789.832031
0.000000	2.612249	4777.966309
0.000000	2.612486	4764.665039
0.000000	2.612723	4752.065430
0.000000	2.612960	4741.216309
0.000000	2.613198	4732.772949
0.000000	2.613435	4727.891602
0.000000	2.613672	4726.583496
0.000000	2.613909	4727.877930
0.000000	2.614146	4732.471191
0.000000	2.614383	4740.293945
0.000000	2.614621	4751.958496
0.000000	2.614858	4766.840332
0.000000	2.615095	4782.231934
0.000000	2.615332	4796.539063
0.000000	2.615569	4806.320801
0.000000	2.615806	4809.512695
0.000000	2.616044	4807.444824
0.000000	2.616281	4800.912598
0.000000	2.616518	4789.918457
0.000000	2.616755	4774.168945
0.000000	2.616992	4756.023926
0.000000	2.617229	4737.313477
0.000000	2.617467	4721.053711
0.000000	2.617704	4709.533203
0.000000	2.617941	4701.991699
0.000000	2.618178	4694.243652
0.000000	2.618415	4685.851563
0.000000	2.618653	4678.374512
0.000000	2.618890	4673.935547
0.000000	2.619127	4672.171387
0.000000	2.619364	4671.422852
0.000000	2.619601	4671.560059
0.000000	2.619838	4672.155762
0.000000	2.620076	4672.259277
0.000000	2.620313	4672.264160
0.000000	2.620550	4672.271973
0.000000	2.620787	4672.183594
0.000000	2.621024	4672.301270
0.000000	2.621262	4672.480957
0.000000	2.621499	4672.972168
0.000000	2.621736	4672.482910
0.000000	2.621973	4672.298828
0.000000	2.622210	4673.424316
0.000000	2.622447	4674.752930
0.000000	2.622685	4676.627930
0.000000	2.622922	4679.557129
0.000000	2.623159	4682.000488
0.000000	2.623396	4682.682129
0.000000	2.623633	4682.567383
0.000000	2.623871	4681.084961
0.000000	2.624108	4679.133301
0.000000	2.624345	4676.806152
0.000000	2.624582	4676.605469
0.000000	2.624819	4677.439941
0.000000	2.625057	4678.829590
0.000000	2.625293	4681.333008
0.000000	2.625531	4684.622070
0.000000	2.625768	4689.026855
0.000000	2.626005	4694.349609
0.000000	2.626242	4700.232910
0.000000	2.626479	4706.079590
0.000000	2.626717	4711.587402
0.000000	2.626954	4718.241211
0.000000	2.627191	4726.364746
0.000000	2.627428	4735.924805
0.000000	2.627665	4746.548828
0.000000	2.627903	4756.850098
0.000000	2.628139	4766.852051
0.000000	2.628377	4775.541504
0.000000	2.628614	4778.515625
0.000000	2.628851	4776.462402
0.000000	2.629088	4770.680176
0.000000	2.629325	4762.346680
0.000000	2.629563	4752.031738
0.000000	2.629800	4742.430664
0.000000	2.630037	4737.441406
0.000000	2.630274	4736.388672
0.000000	2.630511	4734.731934
0.000000	2.630749	4728.853027
0.000000	2.630986	4714.801758
0.000000	2.631223	4699.116699
0.000000	2.631460	4684.842773
0.000000	2.631697	4673.369629
0.000000	2.631934	4662.011230
0.000000	2.632172	4651.706055
0.000000	2.632409	4641.474609
0.000000	2.632646	4632.015625
0.000000	2.632883	4624.800781
0.000000	2.633120	4619.953125
0.000000	2.633358	4615.796387
0.000000	2.633595	4613.252930
0.000000	2.633832	4612.312012
0.000000	2.634069	4613.074707
0.000000	2.634306	4615.267090
0.000000	2.634543	4619.078125
0.000000	2.634780	4624.789063
0.000000	2.635018	4632.367188
0.000000	2.635255	4641.179199
0.000000	2.635492	4650.955566
0.000000	2.635729	4661.351074
0.000000	2.635966	4671.134277
0.000000	2.636204	4679.954590
0.000000	2.636441	4688.708984
0.000000	2.636678	4697.782715
0.000000	2.636915	4707.769043
0.000000	2.637152	4719.743164
0.000000	2.637389	4733.436523
0.000000	2.637627	4750.453613
0.000000	2.637864	4771.273438
0.000000	2.638101	4797.271973
0.000000	2.638338	4829.449219
0.000000	2.638575	4867.217773
0.000000	2.638813	4910.112305
0.000000	2.639050	4944.808594
0.000000	2.639287	4965.331055
0.000000	2.639524	4972.519531
0.000000	2.639761	4968.597168
0.000000	2.639998	4956.221680
0.000000	2.640236	4936.523438
0.000000	2.640473	4913.331543
0.000000	2.640710	4891.276855
0.000000	2.640947	4875.687988
0.000000	2.641184	4873.259277
0.000000	2.641421	4874.983887
0.000000	2.641659	4877.641602
0.000000	2.641896	4881.333008
0.000000	2.642133	4884.458008
0.000000	2.642370	4887.960449
0.000000	2.642607	4891.612793
0.000000	2.642844	4895.907227
0.000000	2.643082	4901.763184
0.000000	2.643319	4909.411621
0.000000	2.643556	4918.812012
0.000000	2.643793	4929.192871
0.000000	2.644030	4937.461914
0.000000	2.644268	4939.677734
0.000000	2.644505	4935.526855
0.000000	2.644742	4927.604004
0.000000	2.644979	4915.892090
0.000000	2.645216	4901.015625
0.000000	2.645453	4886.987305
0.000000	2.645691	4876.684570
0.000000	2.645928	4867.223145
0.000000	2.646165	4858.997070
0.000000	2.646402	4851.009766
0.000000	2.646639	4842.121582
0.000000	2.646877	4832.278320
0.000000	2.647114	4821.780762
0.000000	2.647351	4810.441406
0.000000	2.647588	4801.560547
0.000000	2.647825	4796.790527
0.000000	2.648062	4792.648438
0.000000	2.648299	4786.462891
0.000000	2.648537	4780.133789
0.000000	2.648774	4774.549805
0.000000	2.649011	4771.821777
0.000000	2.649248	4776.685547
0.000000	2.649485	4786.928711
0.000000	2.649723	4802.124023
0.000000	2.649960	4822.766602
0.000000	2.650197	4850.069824
0.000000	2.650434	4883.980469
0.000000	2.650671	4923.175293
0.000000	2.650908	4956.146973
0.000000	2.651146	4976.793945
0.000000	2.651383	4985.776367
0.000000	2.651620	4983.825195
0.000000	2.651857	4972.497070
0.000000	2.652094	4952.913086
0.000000	2.652332	4927.281738
0.000000	2.652569	4900.698730
0.000000	2.652806	4878.284180
0.000000	2.653043	4864.186523
0.000000	2.653280	4855.935547
0.000000	2.653517	4847.282715
0.000000	2.653754	4839.998047
0.000000	2.653992	4834.956543
0.000000	2.654229	4834.439453
0.000000	2.654466	4840.008789
0.000000	2.654703	4853.701660
0.000000	2.654940	4877.725586
0.000000	2.655178	4910.929688
0.000000	2.655415	4952.051758
0.000000	2.655652	4992.585938
0.000000	2.655889	5028.066895
0.000000	2.656126	5057.688965
0.000000	2.656363	5081.663574
0.000000	2.656600	5100.916016
0.000000	2.656838	5117.102051
0.000000	2.657075	5131.129395
0.000000	2.657312	5142.456543
0.000000	2.657549	5150.900391
0.000000	2.657786	5152.432617
0.000000	2.658024	5141.558105
0.000000	2.658261	5117.757324
0.000000	2.658498	5080.172363
0.000000	2.658735	5030.526367
0.000000	2.658972	4971.501465
0.000000	2.659209	4906.764648
0.000000	2.659447	4844.274902
0.000000	2.659684	4791.559570
0.000000	2.659921	4758.933594
0.000000	2.660158	4733.837402
0.000000	2.660395	4714.625977
0.000000	2.660633	4699.437988
0.000000	2.660870	4688.005371
0.000000	2.661107	4680.654785
0.000000	2.661344	4677.050781
0.000000	2.661581	4677.414063
0.000000	2.661819	4681.439453
0.000000	2.662056	4688.136230
0.000000	2.662293	4696.428223
0.000000	2.662530	4706.526367
0.000000	2.662767	4718.141602
0.000000	2.663004	4730.324219
0.000000	2.663242	4742.328613
0.000000	2.663479	4754.904297
0.000000	2.663716	4767.193359
0.000000	2.663953	4778.288086
0.000000	2.664190	4788.752441
0.000000	2.664427	4799.542480
0.000000	2.664665	4811.395020
0.000000	2.664902	4825.387695
0.000000	2.665139	4839.388184
0.000000	2.665376	4853.189941
0.000000	2.665613	4864.312012
0.000000	2.665850	4869.098145
0.000000	2.666088	4869.108398
0.000000	2.666325	4866.238281
0.000000	2.666562	4861.934570
0.000000	2.666799	4856.100098
0.000000	2.667036	4853.305176
0.000000	2.667274	4857.372559
0.000000	2.667511	4864.482910
0.000000	2.667748	4874.287109
0.000000	2.667985	4886.054688
0.000000	2.668222	4900.249512
0.000000	2.668459	4920.880859
0.000000	2.668697	4948.811035
0.000000	2.668934	4980.672852
0.000000	2.669171	5015.013184
0.000000	2.669408	5042.502441
0.000000	2.669645	5060.723145
0.000000	2.669883	5068.701172
0.000000	2.670120	5065.983398
0.000000	2.670357	5052.979004
0.000000	2.670594	5030.895508
0.000000	2.670831	5000.494629
0.000000	2.671068	4964.884277
0.000000	2.671306	4927.617676
0.000000	2.671543	4894.462402
0.000000	2.671780	4869.864746
0.000000	2.672017	4850.618164
0.000000	2.672254	4834.932129
0.000000	2.672492	4822.058105
0.000000	2.672729	4814.016113
0.000000	2.672966	4809.331543
0.000000	2.673203	4807.540527
0.000000	2.673440	4807.718262
0.000000	2.673677	4808.756348
0.000000	2.673914	4810.274414
0.000000	2.674152	4812.215820
0.000000	2.674389	4813.195313
0.000000	2.674626	4812.874023
0.000000	2.674863	4811.643066
0.000000	2.675100	4809.003906
0.000000	2.675338	4806.249023
0.000000	2.675575	4805.229492
0.000000	2.675812	4808.617188
0.000000	2.676049	4816.553223
0.000000	2.676286	4827.991699
0.000000	2.676523	4841.787598
0.000000	2.676760	4854.552246
0.000000	2.676998	4858.512695
0.000000	2.677235	4855.685547
0.000000	2.677472	4846.641602
0.000000	2.677709	4831.392578
0.000000	2.677946	4811.056641
0.000000	2.678184	4788.988281
0.000000	2.678421	4769.542480
0.000000	2.678658	4757.848633
0.000000	2.678895	4753.191895
0.000000	2.679132	4751.301758
0.000000	2.679369	4752.935547
0.000000	2.679607	4759.060059
0.000000	2.679844	4768.858887
0.000000	2.680081	4781.134766
0.000000	2.680318	4796.652832
0.000000	2.680555	4814.520020
0.000000	2.680793	4832.791016
0.000000	2.681030	4850.274902
0.000000	2.681267	4865.729004
0.000000	2.681504	4879.347656
0.000000	2.681741	4888.590332
0.000000	2.681978	4888.632813
0.000000	2.682215	4880.007813
0.000000	2.682453	4864.708984
0.000000	2.682690	4842.981934
0.000000	2.682927	4817.141602
0.000000	2.683164	4792.370117
0.000000	2.683401	4774.368652
0.000000	2.683639	4763.047363
0.000000	2.683876	4753.538574
0.000000	2.684113	4747.025391
0.000000	2.684350	4743.376953
0.000000	2.684587	4742.260742
0.000000	2.684824	4743.385742
0.000000	2.685062	4746.307129
0.000000	2.685299	4749.900879
0.000000	2.685536	4751.771484
0.000000	2.685773	4740.271484
0.000000	2.686010	4740.015625
0.000000	2.686248	4735.466309
0.000000	2.686485	4737.228516
0.000000	2.686722	4737.856934
0.000000	2.686959	4737.584473
0.000000	2.687196	4741.164551
0.000000	2.687433	4745.297852
0.000000	2.687671	4749.891113
0.000000	2.687908	4755.831055
0.000000	2.688145	4763.368652
0.000000	2.688382	4773.106445
0.000000	2.688619	4783.138184
0.000000	2.688857	4792.524902
0.000000	2.689094	4801.796387
0.000000	2.689331	4808.541992
0.000000	2.689568	4812.558594
0.000000	2.689805	4814.247070
0.000000	2.690042	4814.554688
0.000000	2.690280	4813.997070
0.000000	2.690517	4814.171387
0.000000	2.690754	4816.345703
0.000000	2.690991	4820.940430
0.000000	2.691228	4827.761230
0.000000	2.691465	4836.431641
0.000000	2.691703	4847.244629
0.000000	2.691940	4859.246094
0.000000	2.692177	4871.214355
0.000000	2.692414	4883.316406
0.000000	2.692651	4894.749512
0.000000	2.692888	4906.729980
0.000000	2.693126	4918.719238
0.000000	2.693363	4931.108887
0.000000	2.693600	4943.924805
0.000000	2.693837	4950.772949
0.000000	2.694074	4953.050781
0.000000	2.694312	4954.805664
0.000000	2.694549	4950.792969
0.000000	2.694786	4953.791016
0.000000	2.695023	4955.270996
0.000000	2.695260	4954.604492
0.000000	2.695498	4953.187500
0.000000	2.695735	4949.258789
0.000000	2.695972	4943.324219
0.000000	2.696209	4935.015625
0.000000	2.696446	4924.779297
0.000000	2.696683	4912.927246
0.000000	2.696920	4901.554199
0.000000	2.697158	4889.403809
0.000000	2.697395	4876.149414
0.000000	2.697632	4860.450684
0.000000	2.697869	4845.243164
0.000000	2.698106	4830.760254
0.000000	2.698344	4817.240234
0.000000	2.698581	4805.974609
0.000000	2.698818	4797.322754
0.000000	2.699055	4789.649414
0.000000	2.699292	4781.645508
0.000000	2.699529	4774.300781
0.000000	2.699767	4767.484375
0.000000	2.700004	4762.083496
0.000000	2.700241	4757.812988
0.000000	2.700478	4754.610352
0.000000	2.700715	4752.997070
0.000000	2.700953	4753.212402
0.000000	2.701190	4754.690430
0.000000	2.701427	4756.053711
0.000000	2.701664	4757.484863
0.000000	2.701901	4759.732422
0.000000	2.702138	4762.986328
0.000000	2.702375	4766.563965
0.000000	2.702613	4771.055664
0.000000	2.702850	4776.634277
0.000000	2.703087	4782.990723
0.000000	2.703324	4787.621094
0.000000	2.703561	4791.350586
0.000000	2.703799	4794.014648
0.000000	2.704036	4795.033691
0.000000	2.704273	4795.756836
0.000000	2.704510	4795.734863
0.000000	2.704747	4795.320801
0.000000	2.704984	4795.345215
0.000000	2.705221	4795.630371
0.000000	2.705459	4796.759277
0.000000	2.705696	4799.464844
0.000000	2.705933	4802.973145
0.000000	2.706170	4808.088379
0.000000	2.706407	4814.769531
0.000000	2.706645	4823.022949
0.000000	2.706882	4830.964844
0.000000	2.707119	4837.403809
0.000000	2.707356	4840.781250
0.000000	2.707593	4843.530762
0.000000	2.707830	4846.078125
0.000000	2.708068	4848.869629
0.000000	2.708305	4849.191895
0.000000	2.708542	4848.002930
0.000000	2.708779	4846.120605
0.000000	2.709016	4843.807617
0.000000	2.709254	4842.667969
0.000000	2.709491	4842.688965
0.000000	2.709728	4843.696289
0.000000	2.709965	4846.047363
0.000000	2.710202	4851.217773
0.000000	2.710439	4857.968262
0.000000	2.710677	4865.051758
0.000000	2.710914	4870.337891
0.000000	2.711151	4875.558105
0.000000	2.711388	4880.736328
0.000000	2.711625	4885.683105
0.000000	2.711863	4888.935059
0.000000	2.712100	4891.825195
0.000000	2.712337	4894.685059
0.000000	2.712574	4898.077148
0.000000	2.712811	4903.326172
0.000000	2.713048	4909.832520
0.000000	2.713286	4917.580566
0.000000	2.713523	4926.121582
0.000000	2.713760	4935.160645
0.000000	2.713997	4940.843750
0.000000	2.714234	4940.264648
0.000000	2.714471	4935.736328
0.000000	2.714709	4928.006836
0.000000	2.714946	4917.270996
0.000000	2.715183	4904.744141
0.000000	2.715420	4895.099609
0.000000	2.715657	4890.656250
0.000000	2.715894	4885.823730
0.000000	2.716132	4883.108398
0.000000	2.716369	4885.555664
0.000000	2.716606	4895.504883
0.000000	2.716843	4910.994629
0.000000	2.717080	4930.971680
0.000000	2.717318	4945.586426
0.000000	2.717555	4950.597656
0.000000	2.717792	4945.629883
0.000000	2.718029	4932.267090
0.000000	2.718266	4913.286133
0.000000	2.718503	4890.166504
0.000000	2.718741	4867.567871
0.000000	2.718978	4852.173340
0.000000	2.719215	4848.845703
0.000000	2.719452	4847.476074
0.000000	2.719689	4846.994141
0.000000	2.719927	4846.705078
0.000000	2.720164	4845.564453
0.000000	2.720401	4843.649902
0.000000	2.720638	4840.615723
0.000000	2.720875	4835.661133
0.000000	2.721112	4828.381348
0.000000	2.721349	4820.475586
0.000000	2.721587	4813.875977
0.000000	2.721824	4810.660645
0.000000	2.722061	4811.618652
0.000000	2.722298	4818.458984
0.000000	2.722535	4831.457520
0.000000	2.722773	4851.503906
0.000000	2.723010	4879.600586
0.000000	2.723247	4917.084473
0.000000	2.723484	4964.811035
0.000000	2.723721	5022.093750
0.000000	2.723958	5079.544434
0.000000	2.724195	5129.341797
0.000000	2.724433	5170.045898
0.000000	2.724670	5200.019043
0.000000	2.724907	5217.136719
0.000000	2.725144	5220.377930
0.000000	2.725381	5209.626953
0.000000	2.725619	5186.457031
0.000000	2.725856	5152.858398
0.000000	2.726093	5113.793945
0.000000	2.726330	5074.697754
0.000000	2.726567	5041.218262
0.000000	2.726804	5006.443848
0.000000	2.727042	4968.996582
0.000000	2.727279	4935.105469
0.000000	2.727516	4909.859863
0.000000	2.727753	4894.504883
0.000000	2.727990	4883.497070
0.000000	2.728228	4876.380859
0.000000	2.728465	4871.024902
0.000000	2.728702	4865.416992
0.000000	2.728939	4860.901367
0.000000	2.729176	4857.453125
0.000000	2.729414	4854.433105
0.000000	2.729650	4851.438477
0.000000	2.729888	4848.216309
0.000000	2.730125	4843.843750
0.000000	2.730362	4838.951660
0.000000	2.730599	4833.861328
0.000000	2.730836	4828.203613
0.000000	2.731074	4822.625000
0.000000	2.731311	4818.204590
0.000000	2.731548	4816.262207
0.000000	2.731785	4816.892578
0.000000	2.732022	4819.780273
0.000000	2.732260	4824.723145
0.000000	2.732497	4831.587402
0.000000	2.732734	4839.803711
0.000000	2.732971	4848.296387
0.000000	2.733208	4851.741211
0.000000	2.733445	4850.776855
0.000000	2.733683	4847.734375
0.000000	2.733920	4844.223145
0.000000	2.734157	4843.301270
0.000000	2.734394	4847.408203
0.000000	2.734631	4856.433594
0.000000	2.734869	4870.951172
0.000000	2.735106	4890.969727
0.000000	2.735343	4916.397461
0.000000	2.735580	4946.869141
0.000000	2.735817	4986.738281
0.000000	2.736054	5031.581055
0.000000	2.736292	5079.093750
0.000000	2.736529	5115.972656
0.000000	2.736766	5139.603516
0.000000	2.737003	5150.043945
0.000000	2.737240	5147.497559
0.000000	2.737478	5133.297852
0.000000	2.737715	5106.311035
0.000000	2.737952	5066.375977
0.000000	2.738189	5015.801270
0.000000	2.738426	4960.682129
0.000000	2.738663	4906.877930
0.000000	2.738901	4863.289063
0.000000	2.739138	4839.858398
0.000000	2.739375	4821.249512
0.000000	2.739612	4806.543457
0.000000	2.739849	4795.753906
0.000000	2.740086	4788.531738
0.000000	2.740324	4785.231934
0.000000	2.740561	4784.916016
0.000000	2.740798	4788.380859
0.000000	2.741035	4794.166992
0.000000	2.741272	4802.337891
0.000000	2.741509	4812.204590
0.000000	2.741747	4823.735352
0.000000	2.741984	4833.829590
0.000000	2.742221	4840.375488
0.000000	2.742458	4844.094727
0.000000	2.742695	4846.275391
0.000000	2.742933	4847.522949
0.000000	2.743170	4847.812012
0.000000	2.743407	4848.529785
0.000000	2.743644	4849.441406
0.000000	2.743881	4850.784668
0.000000	2.744118	4854.350098
0.000000	2.744355	4861.458496
0.000000	2.744593	4872.770996
0.000000	2.744830	4885.223633
0.000000	2.745067	4899.377441
0.000000	2.745304	4914.113770
0.000000	2.745541	4927.305664
0.000000	2.745779	4938.930664
0.000000	2.746016	4948.898926
0.000000	2.746253	4955.250488
0.000000	2.746490	4957.140137
0.000000	2.746727	4954.062012
0.000000	2.746964	4947.425781
0.000000	2.747202	4937.577637
0.000000	2.747439	4925.787598
0.000000	2.747676	4914.442383
0.000000	2.747913	4904.736816
0.000000	2.748150	4896.487793
0.000000	2.748388	4888.657715
0.000000	2.748625	4881.324707
0.000000	2.748862	4876.355469
0.000000	2.749099	4873.365723
0.000000	2.749336	4871.049805
0.000000	2.749573	4870.373047
0.000000	2.749810	4870.519531
0.000000	2.750048	4870.305176
0.000000	2.750285	4869.597656
0.000000	2.750522	4868.322754
0.000000	2.750759	4867.219727
0.000000	2.750996	4865.916504
0.000000	2.751234	4864.477051
0.000000	2.751471	4863.441406
0.000000	2.751708	4863.326660
0.000000	2.751945	4864.216309
0.000000	2.752182	4866.415039
0.000000	2.752419	4870.395020
0.000000	2.752657	4875.734375
0.000000	2.752894	4882.134766
0.000000	2.753131	4888.817383
0.000000	2.753368	4895.062500
0.000000	2.753605	4897.174316
0.000000	2.753842	4896.445313
0.000000	2.754080	4893.786621
0.000000	2.754317	4890.340332
0.000000	2.754554	4888.319336
0.000000	2.754791	4890.446777
0.000000	2.755028	4896.192871
0.000000	2.755265	4906.211914
0.000000	2.755503	4922.170410
0.000000	2.755740	4946.619629
0.000000	2.755977	4980.072266
0.000000	2.756214	5006.616211
0.000000	2.756451	5025.607422
0.000000	2.756689	5037.180176
0.000000	2.756926	5043.082520
0.000000	2.757163	5046.147949
0.000000	2.757400	5046.038086
0.000000	2.757637	5042.598145
0.000000	2.757874	5037.143066
0.000000	2.758112	5028.859375
0.000000	2.758349	5010.866699
0.000000	2.758586	4984.042480
0.000000	2.758823	4951.220703
0.000000	2.759060	4918.669922
0.000000	2.759298	4892.198730
0.000000	2.759535	4876.368164
0.000000	2.759772	4868.387207
0.000000	2.760009	4865.034180
0.000000	2.760246	4866.926270
0.000000	2.760484	4876.222168
0.000000	2.760721	4892.748535
0.000000	2.760958	4911.912109
0.000000	2.761195	4928.917480
0.000000	2.761432	4942.054688
0.000000	2.761669	4952.292480
0.000000	2.761907	4960.887695
0.000000	2.762144	4970.100586
0.000000	2.762381	4978.112793
0.000000	2.762618	4977.147461
0.000000	2.762855	4968.267578
0.000000	2.763092	4953.486328
0.000000	2.763330	4936.207031
0.000000	2.763567	4921.125977
0.000000	2.763804	4911.786621
0.000000	2.764041	4908.424805
0.000000	2.764278	4905.118164
0.000000	2.764515	4901.617188
0.000000	2.764753	4898.440430
0.000000	2.764990	4894.646484
0.000000	2.765227	4890.909180
0.000000	2.765464	4887.927246
0.000000	2.765701	4885.669434
0.000000	2.765939	4884.664551
0.000000	2.766176	4885.111816
0.000000	2.766413	4887.268066
0.000000	2.766650	4890.860352
0.000000	2.766887	4897.304688
0.000000	2.767124	4905.050293
0.000000	2.767362	4908.278320
0.000000	2.767599	4908.394043
0.000000	2.767836	4905.714355
0.000000	2.768073	4900.047363
0.000000	2.768310	4891.718262
0.000000	2.768548	4880.898926
0.000000	2.768785	4867.958008
0.000000	2.769022	4856.200684
0.000000	2.769259	4847.115234
0.000000	2.769496	4842.734375
0.000000	2.769733	4839.643555
0.000000	2.769970	4834.101074
0.000000	2.770208	4827.681641
0.000000	2.770445	4820.380371
0.000000	2.770682	4812.241699
0.000000	2.770919	4804.606445
0.000000	2.771156	4795.369629
0.000000	2.771394	4785.246582
0.000000	2.771631	4776.699219
0.000000	2.771868	4768.164551
0.000000	2.772105	4759.627441
0.000000	2.772342	4751.761719
0.000000	2.772579	4745.312500
0.000000	2.772816	4740.192871
0.000000	2.773054	4738.595215
0.000000	2.773291	4738.429688
0.000000	2.773528	4738.325684
0.000000	2.773765	4740.107422
0.000000	2.774002	4743.144531
0.000000	2.774240	4749.177246
0.000000	2.774477	4758.394531
0.000000	2.774714	4768.639648
0.000000	2.774951	4780.600098
0.000000	2.775188	4791.476074
0.000000	2.775425	4799.335938
0.000000	2.775663	4805.762695
0.000000	2.775900	4808.574219
0.000000	2.776137	4808.553223
0.000000	2.776374	4806.313477
0.000000	2.776611	4800.901367
0.000000	2.776848	4792.434082
0.000000	2.777086	4783.373047
0.000000	2.777323	4774.013184
0.000000	2.777560	4761.118652
0.000000	2.777797	4745.618164
0.000000	2.778034	4730.278809
0.000000	2.778271	4717.569336
0.000000	2.778509	4705.833496
0.000000	2.778746	4693.540527
0.000000	2.778983	4681.124023
0.000000	2.779220	4670.321777
0.000000	2.779457	4663.357422
0.000000	2.779695	4661.300293
0.000000	2.779932	4660.629395
0.000000	2.780169	4658.337891
0.000000	2.780406	4652.741699
0.000000	2.780643	4647.630859
0.000000	2.780880	4645.562988
0.000000	2.781118	4645.524902
0.000000	2.781355	4644.333496
0.000000	2.781592	4644.236816
0.000000	2.781829	4648.320801
0.000000	2.782066	4653.368164
0.000000	2.782304	4659.277832
0.000000	2.782541	4665.541016
0.000000	2.782778	4672.169922
0.000000	2.783015	4678.237793
0.000000	2.783252	4683.057129
0.000000	2.783489	4689.573730
0.000000	2.783726	4701.229980
0.000000	2.783964	4718.775391
0.000000	2.784201	4740.807617
0.000000	2.784438	4765.196289
0.000000	2.784675	4792.692871
0.000000	2.784912	4825.579590
0.000000	2.785150	4865.326660
0.000000	2.785387	4899.193359
0.000000	2.785624	4922.826660
0.000000	2.785861	4939.082520
0.000000	2.786098	4951.207520
0.000000	2.786335	4960.112305
0.000000	2.786573	4966.212891
0.000000	2.786810	4970.322266
0.000000	2.787047	4973.097656
0.000000	2.787284	4976.772949
0.000000	2.787521	4980.943848
0.000000	2.787759	4983.971680
0.000000	2.787996	4987.371582
0.000000	2.788233	4992.576660
0.000000	2.788470	4999.453125
0.000000	2.788707	5004.971191
0.000000	2.788944	5008.608398
0.000000	2.789182	5008.585938
0.000000	2.789419	5005.868164
0.000000	2.789656	5000.687012
0.000000	2.789893	4993.377441
0.000000	2.790130	4983.652344
0.000000	2.790368	4973.366699
0.000000	2.790605	4963.435547
0.000000	2.790842	4955.590332
0.000000	2.791079	4948.993164
0.000000	2.791316	4943.068359
0.000000	2.791553	4936.180664
0.000000	2.791791	4926.633301
0.000000	2.792027	4915.280273
0.000000	2.792265	4904.885742
0.000000	2.792502	4900.188477
0.000000	2.792739	4900.739746
0.000000	2.792977	4902.060059
0.000000	2.793213	4903.676758
0.000000	2.793451	4902.524902
0.000000	2.793688	4896.605957
0.000000	2.793925	4886.416992
0.000000	2.794163	4871.776367
0.000000	2.794399	4854.408691
0.000000	2.794636	4836.007324
0.000000	2.794874	4820.014160
0.000000	2.795111	4805.217285
0.000000	2.795348	4791.186035
0.000000	2.795585	4780.147461
0.000000	2.795822	4770.799316
0.000000	2.796060	4760.780762
0.000000	2.796297	4750.011719
0.000000	2.796534	4739.584473
0.000000	2.796771	4731.192871
0.000000	2.797008	4725.219238
0.000000	2.797246	4722.284180
0.000000	2.797483	4723.388672
0.000000	2.797720	4727.358398
0.000000	2.797957	4733.156250
0.000000	2.798194	4741.161621
0.000000	2.798431	4748.638672
0.000000	2.798669	4754.057129
0.000000	2.798906	4756.887207
0.000000	2.799143	4757.893066
0.000000	2.799380	4758.578125
0.000000	2.799617	4760.729492
0.000000	2.799855	4765.384277
0.000000	2.800092	4774.210449
0.000000	2.800329	4784.263672
0.000000	2.800566	4793.213379
0.000000	2.800803	4802.821289
0.000000	2.801040	4811.406250
0.000000	2.801278	4819.921875
0.000000	2.801515	4827.062500
0.000000	2.801752	4831.528809
0.000000	2.801989	4833.486328
0.000000	2.802226	4832.268066
0.000000	2.802464	4828.129883
0.000000	2.802701	4821.502441
0.000000	2.802938	4812.753418
0.000000	2.803175	4803.363770
0.000000	2.803412	4796.571777
0.000000	2.803649	4793.419434
0.000000	2.803886	4791.147949
0.000000	2.804124	4789.100098
0.000000	2.804361	4787.602539
0.000000	2.804598	4785.748047
0.000000	2.804835	4782.893066
0.000000	2.805072	4779.854004
0.000000	2.805310	4778.458984
0.000000	2.805547	4778.416992
0.000000	2.805784	4779.944336
0.000000	2.806021	4783.856445
0.000000	2.806258	4787.857910
0.000000	2.806495	4790.853516
0.000000	2.806733	4793.455566
0.000000	2.806970	4795.011719
0.000000	2.807207	4794.916504
0.000000	2.807444	4792.082520
0.000000	2.807681	4784.532715
0.000000	2.807919	4776.335449
0.000000	2.808156	4767.517578
0.000000	2.808393	4756.504395
0.000000	2.808630	4743.798828
0.000000	2.808867	4731.727539
0.000000	2.809104	4721.826172
0.000000	2.809342	4714.541504
0.000000	2.809579	4708.883301
0.000000	2.809816	4704.729980
0.000000	2.810053	4703.287598
0.000000	2.810290	4703.591309
0.000000	2.810528	4706.578613
0.000000	2.810765	4712.209961
0.000000	2.811002	4720.335449
0.000000	2.811239	4731.586426
0.000000	2.811476	4746.086426
0.000000	2.811713	4761.772949
0.000000	2.811951	4777.083008
0.000000	2.812187	4789.095703
0.000000	2.812425	4796.668945
0.000000	2.812662	4801.102051
0.000000	2.812899	4803.700684
0.000000	2.813136	4806.048340
0.000000	2.813373	4810.842773
0.000000	2.813611	4818.051270
0.000000	2.813848	4826.859863
0.000000	2.814085	4837.824707
0.000000	2.814322	4849.749023
0.000000	2.814559	4862.842773
0.000000	2.814796	4876.170898
0.000000	2.815034	4887.208984
0.000000	2.815271	4899.112793
0.000000	2.815508	4911.955566
0.000000	2.815745	4926.937012
0.000000	2.815982	4943.717773
0.000000	2.816220	4960.618652
0.000000	2.816457	4974.350586
0.000000	2.816694	4986.469727
0.000000	2.816931	4995.010254
0.000000	2.817168	4996.693848
0.000000	2.817405	4992.710449
0.000000	2.817643	4984.194336
0.000000	2.817880	4973.066406
0.000000	2.818117	4962.928223
0.000000	2.818354	4957.519531
0.000000	2.818591	4959.042480
0.000000	2.818829	4964.555664
0.000000	2.819066	4973.842773
0.000000	2.819303	4987.754395
0.000000	2.819540	5003.429688
0.000000	2.819777	5020.621582
0.000000	2.820014	5041.670898
0.000000	2.820252	5066.437988
0.000000	2.820489	5088.250488
0.000000	2.820726	5102.417480
0.000000	2.820963	5109.125977
0.000000	2.821200	5108.130371
0.000000	2.821438	5102.195801
0.000000	2.821675	5096.382813
0.000000	2.821912	5088.342285
0.000000	2.822149	5077.967773
0.000000	2.822386	5065.969238
0.000000	2.822623	5054.207031
0.000000	2.822860	5045.220703
0.000000	2.823098	5039.841309
0.000000	2.823335	5035.664551
0.000000	2.823572	5032.508301
0.000000	2.823809	5029.113281
0.000000	2.824046	5024.101074
0.000000	2.824284	5019.176270
0.000000	2.824521	5015.711426
0.000000	2.824758	5014.499512
0.000000	2.824995	5016.587402
0.000000	2.825232	5021.832031
0.000000	2.825469	5029.753418
0.000000	2.825707	5038.774902
0.000000	2.825944	5048.291504
0.000000	2.826181	5058.127930
0.000000	2.826418	5067.939941
0.000000	2.826655	5077.586426
0.000000	2.826892	5084.258301
0.000000	2.827130	5086.217285
0.000000	2.827367	5084.263184
0.000000	2.827604	5079.571777
0.000000	2.827841	5073.628418
0.000000	2.828078	5066.767090
0.000000	2.828315	5060.206543
0.000000	2.828553	5054.639160
0.000000	2.828790	5048.182129
0.000000	2.829027	5040.616211
0.000000	2.829264	5031.242188
0.000000	2.829501	5020.896973
0.000000	2.829739	5009.729980
0.000000	2.829976	4999.378906
0.000000	2.830213	4989.699707
0.000000	2.830450	4981.119141
0.000000	2.830687	4974.302734
0.000000	2.830925	4970.501465
0.000000	2.831161	4969.791504
0.000000	2.831399	4973.519531
0.000000	2.831636	4979.974121
0.000000	2.831873	4989.438477
0.000000	2.832110	5002.479492
0.000000	2.832347	5018.584473
0.000000	2.832585	5036.187012
0.000000	2.832822	5048.595215
0.000000	2.833059	5053.845703
0.000000	2.833296	5052.150391
0.000000	2.833533	5045.328613
0.000000	2.833771	5034.968750
0.000000	2.834008	5021.165039
0.000000	2.834245	5006.172363
0.000000	2.834482	4996.478516
0.000000	2.834719	4995.147949
0.000000	2.834956	4999.247559
0.000000	2.835194	5006.339355
0.000000	2.835431	5014.985352
0.000000	2.835668	5024.069824
0.000000	2.835905	5030.789063
0.000000	2.836142	5032.095215
0.000000	2.836380	5026.995117
0.000000	2.836617	5018.334961
0.000000	2.836854	5007.310059
0.000000	2.837091	4996.549805
0.000000	2.837328	4988.773926
0.000000	2.837565	4983.889160
0.000000	2.837803	4980.978027
0.000000	2.838040	4980.374512
0.000000	2.838277	4982.730957
0.000000	2.838514	4988.827148
0.000000	2.838751	4998.595215
0.000000	2.838989	5011.472656
0.000000	2.839226	5026.833008
0.000000	2.839463	5043.886230
0.000000	2.839700	5057.146973
0.000000	2.839937	5064.386719
0.000000	2.840174	5068.179199
0.000000	2.840412	5069.620117
0.000000	2.840648	5068.987793
0.000000	2.840886	5066.967285
0.000000	2.841123	5064.091309
0.000000	2.841360	5062.735840
0.000000	2.841598	5059.424316
0.000000	2.841834	5053.750977
0.000000	2.842072	5045.760254
0.000000	2.842309	5037.219727
0.000000	2.842546	5030.494629
0.000000	2.842783	5028.363770
0.000000	2.843020	5028.682129
0.000000	2.843257	5029.899902
0.000000	2.843495	5031.212891
0.000000	2.843732	5032.811523
0.000000	2.843969	5034.498535
0.000000	2.844206	5035.715820
0.000000	2.844443	5036.187988
0.000000	2.844681	5036.599609
0.000000	2.844918	5037.399414
0.000000	2.845155	5039.254395
0.000000	2.845392	5041.701172
0.000000	2.845629	5044.464844
0.000000	2.845866	5048.967773
0.000000	2.846104	5055.292480
0.000000	2.846341	5064.720703
0.000000	2.846578	5076.975586
0.000000	2.846815	5091.502441
0.000000	2.847052	5108.495605
0.000000	2.847290	5127.410645
0.000000	2.847527	5145.246582
0.000000	2.847764	5158.113770
0.000000	2.848001	5165.320313
0.000000	2.848238	5169.356934
0.000000	2.848475	5170.395996
0.000000	2.848713	5168.823730
0.000000	2.848950	5166.308594
0.000000	2.849187	5164.499023
0.000000	2.849424	5165.200195
0.000000	2.849661	5167.165039
0.000000	2.849899	5169.120117
0.000000	2.850136	5171.078613
0.000000	2.850373	5172.371094
0.000000	2.850610	5173.499023
0.000000	2.850847	5174.609375
0.000000	2.851084	5175.235352
0.000000	2.851321	5175.392578
0.000000	2.851559	5174.768066
0.000000	2.851796	5174.060547
0.000000	2.852033	5173.407227
0.000000	2.852270	5172.454590
0.000000	2.852507	5171.317871
0.000000	2.852745	5170.232422
0.000000	2.852982	5168.566895
0.000000	2.853219	5166.993164
0.000000	2.853456	5165.216797
0.000000	2.853693	5163.028809
0.000000	2.853930	5159.968262
0.000000	2.854168	5156.316895
0.000000	2.854405	5152.393066
0.000000	2.854642	5148.286133
0.000000	2.854879	5143.707031
0.000000	2.855116	5138.958984
0.000000	2.855354	5133.376465
0.000000	2.855591	5127.267578
0.000000	2.855828	5120.867676
0.000000	2.856065	5114.200195
0.000000	2.856302	5106.813477
0.000000	2.856539	5099.356445
0.000000	2.856777	5092.982910
0.000000	2.857014	5086.387207
0.000000	2.857251	5079.763672
0.000000	2.857488	5072.129395
0.000000	2.857725	5063.896973
0.000000	2.857963	5055.375977
0.000000	2.858200	5048.928223
0.000000	2.858437	5043.690430
0.000000	2.858674	5039.676270
0.000000	2.858911	5036.490234
0.000000	2.859149	5034.312988
0.000000	2.859386	5033.454102
0.000000	2.859622	5033.648926
0.000000	2.859860	5035.541016
0.000000	2.860097	5038.698242
0.000000	2.860334	5043.448730
0.000000	2.860572	5051.305664
0.000000	2.860808	5063.321289
0.000000	2.861046	5079.876465
0.000000	2.861283	5101.164551
0.000000	2.861520	5127.076172
0.000000	2.861757	5158.105469
0.000000	2.861994	5191.149414
0.000000	2.862231	5214.590332
0.000000	2.862469	5227.990723
0.000000	2.862706	5232.150879
0.000000	2.862943	5229.185547
0.000000	2.863180	5221.176270
0.000000	2.863417	5212.012695
0.000000	2.863655	5205.595215
0.000000	2.863892	5208.768066
0.000000	2.864129	5212.063477
0.000000	2.864366	5213.193359
0.000000	2.864603	5212.149902
0.000000	2.864841	5207.833008
0.000000	2.865078	5202.916016
0.000000	2.865315	5199.921875
0.000000	2.865552	5203.363770
0.000000	2.865789	5218.206543
0.000000	2.866026	5244.540039
0.000000	2.866264	5281.689941
0.000000	2.866501	5329.125977
0.000000	2.866738	5384.714355
0.000000	2.866975	5433.706055
0.000000	2.867212	5474.029297
0.000000	2.867450	5503.467773
0.000000	2.867687	5520.038086
0.000000	2.867924	5522.533691
0.000000	2.868161	5510.142090
0.000000	2.868398	5483.381836
0.000000	2.868635	5444.743652
0.000000	2.868873	5398.051758
0.000000	2.869110	5348.877930
0.000000	2.869347	5305.926270
0.000000	2.869584	5278.181641
0.000000	2.869821	5263.369629
0.000000	2.870059	5252.026855
0.000000	2.870296	5242.825195
0.000000	2.870533	5235.630371
0.000000	2.870770	5231.453125
0.000000	2.871007	5229.627930
0.000000	2.871244	5227.602051
0.000000	2.871481	5225.685059
0.000000	2.871719	5225.307617
0.000000	2.871956	5226.669434
0.000000	2.872193	5229.931641
0.000000	2.872430	5235.475098
0.000000	2.872667	5243.653320
0.000000	2.872905	5254.286133
0.000000	2.873142	5266.437988
0.000000	2.873379	5276.958984
0.000000	2.873616	5282.200684
0.000000	2.873853	5282.592773
0.000000	2.874090	5279.583984
0.000000	2.874328	5273.499512
0.000000	2.874565	5264.464844
0.000000	2.874802	5253.705566
0.000000	2.875039	5244.782715
0.000000	2.875276	5239.947754
0.000000	2.875513	5238.180176
0.000000	2.875751	5237.537598
0.000000	2.875988	5235.377441
0.000000	2.876225	5229.088379
0.000000	2.876462	5218.725586
0.000000	2.876699	5205.226563
0.000000	2.876936	5189.977539
0.000000	2.877174	5175.341309
0.000000	2.877411	5164.127930
0.000000	2.877648	5156.550781
0.000000	2.877885	5149.752930
0.000000	2.878122	5143.887207
0.000000	2.878360	5139.052246
0.000000	2.878597	5134.348145
0.000000	2.878834	5129.750977
0.000000	2.879071	5126.198242
0.000000	2.879308	5124.735352
0.000000	2.879545	5124.962891
0.000000	2.879782	5127.861328
0.000000	2.880020	5132.253906
0.000000	2.880257	5137.893555
0.000000	2.880494	5144.203613
0.000000	2.880731	5151.644043
0.000000	2.880968	5158.108887
0.000000	2.881206	5164.370605
0.000000	2.881443	5171.500488
0.000000	2.881680	5178.062012
0.000000	2.881917	5184.218262
0.000000	2.882154	5190.426758
0.000000	2.882391	5195.712402
0.000000	2.882629	5195.888184
0.000000	2.882866	5189.860352
0.000000	2.883103	5177.735352
0.000000	2.883340	5162.075195
0.000000	2.883577	5146.056641
0.000000	2.883815	5134.317383
0.000000	2.884052	5127.284668
0.000000	2.884289	5121.774902
0.000000	2.884526	5118.263672
0.000000	2.884763	5116.104980
0.000000	2.885000	5115.594238
0.000000	2.885238	5116.198242
0.000000	2.885475	5117.772949
0.000000	2.885712	5120.489258
0.000000	2.885949	5123.867188
0.000000	2.886186	5127.631836
0.000000	2.886424	5131.012695
0.000000	2.886661	5134.473633
0.000000	2.886898	5138.178223
0.000000	2.887135	5142.064453
0.000000	2.887372	5145.463867
0.000000	2.887609	5149.157227
0.000000	2.887847	5153.214844
0.000000	2.888084	5157.056152
0.000000	2.888321	5160.062988
0.000000	2.888558	5162.474609
0.000000	2.888795	5164.834473
0.000000	2.889033	5166.517578
0.000000	2.889269	5168.021973
0.000000	2.889507	5169.556641
0.000000	2.889744	5170.887207
0.000000	2.889981	5173.019531
0.000000	2.890218	5175.281738
0.000000	2.890455	5178.644531
0.000000	2.890692	5182.707520
0.000000	2.890930	5187.085449
0.000000	2.891167	5191.069824
0.000000	2.891404	5195.126953
0.000000	2.891641	5198.883301
0.000000	2.891878	5201.969238
0.000000	2.892116	5204.423340
0.000000	2.892353	5206.731445
0.000000	2.892590	5209.086426
0.000000	2.892827	5211.588379
0.000000	2.893064	5214.203613
0.000000	2.893301	5217.818359
0.000000	2.893539	5221.042480
0.000000	2.893776	5224.760742
0.000000	2.894013	5228.091309
0.000000	2.894250	5229.091309
0.000000	2.894487	5228.159668
0.000000	2.894725	5226.015625
0.000000	2.894962	5223.090820
0.000000	2.895199	5219.358887
0.000000	2.895436	5216.726074
0.000000	2.895673	5216.084473
0.000000	2.895911	5216.305664
0.000000	2.896148	5217.357910
0.000000	2.896385	5218.928223
0.000000	2.896622	5220.675781
0.000000	2.896859	5223.580566
0.000000	2.897096	5227.735840
0.000000	2.897334	5232.600586
0.000000	2.897571	5238.530273
0.000000	2.897808	5244.715820
0.000000	2.898045	5247.454590
0.000000	2.898282	5248.158203
0.000000	2.898520	5246.087402
0.000000	2.898757	5241.600586
0.000000	2.898994	5234.315918
0.000000	2.899231	5224.723145
0.000000	2.899468	5213.490723
0.000000	2.899705	5202.263672
0.000000	2.899942	5194.155762
0.000000	2.900180	5189.298828
0.000000	2.900417	5185.322266
0.000000	2.900654	5181.119629
0.000000	2.900891	5176.784180
0.000000	2.901128	5172.489746
0.000000	2.901366	5167.670898
0.000000	2.901603	5161.526855
0.000000	2.901840	5154.795898
0.000000	2.902077	5148.351563
0.000000	2.902314	5142.302734
0.000000	2.902551	5136.051758
0.000000	2.902789	5130.365723
0.000000	2.903026	5125.215820
0.000000	2.903263	5120.580566
0.000000	2.903500	5118.028809
0.000000	2.903737	5116.096191
0.000000	2.903975	5114.203125
0.000000	2.904212	5113.485352
0.000000	2.904449	5114.745117
0.000000	2.904686	5117.387695
0.000000	2.904923	5121.447266
0.000000	2.905160	5124.960449
0.000000	2.905398	5128.374023
0.000000	2.905635	5132.973633
0.000000	2.905872	5138.892090
0.000000	2.906109	5146.353027
0.000000	2.906346	5153.580566
0.000000	2.906584	5160.914551
0.000000	2.906821	5169.464355
0.000000	2.907058	5179.872070
0.000000	2.907295	5190.948242
0.000000	2.907532	5200.208984
0.000000	2.907769	5209.161621
0.000000	2.908007	5220.713379
0.000000	2.908243	5235.977051
0.000000	2.908481	5254.799316
0.000000	2.908718	5278.393066
0.000000	2.908955	5306.747559
0.000000	2.909193	5339.617676
0.000000	2.909429	5373.310059
0.000000	2.909667	5394.500000
0.000000	2.909904	5401.619629
0.000000	2.910141	5394.449219
0.000000	2.910378	5373.190430
0.000000	2.910615	5337.322754
0.000000	2.910852	5290.187988
0.000000	2.911090	5238.695313
0.000000	2.911327	5189.781738
0.000000	2.911564	5150.894043
0.000000	2.911801	5127.803711
0.000000	2.912038	5106.791992
0.000000	2.912276	5088.173828
0.000000	2.912513	5071.957031
0.000000	2.912750	5057.444336
0.000000	2.912987	5044.799805
0.000000	2.913224	5034.448730
0.000000	2.913461	5024.812988
0.000000	2.913699	5016.698242
0.000000	2.913936	5011.082031
0.000000	2.914173	5008.924805
0.000000	2.914410	5009.010742
0.000000	2.914647	5011.664063
0.000000	2.914885	5016.380859
0.000000	2.915122	5024.232910
0.000000	2.915359	5034.699707
0.000000	2.915596	5048.352539
0.000000	2.915833	5064.763184
0.000000	2.916070	5082.649902
0.000000	2.916308	5101.320313
0.000000	2.916545	5119.374512
0.000000	2.916782	5137.179199
0.000000	2.917019	5152.474121
0.000000	2.917256	5164.076172
0.000000	2.917494	5170.788574
0.000000	2.917731	5174.755859
0.000000	2.917968	5177.363281
0.000000	2.918205	5179.392578
0.000000	2.918442	5184.592773
0.000000	2.918679	5193.354004
0.000000	2.918916	5205.853516
0.000000	2.919154	5225.002441
0.000000	2.919391	5251.569824
0.000000	2.919628	5282.956055
0.000000	2.919865	5315.401367
0.000000	2.920102	5339.247070
0.000000	2.920340	5353.493652
0.000000	2.920577	5358.460938
0.000000	2.920814	5356.604980
0.000000	2.921051	5349.295898
0.000000	2.921288	5335.976563
0.000000	2.921525	5318.077148
0.000000	2.921763	5300.679688
0.000000	2.922000	5286.073730
0.000000	2.922237	5277.086914
0.000000	2.922474	5266.052246
0.000000	2.922711	5254.764648
0.000000	2.922949	5243.604492
0.000000	2.923186	5232.456055
0.000000	2.923423	5220.985352
0.000000	2.923660	5210.145508
0.000000	2.923897	5201.094238
0.000000	2.924134	5193.375488
0.000000	2.924372	5186.469238
0.000000	2.924609	5180.212891
0.000000	2.924846	5175.603027
0.000000	2.925083	5171.617188
0.000000	2.925320	5162.909668
0.000000	2.925557	5147.841797
0.000000	2.925795	5127.562012
0.000000	2.926032	5103.074219
0.000000	2.926269	5077.022461
0.000000	2.926506	5053.925293
0.000000	2.926743	5038.405273
0.000000	2.926980	5028.303711
0.000000	2.927217	5019.807129
0.000000	2.927455	5014.431152
0.000000	2.927692	5010.920410
0.000000	2.927929	5007.903809
0.000000	2.928166	5006.235840
0.000000	2.928403	5006.553711
0.000000	2.928641	5009.570801
0.000000	2.928878	5016.705566
0.000000	2.929115	5026.558594
0.000000	2.929352	5037.441406
0.000000	2.929589	5050.593262
0.000000	2.929826	5062.950195
0.000000	2.930064	5073.152832
0.000000	2.930301	5082.862305
0.000000	2.930538	5091.156738
0.000000	2.930775	5097.530273
0.000000	2.931012	5097.395020
0.000000	2.931250	5092.140625
0.000000	2.931487	5093.056152
0.000000	2.931724	5094.472168
0.000000	2.931961	5095.640137
0.000000	2.932198	5096.243164
0.000000	2.932436	5097.306152
0.000000	2.932673	5098.043945
0.000000	2.932910	5099.803223
0.000000	2.933147	5102.314453
0.000000	2.933384	5105.276367
0.000000	2.933621	5108.486328
0.000000	2.933859	5111.128906
0.000000	2.934096	5111.579102
0.000000	2.934333	5110.670410
0.000000	2.934570	5107.952637
0.000000	2.934807	5104.361816
0.000000	2.935045	5099.713379
0.000000	2.935282	5094.470215
0.000000	2.935519	5092.030762
0.000000	2.935756	5091.462402
0.000000	2.935993	5091.868652
0.000000	2.936230	5094.012207
0.000000	2.936468	5096.843750
0.000000	2.936705	5099.651855
0.000000	2.936942	5102.158203
0.000000	2.937179	5104.581055
0.000000	2.937416	5107.171875
0.000000	2.937654	5109.592773
0.000000	2.937890	5111.743652
0.000000	2.938128	5114.022949
0.000000	2.938365	5115.613281
0.000000	2.938602	5117.245605
0.000000	2.938839	5118.683105
0.000000	2.939076	5119.156250
0.000000	2.939313	5118.589844
0.000000	2.939551	5117.529785
0.000000	2.939788	5115.311035
0.000000	2.940025	5112.220215
0.000000	2.940262	5108.096191
0.000000	2.940499	5103.453613
0.000000	2.940737	5097.012207
0.000000	2.940974	5089.522461
0.000000	2.941211	5082.358887
0.000000	2.941448	5078.010742
0.000000	2.941685	5077.569336
0.000000	2.941922	5081.264648
0.000000	2.942160	5091.582031
0.000000	2.942397	5108.951172
0.000000	2.942634	5133.350586
0.000000	2.942871	5163.755859
0.000000	2.943108	5196.846191
0.000000	2.943346	5225.742188
0.000000	2.943583	5248.227539
0.000000	2.943820	5264.141113
0.000000	2.944057	5272.794922
0.000000	2.944294	5275.137695
0.000000	2.944531	5272.282715
0.000000	2.944769	5264.409668
0.000000	2.945006	5251.335938
0.000000	2.945243	5234.666016
0.000000	2.945480	5218.298828
0.000000	2.945717	5205.706543
0.000000	2.945955	5200.863770
0.000000	2.946192	5195.075195
0.000000	2.946429	5183.520020
0.000000	2.946666	5167.239258
0.000000	2.946903	5147.878906
0.000000	2.947140	5127.940918
0.000000	2.947377	5109.589844
0.000000	2.947615	5093.947754
0.000000	2.947852	5081.987793
0.000000	2.948089	5073.421875
0.000000	2.948326	5066.729004
0.000000	2.948563	5061.851563
0.000000	2.948801	5058.464844
0.000000	2.949038	5055.622559
0.000000	2.949275	5053.720215
0.000000	2.949512	5052.352051
0.000000	2.949749	5051.012695
0.000000	2.949986	5048.540527
0.000000	2.950224	5046.001465
0.000000	2.950461	5041.842285
0.000000	2.950698	5034.459473
0.000000	2.950935	5026.238770
0.000000	2.951172	5020.734863
0.000000	2.951410	5021.370605
0.000000	2.951647	5024.724609
0.000000	2.951884	5030.683594
0.000000	2.952121	5039.155762
0.000000	2.952358	5051.632813
0.000000	2.952595	5068.545898
0.000000	2.952833	5090.479980
0.000000	2.953070	5116.146484
0.000000	2.953307	5145.871582
0.000000	2.953544	5174.931152
0.000000	2.953781	5194.942871
0.000000	2.954019	5206.981445
0.000000	2.954256	5210.796387
0.000000	2.954493	5206.497559
0.000000	2.954730	5194.941895
0.000000	2.954967	5179.758789
0.000000	2.955204	5165.801758
0.000000	2.955442	5145.790039
0.000000	2.955678	5119.726563
0.000000	2.955916	5089.647461
0.000000	2.956153	5059.894043
0.000000	2.956390	5034.835449
0.000000	2.956628	5017.739746
0.000000	2.956864	5005.372559
0.000000	2.957102	4996.022949
0.000000	2.957339	4989.594238
0.000000	2.957576	4984.960449
0.000000	2.957814	4979.918945
0.000000	2.958050	4973.797363
0.000000	2.958287	4967.543945
0.000000	2.958525	4961.621094
0.000000	2.958762	4957.424805
0.000000	2.958999	4954.583008
0.000000	2.959236	4953.913086
0.000000	2.959473	4954.879395
0.000000	2.959711	4957.817871
0.000000	2.959948	4964.382813
0.000000	2.960185	4975.235352
0.000000	2.960422	4990.455078
0.000000	2.960659	5007.880859
0.000000	2.960896	5022.281738
0.000000	2.961134	5033.737305
0.000000	2.961371	5044.035645
0.000000	2.961608	5054.770508
0.000000	2.961845	5062.043457
0.000000	2.962082	5068.589355
0.000000	2.962320	5076.110352
0.000000	2.962557	5084.897461
0.000000	2.962794	5096.402344
0.000000	2.963031	5110.749023
0.000000	2.963268	5127.957520
0.000000	2.963506	5147.247559
0.000000	2.963743	5162.674316
0.000000	2.963980	5171.338379
0.000000	2.964217	5172.592285
0.000000	2.964454	5169.462891
0.000000	2.964691	5162.189941
0.000000	2.964929	5152.073242
0.000000	2.965166	5142.037598
0.000000	2.965403	5132.690918
0.000000	2.965640	5125.940918
0.000000	2.965877	5121.585449
0.000000	2.966115	5118.500977
0.000000	2.966352	5115.886230
0.000000	2.966589	5112.180664
0.000000	2.966826	5107.621094
0.000000	2.967063	5102.812500
0.000000	2.967300	5098.378906
0.000000	2.967537	5095.294922
0.000000	2.967775	5093.732910
0.000000	2.968012	5092.610840
0.000000	2.968249	5092.468750
0.000000	2.968486	5094.391602
0.000000	2.968723	5097.485840
0.000000	2.968961	5101.099609
0.000000	2.969198	5103.917969
0.000000	2.969435	5104.538086
0.000000	2.969672	5103.076660
0.000000	2.969909	5099.604004
0.000000	2.970146	5094.770508
0.000000	2.970384	5088.948730
0.000000	2.970621	5083.885742
0.000000	2.970858	5082.069336
0.000000	2.971095	5079.837402
0.000000	2.971332	5077.672852
0.000000	2.971570	5076.914551
0.000000	2.971807	5079.193848
0.000000	2.972044	5087.343262
0.000000	2.972281	5102.287598
0.000000	2.972518	5125.750977
0.000000	2.972755	5158.271484
0.000000	2.972993	5199.849609
0.000000	2.973230	5249.635254
0.000000	2.973467	5295.903809
0.000000	2.973704	5336.392578
0.000000	2.973941	5369.392090
0.000000	2.974178	5394.623535
0.000000	2.974416	5412.825684
0.000000	2.974653	5424.160645
0.000000	2.974890	5425.149414
0.000000	2.975127	5414.544434
0.000000	2.975364	5393.293945
0.000000	2.975601	5362.196289
0.000000	2.975838	5324.324707
0.000000	2.976076	5286.231934
0.000000	2.976313	5254.445313
0.000000	2.976550	5235.746094
0.000000	2.976787	5234.524902
0.000000	2.977024	5237.547852
0.000000	2.977262	5243.491699
0.000000	2.977499	5252.886719
0.000000	2.977736	5264.831543
0.000000	2.977973	5274.955566
0.000000	2.978210	5281.061035
0.000000	2.978447	5283.750488
0.000000	2.978685	5282.621582
0.000000	2.978922	5277.610352
0.000000	2.979159	5268.911621
0.000000	2.979396	5257.071777
0.000000	2.979633	5244.861816
0.000000	2.979871	5233.636719
0.000000	2.980108	5225.193848
0.000000	2.980345	5216.005859
0.000000	2.980582	5202.333008
0.000000	2.980819	5187.125488
0.000000	2.981056	5173.336426
0.000000	2.981294	5165.704102
0.000000	2.981531	5165.331055
0.000000	2.981768	5167.959473
0.000000	2.982005	5171.097168
0.000000	2.982242	5173.856934
0.000000	2.982480	5176.802246
0.000000	2.982717	5180.443359
0.000000	2.982954	5184.477051
0.000000	2.983191	5188.725586
0.000000	2.983428	5193.391602
0.000000	2.983665	5198.201172
0.000000	2.983903	5202.506348
0.000000	2.984140	5205.404785
0.000000	2.984377	5208.809082
0.000000	2.984614	5211.871582
0.000000	2.984851	5215.236328
0.000000	2.985089	5217.702148
0.000000	2.985326	5217.688477
0.000000	2.985563	5216.160645
0.000000	2.985800	5213.585449
0.000000	2.986037	5210.816895
0.000000	2.986274	5210.844238
0.000000	2.986511	5211.970215
0.000000	2.986749	5212.818848
0.000000	2.986986	5213.284180
0.000000	2.987223	5212.426758
0.000000	2.987460	5210.671875
0.000000	2.987697	5207.207031
0.000000	2.987934	5201.315918
0.000000	2.988172	5193.934570
0.000000	2.988409	5183.966309
0.000000	2.988646	5171.680176
0.000000	2.988883	5158.211426
0.000000	2.989120	5144.950195
0.000000	2.989357	5132.123535
0.000000	2.989595	5121.366211
0.000000	2.989832	5113.123535
0.000000	2.990069	5107.138184
0.000000	2.990306	5103.015625
0.000000	2.990543	5100.718262
0.000000	2.990781	5100.704590
0.000000	2.991018	5102.702637
0.000000	2.991255	5106.297363
0.000000	2.991492	5110.485840
0.000000	2.991729	5114.113770
0.000000	2.991966	5117.067383
0.000000	2.992204	5121.347168
0.000000	2.992441	5127.301270
0.000000	2.992678	5135.810547
0.000000	2.992915	5143.512695
0.000000	2.993152	5152.591797
0.000000	2.993390	5163.858398
0.000000	2.993627	5177.466309
0.000000	2.993864	5193.847168
0.000000	2.994101	5212.068359
0.000000	2.994338	5228.854980
0.000000	2.994576	5238.643555
0.000000	2.994812	5242.067383
0.000000	2.995050	5241.622559
0.000000	2.995287	5240.241699
0.000000	2.995524	5241.911621
0.000000	2.995761	5241.937988
0.000000	2.995998	5238.539551
0.000000	2.996236	5232.504395
0.000000	2.996473	5224.299316
0.000000	2.996710	5215.597656
0.000000	2.996947	5208.688965
0.000000	2.997184	5205.041016
0.000000	2.997422	5204.819824
0.000000	2.997659	5203.354004
0.000000	2.997896	5198.612305
0.000000	2.998133	5191.007813
0.000000	2.998370	5181.328125
0.000000	2.998607	5168.625488
0.000000	2.998845	5155.255371
0.000000	2.999082	5142.240723
0.000000	2.999319	5132.271973
0.000000	2.999556	5125.807129
0.000000	2.999793	5124.564941
0.000000	3.000031	5130.035645
0.000000	3.000268	5140.224609
0.000000	3.000505	5154.384766
0.000000	3.000742	5170.494629
0.000000	3.000979	5183.551270
0.000000	3.001216	5193.579102
0.000000	3.001454	5204.533691
0.000000	3.001691	5216.120605
0.000000	3.001928	5226.318848
0.000000	3.002165	5235.533203
0.000000	3.002402	5243.676270
0.000000	3.002640	5250.991699
0.000000	3.002877	5258.300781
0.000000	3.003114	5264.306152
0.000000	3.003351	5269.550781
0.000000	3.003588	5275.254883
0.000000	3.003825	5281.156738
0.000000	3.004063	5288.057617
0.000000	3.004299	5295.374023
0.000000	3.004537	5300.593750
0.000000	3.004774	5302.157715
0.000000	3.005011	5302.341309
0.000000	3.005249	5300.331055
0.000000	3.005485	5296.129395
0.000000	3.005723	5289.416992
0.000000	3.005960	5281.516602
0.000000	3.006197	5274.309082
0.000000	3.006434	5267.816406
0.000000	3.006671	5260.925781
0.000000	3.006908	5254.317383
0.000000	3.007146	5249.437012
0.000000	3.007383	5245.278809
0.000000	3.007620	5241.937012
0.000000	3.007857	5240.189453
0.000000	3.008094	5239.296875
0.000000	3.008332	5239.167480
0.000000	3.008569	5239.321777
0.000000	3.008806	5239.536133
0.000000	3.009043	5240.354980
0.000000	3.009280	5241.875977
0.000000	3.009517	5244.407715
0.000000	3.009755	5248.432617
0.000000	3.009992	5253.590820
0.000000	3.010229	5257.319824
0.000000	3.010466	5259.653809
0.000000	3.010703	5261.226563
0.000000	3.010941	5262.783691
0.000000	3.011178	5263.677734
0.000000	3.011415	5264.490234
0.000000	3.011652	5265.113281
0.000000	3.011889	5265.791504
0.000000	3.012126	5266.148438
0.000000	3.012364	5266.010254
0.000000	3.012601	5266.163574
0.000000	3.012838	5265.192383
0.000000	3.013075	5263.950684
0.000000	3.013312	5262.368652
0.000000	3.013550	5259.898438
0.000000	3.013787	5256.871094
0.000000	3.014024	5253.566406
0.000000	3.014261	5249.940430
0.000000	3.014498	5247.056641
0.000000	3.014735	5243.662109
0.000000	3.014972	5240.848145
0.000000	3.015210	5238.108398
0.000000	3.015447	5234.864258
0.000000	3.015684	5231.390137
0.000000	3.015921	5227.690918
0.000000	3.016158	5223.784668
0.000000	3.016396	5217.411133
0.000000	3.016633	5212.164063
0.000000	3.016870	5212.057129
0.000000	3.017107	5215.448730
0.000000	3.017344	5221.184082
0.000000	3.017581	5226.182129
0.000000	3.017819	5227.800781
0.000000	3.018056	5226.824219
0.000000	3.018293	5225.016602
0.000000	3.018530	5223.362793
0.000000	3.018767	5224.100586
0.000000	3.019005	5228.273438
0.000000	3.019242	5232.987305
0.000000	3.019479	5238.030762
0.000000	3.019716	5243.277344
0.000000	3.019953	5249.191895
0.000000	3.020190	5255.022461
0.000000	3.020428	5261.707520
0.000000	3.020665	5268.646484
0.000000	3.020902	5276.465820
0.000000	3.021139	5283.669434
0.000000	3.021376	5290.892578
0.000000	3.021614	5299.429688
0.000000	3.021851	5310.935059
0.000000	3.022088	5324.394531
0.000000	3.022325	5338.046875
0.000000	3.022562	5353.400391
0.000000	3.022799	5371.345215
0.000000	3.023037	5392.803711
0.000000	3.023273	5414.979004
0.000000	3.023511	5431.825684
0.000000	3.023748	5442.996582
0.000000	3.023985	5448.976074
0.000000	3.024222	5452.125977
0.000000	3.024459	5452.869629
0.000000	3.024697	5451.447266
0.000000	3.024934	5448.796875
0.000000	3.025171	5446.101563
0.000000	3.025408	5443.705566
0.000000	3.025645	5438.236816
0.000000	3.025882	5429.697754
0.000000	3.026120	5418.710449
0.000000	3.026357	5405.344238
0.000000	3.026594	5391.054688
0.000000	3.026831	5376.727051
0.000000	3.027068	5360.866211
0.000000	3.027306	5346.584473
0.000000	3.027543	5335.602539
0.000000	3.027780	5323.563965
0.000000	3.028017	5309.961914
0.000000	3.028254	5296.033203
0.000000	3.028491	5283.190430
0.000000	3.028729	5275.082520
0.000000	3.028966	5271.504883
0.000000	3.029203	5267.930176
0.000000	3.029440	5261.065918
0.000000	3.029677	5254.189453
0.000000	3.029915	5251.249023
0.000000	3.030152	5251.714844
0.000000	3.030389	5253.218750
0.000000	3.030626	5254.395508
0.000000	3.030863	5255.544922
0.000000	3.031101	5256.898438
0.000000	3.031338	5258.233887
0.000000	3.031575	5260.428223
0.000000	3.031812	5262.785645
0.000000	3.032049	5264.675781
0.000000	3.032286	5266.062988
0.000000	3.032524	5267.180664
0.000000	3.032761	5268.523926
0.000000	3.032998	5268.763672
0.000000	3.033235	5268.488281
0.000000	3.033472	5267.239258
0.000000	3.033710	5266.142090
0.000000	3.033947	5264.640137
0.000000	3.034184	5262.499023
0.000000	3.034421	5259.500977
0.000000	3.034658	5255.374023
0.000000	3.034895	5250.812988
0.000000	3.035132	5245.819824
0.000000	3.035370	5241.749512
0.000000	3.035607	5240.340332
0.000000	3.035844	5239.970215
0.000000	3.036081	5240.890137
0.000000	3.036318	5243.583984
0.000000	3.036555	5249.519043
0.000000	3.036793	5259.688965
0.000000	3.037030	5271.899902
0.000000	3.037267	5282.892090
0.000000	3.037504	5289.760742
0.000000	3.037741	5293.145508
0.000000	3.037978	5295.519043
0.000000	3.038216	5295.697754
0.000000	3.038453	5292.627930
0.000000	3.038690	5287.959473
0.000000	3.038927	5281.388672
0.000000	3.039164	5273.702148
0.000000	3.039402	5269.301270
0.000000	3.039639	5268.885742
0.000000	3.039876	5270.447754
0.000000	3.040113	5274.107910
0.000000	3.040350	5277.418457
0.000000	3.040587	5280.399414
0.000000	3.040825	5284.151367
0.000000	3.041062	5290.004883
0.000000	3.041299	5298.937988
0.000000	3.041536	5308.418945
0.000000	3.041773	5318.302734
0.000000	3.042011	5329.513184
0.000000	3.042248	5342.079102
0.000000	3.042485	5354.812012
0.000000	3.042722	5366.398926
0.000000	3.042959	5377.437012
0.000000	3.043196	5387.958984
0.000000	3.043433	5396.905273
0.000000	3.043671	5404.689453
0.000000	3.043908	5411.324707
0.000000	3.044145	5416.771484
0.000000	3.044382	5421.067871
0.000000	3.044619	5424.215820
0.000000	3.044857	5427.026367
0.000000	3.045094	5429.518066
0.000000	3.045331	5432.169922
0.000000	3.045568	5435.530762
0.000000	3.045805	5438.708496
0.000000	3.046042	5440.805664
0.000000	3.046280	5442.093262
0.000000	3.046517	5442.502930
0.000000	3.046754	5440.035645
0.000000	3.046991	5437.935547
0.000000	3.047228	5435.413086
0.000000	3.047466	5432.156738
0.000000	3.047703	5428.522949
0.000000	3.047940	5423.414063
0.000000	3.048177	5414.578613
0.000000	3.048414	5403.270996
0.000000	3.048651	5391.891113
0.000000	3.048889	5384.164063
0.000000	3.049126	5379.285645
0.000000	3.049363	5377.108398
0.000000	3.049600	5378.037598
0.000000	3.049837	5383.704102
0.000000	3.050075	5395.310059
0.000000	3.050312	5415.196777
0.000000	3.050549	5444.926758
0.000000	3.050786	5484.942383
0.000000	3.051023	5533.476074
0.000000	3.051260	5577.002441
0.000000	3.051498	5611.925293
0.000000	3.051734	5636.667969
0.000000	3.051972	5648.540527
0.000000	3.052209	5645.185547
0.000000	3.052446	5626.538574
0.000000	3.052684	5594.200684
0.000000	3.052920	5551.289063
0.000000	3.053158	5503.713379
0.000000	3.053395	5460.272949
0.000000	3.053632	5432.666992
0.000000	3.053869	5423.718262
0.000000	3.054106	5418.630371
0.000000	3.054343	5417.598633
0.000000	3.054581	5419.254883
0.000000	3.054818	5422.634766
0.000000	3.055055	5425.978027
0.000000	3.055292	5430.473145
0.000000	3.055529	5437.429688
0.000000	3.055767	5446.774414
0.000000	3.056004	5459.021973
0.000000	3.056241	5475.555176
0.000000	3.056478	5497.579102
0.000000	3.056715	5524.981934
0.000000	3.056952	5557.276855
0.000000	3.057190	5591.520508
0.000000	3.057427	5623.146973
0.000000	3.057664	5646.931641
0.000000	3.057901	5662.869629
0.000000	3.058138	5670.430664
0.000000	3.058376	5669.913574
0.000000	3.058613	5659.700684
0.000000	3.058850	5642.088867
0.000000	3.059087	5620.048340
0.000000	3.059324	5598.658691
0.000000	3.059561	5583.292969
0.000000	3.059799	5569.990234
0.000000	3.060036	5560.198242
0.000000	3.060273	5559.318848
0.000000	3.060510	5565.743164
0.000000	3.060747	5580.990234
0.000000	3.060985	5604.384766
0.000000	3.061222	5635.698242
0.000000	3.061459	5668.751953
0.000000	3.061696	5706.696289
0.000000	3.061933	5753.766113
0.000000	3.062171	5812.564453
0.000000	3.062407	5878.423828
0.000000	3.062645	5934.571777
0.000000	3.062882	5979.137207
0.000000	3.063119	6011.847168
0.000000	3.063356	6031.905273
0.000000	3.063593	6040.760254
0.000000	3.063831	6041.324707
0.000000	3.064068	6035.511230
0.000000	3.064305	6025.097168
0.000000	3.064542	6014.835449
0.000000	3.064779	6008.883301
0.000000	3.065017	6011.125977
0.000000	3.065254	6022.929688
0.000000	3.065491	6024.396484
0.000000	3.065728	6018.083984
0.000000	3.065965	6002.189453
0.000000	3.066202	5977.605469
0.000000	3.066440	5941.833984
0.000000	3.066677	5893.747070
0.000000	3.066914	5834.080078
0.000000	3.067151	5767.437500
0.000000	3.067388	5699.607910
0.000000	3.067626	5637.712891
0.000000	3.067863	5589.763184
0.000000	3.068100	5563.983887
0.000000	3.068337	5543.719238
0.000000	3.068574	5526.372559
0.000000	3.068811	5512.066406
0.000000	3.069049	5500.036621
0.000000	3.069286	5488.890137
0.000000	3.069523	5477.168457
0.000000	3.069760	5465.998047
0.000000	3.069997	5452.921387
0.000000	3.070235	5441.077148
0.000000	3.070472	5435.269043
0.000000	3.070709	5437.020996
0.000000	3.070946	5440.295410
0.000000	3.071183	5445.877930
0.000000	3.071420	5454.463867
0.000000	3.071658	5467.560547
0.000000	3.071894	5484.737305
0.000000	3.072132	5501.534180
0.000000	3.072369	5518.409668
0.000000	3.072606	5536.971680
0.000000	3.072843	5558.144531
0.000000	3.073080	5579.719238
0.000000	3.073318	5592.630859
0.000000	3.073555	5593.946289
0.000000	3.073792	5582.612305
0.000000	3.074029	5559.082520
0.000000	3.074266	5524.759277
0.000000	3.074503	5484.011719
0.000000	3.074741	5443.411621
0.000000	3.074978	5411.020508
0.000000	3.075215	5392.838867
0.000000	3.075452	5375.243164
0.000000	3.075689	5359.099121
0.000000	3.075927	5347.050781
0.000000	3.076164	5342.228516
0.000000	3.076401	5344.395508
0.000000	3.076638	5348.039551
0.000000	3.076875	5351.443848
0.000000	3.077112	5357.079590
0.000000	3.077350	5364.291016
0.000000	3.077587	5368.777832
0.000000	3.077824	5372.285156
0.000000	3.078061	5375.937012
0.000000	3.078298	5377.661621
0.000000	3.078536	5378.319336
0.000000	3.078773	5378.043457
0.000000	3.079010	5377.149902
0.000000	3.079247	5374.913086
0.000000	3.079484	5371.520508
0.000000	3.079721	5367.051758
0.000000	3.079959	5362.227539
0.000000	3.080196	5357.946777
0.000000	3.080433	5355.513672
0.000000	3.080670	5354.789551
0.000000	3.080907	5355.973633
0.000000	3.081145	5360.238770
0.000000	3.081382	5369.071289
0.000000	3.081619	5381.899902
0.000000	3.081856	5399.479492
0.000000	3.082093	5422.753418
0.000000	3.082330	5449.215332
0.000000	3.082567	5474.840820
0.000000	3.082805	5494.936523
0.000000	3.083042	5503.752441
0.000000	3.083279	5501.987305
0.000000	3.083516	5490.441406
0.000000	3.083753	5471.294922
0.000000	3.083991	5449.381348
0.000000	3.084228	5429.711914
0.000000	3.084465	5417.587891
0.000000	3.084702	5407.410645
0.000000	3.084939	5396.175293
0.000000	3.085176	5384.586426
0.000000	3.085414	5374.349609
0.000000	3.085651	5367.790527
0.000000	3.085888	5359.522949
0.000000	3.086125	5346.620605
0.000000	3.086362	5333.430664
0.000000	3.086599	5323.360352
0.000000	3.086837	5313.692383
0.000000	3.087074	5304.125977
0.000000	3.087311	5296.104980
0.000000	3.087548	5288.806641
0.000000	3.087785	5282.447266
0.000000	3.088022	5277.841797
0.000000	3.088260	5274.556152
0.000000	3.088497	5272.192383
0.000000	3.088734	5270.924316
0.000000	3.088971	5270.087891
0.000000	3.089208	5270.144531
0.000000	3.089446	5270.927246
0.000000	3.089683	5273.199707
0.000000	3.089920	5277.062500
0.000000	3.090157	5282.833984
0.000000	3.090394	5290.969727
0.000000	3.090631	5301.491211
0.000000	3.090868	5313.312012
0.000000	3.091106	5324.992676
0.000000	3.091343	5336.602539
0.000000	3.091580	5343.703125
0.000000	3.091817	5347.164063
0.000000	3.092054	5350.755859
0.000000	3.092292	5358.534180
0.000000	3.092529	5371.876953
0.000000	3.092766	5384.375000
0.000000	3.093003	5395.738770
0.000000	3.093240	5405.079102
0.000000	3.093477	5409.283203
0.000000	3.093715	5409.704590
0.000000	3.093952	5408.491699
0.000000	3.094189	5406.042480
0.000000	3.094426	5402.436035
0.000000	3.094663	5396.438477
0.000000	3.094901	5387.951172
0.000000	3.095138	5377.990234
0.000000	3.095375	5366.004395
0.000000	3.095612	5354.671875
0.000000	3.095849	5344.798340
0.000000	3.096087	5335.518066
0.000000	3.096324	5324.534668
0.000000	3.096561	5312.748047
0.000000	3.096798	5301.166016
0.000000	3.097035	5292.192871
0.000000	3.097272	5285.173340
0.000000	3.097510	5281.336426
0.000000	3.097747	5280.538574
0.000000	3.097984	5282.391602
0.000000	3.098221	5286.011230
0.000000	3.098458	5292.198242
0.000000	3.098696	5300.512695
0.000000	3.098933	5311.097168
0.000000	3.099170	5323.069824
0.000000	3.099407	5334.137695
0.000000	3.099644	5342.404785
0.000000	3.099881	5345.393555
0.000000	3.100119	5345.019531
0.000000	3.100355	5342.726563
0.000000	3.100593	5338.463379
0.000000	3.100830	5333.212402
0.000000	3.101067	5329.042480
0.000000	3.101305	5328.938477
0.000000	3.101541	5336.415527
0.000000	3.101779	5351.288086
0.000000	3.102016	5370.479492
0.000000	3.102253	5395.948730
0.000000	3.102490	5430.014160
0.000000	3.102727	5474.294922
0.000000	3.102964	5530.143555
0.000000	3.103202	5580.162598
0.000000	3.103439	5617.452637
0.000000	3.103676	5640.619141
0.000000	3.103913	5650.136230
0.000000	3.104150	5647.636719
0.000000	3.104388	5632.645996
0.000000	3.104625	5606.068848
0.000000	3.104862	5569.876953
0.000000	3.105099	5528.912598
0.000000	3.105336	5488.718750
0.000000	3.105573	5455.385254
0.000000	3.105811	5436.903320
0.000000	3.106048	5422.515137
0.000000	3.106285	5411.665527
0.000000	3.106522	5403.584961
0.000000	3.106759	5397.177246
0.000000	3.106997	5391.900879
0.000000	3.107234	5388.156738
0.000000	3.107471	5385.166016
0.000000	3.107708	5383.611816
0.000000	3.107945	5383.587891
0.000000	3.108182	5384.383789
0.000000	3.108420	5385.542969
0.000000	3.108657	5386.292969
0.000000	3.108894	5385.959473
0.000000	3.109131	5383.438965
0.000000	3.109368	5379.954590
0.000000	3.109606	5375.622559
0.000000	3.109843	5371.445313
0.000000	3.110080	5367.484863
0.000000	3.110317	5365.118164
0.000000	3.110554	5363.506836
0.000000	3.110791	5364.142090
0.000000	3.111028	5366.377930
0.000000	3.111266	5370.332031
0.000000	3.111503	5376.969238
0.000000	3.111740	5387.145508
0.000000	3.111977	5400.621094
0.000000	3.112214	5415.390625
0.000000	3.112452	5423.864258
0.000000	3.112689	5427.083496
0.000000	3.112926	5427.914063
0.000000	3.113163	5427.238770
0.000000	3.113400	5424.155762
0.000000	3.113637	5420.380859
0.000000	3.113875	5413.900391
0.000000	3.114112	5398.180664
0.000000	3.114349	5374.234863
0.000000	3.114586	5344.667969
0.000000	3.114823	5315.496094
0.000000	3.115061	5292.367676
0.000000	3.115298	5278.549805
0.000000	3.115535	5271.946777
0.000000	3.115772	5271.327148
0.000000	3.116009	5275.257813
0.000000	3.116246	5282.971191
0.000000	3.116484	5293.354004
0.000000	3.116721	5305.065918
0.000000	3.116958	5309.446777
0.000000	3.117195	5307.826660
0.000000	3.117432	5301.971191
0.000000	3.117670	5294.617188
0.000000	3.117907	5289.075195
0.000000	3.118144	5285.473633
0.000000	3.118381	5280.285156
0.000000	3.118618	5274.977539
0.000000	3.118855	5270.875488
0.000000	3.119093	5271.210449
0.000000	3.119329	5275.876953
0.000000	3.119567	5282.185547
0.000000	3.119804	5291.235840
0.000000	3.120041	5301.202637
0.000000	3.120279	5313.173340
0.000000	3.120515	5327.545898
0.000000	3.120753	5344.598633
0.000000	3.120990	5364.700195
0.000000	3.121227	5388.228516
0.000000	3.121464	5416.515625
0.000000	3.121701	5449.459473
0.000000	3.121938	5484.779785
0.000000	3.122176	5521.564453
0.000000	3.122413	5557.102539
0.000000	3.122650	5583.604004
0.000000	3.122887	5600.223633
0.000000	3.123124	5608.473633
0.000000	3.123362	5609.930176
0.000000	3.123599	5605.555664
0.000000	3.123836	5596.043945
0.000000	3.124073	5583.018066
0.000000	3.124310	5569.709961
0.000000	3.124547	5558.565430
0.000000	3.124785	5545.170410
0.000000	3.125022	5527.207031
0.000000	3.125259	5505.263184
0.000000	3.125496	5478.725098
0.000000	3.125733	5449.922852
0.000000	3.125971	5426.806641
0.000000	3.126208	5409.549316
0.000000	3.126445	5394.613770
0.000000	3.126682	5379.044922
0.000000	3.126919	5364.189453
0.000000	3.127156	5351.435059
0.000000	3.127394	5340.668945
0.000000	3.127631	5332.488281
0.000000	3.127868	5328.402344
0.000000	3.128105	5328.052734
0.000000	3.128342	5328.949219
0.000000	3.128580	5330.748535
0.000000	3.128817	5332.742676
0.000000	3.129054	5333.797852
0.000000	3.129291	5333.164551
0.000000	3.129528	5331.813965
0.000000	3.129766	5329.472168
0.000000	3.130002	5326.389160
0.000000	3.130240	5323.720215
0.000000	3.130477	5321.526367
0.000000	3.130714	5321.333496
0.000000	3.130951	5322.052246
0.000000	3.131188	5323.231445
0.000000	3.131426	5325.092285
0.000000	3.131663	5326.944824
0.000000	3.131900	5329.379395
0.000000	3.132137	5327.660645
0.000000	3.132374	5322.486328
0.000000	3.132612	5315.488281
0.000000	3.132849	5306.767090
0.000000	3.133086	5297.466309
0.000000	3.133323	5289.137695
0.000000	3.133560	5282.184082
0.000000	3.133797	5274.773438
0.000000	3.134035	5267.562012
0.000000	3.134272	5261.499023
0.000000	3.134509	5257.646484
0.000000	3.134746	5255.544922
0.000000	3.134983	5254.166504
0.000000	3.135220	5253.128418
0.000000	3.135458	5253.709961
0.000000	3.135695	5255.420898
0.000000	3.135932	5260.319336
0.000000	3.136169	5270.543457
0.000000	3.136406	5286.434082
0.000000	3.136643	5308.985840
0.000000	3.136881	5337.778320
0.000000	3.137118	5370.281250
0.000000	3.137355	5400.631348
0.000000	3.137592	5421.724609
0.000000	3.137829	5432.826660
0.000000	3.138067	5435.801270
0.000000	3.138304	5431.857910
0.000000	3.138541	5421.633789
0.000000	3.138778	5405.415527
0.000000	3.139015	5384.688965
0.000000	3.139252	5363.771484
0.000000	3.139489	5344.980957
0.000000	3.139727	5332.140137
0.000000	3.139964	5320.388184
0.000000	3.140201	5309.342773
0.000000	3.140438	5298.982910
0.000000	3.140675	5289.358887
0.000000	3.140913	5281.741211
0.000000	3.141150	5276.085938
0.000000	3.141387	5271.697754
0.000000	3.141624	5269.187988
0.000000	3.141861	5269.172852
0.000000	3.142098	5271.121094
0.000000	3.142336	5274.639648
0.000000	3.142573	5278.765137
0.000000	3.142810	5284.037109
0.000000	3.143047	5291.184570
0.000000	3.143284	5298.511230
0.000000	3.143522	5306.222656
0.000000	3.143759	5312.051758
0.000000	3.143996	5316.262695
0.000000	3.144233	5319.518555
0.000000	3.144470	5321.661133
0.000000	3.144707	5323.021973
0.000000	3.144945	5323.945313
0.000000	3.145182	5324.753418
0.000000	3.145419	5325.945313
0.000000	3.145656	5329.115234
0.000000	3.145893	5332.762695
0.000000	3.146131	5336.698242
0.000000	3.146368	5340.581055
0.000000	3.146605	5344.318359
0.000000	3.146842	5348.478516
0.000000	3.147079	5353.210449
0.000000	3.147316	5358.940918
0.000000	3.147554	5365.636230
0.000000	3.147791	5373.252930
0.000000	3.148028	5381.971191
0.000000	3.148265	5391.929688
0.000000	3.148502	5402.576172
0.000000	3.148740	5414.324707
0.000000	3.148976	5427.103516
0.000000	3.149214	5439.690430
0.000000	3.149451	5449.480469
0.000000	3.149688	5457.929688
0.000000	3.149925	5464.659668
0.000000	3.150162	5470.325195
0.000000	3.150399	5473.930664
0.000000	3.150637	5473.746094
0.000000	3.150874	5472.351563
0.000000	3.151111	5470.813965
0.000000	3.151348	5472.368164
0.000000	3.151585	5482.603516
0.000000	3.151823	5498.039063
0.000000	3.152060	5518.812500
0.000000	3.152297	5542.020020
0.000000	3.152534	5564.923828
0.000000	3.152771	5587.624512
0.000000	3.153008	5612.551270
0.000000	3.153246	5637.136230
0.000000	3.153483	5652.182129
0.000000	3.153720	5657.605957
0.000000	3.153957	5654.012207
0.000000	3.154194	5644.064941
0.000000	3.154432	5631.401367
0.000000	3.154669	5620.169434
0.000000	3.154906	5614.823242
0.000000	3.155143	5616.737305
0.000000	3.155380	5624.785156
0.000000	3.155617	5635.937500
0.000000	3.155855	5650.516602
0.000000	3.156092	5672.465820
0.000000	3.156329	5704.124512
0.000000	3.156566	5747.502930
0.000000	3.156803	5804.086426
0.000000	3.157041	5859.086914
0.000000	3.157278	5906.204590
0.000000	3.157515	5942.714844
0.000000	3.157752	5967.490723
0.000000	3.157989	5979.367676
0.000000	3.158226	5978.083496
0.000000	3.158463	5963.942871
0.000000	3.158701	5936.070801
0.000000	3.158938	5892.835938
0.000000	3.159175	5835.687988
0.000000	3.159412	5770.632813
0.000000	3.159649	5703.672363
0.000000	3.159887	5645.878906
0.000000	3.160124	5609.724609
0.000000	3.160361	5601.742188
0.000000	3.160598	5599.227051
0.000000	3.160835	5599.878418
0.000000	3.161072	5598.146484
0.000000	3.161310	5590.865234
0.000000	3.161547	5577.541016
0.000000	3.161784	5558.867188
0.000000	3.162021	5535.738281
0.000000	3.162258	5508.475586
0.000000	3.162496	5478.861816
0.000000	3.162733	5452.581055
0.000000	3.162970	5434.655762
0.000000	3.163207	5426.822266
0.000000	3.163444	5426.499512
0.000000	3.163682	5427.428711
0.000000	3.163919	5430.148438
0.000000	3.164156	5436.337402
0.000000	3.164393	5446.900391
0.000000	3.164630	5462.603516
0.000000	3.164867	5483.805664
0.000000	3.165105	5505.250488
0.000000	3.165342	5522.414063
0.000000	3.165579	5535.214844
0.000000	3.165816	5543.593750
0.000000	3.166053	5549.458984
0.000000	3.166291	5552.255859
0.000000	3.166528	5552.442383
0.000000	3.166764	5549.668457
0.000000	3.167002	5543.006348
0.000000	3.167239	5532.380859
0.000000	3.167476	5517.394531
0.000000	3.167714	5498.399414
0.000000	3.167950	5478.156250
0.000000	3.168188	5458.861816
0.000000	3.168425	5443.966797
0.000000	3.168662	5436.239258
0.000000	3.168900	5431.029785
0.000000	3.169136	5425.586426
0.000000	3.169374	5421.057617
0.000000	3.169611	5418.216309
0.000000	3.169848	5417.661133
0.000000	3.170085	5419.708008
0.000000	3.170322	5419.032227
0.000000	3.170559	5410.518555
0.000000	3.170797	5396.165039
0.000000	3.171034	5377.069824
0.000000	3.171271	5354.632324
0.000000	3.171508	5332.332520
0.000000	3.171745	5315.452148
0.000000	3.171983	5308.167480
0.000000	3.172220	5306.884766
0.000000	3.172457	5310.272949
0.000000	3.172694	5318.980469
0.000000	3.172931	5332.999512
0.000000	3.173168	5351.424316
0.000000	3.173406	5374.097656
0.000000	3.173643	5400.036133
0.000000	3.173880	5425.733887
0.000000	3.174117	5444.910645
0.000000	3.174354	5460.264648
0.000000	3.174592	5472.726563
0.000000	3.174829	5482.777832
0.000000	3.175066	5486.301270
0.000000	3.175303	5485.937988
0.000000	3.175540	5484.201660
[truncated: 4,979,881 more chars]
