# Supplementary material for: Conductivity and radio frequency performance data for silver nanoparticle inks deposited via aerosol jet deposition and processed under varying conditions
Source: Data Brief. 2020 Sep 24;33:106331. doi: 10.1016/j.dib.2020.106331 (PMC7560714; doi:10.1016/j.dib.2020.106331)
Supplement: Supplementary file 3 [file mmc3.zip › Sintering Study/ANP Ink/Profilometry Data/ANP_13.ASC]

Wyko ASCII Data File Format 2	1	1
X Size	10
Y Size	18001
Block Name	Type	Length	Value
Wavelength	7	4	1.185746
Aspect	7	4	0.000339
Pixel_size	7	4	0.700000
RAW_DATA	3	720040	
0.000000	0.000000	584.199341
0.000000	0.000237	630.569580
0.000000	0.000474	636.858826
0.000000	0.000712	657.128174
0.000000	0.000949	660.009949
0.000000	0.001186	652.794434
0.000000	0.001423	658.142456
0.000000	0.001660	677.826111
0.000000	0.001897	690.416199
0.000000	0.002135	692.787537
0.000000	0.002372	688.300598
0.000000	0.002609	676.011353
0.000000	0.002846	654.191223
0.000000	0.003083	623.168518
0.000000	0.003320	585.391235
0.000000	0.003558	545.027100
0.000000	0.003795	511.744934
0.000000	0.004032	481.252289
0.000000	0.004269	455.526184
0.000000	0.004506	438.932037
0.000000	0.004744	422.691467
0.000000	0.004981	404.544830
0.000000	0.005218	382.077271
0.000000	0.005455	356.819275
0.000000	0.005692	327.353485
0.000000	0.005929	296.714996
0.000000	0.006167	271.753784
0.000000	0.006404	248.150146
0.000000	0.006641	224.543076
0.000000	0.006878	202.028168
0.000000	0.007115	189.137680
0.000000	0.007352	178.763275
0.000000	0.007590	169.247787
0.000000	0.007827	159.521896
0.000000	0.008064	149.739365
0.000000	0.008301	139.087631
0.000000	0.008538	126.821602
0.000000	0.008775	112.875206
0.000000	0.009013	97.837395
0.000000	0.009250	82.723267
0.000000	0.009487	69.147606
0.000000	0.009724	57.979069
0.000000	0.009961	50.629787
0.000000	0.010199	45.420155
0.000000	0.010436	41.009117
0.000000	0.010673	37.495182
0.000000	0.010910	34.575218
0.000000	0.011147	32.407555
0.000000	0.011384	30.303555
0.000000	0.011622	28.913111
0.000000	0.011859	28.193424
0.000000	0.012096	27.600883
0.000000	0.012333	27.305880
0.000000	0.012570	27.126940
0.000000	0.012807	27.003550
0.000000	0.013045	27.007944
0.000000	0.013282	26.862936
0.000000	0.013519	26.912373
0.000000	0.013756	26.431458
0.000000	0.013993	26.764404
0.000000	0.014231	26.975977
0.000000	0.014468	27.409929
0.000000	0.014705	28.165325
0.000000	0.014942	28.224146
0.000000	0.015179	28.742445
0.000000	0.015416	28.373878
0.000000	0.015654	28.314882
0.000000	0.015891	28.007488
0.000000	0.016128	28.221972
0.000000	0.016365	28.529657
0.000000	0.016602	29.075354
0.000000	0.016839	29.508476
0.000000	0.017077	30.191565
0.000000	0.017314	30.761427
0.000000	0.017551	31.445345
0.000000	0.017788	32.110828
0.000000	0.018025	32.860405
0.000000	0.018262	33.555283
0.000000	0.018500	34.055397
0.000000	0.018737	34.474735
0.000000	0.018974	35.068214
0.000000	0.019211	35.733578
0.000000	0.019448	36.112427
0.000000	0.019686	36.810143
0.000000	0.019923	37.586365
0.000000	0.020160	38.531982
0.000000	0.020397	39.116306
0.000000	0.020634	39.408916
0.000000	0.020871	39.269768
0.000000	0.021109	39.320812
0.000000	0.021346	39.367439
0.000000	0.021583	39.691372
0.000000	0.021820	40.205692
0.000000	0.022057	40.555714
0.000000	0.022294	41.222111
0.000000	0.022532	41.597736
0.000000	0.022769	42.152809
0.000000	0.023006	42.407688
0.000000	0.023243	42.852062
0.000000	0.023480	43.512798
0.000000	0.023718	44.039509
0.000000	0.023955	44.673676
0.000000	0.024192	45.414082
0.000000	0.024429	46.484367
0.000000	0.024666	47.115910
0.000000	0.024903	47.488041
0.000000	0.025141	47.810036
0.000000	0.025378	48.191402
0.000000	0.025615	48.023315
0.000000	0.025852	48.044968
0.000000	0.026089	47.822422
0.000000	0.026326	48.373211
0.000000	0.026564	48.777885
0.000000	0.026801	49.156551
0.000000	0.027038	49.756123
0.000000	0.027275	50.456116
0.000000	0.027512	51.121967
0.000000	0.027750	51.252747
0.000000	0.027987	51.940826
0.000000	0.028224	52.368614
0.000000	0.028461	53.144016
0.000000	0.028698	54.037605
0.000000	0.028935	54.794659
0.000000	0.029173	55.518082
0.000000	0.029410	56.077744
0.000000	0.029647	57.078850
0.000000	0.029884	57.556557
0.000000	0.030121	58.348522
0.000000	0.030358	58.990356
0.000000	0.030596	59.850174
0.000000	0.030833	60.694481
0.000000	0.031070	61.513107
0.000000	0.031307	62.166378
0.000000	0.031544	63.236275
0.000000	0.031781	64.087242
0.000000	0.032019	64.418129
0.000000	0.032256	64.677956
0.000000	0.032493	64.993416
0.000000	0.032730	64.653664
0.000000	0.032967	65.024765
0.000000	0.033205	65.204941
0.000000	0.033442	65.827019
0.000000	0.033679	66.068962
0.000000	0.033916	66.898338
0.000000	0.034153	67.592941
0.000000	0.034390	68.360420
0.000000	0.034628	68.687668
0.000000	0.034865	69.281357
0.000000	0.035102	69.301750
0.000000	0.035339	69.725334
0.000000	0.035576	70.471458
0.000000	0.035813	71.064316
0.000000	0.036051	71.734352
0.000000	0.036288	72.109222
0.000000	0.036525	72.902893
0.000000	0.036762	73.503494
0.000000	0.036999	73.877899
0.000000	0.037237	74.493935
0.000000	0.037474	74.618660
0.000000	0.037711	74.603653
0.000000	0.037948	75.201012
0.000000	0.038185	75.588104
0.000000	0.038422	75.755821
0.000000	0.038660	76.076591
0.000000	0.038897	76.205566
0.000000	0.039134	77.002258
0.000000	0.039371	77.263420
0.000000	0.039608	77.933670
0.000000	0.039845	78.169601
0.000000	0.040083	78.692085
0.000000	0.040320	78.920097
0.000000	0.040557	79.235291
0.000000	0.040794	80.039619
0.000000	0.041031	80.747429
0.000000	0.041269	81.825912
0.000000	0.041506	82.518867
0.000000	0.041743	83.499191
0.000000	0.041980	84.000832
0.000000	0.042217	84.095306
0.000000	0.042454	84.502174
0.000000	0.042692	84.389923
0.000000	0.042929	84.858994
0.000000	0.043166	84.973038
0.000000	0.043403	85.338379
0.000000	0.043640	85.362900
0.000000	0.043877	86.016846
0.000000	0.044115	86.218437
0.000000	0.044352	86.428749
0.000000	0.044589	86.534332
0.000000	0.044826	86.791885
0.000000	0.045063	87.104568
0.000000	0.045300	87.369667
0.000000	0.045538	87.970428
0.000000	0.045775	88.317863
0.000000	0.046012	89.015488
0.000000	0.046249	89.702698
0.000000	0.046486	90.476357
0.000000	0.046724	91.186600
0.000000	0.046961	91.434723
0.000000	0.047198	91.926743
0.000000	0.047435	92.307434
0.000000	0.047672	92.454140
0.000000	0.047909	92.987419
0.000000	0.048147	93.206253
0.000000	0.048384	93.848000
0.000000	0.048621	94.209946
0.000000	0.048858	94.901443
0.000000	0.049095	95.208931
0.000000	0.049332	96.342857
0.000000	0.049570	96.732933
0.000000	0.049807	97.432373
0.000000	0.050044	98.203613
0.000000	0.050281	99.033699
0.000000	0.050518	99.179565
0.000000	0.050756	99.606003
0.000000	0.050993	100.349518
0.000000	0.051230	101.058609
0.000000	0.051467	101.844215
0.000000	0.051704	102.573975
0.000000	0.051941	102.867737
0.000000	0.052179	103.570297
0.000000	0.052416	104.217743
0.000000	0.052653	104.809349
0.000000	0.052890	105.351433
0.000000	0.053127	105.733055
0.000000	0.053364	106.817642
0.000000	0.053602	107.523689
0.000000	0.053839	108.424866
0.000000	0.054076	109.023987
0.000000	0.054313	109.545532
0.000000	0.054550	110.116982
0.000000	0.054787	110.752106
0.000000	0.055025	111.339752
0.000000	0.055262	112.127174
0.000000	0.055499	112.749626
0.000000	0.055736	113.674622
0.000000	0.055973	114.155449
0.000000	0.056211	114.882935
0.000000	0.056448	114.992134
0.000000	0.056685	115.673950
0.000000	0.056922	115.483421
0.000000	0.057159	116.110977
0.000000	0.057396	116.022217
0.000000	0.057634	116.315720
0.000000	0.057871	116.558998
0.000000	0.058108	117.147591
0.000000	0.058345	117.746475
0.000000	0.058582	118.600960
0.000000	0.058819	119.095398
0.000000	0.059057	120.050919
0.000000	0.059294	120.842628
0.000000	0.059531	121.541740
0.000000	0.059768	121.866425
0.000000	0.060005	121.911270
0.000000	0.060243	122.409149
0.000000	0.060480	122.529480
0.000000	0.060717	122.874832
0.000000	0.060954	122.855133
0.000000	0.061191	123.326424
0.000000	0.061428	123.461372
0.000000	0.061666	123.860924
0.000000	0.061903	123.930321
0.000000	0.062140	124.276253
0.000000	0.062377	124.796837
0.000000	0.062614	124.763588
0.000000	0.062851	125.387474
0.000000	0.063089	125.723450
0.000000	0.063326	126.123795
0.000000	0.063563	126.718727
0.000000	0.063800	127.150101
0.000000	0.064037	127.660797
0.000000	0.064275	128.021637
0.000000	0.064512	128.852814
0.000000	0.064749	129.442993
0.000000	0.064986	130.386963
0.000000	0.065223	131.073364
0.000000	0.065460	131.959335
0.000000	0.065698	132.295807
0.000000	0.065935	133.263794
0.000000	0.066172	133.760117
0.000000	0.066409	134.100052
0.000000	0.066646	134.634338
0.000000	0.066883	134.392288
0.000000	0.067121	134.716492
0.000000	0.067358	134.451828
0.000000	0.067595	135.090363
0.000000	0.067832	135.481949
0.000000	0.068069	136.239838
0.000000	0.068306	136.770615
0.000000	0.068544	137.669601
0.000000	0.068781	138.324493
0.000000	0.069018	139.314255
0.000000	0.069255	139.650284
0.000000	0.069492	140.515762
0.000000	0.069730	140.821991
0.000000	0.069967	141.635712
0.000000	0.070204	141.985901
0.000000	0.070441	142.569565
0.000000	0.070678	143.015274
0.000000	0.070915	142.935242
0.000000	0.071153	143.291809
0.000000	0.071390	143.376831
0.000000	0.071627	143.550980
0.000000	0.071864	143.465347
0.000000	0.072101	143.621521
0.000000	0.072338	143.810455
0.000000	0.072576	144.053284
0.000000	0.072813	144.249710
0.000000	0.073050	144.662659
0.000000	0.073287	145.313812
0.000000	0.073524	145.844055
0.000000	0.073762	146.366348
0.000000	0.073999	147.246460
0.000000	0.074236	147.877411
0.000000	0.074473	148.483948
0.000000	0.074710	149.065491
0.000000	0.074947	149.987137
0.000000	0.075185	150.759445
0.000000	0.075422	151.598633
0.000000	0.075659	152.242233
0.000000	0.075896	152.422729
0.000000	0.076133	153.345581
0.000000	0.076370	153.806168
0.000000	0.076608	154.254349
0.000000	0.076845	154.441284
0.000000	0.077082	154.852249
0.000000	0.077319	155.018219
0.000000	0.077556	155.311539
0.000000	0.077794	155.392990
0.000000	0.078031	156.012680
0.000000	0.078268	156.350998
0.000000	0.078505	156.893600
0.000000	0.078742	157.415619
0.000000	0.078979	158.045914
0.000000	0.079217	158.551270
0.000000	0.079454	159.545410
0.000000	0.079691	160.188644
0.000000	0.079928	161.070694
0.000000	0.080165	161.828033
0.000000	0.080402	162.685623
0.000000	0.080640	163.626541
0.000000	0.080877	164.498810
0.000000	0.081114	165.019485
0.000000	0.081351	165.640427
0.000000	0.081588	165.863190
0.000000	0.081825	166.037064
0.000000	0.082063	166.416641
0.000000	0.082300	166.771500
0.000000	0.082537	166.735657
0.000000	0.082774	166.919296
0.000000	0.083011	166.980881
0.000000	0.083249	167.290100
0.000000	0.083486	167.610565
0.000000	0.083723	167.809204
0.000000	0.083960	167.633148
0.000000	0.084197	167.818130
0.000000	0.084434	167.913116
0.000000	0.084672	168.303711
0.000000	0.084909	168.293549
0.000000	0.085146	168.634521
0.000000	0.085383	169.373444
0.000000	0.085620	170.039703
0.000000	0.085857	171.102798
0.000000	0.086095	171.934677
0.000000	0.086332	172.855453
0.000000	0.086569	173.232681
0.000000	0.086806	173.778488
0.000000	0.087043	174.396805
0.000000	0.087281	175.105194
0.000000	0.087518	175.670242
0.000000	0.087755	176.696869
0.000000	0.087992	177.690720
0.000000	0.088229	178.483047
0.000000	0.088466	178.905884
0.000000	0.088704	179.298904
0.000000	0.088941	179.674652
0.000000	0.089178	179.701050
0.000000	0.089415	180.406570
0.000000	0.089652	180.540314
0.000000	0.089889	181.607803
0.000000	0.090127	182.576202
0.000000	0.090364	184.512573
0.000000	0.090601	185.778290
0.000000	0.090838	187.697281
0.000000	0.091075	188.595383
0.000000	0.091312	187.390778
0.000000	0.091550	187.367950
0.000000	0.091787	187.461380
0.000000	0.092024	188.111023
0.000000	0.092261	188.885605
0.000000	0.092498	190.030853
0.000000	0.092736	190.793518
0.000000	0.092973	191.238052
0.000000	0.093210	191.813431
0.000000	0.093447	192.132080
0.000000	0.093684	192.525787
0.000000	0.093921	192.489532
0.000000	0.094159	192.854248
0.000000	0.094396	192.654373
0.000000	0.094633	192.364487
0.000000	0.094870	192.257462
0.000000	0.095107	192.004837
0.000000	0.095344	192.363525
0.000000	0.095582	192.153259
0.000000	0.095819	192.352081
0.000000	0.096056	192.400009
0.000000	0.096293	192.936035
0.000000	0.096530	193.276413
0.000000	0.096768	193.928864
0.000000	0.097005	194.928101
0.000000	0.097242	196.041183
0.000000	0.097479	197.129181
0.000000	0.097716	198.405853
0.000000	0.097953	199.716522
0.000000	0.098191	200.648834
0.000000	0.098428	201.520920
0.000000	0.098665	202.434647
0.000000	0.098902	203.131287
0.000000	0.099139	203.836029
0.000000	0.099376	204.419998
0.000000	0.099614	204.870285
0.000000	0.099851	205.662872
0.000000	0.100088	205.937317
0.000000	0.100325	206.271545
0.000000	0.100562	206.061813
0.000000	0.100800	206.287109
0.000000	0.101037	206.502930
0.000000	0.101274	206.726700
0.000000	0.101511	206.860886
0.000000	0.101748	206.935226
0.000000	0.101985	207.231827
0.000000	0.102223	208.034317
0.000000	0.102460	208.997238
0.000000	0.102697	209.495041
0.000000	0.102934	210.353561
0.000000	0.103171	210.967026
0.000000	0.103408	211.800919
0.000000	0.103646	212.725647
0.000000	0.103883	213.350815
0.000000	0.104120	214.008453
0.000000	0.104357	214.314972
0.000000	0.104594	215.217163
0.000000	0.104831	215.483734
0.000000	0.105069	215.666214
0.000000	0.105306	215.869995
0.000000	0.105543	215.477722
0.000000	0.105780	215.583511
0.000000	0.106017	215.137711
0.000000	0.106255	215.017792
0.000000	0.106492	214.684509
0.000000	0.106729	215.041489
0.000000	0.106966	215.297379
0.000000	0.107203	216.069977
0.000000	0.107440	216.758255
0.000000	0.107678	217.331406
0.000000	0.107915	217.885071
0.000000	0.108152	218.523270
0.000000	0.108389	219.231949
0.000000	0.108626	219.630524
0.000000	0.108863	220.070419
0.000000	0.109101	220.561905
0.000000	0.109338	221.113083
0.000000	0.109575	221.849075
0.000000	0.109812	222.279892
0.000000	0.110049	222.876495
0.000000	0.110287	223.396912
0.000000	0.110524	223.829346
0.000000	0.110761	224.286865
0.000000	0.110998	224.765564
0.000000	0.111235	225.383591
0.000000	0.111472	225.411087
0.000000	0.111710	225.824265
0.000000	0.111947	226.062912
0.000000	0.112184	226.520706
0.000000	0.112421	227.481522
0.000000	0.112658	228.114761
0.000000	0.112895	229.013885
0.000000	0.113133	229.934753
0.000000	0.113370	230.973816
0.000000	0.113607	231.733856
0.000000	0.113844	232.661163
0.000000	0.114081	233.004028
0.000000	0.114318	233.708771
0.000000	0.114556	234.057739
0.000000	0.114793	234.528839
0.000000	0.115030	234.892395
0.000000	0.115267	235.517883
0.000000	0.115504	235.927673
0.000000	0.115742	236.358536
0.000000	0.115979	236.576447
0.000000	0.116216	237.078323
0.000000	0.116453	237.399338
0.000000	0.116690	238.027130
0.000000	0.116927	238.604004
0.000000	0.117165	239.235809
0.000000	0.117402	239.544235
0.000000	0.117639	240.002548
0.000000	0.117876	240.378052
0.000000	0.118113	240.919067
0.000000	0.118350	241.273651
0.000000	0.118588	241.567612
0.000000	0.118825	242.301788
0.000000	0.119062	242.877426
0.000000	0.119299	243.633423
0.000000	0.119536	244.060822
0.000000	0.119774	244.610321
0.000000	0.120011	244.657837
0.000000	0.120248	245.034271
0.000000	0.120485	245.143356
0.000000	0.120722	245.343964
0.000000	0.120959	245.407288
0.000000	0.121197	245.589981
0.000000	0.121434	245.674438
0.000000	0.121671	245.802902
0.000000	0.121908	246.245438
0.000000	0.122145	246.656311
0.000000	0.122382	247.152008
0.000000	0.122620	247.604202
0.000000	0.122857	248.242905
0.000000	0.123094	248.571793
0.000000	0.123331	248.940186
0.000000	0.123568	249.236877
0.000000	0.123806	249.840286
0.000000	0.124043	250.162292
0.000000	0.124280	250.936630
0.000000	0.124517	251.332199
0.000000	0.124754	252.193405
0.000000	0.124991	253.049484
0.000000	0.125229	253.643661
0.000000	0.125466	254.209915
0.000000	0.125703	255.121857
0.000000	0.125940	255.898773
0.000000	0.126177	256.884308
0.000000	0.126414	257.328186
0.000000	0.126652	258.286926
0.000000	0.126889	258.776337
0.000000	0.127126	259.726990
0.000000	0.127363	259.549438
0.000000	0.127600	259.682190
0.000000	0.127837	259.822052
0.000000	0.128075	260.380066
0.000000	0.128312	260.669037
0.000000	0.128549	261.551697
0.000000	0.128786	262.071777
0.000000	0.129023	263.174072
0.000000	0.129261	263.629608
0.000000	0.129498	264.364563
0.000000	0.129735	264.526337
0.000000	0.129972	265.199677
0.000000	0.130209	265.441528
0.000000	0.130446	266.105133
0.000000	0.130684	266.732178
0.000000	0.130921	267.442932
0.000000	0.131158	267.991150
0.000000	0.131395	268.607910
0.000000	0.131632	269.406982
0.000000	0.131869	269.882782
0.000000	0.132107	270.489349
0.000000	0.132344	270.971558
0.000000	0.132581	271.069244
0.000000	0.132818	271.388916
0.000000	0.133055	271.470123
0.000000	0.133293	271.935333
0.000000	0.133530	272.202759
0.000000	0.133767	272.636688
0.000000	0.134004	273.124115
0.000000	0.134241	273.417786
0.000000	0.134478	273.999908
0.000000	0.134716	274.274475
0.000000	0.134953	274.730286
0.000000	0.135190	274.908813
0.000000	0.135427	275.559845
0.000000	0.135664	276.472687
0.000000	0.135901	277.275543
0.000000	0.136139	278.059631
0.000000	0.136376	278.918457
0.000000	0.136613	279.457275
0.000000	0.136850	280.009247
0.000000	0.137087	280.445190
0.000000	0.137324	280.761139
0.000000	0.137562	281.085724
0.000000	0.137799	281.677429
0.000000	0.138036	281.939209
0.000000	0.138273	282.593170
0.000000	0.138510	282.673553
0.000000	0.138748	283.377045
0.000000	0.138985	283.741180
0.000000	0.139222	283.856812
0.000000	0.139459	284.204407
0.000000	0.139696	284.308838
0.000000	0.139933	284.659271
0.000000	0.140171	284.793732
0.000000	0.140408	284.973358
0.000000	0.140645	285.115051
0.000000	0.140882	285.987488
0.000000	0.141119	286.410065
0.000000	0.141356	287.464264
0.000000	0.141594	287.941223
0.000000	0.141831	289.264771
0.000000	0.142068	289.847290
0.000000	0.142305	290.603149
0.000000	0.142542	291.036285
0.000000	0.142780	291.859161
0.000000	0.143017	292.345337
0.000000	0.143254	292.597687
0.000000	0.143491	293.230011
0.000000	0.143728	293.773865
0.000000	0.143965	294.100067
0.000000	0.144203	294.573029
0.000000	0.144440	294.962738
0.000000	0.144677	295.639130
0.000000	0.144914	295.761108
0.000000	0.145151	296.419342
0.000000	0.145388	296.790680
0.000000	0.145626	297.474487
0.000000	0.145863	297.987915
0.000000	0.146100	298.675842
0.000000	0.146337	299.283813
0.000000	0.146574	299.548462
0.000000	0.146812	299.948730
0.000000	0.147049	300.139404
0.000000	0.147286	300.744843
0.000000	0.147523	301.186401
0.000000	0.147760	301.832581
0.000000	0.147997	302.330231
0.000000	0.148235	303.162109
0.000000	0.148472	303.597595
0.000000	0.148709	304.461823
0.000000	0.148946	305.016357
0.000000	0.149183	305.587158
0.000000	0.149420	306.033844
0.000000	0.149658	306.341675
0.000000	0.149895	306.514160
0.000000	0.150132	306.819519
0.000000	0.150369	306.937042
0.000000	0.150606	307.639740
0.000000	0.150843	307.883820
0.000000	0.151081	309.013245
0.000000	0.151318	309.949615
0.000000	0.151555	311.368408
0.000000	0.151792	311.881348
0.000000	0.152029	312.389618
0.000000	0.152267	313.015930
0.000000	0.152504	312.802612
0.000000	0.152741	313.233795
0.000000	0.152978	314.024109
0.000000	0.153215	314.960571
0.000000	0.153452	316.163635
0.000000	0.153690	316.885193
0.000000	0.153927	317.574738
0.000000	0.154164	318.467834
0.000000	0.154401	319.311035
0.000000	0.154638	319.833893
0.000000	0.154875	320.740082
0.000000	0.155113	321.165497
0.000000	0.155350	321.556183
0.000000	0.155587	321.898773
0.000000	0.155824	322.300934
0.000000	0.156061	322.265411
0.000000	0.156299	322.271729
0.000000	0.156536	322.105560
0.000000	0.156773	322.045441
0.000000	0.157010	322.265045
0.000000	0.157247	322.324524
0.000000	0.157484	322.983307
0.000000	0.157722	323.303070
0.000000	0.157959	324.373260
0.000000	0.158196	324.744965
0.000000	0.158433	325.599182
0.000000	0.158670	326.457825
0.000000	0.158907	326.933441
0.000000	0.159145	327.980652
0.000000	0.159382	328.509979
0.000000	0.159619	329.344849
0.000000	0.159856	329.759552
0.000000	0.160093	330.589783
0.000000	0.160331	331.354370
0.000000	0.160568	332.027863
0.000000	0.160805	332.344238
0.000000	0.161042	332.774963
0.000000	0.161279	333.328125
0.000000	0.161516	333.518188
0.000000	0.161754	333.951050
0.000000	0.161991	334.163025
0.000000	0.162228	334.528503
0.000000	0.162465	334.826630
0.000000	0.162702	335.553741
0.000000	0.162939	335.866150
0.000000	0.163177	336.593994
0.000000	0.163414	336.765381
0.000000	0.163651	337.329742
0.000000	0.163888	337.812134
0.000000	0.164125	338.201416
0.000000	0.164362	338.375336
0.000000	0.164600	338.710052
0.000000	0.164837	339.354034
0.000000	0.165074	339.713104
0.000000	0.165311	340.267029
0.000000	0.165548	340.900818
0.000000	0.165786	341.359406
0.000000	0.166023	342.231171
0.000000	0.166260	342.531342
0.000000	0.166497	342.956757
0.000000	0.166734	343.029114
0.000000	0.166971	343.605713
0.000000	0.167209	343.863037
0.000000	0.167446	344.406006
0.000000	0.167683	344.762817
0.000000	0.167920	345.171204
0.000000	0.168157	345.877808
0.000000	0.168394	346.027313
0.000000	0.168632	346.938080
0.000000	0.168869	347.044250
0.000000	0.169106	347.170898
0.000000	0.169343	347.833527
0.000000	0.169580	348.203247
0.000000	0.169818	348.873566
0.000000	0.170055	349.234680
0.000000	0.170292	349.749725
0.000000	0.170529	350.413788
0.000000	0.170766	350.361908
0.000000	0.171003	351.040619
0.000000	0.171241	350.905212
0.000000	0.171478	351.413544
0.000000	0.171715	351.763641
0.000000	0.171952	352.446960
0.000000	0.172189	352.984955
0.000000	0.172426	353.845978
0.000000	0.172664	354.286133
0.000000	0.172901	354.758850
0.000000	0.173138	355.138031
0.000000	0.173375	355.541443
0.000000	0.173612	355.973511
0.000000	0.173849	356.561920
0.000000	0.174087	356.705872
0.000000	0.174324	357.261047
0.000000	0.174561	357.652924
0.000000	0.174798	358.253418
0.000000	0.175035	358.710754
0.000000	0.175273	359.871796
0.000000	0.175510	360.151703
0.000000	0.175747	361.086792
0.000000	0.175984	361.473572
0.000000	0.176221	362.143158
0.000000	0.176458	362.144257
0.000000	0.176696	363.070953
0.000000	0.176933	363.760681
0.000000	0.177170	364.694092
0.000000	0.177407	365.391632
0.000000	0.177644	366.329163
0.000000	0.177881	367.018402
0.000000	0.178119	368.166534
0.000000	0.178356	369.028900
0.000000	0.178593	369.924561
0.000000	0.178830	370.218567
0.000000	0.179067	370.616943
0.000000	0.179305	371.134186
0.000000	0.179542	371.651855
0.000000	0.179779	372.160095
0.000000	0.180016	372.279358
0.000000	0.180253	372.724274
0.000000	0.180490	372.649506
0.000000	0.180728	373.016083
0.000000	0.180965	372.873047
0.000000	0.181202	373.072632
0.000000	0.181439	372.923767
0.000000	0.181676	373.302307
0.000000	0.181913	373.406158
0.000000	0.182151	374.106842
0.000000	0.182388	374.345886
0.000000	0.182625	375.095398
0.000000	0.182862	376.135925
0.000000	0.183099	376.844421
0.000000	0.183337	377.795776
0.000000	0.183574	378.491302
0.000000	0.183811	379.271301
0.000000	0.184048	380.130554
0.000000	0.184285	380.694794
0.000000	0.184522	381.438293
0.000000	0.184760	382.120941
0.000000	0.184997	382.849518
0.000000	0.185234	383.482941
0.000000	0.185471	384.234772
0.000000	0.185708	384.467438
0.000000	0.185945	384.754425
0.000000	0.186183	384.733826
0.000000	0.186420	385.021942
0.000000	0.186657	384.924194
0.000000	0.186894	384.830322
0.000000	0.187131	385.037689
0.000000	0.187368	385.718536
0.000000	0.187606	386.287689
0.000000	0.187843	386.976379
0.000000	0.188080	387.411407
0.000000	0.188317	388.307251
0.000000	0.188554	388.690857
0.000000	0.188792	389.511597
0.000000	0.189029	389.930054
0.000000	0.189266	390.665314
0.000000	0.189503	391.246429
0.000000	0.189740	391.910553
0.000000	0.189977	392.656616
0.000000	0.190215	393.593384
0.000000	0.190452	394.209229
0.000000	0.190689	394.586548
0.000000	0.190926	394.949127
0.000000	0.191163	395.412384
0.000000	0.191400	395.847137
0.000000	0.191638	395.753845
0.000000	0.191875	396.102264
0.000000	0.192112	396.077057
0.000000	0.192349	396.304291
0.000000	0.192586	396.346832
0.000000	0.192824	396.729370
0.000000	0.193061	397.376892
0.000000	0.193298	398.061066
0.000000	0.193535	398.890228
0.000000	0.193772	399.961151
0.000000	0.194009	400.749512
0.000000	0.194247	401.453552
0.000000	0.194484	401.329803
0.000000	0.194721	401.479736
0.000000	0.194958	402.572144
0.000000	0.195195	403.296600
0.000000	0.195432	404.215637
0.000000	0.195670	404.929077
0.000000	0.195907	405.381470
0.000000	0.196144	405.651794
0.000000	0.196381	405.841064
0.000000	0.196618	405.705688
0.000000	0.196856	405.382416
0.000000	0.197093	405.522949
0.000000	0.197330	405.938934
0.000000	0.197567	406.044434
0.000000	0.197804	406.209930
0.000000	0.198041	406.704071
0.000000	0.198279	407.181488
0.000000	0.198516	407.763611
0.000000	0.198753	408.211884
0.000000	0.198990	408.650818
0.000000	0.199227	409.460083
0.000000	0.199464	410.287811
0.000000	0.199702	410.998505
0.000000	0.199939	411.939240
0.000000	0.200176	412.729401
0.000000	0.200413	413.457153
0.000000	0.200650	414.219910
0.000000	0.200887	414.633118
0.000000	0.201125	415.165924
0.000000	0.201362	415.460693
0.000000	0.201599	416.005127
0.000000	0.201836	416.326294
0.000000	0.202073	416.661469
0.000000	0.202311	417.257538
0.000000	0.202548	417.746826
0.000000	0.202785	417.866364
0.000000	0.203022	418.096283
0.000000	0.203259	418.216644
0.000000	0.203496	418.615723
0.000000	0.203734	418.720154
0.000000	0.203971	419.404633
0.000000	0.204208	419.859711
0.000000	0.204445	420.699982
0.000000	0.204682	421.457794
0.000000	0.204919	422.245972
0.000000	0.205157	423.177490
0.000000	0.205394	424.233459
0.000000	0.205631	425.134430
0.000000	0.205868	425.953796
0.000000	0.206105	426.530975
0.000000	0.206343	426.835205
0.000000	0.206580	427.220184
0.000000	0.206817	427.572174
0.000000	0.207054	427.772308
0.000000	0.207291	427.947052
0.000000	0.207528	428.231018
0.000000	0.207766	428.514923
0.000000	0.208003	428.804810
0.000000	0.208240	428.867065
0.000000	0.208477	429.082886
0.000000	0.208714	429.244263
0.000000	0.208951	429.744568
0.000000	0.209189	430.492279
0.000000	0.209426	431.005524
0.000000	0.209663	431.514771
0.000000	0.209900	432.628143
0.000000	0.210137	433.123230
0.000000	0.210374	434.053192
0.000000	0.210612	434.444794
0.000000	0.210849	435.128662
0.000000	0.211086	435.514160
0.000000	0.211323	436.455719
0.000000	0.211560	437.000427
0.000000	0.211798	437.740906
0.000000	0.212035	438.195496
0.000000	0.212272	439.201904
0.000000	0.212509	439.901917
0.000000	0.212746	440.612457
0.000000	0.212983	440.817108
0.000000	0.213221	441.219513
0.000000	0.213458	441.221252
0.000000	0.213695	441.556732
0.000000	0.213932	441.896332
0.000000	0.214169	441.894135
0.000000	0.214406	442.060486
0.000000	0.214644	442.560791
0.000000	0.214881	443.419189
0.000000	0.215118	443.898438
0.000000	0.215355	444.694977
0.000000	0.215592	445.067383
0.000000	0.215830	445.596100
0.000000	0.216067	445.918793
0.000000	0.216304	446.274841
0.000000	0.216541	446.795898
0.000000	0.216778	447.364716
0.000000	0.217015	447.849701
0.000000	0.217253	448.113251
0.000000	0.217490	448.630524
0.000000	0.217727	448.916077
0.000000	0.217964	449.322784
0.000000	0.218201	449.371399
0.000000	0.218438	449.677216
0.000000	0.218676	449.786682
0.000000	0.218913	450.325714
0.000000	0.219150	450.833466
0.000000	0.219387	451.303925
0.000000	0.219624	452.095856
0.000000	0.219862	452.473755
0.000000	0.220099	452.902496
0.000000	0.220336	453.269928
0.000000	0.220573	454.072968
0.000000	0.220810	454.352966
0.000000	0.221047	455.073730
0.000000	0.221285	455.649475
0.000000	0.221522	456.559875
0.000000	0.221759	456.953094
0.000000	0.221996	457.904968
0.000000	0.222233	458.456116
0.000000	0.222470	459.197083
0.000000	0.222708	459.652557
0.000000	0.222945	460.432587
0.000000	0.223182	461.189972
0.000000	0.223419	461.917145
0.000000	0.223656	462.968109
0.000000	0.223893	463.475555
0.000000	0.224131	464.252380
0.000000	0.224368	464.560791
0.000000	0.224605	465.348358
0.000000	0.224842	465.644379
0.000000	0.225079	466.033905
0.000000	0.225317	466.289307
0.000000	0.225554	466.184265
0.000000	0.225791	466.724884
0.000000	0.226028	467.235046
0.000000	0.226265	467.723297
0.000000	0.226502	468.439484
0.000000	0.226740	469.142120
0.000000	0.226977	469.814850
0.000000	0.227214	470.564301
0.000000	0.227451	471.015747
0.000000	0.227688	471.648987
0.000000	0.227925	472.116974
0.000000	0.228163	472.794708
0.000000	0.228400	473.457642
0.000000	0.228637	474.470734
0.000000	0.228874	475.218231
0.000000	0.229111	476.030701
0.000000	0.229349	476.767365
0.000000	0.229586	477.407501
0.000000	0.229823	477.575745
0.000000	0.230060	478.127777
0.000000	0.230297	478.613647
0.000000	0.230534	479.411438
0.000000	0.230772	479.929749
0.000000	0.231009	480.653656
0.000000	0.231246	481.233398
0.000000	0.231483	482.033142
0.000000	0.231720	482.689178
0.000000	0.231957	483.667816
0.000000	0.232195	484.462738
0.000000	0.232432	485.031036
0.000000	0.232669	485.588867
0.000000	0.232906	485.521667
0.000000	0.233143	486.173248
0.000000	0.233380	486.375854
0.000000	0.233618	486.866364
0.000000	0.233855	487.192474
0.000000	0.234092	487.973724
0.000000	0.234329	488.735687
0.000000	0.234566	489.453674
0.000000	0.234804	490.101074
0.000000	0.235041	490.288666
0.000000	0.235278	490.851288
0.000000	0.235515	491.313721
0.000000	0.235752	491.662476
0.000000	0.235989	491.891541
0.000000	0.236227	492.490112
0.000000	0.236464	492.615845
0.000000	0.236701	492.865387
0.000000	0.236938	492.893036
0.000000	0.237175	493.561462
0.000000	0.237412	493.918640
0.000000	0.237650	494.312408
0.000000	0.237887	494.386139
0.000000	0.238124	494.882965
0.000000	0.238361	495.230072
0.000000	0.238598	495.800354
0.000000	0.238836	496.485229
0.000000	0.239073	497.276398
0.000000	0.239310	497.908630
0.000000	0.239547	498.716370
0.000000	0.239784	498.950104
0.000000	0.240021	499.559998
0.000000	0.240259	499.835144
0.000000	0.240496	500.263519
0.000000	0.240733	500.626862
0.000000	0.240970	501.182251
0.000000	0.241207	501.942383
0.000000	0.241444	502.779968
0.000000	0.241682	503.186279
0.000000	0.241919	503.379181
0.000000	0.242156	504.092560
0.000000	0.242393	504.611359
0.000000	0.242630	505.162659
0.000000	0.242868	505.506409
0.000000	0.243105	505.897705
0.000000	0.243342	506.249908
0.000000	0.243579	506.845520
0.000000	0.243816	507.848480
0.000000	0.244053	508.669800
0.000000	0.244291	509.778870
0.000000	0.244528	510.666962
0.000000	0.244765	512.008057
0.000000	0.245002	512.896423
0.000000	0.245239	513.737000
0.000000	0.245476	513.759460
0.000000	0.245714	513.068237
0.000000	0.245951	513.296326
0.000000	0.246188	514.051636
0.000000	0.246425	514.508423
0.000000	0.246662	515.019226
0.000000	0.246900	515.345337
0.000000	0.247137	515.852905
0.000000	0.247374	516.312073
0.000000	0.247611	516.725647
0.000000	0.247848	517.343079
0.000000	0.248085	517.927063
0.000000	0.248323	518.587646
0.000000	0.248560	519.188477
0.000000	0.248797	519.828613
0.000000	0.249034	520.245728
0.000000	0.249271	520.667480
0.000000	0.249508	520.978882
0.000000	0.249746	521.195862
0.000000	0.249983	521.470093
0.000000	0.250220	522.081665
0.000000	0.250457	522.813477
0.000000	0.250694	523.660767
0.000000	0.250931	524.480469
0.000000	0.251169	524.994751
0.000000	0.251406	525.656860
0.000000	0.251643	525.966125
0.000000	0.251880	526.388855
0.000000	0.252117	526.807922
0.000000	0.252355	526.978577
0.000000	0.252592	527.266846
0.000000	0.252829	527.566711
0.000000	0.253066	528.005188
0.000000	0.253303	528.219116
0.000000	0.253540	528.444153
0.000000	0.253778	528.687500
0.000000	0.254015	529.200317
0.000000	0.254252	529.260620
0.000000	0.254489	529.473206
0.000000	0.254726	529.744202
0.000000	0.254963	530.333679
0.000000	0.255201	530.763367
0.000000	0.255438	531.262207
0.000000	0.255675	531.824280
0.000000	0.255912	532.195435
0.000000	0.256149	532.728516
0.000000	0.256387	532.940125
0.000000	0.256624	533.436096
0.000000	0.256861	533.871460
0.000000	0.257098	534.492004
0.000000	0.257335	534.694763
0.000000	0.257572	535.445923
0.000000	0.257810	536.029724
0.000000	0.258047	536.544067
0.000000	0.258284	537.098450
0.000000	0.258521	537.566284
0.000000	0.258758	537.823669
0.000000	0.258995	538.245117
0.000000	0.259233	538.733643
0.000000	0.259470	539.302185
0.000000	0.259707	539.956116
0.000000	0.259944	540.691895
0.000000	0.260181	541.133362
0.000000	0.260418	541.996399
0.000000	0.260656	542.191956
0.000000	0.260893	542.922058
0.000000	0.261130	543.365540
0.000000	0.261367	544.007690
0.000000	0.261604	544.744324
0.000000	0.261842	545.579468
0.000000	0.262079	546.022339
0.000000	0.262316	546.914124
0.000000	0.262553	547.655151
0.000000	0.262790	548.462952
0.000000	0.263027	549.073181
0.000000	0.263265	549.700806
0.000000	0.263502	550.207642
0.000000	0.263739	550.577637
0.000000	0.263976	550.928284
0.000000	0.264213	551.147034
0.000000	0.264450	551.247437
0.000000	0.264688	551.738342
0.000000	0.264925	552.036011
0.000000	0.265162	552.744263
0.000000	0.265399	553.137207
0.000000	0.265636	553.315186
0.000000	0.265874	553.645691
0.000000	0.266111	554.023315
0.000000	0.266348	554.453064
0.000000	0.266585	555.057312
0.000000	0.266822	555.345337
0.000000	0.267059	555.791016
0.000000	0.267297	556.037415
0.000000	0.267534	556.691467
0.000000	0.267771	556.909119
0.000000	0.268008	557.278442
0.000000	0.268245	557.802856
0.000000	0.268482	558.349976
0.000000	0.268720	558.655884
0.000000	0.268957	558.582947
0.000000	0.269194	558.870605
0.000000	0.269431	558.949707
0.000000	0.269668	559.449646
0.000000	0.269906	559.797241
0.000000	0.270143	560.243591
0.000000	0.270380	560.924744
0.000000	0.270617	561.599304
0.000000	0.270854	562.371704
0.000000	0.271091	562.979553
0.000000	0.271329	563.521729
0.000000	0.271566	563.990784
0.000000	0.271803	564.631531
0.000000	0.272040	564.966370
0.000000	0.272277	565.603882
0.000000	0.272514	566.196350
0.000000	0.272752	566.981140
0.000000	0.272989	567.586670
0.000000	0.273226	568.115662
0.000000	0.273463	568.684509
0.000000	0.273700	569.051575
0.000000	0.273937	569.583252
0.000000	0.274175	570.050049
0.000000	0.274412	570.818604
0.000000	0.274649	571.404419
0.000000	0.274886	571.666626
0.000000	0.275123	572.326904
0.000000	0.275361	572.783203
0.000000	0.275598	573.255737
0.000000	0.275835	573.733093
0.000000	0.276072	574.083313
0.000000	0.276309	574.180420
0.000000	0.276546	574.281494
0.000000	0.276784	574.666687
0.000000	0.277021	575.009033
0.000000	0.277258	575.448914
0.000000	0.277495	576.246826
0.000000	0.277732	576.919617
0.000000	0.277969	577.686829
0.000000	0.278207	578.287598
0.000000	0.278444	578.820313
0.000000	0.278681	579.151123
0.000000	0.278918	579.757568
0.000000	0.279155	580.517273
0.000000	0.279393	580.920776
0.000000	0.279630	581.057983
0.000000	0.279867	581.287354
0.000000	0.280104	581.620361
0.000000	0.280341	581.697815
0.000000	0.280578	582.010681
0.000000	0.280816	582.097839
0.000000	0.281053	582.342957
0.000000	0.281290	582.542603
0.000000	0.281527	582.975159
0.000000	0.281764	583.679321
0.000000	0.282001	584.432617
0.000000	0.282239	585.356934
0.000000	0.282476	586.323364
0.000000	0.282713	587.188721
0.000000	0.282950	588.170593
0.000000	0.283187	589.005005
0.000000	0.283424	589.785950
0.000000	0.283662	590.617981
0.000000	0.283899	591.244629
0.000000	0.284136	591.893311
0.000000	0.284373	592.316589
0.000000	0.284610	592.871094
0.000000	0.284848	593.681824
0.000000	0.285085	594.012756
0.000000	0.285322	594.338928
0.000000	0.285559	594.695313
0.000000	0.285796	594.892700
0.000000	0.286033	595.610413
0.000000	0.286271	596.453735
0.000000	0.286508	597.605774
0.000000	0.286745	599.357117
0.000000	0.286982	601.234436
0.000000	0.287219	603.442200
0.000000	0.287456	605.800964
0.000000	0.287694	606.764954
0.000000	0.287931	608.186035
0.000000	0.288168	609.681152
0.000000	0.288405	611.303223
0.000000	0.288642	612.593567
0.000000	0.288880	612.829224
0.000000	0.289117	612.522766
0.000000	0.289354	612.131897
0.000000	0.289591	611.658813
0.000000	0.289828	610.988220
0.000000	0.290065	609.771912
0.000000	0.290303	608.537476
0.000000	0.290540	607.371033
0.000000	0.290777	606.365295
0.000000	0.291014	605.852478
0.000000	0.291251	605.541199
0.000000	0.291488	605.345398
0.000000	0.291726	605.404785
0.000000	0.291963	605.604797
0.000000	0.292200	605.814270
0.000000	0.292437	606.140808
0.000000	0.292674	606.210938
0.000000	0.292911	606.625488
0.000000	0.293149	607.032715
0.000000	0.293386	607.670593
0.000000	0.293623	608.171082
0.000000	0.293860	608.640686
0.000000	0.294097	609.195496
0.000000	0.294335	609.830505
0.000000	0.294572	610.532776
0.000000	0.294809	611.038635
0.000000	0.295046	611.324097
0.000000	0.295283	611.987793
0.000000	0.295520	612.180969
0.000000	0.295758	612.615540
0.000000	0.295995	612.819336
0.000000	0.296232	613.283875
0.000000	0.296469	613.548157
0.000000	0.296706	613.874695
0.000000	0.296943	614.304626
0.000000	0.297181	614.880371
0.000000	0.297418	615.759216
0.000000	0.297655	616.717346
0.000000	0.297892	617.988953
0.000000	0.298129	619.062073
0.000000	0.298367	620.248901
0.000000	0.298604	621.141357
0.000000	0.298841	621.691101
0.000000	0.299078	622.360718
0.000000	0.299315	622.908386
0.000000	0.299552	623.573975
0.000000	0.299790	623.753052
0.000000	0.300027	624.171570
0.000000	0.300264	624.849243
0.000000	0.300501	625.293274
0.000000	0.300738	625.718750
0.000000	0.300975	625.867371
0.000000	0.301213	625.971802
0.000000	0.301450	625.922424
0.000000	0.301687	626.227539
0.000000	0.301924	626.314758
0.000000	0.302161	626.324890
0.000000	0.302399	626.783386
0.000000	0.302636	627.368835
0.000000	0.302873	627.974548
0.000000	0.303110	628.608643
0.000000	0.303347	629.400940
0.000000	0.303584	630.234680
0.000000	0.303822	631.224243
0.000000	0.304059	632.235168
0.000000	0.304296	633.241882
0.000000	0.304533	633.972168
0.000000	0.304770	634.883179
0.000000	0.305007	635.471802
0.000000	0.305245	636.314270
0.000000	0.305482	636.907532
0.000000	0.305719	637.338867
0.000000	0.305956	637.592529
0.000000	0.306193	637.668030
0.000000	0.306430	637.825745
0.000000	0.306668	638.099060
0.000000	0.306905	638.155273
0.000000	0.307142	638.633423
0.000000	0.307379	638.972290
0.000000	0.307616	639.681030
0.000000	0.307854	640.181641
0.000000	0.308091	641.086731
0.000000	0.308328	641.919128
0.000000	0.308565	643.019287
0.000000	0.308802	644.238831
0.000000	0.309039	644.924133
0.000000	0.309277	645.394409
0.000000	0.309514	645.890442
0.000000	0.309751	646.670898
0.000000	0.309988	647.140076
0.000000	0.310225	647.898743
0.000000	0.310462	648.587524
0.000000	0.310700	649.186157
0.000000	0.310937	649.672974
0.000000	0.311174	650.150208
0.000000	0.311411	650.603943
0.000000	0.311648	650.536194
0.000000	0.311886	650.916321
0.000000	0.312123	651.045044
0.000000	0.312360	650.925293
0.000000	0.312597	651.427063
0.000000	0.312834	651.603271
0.000000	0.313071	652.165466
0.000000	0.313309	652.261230
0.000000	0.313546	652.354980
0.000000	0.313783	652.581604
0.000000	0.314020	652.714966
0.000000	0.314257	652.890137
0.000000	0.314494	653.128662
0.000000	0.314732	653.692566
0.000000	0.314969	654.229309
0.000000	0.315206	654.609314
0.000000	0.315443	655.195801
0.000000	0.315680	655.635986
0.000000	0.315917	656.298279
0.000000	0.316155	656.831970
0.000000	0.316392	657.600464
0.000000	0.316629	658.360535
0.000000	0.316866	659.209961
0.000000	0.317103	660.117310
0.000000	0.317341	660.676514
0.000000	0.317578	660.968384
0.000000	0.317815	661.348755
0.000000	0.318052	661.347351
0.000000	0.318289	661.714417
0.000000	0.318526	662.011780
0.000000	0.318764	662.630493
0.000000	0.319001	663.233948
0.000000	0.319238	663.706177
0.000000	0.319475	664.660095
0.000000	0.319712	665.251160
0.000000	0.319950	666.061157
0.000000	0.320187	666.718140
0.000000	0.320424	667.686523
0.000000	0.320661	668.223694
0.000000	0.320898	668.789734
0.000000	0.321135	669.149170
0.000000	0.321373	669.799866
0.000000	0.321610	670.279297
0.000000	0.321847	671.076843
0.000000	0.322084	671.712769
0.000000	0.322321	672.532043
0.000000	0.322558	673.153259
0.000000	0.322796	673.545166
0.000000	0.323033	674.053467
0.000000	0.323270	674.429626
0.000000	0.323507	674.661865
0.000000	0.323744	674.871826
0.000000	0.323981	675.072144
0.000000	0.324219	675.402832
0.000000	0.324456	675.643433
0.000000	0.324693	675.813965
0.000000	0.324930	676.187317
0.000000	0.325167	676.797241
0.000000	0.325405	677.417664
0.000000	0.325642	678.291199
0.000000	0.325879	679.049988
0.000000	0.326116	679.677063
0.000000	0.326353	680.410156
0.000000	0.326590	681.133301
0.000000	0.326828	682.211487
0.000000	0.327065	682.790405
0.000000	0.327302	683.571472
0.000000	0.327539	684.549377
0.000000	0.327776	685.328430
0.000000	0.328013	686.222900
0.000000	0.328251	686.340027
0.000000	0.328488	686.733337
0.000000	0.328725	686.565735
0.000000	0.328962	686.694946
0.000000	0.329199	686.559265
0.000000	0.329437	687.040283
0.000000	0.329674	687.208252
0.000000	0.329911	687.553284
0.000000	0.330148	687.854004
0.000000	0.330385	688.362854
0.000000	0.330622	688.968689
0.000000	0.330860	689.424683
0.000000	0.331097	689.845276
0.000000	0.331334	690.477295
0.000000	0.331571	691.326050
0.000000	0.331808	691.651794
0.000000	0.332045	692.407043
0.000000	0.332283	692.995667
0.000000	0.332520	693.646912
0.000000	0.332757	694.237549
0.000000	0.332994	694.765320
0.000000	0.333231	695.355957
0.000000	0.333468	695.773621
0.000000	0.333706	696.750061
0.000000	0.333943	697.195374
0.000000	0.334180	698.048950
0.000000	0.334417	698.453796
0.000000	0.334654	698.985779
0.000000	0.334892	699.397827
0.000000	0.335129	699.680054
0.000000	0.335366	700.200928
0.000000	0.335603	700.125305
0.000000	0.335840	700.557983
0.000000	0.336077	700.819275
0.000000	0.336315	701.536621
0.000000	0.336552	702.130005
0.000000	0.336789	702.841797
0.000000	0.337026	703.313049
0.000000	0.337263	704.271301
0.000000	0.337500	705.115479
0.000000	0.337738	705.939636
0.000000	0.337975	706.843384
0.000000	0.338212	707.318909
0.000000	0.338449	708.071960
0.000000	0.338686	708.740417
0.000000	0.338924	709.063477
0.000000	0.339161	709.636536
0.000000	0.339398	710.220215
0.000000	0.339635	710.798706
0.000000	0.339872	710.868958
0.000000	0.340109	711.151123
0.000000	0.340347	711.307556
0.000000	0.340584	711.478210
0.000000	0.340821	711.815002
0.000000	0.341058	712.226440
0.000000	0.341295	712.853882
0.000000	0.341532	713.345337
0.000000	0.341770	713.819275
0.000000	0.342007	714.397827
0.000000	0.342244	715.439026
0.000000	0.342481	716.068237
0.000000	0.342718	716.718750
0.000000	0.342955	717.003052
0.000000	0.343193	717.150452
0.000000	0.343430	717.421997
0.000000	0.343667	717.970764
0.000000	0.343904	718.089172
0.000000	0.344141	718.755127
0.000000	0.344379	719.386292
0.000000	0.344616	720.090698
0.000000	0.344853	720.491211
0.000000	0.345090	720.817932
0.000000	0.345327	721.446167
0.000000	0.345564	721.904602
0.000000	0.345802	722.556946
0.000000	0.346039	723.170288
0.000000	0.346276	723.743408
0.000000	0.346513	724.277344
0.000000	0.346750	725.017273
0.000000	0.346987	725.841797
0.000000	0.347225	726.491638
0.000000	0.347462	727.068481
0.000000	0.347699	727.566772
0.000000	0.347936	728.110779
0.000000	0.348173	728.832458
0.000000	0.348411	729.130432
0.000000	0.348648	729.852478
0.000000	0.348885	730.407715
0.000000	0.349122	731.390198
0.000000	0.349359	731.818237
0.000000	0.349596	732.510437
0.000000	0.349834	732.497314
0.000000	0.350071	733.107971
0.000000	0.350308	733.766052
0.000000	0.350545	734.092590
0.000000	0.350782	734.677246
0.000000	0.351019	734.911011
0.000000	0.351257	735.384827
0.000000	0.351494	735.617859
0.000000	0.351731	735.725098
0.000000	0.351968	735.963562
0.000000	0.352205	736.479919
0.000000	0.352443	736.562317
0.000000	0.352680	736.946167
0.000000	0.352917	737.421753
0.000000	0.353154	738.000854
0.000000	0.353391	738.686584
0.000000	0.353628	739.229431
0.000000	0.353866	739.981995
0.000000	0.354103	740.577026
0.000000	0.354340	741.247131
0.000000	0.354577	741.631653
0.000000	0.354814	742.344666
0.000000	0.355051	743.167969
0.000000	0.355289	743.861206
0.000000	0.355526	744.905884
0.000000	0.355763	745.447327
0.000000	0.356000	746.305786
0.000000	0.356237	747.106812
0.000000	0.356474	748.053284
0.000000	0.356712	748.616089
0.000000	0.356949	748.746094
0.000000	0.357186	748.915344
0.000000	0.357423	748.780212
0.000000	0.357660	748.975403
0.000000	0.357898	749.061646
0.000000	0.358135	749.550964
0.000000	0.358372	749.741272
0.000000	0.358609	750.242065
0.000000	0.358846	750.829590
0.000000	0.359083	751.140137
0.000000	0.359321	751.662903
0.000000	0.359558	752.057617
0.000000	0.359795	752.825684
0.000000	0.360032	753.867737
0.000000	0.360269	754.572083
0.000000	0.360506	755.525940
0.000000	0.360744	756.117249
0.000000	0.360981	757.293152
0.000000	0.361218	758.187134
0.000000	0.361455	759.104736
0.000000	0.361692	759.515503
0.000000	0.361930	759.866028
0.000000	0.362167	760.033936
0.000000	0.362404	760.273926
0.000000	0.362641	760.249268
0.000000	0.362878	760.595398
0.000000	0.363115	760.867798
0.000000	0.363353	761.446777
0.000000	0.363590	761.984802
0.000000	0.363827	762.359741
0.000000	0.364064	762.823181
0.000000	0.364301	763.398438
0.000000	0.364538	763.984070
0.000000	0.364776	764.835815
0.000000	0.365013	765.717224
0.000000	0.365250	766.856201
0.000000	0.365487	767.622070
0.000000	0.365724	768.585571
0.000000	0.365961	769.125610
0.000000	0.366199	769.828491
0.000000	0.366436	770.456116
0.000000	0.366673	771.243835
0.000000	0.366910	771.697021
0.000000	0.367147	772.523865
0.000000	0.367385	772.866455
0.000000	0.367622	773.179749
0.000000	0.367859	773.462036
0.000000	0.368096	773.834534
0.000000	0.368333	773.934448
0.000000	0.368570	774.006714
0.000000	0.368808	774.197876
0.000000	0.369045	774.297119
0.000000	0.369282	774.579346
0.000000	0.369519	774.966919
0.000000	0.369756	775.741943
0.000000	0.369993	776.211853
0.000000	0.370231	777.125427
0.000000	0.370468	778.033875
0.000000	0.370705	779.428162
0.000000	0.370942	780.816284
0.000000	0.371179	782.396790
0.000000	0.371417	783.512268
0.000000	0.371654	784.589111
0.000000	0.371891	785.477051
0.000000	0.372128	786.393433
0.000000	0.372365	787.077637
0.000000	0.372602	787.871033
0.000000	0.372840	788.637024
0.000000	0.373077	789.107056
0.000000	0.373314	789.260559
0.000000	0.373551	789.345398
0.000000	0.373788	789.392090
0.000000	0.374025	789.804260
0.000000	0.374263	790.015991
0.000000	0.374500	790.536560
0.000000	0.374737	790.795532
0.000000	0.374974	791.544373
0.000000	0.375211	792.090515
0.000000	0.375449	793.168518
0.000000	0.375686	793.938965
0.000000	0.375923	795.106506
0.000000	0.376160	796.052124
0.000000	0.376397	797.102905
0.000000	0.376634	797.868958
0.000000	0.376872	798.685303
0.000000	0.377109	799.296143
0.000000	0.377346	800.049988
0.000000	0.377583	800.696838
0.000000	0.377820	801.340515
0.000000	0.378057	801.604187
0.000000	0.378295	801.964966
0.000000	0.378532	802.316467
0.000000	0.378769	802.789368
0.000000	0.379006	802.785156
0.000000	0.379243	803.282349
0.000000	0.379481	803.707581
0.000000	0.379718	804.064453
0.000000	0.379955	804.363892
0.000000	0.380192	804.868042
0.000000	0.380429	805.601379
0.000000	0.380666	806.213806
0.000000	0.380904	806.833557
0.000000	0.381141	807.604431
0.000000	0.381378	808.430298
0.000000	0.381615	809.694153
0.000000	0.381852	810.676392
0.000000	0.382089	812.086060
0.000000	0.382327	813.182129
0.000000	0.382564	814.527344
0.000000	0.382801	815.723999
0.000000	0.383038	816.719360
0.000000	0.383275	817.349548
0.000000	0.383512	817.954956
0.000000	0.383750	818.659973
0.000000	0.383987	819.106934
0.000000	0.384224	819.421448
0.000000	0.384461	819.745728
0.000000	0.384698	820.470398
0.000000	0.384936	821.126953
0.000000	0.385173	821.829163
0.000000	0.385410	821.971375
0.000000	0.385647	822.540283
0.000000	0.385884	822.987183
0.000000	0.386121	823.839661
0.000000	0.386359	824.784729
0.000000	0.386596	825.969238
0.000000	0.386833	827.408875
0.000000	0.387070	829.098022
0.000000	0.387307	830.400635
0.000000	0.387544	831.634277
0.000000	0.387782	833.255798
0.000000	0.388019	834.373291
0.000000	0.388256	835.760437
0.000000	0.388493	836.749084
0.000000	0.388730	837.375427
0.000000	0.388968	837.335327
0.000000	0.389205	837.447449
0.000000	0.389442	837.116516
0.000000	0.389679	836.715820
0.000000	0.389916	836.163147
0.000000	0.390153	835.866394
0.000000	0.390391	835.628540
0.000000	0.390628	835.471680
0.000000	0.390865	835.163635
0.000000	0.391102	834.826599
0.000000	0.391339	834.587891
0.000000	0.391576	834.572998
0.000000	0.391814	834.293091
0.000000	0.392051	833.984070
0.000000	0.392288	833.668884
0.000000	0.392525	833.386841
0.000000	0.392762	833.189392
0.000000	0.393000	833.617981
0.000000	0.393237	833.988403
0.000000	0.393474	834.788208
0.000000	0.393711	835.650757
0.000000	0.393948	836.300720
0.000000	0.394185	837.192749
0.000000	0.394423	837.705566
0.000000	0.394660	838.182983
0.000000	0.394897	838.998657
0.000000	0.395134	839.796570
0.000000	0.395371	840.683777
0.000000	0.395608	841.524780
0.000000	0.395846	842.058716
0.000000	0.396083	842.643494
0.000000	0.396320	843.299011
0.000000	0.396557	844.050537
0.000000	0.396794	844.928955
0.000000	0.397031	845.604614
0.000000	0.397269	846.723999
0.000000	0.397506	847.976196
0.000000	0.397743	849.382507
0.000000	0.397980	851.067688
0.000000	0.398217	853.009216
0.000000	0.398455	854.785767
0.000000	0.398692	856.315063
0.000000	0.398929	857.401367
0.000000	0.399166	858.353577
0.000000	0.399403	859.268616
0.000000	0.399640	859.888000
0.000000	0.399878	860.198669
0.000000	0.400115	860.934631
0.000000	0.400352	861.502563
0.000000	0.400589	861.518250
0.000000	0.400826	861.822876
0.000000	0.401063	862.071045
0.000000	0.401301	862.016724
0.000000	0.401538	862.148315
0.000000	0.401775	861.878418
0.000000	0.402012	862.070679
0.000000	0.402249	862.276001
0.000000	0.402487	862.138611
0.000000	0.402724	862.278870
0.000000	0.402961	862.484863
0.000000	0.403198	862.764038
0.000000	0.403435	863.356140
0.000000	0.403672	863.759460
0.000000	0.403910	864.061279
0.000000	0.404147	864.123230
0.000000	0.404384	864.187195
0.000000	0.404621	864.151123
0.000000	0.404858	864.766541
0.000000	0.405095	865.081543
0.000000	0.405333	865.192017
0.000000	0.405570	865.694458
0.000000	0.405807	866.095581
0.000000	0.406044	866.362549
0.000000	0.406281	866.477783
0.000000	0.406518	866.205444
0.000000	0.406756	866.193726
0.000000	0.406993	866.526611
0.000000	0.407230	866.798828
0.000000	0.407467	867.809204
0.000000	0.407704	869.019775
0.000000	0.407942	870.321533
0.000000	0.408179	872.061768
0.000000	0.408416	873.827454
0.000000	0.408653	875.639771
0.000000	0.408890	877.014221
0.000000	0.409127	877.699097
0.000000	0.409365	877.960754
0.000000	0.409602	877.872192
0.000000	0.409839	877.781860
0.000000	0.410076	877.334106
0.000000	0.410313	876.785278
0.000000	0.410550	876.417480
0.000000	0.410788	875.544678
0.000000	0.411025	874.928711
0.000000	0.411262	874.505493
0.000000	0.411499	874.427124
0.000000	0.411736	874.094482
0.000000	0.411974	873.736938
0.000000	0.412211	873.361023
0.000000	0.412448	872.982361
0.000000	0.412685	872.747742
0.000000	0.412922	872.445740
0.000000	0.413159	872.589844
0.000000	0.413397	872.844788
0.000000	0.413634	873.087280
0.000000	0.413871	873.428833
0.000000	0.414108	873.859375
0.000000	0.414345	874.119690
0.000000	0.414582	874.556946
0.000000	0.414820	874.802429
0.000000	0.415057	874.965820
0.000000	0.415294	875.413574
0.000000	0.415531	875.784668
0.000000	0.415768	876.306152
0.000000	0.416005	876.479736
0.000000	0.416243	876.653198
0.000000	0.416480	876.957214
0.000000	0.416717	876.915405
0.000000	0.416954	877.383484
0.000000	0.417191	877.654175
0.000000	0.417429	877.959045
0.000000	0.417666	878.419312
0.000000	0.417903	878.544434
0.000000	0.418140	878.687439
0.000000	0.418377	879.103271
0.000000	0.418614	879.438354
0.000000	0.418852	879.814575
0.000000	0.419089	880.003479
0.000000	0.419326	880.148865
0.000000	0.419563	880.777771
0.000000	0.419800	881.443176
0.000000	0.420037	882.388794
0.000000	0.420275	883.236084
0.000000	0.420512	884.186462
0.000000	0.420749	885.075562
0.000000	0.420986	885.609863
0.000000	0.421223	885.872070
0.000000	0.421461	885.977234
0.000000	0.421698	886.431152
0.000000	0.421935	886.655945
0.000000	0.422172	887.024231
0.000000	0.422409	887.431885
0.000000	0.422646	887.879700
0.000000	0.422884	888.481262
0.000000	0.423121	888.735779
0.000000	0.423358	889.109558
0.000000	0.423595	889.001587
0.000000	0.423832	889.270264
0.000000	0.424069	889.589600
0.000000	0.424307	890.216431
0.000000	0.424544	890.426147
0.000000	0.424781	890.810364
0.000000	0.425018	891.373596
0.000000	0.425255	892.103638
0.000000	0.425492	892.123230
0.000000	0.425730	892.499146
0.000000	0.425967	892.646851
0.000000	0.426204	892.940308
0.000000	0.426441	893.165955
0.000000	0.426678	893.590637
0.000000	0.426916	894.117554
0.000000	0.427153	894.629883
0.000000	0.427390	895.603455
0.000000	0.427627	896.287964
0.000000	0.427864	896.629395
0.000000	0.428101	896.958923
0.000000	0.428339	897.145264
0.000000	0.428576	897.548706
0.000000	0.428813	897.691833
0.000000	0.429050	897.943298
0.000000	0.429287	897.720764
0.000000	0.429524	897.897949
0.000000	0.429762	898.642151
0.000000	0.429999	899.108398
0.000000	0.430236	899.746338
0.000000	0.430473	899.926025
0.000000	0.430710	900.350037
0.000000	0.430948	900.175232
0.000000	0.431185	900.743713
0.000000	0.431422	900.641479
0.000000	0.431659	901.332153
0.000000	0.431896	901.642151
0.000000	0.432133	902.290955
0.000000	0.432371	903.044617
0.000000	0.432608	903.766479
0.000000	0.432845	904.072388
0.000000	0.433082	904.683777
0.000000	0.433319	905.138123
0.000000	0.433556	905.933533
0.000000	0.433794	906.729675
0.000000	0.434031	907.165039
0.000000	0.434268	908.092468
0.000000	0.434505	909.280457
0.000000	0.434742	910.207642
0.000000	0.434979	911.300476
0.000000	0.435217	911.658936
0.000000	0.435454	912.081238
0.000000	0.435691	912.203613
0.000000	0.435928	912.518799
0.000000	0.436165	912.816833
0.000000	0.436403	912.759705
0.000000	0.436640	912.988708
0.000000	0.436877	913.800415
0.000000	0.437114	914.492798
0.000000	0.437351	915.055725
0.000000	0.437588	915.734802
0.000000	0.437826	916.425476
0.000000	0.438063	917.144226
0.000000	0.438300	918.034119
0.000000	0.438537	918.993164
0.000000	0.438774	920.513123
0.000000	0.439011	921.613037
0.000000	0.439249	922.730713
0.000000	0.439486	924.082764
0.000000	0.439723	925.026184
0.000000	0.439960	925.873840
0.000000	0.440197	926.598938
0.000000	0.440435	927.301453
0.000000	0.440672	927.846802
0.000000	0.440909	928.226624
0.000000	0.441146	928.447693
0.000000	0.441383	928.653870
0.000000	0.441620	929.122864
0.000000	0.441858	929.645386
0.000000	0.442095	930.115784
0.000000	0.442332	930.545898
0.000000	0.442569	931.192017
0.000000	0.442806	931.942993
0.000000	0.443043	932.546570
0.000000	0.443281	933.348267
0.000000	0.443518	933.969299
0.000000	0.443755	934.503967
0.000000	0.443992	934.936768
0.000000	0.444229	935.500916
0.000000	0.444467	935.703979
0.000000	0.444704	936.138855
0.000000	0.444941	936.566223
0.000000	0.445178	936.729858
0.000000	0.445415	936.864868
0.000000	0.445652	937.232971
0.000000	0.445890	937.139771
0.000000	0.446127	937.246094
0.000000	0.446364	937.925781
0.000000	0.446601	938.763306
0.000000	0.446838	940.523804
0.000000	0.447075	943.287842
0.000000	0.447313	947.797241
0.000000	0.447550	954.514221
0.000000	0.447787	964.788391
0.000000	0.448024	979.669983
0.000000	0.448261	1000.072815
0.000000	0.448498	1026.682129
0.000000	0.448736	1059.146851
0.000000	0.448973	1092.776978
0.000000	0.449210	1124.147949
0.000000	0.449447	1151.556030
0.000000	0.449684	1175.412720
0.000000	0.449922	1192.452637
0.000000	0.450159	1202.724487
0.000000	0.450396	1207.541992
0.000000	0.450633	1203.388062
0.000000	0.450870	1192.734863
0.000000	0.451107	1185.998535
0.000000	0.451345	1176.196899
0.000000	0.451582	1161.338501
0.000000	0.451819	1141.028564
0.000000	0.452056	1116.176636
0.000000	0.452293	1087.102173
0.000000	0.452531	1057.923950
0.000000	0.452768	1034.912842
0.000000	0.453005	1025.262207
0.000000	0.453242	1020.269653
0.000000	0.453479	1019.099854
0.000000	0.453716	1023.515503
0.000000	0.453954	1033.501587
0.000000	0.454191	1049.522217
0.000000	0.454428	1071.127197
0.000000	0.454665	1096.903076
0.000000	0.454902	1120.514404
0.000000	0.455139	1140.231812
0.000000	0.455377	1158.394531
0.000000	0.455614	1175.513306
0.000000	0.455851	1192.003784
0.000000	0.456088	1206.282104
0.000000	0.456325	1215.454590
0.000000	0.456562	1219.811890
0.000000	0.456800	1219.600708
0.000000	0.457037	1215.834351
0.000000	0.457274	1209.400391
0.000000	0.457511	1199.530151
0.000000	0.457748	1184.869263
0.000000	0.457986	1165.783936
0.000000	0.458223	1143.913086
0.000000	0.458460	1121.114746
0.000000	0.458697	1098.077515
0.000000	0.458934	1072.408936
0.000000	0.459171	1047.594482
0.000000	0.459409	1031.007813
0.000000	0.459646	1020.181763
0.000000	0.459883	1011.055237
0.000000	0.460120	1003.644531
0.000000	0.460357	997.474426
0.000000	0.460594	992.948486
0.000000	0.460832	988.848755
0.000000	0.461069	986.103394
0.000000	0.461306	983.610962
0.000000	0.461543	982.322937
0.000000	0.461780	980.687500
0.000000	0.462018	979.704407
0.000000	0.462255	978.762634
0.000000	0.462492	978.495239
0.000000	0.462729	978.745667
0.000000	0.462966	979.864685
0.000000	0.463203	981.384583
0.000000	0.463441	983.956116
0.000000	0.463678	987.332031
0.000000	0.463915	992.192627
0.000000	0.464152	999.003357
0.000000	0.464389	1008.035950
0.000000	0.464626	1018.895874
0.000000	0.464864	1032.561035
0.000000	0.465101	1052.148804
0.000000	0.465338	1078.144531
0.000000	0.465575	1110.883057
0.000000	0.465812	1148.853760
0.000000	0.466049	1186.005859
0.000000	0.466287	1214.654175
0.000000	0.466524	1233.762085
0.000000	0.466761	1244.218750
0.000000	0.466998	1244.339355
0.000000	0.467235	1230.439209
0.000000	0.467473	1211.146118
0.000000	0.467710	1185.149780
0.000000	0.467947	1154.103271
0.000000	0.468184	1124.546631
0.000000	0.468421	1114.965576
0.000000	0.468658	1127.867554
0.000000	0.468896	1156.541626
0.000000	0.469133	1199.359741
0.000000	0.469370	1253.153931
0.000000	0.469607	1305.073730
0.000000	0.469844	1353.059326
0.000000	0.470081	1392.975830
0.000000	0.470319	1424.841064
0.000000	0.470556	1449.016846
0.000000	0.470793	1466.844482
0.000000	0.471030	1475.423340
0.000000	0.471267	1474.180420
0.000000	0.471505	1468.683105
0.000000	0.471742	1457.691528
0.000000	0.471979	1442.039307
0.000000	0.472216	1424.732056
0.000000	0.472453	1414.946533
0.000000	0.472690	1421.757935
0.000000	0.472928	1425.426147
0.000000	0.473165	1422.466675
0.000000	0.473402	1415.775757
0.000000	0.473639	1410.904663
0.000000	0.473876	1405.302734
0.000000	0.474113	1397.013184
0.000000	0.474351	1386.848145
0.000000	0.474588	1376.603516
0.000000	0.474825	1365.487427
0.000000	0.475062	1352.918457
0.000000	0.475299	1339.393433
0.000000	0.475536	1329.127197
0.000000	0.475774	1326.163452
0.000000	0.476011	1319.946655
0.000000	0.476248	1310.955200
0.000000	0.476485	1300.515259
0.000000	0.476722	1291.177734
0.000000	0.476960	1281.537842
0.000000	0.477197	1272.052368
0.000000	0.477434	1263.777588
0.000000	0.477671	1256.827148
0.000000	0.477908	1251.442505
0.000000	0.478145	1247.175049
0.000000	0.478383	1244.644531
0.000000	0.478620	1243.267700
0.000000	0.478857	1239.008911
0.000000	0.479094	1230.328979
0.000000	0.479331	1218.032349
0.000000	0.479568	1204.512085
0.000000	0.479806	1195.654175
0.000000	0.480043	1192.540771
0.000000	0.480280	1198.205811
0.000000	0.480517	1210.917236
0.000000	0.480754	1229.520508
0.000000	0.480992	1252.799194
0.000000	0.481229	1278.238281
0.000000	0.481466	1300.016846
0.000000	0.481703	1317.026611
0.000000	0.481940	1325.934204
0.000000	0.482177	1325.787354
0.000000	0.482415	1318.163574
0.000000	0.482652	1302.402954
0.000000	0.482889	1279.781860
0.000000	0.483126	1253.734863
0.000000	0.483363	1229.961426
0.000000	0.483600	1211.185791
0.000000	0.483838	1204.169556
0.000000	0.484075	1201.015625
0.000000	0.484312	1201.958008
0.000000	0.484549	1207.134399
0.000000	0.484786	1216.003052
0.000000	0.485024	1226.670044
0.000000	0.485261	1238.921143
0.000000	0.485498	1250.862915
0.000000	0.485735	1265.148438
0.000000	0.485972	1281.008423
0.000000	0.486209	1299.594116
0.000000	0.486447	1317.851318
0.000000	0.486684	1336.901733
0.000000	0.486921	1354.280029
0.000000	0.487158	1367.015137
0.000000	0.487395	1375.585083
0.000000	0.487632	1381.086670
0.000000	0.487870	1381.813354
0.000000	0.488107	1374.307861
0.000000	0.488344	1362.256348
0.000000	0.488581	1346.221436
0.000000	0.488818	1329.973877
0.000000	0.489056	1312.361816
0.000000	0.489293	1288.315430
0.000000	0.489530	1259.956299
0.000000	0.489767	1230.714966
0.000000	0.490004	1205.675659
0.000000	0.490241	1190.769409
0.000000	0.490479	1188.297119
0.000000	0.490716	1192.565796
0.000000	0.490953	1202.023438
0.000000	0.491190	1215.713623
0.000000	0.491427	1236.471069
0.000000	0.491664	1263.207764
0.000000	0.491902	1294.423584
0.000000	0.492139	1325.109741
0.000000	0.492376	1353.978638
0.000000	0.492613	1374.153442
0.000000	0.492850	1387.348389
0.000000	0.493087	1398.616821
0.000000	0.493325	1410.468628
0.000000	0.493562	1417.506104
0.000000	0.493799	1420.138672
0.000000	0.494036	1419.918457
0.000000	0.494273	1420.919556
0.000000	0.494511	1420.808594
0.000000	0.494748	1419.209106
0.000000	0.494985	1416.162231
0.000000	0.495222	1410.830444
0.000000	0.495459	1403.949951
0.000000	0.495696	1395.585938
0.000000	0.495934	1386.435059
0.000000	0.496171	1376.992188
0.000000	0.496408	1366.569458
0.000000	0.496645	1354.657349
0.000000	0.496882	1340.533081
0.000000	0.497119	1327.334717
0.000000	0.497357	1317.353760
0.000000	0.497594	1311.213623
0.000000	0.497831	1306.040161
0.000000	0.498068	1301.791870
0.000000	0.498305	1300.477051
0.000000	0.498543	1302.931641
0.000000	0.498780	1309.325317
0.000000	0.499017	1322.427734
0.000000	0.499254	1337.929443
0.000000	0.499491	1351.242920
0.000000	0.499728	1362.276489
0.000000	0.499966	1372.683594
0.000000	0.500203	1381.838623
0.000000	0.500440	1390.977051
0.000000	0.500677	1401.483521
0.000000	0.500914	1414.936035
0.000000	0.501151	1433.171753
0.000000	0.501389	1458.365479
0.000000	0.501626	1490.958618
0.000000	0.501863	1532.202759
0.000000	0.502100	1580.690063
0.000000	0.502337	1623.371338
0.000000	0.502574	1657.827515
0.000000	0.502812	1684.260254
0.000000	0.503049	1703.920410
0.000000	0.503286	1718.419800
0.000000	0.503523	1724.565674
0.000000	0.503760	1725.468628
0.000000	0.503998	1721.460449
0.000000	0.504235	1713.839966
0.000000	0.504472	1702.952148
0.000000	0.504709	1693.663940
0.000000	0.504946	1682.575439
0.000000	0.505183	1667.203247
0.000000	0.505421	1648.331665
0.000000	0.505658	1627.157227
0.000000	0.505895	1607.133667
0.000000	0.506132	1594.122803
0.000000	0.506369	1591.344604
0.000000	0.506606	1593.447021
0.000000	0.506844	1600.270630
0.000000	0.507081	1614.239136
0.000000	0.507318	1636.171631
0.000000	0.507555	1664.963135
0.000000	0.507792	1693.888428
0.000000	0.508030	1723.741089
0.000000	0.508267	1756.463867
0.000000	0.508504	1790.086182
0.000000	0.508741	1821.518799
0.000000	0.508978	1854.731445
0.000000	0.509215	1884.018188
0.000000	0.509453	1910.902344
0.000000	0.509690	1937.531006
0.000000	0.509927	1962.611694
0.000000	0.510164	1986.457642
0.000000	0.510401	2009.834961
0.000000	0.510638	2029.088989
0.000000	0.510876	2044.803223
0.000000	0.511113	2056.744873
0.000000	0.511350	2068.008057
0.000000	0.511587	2078.216553
0.000000	0.511824	2087.567383
0.000000	0.512061	2098.154785
0.000000	0.512299	2110.488037
0.000000	0.512536	2125.378906
0.000000	0.512773	2140.497803
0.000000	0.513010	2154.628174
0.000000	0.513247	2167.644775
0.000000	0.513485	2179.915283
0.000000	0.513722	2192.569580
0.000000	0.513959	2206.718994
0.000000	0.514196	2222.222168
0.000000	0.514433	2238.732422
0.000000	0.514670	2254.736084
0.000000	0.514908	2271.707031
0.000000	0.515145	2286.656006
0.000000	0.515382	2296.722412
0.000000	0.515619	2298.782471
0.000000	0.515856	2291.569824
0.000000	0.516093	2274.359863
0.000000	0.516331	2247.292969
0.000000	0.516568	2210.443848
0.000000	0.516805	2165.311768
0.000000	0.517042	2117.007080
0.000000	0.517279	2073.852051
0.000000	0.517517	2044.211914
0.000000	0.517754	2028.061768
0.000000	0.517991	2010.579468
0.000000	0.518228	1990.943237
0.000000	0.518465	1971.302856
0.000000	0.518702	1953.740967
0.000000	0.518940	1940.849976
0.000000	0.519177	1934.549072
0.000000	0.519414	1931.091553
0.000000	0.519651	1929.187988
0.000000	0.519888	1927.212158
0.000000	0.520125	1924.159302
0.000000	0.520363	1919.785400
0.000000	0.520600	1914.698853
0.000000	0.520837	1908.815430
0.000000	0.521074	1901.705444
0.000000	0.521311	1893.836304
0.000000	0.521549	1886.361206
0.000000	0.521786	1879.240234
0.000000	0.522023	1872.461426
0.000000	0.522260	1866.946411
0.000000	0.522497	1864.345825
0.000000	0.522734	1863.501831
0.000000	0.522972	1862.286865
0.000000	0.523209	1858.842773
0.000000	0.523446	1851.339600
0.000000	0.523683	1841.249023
0.000000	0.523920	1830.362549
0.000000	0.524157	1819.855713
0.000000	0.524395	1810.256470
0.000000	0.524632	1803.485962
0.000000	0.524869	1799.554199
0.000000	0.525106	1799.013306
0.000000	0.525343	1799.726196
0.000000	0.525580	1800.471436
0.000000	0.525818	1799.295654
0.000000	0.526055	1794.644165
0.000000	0.526292	1787.531616
0.000000	0.526529	1778.322388
0.000000	0.526766	1766.739014
0.000000	0.527004	1754.319336
0.000000	0.527241	1741.869751
0.000000	0.527478	1731.735596
0.000000	0.527715	1726.551147
0.000000	0.527952	1725.940430
0.000000	0.528189	1727.512451
0.000000	0.528427	1729.332886
0.000000	0.528664	1730.978638
0.000000	0.528901	1732.134766
0.000000	0.529138	1733.281494
0.000000	0.529375	1734.664063
0.000000	0.529612	1735.573486
0.000000	0.529850	1737.167969
0.000000	0.530087	1739.618408
0.000000	0.530324	1744.104858
0.000000	0.530561	1751.324341
0.000000	0.530798	1762.101074
0.000000	0.531035	1775.577148
0.000000	0.531273	1793.229248
0.000000	0.531510	1814.109009
0.000000	0.531747	1835.921021
0.000000	0.531984	1859.712769
0.000000	0.532221	1882.496460
0.000000	0.532459	1901.366699
0.000000	0.532696	1917.501587
0.000000	0.532933	1932.794800
0.000000	0.533170	1947.144775
0.000000	0.533407	1959.467529
0.000000	0.533644	1968.977661
0.000000	0.533882	1975.220337
0.000000	0.534119	1976.170532
0.000000	0.534356	1971.584717
0.000000	0.534593	1960.997681
0.000000	0.534830	1943.071289
0.000000	0.535067	1920.684692
0.000000	0.535305	1894.376709
0.000000	0.535542	1868.549561
0.000000	0.535779	1839.435913
0.000000	0.536016	1806.436035
0.000000	0.536253	1775.892212
0.000000	0.536491	1749.465332
0.000000	0.536728	1735.068237
0.000000	0.536965	1721.628174
0.000000	0.537202	1708.601807
0.000000	0.537439	1696.566772
0.000000	0.537676	1686.317017
0.000000	0.537914	1680.515015
0.000000	0.538151	1678.224487
0.000000	0.538388	1678.451904
0.000000	0.538625	1679.803467
0.000000	0.538862	1682.000000
0.000000	0.539099	1684.532349
0.000000	0.539337	1683.452148
0.000000	0.539574	1680.013062
0.000000	0.539811	1675.498413
0.000000	0.540048	1670.531250
0.000000	0.540285	1666.420898
0.000000	0.540523	1664.087158
0.000000	0.540760	1664.397339
0.000000	0.540997	1665.133301
0.000000	0.541234	1666.636841
0.000000	0.541471	1668.176025
0.000000	0.541708	1669.398438
0.000000	0.541946	1670.169678
0.000000	0.542183	1670.647217
0.000000	0.542420	1671.102783
0.000000	0.542657	1666.361938
0.000000	0.542894	1665.908203
0.000000	0.543131	1665.927734
0.000000	0.543369	1668.983276
0.000000	0.543606	1674.972046
0.000000	0.543843	1681.772827
0.000000	0.544080	1690.459961
0.000000	0.544317	1699.670410
0.000000	0.544555	1709.739868
0.000000	0.544792	1721.036499
0.000000	0.545029	1732.338623
0.000000	0.545266	1738.419067
0.000000	0.545503	1742.407104
0.000000	0.545740	1740.529175
0.000000	0.545978	1736.624512
0.000000	0.546215	1728.329346
0.000000	0.546452	1722.541748
0.000000	0.546689	1720.531250
0.000000	0.546926	1719.694824
0.000000	0.547163	1722.247925
0.000000	0.547401	1728.558716
0.000000	0.547638	1739.563354
0.000000	0.547875	1751.713379
0.000000	0.548112	1757.478882
0.000000	0.548349	1759.627686
0.000000	0.548586	1759.693481
0.000000	0.548824	1752.784302
0.000000	0.549061	1739.701904
0.000000	0.549298	1726.796509
0.000000	0.549535	1722.534058
0.000000	0.549772	1720.204102
0.000000	0.550010	1716.346558
0.000000	0.550247	1706.953613
0.000000	0.550484	1691.453979
0.000000	0.550721	1672.713867
0.000000	0.550958	1651.018066
0.000000	0.551195	1631.607300
0.000000	0.551433	1621.306274
0.000000	0.551670	1619.015747
0.000000	0.551907	1624.115723
0.000000	0.552144	1636.620850
0.000000	0.552381	1654.871826
0.000000	0.552619	1679.067993
0.000000	0.552856	1705.844482
0.000000	0.553093	1727.570435
0.000000	0.553330	1743.164307
0.000000	0.553567	1751.655640
0.000000	0.553804	1752.843262
0.000000	0.554042	1748.773071
0.000000	0.554279	1739.775024
0.000000	0.554516	1726.179443
0.000000	0.554753	1709.269287
0.000000	0.554990	1693.417603
0.000000	0.555227	1680.344360
0.000000	0.555465	1667.198364
0.000000	0.555702	1656.286865
0.000000	0.555939	1648.174561
0.000000	0.556176	1643.226807
0.000000	0.556413	1643.181519
0.000000	0.556650	1641.074341
0.000000	0.556888	1639.711548
0.000000	0.557125	1640.208496
0.000000	0.557362	1642.723755
0.000000	0.557599	1648.129028
0.000000	0.557836	1657.424438
0.000000	0.558074	1667.984985
0.000000	0.558311	1675.718262
0.000000	0.558548	1679.338989
0.000000	0.558785	1679.861084
0.000000	0.559022	1679.373291
0.000000	0.559259	1676.825928
0.000000	0.559497	1673.593994
0.000000	0.559734	1672.540039
0.000000	0.559971	1670.841309
0.000000	0.560208	1667.984863
0.000000	0.560445	1664.651367
0.000000	0.560682	1661.307861
0.000000	0.560920	1659.619751
0.000000	0.561157	1659.714600
0.000000	0.561394	1662.475708
0.000000	0.561631	1666.464844
0.000000	0.561868	1672.124023
0.000000	0.562105	1678.356323
0.000000	0.562343	1685.211548
0.000000	0.562580	1691.680542
0.000000	0.562817	1698.754639
0.000000	0.563054	1705.934937
0.000000	0.563291	1714.750244
0.000000	0.563529	1725.028564
0.000000	0.563766	1736.392944
0.000000	0.564003	1747.348999
0.000000	0.564240	1756.034790
0.000000	0.564477	1757.829224
0.000000	0.564714	1753.761230
0.000000	0.564952	1744.860962
0.000000	0.565189	1731.614624
0.000000	0.565426	1714.866577
0.000000	0.565663	1696.223022
0.000000	0.565900	1681.647583
0.000000	0.566137	1672.749634
0.000000	0.566375	1670.047363
0.000000	0.566612	1674.060791
0.000000	0.566849	1684.754028
0.000000	0.567086	1701.350586
0.000000	0.567323	1720.519775
0.000000	0.567560	1738.835327
0.000000	0.567798	1753.302856
0.000000	0.568035	1761.379395
0.000000	0.568272	1762.743042
0.000000	0.568509	1755.813721
0.000000	0.568746	1737.494751
0.000000	0.568984	1715.780396
0.000000	0.569221	1703.891479
0.000000	0.569458	1700.425171
0.000000	0.569695	1702.096558
0.000000	0.569932	1709.094971
0.000000	0.570169	1721.428955
0.000000	0.570407	1738.928223
0.000000	0.570644	1758.586304
0.000000	0.570881	1784.370239
0.000000	0.571118	1807.917114
0.000000	0.571355	1824.795898
0.000000	0.571593	1834.086426
0.000000	0.571830	1835.484985
0.000000	0.572067	1831.262207
0.000000	0.572304	1822.072388
0.000000	0.572541	1808.319092
0.000000	0.572778	1792.000854
0.000000	0.573016	1772.105469
0.000000	0.573253	1753.506958
0.000000	0.573490	1736.391235
0.000000	0.573727	1725.225220
0.000000	0.573964	1723.765503
0.000000	0.574201	1725.063477
0.000000	0.574439	1730.082153
0.000000	0.574676	1737.193604
0.000000	0.574913	1746.010376
0.000000	0.575150	1756.645142
0.000000	0.575387	1767.075562
0.000000	0.575624	1777.076782
0.000000	0.575862	1783.056030
0.000000	0.576099	1786.282959
0.000000	0.576336	1788.520630
0.000000	0.576573	1789.493164
0.000000	0.576810	1790.527466
0.000000	0.577048	1792.724976
0.000000	0.577285	1794.794556
0.000000	0.577522	1796.031006
0.000000	0.577759	1797.982788
0.000000	0.577996	1802.524292
0.000000	0.578233	1808.066040
0.000000	0.578471	1815.499512
0.000000	0.578708	1823.789917
0.000000	0.578945	1832.242798
0.000000	0.579182	1841.213989
0.000000	0.579419	1850.121094
0.000000	0.579656	1858.182739
0.000000	0.579894	1865.920898
0.000000	0.580131	1874.558716
0.000000	0.580368	1885.170044
0.000000	0.580605	1896.684448
0.000000	0.580842	1908.690186
0.000000	0.581080	1920.538696
0.000000	0.581317	1927.668823
0.000000	0.581554	1929.312378
0.000000	0.581791	1928.515015
0.000000	0.582028	1926.729126
0.000000	0.582265	1924.441528
0.000000	0.582503	1923.098755
0.000000	0.582740	1924.400269
0.000000	0.582977	1925.888550
0.000000	0.583214	1927.276611
0.000000	0.583451	1929.403198
0.000000	0.583688	1931.602417
0.000000	0.583926	1932.797852
0.000000	0.584163	1932.827881
0.000000	0.584400	1932.313477
0.000000	0.584637	1933.765137
0.000000	0.584874	1936.755249
0.000000	0.585111	1940.255005
0.000000	0.585349	1945.528198
0.000000	0.585586	1954.198120
0.000000	0.585823	1962.924438
0.000000	0.586060	1970.921509
0.000000	0.586297	1975.665894
0.000000	0.586535	1979.391724
0.000000	0.586772	1982.483887
0.000000	0.587009	1986.101929
0.000000	0.587246	1996.920288
0.000000	0.587483	2011.551392
0.000000	0.587720	2028.403809
0.000000	0.587958	2046.123291
0.000000	0.588195	2062.813721
0.000000	0.588432	2078.720703
0.000000	0.588669	2090.740479
0.000000	0.588906	2098.536377
0.000000	0.589143	2097.592285
0.000000	0.589381	2092.708252
0.000000	0.589618	2089.578125
0.000000	0.589855	2090.999268
0.000000	0.590092	2095.702393
0.000000	0.590329	2103.053955
0.000000	0.590567	2110.098389
0.000000	0.590804	2111.952881
0.000000	0.591041	2108.489990
0.000000	0.591278	2102.827881
0.000000	0.591515	2094.792969
0.000000	0.591752	2089.575195
0.000000	0.591990	2086.824463
0.000000	0.592227	2085.609863
0.000000	0.592464	2084.427002
0.000000	0.592701	2083.103516
0.000000	0.592938	2082.204346
0.000000	0.593175	2082.120605
0.000000	0.593413	2082.123291
0.000000	0.593650	2083.332275
0.000000	0.593887	2086.261963
0.000000	0.594124	2091.989990
0.000000	0.594361	2101.125244
0.000000	0.594599	2115.247559
0.000000	0.594836	2135.162842
0.000000	0.595073	2160.058105
0.000000	0.595310	2190.138428
0.000000	0.595547	2220.773193
0.000000	0.595784	2247.720947
0.000000	0.596022	2272.706787
0.000000	0.596259	2293.864746
0.000000	0.596496	2307.604736
0.000000	0.596733	2315.695801
0.000000	0.596970	2319.753174
0.000000	0.597207	2318.025391
0.000000	0.597445	2309.762207
0.000000	0.597682	2296.791016
0.000000	0.597919	2280.322754
0.000000	0.598156	2258.638428
0.000000	0.598393	2229.261230
0.000000	0.598630	2196.419922
0.000000	0.598868	2162.742676
0.000000	0.599105	2130.256104
0.000000	0.599342	2113.701904
0.000000	0.599579	2103.329590
0.000000	0.599816	2096.881348
0.000000	0.600054	2094.669189
0.000000	0.600291	2095.016846
0.000000	0.600528	2096.844727
0.000000	0.600765	2099.800293
0.000000	0.601002	2105.408203
0.000000	0.601239	2113.280518
0.000000	0.601477	2122.345215
0.000000	0.601714	2129.934326
0.000000	0.601951	2133.023438
0.000000	0.602188	2134.438477
0.000000	0.602425	2135.265137
0.000000	0.602662	2136.324219
0.000000	0.602900	2139.004883
0.000000	0.603137	2143.185547
0.000000	0.603374	2149.403320
0.000000	0.603611	2153.733154
0.000000	0.603848	2156.782959
0.000000	0.604086	2158.973633
0.000000	0.604323	2159.760986
0.000000	0.604560	2159.650879
0.000000	0.604797	2157.262939
0.000000	0.605034	2153.867188
0.000000	0.605271	2149.169434
0.000000	0.605509	2140.384277
0.000000	0.605746	2126.860352
0.000000	0.605983	2108.604248
0.000000	0.606220	2086.286865
0.000000	0.606457	2061.075928
0.000000	0.606694	2034.225098
0.000000	0.606932	2009.052124
0.000000	0.607169	1997.265503
0.000000	0.607406	2000.826416
0.000000	0.607643	2013.656860
0.000000	0.607880	2031.916382
0.000000	0.608117	2052.829834
0.000000	0.608355	2076.439209
0.000000	0.608592	2101.804199
0.000000	0.608829	2125.699219
0.000000	0.609066	2147.216064
0.000000	0.609303	2167.131836
0.000000	0.609541	2185.156250
0.000000	0.609778	2198.645752
0.000000	0.610015	2208.221680
0.000000	0.610252	2215.248779
0.000000	0.610489	2220.432129
0.000000	0.610726	2220.792725
0.000000	0.610964	2217.411621
0.000000	0.611201	2214.387451
0.000000	0.611438	2209.230469
0.000000	0.611675	2201.970459
0.000000	0.611912	2192.655273
0.000000	0.612149	2181.244873
0.000000	0.612387	2168.478271
0.000000	0.612624	2154.804932
0.000000	0.612861	2140.375000
0.000000	0.613098	2125.067383
0.000000	0.613335	2109.771240
0.000000	0.613573	2095.121094
0.000000	0.613810	2081.483398
0.000000	0.614047	2070.130615
0.000000	0.614284	2063.768311
0.000000	0.614521	2064.037354
0.000000	0.614758	2069.042969
0.000000	0.614996	2078.056396
0.000000	0.615233	2088.937012
0.000000	0.615470	2098.060059
0.000000	0.615707	2107.535400
0.000000	0.615944	2113.627930
0.000000	0.616181	2118.674561
0.000000	0.616419	2122.441895
0.000000	0.616656	2120.534180
0.000000	0.616893	2112.137451
0.000000	0.617130	2100.108643
0.000000	0.617367	2087.035156
0.000000	0.617604	2073.382324
0.000000	0.617842	2056.670898
0.000000	0.618079	2037.748779
0.000000	0.618316	2019.654175
0.000000	0.618553	2007.886353
0.000000	0.618790	2003.296753
0.000000	0.619028	2004.319824
0.000000	0.619265	2009.288330
0.000000	0.619502	2020.623047
0.000000	0.619739	2036.854858
0.000000	0.619976	2053.423828
0.000000	0.620213	2070.100342
0.000000	0.620451	2085.442871
0.000000	0.620688	2101.672852
0.000000	0.620925	2113.541748
0.000000	0.621162	2120.718750
0.000000	0.621399	2124.099854
0.000000	0.621636	2124.115967
0.000000	0.621874	2119.869873
0.000000	0.622111	2110.082764
0.000000	0.622348	2094.907715
0.000000	0.622585	2074.573486
0.000000	0.622822	2052.347168
0.000000	0.623060	2031.867310
0.000000	0.623297	2024.025757
0.000000	0.623534	2026.998535
0.000000	0.623771	2030.878540
0.000000	0.624008	2034.003174
0.000000	0.624245	2038.671753
0.000000	0.624483	2042.937378
0.000000	0.624720	2043.875854
0.000000	0.624957	2040.051514
0.000000	0.625194	2032.650635
0.000000	0.625431	2024.474487
0.000000	0.625668	2019.292114
0.000000	0.625906	2018.754028
0.000000	0.626143	2017.700928
0.000000	0.626380	2016.125977
0.000000	0.626617	2013.092407
0.000000	0.626854	2011.387817
0.000000	0.627092	2012.122803
0.000000	0.627329	2012.496582
0.000000	0.627566	2012.813599
0.000000	0.627803	2014.956909
0.000000	0.628040	2019.884644
0.000000	0.628277	2025.976929
0.000000	0.628515	2033.414429
0.000000	0.628752	2042.398193
0.000000	0.628989	2051.394287
0.000000	0.629226	2056.886963
0.000000	0.629463	2060.230469
0.000000	0.629700	2060.762939
0.000000	0.629938	2056.286133
0.000000	0.630175	2048.303467
0.000000	0.630412	2038.183716
0.000000	0.630649	2028.524536
0.000000	0.630886	2021.822876
0.000000	0.631123	2016.271606
0.000000	0.631361	2011.695068
0.000000	0.631598	2009.185547
0.000000	0.631835	2011.584106
0.000000	0.632072	2018.624512
0.000000	0.632309	2028.296753
0.000000	0.632547	2041.334106
0.000000	0.632784	2056.406006
0.000000	0.633021	2073.269531
0.000000	0.633258	2091.429932
0.000000	0.633495	2108.891357
0.000000	0.633732	2123.683838
0.000000	0.633970	2132.784424
0.000000	0.634207	2132.566406
0.000000	0.634444	2127.850098
0.000000	0.634681	2119.355957
0.000000	0.634918	2108.776123
0.000000	0.635155	2101.449707
0.000000	0.635393	2102.791748
0.000000	0.635630	2115.927979
0.000000	0.635867	2132.095215
0.000000	0.636104	2148.573486
0.000000	0.636341	2167.438721
0.000000	0.636579	2189.727539
0.000000	0.636816	2213.165527
0.000000	0.637053	2235.705078
0.000000	0.637290	2253.451904
0.000000	0.637527	2267.125000
0.000000	0.637764	2276.233398
0.000000	0.638002	2276.274658
0.000000	0.638239	2266.651611
0.000000	0.638476	2247.277832
0.000000	0.638713	2221.612793
0.000000	0.638950	2194.182373
0.000000	0.639187	2164.250977
0.000000	0.639425	2130.554932
0.000000	0.639662	2095.743164
0.000000	0.639899	2063.048340
0.000000	0.640136	2037.525757
0.000000	0.640373	2034.571655
0.000000	0.640611	2040.340942
0.000000	0.640848	2053.163330
0.000000	0.641085	2064.922607
0.000000	0.641322	2079.338135
0.000000	0.641559	2088.408447
0.000000	0.641796	2094.566650
0.000000	0.642034	2100.741943
0.000000	0.642271	2107.668945
0.000000	0.642508	2112.236084
0.000000	0.642745	2120.255127
0.000000	0.642982	2123.972900
0.000000	0.643219	2119.276611
0.000000	0.643457	2110.923340
0.000000	0.643694	2097.267334
0.000000	0.643931	2080.209961
0.000000	0.644168	2063.505127
0.000000	0.644405	2046.440674
0.000000	0.644642	2027.290161
0.000000	0.644880	2007.302734
0.000000	0.645117	1988.625854
0.000000	0.645354	1976.611328
0.000000	0.645591	1968.769409
0.000000	0.645828	1964.737793
0.000000	0.646066	1963.153564
0.000000	0.646303	1964.601196
0.000000	0.646540	1968.419556
0.000000	0.646777	1973.769775
0.000000	0.647014	1980.184570
0.000000	0.647251	1987.402588
0.000000	0.647489	1995.424683
0.000000	0.647726	2003.459473
0.000000	0.647963	2009.942261
0.000000	0.648200	2017.455322
0.000000	0.648437	2028.401978
0.000000	0.648674	2040.138916
0.000000	0.648912	2050.596680
0.000000	0.649149	2061.287598
0.000000	0.649386	2073.074951
0.000000	0.649623	2085.766846
0.000000	0.649860	2095.660889
0.000000	0.650097	2097.540527
0.000000	0.650335	2091.823242
0.000000	0.650572	2081.419678
0.000000	0.650809	2068.366211
0.000000	0.651046	2056.658203
0.000000	0.651283	2049.584961
0.000000	0.651521	2051.780762
0.000000	0.651758	2056.857422
0.000000	0.651995	2063.020020
0.000000	0.652232	2072.605957
0.000000	0.652469	2086.788086
0.000000	0.652706	2105.253662
0.000000	0.652944	2123.207031
0.000000	0.653181	2137.653320
0.000000	0.653418	2148.858643
0.000000	0.653655	2158.372559
0.000000	0.653892	2167.055908
0.000000	0.654130	2171.332520
0.000000	0.654367	2172.169434
0.000000	0.654604	2170.220459
0.000000	0.654841	2166.380615
0.000000	0.655078	2160.175537
0.000000	0.655315	2154.591553
0.000000	0.655553	2148.445313
0.000000	0.655790	2142.158936
0.000000	0.656027	2136.844482
0.000000	0.656264	2133.247070
0.000000	0.656501	2132.952881
0.000000	0.656738	2136.730225
0.000000	0.656976	2140.699219
0.000000	0.657213	2144.567627
0.000000	0.657450	2145.083008
0.000000	0.657687	2144.528564
0.000000	0.657924	2147.967041
0.000000	0.658162	2158.040527
0.000000	0.658399	2173.815430
0.000000	0.658636	2192.259766
0.000000	0.658873	2211.986084
0.000000	0.659110	2227.123535
0.000000	0.659347	2235.186279
0.000000	0.659585	2236.035645
0.000000	0.659822	2230.750732
0.000000	0.660059	2219.467285
0.000000	0.660296	2199.450195
0.000000	0.660533	2175.195313
0.000000	0.660770	2160.929688
0.000000	0.661008	2149.334961
0.000000	0.661245	2138.561523
0.000000	0.661482	2128.097656
0.000000	0.661719	2120.267578
0.000000	0.661956	2114.114502
0.000000	0.662193	2110.341309
0.000000	0.662431	2107.842285
0.000000	0.662668	2108.274170
0.000000	0.662905	2112.651367
0.000000	0.663142	2121.805176
0.000000	0.663379	2137.750732
0.000000	0.663617	2162.169189
0.000000	0.663854	2194.662109
0.000000	0.664091	2235.232666
0.000000	0.664328	2273.637695
0.000000	0.664565	2300.315430
0.000000	0.664802	2316.722900
0.000000	0.665040	2323.692383
0.000000	0.665277	2323.185547
0.000000	0.665514	2314.755371
0.000000	0.665751	2295.956299
0.000000	0.665988	2269.183594
0.000000	0.666225	2240.088867
0.000000	0.666463	2216.740479
0.000000	0.666700	2211.304688
0.000000	0.666937	2206.076660
0.000000	0.667174	2202.741943
0.000000	0.667411	2200.468018
0.000000	0.667648	2199.626465
0.000000	0.667886	2198.736084
0.000000	0.668123	2197.890869
0.000000	0.668360	2197.531982
0.000000	0.668597	2197.351318
0.000000	0.668834	2196.158447
0.000000	0.669072	2192.671631
0.000000	0.669309	2187.596191
0.000000	0.669546	2181.678223
0.000000	0.669783	2175.430420
0.000000	0.670020	2169.801514
0.000000	0.670257	2165.739258
0.000000	0.670495	2164.916992
0.000000	0.670732	2167.057861
0.000000	0.670969	2171.010010
0.000000	0.671206	2174.885742
0.000000	0.671443	2178.459717
0.000000	0.671681	2182.321777
0.000000	0.671918	2186.180664
0.000000	0.672155	2190.413574
0.000000	0.672392	2193.551758
0.000000	0.672629	2194.365479
0.000000	0.672866	2192.116699
0.000000	0.673104	2190.176758
0.000000	0.673341	2188.863770
0.000000	0.673578	2187.638916
0.000000	0.673815	2187.779541
0.000000	0.674052	2187.823242
0.000000	0.674289	2186.330811
0.000000	0.674527	2186.380615
0.000000	0.674764	2187.318115
0.000000	0.675001	2191.374268
0.000000	0.675238	2199.420898
0.000000	0.675475	2209.743652
0.000000	0.675712	2220.307617
0.000000	0.675950	2224.982422
0.000000	0.676187	2222.301270
0.000000	0.676424	2214.244385
0.000000	0.676661	2203.764893
0.000000	0.676898	2193.434570
0.000000	0.677136	2187.336182
0.000000	0.677373	2190.002930
0.000000	0.677610	2198.822510
0.000000	0.677847	2208.183838
0.000000	0.678084	2218.298828
0.000000	0.678321	2231.302490
0.000000	0.678559	2245.491943
0.000000	0.678796	2258.092285
0.000000	0.679033	2269.861816
0.000000	0.679270	2278.793945
0.000000	0.679507	2285.168701
0.000000	0.679744	2287.802490
0.000000	0.679982	2282.626709
0.000000	0.680219	2273.816162
0.000000	0.680456	2260.007324
0.000000	0.680693	2241.385742
0.000000	0.680930	2219.174805
0.000000	0.681167	2196.884766
0.000000	0.681405	2178.151123
0.000000	0.681642	2162.368164
0.000000	0.681879	2148.575928
0.000000	0.682116	2130.978516
0.000000	0.682353	2110.524170
0.000000	0.682591	2087.421387
0.000000	0.682828	2062.992432
0.000000	0.683065	2041.823486
0.000000	0.683302	2029.464478
0.000000	0.683539	2024.397583
0.000000	0.683776	2022.549316
0.000000	0.684014	2023.705322
0.000000	0.684251	2023.925049
0.000000	0.684488	2022.882568
0.000000	0.684725	2021.868896
0.000000	0.684962	2018.017578
0.000000	0.685199	2014.698242
0.000000	0.685437	2014.046753
0.000000	0.685674	2020.285400
0.000000	0.685911	2038.533447
0.000000	0.686148	2061.889648
0.000000	0.686385	2093.595215
0.000000	0.686623	2131.068359
0.000000	0.686860	2165.918457
0.000000	0.687097	2197.083984
0.000000	0.687334	2227.544189
0.000000	0.687571	2253.566650
0.000000	0.687808	2272.805176
0.000000	0.688046	2284.766846
0.000000	0.688283	2293.330566
0.000000	0.688520	2297.079346
0.000000	0.688757	2296.229980
0.000000	0.688994	2287.963623
0.000000	0.689231	2269.894043
0.000000	0.689469	2244.228027
0.000000	0.689706	2215.464355
0.000000	0.689943	2186.189697
0.000000	0.690180	2160.401123
0.000000	0.690417	2152.504150
0.000000	0.690655	2146.577881
0.000000	0.690892	2141.005859
0.000000	0.691129	2134.165039
0.000000	0.691366	2127.418457
0.000000	0.691603	2123.076660
0.000000	0.691840	2119.940430
0.000000	0.692078	2116.569580
0.000000	0.692315	2113.562256
0.000000	0.692552	2110.840820
0.000000	0.692789	2107.734375
0.000000	0.693026	2104.088623
0.000000	0.693263	2100.570313
0.000000	0.693501	2096.379150
0.000000	0.693738	2093.241211
0.000000	0.693975	2089.861816
0.000000	0.694212	2087.771484
0.000000	0.694449	2087.490234
0.000000	0.694687	2089.126221
0.000000	0.694924	2092.937012
0.000000	0.695161	2098.112549
0.000000	0.695398	2104.738770
0.000000	0.695635	2110.841553
0.000000	0.695872	2117.021973
0.000000	0.696110	2125.452148
0.000000	0.696347	2136.825684
0.000000	0.696584	2149.878662
0.000000	0.696821	2164.933838
0.000000	0.697058	2178.365479
0.000000	0.697295	2187.127441
0.000000	0.697533	2192.965332
0.000000	0.697770	2197.582764
0.000000	0.698007	2197.863770
0.000000	0.698244	2195.464355
0.000000	0.698481	2189.863525
0.000000	0.698718	2187.095215
0.000000	0.698956	2189.796875
0.000000	0.699193	2195.229248
0.000000	0.699430	2201.968750
0.000000	0.699667	2209.807617
0.000000	0.699904	2218.866455
0.000000	0.700141	2225.620117
0.000000	0.700379	2229.902588
0.000000	0.700616	2231.436768
0.000000	0.700853	2230.632080
0.000000	0.701090	2228.512207
0.000000	0.701327	2224.253662
0.000000	0.701565	2219.601563
0.000000	0.701802	2216.435791
0.000000	0.702039	2213.558838
0.000000	0.702276	2211.054932
0.000000	0.702513	2208.424072
0.000000	0.702750	2204.602051
0.000000	0.702988	2199.735352
0.000000	0.703225	2194.301514
0.000000	0.703462	2188.499756
0.000000	0.703699	2184.039063
0.000000	0.703936	2179.849365
0.000000	0.704174	2174.885498
0.000000	0.704411	2170.511230
0.000000	0.704648	2166.666016
0.000000	0.704885	2163.363770
0.000000	0.705122	2159.500977
0.000000	0.705359	2154.588623
0.000000	0.705597	2150.432861
0.000000	0.705834	2147.521729
0.000000	0.706071	2145.407715
0.000000	0.706308	2143.663818
0.000000	0.706545	2143.871826
0.000000	0.706782	2145.616455
0.000000	0.707020	2149.157959
0.000000	0.707257	2155.672363
0.000000	0.707494	2164.169922
0.000000	0.707731	2174.480957
0.000000	0.707968	2186.159424
0.000000	0.708205	2200.151855
0.000000	0.708443	2210.605957
0.000000	0.708680	2221.859863
0.000000	0.708917	2238.847412
0.000000	0.709154	2261.883057
0.000000	0.709391	2289.736328
0.000000	0.709629	2318.856445
0.000000	0.709866	2342.804443
0.000000	0.710103	2360.788330
0.000000	0.710340	2376.971680
0.000000	0.710577	2391.057617
0.000000	0.710814	2405.920410
0.000000	0.711052	2419.552002
0.000000	0.711289	2435.916992
0.000000	0.711526	2453.844971
0.000000	0.711763	2470.037598
0.000000	0.712000	2484.856689
0.000000	0.712237	2502.979492
0.000000	0.712475	2522.826172
0.000000	0.712712	2544.497803
0.000000	0.712949	2564.046875
0.000000	0.713186	2578.500977
0.000000	0.713423	2589.307373
0.000000	0.713661	2600.905273
0.000000	0.713898	2610.325439
0.000000	0.714135	2615.622070
0.000000	0.714372	2617.508789
0.000000	0.714609	2613.384277
0.000000	0.714846	2603.872314
0.000000	0.715084	2587.678223
0.000000	0.715321	2565.289551
0.000000	0.715558	2542.372559
0.000000	0.715795	2513.001953
0.000000	0.716032	2476.797119
0.000000	0.716269	2437.971924
0.000000	0.716507	2404.314209
0.000000	0.716744	2390.568115
0.000000	0.716981	2383.412354
0.000000	0.717218	2383.667969
0.000000	0.717455	2389.029785
0.000000	0.717692	2397.714600
0.000000	0.717930	2406.691406
0.000000	0.718167	2411.690918
0.000000	0.718404	2407.997070
0.000000	0.718641	2396.826416
0.000000	0.718878	2380.102539
0.000000	0.719115	2358.028076
0.000000	0.719353	2336.599121
0.000000	0.719590	2320.502441
0.000000	0.719827	2312.770996
0.000000	0.720064	2309.572266
0.000000	0.720301	2308.473389
0.000000	0.720539	2310.157959
0.000000	0.720776	2314.352295
0.000000	0.721013	2319.099609
0.000000	0.721250	2321.677734
0.000000	0.721487	2324.464844
0.000000	0.721724	2328.381836
0.000000	0.721962	2333.787109
0.000000	0.722199	2338.353516
0.000000	0.722436	2340.409668
0.000000	0.722673	2339.810059
0.000000	0.722910	2336.051514
0.000000	0.723148	2329.725586
0.000000	0.723385	2325.091797
0.000000	0.723622	2327.369629
0.000000	0.723859	2335.549316
0.000000	0.724096	2343.091797
0.000000	0.724333	2343.375732
0.000000	0.724571	2335.130127
0.000000	0.724808	2319.573975
0.000000	0.725045	2299.410400
0.000000	0.725282	2278.865723
0.000000	0.725519	2263.150879
0.000000	0.725756	2256.322998
0.000000	0.725994	2250.733643
0.000000	0.726231	2245.885254
0.000000	0.726468	2241.667725
0.000000	0.726705	2239.031494
0.000000	0.726942	2239.280518
0.000000	0.727179	2241.209473
0.000000	0.727417	2243.696289
0.000000	0.727654	2247.588867
0.000000	0.727891	2252.571777
0.000000	0.728128	2257.312988
0.000000	0.728365	2262.018311
0.000000	0.728603	2264.863037
0.000000	0.728840	2267.010742
0.000000	0.729077	2265.492920
0.000000	0.729314	2260.169678
0.000000	0.729551	2254.242188
0.000000	0.729788	2246.857178
0.000000	0.730026	2240.062500
0.000000	0.730263	2238.304443
0.000000	0.730500	2239.301758
0.000000	0.730737	2242.929443
0.000000	0.730974	2249.616943
0.000000	0.731211	2257.533203
0.000000	0.731449	2264.167969
0.000000	0.731686	2270.155762
0.000000	0.731923	2274.131836
0.000000	0.732160	2276.756836
0.000000	0.732397	2278.768799
0.000000	0.732635	2279.982422
0.000000	0.732872	2279.970947
0.000000	0.733109	2279.620850
0.000000	0.733346	2280.709229
0.000000	0.733583	2282.191162
0.000000	0.733820	2283.992676
0.000000	0.734058	2286.048584
0.000000	0.734295	2286.267822
0.000000	0.734532	2279.587402
0.000000	0.734769	2265.994629
0.000000	0.735006	2247.394531
0.000000	0.735243	2223.556396
0.000000	0.735481	2201.094238
0.000000	0.735718	2188.106689
0.000000	0.735955	2180.791016
0.000000	0.736192	2175.873779
0.000000	0.736429	2173.685059
0.000000	0.736667	2172.704346
0.000000	0.736904	2174.120850
0.000000	0.737141	2176.760010
0.000000	0.737378	2182.514404
0.000000	0.737615	2189.938965
0.000000	0.737852	2201.479248
0.000000	0.738090	2216.153564
0.000000	0.738327	2233.934082
0.000000	0.738564	2252.977539
0.000000	0.738801	2270.031006
0.000000	0.739038	2281.240723
0.000000	0.739275	2289.493896
0.000000	0.739513	2295.524414
0.000000	0.739750	2299.243652
0.000000	0.739987	2302.664063
0.000000	0.740224	2308.397705
0.000000	0.740461	2312.481445
0.000000	0.740698	2304.668213
0.000000	0.740936	2290.831055
0.000000	0.741173	2282.527344
0.000000	0.741410	2275.930664
0.000000	0.741647	2267.722900
0.000000	0.741884	2258.058594
0.000000	0.742122	2247.538330
0.000000	0.742359	2237.242188
0.000000	0.742596	2226.664795
0.000000	0.742833	2216.484131
0.000000	0.743070	2207.504395
0.000000	0.743307	2201.442139
0.000000	0.743545	2197.778076
0.000000	0.743782	2197.989746
0.000000	0.744019	2199.831543
0.000000	0.744256	2202.355225
0.000000	0.744493	2205.097412
0.000000	0.744730	2207.906494
0.000000	0.744968	2210.974609
0.000000	0.745205	2213.142822
0.000000	0.745442	2215.555176
0.000000	0.745679	2217.744385
0.000000	0.745916	2218.707764
0.000000	0.746154	2217.502197
0.000000	0.746391	2215.453857
0.000000	0.746628	2216.636475
0.000000	0.746865	2222.338623
0.000000	0.747102	2230.713623
0.000000	0.747339	2244.404053
0.000000	0.747577	2264.182129
0.000000	0.747814	2289.172119
0.000000	0.748051	2326.523193
0.000000	0.748288	2374.499268
0.000000	0.748525	2427.764648
0.000000	0.748762	2482.736572
0.000000	0.749000	2535.881104
0.000000	0.749237	2586.718018
0.000000	0.749474	2635.865479
0.000000	0.749711	2685.019043
0.000000	0.749948	2730.174561
0.000000	0.750185	2763.405273
0.000000	0.750423	2785.017822
0.000000	0.750660	2793.169678
0.000000	0.750897	2786.323730
0.000000	0.751134	2765.548828
0.000000	0.751371	2733.713135
0.000000	0.751609	2697.645752
0.000000	0.751846	2664.483643
0.000000	0.752083	2643.990723
0.000000	0.752320	2639.400146
0.000000	0.752557	2649.054443
0.000000	0.752794	2676.281494
0.000000	0.753032	2701.521729
0.000000	0.753269	2723.376465
0.000000	0.753506	2739.445557
0.000000	0.753743	2748.825195
0.000000	0.753980	2749.779785
0.000000	0.754218	2740.251709
0.000000	0.754455	2720.415039
0.000000	0.754692	2689.459961
0.000000	0.754929	2647.509277
0.000000	0.755166	2597.344238
0.000000	0.755403	2542.682617
0.000000	0.755641	2490.020264
0.000000	0.755878	2446.353027
0.000000	0.756115	2420.036377
0.000000	0.756352	2406.303223
0.000000	0.756589	2396.708984
0.000000	0.756826	2391.648193
0.000000	0.757064	2389.161865
0.000000	0.757301	2385.243408
0.000000	0.757538	2381.259277
0.000000	0.757775	2373.821777
0.000000	0.758012	2364.024658
0.000000	0.758249	2352.972168
0.000000	0.758487	2339.434814
0.000000	0.758724	2323.349854
0.000000	0.758961	2306.037109
0.000000	0.759198	2290.160400
0.000000	0.759435	2277.484619
0.000000	0.759672	2269.822754
0.000000	0.759910	2264.343506
0.000000	0.760147	2260.989502
0.000000	0.760384	2258.418701
0.000000	0.760621	2256.124268
0.000000	0.760858	2254.204346
0.000000	0.761096	2251.975830
0.000000	0.761333	2250.550537
0.000000	0.761570	2250.937988
0.000000	0.761807	2252.389893
0.000000	0.762044	2254.530029
0.000000	0.762281	2258.622559
0.000000	0.762519	2264.536621
0.000000	0.762756	2271.981445
0.000000	0.762993	2281.823486
0.000000	0.763230	2293.513916
0.000000	0.763467	2307.804443
0.000000	0.763704	2323.363770
0.000000	0.763942	2337.350342
0.000000	0.764179	2350.887939
0.000000	0.764416	2365.737793
0.000000	0.764653	2380.340332
0.000000	0.764890	2394.475098
0.000000	0.765128	2408.642334
0.000000	0.765365	2420.999268
0.000000	0.765602	2435.041504
0.000000	0.765839	2451.675537
0.000000	0.766076	2469.962158
0.000000	0.766313	2487.234619
0.000000	0.766551	2498.444336
0.000000	0.766788	2503.474365
0.000000	0.767025	2505.002441
0.000000	0.767262	2500.932129
0.000000	0.767499	2489.183594
0.000000	0.767736	2472.161865
0.000000	0.767974	2453.703613
0.000000	0.768211	2435.553955
0.000000	0.768448	2423.253418
0.000000	0.768685	2409.927979
0.000000	0.768922	2393.398926
0.000000	0.769159	2375.604736
0.000000	0.769397	2359.576416
0.000000	0.769634	2348.905518
0.000000	0.769871	2341.063721
0.000000	0.770108	2333.656250
0.000000	0.770345	2326.010986
0.000000	0.770583	2319.058105
0.000000	0.770820	2313.371094
0.000000	0.771057	2310.364990
0.000000	0.771294	2311.902832
0.000000	0.771531	2317.983398
0.000000	0.771769	2328.151123
0.000000	0.772006	2342.879883
0.000000	0.772243	2363.140869
0.000000	0.772480	2389.310547
0.000000	0.772717	2419.975342
0.000000	0.772954	2447.305908
0.000000	0.773192	2471.456055
0.000000	0.773429	2495.114746
0.000000	0.773666	2519.780273
0.000000	0.773903	2541.738770
0.000000	0.774140	2559.732178
0.000000	0.774377	2577.530518
0.000000	0.774615	2590.424072
0.000000	0.774852	2595.796387
0.000000	0.775089	2595.588135
0.000000	0.775326	2592.187988
0.000000	0.775563	2589.398926
0.000000	0.775800	2591.996582
0.000000	0.776038	2595.119629
0.000000	0.776275	2594.300537
0.000000	0.776512	2587.710693
0.000000	0.776749	2577.679688
0.000000	0.776986	2563.773438
0.000000	0.777223	2547.284912
0.000000	0.777461	2528.806885
0.000000	0.777698	2510.367920
0.000000	0.777935	2494.113281
0.000000	0.778172	2485.692383
0.000000	0.778409	2486.655762
0.000000	0.778647	2489.374756
0.000000	0.778884	2493.775635
0.000000	0.779121	2499.517578
0.000000	0.779358	2505.372803
0.000000	0.779595	2511.801758
0.000000	0.779832	2518.810059
0.000000	0.780070	2526.177002
0.000000	0.780307	2536.903320
0.000000	0.780544	2551.663330
0.000000	0.780781	2571.271729
0.000000	0.781018	2594.942871
0.000000	0.781255	2619.383301
0.000000	0.781493	2635.735596
0.000000	0.781730	2640.122559
0.000000	0.781967	2633.052246
0.000000	0.782204	2615.772217
0.000000	0.782441	2590.140869
0.000000	0.782679	2561.369385
0.000000	0.782916	2535.122314
0.000000	0.783153	2516.895996
0.000000	0.783390	2501.167969
0.000000	0.783627	2487.563721
0.000000	0.783864	2479.158691
0.000000	0.784102	2473.874023
0.000000	0.784339	2471.015381
0.000000	0.784576	2471.206543
0.000000	0.784813	2475.234131
0.000000	0.785050	2482.547852
0.000000	0.785287	2491.572266
0.000000	0.785525	2502.787354
0.000000	0.785762	2515.034180
0.000000	0.785999	2526.779785
0.000000	0.786236	2540.763184
0.000000	0.786473	2554.887451
0.000000	0.786711	2567.606445
0.000000	0.786948	2578.076172
0.000000	0.787185	2585.458740
0.000000	0.787422	2586.989258
0.000000	0.787659	2584.564209
0.000000	0.787896	2579.223389
0.000000	0.788134	2573.178223
0.000000	0.788371	2567.593262
0.000000	0.788608	2563.929932
0.000000	0.788845	2560.761230
0.000000	0.789082	2556.220947
0.000000	0.789319	2548.978027
0.000000	0.789557	2539.866943
0.000000	0.789794	2528.472168
0.000000	0.790031	2515.530762
0.000000	0.790268	2501.507568
0.000000	0.790505	2485.704346
0.000000	0.790743	2469.543701
0.000000	0.790980	2451.658203
0.000000	0.791217	2433.210449
0.000000	0.791454	2414.620117
0.000000	0.791691	2395.519043
0.000000	0.791928	2378.262451
0.000000	0.792166	2366.839355
0.000000	0.792403	2358.303711
0.000000	0.792640	2353.381104
0.000000	0.792877	2351.350586
0.000000	0.793114	2351.608643
0.000000	0.793351	2356.878174
0.000000	0.793589	2367.599609
0.000000	0.793826	2384.380127
0.000000	0.794063	2407.090332
0.000000	0.794300	2433.257813
0.000000	0.794537	2458.595947
0.000000	0.794774	2484.102783
0.000000	0.795012	2512.948486
0.000000	0.795249	2546.811768
0.000000	0.795486	2582.451416
0.000000	0.795723	2616.874023
0.000000	0.795960	2645.508301
0.000000	0.796197	2664.848145
0.000000	0.796435	2674.863281
0.000000	0.796672	2676.302734
0.000000	0.796909	2671.330078
0.000000	0.797146	2662.299316
0.000000	0.797383	2652.192627
0.000000	0.797621	2645.656738
0.000000	0.797858	2635.352051
0.000000	0.798095	2619.404297
0.000000	0.798332	2598.414307
0.000000	0.798569	2572.473633
0.000000	0.798806	2542.459229
0.000000	0.799044	2513.697998
0.000000	0.799281	2489.842773
0.000000	0.799518	2477.137207
0.000000	0.799755	2465.811279
0.000000	0.799992	2455.996582
0.000000	0.800230	2447.225586
0.000000	0.800467	2440.924805
0.000000	0.800704	2436.510498
0.000000	0.800941	2433.339600
0.000000	0.801178	2430.958008
0.000000	0.801415	2432.724121
0.000000	0.801653	2438.144775
0.000000	0.801890	2448.175049
0.000000	0.802127	2464.022461
0.000000	0.802364	2487.163330
0.000000	0.802601	2515.957031
0.000000	0.802838	2546.825928
0.000000	0.803076	2573.410156
0.000000	0.803313	2595.275879
0.000000	0.803550	2613.638916
0.000000	0.803787	2630.335205
0.000000	0.804024	2641.080322
0.000000	0.804261	2645.140381
0.000000	0.804499	2645.145508
0.000000	0.804736	2644.052246
0.000000	0.804973	2643.089600
0.000000	0.805210	2639.588867
0.000000	0.805447	2634.710693
0.000000	0.805685	2629.265137
0.000000	0.805922	2623.540283
0.000000	0.806159	2617.529541
0.000000	0.806396	2612.148193
0.000000	0.806633	2608.503418
0.000000	0.806870	2609.151123
0.000000	0.807108	2610.682373
0.000000	0.807345	2611.579590
0.000000	0.807582	2616.559082
0.000000	0.807819	2625.443604
0.000000	0.808056	2631.168945
0.000000	0.808293	2637.409180
0.000000	0.808531	2641.910400
0.000000	0.808768	2645.267822
0.000000	0.809005	2648.593262
0.000000	0.809242	2656.802979
0.000000	0.809479	2663.596436
0.000000	0.809717	2669.616699
0.000000	0.809954	2673.364746
0.000000	0.810191	2674.945313
0.000000	0.810428	2672.050293
0.000000	0.810665	2665.219238
0.000000	0.810902	2656.549316
0.000000	0.811140	2646.389648
0.000000	0.811377	2632.875488
0.000000	0.811614	2616.575195
0.000000	0.811851	2597.214844
0.000000	0.812088	2576.643799
0.000000	0.812325	2557.677246
0.000000	0.812563	2547.188965
0.000000	0.812800	2532.777344
0.000000	0.813037	2513.468750
0.000000	0.813274	2491.847900
0.000000	0.813511	2469.010742
0.000000	0.813748	2448.996338
0.000000	0.813986	2434.085205
0.000000	0.814223	2418.400391
0.000000	0.814460	2399.111084
0.000000	0.814697	2376.444336
0.000000	0.814934	2355.299805
0.000000	0.815172	2342.127441
0.000000	0.815409	2343.636963
0.000000	0.815646	2346.990234
0.000000	0.815883	2348.523438
0.000000	0.816120	2346.960449
0.000000	0.816357	2342.484375
0.000000	0.816595	2335.492432
0.000000	0.816832	2327.380615
0.000000	0.817069	2322.446777
0.000000	0.817306	2323.083252
0.000000	0.817543	2327.571289
0.000000	0.817780	2333.634033
0.000000	0.818018	2342.277100
0.000000	0.818255	2353.993896
0.000000	0.818492	2367.685303
0.000000	0.818729	2381.112305
0.000000	0.818966	2395.500488
0.000000	0.819204	2407.931641
0.000000	0.819441	2417.284912
0.000000	0.819678	2424.468994
0.000000	0.819915	2432.381104
0.000000	0.820152	2439.743652
0.000000	0.820389	2446.024414
0.000000	0.820627	2452.855957
0.000000	0.820864	2460.154541
0.000000	0.821101	2467.688965
0.000000	0.821338	2476.512207
0.000000	0.821575	2485.402344
0.000000	0.821812	2494.909668
0.000000	0.822050	2506.345947
0.000000	0.822287	2518.273193
0.000000	0.822524	2525.675049
0.000000	0.822761	2530.276123
0.000000	0.822998	2534.578857
0.000000	0.823236	2542.299805
0.000000	0.823473	2556.993164
0.000000	0.823710	2574.495850
0.000000	0.823947	2591.608398
0.000000	0.824184	2609.326416
0.000000	0.824421	2626.853516
0.000000	0.824659	2644.867676
0.000000	0.824896	2657.663330
0.000000	0.825133	2662.481689
0.000000	0.825370	2658.134521
0.000000	0.825607	2645.640381
0.000000	0.825844	2626.153320
0.000000	0.826082	2599.512451
0.000000	0.826319	2572.155029
0.000000	0.826556	2555.864014
0.000000	0.826793	2546.330322
0.000000	0.827030	2537.287598
0.000000	0.827267	2529.473633
0.000000	0.827505	2524.138672
0.000000	0.827742	2520.947266
0.000000	0.827979	2519.743408
0.000000	0.828216	2519.852051
0.000000	0.828453	2521.314941
0.000000	0.828691	2523.235596
0.000000	0.828928	2525.016602
0.000000	0.829165	2526.819336
0.000000	0.829402	2526.232422
0.000000	0.829639	2525.477783
0.000000	0.829876	2525.592773
0.000000	0.830114	2526.975586
0.000000	0.830351	2529.380371
0.000000	0.830588	2532.191406
0.000000	0.830825	2536.934082
0.000000	0.831062	2543.014160
0.000000	0.831299	2547.869385
0.000000	0.831537	2549.626709
0.000000	0.831774	2546.972900
0.000000	0.832011	2543.093262
0.000000	0.832248	2538.813721
0.000000	0.832485	2534.446777
0.000000	0.832722	2529.375488
0.000000	0.832960	2523.637695
0.000000	0.833197	2518.246826
0.000000	0.833434	2512.183594
0.000000	0.833671	2507.721924
0.000000	0.833908	2505.278320
0.000000	0.834146	2506.423340
0.000000	0.834383	2511.165527
0.000000	0.834620	2519.409912
0.000000	0.834857	2531.421875
0.000000	0.835094	2546.822998
0.000000	0.835331	2568.072266
0.000000	0.835569	2590.352051
0.000000	0.835806	2611.270508
0.000000	0.836043	2638.970459
0.000000	0.836280	2664.614502
0.000000	0.836517	2688.050293
0.000000	0.836754	2710.478027
0.000000	0.836992	2732.228760
0.000000	0.837229	2753.976807
0.000000	0.837466	2774.008057
0.000000	0.837703	2789.995117
0.000000	0.837940	2801.922119
0.000000	0.838178	2810.530273
0.000000	0.838415	2816.700439
0.000000	0.838652	2822.376221
0.000000	0.838889	2823.084229
0.000000	0.839126	2817.802490
0.000000	0.839363	2810.059570
0.000000	0.839601	2802.645264
0.000000	0.839838	2793.837646
0.000000	0.840075	2781.673096
0.000000	0.840312	2765.200684
0.000000	0.840549	2739.159180
0.000000	0.840786	2705.708984
0.000000	0.841024	2666.468750
0.000000	0.841261	2621.551270
0.000000	0.841498	2574.024170
0.000000	0.841735	2530.570557
0.000000	0.841972	2503.940186
0.000000	0.842210	2479.365479
0.000000	0.842447	2457.922119
0.000000	0.842684	2442.399902
0.000000	0.842921	2434.399902
0.000000	0.843158	2430.356934
0.000000	0.843395	2429.252197
0.000000	0.843633	2429.583740
0.000000	0.843870	2431.153564
0.000000	0.844107	2433.223877
0.000000	0.844344	2434.530518
0.000000	0.844581	2435.901123
0.000000	0.844818	2436.455322
0.000000	0.845056	2434.309814
0.000000	0.845293	2430.686768
0.000000	0.845530	2427.481689
0.000000	0.845767	2424.237793
0.000000	0.846004	2421.276855
0.000000	0.846241	2420.659424
0.000000	0.846479	2422.100098
0.000000	0.846716	2423.046875
0.000000	0.846953	2425.150146
0.000000	0.847190	2427.968994
0.000000	0.847427	2429.468018
0.000000	0.847665	2430.199463
0.000000	0.847902	2431.860596
0.000000	0.848139	2433.128418
0.000000	0.848376	2431.291016
0.000000	0.848613	2427.369873
0.000000	0.848850	2424.846924
0.000000	0.849088	2422.150879
0.000000	0.849325	2419.601807
0.000000	0.849562	2417.183105
0.000000	0.849799	2415.720459
0.000000	0.850036	2416.264893
0.000000	0.850273	2417.006836
0.000000	0.850511	2417.642822
0.000000	0.850748	2418.205322
0.000000	0.850985	2419.353271
0.000000	0.851222	2421.977783
0.000000	0.851459	2426.718506
0.000000	0.851697	2434.279541
0.000000	0.851934	2444.672852
0.000000	0.852171	2455.780273
0.000000	0.852408	2465.344238
0.000000	0.852645	2470.255127
0.000000	0.852882	2469.540039
0.000000	0.853120	2465.422119
0.000000	0.853357	2458.425293
0.000000	0.853594	2452.890137
0.000000	0.853831	2453.997559
0.000000	0.854068	2456.853027
0.000000	0.854305	2461.517578
0.000000	0.854543	2465.131104
0.000000	0.854780	2466.309326
0.000000	0.855017	2467.713379
0.000000	0.855254	2467.853760
0.000000	0.855491	2461.067139
0.000000	0.855729	2448.470459
0.000000	0.855966	2434.943115
0.000000	0.856203	2428.086426
0.000000	0.856440	2426.423584
0.000000	0.856677	2426.239258
0.000000	0.856914	2427.531738
0.000000	0.857152	2429.575684
0.000000	0.857389	2430.055908
0.000000	0.857626	2430.099365
0.000000	0.857863	2431.929688
0.000000	0.858100	2436.466064
0.000000	0.858337	2446.153320
0.000000	0.858575	2460.788330
0.000000	0.858812	2480.453613
0.000000	0.859049	2503.064453
0.000000	0.859286	2524.875732
0.000000	0.859523	2549.310791
0.000000	0.859761	2572.496826
0.000000	0.859998	2595.826172
0.000000	0.860235	2619.956543
0.000000	0.860472	2646.826904
0.000000	0.860709	2672.580566
0.000000	0.860946	2696.275879
0.000000	0.861184	2718.894287
0.000000	0.861421	2737.561768
0.000000	0.861658	2750.408691
0.000000	0.861895	2758.904541
0.000000	0.862132	2759.885498
0.000000	0.862369	2759.398193
0.000000	0.862607	2756.734619
0.000000	0.862844	2751.869141
0.000000	0.863081	2748.112793
0.000000	0.863318	2744.226807
0.000000	0.863555	2741.886719
0.000000	0.863792	2743.271240
0.000000	0.864030	2751.452881
0.000000	0.864267	2763.902588
0.000000	0.864504	2784.001221
0.000000	0.864741	2803.130127
0.000000	0.864978	2822.409180
0.000000	0.865215	2838.477295
0.000000	0.865453	2850.309570
0.000000	0.865690	2858.024414
0.000000	0.865927	2862.197021
0.000000	0.866164	2862.679932
0.000000	0.866401	2861.500488
0.000000	0.866639	2857.067383
0.000000	0.866876	2847.333008
0.000000	0.867113	2831.374512
0.000000	0.867350	2808.781738
0.000000	0.867587	2779.003418
0.000000	0.867824	2744.850830
0.000000	0.868062	2708.895020
0.000000	0.868299	2677.593750
0.000000	0.868536	2667.113770
0.000000	0.868773	2671.633545
0.000000	0.869010	2674.366943
0.000000	0.869247	2673.786377
0.000000	0.869485	2672.014404
0.000000	0.869722	2669.370850
0.000000	0.869959	2663.047607
0.000000	0.870196	2655.594971
0.000000	0.870433	2648.040039
0.000000	0.870671	2642.422852
0.000000	0.870908	2642.550293
0.000000	0.871145	2647.745117
0.000000	0.871382	2651.668701
0.000000	0.871619	2654.791992
0.000000	0.871856	2655.954102
0.000000	0.872094	2655.168701
0.000000	0.872331	2652.275391
0.000000	0.872568	2647.094482
0.000000	0.872805	2638.604248
0.000000	0.873042	2628.254639
0.000000	0.873279	2616.253662
0.000000	0.873517	2605.858887
0.000000	0.873754	2593.272705
0.000000	0.873991	2578.305176
0.000000	0.874228	2563.069824
0.000000	0.874465	2549.911865
0.000000	0.874703	2541.615723
0.000000	0.874940	2533.839111
0.000000	0.875177	2527.421143
0.000000	0.875414	2522.895264
0.000000	0.875651	2521.448486
0.000000	0.875888	2524.026367
0.000000	0.876126	2531.310303
0.000000	0.876363	2543.417480
0.000000	0.876600	2561.424561
0.000000	0.876837	2587.251709
0.000000	0.877074	2611.749023
0.000000	0.877312	2631.941895
0.000000	0.877549	2648.212158
0.000000	0.877786	2661.887451
0.000000	0.878023	2674.650879
0.000000	0.878260	2683.231445
0.000000	0.878497	2689.879883
0.000000	0.878735	2696.187744
0.000000	0.878972	2702.718506
0.000000	0.879209	2710.277100
0.000000	0.879446	2718.729736
0.000000	0.879683	2723.791748
0.000000	0.879920	2725.248047
0.000000	0.880158	2722.769043
0.000000	0.880395	2718.858154
0.000000	0.880632	2714.717041
0.000000	0.880869	2709.241455
0.000000	0.881106	2701.439209
0.000000	0.881343	2691.326904
0.000000	0.881581	2680.443604
0.000000	0.881818	2667.364990
0.000000	0.882055	2653.745605
0.000000	0.882292	2645.829102
0.000000	0.882529	2649.251709
0.000000	0.882766	2650.845215
0.000000	0.883004	2649.863037
0.000000	0.883241	2642.792236
0.000000	0.883478	2632.099609
0.000000	0.883715	2616.875732
0.000000	0.883952	2591.689453
0.000000	0.884190	2573.232178
0.000000	0.884427	2555.047852
0.000000	0.884664	2538.397461
0.000000	0.884901	2526.677246
0.000000	0.885138	2517.020752
0.000000	0.885375	2509.703125
0.000000	0.885613	2505.184570
0.000000	0.885850	2504.220703
0.000000	0.886087	2505.628418
0.000000	0.886324	2509.617920
0.000000	0.886561	2516.600586
0.000000	0.886799	2526.752197
0.000000	0.887036	2537.758545
0.000000	0.887273	2546.034424
0.000000	0.887510	2553.257324
0.000000	0.887747	2558.870117
0.000000	0.887984	2561.015381
0.000000	0.888222	2561.160156
0.000000	0.888459	2560.479004
0.000000	0.888696	2558.655273
0.000000	0.888933	2558.625732
0.000000	0.889170	2566.528564
0.000000	0.889407	2575.746338
0.000000	0.889645	2585.288818
0.000000	0.889882	2597.364502
0.000000	0.890119	2612.003174
0.000000	0.890356	2628.749268
0.000000	0.890593	2647.982178
0.000000	0.890830	2671.962891
0.000000	0.891068	2699.814697
0.000000	0.891305	2730.531738
0.000000	0.891542	2761.097412
0.000000	0.891779	2791.586670
0.000000	0.892016	2816.314209
0.000000	0.892254	2833.360107
0.000000	0.892491	2844.290039
0.000000	0.892728	2848.924561
0.000000	0.892965	2840.416016
0.000000	0.893202	2821.773193
0.000000	0.893439	2798.258301
0.000000	0.893677	2775.971680
0.000000	0.893914	2755.849365
0.000000	0.894151	2739.905762
0.000000	0.894388	2729.414307
0.000000	0.894625	2724.111328
0.000000	0.894862	2724.971436
0.000000	0.895100	2732.677734
0.000000	0.895337	2745.753662
0.000000	0.895574	2763.838867
0.000000	0.895811	2783.094482
0.000000	0.896048	2799.984863
0.000000	0.896286	2813.621338
0.000000	0.896523	2820.811768
0.000000	0.896760	2820.100342
0.000000	0.896997	2811.115234
0.000000	0.897234	2795.747559
0.000000	0.897471	2773.400635
0.000000	0.897709	2744.713379
0.000000	0.897946	2714.533447
0.000000	0.898183	2685.357666
0.000000	0.898420	2661.665527
0.000000	0.898657	2640.773926
0.000000	0.898894	2623.093750
0.000000	0.899132	2608.890869
0.000000	0.899369	2597.302002
0.000000	0.899606	2586.970215
0.000000	0.899843	2578.955078
0.000000	0.900080	2572.107178
0.000000	0.900317	2566.058838
0.000000	0.900555	2562.016846
0.000000	0.900792	2559.088623
0.000000	0.901029	2557.812500
0.000000	0.901266	2557.500977
0.000000	0.901503	2556.570313
0.000000	0.901740	2552.857910
0.000000	0.901978	2547.791504
0.000000	0.902215	2540.715820
0.000000	0.902452	2533.076660
0.000000	0.902689	2524.198486
0.000000	0.902926	2515.439941
0.000000	0.903164	2507.407227
0.000000	0.903401	2500.085449
0.000000	0.903638	2492.915771
0.000000	0.903875	2485.662109
0.000000	0.904112	2479.692871
0.000000	0.904349	2473.518555
0.000000	0.904587	2467.968750
0.000000	0.904824	2462.161621
0.000000	0.905061	2459.652832
0.000000	0.905298	2460.187256
0.000000	0.905535	2462.137939
0.000000	0.905773	2465.098145
0.000000	0.906010	2469.520264
0.000000	0.906247	2476.011963
0.000000	0.906484	2484.072754
0.000000	0.906721	2494.093994
0.000000	0.906958	2506.010498
0.000000	0.907196	2519.849365
0.000000	0.907433	2533.773193
0.000000	0.907670	2548.730957
0.000000	0.907907	2561.561768
0.000000	0.908144	2572.293457
0.000000	0.908381	2583.393555
0.000000	0.908619	2593.390625
0.000000	0.908856	2605.025391
0.000000	0.909093	2618.161377
0.000000	0.909330	2632.056396
0.000000	0.909567	2644.588867
0.000000	0.909804	2653.187012
0.000000	0.910042	2656.031738
0.000000	0.910279	2652.107666
0.000000	0.910516	2644.482910
0.000000	0.910753	2633.513184
0.000000	0.910990	2620.206299
0.000000	0.911228	2605.437500
0.000000	0.911465	2592.826416
0.000000	0.911702	2585.000488
0.000000	0.911939	2579.697021
0.000000	0.912176	2576.262451
0.000000	0.912413	2572.106934
0.000000	0.912651	2564.258545
0.000000	0.912888	2551.195313
0.000000	0.913125	2538.416016
0.000000	0.913362	2526.001953
0.000000	0.913599	2516.561523
0.000000	0.913836	2515.172363
0.000000	0.914074	2524.404541
0.000000	0.914311	2533.312744
0.000000	0.914548	2540.462646
0.000000	0.914785	2546.830566
0.000000	0.915022	2550.355469
0.000000	0.915260	2553.213623
0.000000	0.915497	2556.707031
0.000000	0.915734	2560.601074
0.000000	0.915971	2563.518066
0.000000	0.916208	2563.690918
0.000000	0.916445	2562.241943
0.000000	0.916683	2560.749756
0.000000	0.916920	2558.739990
0.000000	0.917157	2557.008545
0.000000	0.917394	2554.746094
0.000000	0.917631	2553.280762
0.000000	0.917868	2553.343750
0.000000	0.918106	2555.104004
0.000000	0.918343	2558.605225
0.000000	0.918580	2564.102783
0.000000	0.918817	2573.006104
0.000000	0.919054	2584.166992
0.000000	0.919291	2597.414551
0.000000	0.919529	2612.517334
0.000000	0.919766	2627.242432
0.000000	0.920003	2642.124756
0.000000	0.920240	2656.103760
0.000000	0.920477	2668.792725
0.000000	0.920715	2680.536621
0.000000	0.920952	2691.095459
0.000000	0.921189	2700.485352
0.000000	0.921426	2707.318604
0.000000	0.921663	2709.921631
0.000000	0.921900	2709.588379
0.000000	0.922138	2708.937256
0.000000	0.922375	2712.867432
0.000000	0.922612	2716.454346
0.000000	0.922849	2714.350830
0.000000	0.923086	2709.150146
0.000000	0.923323	2702.768555
0.000000	0.923561	2698.165039
0.000000	0.923798	2699.219971
0.000000	0.924035	2705.914551
0.000000	0.924272	2712.443604
0.000000	0.924509	2717.242188
0.000000	0.924747	2720.388428
0.000000	0.924984	2721.450684
0.000000	0.925221	2722.571045
0.000000	0.925458	2723.152832
0.000000	0.925695	2722.165771
0.000000	0.925932	2720.978271
0.000000	0.926170	2719.615723
0.000000	0.926407	2720.529053
0.000000	0.926644	2721.136475
0.000000	0.926881	2720.977783
0.000000	0.927118	2720.571045
0.000000	0.927355	2719.151123
0.000000	0.927593	2717.218018
0.000000	0.927830	2716.111328
0.000000	0.928067	2715.548828
0.000000	0.928304	2715.377197
0.000000	0.928541	2715.728027
0.000000	0.928779	2717.279785
0.000000	0.929016	2719.785645
0.000000	0.929253	2724.093506
0.000000	0.929490	2731.301270
0.000000	0.929727	2739.775391
0.000000	0.929964	2750.215576
0.000000	0.930202	2762.001709
0.000000	0.930439	2774.861328
0.000000	0.930676	2789.014893
0.000000	0.930913	2806.362061
0.000000	0.931150	2826.260498
0.000000	0.931387	2847.289795
0.000000	0.931625	2868.112549
0.000000	0.931862	2888.034912
0.000000	0.932099	2905.501953
0.000000	0.932336	2920.212891
0.000000	0.932573	2932.736328
0.000000	0.932810	2941.367676
0.000000	0.933048	2945.031494
0.000000	0.933285	2943.286865
0.000000	0.933522	2940.184570
0.000000	0.933759	2934.084473
0.000000	0.933996	2924.264893
0.000000	0.934234	2912.199951
0.000000	0.934471	2897.618896
0.000000	0.934708	2880.451904
0.000000	0.934945	2864.881836
0.000000	0.935182	2858.466309
0.000000	0.935419	2854.950195
0.000000	0.935657	2846.480957
0.000000	0.935894	2833.677979
0.000000	0.936131	2818.507568
0.000000	0.936368	2801.180420
0.000000	0.936605	2783.132324
0.000000	0.936843	2765.683838
0.000000	0.937080	2751.978027
0.000000	0.937317	2745.141113
0.000000	0.937554	2739.275635
0.000000	0.937791	2736.193848
0.000000	0.938028	2735.928467
0.000000	0.938266	2739.603516
0.000000	0.938503	2747.657715
0.000000	0.938740	2760.076172
0.000000	0.938977	2774.891602
0.000000	0.939214	2786.898682
0.000000	0.939451	2797.376709
0.000000	0.939689	2806.095947
0.000000	0.939926	2813.571045
0.000000	0.940163	2822.518799
0.000000	0.940400	2831.910645
0.000000	0.940637	2841.952881
0.000000	0.940874	2852.736328
0.000000	0.941112	2866.232422
0.000000	0.941349	2877.002930
0.000000	0.941586	2883.290283
0.000000	0.941823	2888.009521
0.000000	0.942060	2890.094482
0.000000	0.942297	2890.182617
0.000000	0.942535	2887.592529
0.000000	0.942772	2880.393066
0.000000	0.943009	2871.056396
0.000000	0.943246	2860.323975
0.000000	0.943483	2850.091797
0.000000	0.943721	2842.905518
0.000000	0.943958	2845.213135
0.000000	0.944195	2855.584961
0.000000	0.944432	2868.107178
0.000000	0.944669	2880.039307
0.000000	0.944906	2891.629883
0.000000	0.945144	2901.201904
0.000000	0.945381	2910.754395
0.000000	0.945618	2919.267822
0.000000	0.945855	2923.587158
0.000000	0.946092	2921.970459
0.000000	0.946329	2916.668213
0.000000	0.946567	2911.141113
0.000000	0.946804	2904.565430
0.000000	0.947041	2895.759766
0.000000	0.947278	2885.316895
0.000000	0.947515	2877.959229
0.000000	0.947753	2877.206299
0.000000	0.947990	2877.239990
0.000000	0.948227	2877.570313
0.000000	0.948464	2879.917480
0.000000	0.948701	2884.701660
0.000000	0.948938	2892.715820
0.000000	0.949176	2902.118164
0.000000	0.949413	2913.927246
0.000000	0.949650	2927.482422
0.000000	0.949887	2940.139893
0.000000	0.950124	2948.842041
0.000000	0.950361	2955.113037
0.000000	0.950599	2958.120361
0.000000	0.950836	2959.558594
0.000000	0.951073	2960.241455
0.000000	0.951310	2960.754883
0.000000	0.951547	2961.448242
0.000000	0.951784	2961.761719
0.000000	0.952022	2959.039551
0.000000	0.952259	2952.963623
0.000000	0.952496	2942.963867
0.000000	0.952733	2929.951904
0.000000	0.952970	2917.615967
0.000000	0.953208	2911.193848
0.000000	0.953445	2909.764648
0.000000	0.953682	2914.747314
0.000000	0.953919	2924.582520
0.000000	0.954156	2940.297607
0.000000	0.954393	2953.589844
0.000000	0.954631	2961.514404
0.000000	0.954868	2966.942139
0.000000	0.955105	2971.893066
0.000000	0.955342	2973.445313
0.000000	0.955579	2972.638916
0.000000	0.955817	2971.279541
0.000000	0.956054	2971.837158
0.000000	0.956291	2979.798828
0.000000	0.956528	2978.067383
0.000000	0.956765	2962.468506
0.000000	0.957002	2932.217529
0.000000	0.957240	2890.297119
0.000000	0.957477	2841.853027
0.000000	0.957714	2794.914063
0.000000	0.957951	2757.748047
0.000000	0.958188	2737.317139
0.000000	0.958425	2721.502930
0.000000	0.958663	2707.895752
0.000000	0.958900	2696.654541
0.000000	0.959137	2688.201172
0.000000	0.959374	2683.401123
0.000000	0.959611	2682.587158
0.000000	0.959848	2684.878174
0.000000	0.960086	2689.570313
0.000000	0.960323	2696.241699
0.000000	0.960560	2704.361328
0.000000	0.960797	2714.362793
0.000000	0.961034	2721.476563
0.000000	0.961271	2723.685791
0.000000	0.961509	2722.494873
0.000000	0.961746	2718.132813
0.000000	0.961983	2711.079346
0.000000	0.962220	2703.887939
0.000000	0.962457	2696.632813
0.000000	0.962695	2689.504395
0.000000	0.962932	2685.936279
0.000000	0.963169	2686.220215
0.000000	0.963406	2687.398193
0.000000	0.963643	2688.986816
0.000000	0.963880	2693.296631
0.000000	0.964118	2700.921875
0.000000	0.964355	2710.304443
0.000000	0.964592	2721.320557
0.000000	0.964829	2733.789307
0.000000	0.965066	2745.672363
0.000000	0.965304	2756.660889
0.000000	0.965541	2764.463623
0.000000	0.965778	2770.701172
0.000000	0.966015	2777.877686
0.000000	0.966252	2784.724854
0.000000	0.966489	2792.213135
0.000000	0.966727	2799.710938
0.000000	0.966964	2806.010498
0.000000	0.967201	2811.325195
0.000000	0.967438	2816.039307
0.000000	0.967675	2820.821777
0.000000	0.967912	2824.175537
0.000000	0.968150	2827.027588
0.000000	0.968387	2829.904297
0.000000	0.968624	2832.368896
0.000000	0.968861	2835.050049
0.000000	0.969098	2837.714355
0.000000	0.969335	2839.840088
0.000000	0.969573	2841.374756
0.000000	0.969810	2842.543457
0.000000	0.970047	2843.986084
0.000000	0.970284	2844.802490
0.000000	0.970521	2845.187012
0.000000	0.970758	2846.106934
0.000000	0.970996	2848.167480
0.000000	0.971233	2851.403076
0.000000	0.971470	2853.777832
0.000000	0.971707	2854.857910
0.000000	0.971944	2855.845215
0.000000	0.972182	2856.081787
0.000000	0.972419	2857.122314
0.000000	0.972656	2857.173828
0.000000	0.972893	2856.725342
0.000000	0.973130	2856.706055
0.000000	0.973368	2857.216064
0.000000	0.973605	2858.061523
0.000000	0.973842	2859.600098
0.000000	0.974079	2859.359863
0.000000	0.974316	2859.837646
0.000000	0.974553	2860.284180
0.000000	0.974791	2860.828613
0.000000	0.975028	2861.459229
0.000000	0.975265	2862.756348
0.000000	0.975502	2866.125244
0.000000	0.975739	2872.021240
0.000000	0.975976	2879.207031
0.000000	0.976214	2888.337158
0.000000	0.976451	2899.187012
0.000000	0.976688	2911.660400
0.000000	0.976925	2923.079834
0.000000	0.977162	2933.150146
0.000000	0.977399	2940.430176
0.000000	0.977637	2944.615967
0.000000	0.977874	2946.242920
0.000000	0.978111	2941.630859
0.000000	0.978348	2929.551025
0.000000	0.978585	2913.603027
0.000000	0.978822	2887.129395
0.000000	0.979060	2854.544678
0.000000	0.979297	2820.552979
0.000000	0.979534	2796.751953
0.000000	0.979771	2783.208740
0.000000	0.980008	2771.725098
0.000000	0.980246	2760.589355
0.000000	0.980483	2751.531494
0.000000	0.980720	2743.687012
0.000000	0.980957	2738.185547
0.000000	0.981194	2733.524658
0.000000	0.981431	2729.567383
0.000000	0.981669	2727.652832
0.000000	0.981906	2728.015869
0.000000	0.982143	2731.954834
0.000000	0.982380	2738.221924
0.000000	0.982617	2746.916992
0.000000	0.982854	2756.636719
0.000000	0.983092	2766.078613
0.000000	0.983329	2774.910645
0.000000	0.983566	2783.414307
0.000000	0.983803	2791.921143
0.000000	0.984040	2800.660889
0.000000	0.984278	2810.060059
0.000000	0.984515	2821.620850
0.000000	0.984752	2834.761230
0.000000	0.984989	2849.819580
0.000000	0.985226	2862.348389
0.000000	0.985463	2871.524902
0.000000	0.985701	2879.025146
0.000000	0.985938	2883.270996
0.000000	0.986175	2885.098633
0.000000	0.986412	2883.158447
0.000000	0.986649	2879.372070
0.000000	0.986886	2874.877441
0.000000	0.987124	2870.489990
0.000000	0.987361	2868.062744
0.000000	0.987598	2866.153564
0.000000	0.987835	2864.536133
0.000000	0.988072	2864.300293
0.000000	0.988310	2865.301514
0.000000	0.988547	2867.655029
0.000000	0.988784	2870.985107
0.000000	0.989021	2875.964355
0.000000	0.989258	2881.265381
0.000000	0.989495	2886.070068
0.000000	0.989733	2890.060059
0.000000	0.989970	2890.229492
0.000000	0.990207	2889.734131
0.000000	0.990444	2885.825439
0.000000	0.990681	2881.471924
0.000000	0.990918	2876.013184
0.000000	0.991156	2870.999268
0.000000	0.991393	2867.124756
0.000000	0.991630	2864.083740
0.000000	0.991867	2861.508057
0.000000	0.992104	2857.222412
0.000000	0.992342	2848.940674
0.000000	0.992579	2838.008301
0.000000	0.992816	2829.434326
0.000000	0.993053	2825.180908
0.000000	0.993290	2821.112305
0.000000	0.993527	2817.827637
0.000000	0.993765	2815.690674
0.000000	0.994002	2814.652100
0.000000	0.994239	2815.426270
0.000000	0.994476	2816.929688
0.000000	0.994713	2819.294189
0.000000	0.994950	2821.795410
0.000000	0.995188	2823.782471
0.000000	0.995425	2826.182373
0.000000	0.995662	2828.984619
0.000000	0.995899	2834.322754
0.000000	0.996136	2843.820313
0.000000	0.996373	2859.353760
0.000000	0.996611	2883.626221
0.000000	0.996848	2918.221436
0.000000	0.997085	2962.458252
0.000000	0.997322	3014.351807
0.000000	0.997559	3062.695557
0.000000	0.997797	3105.385254
0.000000	0.998034	3141.167969
0.000000	0.998271	3169.626709
0.000000	0.998508	3190.124023
0.000000	0.998745	3202.810303
0.000000	0.998982	3205.978516
0.000000	0.999220	3193.131836
0.000000	0.999457	3165.337402
0.000000	0.999694	3128.582031
0.000000	0.999931	3089.101807
0.000000	1.000168	3053.801758
0.000000	1.000405	3026.520508
0.000000	1.000643	3019.097168
0.000000	1.000880	3011.342529
0.000000	1.001117	3006.300049
0.000000	1.001354	3000.969971
0.000000	1.001591	2995.095215
0.000000	1.001829	2987.328613
0.000000	1.002066	2976.688477
0.000000	1.002303	2963.588867
0.000000	1.002540	2948.875000
0.000000	1.002777	2931.780518
0.000000	1.003014	2913.448486
0.000000	1.003252	2894.431885
0.000000	1.003489	2876.906738
0.000000	1.003726	2863.712646
0.000000	1.003963	2855.575684
0.000000	1.004200	2850.388184
0.000000	1.004437	2847.294434
0.000000	1.004675	2846.354492
0.000000	1.004912	2846.906006
0.000000	1.005149	2849.274170
0.000000	1.005386	2852.872070
0.000000	1.005623	2857.765869
0.000000	1.005860	2863.018555
0.000000	1.006098	2867.914551
0.000000	1.006335	2873.123779
0.000000	1.006572	2878.189209
0.000000	1.006809	2883.414551
0.000000	1.007046	2889.507813
0.000000	1.007284	2896.313721
0.000000	1.007521	2902.255127
0.000000	1.007758	2907.482910
0.000000	1.007995	2913.215820
0.000000	1.008232	2918.161133
0.000000	1.008469	2921.835938
0.000000	1.008707	2923.444580
0.000000	1.008944	2922.184082
0.000000	1.009181	2917.207520
0.000000	1.009418	2910.624756
0.000000	1.009655	2901.963867
0.000000	1.009892	2891.569824
0.000000	1.010130	2880.280762
0.000000	1.010367	2869.786621
0.000000	1.010604	2857.238037
0.000000	1.010841	2843.937256
0.000000	1.011078	2831.760742
0.000000	1.011316	2822.937500
0.000000	1.011553	2815.774658
0.000000	1.011790	2809.645264
0.000000	1.012027	2807.079834
0.000000	1.012264	2805.678223
0.000000	1.012501	2806.739014
0.000000	1.012739	2810.178467
0.000000	1.012976	2816.708008
0.000000	1.013213	2826.771729
0.000000	1.013450	2840.514160
0.000000	1.013687	2857.300537
0.000000	1.013924	2873.384766
0.000000	1.014162	2886.286865
0.000000	1.014399	2896.394043
0.000000	1.014636	2900.196045
0.000000	1.014873	2900.719238
0.000000	1.015110	2901.806396
0.000000	1.015347	2904.674316
0.000000	1.015585	2910.594971
0.000000	1.015822	2921.793457
0.000000	1.016059	2935.428955
0.000000	1.016296	2948.537109
0.000000	1.016533	2962.247070
0.000000	1.016770	2975.296875
0.000000	1.017008	2987.021973
0.000000	1.017245	2997.453613
0.000000	1.017482	3006.381592
0.000000	1.017719	3012.354736
0.000000	1.017956	3015.692139
0.000000	1.018194	3016.808838
0.000000	1.018431	3016.368652
0.000000	1.018668	3011.080566
0.000000	1.018905	2998.543213
0.000000	1.019142	2980.570313
0.000000	1.019379	2958.202637
0.000000	1.019617	2929.524658
0.000000	1.019854	2895.346680
0.000000	1.020091	2855.418945
0.000000	1.020328	2812.907715
0.000000	1.020565	2779.223145
0.000000	1.020803	2756.783203
0.000000	1.021040	2733.865723
0.000000	1.021277	2712.418213
0.000000	1.021514	2695.448242
0.000000	1.021751	2685.356689
0.000000	1.021988	2685.931641
0.000000	1.022226	2691.739258
0.000000	1.022463	2699.179199
0.000000	1.022700	2704.808838
0.000000	1.022937	2710.138672
0.000000	1.023174	2714.961182
0.000000	1.023412	2715.588379
0.000000	1.023649	2711.597412
0.000000	1.023886	2706.427979
0.000000	1.024123	2700.285156
0.000000	1.024360	2692.667969
0.000000	1.024597	2683.696777
0.000000	1.024835	2672.975586
0.000000	1.025072	2659.310547
0.000000	1.025309	2642.415283
0.000000	1.025546	2625.126465
0.000000	1.025783	2612.942139
0.000000	1.026020	2606.629395
0.000000	1.026258	2604.175537
0.000000	1.026495	2606.604980
0.000000	1.026732	2614.314941
0.000000	1.026969	2627.658936
0.000000	1.027206	2647.986084
0.000000	1.027443	2675.104736
0.000000	1.027681	2707.019775
0.000000	1.027918	2741.684814
0.000000	1.028155	2769.401367
0.000000	1.028392	2788.741455
0.000000	1.028629	2799.285645
0.000000	1.028866	2800.732422
0.000000	1.029104	2795.394287
0.000000	1.029341	2787.369141
0.000000	1.029578	2781.255859
0.000000	1.029815	2782.589111
0.000000	1.030052	2794.333252
0.000000	1.030290	2807.458740
0.000000	1.030527	2818.527588
0.000000	1.030764	2825.762207
0.000000	1.031001	2830.502930
0.000000	1.031238	2830.400879
0.000000	1.031475	2825.547852
0.000000	1.031713	2818.840332
0.000000	1.031950	2811.367188
0.000000	1.032187	2804.397217
0.000000	1.032424	2799.635986
0.000000	1.032661	2797.625732
0.000000	1.032899	2797.322021
0.000000	1.033136	2800.001221
0.000000	1.033373	2805.707275
0.000000	1.033610	2813.335693
0.000000	1.033847	2822.311035
0.000000	1.034084	2830.262695
0.000000	1.034322	2833.043457
0.000000	1.034559	2830.005615
0.000000	1.034796	2823.024902
0.000000	1.035033	2816.206299
0.000000	1.035270	2808.920166
0.000000	1.035507	2801.479736
0.000000	1.035745	2794.906738
0.000000	1.035982	2789.525146
0.000000	1.036219	2785.445801
0.000000	1.036456	2783.096924
0.000000	1.036693	2782.447754
0.000000	1.036930	2782.012939
0.000000	1.037168	2782.816650
0.000000	1.037405	2783.370605
0.000000	1.037642	2776.333496
0.000000	1.037879	2767.095703
0.000000	1.038116	2767.775879
0.000000	1.038353	2768.608398
0.000000	1.038591	2775.309570
0.000000	1.038828	2785.419189
0.000000	1.039065	2798.006836
0.000000	1.039302	2811.668701
0.000000	1.039539	2825.612061
0.000000	1.039777	2840.523438
0.000000	1.040014	2854.240479
0.000000	1.040251	2869.219971
0.000000	1.040488	2886.624512
0.000000	1.040725	2906.561279
0.000000	1.040962	2924.814453
0.000000	1.041200	2941.416016
0.000000	1.041437	2954.328125
0.000000	1.041674	2963.080811
0.000000	1.041911	2968.244385
0.000000	1.042148	2974.488525
0.000000	1.042385	2983.135010
0.000000	1.042623	2994.279053
0.000000	1.042860	3009.398926
0.000000	1.043097	3023.874756
0.000000	1.043334	3036.050293
0.000000	1.043571	3046.867188
0.000000	1.043809	3054.659424
0.000000	1.044046	3057.897705
0.000000	1.044283	3058.782227
0.000000	1.044520	3062.628174
0.000000	1.044757	3063.128662
0.000000	1.044994	3059.922852
0.000000	1.045232	3050.838379
0.000000	1.045469	3034.895020
0.000000	1.045706	3012.902832
0.000000	1.045943	2986.471924
0.000000	1.046180	2959.364258
0.000000	1.046417	2935.866211
0.000000	1.046655	2921.594727
0.000000	1.046892	2918.270996
0.000000	1.047129	2919.438477
0.000000	1.047366	2924.188721
0.000000	1.047603	2933.090088
0.000000	1.047840	2942.565186
0.000000	1.048078	2949.931885
0.000000	1.048315	2956.776367
0.000000	1.048552	2963.835693
0.000000	1.048789	2969.225342
0.000000	1.049026	2971.436768
0.000000	1.049264	2973.534424
0.000000	1.049501	2976.897949
0.000000	1.049738	2982.204590
0.000000	1.049975	2989.368652
0.000000	1.050212	2992.658203
0.000000	1.050449	2988.409180
0.000000	1.050687	2977.193359
0.000000	1.050924	2961.656494
0.000000	1.051161	2943.990234
0.000000	1.051398	2927.804443
0.000000	1.051635	2917.661377
0.000000	1.051872	2915.591064
0.000000	1.052110	2914.333496
0.000000	1.052347	2916.779541
0.000000	1.052584	2924.124512
0.000000	1.052821	2937.338135
0.000000	1.053058	2957.726563
0.000000	1.053295	2983.522217
0.000000	1.053533	3017.175293
0.000000	1.053770	3061.886719
0.000000	1.054007	3114.652588
0.000000	1.054244	3173.702393
0.000000	1.054481	3225.907227
0.000000	1.054719	3265.199463
0.000000	1.054956	3289.912598
0.000000	1.055193	3298.231934
0.000000	1.055430	3289.261475
0.000000	1.055667	3262.935547
0.000000	1.055905	3221.578613
0.000000	1.056142	3168.175537
0.000000	1.056379	3107.990234
0.000000	1.056616	3048.481934
0.000000	1.056853	2998.895264
0.000000	1.057090	2968.428711
0.000000	1.057328	2948.931396
0.000000	1.057565	2929.267090
0.000000	1.057802	2910.028320
0.000000	1.058039	2890.586426
0.000000	1.058276	2871.305420
0.000000	1.058513	2851.425781
0.000000	1.058751	2833.035889
0.000000	1.058988	2816.652344
0.000000	1.059225	2802.890381
0.000000	1.059462	2793.587891
0.000000	1.059699	2788.140869
0.000000	1.059937	2786.813965
0.000000	1.060174	2789.594482
0.000000	1.060411	2794.777100
0.000000	1.060648	2802.619141
0.000000	1.060885	2809.664551
0.000000	1.061122	2813.336914
0.000000	1.061360	2813.117432
0.000000	1.061597	2814.653320
0.000000	1.061834	2816.852783
0.000000	1.062071	2821.944824
0.000000	1.062308	2828.203613
0.000000	1.062545	2836.228271
0.000000	1.062783	2846.108398
0.000000	1.063020	2857.723633
0.000000	1.063257	2870.337891
0.000000	1.063494	2883.904053
0.000000	1.063731	2899.669189
0.000000	1.063968	2915.377930
0.000000	1.064206	2930.541260
0.000000	1.064443	2941.366943
0.000000	1.064680	2950.094482
0.000000	1.064917	2954.813232
0.000000	1.065154	2956.669434
0.000000	1.065391	2955.154297
0.000000	1.065629	2951.700928
0.000000	1.065866	2946.427979
0.000000	1.066103	2942.416260
0.000000	1.066340	2938.995850
0.000000	1.066577	2935.456787
0.000000	1.066815	2933.441650
0.000000	1.067052	2932.136963
0.000000	1.067289	2932.781738
0.000000	1.067526	2936.224609
0.000000	1.067763	2942.619385
0.000000	1.068000	2952.605957
0.000000	1.068238	2965.166260
0.000000	1.068475	2976.139648
0.000000	1.068712	2982.903320
0.000000	1.068949	2984.425049
0.000000	1.069186	2981.547852
0.000000	1.069424	2976.245361
0.000000	1.069661	2971.033691
0.000000	1.069898	2968.001953
0.000000	1.070135	2966.578613
0.000000	1.070372	2965.752686
0.000000	1.070609	2966.170410
0.000000	1.070847	2962.712402
0.000000	1.071084	2956.020020
0.000000	1.071321	2948.075684
0.000000	1.071558	2938.459473
0.000000	1.071795	2930.210693
0.000000	1.072032	2925.187012
0.000000	1.072270	2920.365723
0.000000	1.072507	2922.968994
0.000000	1.072744	2929.366943
0.000000	1.072981	2936.630371
0.000000	1.073218	2943.302490
0.000000	1.073455	2948.444824
0.000000	1.073693	2951.556152
0.000000	1.073930	2954.020020
0.000000	1.074167	2956.466553
0.000000	1.074404	2958.669189
0.000000	1.074641	2961.554443
0.000000	1.074878	2964.877197
0.000000	1.075116	2967.754639
0.000000	1.075353	2971.111084
0.000000	1.075590	2975.424561
0.000000	1.075827	2979.700195
0.000000	1.076064	2984.511719
0.000000	1.076302	2989.160400
0.000000	1.076539	2994.444336
0.000000	1.076776	3000.602295
0.000000	1.077013	3008.548340
0.000000	1.077250	3018.202881
0.000000	1.077487	3029.098877
0.000000	1.077725	3039.495117
0.000000	1.077962	3045.537842
0.000000	1.078199	3049.913818
0.000000	1.078436	3051.896240
0.000000	1.078673	3050.047852
0.000000	1.078910	3044.112061
0.000000	1.079148	3034.407227
0.000000	1.079385	3018.541992
0.000000	1.079622	3000.296875
0.000000	1.079859	2991.971680
0.000000	1.080096	2991.885742
0.000000	1.080334	2995.611084
0.000000	1.080571	3000.433838
0.000000	1.080808	3006.989014
0.000000	1.081045	3013.234375
0.000000	1.081282	3016.844971
0.000000	1.081519	3020.811523
0.000000	1.081757	3023.335205
0.000000	1.081994	3022.878174
0.000000	1.082231	3016.419922
0.000000	1.082468	3005.672852
0.000000	1.082705	2989.165771
0.000000	1.082942	2967.514893
0.000000	1.083180	2944.802490
0.000000	1.083417	2925.901611
0.000000	1.083654	2914.187500
0.000000	1.083891	2908.785645
0.000000	1.084128	2912.307861
0.000000	1.084365	2919.719971
0.000000	1.084603	2925.884033
0.000000	1.084840	2927.510742
0.000000	1.085077	2921.980957
0.000000	1.085314	2912.095947
0.000000	1.085551	2901.556885
0.000000	1.085788	2890.267578
0.000000	1.086026	2878.212402
0.000000	1.086263	2868.005371
0.000000	1.086500	2861.233643
0.000000	1.086737	2853.679932
0.000000	1.086974	2845.354492
0.000000	1.087212	2843.059326
0.000000	1.087449	2845.306641
0.000000	1.087686	2853.954102
0.000000	1.087923	2867.060303
0.000000	1.088160	2881.562500
0.000000	1.088398	2893.462158
0.000000	1.088635	2904.425781
0.000000	1.088872	2917.219727
0.000000	1.089109	2930.019775
0.000000	1.089346	2940.517578
0.000000	1.089583	2950.185059
0.000000	1.089821	2961.193848
0.000000	1.090058	2973.894043
0.000000	1.090295	2986.684814
0.000000	1.090532	2998.972412
0.000000	1.090769	3012.747803
0.000000	1.091006	3022.135254
0.000000	1.091244	3025.393799
0.000000	1.091481	3024.036133
0.000000	1.091718	3019.374756
0.000000	1.091955	3016.626953
0.000000	1.092192	3022.692627
0.000000	1.092430	3035.351563
0.000000	1.092667	3054.481689
0.000000	1.092904	3073.176270
0.000000	1.093141	3091.367188
0.000000	1.093378	3103.866211
0.000000	1.093615	3113.264893
0.000000	1.093853	3122.626465
0.000000	1.094090	3134.660156
0.000000	1.094327	3146.726074
0.000000	1.094564	3159.786133
0.000000	1.094801	3169.475586
0.000000	1.095038	3176.793945
0.000000	1.095276	3184.856445
0.000000	1.095513	3195.354248
0.000000	1.095750	3206.431641
0.000000	1.095987	3217.724609
0.000000	1.096224	3229.302246
0.000000	1.096461	3240.414795
0.000000	1.096699	3248.026367
0.000000	1.096936	3249.857178
0.000000	1.097173	3245.426514
0.000000	1.097410	3235.961914
0.000000	1.097647	3221.486084
0.000000	1.097885	3202.010010
0.000000	1.098122	3182.992188
0.000000	1.098359	3163.165527
0.000000	1.098596	3146.078125
0.000000	1.098833	3135.141602
0.000000	1.099070	3122.821045
0.000000	1.099308	3106.881104
0.000000	1.099545	3085.886963
0.000000	1.099782	3061.948730
0.000000	1.100019	3033.332764
0.000000	1.100256	3000.461670
0.000000	1.100493	2962.594238
0.000000	1.100731	2922.884033
0.000000	1.100968	2894.491455
0.000000	1.101205	2881.807861
0.000000	1.101442	2869.075684
0.000000	1.101679	2848.979004
0.000000	1.101916	2832.940674
0.000000	1.102154	2826.242188
0.000000	1.102391	2824.034424
0.000000	1.102628	2825.823242
0.000000	1.102865	2831.392090
0.000000	1.103102	2839.851318
0.000000	1.103340	2850.275879
0.000000	1.103577	2862.392578
0.000000	1.103814	2874.084229
0.000000	1.104051	2885.512695
0.000000	1.104288	2897.692627
0.000000	1.104525	2912.592529
0.000000	1.104763	2929.305176
0.000000	1.105000	2942.810791
0.000000	1.105237	2948.144531
0.000000	1.105474	2945.610352
0.000000	1.105711	2938.884766
0.000000	1.105948	2928.211182
0.000000	1.106186	2914.056152
0.000000	1.106423	2899.992676
0.000000	1.106660	2886.671387
0.000000	1.106897	2873.527344
0.000000	1.107134	2860.351318
0.000000	1.107372	2847.482666
0.000000	1.107609	2834.866211
0.000000	1.107846	2827.131592
0.000000	1.108083	2825.286133
0.000000	1.108320	2825.198975
0.000000	1.108557	2827.217529
0.000000	1.108795	2831.388184
0.000000	1.109032	2838.450928
0.000000	1.109269	2848.621582
0.000000	1.109506	2862.960693
0.000000	1.109743	2881.441895
0.000000	1.109980	2904.105225
0.000000	1.110218	2931.073486
0.000000	1.110455	2959.682373
0.000000	1.110692	2984.958496
0.000000	1.110929	3005.810547
0.000000	1.111166	3022.000977
0.000000	1.111403	3035.973389
0.000000	1.111641	3046.592529
0.000000	1.111878	3050.401367
0.000000	1.112115	3050.174316
0.000000	1.112352	3049.307129
0.000000	1.112589	3049.867676
0.000000	1.112827	3052.521484
0.000000	1.113064	3057.729980
0.000000	1.113301	3059.850342
0.000000	1.113538	3070.236816
0.000000	1.113775	3079.993408
0.000000	1.114012	3084.213135
0.000000	1.114250	3080.504639
0.000000	1.114487	3070.090332
0.000000	1.114724	3054.598877
0.000000	1.114961	3031.639160
0.000000	1.115198	3003.099121
0.000000	1.115435	2973.985107
0.000000	1.115673	2946.487061
0.000000	1.115910	2924.978516
0.000000	1.116147	2913.417725
0.000000	1.116384	2903.047607
0.000000	1.116621	2893.369629
0.000000	1.116859	2885.976563
0.000000	1.117096	2880.386230
0.000000	1.117333	2875.454590
0.000000	1.117570	2871.874268
0.000000	1.117807	2870.777100
0.000000	1.118044	2872.544922
0.000000	1.118282	2875.951660
0.000000	1.118519	2880.172363
0.000000	1.118756	2884.846436
0.000000	1.118993	2888.914551
0.000000	1.119230	2892.132324
0.000000	1.119467	2893.720947
0.000000	1.119705	2893.772461
0.000000	1.119942	2892.242432
0.000000	1.120179	2891.160400
0.000000	1.120416	2891.102051
0.000000	1.120653	2892.877930
0.000000	1.120890	2896.272705
0.000000	1.121128	2902.168213
0.000000	1.121365	2910.326416
0.000000	1.121602	2921.460449
0.000000	1.121839	2936.187744
0.000000	1.122076	2953.434326
0.000000	1.122313	2971.306641
0.000000	1.122551	2988.486572
0.000000	1.122788	3001.830078
0.000000	1.123025	3010.666748
0.000000	1.123262	3015.518555
0.000000	1.123499	3015.920898
0.000000	1.123737	3011.805420
0.000000	1.123974	3004.780518
0.000000	1.124211	2996.389648
0.000000	1.124448	2990.952637
0.000000	1.124685	2990.344482
0.000000	1.124923	2989.608887
0.000000	1.125160	2987.302490
0.000000	1.125397	2985.615723
0.000000	1.125634	2983.588135
0.000000	1.125871	2979.250732
0.000000	1.126108	2972.231201
0.000000	1.126346	2963.455811
0.000000	1.126583	2956.380859
0.000000	1.126820	2954.306641
0.000000	1.127057	2954.352539
0.000000	1.127294	2956.344238
0.000000	1.127531	2959.345947
0.000000	1.127769	2963.266357
0.000000	1.128006	2967.721191
0.000000	1.128243	2973.272705
0.000000	1.128480	2979.150879
0.000000	1.128717	2985.776611
0.000000	1.128955	2992.984131
0.000000	1.129192	3000.224121
0.000000	1.129429	3007.898438
0.000000	1.129666	3016.028076
0.000000	1.129903	3023.831055
0.000000	1.130140	3031.400391
0.000000	1.130378	3038.153809
0.000000	1.130615	3044.170654
0.000000	1.130852	3048.310547
0.000000	1.131089	3050.339844
0.000000	1.131326	3050.347656
0.000000	1.131563	3048.101563
0.000000	1.131801	3045.646240
0.000000	1.132038	3046.358398
0.000000	1.132275	3050.406494
0.000000	1.132512	3055.353760
0.000000	1.132749	3064.619141
0.000000	1.132986	3078.779785
0.000000	1.133224	3098.910400
0.000000	1.133461	3122.115479
0.000000	1.133698	3145.009521
0.000000	1.133935	3166.888184
0.000000	1.134172	3186.959229
0.000000	1.134409	3206.241943
0.000000	1.134647	3225.787354
0.000000	1.134884	3243.662354
0.000000	1.135121	3259.836670
0.000000	1.135358	3275.043701
0.000000	1.135595	3289.389893
0.000000	1.135833	3302.524902
0.000000	1.136070	3313.048828
0.000000	1.136307	3319.572021
0.000000	1.136544	3321.744385
0.000000	1.136781	3321.262695
0.000000	1.137018	3321.442139
0.000000	1.137256	3322.365723
0.000000	1.137493	3323.479004
0.000000	1.137730	3327.242432
0.000000	1.137967	3332.932861
0.000000	1.138204	3343.007080
0.000000	1.138441	3358.449219
0.000000	1.138679	3374.871094
0.000000	1.138916	3394.438232
0.000000	1.139153	3416.107422
0.000000	1.139390	3438.742920
0.000000	1.139627	3456.108643
0.000000	1.139865	3469.209717
0.000000	1.140102	3478.268066
0.000000	1.140339	3482.240234
0.000000	1.140576	3482.027832
0.000000	1.140813	3478.855957
0.000000	1.141050	3475.895264
0.000000	1.141288	3473.503418
0.000000	1.141525	3471.409424
0.000000	1.141762	3469.879883
0.000000	1.141999	3469.348633
0.000000	1.142236	3470.126953
0.000000	1.142473	3471.612793
0.000000	1.142711	3473.205322
0.000000	1.142948	3473.800537
0.000000	1.143185	3474.080322
0.000000	1.143422	3474.206055
0.000000	1.143659	3468.023193
0.000000	1.143896	3455.763428
0.000000	1.144134	3437.727051
0.000000	1.144371	3414.551025
0.000000	1.144608	3383.521484
0.000000	1.144845	3345.839844
0.000000	1.145082	3304.764404
0.000000	1.145320	3265.144531
0.000000	1.145557	3233.492920
0.000000	1.145794	3217.853027
0.000000	1.146031	3219.782715
0.000000	1.146268	3221.782471
0.000000	1.146505	3222.963135
0.000000	1.146743	3224.115234
0.000000	1.146980	3226.760254
0.000000	1.147217	3230.149658
0.000000	1.147454	3229.821045
0.000000	1.147691	3227.996338
0.000000	1.147928	3224.424316
0.000000	1.148166	3220.331787
0.000000	1.148403	3219.529053
0.000000	1.148640	3222.414063
0.000000	1.148877	3232.858887
0.000000	1.149114	3243.852783
0.000000	1.149352	3249.240967
0.000000	1.149589	3249.798584
0.000000	1.149826	3247.421143
0.000000	1.150063	3242.718262
0.000000	1.150300	3235.913818
0.000000	1.150537	3228.394043
0.000000	1.150775	3221.308594
0.000000	1.151012	3215.031006
0.000000	1.151249	3212.897949
0.000000	1.151486	3212.980225
0.000000	1.151723	3213.990967
0.000000	1.151960	3213.935059
0.000000	1.152198	3210.308594
0.000000	1.152435	3208.195313
0.000000	1.152672	3208.304932
0.000000	1.152909	3213.065186
0.000000	1.153146	3222.136230
0.000000	1.153383	3236.142822
0.000000	1.153621	3247.899414
0.000000	1.153858	3252.692871
0.000000	1.154095	3251.346924
0.000000	1.154332	3245.312744
0.000000	1.154569	3236.493652
0.000000	1.154807	3225.414063
0.000000	1.155044	3211.266846
0.000000	1.155281	3197.578125
0.000000	1.155518	3187.990967
0.000000	1.155755	3187.673828
0.000000	1.155993	3191.820068
0.000000	1.156230	3197.897217
0.000000	1.156467	3204.137939
0.000000	1.156704	3209.639893
0.000000	1.156941	3211.539795
0.000000	1.157178	3208.967285
0.000000	1.157416	3203.340576
0.000000	1.157653	3196.414063
0.000000	1.157890	3188.020508
0.000000	1.158127	3179.854248
0.000000	1.158364	3172.041992
0.000000	1.158601	3167.613037
0.000000	1.158839	3167.932129
0.000000	1.159076	3169.660400
0.000000	1.159313	3173.542969
0.000000	1.159550	3179.240234
0.000000	1.159787	3187.046631
0.000000	1.160024	3197.359863
0.000000	1.160262	3208.416504
0.000000	1.160499	3218.336914
0.000000	1.160736	3225.046875
0.000000	1.160973	3226.732422
0.000000	1.161210	3224.625488
0.000000	1.161448	3218.185547
0.000000	1.161685	3208.808105
0.000000	1.161922	3200.318115
0.000000	1.162159	3192.723877
0.000000	1.162396	3185.459229
0.000000	1.162633	3177.615723
0.000000	1.162871	3170.304443
0.000000	1.163108	3163.685791
0.000000	1.163345	3156.424316
0.000000	1.163582	3150.195313
0.000000	1.163819	3145.997803
0.000000	1.164056	3142.696777
0.000000	1.164294	3140.258301
0.000000	1.164531	3137.650879
0.000000	1.164768	3136.023682
0.000000	1.165005	3135.361328
0.000000	1.165242	3135.000488
0.000000	1.165480	3135.559326
0.000000	1.165717	3137.006348
0.000000	1.165954	3139.336670
0.000000	1.166191	3141.734131
0.000000	1.166428	3143.095703
0.000000	1.166665	3141.271240
0.000000	1.166903	3140.466309
0.000000	1.167140	3140.393799
0.000000	1.167377	3140.953613
0.000000	1.167614	3141.971924
0.000000	1.167851	3143.178467
0.000000	1.168088	3144.698486
0.000000	1.168326	3145.749268
0.000000	1.168563	3146.148682
0.000000	1.168800	3145.225098
0.000000	1.169037	3142.506592
0.000000	1.169274	3140.956055
0.000000	1.169511	3141.112549
0.000000	1.169749	3143.719727
0.000000	1.169986	3150.049072
0.000000	1.170223	3159.664063
0.000000	1.170460	3171.370117
0.000000	1.170697	3179.617676
0.000000	1.170934	3183.558838
0.000000	1.171172	3182.148193
0.000000	1.171409	3176.438965
0.000000	1.171646	3168.805664
0.000000	1.171883	3160.537354
0.000000	1.172120	3150.699463
0.000000	1.172358	3137.787598
0.000000	1.172595	3123.248779
0.000000	1.172832	3105.886230
0.000000	1.173069	3089.553223
0.000000	1.173306	3074.419678
0.000000	1.173543	3065.790283
0.000000	1.173781	3056.526611
0.000000	1.174018	3047.672852
0.000000	1.174255	3039.962646
0.000000	1.174492	3033.180176
0.000000	1.174729	3026.642334
0.000000	1.174967	3021.561279
0.000000	1.175204	3018.048828
0.000000	1.175441	3016.607910
0.000000	1.175678	3018.096191
0.000000	1.175915	3022.083008
0.000000	1.176152	3027.745117
0.000000	1.176390	3034.374023
0.000000	1.176627	3042.513672
0.000000	1.176864	3051.675049
0.000000	1.177101	3061.139893
0.000000	1.177338	3070.832031
0.000000	1.177575	3080.017822
0.000000	1.177813	3088.288086
0.000000	1.178050	3095.493896
0.000000	1.178287	3100.939941
0.000000	1.178524	3105.854004
0.000000	1.178761	3109.553223
0.000000	1.178998	3110.835938
0.000000	1.179236	3112.771729
0.000000	1.179473	3115.924316
0.000000	1.179710	3120.189453
0.000000	1.179947	3124.873535
0.000000	1.180184	3129.321289
0.000000	1.180421	3133.593750
0.000000	1.180659	3138.161133
0.000000	1.180896	3143.165771
0.000000	1.181133	3149.361816
0.000000	1.181370	3156.874512
0.000000	1.181607	3164.538330
0.000000	1.181845	3172.084961
0.000000	1.182082	3180.347900
0.000000	1.182319	3188.480225
0.000000	1.182556	3197.446289
0.000000	1.182793	3206.928223
0.000000	1.183030	3216.023926
0.000000	1.183268	3225.602783
0.000000	1.183505	3235.196777
0.000000	1.183742	3246.311768
0.000000	1.183979	3260.564209
0.000000	1.184216	3276.092041
0.000000	1.184453	3292.271240
0.000000	1.184691	3308.234619
0.000000	1.184928	3322.317139
0.000000	1.185165	3333.855713
0.000000	1.185402	3341.396729
0.000000	1.185639	3345.934082
0.000000	1.185877	3348.455322
0.000000	1.186114	3349.496338
0.000000	1.186351	3349.188477
0.000000	1.186588	3346.375488
0.000000	1.186825	3342.274414
0.000000	1.187062	3337.036621
0.000000	1.187300	3331.023193
0.000000	1.187537	3324.809082
0.000000	1.187774	3319.653809
0.000000	1.188011	3314.910400
0.000000	1.188248	3311.598389
0.000000	1.188486	3309.640625
0.000000	1.188723	3308.998291
0.000000	1.188960	3309.648193
0.000000	1.189197	3312.157227
0.000000	1.189434	3314.844727
0.000000	1.189671	3318.725586
0.000000	1.189909	3322.765381
0.000000	1.190146	3324.721191
0.000000	1.190383	3322.505615
0.000000	1.190620	3318.047119
0.000000	1.190857	3314.507813
0.000000	1.191094	3311.735352
0.000000	1.191332	3310.037598
0.000000	1.191569	3309.069092
0.000000	1.191806	3308.403564
0.000000	1.192043	3307.910645
0.000000	1.192280	3308.139648
0.000000	1.192517	3309.223145
0.000000	1.192755	3310.355469
0.000000	1.192992	3311.016846
0.000000	1.193229	3311.052979
0.000000	1.193466	3311.218994
0.000000	1.193703	3310.649170
0.000000	1.193941	3309.495605
0.000000	1.194178	3308.482422
0.000000	1.194415	3308.862061
0.000000	1.194652	3310.136475
0.000000	1.194889	3312.143066
0.000000	1.195126	3313.262451
0.000000	1.195364	3313.497559
0.000000	1.195601	3312.773682
0.000000	1.195838	3311.448486
0.000000	1.196075	3309.959229
0.000000	1.196312	3307.586182
0.000000	1.196549	3304.970947
0.000000	1.196787	3302.927002
0.000000	1.197024	3300.791992
0.000000	1.197261	3299.531738
0.000000	1.197498	3297.411621
0.000000	1.197735	3295.206055
0.000000	1.197973	3291.961914
0.000000	1.198210	3288.015869
0.000000	1.198447	3284.566162
0.000000	1.198684	3282.638916
0.000000	1.198921	3282.599365
0.000000	1.199158	3284.063232
0.000000	1.199396	3285.271729
0.000000	1.199633	3286.210449
0.000000	1.199870	3286.453613
0.000000	1.200107	3285.318359
0.000000	1.200344	3285.419189
0.000000	1.200581	3288.532715
0.000000	1.200819	3292.208252
0.000000	1.201056	3297.544434
0.000000	1.201293	3302.765137
0.000000	1.201530	3307.295654
0.000000	1.201767	3311.164551
0.000000	1.202004	3315.783691
0.000000	1.202242	3319.820557
0.000000	1.202479	3322.532959
0.000000	1.202716	3324.964600
0.000000	1.202953	3327.059814
0.000000	1.203190	3329.887207
0.000000	1.203428	3333.554688
0.000000	1.203665	3337.748779
0.000000	1.203902	3341.752441
0.000000	1.204139	3344.379639
0.000000	1.204376	3347.209961
0.000000	1.204613	3350.872314
0.000000	1.204851	3355.984863
0.000000	1.205088	3363.052490
0.000000	1.205325	3371.155273
0.000000	1.205562	3379.121094
0.000000	1.205799	3385.738525
0.000000	1.206036	3390.874268
0.000000	1.206274	3392.702393
0.000000	1.206511	3392.278320
0.000000	1.206748	3391.716553
0.000000	1.206985	3392.865723
0.000000	1.207222	3394.799072
0.000000	1.207459	3399.012695
0.000000	1.207697	3403.870605
0.000000	1.207934	3408.051270
0.000000	1.208171	3412.630127
0.000000	1.208408	3416.419434
0.000000	1.208645	3420.135254
0.000000	1.208883	3426.177002
0.000000	1.209120	3432.907471
0.000000	1.209357	3437.988037
0.000000	1.209594	3441.037354
0.000000	1.209831	3442.222412
0.000000	1.210068	3438.311523
0.000000	1.210306	3430.418213
0.000000	1.210543	3420.535156
0.000000	1.210780	3407.544922
0.000000	1.211017	3393.297607
0.000000	1.211254	3378.636719
0.000000	1.211491	3365.870605
0.000000	1.211729	3360.497070
0.000000	1.211966	3363.615234
0.000000	1.212203	3374.312256
0.000000	1.212440	3391.957764
0.000000	1.212677	3417.165527
0.000000	1.212915	3448.380859
0.000000	1.213152	3475.682129
0.000000	1.213389	3496.042236
0.000000	1.213626	3509.132080
0.000000	1.213863	3513.964111
0.000000	1.214100	3510.058594
0.000000	1.214338	3491.234131
0.000000	1.214575	3462.754150
0.000000	1.214812	3430.464111
0.000000	1.215049	3410.849365
0.000000	1.215286	3413.312012
0.000000	1.215523	3413.718750
0.000000	1.215761	3414.310547
0.000000	1.215998	3415.277344
0.000000	1.216235	3415.162842
0.000000	1.216472	3410.689697
0.000000	1.216709	3402.639160
0.000000	1.216946	3391.934570
0.000000	1.217184	3379.093750
0.000000	1.217421	3362.132813
0.000000	1.217658	3340.906006
0.000000	1.217895	3313.990723
0.000000	1.218132	3281.663574
0.000000	1.218370	3247.912842
0.000000	1.218607	3214.048584
0.000000	1.218844	3192.901611
0.000000	1.219081	3181.610352
0.000000	1.219318	3175.746582
0.000000	1.219555	3172.641846
0.000000	1.219793	3172.436279
0.000000	1.220030	3173.791016
0.000000	1.220267	3176.015137
0.000000	1.220504	3177.521973
0.000000	1.220741	3178.005615
0.000000	1.220978	3177.857178
0.000000	1.221216	3178.437988
0.000000	1.221453	3179.979980
0.000000	1.221690	3182.220459
0.000000	1.221927	3184.859375
0.000000	1.222164	3189.006836
0.000000	1.222402	3195.560547
0.000000	1.222639	3204.820557
0.000000	1.222876	3216.743408
0.000000	1.223113	3230.050049
0.000000	1.223350	3240.302246
0.000000	1.223588	3250.633789
0.000000	1.223825	3260.151611
0.000000	1.224062	3269.010742
0.000000	1.224299	3278.273682
0.000000	1.224536	3284.550049
0.000000	1.224773	3290.243652
0.000000	1.225011	3298.919922
0.000000	1.225248	3314.526123
0.000000	1.225485	3329.142090
0.000000	1.225722	3340.898193
0.000000	1.225959	3348.485596
0.000000	1.226196	3353.299316
0.000000	1.226434	3356.651367
0.000000	1.226671	3357.888184
0.000000	1.226908	3357.254883
0.000000	1.227145	3356.309082
0.000000	1.227382	3354.961670
0.000000	1.227619	3355.357910
0.000000	1.227857	3356.841553
0.000000	1.228094	3358.445313
0.000000	1.228331	3361.568359
0.000000	1.228568	3365.729004
0.000000	1.228805	3369.060791
0.000000	1.229042	3367.021973
0.000000	1.229280	3368.532471
0.000000	1.229517	3368.938965
0.000000	1.229754	3359.665283
0.000000	1.229991	3342.777588
0.000000	1.230228	3334.122070
0.000000	1.230466	3328.635986
0.000000	1.230703	3324.372314
0.000000	1.230940	3321.031250
0.000000	1.231177	3321.057373
0.000000	1.231414	3324.856934
0.000000	1.231651	3333.096436
0.000000	1.231889	3344.961670
0.000000	1.232126	3360.293945
0.000000	1.232363	3377.584229
0.000000	1.232600	3392.370361
0.000000	1.232837	3401.421143
0.000000	1.233074	3402.196777
0.000000	1.233312	3394.814941
0.000000	1.233549	3379.928467
0.000000	1.233786	3358.445313
0.000000	1.234023	3333.204346
0.000000	1.234260	3307.761230
0.000000	1.234498	3289.640137
0.000000	1.234735	3273.590332
0.000000	1.234972	3254.751465
0.000000	1.235209	3238.186279
0.000000	1.235446	3227.021240
0.000000	1.235683	3220.518799
0.000000	1.235921	3216.810791
0.000000	1.236158	3217.491699
0.000000	1.236395	3220.588623
0.000000	1.236632	3226.451416
0.000000	1.236869	3236.057129
0.000000	1.237106	3249.377441
0.000000	1.237344	3265.997803
0.000000	1.237581	3285.188965
0.000000	1.237818	3306.853027
0.000000	1.238055	3330.434814
0.000000	1.238292	3353.079834
0.000000	1.238529	3374.183838
0.000000	1.238767	3393.033936
0.000000	1.239004	3409.825684
0.000000	1.239241	3424.367920
0.000000	1.239478	3435.692139
0.000000	1.239715	3444.356934
0.000000	1.239952	3450.397461
0.000000	1.240190	3453.838135
0.000000	1.240427	3454.510742
0.000000	1.240664	3452.256348
0.000000	1.240901	3445.242676
0.000000	1.241138	3435.040527
0.000000	1.241376	3419.450928
0.000000	1.241613	3398.665771
0.000000	1.241850	3372.394775
0.000000	1.242087	3345.513184
0.000000	1.242324	3321.675293
0.000000	1.242561	3305.633545
0.000000	1.242799	3300.267334
0.000000	1.243036	3297.401367
0.000000	1.243273	3295.049316
0.000000	1.243510	3294.000488
0.000000	1.243747	3293.146484
0.000000	1.243984	3292.060791
0.000000	1.244222	3290.769043
0.000000	1.244459	3289.814209
0.000000	1.244696	3288.064941
0.000000	1.244933	3287.040039
0.000000	1.245170	3287.760010
0.000000	1.245408	3290.709229
0.000000	1.245645	3294.029541
0.000000	1.245882	3296.291016
0.000000	1.246119	3298.464355
0.000000	1.246356	3300.504150
0.000000	1.246593	3300.463867
0.000000	1.246831	3300.497314
0.000000	1.247068	3302.016357
0.000000	1.247305	3304.234131
0.000000	1.247542	3306.059082
0.000000	1.247779	3308.609863
0.000000	1.248016	3314.058105
0.000000	1.248254	3323.924561
0.000000	1.248491	3336.930664
0.000000	1.248728	3353.241455
0.000000	1.248965	3374.389648
0.000000	1.249202	3394.836426
0.000000	1.249439	3413.305176
0.000000	1.249677	3438.350098
0.000000	1.249914	3460.245850
0.000000	1.250151	3480.383301
0.000000	1.250388	3498.148926
0.000000	1.250625	3512.527100
0.000000	1.250863	3521.525146
0.000000	1.251100	3526.012451
0.000000	1.251337	3528.404297
0.000000	1.251574	3527.541260
0.000000	1.251811	3521.087891
0.000000	1.252048	3508.316650
0.000000	1.252286	3492.303711
0.000000	1.252523	3478.135498
0.000000	1.252760	3468.203857
0.000000	1.252997	3466.225830
0.000000	1.253234	3471.478027
0.000000	1.253471	3477.520752
0.000000	1.253709	3483.335938
0.000000	1.253946	3488.628906
0.000000	1.254183	3493.726563
0.000000	1.254420	3498.929932
0.000000	1.254657	3501.916504
0.000000	1.254895	3499.615967
0.000000	1.255132	3489.135254
0.000000	1.255369	3472.552490
0.000000	1.255606	3448.882813
0.000000	1.255843	3418.419189
0.000000	1.256080	3386.891602
0.000000	1.256318	3368.783203
0.000000	1.256555	3357.729248
0.000000	1.256792	3348.961914
0.000000	1.257029	3341.089355
0.000000	1.257266	3334.401855
0.000000	1.257504	3327.633789
0.000000	1.257741	3320.215332
0.000000	1.257978	3313.622559
0.000000	1.258215	3308.503906
0.000000	1.258452	3304.814209
0.000000	1.258689	3302.008545
0.000000	1.258927	3299.531006
0.000000	1.259164	3298.561035
0.000000	1.259401	3297.911377
0.000000	1.259638	3297.968018
0.000000	1.259875	3299.284424
0.000000	1.260112	3302.756348
0.000000	1.260350	3307.098389
0.000000	1.260587	3312.289063
0.000000	1.260824	3318.680176
0.000000	1.261061	3324.970215
0.000000	1.261298	3329.122070
0.000000	1.261536	3329.273193
0.000000	1.261773	3330.248535
0.000000	1.262010	3333.536133
0.000000	1.262247	3339.927734
0.000000	1.262484	3349.319580
0.000000	1.262721	3361.182617
0.000000	1.262959	3374.395508
0.000000	1.263196	3387.397705
0.000000	1.263433	3399.029785
0.000000	1.263670	3408.451172
0.000000	1.263907	3413.435791
0.000000	1.264144	3415.925537
0.000000	1.264382	3417.890625
0.000000	1.264619	3422.024170
0.000000	1.264856	3424.074951
0.000000	1.265093	3421.514404
0.000000	1.265330	3416.576416
0.000000	1.265567	3411.932373
0.000000	1.265805	3409.155518
0.000000	1.266042	3408.946289
0.000000	1.266279	3411.541504
0.000000	1.266516	3416.478271
0.000000	1.266753	3421.712158
0.000000	1.266991	3426.509521
0.000000	1.267228	3428.891846
0.000000	1.267465	3427.514648
0.000000	1.267702	3424.323975
0.000000	1.267939	3421.722900
0.000000	1.268176	3422.371094
0.000000	1.268414	3426.848877
0.000000	1.268651	3434.615234
0.000000	1.268888	3444.182617
0.000000	1.269125	3453.795410
0.000000	1.269362	3460.984619
0.000000	1.269599	3467.866211
0.000000	1.269837	3475.598877
0.000000	1.270074	3484.955566
0.000000	1.270311	3494.142334
0.000000	1.270548	3505.153076
0.000000	1.270785	3518.241455
0.000000	1.271023	3531.034424
0.000000	1.271260	3542.552246
0.000000	1.271497	3552.419678
0.000000	1.271734	3561.069824
0.000000	1.271971	3569.283691
0.000000	1.272208	3576.562012
0.000000	1.272446	3583.495117
0.000000	1.272683	3589.705566
0.000000	1.272920	3594.895996
0.000000	1.273157	3598.745850
0.000000	1.273394	3601.167236
0.000000	1.273631	3602.192871
0.000000	1.273869	3602.090088
0.000000	1.274106	3601.473877
0.000000	1.274343	3598.740967
0.000000	1.274580	3592.750000
0.000000	1.274817	3586.753662
0.000000	1.275054	3578.653076
0.000000	1.275292	3568.504150
0.000000	1.275529	3558.548340
0.000000	1.275766	3549.770996
0.000000	1.276003	3543.767822
0.000000	1.276240	3540.317139
0.000000	1.276477	3539.332764
0.000000	1.276715	3537.986572
0.000000	1.276952	3536.634521
0.000000	1.277189	3536.031006
0.000000	1.277426	3535.900146
0.000000	1.277663	3537.844238
0.000000	1.277901	3542.559326
0.000000	1.278138	3551.530273
0.000000	1.278375	3565.594482
0.000000	1.278612	3581.130127
0.000000	1.278849	3600.279541
0.000000	1.279086	3623.525879
0.000000	1.279324	3646.992920
0.000000	1.279561	3673.280518
0.000000	1.279798	3696.304199
0.000000	1.280035	3712.079590
0.000000	1.280272	3721.596924
0.000000	1.280509	3723.593262
0.000000	1.280747	3714.842773
0.000000	1.280984	3699.545898
0.000000	1.281221	3675.842285
0.000000	1.281458	3646.064941
0.000000	1.281695	3611.001465
0.000000	1.281933	3575.568604
0.000000	1.282170	3555.919189
0.000000	1.282407	3545.545166
0.000000	1.282644	3542.739258
0.000000	1.282881	3545.786865
0.000000	1.283118	3554.681885
0.000000	1.283356	3568.461914
0.000000	1.283593	3587.527100
0.000000	1.283830	3611.740723
0.000000	1.284067	3636.972168
0.000000	1.284304	3664.963623
0.000000	1.284541	3693.007813
0.000000	1.284779	3718.729736
0.000000	1.285016	3742.377930
0.000000	1.285253	3763.352295
0.000000	1.285490	3782.248291
0.000000	1.285727	3799.386963
0.000000	1.285964	3816.387207
0.000000	1.286202	3832.143066
0.000000	1.286439	3847.260742
0.000000	1.286676	3861.414307
0.000000	1.286913	3869.799072
0.000000	1.287150	3871.510742
0.000000	1.287387	3867.858154
0.000000	1.287625	3861.341064
0.000000	1.287862	3851.518799
0.000000	1.288099	3838.830322
0.000000	1.288336	3823.006348
0.000000	1.288573	3805.112305
0.000000	1.288811	3786.777344
0.000000	1.289048	3766.106445
0.000000	1.289285	3739.209961
0.000000	1.289522	3707.397705
0.000000	1.289759	3679.857178
0.000000	1.289997	3658.678711
0.000000	1.290234	3651.467285
0.000000	1.290471	3646.133301
0.000000	1.290708	3640.256348
0.000000	1.290945	3635.624268
0.000000	1.291182	3632.224121
0.000000	1.291420	3629.009766
0.000000	1.291657	3626.354004
0.000000	1.291894	3623.430420
0.000000	1.292131	3620.352295
0.000000	1.292368	3618.551270
0.000000	1.292605	3614.759033
0.000000	1.292843	3607.215820
0.000000	1.293080	3598.647705
0.000000	1.293317	3588.900879
0.000000	1.293554	3574.621582
0.000000	1.293791	3558.439697
0.000000	1.294029	3536.722656
0.000000	1.294266	3508.164307
0.000000	1.294503	3475.111084
0.000000	1.294740	3441.269775
0.000000	1.294977	3411.441406
0.000000	1.295214	3381.025146
0.000000	1.295452	3350.648193
0.000000	1.295689	3324.799316
0.000000	1.295926	3308.248535
0.000000	1.296163	3298.250977
0.000000	1.296400	3288.431396
0.000000	1.296637	3275.325195
0.000000	1.296875	3260.632813
0.000000	1.297112	3247.458984
0.000000	1.297349	3238.921143
0.000000	1.297586	3235.167480
0.000000	1.297823	3233.822998
0.000000	1.298060	3233.478027
0.000000	1.298298	3230.066406
0.000000	1.298535	3225.242920
0.000000	1.298772	3221.770996
0.000000	1.299009	3217.566895
0.000000	1.299246	3210.198486
0.000000	1.299484	3199.538818
0.000000	1.299721	3185.922119
0.000000	1.299958	3170.545166
0.000000	1.300195	3157.627686
0.000000	1.300432	3147.962158
0.000000	1.300669	3139.229004
0.000000	1.300907	3131.546387
0.000000	1.301144	3126.636719
0.000000	1.301381	3125.096924
0.000000	1.301618	3126.602783
0.000000	1.301855	3130.925781
0.000000	1.302092	3136.595215
0.000000	1.302330	3142.874512
0.000000	1.302567	3148.925537
0.000000	1.302804	3154.042969
0.000000	1.303041	3156.194092
0.000000	1.303278	3159.668213
0.000000	1.303516	3161.449707
0.000000	1.303753	3165.398682
0.000000	1.303990	3173.125488
0.000000	1.304227	3180.122314
0.000000	1.304464	3191.193115
0.000000	1.304701	3202.677002
0.000000	1.304939	3214.317139
0.000000	1.305176	3224.670898
0.000000	1.305413	3232.528320
0.000000	1.305650	3238.884521
0.000000	1.305887	3244.238037
0.000000	1.306124	3248.997070
0.000000	1.306362	3254.750977
0.000000	1.306599	3261.764648
0.000000	1.306836	3268.361572
0.000000	1.307073	3273.344727
0.000000	1.307310	3278.678955
0.000000	1.307547	3284.223145
0.000000	1.307785	3287.994141
0.000000	1.308022	3291.689941
0.000000	1.308259	3295.366211
0.000000	1.308496	3299.772461
0.000000	1.308733	3304.782471
0.000000	1.308971	3312.031494
0.000000	1.309208	3319.329346
0.000000	1.309445	3329.565674
0.000000	1.309682	3341.945801
0.000000	1.309919	3357.507324
0.000000	1.310156	3375.861816
0.000000	1.310394	3395.103760
0.000000	1.310631	3416.429199
0.000000	1.310868	3439.320068
0.000000	1.311105	3462.599854
0.000000	1.311342	3484.879883
0.000000	1.311579	3507.272949
0.000000	1.311817	3526.924316
0.000000	1.312054	3538.980469
0.000000	1.312291	3543.735596
0.000000	1.312528	3543.514648
0.000000	1.312765	3537.065674
0.000000	1.313002	3527.989014
0.000000	1.313240	3523.715088
0.000000	1.313477	3520.885498
0.000000	1.313714	3513.605713
0.000000	1.313951	3502.494873
0.000000	1.314188	3488.822754
0.000000	1.314426	3471.869385
0.000000	1.314663	3453.683350
0.000000	1.314900	3435.545898
0.000000	1.315137	3418.127441
0.000000	1.315374	3397.145508
0.000000	1.315611	3380.933838
0.000000	1.315849	3372.574707
0.000000	1.316086	3368.149902
0.000000	1.316323	3365.538086
0.000000	1.316560	3362.530762
0.000000	1.316797	3358.012695
0.000000	1.317034	3353.620361
0.000000	1.317272	3349.812988
0.000000	1.317509	3347.228760
0.000000	1.317746	3344.217773
0.000000	1.317983	3341.316895
0.000000	1.318220	3338.689697
0.000000	1.318458	3336.709473
0.000000	1.318695	3334.500488
0.000000	1.318932	3334.183838
0.000000	1.319169	3334.721924
0.000000	1.319406	3337.865234
0.000000	1.319643	3343.218262
0.000000	1.319881	3351.040527
0.000000	1.320118	3359.823242
0.000000	1.320355	3370.990234
0.000000	1.320592	3384.430420
0.000000	1.320829	3399.794678
0.000000	1.321066	3416.813477
0.000000	1.321304	3433.595215
0.000000	1.321541	3446.303223
0.000000	1.321778	3457.253662
0.000000	1.322015	3465.475098
0.000000	1.322252	3467.572998
0.000000	1.322490	3466.712402
0.000000	1.322727	3468.437256
0.000000	1.322964	3469.101563
0.000000	1.323201	3466.354248
0.000000	1.323438	3463.781494
0.000000	1.323675	3459.842041
0.000000	1.323913	3458.440430
0.000000	1.324150	3459.253662
0.000000	1.324387	3459.165771
0.000000	1.324624	3458.885254
0.000000	1.324861	3458.780029
0.000000	1.325098	3459.576416
0.000000	1.325336	3460.525635
0.000000	1.325573	3460.842285
0.000000	1.325810	3459.514893
0.000000	1.326047	3458.610840
0.000000	1.326284	3459.614990
0.000000	1.326522	3461.264160
0.000000	1.326759	3462.337646
0.000000	1.326996	3460.305176
0.000000	1.327233	3456.236816
0.000000	1.327470	3448.622314
0.000000	1.327707	3435.113281
0.000000	1.327945	3420.119385
0.000000	1.328182	3405.930664
0.000000	1.328419	3395.273438
0.000000	1.328656	3388.158447
0.000000	1.328893	3383.727783
0.000000	1.329130	3379.764893
0.000000	1.329368	3376.305908
0.000000	1.329605	3373.971191
0.000000	1.329842	3373.718994
0.000000	1.330079	3375.338867
0.000000	1.330316	3376.911865
0.000000	1.330554	3379.233154
0.000000	1.330791	3380.849365
0.000000	1.331028	3382.890381
0.000000	1.331265	3384.774170
0.000000	1.331502	3387.389160
0.000000	1.331739	3391.013916
0.000000	1.331977	3396.063477
0.000000	1.332214	3400.248779
0.000000	1.332451	3404.055176
0.000000	1.332688	3407.777100
0.000000	1.332925	3409.243652
0.000000	1.333162	3403.501221
0.000000	1.333400	3404.049316
0.000000	1.333637	3405.594238
0.000000	1.333874	3409.072754
0.000000	1.334111	3413.964844
0.000000	1.334348	3420.673096
0.000000	1.334585	3428.492188
0.000000	1.334823	3438.728271
0.000000	1.335060	3449.816162
0.000000	1.335297	3463.584717
0.000000	1.335534	3479.997559
0.000000	1.335771	3496.919922
0.000000	1.336008	3511.178955
0.000000	1.336246	3519.605225
0.000000	1.336483	3522.407227
0.000000	1.336720	3517.205811
0.000000	1.336957	3503.444824
0.000000	1.337194	3482.769775
0.000000	1.337432	3460.650391
0.000000	1.337669	3441.675049
0.000000	1.337906	3427.135986
0.000000	1.338143	3413.210449
0.000000	1.338380	3400.386475
0.000000	1.338617	3389.725586
0.000000	1.338855	3380.302002
0.000000	1.339092	3374.762207
0.000000	1.339329	3371.976318
0.000000	1.339566	3372.000000
0.000000	1.339803	3374.963867
0.000000	1.340041	3380.481689
0.000000	1.340278	3387.908447
0.000000	1.340515	3397.709229
0.000000	1.340752	3412.702148
0.000000	1.340989	3429.109863
0.000000	1.341226	3449.877930
0.000000	1.341464	3471.757568
0.000000	1.341701	3496.430908
0.000000	1.341938	3522.565186
0.000000	1.342175	3550.453125
0.000000	1.342412	3579.301514
0.000000	1.342649	3608.788086
0.000000	1.342887	3640.054443
0.000000	1.343124	3672.254639
0.000000	1.343361	3703.118164
0.000000	1.343598	3735.469482
0.000000	1.343835	3768.729248
0.000000	1.344072	3797.673584
0.000000	1.344310	3820.154785
0.000000	1.344547	3836.053223
0.000000	1.344784	3844.867432
0.000000	1.345021	3844.669678
0.000000	1.345258	3835.841064
0.000000	1.345495	3820.071777
0.000000	1.345733	3802.246826
0.000000	1.345970	3788.233398
0.000000	1.346207	3781.801270
0.000000	1.346444	3777.887451
0.000000	1.346681	3772.813965
0.000000	1.346919	3765.425293
0.000000	1.347156	3756.089844
0.000000	1.347393	3745.285156
0.000000	1.347630	3734.510010
0.000000	1.347867	3721.457764
0.000000	1.348104	3710.697266
0.000000	1.348342	3701.799072
0.000000	1.348579	3690.367920
0.000000	1.348816	3680.452881
0.000000	1.349053	3681.917236
0.000000	1.349290	3688.357422
0.000000	1.349527	3694.330811
0.000000	1.349765	3699.218994
0.000000	1.350002	3704.435059
0.000000	1.350239	3709.549805
0.000000	1.350476	3714.617920
0.000000	1.350713	3717.532227
0.000000	1.350951	3717.339844
0.000000	1.351188	3714.556885
0.000000	1.351425	3708.480469
0.000000	1.351662	3698.662354
0.000000	1.351899	3686.663330
0.000000	1.352136	3675.550293
0.000000	1.352374	3665.455566
0.000000	1.352611	3658.315186
0.000000	1.352848	3651.029297
0.000000	1.353085	3641.225342
0.000000	1.353322	3629.960449
0.000000	1.353559	3619.721436
0.000000	1.353797	3610.587402
0.000000	1.354034	3602.138428
0.000000	1.354271	3595.160889
0.000000	1.354508	3589.113770
0.000000	1.354745	3584.025879
0.000000	1.354982	3581.509277
0.000000	1.355220	3580.500488
0.000000	1.355457	3580.345459
0.000000	1.355694	3580.769043
0.000000	1.355931	3583.624268
0.000000	1.356168	3588.503906
0.000000	1.356406	3595.385254
0.000000	1.356643	3604.266846
0.000000	1.356880	3615.151611
0.000000	1.357117	3627.208740
0.000000	1.357354	3638.937988
0.000000	1.357592	3649.863770
0.000000	1.357829	3661.295166
0.000000	1.358066	3674.545410
0.000000	1.358303	3690.597656
0.000000	1.358540	3707.553467
0.000000	1.358777	3727.343750
0.000000	1.359015	3751.389160
0.000000	1.359252	3779.648193
0.000000	1.359489	3807.520264
0.000000	1.359726	3834.795166
0.000000	1.359963	3861.735596
0.000000	1.360200	3888.648193
0.000000	1.360438	3909.614990
0.000000	1.360675	3922.725098
0.000000	1.360912	3927.113770
0.000000	1.361149	3924.261719
0.000000	1.361386	3914.145508
0.000000	1.361623	3894.799316
0.000000	1.361861	3865.993408
0.000000	1.362098	3833.573975
0.000000	1.362335	3802.368408
0.000000	1.362572	3774.943848
0.000000	1.362809	3751.162354
0.000000	1.363047	3735.350830
0.000000	1.363284	3721.428711
0.000000	1.363521	3706.822998
0.000000	1.363758	3693.102783
0.000000	1.363995	3681.481934
0.000000	1.364232	3672.411865
0.000000	1.364470	3664.807861
0.000000	1.364707	3659.911133
0.000000	1.364944	3656.918213
0.000000	1.365181	3658.274902
0.000000	1.365418	3663.393799
0.000000	1.365655	3670.225342
0.000000	1.365893	3675.397705
0.000000	1.366130	3678.542480
0.000000	1.366367	3677.868164
0.000000	1.366604	3670.803955
0.000000	1.366841	3659.231934
0.000000	1.367079	3645.331299
0.000000	1.367316	3632.542480
0.000000	1.367553	3620.870117
0.000000	1.367790	3614.515869
0.000000	1.368027	3610.017090
0.000000	1.368264	3607.155029
0.000000	1.368502	3608.312256
0.000000	1.368739	3612.735840
0.000000	1.368976	3621.362061
0.000000	1.369213	3632.751221
0.000000	1.369450	3644.542969
0.000000	1.369687	3656.295898
0.000000	1.369925	3670.036377
0.000000	1.370162	3686.960938
0.000000	1.370399	3703.312012
0.000000	1.370636	3722.343018
0.000000	1.370873	3745.750977
0.000000	1.371110	3769.925781
0.000000	1.371348	3789.963623
0.000000	1.371585	3800.730713
0.000000	1.371822	3803.422852
0.000000	1.372059	3800.437256
0.000000	1.372296	3791.989502
0.000000	1.372534	3776.510986
0.000000	1.372771	3756.105225
0.000000	1.373008	3736.419922
0.000000	1.373245	3722.686279
0.000000	1.373482	3714.608887
0.000000	1.373719	3702.768311
0.000000	1.373957	3685.615967
0.000000	1.374194	3668.314453
0.000000	1.374431	3651.231201
0.000000	1.374668	3636.197754
0.000000	1.374905	3624.744629
0.000000	1.375142	3622.658936
0.000000	1.375380	3626.056641
0.000000	1.375617	3630.749023
0.000000	1.375854	3636.305420
0.000000	1.376091	3643.274170
0.000000	1.376328	3658.995117
0.000000	1.376566	3677.628174
0.000000	1.376803	3693.396973
0.000000	1.377040	3708.396729
0.000000	1.377277	3723.568115
0.000000	1.377514	3737.702881
0.000000	1.377751	3749.641357
0.000000	1.377989	3754.447021
0.000000	1.378226	3753.576172
0.000000	1.378463	3749.611328
0.000000	1.378700	3744.481934
0.000000	1.378937	3745.216309
0.000000	1.379174	3752.698730
0.000000	1.379412	3752.630371
0.000000	1.379649	3748.188232
0.000000	1.379886	3740.939941
0.000000	1.380123	3732.750488
0.000000	1.380360	3722.077393
0.000000	1.380597	3706.822510
0.000000	1.380835	3686.888672
0.000000	1.381072	3667.923340
0.000000	1.381309	3652.099365
0.000000	1.381546	3635.995117
0.000000	1.381783	3617.201172
0.000000	1.382020	3595.150146
0.000000	1.382258	3571.272217
0.000000	1.382495	3546.192383
0.000000	1.382732	3523.562988
0.000000	1.382969	3502.433350
0.000000	1.383206	3488.011719
0.000000	1.383444	3478.718994
0.000000	1.383681	3471.867920
0.000000	1.383918	3468.390625
0.000000	1.384155	3466.951172
0.000000	1.384392	3466.146240
0.000000	1.384629	3462.727295
0.000000	1.384867	3458.697266
0.000000	1.385104	3458.114502
0.000000	1.385341	3459.857666
0.000000	1.385578	3463.545410
0.000000	1.385815	3468.389893
0.000000	1.386052	3473.954590
0.000000	1.386290	3481.410400
0.000000	1.386527	3490.004883
0.000000	1.386764	3500.590088
0.000000	1.387001	3513.792236
0.000000	1.387238	3529.062012
0.000000	1.387476	3542.802490
0.000000	1.387713	3553.550049
0.000000	1.387950	3564.802979
0.000000	1.388187	3576.486572
0.000000	1.388424	3583.408203
0.000000	1.388662	3587.828125
0.000000	1.388898	3593.311035
0.000000	1.389136	3600.606689
0.000000	1.389373	3607.244629
0.000000	1.389610	3611.993408
0.000000	1.389847	3615.538574
0.000000	1.390084	3617.069092
0.000000	1.390322	3616.956787
0.000000	1.390559	3615.996826
0.000000	1.390796	3614.680908
0.000000	1.391033	3614.495361
0.000000	1.391270	3614.720459
0.000000	1.391508	3616.567627
0.000000	1.391745	3619.514648
0.000000	1.391982	3623.935791
0.000000	1.392219	3631.890137
0.000000	1.392456	3642.512695
0.000000	1.392693	3648.594971
0.000000	1.392931	3650.138916
0.000000	1.393168	3649.250732
0.000000	1.393405	3646.044922
0.000000	1.393642	3636.978760
0.000000	1.393879	3623.383545
0.000000	1.394117	3612.300049
0.000000	1.394354	3610.264648
0.000000	1.394591	3617.872803
0.000000	1.394828	3632.583008
0.000000	1.395065	3652.615967
0.000000	1.395302	3673.095947
0.000000	1.395540	3693.512695
0.000000	1.395777	3713.327148
0.000000	1.396014	3730.918701
0.000000	1.396251	3748.490723
0.000000	1.396488	3763.887207
0.000000	1.396725	3774.115479
0.000000	1.396963	3777.946533
0.000000	1.397200	3777.935303
0.000000	1.397437	3774.374268
0.000000	1.397674	3767.414307
0.000000	1.397911	3757.917236
0.000000	1.398148	3744.844971
0.000000	1.398386	3728.012939
0.000000	1.398623	3707.070557
0.000000	1.398860	3685.348633
0.000000	1.399097	3663.609375
0.000000	1.399334	3650.865967
0.000000	1.399571	3649.386719
0.000000	1.399809	3650.198242
0.000000	1.400046	3651.111328
0.000000	1.400283	3649.375977
0.000000	1.400520	3645.351563
0.000000	1.400757	3638.516846
0.000000	1.400995	3631.037842
0.000000	1.401232	3623.924316
0.000000	1.401469	3616.891357
0.000000	1.401706	3608.416260
0.000000	1.401943	3600.011475
0.000000	1.402180	3593.973633
0.000000	1.402418	3590.309814
0.000000	1.402655	3587.889160
0.000000	1.402892	3586.866943
0.000000	1.403129	3586.810791
0.000000	1.403366	3587.678467
0.000000	1.403604	3588.163574
0.000000	1.403841	3588.645996
0.000000	1.404078	3589.584229
0.000000	1.404315	3591.001465
0.000000	1.404552	3593.545898
0.000000	1.404789	3595.921143
0.000000	1.405026	3598.976563
0.000000	1.405264	3601.880615
0.000000	1.405501	3605.453125
0.000000	1.405738	3610.135742
0.000000	1.405975	3614.231201
0.000000	1.406212	3618.036621
0.000000	1.406450	3620.823242
0.000000	1.406687	3622.804932
0.000000	1.406924	3625.583496
0.000000	1.407161	3628.500488
0.000000	1.407398	3632.560791
0.000000	1.407635	3637.902832
0.000000	1.407873	3645.512451
0.000000	1.408110	3655.801025
0.000000	1.408347	3669.182129
0.000000	1.408584	3683.772461
0.000000	1.408821	3698.234375
0.000000	1.409058	3710.530518
0.000000	1.409296	3719.482178
0.000000	1.409533	3726.276367
0.000000	1.409770	3727.427734
0.000000	1.410007	3720.525391
0.000000	1.410244	3708.695313
0.000000	1.410482	3695.066895
0.000000	1.410719	3678.054199
0.000000	1.410956	3660.623047
0.000000	1.411193	3644.990234
0.000000	1.411430	3630.188232
0.000000	1.411667	3616.288086
0.000000	1.411905	3603.499023
0.000000	1.412142	3591.459473
0.000000	1.412379	3580.964844
0.000000	1.412616	3570.373291
0.000000	1.412853	3561.914795
0.000000	1.413091	3554.862061
0.000000	1.413328	3550.373291
0.000000	1.413565	3547.388672
0.000000	1.413802	3546.437256
0.000000	1.414039	3546.768555
0.000000	1.414276	3548.363525
0.000000	1.414513	3550.744385
0.000000	1.414751	3553.930420
0.000000	1.414988	3557.497559
0.000000	1.415225	3561.208252
0.000000	1.415462	3562.532715
0.000000	1.415699	3561.952637
0.000000	1.415937	3560.840576
0.000000	1.416174	3561.041504
0.000000	1.416411	3562.676514
0.000000	1.416648	3565.929932
0.000000	1.416885	3569.562256
0.000000	1.417122	3574.665283
0.000000	1.417360	3580.492676
0.000000	1.417597	3586.232422
0.000000	1.417834	3592.787354
0.000000	1.418071	3599.432373
0.000000	1.418308	3607.295166
0.000000	1.418545	3616.858154
0.000000	1.418783	3627.913086
0.000000	1.419020	3640.564697
0.000000	1.419257	3654.344482
0.000000	1.419494	3669.726318
0.000000	1.419731	3688.154541
0.000000	1.419969	3712.767090
0.000000	1.420206	3741.772705
0.000000	1.420443	3777.505127
0.000000	1.420680	3818.988525
0.000000	1.420917	3863.085938
0.000000	1.421154	3898.209473
0.000000	1.421392	3922.793945
0.000000	1.421629	3936.244385
0.000000	1.421866	3937.645996
0.000000	1.422103	3927.839600
0.000000	1.422340	3909.057617
0.000000	1.422578	3881.578369
0.000000	1.422815	3849.551025
0.000000	1.423052	3820.001709
0.000000	1.423289	3799.051025
0.000000	1.423526	3789.547119
0.000000	1.423763	3780.842773
0.000000	1.424001	3773.161865
0.000000	1.424238	3766.475586
0.000000	1.424475	3761.799316
0.000000	1.424712	3758.340088
0.000000	1.424949	3757.118652
0.000000	1.425186	3758.594238
0.000000	1.425424	3763.800293
0.000000	1.425661	3770.034424
0.000000	1.425898	3776.010010
0.000000	1.426135	3784.060303
0.000000	1.426372	3793.319580
0.000000	1.426610	3803.269287
0.000000	1.426847	3814.972168
0.000000	1.427084	3824.792969
0.000000	1.427321	3828.687988
0.000000	1.427558	3827.931885
0.000000	1.427795	3825.330811
0.000000	1.428033	3820.055176
0.000000	1.428270	3815.239502
0.000000	1.428507	3814.322021
0.000000	1.428744	3816.498535
0.000000	1.428981	3820.349365
0.000000	1.429218	3825.579346
0.000000	1.429456	3833.123047
0.000000	1.429693	3842.773438
0.000000	1.429930	3854.792969
0.000000	1.430167	3867.736572
0.000000	1.430404	3885.969238
0.000000	1.430641	3898.709961
0.000000	1.430879	3909.249268
0.000000	1.431116	3948.063477
0.000000	1.431353	3991.774170
0.000000	1.431590	4033.555420
0.000000	1.431827	4070.413574
0.000000	1.432065	4103.010254
0.000000	1.432302	4131.785645
0.000000	1.432539	4158.056641
0.000000	1.432776	4182.178711
0.000000	1.433013	4199.936523
0.000000	1.433250	4212.607422
0.000000	1.433488	4224.848145
0.000000	1.433725	4236.080566
0.000000	1.433962	4244.595215
0.000000	1.434199	4249.978516
0.000000	1.434436	4250.791016
0.000000	1.434673	4246.832031
0.000000	1.434911	4235.407715
0.000000	1.435148	4218.005371
0.000000	1.435385	4195.537109
0.000000	1.435622	4170.480469
0.000000	1.435859	4145.405762
0.000000	1.436097	4117.401367
0.000000	1.436334	4086.143311
0.000000	1.436571	4054.495605
0.000000	1.436808	4030.086182
0.000000	1.437045	4013.849121
0.000000	1.437282	3999.495117
0.000000	1.437519	3989.050049
0.000000	1.437757	3982.767090
0.000000	1.437994	3980.261230
0.000000	1.438231	3985.526123
0.000000	1.438468	3991.923340
0.000000	1.438705	3998.999268
0.000000	1.438943	4003.636719
0.000000	1.439180	4004.957031
0.000000	1.439417	4003.310303
0.000000	1.439654	3999.917480
0.000000	1.439891	3995.388916
0.000000	1.440128	3994.435791
0.000000	1.440366	3997.045654
0.000000	1.440603	4004.596924
0.000000	1.440840	4012.312988
0.000000	1.441077	4020.553711
0.000000	1.441314	4029.015625
0.000000	1.441552	4034.535889
0.000000	1.441789	4034.725830
0.000000	1.442026	4028.405273
0.000000	1.442263	4019.024170
0.000000	1.442500	4005.187744
0.000000	1.442737	3988.776855
0.000000	1.442975	3972.146973
0.000000	1.443212	3953.364990
0.000000	1.443449	3936.103760
0.000000	1.443686	3925.389160
0.000000	1.443923	3917.722656
0.000000	1.444160	3913.095703
0.000000	1.444398	3909.112061
0.000000	1.444635	3904.795410
0.000000	1.444872	3897.282715
0.000000	1.445109	3886.838623
0.000000	1.445346	3872.235596
0.000000	1.445584	3857.368896
0.000000	1.445821	3842.761230
0.000000	1.446058	3827.261719
0.000000	1.446295	3809.536133
0.000000	1.446532	3792.946289
0.000000	1.446769	3780.838135
0.000000	1.447006	3775.154053
0.000000	1.447244	3788.534180
0.000000	1.447481	3814.138428
0.000000	1.447718	3849.948975
0.000000	1.447955	3895.672363
0.000000	1.448192	3949.290771
0.000000	1.448430	3995.761475
0.000000	1.448667	4031.602051
0.000000	1.448904	4055.857178
0.000000	1.449141	4067.648926
0.000000	1.449378	4069.293213
0.000000	1.449615	4064.449951
0.000000	1.449853	4053.549561
0.000000	1.450090	4042.504883
0.000000	1.450327	4050.614502
0.000000	1.450564	4086.164307
0.000000	1.450801	4133.971191
0.000000	1.451039	4179.436035
0.000000	1.451276	4218.404297
0.000000	1.451513	4250.331055
0.000000	1.451750	4273.527832
0.000000	1.451987	4286.013672
0.000000	1.452224	4285.862305
0.000000	1.452462	4271.873535
0.000000	1.452699	4244.691895
0.000000	1.452936	4204.762695
0.000000	1.453173	4154.789551
0.000000	1.453410	4099.378906
0.000000	1.453647	4046.854980
0.000000	1.453885	4007.760010
0.000000	1.454122	3994.160400
0.000000	1.454359	3997.418457
0.000000	1.454596	4008.738525
0.000000	1.454833	4020.995361
0.000000	1.455070	4027.194092
0.000000	1.455308	4026.935303
0.000000	1.455545	4019.344238
0.000000	1.455782	4004.902832
0.000000	1.456019	3984.696289
0.000000	1.456256	3959.490479
0.000000	1.456493	3932.324219
0.000000	1.456731	3907.131592
0.000000	1.456968	3888.120850
0.000000	1.457205	3877.031250
0.000000	1.457442	3868.852051
0.000000	1.457679	3861.800293
0.000000	1.457917	3855.481445
0.000000	1.458154	3851.520752
0.000000	1.458391	3849.359619
0.000000	1.458628	3844.860352
0.000000	1.458865	3838.193359
0.000000	1.459103	3832.062744
0.000000	1.459340	3824.977539
0.000000	1.459577	3818.125244
0.000000	1.459814	3811.809326
0.000000	1.460051	3804.040771
0.000000	1.460288	3795.778320
0.000000	1.460526	3786.325684
0.000000	1.460763	3777.763428
0.000000	1.461000	3771.558594
0.000000	1.461237	3766.692383
0.000000	1.461474	3762.479492
0.000000	1.461712	3758.521484
0.000000	1.461949	3755.495361
0.000000	1.462186	3753.484863
0.000000	1.462423	3751.465820
0.000000	1.462660	3749.999756
0.000000	1.462897	3750.100586
0.000000	1.463134	3751.019775
0.000000	1.463372	3753.005859
0.000000	1.463609	3756.286133
0.000000	1.463846	3761.434326
0.000000	1.464083	3769.006592
0.000000	1.464320	3779.749756
0.000000	1.464558	3794.192871
0.000000	1.464795	3811.477783
0.000000	1.465032	3831.715820
0.000000	1.465269	3856.336426
0.000000	1.465506	3884.691650
0.000000	1.465743	3916.778320
0.000000	1.465981	3946.963867
0.000000	1.466218	3973.143555
0.000000	1.466455	3995.056152
0.000000	1.466692	4018.488525
0.000000	1.466929	4031.215088
0.000000	1.467166	4030.247803
0.000000	1.467404	4016.019775
0.000000	1.467641	3989.926758
0.000000	1.467878	3955.668945
0.000000	1.468115	3919.005615
0.000000	1.468352	3887.670898
0.000000	1.468590	3870.456299
0.000000	1.468827	3858.446045
0.000000	1.469064	3849.723389
0.000000	1.469301	3841.525146
0.000000	1.469538	3830.755127
0.000000	1.469775	3818.449219
0.000000	1.470013	3806.886963
0.000000	1.470250	3799.032959
0.000000	1.470487	3792.876221
0.000000	1.470724	3787.674561
0.000000	1.470961	3783.235107
0.000000	1.471199	3778.874756
0.000000	1.471436	3773.190186
0.000000	1.471673	3767.742676
0.000000	1.471910	3765.653809
0.000000	1.472147	3764.532715
0.000000	1.472384	3762.749512
0.000000	1.472621	3760.259033
0.000000	1.472859	3756.209229
0.000000	1.473096	3752.026855
0.000000	1.473333	3750.503906
0.000000	1.473570	3751.665039
0.000000	1.473807	3755.611084
0.000000	1.474045	3761.041260
0.000000	1.474282	3769.119385
0.000000	1.474519	3779.862061
0.000000	1.474756	3793.958740
0.000000	1.474993	3810.909180
0.000000	1.475230	3828.247314
0.000000	1.475468	3844.900146
0.000000	1.475705	3861.645264
0.000000	1.475942	3876.469727
0.000000	1.476179	3889.645996
0.000000	1.476416	3904.921143
0.000000	1.476653	3920.516846
0.000000	1.476891	3935.851563
0.000000	1.477128	3951.449951
0.000000	1.477365	3966.848633
0.000000	1.477602	3977.873779
0.000000	1.477839	3983.406494
0.000000	1.478076	3983.149414
0.000000	1.478314	3977.850098
0.000000	1.478551	3967.749023
0.000000	1.478788	3952.906250
0.000000	1.479025	3935.285156
0.000000	1.479262	3912.839355
0.000000	1.479500	3886.913086
0.000000	1.479737	3859.067139
0.000000	1.479974	3831.308594
0.000000	1.480211	3802.352051
0.000000	1.480448	3775.966309
0.000000	1.480685	3764.835205
0.000000	1.480923	3756.442139
0.000000	1.481160	3751.064453
0.000000	1.481397	3748.851807
0.000000	1.481634	3749.077148
0.000000	1.481871	3749.904541
0.000000	1.482108	3752.117188
0.000000	1.482346	3754.283203
0.000000	1.482583	3755.798096
0.000000	1.482820	3753.982666
0.000000	1.483057	3750.489014
0.000000	1.483294	3748.907471
0.000000	1.483532	3748.290283
0.000000	1.483769	3748.016113
0.000000	1.484006	3748.229248
0.000000	1.484243	3750.012939
0.000000	1.484480	3752.707031
0.000000	1.484717	3756.508789
0.000000	1.484954	3763.335449
0.000000	1.485192	3772.737061
0.000000	1.485429	3784.893555
0.000000	1.485666	3799.662109
0.000000	1.485903	3814.406982
0.000000	1.486140	3828.219727
0.000000	1.486378	3842.140869
0.000000	1.486615	3852.986572
0.000000	1.486852	3864.622314
0.000000	1.487089	3883.475830
0.000000	1.487326	3901.890869
0.000000	1.487563	3918.225830
0.000000	1.487801	3928.415039
0.000000	1.488038	3930.394775
0.000000	1.488275	3924.004395
0.000000	1.488512	3910.616943
0.000000	1.488749	3890.846680
0.000000	1.488987	3863.835449
0.000000	1.489224	3850.914063
0.000000	1.489461	3849.225586
0.000000	1.489698	3848.313232
0.000000	1.489935	3847.862061
0.000000	1.490173	3847.957520
0.000000	1.490410	3848.775391
0.000000	1.490647	3849.752441
0.000000	1.490884	3851.054932
0.000000	1.491121	3851.927979
0.000000	1.491358	3851.195313
0.000000	1.491596	3848.688232
0.000000	1.491833	3843.912842
0.000000	1.492070	3836.840576
0.000000	1.492307	3829.320313
0.000000	1.492544	3822.779541
0.000000	1.492781	3815.409424
0.000000	1.493019	3812.629395
0.000000	1.493256	3811.292725
0.000000	1.493493	3811.187988
0.000000	1.493730	3815.780029
0.000000	1.493967	3823.887695
0.000000	1.494205	3830.077148
0.000000	1.494442	3831.394287
0.000000	1.494679	3829.992432
0.000000	1.494916	3828.250732
0.000000	1.495153	3826.954102
0.000000	1.495390	3822.873535
0.000000	1.495627	3817.295654
0.000000	1.495865	3810.528809
0.000000	1.496102	3804.089600
0.000000	1.496339	3802.062988
0.000000	1.496576	3807.752441
0.000000	1.496813	3813.534180
0.000000	1.497051	3817.649414
0.000000	1.497288	3822.120361
0.000000	1.497525	3828.034180
0.000000	1.497762	3835.753662
0.000000	1.497999	3849.289307
0.000000	1.498236	3865.817871
0.000000	1.498474	3881.655518
0.000000	1.498711	3899.417236
0.000000	1.498948	3918.925537
0.000000	1.499185	3936.171631
0.000000	1.499422	3947.316650
0.000000	1.499660	3951.310303
0.000000	1.499897	3949.948975
0.000000	1.500134	3944.541748
0.000000	1.500371	3936.709961
0.000000	1.500608	3928.258545
0.000000	1.500845	3922.137939
0.000000	1.501083	3922.941406
0.000000	1.501320	3934.038086
0.000000	1.501557	3945.574219
0.000000	1.501794	3950.854248
0.000000	1.502031	3952.126953
0.000000	1.502268	3950.091553
0.000000	1.502506	3944.147461
0.000000	1.502743	3929.450684
0.000000	1.502980	3910.798096
0.000000	1.503217	3892.303467
0.000000	1.503454	3880.238525
0.000000	1.503691	3871.310791
0.000000	1.503929	3862.559326
0.000000	1.504166	3853.178467
0.000000	1.504403	3843.641846
0.000000	1.504640	3834.911865
0.000000	1.504877	3827.547852
0.000000	1.505114	3821.270508
0.000000	1.505352	3815.423340
0.000000	1.505589	3809.026611
0.000000	1.505826	3800.382568
0.000000	1.506063	3790.958496
0.000000	1.506300	3781.614014
0.000000	1.506538	3773.707520
0.000000	1.506775	3766.581787
0.000000	1.507012	3761.114258
0.000000	1.507249	3756.467041
0.000000	1.507486	3752.844238
0.000000	1.507723	3750.231689
0.000000	1.507961	3748.658691
0.000000	1.508198	3748.836426
0.000000	1.508435	3750.593750
0.000000	1.508672	3754.656738
0.000000	1.508909	3761.782471
0.000000	1.509147	3772.046143
0.000000	1.509384	3784.720215
0.000000	1.509621	3800.138184
0.000000	1.509858	3817.478027
0.000000	1.510095	3834.824707
0.000000	1.510332	3850.454590
0.000000	1.510569	3862.522217
0.000000	1.510807	3869.848145
0.000000	1.511044	3873.062744
0.000000	1.511281	3872.990967
0.000000	1.511518	3870.348389
0.000000	1.511755	3866.630859
0.000000	1.511993	3862.590088
0.000000	1.512230	3856.206055
0.000000	1.512467	3845.979492
0.000000	1.512704	3835.989258
0.000000	1.512941	3825.782227
0.000000	1.513178	3816.805176
0.000000	1.513416	3812.551758
0.000000	1.513653	3808.821533
0.000000	1.513890	3806.876953
0.000000	1.514127	3808.445068
0.000000	1.514364	3813.147461
0.000000	1.514601	3821.150879
0.000000	1.514839	3830.261963
0.000000	1.515076	3837.388428
0.000000	1.515313	3842.333496
0.000000	1.515550	3846.858154
0.000000	1.515787	3850.842773
0.000000	1.516025	3852.735840
0.000000	1.516262	3852.398438
0.000000	1.516499	3845.843506
0.000000	1.516736	3831.269287
0.000000	1.516973	3811.793457
0.000000	1.517210	3789.422119
0.000000	1.517448	3768.201416
0.000000	1.517685	3753.096680
0.000000	1.517922	3747.250732
0.000000	1.518159	3741.443604
0.000000	1.518396	3738.494629
0.000000	1.518634	3736.493164
0.000000	1.518871	3734.892578
0.000000	1.519108	3733.629150
0.000000	1.519345	3731.532959
0.000000	1.519582	3730.041748
0.000000	1.519819	3731.476807
0.000000	1.520056	3735.170654
0.000000	1.520294	3740.602783
0.000000	1.520531	3749.983643
0.000000	1.520768	3762.644043
0.000000	1.521005	3777.870605
0.000000	1.521242	3797.307617
0.000000	1.521480	3820.900146
0.000000	1.521717	3847.833252
0.000000	1.521954	3872.148193
0.000000	1.522191	3894.651855
0.000000	1.522428	3915.163330
0.000000	1.522666	3932.312256
0.000000	1.522903	3946.537842
0.000000	1.523140	3958.508301
0.000000	1.523377	3968.285889
0.000000	1.523614	3972.949951
0.000000	1.523851	3971.047607
0.000000	1.524089	3958.781494
0.000000	1.524326	3940.376953
0.000000	1.524563	3919.576660
0.000000	1.524800	3894.583984
0.000000	1.525037	3869.193359
0.000000	1.525274	3845.680176
0.000000	1.525512	3829.775879
0.000000	1.525749	3826.207520
0.000000	1.525986	3825.770020
0.000000	1.526223	3829.106201
0.000000	1.526460	3835.027344
0.000000	1.526697	3843.302734
0.000000	1.526935	3850.769775
0.000000	1.527172	3855.302734
0.000000	1.527409	3858.861328
0.000000	1.527646	3862.518799
0.000000	1.527883	3864.401123
0.000000	1.528121	3863.562744
0.000000	1.528358	3860.072510
0.000000	1.528595	3856.132324
0.000000	1.528832	3852.499512
0.000000	1.529069	3849.871338
0.000000	1.529306	3853.260742
0.000000	1.529544	3862.554443
0.000000	1.529781	3879.426758
0.000000	1.530018	3904.046875
0.000000	1.530255	3938.185059
0.000000	1.530492	3981.323730
0.000000	1.530729	4033.650879
0.000000	1.530967	4087.487793
0.000000	1.531204	4134.014648
0.000000	1.531441	4172.516113
0.000000	1.531678	4202.354004
0.000000	1.531915	4224.455078
0.000000	1.532153	4239.985352
0.000000	1.532390	4243.959473
0.000000	1.532627	4235.607422
0.000000	1.532864	4218.362305
0.000000	1.533101	4191.423828
0.000000	1.533338	4156.860840
0.000000	1.533575	4115.219727
0.000000	1.533813	4072.501709
0.000000	1.534050	4047.236328
0.000000	1.534287	4026.642822
0.000000	1.534524	4010.437988
0.000000	1.534761	3993.241699
0.000000	1.534999	3977.848633
0.000000	1.535236	3965.789063
0.000000	1.535473	3955.968994
0.000000	1.535710	3948.504639
0.000000	1.535947	3943.479980
0.000000	1.536184	3940.472656
0.000000	1.536422	3938.684814
0.000000	1.536659	3937.583008
0.000000	1.536896	3938.141602
0.000000	1.537133	3941.718506
0.000000	1.537370	3947.114014
0.000000	1.537608	3953.833008
0.000000	1.537845	3961.411133
0.000000	1.538082	3967.521484
0.000000	1.538319	3971.355713
0.000000	1.538556	3971.663818
0.000000	1.538793	3969.904297
0.000000	1.539031	3968.393311
0.000000	1.539268	3967.016357
0.000000	1.539505	3968.277588
0.000000	1.539742	3969.475830
0.000000	1.539979	3972.258545
0.000000	1.540216	3976.562988
0.000000	1.540454	3982.067383
0.000000	1.540691	3988.184326
0.000000	1.540928	3994.809570
0.000000	1.541165	4001.999268
0.000000	1.541402	4008.410400
0.000000	1.541640	4014.369385
0.000000	1.541877	4019.552490
0.000000	1.542114	4022.739258
0.000000	1.542351	4026.466064
0.000000	1.542588	4030.995361
0.000000	1.542825	4035.464844
0.000000	1.543062	4040.169189
0.000000	1.543300	4044.905273
0.000000	1.543537	4050.408447
0.000000	1.543774	4055.084229
0.000000	1.544011	4059.477295
0.000000	1.544248	4063.947998
0.000000	1.544486	4068.755127
0.000000	1.544723	4073.056885
0.000000	1.544960	4077.689941
0.000000	1.545197	4082.417236
0.000000	1.545434	4087.452637
0.000000	1.545671	4091.405273
0.000000	1.545909	4095.533936
0.000000	1.546146	4099.821777
0.000000	1.546383	4103.631348
0.000000	1.546620	4107.064453
0.000000	1.546857	4110.539551
0.000000	1.547095	4114.070801
0.000000	1.547332	4117.617188
0.000000	1.547569	4122.166504
0.000000	1.547806	4127.755859
0.000000	1.548043	4134.682129
0.000000	1.548280	4142.937500
0.000000	1.548518	4151.753906
0.000000	1.548755	4159.199219
0.000000	1.548992	4166.507813
0.000000	1.549229	4170.609375
0.000000	1.549466	4168.066406
0.000000	1.549703	4160.887207
0.000000	1.549941	4150.713379
0.000000	1.550178	4140.366699
0.000000	1.550415	4133.535645
0.000000	1.550652	4129.869629
0.000000	1.550889	4126.517090
0.000000	1.551127	4123.386230
0.000000	1.551364	4118.966309
0.000000	1.551601	4116.569336
0.000000	1.551838	4115.312988
0.000000	1.552075	4112.744141
0.000000	1.552312	4110.433105
0.000000	1.552549	4108.929688
0.000000	1.552787	4107.791992
0.000000	1.553024	4108.204102
0.000000	1.553261	4110.026855
0.000000	1.553498	4114.300293
0.000000	1.553735	4120.477051
0.000000	1.553973	4127.737793
0.000000	1.554210	4134.157715
0.000000	1.554447	4137.176758
0.000000	1.554684	4133.578613
0.000000	1.554921	4125.615723
0.000000	1.555158	4114.721191
0.000000	1.555396	4101.527344
0.000000	1.555633	4086.767090
0.000000	1.555870	4071.838135
0.000000	1.556107	4058.953125
0.000000	1.556344	4049.764160
0.000000	1.556582	4040.155762
0.000000	1.556819	4036.159912
0.000000	1.557056	4034.322754
0.000000	1.557293	4032.872070
0.000000	1.557530	4029.662598
0.000000	1.557768	4025.987793
0.000000	1.558005	4022.125732
0.000000	1.558242	4016.563477
0.000000	1.558479	4008.465088
0.000000	1.558716	3999.396973
0.000000	1.558953	3989.868164
0.000000	1.559190	3980.689209
0.000000	1.559428	3972.204590
0.000000	1.559665	3965.578613
0.000000	1.559902	3961.924805
0.000000	1.560139	3959.810547
0.000000	1.560376	3959.225830
0.000000	1.560614	3961.675293
0.000000	1.560851	3967.334717
0.000000	1.561088	3978.420410
0.000000	1.561325	3993.143066
0.000000	1.561562	4009.669189
0.000000	1.561799	4027.697998
0.000000	1.562037	4043.837158
0.000000	1.562274	4059.424805
0.000000	1.562511	4073.553711
0.000000	1.562748	4086.606689
0.000000	1.562985	4098.713867
0.000000	1.563222	4107.155762
0.000000	1.563460	4110.626465
0.000000	1.563697	4110.629883
0.000000	1.563934	4109.117188
0.000000	1.564171	4104.251953
0.000000	1.564408	4094.100586
0.000000	1.564646	4083.414063
0.000000	1.564883	4070.920410
0.000000	1.565120	4054.808350
0.000000	1.565357	4036.857178
0.000000	1.565594	4021.872070
0.000000	1.565831	4015.471191
0.000000	1.566069	4015.105713
0.000000	1.566306	4014.903076
0.000000	1.566543	4012.854248
0.000000	1.566780	4009.972168
0.000000	1.567017	4006.750488
0.000000	1.567255	4003.061523
0.000000	1.567492	3999.392334
0.000000	1.567729	3997.101807
0.000000	1.567966	3998.579590
0.000000	1.568203	4003.064697
0.000000	1.568440	4012.027832
0.000000	1.568677	4024.318115
0.000000	1.568915	4037.048096
0.000000	1.569152	4049.963135
0.000000	1.569389	4063.571533
0.000000	1.569626	4079.623779
0.000000	1.569863	4095.433594
0.000000	1.570101	4112.861816
0.000000	1.570338	4131.769531
0.000000	1.570575	4148.072754
0.000000	1.570812	4160.484375
0.000000	1.571049	4170.203125
0.000000	1.571286	4180.995117
0.000000	1.571524	4192.291992
0.000000	1.571761	4200.065430
0.000000	1.571998	4204.686523
0.000000	1.572235	4208.488281
0.000000	1.572472	4213.330566
0.000000	1.572709	4221.910645
0.000000	1.572947	4230.248047
0.000000	1.573184	4235.780762
0.000000	1.573421	4236.577637
0.000000	1.573658	4232.791016
0.000000	1.573895	4225.502441
0.000000	1.574133	4214.203125
0.000000	1.574370	4199.559082
0.000000	1.574607	4182.125488
0.000000	1.574844	4162.908691
0.000000	1.575081	4141.615234
0.000000	1.575318	4121.703613
0.000000	1.575556	4102.741699
0.000000	1.575793	4084.257568
0.000000	1.576030	4063.647461
0.000000	1.576267	4043.187256
0.000000	1.576504	4026.024658
0.000000	1.576741	4018.000244
0.000000	1.576979	4012.608398
0.000000	1.577216	4008.738037
0.000000	1.577453	4005.636963
0.000000	1.577690	4003.252197
0.000000	1.577927	3999.508301
0.000000	1.578164	3995.211182
0.000000	1.578402	3989.811523
0.000000	1.578639	3983.426270
0.000000	1.578876	3976.630127
0.000000	1.579113	3969.851074
0.000000	1.579350	3960.548828
0.000000	1.579588	3949.428467
0.000000	1.579825	3938.899658
0.000000	1.580062	3928.981689
0.000000	1.580299	3922.472656
0.000000	1.580536	3915.303955
0.000000	1.580773	3908.786377
0.000000	1.581011	3902.325684
0.000000	1.581248	3897.589600
0.000000	1.581485	3893.299805
0.000000	1.581722	3889.753174
0.000000	1.581959	3885.997803
0.000000	1.582196	3881.906250
0.000000	1.582434	3877.768555
0.000000	1.582671	3872.853760
0.000000	1.582908	3868.677002
0.000000	1.583145	3865.508301
0.000000	1.583382	3862.871338
0.000000	1.583619	3860.627197
0.000000	1.583857	3858.766846
0.000000	1.584094	3857.306885
0.000000	1.584331	3857.021729
0.000000	1.584568	3857.978516
0.000000	1.584805	3859.235840
0.000000	1.585043	3861.872559
0.000000	1.585280	3865.489746
0.000000	1.585517	3869.447021
0.000000	1.585754	3874.199463
0.000000	1.585991	3879.615723
0.000000	1.586228	3884.470215
0.000000	1.586466	3887.587402
0.000000	1.586703	3887.736328
0.000000	1.586940	3886.671631
0.000000	1.587177	3885.449951
0.000000	1.587414	3884.057373
0.000000	1.587651	3884.118164
0.000000	1.587889	3884.729980
0.000000	1.588126	3885.995361
0.000000	1.588363	3887.857666
0.000000	1.588600	3890.701172
0.000000	1.588837	3894.017334
0.000000	1.589075	3897.849609
0.000000	1.589312	3902.106445
0.000000	1.589549	3906.930176
0.000000	1.589786	3911.856201
0.000000	1.590023	3917.025391
0.000000	1.590261	3923.458740
0.000000	1.590497	3930.125488
0.000000	1.590735	3936.682861
0.000000	1.590972	3943.421143
0.000000	1.591209	3951.642334
0.000000	1.591446	3960.448730
0.000000	1.591683	3968.710449
0.000000	1.591921	3977.784424
0.000000	1.592158	3987.552002
0.000000	1.592395	3997.300293
0.000000	1.592632	4005.266846
0.000000	1.592869	4011.403564
0.000000	1.593107	4016.554688
0.000000	1.593344	4022.240967
0.000000	1.593581	4028.316650
0.000000	1.593818	4033.995605
0.000000	1.594055	4039.695557
0.000000	1.594292	4046.690918
0.000000	1.594530	4056.750244
0.000000	1.594767	4070.240234
0.000000	1.595004	4088.234619
0.000000	1.595241	4104.906250
0.000000	1.595478	4117.478027
0.000000	1.595716	4127.019043
0.000000	1.595953	4134.634766
0.000000	1.596190	4139.346191
0.000000	1.596427	4140.729980
0.000000	1.596664	4138.177246
0.000000	1.596901	4132.656738
0.000000	1.597139	4123.724609
0.000000	1.597376	4114.437500
0.000000	1.597613	4106.481445
0.000000	1.597850	4098.481445
0.000000	1.598087	4089.919189
0.000000	1.598324	4081.972412
0.000000	1.598562	4074.885010
0.000000	1.598799	4067.410156
0.000000	1.599036	4061.906982
0.000000	1.599273	4057.827881
0.000000	1.599510	4055.813721
0.000000	1.599748	4054.208252
0.000000	1.599985	4052.819092
0.000000	1.600222	4051.360596
0.000000	1.600459	4049.492432
0.000000	1.600696	4048.431641
0.000000	1.600933	4049.617920
0.000000	1.601170	4051.444580
0.000000	1.601408	4054.380859
0.000000	1.601645	4058.750977
0.000000	1.601882	4063.840576
0.000000	1.602119	4068.854736
0.000000	1.602356	4074.196045
0.000000	1.602594	4079.944824
0.000000	1.602831	4086.209961
0.000000	1.603068	4092.406982
0.000000	1.603305	4098.716797
0.000000	1.603542	4105.626953
0.000000	1.603779	4113.164551
0.000000	1.604017	4122.668457
0.000000	1.604254	4133.496094
0.000000	1.604491	4143.941406
0.000000	1.604728	4154.629883
0.000000	1.604965	4164.660645
0.000000	1.605203	4175.717285
0.000000	1.605440	4188.651855
0.000000	1.605677	4204.451660
0.000000	1.605914	4222.522461
0.000000	1.606151	4246.020020
0.000000	1.606388	4264.932617
0.000000	1.606626	4277.530273
0.000000	1.606863	4282.850098
0.000000	1.607100	4280.539551
0.000000	1.607337	4263.078125
0.000000	1.607574	4231.968750
0.000000	1.607811	4191.592285
0.000000	1.608049	4148.926270
0.000000	1.608286	4119.573242
0.000000	1.608523	4102.008789
0.000000	1.608760	4088.423340
0.000000	1.608997	4076.516357
0.000000	1.609234	4064.140625
0.000000	1.609472	4052.381104
0.000000	1.609709	4041.426758
0.000000	1.609946	4031.310547
0.000000	1.610183	4021.929443
0.000000	1.610420	4015.582520
0.000000	1.610657	4012.051025
0.000000	1.610895	4010.105225
0.000000	1.611132	4009.686279
0.000000	1.611369	4010.282959
0.000000	1.611606	4010.837891
0.000000	1.611843	4010.057129
0.000000	1.612081	4009.420166
0.000000	1.612318	4009.835449
0.000000	1.612555	4011.867920
0.000000	1.612792	4013.806396
0.000000	1.613029	4016.588135
0.000000	1.613266	4018.904785
0.000000	1.613504	4020.807373
0.000000	1.613741	4022.489502
0.000000	1.613978	4021.901123
0.000000	1.614215	4017.332031
0.000000	1.614452	4013.761475
0.000000	1.614690	4013.655029
0.000000	1.614927	4014.267334
0.000000	1.615164	4015.020752
0.000000	1.615401	4015.140137
0.000000	1.615638	4014.190186
0.000000	1.615875	4013.473145
0.000000	1.616112	4013.734131
0.000000	1.616350	4014.223877
0.000000	1.616587	4013.638672
0.000000	1.616824	4012.999268
0.000000	1.617061	4012.466309
0.000000	1.617298	4010.681152
0.000000	1.617536	4009.753906
0.000000	1.617773	4010.346436
0.000000	1.618010	4012.611572
0.000000	1.618247	4014.920166
0.000000	1.618484	4017.987549
0.000000	1.618721	4022.049072
0.000000	1.618959	4027.288086
0.000000	1.619196	4033.709229
0.000000	1.619433	4040.181152
0.000000	1.619670	4046.069580
0.000000	1.619907	4052.088867
0.000000	1.620144	4058.658691
0.000000	1.620382	4067.182861
0.000000	1.620619	4078.762207
0.000000	1.620856	4092.576904
0.000000	1.621093	4108.187988
0.000000	1.621330	4125.289063
0.000000	1.621568	4144.050293
0.000000	1.621805	4162.921875
0.000000	1.622042	4178.507324
0.000000	1.622279	4190.687012
0.000000	1.622516	4199.823242
0.000000	1.622754	4207.162598
0.000000	1.622991	4211.459473
0.000000	1.623228	4211.908203
0.000000	1.623465	4209.043945
0.000000	1.623702	4203.863770
0.000000	1.623939	4198.843262
0.000000	1.624177	4198.973633
0.000000	1.624414	4204.750977
0.000000	1.624651	4213.330566
0.000000	1.624888	4222.862305
0.000000	1.625125	4231.618164
0.000000	1.625362	4235.119141
0.000000	1.625600	4236.871582
0.000000	1.625837	4239.500000
0.000000	1.626074	4240.219727
0.000000	1.626311	4238.852051
0.000000	1.626548	4233.706543
0.000000	1.626785	4221.590332
0.000000	1.627023	4205.939941
0.000000	1.627260	4189.637695
0.000000	1.627497	4175.241211
0.000000	1.627734	4163.876953
0.000000	1.627971	4157.204590
0.000000	1.628209	4152.913086
0.000000	1.628446	4150.694336
0.000000	1.628683	4151.414551
0.000000	1.628920	4153.833008
0.000000	1.629157	4158.786621
0.000000	1.629394	4164.370117
0.000000	1.629632	4170.370117
0.000000	1.629869	4177.899902
0.000000	1.630106	4182.988770
0.000000	1.630343	4184.253418
0.000000	1.630580	4183.227539
0.000000	1.630817	4180.466797
0.000000	1.631055	4176.048340
0.000000	1.631292	4171.931641
0.000000	1.631529	4171.038574
0.000000	1.631766	4169.893066
0.000000	1.632003	4168.531738
0.000000	1.632240	4167.224121
0.000000	1.632478	4165.393555
0.000000	1.632715	4163.195801
0.000000	1.632952	4160.698242
0.000000	1.633189	4159.793457
0.000000	1.633426	4159.781738
0.000000	1.633664	4159.557617
0.000000	1.633901	4159.150879
0.000000	1.634138	4156.679199
0.000000	1.634375	4152.530762
0.000000	1.634612	4148.526855
0.000000	1.634849	4145.804199
0.000000	1.635087	4144.406738
0.000000	1.635324	4144.643066
0.000000	1.635561	4144.874023
0.000000	1.635798	4144.416504
0.000000	1.636035	4144.876953
0.000000	1.636272	4145.567871
0.000000	1.636510	4144.629395
0.000000	1.636747	4143.104980
0.000000	1.636984	4142.869629
0.000000	1.637221	4142.176270
0.000000	1.637458	4140.186035
0.000000	1.637696	4137.601563
0.000000	1.637933	4134.914551
0.000000	1.638170	4132.252930
0.000000	1.638407	4131.182617
0.000000	1.638644	4132.153320
0.000000	1.638881	4133.800781
0.000000	1.639118	4136.469727
0.000000	1.639356	4142.412598
0.000000	1.639593	4150.610352
0.000000	1.639830	4161.925293
0.000000	1.640067	4177.524902
0.000000	1.640304	4192.696777
0.000000	1.640542	4211.150391
0.000000	1.640779	4228.188477
0.000000	1.641016	4242.472656
0.000000	1.641253	4255.302734
0.000000	1.641490	4267.553711
0.000000	1.641727	4280.531250
0.000000	1.641965	4293.892578
0.000000	1.642202	4308.277832
0.000000	1.642439	4324.282715
0.000000	1.642676	4338.720703
0.000000	1.642913	4352.636230
0.000000	1.643151	4362.054199
0.000000	1.643388	4366.965332
0.000000	1.643625	4368.913086
0.000000	1.643862	4369.604492
0.000000	1.644099	4368.921875
0.000000	1.644336	4366.122559
0.000000	1.644574	4360.245117
0.000000	1.644811	4348.428223
0.000000	1.645048	4331.212402
0.000000	1.645285	4312.844727
0.000000	1.645522	4293.514160
0.000000	1.645759	4274.830566
0.000000	1.645997	4259.910156
0.000000	1.646234	4247.225098
0.000000	1.646471	4244.537598
0.000000	1.646708	4246.719238
0.000000	1.646945	4253.102051
0.000000	1.647183	4260.297363
0.000000	1.647420	4269.380371
0.000000	1.647657	4280.006836
0.000000	1.647894	4288.496094
0.000000	1.648131	4295.721680
0.000000	1.648368	4304.654785
0.000000	1.648605	4317.641602
0.000000	1.648843	4337.286133
0.000000	1.649080	4358.295410
0.000000	1.649317	4380.825195
0.000000	1.649554	4399.425781
0.000000	1.649791	4415.870605
0.000000	1.650029	4430.241699
0.000000	1.650266	4445.851563
0.000000	1.650503	4462.067871
0.000000	1.650740	4477.927246
0.000000	1.650977	4489.023438
0.000000	1.651214	4494.097168
0.000000	1.651452	4493.603027
0.000000	1.651689	4488.397461
0.000000	1.651926	4479.861328
0.000000	1.652163	4469.700684
0.000000	1.652400	4459.544922
0.000000	1.652638	4449.292969
0.000000	1.652875	4439.730957
0.000000	1.653112	4429.085449
0.000000	1.653349	4415.520996
0.000000	1.653586	4400.692383
0.000000	1.653823	4381.387695
0.000000	1.654061	4359.735840
0.000000	1.654298	4335.725586
0.000000	1.654535	4308.157715
0.000000	1.654772	4278.640137
0.000000	1.655009	4247.684570
0.000000	1.655246	4218.682129
0.000000	1.655484	4199.199219
0.000000	1.655721	4184.268066
0.000000	1.655958	4171.387695
0.000000	1.656195	4160.587891
0.000000	1.656432	4149.502441
0.000000	1.656670	4137.602051
0.000000	1.656907	4123.568359
0.000000	1.657144	4106.216309
0.000000	1.657381	4087.144287
0.000000	1.657618	4065.371826
0.000000	1.657855	4047.905029
0.000000	1.658092	4041.393555
0.000000	1.658330	4038.528809
0.000000	1.658567	4038.298096
0.000000	1.658804	4040.278076
0.000000	1.659041	4045.561035
0.000000	1.659278	4054.806641
0.000000	1.659516	4066.536377
0.000000	1.659753	4081.285156
0.000000	1.659990	4098.450684
0.000000	1.660227	4114.851074
0.000000	1.660464	4128.263672
0.000000	1.660702	4139.453613
0.000000	1.660939	4146.372559
0.000000	1.661176	4146.361816
0.000000	1.661413	4138.943359
0.000000	1.661650	4125.604492
0.000000	1.661887	4110.284180
0.000000	1.662125	4092.776855
0.000000	1.662362	4072.194336
0.000000	1.662599	4051.381104
0.000000	1.662836	4034.809082
0.000000	1.663073	4027.842285
0.000000	1.663311	4030.027588
0.000000	1.663548	4034.360352
0.000000	1.663785	4038.833008
0.000000	1.664022	4046.530273
0.000000	1.664259	4050.090820
0.000000	1.664496	4046.614258
0.000000	1.664733	4037.949951
0.000000	1.664971	4025.203857
0.000000	1.665208	4007.908691
0.000000	1.665445	3984.791992
0.000000	1.665682	3959.308838
0.000000	1.665919	3940.592041
0.000000	1.666157	3932.321045
0.000000	1.666394	3928.693115
0.000000	1.666631	3928.517090
0.000000	1.666868	3931.363037
0.000000	1.667105	3936.472412
0.000000	1.667342	3944.064453
0.000000	1.667580	3954.584473
0.000000	1.667817	3966.154541
0.000000	1.668054	3979.288086
0.000000	1.668291	3995.017334
0.000000	1.668528	4014.058838
0.000000	1.668765	4036.565674
0.000000	1.669003	4058.889648
0.000000	1.669240	4073.698242
0.000000	1.669477	4090.909180
0.000000	1.669714	4108.390625
0.000000	1.669951	4124.304688
0.000000	1.670189	4136.437988
0.000000	1.670426	4143.126953
0.000000	1.670663	4145.793457
0.000000	1.670900	4145.682129
0.000000	1.671137	4144.003906
0.000000	1.671374	4142.668457
0.000000	1.671612	4142.930664
0.000000	1.671849	4144.243652
0.000000	1.672086	4144.760254
0.000000	1.672323	4144.661133
0.000000	1.672560	4145.173340
0.000000	1.672798	4146.495605
0.000000	1.673035	4146.880371
0.000000	1.673272	4145.699707
0.000000	1.673509	4141.509277
0.000000	1.673746	4137.811035
0.000000	1.673983	4135.324707
0.000000	1.674220	4132.483398
0.000000	1.674458	4126.756836
0.000000	1.674695	4119.072266
0.000000	1.674932	4111.456543
0.000000	1.675169	4103.699707
0.000000	1.675406	4095.790283
0.000000	1.675644	4090.122559
0.000000	1.675881	4085.523193
0.000000	1.676118	4082.814941
0.000000	1.676355	4081.843506
0.000000	1.676592	4082.743408
0.000000	1.676829	4085.671875
0.000000	1.677067	4090.510742
0.000000	1.677304	4097.418945
0.000000	1.677541	4105.475586
0.000000	1.677778	4112.310547
0.000000	1.678015	4117.376953
0.000000	1.678252	4120.334961
0.000000	1.678490	4121.148438
0.000000	1.678727	4120.401855
0.000000	1.678964	4118.732422
0.000000	1.679201	4117.915039
0.000000	1.679438	4119.244629
0.000000	1.679676	4121.228027
0.000000	1.679913	4125.942383
0.000000	1.680150	4135.319824
0.000000	1.680387	4148.643555
0.000000	1.680624	4167.267090
0.000000	1.680861	4189.899414
0.000000	1.681099	4214.088379
0.000000	1.681336	4240.527344
0.000000	1.681573	4265.296875
0.000000	1.681810	4284.404785
0.000000	1.682047	4321.045898
0.000000	1.682284	4355.185059
0.000000	1.682522	4374.555664
0.000000	1.682759	4378.470215
0.000000	1.682996	4367.154297
0.000000	1.683233	4347.436523
0.000000	1.683470	4349.163574
0.000000	1.683707	4359.622559
0.000000	1.683945	4367.076660
0.000000	1.684182	4362.719727
0.000000	1.684419	4348.649414
0.000000	1.684656	4329.551270
0.000000	1.684893	4304.455078
0.000000	1.685131	4273.834961
0.000000	1.685368	4244.406738
0.000000	1.685605	4224.353027
0.000000	1.685842	4207.402832
0.000000	1.686079	4191.494141
0.000000	1.686316	4178.704102
0.000000	1.686554	4168.319824
0.000000	1.686791	4159.385254
0.000000	1.687028	4153.431641
0.000000	1.687265	4149.430664
0.000000	1.687502	4146.645508
0.000000	1.687739	4143.291504
0.000000	1.687977	4138.599121
0.000000	1.688214	4133.833984
0.000000	1.688451	4129.931152
0.000000	1.688688	4127.529785
0.000000	1.688925	4127.619629
0.000000	1.689162	4131.844238
0.000000	1.689400	4136.817383
0.000000	1.689637	4142.776367
0.000000	1.689874	4153.902344
0.000000	1.690111	4167.785156
0.000000	1.690348	4183.526855
0.000000	1.690586	4200.432129
0.000000	1.690823	4219.029785
0.000000	1.691060	4238.421387
0.000000	1.691297	4256.592285
0.000000	1.691534	4274.333496
0.000000	1.691772	4292.151855
0.000000	1.692009	4307.598145
0.000000	1.692246	4320.188965
0.000000	1.692483	4330.828125
0.000000	1.692720	4335.295410
0.000000	1.692957	4334.753906
0.000000	1.693195	4328.704590
0.000000	1.693432	4317.686035
0.000000	1.693669	4302.760254
0.000000	1.693906	4287.428223
0.000000	1.694143	4276.659180
0.000000	1.694380	4269.404785
0.000000	1.694618	4262.736328
0.000000	1.694855	4259.066895
0.000000	1.695092	4258.244141
0.000000	1.695329	4260.852539
0.000000	1.695566	4264.773438
0.000000	1.695804	4270.521484
0.000000	1.696041	4274.529785
0.000000	1.696278	4274.145508
0.000000	1.696515	4269.609863
0.000000	1.696752	4263.242676
0.000000	1.696989	4258.933105
0.000000	1.697226	4256.523438
0.000000	1.697464	4260.276855
0.000000	1.697701	4269.329590
0.000000	1.697938	4282.640137
0.000000	1.698175	4295.366211
0.000000	1.698412	4305.816895
0.000000	1.698650	4310.750000
0.000000	1.698887	4310.926270
0.000000	1.699124	4308.906250
0.000000	1.699361	4305.927734
0.000000	1.699598	4300.247070
0.000000	1.699835	4290.708496
0.000000	1.700073	4279.330078
0.000000	1.700310	4266.314941
0.000000	1.700547	4249.748047
0.000000	1.700784	4230.510742
0.000000	1.701021	4209.973145
0.000000	1.701259	4195.957520
0.000000	1.701496	4187.211426
0.000000	1.701733	4179.189941
0.000000	1.701970	4172.583984
0.000000	1.702207	4166.242188
0.000000	1.702444	4161.064941
0.000000	1.702682	4157.793457
0.000000	1.702919	4156.455078
0.000000	1.703156	4157.766113
0.000000	1.703393	4161.404297
0.000000	1.703630	4165.579590
0.000000	1.703867	4170.953613
0.000000	1.704105	4177.703613
0.000000	1.704342	4185.233398
0.000000	1.704579	4192.643555
0.000000	1.704816	4199.380859
0.000000	1.705053	4207.227051
0.000000	1.705291	4215.441895
0.000000	1.705528	4223.315918
0.000000	1.705765	4229.989258
0.000000	1.706002	4235.981445
0.000000	1.706239	4241.687988
0.000000	1.706476	4246.018555
0.000000	1.706713	4249.906738
0.000000	1.706951	4254.529785
0.000000	1.707188	4260.836426
0.000000	1.707425	4267.849121
0.000000	1.707662	4274.415039
0.000000	1.707899	4281.353027
0.000000	1.708137	4287.772949
0.000000	1.708374	4292.396484
0.000000	1.708611	4295.707031
0.000000	1.708848	4299.792480
0.000000	1.709085	4304.149414
0.000000	1.709322	4308.935547
0.000000	1.709560	4313.408691
0.000000	1.709797	4317.131348
0.000000	1.710034	4320.866211
0.000000	1.710271	4324.285645
0.000000	1.710508	4326.768555
0.000000	1.710746	4329.134277
0.000000	1.710983	4330.760742
0.000000	1.711220	4331.254883
0.000000	1.711457	4330.873535
0.000000	1.711694	4329.221191
0.000000	1.711931	4327.796387
0.000000	1.712169	4326.235352
0.000000	1.712406	4324.888184
0.000000	1.712643	4323.008789
0.000000	1.712880	4321.649414
0.000000	1.713117	4320.649902
0.000000	1.713354	4319.410156
0.000000	1.713592	4318.478027
0.000000	1.713829	4317.282715
0.000000	1.714066	4316.063965
0.000000	1.714303	4313.499023
0.000000	1.714540	4309.653320
0.000000	1.714777	4306.702637
0.000000	1.715015	4304.332031
0.000000	1.715252	4302.062012
0.000000	1.715489	4301.381348
0.000000	1.715726	4302.146973
0.000000	1.715963	4306.142090
0.000000	1.716200	4314.625977
0.000000	1.716438	4326.952637
0.000000	1.716675	4342.617188
0.000000	1.716912	4362.931641
0.000000	1.717149	4387.202148
0.000000	1.717386	4413.811035
0.000000	1.717624	4438.059082
0.000000	1.717861	4462.641113
0.000000	1.718098	4484.082031
0.000000	1.718335	4500.847656
0.000000	1.718572	4513.330566
0.000000	1.718809	4523.565430
0.000000	1.719047	4531.549805
0.000000	1.719284	4534.439453
0.000000	1.719521	4531.190430
0.000000	1.719758	4524.835449
0.000000	1.719995	4516.314453
0.000000	1.720233	4507.947266
0.000000	1.720470	4503.648926
0.000000	1.720707	4507.143555
0.000000	1.720944	4519.063965
0.000000	1.721181	4537.282715
0.000000	1.721418	4556.078125
0.000000	1.721655	4573.109863
0.000000	1.721893	4588.864258
0.000000	1.722130	4597.827637
0.000000	1.722367	4601.145508
0.000000	1.722604	4600.540039
0.000000	1.722841	4595.216309
0.000000	1.723079	4580.992676
0.000000	1.723316	4561.487793
0.000000	1.723553	4532.599609
0.000000	1.723790	4497.595703
0.000000	1.724027	4462.485352
0.000000	1.724265	4435.518066
0.000000	1.724502	4418.301758
0.000000	1.724739	4404.168945
0.000000	1.724976	4392.321289
0.000000	1.725213	4380.906250
0.000000	1.725450	4369.948730
0.000000	1.725688	4359.597168
0.000000	1.725925	4351.140625
0.000000	1.726162	4343.607910
0.000000	1.726399	4336.980957
0.000000	1.726636	4331.521484
0.000000	1.726873	4327.390137
0.000000	1.727111	4323.015137
0.000000	1.727348	4319.913574
0.000000	1.727585	4318.114746
0.000000	1.727822	4316.254395
0.000000	1.728059	4313.989258
0.000000	1.728297	4310.393555
0.000000	1.728534	4305.243652
0.000000	1.728771	4296.587891
0.000000	1.729008	4284.242188
0.000000	1.729245	4271.292969
0.000000	1.729482	4258.630859
0.000000	1.729720	4247.400879
0.000000	1.729957	4237.708496
0.000000	1.730194	4229.499023
0.000000	1.730431	4222.412598
0.000000	1.730668	4216.736816
0.000000	1.730905	4214.248535
0.000000	1.731143	4214.520020
0.000000	1.731380	4215.304199
0.000000	1.731617	4216.151367
0.000000	1.731854	4216.431152
0.000000	1.732091	4216.006348
0.000000	1.732328	4215.889160
0.000000	1.732566	4218.320313
0.000000	1.732803	4224.319336
0.000000	1.733040	4231.909180
0.000000	1.733277	4239.579590
0.000000	1.733514	4245.606934
0.000000	1.733752	4251.115234
0.000000	1.733989	4257.533691
0.000000	1.734226	4263.841309
0.000000	1.734463	4270.471680
0.000000	1.734700	4277.392578
0.000000	1.734937	4285.715332
0.000000	1.735175	4295.571289
0.000000	1.735412	4305.394531
0.000000	1.735649	4312.172852
0.000000	1.735886	4316.220215
0.000000	1.736123	4318.486328
0.000000	1.736360	4318.137207
0.000000	1.736598	4316.549316
0.000000	1.736835	4313.622070
0.000000	1.737072	4309.658691
0.000000	1.737309	4302.940918
0.000000	1.737546	4298.204102
0.000000	1.737783	4298.160645
0.000000	1.738021	4299.363281
0.000000	1.738258	4299.583496
0.000000	1.738495	4299.663574
0.000000	1.738732	4301.487305
0.000000	1.738969	4303.814453
0.000000	1.739207	4305.717285
0.000000	1.739444	4308.028320
0.000000	1.739681	4311.694336
0.000000	1.739918	4316.715820
0.000000	1.740155	4323.500000
0.000000	1.740392	4330.737305
0.000000	1.740630	4338.858887
0.000000	1.740867	4348.145996
0.000000	1.741104	4356.270508
0.000000	1.741341	4362.467773
0.000000	1.741578	4365.069336
0.000000	1.741815	4364.152344
0.000000	1.742053	4362.001953
0.000000	1.742290	4360.612793
0.000000	1.742527	4360.616699
0.000000	1.742764	4359.050293
0.000000	1.743001	4354.686035
0.000000	1.743239	4347.041504
0.000000	1.743476	4337.952637
0.000000	1.743713	4328.454102
0.000000	1.743950	4317.471191
0.000000	1.744187	4305.567383
0.000000	1.744424	4292.373047
0.000000	1.744661	4277.526855
0.000000	1.744899	4265.673340
0.000000	1.745136	4256.560059
0.000000	1.745373	4248.715332
0.000000	1.745610	4242.141602
0.000000	1.745847	4235.377930
0.000000	1.746085	4228.569336
0.000000	1.746322	4221.751953
0.000000	1.746559	4215.705078
0.000000	1.746796	4209.520020
0.000000	1.747033	4203.969727
0.000000	1.747270	4197.447266
0.000000	1.747508	4191.290039
0.000000	1.747745	4185.269043
0.000000	1.747982	4179.202148
0.000000	1.748219	4175.403809
0.000000	1.748456	4172.349121
0.000000	1.748694	4170.363770
0.000000	1.748931	4169.651855
0.000000	1.749168	4170.015137
0.000000	1.749405	4170.823730
0.000000	1.749642	4173.073242
0.000000	1.749879	4177.094238
0.000000	1.750117	4182.120605
0.000000	1.750354	4185.941895
0.000000	1.750591	4186.707031
0.000000	1.750828	4187.983887
0.000000	1.751065	4191.209473
0.000000	1.751302	4194.972168
0.000000	1.751540	4199.079102
0.000000	1.751777	4204.667480
0.000000	1.752014	4211.904785
0.000000	1.752251	4221.472656
0.000000	1.752488	4233.789551
0.000000	1.752726	4249.883301
0.000000	1.752963	4269.720703
0.000000	1.753200	4289.400879
0.000000	1.753437	4309.138184
0.000000	1.753674	4329.779785
0.000000	1.753911	4347.945313
0.000000	1.754148	4363.830078
0.000000	1.754386	4375.471191
0.000000	1.754623	4379.078613
0.000000	1.754860	4372.763672
0.000000	1.755097	4358.583008
0.000000	1.755334	4336.972656
0.000000	1.755572	4310.693359
0.000000	1.755809	4284.608887
0.000000	1.756046	4268.986816
0.000000	1.756283	4259.982910
0.000000	1.756520	4252.645020
0.000000	1.756757	4248.131348
0.000000	1.756995	4244.958984
0.000000	1.757232	4242.553223
0.000000	1.757469	4240.825195
0.000000	1.757706	4241.010742
0.000000	1.757943	4242.304688
0.000000	1.758181	4246.537598
0.000000	1.758418	4253.827637
0.000000	1.758655	4264.870117
0.000000	1.758892	4278.215332
0.000000	1.759129	4293.462402
0.000000	1.759367	4309.819824
0.000000	1.759604	4330.783203
0.000000	1.759841	4354.840332
0.000000	1.760078	4375.694824
0.000000	1.760315	4393.854980
0.000000	1.760552	4407.836914
0.000000	1.760790	4415.754395
0.000000	1.761027	4419.334473
0.000000	1.761264	4420.506348
0.000000	1.761501	4417.502930
0.000000	1.761738	4412.800293
0.000000	1.761975	4404.273438
0.000000	1.762213	4390.697754
0.000000	1.762450	4374.849609
0.000000	1.762687	4362.450684
0.000000	1.762924	4350.946777
0.000000	1.763161	4343.433105
0.000000	1.763398	4336.732910
0.000000	1.763636	4331.563477
0.000000	1.763873	4326.115723
0.000000	1.764110	4320.618652
0.000000	1.764347	4314.051270
0.000000	1.764584	4307.902344
0.000000	1.764821	4305.960938
0.000000	1.765059	4308.806152
0.000000	1.765296	4316.881836
0.000000	1.765533	4332.281250
0.000000	1.765770	4356.436523
0.000000	1.766007	4390.036621
0.000000	1.766245	4433.909668
0.000000	1.766482	4488.229004
0.000000	1.766719	4551.057617
0.000000	1.766956	4611.585449
0.000000	1.767193	4662.150391
0.000000	1.767430	4702.593750
0.000000	1.767668	4733.988770
0.000000	1.767905	4757.071289
0.000000	1.768142	4771.556641
0.000000	1.768379	4771.514648
0.000000	1.768616	4760.823242
0.000000	1.768854	4742.083496
0.000000	1.769091	4715.838379
0.000000	1.769328	4682.300293
0.000000	1.769565	4644.377441
0.000000	1.769802	4614.646484
0.000000	1.770039	4588.714844
0.000000	1.770276	4563.186035
0.000000	1.770514	4545.165039
0.000000	1.770751	4529.329102
0.000000	1.770988	4515.800781
0.000000	1.771225	4502.852539
0.000000	1.771462	4489.123535
0.000000	1.771700	4474.474609
0.000000	1.771937	4461.937500
0.000000	1.772174	4452.661133
0.000000	1.772411	4454.214844
0.000000	1.772648	4460.031250
0.000000	1.772885	4466.869141
0.000000	1.773123	4473.549316
0.000000	1.773360	4481.073730
0.000000	1.773597	4487.508789
0.000000	1.773834	4491.641113
0.000000	1.774071	4492.928223
0.000000	1.774308	4493.679199
0.000000	1.774546	4493.599121
0.000000	1.774783	4493.858887
0.000000	1.775020	4495.960938
0.000000	1.775257	4499.641113
0.000000	1.775494	4501.623047
0.000000	1.775732	4503.509766
0.000000	1.775969	4506.843750
0.000000	1.776206	4509.690918
0.000000	1.776443	4508.873535
0.000000	1.776680	4503.067383
0.000000	1.776917	4493.763672
0.000000	1.777155	4482.317383
0.000000	1.777392	4469.985352
0.000000	1.777629	4455.719727
0.000000	1.777866	4437.189453
0.000000	1.778103	4414.279297
0.000000	1.778341	4390.777832
0.000000	1.778578	4372.875488
0.000000	1.778815	4359.280273
0.000000	1.779052	4353.082520
0.000000	1.779289	4358.916016
0.000000	1.779526	4364.698242
0.000000	1.779763	4369.302734
0.000000	1.780001	4373.477051
0.000000	1.780238	4378.753906
0.000000	1.780475	4385.594727
0.000000	1.780712	4394.514160
0.000000	1.780949	4403.022461
0.000000	1.781187	4412.315430
0.000000	1.781424	4423.195313
0.000000	1.781661	4434.404785
0.000000	1.781898	4446.812500
0.000000	1.782135	4462.088379
0.000000	1.782372	4481.213867
0.000000	1.782610	4504.905762
0.000000	1.782847	4528.061035
0.000000	1.783084	4549.508301
0.000000	1.783321	4571.691895
0.000000	1.783558	4591.296875
0.000000	1.783795	4606.901855
0.000000	1.784033	4624.140137
0.000000	1.784270	4647.277832
0.000000	1.784507	4671.943359
0.000000	1.784744	4692.793457
0.000000	1.784981	4710.718262
0.000000	1.785219	4725.854004
0.000000	1.785456	4740.250000
0.000000	1.785693	4755.906250
0.000000	1.785930	4774.094727
0.000000	1.786167	4792.195313
0.000000	1.786404	4811.029785
0.000000	1.786642	4834.239258
0.000000	1.786879	4858.294434
0.000000	1.787116	4874.694824
0.000000	1.787353	4883.689453
0.000000	1.787590	4886.105469
0.000000	1.787827	4877.877930
0.000000	1.788065	4853.210938
0.000000	1.788302	4813.374023
0.000000	1.788539	4760.294434
0.000000	1.788776	4703.157227
0.000000	1.789013	4646.112305
0.000000	1.789250	4596.312012
0.000000	1.789488	4568.958984
0.000000	1.789725	4539.031250
0.000000	1.789962	4516.334961
0.000000	1.790199	4495.018066
0.000000	1.790436	4474.353027
0.000000	1.790674	4455.207031
0.000000	1.790911	4441.579590
0.000000	1.791148	4433.088867
0.000000	1.791385	4425.301270
0.000000	1.791622	4418.770996
0.000000	1.791860	4413.975586
0.000000	1.792097	4409.936523
0.000000	1.792334	4405.541504
0.000000	1.792571	4401.449707
0.000000	1.792808	4398.098145
0.000000	1.793045	4394.914551
0.000000	1.793282	4393.454590
0.000000	1.793520	4392.438477
0.000000	1.793757	4393.136719
0.000000	1.793994	4394.473633
0.000000	1.794231	4396.725098
0.000000	1.794468	4400.718750
0.000000	1.794706	4407.161621
0.000000	1.794943	4415.784180
0.000000	1.795180	4426.685059
0.000000	1.795417	4438.229980
0.000000	1.795654	4450.445801
0.000000	1.795891	4460.162109
0.000000	1.796129	4466.312012
0.000000	1.796366	4469.961426
0.000000	1.796603	4470.393555
0.000000	1.796840	4470.156738
0.000000	1.797077	4469.607910
0.000000	1.797315	4468.660645
0.000000	1.797552	4466.737305
0.000000	1.797789	4465.572754
0.000000	1.798026	4464.998047
0.000000	1.798263	4463.224121
0.000000	1.798500	4461.042480
0.000000	1.798738	4459.287109
0.000000	1.798975	4458.522461
0.000000	1.799212	4460.895020
0.000000	1.799449	4465.652832
0.000000	1.799686	4470.908691
0.000000	1.799923	4477.083008
0.000000	1.800161	4484.107422
0.000000	1.800398	4489.842773
0.000000	1.800635	4493.183594
0.000000	1.800872	4493.760254
0.000000	1.801109	4494.470703
0.000000	1.801347	4495.895508
0.000000	1.801584	4496.590332
0.000000	1.801821	4496.961914
0.000000	1.802058	4497.912109
0.000000	1.802295	4500.338867
0.000000	1.802532	4503.862305
0.000000	1.802769	4508.828613
0.000000	1.803007	4515.196289
0.000000	1.803244	4523.881348
0.000000	1.803481	4535.428223
0.000000	1.803718	4549.482910
0.000000	1.803955	4564.122559
0.000000	1.804193	4573.883789
0.000000	1.804430	4577.960449
0.000000	1.804667	4576.712402
0.000000	1.804904	4570.983398
0.000000	1.805141	4563.448242
0.000000	1.805378	4556.805176
0.000000	1.805616	4555.195801
0.000000	1.805853	4559.534668
0.000000	1.806090	4564.027832
0.000000	1.806327	4569.532227
0.000000	1.806564	4576.047363
0.000000	1.806802	4583.990234
0.000000	1.807039	4593.916992
0.000000	1.807276	4605.335449
0.000000	1.807513	4618.425781
0.000000	1.807750	4630.377930
0.000000	1.807987	4639.280273
0.000000	1.808225	4644.486328
0.000000	1.808462	4646.597168
0.000000	1.808699	4642.752441
0.000000	1.808936	4634.503418
0.000000	1.809173	4623.175293
0.000000	1.809410	4611.655762
0.000000	1.809648	4605.017578
0.000000	1.809885	4604.066895
0.000000	1.810122	4604.895996
0.000000	1.810359	4604.671875
0.000000	1.810596	4603.188965
0.000000	1.810834	4599.645508
0.000000	1.811071	4592.426270
0.000000	1.811308	4582.669922
0.000000	1.811545	4573.424316
0.000000	1.811782	4563.660645
0.000000	1.812019	4562.085938
0.000000	1.812256	4562.480957
0.000000	1.812494	4563.414551
0.000000	1.812731	4563.301270
0.000000	1.812968	4561.987793
0.000000	1.813205	4559.685547
0.000000	1.813442	4555.566406
0.000000	1.813680	4549.873047
0.000000	1.813917	4541.447266
0.000000	1.814154	4531.498047
0.000000	1.814391	4523.771484
0.000000	1.814628	4516.396484
0.000000	1.814865	4509.180664
0.000000	1.815103	4501.547363
0.000000	1.815340	4494.016113
0.000000	1.815577	4487.124512
0.000000	1.815814	4480.256348
0.000000	1.816051	4475.087402
0.000000	1.816289	4470.216309
0.000000	1.816526	4465.428711
0.000000	1.816763	4458.659180
0.000000	1.817000	4447.666016
0.000000	1.817237	4433.182129
0.000000	1.817474	4417.178223
0.000000	1.817712	4399.803711
0.000000	1.817949	4385.487305
0.000000	1.818186	4370.761230
0.000000	1.818423	4355.940918
0.000000	1.818660	4347.700684
0.000000	1.818897	4343.721191
0.000000	1.819135	4342.645996
0.000000	1.819372	4346.325684
0.000000	1.819609	4356.942383
0.000000	1.819846	4375.553223
0.000000	1.820083	4402.036621
0.000000	1.820320	4435.593750
0.000000	1.820558	4470.715820
0.000000	1.820795	4505.556152
0.000000	1.821032	4537.022461
0.000000	1.821269	4563.751953
0.000000	1.821506	4585.982910
0.000000	1.821743	4595.769531
0.000000	1.821981	4589.280762
0.000000	1.822218	4571.101563
0.000000	1.822455	4566.558105
0.000000	1.822692	4556.484863
0.000000	1.822929	4552.364258
0.000000	1.823167	4551.067871
0.000000	1.823404	4552.466797
0.000000	1.823641	4552.316895
0.000000	1.823878	4546.205566
0.000000	1.824115	4537.992188
0.000000	1.824353	4530.834473
0.000000	1.824590	4532.432617
0.000000	1.824827	4538.995117
0.000000	1.825064	4544.082520
0.000000	1.825301	4547.915527
0.000000	1.825538	4549.310059
0.000000	1.825776	4550.285645
0.000000	1.826013	4550.628906
0.000000	1.826250	4550.279785
0.000000	1.826487	4552.249023
0.000000	1.826724	4551.195801
0.000000	1.826962	4541.333008
0.000000	1.827199	4523.893066
0.000000	1.827436	4514.540527
0.000000	1.827673	4503.645508
0.000000	1.827910	4489.653320
0.000000	1.828147	4472.535156
0.000000	1.828384	4453.010742
0.000000	1.828622	4431.971680
0.000000	1.828859	4415.023438
0.000000	1.829096	4406.718262
0.000000	1.829333	4401.445801
0.000000	1.829570	4398.215332
0.000000	1.829808	4396.041992
0.000000	1.830045	4395.606445
0.000000	1.830282	4397.755371
0.000000	1.830519	4399.831543
0.000000	1.830756	4401.273926
0.000000	1.830993	4403.096680
0.000000	1.831231	4404.536621
0.000000	1.831468	4406.754883
0.000000	1.831705	4411.039551
0.000000	1.831942	4416.140137
0.000000	1.832179	4421.572266
0.000000	1.832416	4429.508789
0.000000	1.832654	4438.217773
0.000000	1.832891	4446.057129
0.000000	1.833128	4455.127930
0.000000	1.833365	4464.792969
0.000000	1.833602	4474.333008
0.000000	1.833840	4484.937500
0.000000	1.834077	4493.656250
0.000000	1.834314	4501.479492
0.000000	1.834551	4511.198730
0.000000	1.834788	4519.893066
0.000000	1.835025	4527.395020
0.000000	1.835263	4533.210449
0.000000	1.835500	4538.115234
0.000000	1.835737	4542.359863
0.000000	1.835974	4546.221680
0.000000	1.836211	4548.891602
0.000000	1.836448	4550.048828
0.000000	1.836686	4551.509766
0.000000	1.836923	4552.153320
0.000000	1.837160	4552.347656
0.000000	1.837397	4553.596191
0.000000	1.837634	4554.297363
0.000000	1.837871	4555.407715
0.000000	1.838109	4558.458496
0.000000	1.838346	4567.000977
0.000000	1.838583	4580.431641
0.000000	1.838820	4597.560059
0.000000	1.839057	4614.515625
0.000000	1.839295	4632.214355
0.000000	1.839532	4649.889160
0.000000	1.839769	4665.148438
0.000000	1.840006	4676.395996
0.000000	1.840243	4680.980469
0.000000	1.840480	4680.243652
0.000000	1.840718	4675.093750
0.000000	1.840955	4665.806641
0.000000	1.841192	4656.346680
0.000000	1.841429	4642.785156
0.000000	1.841666	4626.343750
0.000000	1.841903	4610.510254
0.000000	1.842141	4596.818359
0.000000	1.842378	4582.057617
0.000000	1.842615	4568.759277
0.000000	1.842852	4559.384277
0.000000	1.843089	4551.209961
0.000000	1.843326	4548.565918
0.000000	1.843564	4547.331055
0.000000	1.843801	4546.220703
0.000000	1.844038	4540.530273
0.000000	1.844275	4532.570801
0.000000	1.844512	4526.375977
0.000000	1.844750	4528.030762
0.000000	1.844987	4538.294434
0.000000	1.845224	4551.486816
0.000000	1.845461	4566.518555
0.000000	1.845698	4579.033203
0.000000	1.845935	4590.433594
0.000000	1.846173	4603.814941
0.000000	1.846410	4618.021973
0.000000	1.846647	4630.243164
0.000000	1.846884	4642.277832
0.000000	1.847121	4655.190918
0.000000	1.847358	4668.280273
0.000000	1.847596	4680.559082
0.000000	1.847833	4690.803711
0.000000	1.848070	4698.860840
0.000000	1.848307	4704.064941
0.000000	1.848544	4707.485840
0.000000	1.848782	4709.574219
0.000000	1.849019	4709.753418
0.000000	1.849256	4709.688965
0.000000	1.849493	4711.235352
0.000000	1.849730	4713.482910
0.000000	1.849967	4716.978516
0.000000	1.850204	4723.741211
0.000000	1.850442	4731.467773
0.000000	1.850679	4737.894531
0.000000	1.850916	4744.595703
0.000000	1.851153	4749.676758
0.000000	1.851390	4753.854492
0.000000	1.851628	4756.798340
0.000000	1.851865	4757.854980
0.000000	1.852102	4753.850098
0.000000	1.852339	4744.750977
0.000000	1.852576	4733.258301
0.000000	1.852813	4719.614258
0.000000	1.853051	4706.388672
0.000000	1.853288	4698.353516
0.000000	1.853525	4696.811035
0.000000	1.853762	4699.902832
0.000000	1.853999	4703.228516
0.000000	1.854237	4706.202148
0.000000	1.854474	4707.869141
0.000000	1.854711	4710.133789
0.000000	1.854948	4712.125000
0.000000	1.855185	4712.187500
0.000000	1.855422	4709.365723
0.000000	1.855660	4705.309570
0.000000	1.855897	4700.136230
0.000000	1.856134	4694.182617
0.000000	1.856371	4689.544434
0.000000	1.856608	4690.929688
0.000000	1.856845	4697.089844
0.000000	1.857083	4707.339844
0.000000	1.857320	4718.771484
0.000000	1.857557	4731.036621
0.000000	1.857794	4742.663574
0.000000	1.858031	4750.879883
0.000000	1.858269	4752.355469
0.000000	1.858506	4750.933594
0.000000	1.858743	4749.638184
0.000000	1.858980	4745.771973
0.000000	1.859217	4735.172363
0.000000	1.859455	4718.876465
0.000000	1.859692	4699.518555
0.000000	1.859929	4675.031738
0.000000	1.860166	4647.994141
0.000000	1.860403	4626.759766
0.000000	1.860640	4619.141602
0.000000	1.860877	4613.437500
0.000000	1.861115	4609.930664
0.000000	1.861352	4607.678711
0.000000	1.861589	4606.593262
0.000000	1.861826	4606.565918
0.000000	1.862063	4606.681641
0.000000	1.862301	4606.266602
0.000000	1.862538	4605.267090
0.000000	1.862775	4601.174805
0.000000	1.863012	4599.635254
0.000000	1.863249	4598.958008
0.000000	1.863486	4600.601074
0.000000	1.863724	4605.142090
0.000000	1.863961	4611.207031
0.000000	1.864198	4616.938965
0.000000	1.864435	4621.292969
0.000000	1.864672	4621.403809
0.000000	1.864910	4614.708008
0.000000	1.865147	4601.931641
0.000000	1.865384	4585.526855
0.000000	1.865621	4564.203613
0.000000	1.865858	4540.344727
0.000000	1.866095	4518.982910
0.000000	1.866332	4498.099121
0.000000	1.866570	4478.239258
0.000000	1.866807	4461.502441
0.000000	1.867044	4447.410156
0.000000	1.867281	4435.253418
0.000000	1.867518	4425.900879
0.000000	1.867756	4418.918945
0.000000	1.867993	4410.873047
0.000000	1.868230	4398.053223
0.000000	1.868467	4381.343750
0.000000	1.868704	4362.768066
0.000000	1.868941	4345.173340
0.000000	1.869179	4331.049316
0.000000	1.869416	4320.303711
0.000000	1.869653	4310.644043
0.000000	1.869890	4302.188477
0.000000	1.870127	4294.328125
0.000000	1.870364	4286.584961
0.000000	1.870602	4279.165039
0.000000	1.870839	4271.686035
0.000000	1.871076	4263.804688
0.000000	1.871313	4255.883789
0.000000	1.871550	4248.427246
0.000000	1.871788	4241.569336
0.000000	1.872025	4236.250000
0.000000	1.872262	4232.108887
0.000000	1.872499	4230.319336
0.000000	1.872736	4230.177734
0.000000	1.872973	4232.438477
0.000000	1.873211	4235.727539
0.000000	1.873448	4238.348633
0.000000	1.873685	4241.425781
0.000000	1.873922	4245.680176
0.000000	1.874159	4252.361328
0.000000	1.874397	4260.069336
0.000000	1.874634	4268.528320
0.000000	1.874871	4278.956055
0.000000	1.875108	4283.829102
0.000000	1.875345	4277.658691
0.000000	1.875582	4267.056152
0.000000	1.875819	4269.569336
0.000000	1.876057	4268.445313
0.000000	1.876294	4266.063965
0.000000	1.876531	4262.441895
0.000000	1.876768	4259.606445
0.000000	1.877005	4260.517090
0.000000	1.877243	4262.974609
0.000000	1.877480	4266.624512
0.000000	1.877717	4272.708008
0.000000	1.877954	4282.886230
0.000000	1.878191	4297.195801
0.000000	1.878428	4314.924805
0.000000	1.878666	4333.471191
0.000000	1.878903	4350.419922
0.000000	1.879140	4361.211914
0.000000	1.879377	4365.987305
0.000000	1.879614	4366.530273
0.000000	1.879851	4365.961914
0.000000	1.880089	4368.077637
0.000000	1.880326	4377.475098
0.000000	1.880563	4395.860840
0.000000	1.880800	4419.962402
0.000000	1.881037	4447.678223
0.000000	1.881275	4479.988281
0.000000	1.881512	4508.641113
0.000000	1.881749	4532.786133
0.000000	1.881986	4577.879883
0.000000	1.882223	4630.677734
0.000000	1.882460	4684.815918
0.000000	1.882698	4733.161621
0.000000	1.882935	4776.875977
0.000000	1.883172	4816.565918
0.000000	1.883409	4854.803223
0.000000	1.883646	4887.042969
0.000000	1.883884	4906.395020
0.000000	1.884121	4915.642578
0.000000	1.884358	4911.510742
0.000000	1.884595	4897.257813
0.000000	1.884832	4879.166992
0.000000	1.885069	4859.620605
0.000000	1.885306	4837.759277
0.000000	1.885544	4815.016113
0.000000	1.885781	4791.328613
0.000000	1.886018	4773.704590
0.000000	1.886255	4765.036621
0.000000	1.886492	4754.001465
0.000000	1.886730	4741.156738
0.000000	1.886967	4727.376465
0.000000	1.887204	4712.923828
0.000000	1.887441	4697.221191
0.000000	1.887678	4681.205566
0.000000	1.887915	4668.759277
0.000000	1.888153	4657.663574
0.000000	1.888390	4645.823242
0.000000	1.888627	4633.439453
0.000000	1.888864	4627.002930
0.000000	1.889101	4628.571289
0.000000	1.889338	4635.146484
0.000000	1.889576	4642.283203
0.000000	1.889813	4641.742676
0.000000	1.890050	4633.238770
0.000000	1.890287	4617.549316
0.000000	1.890524	4596.818848
0.000000	1.890762	4573.822754
0.000000	1.890999	4553.339355
0.000000	1.891236	4539.860840
0.000000	1.891473	4533.348145
0.000000	1.891710	4528.238770
0.000000	1.891947	4525.742188
0.000000	1.892185	4525.461914
0.000000	1.892422	4526.931641
0.000000	1.892659	4529.325684
0.000000	1.892896	4532.623047
0.000000	1.893133	4535.968750
0.000000	1.893371	4540.465820
0.000000	1.893608	4546.634766
0.000000	1.893845	4553.702637
0.000000	1.894082	4560.530762
0.000000	1.894319	4566.290527
0.000000	1.894556	4570.441406
0.000000	1.894794	4574.631348
0.000000	1.895031	4577.996094
0.000000	1.895268	4581.444336
0.000000	1.895505	4584.687012
0.000000	1.895742	4589.722168
0.000000	1.895979	4595.389160
0.000000	1.896217	4601.149902
0.000000	1.896454	4609.239258
0.000000	1.896691	4620.882813
0.000000	1.896928	4634.876953
0.000000	1.897165	4651.347656
0.000000	1.897403	4670.431641
0.000000	1.897640	4691.499023
0.000000	1.897877	4711.314941
0.000000	1.898114	4729.000488
0.000000	1.898351	4745.951172
0.000000	1.898588	4761.349609
0.000000	1.898825	4772.526855
0.000000	1.899063	4782.270508
0.000000	1.899300	4792.789063
0.000000	1.899537	4806.444824
0.000000	1.899774	4826.509277
0.000000	1.900011	4850.113281
0.000000	1.900249	4871.875488
0.000000	1.900486	4893.879395
0.000000	1.900723	4922.473633
0.000000	1.900960	4956.154297
0.000000	1.901197	4984.344238
0.000000	1.901434	5005.182617
0.000000	1.901672	5017.987305
0.000000	1.901909	5022.201172
0.000000	1.902146	5018.614258
0.000000	1.902383	5007.339355
0.000000	1.902620	4986.841797
0.000000	1.902858	4955.216797
0.000000	1.903095	4915.248535
0.000000	1.903332	4875.796875
0.000000	1.903569	4845.314453
0.000000	1.903806	4827.137695
0.000000	1.904043	4808.139160
0.000000	1.904281	4786.251953
0.000000	1.904518	4766.358398
0.000000	1.904755	4748.092285
0.000000	1.904992	4730.210449
0.000000	1.905229	4712.342773
0.000000	1.905466	4700.391602
0.000000	1.905704	4693.931641
0.000000	1.905941	4688.341797
0.000000	1.906178	4681.570801
0.000000	1.906415	4675.225586
0.000000	1.906652	4668.654297
0.000000	1.906890	4661.788086
0.000000	1.907127	4655.545410
0.000000	1.907364	4651.806152
0.000000	1.907601	4649.287109
0.000000	1.907838	4647.406738
0.000000	1.908075	4645.867676
0.000000	1.908312	4645.053223
0.000000	1.908550	4644.226074
0.000000	1.908787	4643.598633
0.000000	1.909024	4641.610840
0.000000	1.909261	4639.573242
0.000000	1.909498	4637.875977
0.000000	1.909736	4636.984375
0.000000	1.909973	4637.634277
0.000000	1.910210	4639.428711
0.000000	1.910447	4642.107910
0.000000	1.910684	4645.315918
0.000000	1.910921	4648.723633
0.000000	1.911159	4653.021484
0.000000	1.911396	4656.043945
0.000000	1.911633	4659.310059
0.000000	1.911870	4661.111816
0.000000	1.912107	4661.788086
0.000000	1.912345	4661.166992
0.000000	1.912582	4660.868652
0.000000	1.912819	4660.304688
0.000000	1.913056	4658.056152
0.000000	1.913293	4655.460449
0.000000	1.913530	4653.169434
0.000000	1.913768	4652.744629
0.000000	1.914005	4653.427246
0.000000	1.914242	4655.197266
0.000000	1.914479	4658.233398
0.000000	1.914716	4660.870605
0.000000	1.914953	4664.495605
0.000000	1.915191	4669.661621
0.000000	1.915428	4676.615723
0.000000	1.915665	4685.386230
0.000000	1.915902	4696.353516
0.000000	1.916139	4708.976074
0.000000	1.916376	4723.873535
0.000000	1.916614	4741.417969
0.000000	1.916851	4760.386230
0.000000	1.917088	4778.027344
0.000000	1.917325	4793.480469
0.000000	1.917562	4802.594727
0.000000	1.917799	4806.548828
0.000000	1.918037	4805.810547
0.000000	1.918274	4802.455078
0.000000	1.918511	4797.828125
0.000000	1.918748	4797.088867
0.000000	1.918985	4804.002441
0.000000	1.919223	4814.393066
0.000000	1.919460	4827.028320
0.000000	1.919697	4841.644043
0.000000	1.919934	4859.083984
0.000000	1.920171	4877.746094
0.000000	1.920408	4896.348633
0.000000	1.920646	4912.549805
0.000000	1.920883	4923.787598
0.000000	1.921120	4927.707520
0.000000	1.921357	4927.398438
0.000000	1.921594	4930.899414
0.000000	1.921832	4934.667480
0.000000	1.922069	4942.902832
0.000000	1.922306	4953.682617
0.000000	1.922543	4962.541992
0.000000	1.922780	4969.671387
0.000000	1.923018	4975.466309
0.000000	1.923254	4980.762695
0.000000	1.923492	4984.144531
0.000000	1.923729	4985.469727
0.000000	1.923966	4982.626953
0.000000	1.924203	4976.124023
0.000000	1.924440	4966.836426
0.000000	1.924678	4956.961426
0.000000	1.924915	4950.056152
0.000000	1.925152	4945.515625
0.000000	1.925389	4939.430664
0.000000	1.925626	4934.246582
0.000000	1.925864	4932.268555
0.000000	1.926101	4935.056152
0.000000	1.926338	4938.712402
0.000000	1.926575	4943.658691
0.000000	1.926812	4948.014648
0.000000	1.927049	4951.688477
0.000000	1.927287	4952.349121
0.000000	1.927524	4948.909180
0.000000	1.927761	4947.762207
0.000000	1.927998	4955.446289
0.000000	1.928235	4963.376465
0.000000	1.928472	4972.578613
0.000000	1.928710	4981.426758
0.000000	1.928947	4992.829102
0.000000	1.929184	5003.943359
0.000000	1.929421	5014.502930
0.000000	1.929658	5022.895996
0.000000	1.929896	5025.238770
0.000000	1.930133	5023.653320
0.000000	1.930370	5020.376953
0.000000	1.930607	5013.740234
0.000000	1.930844	5003.286621
0.000000	1.931081	4987.889160
0.000000	1.931319	4968.014648
0.000000	1.931556	4940.960938
0.000000	1.931793	4905.833496
0.000000	1.932030	4860.707520
0.000000	1.932267	4809.924316
0.000000	1.932505	4760.917480
0.000000	1.932742	4724.216309
0.000000	1.932979	4700.154785
0.000000	1.933216	4685.679199
0.000000	1.933453	4673.294922
0.000000	1.933690	4663.471680
0.000000	1.933927	4656.132324
0.000000	1.934165	4650.607910
0.000000	1.934402	4645.388184
0.000000	1.934639	4639.899902
0.000000	1.934876	4631.038574
0.000000	1.935113	4616.151855
0.000000	1.935351	4595.959473
0.000000	1.935588	4571.518066
0.000000	1.935825	4542.571777
0.000000	1.936062	4515.502930
0.000000	1.936299	4501.816406
0.000000	1.936536	4491.894531
0.000000	1.936774	4477.696777
0.000000	1.937011	4459.802734
0.000000	1.937248	4439.437500
0.000000	1.937485	4421.404785
0.000000	1.937722	4411.658691
0.000000	1.937959	4409.003418
0.000000	1.938197	4408.446777
0.000000	1.938434	4410.773438
0.000000	1.938671	4417.477051
0.000000	1.938908	4428.568359
0.000000	1.939145	4444.848633
0.000000	1.939383	4464.233887
0.000000	1.939620	4483.560547
0.000000	1.939857	4501.107422
0.000000	1.940094	4516.367188
0.000000	1.940331	4530.769043
0.000000	1.940568	4546.309570
0.000000	1.940806	4563.419922
0.000000	1.941043	4579.793945
0.000000	1.941280	4594.853027
0.000000	1.941517	4607.749023
0.000000	1.941754	4616.623047
0.000000	1.941991	4622.394531
0.000000	1.942229	4625.639160
0.000000	1.942466	4629.312988
0.000000	1.942703	4635.483398
0.000000	1.942940	4643.593262
0.000000	1.943177	4652.594727
0.000000	1.943414	4662.310059
0.000000	1.943652	4672.061035
0.000000	1.943889	4680.970703
0.000000	1.944126	4688.791504
0.000000	1.944363	4696.126465
0.000000	1.944600	4703.599609
0.000000	1.944838	4712.660645
0.000000	1.945075	4723.326660
0.000000	1.945312	4733.833008
0.000000	1.945549	4746.116699
0.000000	1.945786	4758.254395
0.000000	1.946023	4771.281738
0.000000	1.946261	4785.514648
0.000000	1.946498	4799.948730
0.000000	1.946735	4813.142578
0.000000	1.946972	4828.201172
0.000000	1.947209	4845.015137
0.000000	1.947446	4857.269531
0.000000	1.947684	4863.640137
0.000000	1.947921	4864.687500
0.000000	1.948158	4862.558594
0.000000	1.948395	4857.113281
0.000000	1.948632	4848.834473
0.000000	1.948869	4843.413086
0.000000	1.949107	4842.842285
0.000000	1.949344	4843.499023
0.000000	1.949581	4844.998047
0.000000	1.949818	4848.240723
0.000000	1.950055	4851.920898
0.000000	1.950293	4855.419922
0.000000	1.950530	4858.187012
0.000000	1.950767	4861.377930
0.000000	1.951004	4864.963379
0.000000	1.951241	4868.375977
0.000000	1.951478	4870.262207
0.000000	1.951716	4870.704102
0.000000	1.951953	4871.045898
0.000000	1.952190	4871.670410
0.000000	1.952427	4869.972168
0.000000	1.952664	4866.076172
0.000000	1.952901	4860.610840
0.000000	1.953139	4853.743164
0.000000	1.953376	4845.401855
0.000000	1.953613	4837.471191
0.000000	1.953850	4829.668457
0.000000	1.954087	4822.114258
0.000000	1.954325	4815.001953
0.000000	1.954562	4809.193359
0.000000	1.954799	4805.561523
0.000000	1.955036	4803.905762
0.000000	1.955273	4804.296387
0.000000	1.955510	4806.573242
0.000000	1.955747	4809.877930
0.000000	1.955985	4814.951660
0.000000	1.956222	4814.953613
0.000000	1.956459	4810.654785
0.000000	1.956696	4806.532715
0.000000	1.956933	4812.448242
0.000000	1.957171	4822.247070
0.000000	1.957408	4835.541504
0.000000	1.957645	4851.748535
0.000000	1.957882	4869.021484
0.000000	1.958119	4887.397949
0.000000	1.958356	4904.990723
0.000000	1.958594	4920.756836
0.000000	1.958831	4936.610352
0.000000	1.959068	4955.134277
0.000000	1.959305	4977.879395
0.000000	1.959542	5002.626953
0.000000	1.959780	5029.008789
0.000000	1.960017	5055.151855
0.000000	1.960254	5080.103027
0.000000	1.960491	5103.000488
0.000000	1.960728	5117.999023
0.000000	1.960966	5125.056641
0.000000	1.961203	5126.658691
0.000000	1.961440	5125.321777
0.000000	1.961677	5122.970215
0.000000	1.961914	5117.255371
0.000000	1.962151	5114.336914
0.000000	1.962389	5112.912109
0.000000	1.962626	5112.750000
0.000000	1.962863	5117.241211
0.000000	1.963100	5128.665039
0.000000	1.963337	5142.638672
0.000000	1.963574	5154.025879
0.000000	1.963812	5163.430176
0.000000	1.964049	5172.751465
0.000000	1.964286	5176.231445
0.000000	1.964523	5173.259277
0.000000	1.964760	5164.443359
0.000000	1.964997	5148.843750
0.000000	1.965235	5124.979492
0.000000	1.965472	5092.062500
0.000000	1.965709	5052.912598
0.000000	1.965946	5012.180664
0.000000	1.966183	4980.642090
0.000000	1.966420	4960.062012
0.000000	1.966658	4941.963379
0.000000	1.966895	4930.002930
0.000000	1.967132	4919.570801
0.000000	1.967369	4911.846680
0.000000	1.967606	4904.791992
0.000000	1.967844	4897.780762
0.000000	1.968081	4889.500000
0.000000	1.968318	4881.222656
0.000000	1.968555	4874.497070
0.000000	1.968792	4867.206543
0.000000	1.969029	4860.445801
0.000000	1.969267	4857.219238
0.000000	1.969504	4856.993164
0.000000	1.969741	4860.580078
0.000000	1.969978	4867.540039
0.000000	1.970215	4881.012207
0.000000	1.970453	4899.096680
0.000000	1.970690	4921.881836
0.000000	1.970927	4947.189453
0.000000	1.971164	4968.821777
0.000000	1.971401	4986.574219
0.000000	1.971638	5000.755371
0.000000	1.971875	5015.849121
0.000000	1.972113	5032.016602
0.000000	1.972350	5048.233887
0.000000	1.972587	5063.538086
0.000000	1.972824	5079.217773
0.000000	1.973061	5093.490234
0.000000	1.973299	5102.889648
0.000000	1.973536	5108.522949
0.000000	1.973773	5110.949219
0.000000	1.974010	5109.109863
0.000000	1.974247	5103.511230
0.000000	1.974484	5094.493652
0.000000	1.974722	5082.491699
0.000000	1.974959	5070.595215
0.000000	1.975196	5049.338379
0.000000	1.975433	5018.861328
0.000000	1.975670	4980.585938
0.000000	1.975907	4938.116699
0.000000	1.976145	4897.611816
0.000000	1.976382	4868.562988
0.000000	1.976619	4865.067871
0.000000	1.976856	4861.654785
0.000000	1.977093	4867.305664
0.000000	1.977331	4874.836914
0.000000	1.977568	4886.917480
0.000000	1.977805	4905.353027
0.000000	1.978042	4928.558105
0.000000	1.978279	4951.976563
0.000000	1.978516	4977.374512
0.000000	1.978754	5007.582031
0.000000	1.978991	5034.432617
0.000000	1.979228	5053.901855
0.000000	1.979465	5067.024902
0.000000	1.979702	5076.110352
0.000000	1.979940	5083.466797
0.000000	1.980177	5089.133301
0.000000	1.980414	5092.199707
0.000000	1.980651	5098.692871
0.000000	1.980888	5110.278809
0.000000	1.981125	5120.521973
0.000000	1.981362	5125.588867
0.000000	1.981600	5125.571777
0.000000	1.981837	5122.591309
0.000000	1.982074	5116.510742
0.000000	1.982311	5109.936523
0.000000	1.982548	5105.715332
0.000000	1.982786	5107.829102
0.000000	1.983023	5114.205078
0.000000	1.983260	5122.650391
0.000000	1.983497	5129.570313
0.000000	1.983734	5134.703613
0.000000	1.983971	5136.131836
0.000000	1.984209	5131.951660
0.000000	1.984446	5118.722656
0.000000	1.984683	5099.219238
0.000000	1.984920	5072.138672
0.000000	1.985157	5038.416016
0.000000	1.985394	5001.845703
0.000000	1.985632	4966.726074
0.000000	1.985869	4939.334961
0.000000	1.986106	4926.181641
0.000000	1.986343	4916.161621
0.000000	1.986580	4907.482422
0.000000	1.986818	4896.406250
0.000000	1.987055	4883.905273
0.000000	1.987292	4871.929199
0.000000	1.987529	4861.568848
0.000000	1.987766	4856.312500
0.000000	1.988003	4861.035645
0.000000	1.988241	4871.819336
0.000000	1.988478	4885.346680
0.000000	1.988715	4902.559082
0.000000	1.988952	4923.095215
0.000000	1.989189	4947.300781
0.000000	1.989427	4975.116211
0.000000	1.989664	5007.234863
0.000000	1.989901	5035.382324
0.000000	1.990138	5058.006836
0.000000	1.990375	5073.146484
0.000000	1.990612	5079.921875
0.000000	1.990849	5073.138184
0.000000	1.991087	5055.901367
0.000000	1.991324	5031.652344
0.000000	1.991561	5009.520996
0.000000	1.991798	4998.038086
0.000000	1.992035	4981.522461
0.000000	1.992273	4958.318359
0.000000	1.992510	4931.604492
0.000000	1.992747	4904.704102
0.000000	1.992984	4878.138672
0.000000	1.993221	4850.818848
0.000000	1.993459	4826.150879
0.000000	1.993696	4801.527344
0.000000	1.993933	4779.285156
0.000000	1.994170	4762.072266
0.000000	1.994407	4751.894531
0.000000	1.994644	4744.204590
0.000000	1.994882	4738.188477
0.000000	1.995119	4731.426758
0.000000	1.995356	4726.463379
0.000000	1.995593	4724.613770
0.000000	1.995830	4724.857422
0.000000	1.996067	4728.734375
0.000000	1.996305	4735.637207
0.000000	1.996542	4745.291992
0.000000	1.996779	4753.181152
0.000000	1.997016	4753.497559
0.000000	1.997253	4746.719727
0.000000	1.997490	4735.197266
0.000000	1.997728	4722.900391
0.000000	1.997965	4708.397949
0.000000	1.998202	4696.780273
0.000000	1.998439	4694.047852
0.000000	1.998676	4700.263184
0.000000	1.998914	4714.566406
0.000000	1.999151	4735.718262
0.000000	1.999388	4763.195313
0.000000	1.999625	4796.642578
0.000000	1.999862	4827.431641
0.000000	2.000099	4850.888184
0.000000	2.000336	4867.319336
0.000000	2.000574	4876.364746
0.000000	2.000811	4871.580566
0.000000	2.001048	4853.881836
0.000000	2.001285	4828.165039
0.000000	2.001522	4798.612305
0.000000	2.001760	4765.174805
0.000000	2.001997	4732.651367
0.000000	2.002234	4717.120605
0.000000	2.002471	4713.328613
0.000000	2.002708	4713.408691
0.000000	2.002945	4715.294434
0.000000	2.003183	4717.004883
0.000000	2.003420	4718.836914
0.000000	2.003657	4723.899414
0.000000	2.003894	4737.051758
0.000000	2.004131	4759.045410
0.000000	2.004369	4789.004395
0.000000	2.004606	4824.928223
0.000000	2.004843	4869.964844
0.000000	2.005080	4923.878418
0.000000	2.005317	4981.554688
0.000000	2.005554	5037.582520
0.000000	2.005792	5082.014648
0.000000	2.006029	5114.957031
0.000000	2.006266	5136.459473
0.000000	2.006503	5146.825684
0.000000	2.006740	5147.813965
0.000000	2.006978	5138.770996
0.000000	2.007215	5116.602539
0.000000	2.007452	5082.795410
0.000000	2.007689	5046.538086
0.000000	2.007926	5017.215820
0.000000	2.008163	5001.421875
0.000000	2.008401	4992.346191
0.000000	2.008638	4985.824219
0.000000	2.008875	4978.890625
0.000000	2.009112	4968.722168
0.000000	2.009349	4957.000977
0.000000	2.009587	4943.664551
0.000000	2.009824	4927.402832
0.000000	2.010061	4909.520996
0.000000	2.010298	4890.397949
0.000000	2.010535	4872.654297
0.000000	2.010772	4858.242188
0.000000	2.011009	4847.098145
0.000000	2.011247	4837.937500
0.000000	2.011484	4830.457520
0.000000	2.011721	4823.877930
0.000000	2.011958	4817.259766
0.000000	2.012195	4810.459473
0.000000	2.012433	4804.806152
0.000000	2.012670	4803.563965
0.000000	2.012907	4804.351563
0.000000	2.013144	4804.730469
0.000000	2.013381	4807.201660
0.000000	2.013618	4812.285645
0.000000	2.013855	4816.545410
0.000000	2.014093	4816.635254
0.000000	2.014330	4814.332520
0.000000	2.014567	4813.467285
0.000000	2.014804	4813.805176
0.000000	2.015041	4813.810547
0.000000	2.015279	4812.847656
0.000000	2.015516	4812.012207
0.000000	2.015753	4811.118652
0.000000	2.015990	4810.696289
0.000000	2.016227	4810.309082
0.000000	2.016464	4809.510254
0.000000	2.016702	4808.495117
0.000000	2.016939	4807.649414
0.000000	2.017176	4808.376953
0.000000	2.017413	4809.897949
0.000000	2.017650	4811.708984
0.000000	2.017888	4814.128906
0.000000	2.018125	4816.994629
0.000000	2.018362	4820.871094
0.000000	2.018599	4825.485352
0.000000	2.018836	4829.825195
0.000000	2.019073	4834.836426
0.000000	2.019310	4840.667969
0.000000	2.019548	4848.529785
0.000000	2.019785	4857.488281
0.000000	2.020022	4866.573730
0.000000	2.020259	4874.367188
0.000000	2.020496	4882.608887
0.000000	2.020734	4890.938477
0.000000	2.020971	4898.354980
0.000000	2.021208	4904.695313
0.000000	2.021445	4910.903809
0.000000	2.021682	4917.048340
0.000000	2.021919	4923.574219
0.000000	2.022157	4928.992676
0.000000	2.022394	4931.497070
0.000000	2.022631	4929.984375
0.000000	2.022868	4925.698242
0.000000	2.023105	4921.094238
0.000000	2.023343	4919.514160
0.000000	2.023580	4921.376465
0.000000	2.023817	4922.056152
0.000000	2.024054	4920.930664
0.000000	2.024291	4921.539551
0.000000	2.024528	4932.359375
0.000000	2.024766	4947.160156
0.000000	2.025003	4965.171387
0.000000	2.025240	4984.136719
0.000000	2.025477	5003.043457
0.000000	2.025714	5018.049316
0.000000	2.025951	5027.857910
0.000000	2.026189	5032.802734
0.000000	2.026426	5033.362793
0.000000	2.026663	5030.850098
0.000000	2.026900	5024.558105
0.000000	2.027137	5015.449219
0.000000	2.027375	5000.374512
0.000000	2.027612	4981.072266
0.000000	2.027849	4960.280762
0.000000	2.028086	4939.234375
0.000000	2.028323	4916.334961
0.000000	2.028560	4893.850098
0.000000	2.028798	4875.131836
0.000000	2.029035	4856.525879
0.000000	2.029272	4843.520020
0.000000	2.029509	4842.558105
0.000000	2.029746	4845.319824
0.000000	2.029984	4851.764160
0.000000	2.030221	4858.043457
0.000000	2.030458	4863.756836
0.000000	2.030695	4869.857910
0.000000	2.030932	4870.846680
0.000000	2.031169	4869.880371
0.000000	2.031407	4869.643555
0.000000	2.031644	4870.385742
0.000000	2.031881	4869.696777
0.000000	2.032118	4870.119629
0.000000	2.032355	4872.436035
0.000000	2.032593	4875.470703
0.000000	2.032830	4876.534668
0.000000	2.033067	4875.780273
0.000000	2.033304	4875.656250
0.000000	2.033541	4877.116211
0.000000	2.033778	4877.773438
0.000000	2.034015	4875.917969
0.000000	2.034253	4873.169922
0.000000	2.034490	4871.585938
0.000000	2.034727	4870.993164
0.000000	2.034964	4872.733887
0.000000	2.035201	4876.579102
0.000000	2.035439	4882.622070
0.000000	2.035676	4891.793457
0.000000	2.035913	4904.896973
0.000000	2.036150	4916.640625
0.000000	2.036387	4925.367188
0.000000	2.036624	4932.167480
0.000000	2.036862	4933.601074
0.000000	2.037099	4928.642578
0.000000	2.037336	4920.163574
0.000000	2.037573	4908.715820
0.000000	2.037810	4903.112305
0.000000	2.038048	4906.941895
0.000000	2.038285	4915.002930
0.000000	2.038522	4928.295898
0.000000	2.038759	4946.730469
0.000000	2.038996	4965.979980
0.000000	2.039233	4984.338379
0.000000	2.039470	5001.349121
0.000000	2.039708	5017.853027
0.000000	2.039945	5028.982910
0.000000	2.040182	5032.052734
0.000000	2.040419	5035.502441
0.000000	2.040656	5039.657227
0.000000	2.040894	5039.715332
0.000000	2.041131	5033.883789
0.000000	2.041368	5022.489746
0.000000	2.041605	5005.727051
0.000000	2.041842	4990.688477
0.000000	2.042079	4986.871582
0.000000	2.042316	4983.580566
0.000000	2.042554	4981.352539
0.000000	2.042791	4981.478027
0.000000	2.043028	4984.979980
0.000000	2.043265	4992.625488
0.000000	2.043502	5004.348633
0.000000	2.043740	5017.365723
0.000000	2.043977	5031.929199
0.000000	2.044214	5046.927734
0.000000	2.044451	5062.246094
0.000000	2.044688	5078.566895
0.000000	2.044925	5095.158203
0.000000	2.045163	5112.587402
0.000000	2.045400	5132.304199
0.000000	2.045637	5157.499023
0.000000	2.045874	5189.313965
0.000000	2.046111	5228.862305
0.000000	2.046349	5275.390137
0.000000	2.046586	5326.210938
0.000000	2.046823	5373.572266
0.000000	2.047060	5415.113281
0.000000	2.047297	5450.740234
0.000000	2.047534	5480.801270
0.000000	2.047772	5506.027344
0.000000	2.048009	5522.821777
0.000000	2.048246	5528.462891
0.000000	2.048483	5525.317383
0.000000	2.048720	5511.428711
0.000000	2.048957	5484.962402
0.000000	2.049195	5453.092773
0.000000	2.049432	5414.957031
0.000000	2.049669	5373.739746
0.000000	2.049906	5340.102051
0.000000	2.050143	5319.750977
0.000000	2.050380	5314.784668
0.000000	2.050618	5310.548340
0.000000	2.050855	5307.611328
0.000000	2.051092	5303.747070
0.000000	2.051329	5299.027344
0.000000	2.051566	5294.256836
0.000000	2.051804	5288.253418
0.000000	2.052041	5281.851074
0.000000	2.052278	5275.535156
0.000000	2.052515	5269.687988
0.000000	2.052752	5265.568848
0.000000	2.052989	5263.243164
0.000000	2.053227	5262.175781
0.000000	2.053464	5259.749023
0.000000	2.053701	5254.981445
0.000000	2.053938	5248.013184
0.000000	2.054175	5236.538086
0.000000	2.054413	5223.245605
0.000000	2.054650	5214.501953
0.000000	2.054887	5201.803223
0.000000	2.055124	5183.603516
0.000000	2.055361	5164.720703
0.000000	2.055598	5149.125977
0.000000	2.055836	5134.233398
0.000000	2.056073	5122.326660
0.000000	2.056310	5113.174316
0.000000	2.056547	5105.585938
0.000000	2.056784	5101.573730
0.000000	2.057022	5099.107910
0.000000	2.057259	5100.721680
0.000000	2.057496	5105.793457
0.000000	2.057733	5112.282227
0.000000	2.057970	5119.651367
0.000000	2.058208	5127.284180
0.000000	2.058444	5134.409180
0.000000	2.058682	5138.859375
0.000000	2.058919	5140.246582
0.000000	2.059156	5138.362793
0.000000	2.059393	5133.004883
0.000000	2.059630	5128.360352
0.000000	2.059868	5126.488281
0.000000	2.060105	5125.982422
0.000000	2.060342	5126.511719
0.000000	2.060579	5128.013672
0.000000	2.060816	5129.470215
0.000000	2.061054	5130.378418
0.000000	2.061291	5130.246094
0.000000	2.061528	5126.606445
0.000000	2.061765	5120.598633
0.000000	2.062002	5114.012207
0.000000	2.062239	5106.080078
0.000000	2.062476	5096.686035
0.000000	2.062714	5089.114746
0.000000	2.062951	5082.621094
0.000000	2.063188	5077.551270
0.000000	2.063425	5075.105469
0.000000	2.063662	5076.159668
0.000000	2.063900	5081.386719
0.000000	2.064137	5090.102539
0.000000	2.064374	5098.205566
0.000000	2.064611	5104.879395
0.000000	2.064848	5111.573242
0.000000	2.065085	5121.165527
0.000000	2.065323	5133.257813
0.000000	2.065560	5146.898438
0.000000	2.065797	5162.649414
0.000000	2.066034	5175.345703
0.000000	2.066271	5185.333008
0.000000	2.066509	5192.154785
0.000000	2.066746	5190.665039
0.000000	2.066983	5177.400391
0.000000	2.067220	5154.940918
0.000000	2.067457	5124.963867
0.000000	2.067694	5094.494141
0.000000	2.067931	5071.500977
0.000000	2.068169	5059.851074
0.000000	2.068406	5047.948242
0.000000	2.068643	5036.988281
0.000000	2.068880	5030.167969
0.000000	2.069117	5026.521973
0.000000	2.069355	5025.009277
0.000000	2.069592	5024.016113
0.000000	2.069829	5023.908203
0.000000	2.070066	5023.384766
0.000000	2.070303	5024.334961
0.000000	2.070540	5026.062988
0.000000	2.070778	5028.322266
0.000000	2.071015	5030.132813
0.000000	2.071252	5031.732422
0.000000	2.071489	5033.769043
0.000000	2.071726	5036.648438
0.000000	2.071964	5039.387207
0.000000	2.072201	5041.062500
0.000000	2.072438	5042.131348
0.000000	2.072675	5042.700684
0.000000	2.072912	5042.415039
0.000000	2.073149	5043.404785
0.000000	2.073387	5045.075684
0.000000	2.073624	5048.462402
0.000000	2.073861	5054.396973
0.000000	2.074098	5062.638672
0.000000	2.074335	5074.800781
0.000000	2.074572	5089.564941
0.000000	2.074810	5103.901855
0.000000	2.075047	5117.195801
0.000000	2.075284	5127.910156
0.000000	2.075521	5136.768066
0.000000	2.075758	5145.209473
0.000000	2.075995	5151.149902
0.000000	2.076233	5153.388184
0.000000	2.076470	5150.829102
0.000000	2.076707	5142.299316
0.000000	2.076944	5127.099609
0.000000	2.077181	5106.622559
0.000000	2.077419	5083.300781
0.000000	2.077656	5063.856934
0.000000	2.077893	5047.962402
0.000000	2.078130	5031.758789
0.000000	2.078367	5014.837402
0.000000	2.078604	4998.683105
0.000000	2.078842	4984.047363
0.000000	2.079079	4970.264648
0.000000	2.079316	4956.582031
0.000000	2.079553	4942.474609
0.000000	2.079790	4929.402832
0.000000	2.080028	4917.661133
0.000000	2.080265	4908.454102
0.000000	2.080502	4899.501465
0.000000	2.080739	4889.989746
0.000000	2.080976	4880.045898
0.000000	2.081213	4870.950684
0.000000	2.081450	4863.191406
0.000000	2.081688	4856.369629
0.000000	2.081925	4853.161621
0.000000	2.082162	4852.847168
0.000000	2.082399	4854.767578
0.000000	2.082636	4858.491699
0.000000	2.082874	4863.876953
0.000000	2.083111	4870.139160
0.000000	2.083348	4877.950684
0.000000	2.083585	4887.178223
0.000000	2.083822	4897.793945
0.000000	2.084059	4910.215332
0.000000	2.084297	4923.795410
0.000000	2.084534	4938.325684
0.000000	2.084771	4953.296387
0.000000	2.085008	4967.270508
0.000000	2.085245	4979.625488
0.000000	2.085483	4988.857910
0.000000	2.085720	4996.958496
0.000000	2.085957	5000.343262
0.000000	2.086194	4999.546875
0.000000	2.086431	4997.295410
0.000000	2.086668	4996.224609
0.000000	2.086905	4999.828125
0.000000	2.087143	5005.860840
0.000000	2.087380	5012.899414
0.000000	2.087617	5019.647949
0.000000	2.087854	5026.022949
0.000000	2.088091	5033.255859
0.000000	2.088329	5039.874023
0.000000	2.088566	5046.868652
0.000000	2.088803	5054.994141
0.000000	2.089040	5059.241699
0.000000	2.089277	5063.816406
0.000000	2.089514	5067.746094
0.000000	2.089751	5070.958008
0.000000	2.089989	5073.506836
0.000000	2.090226	5076.791992
0.000000	2.090463	5082.562012
0.000000	2.090700	5088.422363
0.000000	2.090937	5096.607910
0.000000	2.091175	5106.223145
0.000000	2.091412	5116.383301
0.000000	2.091649	5127.608398
0.000000	2.091886	5140.864258
0.000000	2.092123	5155.039063
0.000000	2.092360	5170.233887
0.000000	2.092598	5184.647949
0.000000	2.092835	5199.716309
0.000000	2.093072	5213.500000
0.000000	2.093309	5221.462402
0.000000	2.093546	5225.373047
0.000000	2.093784	5227.911621
0.000000	2.094021	5232.565918
0.000000	2.094258	5247.548828
0.000000	2.094495	5266.515137
0.000000	2.094732	5283.535156
0.000000	2.094970	5299.105469
0.000000	2.095207	5314.057129
0.000000	2.095444	5324.616211
0.000000	2.095681	5333.422363
0.000000	2.095918	5337.481445
0.000000	2.096155	5334.015137
0.000000	2.096393	5322.708496
0.000000	2.096630	5304.045410
0.000000	2.096867	5278.674316
0.000000	2.097104	5248.530762
0.000000	2.097341	5216.092285
0.000000	2.097578	5186.110840
0.000000	2.097816	5160.017578
0.000000	2.098053	5130.208984
0.000000	2.098290	5101.095215
0.000000	2.098527	5083.949219
0.000000	2.098764	5076.737793
0.000000	2.099001	5076.535156
0.000000	2.099239	5085.070313
0.000000	2.099476	5100.231445
0.000000	2.099713	5114.985352
0.000000	2.099950	5129.851074
0.000000	2.100187	5146.547852
0.000000	2.100425	5164.431152
0.000000	2.100662	5178.843262
0.000000	2.100899	5190.529785
0.000000	2.101136	5199.030762
0.000000	2.101373	5203.868652
0.000000	2.101610	5208.930176
0.000000	2.101848	5214.191895
0.000000	2.102085	5227.619141
0.000000	2.102322	5249.333496
0.000000	2.102559	5279.983887
0.000000	2.102796	5319.241211
0.000000	2.103034	5359.267578
0.000000	2.103271	5394.579590
0.000000	2.103508	5424.017090
0.000000	2.103745	5449.563965
0.000000	2.103982	5473.079590
0.000000	2.104219	5495.572266
0.000000	2.104457	5512.583008
0.000000	2.104694	5520.763184
0.000000	2.104931	5521.937012
0.000000	2.105168	5513.622070
0.000000	2.105405	5497.800293
0.000000	2.105643	5471.409180
0.000000	2.105880	5435.196289
0.000000	2.106117	5394.201172
0.000000	2.106354	5348.835938
0.000000	2.106591	5309.314941
0.000000	2.106828	5280.206055
0.000000	2.107065	5261.173828
0.000000	2.107303	5246.506348
0.000000	2.107540	5229.344238
0.000000	2.107777	5217.375000
0.000000	2.108014	5209.833008
0.000000	2.108251	5203.493652
0.000000	2.108489	5198.749023
0.000000	2.108726	5195.812988
0.000000	2.108963	5195.277832
0.000000	2.109200	5196.825195
0.000000	2.109437	5199.378418
0.000000	2.109674	5202.668457
0.000000	2.109911	5206.925781
0.000000	2.110149	5209.256348
0.000000	2.110386	5208.058105
0.000000	2.110623	5205.191406
0.000000	2.110860	5202.310547
0.000000	2.111097	5198.411133
0.000000	2.111335	5193.485840
0.000000	2.111572	5188.462402
0.000000	2.111809	5184.828125
0.000000	2.112046	5179.346191
0.000000	2.112283	5173.473633
0.000000	2.112520	5168.833496
0.000000	2.112758	5165.160645
0.000000	2.112995	5162.624023
0.000000	2.113232	5161.605957
0.000000	2.113469	5161.360352
0.000000	2.113706	5162.079590
0.000000	2.113944	5163.750977
0.000000	2.114181	5167.016113
0.000000	2.114418	5171.970703
0.000000	2.114655	5178.613281
0.000000	2.114892	5187.690918
0.000000	2.115129	5198.966797
0.000000	2.115366	5212.219238
0.000000	2.115604	5228.411621
0.000000	2.115841	5246.330566
0.000000	2.116078	5264.766602
0.000000	2.116315	5282.676758
0.000000	2.116552	5299.384277
0.000000	2.116790	5311.547852
0.000000	2.117027	5319.046387
0.000000	2.117264	5321.442871
0.000000	2.117501	5319.554199
0.000000	2.117738	5315.889648
0.000000	2.117975	5313.080566
0.000000	2.118213	5313.948242
0.000000	2.118450	5319.700195
0.000000	2.118687	5328.015137
0.000000	2.118924	5339.226074
0.000000	2.119161	5349.659668
0.000000	2.119399	5354.859863
0.000000	2.119636	5355.183105
0.000000	2.119873	5352.388184
0.000000	2.120110	5347.685547
0.000000	2.120347	5338.946777
0.000000	2.120584	5329.630371
0.000000	2.120822	5319.184570
0.000000	2.121059	5307.711426
0.000000	2.121296	5293.618652
0.000000	2.121533	5277.422852
0.000000	2.121770	5261.354004
0.000000	2.122008	5250.599121
0.000000	2.122245	5244.797363
0.000000	2.122482	5238.520020
0.000000	2.122719	5230.937988
0.000000	2.122956	5223.749512
0.000000	2.123193	5219.160156
0.000000	2.123431	5215.020996
0.000000	2.123668	5208.886230
0.000000	2.123905	5201.290527
0.000000	2.124142	5191.725098
0.000000	2.124379	5183.770508
0.000000	2.124616	5174.901855
0.000000	2.124854	5169.738770
0.000000	2.125091	5170.011230
0.000000	2.125328	5172.201660
0.000000	2.125565	5176.714355
0.000000	2.125802	5184.134766
0.000000	2.126040	5193.705566
0.000000	2.126277	5201.982910
0.000000	2.126514	5205.559082
0.000000	2.126751	5203.235840
0.000000	2.126988	5197.431641
0.000000	2.127225	5191.106445
0.000000	2.127463	5187.103516
0.000000	2.127700	5185.525391
0.000000	2.127937	5183.232910
0.000000	2.128174	5178.027344
0.000000	2.128411	5174.706055
0.000000	2.128649	5181.814453
0.000000	2.128886	5196.931152
0.000000	2.129123	5214.200195
0.000000	2.129360	5231.420410
0.000000	2.129597	5252.864258
0.000000	2.129834	5274.902832
0.000000	2.130071	5295.839844
0.000000	2.130309	5315.059082
0.000000	2.130546	5331.292480
0.000000	2.130783	5343.966797
0.000000	2.131020	5354.350098
0.000000	2.131257	5360.833008
0.000000	2.131495	5363.399414
0.000000	2.131732	5362.366699
0.000000	2.131969	5349.482422
0.000000	2.132206	5327.818848
0.000000	2.132443	5316.655273
0.000000	2.132680	5308.407227
0.000000	2.132918	5297.437012
0.000000	2.133155	5285.270020
0.000000	2.133392	5271.757813
0.000000	2.133629	5261.061035
0.000000	2.133866	5259.537109
0.000000	2.134104	5259.834961
0.000000	2.134341	5261.189941
0.000000	2.134578	5262.960449
0.000000	2.134815	5267.305664
0.000000	2.135052	5275.609863
0.000000	2.135289	5283.283203
0.000000	2.135526	5288.690430
0.000000	2.135764	5293.160645
0.000000	2.136001	5294.869629
0.000000	2.136238	5287.906738
0.000000	2.136475	5274.892578
0.000000	2.136712	5259.738281
0.000000	2.136950	5252.022461
0.000000	2.137187	5249.102539
0.000000	2.137424	5243.210938
0.000000	2.137661	5230.747070
0.000000	2.137898	5214.198242
0.000000	2.138135	5192.459473
0.000000	2.138372	5166.436523
0.000000	2.138610	5138.943848
0.000000	2.138847	5114.334961
0.000000	2.139084	5097.180176
0.000000	2.139321	5090.099609
0.000000	2.139558	5086.185547
0.000000	2.139796	5082.628906
0.000000	2.140033	5078.957031
0.000000	2.140270	5075.729980
0.000000	2.140507	5073.286133
0.000000	2.140744	5072.448730
0.000000	2.140981	5073.866699
0.000000	2.141219	5077.787598
0.000000	2.141456	5083.488770
0.000000	2.141693	5090.477539
0.000000	2.141930	5097.105469
0.000000	2.142167	5102.854980
0.000000	2.142405	5108.144531
0.000000	2.142642	5115.612793
0.000000	2.142879	5124.617188
0.000000	2.143116	5136.640625
0.000000	2.143353	5151.990234
0.000000	2.143590	5169.718262
0.000000	2.143828	5190.633789
0.000000	2.144065	5216.350586
0.000000	2.144302	5242.878418
0.000000	2.144539	5265.081055
0.000000	2.144776	5282.803711
0.000000	2.145014	5294.848145
0.000000	2.145251	5295.265625
0.000000	2.145488	5284.889160
0.000000	2.145725	5266.723633
0.000000	2.145962	5246.662109
0.000000	2.146199	5223.242676
0.000000	2.146437	5201.093262
0.000000	2.146674	5184.142578
0.000000	2.146911	5190.254883
0.000000	2.147148	5203.344238
0.000000	2.147385	5221.592285
0.000000	2.147622	5237.992676
0.000000	2.147860	5255.399902
0.000000	2.148097	5276.084473
0.000000	2.148334	5297.696289
0.000000	2.148571	5316.506836
0.000000	2.148808	5330.833984
0.000000	2.149045	5341.939941
0.000000	2.149283	5350.530762
0.000000	2.149520	5362.089355
0.000000	2.149757	5375.977051
0.000000	2.149994	5389.720703
0.000000	2.150231	5398.212402
0.000000	2.150469	5398.281250
0.000000	2.150706	5387.843750
0.000000	2.150943	5367.481445
0.000000	2.151180	5333.986328
0.000000	2.151417	5288.584961
0.000000	2.151654	5238.713379
0.000000	2.151892	5191.735352
0.000000	2.152129	5150.491699
0.000000	2.152366	5132.360840
0.000000	2.152603	5126.230957
0.000000	2.152840	5127.939453
0.000000	2.153078	5138.250488
0.000000	2.153315	5155.790527
0.000000	2.153552	5170.349609
0.000000	2.153789	5180.870117
0.000000	2.154026	5188.451660
0.000000	2.154263	5194.360352
0.000000	2.154500	5194.541992
0.000000	2.154738	5186.725098
0.000000	2.154975	5172.954102
0.000000	2.155212	5157.587402
0.000000	2.155449	5149.572266
0.000000	2.155686	5155.410156
0.000000	2.155924	5172.291504
0.000000	2.156161	5197.336914
0.000000	2.156398	5227.351074
0.000000	2.156635	5255.280762
0.000000	2.156872	5281.512207
0.000000	2.157109	5307.889648
0.000000	2.157346	5332.706055
0.000000	2.157584	5351.677734
0.000000	2.157821	5368.242188
0.000000	2.158058	5383.809082
0.000000	2.158295	5406.415039
0.000000	2.158532	5429.257324
0.000000	2.158770	5454.274902
0.000000	2.159007	5480.688477
0.000000	2.159244	5505.079102
0.000000	2.159481	5525.373047
0.000000	2.159718	5541.514648
0.000000	2.159956	5554.611328
0.000000	2.160193	5560.220703
0.000000	2.160430	5560.192383
0.000000	2.160667	5563.454102
0.000000	2.160904	5563.888184
0.000000	2.161141	5562.765625
0.000000	2.161379	5563.594727
0.000000	2.161616	5568.637695
0.000000	2.161853	5572.074707
0.000000	2.162090	5571.839355
0.000000	2.162327	5564.761719
0.000000	2.162565	5544.782715
0.000000	2.162802	5512.825195
0.000000	2.163039	5472.195801
0.000000	2.163276	5431.637695
0.000000	2.163513	5401.621094
0.000000	2.163750	5397.482422
0.000000	2.163987	5397.864746
0.000000	2.164225	5397.674316
0.000000	2.164462	5395.284180
0.000000	2.164699	5389.396484
0.000000	2.164936	5381.358398
0.000000	2.165173	5374.108398
0.000000	2.165411	5368.828125
0.000000	2.165648	5365.270020
0.000000	2.165885	5361.379883
0.000000	2.166122	5356.181641
0.000000	2.166359	5352.973633
0.000000	2.166596	5353.691895
0.000000	2.166834	5361.804688
0.000000	2.167071	5378.058105
0.000000	2.167308	5399.093750
0.000000	2.167545	5420.232910
0.000000	2.167782	5437.055176
0.000000	2.168020	5449.577637
0.000000	2.168257	5456.223145
0.000000	2.168494	5452.376953
0.000000	2.168731	5440.117188
0.000000	2.168968	5423.686035
0.000000	2.169205	5405.802246
0.000000	2.169443	5389.208496
0.000000	2.169680	5372.028809
0.000000	2.169917	5352.685059
0.000000	2.170154	5333.984863
0.000000	2.170391	5319.169434
0.000000	2.170629	5311.935547
0.000000	2.170866	5320.856934
0.000000	2.171103	5332.985352
0.000000	2.171340	5347.552734
0.000000	2.171577	5365.028809
0.000000	2.171814	5378.872559
0.000000	2.172052	5385.081543
0.000000	2.172289	5385.047363
0.000000	2.172526	5378.906738
0.000000	2.172763	5370.125000
0.000000	2.173000	5363.473145
0.000000	2.173237	5359.044922
0.000000	2.173475	5358.737305
0.000000	2.173712	5364.661133
0.000000	2.173949	5368.857422
0.000000	2.174186	5370.956543
0.000000	2.174423	5371.907227
0.000000	2.174660	5375.686035
0.000000	2.174898	5378.600586
0.000000	2.175135	5376.428711
0.000000	2.175372	5368.506836
0.000000	2.175609	5358.045898
0.000000	2.175846	5347.828125
0.000000	2.176084	5331.269043
0.000000	2.176321	5304.742188
0.000000	2.176558	5264.663086
0.000000	2.176795	5215.653809
0.000000	2.177032	5165.901367
0.000000	2.177269	5118.277344
0.000000	2.177506	5076.493652
0.000000	2.177744	5047.562988
0.000000	2.177981	5030.969727
0.000000	2.178218	5015.423340
0.000000	2.178455	5002.110352
0.000000	2.178692	4996.320801
0.000000	2.178930	5000.588379
0.000000	2.179167	5011.309570
0.000000	2.179404	5026.196777
0.000000	2.179641	5042.679688
0.000000	2.179878	5056.753906
0.000000	2.180115	5068.458496
0.000000	2.180353	5078.199707
0.000000	2.180590	5084.024414
0.000000	2.180827	5086.408203
0.000000	2.181064	5087.308594
0.000000	2.181301	5088.512207
0.000000	2.181539	5092.410156
0.000000	2.181776	5098.749512
0.000000	2.182013	5106.977539
0.000000	2.182250	5116.958496
0.000000	2.182487	5128.760742
0.000000	2.182724	5140.480957
0.000000	2.182961	5153.253418
0.000000	2.183199	5166.634277
0.000000	2.183436	5179.146973
0.000000	2.183673	5193.077637
0.000000	2.183910	5208.014648
0.000000	2.184147	5222.081055
0.000000	2.184385	5234.934570
0.000000	2.184622	5247.059570
0.000000	2.184859	5262.437988
0.000000	2.185096	5280.890625
0.000000	2.185333	5300.537598
0.000000	2.185570	5324.455566
0.000000	2.185807	5346.752930
0.000000	2.186045	5368.809082
0.000000	2.186282	5390.029297
0.000000	2.186519	5408.716309
0.000000	2.186756	5425.618652
0.000000	2.186993	5439.250000
0.000000	2.187231	5449.184570
0.000000	2.187468	5454.372559
0.000000	2.187705	5454.182129
0.000000	2.187942	5448.283203
0.000000	2.188179	5434.751953
0.000000	2.188416	5411.539551
0.000000	2.188654	5378.399414
0.000000	2.188891	5335.839355
0.000000	2.189128	5285.169922
0.000000	2.189365	5230.478516
0.000000	2.189602	5176.244141
0.000000	2.189840	5127.144531
0.000000	2.190077	5108.553223
0.000000	2.190314	5094.228516
0.000000	2.190551	5086.817383
0.000000	2.190788	5085.525879
0.000000	2.191025	5088.026855
0.000000	2.191263	5094.550781
0.000000	2.191500	5103.787109
0.000000	2.191737	5113.614258
0.000000	2.191974	5123.184570
0.000000	2.192211	5128.878906
0.000000	2.192449	5129.934082
0.000000	2.192686	5127.164551
0.000000	2.192923	5122.163086
0.000000	2.193160	5118.290039
0.000000	2.193397	5118.656738
0.000000	2.193635	5118.511230
0.000000	2.193872	5117.762207
0.000000	2.194109	5117.322754
0.000000	2.194346	5116.845703
0.000000	2.194583	5118.168945
0.000000	2.194820	5124.796875
0.000000	2.195058	5123.687988
0.000000	2.195295	5110.385742
0.000000	2.195532	5088.819336
0.000000	2.195769	5089.815918
0.000000	2.196006	5085.049316
0.000000	2.196243	5092.885742
0.000000	2.196481	5103.506348
0.000000	2.196718	5117.523438
0.000000	2.196955	5136.280762
0.000000	2.197192	5160.026855
0.000000	2.197429	5189.020508
0.000000	2.197666	5225.144531
0.000000	2.197904	5266.705078
0.000000	2.198141	5302.955566
0.000000	2.198378	5331.257813
0.000000	2.198615	5351.888184
0.000000	2.198852	5364.940918
0.000000	2.199090	5363.627441
0.000000	2.199327	5347.509766
0.000000	2.199564	5321.277832
0.000000	2.199801	5292.561035
0.000000	2.200038	5261.025391
0.000000	2.200275	5233.654785
0.000000	2.200513	5234.965820
0.000000	2.200750	5239.455566
0.000000	2.200987	5245.854492
0.000000	2.201224	5249.991699
0.000000	2.201461	5249.114746
0.000000	2.201699	5244.684570
0.000000	2.201936	5238.533203
0.000000	2.202173	5232.907227
0.000000	2.202410	5227.629395
0.000000	2.202647	5226.959473
0.000000	2.202884	5225.450195
0.000000	2.203121	5222.056641
0.000000	2.203359	5220.041504
0.000000	2.203596	5218.748047
0.000000	2.203833	5219.206055
0.000000	2.204070	5221.338867
0.000000	2.204307	5229.463867
0.000000	2.204545	5238.884277
0.000000	2.204782	5245.372070
0.000000	2.205019	5249.505371
0.000000	2.205256	5258.337891
0.000000	2.205493	5267.954102
0.000000	2.205730	5278.175293
0.000000	2.205967	5286.276367
0.000000	2.206205	5289.665039
0.000000	2.206442	5286.946777
0.000000	2.206679	5280.782715
0.000000	2.206916	5271.926270
0.000000	2.207153	5264.106934
0.000000	2.207391	5260.908691
0.000000	2.207628	5263.046875
0.000000	2.207865	5268.520020
0.000000	2.208102	5272.317871
0.000000	2.208339	5274.070801
0.000000	2.208576	5272.879883
0.000000	2.208814	5269.979492
0.000000	2.209051	5266.884277
0.000000	2.209288	5260.802246
0.000000	2.209525	5258.516602
0.000000	2.209762	5260.464355
0.000000	2.210000	5259.571289
0.000000	2.210237	5256.869141
0.000000	2.210474	5254.790527
0.000000	2.210711	5256.181641
0.000000	2.210948	5261.737793
0.000000	2.211185	5268.151367
0.000000	2.211422	5275.846680
0.000000	2.211660	5283.980957
0.000000	2.211897	5289.144043
0.000000	2.212134	5290.631348
0.000000	2.212371	5290.123535
0.000000	2.212608	5289.557129
0.000000	2.212846	5290.495605
0.000000	2.213083	5293.114746
0.000000	2.213320	5296.437500
0.000000	2.213557	5301.230957
0.000000	2.213794	5306.032227
0.000000	2.214031	5311.692871
0.000000	2.214269	5318.250000
0.000000	2.214506	5326.377441
0.000000	2.214743	5335.876465
0.000000	2.214980	5343.794922
0.000000	2.215217	5346.580566
0.000000	2.215455	5344.757324
0.000000	2.215692	5339.849121
0.000000	2.215929	5332.476563
0.000000	2.216166	5324.528809
0.000000	2.216403	5315.398438
0.000000	2.216640	5305.415039
0.000000	2.216878	5302.058594
0.000000	2.217115	5304.980957
0.000000	2.217352	5312.595703
0.000000	2.217589	5324.926758
0.000000	2.217826	5342.977051
0.000000	2.218064	5360.659668
0.000000	2.218301	5381.042969
0.000000	2.218538	5401.892578
0.000000	2.218775	5414.953125
0.000000	2.219012	5418.378418
0.000000	2.219249	5409.919434
0.000000	2.219487	5388.523438
0.000000	2.219724	5355.485840
0.000000	2.219961	5313.161621
0.000000	2.220198	5265.334961
0.000000	2.220435	5217.971680
0.000000	2.220672	5179.367188
0.000000	2.220910	5158.391602
0.000000	2.221147	5142.209961
0.000000	2.221384	5129.189453
0.000000	2.221621	5121.312988
0.000000	2.221858	5117.072754
0.000000	2.222095	5115.346680
0.000000	2.222333	5115.711914
0.000000	2.222570	5118.775879
0.000000	2.222807	5126.269043
0.000000	2.223044	5137.340332
0.000000	2.223281	5151.099121
0.000000	2.223519	5165.079590
0.000000	2.223756	5179.258301
0.000000	2.223993	5190.035645
0.000000	2.224230	5192.216309
0.000000	2.224467	5186.784180
0.000000	2.224705	5175.985352
0.000000	2.224941	5161.330078
0.000000	2.225179	5142.261719
0.000000	2.225416	5126.051270
0.000000	2.225653	5130.402344
0.000000	2.225890	5137.783203
0.000000	2.226127	5149.257324
0.000000	2.226365	5163.741211
0.000000	2.226602	5179.573730
0.000000	2.226839	5197.604980
0.000000	2.227076	5217.277832
0.000000	2.227313	5237.416992
0.000000	2.227551	5257.812500
0.000000	2.227788	5279.916992
0.000000	2.228025	5306.040527
0.000000	2.228262	5336.541992
0.000000	2.228499	5374.980957
0.000000	2.228736	5420.050781
0.000000	2.228974	5461.297852
0.000000	2.229211	5497.425781
0.000000	2.229448	5529.971191
0.000000	2.229685	5561.334473
0.000000	2.229922	5590.426270
0.000000	2.230160	5615.853516
0.000000	2.230397	5639.467773
0.000000	2.230634	5656.143066
0.000000	2.230871	5659.948730
0.000000	2.231108	5673.440430
0.000000	2.231345	5698.475586
0.000000	2.231582	5716.834473
0.000000	2.231820	5727.308105
0.000000	2.232057	5730.820313
0.000000	2.232294	5729.106934
0.000000	2.232531	5724.998047
0.000000	2.232768	5722.045410
0.000000	2.233006	5723.863281
0.000000	2.233243	5734.828613
0.000000	2.233480	5747.028809
0.000000	2.233717	5759.484375
0.000000	2.233954	5773.687012
0.000000	2.234191	5788.661621
0.000000	2.234428	5799.413086
0.000000	2.234666	5804.990723
0.000000	2.234903	5802.526367
0.000000	2.235140	5787.199219
0.000000	2.235377	5757.680176
0.000000	2.235614	5714.319824
0.000000	2.235852	5661.458008
0.000000	2.236089	5601.474609
0.000000	2.236326	5539.142578
0.000000	2.236563	5480.454590
0.000000	2.236800	5440.791504
0.000000	2.237037	5414.038086
0.000000	2.237275	5391.566895
0.000000	2.237512	5372.333496
0.000000	2.237749	5355.649902
0.000000	2.237986	5341.370605
0.000000	2.238223	5329.678711
0.000000	2.238461	5320.322754
0.000000	2.238698	5312.530762
0.000000	2.238935	5306.869141
0.000000	2.239172	5303.930176
0.000000	2.239409	5304.607910
0.000000	2.239646	5307.561035
0.000000	2.239884	5312.986328
0.000000	2.240121	5321.205078
0.000000	2.240358	5331.037598
0.000000	2.240595	5340.895996
0.000000	2.240832	5351.215820
0.000000	2.241070	5358.264648
0.000000	2.241307	5365.086426
0.000000	2.241544	5373.169922
0.000000	2.241781	5383.146484
0.000000	2.242018	5394.253418
0.000000	2.242255	5403.296875
0.000000	2.242493	5410.927246
0.000000	2.242730	5415.318848
0.000000	2.242967	5419.989746
0.000000	2.243204	5422.303223
0.000000	2.243441	5420.361328
0.000000	2.243679	5418.901367
0.000000	2.243916	5418.087891
0.000000	2.244153	5422.991211
0.000000	2.244390	5429.351563
0.000000	2.244627	5433.835938
0.000000	2.244864	5439.077148
0.000000	2.245101	5437.492188
0.000000	2.245339	5422.393066
0.000000	2.245576	5398.839355
0.000000	2.245813	5369.200195
0.000000	2.246050	5334.800781
0.000000	2.246287	5308.408691
0.000000	2.246525	5300.707031
0.000000	2.246762	5300.355469
0.000000	2.246999	5305.326660
0.000000	2.247236	5312.589844
0.000000	2.247473	5320.956055
0.000000	2.247710	5332.448242
0.000000	2.247948	5349.751953
0.000000	2.248185	5377.353027
0.000000	2.248422	5415.411133
0.000000	2.248659	5456.769531
0.000000	2.248896	5494.136230
0.000000	2.249134	5523.576172
0.000000	2.249371	5547.163086
0.000000	2.249608	5567.706543
0.000000	2.249845	5580.263184
0.000000	2.250082	5589.560547
0.000000	2.250319	5593.187988
0.000000	2.250556	5592.998047
0.000000	2.250794	5591.821289
0.000000	2.251031	5592.408691
0.000000	2.251268	5594.449707
0.000000	2.251505	5597.820801
0.000000	2.251742	5605.083008
0.000000	2.251980	5611.578125
0.000000	2.252217	5614.539551
0.000000	2.252454	5615.269043
0.000000	2.252691	5612.051758
0.000000	2.252928	5605.096191
0.000000	2.253165	5595.710938
0.000000	2.253402	5581.805664
0.000000	2.253640	5560.641113
0.000000	2.253877	5536.780273
0.000000	2.254114	5515.810547
0.000000	2.254351	5490.416992
0.000000	2.254588	5460.562012
0.000000	2.254826	5429.288086
0.000000	2.255063	5400.651855
0.000000	2.255300	5374.618652
0.000000	2.255537	5349.440430
0.000000	2.255774	5329.903809
0.000000	2.256011	5313.884277
0.000000	2.256249	5298.728027
0.000000	2.256486	5284.577148
0.000000	2.256723	5272.854004
0.000000	2.256960	5262.119141
0.000000	2.257197	5251.048340
0.000000	2.257435	5240.875977
0.000000	2.257672	5231.010254
0.000000	2.257909	5220.948242
0.000000	2.258146	5210.488770
0.000000	2.258383	5201.874023
0.000000	2.258621	5195.791992
0.000000	2.258858	5192.794922
0.000000	2.259095	5192.598633
0.000000	2.259332	5197.126465
0.000000	2.259569	5206.267090
0.000000	2.259806	5218.975586
0.000000	2.260043	5234.077148
0.000000	2.260281	5250.960938
0.000000	2.260518	5263.067383
0.000000	2.260755	5270.624023
0.000000	2.260992	5273.648926
0.000000	2.261229	5275.257324
0.000000	2.261467	5277.695313
0.000000	2.261704	5283.233398
0.000000	2.261941	5293.531250
0.000000	2.262178	5303.087402
0.000000	2.262415	5311.084961
0.000000	2.262652	5316.564453
0.000000	2.262890	5322.557129
0.000000	2.263127	5327.424805
0.000000	2.263364	5331.058105
0.000000	2.263601	5334.408691
0.000000	2.263838	5338.286621
0.000000	2.264076	5344.608887
0.000000	2.264313	5353.861816
0.000000	2.264550	5365.897949
0.000000	2.264787	5378.409180
0.000000	2.265024	5391.905273
0.000000	2.265261	5409.232910
0.000000	2.265499	5426.286621
0.000000	2.265736	5441.115234
0.000000	2.265973	5455.229492
0.000000	2.266210	5468.516113
0.000000	2.266447	5481.337402
0.000000	2.266685	5493.297852
0.000000	2.266922	5505.475586
0.000000	2.267159	5518.180176
0.000000	2.267396	5531.414063
0.000000	2.267633	5544.450195
0.000000	2.267870	5553.527344
0.000000	2.268108	5559.127441
0.000000	2.268345	5560.538574
0.000000	2.268582	5557.909668
0.000000	2.268819	5552.410156
0.000000	2.269056	5544.745605
0.000000	2.269293	5536.926270
0.000000	2.269531	5526.812012
0.000000	2.269768	5510.905762
0.000000	2.270005	5491.070313
0.000000	2.270242	5473.460938
0.000000	2.270479	5459.590332
0.000000	2.270716	5453.297852
0.000000	2.270954	5452.093262
0.000000	2.271191	5456.905273
0.000000	2.271428	5462.140137
0.000000	2.271665	5470.443359
0.000000	2.271902	5485.242188
0.000000	2.272140	5508.305664
0.000000	2.272377	5536.220215
0.000000	2.272614	5562.255859
0.000000	2.272851	5581.654785
0.000000	2.273088	5590.386230
0.000000	2.273325	5591.035645
0.000000	2.273562	5588.892090
0.000000	2.273800	5591.465820
0.000000	2.274037	5598.614258
0.000000	2.274274	5605.650391
0.000000	2.274511	5614.890137
0.000000	2.274748	5630.546387
0.000000	2.274986	5649.302246
0.000000	2.275223	5663.674316
0.000000	2.275460	5672.548828
0.000000	2.275697	5674.496094
0.000000	2.275934	5670.880859
0.000000	2.276171	5662.036133
0.000000	2.276409	5645.880859
0.000000	2.276646	5622.885254
0.000000	2.276883	5596.743652
0.000000	2.277120	5579.959473
0.000000	2.277357	5559.106445
0.000000	2.277595	5533.237305
0.000000	2.277832	5501.807129
0.000000	2.278069	5467.269043
0.000000	2.278306	5436.668945
0.000000	2.278543	5414.170410
0.000000	2.278780	5399.228516
0.000000	2.279017	5387.471191
0.000000	2.279255	5375.752441
0.000000	2.279492	5365.439941
0.000000	2.279729	5355.403320
0.000000	2.279966	5344.945313
0.000000	2.280203	5336.290039
0.000000	2.280441	5330.085938
0.000000	2.280678	5326.788574
0.000000	2.280915	5327.016113
0.000000	2.281152	5331.463867
0.000000	2.281389	5342.634277
0.000000	2.281626	5362.188965
0.000000	2.281864	5389.482910
0.000000	2.282101	5421.700684
0.000000	2.282338	5455.693359
0.000000	2.282575	5480.836914
0.000000	2.282812	5488.306152
0.000000	2.283049	5481.221680
0.000000	2.283287	5463.143066
0.000000	2.283524	5440.826660
0.000000	2.283761	5430.371094
0.000000	2.283998	5435.402344
0.000000	2.284235	5437.223633
0.000000	2.284472	5436.458984
0.000000	2.284710	5432.591309
0.000000	2.284947	5424.303711
0.000000	2.285184	5411.188477
0.000000	2.285421	5394.649414
0.000000	2.285658	5375.182129
0.000000	2.285896	5355.810059
0.000000	2.286133	5341.719727
0.000000	2.286370	5332.461914
0.000000	2.286607	5330.648926
0.000000	2.286844	5342.810059
0.000000	2.287081	5362.860840
0.000000	2.287319	5389.095703
0.000000	2.287556	5424.273926
0.000000	2.287793	5465.203125
0.000000	2.288030	5503.663086
0.000000	2.288267	5538.597656
0.000000	2.288505	5570.576172
0.000000	2.288742	5601.093262
0.000000	2.288979	5629.951172
0.000000	2.289216	5648.831543
0.000000	2.289453	5657.312988
0.000000	2.289690	5658.546875
0.000000	2.289928	5657.905273
0.000000	2.290165	5652.283203
0.000000	2.290402	5641.034180
0.000000	2.290639	5623.029785
0.000000	2.290876	5599.752930
0.000000	2.291114	5573.966309
0.000000	2.291351	5551.139648
0.000000	2.291588	5535.725586
0.000000	2.291825	5530.304688
0.000000	2.292062	5526.721680
0.000000	2.292300	5523.274414
0.000000	2.292536	5521.077637
0.000000	2.292774	5521.927734
0.000000	2.293011	5525.353516
0.000000	2.293248	5531.084961
0.000000	2.293485	5539.462891
0.000000	2.293722	5548.743652
0.000000	2.293960	5560.608887
0.000000	2.294197	5575.057617
0.000000	2.294434	5594.090332
0.000000	2.294671	5613.005859
0.000000	2.294908	5628.067383
0.000000	2.295146	5637.215332
0.000000	2.295383	5642.486328
0.000000	2.295620	5644.357910
0.000000	2.295857	5642.625488
0.000000	2.296094	5635.602051
0.000000	2.296331	5622.251465
0.000000	2.296569	5600.859863
0.000000	2.296806	5570.050293
0.000000	2.297043	5531.297852
0.000000	2.297280	5488.062500
0.000000	2.297517	5447.276367
0.000000	2.297755	5413.047852
0.000000	2.297992	5387.887207
0.000000	2.298229	5373.069336
0.000000	2.298466	5362.837402
0.000000	2.298703	5358.500000
0.000000	2.298940	5358.620117
0.000000	2.299177	5362.958496
0.000000	2.299415	5373.484375
0.000000	2.299652	5389.902832
0.000000	2.299889	5410.144531
0.000000	2.300126	5431.651855
0.000000	2.300363	5447.718262
0.000000	2.300601	5459.739746
0.000000	2.300838	5468.333496
0.000000	2.301075	5467.842285
0.000000	2.301312	5461.166992
0.000000	2.301549	5449.297852
0.000000	2.301786	5429.976563
0.000000	2.302023	5406.894531
0.000000	2.302261	5388.295410
0.000000	2.302498	5376.469238
0.000000	2.302735	5366.624023
0.000000	2.302972	5357.811035
0.000000	2.303209	5350.592773
0.000000	2.303447	5345.324219
0.000000	2.303684	5341.920898
0.000000	2.303921	5339.155273
0.000000	2.304158	5338.586914
0.000000	2.304395	5340.630371
0.000000	2.304632	5344.178223
0.000000	2.304870	5349.950195
0.000000	2.305107	5357.835938
0.000000	2.305344	5366.913574
0.000000	2.305581	5376.639160
0.000000	2.305818	5384.938477
0.000000	2.306056	5391.300781
0.000000	2.306293	5396.113281
0.000000	2.306530	5399.557129
0.000000	2.306767	5399.518555
0.000000	2.307004	5395.860352
0.000000	2.307241	5390.651855
0.000000	2.307479	5387.951660
0.000000	2.307716	5395.178711
0.000000	2.307953	5409.694336
0.000000	2.308190	5428.444824
0.000000	2.308427	5451.792480
0.000000	2.308664	5481.840820
0.000000	2.308902	5519.683594
0.000000	2.309139	5558.348633
0.000000	2.309376	5594.220215
0.000000	2.309613	5623.512695
0.000000	2.309850	5643.303223
0.000000	2.310087	5653.510254
0.000000	2.310325	5655.526367
0.000000	2.310562	5654.668457
0.000000	2.310799	5660.123535
0.000000	2.311036	5659.097168
0.000000	2.311273	5653.341309
0.000000	2.311511	5643.404785
0.000000	2.311748	5625.385254
0.000000	2.311985	5600.472168
0.000000	2.312222	5571.460449
0.000000	2.312459	5541.011719
0.000000	2.312696	5513.836914
0.000000	2.312934	5495.534668
0.000000	2.313171	5483.993652
0.000000	2.313408	5475.202637
0.000000	2.313645	5467.457031
0.000000	2.313882	5462.074219
0.000000	2.314120	5459.433105
0.000000	2.314357	5458.334961
0.000000	2.314594	5460.027832
0.000000	2.314831	5464.987305
0.000000	2.315068	5473.516113
0.000000	2.315305	5483.703613
0.000000	2.315543	5497.810547
0.000000	2.315780	5514.318848
0.000000	2.316017	5530.348145
0.000000	2.316254	5545.439453
0.000000	2.316491	5558.715820
0.000000	2.316729	5570.331055
0.000000	2.316966	5581.570801
0.000000	2.317203	5593.148438
0.000000	2.317440	5607.507813
0.000000	2.317677	5615.410156
0.000000	2.317914	5615.169434
0.000000	2.318151	5609.744141
0.000000	2.318389	5601.428711
0.000000	2.318626	5588.941895
0.000000	2.318863	5580.451172
0.000000	2.319100	5577.063477
0.000000	2.319337	5570.609375
0.000000	2.319575	5564.542969
0.000000	2.319812	5557.995117
0.000000	2.320049	5547.266113
0.000000	2.320286	5532.737305
0.000000	2.320523	5515.793457
0.000000	2.320760	5501.209961
0.000000	2.320997	5495.589844
0.000000	2.321235	5491.048828
0.000000	2.321472	5488.291504
0.000000	2.321709	5489.739746
0.000000	2.321946	5490.453613
0.000000	2.322183	5488.788574
0.000000	2.322421	5482.273926
0.000000	2.322658	5467.426270
0.000000	2.322895	5450.520996
0.000000	2.323132	5432.724609
0.000000	2.323369	5418.254883
0.000000	2.323606	5411.866211
0.000000	2.323844	5408.120117
0.000000	2.324081	5404.556152
0.000000	2.324318	5403.128418
0.000000	2.324555	5403.748535
0.000000	2.324792	5407.774902
0.000000	2.325030	5412.775391
0.000000	2.325267	5416.261719
0.000000	2.325504	5417.149902
0.000000	2.325741	5415.515625
0.000000	2.325978	5412.105469
0.000000	2.326216	5408.450195
0.000000	2.326452	5405.322266
0.000000	2.326690	5403.804688
0.000000	2.326927	5405.076660
0.000000	2.327164	5405.825684
0.000000	2.327401	5405.735352
0.000000	2.327638	5406.500488
0.000000	2.327876	5408.543457
0.000000	2.328113	5411.854980
0.000000	2.328350	5415.953613
0.000000	2.328587	5420.117188
0.000000	2.328824	5424.021484
0.000000	2.329062	5427.665527
0.000000	2.329299	5430.422852
0.000000	2.329536	5432.508789
0.000000	2.329773	5434.062988
0.000000	2.330010	5433.812012
0.000000	2.330247	5432.497070
0.000000	2.330485	5431.030762
0.000000	2.330722	5429.864258
0.000000	2.330959	5428.590332
0.000000	2.331196	5428.021973
0.000000	2.331433	5428.527832
0.000000	2.331670	5431.919434
0.000000	2.331908	5438.334473
0.000000	2.332145	5447.747070
0.000000	2.332382	5461.085449
0.000000	2.332619	5477.212891
0.000000	2.332856	5494.746094
0.000000	2.333093	5509.554688
0.000000	2.333331	5522.684082
0.000000	2.333568	5532.070801
0.000000	2.333805	5536.504883
0.000000	2.334042	5535.673828
0.000000	2.334279	5529.149902
0.000000	2.334517	5519.968750
0.000000	2.334754	5516.660156
0.000000	2.334991	5519.393555
0.000000	2.335228	5524.416504
0.000000	2.335465	5532.885254
0.000000	2.335702	5544.375977
0.000000	2.335940	5557.276367
0.000000	2.336177	5572.097656
0.000000	2.336414	5585.870605
0.000000	2.336651	5599.449219
0.000000	2.336888	5613.733887
0.000000	2.337126	5627.131836
0.000000	2.337363	5635.093750
0.000000	2.337600	5640.025879
0.000000	2.337837	5646.673340
0.000000	2.338074	5657.197266
0.000000	2.338311	5669.257324
0.000000	2.338549	5683.561035
0.000000	2.338786	5697.392090
0.000000	2.339023	5707.145996
0.000000	2.339260	5711.862793
0.000000	2.339497	5713.173340
0.000000	2.339735	5711.382813
0.000000	2.339972	5704.777344
0.000000	2.340209	5694.101563
0.000000	2.340446	5682.139160
0.000000	2.340683	5669.942383
0.000000	2.340920	5655.640625
0.000000	2.341157	5638.289551
0.000000	2.341395	5615.870117
0.000000	2.341632	5591.033691
0.000000	2.341869	5563.882813
0.000000	2.342106	5538.324219
0.000000	2.342343	5512.499023
0.000000	2.342581	5484.551270
0.000000	2.342818	5459.573242
0.000000	2.343055	5444.182617
0.000000	2.343292	5434.895020
0.000000	2.343529	5428.732910
0.000000	2.343766	5425.628906
0.000000	2.344004	5425.523438
0.000000	2.344241	5429.871582
0.000000	2.344478	5437.315918
0.000000	2.344715	5444.804688
0.000000	2.344952	5448.850098
0.000000	2.345190	5448.904785
0.000000	2.345427	5443.465820
0.000000	2.345664	5433.740723
0.000000	2.345901	5424.139648
0.000000	2.346138	5415.932129
0.000000	2.346375	5410.767090
0.000000	2.346612	5409.031738
0.000000	2.346850	5408.933594
0.000000	2.347087	5411.908203
0.000000	2.347324	5418.095215
0.000000	2.347561	5423.705566
0.000000	2.347798	5427.643066
0.000000	2.348036	5431.791504
0.000000	2.348273	5435.479004
0.000000	2.348510	5439.965332
0.000000	2.348747	5445.187500
0.000000	2.348984	5450.405273
0.000000	2.349221	5451.797363
0.000000	2.349458	5452.020508
0.000000	2.349696	5451.773926
0.000000	2.349933	5452.592285
0.000000	2.350170	5453.678711
0.000000	2.350407	5452.980469
0.000000	2.350644	5450.425293
0.000000	2.350882	5443.982910
0.000000	2.351119	5433.437500
0.000000	2.351356	5420.405273
0.000000	2.351593	5403.573730
0.000000	2.351830	5386.064453
0.000000	2.352067	5370.112305
0.000000	2.352305	5361.356445
0.000000	2.352542	5357.577637
0.000000	2.352779	5356.616211
0.000000	2.353016	5356.097656
0.000000	2.353253	5356.608887
0.000000	2.353491	5355.557129
0.000000	2.353728	5351.010254
0.000000	2.353965	5342.383789
0.000000	2.354202	5330.363770
0.000000	2.354439	5315.493164
0.000000	2.354676	5298.934570
0.000000	2.354914	5282.650879
0.000000	2.355151	5274.086426
0.000000	2.355388	5275.887695
0.000000	2.355625	5281.643066
0.000000	2.355862	5290.923828
0.000000	2.356100	5301.950195
0.000000	2.356337	5315.684570
0.000000	2.356574	5331.737305
0.000000	2.356811	5349.179688
0.000000	2.357048	5368.036133
0.000000	2.357285	5387.842285
0.000000	2.357523	5410.484375
0.000000	2.357760	5435.131836
0.000000	2.357997	5458.507813
0.000000	2.358234	5479.515137
0.000000	2.358471	5497.588379
0.000000	2.358708	5512.043457
0.000000	2.358946	5519.745605
0.000000	2.359183	5519.907227
0.000000	2.359420	5515.174316
0.000000	2.359657	5504.119141
0.000000	2.359894	5487.094727
0.000000	2.360132	5472.141113
0.000000	2.360369	5461.169922
0.000000	2.360606	5456.708984
0.000000	2.360843	5454.844727
0.000000	2.361080	5453.940430
0.000000	2.361317	5452.158203
0.000000	2.361555	5451.099121
0.000000	2.361792	5450.582031
0.000000	2.362029	5445.752930
0.000000	2.362266	5440.581543
0.000000	2.362503	5442.921875
0.000000	2.362741	5450.000000
0.000000	2.362978	5461.663086
0.000000	2.363215	5477.529785
0.000000	2.363452	5497.748047
0.000000	2.363689	5519.926758
0.000000	2.363926	5540.479004
0.000000	2.364164	5559.366211
0.000000	2.364401	5575.096191
0.000000	2.364638	5586.692383
0.000000	2.364875	5595.277832
0.000000	2.365112	5604.113770
0.000000	2.365350	5613.920410
0.000000	2.365587	5626.278809
0.000000	2.365824	5645.046387
0.000000	2.366061	5672.927246
0.000000	2.366298	5709.472656
0.000000	2.366535	5751.670898
0.000000	2.366772	5794.420410
0.000000	2.367010	5834.832520
0.000000	2.367247	5874.181641
0.000000	2.367484	5916.238770
0.000000	2.367721	5957.083008
0.000000	2.367958	5985.957520
0.000000	2.368196	6002.002930
0.000000	2.368433	6004.343750
0.000000	2.368670	5994.331055
0.000000	2.368907	5978.880371
0.000000	2.369144	5951.312988
0.000000	2.369381	5919.712402
0.000000	2.369618	5889.932617
0.000000	2.369856	5873.390625
0.000000	2.370093	5873.537109
0.000000	2.370330	5878.408691
0.000000	2.370567	5884.122559
0.000000	2.370804	5886.458008
0.000000	2.371042	5883.973145
0.000000	2.371279	5880.038574
0.000000	2.371516	5871.047852
0.000000	2.371753	5854.742188
0.000000	2.371990	5829.563477
0.000000	2.372227	5794.564941
0.000000	2.372465	5751.417480
0.000000	2.372702	5705.394043
0.000000	2.372939	5661.996094
0.000000	2.373176	5626.996582
0.000000	2.373413	5609.250000
0.000000	2.373651	5594.711426
0.000000	2.373888	5582.066406
0.000000	2.374125	5571.705566
0.000000	2.374362	5562.845215
0.000000	2.374599	5557.706055
0.000000	2.374836	5555.004883
0.000000	2.375073	5555.048340
0.000000	2.375311	5557.727051
0.000000	2.375548	5559.920410
0.000000	2.375785	5564.614258
0.000000	2.376022	5569.627441
0.000000	2.376259	5574.455566
0.000000	2.376497	5578.562500
0.000000	2.376734	5582.123047
0.000000	2.376971	5585.435547
0.000000	2.377208	5587.698730
0.000000	2.377445	5587.150879
0.000000	2.377682	5584.714355
0.000000	2.377920	5580.863770
0.000000	2.378157	5575.332031
0.000000	2.378394	5569.742676
0.000000	2.378631	5568.430176
0.000000	2.378868	5569.028809
0.000000	2.379106	5569.986328
0.000000	2.379343	5571.372559
0.000000	2.379580	5573.205566
0.000000	2.379817	5576.951172
0.000000	2.380054	5582.254883
0.000000	2.380291	5590.014648
0.000000	2.380529	5601.519531
0.000000	2.380766	5615.045898
0.000000	2.381003	5632.039551
0.000000	2.381240	5652.655273
0.000000	2.381477	5674.395508
0.000000	2.381714	5695.994629
0.000000	2.381952	5714.068848
0.000000	2.382189	5730.892578
0.000000	2.382426	5745.852051
0.000000	2.382663	5758.580078
0.000000	2.382900	5767.642578
0.000000	2.383137	5772.249023
0.000000	2.383375	5774.479004
0.000000	2.383612	5774.517578
0.000000	2.383849	5771.443359
0.000000	2.384086	5763.725586
0.000000	2.384323	5750.469727
0.000000	2.384561	5733.110840
0.000000	2.384798	5709.770996
0.000000	2.385035	5681.583984
0.000000	2.385272	5651.351563
0.000000	2.385509	5625.172363
0.000000	2.385746	5611.124023
0.000000	2.385984	5598.672363
0.000000	2.386221	5585.239258
0.000000	2.386458	5566.531738
0.000000	2.386695	5549.441406
0.000000	2.386932	5536.573242
0.000000	2.387170	5523.052734
0.000000	2.387407	5512.425293
0.000000	2.387644	5503.383789
0.000000	2.387881	5494.671875
0.000000	2.388118	5478.557617
0.000000	2.388355	5459.854492
0.000000	2.388592	5447.307617
0.000000	2.388830	5438.135254
0.000000	2.389067	5446.086914
0.000000	2.389304	5459.850098
0.000000	2.389541	5478.936523
0.000000	2.389778	5501.398926
0.000000	2.390016	5520.649414
0.000000	2.390253	5536.668457
0.000000	2.390490	5549.583008
0.000000	2.390727	5560.276855
0.000000	2.390964	5570.349609
0.000000	2.391201	5581.501465
0.000000	2.391439	5590.046875
0.000000	2.391676	5592.683594
0.000000	2.391913	5591.911621
0.000000	2.392150	5590.582520
0.000000	2.392387	5588.376465
0.000000	2.392625	5586.082520
0.000000	2.392862	5583.985840
0.000000	2.393099	5585.264648
0.000000	2.393336	5591.315430
0.000000	2.393573	5603.761719
0.000000	2.393811	5623.248047
0.000000	2.394047	5652.340332
0.000000	2.394285	5686.111328
0.000000	2.394522	5723.263184
0.000000	2.394759	5758.697754
0.000000	2.394996	5789.775879
0.000000	2.395233	5816.835449
0.000000	2.395471	5841.432617
0.000000	2.395708	5861.157227
0.000000	2.395945	5878.718750
0.000000	2.396182	5891.674805
0.000000	2.396419	5899.267578
0.000000	2.396657	5900.520996
0.000000	2.396894	5896.185547
0.000000	2.397131	5886.610840
0.000000	2.397368	5869.788086
0.000000	2.397605	5846.578125
0.000000	2.397842	5821.121094
0.000000	2.398079	5797.872559
0.000000	2.398317	5783.697754
0.000000	2.398554	5780.085938
0.000000	2.398791	5773.503418
0.000000	2.399028	5766.553711
0.000000	2.399265	5758.148926
0.000000	2.399503	5749.648438
0.000000	2.399740	5742.577148
0.000000	2.399977	5732.753906
0.000000	2.400214	5720.814453
0.000000	2.400451	5710.483398
0.000000	2.400688	5707.461914
0.000000	2.400926	5705.826660
0.000000	2.401163	5703.519531
0.000000	2.401400	5698.421387
0.000000	2.401637	5690.493164
0.000000	2.401874	5685.333008
0.000000	2.402112	5683.162109
0.000000	2.402349	5681.348145
0.000000	2.402586	5680.101074
0.000000	2.402823	5679.352051
0.000000	2.403060	5677.264160
0.000000	2.403297	5674.968750
0.000000	2.403535	5673.483887
0.000000	2.403772	5672.162109
0.000000	2.404009	5669.490723
0.000000	2.404246	5665.133301
0.000000	2.404483	5658.145020
0.000000	2.404721	5643.625488
0.000000	2.404958	5636.042480
0.000000	2.405195	5627.721191
0.000000	2.405432	5619.798340
0.000000	2.405669	5611.926758
0.000000	2.405906	5603.947754
0.000000	2.406144	5596.806641
0.000000	2.406381	5591.720215
0.000000	2.406618	5588.635254
0.000000	2.406855	5588.899414
0.000000	2.407092	5593.622559
0.000000	2.407329	5601.232422
0.000000	2.407567	5611.304688
0.000000	2.407804	5620.331055
0.000000	2.408041	5629.119141
0.000000	2.408278	5638.434570
0.000000	2.408515	5648.088867
0.000000	2.408752	5658.075195
0.000000	2.408990	5673.280273
0.000000	2.409227	5689.434082
0.000000	2.409464	5704.736816
0.000000	2.409701	5718.596680
0.000000	2.409938	5731.765137
0.000000	2.410176	5747.082520
0.000000	2.410413	5763.288086
0.000000	2.410650	5779.392578
0.000000	2.410887	5794.327148
0.000000	2.411124	5809.613770
0.000000	2.411361	5824.152344
0.000000	2.411599	5836.333008
0.000000	2.411836	5841.294922
0.000000	2.412073	5842.023926
0.000000	2.412310	5837.132324
0.000000	2.412547	5828.274414
0.000000	2.412785	5818.505371
0.000000	2.413022	5812.656738
0.000000	2.413259	5813.813965
0.000000	2.413496	5816.680176
0.000000	2.413733	5816.873535
0.000000	2.413970	5816.676270
0.000000	2.414207	5815.255371
0.000000	2.414445	5812.565430
0.000000	2.414682	5808.583984
0.000000	2.414919	5803.579590
0.000000	2.415156	5795.938477
0.000000	2.415393	5786.306152
0.000000	2.415631	5776.741699
0.000000	2.415868	5768.275391
0.000000	2.416105	5757.552246
0.000000	2.416342	5746.710449
0.000000	2.416579	5735.226074
0.000000	2.416816	5726.060547
0.000000	2.417053	5725.323242
0.000000	2.417291	5731.690918
0.000000	2.417528	5738.941406
0.000000	2.417765	5746.097656
0.000000	2.418002	5752.551758
0.000000	2.418239	5757.107422
0.000000	2.418477	5758.756836
0.000000	2.418714	5755.243652
0.000000	2.418951	5743.286621
0.000000	2.419188	5722.470703
0.000000	2.419425	5694.680176
0.000000	2.419662	5661.687012
0.000000	2.419900	5628.323730
0.000000	2.420137	5602.647461
0.000000	2.420374	5581.835449
0.000000	2.420611	5570.792969
0.000000	2.420848	5565.351074
0.000000	2.421086	5563.249023
0.000000	2.421323	5566.234375
0.000000	2.421560	5573.107910
0.000000	2.421797	5585.281250
0.000000	2.422034	5599.625488
0.000000	2.422271	5613.375488
0.000000	2.422508	5625.855469
0.000000	2.422746	5634.363281
0.000000	2.422983	5637.250000
0.000000	2.423220	5637.600098
0.000000	2.423457	5636.692383
0.000000	2.423694	5634.660156
0.000000	2.423932	5635.023926
0.000000	2.424169	5638.910156
0.000000	2.424406	5645.853027
0.000000	2.424643	5656.201660
0.000000	2.424880	5670.820801
0.000000	2.425117	5689.882813
0.000000	2.425355	5713.617188
0.000000	2.425592	5739.754395
0.000000	2.425829	5761.159180
0.000000	2.426066	5778.857422
0.000000	2.426303	5794.970703
0.000000	2.426541	5812.451660
0.000000	2.426778	5831.777344
0.000000	2.427015	5847.737793
0.000000	2.427252	5859.594727
0.000000	2.427489	5867.153809
0.000000	2.427727	5871.716797
0.000000	2.427964	5869.138672
0.000000	2.428201	5858.913574
0.000000	2.428438	5843.738770
0.000000	2.428675	5824.837891
0.000000	2.428912	5806.001953
0.000000	2.429150	5791.424805
0.000000	2.429387	5786.527344
0.000000	2.429624	5781.521973
0.000000	2.429861	5775.572754
0.000000	2.430098	5769.476563
0.000000	2.430335	5764.435059
0.000000	2.430573	5759.491211
0.000000	2.430810	5755.145996
0.000000	2.431047	5751.991699
0.000000	2.431284	5748.989258
0.000000	2.431521	5747.459473
0.000000	2.431758	5747.379883
0.000000	2.431996	5749.610840
0.000000	2.432233	5753.569824
0.000000	2.432470	5758.749023
0.000000	2.432707	5766.545410
0.000000	2.432944	5777.206543
0.000000	2.433182	5790.424316
0.000000	2.433419	5804.811035
0.000000	2.433656	5818.412109
0.000000	2.433893	5831.117676
0.000000	2.434130	5843.815918
0.000000	2.434367	5855.222168
0.000000	2.434605	5865.597168
0.000000	2.434842	5873.921387
0.000000	2.435079	5882.544922
0.000000	2.435316	5887.923340
0.000000	2.435553	5890.867188
0.000000	2.435791	5892.159180
0.000000	2.436028	5896.223633
0.000000	2.436265	5903.918945
0.000000	2.436502	5911.677246
0.000000	2.436739	5921.762207
0.000000	2.436976	5931.401855
0.000000	2.437213	5938.486328
0.000000	2.437451	5943.349609
0.000000	2.437688	5947.080078
0.000000	2.437925	5948.935059
0.000000	2.438162	5948.005859
0.000000	2.438399	5943.695313
0.000000	2.438637	5935.124023
0.000000	2.438874	5923.550293
0.000000	2.439111	5909.891602
0.000000	2.439348	5895.703125
0.000000	2.439585	5884.627441
0.000000	2.439822	5877.950684
0.000000	2.440060	5871.903809
0.000000	2.440297	5864.072266
0.000000	2.440534	5854.922363
0.000000	2.440771	5847.624512
0.000000	2.441008	5840.828125
0.000000	2.441246	5836.362793
0.000000	2.441483	5831.139160
0.000000	2.441720	5826.289551
0.000000	2.441957	5823.355957
0.000000	2.442194	5820.981445
0.000000	2.442431	5816.861328
0.000000	2.442668	5813.077637
0.000000	2.442906	5810.106445
0.000000	2.443143	5807.494629
0.000000	2.443380	5808.653809
0.000000	2.443617	5821.329102
0.000000	2.443854	5842.937500
0.000000	2.444092	5863.802246
0.000000	2.444329	5878.693848
0.000000	2.444566	5886.931641
0.000000	2.444803	5882.389648
0.000000	2.445040	5868.316895
0.000000	2.445277	5847.587891
0.000000	2.445514	5819.641113
0.000000	2.445752	5792.920410
0.000000	2.445989	5775.145020
0.000000	2.446226	5763.963867
0.000000	2.446463	5756.740234
0.000000	2.446700	5752.175293
0.000000	2.446938	5751.564453
0.000000	2.447175	5756.638672
0.000000	2.447412	5769.394043
0.000000	2.447649	5788.163086
0.000000	2.447886	5808.255371
0.000000	2.448123	5826.092773
0.000000	2.448361	5840.272461
0.000000	2.448598	5854.067871
0.000000	2.448835	5869.510742
0.000000	2.449072	5884.606445
0.000000	2.449309	5904.330566
0.000000	2.449547	5928.007324
0.000000	2.449784	5950.301270
0.000000	2.450021	5967.212891
0.000000	2.450258	5974.667480
0.000000	2.450495	5971.694824
0.000000	2.450732	5962.295898
0.000000	2.450970	5948.009766
0.000000	2.451207	5926.405273
0.000000	2.451444	5896.088379
0.000000	2.451681	5861.490723
0.000000	2.451918	5830.428223
0.000000	2.452156	5812.424805
0.000000	2.452393	5813.718750
0.000000	2.452630	5822.163574
0.000000	2.452867	5832.906738
0.000000	2.453104	5845.443848
0.000000	2.453341	5855.330078
0.000000	2.453579	5861.738281
0.000000	2.453816	5869.522949
0.000000	2.454053	5879.084961
0.000000	2.454290	5889.355957
0.000000	2.454527	5903.279785
0.000000	2.454765	5911.556152
0.000000	2.455002	5902.925293
0.000000	2.455239	5877.399902
0.000000	2.455476	5844.083496
0.000000	2.455713	5804.414551
0.000000	2.455950	5788.519531
0.000000	2.456187	5785.259277
0.000000	2.456425	5781.902344
0.000000	2.456662	5779.204590
0.000000	2.456899	5777.670410
0.000000	2.457136	5773.090820
0.000000	2.457373	5766.677246
0.000000	2.457611	5757.754883
0.000000	2.457848	5743.991211
0.000000	2.458085	5726.194824
0.000000	2.458322	5707.961914
0.000000	2.458559	5697.531250
0.000000	2.458797	5698.425293
0.000000	2.459034	5702.281250
0.000000	2.459271	5706.490234
0.000000	2.459508	5710.516113
0.000000	2.459745	5713.811035
0.000000	2.459982	5715.799805
0.000000	2.460220	5715.503906
0.000000	2.460457	5714.322266
0.000000	2.460694	5711.375000
0.000000	2.460931	5707.442871
0.000000	2.461168	5703.895020
0.000000	2.461406	5702.227539
0.000000	2.461643	5703.188965
0.000000	2.461880	5704.216309
0.000000	2.462117	5704.597656
0.000000	2.462354	5706.218750
0.000000	2.462591	5707.699707
0.000000	2.462828	5708.487305
0.000000	2.463066	5709.555664
0.000000	2.463303	5711.318848
0.000000	2.463540	5706.418945
0.000000	2.463777	5695.494629
0.000000	2.464014	5679.651855
0.000000	2.464252	5666.646973
0.000000	2.464489	5664.253906
0.000000	2.464726	5666.708008
0.000000	2.464963	5674.194824
0.000000	2.465200	5685.841797
0.000000	2.465437	5700.828613
0.000000	2.465674	5721.905273
0.000000	2.465912	5748.099609
0.000000	2.466149	5769.846680
0.000000	2.466386	5787.459473
0.000000	2.466623	5802.015137
0.000000	2.466860	5814.677246
0.000000	2.467098	5824.696289
0.000000	2.467335	5836.610840
0.000000	2.467572	5847.904785
0.000000	2.467809	5860.496094
0.000000	2.468046	5873.296875
0.000000	2.468283	5887.975098
0.000000	2.468521	5901.568359
0.000000	2.468758	5909.749023
0.000000	2.468995	5908.839844
0.000000	2.469232	5898.415527
0.000000	2.469469	5875.900391
0.000000	2.469707	5841.660645
0.000000	2.469944	5799.367188
0.000000	2.470181	5756.572754
0.000000	2.470418	5723.535156
0.000000	2.470655	5703.924316
0.000000	2.470892	5696.154297
0.000000	2.471129	5690.208984
0.000000	2.471367	5686.395020
0.000000	2.471604	5686.524414
0.000000	2.471841	5691.660645
0.000000	2.472078	5703.242676
0.000000	2.472315	5719.793457
0.000000	2.472553	5741.092773
0.000000	2.472790	5768.359375
0.000000	2.473027	5800.942383
0.000000	2.473264	5833.836914
0.000000	2.473501	5861.026855
0.000000	2.473738	5881.125000
0.000000	2.473976	5893.583984
0.000000	2.474213	5899.716797
0.000000	2.474450	5901.475098
0.000000	2.474687	5897.071777
0.000000	2.474924	5884.974609
0.000000	2.475162	5867.958984
0.000000	2.475399	5852.527344
0.000000	2.475636	5844.041992
0.000000	2.475873	5839.065918
0.000000	2.476110	5837.810059
0.000000	2.476347	5836.793457
0.000000	2.476585	5833.981934
0.000000	2.476822	5829.219727
0.000000	2.477059	5822.863281
0.000000	2.477296	5813.556152
0.000000	2.477533	5802.424805
0.000000	2.477771	5790.673828
0.000000	2.478008	5777.850098
0.000000	2.478245	5764.955566
0.000000	2.478482	5752.640625
0.000000	2.478719	5743.879395
0.000000	2.478956	5740.673828
0.000000	2.479194	5740.611816
0.000000	2.479431	5742.298340
0.000000	2.479668	5746.230957
0.000000	2.479905	5750.021484
0.000000	2.480142	5753.740234
0.000000	2.480379	5756.081543
0.000000	2.480617	5756.943848
0.000000	2.480854	5757.426758
0.000000	2.481091	5756.944336
0.000000	2.481328	5751.108887
0.000000	2.481565	5744.446777
0.000000	2.481802	5741.270020
0.000000	2.482040	5738.872070
0.000000	2.482277	5734.797363
0.000000	2.482514	5730.206543
0.000000	2.482751	5726.150879
0.000000	2.482988	5722.636719
0.000000	2.483226	5720.999023
0.000000	2.483463	5720.499512
0.000000	2.483700	5719.500000
0.000000	2.483937	5719.325195
0.000000	2.484174	5720.500488
0.000000	2.484411	5724.372070
0.000000	2.484648	5730.735840
0.000000	2.484886	5738.436035
0.000000	2.485123	5749.332520
0.000000	2.485360	5763.281738
0.000000	2.485597	5779.756348
0.000000	2.485834	5796.460449
0.000000	2.486072	5809.228027
0.000000	2.486309	5817.316406
0.000000	2.486546	5822.131348
0.000000	2.486783	5824.408691
0.000000	2.487020	5821.174316
0.000000	2.487257	5810.085938
0.000000	2.487495	5792.270020
0.000000	2.487732	5772.470703
0.000000	2.487969	5762.162109
0.000000	2.488206	5752.334473
0.000000	2.488443	5741.703125
0.000000	2.488681	5731.466797
0.000000	2.488918	5723.052734
0.000000	2.489155	5718.138184
0.000000	2.489392	5714.675781
0.000000	2.489629	5711.735840
0.000000	2.489866	5707.824219
0.000000	2.490103	5703.768066
0.000000	2.490341	5700.601074
0.000000	2.490578	5700.245117
0.000000	2.490815	5701.317871
0.000000	2.491052	5718.038574
0.000000	2.491289	5738.153320
0.000000	2.491527	5762.633789
0.000000	2.491764	5789.615234
0.000000	2.492001	5812.789551
0.000000	2.492238	5828.995117
0.000000	2.492475	5835.543945
0.000000	2.492712	5833.265625
0.000000	2.492950	5829.437012
0.000000	2.493187	5822.351563
0.000000	2.493424	5815.775879
0.000000	2.493661	5806.820801
0.000000	2.493898	5801.470703
0.000000	2.494135	5797.437012
0.000000	2.494373	5793.754883
0.000000	2.494610	5791.824707
0.000000	2.494847	5791.251465
0.000000	2.495084	5793.203125
0.000000	2.495321	5797.416016
0.000000	2.495559	5805.043457
0.000000	2.495796	5815.231445
0.000000	2.496033	5828.250488
0.000000	2.496270	5842.507324
0.000000	2.496507	5860.346191
0.000000	2.496744	5881.086426
0.000000	2.496982	5897.905273
0.000000	2.497219	5905.898926
0.000000	2.497456	5906.734375
0.000000	2.497693	5901.751953
0.000000	2.497930	5888.155762
0.000000	2.498168	5865.528809
0.000000	2.498405	5844.053711
0.000000	2.498642	5824.513184
0.000000	2.498879	5820.162109
0.000000	2.499116	5818.254395
0.000000	2.499353	5819.846191
0.000000	2.499591	5824.913574
0.000000	2.499828	5827.178223
0.000000	2.500065	5822.009277
0.000000	2.500302	5827.265137
0.000000	2.500539	5839.926270
0.000000	2.500777	5854.608887
0.000000	2.501014	5868.846191
0.000000	2.501251	5882.518555
0.000000	2.501488	5890.967773
0.000000	2.501725	5892.371582
0.000000	2.501962	5888.934570
0.000000	2.502200	5883.383301
0.000000	2.502437	5879.708496
0.000000	2.502674	5881.855957
0.000000	2.502911	5889.299316
0.000000	2.503148	5896.974609
0.000000	2.503386	5904.624023
0.000000	2.503623	5910.761230
0.000000	2.503860	5915.318359
0.000000	2.504097	5919.264160
0.000000	2.504334	5925.765625
0.000000	2.504571	5936.242676
0.000000	2.504808	5951.180664
0.000000	2.505046	5961.508301
0.000000	2.505283	5967.510742
0.000000	2.505520	5970.708008
0.000000	2.505757	5973.208496
0.000000	2.505994	5973.912598
0.000000	2.506232	5972.583496
0.000000	2.506469	5969.126953
0.000000	2.506706	5962.583008
0.000000	2.506943	5951.952148
0.000000	2.507180	5935.532227
0.000000	2.507417	5914.702148
0.000000	2.507655	5889.758789
0.000000	2.507892	5859.030273
0.000000	2.508129	5822.349121
0.000000	2.508366	5782.055176
0.000000	2.508603	5742.316895
0.000000	2.508841	5710.361816
0.000000	2.509078	5692.400391
0.000000	2.509315	5683.658203
0.000000	2.509552	5680.016113
0.000000	2.509789	5682.990234
0.000000	2.510026	5692.819336
0.000000	2.510263	5708.306641
0.000000	2.510501	5729.969727
0.000000	2.510738	5757.035645
0.000000	2.510975	5785.803223
0.000000	2.511212	5815.857422
0.000000	2.511449	5841.516113
0.000000	2.511687	5856.457031
0.000000	2.511924	5859.111816
0.000000	2.512161	5850.066895
0.000000	2.512398	5833.248535
0.000000	2.512635	5835.428223
0.000000	2.512872	5833.384766
0.000000	2.513109	5830.777832
0.000000	2.513347	5824.372559
0.000000	2.513584	5819.502930
0.000000	2.513821	5814.787109
0.000000	2.514058	5810.655273
0.000000	2.514295	5807.758301
0.000000	2.514533	5804.436523
0.000000	2.514770	5797.750000
0.000000	2.515007	5789.292969
0.000000	2.515244	5778.982910
0.000000	2.515481	5770.183105
0.000000	2.515718	5766.002441
0.000000	2.515956	5766.711426
0.000000	2.516193	5768.693848
0.000000	2.516430	5770.809082
0.000000	2.516667	5774.664551
0.000000	2.516904	5779.548828
0.000000	2.517142	5790.395508
0.000000	2.517379	5805.169434
0.000000	2.517616	5823.220215
0.000000	2.517853	5841.859863
0.000000	2.518090	5853.998047
0.000000	2.518327	5863.982910
0.000000	2.518565	5872.652832
0.000000	2.518802	5877.110840
0.000000	2.519039	5877.202637
0.000000	2.519276	5874.660156
0.000000	2.519513	5870.302734
0.000000	2.519750	5865.330566
0.000000	2.519988	5864.863770
0.000000	2.520225	5871.963867
0.000000	2.520462	5875.241699
0.000000	2.520699	5871.352539
0.000000	2.520936	5870.085938
0.000000	2.521173	5880.157715
0.000000	2.521411	5890.531250
0.000000	2.521648	5898.154785
0.000000	2.521885	5900.830566
0.000000	2.522122	5896.912109
0.000000	2.522359	5888.445313
0.000000	2.522597	5878.196777
0.000000	2.522834	5870.072266
0.000000	2.523071	5865.698242
0.000000	2.523308	5872.197266
0.000000	2.523545	5887.750488
0.000000	2.523782	5900.097168
0.000000	2.524020	5910.159180
0.000000	2.524257	5918.157715
0.000000	2.524494	5918.839844
0.000000	2.524731	5920.605469
0.000000	2.524968	5920.698242
0.000000	2.525206	5922.562988
0.000000	2.525443	5929.045898
0.000000	2.525680	5937.460449
0.000000	2.525917	5949.787109
0.000000	2.526154	5966.545410
0.000000	2.526392	5989.862305
0.000000	2.526629	6016.584473
0.000000	2.526866	6041.939453
0.000000	2.527103	6063.687012
0.000000	2.527340	6084.381836
0.000000	2.527577	6108.278320
0.000000	2.527815	6130.594727
0.000000	2.528052	6148.379395
0.000000	2.528289	6161.903809
0.000000	2.528526	6168.623047
0.000000	2.528763	6169.509766
0.000000	2.529000	6164.644043
0.000000	2.529238	6151.660156
0.000000	2.529475	6131.235352
0.000000	2.529712	6103.831055
0.000000	2.529949	6072.622559
0.000000	2.530186	6042.468262
0.000000	2.530423	6015.213379
0.000000	2.530661	5992.529297
0.000000	2.530898	5969.956055
0.000000	2.531135	5948.909180
0.000000	2.531372	5934.653320
0.000000	2.531609	5919.740234
0.000000	2.531847	5898.382324
0.000000	2.532084	5872.070313
0.000000	2.532321	5844.003418
0.000000	2.532558	5821.161133
0.000000	2.532795	5806.038086
0.000000	2.533032	5798.454102
0.000000	2.533269	5797.213867
0.000000	2.533507	5800.070801
0.000000	2.533744	5803.578613
0.000000	2.533981	5807.930664
0.000000	2.534218	5813.460449
0.000000	2.534455	5818.829102
0.000000	2.534693	5824.052246
0.000000	2.534930	5830.201660
0.000000	2.535167	5838.034668
0.000000	2.535404	5846.463379
0.000000	2.535641	5853.878418
0.000000	2.535878	5856.929688
0.000000	2.536116	5859.405273
0.000000	2.536353	5865.200195
0.000000	2.536590	5874.546875
0.000000	2.536827	5884.519043
0.000000	2.537064	5893.233887
0.000000	2.537302	5899.988281
0.000000	2.537539	5904.224609
0.000000	2.537776	5905.258789
0.000000	2.538013	5902.627930
0.000000	2.538250	5894.798828
0.000000	2.538487	5878.197754
0.000000	2.538724	5851.755859
0.000000	2.538962	5815.782715
0.000000	2.539199	5772.599121
0.000000	2.539436	5726.762207
0.000000	2.539673	5680.415527
0.000000	2.539910	5635.579590
0.000000	2.540148	5607.960449
0.000000	2.540385	5585.337402
0.000000	2.540622	5570.292480
0.000000	2.540859	5557.984375
0.000000	2.541096	5549.519531
0.000000	2.541333	5544.628906
0.000000	2.541571	5540.190430
0.000000	2.541808	5535.931152
0.000000	2.542045	5531.428223
0.000000	2.542282	5524.374023
0.000000	2.542519	5516.007813
0.000000	2.542756	5509.808105
0.000000	2.542994	5506.268066
0.000000	2.543231	5504.835938
0.000000	2.543468	5504.012207
0.000000	2.543705	5507.123535
0.000000	2.543942	5514.145996
0.000000	2.544179	5523.681641
0.000000	2.544417	5538.083008
0.000000	2.544654	5556.815918
0.000000	2.544891	5580.515137
0.000000	2.545128	5609.720703
0.000000	2.545365	5642.547852
0.000000	2.545603	5676.618164
0.000000	2.545840	5711.755371
0.000000	2.546077	5749.563965
0.000000	2.546314	5780.485840
0.000000	2.546551	5804.707520
0.000000	2.546788	5823.650391
0.000000	2.547026	5834.039551
0.000000	2.547263	5833.015137
0.000000	2.547500	5826.438477
0.000000	2.547737	5817.670898
0.000000	2.547974	5807.094727
0.000000	2.548212	5803.877441
0.000000	2.548449	5815.355957
0.000000	2.548686	5829.220703
0.000000	2.548923	5841.551270
0.000000	2.549160	5853.578125
0.000000	2.549397	5865.694824
0.000000	2.549635	5879.547363
0.000000	2.549872	5893.730469
0.000000	2.550109	5905.386230
0.000000	2.550346	5915.716309
0.000000	2.550583	5928.179199
0.000000	2.550821	5946.299316
0.000000	2.551058	5967.998047
0.000000	2.551295	5995.919434
0.000000	2.551532	6027.048340
0.000000	2.551769	6052.749023
0.000000	2.552006	6070.613770
0.000000	2.552243	6082.498047
0.000000	2.552481	6091.537598
0.000000	2.552718	6100.925293
0.000000	2.552955	6113.650879
0.000000	2.553192	6130.306641
0.000000	2.553429	6143.248047
0.000000	2.553667	6146.866699
0.000000	2.553904	6143.215820
0.000000	2.554141	6138.063477
0.000000	2.554378	6129.448730
0.000000	2.554615	6117.307617
0.000000	2.554852	6103.854004
0.000000	2.555090	6088.833984
0.000000	2.555327	6073.784180
0.000000	2.555564	6059.546875
0.000000	2.555801	6045.283203
0.000000	2.556038	6031.924316
0.000000	2.556276	6020.203125
0.000000	2.556513	6010.795410
0.000000	2.556750	6011.079590
0.000000	2.556987	6021.864746
0.000000	2.557224	6036.032715
0.000000	2.557462	6053.547363
0.000000	2.557698	6068.790527
0.000000	2.557936	6080.359863
0.000000	2.558173	6088.201172
0.000000	2.558410	6092.251465
0.000000	2.558647	6091.846191
0.000000	2.558884	6087.689453
0.000000	2.559122	6078.525879
0.000000	2.559359	6061.877441
0.000000	2.559596	6040.857422
0.000000	2.559833	6016.402344
0.000000	2.560070	5990.187012
0.000000	2.560308	5968.687012
0.000000	2.560544	5948.123047
0.000000	2.560782	5924.529785
0.000000	2.561019	5897.690430
0.000000	2.561256	5870.464844
0.000000	2.561493	5851.610352
0.000000	2.561730	5844.877441
0.000000	2.561968	5847.251953
0.000000	2.562205	5851.059570
0.000000	2.562442	5852.995605
0.000000	2.562679	5850.253906
0.000000	2.562916	5846.397949
0.000000	2.563154	5841.119629
0.000000	2.563391	5831.640625
0.000000	2.563628	5820.157227
0.000000	2.563865	5804.609863
0.000000	2.564102	5803.070313
0.000000	2.564339	5806.911133
0.000000	2.564577	5821.030762
0.000000	2.564814	5837.778320
0.000000	2.565051	5851.198242
0.000000	2.565288	5857.865723
0.000000	2.565525	5861.526855
0.000000	2.565763	5863.622070
0.000000	2.566000	5858.007324
0.000000	2.566237	5857.974121
0.000000	2.566474	5861.265625
0.000000	2.566711	5872.226074
0.000000	2.566948	5886.668457
0.000000	2.567185	5901.986328
0.000000	2.567423	5912.596680
0.000000	2.567660	5919.467773
0.000000	2.567897	5923.276855
0.000000	2.568134	5918.445313
0.000000	2.568371	5911.010254
0.000000	2.568609	5901.506348
0.000000	2.568846	5890.931152
0.000000	2.569083	5878.840332
0.000000	2.569320	5861.131836
0.000000	2.569557	5837.750000
0.000000	2.569794	5811.277344
0.000000	2.570032	5780.234375
0.000000	2.570269	5746.901855
0.000000	2.570506	5719.109375
0.000000	2.570743	5698.679199
0.000000	2.570980	5681.580078
0.000000	2.571218	5669.974121
0.000000	2.571455	5664.457031
0.000000	2.571692	5663.571777
0.000000	2.571929	5666.005371
0.000000	2.572166	5673.385742
0.000000	2.572403	5686.323242
0.000000	2.572641	5702.785645
0.000000	2.572878	5724.429199
0.000000	2.573115	5750.193359
0.000000	2.573352	5775.250000
0.000000	2.573589	5800.032715
0.000000	2.573827	5820.755859
0.000000	2.574064	5837.771484
0.000000	2.574301	5851.356934
0.000000	2.574538	5860.237305
0.000000	2.574775	5858.490723
0.000000	2.575012	5847.539063
0.000000	2.575250	5830.165039
0.000000	2.575487	5813.466309
0.000000	2.575724	5809.020508
0.000000	2.575961	5813.758301
0.000000	2.576198	5820.783691
0.000000	2.576436	5824.156738
0.000000	2.576673	5824.004883
0.000000	2.576910	5822.900879
0.000000	2.577147	5821.909180
0.000000	2.577384	5821.307129
0.000000	2.577621	5822.835449
0.000000	2.577858	5824.438477
0.000000	2.578096	5828.667969
0.000000	2.578333	5834.044922
0.000000	2.578570	5842.081543
0.000000	2.578807	5851.661621
0.000000	2.579044	5863.314453
0.000000	2.579282	5876.829590
0.000000	2.579519	5894.815430
0.000000	2.579756	5915.710938
0.000000	2.579993	5936.860352
0.000000	2.580230	5959.599121
0.000000	2.580467	5980.775879
0.000000	2.580704	5999.733887
0.000000	2.580942	6016.581055
0.000000	2.581179	6032.231445
0.000000	2.581416	6046.333984
0.000000	2.581653	6055.904785
0.000000	2.581890	6061.955566
0.000000	2.582128	6066.537109
0.000000	2.582365	6069.710938
0.000000	2.582602	6072.412598
0.000000	2.582839	6072.736816
0.000000	2.583076	6073.753906
0.000000	2.583313	6074.854004
0.000000	2.583551	6074.284180
0.000000	2.583788	6069.546387
0.000000	2.584025	6059.948242
0.000000	2.584262	6049.248535
0.000000	2.584499	6040.783691
0.000000	2.584737	6036.983398
0.000000	2.584974	6036.261230
0.000000	2.585211	6038.292480
0.000000	2.585448	6037.957520
0.000000	2.585685	6037.141113
0.000000	2.585922	6034.929199
0.000000	2.586159	6031.696289
0.000000	2.586397	6031.878906
0.000000	2.586634	6035.783203
0.000000	2.586871	6038.789063
0.000000	2.587108	6044.915039
0.000000	2.587345	6055.076172
0.000000	2.587583	6068.619141
0.000000	2.587820	6085.958008
0.000000	2.588057	6104.796387
0.000000	2.588294	6117.339355
0.000000	2.588531	6123.950195
0.000000	2.588768	6125.578613
0.000000	2.589006	6123.282715
0.000000	2.589243	6117.684082
0.000000	2.589480	6107.814941
0.000000	2.589717	6096.812988
0.000000	2.589954	6082.873047
0.000000	2.590192	6065.890137
0.000000	2.590429	6046.865234
0.000000	2.590666	6027.768555
0.000000	2.590903	6017.280273
0.000000	2.591140	6006.410156
0.000000	2.591377	5994.047363
0.000000	2.591615	5983.842285
0.000000	2.591852	5976.598633
0.000000	2.592089	5970.829102
0.000000	2.592326	5970.668457
0.000000	2.592563	5973.698242
0.000000	2.592800	5977.209961
0.000000	2.593038	5980.448730
0.000000	2.593275	5982.421875
0.000000	2.593512	5979.962891
0.000000	2.593749	5972.999512
0.000000	2.593986	5964.919922
0.000000	2.594223	5957.060547
0.000000	2.594461	5948.912598
0.000000	2.594698	5942.358887
0.000000	2.594935	5935.703125
0.000000	2.595172	5928.048340
0.000000	2.595409	5918.949707
0.000000	2.595647	5910.209961
0.000000	2.595884	5900.343262
0.000000	2.596121	5890.333008
0.000000	2.596358	5881.437012
0.000000	2.596595	5872.199707
0.000000	2.596833	5865.058105
0.000000	2.597070	5860.076172
0.000000	2.597307	5857.070801
0.000000	2.597544	5854.128418
0.000000	2.597781	5853.217773
0.000000	2.598018	5853.612305
0.000000	2.598256	5853.245605
0.000000	2.598493	5853.569336
0.000000	2.598730	5854.887207
0.000000	2.598967	5854.898438
0.000000	2.599204	5856.343750
0.000000	2.599442	5861.264648
0.000000	2.599679	5870.126465
0.000000	2.599916	5884.341309
0.000000	2.600153	5907.594238
0.000000	2.600390	5939.742188
0.000000	2.600627	5982.729492
0.000000	2.600864	6032.186035
0.000000	2.601102	6083.467285
0.000000	2.601339	6138.671875
0.000000	2.601576	6190.442383
0.000000	2.601813	6236.267578
0.000000	2.602050	6278.595215
0.000000	2.602288	6319.622070
0.000000	2.602525	6359.207520
0.000000	2.602762	6389.516113
0.000000	2.602999	6416.439941
0.000000	2.603236	6435.700195
0.000000	2.603473	6437.230469
0.000000	2.603711	6418.687500
0.000000	2.603948	6383.314453
0.000000	2.604185	6339.057617
0.000000	2.604422	6288.938477
0.000000	2.604659	6235.481934
0.000000	2.604897	6184.579590
0.000000	2.605134	6142.742188
0.000000	2.605371	6129.750488
0.000000	2.605608	6126.902832
0.000000	2.605845	6129.645508
0.000000	2.606082	6133.471191
0.000000	2.606319	6138.993164
0.000000	2.606557	6145.889160
0.000000	2.606794	6154.990234
0.000000	2.607031	6165.751953
0.000000	2.607268	6172.891602
0.000000	2.607505	6176.480957
0.000000	2.607743	6180.612305
0.000000	2.607980	6183.063965
0.000000	2.608217	6181.225586
0.000000	2.608454	6173.317871
0.000000	2.608691	6159.096191
0.000000	2.608928	6137.109375
0.000000	2.609165	6110.076660
0.000000	2.609403	6082.434570
0.000000	2.609640	6061.735352
0.000000	2.609877	6047.580078
0.000000	2.610114	6042.305176
0.000000	2.610351	6039.516602
0.000000	2.610589	6036.519043
0.000000	2.610826	6035.060059
0.000000	2.611063	6035.216797
0.000000	2.611300	6036.895996
0.000000	2.611537	6039.861816
0.000000	2.611774	6044.743652
0.000000	2.612012	6050.173340
0.000000	2.612249	6056.182617
0.000000	2.612486	6061.239746
0.000000	2.612723	6066.543457
0.000000	2.612960	6075.596680
0.000000	2.613198	6092.122070
0.000000	2.613435	6109.994629
0.000000	2.613672	6120.861328
0.000000	2.613909	6124.468262
0.000000	2.614146	6121.937012
0.000000	2.614383	6116.226563
0.000000	2.614621	6107.536621
0.000000	2.614858	6096.913086
0.000000	2.615095	6089.746582
0.000000	2.615332	6087.164063
0.000000	2.615569	6081.256836
0.000000	2.615806	6070.443848
0.000000	2.616044	6053.416992
0.000000	2.616281	6033.587891
0.000000	2.616518	6014.206055
0.000000	2.616755	5995.936035
0.000000	2.616992	5977.992188
0.000000	2.617229	5958.376953
0.000000	2.617467	5940.909180
0.000000	2.617704	5923.913086
0.000000	2.617941	5908.123535
0.000000	2.618178	5898.964355
0.000000	2.618415	5893.085449
0.000000	2.618653	5890.703125
0.000000	2.618890	5888.215820
0.000000	2.619127	5888.373535
0.000000	2.619364	5894.218262
0.000000	2.619601	5903.308594
0.000000	2.619838	5917.267090
0.000000	2.620076	5935.697754
0.000000	2.620313	5960.770508
0.000000	2.620550	5992.177734
0.000000	2.620787	6025.463867
0.000000	2.621024	6063.344727
0.000000	2.621262	6104.163086
0.000000	2.621499	6147.699219
0.000000	2.621736	6187.517090
0.000000	2.621973	6224.391602
0.000000	2.622210	6261.031250
0.000000	2.622447	6300.842285
0.000000	2.622685	6339.098145
0.000000	2.622922	6371.536621
0.000000	2.623159	6399.452148
0.000000	2.623396	6417.486816
0.000000	2.623633	6419.491211
0.000000	2.623871	6404.582520
0.000000	2.624108	6373.338379
0.000000	2.624345	6329.943848
0.000000	2.624582	6281.091797
0.000000	2.624819	6238.236816
0.000000	2.625057	6208.451172
0.000000	2.625293	6176.842285
0.000000	2.625531	6140.443359
0.000000	2.625768	6098.612793
0.000000	2.626005	6055.286621
0.000000	2.626242	6012.609863
0.000000	2.626479	5970.981445
0.000000	2.626717	5938.145020
0.000000	2.626954	5916.154785
0.000000	2.627191	5900.536621
0.000000	2.627428	5888.899414
0.000000	2.627665	5883.055664
0.000000	2.627903	5883.786621
0.000000	2.628139	5888.511230
0.000000	2.628377	5896.458984
0.000000	2.628614	5905.787109
0.000000	2.628851	5916.804199
0.000000	2.629088	5927.958984
0.000000	2.629325	5939.416992
0.000000	2.629563	5948.501465
0.000000	2.629800	5956.250488
0.000000	2.630037	5963.663086
0.000000	2.630274	5973.233398
0.000000	2.630511	5987.606445
0.000000	2.630749	6007.456543
0.000000	2.630986	6034.685059
0.000000	2.631223	6069.174805
0.000000	2.631460	6110.889160
0.000000	2.631697	6151.710938
0.000000	2.631934	6189.152344
0.000000	2.632172	6224.252441
0.000000	2.632409	6258.061035
0.000000	2.632646	6291.629395
0.000000	2.632883	6323.922852
0.000000	2.633120	6348.436523
0.000000	2.633358	6365.583008
0.000000	2.633595	6378.500977
0.000000	2.633832	6385.376953
0.000000	2.634069	6386.252930
0.000000	2.634306	6379.358887
0.000000	2.634543	6367.430176
0.000000	2.634780	6354.120605
0.000000	2.635018	6341.024414
0.000000	2.635255	6327.756836
0.000000	2.635492	6317.701660
0.000000	2.635729	6316.050293
0.000000	2.635966	6320.635742
0.000000	2.636204	6324.189453
0.000000	2.636441	6326.423340
0.000000	2.636678	6325.298340
0.000000	2.636915	6321.029297
0.000000	2.637152	6310.997559
0.000000	2.637389	6295.041504
0.000000	2.637627	6272.523438
0.000000	2.637864	6244.651367
0.000000	2.638101	6214.900391
0.000000	2.638338	6191.257324
0.000000	2.638575	6176.564941
0.000000	2.638813	6167.498047
0.000000	2.639050	6160.551758
0.000000	2.639287	6155.672852
0.000000	2.639524	6151.490723
0.000000	2.639761	6150.754883
0.000000	2.639998	6153.046875
0.000000	2.640236	6153.565918
0.000000	2.640473	6152.054688
0.000000	2.640710	6147.071777
0.000000	2.640947	6136.621094
0.000000	2.641184	6119.888184
0.000000	2.641421	6095.860352
0.000000	2.641659	6069.484375
0.000000	2.641896	6044.437988
0.000000	2.642133	6020.502441
0.000000	2.642370	6003.966797
0.000000	2.642607	6001.562988
0.000000	2.642844	6004.548340
0.000000	2.643082	6009.969238
0.000000	2.643319	6012.253906
0.000000	2.643556	6012.469727
0.000000	2.643793	6013.090332
0.000000	2.644030	6015.299316
0.000000	2.644268	6020.664063
0.000000	2.644505	6030.200195
0.000000	2.644742	6045.351563
0.000000	2.644979	6060.717285
0.000000	2.645216	6073.161133
0.000000	2.645453	6098.481934
0.000000	2.645691	6130.854492
0.000000	2.645928	6164.829102
0.000000	2.646165	6197.456543
0.000000	2.646402	6226.668945
0.000000	2.646639	6251.206543
0.000000	2.646877	6271.685547
0.000000	2.647114	6288.977539
0.000000	2.647351	6305.197266
0.000000	2.647588	6321.567871
0.000000	2.647825	6335.696289
0.000000	2.648062	6346.958984
0.000000	2.648299	6353.760742
0.000000	2.648537	6354.139648
0.000000	2.648774	6347.021484
0.000000	2.649011	6333.010254
0.000000	2.649248	6306.562988
0.000000	2.649485	6268.094238
0.000000	2.649723	6224.102051
0.000000	2.649960	6179.794922
0.000000	2.650197	6136.017578
0.000000	2.650434	6112.081055
0.000000	2.650671	6100.347656
0.000000	2.650908	6096.430176
0.000000	2.651146	6097.645508
0.000000	2.651383	6104.061035
0.000000	2.651620	6114.105957
0.000000	2.651857	6126.397461
0.000000	2.652094	6132.293945
0.000000	2.652332	6129.605469
0.000000	2.652569	6118.059082
0.000000	2.652806	6099.029297
0.000000	2.653043	6074.679199
0.000000	2.653280	6048.930176
0.000000	2.653517	6025.448242
0.000000	2.653754	6010.429199
0.000000	2.653992	6002.033203
0.000000	2.654229	5994.141602
0.000000	2.654466	5986.892090
0.000000	2.654703	5978.320313
0.000000	2.654940	5966.223633
0.000000	2.655178	5946.116699
0.000000	2.655415	5933.588379
0.000000	2.655652	5923.845215
0.000000	2.655889	5916.179688
0.000000	2.656126	5909.003418
0.000000	2.656363	5904.816406
0.000000	2.656600	5903.557617
0.000000	2.656838	5902.300293
0.000000	2.657075	5899.677246
0.000000	2.657312	5895.655762
0.000000	2.657549	5890.725586
0.000000	2.657786	5884.265625
0.000000	2.658024	5876.878906
0.000000	2.658261	5869.719727
0.000000	2.658498	5864.912598
0.000000	2.658735	5863.459473
0.000000	2.658972	5865.393066
0.000000	2.659209	5869.775879
0.000000	2.659447	5876.739258
0.000000	2.659684	5885.105469
0.000000	2.659921	5892.542969
0.000000	2.660158	5899.479980
0.000000	2.660395	5908.476074
0.000000	2.660633	5918.766602
0.000000	2.660870	5925.158203
0.000000	2.661107	5929.992676
0.000000	2.661344	5943.118164
0.000000	2.661581	5962.922363
0.000000	2.661819	5982.549316
0.000000	2.662056	5999.945801
0.000000	2.662293	6016.403320
0.000000	2.662530	6032.616211
0.000000	2.662767	6041.938965
0.000000	2.663004	6050.485840
0.000000	2.663242	6064.003418
0.000000	2.663479	6087.736328
0.000000	2.663716	6121.802246
0.000000	2.663953	6161.872559
0.000000	2.664190	6192.999512
0.000000	2.664427	6214.638184
0.000000	2.664665	6227.318359
0.000000	2.664902	6231.949707
0.000000	2.665139	6231.152344
0.000000	2.665376	6227.965332
0.000000	2.665613	6226.116699
0.000000	2.665850	6230.774902
0.000000	2.666088	6245.845215
0.000000	2.666325	6259.352539
0.000000	2.666562	6268.425293
0.000000	2.666799	6272.990723
0.000000	2.667036	6272.748047
0.000000	2.667274	6266.003906
0.000000	2.667511	6254.579590
0.000000	2.667748	6239.914063
0.000000	2.667985	6222.636230
0.000000	2.668222	6197.619629
0.000000	2.668459	6166.708984
0.000000	2.668697	6130.832031
0.000000	2.668934	6095.062500
0.000000	2.669171	6063.224609
0.000000	2.669408	6040.252930
0.000000	2.669645	6037.752930
0.000000	2.669883	6035.588379
0.000000	2.670120	6036.419922
0.000000	2.670357	6039.855469
0.000000	2.670594	6041.337402
0.000000	2.670831	6038.220703
0.000000	2.671068	6031.685059
0.000000	2.671306	6023.513672
0.000000	2.671543	6016.385254
0.000000	2.671780	6019.897949
0.000000	2.672017	6024.314453
0.000000	2.672254	6029.796875
0.000000	2.672492	6028.680664
0.000000	2.672729	6023.408691
0.000000	2.672966	6013.960938
0.000000	2.673203	6010.543945
0.000000	2.673440	6012.730957
0.000000	2.673677	6020.471680
0.000000	2.673914	6027.365234
0.000000	2.674152	6033.964844
0.000000	2.674389	6040.466309
0.000000	2.674626	6045.512695
0.000000	2.674863	6047.694824
0.000000	2.675100	6049.045410
0.000000	2.675338	6052.376465
0.000000	2.675575	6055.304688
0.000000	2.675812	6062.052246
0.000000	2.676049	6063.613770
0.000000	2.676286	6062.671875
0.000000	2.676523	6056.674316
0.000000	2.676760	6047.185059
0.000000	2.676998	6034.561523
0.000000	2.677235	6021.278320
0.000000	2.677472	6011.575684
0.000000	2.677709	6010.658203
0.000000	2.677946	6015.856934
0.000000	2.678184	6022.561523
0.000000	2.678421	6030.020996
0.000000	2.678658	6038.160645
0.000000	2.678895	6046.591797
0.000000	2.679132	6053.567383
0.000000	2.679369	6059.818848
0.000000	2.679607	6067.088379
0.000000	2.679844	6074.393555
0.000000	2.680081	6080.940430
0.000000	2.680318	6087.491699
0.000000	2.680555	6092.848633
0.000000	2.680793	6096.672363
0.000000	2.681030	6100.858887
0.000000	2.681267	6102.953125
0.000000	2.681504	6102.138184
0.000000	2.681741	6098.876953
0.000000	2.681978	6091.670410
0.000000	2.682215	6080.825195
0.000000	2.682453	6066.205078
0.000000	2.682690	6052.331543
0.000000	2.682927	6043.291992
0.000000	2.683164	6043.134766
0.000000	2.683401	6046.695801
0.000000	2.683639	6052.083984
0.000000	2.683876	6058.476074
0.000000	2.684113	6065.445801
0.000000	2.684350	6071.373535
0.000000	2.684587	6074.631836
0.000000	2.684824	6075.415527
0.000000	2.685062	6080.942871
0.000000	2.685299	6084.922852
0.000000	2.685536	6086.316406
0.000000	2.685773	6086.704102
0.000000	2.686010	6085.595703
0.000000	2.686248	6083.609863
0.000000	2.686485	6080.566895
0.000000	2.686722	6076.809570
0.000000	2.686959	6069.461426
0.000000	2.687196	6060.326172
0.000000	2.687433	6053.125977
0.000000	2.687671	6047.000977
0.000000	2.687908	6040.520508
0.000000	2.688145	6032.634766
0.000000	2.688382	6023.918945
0.000000	2.688619	6013.651855
0.000000	2.688857	6004.064453
0.000000	2.689094	5995.863281
0.000000	2.689331	5989.375000
0.000000	2.689568	5984.791504
0.000000	2.689805	5981.231445
0.000000	2.690042	5980.451172
0.000000	2.690280	5979.840820
0.000000	2.690517	5973.464355
0.000000	2.690754	5967.073242
0.000000	2.690991	5957.503906
0.000000	2.691228	5945.406250
0.000000	2.691465	5934.042969
0.000000	2.691703	5924.260254
0.000000	2.691940	5916.564453
0.000000	2.692177	5911.146484
0.000000	2.692414	5909.103516
0.000000	2.692651	5912.553223
0.000000	2.692888	5919.682617
0.000000	2.693126	5928.303711
0.000000	2.693363	5936.431641
0.000000	2.693600	5943.324707
0.000000	2.693837	5945.955566
0.000000	2.694074	5942.507324
0.000000	2.694312	5932.857910
0.000000	2.694549	5919.400391
0.000000	2.694786	5906.072754
0.000000	2.695023	5895.074219
0.000000	2.695260	5890.884277
0.000000	2.695498	5889.449707
0.000000	2.695735	5888.846191
0.000000	2.695972	5890.800781
0.000000	2.696209	5895.716309
0.000000	2.696446	5902.794922
0.000000	2.696683	5912.528320
0.000000	2.696920	5924.959473
0.000000	2.697158	5940.758301
0.000000	2.697395	5956.739746
0.000000	2.697632	5969.816406
0.000000	2.697869	5980.196777
0.000000	2.698106	5986.258301
0.000000	2.698344	5985.598145
0.000000	2.698581	5977.183105
0.000000	2.698818	5959.904297
0.000000	2.699055	5948.640137
0.000000	2.699292	5948.749023
0.000000	2.699529	5955.081543
0.000000	2.699767	5965.037109
0.000000	2.700004	5975.250000
0.000000	2.700241	5984.518555
0.000000	2.700478	5992.537598
0.000000	2.700715	5999.584473
0.000000	2.700953	6005.114258
0.000000	2.701190	6010.786133
0.000000	2.701427	6016.668945
0.000000	2.701664	6023.644043
0.000000	2.701901	6031.688477
0.000000	2.702138	6037.944336
0.000000	2.702375	6042.234375
0.000000	2.702613	6044.870117
0.000000	2.702850	6048.125000
0.000000	2.703087	6054.772949
0.000000	2.703324	6068.315430
0.000000	2.703561	6094.041504
0.000000	2.703799	6132.217285
0.000000	2.704036	6175.982422
0.000000	2.704273	6221.500488
0.000000	2.704510	6269.657227
0.000000	2.704747	6314.180176
0.000000	2.704984	6352.729004
0.000000	2.705221	6385.605957
0.000000	2.705459	6413.251465
0.000000	2.705696	6435.701172
0.000000	2.705933	6453.514160
0.000000	2.706170	6463.975586
0.000000	2.706407	6460.845703
0.000000	2.706645	6442.993164
0.000000	2.706882	6410.244629
0.000000	2.707119	6365.625488
0.000000	2.707356	6318.099121
0.000000	2.707593	6284.341309
0.000000	2.707830	6260.966309
0.000000	2.708068	6237.163574
0.000000	2.708305	6219.544434
0.000000	2.708542	6212.442383
0.000000	2.708779	6219.130371
0.000000	2.709016	6233.828125
0.000000	2.709254	6256.358398
0.000000	2.709491	6283.237305
0.000000	2.709728	6307.721191
0.000000	2.709965	6326.741211
0.000000	2.710202	6339.666016
0.000000	2.710439	6346.682129
0.000000	2.710677	6347.594727
0.000000	2.710914	6344.419434
0.000000	2.711151	6338.340820
0.000000	2.711388	6329.494141
0.000000	2.711625	6322.729004
0.000000	2.711863	6321.233398
0.000000	2.712100	6319.039063
0.000000	2.712337	6315.660156
0.000000	2.712574	6310.443359
0.000000	2.712811	6302.444336
0.000000	2.713048	6292.769531
0.000000	2.713286	6280.250488
0.000000	2.713523	6267.175781
0.000000	2.713760	6252.450195
0.000000	2.713997	6238.812012
0.000000	2.714234	6230.334473
0.000000	2.714471	6230.368164
0.000000	2.714709	6229.580078
0.000000	2.714946	6226.540527
0.000000	2.715183	6221.659180
0.000000	2.715420	6214.647949
0.000000	2.715657	6203.378906
0.000000	2.715894	6186.489746
0.000000	2.716132	6164.416504
0.000000	2.716369	6137.410156
0.000000	2.716606	6108.952148
0.000000	2.716843	6085.323242
0.000000	2.717080	6067.839844
0.000000	2.717318	6057.355469
0.000000	2.717555	6047.558105
0.000000	2.717792	6041.224121
0.000000	2.718029	6040.962402
0.000000	2.718266	6046.046387
0.000000	2.718503	6054.030273
0.000000	2.718741	6061.768066
0.000000	2.718978	6069.600098
0.000000	2.719215	6076.196777
0.000000	2.719452	6079.733398
0.000000	2.719689	6079.077148
0.000000	2.719927	6077.827148
0.000000	2.720164	6073.142578
0.000000	2.720401	6063.229980
0.000000	2.720638	6048.108887
0.000000	2.720875	6028.674316
0.000000	2.721112	6009.772949
0.000000	2.721349	6002.339844
0.000000	2.721587	6008.845215
0.000000	2.721824	6022.257324
0.000000	2.722061	6041.862305
0.000000	2.722298	6070.269043
0.000000	2.722535	6102.508301
0.000000	2.722773	6137.271973
0.000000	2.723010	6168.343750
0.000000	2.723247	6198.386230
0.000000	2.723484	6230.546387
0.000000	2.723721	6263.534668
0.000000	2.723958	6299.124023
0.000000	2.724195	6333.063965
0.000000	2.724433	6364.162598
0.000000	2.724670	6387.247070
0.000000	2.724907	6404.184570
0.000000	2.725144	6421.907227
0.000000	2.725381	6441.595215
0.000000	2.725619	6461.382813
0.000000	2.725856	6482.238770
0.000000	2.726093	6503.833008
0.000000	2.726330	6522.667969
0.000000	2.726567	6537.542969
0.000000	2.726804	6548.206543
0.000000	2.727042	6553.044922
0.000000	2.727279	6548.473633
0.000000	2.727516	6534.767090
0.000000	2.727753	6512.625977
0.000000	2.727990	6483.201172
0.000000	2.728228	6451.958984
0.000000	2.728465	6421.764160
0.000000	2.728702	6387.166504
0.000000	2.728939	6349.829102
0.000000	2.729176	6311.317871
0.000000	2.729414	6278.533203
0.000000	2.729650	6252.338867
0.000000	2.729888	6224.571289
0.000000	2.730125	6195.506348
0.000000	2.730362	6167.913086
0.000000	2.730599	6140.365723
0.000000	2.730836	6114.104980
0.000000	2.731074	6091.608398
0.000000	2.731311	6075.706055
0.000000	2.731548	6059.911621
0.000000	2.731785	6042.340820
0.000000	2.732022	6023.845703
0.000000	2.732260	6003.385742
0.000000	2.732497	5985.831543
0.000000	2.732734	5970.324219
0.000000	2.732971	5962.046875
0.000000	2.733208	5960.332520
0.000000	2.733445	5963.547363
0.000000	2.733683	5971.223145
0.000000	2.733920	5981.660645
0.000000	2.734157	5991.822754
0.000000	2.734394	5999.812012
0.000000	2.734631	6007.725098
0.000000	2.734869	6010.450684
0.000000	2.735106	6008.340820
0.000000	2.735343	6002.012207
0.000000	2.735580	5993.876465
0.000000	2.735817	5994.433594
0.000000	2.736054	5998.454590
0.000000	2.736292	6002.862793
0.000000	2.736529	6006.856445
0.000000	2.736766	6011.051758
0.000000	2.737003	6016.744141
0.000000	2.737240	6023.004883
0.000000	2.737478	6028.734863
0.000000	2.737715	6036.175781
0.000000	2.737952	6046.690430
0.000000	2.738189	6060.402832
0.000000	2.738426	6076.220215
0.000000	2.738663	6096.182129
0.000000	2.738901	6119.555176
0.000000	2.739138	6141.078613
0.000000	2.739375	6159.636230
0.000000	2.739612	6169.160645
0.000000	2.739849	6172.561035
0.000000	2.740086	6170.445313
0.000000	2.740324	6164.008301
0.000000	2.740561	6157.947266
0.000000	2.740798	6160.467285
0.000000	2.741035	6169.428711
0.000000	2.741272	6177.875488
0.000000	2.741509	6183.891113
0.000000	2.741747	6188.204102
0.000000	2.741984	6193.814453
0.000000	2.742221	6204.509766
0.000000	2.742458	6219.188965
0.000000	2.742695	6234.356934
0.000000	2.742933	6248.618652
0.000000	2.743170	6258.019043
0.000000	2.743407	6261.754883
0.000000	2.743644	6261.199707
0.000000	2.743881	6259.011719
0.000000	2.744118	6260.000488
0.000000	2.744355	6264.204102
0.000000	2.744593	6267.781738
0.000000	2.744830	6270.808594
0.000000	2.745067	6277.860840
0.000000	2.745304	6286.714844
0.000000	2.745541	6301.209961
0.000000	2.745779	6318.754883
0.000000	2.746016	6333.530273
0.000000	2.746253	6347.117676
0.000000	2.746490	6358.148926
0.000000	2.746727	6364.561523
0.000000	2.746964	6362.092285
0.000000	2.747202	6355.302246
0.000000	2.747439	6342.435059
0.000000	2.747676	6321.725098
0.000000	2.747913	6296.582031
0.000000	2.748150	6274.061523
0.000000	2.748388	6263.367188
0.000000	2.748625	6260.598145
0.000000	2.748862	6259.408691
0.000000	2.749099	6261.265137
0.000000	2.749336	6264.786133
0.000000	2.749573	6271.844727
0.000000	2.749810	6282.525879
0.000000	2.750048	6295.124512
0.000000	2.750285	6305.343262
0.000000	2.750522	6313.668945
0.000000	2.750759	6319.148926
0.000000	2.750996	6324.265625
0.000000	2.751234	6328.898438
0.000000	2.751471	6331.336426
0.000000	2.751708	6336.617188
0.000000	2.751945	6344.721680
0.000000	2.752182	6351.629883
0.000000	2.752419	6357.334473
0.000000	2.752657	6361.339355
0.000000	2.752894	6361.537598
0.000000	2.753131	6358.865723
0.000000	2.753368	6353.666016
0.000000	2.753605	6344.579590
0.000000	2.753842	6330.845703
0.000000	2.754080	6311.109863
0.000000	2.754317	6286.095215
0.000000	2.754554	6258.696289
0.000000	2.754791	6233.591309
0.000000	2.755028	6220.272949
0.000000	2.755265	6215.211914
0.000000	2.755503	6217.342773
0.000000	2.755740	6226.141602
0.000000	2.755977	6242.304199
0.000000	2.756214	6268.620117
0.000000	2.756451	6304.714355
0.000000	2.756689	6338.475098
0.000000	2.756926	6367.396973
0.000000	2.757163	6392.190430
0.000000	2.757400	6415.551758
0.000000	2.757637	6436.398926
0.000000	2.757874	6451.767578
0.000000	2.758112	6464.880371
0.000000	2.758349	6476.858398
0.000000	2.758586	6488.715332
0.000000	2.758823	6497.417969
0.000000	2.759060	6502.202637
0.000000	2.759298	6502.768555
0.000000	2.759535	6500.513184
0.000000	2.759772	6494.575195
0.000000	2.760009	6482.754883
0.000000	2.760246	6463.654297
0.000000	2.760484	6436.368652
0.000000	2.760721	6401.483887
0.000000	2.760958	6368.918945
0.000000	2.761195	6354.156738
0.000000	2.761432	6349.312500
0.000000	2.761669	6350.231445
0.000000	2.761907	6357.711426
0.000000	2.762144	6368.774902
0.000000	2.762381	6382.763672
0.000000	2.762618	6399.783691
0.000000	2.762855	6415.950684
0.000000	2.763092	6434.278809
0.000000	2.763330	6453.620605
0.000000	2.763567	6472.450195
0.000000	2.763804	6491.669922
0.000000	2.764041	6511.793945
0.000000	2.764278	6533.381348
0.000000	2.764515	6555.216309
0.000000	2.764753	6572.191895
0.000000	2.764990	6582.380859
0.000000	2.765227	6585.461914
0.000000	2.765464	6584.312012
0.000000	2.765701	6579.642090
0.000000	2.765939	6570.768555
0.000000	2.766176	6556.095215
0.000000	2.766413	6534.696289
0.000000	2.766650	6509.078125
0.000000	2.766887	6482.282227
0.000000	2.767124	6454.121582
0.000000	2.767362	6424.787598
0.000000	2.767599	6395.180176
0.000000	2.767836	6374.576172
0.000000	2.768073	6363.847656
0.000000	2.768310	6354.921387
0.000000	2.768548	6344.178711
0.000000	2.768785	6334.562988
0.000000	2.769022	6324.930176
0.000000	2.769259	6316.362793
0.000000	2.769496	6307.632324
0.000000	2.769733	6299.099121
0.000000	2.769970	6292.954102
0.000000	2.770208	6289.447266
0.000000	2.770445	6286.952148
0.000000	2.770682	6282.741699
0.000000	2.770919	6274.219727
0.000000	2.771156	6260.475586
0.000000	2.771394	6244.146973
0.000000	2.771631	6234.895020
0.000000	2.771868	6228.935059
0.000000	2.772105	6225.848633
0.000000	2.772342	6227.638184
0.000000	2.772579	6236.561523
0.000000	2.772816	6253.326172
0.000000	2.773054	6268.286621
0.000000	2.773291	6280.830078
0.000000	2.773528	6293.012695
0.000000	2.773765	6306.828125
0.000000	2.774002	6320.943848
0.000000	2.774240	6330.753906
0.000000	2.774477	6338.258301
0.000000	2.774714	6344.191406
0.000000	2.774951	6352.313965
0.000000	2.775188	6368.060059
0.000000	2.775425	6380.948730
0.000000	2.775663	6393.144531
0.000000	2.775900	6403.511230
0.000000	2.776137	6412.948730
0.000000	2.776374	6425.401855
0.000000	2.776611	6438.965332
0.000000	2.776848	6454.473145
0.000000	2.777086	6467.953613
0.000000	2.777323	6480.742676
0.000000	2.777560	6490.788574
0.000000	2.777797	6498.343750
0.000000	2.778034	6504.520996
0.000000	2.778271	6512.070313
0.000000	2.778509	6521.175293
0.000000	2.778746	6531.227051
0.000000	2.778983	6539.246582
0.000000	2.779220	6545.085938
0.000000	2.779457	6546.932129
0.000000	2.779695	6543.250488
0.000000	2.779932	6531.352051
0.000000	2.780169	6511.612793
0.000000	2.780406	6481.851563
0.000000	2.780643	6442.886230
0.000000	2.780880	6397.953125
0.000000	2.781118	6348.587891
0.000000	2.781355	6296.351563
0.000000	2.781592	6249.015137
0.000000	2.781829	6212.192871
0.000000	2.782066	6199.853027
0.000000	2.782304	6194.349609
0.000000	2.782541	6194.140137
0.000000	2.782778	6198.990234
0.000000	2.783015	6206.553711
0.000000	2.783252	6212.800293
0.000000	2.783489	6216.527344
0.000000	2.783726	6215.956543
0.000000	2.783964	6208.564941
0.000000	2.784201	6197.537109
0.000000	2.784438	6180.207520
0.000000	2.784675	6158.985352
0.000000	2.784912	6139.564941
0.000000	2.785150	6121.550293
0.000000	2.785387	6106.380371
0.000000	2.785624	6099.827637
0.000000	2.785861	6096.743164
0.000000	2.786098	6094.215820
0.000000	2.786335	6094.381348
0.000000	2.786573	6096.220703
0.000000	2.786810	6102.454590
0.000000	2.787047	6112.027344
0.000000	2.787284	6123.332031
0.000000	2.787521	6134.065430
0.000000	2.787759	6142.476074
0.000000	2.787996	6150.602051
0.000000	2.788233	6159.523926
0.000000	2.788470	6169.590820
0.000000	2.788707	6178.282227
0.000000	2.788944	6185.760254
0.000000	2.789182	6195.828613
0.000000	2.789419	6207.545410
0.000000	2.789656	6220.377930
0.000000	2.789893	6232.772949
0.000000	2.790130	6242.330078
0.000000	2.790368	6248.619141
0.000000	2.790605	6252.646973
0.000000	2.790842	6252.396973
0.000000	2.791079	6248.733398
0.000000	2.791316	6244.424805
0.000000	2.791553	6238.844238
0.000000	2.791791	6231.715332
0.000000	2.792027	6220.185547
0.000000	2.792265	6205.127930
0.000000	2.792502	6190.144043
0.000000	2.792739	6178.917480
0.000000	2.792977	6169.826172
0.000000	2.793213	6162.872070
0.000000	2.793451	6159.436035
0.000000	2.793688	6157.537109
0.000000	2.793925	6156.979004
0.000000	2.794163	6158.957520
0.000000	2.794399	6164.291016
0.000000	2.794636	6172.284180
0.000000	2.794874	6183.447266
0.000000	2.795111	6193.986816
0.000000	2.795348	6199.200684
0.000000	2.795585	6199.362793
0.000000	2.795822	6197.917969
0.000000	2.796060	6196.665527
0.000000	2.796297	6199.166992
0.000000	2.796534	6206.289063
0.000000	2.796771	6214.337402
0.000000	2.797008	6221.857422
0.000000	2.797246	6227.816406
0.000000	2.797483	6229.487793
0.000000	2.797720	6221.590820
0.000000	2.797957	6205.287598
0.000000	2.798194	6185.197754
0.000000	2.798431	6164.790527
0.000000	2.798669	6148.335449
0.000000	2.798906	6130.773438
0.000000	2.799143	6112.071777
0.000000	2.799380	6093.809082
0.000000	2.799617	6078.921387
0.000000	2.799855	6065.718262
0.000000	2.800092	6057.028320
0.000000	2.800329	6051.626465
0.000000	2.800566	6049.397949
0.000000	2.800803	6046.463379
0.000000	2.801040	6043.786133
0.000000	2.801278	6041.897461
0.000000	2.801515	6041.750977
0.000000	2.801752	6040.952637
0.000000	2.801989	6040.645508
0.000000	2.802226	6044.270508
0.000000	2.802464	6054.945313
0.000000	2.802701	6068.092285
0.000000	2.802938	6083.394043
0.000000	2.803175	6099.640625
0.000000	2.803412	6114.057617
0.000000	2.803649	6128.140137
0.000000	2.803886	6143.799316
0.000000	2.804124	6161.033203
0.000000	2.804361	6177.642578
0.000000	2.804598	6193.247070
0.000000	2.804835	6208.463379
0.000000	2.805072	6223.374023
0.000000	2.805310	6235.823242
0.000000	2.805547	6245.476074
0.000000	2.805784	6255.666992
0.000000	2.806021	6267.781738
0.000000	2.806258	6280.607422
0.000000	2.806495	6296.178223
0.000000	2.806733	6311.536133
0.000000	2.806970	6326.025879
0.000000	2.807207	6339.539063
0.000000	2.807444	6352.775879
0.000000	2.807681	6367.730469
0.000000	2.807919	6380.224121
0.000000	2.808156	6389.211914
0.000000	2.808393	6395.921875
0.000000	2.808630	6401.438477
0.000000	2.808867	6406.928223
0.000000	2.809104	6412.761230
0.000000	2.809342	6418.176270
0.000000	2.809579	6425.432617
0.000000	2.809816	6438.693359
0.000000	2.810053	6459.142578
0.000000	2.810290	6482.458984
0.000000	2.810528	6503.314941
0.000000	2.810765	6515.961426
0.000000	2.811002	6522.257324
0.000000	2.811239	6519.406250
0.000000	2.811476	6507.323242
0.000000	2.811713	6489.601074
0.000000	2.811951	6464.637207
0.000000	2.812187	6436.186523
0.000000	2.812425	6408.053223
0.000000	2.812662	6382.710938
0.000000	2.812899	6366.543945
0.000000	2.813136	6362.656738
0.000000	2.813373	6357.941895
0.000000	2.813611	6350.710938
0.000000	2.813848	6341.565918
0.000000	2.814085	6331.155273
0.000000	2.814322	6318.999023
0.000000	2.814559	6304.617188
0.000000	2.814796	6287.873047
0.000000	2.815034	6268.924316
0.000000	2.815271	6247.877441
0.000000	2.815508	6229.375977
0.000000	2.815745	6214.014648
0.000000	2.815982	6199.089355
0.000000	2.816220	6185.616699
0.000000	2.816457	6173.502930
0.000000	2.816694	6164.147461
0.000000	2.816931	6156.178711
0.000000	2.817168	6150.007813
0.000000	2.817405	6143.685547
0.000000	2.817643	6138.157227
0.000000	2.817880	6133.152344
0.000000	2.818117	6129.828613
0.000000	2.818354	6128.114746
0.000000	2.818591	6127.003906
0.000000	2.818829	6128.801758
0.000000	2.819066	6133.560547
0.000000	2.819303	6139.979492
0.000000	2.819540	6148.181152
0.000000	2.819777	6159.409668
0.000000	2.820014	6171.395996
0.000000	2.820252	6183.061035
0.000000	2.820489	6194.468262
0.000000	2.820726	6207.432129
0.000000	2.820963	6220.428711
0.000000	2.821200	6233.369629
0.000000	2.821438	6248.543457
0.000000	2.821675	6268.134766
0.000000	2.821912	6290.718750
0.000000	2.822149	6315.452637
0.000000	2.822386	6341.273926
0.000000	2.822623	6369.224121
0.000000	2.822860	6398.338867
0.000000	2.823098	6426.658203
0.000000	2.823335	6452.769043
0.000000	2.823572	6476.944824
0.000000	2.823809	6499.463379
0.000000	2.824046	6516.742188
0.000000	2.824284	6530.864258
0.000000	2.824521	6545.307617
0.000000	2.824758	6559.397949
0.000000	2.824995	6573.155273
0.000000	2.825232	6587.785645
0.000000	2.825469	6602.243652
0.000000	2.825707	6615.826660
0.000000	2.825944	6631.047363
0.000000	2.826181	6644.045898
0.000000	2.826418	6654.992188
0.000000	2.826655	6664.593262
0.000000	2.826892	6673.814453
0.000000	2.827130	6683.686035
0.000000	2.827367	6688.708008
0.000000	2.827604	6684.029297
0.000000	2.827841	6668.423828
0.000000	2.828078	6643.273438
0.000000	2.828315	6608.296875
0.000000	2.828553	6564.511230
0.000000	2.828790	6516.960449
0.000000	2.829027	6471.472656
0.000000	2.829264	6435.275391
0.000000	2.829501	6416.258789
0.000000	2.829739	6407.343750
0.000000	2.829976	6404.651367
0.000000	2.830213	6410.049805
0.000000	2.830450	6421.180664
0.000000	2.830687	6437.927246
0.000000	2.830925	6458.926758
0.000000	2.831161	6480.976074
0.000000	2.831399	6502.186035
0.000000	2.831636	6522.565918
0.000000	2.831873	6543.068848
0.000000	2.832110	6560.264648
0.000000	2.832347	6573.163574
0.000000	2.832585	6582.378906
0.000000	2.832822	6589.199707
0.000000	2.833059	6596.917480
0.000000	2.833296	6607.442871
0.000000	2.833533	6619.744629
0.000000	2.833771	6628.180664
0.000000	2.834008	6633.607422
0.000000	2.834245	6636.765625
0.000000	2.834482	6636.267090
0.000000	2.834719	6630.551270
0.000000	2.834956	6617.142090
0.000000	2.835194	6596.722168
0.000000	2.835431	6570.301270
0.000000	2.835668	6537.829102
0.000000	2.835905	6502.393066
0.000000	2.836142	6474.983887
0.000000	2.836380	6460.225098
0.000000	2.836617	6445.310547
0.000000	2.836854	6433.216797
0.000000	2.837091	6423.844238
0.000000	2.837328	6417.005859
0.000000	2.837565	6413.180664
0.000000	2.837803	6411.474609
0.000000	2.838040	6411.329102
0.000000	2.838277	6412.631348
0.000000	2.838514	6413.129395
0.000000	2.838751	6412.892090
0.000000	2.838989	6413.142090
0.000000	2.839226	6418.063477
0.000000	2.839463	6427.493652
0.000000	2.839700	6437.091309
0.000000	2.839937	6448.781738
0.000000	2.840174	6465.605957
0.000000	2.840412	6486.756836
0.000000	2.840648	6508.188965
0.000000	2.840886	6530.604492
0.000000	2.841123	6550.737793
0.000000	2.841360	6567.913086
0.000000	2.841598	6582.550781
0.000000	2.841834	6596.778320
0.000000	2.842072	6611.896973
0.000000	2.842309	6622.964844
0.000000	2.842546	6629.046387
0.000000	2.842783	6630.840332
0.000000	2.843020	6627.899414
0.000000	2.843257	6621.712402
0.000000	2.843495	6613.805664
0.000000	2.843732	6598.294434
0.000000	2.843969	6575.585938
0.000000	2.844206	6545.723633
0.000000	2.844443	6512.695313
0.000000	2.844681	6483.309082
0.000000	2.844918	6453.817383
0.000000	2.845155	6432.547363
0.000000	2.845392	6413.922852
0.000000	2.845629	6396.461426
0.000000	2.845866	6380.537598
0.000000	2.846104	6369.012207
0.000000	2.846341	6360.282715
0.000000	2.846578	6355.151367
0.000000	2.846815	6355.448730
0.000000	2.847052	6360.045898
0.000000	2.847290	6366.679688
0.000000	2.847527	6374.477051
0.000000	2.847764	6384.366699
0.000000	2.848001	6395.714844
0.000000	2.848238	6407.334473
0.000000	2.848475	6419.423340
0.000000	2.848713	6432.466309
0.000000	2.848950	6446.777344
0.000000	2.849187	6460.718750
0.000000	2.849424	6470.704590
0.000000	2.849661	6475.380371
0.000000	2.849899	6474.076660
0.000000	2.850136	6470.411133
0.000000	2.850373	6463.857910
0.000000	2.850610	6454.786133
0.000000	2.850847	6443.486816
0.000000	2.851084	6428.244629
0.000000	2.851321	6408.759766
0.000000	2.851559	6383.072266
0.000000	2.851796	6352.422363
0.000000	2.852033	6318.562988
0.000000	2.852270	6287.632813
0.000000	2.852507	6274.699219
0.000000	2.852745	6270.089844
0.000000	2.852982	6271.277344
0.000000	2.853219	6275.457520
0.000000	2.853456	6281.695313
0.000000	2.853693	6287.999023
0.000000	2.853930	6293.772949
0.000000	2.854168	6297.705566
0.000000	2.854405	6299.808105
0.000000	2.854642	6299.834961
0.000000	2.854879	6298.390137
0.000000	2.855116	6296.581055
0.000000	2.855354	6294.134766
0.000000	2.855591	6290.632813
0.000000	2.855828	6286.924805
0.000000	2.856065	6285.061523
0.000000	2.856302	6285.216797
0.000000	2.856539	6285.386719
0.000000	2.856777	6285.323242
0.000000	2.857014	6280.463379
0.000000	2.857251	6269.896973
0.000000	2.857488	6256.554688
0.000000	2.857725	6243.027344
0.000000	2.857963	6233.522461
0.000000	2.858200	6230.066895
0.000000	2.858437	6229.960449
0.000000	2.858674	6230.947754
0.000000	2.858911	6233.669434
0.000000	2.859149	6240.042480
0.000000	2.859386	6249.270996
0.000000	2.859622	6259.429199
0.000000	2.859860	6267.458984
0.000000	2.860097	6270.006348
0.000000	2.860334	6268.818848
0.000000	2.860572	6266.843750
0.000000	2.860808	6267.241211
0.000000	2.861046	6267.827637
0.000000	2.861283	6265.896484
0.000000	2.861520	6263.897949
0.000000	2.861757	6263.781738
0.000000	2.861994	6266.442871
0.000000	2.862231	6272.145996
0.000000	2.862469	6282.348145
0.000000	2.862706	6297.178711
0.000000	2.862943	6314.944824
0.000000	2.863180	6333.477539
0.000000	2.863417	6351.013184
0.000000	2.863655	6368.329102
0.000000	2.863892	6384.864258
0.000000	2.864129	6402.569824
0.000000	2.864366	6422.655273
0.000000	2.864603	6439.477539
0.000000	2.864841	6453.583984
0.000000	2.865078	6468.327637
0.000000	2.865315	6484.435059
0.000000	2.865552	6503.579590
0.000000	2.865789	6519.221191
0.000000	2.866026	6527.522461
0.000000	2.866264	6525.864746
0.000000	2.866501	6518.096191
0.000000	2.866738	6510.802246
0.000000	2.866975	6504.867188
0.000000	2.867212	6503.791992
0.000000	2.867450	6513.550781
0.000000	2.867687	6540.209473
0.000000	2.867924	6566.294434
0.000000	2.868161	6593.552246
0.000000	2.868398	6621.228516
0.000000	2.868635	6650.625977
0.000000	2.868873	6684.281250
0.000000	2.869110	6714.994141
0.000000	2.869347	6741.136719
0.000000	2.869584	6758.186035
0.000000	2.869821	6764.476563
0.000000	2.870059	6759.716797
0.000000	2.870296	6736.840820
0.000000	2.870533	6696.356445
0.000000	2.870770	6643.886719
0.000000	2.871007	6589.716309
0.000000	2.871244	6536.034180
0.000000	2.871481	6487.532715
0.000000	2.871719	6445.582031
0.000000	2.871956	6419.810059
0.000000	2.872193	6396.878906
0.000000	2.872430	6377.204102
0.000000	2.872667	6358.911621
0.000000	2.872905	6343.377441
0.000000	2.873142	6332.713867
0.000000	2.873379	6325.773438
0.000000	2.873616	6320.932129
0.000000	2.873853	6318.240234
0.000000	2.874090	6316.004395
0.000000	2.874328	6313.243652
0.000000	2.874565	6311.023438
0.000000	2.874802	6309.342773
0.000000	2.875039	6308.235840
0.000000	2.875276	6307.837402
0.000000	2.875513	6307.821777
0.000000	2.875751	6307.215820
0.000000	2.875988	6307.197266
0.000000	2.876225	6305.832520
0.000000	2.876462	6300.401367
0.000000	2.876699	6290.674805
0.000000	2.876936	6276.964844
0.000000	2.877174	6263.639160
0.000000	2.877411	6253.633789
0.000000	2.877648	6246.464355
0.000000	2.877885	6240.287598
0.000000	2.878122	6233.302734
0.000000	2.878360	6224.712402
0.000000	2.878597	6213.508789
0.000000	2.878834	6199.732910
0.000000	2.879071	6185.790527
0.000000	2.879308	6175.646484
0.000000	2.879545	6172.580566
0.000000	2.879782	6175.266113
0.000000	2.880020	6177.003418
0.000000	2.880257	6178.732910
0.000000	2.880494	6179.499512
0.000000	2.880731	6179.336426
0.000000	2.880968	6178.258301
0.000000	2.881206	6173.749023
0.000000	2.881443	6166.414063
0.000000	2.881680	6156.303223
0.000000	2.881917	6145.592773
0.000000	2.882154	6133.875488
0.000000	2.882391	6122.208496
0.000000	2.882629	6111.592773
0.000000	2.882866	6102.797363
0.000000	2.883103	6098.956055
0.000000	2.883340	6102.685059
0.000000	2.883577	6110.839355
0.000000	2.883815	6124.189453
0.000000	2.884052	6142.475586
0.000000	2.884289	6165.881348
0.000000	2.884526	6193.282715
0.000000	2.884763	6225.612793
0.000000	2.885000	6261.078125
0.000000	2.885238	6292.972168
0.000000	2.885475	6321.708496
0.000000	2.885712	6349.085449
0.000000	2.885949	6377.119629
0.000000	2.886186	6407.123535
0.000000	2.886424	6438.901855
0.000000	2.886661	6470.650879
0.000000	2.886898	6498.886230
0.000000	2.887135	6524.442871
0.000000	2.887372	6548.668945
0.000000	2.887609	6575.372070
0.000000	2.887847	6606.490234
0.000000	2.888084	6633.511719
0.000000	2.888321	6658.179199
0.000000	2.888558	6683.062988
0.000000	2.888795	6703.030762
0.000000	2.889033	6718.953613
0.000000	2.889269	6733.247070
0.000000	2.889507	6742.687988
0.000000	2.889744	6748.556641
0.000000	2.889981	6750.639648
0.000000	2.890218	6745.875488
0.000000	2.890455	6731.930664
0.000000	2.890692	6711.488281
0.000000	2.890930	6686.708496
0.000000	2.891167	6659.515137
0.000000	2.891404	6633.771973
0.000000	2.891641	6610.689941
0.000000	2.891878	6595.607910
0.000000	2.892116	6594.712891
0.000000	2.892353	6595.361816
0.000000	2.892590	6599.351563
0.000000	2.892827	6604.236328
0.000000	2.893064	6609.989746
0.000000	2.893301	6618.000000
0.000000	2.893539	6629.143066
0.000000	2.893776	6644.064941
0.000000	2.894013	6660.572266
0.000000	2.894250	6673.349609
0.000000	2.894487	6687.819824
0.000000	2.894725	6710.252930
0.000000	2.894962	6734.208496
0.000000	2.895199	6754.994141
0.000000	2.895436	6772.446777
0.000000	2.895673	6787.156250
0.000000	2.895911	6799.017578
0.000000	2.896148	6803.080566
0.000000	2.896385	6796.186523
0.000000	2.896622	6778.468262
0.000000	2.896859	6751.930664
0.000000	2.897096	6720.637207
0.000000	2.897334	6695.970215
0.000000	2.897571	6694.151367
0.000000	2.897808	6696.673340
0.000000	2.898045	6696.987793
0.000000	2.898282	6691.538574
0.000000	2.898520	6674.319336
0.000000	2.898757	6646.303223
0.000000	2.898994	6605.974121
0.000000	2.899231	6556.743652
0.000000	2.899468	6506.604980
0.000000	2.899705	6467.141602
0.000000	2.899942	6450.130371
0.000000	2.900180	6428.914063
0.000000	2.900417	6403.439453
0.000000	2.900654	6376.638672
0.000000	2.900891	6351.438965
0.000000	2.901128	6333.453613
0.000000	2.901366	6325.928223
0.000000	2.901603	6321.870605
0.000000	2.901840	6317.864258
0.000000	2.902077	6314.831055
0.000000	2.902314	6311.738770
0.000000	2.902551	6309.969727
0.000000	2.902789	6308.659668
0.000000	2.903026	6308.991211
0.000000	2.903263	6310.198242
0.000000	2.903500	6314.914551
0.000000	2.903737	6322.354004
0.000000	2.903975	6329.694336
0.000000	2.904212	6337.489746
0.000000	2.904449	6345.611328
0.000000	2.904686	6355.542969
0.000000	2.904923	6364.214355
0.000000	2.905160	6373.312988
0.000000	2.905398	6383.164063
0.000000	2.905635	6392.698730
0.000000	2.905872	6405.811523
0.000000	2.906109	6421.446289
0.000000	2.906346	6437.740234
0.000000	2.906584	6453.114258
0.000000	2.906821	6466.591309
0.000000	2.907058	6476.688965
0.000000	2.907295	6479.457031
0.000000	2.907532	6475.635742
0.000000	2.907769	6467.148926
0.000000	2.908007	6453.187012
0.000000	2.908243	6432.651855
0.000000	2.908481	6407.687012
0.000000	2.908718	6383.309082
0.000000	2.908955	6368.168945
0.000000	2.909193	6364.011230
0.000000	2.909429	6359.751465
0.000000	2.909667	6355.271973
0.000000	2.909904	6351.163086
0.000000	2.910141	6346.532715
0.000000	2.910378	6340.439941
0.000000	2.910615	6331.076660
0.000000	2.910852	6323.550781
0.000000	2.911090	6319.111816
0.000000	2.911327	6316.925781
0.000000	2.911564	6319.525391
0.000000	2.911801	6326.115723
0.000000	2.912038	6329.595703
0.000000	2.912276	6332.700195
0.000000	2.912513	6339.314453
0.000000	2.912750	6347.061523
0.000000	2.912987	6353.989746
0.000000	2.913224	6358.156250
0.000000	2.913461	6359.866699
0.000000	2.913699	6361.227539
0.000000	2.913936	6361.642090
0.000000	2.914173	6360.630859
0.000000	2.914410	6357.892090
0.000000	2.914647	6355.758301
0.000000	2.914885	6356.608887
0.000000	2.915122	6359.115723
0.000000	2.915359	6362.063965
0.000000	2.915596	6366.982910
0.000000	2.915833	6373.752930
0.000000	2.916070	6380.584473
0.000000	2.916308	6384.757813
0.000000	2.916545	6387.107910
0.000000	2.916782	6391.118652
0.000000	2.917019	6402.055176
0.000000	2.917256	6417.328125
0.000000	2.917494	6437.726074
0.000000	2.917731	6461.159180
0.000000	2.917968	6482.808594
0.000000	2.918205	6504.160156
0.000000	2.918442	6525.792480
0.000000	2.918679	6542.705078
0.000000	2.918916	6554.491211
0.000000	2.919154	6561.616699
0.000000	2.919391	6565.266602
0.000000	2.919628	6569.418945
0.000000	2.919865	6575.181641
0.000000	2.920102	6577.494141
0.000000	2.920340	6580.748535
0.000000	2.920577	6586.848145
0.000000	2.920814	6603.558105
0.000000	2.921051	6625.059082
0.000000	2.921288	6645.364258
0.000000	2.921525	6665.537598
0.000000	2.921763	6684.310059
0.000000	2.922000	6703.633301
0.000000	2.922237	6726.738770
0.000000	2.922474	6753.120605
0.000000	2.922711	6784.766602
0.000000	2.922949	6815.402832
0.000000	2.923186	6841.718262
0.000000	2.923423	6863.491699
0.000000	2.923660	6880.375488
0.000000	2.923897	6893.707031
0.000000	2.924134	6903.323730
0.000000	2.924372	6910.334961
0.000000	2.924609	6917.034668
0.000000	2.924846	6925.332520
0.000000	2.925083	6933.736328
0.000000	2.925320	6947.711426
0.000000	2.925557	6967.102051
0.000000	2.925795	6987.481934
0.000000	2.926032	7009.116211
0.000000	2.926269	7028.211426
0.000000	2.926506	7045.690430
0.000000	2.926743	7061.803223
0.000000	2.926980	7070.618164
0.000000	2.927217	7069.459961
0.000000	2.927455	7063.340820
0.000000	2.927692	7056.109863
0.000000	2.927929	7051.448242
0.000000	2.928166	7048.372559
0.000000	2.928403	7051.229492
0.000000	2.928641	7053.720215
0.000000	2.928878	7054.359375
0.000000	2.929115	7049.263184
0.000000	2.929352	7035.232910
0.000000	2.929589	7011.523438
0.000000	2.929826	6978.933105
0.000000	2.930064	6937.833496
0.000000	2.930301	6891.684082
0.000000	2.930538	6845.248535
0.000000	2.930775	6814.228027
0.000000	2.931012	6804.265625
0.000000	2.931250	6799.604980
0.000000	2.931487	6798.919922
0.000000	2.931724	6802.233398
0.000000	2.931961	6808.687988
0.000000	2.932198	6818.607422
0.000000	2.932436	6831.905762
0.000000	2.932673	6849.386230
0.000000	2.932910	6870.724121
0.000000	2.933147	6899.177734
0.000000	2.933384	6928.960449
0.000000	2.933621	6959.228027
0.000000	2.933859	6987.367676
0.000000	2.934096	7013.292480
0.000000	2.934333	7036.918945
0.000000	2.934570	7057.803711
0.000000	2.934807	7074.694824
0.000000	2.935045	7084.761230
0.000000	2.935282	7088.840332
0.000000	2.935519	7088.933105
0.000000	2.935756	7087.346680
0.000000	2.935993	7086.099609
0.000000	2.936230	7081.945313
0.000000	2.936468	7074.998047
0.000000	2.936705	7065.106934
0.000000	2.936942	7052.434082
0.000000	2.937179	7034.189453
0.000000	2.937416	7012.523438
0.000000	2.937654	6988.873535
0.000000	2.937890	6968.349121
0.000000	2.938128	6952.767090
0.000000	2.938365	6943.691895
0.000000	2.938602	6932.649414
0.000000	2.938839	6917.924316
0.000000	2.939076	6901.503418
0.000000	2.939313	6880.840332
0.000000	2.939551	6855.451660
0.000000	2.939788	6828.255859
0.000000	2.940025	6804.691406
0.000000	2.940262	6788.969238
0.000000	2.940499	6778.576172
0.000000	2.940737	6768.675781
0.000000	2.940974	6761.288086
0.000000	2.941211	6755.038086
0.000000	2.941448	6747.883789
0.000000	2.941685	6739.967773
0.000000	2.941922	6731.869141
0.000000	2.942160	6724.983398
0.000000	2.942397	6718.319336
0.000000	2.942634	6712.395996
0.000000	2.942871	6708.887207
0.000000	2.943108	6708.946777
0.000000	2.943346	6710.509766
0.000000	2.943583	6712.504395
0.000000	2.943820	6713.821289
0.000000	2.944057	6713.314941
0.000000	2.944294	6715.007324
0.000000	2.944531	6718.892578
0.000000	2.944769	6724.789551
0.000000	2.945006	6732.213379
0.000000	2.945243	6740.261719
0.000000	2.945480	6749.712402
0.000000	2.945717	6761.837891
0.000000	2.945955	6774.292480
0.000000	2.946192	6787.326660
0.000000	2.946429	6803.037598
0.000000	2.946666	6818.734375
0.000000	2.946903	6832.882324
0.000000	2.947140	6843.226563
0.000000	2.947377	6850.922852
0.000000	2.947615	6857.650391
0.000000	2.947852	6861.402344
0.000000	2.948089	6860.560547
0.000000	2.948326	6857.136719
0.000000	2.948563	6851.821289
0.000000	2.948801	6845.966797
0.000000	2.949038	6839.258789
0.000000	2.949275	6832.645508
0.000000	2.949512	6828.982422
0.000000	2.949749	6828.643555
0.000000	2.949986	6834.000977
0.000000	2.950224	6841.446777
0.000000	2.950461	6845.114746
0.000000	2.950698	6844.301758
0.000000	2.950935	6831.522461
0.000000	2.951172	6809.032715
0.000000	2.951410	6781.014648
0.000000	2.951647	6750.023438
0.000000	2.951884	6715.398438
0.000000	2.952121	6680.920410
0.000000	2.952358	6662.328613
0.000000	2.952595	6648.225098
0.000000	2.952833	6640.710449
0.000000	2.953070	6636.289063
0.000000	2.953307	6632.623047
0.000000	2.953544	6628.384277
0.000000	2.953781	6625.088867
0.000000	2.954019	6622.361816
0.000000	2.954256	6620.889160
0.000000	2.954493	6622.050293
0.000000	2.954730	6624.303223
0.000000	2.954967	6627.197754
0.000000	2.955204	6630.244629
0.000000	2.955442	6635.003418
0.000000	2.955678	6639.151367
0.000000	2.955916	6642.250977
0.000000	2.956153	6646.527832
0.000000	2.956390	6649.704590
0.000000	2.956628	6652.135254
0.000000	2.956864	6656.786621
0.000000	2.957102	6662.707520
0.000000	2.957339	6669.205566
0.000000	2.957576	6674.241699
0.000000	2.957814	6676.005371
0.000000	2.958050	6675.037598
0.000000	2.958287	6674.836426
0.000000	2.958525	6676.899902
0.000000	2.958762	6679.968750
0.000000	2.958999	6682.726563
0.000000	2.959236	6684.404297
0.000000	2.959473	6685.868652
0.000000	2.959711	6687.141602
0.000000	2.959948	6688.909668
0.000000	2.960185	6691.279785
0.000000	2.960422	6695.991699
0.000000	2.960659	6701.607910
0.000000	2.960896	6707.891602
0.000000	2.961134	6712.504883
0.000000	2.961371	6715.215332
0.000000	2.961608	6715.561035
0.000000	2.961845	6715.004883
0.000000	2.962082	6714.480469
0.000000	2.962320	6717.393555
0.000000	2.962557	6716.686523
0.000000	2.962794	6710.669922
0.000000	2.963031	6722.503906
0.000000	2.963268	6739.225098
0.000000	2.963506	6758.427734
0.000000	2.963743	6777.498047
0.000000	2.963980	6794.453613
0.000000	2.964217	6811.053223
0.000000	2.964454	6831.501953
0.000000	2.964691	6857.940430
0.000000	2.964929	6881.389648
0.000000	2.965166	6900.431152
0.000000	2.965403	6916.534180
0.000000	2.965640	6930.011719
0.000000	2.965877	6935.994629
0.000000	2.966115	6930.775391
0.000000	2.966352	6914.701660
0.000000	2.966589	6890.147461
0.000000	2.966826	6866.666504
0.000000	2.967063	6853.565918
0.000000	2.967300	6831.028809
0.000000	2.967537	6801.656250
0.000000	2.967775	6771.641113
0.000000	2.968012	6748.840820
0.000000	2.968249	6731.922852
0.000000	2.968486	6719.765625
0.000000	2.968723	6709.323730
0.000000	2.968961	6701.165039
0.000000	2.969198	6695.989258
0.000000	2.969435	6693.002441
0.000000	2.969672	6689.782227
0.000000	2.969909	6684.480957
0.000000	2.970146	6677.176270
0.000000	2.970384	6667.009277
0.000000	2.970621	6655.248535
0.000000	2.970858	6645.541992
0.000000	2.971095	6637.661621
0.000000	2.971332	6630.967285
0.000000	2.971570	6624.758789
0.000000	2.971807	6619.050781
0.000000	2.972044	6612.834473
0.000000	2.972281	6603.768066
0.000000	2.972518	6593.034668
0.000000	2.972755	6585.493164
0.000000	2.972993	6579.211426
0.000000	2.973230	6573.891113
0.000000	2.973467	6568.677246
0.000000	2.973704	6564.001953
0.000000	2.973941	6559.807617
0.000000	2.974178	6556.968262
0.000000	2.974416	6554.378418
0.000000	2.974653	6551.219727
0.000000	2.974890	6548.515137
0.000000	2.975127	6546.041016
0.000000	2.975364	6543.740723
0.000000	2.975601	6541.155762
0.000000	2.975838	6539.640625
0.000000	2.976076	6539.836914
0.000000	2.976313	6541.703613
0.000000	2.976550	6546.171875
0.000000	2.976787	6552.086914
0.000000	2.977024	6559.642090
0.000000	2.977262	6570.285645
0.000000	2.977499	6583.482422
0.000000	2.977736	6598.164063
0.000000	2.977973	6612.904785
0.000000	2.978210	6625.805664
0.000000	2.978447	6637.103516
0.000000	2.978685	6647.060059
0.000000	2.978922	6656.338867
0.000000	2.979159	6665.213379
0.000000	2.979396	6674.986816
0.000000	2.979633	6687.425293
0.000000	2.979871	6703.042969
0.000000	2.980108	6721.053223
0.000000	2.980345	6736.267578
0.000000	2.980582	6736.348145
0.000000	2.980819	6731.515137
0.000000	2.981056	6720.502930
0.000000	2.981294	6705.813477
0.000000	2.981531	6709.881348
0.000000	2.981768	6713.536621
0.000000	2.982005	6716.092285
0.000000	2.982242	6717.233887
0.000000	2.982480	6721.943848
0.000000	2.982717	6734.225098
0.000000	2.982954	6756.393066
0.000000	2.983191	6782.001953
0.000000	2.983428	6810.866211
0.000000	2.983665	6841.780273
0.000000	2.983903	6868.970215
0.000000	2.984140	6893.458008
0.000000	2.984377	6915.320801
0.000000	2.984614	6933.413574
0.000000	2.984851	6944.967285
0.000000	2.985089	6947.207520
0.000000	2.985326	6938.202637
0.000000	2.985563	6917.041016
0.000000	2.985800	6886.121582
0.000000	2.986037	6848.389160
0.000000	2.986274	6808.460449
0.000000	2.986511	6774.184570
0.000000	2.986749	6754.858887
0.000000	2.986986	6737.145020
0.000000	2.987223	6718.564453
0.000000	2.987460	6700.315430
0.000000	2.987697	6682.319824
0.000000	2.987934	6664.497070
0.000000	2.988172	6645.085938
0.000000	2.988409	6624.268555
0.000000	2.988646	6604.787109
0.000000	2.988883	6590.265625
0.000000	2.989120	6583.575195
0.000000	2.989357	6578.840332
0.000000	2.989595	6573.416504
0.000000	2.989832	6569.378418
0.000000	2.990069	6567.237305
0.000000	2.990306	6565.073242
0.000000	2.990543	6562.442383
0.000000	2.990781	6558.982910
0.000000	2.991018	6554.404297
0.000000	2.991255	6549.328613
0.000000	2.991492	6544.783691
0.000000	2.991729	6542.336914
0.000000	2.991966	6545.250977
0.000000	2.992204	6552.352051
0.000000	2.992441	6564.520996
0.000000	2.992678	6586.415527
0.000000	2.992915	6616.105469
0.000000	2.993152	6652.792480
0.000000	2.993390	6687.528320
0.000000	2.993627	6718.179688
0.000000	2.993864	6743.744141
0.000000	2.994101	6763.652344
0.000000	2.994338	6777.087891
0.000000	2.994576	6785.197266
0.000000	2.994812	6787.740234
0.000000	2.995050	6783.212402
0.000000	2.995287	6768.502441
0.000000	2.995524	6744.116699
0.000000	2.995761	6713.579102
0.000000	2.995998	6684.675781
0.000000	2.996236	6663.999023
0.000000	2.996473	6645.175293
0.000000	2.996710	6624.322266
0.000000	2.996947	6602.401367
0.000000	2.997184	6584.789063
0.000000	2.997422	6574.520020
0.000000	2.997659	6569.364258
0.000000	2.997896	6568.709473
0.000000	2.998133	6571.873535
0.000000	2.998370	6578.328613
0.000000	2.998607	6588.596680
0.000000	2.998845	6604.855957
0.000000	2.999082	6625.669434
0.000000	2.999319	6644.002930
0.000000	2.999556	6654.636719
0.000000	2.999793	6658.128906
0.000000	3.000031	6655.025391
0.000000	3.000268	6646.224609
0.000000	3.000505	6634.719727
0.000000	3.000742	6626.597168
0.000000	3.000979	6623.753418
0.000000	3.001216	6622.322266
0.000000	3.001454	6631.947754
0.000000	3.001691	6646.480957
0.000000	3.001928	6663.103027
0.000000	3.002165	6677.040527
0.000000	3.002402	6688.211426
0.000000	3.002640	6691.484863
0.000000	3.002877	6687.971191
0.000000	3.003114	6680.890137
0.000000	3.003351	6671.684570
0.000000	3.003588	6660.675781
0.000000	3.003825	6651.287598
0.000000	3.004063	6647.069824
0.000000	3.004299	6649.824707
0.000000	3.004537	6657.886230
0.000000	3.004774	6668.017090
0.000000	3.005011	6678.496582
0.000000	3.005249	6687.138672
0.000000	3.005485	6692.400391
0.000000	3.005723	6694.737305
0.000000	3.005960	6696.730957
0.000000	3.006197	6701.184082
0.000000	3.006434	6708.282715
0.000000	3.006671	6718.486816
0.000000	3.006908	6727.202148
0.000000	3.007146	6736.050781
0.000000	3.007383	6743.285645
0.000000	3.007620	6749.781250
0.000000	3.007857	6752.361816
0.000000	3.008094	6751.603027
0.000000	3.008332	6748.331543
0.000000	3.008569	6742.169922
0.000000	3.008806	6730.781738
0.000000	3.009043	6719.863770
0.000000	3.009280	6710.443359
0.000000	3.009517	6705.259766
0.000000	3.009755	6696.980469
0.000000	3.009992	6685.839844
0.000000	3.010229	6675.038574
0.000000	3.010466	6667.344727
0.000000	3.010703	6659.219727
0.000000	3.010941	6649.891602
0.000000	3.011178	6639.991699
0.000000	3.011415	6631.511719
0.000000	3.011652	6625.988770
0.000000	3.011889	6628.606934
0.000000	3.012126	6639.252441
0.000000	3.012364	6656.055664
0.000000	3.012601	6670.107910
0.000000	3.012838	6680.604004
0.000000	3.013075	6688.046875
0.000000	3.013312	6694.373535
0.000000	3.013550	6697.822266
0.000000	3.013787	6693.249023
0.000000	3.014024	6681.333008
0.000000	3.014261	6664.493164
0.000000	3.014498	6651.628906
0.000000	3.014735	6654.341309
0.000000	3.014972	6660.317383
0.000000	3.015210	6669.265625
0.000000	3.015447	6682.124512
0.000000	3.015684	6696.661621
0.000000	3.015921	6713.837402
0.000000	3.016158	6728.660645
0.000000	3.016396	6741.647949
0.000000	3.016633	6753.124512
0.000000	3.016870	6759.501953
0.000000	3.017107	6759.400879
0.000000	3.017344	6750.878418
0.000000	3.017581	6733.806641
0.000000	3.017819	6706.694336
0.000000	3.018056	6670.123535
0.000000	3.018293	6631.697266
0.000000	3.018530	6607.023926
0.000000	3.018767	6591.682617
0.000000	3.019005	6576.893066
0.000000	3.019242	6566.009277
0.000000	3.019479	6556.015137
0.000000	3.019716	6548.427246
0.000000	3.019953	6543.091797
0.000000	3.020190	6538.122559
0.000000	3.020428	6533.729004
0.000000	3.020665	6530.299316
0.000000	3.020902	6526.830078
0.000000	3.021139	6524.351563
0.000000	3.021376	6521.779297
0.000000	3.021614	6519.549805
0.000000	3.021851	6518.994629
0.000000	3.022088	6521.824219
0.000000	3.022325	6529.656738
0.000000	3.022562	6542.277344
0.000000	3.022799	6559.556152
0.000000	3.023037	6580.417969
0.000000	3.023273	6606.051758
0.000000	3.023511	6636.854004
0.000000	3.023748	6671.937988
0.000000	3.023985	6705.245117
0.000000	3.024222	6735.562988
0.000000	3.024459	6763.120605
0.000000	3.024697	6788.727051
0.000000	3.024934	6813.474609
0.000000	3.025171	6838.222168
0.000000	3.025408	6864.354492
0.000000	3.025645	6889.204590
0.000000	3.025882	6912.694336
0.000000	3.026120	6932.019043
0.000000	3.026357	6944.641113
0.000000	3.026594	6948.861328
0.000000	3.026831	6947.424805
0.000000	3.027068	6940.944824
0.000000	3.027306	6928.656738
0.000000	3.027543	6913.267578
0.000000	3.027780	6900.567871
0.000000	3.028017	6901.820801
0.000000	3.028254	6901.390625
0.000000	3.028491	6899.514160
0.000000	3.028729	6898.959961
0.000000	3.028966	6905.154297
0.000000	3.029203	6917.230469
0.000000	3.029440	6929.190430
0.000000	3.029677	6940.454102
0.000000	3.029915	6945.462891
0.000000	3.030152	6944.858887
0.000000	3.030389	6940.516602
0.000000	3.030626	6931.365723
0.000000	3.030863	6918.055664
0.000000	3.031101	6899.683105
0.000000	3.031338	6876.161621
0.000000	3.031575	6846.780273
0.000000	3.031812	6814.494141
0.000000	3.032049	6782.977539
0.000000	3.032286	6760.307129
0.000000	3.032524	6738.618164
0.000000	3.032761	6717.532715
0.000000	3.032998	6698.380371
0.000000	3.033235	6677.850098
0.000000	3.033472	6654.607422
0.000000	3.033710	6632.453613
0.000000	3.033947	6609.538574
0.000000	3.034184	6587.662598
0.000000	3.034421	6569.816406
0.000000	3.034658	6557.544434
0.000000	3.034895	6552.359375
0.000000	3.035132	6549.607422
0.000000	3.035370	6554.316406
0.000000	3.035607	6559.617188
0.000000	3.035844	6564.889160
0.000000	3.036081	6572.896484
0.000000	3.036318	6584.745605
0.000000	3.036555	6598.967773
0.000000	3.036793	6615.532715
0.000000	3.037030	6636.920410
0.000000	3.037267	6663.800781
0.000000	3.037504	6694.213867
0.000000	3.037741	6724.886719
0.000000	3.037978	6752.209961
0.000000	3.038216	6773.499512
0.000000	3.038453	6788.104004
0.000000	3.038690	6794.437988
0.000000	3.038927	6793.318848
0.000000	3.039164	6787.526367
0.000000	3.039402	6779.779297
0.000000	3.039639	6773.705566
0.000000	3.039876	6770.409668
0.000000	3.040113	6768.166504
0.000000	3.040350	6765.594727
0.000000	3.040587	6766.707031
0.000000	3.040825	6769.217285
0.000000	3.041062	6770.898926
0.000000	3.041299	6773.469238
0.000000	3.041536	6776.179199
0.000000	3.041773	6774.123535
0.000000	3.042011	6764.745117
0.000000	3.042248	6747.792969
0.000000	3.042485	6724.169922
0.000000	3.042722	6700.928223
0.000000	3.042959	6688.335938
0.000000	3.043196	6685.657715
0.000000	3.043433	6684.716797
0.000000	3.043671	6686.624023
0.000000	3.043908	6689.943848
0.000000	3.044145	6691.317871
0.000000	3.044382	6692.720703
0.000000	3.044619	6694.779297
0.000000	3.044857	6697.857422
0.000000	3.045094	6702.320313
0.000000	3.045331	6708.077148
0.000000	3.045568	6713.988770
0.000000	3.045805	6719.776367
0.000000	3.046042	6724.631836
0.000000	3.046280	6726.443848
0.000000	3.046517	6723.166504
0.000000	3.046754	6716.975586
0.000000	3.046991	6710.455078
0.000000	3.047228	6701.000977
0.000000	3.047466	6692.189941
0.000000	3.047703	6689.839355
0.000000	3.047940	6691.285156
0.000000	3.048177	6695.521973
0.000000	3.048414	6702.507324
0.000000	3.048651	6708.382813
0.000000	3.048889	6712.729980
0.000000	3.049126	6717.557129
0.000000	3.049363	6723.019043
0.000000	3.049600	6728.585449
0.000000	3.049837	6733.361816
0.000000	3.050075	6738.366699
0.000000	3.050312	6747.654297
0.000000	3.050549	6761.810547
0.000000	3.050786	6782.885742
0.000000	3.051023	6809.574219
0.000000	3.051260	6840.595703
0.000000	3.051498	6869.314941
0.000000	3.051734	6896.067383
0.000000	3.051972	6920.499512
0.000000	3.052209	6938.755371
0.000000	3.052446	6948.730469
0.000000	3.052684	6948.108887
0.000000	3.052920	6935.232422
0.000000	3.053158	6911.880371
0.000000	3.053395	6880.974121
0.000000	3.053632	6848.365723
0.000000	3.053869	6829.299805
0.000000	3.054106	6815.836426
0.000000	3.054343	6803.926270
0.000000	3.054581	6784.086914
0.000000	3.054818	6759.070801
0.000000	3.055055	6731.999023
0.000000	3.055292	6703.468750
0.000000	3.055529	6680.620605
0.000000	3.055767	6660.613281
0.000000	3.056004	6640.937500
0.000000	3.056241	6625.991211
0.000000	3.056478	6614.845215
0.000000	3.056715	6607.089355
0.000000	3.056952	6599.591797
0.000000	3.057190	6591.697754
0.000000	3.057427	6582.849609
0.000000	3.057664	6571.303223
0.000000	3.057901	6556.599609
0.000000	3.058138	6540.611328
0.000000	3.058376	6527.817383
0.000000	3.058613	6520.358887
0.000000	3.058850	6516.575195
0.000000	3.059087	6518.109863
0.000000	3.059324	6524.008301
0.000000	3.059561	6533.008789
0.000000	3.059799	6544.675781
0.000000	3.060036	6560.048828
0.000000	3.060273	6576.519043
0.000000	3.060510	6593.725586
0.000000	3.060747	6612.686035
0.000000	3.060985	6629.487305
0.000000	3.061222	6642.725586
0.000000	3.061459	6653.827148
0.000000	3.061696	6665.273926
0.000000	3.061933	6680.692383
0.000000	3.062171	6705.078125
0.000000	3.062407	6742.064941
0.000000	3.062645	6787.965820
0.000000	3.062882	6839.681152
0.000000	3.063119	6889.134766
0.000000	3.063356	6931.561523
0.000000	3.063593	6968.707520
0.000000	3.063831	7002.887695
0.000000	3.064068	7035.077637
0.000000	3.064305	7061.545898
0.000000	3.064542	7087.138672
0.000000	3.064779	7119.428711
0.000000	3.065017	7158.533691
0.000000	3.065254	7208.443848
0.000000	3.065491	7257.184570
0.000000	3.065728	7296.484375
0.000000	3.065965	7325.572754
0.000000	3.066202	7344.060059
0.000000	3.066440	7350.234863
0.000000	3.066677	7341.855469
0.000000	3.066914	7320.002930
0.000000	3.067151	7286.964844
0.000000	3.067388	7247.669434
0.000000	3.067626	7209.640625
0.000000	3.067863	7179.157715
0.000000	3.068100	7163.941895
0.000000	3.068337	7167.743164
0.000000	3.068574	7177.903320
0.000000	3.068811	7191.494629
0.000000	3.069049	7205.627441
0.000000	3.069286	7216.420410
0.000000	3.069523	7220.559570
0.000000	3.069760	7218.524414
0.000000	3.069997	7213.875000
0.000000	3.070235	7207.182617
0.000000	3.070472	7184.894043
0.000000	3.070709	7159.736816
0.000000	3.070946	7138.515625
0.000000	3.071183	7128.710938
0.000000	3.071420	7129.512207
0.000000	3.071658	7133.610840
0.000000	3.071894	7139.014648
0.000000	3.072132	7148.770996
0.000000	3.072369	7160.860352
0.000000	3.072606	7173.049805
0.000000	3.072843	7181.953125
0.000000	3.073080	7188.353027
0.000000	3.073318	7191.262695
0.000000	3.073555	7191.257324
0.000000	3.073792	7192.229492
0.000000	3.074029	7197.899902
0.000000	3.074266	7211.439453
0.000000	3.074503	7235.475098
0.000000	3.074741	7258.100586
0.000000	3.074978	7278.525391
0.000000	3.075215	7295.135742
0.000000	3.075452	7307.692383
0.000000	3.075689	7314.616211
0.000000	3.075927	7314.697754
0.000000	3.076164	7310.333008
0.000000	3.076401	7301.914551
0.000000	3.076638	7289.983398
0.000000	3.076875	7275.270508
0.000000	3.077112	7263.933594
0.000000	3.077350	7257.315430
0.000000	3.077587	7247.506348
0.000000	3.077824	7234.015137
0.000000	3.078061	7223.625977
0.000000	3.078298	7213.516113
0.000000	3.078536	7203.228516
0.000000	3.078773	7192.371582
0.000000	3.079010	7182.481445
0.000000	3.079247	7179.094238
0.000000	3.079484	7173.895996
0.000000	3.079721	7165.855469
0.000000	3.079959	7151.464355
0.000000	3.080196	7127.690918
0.000000	3.080433	7096.025391
0.000000	3.080670	7062.233887
0.000000	3.080907	7032.032227
0.000000	3.081145	7007.294922
0.000000	3.081382	6983.287598
0.000000	3.081619	6959.394043
0.000000	3.081856	6935.455566
0.000000	3.082093	6913.441406
0.000000	3.082330	6894.832520
0.000000	3.082567	6877.987793
0.000000	3.082805	6864.560547
0.000000	3.083042	6853.419434
0.000000	3.083279	6847.705566
0.000000	3.083516	6846.180176
0.000000	3.083753	6849.115234
0.000000	3.083991	6858.604004
0.000000	3.084228	6871.502930
0.000000	3.084465	6885.354492
0.000000	3.084702	6894.634766
0.000000	3.084939	6899.184082
0.000000	3.085176	6899.055664
0.000000	3.085414	6896.785156
0.000000	3.085651	6890.833984
0.000000	3.085888	6882.976074
0.000000	3.086125	6873.986328
0.000000	3.086362	6866.015625
0.000000	3.086599	6859.789551
0.000000	3.086837	6852.458496
0.000000	3.087074	6845.313965
0.000000	3.087311	6839.097656
0.000000	3.087548	6835.774902
0.000000	3.087785	6827.854980
0.000000	3.088022	6816.166504
0.000000	3.088260	6803.479004
0.000000	3.088497	6793.587891
0.000000	3.088734	6788.888184
0.000000	3.088971	6786.075684
0.000000	3.089208	6784.270996
0.000000	3.089446	6784.278320
0.000000	3.089683	6787.772461
0.000000	3.089920	6793.918457
0.000000	3.090157	6802.375977
0.000000	3.090394	6812.070801
0.000000	3.090631	6824.672363
0.000000	3.090868	6836.206055
0.000000	3.091106	6845.969727
0.000000	3.091343	6853.701172
0.000000	3.091580	6856.357422
0.000000	3.091817	6853.776855
0.000000	3.092054	6846.937988
0.000000	3.092292	6837.604004
0.000000	3.092529	6831.415039
0.000000	3.092766	6833.383301
0.000000	3.093003	6840.819336
0.000000	3.093240	6850.434570
0.000000	3.093477	6858.297852
0.000000	3.093715	6859.839355
0.000000	3.093952	6854.090332
0.000000	3.094189	6842.932129
0.000000	3.094426	6828.318359
0.000000	3.094663	6813.610352
0.000000	3.094901	6802.551270
0.000000	3.095138	6793.283203
0.000000	3.095375	6785.559570
0.000000	3.095612	6779.709473
0.000000	3.095849	6774.751953
0.000000	3.096087	6774.212891
0.000000	3.096324	6780.621094
0.000000	3.096561	6795.509766
0.000000	3.096798	6816.208008
0.000000	3.097035	6841.152832
0.000000	3.097272	6866.640625
0.000000	3.097510	6888.867188
0.000000	3.097747	6907.672852
0.000000	3.097984	6923.672363
0.000000	3.098221	6937.710449
0.000000	3.098458	6948.162109
0.000000	3.098696	6948.252441
0.000000	3.098933	6936.691895
0.000000	3.099170	6914.505859
0.000000	3.099407	6885.872559
0.000000	3.099644	6858.111328
0.000000	3.099881	6840.906250
0.000000	3.100119	6837.696777
0.000000	3.100355	6842.837891
0.000000	3.100593	6848.477539
0.000000	3.100830	6852.018066
0.000000	3.101067	6855.705078
0.000000	3.101305	6856.367188
0.000000	3.101541	6852.395508
0.000000	3.101779	6844.304199
0.000000	3.102016	6831.943848
0.000000	3.102253	6813.316406
0.000000	3.102490	6787.093750
0.000000	3.102727	6753.446777
0.000000	3.102964	6722.702148
0.000000	3.103202	6709.495117
0.000000	3.103439	6700.412109
0.000000	3.103676	6696.193848
0.000000	3.103913	6694.745605
0.000000	3.104150	6693.861816
0.000000	3.104388	6694.024414
0.000000	3.104625	6694.979004
0.000000	3.104862	6695.947266
0.000000	3.105099	6699.844727
0.000000	3.105336	6709.818359
0.000000	3.105573	6723.869141
0.000000	3.105811	6735.168457
0.000000	3.106048	6742.175293
0.000000	3.106285	6745.770996
0.000000	3.106522	6748.771484
0.000000	3.106759	6753.984375
0.000000	3.106997	6764.308105
0.000000	3.107234	6776.150391
0.000000	3.107471	6787.036621
0.000000	3.107708	6795.870117
0.000000	3.107945	6804.561035
0.000000	3.108182	6815.391602
0.000000	3.108420	6829.279785
0.000000	3.108657	6842.724609
0.000000	3.108894	6853.039063
0.000000	3.109131	6863.382324
0.000000	3.109368	6873.662598
0.000000	3.109606	6882.699707
0.000000	3.109843	6894.949707
0.000000	3.110080	6912.312500
0.000000	3.110317	6927.216797
0.000000	3.110554	6936.803223
0.000000	3.110791	6941.450684
0.000000	3.111028	6943.608887
0.000000	3.111266	6944.480469
0.000000	3.111503	6943.904785
0.000000	3.111740	6941.336914
0.000000	3.111977	6940.052734
0.000000	3.112214	6944.812500
0.000000	3.112452	6958.273438
0.000000	3.112689	6984.946777
0.000000	3.112926	7029.729980
0.000000	3.113163	7090.844727
0.000000	3.113400	7164.579102
0.000000	3.113637	7235.917480
0.000000	3.113875	7304.367676
0.000000	3.114112	7368.483887
0.000000	3.114349	7427.971680
0.000000	3.114586	7483.355957
0.000000	3.114823	7534.051758
0.000000	3.115061	7575.547363
0.000000	3.115298	7605.705078
0.000000	3.115535	7623.922852
0.000000	3.115772	7629.326660
0.000000	3.116009	7622.072266
0.000000	3.116246	7602.408203
0.000000	3.116484	7569.458496
0.000000	3.116721	7525.139160
0.000000	3.116958	7472.756836
0.000000	3.117195	7415.263672
0.000000	3.117432	7364.712891
0.000000	3.117670	7314.317871
0.000000	3.117907	7264.610840
0.000000	3.118144	7221.894531
0.000000	3.118381	7190.851563
0.000000	3.118618	7173.063965
0.000000	3.118855	7164.746094
0.000000	3.119093	7159.320801
0.000000	3.119329	7153.888672
0.000000	3.119567	7144.959473
0.000000	3.119804	7132.328613
0.000000	3.120041	7117.416504
0.000000	3.120279	7101.426758
0.000000	3.120515	7086.256348
0.000000	3.120753	7073.370117
0.000000	3.120990	7061.002441
0.000000	3.121227	7043.088379
0.000000	3.121464	7020.275391
0.000000	3.121701	6995.945801
0.000000	3.121938	6974.729980
0.000000	3.122176	6962.827637
0.000000	3.122413	6959.810547
0.000000	3.122650	6963.877930
0.000000	3.122887	6973.304688
0.000000	3.123124	6988.327637
0.000000	3.123362	7008.826172
0.000000	3.123599	7035.867676
0.000000	3.123836	7071.709473
0.000000	3.124073	7106.539063
0.000000	3.124310	7133.293457
0.000000	3.124547	7153.235352
0.000000	3.124785	7168.898438
0.000000	3.125022	7179.755371
0.000000	3.125259	7185.821777
0.000000	3.125496	7190.908691
0.000000	3.125733	7197.933594
0.000000	3.125971	7206.437012
0.000000	3.126208	7222.268066
0.000000	3.126445	7248.348633
0.000000	3.126682	7282.658203
0.000000	3.126919	7310.733398
0.000000	3.127156	7331.629883
0.000000	3.127394	7346.946289
0.000000	3.127631	7364.374023
0.000000	3.127868	7374.658691
0.000000	3.128105	7379.241211
0.000000	3.128342	7378.549316
0.000000	3.128580	7375.321777
0.000000	3.128817	7372.321777
0.000000	3.129054	7375.185547
0.000000	3.129291	7382.988770
0.000000	3.129528	7391.470703
0.000000	3.129766	7399.075684
0.000000	3.130002	7405.425781
0.000000	3.130240	7412.628906
0.000000	3.130477	7421.490234
0.000000	3.130714	7429.034668
0.000000	3.130951	7433.954102
0.000000	3.131188	7437.087402
0.000000	3.131426	7434.012207
0.000000	3.131663	7427.475586
0.000000	3.131900	7417.850586
0.000000	3.132137	7407.484863
0.000000	3.132374	7396.189453
0.000000	3.132612	7384.667969
0.000000	3.132849	7372.391113
0.000000	3.133086	7360.047852
0.000000	3.133323	7351.200195
0.000000	3.133560	7349.813965
0.000000	3.133797	7354.205078
0.000000	3.134035	7362.660156
0.000000	3.134272	7377.336426
0.000000	3.134509	7400.015137
0.000000	3.134746	7432.375977
0.000000	3.134983	7471.692871
0.000000	3.135220	7515.894043
0.000000	3.135458	7564.438477
0.000000	3.135695	7609.138184
0.000000	3.135932	7638.487793
0.000000	3.136169	7651.346680
0.000000	3.136406	7643.568848
0.000000	3.136643	7614.740723
0.000000	3.136881	7568.297363
0.000000	3.137118	7507.719238
0.000000	3.137355	7444.162598
0.000000	3.137592	7377.360352
0.000000	3.137829	7337.540039
0.000000	3.138067	7320.090820
0.000000	3.138304	7313.706543
0.000000	3.138541	7306.293945
0.000000	3.138778	7300.249023
0.000000	3.139015	7292.947266
0.000000	3.139252	7283.671387
0.000000	3.139489	7271.711914
0.000000	3.139727	7256.633301
0.000000	3.139964	7237.915039
0.000000	3.140201	7214.705566
0.000000	3.140438	7186.895020
0.000000	3.140675	7157.752930
0.000000	3.140913	7129.263184
0.000000	3.141150	7102.783203
0.000000	3.141387	7082.331055
0.000000	3.141624	7066.977051
0.000000	3.141861	7052.627930
0.000000	3.142098	7038.965820
0.000000	3.142336	7025.155762
0.000000	3.142573	7013.455566
0.000000	3.142810	7002.476074
0.000000	3.143047	6992.393555
0.000000	3.143284	6986.486816
0.000000	3.143522	6981.597168
0.000000	3.143759	6979.604980
0.000000	3.143996	6977.789551
0.000000	3.144233	6975.544434
0.000000	3.144470	6975.287109
0.000000	3.144707	6976.612305
0.000000	3.144945	6980.343262
0.000000	3.145182	6985.709961
0.000000	3.145419	6992.223145
0.000000	3.145656	6997.183105
0.000000	3.145893	7000.254883
0.000000	3.146131	7003.573242
0.000000	3.146368	7006.196777
0.000000	3.146605	7007.787598
0.000000	3.146842	7009.062988
0.000000	3.147079	7011.195801
0.000000	3.147316	7015.592773
0.000000	3.147554	7022.769043
0.000000	3.147791	7033.162109
0.000000	3.148028	7046.072266
0.000000	3.148265	7057.275391
0.000000	3.148502	7065.609863
0.000000	3.148740	7073.173828
0.000000	3.148976	7081.542969
0.000000	3.149214	7087.359863
0.000000	3.149451	7087.348633
0.000000	3.149688	7078.274902
0.000000	3.149925	7057.406250
0.000000	3.150162	7030.423828
0.000000	3.150399	7005.859863
0.000000	3.150637	6990.197754
0.000000	3.150874	6977.773926
0.000000	3.151111	6970.864258
0.000000	3.151348	6967.971680
0.000000	3.151585	6967.829102
0.000000	3.151823	6971.608887
0.000000	3.152060	6978.142090
0.000000	3.152297	6984.672363
0.000000	3.152534	6996.112305
0.000000	3.152771	7010.846191
0.000000	3.153008	7024.089844
0.000000	3.153246	7035.898438
0.000000	3.153483	7043.260254
0.000000	3.153720	7042.900879
0.000000	3.153957	7034.694824
0.000000	3.154194	7018.971191
0.000000	3.154432	6998.762207
0.000000	3.154669	6980.364746
0.000000	3.154906	6965.632813
0.000000	3.155143	6952.381836
0.000000	3.155380	6941.227051
0.000000	3.155617	6932.485840
0.000000	3.155855	6926.652832
0.000000	3.156092	6926.088379
0.000000	3.156329	6932.129883
0.000000	3.156566	6946.329590
0.000000	3.156803	6964.446777
0.000000	3.157041	6985.562012
0.000000	3.157278	7009.650391
0.000000	3.157515	7037.276367
0.000000	3.157752	7062.818359
0.000000	3.157989	7085.489746
0.000000	3.158226	7105.280762
0.000000	3.158463	7123.764160
0.000000	3.158701	7142.587891
0.000000	3.158938	7161.810059
0.000000	3.159175	7181.848633
0.000000	3.159412	7201.748535
0.000000	3.159649	7219.895508
0.000000	3.159887	7235.615723
0.000000	3.160124	7247.632324
0.000000	3.160361	7251.848633
0.000000	3.160598	7246.807617
0.000000	3.160835	7235.073730
0.000000	3.161072	7219.333984
0.000000	3.161310	7203.800781
0.000000	3.161547	7193.979980
0.000000	3.161784	7196.960938
0.000000	3.162021	7212.629883
0.000000	3.162258	7231.129883
0.000000	3.162496	7247.774414
0.000000	3.162733	7263.203125
0.000000	3.162970	7275.984375
0.000000	3.163207	7286.403809
0.000000	3.163444	7296.069824
0.000000	3.163682	7302.013672
0.000000	3.163919	7304.324707
0.000000	3.164156	7303.859375
0.000000	3.164393	7299.636719
0.000000	3.164630	7289.532715
0.000000	3.164867	7271.504395
0.000000	3.165105	7247.367188
0.000000	3.165342	7222.175781
0.000000	3.165579	7194.341797
0.000000	3.165816	7160.869629
0.000000	3.166053	7125.531738
0.000000	3.166291	7095.055176
0.000000	3.166528	7078.562500
0.000000	3.166764	7066.281738
0.000000	3.167002	7055.275391
0.000000	3.167239	7045.089844
0.000000	3.167476	7034.444824
0.000000	3.167714	7023.351074
0.000000	3.167950	7016.096191
0.000000	3.168188	7013.006348
0.000000	3.168425	7014.182129
0.000000	3.168662	7021.402344
0.000000	3.168900	7036.331055
0.000000	3.169136	7056.380859
0.000000	3.169374	7081.393555
0.000000	3.169611	7112.404785
0.000000	3.169848	7151.237305
0.000000	3.170085	7187.911133
0.000000	3.170322	7217.855469
0.000000	3.170559	7240.009766
0.000000	3.170797	7253.743652
0.000000	3.171034	7258.744141
0.000000	3.171271	7255.124023
0.000000	3.171508	7244.804199
0.000000	3.171745	7231.077637
0.000000	3.171983	7218.041504
0.000000	3.172220	7211.171387
0.000000	3.172457	7215.232422
0.000000	3.172694	7223.124512
0.000000	3.172931	7237.283691
0.000000	3.173168	7252.364258
0.000000	3.173406	7264.157715
0.000000	3.173643	7273.204102
0.000000	3.173880	7279.546875
0.000000	3.174117	7283.979980
0.000000	3.174354	7288.005859
0.000000	3.174592	7287.549316
0.000000	3.174829	7280.506836
0.000000	3.175066	7269.231934
0.000000	3.175303	7263.995117
0.000000	3.175540	7268.686035
0.000000	3.175777	7274.372559
0.000000	3.176015	7279.965332
0.000000	3.176252	7286.715820
0.000000	3.176489	7293.216309
0.000000	3.176726	7300.255859
0.000000	3.176963	7322.670898
0.000000	3.177201	7351.182129
[truncated: 4,980,562 more chars]
