# Supplementary material for: Conductivity and radio frequency performance data for silver nanoparticle inks deposited via aerosol jet deposition and processed under varying conditions
Source: Data Brief. 2020 Sep 24;33:106331. doi: 10.1016/j.dib.2020.106331 (PMC7560714; doi:10.1016/j.dib.2020.106331)
Supplement: Supplementary file 3 [file mmc3.zip › Sintering Study/ANP Ink/Profilometry Data/ANP_14.ASC]

Wyko ASCII Data File Format 2	1	1
X Size	10
Y Size	18001
Block Name	Type	Length	Value
Wavelength	7	4	1.185746
Aspect	7	4	0.000339
Pixel_size	7	4	0.700000
RAW_DATA	3	720040	
0.000000	0.000000	423.351563
0.000000	0.000237	392.410919
0.000000	0.000474	376.576904
0.000000	0.000712	359.860931
0.000000	0.000949	349.027863
0.000000	0.001186	344.752075
0.000000	0.001423	336.250763
0.000000	0.001660	323.163300
0.000000	0.001897	309.109741
0.000000	0.002135	300.572418
0.000000	0.002372	301.297424
0.000000	0.002609	306.479218
0.000000	0.002846	309.465027
0.000000	0.003083	308.960693
0.000000	0.003320	301.477600
0.000000	0.003558	287.714233
0.000000	0.003795	269.088928
0.000000	0.004032	245.825119
0.000000	0.004269	222.737518
0.000000	0.004506	198.134811
0.000000	0.004744	169.950775
0.000000	0.004981	142.522644
0.000000	0.005218	121.652878
0.000000	0.005455	104.625191
0.000000	0.005692	86.518028
0.000000	0.005929	68.713661
0.000000	0.006167	55.118378
0.000000	0.006404	42.477119
0.000000	0.006641	30.271307
0.000000	0.006878	16.700994
0.000000	0.007115	7.718068
0.000000	0.007352	2.111330
0.000000	0.007590	-2.341353
0.000000	0.007827	-6.109554
0.000000	0.008064	-9.578423
0.000000	0.008301	-12.640762
0.000000	0.008538	-15.272922
0.000000	0.008775	-17.417967
0.000000	0.009013	-19.112402
0.000000	0.009250	-20.741617
0.000000	0.009487	-21.465839
0.000000	0.009724	-22.010361
0.000000	0.009961	-22.172071
0.000000	0.010199	-22.359051
0.000000	0.010436	-22.142822
0.000000	0.010673	-22.421696
0.000000	0.010910	-22.521618
0.000000	0.011147	-22.816071
0.000000	0.011384	-22.702251
0.000000	0.011622	-22.772873
0.000000	0.011859	-22.910730
0.000000	0.012096	-22.619684
0.000000	0.012333	-22.133694
0.000000	0.012570	-21.962074
0.000000	0.012807	-21.895916
0.000000	0.013045	-21.825863
0.000000	0.013282	-21.634676
0.000000	0.013519	-21.691391
0.000000	0.013756	-21.395973
0.000000	0.013993	-21.590277
0.000000	0.014231	-21.550800
0.000000	0.014468	-21.491903
0.000000	0.014705	-21.275389
0.000000	0.014942	-21.249771
0.000000	0.015179	-20.920921
0.000000	0.015416	-20.637115
0.000000	0.015654	-20.283167
0.000000	0.015891	-19.622808
0.000000	0.016128	-19.644789
0.000000	0.016365	-19.042767
0.000000	0.016602	-18.900480
0.000000	0.016839	-18.756832
0.000000	0.017077	-18.604601
0.000000	0.017314	-18.192005
0.000000	0.017551	-17.998075
0.000000	0.017788	-17.908291
0.000000	0.018025	-17.549118
0.000000	0.018262	-17.272991
0.000000	0.018500	-17.210054
0.000000	0.018737	-16.759222
0.000000	0.018974	-16.408567
0.000000	0.019211	-16.188807
0.000000	0.019448	-16.001671
0.000000	0.019686	-16.223581
0.000000	0.019923	-16.370844
0.000000	0.020160	-16.295439
0.000000	0.020397	-16.341696
0.000000	0.020634	-16.138063
0.000000	0.020871	-16.035482
0.000000	0.021109	-16.033918
0.000000	0.021346	-16.002069
0.000000	0.021583	-15.923200
0.000000	0.021820	-15.419711
0.000000	0.022057	-15.339683
0.000000	0.022294	-14.857184
0.000000	0.022532	-14.704195
0.000000	0.022769	-14.299098
0.000000	0.023006	-14.375196
0.000000	0.023243	-14.215520
0.000000	0.023480	-14.163392
0.000000	0.023718	-13.844689
0.000000	0.023955	-13.852023
0.000000	0.024192	-13.334398
0.000000	0.024429	-13.126823
0.000000	0.024666	-12.882568
0.000000	0.024903	-12.601121
0.000000	0.025141	-12.286022
0.000000	0.025378	-11.943292
0.000000	0.025615	-11.700219
0.000000	0.025852	-11.436753
0.000000	0.026089	-11.507124
0.000000	0.026326	-11.044348
0.000000	0.026564	-10.743327
0.000000	0.026801	-10.240956
0.000000	0.027038	-9.533032
0.000000	0.027275	-9.241288
0.000000	0.027512	-8.661442
0.000000	0.027750	-8.278630
0.000000	0.027987	-7.863027
0.000000	0.028224	-7.532714
0.000000	0.028461	-7.282238
0.000000	0.028698	-6.733128
0.000000	0.028935	-6.233194
0.000000	0.029173	-5.542230
0.000000	0.029410	-5.270645
0.000000	0.029647	-4.703118
0.000000	0.029884	-4.196969
0.000000	0.030121	-3.646851
0.000000	0.030358	-2.946800
0.000000	0.030596	-2.725328
0.000000	0.030833	-2.522027
0.000000	0.031070	-2.330502
0.000000	0.031307	-2.144771
0.000000	0.031544	-1.718081
0.000000	0.031781	-1.537581
0.000000	0.032019	-1.253272
0.000000	0.032256	-1.346795
0.000000	0.032493	-1.202166
0.000000	0.032730	-1.144646
0.000000	0.032967	-0.900282
0.000000	0.033205	-0.553634
0.000000	0.033442	-0.206723
0.000000	0.033679	0.751957
0.000000	0.033916	1.580788
0.000000	0.034153	2.098141
0.000000	0.034390	2.494844
0.000000	0.034628	2.619786
0.000000	0.034865	2.822782
0.000000	0.035102	2.990888
0.000000	0.035339	3.012603
0.000000	0.035576	3.028042
0.000000	0.035813	3.189399
0.000000	0.036051	3.647950
0.000000	0.036288	3.933448
0.000000	0.036525	4.407056
0.000000	0.036762	4.587754
0.000000	0.036999	5.199258
0.000000	0.037237	5.642462
0.000000	0.037474	6.018308
0.000000	0.037711	6.436311
0.000000	0.037948	6.762823
0.000000	0.038185	7.466481
0.000000	0.038422	7.679807
0.000000	0.038660	7.608592
0.000000	0.038897	7.615611
0.000000	0.039134	7.838529
0.000000	0.039371	8.042891
0.000000	0.039608	7.980439
0.000000	0.039845	8.015628
0.000000	0.040083	7.923142
0.000000	0.040320	7.836703
0.000000	0.040557	8.383675
0.000000	0.040794	8.239096
0.000000	0.041031	8.472510
0.000000	0.041269	8.615942
0.000000	0.041506	8.785526
0.000000	0.041743	8.738862
0.000000	0.041980	9.206611
0.000000	0.042217	9.349200
0.000000	0.042454	9.511317
0.000000	0.042692	9.572191
0.000000	0.042929	9.774059
0.000000	0.043166	10.242623
0.000000	0.043403	10.364346
0.000000	0.043640	10.366368
0.000000	0.043877	10.505661
0.000000	0.044115	10.564406
0.000000	0.044352	10.804943
0.000000	0.044589	11.372264
0.000000	0.044826	12.031800
0.000000	0.045063	12.161430
0.000000	0.045300	12.594536
0.000000	0.045538	12.976476
0.000000	0.045775	13.654435
0.000000	0.046012	14.238958
0.000000	0.046249	14.559801
0.000000	0.046486	14.576521
0.000000	0.046724	14.516423
0.000000	0.046961	14.392303
0.000000	0.047198	14.353665
0.000000	0.047435	14.320104
0.000000	0.047672	14.457145
0.000000	0.047909	14.569619
0.000000	0.048147	15.183334
0.000000	0.048384	15.727365
0.000000	0.048621	16.569813
0.000000	0.048858	17.595165
0.000000	0.049095	18.426369
0.000000	0.049332	19.166878
0.000000	0.049570	20.060112
0.000000	0.049807	21.114609
0.000000	0.050044	22.330383
0.000000	0.050281	23.577997
0.000000	0.050518	24.479633
0.000000	0.050756	25.515041
0.000000	0.050993	26.580832
0.000000	0.051230	27.805254
0.000000	0.051467	29.305384
0.000000	0.051704	30.565319
0.000000	0.051941	31.645559
0.000000	0.052179	32.607628
0.000000	0.052416	33.388592
0.000000	0.052653	33.922264
0.000000	0.052890	34.027599
0.000000	0.053127	33.784927
0.000000	0.053364	33.186485
0.000000	0.053602	32.618992
0.000000	0.053839	32.009609
0.000000	0.054076	31.529655
0.000000	0.054313	31.233515
0.000000	0.054550	30.682453
0.000000	0.054787	30.403469
0.000000	0.055025	30.454132
0.000000	0.055262	30.628450
0.000000	0.055499	30.817327
0.000000	0.055736	31.385868
0.000000	0.055973	31.716560
0.000000	0.056211	32.255844
0.000000	0.056448	32.850380
0.000000	0.056685	32.964752
0.000000	0.056922	33.281647
0.000000	0.057159	33.305687
0.000000	0.057396	32.906227
0.000000	0.057634	33.081581
0.000000	0.057871	32.916622
0.000000	0.058108	33.043419
0.000000	0.058345	33.257797
0.000000	0.058582	34.054379
0.000000	0.058819	34.690311
0.000000	0.059057	34.986347
0.000000	0.059294	34.897064
0.000000	0.059531	35.136097
0.000000	0.059768	35.109528
0.000000	0.060005	35.063229
0.000000	0.060243	35.147526
0.000000	0.060480	35.397755
0.000000	0.060717	35.598835
0.000000	0.060954	35.765892
0.000000	0.061191	36.396454
0.000000	0.061428	37.125000
0.000000	0.061666	37.666489
0.000000	0.061903	37.969154
0.000000	0.062140	38.118244
0.000000	0.062377	38.344105
0.000000	0.062614	38.044346
0.000000	0.062851	38.082516
0.000000	0.063089	38.142349
0.000000	0.063326	38.492260
0.000000	0.063563	38.907677
0.000000	0.063800	39.263660
0.000000	0.064037	39.553764
0.000000	0.064275	39.901867
0.000000	0.064512	40.077171
0.000000	0.064749	40.703510
0.000000	0.064986	41.077972
0.000000	0.065223	41.561352
0.000000	0.065460	42.522060
0.000000	0.065698	43.089592
0.000000	0.065935	44.056236
0.000000	0.066172	44.408176
0.000000	0.066409	44.693241
0.000000	0.066646	44.658531
0.000000	0.066883	44.311733
0.000000	0.067121	44.176987
0.000000	0.067358	44.675682
0.000000	0.067595	45.110378
0.000000	0.067832	45.342995
0.000000	0.068069	45.722214
0.000000	0.068306	45.754509
0.000000	0.068544	46.032436
0.000000	0.068781	46.197239
0.000000	0.069018	46.240677
0.000000	0.069255	46.407829
0.000000	0.069492	46.587902
0.000000	0.069730	46.906849
0.000000	0.069967	46.760212
0.000000	0.070204	46.874580
0.000000	0.070441	47.272858
0.000000	0.070678	47.711678
0.000000	0.070915	47.926842
0.000000	0.071153	47.897011
0.000000	0.071390	47.983727
0.000000	0.071627	48.077660
0.000000	0.071864	48.303631
0.000000	0.072101	48.540340
0.000000	0.072338	48.657436
0.000000	0.072576	48.769478
0.000000	0.072813	48.636284
0.000000	0.073050	48.750526
0.000000	0.073287	48.888851
0.000000	0.073524	49.174145
0.000000	0.073762	49.238743
0.000000	0.073999	49.558659
0.000000	0.074236	49.530945
0.000000	0.074473	49.636532
0.000000	0.074710	49.651890
0.000000	0.074947	49.954376
0.000000	0.075185	50.316841
0.000000	0.075422	50.492443
0.000000	0.075659	51.085400
0.000000	0.075896	51.255741
0.000000	0.076133	51.606636
0.000000	0.076370	51.681614
0.000000	0.076608	52.478241
0.000000	0.076845	52.939228
0.000000	0.077082	54.024410
0.000000	0.077319	54.758766
0.000000	0.077556	55.581039
0.000000	0.077794	56.339863
0.000000	0.078031	56.875816
0.000000	0.078268	57.155426
0.000000	0.078505	57.525021
0.000000	0.078742	57.858337
0.000000	0.078979	58.264294
0.000000	0.079217	58.123024
0.000000	0.079454	58.152058
0.000000	0.079691	58.132706
0.000000	0.079928	58.202259
0.000000	0.080165	58.138344
0.000000	0.080402	57.958912
0.000000	0.080640	58.300659
0.000000	0.080877	58.466496
0.000000	0.081114	58.820984
0.000000	0.081351	59.010788
0.000000	0.081588	59.524498
0.000000	0.081825	59.766151
0.000000	0.082063	60.214359
0.000000	0.082300	60.875549
0.000000	0.082537	61.372227
0.000000	0.082774	62.039928
0.000000	0.083011	62.247978
0.000000	0.083249	62.693005
0.000000	0.083486	62.882198
0.000000	0.083723	63.158291
0.000000	0.083960	63.271172
0.000000	0.084197	63.208752
0.000000	0.084434	63.335617
0.000000	0.084672	63.174644
0.000000	0.084909	63.088131
0.000000	0.085146	62.968567
0.000000	0.085383	62.945675
0.000000	0.085620	63.152382
0.000000	0.085857	62.868153
0.000000	0.086095	62.707592
0.000000	0.086332	62.596210
0.000000	0.086569	62.821228
0.000000	0.086806	63.178726
0.000000	0.087043	63.925850
0.000000	0.087281	64.575363
0.000000	0.087518	65.098381
0.000000	0.087755	65.591934
0.000000	0.087992	66.279129
0.000000	0.088229	66.770325
0.000000	0.088466	67.267471
0.000000	0.088704	67.739075
0.000000	0.088941	67.909584
0.000000	0.089178	67.630051
0.000000	0.089415	67.627327
0.000000	0.089652	67.561783
0.000000	0.089889	67.684196
0.000000	0.090127	67.398613
0.000000	0.090364	67.319206
0.000000	0.090601	67.116783
0.000000	0.090838	67.059608
0.000000	0.091075	67.301117
0.000000	0.091312	67.371758
0.000000	0.091550	67.751701
0.000000	0.091787	68.074966
0.000000	0.092024	68.440590
0.000000	0.092261	68.589027
0.000000	0.092498	68.508575
0.000000	0.092736	68.818954
0.000000	0.092973	69.064453
0.000000	0.093210	69.377136
0.000000	0.093447	69.652298
0.000000	0.093684	70.144989
0.000000	0.093921	70.864029
0.000000	0.094159	71.431953
0.000000	0.094396	71.938896
0.000000	0.094633	72.482025
0.000000	0.094870	72.917274
0.000000	0.095107	73.098122
0.000000	0.095344	73.372612
0.000000	0.095582	73.373260
0.000000	0.095819	73.698425
0.000000	0.096056	73.866112
0.000000	0.096293	73.861458
0.000000	0.096530	73.685364
0.000000	0.096768	73.478027
0.000000	0.097005	73.395065
0.000000	0.097242	73.717018
0.000000	0.097479	73.985031
0.000000	0.097716	74.080345
0.000000	0.097953	74.376968
0.000000	0.098191	74.772293
0.000000	0.098428	75.390434
0.000000	0.098665	75.613350
0.000000	0.098902	76.387100
0.000000	0.099139	76.973900
0.000000	0.099376	77.208084
0.000000	0.099614	77.427910
0.000000	0.099851	77.633842
0.000000	0.100088	77.708076
0.000000	0.100325	77.899239
0.000000	0.100562	78.218010
0.000000	0.100800	78.419647
0.000000	0.101037	78.614235
0.000000	0.101274	78.798218
0.000000	0.101511	78.727592
0.000000	0.101748	78.771767
0.000000	0.101985	78.709618
0.000000	0.102223	79.163986
0.000000	0.102460	79.300194
0.000000	0.102697	79.588318
0.000000	0.102934	79.667473
0.000000	0.103171	80.021202
0.000000	0.103408	80.053238
0.000000	0.103646	80.614723
0.000000	0.103883	80.633034
0.000000	0.104120	80.953934
0.000000	0.104357	81.608360
0.000000	0.104594	81.875549
0.000000	0.104831	82.595230
0.000000	0.105069	83.045692
0.000000	0.105306	83.810547
0.000000	0.105543	84.146065
0.000000	0.105780	84.744873
0.000000	0.106017	85.227615
0.000000	0.106255	85.561150
0.000000	0.106492	85.478180
0.000000	0.106729	85.576881
0.000000	0.106966	85.753265
0.000000	0.107203	85.648094
0.000000	0.107440	85.629074
0.000000	0.107678	85.717331
0.000000	0.107915	85.684669
0.000000	0.108152	85.906158
0.000000	0.108389	85.792244
0.000000	0.108626	86.078735
0.000000	0.108863	86.061928
0.000000	0.109101	86.471367
0.000000	0.109338	86.834541
0.000000	0.109575	87.256622
0.000000	0.109812	87.602310
0.000000	0.110049	87.857552
0.000000	0.110287	88.018433
0.000000	0.110524	88.212784
0.000000	0.110761	88.453224
0.000000	0.110998	88.990288
0.000000	0.111235	89.579231
0.000000	0.111472	89.709641
0.000000	0.111710	90.087349
0.000000	0.111947	90.232758
0.000000	0.112184	90.383781
0.000000	0.112421	90.674095
0.000000	0.112658	90.871559
0.000000	0.112895	91.220573
0.000000	0.113133	91.481522
0.000000	0.113370	91.766968
0.000000	0.113607	92.070877
0.000000	0.113844	92.384506
0.000000	0.114081	92.334099
0.000000	0.114318	92.767090
0.000000	0.114556	92.609474
0.000000	0.114793	92.951515
0.000000	0.115030	92.974731
0.000000	0.115267	93.532112
0.000000	0.115504	93.668808
0.000000	0.115742	94.342987
0.000000	0.115979	94.348122
0.000000	0.116216	94.879555
0.000000	0.116453	95.105293
0.000000	0.116690	95.496216
0.000000	0.116927	96.174919
0.000000	0.117165	96.275490
0.000000	0.117402	96.739815
0.000000	0.117639	96.720459
0.000000	0.117876	97.173195
0.000000	0.118113	97.259399
0.000000	0.118350	97.330963
0.000000	0.118588	97.526848
0.000000	0.118825	97.751266
0.000000	0.119062	97.788689
0.000000	0.119299	98.041946
0.000000	0.119536	98.691254
0.000000	0.119774	99.420746
0.000000	0.120011	100.500801
0.000000	0.120248	101.343765
0.000000	0.120485	102.673927
0.000000	0.120722	104.002144
0.000000	0.120959	105.767792
0.000000	0.121197	107.059158
0.000000	0.121434	108.027451
0.000000	0.121671	108.734329
0.000000	0.121908	109.264862
0.000000	0.122145	109.722664
0.000000	0.122382	110.222847
0.000000	0.122620	110.275627
0.000000	0.122857	110.606293
0.000000	0.123094	110.506645
0.000000	0.123331	110.588448
0.000000	0.123568	110.636436
0.000000	0.123806	110.785103
0.000000	0.124043	110.802917
0.000000	0.124280	110.815460
0.000000	0.124517	110.956200
0.000000	0.124754	110.993362
0.000000	0.124991	111.175789
0.000000	0.125229	111.275238
0.000000	0.125466	111.545563
0.000000	0.125703	111.641426
0.000000	0.125940	111.940002
0.000000	0.126177	112.464554
0.000000	0.126414	112.979156
0.000000	0.126652	113.840630
0.000000	0.126889	114.066933
0.000000	0.127126	114.604782
0.000000	0.127363	115.347359
0.000000	0.127600	115.800560
0.000000	0.127837	116.430550
0.000000	0.128075	116.868057
0.000000	0.128312	117.582092
0.000000	0.128549	117.955498
0.000000	0.128786	118.326065
0.000000	0.129023	118.687424
0.000000	0.129261	118.787354
0.000000	0.129498	119.101845
0.000000	0.129735	119.389046
0.000000	0.129972	119.390343
0.000000	0.130209	119.459030
0.000000	0.130446	119.361649
0.000000	0.130684	119.230865
0.000000	0.130921	119.337593
0.000000	0.131158	119.227341
0.000000	0.131395	119.282974
0.000000	0.131632	119.652756
0.000000	0.131869	120.097496
0.000000	0.132107	120.223022
0.000000	0.132344	120.836700
0.000000	0.132581	120.930206
0.000000	0.132818	120.556038
0.000000	0.133055	120.412453
0.000000	0.133293	120.014397
0.000000	0.133530	119.599228
0.000000	0.133767	118.698349
0.000000	0.134004	118.189598
0.000000	0.134241	117.641655
0.000000	0.134478	117.687721
0.000000	0.134716	117.374100
0.000000	0.134953	117.290428
0.000000	0.135190	116.592033
0.000000	0.135427	116.495422
0.000000	0.135664	116.189995
0.000000	0.135901	116.287697
0.000000	0.136139	116.194641
0.000000	0.136376	116.261635
0.000000	0.136613	116.239235
0.000000	0.136850	116.473526
0.000000	0.137087	116.586327
0.000000	0.137324	116.189362
0.000000	0.137562	116.253525
0.000000	0.137799	115.843674
0.000000	0.138036	115.949013
0.000000	0.138273	116.005821
0.000000	0.138510	116.506699
0.000000	0.138748	116.843864
0.000000	0.138985	117.228142
0.000000	0.139222	117.271805
0.000000	0.139459	117.561684
0.000000	0.139696	117.493500
0.000000	0.139933	117.669853
0.000000	0.140171	117.867760
0.000000	0.140408	117.849693
0.000000	0.140645	118.351791
0.000000	0.140882	118.417931
0.000000	0.141119	118.884865
0.000000	0.141356	118.913445
0.000000	0.141594	119.344658
0.000000	0.141831	119.709084
0.000000	0.142068	119.876511
0.000000	0.142305	120.208687
0.000000	0.142542	120.712906
0.000000	0.142780	121.017151
0.000000	0.143017	121.345711
0.000000	0.143254	121.692101
0.000000	0.143491	121.926994
0.000000	0.143728	122.165398
0.000000	0.143965	122.166473
0.000000	0.144203	122.543076
0.000000	0.144440	122.826813
0.000000	0.144677	123.011375
0.000000	0.144914	123.096855
0.000000	0.145151	123.697701
0.000000	0.145388	123.605064
0.000000	0.145626	124.010635
0.000000	0.145863	124.321831
0.000000	0.146100	124.519478
0.000000	0.146337	124.590775
0.000000	0.146574	124.896965
0.000000	0.146812	124.834892
0.000000	0.147049	125.006996
0.000000	0.147286	124.945633
0.000000	0.147523	125.263954
0.000000	0.147760	125.370224
0.000000	0.147997	125.497482
0.000000	0.148235	125.767845
0.000000	0.148472	126.055336
0.000000	0.148709	126.102219
0.000000	0.148946	126.139687
0.000000	0.149183	126.175255
0.000000	0.149420	126.343224
0.000000	0.149658	126.417419
0.000000	0.149895	126.533760
0.000000	0.150132	126.838860
0.000000	0.150369	127.113647
0.000000	0.150606	127.614441
0.000000	0.150843	128.232178
0.000000	0.151081	128.595276
0.000000	0.151318	129.415497
0.000000	0.151555	129.952988
0.000000	0.151792	130.773148
0.000000	0.152029	130.876480
0.000000	0.152267	131.320038
0.000000	0.152504	131.508667
0.000000	0.152741	131.561615
0.000000	0.152978	131.985291
0.000000	0.153215	132.077393
0.000000	0.153452	132.448074
0.000000	0.153690	132.747726
0.000000	0.153927	133.451492
0.000000	0.154164	133.692078
0.000000	0.154401	134.036148
0.000000	0.154638	133.989227
0.000000	0.154875	134.031723
0.000000	0.155113	133.945374
0.000000	0.155350	134.239044
0.000000	0.155587	134.209381
0.000000	0.155824	134.706207
0.000000	0.156061	135.132889
0.000000	0.156299	135.586548
0.000000	0.156536	135.320404
0.000000	0.156773	135.542114
0.000000	0.157010	135.684067
0.000000	0.157247	136.000687
0.000000	0.157484	136.508575
0.000000	0.157722	136.847198
0.000000	0.157959	137.131241
0.000000	0.158196	137.607895
0.000000	0.158433	138.281433
0.000000	0.158670	138.530685
0.000000	0.158907	139.058365
0.000000	0.159145	139.372742
0.000000	0.159382	140.056046
0.000000	0.159619	140.120071
0.000000	0.159856	140.261063
0.000000	0.160093	140.246689
0.000000	0.160331	140.330765
0.000000	0.160568	140.536469
0.000000	0.160805	140.516296
0.000000	0.161042	140.889526
0.000000	0.161279	140.948563
0.000000	0.161516	141.419174
0.000000	0.161754	141.583313
0.000000	0.161991	142.034073
0.000000	0.162228	142.410126
0.000000	0.162465	142.576477
0.000000	0.162702	142.771408
0.000000	0.162939	143.126282
0.000000	0.163177	143.404175
0.000000	0.163414	143.965759
0.000000	0.163651	144.202393
0.000000	0.163888	144.463287
0.000000	0.164125	144.755432
0.000000	0.164362	144.961456
0.000000	0.164600	145.323822
0.000000	0.164837	145.840958
0.000000	0.165074	146.251480
0.000000	0.165311	146.281219
0.000000	0.165548	146.394455
0.000000	0.165786	146.472702
0.000000	0.166023	146.515701
0.000000	0.166260	146.529099
0.000000	0.166497	146.403320
0.000000	0.166734	146.399597
0.000000	0.166971	146.545685
0.000000	0.167209	146.738083
0.000000	0.167446	146.861633
0.000000	0.167683	147.283371
0.000000	0.167920	147.520172
0.000000	0.168157	147.799347
0.000000	0.168394	147.872849
0.000000	0.168632	148.341187
0.000000	0.168869	148.597763
0.000000	0.169106	148.861679
0.000000	0.169343	148.880020
0.000000	0.169580	149.132751
0.000000	0.169818	149.266373
0.000000	0.170055	149.281952
0.000000	0.170292	149.437164
0.000000	0.170529	149.635468
0.000000	0.170766	149.772354
0.000000	0.171003	150.348541
0.000000	0.171241	150.646988
0.000000	0.171478	151.136169
0.000000	0.171715	151.568253
0.000000	0.171952	152.045074
0.000000	0.172189	152.427673
0.000000	0.172426	152.576340
0.000000	0.172664	152.971329
0.000000	0.172901	153.261032
0.000000	0.173138	153.205673
0.000000	0.173375	153.551544
0.000000	0.173612	154.092056
0.000000	0.173849	154.345428
0.000000	0.174087	155.029053
0.000000	0.174324	155.532257
0.000000	0.174561	156.064301
0.000000	0.174798	156.115692
0.000000	0.175035	156.640366
0.000000	0.175273	156.557587
0.000000	0.175510	156.831589
0.000000	0.175747	157.008453
0.000000	0.175984	157.341904
0.000000	0.176221	157.724762
0.000000	0.176458	157.913147
0.000000	0.176696	158.262772
0.000000	0.176933	159.012527
0.000000	0.177170	159.044724
0.000000	0.177407	159.286606
0.000000	0.177644	159.376877
0.000000	0.177881	159.433578
0.000000	0.178119	159.226730
0.000000	0.178356	159.264481
0.000000	0.178593	159.463257
0.000000	0.178830	159.962723
0.000000	0.179067	160.034225
0.000000	0.179305	160.509140
0.000000	0.179542	160.659729
0.000000	0.179779	160.947006
0.000000	0.180016	161.120956
0.000000	0.180253	161.287155
0.000000	0.180490	161.437897
0.000000	0.180728	161.446716
0.000000	0.180965	161.557663
0.000000	0.181202	161.297394
0.000000	0.181439	161.650482
0.000000	0.181676	161.555222
0.000000	0.181913	161.979263
0.000000	0.182151	161.968842
0.000000	0.182388	162.360794
0.000000	0.182625	162.556702
0.000000	0.182862	162.905365
0.000000	0.183099	163.161148
0.000000	0.183337	163.072250
0.000000	0.183574	163.493835
0.000000	0.183811	163.722153
0.000000	0.184048	163.873856
0.000000	0.184285	164.322754
0.000000	0.184522	164.593918
0.000000	0.184760	165.288147
0.000000	0.184997	165.556122
0.000000	0.185234	165.617889
0.000000	0.185471	166.086288
0.000000	0.185708	166.729919
0.000000	0.185945	167.285904
0.000000	0.186183	167.235733
0.000000	0.186420	167.530762
0.000000	0.186657	167.701126
0.000000	0.186894	167.985153
0.000000	0.187131	168.143311
0.000000	0.187368	168.053055
0.000000	0.187606	168.455490
0.000000	0.187843	168.526215
0.000000	0.188080	168.750443
0.000000	0.188317	168.906174
0.000000	0.188554	169.369659
0.000000	0.188792	169.666595
0.000000	0.189029	170.152237
0.000000	0.189266	170.702835
0.000000	0.189503	170.936737
0.000000	0.189740	171.320969
0.000000	0.189977	171.734695
0.000000	0.190215	172.048355
0.000000	0.190452	172.255447
0.000000	0.190689	172.603271
0.000000	0.190926	172.861038
0.000000	0.191163	173.032257
0.000000	0.191400	173.488495
0.000000	0.191638	173.868942
0.000000	0.191875	174.395401
0.000000	0.192112	174.558853
0.000000	0.192349	174.936111
0.000000	0.192586	174.791260
0.000000	0.192824	174.720413
0.000000	0.193061	174.872940
0.000000	0.193298	174.787537
0.000000	0.193535	174.964355
0.000000	0.193772	175.064636
0.000000	0.194009	175.458191
0.000000	0.194247	175.660889
0.000000	0.194484	176.138580
0.000000	0.194721	176.270584
0.000000	0.194958	176.271164
0.000000	0.195195	176.501129
0.000000	0.195432	176.478149
0.000000	0.195670	176.559113
0.000000	0.195907	176.631836
0.000000	0.196144	176.579239
0.000000	0.196381	176.775299
0.000000	0.196618	176.997391
0.000000	0.196856	176.768494
0.000000	0.197093	176.955582
0.000000	0.197330	177.360428
0.000000	0.197567	177.878586
0.000000	0.197804	178.515625
0.000000	0.198041	178.912338
0.000000	0.198279	179.568283
0.000000	0.198516	180.283997
0.000000	0.198753	181.221497
0.000000	0.198990	182.177292
0.000000	0.199227	183.407791
0.000000	0.199464	185.136185
0.000000	0.199702	186.913483
0.000000	0.199939	188.703812
0.000000	0.200176	189.838333
0.000000	0.200413	189.413834
0.000000	0.200650	188.067978
0.000000	0.200887	185.972824
0.000000	0.201125	185.212509
0.000000	0.201362	185.118042
0.000000	0.201599	185.038879
0.000000	0.201836	184.995850
0.000000	0.202073	184.875473
0.000000	0.202311	184.799805
0.000000	0.202548	184.774979
0.000000	0.202785	184.565857
0.000000	0.203022	184.793335
0.000000	0.203259	184.876419
0.000000	0.203496	185.180771
0.000000	0.203734	185.592010
0.000000	0.203971	186.342361
0.000000	0.204208	186.558502
0.000000	0.204445	187.052658
0.000000	0.204682	187.093765
0.000000	0.204919	187.643250
0.000000	0.205157	187.747116
0.000000	0.205394	188.002563
0.000000	0.205631	188.423355
0.000000	0.205868	189.004395
0.000000	0.206105	189.111496
0.000000	0.206343	189.677750
0.000000	0.206580	189.717224
0.000000	0.206817	189.681137
0.000000	0.207054	189.335327
0.000000	0.207291	189.069412
0.000000	0.207528	189.176636
0.000000	0.207766	189.334717
0.000000	0.208003	189.679749
0.000000	0.208240	189.851761
0.000000	0.208477	190.082397
0.000000	0.208714	190.732101
0.000000	0.208951	190.815796
0.000000	0.209189	191.151642
0.000000	0.209426	191.017334
0.000000	0.209663	191.384003
0.000000	0.209900	191.428253
0.000000	0.210137	191.998154
0.000000	0.210374	192.255859
0.000000	0.210612	192.545471
0.000000	0.210849	192.621994
0.000000	0.211086	193.211166
0.000000	0.211323	193.345795
0.000000	0.211560	193.731400
0.000000	0.211798	193.766846
0.000000	0.212035	193.934647
0.000000	0.212272	194.256348
0.000000	0.212509	194.502930
0.000000	0.212746	194.802765
0.000000	0.212983	195.290665
0.000000	0.213221	195.488968
0.000000	0.213458	196.124298
0.000000	0.213695	196.476440
0.000000	0.213932	197.008728
0.000000	0.214169	197.710068
0.000000	0.214406	198.065811
0.000000	0.214644	198.280869
0.000000	0.214881	198.341248
0.000000	0.215118	198.608978
0.000000	0.215355	198.604202
0.000000	0.215592	198.686996
0.000000	0.215830	198.871094
0.000000	0.216067	198.799957
0.000000	0.216304	198.842834
0.000000	0.216541	198.776917
0.000000	0.216778	199.100769
0.000000	0.217015	199.342453
0.000000	0.217253	199.368332
0.000000	0.217490	199.659729
0.000000	0.217727	199.738281
0.000000	0.217964	199.839706
0.000000	0.218201	200.214142
0.000000	0.218438	200.378098
0.000000	0.218676	200.437973
0.000000	0.218913	200.633789
0.000000	0.219150	200.965149
0.000000	0.219387	201.298203
0.000000	0.219624	201.125946
0.000000	0.219862	201.163483
0.000000	0.220099	200.944031
0.000000	0.220336	201.327713
0.000000	0.220573	201.242767
0.000000	0.220810	201.407593
0.000000	0.221047	201.357971
0.000000	0.221285	201.714462
0.000000	0.221522	201.654190
0.000000	0.221759	202.035004
0.000000	0.221996	202.521210
0.000000	0.222233	202.740280
0.000000	0.222470	203.765518
0.000000	0.222708	203.999405
0.000000	0.222945	204.591537
0.000000	0.223182	204.678452
0.000000	0.223419	204.601685
0.000000	0.223656	204.504547
0.000000	0.223893	204.792313
0.000000	0.224131	205.021011
0.000000	0.224368	205.450485
0.000000	0.224605	206.096268
0.000000	0.224842	206.345032
0.000000	0.225079	207.024918
0.000000	0.225317	207.400452
0.000000	0.225554	208.165894
0.000000	0.225791	208.209152
0.000000	0.226028	208.590012
0.000000	0.226265	208.350006
0.000000	0.226502	208.703156
0.000000	0.226740	208.953690
0.000000	0.226977	209.459900
0.000000	0.227214	209.368439
0.000000	0.227451	209.638489
0.000000	0.227688	209.686783
0.000000	0.227925	209.881500
0.000000	0.228163	210.240372
0.000000	0.228400	210.649384
0.000000	0.228637	210.740829
0.000000	0.228874	210.875656
0.000000	0.229111	211.555817
0.000000	0.229349	211.936737
0.000000	0.229586	212.232971
0.000000	0.229823	212.557281
0.000000	0.230060	212.783356
0.000000	0.230297	213.146545
0.000000	0.230534	213.398819
0.000000	0.230772	213.768616
0.000000	0.231009	213.761093
0.000000	0.231246	213.972305
0.000000	0.231483	214.050568
0.000000	0.231720	213.874420
0.000000	0.231957	214.182983
0.000000	0.232195	214.266479
0.000000	0.232432	214.598190
0.000000	0.232669	214.570114
0.000000	0.232906	214.658005
0.000000	0.233143	214.636627
0.000000	0.233380	214.766266
0.000000	0.233618	214.953384
0.000000	0.233855	215.095551
0.000000	0.234092	215.692551
0.000000	0.234329	216.021866
0.000000	0.234566	216.663223
0.000000	0.234804	217.111603
0.000000	0.235041	217.570145
0.000000	0.235278	217.527313
0.000000	0.235515	217.696136
0.000000	0.235752	217.854889
0.000000	0.235989	217.894730
0.000000	0.236227	217.953857
0.000000	0.236464	218.420425
0.000000	0.236701	218.579895
0.000000	0.236938	219.148270
0.000000	0.237175	219.519180
0.000000	0.237412	219.547913
0.000000	0.237650	219.959839
0.000000	0.237887	219.922928
0.000000	0.238124	220.409683
0.000000	0.238361	220.839066
0.000000	0.238598	221.081696
0.000000	0.238836	221.497925
0.000000	0.239073	221.968750
0.000000	0.239310	222.235809
0.000000	0.239547	222.884033
0.000000	0.239784	223.045410
0.000000	0.240021	223.166306
0.000000	0.240259	223.240967
0.000000	0.240496	223.392990
0.000000	0.240733	223.025177
0.000000	0.240970	223.248291
0.000000	0.241207	223.262100
0.000000	0.241444	223.323685
0.000000	0.241682	223.577789
0.000000	0.241919	224.156738
0.000000	0.242156	224.682571
0.000000	0.242393	224.872406
0.000000	0.242630	225.178528
0.000000	0.242868	225.349136
0.000000	0.243105	225.131699
0.000000	0.243342	225.141266
0.000000	0.243579	225.288010
0.000000	0.243816	225.584625
0.000000	0.244053	226.030350
0.000000	0.244291	226.126297
0.000000	0.244528	226.098541
0.000000	0.244765	226.080170
0.000000	0.245002	226.338074
0.000000	0.245239	226.652390
0.000000	0.245476	226.784760
0.000000	0.245714	227.221939
0.000000	0.245951	227.605362
0.000000	0.246188	227.916840
0.000000	0.246425	228.626297
0.000000	0.246662	228.503662
0.000000	0.246900	228.977982
0.000000	0.247137	228.981125
0.000000	0.247374	228.994797
0.000000	0.247611	229.291672
0.000000	0.247848	230.020676
0.000000	0.248085	230.213745
0.000000	0.248323	230.457581
0.000000	0.248560	230.884888
0.000000	0.248797	231.498123
0.000000	0.249034	232.039978
0.000000	0.249271	232.362732
0.000000	0.249508	232.448959
0.000000	0.249746	232.786835
0.000000	0.249983	233.150925
0.000000	0.250220	233.420853
0.000000	0.250457	233.595001
0.000000	0.250694	234.039185
0.000000	0.250931	234.388214
0.000000	0.251169	234.740967
0.000000	0.251406	234.956711
0.000000	0.251643	234.895584
0.000000	0.251880	235.038895
0.000000	0.252117	234.914688
0.000000	0.252355	234.892822
0.000000	0.252592	235.118759
0.000000	0.252829	235.365875
0.000000	0.253066	235.027283
0.000000	0.253303	235.323013
0.000000	0.253540	235.803558
0.000000	0.253778	235.852325
0.000000	0.254015	236.301880
0.000000	0.254252	236.307144
0.000000	0.254489	236.700867
0.000000	0.254726	236.881424
0.000000	0.254963	237.193909
0.000000	0.255201	237.387848
0.000000	0.255438	237.326706
0.000000	0.255675	237.615250
0.000000	0.255912	237.659454
0.000000	0.256149	237.698624
0.000000	0.256387	237.625916
0.000000	0.256624	237.821747
0.000000	0.256861	238.060928
0.000000	0.257098	238.460785
0.000000	0.257335	238.645187
0.000000	0.257572	238.836441
0.000000	0.257810	238.786438
0.000000	0.258047	238.859375
0.000000	0.258284	239.195663
0.000000	0.258521	239.322845
0.000000	0.258758	239.488037
0.000000	0.258995	239.469788
0.000000	0.259233	240.019104
0.000000	0.259470	240.432449
0.000000	0.259707	241.180817
0.000000	0.259944	241.642975
0.000000	0.260181	242.026688
0.000000	0.260418	242.438339
0.000000	0.260656	242.748764
0.000000	0.260893	243.075089
0.000000	0.261130	243.423920
0.000000	0.261367	243.560898
0.000000	0.261604	243.860962
0.000000	0.261842	244.467590
0.000000	0.262079	245.144592
0.000000	0.262316	245.390106
0.000000	0.262553	245.671402
0.000000	0.262790	246.114792
0.000000	0.263027	246.592743
0.000000	0.263265	247.202896
0.000000	0.263502	247.305954
0.000000	0.263739	247.717514
0.000000	0.263976	247.221207
0.000000	0.264213	247.267151
0.000000	0.264450	247.298096
0.000000	0.264688	247.452103
0.000000	0.264925	247.381210
0.000000	0.265162	247.703293
0.000000	0.265399	247.830978
0.000000	0.265636	248.001785
0.000000	0.265874	248.220642
0.000000	0.266111	248.608887
0.000000	0.266348	248.917694
0.000000	0.266585	249.009644
0.000000	0.266822	249.485245
0.000000	0.267059	249.376297
0.000000	0.267297	249.515579
0.000000	0.267534	250.038803
0.000000	0.267771	250.083633
0.000000	0.268008	250.464371
0.000000	0.268245	250.321793
0.000000	0.268482	250.362259
0.000000	0.268720	249.871384
0.000000	0.268957	249.955460
0.000000	0.269194	249.931503
0.000000	0.269431	250.054703
0.000000	0.269668	250.102417
0.000000	0.269906	250.209366
0.000000	0.270143	250.515686
0.000000	0.270380	250.791321
0.000000	0.270617	251.401459
0.000000	0.270854	251.739182
0.000000	0.271091	252.152390
0.000000	0.271329	252.522003
0.000000	0.271566	253.089752
0.000000	0.271803	253.611465
0.000000	0.272040	254.192978
0.000000	0.272277	254.575348
0.000000	0.272514	255.102570
0.000000	0.272752	255.398849
0.000000	0.272989	255.808868
0.000000	0.273226	255.962280
0.000000	0.273463	256.213928
0.000000	0.273700	256.328400
0.000000	0.273937	256.429901
0.000000	0.274175	256.406494
0.000000	0.274412	256.751984
0.000000	0.274649	257.110474
0.000000	0.274886	257.221436
0.000000	0.275123	257.191864
0.000000	0.275361	257.027924
0.000000	0.275598	257.235016
0.000000	0.275835	257.352600
0.000000	0.276072	257.502991
0.000000	0.276309	257.812836
0.000000	0.276546	258.039703
0.000000	0.276784	258.175201
0.000000	0.277021	258.462891
0.000000	0.277258	258.546448
0.000000	0.277495	258.914734
0.000000	0.277732	258.973969
0.000000	0.277969	259.449432
0.000000	0.278207	259.985992
0.000000	0.278444	260.197266
0.000000	0.278681	260.667145
0.000000	0.278918	260.784180
0.000000	0.279155	260.896759
0.000000	0.279393	261.012787
0.000000	0.279630	261.382874
0.000000	0.279867	261.524384
0.000000	0.280104	261.911194
0.000000	0.280341	261.814667
0.000000	0.280578	261.953430
0.000000	0.280816	262.104309
0.000000	0.281053	262.394073
0.000000	0.281290	262.462128
0.000000	0.281527	262.427612
0.000000	0.281764	262.912262
0.000000	0.282001	263.082001
0.000000	0.282239	263.409515
0.000000	0.282476	263.415649
0.000000	0.282713	263.829498
0.000000	0.282950	264.181213
0.000000	0.283187	264.580231
0.000000	0.283424	264.894409
0.000000	0.283662	265.108887
0.000000	0.283899	265.457001
0.000000	0.284136	265.690918
0.000000	0.284373	265.799225
0.000000	0.284610	266.025269
0.000000	0.284848	266.259216
0.000000	0.285085	266.143311
0.000000	0.285322	266.416748
0.000000	0.285559	266.618500
0.000000	0.285796	267.105194
0.000000	0.286033	267.497009
0.000000	0.286271	267.632233
0.000000	0.286508	267.963531
0.000000	0.286745	267.381592
0.000000	0.286982	267.575226
0.000000	0.287219	267.257294
0.000000	0.287456	267.168945
0.000000	0.287694	266.995453
0.000000	0.287931	267.382721
0.000000	0.288168	267.761383
0.000000	0.288405	268.130157
0.000000	0.288642	268.606415
0.000000	0.288880	269.181824
0.000000	0.289117	269.592438
0.000000	0.289354	270.173157
0.000000	0.289591	270.414551
0.000000	0.289828	271.013977
0.000000	0.290065	270.988098
0.000000	0.290303	271.162354
0.000000	0.290540	271.190094
0.000000	0.290777	271.200714
0.000000	0.291014	271.332886
0.000000	0.291251	271.601959
0.000000	0.291488	271.891144
0.000000	0.291726	271.953979
0.000000	0.291963	272.156281
0.000000	0.292200	272.152527
0.000000	0.292437	272.321106
0.000000	0.292674	272.685974
0.000000	0.292911	273.373840
0.000000	0.293149	273.637421
0.000000	0.293386	274.042267
0.000000	0.293623	274.447601
0.000000	0.293860	274.459778
0.000000	0.294097	274.542358
0.000000	0.294335	274.216278
0.000000	0.294572	274.708191
0.000000	0.294809	274.228882
0.000000	0.295046	274.469971
0.000000	0.295283	274.505798
0.000000	0.295520	274.942444
0.000000	0.295758	274.935028
0.000000	0.295995	275.195160
0.000000	0.296232	275.368408
0.000000	0.296469	275.572662
0.000000	0.296706	275.692505
0.000000	0.296943	275.980988
0.000000	0.297181	276.334442
0.000000	0.297418	276.395081
0.000000	0.297655	276.894745
0.000000	0.297892	277.603119
0.000000	0.298129	278.254486
0.000000	0.298367	278.446838
0.000000	0.298604	278.638672
0.000000	0.298841	278.958069
0.000000	0.299078	279.170929
0.000000	0.299315	279.402618
0.000000	0.299552	279.664612
0.000000	0.299790	280.087463
0.000000	0.300027	280.553955
0.000000	0.300264	280.691284
0.000000	0.300501	280.976288
0.000000	0.300738	281.540405
0.000000	0.300975	281.528839
0.000000	0.301213	282.138916
0.000000	0.301450	282.290833
0.000000	0.301687	282.569824
0.000000	0.301924	282.618256
0.000000	0.302161	283.044342
0.000000	0.302399	283.252045
0.000000	0.302636	283.350647
0.000000	0.302873	283.829193
0.000000	0.303110	283.843353
0.000000	0.303347	284.108032
0.000000	0.303584	284.272278
0.000000	0.303822	284.454163
0.000000	0.304059	284.654724
0.000000	0.304296	285.115265
0.000000	0.304533	285.101044
0.000000	0.304770	285.324280
0.000000	0.305007	285.191406
0.000000	0.305245	285.556305
0.000000	0.305482	285.712982
0.000000	0.305719	286.018921
0.000000	0.305956	285.993591
0.000000	0.306193	286.364655
0.000000	0.306430	286.661224
0.000000	0.306668	286.871277
0.000000	0.306905	287.230011
0.000000	0.307142	287.368866
0.000000	0.307379	287.763458
0.000000	0.307616	287.688599
0.000000	0.307854	288.112061
0.000000	0.308091	288.087341
0.000000	0.308328	288.586914
0.000000	0.308565	288.664703
0.000000	0.308802	289.043671
0.000000	0.309039	289.617523
0.000000	0.309277	290.010742
0.000000	0.309514	290.563110
0.000000	0.309751	290.773743
0.000000	0.309988	291.108307
0.000000	0.310225	291.082428
0.000000	0.310462	291.299622
0.000000	0.310700	291.773712
0.000000	0.310937	292.010376
0.000000	0.311174	292.350159
0.000000	0.311411	291.935150
0.000000	0.311648	292.465485
0.000000	0.311886	292.163757
0.000000	0.312123	292.240417
0.000000	0.312360	292.499817
0.000000	0.312597	292.959534
0.000000	0.312834	293.374939
0.000000	0.313071	293.848511
0.000000	0.313309	294.117615
0.000000	0.313546	294.281586
0.000000	0.313783	294.698975
0.000000	0.314020	294.763367
0.000000	0.314257	295.073029
0.000000	0.314494	295.033112
0.000000	0.314732	295.371246
0.000000	0.314969	295.615295
0.000000	0.315206	295.993225
0.000000	0.315443	296.125824
0.000000	0.315680	296.232727
0.000000	0.315917	296.185486
0.000000	0.316155	296.225739
0.000000	0.316392	296.122864
0.000000	0.316629	296.255707
0.000000	0.316866	296.166779
0.000000	0.317103	296.119995
0.000000	0.317341	296.518433
0.000000	0.317578	296.784943
0.000000	0.317815	297.403198
0.000000	0.318052	297.883179
0.000000	0.318289	298.434265
0.000000	0.318526	299.025574
0.000000	0.318764	299.253571
0.000000	0.319001	299.323822
0.000000	0.319238	299.592468
0.000000	0.319475	299.456818
0.000000	0.319712	299.524994
0.000000	0.319950	299.339172
0.000000	0.320187	299.768524
0.000000	0.320424	299.748108
0.000000	0.320661	299.997742
0.000000	0.320898	300.168793
0.000000	0.321135	300.380035
0.000000	0.321373	300.754669
0.000000	0.321610	301.048767
0.000000	0.321847	301.011658
0.000000	0.322084	301.377319
0.000000	0.322321	301.807800
0.000000	0.322558	301.939667
0.000000	0.322796	302.501190
0.000000	0.323033	302.774445
0.000000	0.323270	303.469055
0.000000	0.323507	303.846375
0.000000	0.323744	304.355988
0.000000	0.323981	304.496307
0.000000	0.324219	304.615387
0.000000	0.324456	304.726257
0.000000	0.324693	304.847382
0.000000	0.324930	305.120697
0.000000	0.325167	305.564667
0.000000	0.325405	305.942291
0.000000	0.325642	306.126312
0.000000	0.325879	306.479889
0.000000	0.326116	306.888916
0.000000	0.326353	307.346985
0.000000	0.326590	307.843384
0.000000	0.326828	308.124573
0.000000	0.327065	308.064362
0.000000	0.327302	308.778564
0.000000	0.327539	308.976898
0.000000	0.327776	309.395844
0.000000	0.328013	310.077148
0.000000	0.328251	311.040955
0.000000	0.328488	311.667267
0.000000	0.328725	312.760620
0.000000	0.328962	313.544159
0.000000	0.329199	314.657593
0.000000	0.329437	314.687897
0.000000	0.329674	314.282440
0.000000	0.329911	313.688477
0.000000	0.330148	313.070679
0.000000	0.330385	313.095856
0.000000	0.330622	313.089203
0.000000	0.330860	312.818542
0.000000	0.331097	312.908173
0.000000	0.331334	312.419250
0.000000	0.331571	312.463348
0.000000	0.331808	312.728577
0.000000	0.332045	313.351685
0.000000	0.332283	313.355957
0.000000	0.332520	313.808990
0.000000	0.332757	314.351440
0.000000	0.332994	314.831177
0.000000	0.333231	315.331329
0.000000	0.333468	315.454895
0.000000	0.333706	315.541809
0.000000	0.333943	315.234467
0.000000	0.334180	315.643982
0.000000	0.334417	315.714264
0.000000	0.334654	315.800659
0.000000	0.334892	316.155975
0.000000	0.335129	316.541199
0.000000	0.335366	316.700836
0.000000	0.335603	316.627411
0.000000	0.335840	316.701447
0.000000	0.336077	317.078979
0.000000	0.336315	317.297211
0.000000	0.336552	317.844849
0.000000	0.336789	318.484650
0.000000	0.337026	318.829407
0.000000	0.337263	319.333954
0.000000	0.337500	319.616089
0.000000	0.337738	320.134125
0.000000	0.337975	320.144379
0.000000	0.338212	320.475677
0.000000	0.338449	320.046417
0.000000	0.338686	320.314453
0.000000	0.338924	320.349579
0.000000	0.339161	320.755402
0.000000	0.339398	320.809387
0.000000	0.339635	320.862915
0.000000	0.339872	320.929352
0.000000	0.340109	321.025360
0.000000	0.340347	321.046356
0.000000	0.340584	321.615051
0.000000	0.340821	321.771362
0.000000	0.341058	322.343079
0.000000	0.341295	322.599487
0.000000	0.341532	322.878845
0.000000	0.341770	322.932434
0.000000	0.342007	323.363342
0.000000	0.342244	323.571045
0.000000	0.342481	323.783112
0.000000	0.342718	323.999603
0.000000	0.342955	323.855713
0.000000	0.343193	324.448853
0.000000	0.343430	324.463409
0.000000	0.343667	324.730103
0.000000	0.343904	324.659515
0.000000	0.344141	325.109192
0.000000	0.344379	325.252991
0.000000	0.344616	325.691010
0.000000	0.344853	325.944977
0.000000	0.345090	326.366760
0.000000	0.345327	326.708679
0.000000	0.345564	327.075775
0.000000	0.345802	327.335846
0.000000	0.346039	327.479980
0.000000	0.346276	327.754089
0.000000	0.346513	327.805847
0.000000	0.346750	328.249634
0.000000	0.346987	328.250122
0.000000	0.347225	328.768158
0.000000	0.347462	329.202637
0.000000	0.347699	329.521057
0.000000	0.347936	329.450928
0.000000	0.348173	329.702576
0.000000	0.348411	329.551422
0.000000	0.348648	329.594513
0.000000	0.348885	329.484222
0.000000	0.349122	329.350006
0.000000	0.349359	329.455353
0.000000	0.349596	329.456360
0.000000	0.349834	329.481018
0.000000	0.350071	329.420868
0.000000	0.350308	330.018616
0.000000	0.350545	330.074646
0.000000	0.350782	330.178406
0.000000	0.351019	330.352570
0.000000	0.351257	330.985291
0.000000	0.351494	331.242676
0.000000	0.351731	331.843597
0.000000	0.351968	332.309570
0.000000	0.352205	333.228912
0.000000	0.352443	333.608398
0.000000	0.352680	334.247986
0.000000	0.352917	334.642120
0.000000	0.353154	334.756714
0.000000	0.353391	334.700317
0.000000	0.353628	335.090851
0.000000	0.353866	335.220734
0.000000	0.354103	335.088226
0.000000	0.354340	335.078369
0.000000	0.354577	335.470612
0.000000	0.354814	335.678467
0.000000	0.355051	336.057800
0.000000	0.355289	336.484558
0.000000	0.355526	336.576599
0.000000	0.355763	336.923218
0.000000	0.356000	337.163544
0.000000	0.356237	337.289337
0.000000	0.356474	337.426971
0.000000	0.356712	337.348297
0.000000	0.356949	337.920471
0.000000	0.357186	338.192810
0.000000	0.357423	338.628357
0.000000	0.357660	338.975037
0.000000	0.357898	338.966888
0.000000	0.358135	339.560059
0.000000	0.358372	339.418060
0.000000	0.358609	339.602692
0.000000	0.358846	339.643860
0.000000	0.359083	339.783997
0.000000	0.359321	339.547394
0.000000	0.359558	339.549866
0.000000	0.359795	339.698181
0.000000	0.360032	339.999664
0.000000	0.360269	340.327332
0.000000	0.360506	340.425446
0.000000	0.360744	340.167267
0.000000	0.360981	340.425995
0.000000	0.361218	340.520691
0.000000	0.361455	340.955719
0.000000	0.361692	341.268097
0.000000	0.361930	342.182343
0.000000	0.362167	342.838348
0.000000	0.362404	343.427216
0.000000	0.362641	343.669495
0.000000	0.362878	343.900818
0.000000	0.363115	344.236359
0.000000	0.363353	344.303406
0.000000	0.363590	344.695221
0.000000	0.363827	344.559601
0.000000	0.364064	344.729492
0.000000	0.364301	344.613342
0.000000	0.364538	344.577484
0.000000	0.364776	344.158417
0.000000	0.365013	344.350769
0.000000	0.365250	344.590210
0.000000	0.365487	344.881409
0.000000	0.365724	344.865295
0.000000	0.365961	344.916016
0.000000	0.366199	345.430054
0.000000	0.366436	345.821960
0.000000	0.366673	346.566376
0.000000	0.366910	346.921295
0.000000	0.367147	347.699158
0.000000	0.367385	348.394135
0.000000	0.367622	348.107727
0.000000	0.367859	348.631744
0.000000	0.368096	348.780396
0.000000	0.368333	349.023132
0.000000	0.368570	348.884491
0.000000	0.368808	348.981201
0.000000	0.369045	349.222107
0.000000	0.369282	349.617310
0.000000	0.369519	349.919647
0.000000	0.369756	349.993073
0.000000	0.369993	350.074890
0.000000	0.370231	350.297180
0.000000	0.370468	350.548462
0.000000	0.370705	350.708740
0.000000	0.370942	350.900757
0.000000	0.371179	351.253784
0.000000	0.371417	351.529968
0.000000	0.371654	351.726135
0.000000	0.371891	352.090454
0.000000	0.372128	352.391052
0.000000	0.372365	352.752655
0.000000	0.372602	353.184021
0.000000	0.372840	353.568756
0.000000	0.373077	354.150848
0.000000	0.373314	354.566620
0.000000	0.373551	355.168243
0.000000	0.373788	355.707367
0.000000	0.374025	356.043274
0.000000	0.374263	356.647736
0.000000	0.374500	357.030090
0.000000	0.374737	357.168915
0.000000	0.374974	357.543579
0.000000	0.375211	357.793121
0.000000	0.375449	358.023987
0.000000	0.375686	358.348083
0.000000	0.375923	358.268860
0.000000	0.376160	358.260681
0.000000	0.376397	358.219147
0.000000	0.376634	358.160187
0.000000	0.376872	358.227509
0.000000	0.377109	358.325378
0.000000	0.377346	358.474457
0.000000	0.377583	358.694672
0.000000	0.377820	359.001373
0.000000	0.378057	359.278931
0.000000	0.378295	360.007813
0.000000	0.378532	360.566223
0.000000	0.378769	360.785919
0.000000	0.379006	361.120026
0.000000	0.379243	361.316010
0.000000	0.379481	361.362579
0.000000	0.379718	361.263275
0.000000	0.379955	361.522034
0.000000	0.380192	361.799286
0.000000	0.380429	361.729156
0.000000	0.380666	361.915527
0.000000	0.380904	362.247925
0.000000	0.381141	362.593536
0.000000	0.381378	362.810089
0.000000	0.381615	362.516907
0.000000	0.381852	362.446777
0.000000	0.382089	362.518188
0.000000	0.382327	362.756958
0.000000	0.382564	363.055603
0.000000	0.382801	363.414703
0.000000	0.383038	363.585327
0.000000	0.383275	364.044250
0.000000	0.383512	364.183777
0.000000	0.383750	364.473511
0.000000	0.383987	364.916626
0.000000	0.384224	365.017853
0.000000	0.384461	365.245300
0.000000	0.384698	365.477448
0.000000	0.384936	365.701996
0.000000	0.385173	365.903107
0.000000	0.385410	365.821350
0.000000	0.385647	365.931549
0.000000	0.385884	365.634277
0.000000	0.386121	365.539307
0.000000	0.386359	365.433289
0.000000	0.386596	365.578064
0.000000	0.386833	365.628693
0.000000	0.387070	365.713287
0.000000	0.387307	365.480255
0.000000	0.387544	365.913605
0.000000	0.387782	366.306152
0.000000	0.388019	366.631866
0.000000	0.388256	367.109802
0.000000	0.388493	366.870941
0.000000	0.388730	367.358368
0.000000	0.388968	367.025238
0.000000	0.389205	367.695099
0.000000	0.389442	367.596161
0.000000	0.389679	368.060181
0.000000	0.389916	368.762878
0.000000	0.390153	369.337708
0.000000	0.390391	369.763092
0.000000	0.390628	370.385132
0.000000	0.390865	371.186554
0.000000	0.391102	371.522095
0.000000	0.391339	371.951691
0.000000	0.391576	372.093781
0.000000	0.391814	372.052002
0.000000	0.392051	372.197510
0.000000	0.392288	371.941681
0.000000	0.392525	372.267975
0.000000	0.392762	372.236084
0.000000	0.393000	372.449432
0.000000	0.393237	372.437866
0.000000	0.393474	372.565979
0.000000	0.393711	372.601532
0.000000	0.393948	373.030548
0.000000	0.394185	373.368195
0.000000	0.394423	373.105194
0.000000	0.394660	373.325745
0.000000	0.394897	373.571472
0.000000	0.395134	373.473846
0.000000	0.395371	373.881012
0.000000	0.395608	373.956665
0.000000	0.395846	374.169800
0.000000	0.396083	374.402069
0.000000	0.396320	374.526489
0.000000	0.396557	374.659821
0.000000	0.396794	374.683685
0.000000	0.397031	374.844116
0.000000	0.397269	375.149109
0.000000	0.397506	375.352264
0.000000	0.397743	375.442413
0.000000	0.397980	375.540131
0.000000	0.398217	375.655273
0.000000	0.398455	375.801147
0.000000	0.398692	375.993195
0.000000	0.398929	376.368896
0.000000	0.399166	376.698120
0.000000	0.399403	376.860046
0.000000	0.399640	377.465820
0.000000	0.399878	378.158569
0.000000	0.400115	378.428101
0.000000	0.400352	378.978394
0.000000	0.400589	379.326080
0.000000	0.400826	379.581207
0.000000	0.401063	379.869415
0.000000	0.401301	380.320526
0.000000	0.401538	381.057709
0.000000	0.401775	381.092499
0.000000	0.402012	381.486053
0.000000	0.402249	382.003052
0.000000	0.402487	381.894836
0.000000	0.402724	382.111023
0.000000	0.402961	382.180969
0.000000	0.403198	382.343903
0.000000	0.403435	382.241547
0.000000	0.403672	382.242371
0.000000	0.403910	382.368591
0.000000	0.404147	382.392303
0.000000	0.404384	382.565948
0.000000	0.404621	382.784912
0.000000	0.404858	382.936707
0.000000	0.405095	383.152069
0.000000	0.405333	383.567230
0.000000	0.405570	383.948059
0.000000	0.405807	384.289276
0.000000	0.406044	384.950775
0.000000	0.406281	385.439087
0.000000	0.406518	385.846924
0.000000	0.406756	386.033997
0.000000	0.406993	386.594666
0.000000	0.407230	386.796204
0.000000	0.407467	386.980042
0.000000	0.407704	387.276672
0.000000	0.407942	387.470825
0.000000	0.408179	387.737457
0.000000	0.408416	387.695526
0.000000	0.408653	388.598938
0.000000	0.408890	390.197601
0.000000	0.409127	392.480347
0.000000	0.409365	395.927795
0.000000	0.409602	400.400238
0.000000	0.409839	406.302704
0.000000	0.410076	413.600250
0.000000	0.410313	421.904053
0.000000	0.410550	429.991333
0.000000	0.410788	437.793549
0.000000	0.411025	445.511810
0.000000	0.411262	453.134521
0.000000	0.411499	460.298279
0.000000	0.411736	467.622864
0.000000	0.411974	475.024994
0.000000	0.412211	481.557434
0.000000	0.412448	487.494141
0.000000	0.412685	493.179871
0.000000	0.412922	498.645538
0.000000	0.413159	504.310608
0.000000	0.413397	510.118256
0.000000	0.413634	515.859558
0.000000	0.413871	521.162231
0.000000	0.414108	527.073242
0.000000	0.414345	533.395020
0.000000	0.414582	539.115051
0.000000	0.414820	542.572144
0.000000	0.415057	545.817688
0.000000	0.415294	548.768372
0.000000	0.415531	550.894958
0.000000	0.415768	553.529602
0.000000	0.416005	556.948486
0.000000	0.416243	560.988525
0.000000	0.416480	564.772522
0.000000	0.416717	568.429199
0.000000	0.416954	571.336304
0.000000	0.417191	573.958557
0.000000	0.417429	575.227661
0.000000	0.417666	576.302063
0.000000	0.417903	577.229675
0.000000	0.418140	578.328918
0.000000	0.418377	579.451172
0.000000	0.418614	580.444641
0.000000	0.418852	582.261108
0.000000	0.419089	584.166931
0.000000	0.419326	585.881531
0.000000	0.419563	588.608826
0.000000	0.419800	591.765564
0.000000	0.420037	594.843811
0.000000	0.420275	598.773987
0.000000	0.420512	603.980896
0.000000	0.420749	609.687744
0.000000	0.420986	615.217346
0.000000	0.421223	620.774353
0.000000	0.421461	623.840942
0.000000	0.421698	626.112122
0.000000	0.421935	627.570313
0.000000	0.422172	628.690430
0.000000	0.422409	628.392395
0.000000	0.422646	625.263855
0.000000	0.422884	620.704102
0.000000	0.423121	615.723816
0.000000	0.423358	610.214478
0.000000	0.423595	608.451965
0.000000	0.423832	605.928955
0.000000	0.424069	602.249634
0.000000	0.424307	597.927185
0.000000	0.424544	594.909790
0.000000	0.424781	591.551086
0.000000	0.425018	588.809814
0.000000	0.425255	586.931396
0.000000	0.425492	586.093445
0.000000	0.425730	585.282715
0.000000	0.425967	584.360535
0.000000	0.426204	583.659790
0.000000	0.426441	581.337952
0.000000	0.426678	578.372925
0.000000	0.426916	575.523926
0.000000	0.427153	573.378296
0.000000	0.427390	571.556213
0.000000	0.427627	569.510925
0.000000	0.427864	567.513794
0.000000	0.428101	566.429993
0.000000	0.428339	565.498535
0.000000	0.428576	564.476685
0.000000	0.428813	562.374451
0.000000	0.429050	559.445190
0.000000	0.429287	556.167786
0.000000	0.429524	552.982483
0.000000	0.429762	550.243530
0.000000	0.429999	548.414001
0.000000	0.430236	546.565857
0.000000	0.430473	544.292847
0.000000	0.430710	542.017517
0.000000	0.430948	540.170105
0.000000	0.431185	537.955933
0.000000	0.431422	534.811340
0.000000	0.431659	530.959167
0.000000	0.431896	527.321777
0.000000	0.432133	524.388489
0.000000	0.432371	522.008484
0.000000	0.432608	520.195129
0.000000	0.432845	518.162170
0.000000	0.433082	515.439575
0.000000	0.433319	512.574219
0.000000	0.433556	509.269623
0.000000	0.433794	506.381470
0.000000	0.434031	503.851624
0.000000	0.434268	503.819458
0.000000	0.434505	506.722412
0.000000	0.434742	515.375793
0.000000	0.434979	531.413086
0.000000	0.435217	557.674744
0.000000	0.435454	595.695374
0.000000	0.435691	646.455078
0.000000	0.435928	709.518066
0.000000	0.436165	781.688110
0.000000	0.436403	849.566101
0.000000	0.436640	911.035889
0.000000	0.436877	964.418518
0.000000	0.437114	1008.033020
0.000000	0.437351	1041.255127
0.000000	0.437588	1063.446289
0.000000	0.437826	1074.125366
0.000000	0.438063	1072.919434
0.000000	0.438300	1058.734619
0.000000	0.438537	1029.656616
0.000000	0.438774	985.098450
0.000000	0.439011	926.731262
0.000000	0.439249	858.325928
0.000000	0.439486	785.074646
0.000000	0.439723	712.826965
0.000000	0.439960	649.965271
0.000000	0.440197	608.279236
0.000000	0.440435	582.411133
0.000000	0.440672	559.863281
0.000000	0.440909	539.997986
0.000000	0.441146	522.362793
0.000000	0.441383	507.117126
0.000000	0.441620	493.216919
0.000000	0.441858	481.013977
0.000000	0.442095	470.739746
0.000000	0.442332	462.931183
0.000000	0.442569	456.422272
0.000000	0.442806	450.350891
0.000000	0.443043	444.833099
0.000000	0.443281	439.312256
0.000000	0.443518	433.527069
0.000000	0.443755	427.910126
0.000000	0.443992	423.103149
0.000000	0.444229	419.420471
0.000000	0.444467	415.937714
0.000000	0.444704	412.899323
0.000000	0.444941	410.189880
0.000000	0.445178	407.679047
0.000000	0.445415	405.591614
0.000000	0.445652	403.662659
0.000000	0.445890	401.733856
0.000000	0.446127	400.018890
0.000000	0.446364	398.387543
0.000000	0.446601	396.479126
0.000000	0.446838	394.935120
0.000000	0.447075	393.966858
0.000000	0.447313	392.840179
0.000000	0.447550	392.815247
0.000000	0.447787	393.466919
0.000000	0.448024	395.107880
0.000000	0.448261	398.656097
0.000000	0.448498	404.829102
0.000000	0.448736	414.836151
0.000000	0.448973	430.150360
0.000000	0.449210	452.029816
0.000000	0.449447	481.309784
0.000000	0.449684	518.188843
0.000000	0.449922	561.492432
0.000000	0.450159	602.258911
0.000000	0.450396	632.905029
0.000000	0.450633	651.974121
0.000000	0.450870	660.486450
0.000000	0.451107	660.046021
0.000000	0.451345	650.668152
0.000000	0.451582	632.255920
0.000000	0.451819	605.104797
0.000000	0.452056	571.114502
0.000000	0.452293	534.765259
0.000000	0.452531	500.342804
0.000000	0.452768	473.784698
0.000000	0.453005	459.538971
0.000000	0.453242	448.022369
0.000000	0.453479	438.389832
0.000000	0.453716	430.006897
0.000000	0.453954	423.332977
0.000000	0.454191	418.229614
0.000000	0.454428	414.989258
0.000000	0.454665	413.076996
0.000000	0.454902	413.601501
0.000000	0.455139	416.817047
0.000000	0.455377	423.985718
0.000000	0.455614	435.352570
0.000000	0.455851	451.538483
0.000000	0.456088	473.742706
0.000000	0.456325	500.982452
0.000000	0.456562	529.998962
0.000000	0.456800	556.576904
0.000000	0.457037	582.790466
0.000000	0.457274	601.098206
0.000000	0.457511	609.527100
0.000000	0.457748	609.268799
0.000000	0.457986	600.833374
0.000000	0.458223	584.652771
0.000000	0.458460	561.121887
0.000000	0.458697	533.872864
0.000000	0.458934	507.811371
0.000000	0.459171	488.622040
0.000000	0.459409	485.981842
0.000000	0.459646	491.847412
0.000000	0.459883	505.568207
0.000000	0.460120	525.149048
0.000000	0.460357	550.989990
0.000000	0.460594	576.284668
0.000000	0.460832	593.438477
0.000000	0.461069	602.465942
0.000000	0.461306	603.937134
0.000000	0.461543	598.942078
0.000000	0.461780	587.312866
0.000000	0.462018	569.108521
0.000000	0.462255	544.828186
0.000000	0.462492	517.871033
0.000000	0.462729	491.403961
0.000000	0.462966	468.748749
0.000000	0.463203	454.494537
0.000000	0.463441	445.284790
0.000000	0.463678	437.296814
0.000000	0.463915	430.654327
0.000000	0.464152	425.351349
0.000000	0.464389	420.927521
0.000000	0.464626	417.971161
0.000000	0.464864	415.256958
0.000000	0.465101	413.752502
0.000000	0.465338	411.969147
0.000000	0.465575	411.154388
0.000000	0.465812	411.503937
0.000000	0.466049	412.935181
0.000000	0.466287	416.041748
0.000000	0.466524	420.852112
0.000000	0.466761	428.079834
0.000000	0.466998	437.717346
0.000000	0.467235	449.903961
0.000000	0.467473	464.038086
0.000000	0.467710	477.305725
0.000000	0.467947	486.940735
0.000000	0.468184	495.673187
0.000000	0.468421	503.509552
0.000000	0.468658	509.507446
0.000000	0.468896	513.509338
0.000000	0.469133	515.391846
0.000000	0.469370	515.113220
0.000000	0.469607	513.837463
0.000000	0.469844	512.224060
0.000000	0.470081	511.663330
0.000000	0.470319	514.694153
0.000000	0.470556	519.436096
0.000000	0.470793	525.810974
0.000000	0.471030	531.478333
0.000000	0.471267	537.601807
0.000000	0.471505	549.313049
0.000000	0.471742	564.274292
0.000000	0.471979	583.354797
0.000000	0.472216	606.104187
0.000000	0.472453	630.368103
0.000000	0.472690	653.008118
0.000000	0.472928	663.590576
0.000000	0.473165	663.432495
0.000000	0.473402	656.291931
0.000000	0.473639	646.623901
0.000000	0.473876	638.349976
0.000000	0.474113	637.471741
0.000000	0.474351	650.056030
0.000000	0.474588	662.752991
0.000000	0.474825	671.464966
0.000000	0.475062	677.753540
0.000000	0.475299	682.332275
0.000000	0.475536	681.890747
0.000000	0.475774	673.960876
0.000000	0.476011	659.517883
0.000000	0.476248	639.035156
0.000000	0.476485	613.723938
0.000000	0.476722	586.955017
0.000000	0.476960	564.929749
0.000000	0.477197	553.027039
0.000000	0.477434	543.002991
0.000000	0.477671	534.939392
0.000000	0.477908	529.186951
0.000000	0.478145	527.125427
0.000000	0.478383	528.609131
0.000000	0.478620	532.872498
0.000000	0.478857	539.771362
0.000000	0.479094	549.952515
0.000000	0.479331	562.410095
0.000000	0.479568	577.101990
0.000000	0.479806	592.919800
0.000000	0.480043	609.370544
0.000000	0.480280	627.842590
0.000000	0.480517	646.629761
0.000000	0.480754	664.020264
0.000000	0.480992	679.653931
0.000000	0.481229	693.916748
0.000000	0.481466	707.827515
0.000000	0.481703	721.147095
0.000000	0.481940	733.968262
0.000000	0.482177	746.925964
0.000000	0.482415	758.230652
0.000000	0.482652	767.392212
0.000000	0.482889	774.864746
0.000000	0.483126	779.313232
0.000000	0.483363	780.448425
0.000000	0.483600	778.704224
0.000000	0.483838	776.181396
0.000000	0.484075	773.020386
0.000000	0.484312	769.123108
0.000000	0.484549	766.812622
0.000000	0.484786	769.309387
0.000000	0.485024	777.675171
0.000000	0.485261	789.664734
0.000000	0.485498	804.371521
0.000000	0.485735	820.315674
0.000000	0.485972	836.772095
0.000000	0.486209	854.553711
0.000000	0.486447	869.925354
0.000000	0.486684	883.123169
0.000000	0.486921	897.461975
0.000000	0.487158	913.692505
0.000000	0.487395	932.027832
0.000000	0.487632	952.293213
0.000000	0.487870	971.276001
0.000000	0.488107	982.429443
0.000000	0.488344	985.150635
0.000000	0.488581	979.094604
0.000000	0.488818	965.259033
0.000000	0.489056	945.884583
0.000000	0.489293	924.155334
0.000000	0.489530	905.049622
0.000000	0.489767	895.458130
0.000000	0.490004	889.466309
0.000000	0.490241	884.786499
0.000000	0.490479	882.063354
0.000000	0.490716	881.995300
0.000000	0.490953	883.854614
0.000000	0.491190	885.359558
0.000000	0.491427	887.157898
0.000000	0.491664	889.618591
0.000000	0.491902	892.366028
0.000000	0.492139	894.833862
0.000000	0.492376	896.757446
0.000000	0.492613	900.486389
0.000000	0.492850	907.616211
0.000000	0.493087	921.341553
0.000000	0.493325	941.349060
0.000000	0.493562	968.285217
0.000000	0.493799	1001.842041
0.000000	0.494036	1043.306152
0.000000	0.494273	1089.981689
0.000000	0.494511	1128.443115
0.000000	0.494748	1157.657349
0.000000	0.494985	1177.365479
0.000000	0.495222	1188.620972
0.000000	0.495459	1193.870728
0.000000	0.495696	1194.009766
0.000000	0.495934	1189.628418
0.000000	0.496171	1182.146729
0.000000	0.496408	1172.286255
0.000000	0.496645	1161.971191
0.000000	0.496882	1156.785034
0.000000	0.497119	1162.638184
0.000000	0.497357	1175.448608
0.000000	0.497594	1200.438477
0.000000	0.497831	1234.640869
0.000000	0.498068	1264.370361
0.000000	0.498305	1292.313843
0.000000	0.498543	1321.803345
0.000000	0.498780	1348.127563
0.000000	0.499017	1370.151855
0.000000	0.499254	1388.318237
0.000000	0.499491	1400.660889
0.000000	0.499728	1407.826050
0.000000	0.499966	1410.926758
0.000000	0.500203	1408.634888
0.000000	0.500440	1400.034912
0.000000	0.500677	1384.316528
0.000000	0.500914	1360.758423
0.000000	0.501151	1329.717041
0.000000	0.501389	1293.703979
0.000000	0.501626	1256.347290
0.000000	0.501863	1221.695435
0.000000	0.502100	1194.800049
0.000000	0.502337	1182.346069
0.000000	0.502574	1175.112183
0.000000	0.502812	1171.491089
0.000000	0.503049	1171.675293
0.000000	0.503286	1173.183105
0.000000	0.503523	1174.448364
0.000000	0.503760	1174.927246
0.000000	0.503998	1175.483154
0.000000	0.504235	1175.027588
0.000000	0.504472	1173.026489
0.000000	0.504709	1169.568848
0.000000	0.504946	1165.142578
0.000000	0.505183	1159.754639
0.000000	0.505421	1154.586182
0.000000	0.505658	1148.450317
0.000000	0.505895	1141.980103
0.000000	0.506132	1134.664795
0.000000	0.506369	1126.996948
0.000000	0.506606	1120.127441
0.000000	0.506844	1114.842651
0.000000	0.507081	1109.171143
0.000000	0.507318	1103.220215
0.000000	0.507555	1096.886719
0.000000	0.507792	1090.714600
0.000000	0.508030	1086.031250
0.000000	0.508267	1081.391113
0.000000	0.508504	1076.646606
0.000000	0.508741	1072.320923
0.000000	0.508978	1068.383057
0.000000	0.509215	1066.737305
0.000000	0.509453	1066.682007
0.000000	0.509690	1067.203613
0.000000	0.509927	1067.645630
0.000000	0.510164	1067.440430
0.000000	0.510401	1066.674316
0.000000	0.510638	1065.544800
0.000000	0.510876	1064.611938
0.000000	0.511113	1063.686523
0.000000	0.511350	1064.340332
0.000000	0.511587	1066.615967
0.000000	0.511824	1069.899902
0.000000	0.512061	1073.428101
0.000000	0.512299	1078.301514
0.000000	0.512536	1084.507080
0.000000	0.512773	1092.678467
0.000000	0.513010	1102.752441
0.000000	0.513247	1115.623413
0.000000	0.513485	1131.192139
0.000000	0.513722	1149.651978
0.000000	0.513959	1169.807495
0.000000	0.514196	1191.267090
0.000000	0.514433	1214.384888
0.000000	0.514670	1240.468506
0.000000	0.514908	1269.715088
0.000000	0.515145	1301.276245
0.000000	0.515382	1332.944702
0.000000	0.515619	1363.276611
0.000000	0.515856	1390.070923
0.000000	0.516093	1412.966431
0.000000	0.516331	1431.333740
0.000000	0.516568	1444.809937
0.000000	0.516805	1456.351074
0.000000	0.517042	1466.558838
0.000000	0.517279	1475.318359
0.000000	0.517517	1482.520752
0.000000	0.517754	1484.752808
0.000000	0.517991	1485.960327
0.000000	0.518228	1478.564331
0.000000	0.518465	1464.600830
0.000000	0.518702	1445.441895
0.000000	0.518940	1423.707764
0.000000	0.519177	1404.274658
0.000000	0.519414	1392.676514
0.000000	0.519651	1388.329102
0.000000	0.519888	1388.327759
0.000000	0.520125	1393.860840
0.000000	0.520363	1404.104248
0.000000	0.520600	1418.749512
0.000000	0.520837	1435.964355
0.000000	0.521074	1453.434448
0.000000	0.521311	1466.775879
0.000000	0.521549	1474.590454
0.000000	0.521786	1478.633179
0.000000	0.522023	1480.656616
0.000000	0.522260	1481.651123
0.000000	0.522497	1484.195313
0.000000	0.522734	1491.786987
0.000000	0.522972	1500.421753
0.000000	0.523209	1506.983521
0.000000	0.523446	1513.290527
0.000000	0.523683	1518.863403
0.000000	0.523920	1523.845459
0.000000	0.524157	1528.309326
0.000000	0.524395	1530.934448
0.000000	0.524632	1530.022095
0.000000	0.524869	1527.165039
0.000000	0.525106	1522.391846
0.000000	0.525343	1515.896240
0.000000	0.525580	1509.359009
0.000000	0.525818	1504.559692
0.000000	0.526055	1498.965698
0.000000	0.526292	1493.269287
0.000000	0.526529	1488.013184
0.000000	0.526766	1482.698730
0.000000	0.527004	1477.616089
0.000000	0.527241	1471.875244
0.000000	0.527478	1463.343628
0.000000	0.527715	1455.093872
0.000000	0.527952	1448.595825
0.000000	0.528189	1445.164917
0.000000	0.528427	1445.425049
0.000000	0.528664	1448.174438
0.000000	0.528901	1452.611084
0.000000	0.529138	1458.516602
0.000000	0.529375	1463.892090
0.000000	0.529612	1468.441895
0.000000	0.529850	1471.109985
0.000000	0.530087	1472.015015
0.000000	0.530324	1472.706665
0.000000	0.530561	1473.736572
0.000000	0.530798	1475.854370
0.000000	0.531035	1480.235229
0.000000	0.531273	1489.880371
0.000000	0.531510	1503.461426
0.000000	0.531747	1519.733032
0.000000	0.531984	1532.729492
0.000000	0.532221	1540.682373
0.000000	0.532459	1547.937134
0.000000	0.532696	1556.761597
0.000000	0.532933	1568.143311
0.000000	0.533170	1576.873291
0.000000	0.533407	1590.457520
0.000000	0.533644	1628.485474
0.000000	0.533882	1664.358643
0.000000	0.534119	1691.610596
0.000000	0.534356	1709.119141
0.000000	0.534593	1716.163330
0.000000	0.534830	1714.294678
0.000000	0.535067	1703.335083
0.000000	0.535305	1682.493286
0.000000	0.535542	1652.002441
0.000000	0.535779	1613.223511
0.000000	0.536016	1569.124756
0.000000	0.536253	1523.251465
0.000000	0.536491	1480.536621
0.000000	0.536728	1447.723999
0.000000	0.536965	1430.501221
0.000000	0.537202	1416.820190
0.000000	0.537439	1407.198486
0.000000	0.537676	1400.328125
0.000000	0.537914	1392.984619
0.000000	0.538151	1388.008545
0.000000	0.538388	1379.407593
0.000000	0.538625	1368.614624
0.000000	0.538862	1356.084106
0.000000	0.539099	1342.201538
0.000000	0.539337	1329.063721
0.000000	0.539574	1318.927368
0.000000	0.539811	1313.265015
0.000000	0.540048	1310.005249
0.000000	0.540285	1307.925781
0.000000	0.540523	1307.147461
0.000000	0.540760	1308.824463
0.000000	0.540997	1313.028442
0.000000	0.541234	1318.396729
0.000000	0.541471	1324.192871
0.000000	0.541708	1330.291992
0.000000	0.541946	1334.223145
0.000000	0.542183	1335.983521
0.000000	0.542420	1336.537598
0.000000	0.542657	1336.372559
0.000000	0.542894	1336.894165
0.000000	0.543131	1337.938354
0.000000	0.543369	1340.085693
0.000000	0.543606	1343.042480
0.000000	0.543843	1347.002563
0.000000	0.544080	1352.227539
0.000000	0.544317	1358.361572
0.000000	0.544555	1364.995239
0.000000	0.544792	1369.406250
0.000000	0.545029	1368.863647
0.000000	0.545266	1364.198486
0.000000	0.545503	1356.643433
0.000000	0.545740	1346.825317
0.000000	0.545978	1336.003052
0.000000	0.546215	1327.069580
0.000000	0.546452	1320.629150
0.000000	0.546689	1312.823364
0.000000	0.546926	1303.939575
0.000000	0.547163	1296.475464
0.000000	0.547401	1290.004639
0.000000	0.547638	1281.886108
0.000000	0.547875	1272.932129
0.000000	0.548112	1263.584473
0.000000	0.548349	1254.107788
0.000000	0.548586	1245.409546
0.000000	0.548824	1236.826904
0.000000	0.549061	1227.532104
0.000000	0.549298	1218.159180
0.000000	0.549535	1209.143066
0.000000	0.549772	1200.905029
0.000000	0.550010	1192.600586
0.000000	0.550247	1184.296509
0.000000	0.550484	1176.202515
0.000000	0.550721	1167.486572
0.000000	0.550958	1158.128540
0.000000	0.551195	1148.875122
0.000000	0.551433	1140.992798
0.000000	0.551670	1136.442261
0.000000	0.551907	1134.127441
0.000000	0.552144	1132.825317
0.000000	0.552381	1133.482300
0.000000	0.552619	1135.905518
0.000000	0.552856	1140.412231
0.000000	0.553093	1147.948975
0.000000	0.553330	1158.941162
0.000000	0.553567	1172.953003
0.000000	0.553804	1190.223999
0.000000	0.554042	1208.290649
0.000000	0.554279	1227.228149
0.000000	0.554516	1247.023438
0.000000	0.554753	1267.314575
0.000000	0.554990	1288.450806
0.000000	0.555227	1310.847900
0.000000	0.555465	1333.679565
0.000000	0.555702	1355.657837
0.000000	0.555939	1377.020020
0.000000	0.556176	1395.123413
0.000000	0.556413	1408.372925
0.000000	0.556650	1417.899170
0.000000	0.556888	1425.120850
0.000000	0.557125	1430.076538
0.000000	0.557362	1433.016235
0.000000	0.557599	1434.010376
0.000000	0.557836	1433.153809
0.000000	0.558074	1430.553101
0.000000	0.558311	1429.138306
0.000000	0.558548	1425.447144
0.000000	0.558785	1418.528198
0.000000	0.559022	1409.741333
0.000000	0.559259	1401.350708
0.000000	0.559497	1396.128662
0.000000	0.559734	1394.699463
0.000000	0.559971	1396.310791
0.000000	0.560208	1397.634155
0.000000	0.560445	1396.826660
0.000000	0.560682	1396.650757
0.000000	0.560920	1397.670288
0.000000	0.561157	1400.790771
0.000000	0.561394	1407.305298
0.000000	0.561631	1421.188354
0.000000	0.561868	1441.054810
0.000000	0.562105	1455.244995
0.000000	0.562343	1462.012939
0.000000	0.562580	1461.811035
0.000000	0.562817	1456.572998
0.000000	0.563054	1446.273560
0.000000	0.563291	1431.200317
0.000000	0.563529	1413.192627
0.000000	0.563766	1396.161011
0.000000	0.564003	1382.411743
0.000000	0.564240	1375.029419
0.000000	0.564477	1368.710205
0.000000	0.564714	1362.664063
0.000000	0.564952	1354.996094
0.000000	0.565189	1345.471313
0.000000	0.565426	1333.763428
0.000000	0.565663	1317.640015
0.000000	0.565900	1297.169922
0.000000	0.566137	1272.732300
0.000000	0.566375	1246.500977
0.000000	0.566612	1221.038940
0.000000	0.566849	1199.744507
0.000000	0.567086	1186.063232
0.000000	0.567323	1182.065796
0.000000	0.567560	1187.231934
0.000000	0.567798	1200.408447
0.000000	0.568035	1220.334473
0.000000	0.568272	1238.681885
0.000000	0.568509	1248.959717
0.000000	0.568746	1251.184082
0.000000	0.568984	1246.015869
0.000000	0.569221	1236.778198
0.000000	0.569458	1223.304321
0.000000	0.569695	1208.341797
0.000000	0.569932	1196.251099
0.000000	0.570169	1181.308350
0.000000	0.570407	1163.631958
0.000000	0.570644	1146.566284
0.000000	0.570881	1130.151489
0.000000	0.571118	1111.946289
0.000000	0.571355	1093.412354
0.000000	0.571593	1079.701660
0.000000	0.571830	1072.436523
0.000000	0.572067	1068.836182
0.000000	0.572304	1067.692871
0.000000	0.572541	1069.321411
0.000000	0.572778	1074.057861
0.000000	0.573016	1081.385132
0.000000	0.573253	1090.882568
0.000000	0.573490	1100.663330
0.000000	0.573727	1111.272095
0.000000	0.573964	1123.814087
0.000000	0.574201	1136.347046
0.000000	0.574439	1148.556396
0.000000	0.574676	1157.169067
0.000000	0.574913	1162.857178
0.000000	0.575150	1167.097778
0.000000	0.575387	1169.726807
0.000000	0.575624	1170.800293
0.000000	0.575862	1171.800049
0.000000	0.576099	1174.469116
0.000000	0.576336	1180.517578
0.000000	0.576573	1188.534546
0.000000	0.576810	1195.954956
0.000000	0.577048	1202.010132
0.000000	0.577285	1207.969238
0.000000	0.577522	1214.464111
0.000000	0.577759	1221.489624
0.000000	0.577996	1229.909424
0.000000	0.578233	1240.671387
0.000000	0.578471	1255.019043
0.000000	0.578708	1274.999512
0.000000	0.578945	1302.053833
0.000000	0.579182	1338.054688
0.000000	0.579419	1380.995972
0.000000	0.579656	1426.514893
0.000000	0.579894	1474.458374
0.000000	0.580131	1525.171509
0.000000	0.580368	1566.215088
0.000000	0.580605	1595.682983
0.000000	0.580842	1613.729736
0.000000	0.581080	1620.442261
0.000000	0.581317	1615.776978
0.000000	0.581554	1598.805664
0.000000	0.581791	1570.283203
0.000000	0.582028	1532.714233
0.000000	0.582265	1489.049194
0.000000	0.582503	1443.028076
0.000000	0.582740	1397.845093
0.000000	0.582977	1357.513550
0.000000	0.583214	1329.604004
0.000000	0.583451	1304.354492
0.000000	0.583688	1282.250488
0.000000	0.583926	1265.251709
0.000000	0.584163	1253.274780
0.000000	0.584400	1246.522583
0.000000	0.584637	1244.628052
0.000000	0.584874	1248.185181
0.000000	0.585111	1254.335938
0.000000	0.585349	1263.633179
0.000000	0.585586	1275.460449
0.000000	0.585823	1286.314697
0.000000	0.586060	1294.661255
0.000000	0.586297	1300.496460
0.000000	0.586535	1304.367920
0.000000	0.586772	1308.307373
0.000000	0.587009	1311.928223
0.000000	0.587246	1316.459351
0.000000	0.587483	1323.235229
0.000000	0.587720	1326.298340
0.000000	0.587958	1325.411377
0.000000	0.588195	1321.666992
0.000000	0.588432	1315.136230
0.000000	0.588669	1306.914917
0.000000	0.588906	1297.911011
0.000000	0.589143	1290.943359
0.000000	0.589381	1286.742188
0.000000	0.589618	1283.980225
0.000000	0.589855	1282.383667
0.000000	0.590092	1282.211548
0.000000	0.590329	1283.788208
0.000000	0.590567	1288.230103
0.000000	0.590804	1295.148438
0.000000	0.591041	1302.036743
0.000000	0.591278	1309.493286
0.000000	0.591515	1318.390869
0.000000	0.591752	1330.325317
0.000000	0.591990	1347.642090
0.000000	0.592227	1371.087891
0.000000	0.592464	1400.711060
0.000000	0.592701	1430.297974
0.000000	0.592938	1461.317993
0.000000	0.593175	1496.858765
0.000000	0.593413	1537.307617
0.000000	0.593650	1580.466431
0.000000	0.593887	1617.067139
0.000000	0.594124	1645.198608
0.000000	0.594361	1664.182983
0.000000	0.594599	1672.028076
0.000000	0.594836	1668.692505
0.000000	0.595073	1654.823975
0.000000	0.595310	1631.921143
0.000000	0.595547	1602.856445
0.000000	0.595784	1571.980835
0.000000	0.596022	1545.515381
0.000000	0.596259	1528.625854
0.000000	0.596496	1518.641724
0.000000	0.596733	1508.933960
0.000000	0.596970	1499.981079
0.000000	0.597207	1492.806152
0.000000	0.597445	1486.210938
0.000000	0.597682	1479.709961
0.000000	0.597919	1472.223267
0.000000	0.598156	1463.499756
0.000000	0.598393	1454.563110
0.000000	0.598630	1447.325806
0.000000	0.598868	1440.676514
0.000000	0.599105	1434.423218
0.000000	0.599342	1428.082153
0.000000	0.599579	1422.556030
0.000000	0.599816	1414.810425
0.000000	0.600054	1403.733398
0.000000	0.600291	1389.353027
0.000000	0.600528	1371.821045
0.000000	0.600765	1352.256836
0.000000	0.601002	1332.086060
0.000000	0.601239	1314.697266
0.000000	0.601477	1304.097778
0.000000	0.601714	1299.750732
0.000000	0.601951	1300.616943
0.000000	0.602188	1308.737671
0.000000	0.602425	1323.925171
0.000000	0.602662	1345.799561
0.000000	0.602900	1369.681641
0.000000	0.603137	1394.748413
0.000000	0.603374	1417.438965
0.000000	0.603611	1431.618652
0.000000	0.603848	1438.468506
0.000000	0.604086	1439.597778
0.000000	0.604323	1435.977661
0.000000	0.604560	1428.521118
0.000000	0.604797	1418.036743
0.000000	0.605034	1407.656006
0.000000	0.605271	1401.519165
0.000000	0.605509	1402.291870
0.000000	0.605746	1410.125244
0.000000	0.605983	1417.691772
0.000000	0.606220	1423.549194
0.000000	0.606457	1425.103516
0.000000	0.606694	1424.084229
0.000000	0.606932	1422.293335
0.000000	0.607169	1419.915283
0.000000	0.607406	1417.899902
0.000000	0.607643	1418.335815
0.000000	0.607880	1423.307617
0.000000	0.608117	1428.857178
0.000000	0.608355	1432.061646
0.000000	0.608592	1430.756226
0.000000	0.608829	1427.429932
0.000000	0.609066	1425.477417
0.000000	0.609303	1422.319458
0.000000	0.609541	1418.563721
0.000000	0.609778	1413.928467
0.000000	0.610015	1407.953979
0.000000	0.610252	1401.135132
0.000000	0.610489	1394.958130
0.000000	0.610726	1389.912109
0.000000	0.610964	1385.139526
0.000000	0.611201	1382.178101
0.000000	0.611438	1380.995117
0.000000	0.611675	1380.261108
0.000000	0.611912	1380.296997
0.000000	0.612149	1381.965576
0.000000	0.612387	1385.820557
0.000000	0.612624	1391.112061
0.000000	0.612861	1398.232300
0.000000	0.613098	1406.972656
0.000000	0.613335	1418.323242
0.000000	0.613573	1433.457153
0.000000	0.613810	1453.433228
0.000000	0.614047	1477.759766
0.000000	0.614284	1503.829224
0.000000	0.614521	1531.009521
0.000000	0.614758	1558.856567
0.000000	0.614996	1582.120361
0.000000	0.615233	1595.440063
0.000000	0.615470	1601.514404
0.000000	0.615707	1603.103516
0.000000	0.615944	1602.679321
0.000000	0.616181	1602.870972
0.000000	0.616419	1604.854248
0.000000	0.616656	1604.215942
0.000000	0.616893	1600.492065
0.000000	0.617130	1594.665771
0.000000	0.617367	1586.271851
0.000000	0.617604	1577.100830
0.000000	0.617842	1565.993164
0.000000	0.618079	1551.423828
0.000000	0.618316	1533.218140
0.000000	0.618553	1513.337646
0.000000	0.618790	1492.454834
0.000000	0.619028	1467.867188
0.000000	0.619265	1441.473267
0.000000	0.619502	1416.206299
0.000000	0.619739	1397.084595
0.000000	0.619976	1386.188965
0.000000	0.620213	1383.012207
0.000000	0.620451	1382.730713
0.000000	0.620688	1385.853760
0.000000	0.620925	1393.354736
0.000000	0.621162	1405.880859
0.000000	0.621399	1424.869751
0.000000	0.621636	1448.147583
0.000000	0.621874	1466.960693
0.000000	0.622111	1476.668701
0.000000	0.622348	1478.298950
0.000000	0.622585	1474.174194
0.000000	0.622822	1467.080078
0.000000	0.623060	1458.610229
0.000000	0.623297	1451.850098
0.000000	0.623534	1451.234619
0.000000	0.623771	1460.100098
0.000000	0.624008	1471.437744
0.000000	0.624245	1477.800415
0.000000	0.624483	1475.842407
0.000000	0.624720	1466.448120
0.000000	0.624957	1451.674561
0.000000	0.625194	1431.871338
0.000000	0.625431	1407.899658
0.000000	0.625668	1384.439697
0.000000	0.625906	1366.776611
0.000000	0.626143	1361.840942
0.000000	0.626380	1366.751221
0.000000	0.626617	1377.763672
0.000000	0.626854	1393.735352
0.000000	0.627092	1414.354614
0.000000	0.627329	1432.685303
0.000000	0.627566	1443.834106
0.000000	0.627803	1446.543457
0.000000	0.628040	1442.191284
0.000000	0.628277	1432.425293
0.000000	0.628515	1417.094849
0.000000	0.628752	1396.175781
0.000000	0.628989	1371.291016
0.000000	0.629226	1347.521484
0.000000	0.629463	1329.196045
0.000000	0.629700	1316.643921
0.000000	0.629938	1306.543823
0.000000	0.630175	1302.168823
0.000000	0.630412	1303.648438
0.000000	0.630649	1308.424316
0.000000	0.630886	1313.933716
0.000000	0.631123	1317.727051
0.000000	0.631361	1319.204712
0.000000	0.631598	1316.482666
0.000000	0.631835	1311.770752
0.000000	0.632072	1305.464600
0.000000	0.632309	1297.714478
0.000000	0.632547	1290.432251
0.000000	0.632784	1287.195923
0.000000	0.633021	1288.155762
0.000000	0.633258	1290.840332
0.000000	0.633495	1293.926636
0.000000	0.633732	1298.046265
0.000000	0.633970	1303.720215
0.000000	0.634207	1309.045410
0.000000	0.634444	1314.562134
0.000000	0.634681	1321.790039
0.000000	0.634918	1330.958374
0.000000	0.635155	1342.321655
0.000000	0.635393	1355.264038
0.000000	0.635630	1368.413940
0.000000	0.635867	1381.316406
0.000000	0.636104	1392.888306
0.000000	0.636341	1405.173340
0.000000	0.636579	1417.611938
0.000000	0.636816	1432.877197
0.000000	0.637053	1451.002075
0.000000	0.637290	1471.504517
0.000000	0.637527	1495.744995
0.000000	0.637764	1523.923706
0.000000	0.638002	1553.949951
0.000000	0.638239	1583.560913
0.000000	0.638476	1600.946167
0.000000	0.638713	1605.128540
0.000000	0.638950	1598.014282
0.000000	0.639187	1581.771606
0.000000	0.639425	1558.137939
0.000000	0.639662	1530.650024
0.000000	0.639899	1505.307983
0.000000	0.640136	1487.844116
0.000000	0.640373	1480.424805
0.000000	0.640611	1478.288574
0.000000	0.640848	1480.457520
0.000000	0.641085	1485.975220
0.000000	0.641322	1494.443237
0.000000	0.641559	1501.022705
0.000000	0.641796	1504.255005
0.000000	0.642034	1500.442871
0.000000	0.642271	1492.292236
0.000000	0.642508	1480.476196
0.000000	0.642745	1464.954346
0.000000	0.642982	1447.963379
0.000000	0.643219	1434.565308
0.000000	0.643457	1422.919312
0.000000	0.643694	1413.038818
0.000000	0.643931	1404.952271
0.000000	0.644168	1399.437134
0.000000	0.644405	1395.596069
0.000000	0.644642	1393.137451
0.000000	0.644880	1392.440063
0.000000	0.645117	1394.802124
0.000000	0.645354	1399.228760
0.000000	0.645591	1405.138794
0.000000	0.645828	1410.245972
0.000000	0.646066	1415.967773
0.000000	0.646303	1422.348022
0.000000	0.646540	1428.587036
0.000000	0.646777	1434.162354
0.000000	0.647014	1439.272217
0.000000	0.647251	1444.151245
0.000000	0.647489	1450.753418
0.000000	0.647726	1458.936523
0.000000	0.647963	1468.134033
0.000000	0.648200	1478.310547
0.000000	0.648437	1489.479492
0.000000	0.648674	1502.771729
0.000000	0.648912	1517.873657
0.000000	0.649149	1531.530029
0.000000	0.649386	1544.098877
0.000000	0.649623	1556.308350
0.000000	0.649860	1569.395630
0.000000	0.650097	1581.890015
0.000000	0.650335	1597.396118
0.000000	0.650572	1616.541626
0.000000	0.650809	1642.938354
0.000000	0.651046	1667.184326
0.000000	0.651283	1689.798218
0.000000	0.651521	1711.131836
0.000000	0.651758	1730.612549
0.000000	0.651995	1745.213745
0.000000	0.652232	1749.082764
0.000000	0.652469	1740.753906
0.000000	0.652706	1720.134888
0.000000	0.652944	1688.245239
0.000000	0.653181	1647.770508
0.000000	0.653418	1603.416382
0.000000	0.653655	1560.778931
0.000000	0.653892	1525.337280
0.000000	0.654130	1504.285767
0.000000	0.654367	1487.028931
0.000000	0.654604	1471.886108
0.000000	0.654841	1457.996826
0.000000	0.655078	1445.292480
0.000000	0.655315	1434.153076
0.000000	0.655553	1424.253174
0.000000	0.655790	1416.025269
0.000000	0.656027	1409.098999
0.000000	0.656264	1404.091919
0.000000	0.656501	1400.563354
0.000000	0.656738	1397.727295
0.000000	0.656976	1395.869751
0.000000	0.657213	1395.361572
0.000000	0.657450	1397.175781
0.000000	0.657687	1402.149048
0.000000	0.657924	1411.242432
0.000000	0.658162	1424.521729
0.000000	0.658399	1443.473633
0.000000	0.658636	1468.240112
0.000000	0.658873	1499.192871
0.000000	0.659110	1529.949097
0.000000	0.659347	1551.979736
0.000000	0.659585	1565.720947
0.000000	0.659822	1572.315674
0.000000	0.660059	1574.788818
0.000000	0.660296	1574.086060
0.000000	0.660533	1571.460449
0.000000	0.660770	1569.323242
0.000000	0.661008	1571.543457
0.000000	0.661245	1580.188965
0.000000	0.661482	1583.676514
0.000000	0.661719	1579.574951
0.000000	0.661956	1569.268921
0.000000	0.662193	1554.075684
0.000000	0.662431	1535.446655
0.000000	0.662668	1516.802856
0.000000	0.662905	1503.299805
0.000000	0.663142	1494.049194
0.000000	0.663379	1491.451904
0.000000	0.663617	1499.188477
0.000000	0.663854	1513.553345
0.000000	0.664091	1532.710327
0.000000	0.664328	1553.519043
0.000000	0.664565	1557.739380
0.000000	0.664802	1561.699219
0.000000	0.665040	1556.288086
0.000000	0.665277	1545.296509
0.000000	0.665514	1526.043823
0.000000	0.665751	1498.407715
0.000000	0.665988	1463.562378
0.000000	0.666225	1424.679565
0.000000	0.666463	1385.634766
0.000000	0.666700	1351.456421
0.000000	0.666937	1328.579346
0.000000	0.667174	1312.386108
0.000000	0.667411	1299.939941
0.000000	0.667648	1292.367310
0.000000	0.667886	1292.551025
0.000000	0.668123	1300.176514
0.000000	0.668360	1314.336548
0.000000	0.668597	1332.256470
0.000000	0.668834	1351.442017
0.000000	0.669072	1363.403564
0.000000	0.669309	1368.131958
0.000000	0.669546	1367.753418
0.000000	0.669783	1364.308105
0.000000	0.670020	1358.670776
0.000000	0.670257	1351.744141
0.000000	0.670495	1348.237793
0.000000	0.670732	1349.448975
0.000000	0.670969	1353.954956
0.000000	0.671206	1361.958984
0.000000	0.671443	1372.131348
0.000000	0.671681	1385.035156
0.000000	0.671918	1401.303467
0.000000	0.672155	1420.351196
0.000000	0.672392	1434.182129
0.000000	0.672629	1441.336792
0.000000	0.672866	1442.453003
0.000000	0.673104	1440.095703
0.000000	0.673341	1434.986450
0.000000	0.673578	1429.256958
0.000000	0.673815	1425.406616
0.000000	0.674052	1422.588745
0.000000	0.674289	1420.661987
0.000000	0.674527	1422.744873
0.000000	0.674764	1429.918091
0.000000	0.675001	1441.227173
0.000000	0.675238	1454.119141
0.000000	0.675475	1465.294312
0.000000	0.675712	1477.261353
0.000000	0.675950	1492.354492
0.000000	0.676187	1508.054932
0.000000	0.676424	1524.402832
0.000000	0.676661	1541.393799
0.000000	0.676898	1560.003906
0.000000	0.677136	1580.073608
0.000000	0.677373	1600.695923
0.000000	0.677610	1622.831909
0.000000	0.677847	1648.709106
0.000000	0.678084	1680.852295
0.000000	0.678321	1720.454956
0.000000	0.678559	1767.793579
0.000000	0.678796	1821.593384
0.000000	0.679033	1867.519897
0.000000	0.679270	1904.072266
0.000000	0.679507	1930.150879
0.000000	0.679744	1945.769775
0.000000	0.679982	1951.151855
0.000000	0.680219	1948.051514
0.000000	0.680456	1937.020630
0.000000	0.680693	1918.173828
0.000000	0.680930	1893.652100
0.000000	0.681167	1868.536865
0.000000	0.681405	1846.686890
0.000000	0.681642	1831.416626
0.000000	0.681879	1812.898193
0.000000	0.682116	1785.536377
0.000000	0.682353	1750.981689
0.000000	0.682591	1709.037964
0.000000	0.682828	1661.777344
0.000000	0.683065	1613.871704
0.000000	0.683302	1570.677490
0.000000	0.683539	1538.624512
0.000000	0.683776	1515.339233
0.000000	0.684014	1494.044312
0.000000	0.684251	1476.655396
0.000000	0.684488	1463.413574
0.000000	0.684725	1454.107300
0.000000	0.684962	1448.304565
0.000000	0.685199	1445.488403
0.000000	0.685437	1444.842285
0.000000	0.685674	1444.197021
0.000000	0.685911	1443.269653
0.000000	0.686148	1442.486694
0.000000	0.686385	1442.896973
0.000000	0.686623	1441.779541
0.000000	0.686860	1439.779297
0.000000	0.687097	1438.271240
0.000000	0.687334	1438.292480
0.000000	0.687571	1441.371460
0.000000	0.687808	1446.384888
0.000000	0.688046	1451.791138
0.000000	0.688283	1456.246338
0.000000	0.688520	1460.701050
0.000000	0.688757	1466.537720
0.000000	0.688994	1474.340332
0.000000	0.689231	1484.287354
0.000000	0.689469	1495.716064
0.000000	0.689706	1508.321045
0.000000	0.689943	1521.544556
0.000000	0.690180	1531.030762
0.000000	0.690417	1529.128540
0.000000	0.690655	1518.113281
0.000000	0.690892	1501.491333
0.000000	0.691129	1482.913940
0.000000	0.691366	1467.937012
0.000000	0.691603	1462.289551
0.000000	0.691840	1460.158325
0.000000	0.692078	1461.033325
0.000000	0.692315	1465.793945
0.000000	0.692552	1473.680176
0.000000	0.692789	1484.201904
0.000000	0.693026	1497.002563
0.000000	0.693263	1509.286865
0.000000	0.693501	1519.323730
0.000000	0.693738	1529.682251
0.000000	0.693975	1541.172607
0.000000	0.694212	1554.244263
0.000000	0.694449	1568.922852
0.000000	0.694687	1584.229492
0.000000	0.694924	1594.943115
0.000000	0.695161	1598.544434
0.000000	0.695398	1595.546021
0.000000	0.695635	1588.516846
0.000000	0.695872	1580.066040
0.000000	0.696110	1572.983154
0.000000	0.696347	1570.704956
0.000000	0.696584	1577.550781
0.000000	0.696821	1596.983887
0.000000	0.697058	1622.673706
0.000000	0.697295	1639.371582
0.000000	0.697533	1647.638672
0.000000	0.697770	1650.650513
0.000000	0.698007	1650.558105
0.000000	0.698244	1648.546753
0.000000	0.698481	1647.476807
0.000000	0.698718	1651.639160
0.000000	0.698956	1664.284180
0.000000	0.699193	1684.192993
0.000000	0.699430	1695.493042
0.000000	0.699667	1697.485229
0.000000	0.699904	1689.863647
0.000000	0.700141	1675.559814
0.000000	0.700379	1657.269043
0.000000	0.700616	1638.352173
0.000000	0.700853	1625.244263
0.000000	0.701090	1625.341675
0.000000	0.701327	1645.055542
0.000000	0.701565	1681.016602
0.000000	0.701802	1720.040039
0.000000	0.702039	1759.033936
0.000000	0.702276	1797.005981
0.000000	0.702513	1828.138428
0.000000	0.702750	1848.410889
0.000000	0.702988	1855.727783
0.000000	0.703225	1851.618896
0.000000	0.703462	1836.123169
0.000000	0.703699	1808.445923
0.000000	0.703936	1770.070313
0.000000	0.704174	1723.029419
0.000000	0.704411	1670.737427
0.000000	0.704648	1618.641724
0.000000	0.704885	1575.251099
0.000000	0.705122	1548.951660
0.000000	0.705359	1530.453857
0.000000	0.705597	1514.171265
0.000000	0.705834	1499.811279
0.000000	0.706071	1486.794800
0.000000	0.706308	1475.250977
0.000000	0.706545	1466.386108
0.000000	0.706782	1459.831299
0.000000	0.707020	1455.870483
0.000000	0.707257	1454.445068
0.000000	0.707494	1455.672974
0.000000	0.707731	1459.414063
0.000000	0.707968	1465.330933
0.000000	0.708205	1472.646240
0.000000	0.708443	1478.374634
0.000000	0.708680	1480.486450
0.000000	0.708917	1482.296753
0.000000	0.709154	1484.562622
0.000000	0.709391	1487.067749
0.000000	0.709629	1490.366455
0.000000	0.709866	1494.536865
0.000000	0.710103	1499.715088
0.000000	0.710340	1505.822021
0.000000	0.710577	1512.311646
0.000000	0.710814	1518.318237
0.000000	0.711052	1522.846191
0.000000	0.711289	1527.285400
0.000000	0.711526	1532.309814
0.000000	0.711763	1537.775879
0.000000	0.712000	1544.131836
0.000000	0.712237	1550.229614
0.000000	0.712475	1556.100098
0.000000	0.712712	1562.546509
0.000000	0.712949	1569.935425
0.000000	0.713186	1578.897949
0.000000	0.713423	1587.413452
0.000000	0.713661	1594.795044
0.000000	0.713898	1603.349854
0.000000	0.714135	1614.264648
0.000000	0.714372	1628.245239
0.000000	0.714609	1643.824097
0.000000	0.714846	1657.001587
0.000000	0.715084	1662.854248
0.000000	0.715321	1658.497192
0.000000	0.715558	1645.171387
0.000000	0.715795	1624.337036
0.000000	0.716032	1596.390991
0.000000	0.716269	1563.341187
0.000000	0.716507	1529.036987
0.000000	0.716744	1497.142822
0.000000	0.716981	1471.746582
0.000000	0.717218	1450.914673
0.000000	0.717455	1434.394165
0.000000	0.717692	1421.762695
0.000000	0.717930	1413.542358
0.000000	0.718167	1407.853271
0.000000	0.718404	1401.663696
0.000000	0.718641	1396.344238
0.000000	0.718878	1391.575684
0.000000	0.719115	1387.710571
0.000000	0.719353	1385.187134
0.000000	0.719590	1383.646973
0.000000	0.719827	1382.384399
0.000000	0.720064	1381.938599
0.000000	0.720301	1382.767822
0.000000	0.720539	1384.435913
0.000000	0.720776	1387.118896
0.000000	0.721013	1390.256958
0.000000	0.721250	1393.390259
0.000000	0.721487	1396.960815
0.000000	0.721724	1397.298828
0.000000	0.721962	1394.841187
0.000000	0.722199	1390.892334
0.000000	0.722436	1387.223877
0.000000	0.722673	1387.043945
0.000000	0.722910	1392.894409
0.000000	0.723148	1397.316772
0.000000	0.723385	1402.605835
0.000000	0.723622	1410.136597
0.000000	0.723859	1421.042114
0.000000	0.724096	1437.994385
0.000000	0.724333	1456.352905
0.000000	0.724571	1476.995117
0.000000	0.724808	1506.468140
0.000000	0.725045	1533.687012
0.000000	0.725282	1554.396484
0.000000	0.725519	1567.287964
0.000000	0.725756	1572.363892
0.000000	0.725994	1570.693481
0.000000	0.726231	1563.334961
0.000000	0.726468	1551.112793
0.000000	0.726705	1536.018799
0.000000	0.726942	1522.151123
0.000000	0.727179	1513.073853
0.000000	0.727417	1513.524658
0.000000	0.727654	1518.809204
0.000000	0.727891	1521.314697
0.000000	0.728128	1520.434937
0.000000	0.728365	1517.474976
0.000000	0.728603	1512.994751
0.000000	0.728840	1505.963257
0.000000	0.729077	1497.083618
0.000000	0.729314	1488.661621
0.000000	0.729551	1483.476929
0.000000	0.729788	1479.392090
0.000000	0.730026	1476.837646
0.000000	0.730263	1476.718994
0.000000	0.730500	1482.989502
0.000000	0.730737	1499.102417
0.000000	0.730974	1519.318970
0.000000	0.731211	1536.691040
0.000000	0.731449	1553.462402
0.000000	0.731686	1573.059082
0.000000	0.731923	1598.103516
0.000000	0.732160	1627.896973
0.000000	0.732397	1653.497681
0.000000	0.732635	1671.623535
0.000000	0.732872	1684.232666
0.000000	0.733109	1693.136719
0.000000	0.733346	1698.831299
0.000000	0.733583	1701.868774
0.000000	0.733820	1703.733398
0.000000	0.734058	1703.641968
0.000000	0.734295	1695.387451
0.000000	0.734532	1679.744629
0.000000	0.734769	1658.926147
0.000000	0.735006	1636.572510
0.000000	0.735243	1616.343506
0.000000	0.735481	1604.388916
0.000000	0.735718	1596.365723
0.000000	0.735955	1588.957275
0.000000	0.736192	1583.571045
0.000000	0.736429	1581.626221
0.000000	0.736667	1581.423706
0.000000	0.736904	1585.477417
0.000000	0.737141	1590.181885
0.000000	0.737378	1594.556152
0.000000	0.737615	1590.763794
0.000000	0.737852	1576.240845
0.000000	0.738090	1553.849243
0.000000	0.738327	1527.081787
0.000000	0.738564	1499.794556
0.000000	0.738801	1477.746826
0.000000	0.739038	1459.198608
0.000000	0.739275	1447.153320
0.000000	0.739513	1443.797729
0.000000	0.739750	1445.499390
0.000000	0.739987	1450.484741
0.000000	0.740224	1458.341064
0.000000	0.740461	1463.529419
0.000000	0.740698	1462.295532
0.000000	0.740936	1454.586060
0.000000	0.741173	1442.128784
0.000000	0.741410	1427.025757
0.000000	0.741647	1412.568115
0.000000	0.741884	1401.771606
0.000000	0.742122	1395.213745
0.000000	0.742359	1390.761963
0.000000	0.742596	1386.686035
0.000000	0.742833	1383.882690
0.000000	0.743070	1381.981201
0.000000	0.743307	1381.112671
0.000000	0.743545	1380.834473
0.000000	0.743782	1381.818604
0.000000	0.744019	1383.322998
0.000000	0.744256	1383.411865
0.000000	0.744493	1381.963257
0.000000	0.744730	1379.607300
0.000000	0.744968	1376.527100
0.000000	0.745205	1372.907959
0.000000	0.745442	1370.633423
0.000000	0.745679	1369.387329
0.000000	0.745916	1368.267578
0.000000	0.746154	1367.063843
0.000000	0.746391	1367.421387
0.000000	0.746628	1370.498535
0.000000	0.746865	1376.897339
0.000000	0.747102	1387.349609
0.000000	0.747339	1401.151733
0.000000	0.747577	1416.474121
0.000000	0.747814	1428.880127
0.000000	0.748051	1437.863647
0.000000	0.748288	1445.852051
0.000000	0.748525	1453.365845
0.000000	0.748762	1460.651123
0.000000	0.749000	1467.846069
0.000000	0.749237	1474.319336
0.000000	0.749474	1479.989258
0.000000	0.749711	1485.147217
0.000000	0.749948	1488.209473
0.000000	0.750185	1489.800049
0.000000	0.750423	1490.364014
0.000000	0.750660	1491.234619
0.000000	0.750897	1494.066528
0.000000	0.751134	1501.005127
0.000000	0.751371	1513.847656
0.000000	0.751609	1528.825317
0.000000	0.751846	1543.302979
0.000000	0.752083	1556.201904
0.000000	0.752320	1566.051392
0.000000	0.752557	1573.805542
0.000000	0.752794	1581.031860
0.000000	0.753032	1586.575317
0.000000	0.753269	1589.377686
0.000000	0.753506	1592.422974
0.000000	0.753743	1597.266724
0.000000	0.753980	1601.963745
0.000000	0.754218	1605.705444
0.000000	0.754455	1608.963867
0.000000	0.754692	1610.883423
0.000000	0.754929	1611.578735
0.000000	0.755166	1611.573242
0.000000	0.755403	1610.773560
0.000000	0.755641	1609.587646
0.000000	0.755878	1608.375610
0.000000	0.756115	1605.923706
0.000000	0.756352	1599.567261
0.000000	0.756589	1588.772705
0.000000	0.756826	1573.616211
0.000000	0.757064	1553.377075
0.000000	0.757301	1529.699341
0.000000	0.757538	1506.590698
0.000000	0.757775	1487.653809
0.000000	0.758012	1471.198364
0.000000	0.758249	1464.148315
0.000000	0.758487	1463.896362
0.000000	0.758724	1470.407104
0.000000	0.758961	1485.136841
0.000000	0.759198	1509.186157
0.000000	0.759435	1543.811768
0.000000	0.759672	1588.237915
0.000000	0.759910	1641.644653
0.000000	0.760147	1694.218872
0.000000	0.760384	1735.317749
0.000000	0.760621	1763.804199
0.000000	0.760858	1779.206909
0.000000	0.761096	1781.501221
0.000000	0.761333	1773.025391
0.000000	0.761570	1755.211426
0.000000	0.761807	1728.989624
0.000000	0.762044	1698.926880
0.000000	0.762281	1672.281372
0.000000	0.762519	1656.040405
0.000000	0.762756	1644.920898
0.000000	0.762993	1638.130493
0.000000	0.763230	1632.544312
0.000000	0.763467	1627.079468
0.000000	0.763704	1621.631714
0.000000	0.763942	1616.475342
0.000000	0.764179	1610.990112
0.000000	0.764416	1604.693604
0.000000	0.764653	1596.411987
0.000000	0.764890	1586.751221
0.000000	0.765128	1576.713257
0.000000	0.765365	1569.085571
0.000000	0.765602	1564.984009
0.000000	0.765839	1566.761841
0.000000	0.766076	1577.870117
0.000000	0.766313	1597.791382
0.000000	0.766551	1626.745239
0.000000	0.766788	1664.616943
0.000000	0.767025	1701.075439
0.000000	0.767262	1727.937622
0.000000	0.767499	1743.312134
0.000000	0.767736	1746.136719
0.000000	0.767974	1735.921509
0.000000	0.768211	1714.626709
0.000000	0.768448	1683.100708
0.000000	0.768685	1643.240356
0.000000	0.768922	1601.074585
0.000000	0.769159	1563.799561
0.000000	0.769397	1538.911255
0.000000	0.769634	1519.661621
0.000000	0.769871	1504.832642
0.000000	0.770108	1492.113281
0.000000	0.770345	1481.962891
0.000000	0.770583	1474.615356
0.000000	0.770820	1469.241577
0.000000	0.771057	1462.812866
0.000000	0.771294	1452.617676
0.000000	0.771531	1439.165894
0.000000	0.771769	1424.026611
0.000000	0.772006	1409.812500
0.000000	0.772243	1397.597534
0.000000	0.772480	1391.306274
0.000000	0.772717	1391.746094
0.000000	0.772954	1396.112061
0.000000	0.773192	1403.828857
0.000000	0.773429	1411.390869
0.000000	0.773666	1423.029053
0.000000	0.773903	1444.028687
0.000000	0.774140	1475.083374
0.000000	0.774377	1508.875610
0.000000	0.774615	1537.616943
0.000000	0.774852	1557.591187
0.000000	0.775089	1568.651245
0.000000	0.775326	1571.589600
0.000000	0.775563	1568.751343
0.000000	0.775800	1564.521362
0.000000	0.776038	1559.563354
0.000000	0.776275	1552.931641
0.000000	0.776512	1546.941895
0.000000	0.776749	1548.195313
0.000000	0.776986	1557.890869
0.000000	0.777223	1570.314697
0.000000	0.777461	1578.338257
0.000000	0.777698	1591.558350
0.000000	0.777935	1604.062866
0.000000	0.778172	1613.143799
0.000000	0.778409	1618.134155
0.000000	0.778647	1617.239990
0.000000	0.778884	1608.791382
0.000000	0.779121	1593.831543
0.000000	0.779358	1572.624268
0.000000	0.779595	1545.469849
0.000000	0.779832	1516.061035
0.000000	0.780070	1488.991333
0.000000	0.780307	1468.382813
0.000000	0.780544	1460.282959
0.000000	0.780781	1456.708862
0.000000	0.781018	1457.895630
0.000000	0.781255	1463.394165
0.000000	0.781493	1470.393311
0.000000	0.781730	1473.185059
0.000000	0.781967	1469.560303
0.000000	0.782204	1459.576172
0.000000	0.782441	1446.910034
0.000000	0.782679	1435.664307
0.000000	0.782916	1429.992432
0.000000	0.783153	1428.530518
0.000000	0.783390	1429.930908
0.000000	0.783627	1432.834351
0.000000	0.783864	1438.589600
0.000000	0.784102	1445.540894
0.000000	0.784339	1446.909424
0.000000	0.784576	1442.715576
0.000000	0.784813	1435.200684
0.000000	0.785050	1427.484863
0.000000	0.785287	1423.443848
0.000000	0.785525	1426.963501
0.000000	0.785762	1442.555298
0.000000	0.785999	1463.892578
0.000000	0.786236	1490.302734
0.000000	0.786473	1525.512817
0.000000	0.786711	1570.231934
0.000000	0.786948	1623.262695
0.000000	0.787185	1674.069702
0.000000	0.787422	1713.199829
0.000000	0.787659	1740.265381
0.000000	0.787896	1755.198120
0.000000	0.788134	1759.026611
0.000000	0.788371	1753.298950
0.000000	0.788608	1741.582764
0.000000	0.788845	1727.286621
0.000000	0.789082	1715.319824
0.000000	0.789319	1712.349731
0.000000	0.789557	1726.576538
0.000000	0.789794	1764.349609
0.000000	0.790031	1814.309814
0.000000	0.790268	1859.444458
0.000000	0.790505	1903.112915
0.000000	0.790743	1945.308228
0.000000	0.790980	1986.956421
0.000000	0.791217	2028.177246
0.000000	0.791454	2064.514404
0.000000	0.791691	2093.333984
0.000000	0.791928	2113.331543
0.000000	0.792166	2124.270996
0.000000	0.792403	2127.020264
0.000000	0.792640	2121.635986
0.000000	0.792877	2104.636475
0.000000	0.793114	2075.934814
0.000000	0.793351	2036.893921
0.000000	0.793589	1990.146729
0.000000	0.793826	1942.082886
0.000000	0.794063	1897.748779
0.000000	0.794300	1864.630005
0.000000	0.794537	1849.821045
0.000000	0.794774	1836.976074
0.000000	0.795012	1820.781494
0.000000	0.795249	1802.293701
0.000000	0.795486	1781.836792
0.000000	0.795723	1759.254150
0.000000	0.795960	1735.139160
0.000000	0.796197	1713.123779
0.000000	0.796435	1695.956543
0.000000	0.796672	1684.993164
0.000000	0.796909	1680.335815
0.000000	0.797146	1682.255615
0.000000	0.797383	1692.037476
0.000000	0.797621	1709.475464
0.000000	0.797858	1736.248779
0.000000	0.798095	1770.538574
0.000000	0.798332	1803.815552
0.000000	0.798569	1832.354614
0.000000	0.798806	1855.134644
0.000000	0.799044	1871.568115
0.000000	0.799281	1880.513916
0.000000	0.799518	1882.506226
0.000000	0.799755	1879.233521
0.000000	0.799992	1874.599365
0.000000	0.800230	1872.553955
0.000000	0.800467	1878.904297
0.000000	0.800704	1885.562134
0.000000	0.800941	1885.793579
0.000000	0.801178	1879.913574
0.000000	0.801415	1869.085449
0.000000	0.801653	1854.345581
0.000000	0.801890	1835.876221
0.000000	0.802127	1815.866333
0.000000	0.802364	1799.410156
0.000000	0.802601	1790.257690
0.000000	0.802838	1782.288208
0.000000	0.803076	1772.100830
0.000000	0.803313	1762.387817
0.000000	0.803550	1755.429688
0.000000	0.803787	1753.076538
0.000000	0.804024	1755.788818
0.000000	0.804261	1760.908813
0.000000	0.804499	1762.314575
0.000000	0.804736	1761.760254
0.000000	0.804973	1759.201172
0.000000	0.805210	1754.346436
0.000000	0.805447	1749.005981
0.000000	0.805685	1745.533081
0.000000	0.805922	1742.376221
0.000000	0.806159	1732.269165
0.000000	0.806396	1716.265137
0.000000	0.806633	1694.184570
0.000000	0.806870	1667.889282
0.000000	0.807108	1640.067993
0.000000	0.807345	1614.490723
0.000000	0.807582	1595.014038
0.000000	0.807819	1586.882202
0.000000	0.808056	1586.319580
0.000000	0.808293	1590.661621
0.000000	0.808531	1601.438599
0.000000	0.808768	1615.955688
0.000000	0.809005	1632.413574
0.000000	0.809242	1647.578491
0.000000	0.809479	1658.469360
0.000000	0.809717	1663.681519
0.000000	0.809954	1664.926514
0.000000	0.810191	1662.087891
0.000000	0.810428	1656.664917
0.000000	0.810665	1651.003662
0.000000	0.810902	1647.118286
0.000000	0.811140	1645.567505
0.000000	0.811377	1649.761108
0.000000	0.811614	1654.755005
0.000000	0.811851	1658.408691
0.000000	0.812088	1661.237061
0.000000	0.812325	1666.060669
0.000000	0.812563	1675.801392
0.000000	0.812800	1693.774658
0.000000	0.813037	1724.034180
0.000000	0.813274	1771.285767
0.000000	0.813511	1835.075928
0.000000	0.813748	1912.157593
0.000000	0.813986	1991.429565
0.000000	0.814223	2064.587402
0.000000	0.814460	2128.884766
0.000000	0.814697	2178.684814
0.000000	0.814934	2210.452881
0.000000	0.815172	2223.938721
0.000000	0.815409	2221.630615
0.000000	0.815646	2205.555908
0.000000	0.815883	2177.555664
0.000000	0.816120	2141.254883
0.000000	0.816357	2102.339600
0.000000	0.816595	2067.813477
0.000000	0.816832	2044.210815
0.000000	0.817069	2033.689697
0.000000	0.817306	2040.303345
0.000000	0.817543	2056.010498
0.000000	0.817780	2064.697266
0.000000	0.818018	2065.556885
0.000000	0.818255	2057.057373
0.000000	0.818492	2040.945068
0.000000	0.818729	2016.328247
0.000000	0.818966	1982.228638
0.000000	0.819204	1938.621826
0.000000	0.819441	1886.933960
0.000000	0.819678	1831.784302
0.000000	0.819915	1780.728394
0.000000	0.820152	1743.267944
0.000000	0.820389	1724.169678
0.000000	0.820627	1710.117554
0.000000	0.820864	1698.085327
0.000000	0.821101	1683.489014
0.000000	0.821338	1669.109497
0.000000	0.821575	1654.939331
0.000000	0.821812	1641.596924
0.000000	0.822050	1631.173950
0.000000	0.822287	1625.913086
0.000000	0.822524	1623.125610
0.000000	0.822761	1622.436646
0.000000	0.822998	1623.394409
0.000000	0.823236	1625.985229
0.000000	0.823473	1628.600830
0.000000	0.823710	1632.299927
0.000000	0.823947	1638.209839
0.000000	0.824184	1645.833740
0.000000	0.824421	1654.045166
0.000000	0.824659	1662.450562
0.000000	0.824896	1669.879639
0.000000	0.825133	1677.345703
0.000000	0.825370	1684.238037
0.000000	0.825607	1689.496460
0.000000	0.825844	1694.357056
0.000000	0.826082	1699.268433
0.000000	0.826319	1704.057495
0.000000	0.826556	1709.116211
0.000000	0.826793	1715.523071
0.000000	0.827030	1723.779541
0.000000	0.827267	1733.848999
0.000000	0.827505	1744.154541
0.000000	0.827742	1755.741577
0.000000	0.827979	1769.604126
0.000000	0.828216	1785.420044
0.000000	0.828453	1801.144775
0.000000	0.828691	1818.501343
0.000000	0.828928	1838.158569
0.000000	0.829165	1860.316406
0.000000	0.829402	1884.355835
0.000000	0.829639	1909.272339
0.000000	0.829876	1934.734375
0.000000	0.830114	1950.730347
0.000000	0.830351	1954.224854
0.000000	0.830588	1947.982178
0.000000	0.830825	1933.404297
0.000000	0.831062	1911.327759
0.000000	0.831299	1884.038940
0.000000	0.831537	1857.455444
0.000000	0.831774	1836.182373
0.000000	0.832011	1822.348511
0.000000	0.832248	1809.991577
0.000000	0.832485	1798.846436
0.000000	0.832722	1787.906250
0.000000	0.832960	1778.138672
0.000000	0.833197	1770.508057
0.000000	0.833434	1766.049072
0.000000	0.833671	1765.895508
0.000000	0.833908	1771.097534
0.000000	0.834146	1783.406982
0.000000	0.834383	1803.983521
0.000000	0.834620	1834.644165
0.000000	0.834857	1876.347778
0.000000	0.835094	1923.007324
0.000000	0.835331	1958.007813
0.000000	0.835569	1980.492920
0.000000	0.835806	1989.648193
0.000000	0.836043	1984.398926
0.000000	0.836280	1964.687012
0.000000	0.836517	1933.679688
0.000000	0.836754	1894.917358
0.000000	0.836992	1852.520386
0.000000	0.837229	1811.861206
0.000000	0.837466	1780.385132
0.000000	0.837703	1758.045410
0.000000	0.837940	1734.456787
0.000000	0.838178	1710.451050
0.000000	0.838415	1685.635986
0.000000	0.838652	1661.392334
0.000000	0.838889	1638.192749
0.000000	0.839126	1617.507813
0.000000	0.839363	1601.413696
0.000000	0.839601	1586.380371
0.000000	0.839838	1574.786743
0.000000	0.840075	1567.043091
0.000000	0.840312	1562.817505
0.000000	0.840549	1560.346313
0.000000	0.840786	1558.876709
0.000000	0.841024	1556.608398
0.000000	0.841261	1551.640381
0.000000	0.841498	1544.337646
0.000000	0.841735	1535.069580
0.000000	0.841972	1524.839478
0.000000	0.842210	1514.086182
0.000000	0.842447	1502.293701
0.000000	0.842684	1490.903198
0.000000	0.842921	1481.362671
0.000000	0.843158	1473.969604
0.000000	0.843395	1472.410522
0.000000	0.843633	1476.452515
0.000000	0.843870	1483.865112
0.000000	0.844107	1487.816040
0.000000	0.844344	1488.689697
0.000000	0.844581	1488.504761
0.000000	0.844818	1489.057251
0.000000	0.845056	1492.127686
0.000000	0.845293	1494.728149
0.000000	0.845530	1495.597046
0.000000	0.845767	1495.567749
0.000000	0.846004	1495.488403
0.000000	0.846241	1496.416870
0.000000	0.846479	1499.546997
0.000000	0.846716	1505.014648
0.000000	0.846953	1513.987183
0.000000	0.847190	1525.968994
0.000000	0.847427	1539.230713
0.000000	0.847665	1554.286011
0.000000	0.847902	1571.711182
0.000000	0.848139	1590.410156
0.000000	0.848376	1612.933716
0.000000	0.848613	1640.800659
0.000000	0.848850	1670.577026
0.000000	0.849088	1700.518311
0.000000	0.849325	1732.617554
0.000000	0.849562	1767.005981
0.000000	0.849799	1805.386230
0.000000	0.850036	1849.051758
0.000000	0.850273	1896.096069
0.000000	0.850511	1936.462158
0.000000	0.850748	1966.372925
0.000000	0.850985	1984.065674
0.000000	0.851222	1988.374634
0.000000	0.851459	1978.817749
0.000000	0.851697	1955.856323
0.000000	0.851934	1922.662476
0.000000	0.852171	1885.485474
0.000000	0.852408	1867.724365
0.000000	0.852645	1851.091309
0.000000	0.852882	1849.521851
0.000000	0.853120	1849.817505
0.000000	0.853357	1844.535889
0.000000	0.853594	1832.995850
0.000000	0.853831	1813.905762
0.000000	0.854068	1788.612549
0.000000	0.854305	1758.223267
0.000000	0.854543	1724.565186
0.000000	0.854780	1692.234009
0.000000	0.855017	1666.942627
0.000000	0.855254	1651.957031
0.000000	0.855491	1641.009399
0.000000	0.855729	1630.151611
0.000000	0.855966	1618.132568
0.000000	0.856203	1606.134155
0.000000	0.856440	1594.377686
0.000000	0.856677	1583.776123
0.000000	0.856914	1576.545410
0.000000	0.857152	1568.729370
0.000000	0.857389	1560.558838
0.000000	0.857626	1552.575439
0.000000	0.857863	1545.693604
0.000000	0.858100	1543.282959
0.000000	0.858337	1543.116699
0.000000	0.858575	1543.458862
0.000000	0.858812	1543.848633
0.000000	0.859049	1542.841431
0.000000	0.859286	1540.918457
0.000000	0.859523	1537.972778
0.000000	0.859761	1535.015869
0.000000	0.859998	1534.050049
0.000000	0.860235	1536.354492
0.000000	0.860472	1541.296509
0.000000	0.860709	1549.698120
0.000000	0.860946	1560.282227
0.000000	0.861184	1571.779175
0.000000	0.861421	1582.516113
0.000000	0.861658	1590.866821
0.000000	0.861895	1596.688721
0.000000	0.862132	1600.548828
0.000000	0.862369	1602.492310
0.000000	0.862607	1600.688599
0.000000	0.862844	1592.974365
0.000000	0.863081	1580.025269
0.000000	0.863318	1562.332520
0.000000	0.863555	1541.212402
0.000000	0.863792	1520.491089
0.000000	0.864030	1503.184937
0.000000	0.864267	1491.267822
0.000000	0.864504	1485.501221
0.000000	0.864741	1482.696167
0.000000	0.864978	1482.240112
0.000000	0.865215	1483.763184
0.000000	0.865453	1486.213989
0.000000	0.865690	1490.812744
0.000000	0.865927	1497.469116
0.000000	0.866164	1502.776855
0.000000	0.866401	1506.277832
0.000000	0.866639	1508.656250
0.000000	0.866876	1510.694824
0.000000	0.867113	1512.140747
0.000000	0.867350	1514.086548
0.000000	0.867587	1516.039917
0.000000	0.867824	1518.730103
0.000000	0.868062	1522.613647
0.000000	0.868299	1527.877930
0.000000	0.868536	1534.728271
0.000000	0.868773	1540.814575
0.000000	0.869010	1544.435059
0.000000	0.869247	1544.892700
0.000000	0.869485	1542.797241
0.000000	0.869722	1539.172485
0.000000	0.869959	1535.169678
0.000000	0.870196	1531.604248
0.000000	0.870433	1530.303711
0.000000	0.870671	1529.034058
0.000000	0.870908	1528.082031
0.000000	0.871145	1527.254272
0.000000	0.871382	1527.092651
0.000000	0.871619	1527.804199
0.000000	0.871856	1529.469116
0.000000	0.872094	1531.891113
0.000000	0.872331	1535.529785
0.000000	0.872568	1539.998779
0.000000	0.872805	1545.565186
0.000000	0.873042	1550.582642
0.000000	0.873279	1554.164185
0.000000	0.873517	1556.106934
0.000000	0.873754	1555.708008
0.000000	0.873991	1549.577759
0.000000	0.874228	1540.420288
0.000000	0.874465	1532.022949
0.000000	0.874703	1529.127441
0.000000	0.874940	1529.165405
0.000000	0.875177	1530.270874
0.000000	0.875414	1532.835449
0.000000	0.875651	1537.834717
0.000000	0.875888	1546.112427
0.000000	0.876126	1551.838257
0.000000	0.876363	1553.472656
0.000000	0.876600	1550.980347
0.000000	0.876837	1543.641235
0.000000	0.877074	1531.679565
0.000000	0.877312	1516.449829
0.000000	0.877549	1498.769043
0.000000	0.877786	1482.171997
0.000000	0.878023	1470.849976
0.000000	0.878260	1469.560059
0.000000	0.878497	1479.181763
0.000000	0.878735	1488.503784
0.000000	0.878972	1491.021484
0.000000	0.879209	1489.367188
0.000000	0.879446	1488.935181
0.000000	0.879683	1493.589966
0.000000	0.879920	1502.640015
0.000000	0.880158	1512.870728
0.000000	0.880395	1517.448486
0.000000	0.880632	1517.957520
0.000000	0.880869	1516.905396
0.000000	0.881106	1515.074707
0.000000	0.881343	1513.747070
0.000000	0.881581	1515.399536
0.000000	0.881818	1523.506836
0.000000	0.882055	1532.933960
0.000000	0.882292	1541.065796
0.000000	0.882529	1545.791138
0.000000	0.882766	1550.238647
0.000000	0.883004	1554.635498
0.000000	0.883241	1559.345581
0.000000	0.883478	1564.548584
0.000000	0.883715	1570.885376
0.000000	0.883952	1577.350952
0.000000	0.884190	1581.407959
0.000000	0.884427	1579.863281
0.000000	0.884664	1575.931274
0.000000	0.884901	1570.457886
0.000000	0.885138	1563.890137
0.000000	0.885375	1560.094482
0.000000	0.885613	1556.195679
0.000000	0.885850	1551.465942
0.000000	0.886087	1546.806519
0.000000	0.886324	1543.829346
0.000000	0.886561	1542.241821
0.000000	0.886799	1541.937256
0.000000	0.887036	1543.628174
0.000000	0.887273	1546.900879
0.000000	0.887510	1551.745239
0.000000	0.887747	1558.446045
0.000000	0.887984	1566.104248
0.000000	0.888222	1575.041382
0.000000	0.888459	1585.999268
0.000000	0.888696	1596.840088
0.000000	0.888933	1606.299683
0.000000	0.889170	1614.635254
0.000000	0.889407	1623.571167
0.000000	0.889645	1633.561523
0.000000	0.889882	1644.358887
0.000000	0.890119	1652.757568
0.000000	0.890356	1660.020142
0.000000	0.890593	1667.689819
0.000000	0.890830	1674.110596
0.000000	0.891068	1676.216431
0.000000	0.891305	1675.212646
0.000000	0.891542	1672.581909
0.000000	0.891779	1668.694946
0.000000	0.892016	1665.757813
0.000000	0.892254	1666.421631
0.000000	0.892491	1668.862061
0.000000	0.892728	1673.312866
0.000000	0.892965	1680.750732
0.000000	0.893202	1692.180542
0.000000	0.893439	1710.533081
0.000000	0.893677	1726.564209
0.000000	0.893914	1735.380859
0.000000	0.894151	1769.356812
0.000000	0.894388	1805.845825
0.000000	0.894625	1835.150024
0.000000	0.894862	1858.958740
0.000000	0.895100	1874.268921
0.000000	0.895337	1880.912842
0.000000	0.895574	1880.008057
0.000000	0.895811	1873.056885
0.000000	0.896048	1859.134277
0.000000	0.896286	1838.270996
0.000000	0.896523	1811.687866
0.000000	0.896760	1784.605835
0.000000	0.896997	1760.778320
0.000000	0.897234	1736.880249
0.000000	0.897471	1719.916748
0.000000	0.897709	1700.876831
0.000000	0.897946	1690.800537
0.000000	0.898183	1685.398560
0.000000	0.898420	1683.536255
0.000000	0.898657	1686.291626
0.000000	0.898894	1690.436890
0.000000	0.899132	1696.034424
0.000000	0.899369	1703.108398
0.000000	0.899606	1709.926147
0.000000	0.899843	1714.093994
0.000000	0.900080	1715.469116
0.000000	0.900317	1714.217407
0.000000	0.900555	1709.927368
0.000000	0.900792	1702.301392
0.000000	0.901029	1690.949951
0.000000	0.901266	1675.602173
0.000000	0.901503	1654.546997
0.000000	0.901740	1628.073120
0.000000	0.901978	1598.295410
0.000000	0.902215	1568.985962
0.000000	0.902452	1543.351318
0.000000	0.902689	1523.355347
0.000000	0.902926	1508.873657
0.000000	0.903164	1497.896240
0.000000	0.903401	1485.795410
0.000000	0.903638	1467.501465
0.000000	0.903875	1444.962646
0.000000	0.904112	1422.093994
0.000000	0.904349	1402.045532
0.000000	0.904587	1390.346436
0.000000	0.904824	1385.059204
0.000000	0.905061	1381.720215
0.000000	0.905298	1380.689697
0.000000	0.905535	1378.740356
0.000000	0.905773	1377.000000
0.000000	0.906010	1376.398438
0.000000	0.906247	1378.357544
0.000000	0.906484	1384.365601
0.000000	0.906721	1392.385742
0.000000	0.906958	1399.081665
0.000000	0.907196	1401.160767
0.000000	0.907433	1398.074097
0.000000	0.907670	1390.672363
0.000000	0.907907	1381.791138
0.000000	0.908144	1372.251221
0.000000	0.908381	1367.361328
0.000000	0.908619	1371.946289
0.000000	0.908856	1377.828857
0.000000	0.909093	1383.872070
0.000000	0.909330	1388.809448
0.000000	0.909567	1391.656982
0.000000	0.909804	1394.792480
0.000000	0.910042	1399.665161
0.000000	0.910279	1406.272339
0.000000	0.910516	1414.401245
0.000000	0.910753	1424.847412
0.000000	0.910990	1437.856445
0.000000	0.911228	1453.097534
0.000000	0.911465	1470.769775
0.000000	0.911702	1491.624390
0.000000	0.911939	1515.187866
0.000000	0.912176	1542.391602
0.000000	0.912413	1574.819214
0.000000	0.912651	1611.787842
0.000000	0.912888	1649.776001
0.000000	0.913125	1681.757202
0.000000	0.913362	1705.965942
0.000000	0.913599	1722.153564
0.000000	0.913836	1729.940186
0.000000	0.914074	1731.791870
0.000000	0.914311	1729.724121
0.000000	0.914548	1724.764404
0.000000	0.914785	1721.450562
0.000000	0.915022	1725.228394
0.000000	0.915260	1737.402710
0.000000	0.915497	1750.960571
0.000000	0.915734	1764.217285
0.000000	0.915971	1776.102051
0.000000	0.916208	1783.231201
0.000000	0.916445	1783.924194
0.000000	0.916683	1778.341553
0.000000	0.916920	1769.293457
0.000000	0.917157	1758.831177
0.000000	0.917394	1748.389160
0.000000	0.917631	1741.276489
0.000000	0.917868	1734.014282
0.000000	0.918106	1727.439941
0.000000	0.918343	1723.032593
0.000000	0.918580	1721.132568
0.000000	0.918817	1721.174438
0.000000	0.919054	1722.834229
0.000000	0.919291	1725.756470
0.000000	0.919529	1729.634644
0.000000	0.919766	1734.208618
0.000000	0.920003	1736.528931
0.000000	0.920240	1733.416504
0.000000	0.920477	1725.230713
0.000000	0.920715	1712.549072
0.000000	0.920952	1697.153809
0.000000	0.921189	1682.290894
0.000000	0.921426	1671.557495
0.000000	0.921663	1669.654785
0.000000	0.921900	1670.555298
0.000000	0.922138	1667.205322
0.000000	0.922375	1661.412964
0.000000	0.922612	1657.197632
0.000000	0.922849	1658.455078
0.000000	0.923086	1667.840332
0.000000	0.923323	1684.829834
0.000000	0.923561	1711.689331
0.000000	0.923798	1750.438965
0.000000	0.924035	1800.722290
0.000000	0.924272	1859.969238
0.000000	0.924509	1914.473267
0.000000	0.924747	1962.767456
0.000000	0.924984	2003.317749
0.000000	0.925221	2034.656738
0.000000	0.925458	2056.122559
0.000000	0.925695	2066.297607
0.000000	0.925932	2064.604980
0.000000	0.926170	2053.127930
0.000000	0.926407	2031.580322
0.000000	0.926644	2000.855713
0.000000	0.926881	1964.807861
0.000000	0.927118	1930.214233
0.000000	0.927355	1903.978882
0.000000	0.927593	1892.077515
0.000000	0.927830	1888.259888
0.000000	0.928067	1880.916138
0.000000	0.928304	1872.069580
0.000000	0.928541	1863.671753
0.000000	0.928779	1857.784912
0.000000	0.929016	1855.635986
0.000000	0.929253	1859.452881
0.000000	0.929490	1867.772583
0.000000	0.929727	1866.770630
0.000000	0.929964	1869.750610
0.000000	0.930202	1883.601807
0.000000	0.930439	1903.666016
0.000000	0.930676	1923.821045
0.000000	0.930913	1935.435669
0.000000	0.931150	1939.287720
0.000000	0.931387	1937.394287
0.000000	0.931625	1930.843262
0.000000	0.931862	1920.515503
0.000000	0.932099	1909.395386
0.000000	0.932336	1901.097290
0.000000	0.932573	1896.340820
0.000000	0.932810	1887.024414
0.000000	0.933048	1876.472778
0.000000	0.933285	1864.989502
0.000000	0.933522	1855.384399
0.000000	0.933759	1853.407959
0.000000	0.933996	1859.645874
0.000000	0.934234	1861.361938
0.000000	0.934471	1857.726563
0.000000	0.934708	1849.652588
0.000000	0.934945	1839.623291
0.000000	0.935182	1828.524048
0.000000	0.935419	1817.393677
0.000000	0.935657	1812.246094
0.000000	0.935894	1814.958984
0.000000	0.936131	1819.245850
0.000000	0.936368	1824.175293
0.000000	0.936605	1829.521484
0.000000	0.936843	1834.301880
0.000000	0.937080	1838.919800
0.000000	0.937317	1843.918579
0.000000	0.937554	1849.335571
0.000000	0.937791	1855.962646
0.000000	0.938028	1864.547729
0.000000	0.938266	1873.241211
0.000000	0.938503	1881.644653
0.000000	0.938740	1888.960327
0.000000	0.938977	1894.501709
0.000000	0.939214	1896.667114
0.000000	0.939451	1895.570679
0.000000	0.939689	1891.471191
0.000000	0.939926	1884.427368
0.000000	0.940163	1874.313477
0.000000	0.940400	1861.948975
0.000000	0.940637	1849.260132
0.000000	0.940874	1834.737671
0.000000	0.941112	1819.765137
0.000000	0.941349	1805.995850
0.000000	0.941586	1794.449951
0.000000	0.941823	1788.853516
0.000000	0.942060	1782.126343
0.000000	0.942297	1774.188843
0.000000	0.942535	1765.421753
0.000000	0.942772	1754.912354
0.000000	0.943009	1744.044678
0.000000	0.943246	1729.941895
0.000000	0.943483	1714.574585
0.000000	0.943721	1699.973633
0.000000	0.943958	1689.543945
0.000000	0.944195	1683.165894
0.000000	0.944432	1679.068970
0.000000	0.944669	1677.796753
0.000000	0.944906	1680.541138
0.000000	0.945144	1688.737061
0.000000	0.945381	1703.181396
0.000000	0.945618	1724.281616
0.000000	0.945855	1751.559326
0.000000	0.946092	1784.259644
0.000000	0.946329	1821.688843
0.000000	0.946567	1854.414917
0.000000	0.946804	1878.010986
0.000000	0.947041	1891.873779
0.000000	0.947278	1893.989258
0.000000	0.947515	1884.134277
0.000000	0.947753	1863.265869
0.000000	0.947990	1834.543213
0.000000	0.948227	1802.313477
0.000000	0.948464	1771.291138
0.000000	0.948701	1747.869385
0.000000	0.948938	1739.319946
0.000000	0.949176	1734.957031
0.000000	0.949413	1732.004761
0.000000	0.949650	1728.260864
0.000000	0.949887	1725.921875
0.000000	0.950124	1725.332275
0.000000	0.950361	1727.051392
0.000000	0.950599	1730.725586
0.000000	0.950836	1735.152710
0.000000	0.951073	1739.748291
0.000000	0.951310	1744.239502
0.000000	0.951547	1747.959595
0.000000	0.951784	1750.465698
0.000000	0.952022	1751.946045
0.000000	0.952259	1752.158569
0.000000	0.952496	1751.166992
0.000000	0.952733	1747.922485
0.000000	0.952970	1742.972290
0.000000	0.953208	1738.302979
0.000000	0.953445	1733.650146
0.000000	0.953682	1729.033203
0.000000	0.953919	1725.835449
0.000000	0.954156	1723.704346
0.000000	0.954393	1723.455933
0.000000	0.954631	1725.365112
0.000000	0.954868	1728.519165
0.000000	0.955105	1728.299683
0.000000	0.955342	1724.550049
0.000000	0.955579	1720.437012
0.000000	0.955817	1719.256714
0.000000	0.956054	1719.196533
0.000000	0.956291	1718.132813
0.000000	0.956528	1715.901489
0.000000	0.956765	1713.809692
0.000000	0.957002	1711.335449
0.000000	0.957240	1710.969238
0.000000	0.957477	1714.194946
0.000000	0.957714	1722.146973
0.000000	0.957951	1736.237305
0.000000	0.958188	1757.670532
0.000000	0.958425	1785.799683
0.000000	0.958663	1814.254395
0.000000	0.958900	1830.117554
0.000000	0.959137	1833.257813
0.000000	0.959374	1826.348511
0.000000	0.959611	1813.266724
0.000000	0.959848	1798.433228
0.000000	0.960086	1786.579834
0.000000	0.960323	1783.166382
0.000000	0.960560	1795.485229
0.000000	0.960797	1814.875122
0.000000	0.961034	1831.991577
0.000000	0.961271	1834.596924
0.000000	0.961509	1824.918213
0.000000	0.961746	1814.285645
0.000000	0.961983	1805.592529
0.000000	0.962220	1793.771973
0.000000	0.962457	1779.042969
0.000000	0.962695	1763.116333
0.000000	0.962932	1749.026978
0.000000	0.963169	1740.112671
0.000000	0.963406	1732.702759
0.000000	0.963643	1728.911133
0.000000	0.963880	1728.464966
0.000000	0.964118	1732.590332
0.000000	0.964355	1738.344238
0.000000	0.964592	1746.281128
0.000000	0.964829	1756.102051
0.000000	0.965066	1768.997559
0.000000	0.965304	1784.539429
0.000000	0.965541	1803.639160
0.000000	0.965778	1828.395996
0.000000	0.966015	1861.200317
0.000000	0.966252	1899.242554
0.000000	0.966489	1937.550781
0.000000	0.966727	1979.320068
0.000000	0.966964	2025.902466
0.000000	0.967201	2068.834229
0.000000	0.967438	2103.958496
0.000000	0.967675	2134.254639
0.000000	0.967912	2160.670166
0.000000	0.968150	2176.452148
0.000000	0.968387	2179.886719
0.000000	0.968624	2171.320313
0.000000	0.968861	2153.288086
0.000000	0.969098	2126.089600
0.000000	0.969335	2090.893799
0.000000	0.969573	2053.267822
0.000000	0.969810	2029.701416
0.000000	0.970047	2021.226196
0.000000	0.970284	2022.285278
0.000000	0.970521	2022.396606
0.000000	0.970758	2015.436035
0.000000	0.970996	2000.441040
0.000000	0.971233	1980.228516
0.000000	0.971470	1958.415161
0.000000	0.971707	1938.206909
0.000000	0.971944	1922.235474
0.000000	0.972182	1921.402832
0.000000	0.972419	1919.265625
0.000000	0.972656	1913.873779
0.000000	0.972893	1907.985718
0.000000	0.973130	1902.036377
0.000000	0.973368	1896.364624
0.000000	0.973605	1890.872437
0.000000	0.973842	1885.889160
0.000000	0.974079	1884.430420
0.000000	0.974316	1878.067627
0.000000	0.974553	1865.003540
0.000000	0.974791	1847.006592
0.000000	0.975028	1825.364380
0.000000	0.975265	1801.405151
0.000000	0.975502	1777.343384
0.000000	0.975739	1757.566528
0.000000	0.975976	1743.546143
0.000000	0.976214	1731.632324
0.000000	0.976451	1719.437988
0.000000	0.976688	1707.605957
0.000000	0.976925	1697.758545
0.000000	0.977162	1692.169556
0.000000	0.977399	1696.366211
0.000000	0.977637	1714.875122
0.000000	0.977874	1742.752319
0.000000	0.978111	1775.965210
0.000000	0.978348	1800.894409
0.000000	0.978585	1817.031372
0.000000	0.978822	1823.661133
0.000000	0.979060	1821.007813
0.000000	0.979297	1810.297852
0.000000	0.979534	1791.329956
0.000000	0.979771	1764.118286
0.000000	0.980008	1731.447632
0.000000	0.980246	1698.283569
0.000000	0.980483	1668.714355
0.000000	0.980720	1649.132202
0.000000	0.980957	1637.803345
0.000000	0.981194	1631.365723
0.000000	0.981431	1632.260010
0.000000	0.981669	1639.724609
0.000000	0.981906	1652.784790
0.000000	0.982143	1661.124023
0.000000	0.982380	1663.565308
0.000000	0.982617	1662.285889
0.000000	0.982854	1658.435791
0.000000	0.983092	1652.142334
0.000000	0.983329	1642.845947
0.000000	0.983566	1631.431396
0.000000	0.983803	1618.156494
0.000000	0.984040	1603.272705
0.000000	0.984278	1589.588867
0.000000	0.984515	1582.039307
0.000000	0.984752	1584.468384
0.000000	0.984989	1592.854248
0.000000	0.985226	1607.624878
0.000000	0.985463	1626.142334
0.000000	0.985701	1648.269287
0.000000	0.985938	1674.102783
0.000000	0.986175	1702.322144
0.000000	0.986412	1723.997437
0.000000	0.986649	1736.335205
0.000000	0.986886	1738.321655
0.000000	0.987124	1731.291260
0.000000	0.987361	1717.617310
0.000000	0.987598	1697.366577
0.000000	0.987835	1673.496826
0.000000	0.988072	1650.601685
0.000000	0.988310	1631.406616
0.000000	0.988547	1610.036133
0.000000	0.988784	1588.222656
0.000000	0.989021	1570.846191
0.000000	0.989258	1562.006958
0.000000	0.989495	1561.014160
0.000000	0.989733	1565.048706
0.000000	0.989970	1574.852905
0.000000	0.990207	1589.098145
0.000000	0.990444	1608.580444
0.000000	0.990681	1633.552246
0.000000	0.990918	1663.416992
0.000000	0.991156	1697.659912
0.000000	0.991393	1734.670044
0.000000	0.991630	1770.503662
0.000000	0.991867	1798.783447
0.000000	0.992104	1818.116699
0.000000	0.992342	1829.810303
0.000000	0.992579	1835.123535
0.000000	0.992816	1833.692993
0.000000	0.993053	1826.369141
0.000000	0.993290	1814.021973
0.000000	0.993527	1800.501953
0.000000	0.993765	1789.810669
0.000000	0.994002	1785.800415
0.000000	0.994239	1788.492554
0.000000	0.994476	1799.590210
0.000000	0.994713	1821.362061
0.000000	0.994950	1853.227539
0.000000	0.995188	1893.761719
0.000000	0.995425	1929.160522
0.000000	0.995662	1954.057617
0.000000	0.995899	1969.051392
0.000000	0.996136	1974.553955
0.000000	0.996373	1971.144897
0.000000	0.996611	1958.964722
0.000000	0.996848	1936.778442
0.000000	0.997085	1904.421509
0.000000	0.997322	1863.421631
0.000000	0.997559	1816.423218
0.000000	0.997797	1767.145752
0.000000	0.998034	1720.143311
0.000000	0.998271	1681.845215
0.000000	0.998508	1660.161621
0.000000	0.998745	1644.550781
0.000000	0.998982	1631.334961
0.000000	0.999220	1621.083862
0.000000	0.999457	1613.960815
0.000000	0.999694	1608.681519
0.000000	0.999931	1604.410645
0.000000	1.000168	1601.742676
0.000000	1.000405	1601.418823
0.000000	1.000643	1603.771118
0.000000	1.000880	1607.907959
0.000000	1.001117	1613.981079
0.000000	1.001354	1622.006714
0.000000	1.001591	1630.256592
0.000000	1.001829	1639.622192
0.000000	1.002066	1650.402710
0.000000	1.002303	1661.221191
0.000000	1.002540	1673.830933
0.000000	1.002777	1685.992065
0.000000	1.003014	1696.481201
0.000000	1.003252	1705.040405
0.000000	1.003489	1709.960693
0.000000	1.003726	1713.152588
0.000000	1.003963	1715.544678
0.000000	1.004200	1717.575439
0.000000	1.004437	1719.843750
0.000000	1.004675	1722.907959
0.000000	1.004912	1729.362793
0.000000	1.005149	1738.489380
0.000000	1.005386	1748.362427
0.000000	1.005623	1757.867188
0.000000	1.005860	1766.641235
0.000000	1.006098	1774.735474
0.000000	1.006335	1780.393066
0.000000	1.006572	1784.706543
0.000000	1.006809	1789.265503
0.000000	1.007046	1796.969238
0.000000	1.007284	1807.322144
0.000000	1.007521	1819.612427
0.000000	1.007758	1828.471313
0.000000	1.007995	1835.204102
0.000000	1.008232	1842.104980
0.000000	1.008469	1845.294312
0.000000	1.008707	1842.901367
0.000000	1.008944	1851.135864
0.000000	1.009181	1858.092407
0.000000	1.009418	1862.278076
0.000000	1.009655	1860.034790
0.000000	1.009892	1849.997925
0.000000	1.010130	1834.639038
0.000000	1.010367	1815.716797
0.000000	1.010604	1796.651367
0.000000	1.010841	1784.333252
0.000000	1.011078	1781.016235
0.000000	1.011316	1782.606323
0.000000	1.011553	1787.120361
0.000000	1.011790	1791.107788
0.000000	1.012027	1792.925293
0.000000	1.012264	1793.907593
0.000000	1.012501	1794.748413
0.000000	1.012739	1796.153320
0.000000	1.012976	1797.932007
0.000000	1.013213	1800.279053
0.000000	1.013450	1802.559448
0.000000	1.013687	1804.025146
0.000000	1.013924	1805.312256
0.000000	1.014162	1807.254272
0.000000	1.014399	1810.815430
0.000000	1.014636	1814.823975
0.000000	1.014873	1817.976807
0.000000	1.015110	1820.499878
0.000000	1.015347	1823.252197
0.000000	1.015585	1826.363159
0.000000	1.015822	1829.428955
0.000000	1.016059	1830.801636
0.000000	1.016296	1830.811768
0.000000	1.016533	1830.172363
0.000000	1.016770	1829.063965
0.000000	1.017008	1827.991821
0.000000	1.017245	1829.041504
0.000000	1.017482	1830.687256
0.000000	1.017719	1828.413452
0.000000	1.017956	1822.329102
0.000000	1.018194	1812.914795
0.000000	1.018431	1800.688599
0.000000	1.018668	1786.772949
0.000000	1.018905	1772.566895
0.000000	1.019142	1759.125000
0.000000	1.019379	1747.657227
0.000000	1.019617	1735.620850
0.000000	1.019854	1718.974121
0.000000	1.020091	1700.053101
0.000000	1.020328	1681.592041
0.000000	1.020565	1667.420166
0.000000	1.020803	1660.511719
0.000000	1.021040	1662.290405
0.000000	1.021277	1668.845703
0.000000	1.021514	1680.796875
0.000000	1.021751	1695.949463
0.000000	1.021988	1715.377197
0.000000	1.022226	1739.795898
0.000000	1.022463	1768.049194
0.000000	1.022700	1796.796387
0.000000	1.022937	1818.713379
0.000000	1.023174	1833.448730
0.000000	1.023412	1841.764160
0.000000	1.023649	1844.999756
0.000000	1.023886	1845.257813
0.000000	1.024123	1843.311523
0.000000	1.024360	1841.198853
0.000000	1.024597	1838.097900
0.000000	1.024835	1833.708984
0.000000	1.025072	1827.718506
0.000000	1.025309	1820.462402
0.000000	1.025546	1812.493286
0.000000	1.025783	1805.437622
0.000000	1.026020	1799.905518
0.000000	1.026258	1794.914429
0.000000	1.026495	1790.786011
0.000000	1.026732	1788.717285
0.000000	1.026969	1788.780396
0.000000	1.027206	1790.778809
0.000000	1.027443	1796.155762
0.000000	1.027681	1801.896729
0.000000	1.027918	1806.533936
0.000000	1.028155	1811.218750
0.000000	1.028392	1816.183105
0.000000	1.028629	1818.493530
0.000000	1.028866	1819.616821
0.000000	1.029104	1820.141602
0.000000	1.029341	1820.043091
0.000000	1.029578	1819.863037
0.000000	1.029815	1819.873291
0.000000	1.030052	1819.945190
0.000000	1.030290	1820.419189
0.000000	1.030527	1821.283203
0.000000	1.030764	1823.596436
0.000000	1.031001	1828.577759
0.000000	1.031238	1836.714478
0.000000	1.031475	1849.303955
0.000000	1.031713	1864.248047
0.000000	1.031950	1877.838013
0.000000	1.032187	1887.673584
0.000000	1.032424	1895.071411
0.000000	1.032661	1902.103638
0.000000	1.032899	1909.806763
0.000000	1.033136	1918.521606
0.000000	1.033373	1929.285156
0.000000	1.033610	1943.324951
0.000000	1.033847	1955.536011
0.000000	1.034084	1968.853149
0.000000	1.034322	1985.303223
0.000000	1.034559	2005.451538
0.000000	1.034796	2029.971680
0.000000	1.035033	2055.667480
0.000000	1.035270	2071.037109
0.000000	1.035507	2074.798584
0.000000	1.035745	2065.938477
0.000000	1.035982	2043.844604
0.000000	1.036219	2010.728149
0.000000	1.036456	1969.190552
0.000000	1.036693	1923.966553
0.000000	1.036930	1880.672607
0.000000	1.037168	1847.326660
0.000000	1.037405	1831.747559
0.000000	1.037642	1820.130737
0.000000	1.037879	1811.958252
0.000000	1.038116	1807.440918
0.000000	1.038353	1805.789795
0.000000	1.038591	1804.072632
0.000000	1.038828	1801.869263
0.000000	1.039065	1798.856812
0.000000	1.039302	1795.360840
0.000000	1.039539	1791.284180
0.000000	1.039777	1786.553345
0.000000	1.040014	1782.063843
0.000000	1.040251	1777.696167
0.000000	1.040488	1774.301636
0.000000	1.040725	1770.908691
0.000000	1.040962	1766.033936
0.000000	1.041200	1761.071167
0.000000	1.041437	1756.382446
0.000000	1.041674	1752.777222
0.000000	1.041911	1750.229736
0.000000	1.042148	1749.714722
0.000000	1.042385	1751.320679
0.000000	1.042623	1753.295044
0.000000	1.042860	1755.092651
0.000000	1.043097	1754.981689
0.000000	1.043334	1752.958008
0.000000	1.043571	1748.257080
0.000000	1.043809	1742.454468
0.000000	1.044046	1736.360474
0.000000	1.044283	1732.077759
0.000000	1.044520	1730.576538
0.000000	1.044757	1730.401611
0.000000	1.044994	1732.078491
0.000000	1.045232	1735.754150
0.000000	1.045469	1741.286865
0.000000	1.045706	1744.611084
0.000000	1.045943	1746.063843
0.000000	1.046180	1751.270142
0.000000	1.046417	1755.881592
0.000000	1.046655	1760.084717
0.000000	1.046892	1764.049072
0.000000	1.047129	1767.451782
0.000000	1.047366	1770.941406
0.000000	1.047603	1775.546143
0.000000	1.047840	1781.999634
0.000000	1.048078	1790.762451
0.000000	1.048315	1799.868042
0.000000	1.048552	1809.727295
0.000000	1.048789	1820.894287
0.000000	1.049026	1834.351563
0.000000	1.049264	1848.640259
0.000000	1.049501	1855.654175
0.000000	1.049738	1860.481079
0.000000	1.049975	1868.384766
0.000000	1.050212	1868.971436
0.000000	1.050449	1864.497437
0.000000	1.050687	1856.209961
0.000000	1.050924	1842.873779
0.000000	1.051161	1825.494019
0.000000	1.051398	1807.126831
0.000000	1.051635	1784.304199
0.000000	1.051872	1757.118408
0.000000	1.052110	1730.195679
0.000000	1.052347	1709.189941
0.000000	1.052584	1697.599365
0.000000	1.052821	1695.018188
0.000000	1.053058	1701.064575
0.000000	1.053295	1717.933350
0.000000	1.053533	1744.058105
0.000000	1.053770	1776.851685
0.000000	1.054007	1805.905273
0.000000	1.054244	1822.782227
0.000000	1.054481	1826.932129
0.000000	1.054719	1820.621094
0.000000	1.054956	1806.787842
0.000000	1.055193	1787.810425
0.000000	1.055430	1768.212402
0.000000	1.055667	1754.909790
0.000000	1.055905	1753.779663
0.000000	1.056142	1766.166382
0.000000	1.056379	1782.386230
0.000000	1.056616	1801.986206
0.000000	1.056853	1823.172119
0.000000	1.057090	1838.066650
0.000000	1.057328	1844.849243
0.000000	1.057565	1843.031616
0.000000	1.057802	1832.323608
0.000000	1.058039	1815.131470
0.000000	1.058276	1793.846436
0.000000	1.058513	1771.413940
0.000000	1.058751	1752.588623
0.000000	1.058988	1741.869873
0.000000	1.059225	1735.401978
0.000000	1.059462	1733.539673
0.000000	1.059699	1737.625122
0.000000	1.059937	1751.870605
0.000000	1.060174	1776.536865
0.000000	1.060411	1812.660522
0.000000	1.060648	1859.716064
0.000000	1.060885	1916.697021
0.000000	1.061122	1970.154907
0.000000	1.061360	2016.155640
0.000000	1.061597	2053.510498
0.000000	1.061834	2081.356689
0.000000	1.062071	2099.103271
0.000000	1.062308	2107.180420
0.000000	1.062545	2106.511719
0.000000	1.062783	2099.091797
0.000000	1.063020	2086.292725
0.000000	1.063257	2071.705322
0.000000	1.063494	2059.756836
0.000000	1.063731	2045.689819
0.000000	1.063968	2028.074829
0.000000	1.064206	2009.027954
0.000000	1.064443	1992.845703
0.000000	1.064680	1982.481201
0.000000	1.064917	1969.494141
0.000000	1.065154	1955.215576
0.000000	1.065391	1939.603271
0.000000	1.065629	1926.267944
0.000000	1.065866	1919.565308
0.000000	1.066103	1924.325317
0.000000	1.066340	1936.938599
0.000000	1.066577	1946.881958
0.000000	1.066815	1952.147217
0.000000	1.067052	1963.124512
0.000000	1.067289	1974.033936
0.000000	1.067526	1985.661499
0.000000	1.067763	1997.241943
0.000000	1.068000	2005.701904
0.000000	1.068238	2010.400635
0.000000	1.068475	2009.056885
0.000000	1.068712	1999.312378
0.000000	1.068949	1980.727295
0.000000	1.069186	1954.652344
0.000000	1.069424	1921.201050
0.000000	1.069661	1881.317749
0.000000	1.069898	1839.055786
0.000000	1.070135	1799.107666
0.000000	1.070372	1768.458618
0.000000	1.070609	1759.743408
0.000000	1.070847	1757.506348
0.000000	1.071084	1756.684326
0.000000	1.071321	1756.704346
0.000000	1.071558	1751.783936
0.000000	1.071795	1743.484619
0.000000	1.072032	1733.198730
0.000000	1.072270	1720.988403
0.000000	1.072507	1708.973389
0.000000	1.072744	1702.790405
0.000000	1.072981	1698.541138
0.000000	1.073218	1693.579102
0.000000	1.073455	1688.248413
0.000000	1.073693	1681.714600
0.000000	1.073930	1673.208252
0.000000	1.074167	1664.191650
0.000000	1.074404	1656.242554
0.000000	1.074641	1651.360229
0.000000	1.074878	1647.070557
0.000000	1.075116	1643.484619
0.000000	1.075353	1642.239136
0.000000	1.075590	1645.070068
0.000000	1.075827	1655.349121
0.000000	1.076064	1675.244751
0.000000	1.076302	1705.886963
0.000000	1.076539	1748.481934
0.000000	1.076776	1800.095337
0.000000	1.077013	1846.745361
0.000000	1.077250	1888.256226
0.000000	1.077487	1925.892944
0.000000	1.077725	1963.378418
0.000000	1.077962	1998.569702
0.000000	1.078199	2021.646240
0.000000	1.078436	2032.299316
0.000000	1.078673	2031.122803
0.000000	1.078910	2021.051270
0.000000	1.079148	2002.230225
0.000000	1.079385	1975.576904
0.000000	1.079622	1946.122559
0.000000	1.079859	1919.118286
0.000000	1.080096	1892.179199
0.000000	1.080334	1859.361694
0.000000	1.080571	1824.205078
0.000000	1.080808	1790.264282
0.000000	1.081045	1759.150269
0.000000	1.081282	1738.656250
0.000000	1.081519	1734.830078
0.000000	1.081757	1734.401123
0.000000	1.081994	1740.934326
0.000000	1.082231	1747.442749
0.000000	1.082468	1749.914063
0.000000	1.082705	1745.802856
0.000000	1.082942	1733.327393
0.000000	1.083180	1714.646484
0.000000	1.083417	1692.073853
0.000000	1.083654	1668.917725
0.000000	1.083891	1649.380371
0.000000	1.084128	1638.971191
0.000000	1.084365	1633.201172
0.000000	1.084603	1631.353882
0.000000	1.084840	1635.587646
0.000000	1.085077	1646.334961
0.000000	1.085314	1664.416016
0.000000	1.085551	1690.798584
0.000000	1.085788	1724.988159
0.000000	1.086026	1765.751343
0.000000	1.086263	1805.278076
0.000000	1.086500	1842.178101
0.000000	1.086737	1878.185425
0.000000	1.086974	1914.770508
0.000000	1.087212	1948.112305
0.000000	1.087449	1973.664185
0.000000	1.087686	1990.881592
0.000000	1.087923	2000.325562
0.000000	1.088160	2004.381226
0.000000	1.088398	2004.096313
0.000000	1.088635	2000.126709
0.000000	1.088872	1994.078735
0.000000	1.089109	1990.052002
0.000000	1.089346	1989.613037
0.000000	1.089583	1987.831055
0.000000	1.089821	1986.598999
0.000000	1.090058	1986.895996
0.000000	1.090295	1980.101685
0.000000	1.090532	1964.098511
0.000000	1.090769	1940.046021
0.000000	1.091006	1909.632813
0.000000	1.091244	1875.556274
0.000000	1.091481	1841.406250
0.000000	1.091718	1815.954590
0.000000	1.091955	1791.828857
0.000000	1.092192	1768.499023
0.000000	1.092430	1747.082031
0.000000	1.092667	1732.887085
0.000000	1.092904	1729.486450
0.000000	1.093141	1733.961060
0.000000	1.093378	1743.771606
0.000000	1.093615	1757.436401
0.000000	1.093853	1772.583984
0.000000	1.094090	1785.465454
0.000000	1.094327	1795.797485
0.000000	1.094564	1805.198608
0.000000	1.094801	1816.155884
0.000000	1.095038	1830.391968
0.000000	1.095276	1849.141602
0.000000	1.095513	1872.921265
0.000000	1.095750	1903.632935
0.000000	1.095987	1941.538208
0.000000	1.096224	1973.385864
0.000000	1.096461	1997.459595
0.000000	1.096699	2013.138062
0.000000	1.096936	2020.395264
0.000000	1.097173	2020.803467
0.000000	1.097410	2014.590576
0.000000	1.097647	2002.091919
0.000000	1.097885	1984.414307
0.000000	1.098122	1964.895508
0.000000	1.098359	1946.317261
0.000000	1.098596	1932.697388
0.000000	1.098833	1928.699951
0.000000	1.099070	1926.477661
0.000000	1.099308	1927.235962
0.000000	1.099545	1932.875366
0.000000	1.099782	1945.929688
0.000000	1.100019	1965.834229
0.000000	1.100256	1992.780884
0.000000	1.100493	2026.199341
0.000000	1.100731	2058.410156
0.000000	1.100968	2079.183594
0.000000	1.101205	2087.317627
0.000000	1.101442	2083.027832
0.000000	1.101679	2066.826660
0.000000	1.101916	2037.624756
0.000000	1.102154	1994.881592
0.000000	1.102391	1940.600952
0.000000	1.102628	1879.608276
0.000000	1.102865	1817.071045
0.000000	1.103102	1760.440063
0.000000	1.103340	1719.229858
0.000000	1.103577	1689.964111
0.000000	1.103814	1662.964355
0.000000	1.104051	1639.030518
0.000000	1.104288	1619.264648
0.000000	1.104525	1604.036865
0.000000	1.104763	1594.455200
0.000000	1.105000	1589.696289
0.000000	1.105237	1590.205200
0.000000	1.105474	1597.075562
0.000000	1.105711	1609.727783
0.000000	1.105948	1625.125854
0.000000	1.106186	1644.063965
0.000000	1.106423	1664.725708
0.000000	1.106660	1684.320068
0.000000	1.106897	1701.182495
0.000000	1.107134	1712.336304
0.000000	1.107372	1718.282104
0.000000	1.107609	1721.509155
0.000000	1.107846	1722.318115
0.000000	1.108083	1720.127808
0.000000	1.108320	1715.191162
0.000000	1.108557	1709.158569
0.000000	1.108795	1702.770752
0.000000	1.109032	1695.753052
0.000000	1.109269	1690.749512
0.000000	1.109506	1690.704224
0.000000	1.109743	1694.574829
0.000000	1.109980	1702.443848
0.000000	1.110218	1709.978882
0.000000	1.110455	1716.629395
0.000000	1.110692	1724.623413
0.000000	1.110929	1730.163818
0.000000	1.111166	1734.788452
0.000000	1.111403	1738.838135
0.000000	1.111641	1742.698608
0.000000	1.111878	1746.151733
0.000000	1.112115	1750.619751
0.000000	1.112352	1756.686035
0.000000	1.112589	1764.316895
0.000000	1.112827	1771.586670
0.000000	1.113064	1778.349243
0.000000	1.113301	1783.351807
0.000000	1.113538	1787.565918
0.000000	1.113775	1791.129150
0.000000	1.114012	1793.910034
0.000000	1.114250	1796.979004
0.000000	1.114487	1800.077393
0.000000	1.114724	1803.763672
0.000000	1.114961	1808.357422
0.000000	1.115198	1814.281006
0.000000	1.115435	1822.882813
0.000000	1.115673	1833.320557
0.000000	1.115910	1847.274414
0.000000	1.116147	1864.891113
0.000000	1.116384	1883.379272
0.000000	1.116621	1904.287354
0.000000	1.116859	1925.567261
0.000000	1.117096	1942.430298
0.000000	1.117333	1953.697021
0.000000	1.117570	1961.552856
0.000000	1.117807	1968.869385
0.000000	1.118044	1979.740601
0.000000	1.118282	1993.619995
0.000000	1.118519	2006.146362
0.000000	1.118756	2013.183228
0.000000	1.118993	2011.899902
0.000000	1.119230	2004.188599
0.000000	1.119467	1990.751709
0.000000	1.119705	1970.498779
0.000000	1.119942	1943.930298
0.000000	1.120179	1913.305786
0.000000	1.120416	1881.042114
0.000000	1.120653	1850.094360
0.000000	1.120890	1824.869995
0.000000	1.121128	1807.230469
0.000000	1.121365	1792.110352
0.000000	1.121602	1779.384766
0.000000	1.121839	1766.546265
0.000000	1.122076	1750.837402
0.000000	1.122313	1734.443970
0.000000	1.122551	1721.454468
0.000000	1.122788	1715.746338
0.000000	1.123025	1716.016357
0.000000	1.123262	1720.426880
0.000000	1.123499	1729.244995
0.000000	1.123737	1743.819580
0.000000	1.123974	1763.470703
0.000000	1.124211	1786.160400
0.000000	1.124448	1807.362671
0.000000	1.124685	1818.917358
0.000000	1.124923	1821.891724
0.000000	1.125160	1820.034790
0.000000	1.125397	1814.235840
0.000000	1.125634	1807.056763
0.000000	1.125871	1802.213867
0.000000	1.126108	1805.303711
0.000000	1.126346	1820.633545
0.000000	1.126583	1839.945068
0.000000	1.126820	1860.565674
0.000000	1.127057	1879.846680
0.000000	1.127294	1900.101196
0.000000	1.127531	1921.530151
0.000000	1.127769	1936.244507
0.000000	1.128006	1942.605103
0.000000	1.128243	1944.233887
0.000000	1.128480	1943.146118
0.000000	1.128717	1942.041992
0.000000	1.128955	1945.009277
0.000000	1.129192	1955.780029
0.000000	1.129429	1970.285400
0.000000	1.129666	1988.065918
0.000000	1.129903	2007.004639
0.000000	1.130140	2026.474121
0.000000	1.130378	2039.498535
0.000000	1.130615	2041.557495
0.000000	1.130852	2033.276733
0.000000	1.131089	2025.105103
0.000000	1.131326	2031.411865
0.000000	1.131563	2031.446655
0.000000	1.131801	2028.623413
0.000000	1.132038	2026.878662
0.000000	1.132275	2024.629761
0.000000	1.132512	2024.527466
0.000000	1.132749	2029.288818
0.000000	1.132986	2037.461304
0.000000	1.133224	2049.407959
0.000000	1.133461	2065.634033
0.000000	1.133698	2086.198242
0.000000	1.133935	2108.406738
0.000000	1.134172	2129.166016
0.000000	1.134409	2148.239258
0.000000	1.134647	2169.202148
0.000000	1.134884	2183.076416
0.000000	1.135121	2188.359375
0.000000	1.135358	2183.328369
0.000000	1.135595	2168.246094
0.000000	1.135833	2143.825439
0.000000	1.136070	2109.664795
0.000000	1.136307	2067.573730
0.000000	1.136544	2023.761719
0.000000	1.136781	1984.562012
0.000000	1.137018	1956.479858
0.000000	1.137256	1929.266235
0.000000	1.137493	1901.135742
0.000000	1.137730	1874.543945
0.000000	1.137967	1851.353638
0.000000	1.138204	1834.751953
0.000000	1.138441	1823.649170
0.000000	1.138679	1814.555542
0.000000	1.138916	1807.513184
0.000000	1.139153	1803.124756
0.000000	1.139390	1801.853760
0.000000	1.139627	1803.881348
0.000000	1.139865	1807.907227
0.000000	1.140102	1810.893555
0.000000	1.140339	1808.119019
0.000000	1.140576	1800.953247
0.000000	1.140813	1790.244263
0.000000	1.141050	1776.569824
0.000000	1.141288	1760.452393
0.000000	1.141525	1745.652466
0.000000	1.141762	1735.544189
0.000000	1.141999	1732.897949
0.000000	1.142236	1735.979004
0.000000	1.142473	1737.016968
0.000000	1.142711	1733.408569
0.000000	1.142948	1726.090820
0.000000	1.143185	1717.065186
0.000000	1.143422	1706.285522
0.000000	1.143659	1694.512085
0.000000	1.143896	1684.156982
0.000000	1.144134	1679.267334
0.000000	1.144371	1682.563354
0.000000	1.144608	1689.097656
0.000000	1.144845	1697.593628
0.000000	1.145082	1708.901855
0.000000	1.145320	1722.861084
0.000000	1.145557	1737.590210
0.000000	1.145794	1750.460083
0.000000	1.146031	1760.186279
0.000000	1.146268	1766.806885
0.000000	1.146505	1768.807251
0.000000	1.146743	1764.949097
0.000000	1.146980	1756.956421
0.000000	1.147217	1745.832153
0.000000	1.147454	1734.152710
0.000000	1.147691	1725.311279
0.000000	1.147928	1723.081299
0.000000	1.148166	1731.687866
0.000000	1.148403	1749.120850
0.000000	1.148640	1774.887451
0.000000	1.148877	1809.221802
0.000000	1.149114	1852.741943
0.000000	1.149352	1903.738892
0.000000	1.149589	1959.549561
0.000000	1.149826	2008.140747
0.000000	1.150063	2043.575439
0.000000	1.150300	2064.304199
0.000000	1.150537	2070.348877
0.000000	1.150775	2064.811279
0.000000	1.151012	2050.572998
0.000000	1.151249	2030.553711
0.000000	1.151486	2011.577881
0.000000	1.151723	2002.304810
0.000000	1.151960	2008.711304
0.000000	1.152198	2028.382690
0.000000	1.152435	2055.254639
0.000000	1.152672	2083.160400
0.000000	1.152909	2108.314697
0.000000	1.153146	2124.584717
0.000000	1.153383	2133.246094
0.000000	1.153621	2136.156738
0.000000	1.153858	2133.493408
0.000000	1.154095	2127.240479
0.000000	1.154332	2118.873779
0.000000	1.154569	2110.623291
0.000000	1.154807	2106.701904
0.000000	1.155044	2109.559814
0.000000	1.155281	2114.303467
0.000000	1.155518	2121.048340
0.000000	1.155755	2130.728271
0.000000	1.155993	2138.312500
0.000000	1.156230	2140.088623
0.000000	1.156467	2132.306641
0.000000	1.156704	2114.688232
0.000000	1.156941	2088.375977
0.000000	1.157178	2052.926758
0.000000	1.157416	2009.249756
0.000000	1.157653	1963.866943
0.000000	1.157890	1923.428345
0.000000	1.158127	1895.697876
0.000000	1.158364	1885.661499
0.000000	1.158601	1880.564941
0.000000	1.158839	1882.486328
0.000000	1.159076	1892.818237
0.000000	1.159313	1912.959839
0.000000	1.159550	1942.936890
0.000000	1.159787	1980.764404
0.000000	1.160024	2020.284424
0.000000	1.160262	2052.052490
0.000000	1.160499	2073.842529
0.000000	1.160736	2084.682861
0.000000	1.160973	2085.595215
0.000000	1.161210	2077.209717
0.000000	1.161448	2059.463867
0.000000	1.161685	2032.557251
0.000000	1.161922	1999.379272
0.000000	1.162159	1964.171753
0.000000	1.162396	1931.634033
0.000000	1.162633	1907.927612
0.000000	1.162871	1896.027222
0.000000	1.163108	1888.966309
0.000000	1.163345	1884.829346
0.000000	1.163582	1883.316895
0.000000	1.163819	1883.937256
0.000000	1.164056	1885.096680
0.000000	1.164294	1885.072754
0.000000	1.164531	1880.418823
0.000000	1.164768	1872.178955
0.000000	1.165005	1861.215332
0.000000	1.165242	1848.415283
0.000000	1.165480	1835.703003
0.000000	1.165717	1827.115112
0.000000	1.165954	1823.093140
0.000000	1.166191	1821.368652
0.000000	1.166428	1821.309570
0.000000	1.166665	1822.260986
0.000000	1.166903	1824.713135
0.000000	1.167140	1828.790771
0.000000	1.167377	1834.372559
0.000000	1.167614	1841.345459
0.000000	1.167851	1849.494385
0.000000	1.168088	1858.848877
0.000000	1.168326	1870.493530
0.000000	1.168563	1883.444458
0.000000	1.168800	1898.284790
0.000000	1.169037	1913.901855
0.000000	1.169274	1927.574219
0.000000	1.169511	1936.790283
0.000000	1.169749	1942.509888
0.000000	1.169986	1945.439819
0.000000	1.170223	1946.199341
0.000000	1.170460	1945.396118
0.000000	1.170697	1942.036011
0.000000	1.170934	1935.764526
0.000000	1.171172	1926.804932
0.000000	1.171409	1916.334839
0.000000	1.171646	1907.381592
0.000000	1.171883	1902.285400
0.000000	1.172120	1902.884033
0.000000	1.172358	1912.141724
0.000000	1.172595	1928.357788
0.000000	1.172832	1949.926758
0.000000	1.173069	1972.792480
0.000000	1.173306	1995.274170
0.000000	1.173543	2012.527954
0.000000	1.173781	2023.102173
0.000000	1.174018	2026.001831
0.000000	1.174255	2019.985596
0.000000	1.174492	2006.233765
0.000000	1.174729	1986.591309
0.000000	1.174967	1963.891357
0.000000	1.175204	1942.526489
0.000000	1.175441	1929.534424
0.000000	1.175678	1922.945801
0.000000	1.175915	1919.905151
0.000000	1.176152	1921.290039
0.000000	1.176390	1931.225708
0.000000	1.176627	1950.772217
0.000000	1.176864	1981.173096
0.000000	1.177101	2023.214844
0.000000	1.177338	2077.638428
0.000000	1.177575	2136.726318
0.000000	1.177813	2197.655273
0.000000	1.178050	2253.325928
0.000000	1.178287	2299.945801
0.000000	1.178524	2335.279053
0.000000	1.178761	2357.657959
0.000000	1.178998	2365.440430
0.000000	1.179236	2356.685059
0.000000	1.179473	2330.560547
0.000000	1.179710	2288.149658
0.000000	1.179947	2231.200928
0.000000	1.180184	2162.013428
0.000000	1.180421	2091.957031
0.000000	1.180659	2054.709717
0.000000	1.180896	2042.752808
0.000000	1.181133	2037.178101
0.000000	1.181370	2039.701904
0.000000	1.181607	2046.391968
0.000000	1.181845	2046.953979
0.000000	1.182082	2040.292358
0.000000	1.182319	2032.019653
0.000000	1.182556	2023.556519
0.000000	1.182793	2013.628906
0.000000	1.183030	2002.441040
0.000000	1.183268	1993.302734
0.000000	1.183505	1989.372803
0.000000	1.183742	1988.363403
0.000000	1.183979	1989.805664
0.000000	1.184216	1993.984985
0.000000	1.184453	2000.943726
0.000000	1.184691	2012.940796
0.000000	1.184928	2028.077515
0.000000	1.185165	2038.174561
0.000000	1.185402	2037.313477
0.000000	1.185639	2025.165649
0.000000	1.185877	2003.003296
0.000000	1.186114	1971.756226
0.000000	1.186351	1932.704102
0.000000	1.186588	1891.374390
0.000000	1.186825	1853.724976
0.000000	1.187062	1820.853149
0.000000	1.187300	1796.693481
0.000000	1.187537	1785.729980
0.000000	1.187774	1778.831421
0.000000	1.188011	1773.798218
0.000000	1.188248	1769.568604
0.000000	1.188486	1768.177246
0.000000	1.188723	1771.765259
0.000000	1.188960	1780.361816
0.000000	1.189197	1796.659546
0.000000	1.189434	1823.153198
0.000000	1.189671	1848.136108
0.000000	1.189909	1865.866699
0.000000	1.190146	1877.035400
0.000000	1.190383	1883.318481
0.000000	1.190620	1886.440918
0.000000	1.190857	1887.112427
0.000000	1.191094	1886.697876
0.000000	1.191332	1887.803223
0.000000	1.191569	1892.838989
0.000000	1.191806	1898.376099
0.000000	1.192043	1904.797119
0.000000	1.192280	1911.023193
0.000000	1.192517	1915.480835
0.000000	1.192755	1917.804932
0.000000	1.192992	1917.296387
0.000000	1.193229	1914.591675
0.000000	1.193466	1909.812988
0.000000	1.193703	1902.930542
0.000000	1.193941	1894.865601
0.000000	1.194178	1886.863403
0.000000	1.194415	1880.017578
0.000000	1.194652	1874.764648
0.000000	1.194889	1871.379028
0.000000	1.195126	1869.084595
0.000000	1.195364	1864.978394
0.000000	1.195601	1860.357300
0.000000	1.195838	1855.613525
0.000000	1.196075	1850.445801
0.000000	1.196312	1846.674438
0.000000	1.196549	1845.472900
0.000000	1.196787	1844.670288
0.000000	1.197024	1846.171631
0.000000	1.197261	1852.466187
0.000000	1.197498	1862.726929
0.000000	1.197735	1875.127075
0.000000	1.197973	1887.133545
0.000000	1.198210	1896.539917
0.000000	1.198447	1902.832520
0.000000	1.198684	1904.395020
0.000000	1.198921	1902.997070
0.000000	1.199158	1900.737549
0.000000	1.199396	1897.677979
0.000000	1.199633	1896.371094
0.000000	1.199870	1898.729614
0.000000	1.200107	1899.128906
0.000000	1.200344	1898.817749
0.000000	1.200581	1896.610352
0.000000	1.200819	1893.738770
0.000000	1.201056	1890.318115
0.000000	1.201293	1888.199097
0.000000	1.201530	1887.898315
0.000000	1.201767	1889.781494
0.000000	1.202004	1893.998657
0.000000	1.202242	1899.338379
0.000000	1.202479	1905.885376
0.000000	1.202716	1914.242432
0.000000	1.202953	1922.849487
0.000000	1.203190	1931.622314
0.000000	1.203428	1939.896973
0.000000	1.203665	1948.299927
0.000000	1.203902	1956.878540
0.000000	1.204139	1966.175537
0.000000	1.204376	1976.003052
0.000000	1.204613	1987.056396
0.000000	1.204851	1998.140015
0.000000	1.205088	2014.867920
0.000000	1.205325	2031.824829
0.000000	1.205562	2049.938721
0.000000	1.205799	2063.017822
0.000000	1.206036	2068.194092
0.000000	1.206274	2066.374268
0.000000	1.206511	2059.234863
0.000000	1.206748	2049.292480
0.000000	1.206985	2039.608765
0.000000	1.207222	2032.567505
0.000000	1.207459	2028.044189
0.000000	1.207697	2020.966309
0.000000	1.207934	2012.365112
0.000000	1.208171	2003.802490
0.000000	1.208408	1997.792969
0.000000	1.208645	1996.692139
0.000000	1.208883	2000.293823
0.000000	1.209120	2005.650269
0.000000	1.209357	2012.685791
0.000000	1.209594	2021.818726
0.000000	1.209831	2033.324951
0.000000	1.210068	2045.807129
0.000000	1.210306	2056.500000
0.000000	1.210543	2067.045898
0.000000	1.210780	2078.400391
0.000000	1.211017	2085.729736
0.000000	1.211254	2086.328857
0.000000	1.211491	2082.576660
0.000000	1.211729	2074.621826
0.000000	1.211966	2063.187988
0.000000	1.212203	2047.885010
0.000000	1.212440	2032.520264
0.000000	1.212677	2018.036255
0.000000	1.212915	2004.432251
0.000000	1.213152	1991.303833
0.000000	1.213389	1978.684937
0.000000	1.213626	1969.486450
0.000000	1.213863	1962.514160
0.000000	1.214100	1957.862061
0.000000	1.214338	1954.319824
0.000000	1.214575	1950.492798
0.000000	1.214812	1946.140747
0.000000	1.215049	1942.429199
0.000000	1.215286	1938.805298
0.000000	1.215523	1934.046631
0.000000	1.215761	1930.107422
0.000000	1.215998	1928.094727
0.000000	1.216235	1928.446899
0.000000	1.216472	1930.100586
0.000000	1.216709	1933.710693
0.000000	1.216946	1941.717407
0.000000	1.217184	1955.605469
0.000000	1.217421	1976.933594
0.000000	1.217658	2007.151611
0.000000	1.217895	2045.050293
0.000000	1.218132	2088.703125
0.000000	1.218370	2124.106201
0.000000	1.218607	2142.696289
0.000000	1.218844	2144.502441
0.000000	1.219081	2131.249268
0.000000	1.219318	2127.031006
0.000000	1.219555	2159.420654
0.000000	1.219793	2169.702881
0.000000	1.220030	2185.176025
0.000000	1.220267	2185.987793
0.000000	1.220504	2182.868652
0.000000	1.220741	2175.321045
0.000000	1.220978	2163.531494
0.000000	1.221216	2147.120117
0.000000	1.221453	2125.874512
0.000000	1.221690	2104.126221
0.000000	1.221927	2085.714600
0.000000	1.222164	2065.144531
0.000000	1.222402	2042.110107
0.000000	1.222639	2018.126343
0.000000	1.222876	1994.744263
0.000000	1.223113	1974.190552
0.000000	1.223350	1953.799438
0.000000	1.223588	1934.180054
0.000000	1.223825	1916.244995
0.000000	1.224062	1900.073853
0.000000	1.224299	1886.181519
0.000000	1.224536	1874.155029
0.000000	1.224773	1864.796021
0.000000	1.225011	1856.974854
0.000000	1.225248	1850.146729
0.000000	1.225485	1843.837402
0.000000	1.225722	1837.208618
0.000000	1.225959	1831.281128
0.000000	1.226196	1826.779175
0.000000	1.226434	1822.696411
0.000000	1.226671	1819.282227
0.000000	1.226908	1816.288330
0.000000	1.227145	1812.733398
0.000000	1.227382	1808.057861
0.000000	1.227619	1803.681763
0.000000	1.227857	1800.001343
0.000000	1.228094	1797.365845
0.000000	1.228331	1796.121826
0.000000	1.228568	1797.618530
0.000000	1.228805	1801.202759
0.000000	1.229042	1804.847046
0.000000	1.229280	1808.648071
0.000000	1.229517	1810.663330
0.000000	1.229754	1810.177979
0.000000	1.229991	1809.248047
0.000000	1.230228	1808.730103
0.000000	1.230466	1809.525146
0.000000	1.230703	1814.931641
0.000000	1.230940	1826.029663
0.000000	1.231177	1838.299683
0.000000	1.231414	1849.824463
0.000000	1.231651	1855.818970
0.000000	1.231889	1857.047241
0.000000	1.232126	1854.057129
0.000000	1.232363	1844.551880
0.000000	1.232600	1834.258789
0.000000	1.232837	1825.872803
0.000000	1.233074	1815.845947
0.000000	1.233312	1806.599365
0.000000	1.233549	1802.671997
0.000000	1.233786	1802.809937
0.000000	1.234023	1804.751343
0.000000	1.234260	1808.125610
0.000000	1.234498	1814.145264
0.000000	1.234735	1821.651245
0.000000	1.234972	1828.429077
0.000000	1.235209	1836.213135
0.000000	1.235446	1846.601318
0.000000	1.235683	1859.614136
0.000000	1.235921	1873.841064
0.000000	1.236158	1890.201538
0.000000	1.236395	1908.686890
0.000000	1.236632	1931.119385
0.000000	1.236869	1959.081543
0.000000	1.237106	1990.044922
0.000000	1.237344	2016.983887
0.000000	1.237581	2039.995972
0.000000	1.237818	2061.032471
0.000000	1.238055	2080.227295
0.000000	1.238292	2091.661377
0.000000	1.238529	2095.738525
0.000000	1.238767	2093.679443
0.000000	1.239004	2086.075195
0.000000	1.239241	2074.046875
0.000000	1.239478	2059.092773
0.000000	1.239715	2043.634033
0.000000	1.239952	2029.844604
0.000000	1.240190	2014.551880
0.000000	1.240427	1999.019653
0.000000	1.240664	1986.479614
0.000000	1.240901	1978.314453
0.000000	1.241138	1976.403076
0.000000	1.241376	1983.039429
0.000000	1.241613	1994.429688
0.000000	1.241850	2001.936279
0.000000	1.242087	2006.809814
0.000000	1.242324	2011.319946
0.000000	1.242561	2015.754761
0.000000	1.242799	2020.459717
0.000000	1.243036	2024.119385
0.000000	1.243273	2026.807373
0.000000	1.243510	2027.543335
0.000000	1.243747	2026.970581
0.000000	1.243984	2025.786133
0.000000	1.244222	2025.192749
0.000000	1.244459	2027.194458
0.000000	1.244696	2033.174927
0.000000	1.244933	2035.820557
0.000000	1.245170	2030.936890
0.000000	1.245408	2020.395142
0.000000	1.245645	2004.862427
0.000000	1.245882	1984.258911
0.000000	1.246119	1959.704224
0.000000	1.246356	1935.688965
0.000000	1.246593	1915.897461
0.000000	1.246831	1895.647217
0.000000	1.247068	1874.168823
0.000000	1.247305	1855.666992
0.000000	1.247542	1842.867065
0.000000	1.247779	1827.766113
0.000000	1.248016	1810.450439
0.000000	1.248254	1795.164673
0.000000	1.248491	1786.295044
0.000000	1.248728	1790.494751
0.000000	1.248965	1804.441528
0.000000	1.249202	1830.190063
0.000000	1.249439	1867.696411
0.000000	1.249677	1910.114136
0.000000	1.249914	1945.453735
0.000000	1.250151	1973.884399
0.000000	1.250388	1995.065674
0.000000	1.250625	2007.513550
0.000000	1.250863	2005.794312
0.000000	1.251100	1988.850342
0.000000	1.251337	1959.577148
0.000000	1.251574	1922.314697
0.000000	1.251811	1882.610107
0.000000	1.252048	1847.081177
0.000000	1.252286	1825.500732
0.000000	1.252523	1826.551514
0.000000	1.252760	1835.298218
0.000000	1.252997	1852.015503
0.000000	1.253234	1877.278809
0.000000	1.253471	1909.519897
0.000000	1.253709	1948.410034
0.000000	1.253946	1991.240967
0.000000	1.254183	2028.464844
0.000000	1.254420	2055.822266
0.000000	1.254657	2073.206543
0.000000	1.254895	2080.379395
0.000000	1.255132	2078.260498
0.000000	1.255369	2069.948975
0.000000	1.255606	2056.722168
0.000000	1.255843	2040.971924
0.000000	1.256080	2029.491089
0.000000	1.256318	2028.055420
0.000000	1.256555	2041.075317
0.000000	1.256792	2055.600342
0.000000	1.257029	2070.770752
0.000000	1.257266	2085.480469
0.000000	1.257504	2099.121826
0.000000	1.257741	2109.523193
0.000000	1.257978	2115.680664
0.000000	1.258215	2120.660400
0.000000	1.258452	2123.312500
0.000000	1.258689	2121.955566
0.000000	1.258927	2114.657959
0.000000	1.259164	2100.256348
0.000000	1.259401	2078.821533
0.000000	1.259638	2052.527100
0.000000	1.259875	2025.718506
0.000000	1.260112	2002.986084
0.000000	1.260350	1990.256958
0.000000	1.260587	1990.574585
0.000000	1.260824	1996.299927
0.000000	1.261061	2007.195679
0.000000	1.261298	2021.529785
0.000000	1.261536	2032.369385
0.000000	1.261773	2037.807007
0.000000	1.262010	2037.765869
0.000000	1.262247	2033.366699
0.000000	1.262484	2024.692017
0.000000	1.262721	2011.874146
0.000000	1.262959	1994.160156
0.000000	1.263196	1972.704712
0.000000	1.263433	1951.406738
0.000000	1.263670	1933.921143
0.000000	1.263907	1921.969849
0.000000	1.264144	1909.244873
0.000000	1.264382	1895.259399
0.000000	1.264619	1880.988281
0.000000	1.264856	1867.134766
0.000000	1.265093	1856.893921
0.000000	1.265330	1850.419067
0.000000	1.265567	1846.548340
0.000000	1.265805	1846.674438
0.000000	1.266042	1849.061646
0.000000	1.266279	1854.182861
0.000000	1.266516	1861.969849
0.000000	1.266753	1873.065796
0.000000	1.266991	1886.257568
0.000000	1.267228	1896.903809
0.000000	1.267465	1904.309326
0.000000	1.267702	1909.338867
0.000000	1.267939	1913.320557
0.000000	1.268176	1918.030396
0.000000	1.268414	1924.888672
0.000000	1.268651	1935.812988
0.000000	1.268888	1950.184326
0.000000	1.269125	1968.830200
0.000000	1.269362	1993.023926
0.000000	1.269599	2024.194458
0.000000	1.269837	2062.478516
0.000000	1.270074	2101.603516
0.000000	1.270311	2142.512451
0.000000	1.270548	2186.605469
0.000000	1.270785	2227.843018
0.000000	1.271023	2257.134033
0.000000	1.271260	2274.594971
0.000000	1.271497	2282.136963
0.000000	1.271734	2281.975342
0.000000	1.271971	2273.528076
0.000000	1.272208	2258.435547
0.000000	1.272446	2240.845947
0.000000	1.272683	2225.073242
0.000000	1.272920	2208.435547
0.000000	1.273157	2192.110107
0.000000	1.273394	2179.759766
0.000000	1.273631	2176.262695
0.000000	1.273869	2173.065674
0.000000	1.274106	2167.549316
0.000000	1.274343	2161.884277
0.000000	1.274580	2155.755371
0.000000	1.274817	2149.603760
0.000000	1.275054	2143.142334
0.000000	1.275292	2136.944824
0.000000	1.275529	2133.047607
0.000000	1.275766	2134.702148
0.000000	1.276003	2139.789795
0.000000	1.276240	2147.581299
0.000000	1.276477	2158.209229
0.000000	1.276715	2171.611816
0.000000	1.276952	2182.203369
0.000000	1.277189	2187.845703
0.000000	1.277426	2191.950439
0.000000	1.277663	2195.288330
0.000000	1.277901	2197.869629
0.000000	1.278138	2198.822021
0.000000	1.278375	2197.712646
0.000000	1.278612	2192.713379
0.000000	1.278849	2181.731689
0.000000	1.279086	2164.873047
0.000000	1.279324	2143.345215
0.000000	1.279561	2122.024414
0.000000	1.279798	2104.916260
0.000000	1.280035	2092.777832
0.000000	1.280272	2085.333008
0.000000	1.280509	2079.857910
0.000000	1.280747	2075.721436
0.000000	1.280984	2073.735107
0.000000	1.281221	2073.646729
0.000000	1.281458	2074.813477
0.000000	1.281695	2077.792725
0.000000	1.281933	2081.814941
0.000000	1.282170	2085.481445
0.000000	1.282407	2087.687012
0.000000	1.282644	2088.471680
0.000000	1.282881	2088.386719
0.000000	1.283118	2087.660645
0.000000	1.283356	2086.667725
0.000000	1.283593	2085.187988
0.000000	1.283830	2082.367920
0.000000	1.284067	2081.563232
0.000000	1.284304	2083.258057
0.000000	1.284541	2087.226807
0.000000	1.284779	2090.669922
0.000000	1.285016	2092.408691
0.000000	1.285253	2093.127930
0.000000	1.285490	2092.951660
0.000000	1.285727	2093.038086
0.000000	1.285964	2093.066406
0.000000	1.286202	2094.132568
0.000000	1.286439	2096.473633
0.000000	1.286676	2101.191650
0.000000	1.286913	2110.751953
0.000000	1.287150	2124.979492
0.000000	1.287387	2143.395508
0.000000	1.287625	2162.395264
0.000000	1.287862	2181.649902
0.000000	1.288099	2200.718262
0.000000	1.288336	2212.288086
0.000000	1.288573	2211.254639
0.000000	1.288811	2198.384277
0.000000	1.289048	2176.011963
0.000000	1.289285	2159.610840
0.000000	1.289522	2156.133545
0.000000	1.289759	2139.956543
0.000000	1.289997	2135.602539
0.000000	1.290234	2130.822754
0.000000	1.290471	2124.184814
0.000000	1.290708	2123.122559
0.000000	1.290945	2122.364502
0.000000	1.291182	2122.253418
0.000000	1.291420	2123.198730
0.000000	1.291657	2124.989502
0.000000	1.291894	2127.931885
0.000000	1.292131	2132.552246
0.000000	1.292368	2139.838623
0.000000	1.292605	2150.810791
0.000000	1.292843	2166.860840
0.000000	1.293080	2187.752197
0.000000	1.293317	2214.595947
0.000000	1.293554	2246.766113
0.000000	1.293791	2279.403076
0.000000	1.294029	2308.506836
0.000000	1.294266	2335.676758
0.000000	1.294503	2361.263428
0.000000	1.294740	2388.307129
0.000000	1.294977	2419.142822
0.000000	1.295214	2444.361084
0.000000	1.295452	2461.283447
0.000000	1.295689	2472.277344
0.000000	1.295926	2480.001221
0.000000	1.296163	2485.535156
0.000000	1.296400	2489.740723
0.000000	1.296637	2497.134033
0.000000	1.296875	2506.398926
0.000000	1.297112	2516.803467
0.000000	1.297349	2523.981201
0.000000	1.297586	2530.540283
0.000000	1.297823	2538.457275
0.000000	1.298060	2548.968750
0.000000	1.298298	2564.892334
0.000000	1.298535	2586.037109
0.000000	1.298772	2604.532959
0.000000	1.299009	2624.753418
0.000000	1.299246	2641.225586
0.000000	1.299484	2652.539307
0.000000	1.299721	2659.861084
0.000000	1.299958	2658.659424
0.000000	1.300195	2646.934326
0.000000	1.300432	2625.876465
0.000000	1.300669	2595.772949
0.000000	1.300907	2556.662354
0.000000	1.301144	2512.316650
0.000000	1.301381	2468.755615
0.000000	1.301618	2434.212646
0.000000	1.301855	2423.714600
0.000000	1.302092	2423.180664
0.000000	1.302330	2415.650146
0.000000	1.302567	2398.745850
0.000000	1.302804	2372.326660
0.000000	1.303041	2337.992676
0.000000	1.303278	2294.309570
0.000000	1.303516	2241.006104
0.000000	1.303753	2182.874512
0.000000	1.303990	2126.329834
0.000000	1.304227	2077.656006
0.000000	1.304464	2044.242188
0.000000	1.304701	2022.978271
0.000000	1.304939	2004.574707
0.000000	1.305176	1989.072021
0.000000	1.305413	1975.958130
0.000000	1.305650	1965.096802
0.000000	1.305887	1957.413208
0.000000	1.306124	1952.468872
0.000000	1.306362	1949.233521
0.000000	1.306599	1947.186890
0.000000	1.306836	1945.519409
0.000000	1.307073	1944.026978
0.000000	1.307310	1941.738770
0.000000	1.307547	1938.571899
0.000000	1.307785	1935.445557
0.000000	1.308022	1932.469971
0.000000	1.308259	1930.414307
0.000000	1.308496	1930.934326
0.000000	1.308733	1935.241821
0.000000	1.308971	1945.654541
0.000000	1.309208	1957.039063
0.000000	1.309445	1962.090576
0.000000	1.309682	1959.769165
0.000000	1.309919	1950.600586
0.000000	1.310156	1936.867554
0.000000	1.310394	1921.652100
0.000000	1.310631	1907.087524
0.000000	1.310868	1892.157593
0.000000	1.311105	1880.525146
0.000000	1.311342	1872.970093
0.000000	1.311579	1867.577148
0.000000	1.311817	1864.779053
0.000000	1.312054	1863.339233
0.000000	1.312291	1863.251343
0.000000	1.312528	1864.245117
0.000000	1.312765	1866.041382
0.000000	1.313002	1866.803589
0.000000	1.313240	1867.081421
0.000000	1.313477	1866.429443
0.000000	1.313714	1865.116333
0.000000	1.313951	1862.620972
0.000000	1.314188	1860.471069
0.000000	1.314426	1858.904053
0.000000	1.314663	1857.986694
0.000000	1.314900	1859.130737
0.000000	1.315137	1865.093506
0.000000	1.315374	1876.564331
0.000000	1.315611	1890.637329
0.000000	1.315849	1906.925903
0.000000	1.316086	1920.842163
0.000000	1.316323	1929.096802
0.000000	1.316560	1932.957764
0.000000	1.316797	1933.247192
0.000000	1.317034	1930.365356
0.000000	1.317272	1926.236938
0.000000	1.317509	1922.923950
0.000000	1.317746	1922.774780
0.000000	1.317983	1928.177734
0.000000	1.318220	1940.240845
0.000000	1.318458	1958.667969
0.000000	1.318695	1976.594482
0.000000	1.318932	1994.565796
0.000000	1.319169	2015.004639
0.000000	1.319406	2042.466553
0.000000	1.319643	2081.408691
0.000000	1.319881	2129.337402
0.000000	1.320118	2186.912354
0.000000	1.320355	2249.238037
0.000000	1.320592	2302.827148
0.000000	1.320829	2345.112549
0.000000	1.321066	2373.487549
0.000000	1.321304	2386.889404
0.000000	1.321541	2385.681885
0.000000	1.321778	2370.020508
0.000000	1.322015	2339.167725
0.000000	1.322252	2293.202393
0.000000	1.322490	2234.538818
0.000000	1.322727	2168.427246
0.000000	1.322964	2102.764648
0.000000	1.323201	2045.726929
0.000000	1.323438	2007.308228
0.000000	1.323675	1983.385498
0.000000	1.323913	1962.761353
0.000000	1.324150	1946.731079
0.000000	1.324387	1936.937012
0.000000	1.324624	1934.608398
0.000000	1.324861	1940.660645
0.000000	1.325098	1955.253540
0.000000	1.325336	1976.107178
0.000000	1.325573	1999.802490
0.000000	1.325810	2026.827881
0.000000	1.326047	2049.247070
0.000000	1.326284	2063.675781
0.000000	1.326522	2069.526123
0.000000	1.326759	2066.104004
0.000000	1.326996	2055.960449
0.000000	1.327233	2040.421997
0.000000	1.327470	2021.816162
0.000000	1.327707	2006.470215
0.000000	1.327945	1997.361694
0.000000	1.328182	1990.846680
0.000000	1.328419	1991.080444
0.000000	1.328656	2003.436035
0.000000	1.328893	2030.868652
0.000000	1.329130	2068.675537
0.000000	1.329368	2108.700684
0.000000	1.329605	2141.882813
0.000000	1.329842	2167.567627
0.000000	1.330079	2184.738525
0.000000	1.330316	2192.204834
0.000000	1.330554	2188.598389
0.000000	1.330791	2175.193848
0.000000	1.331028	2153.722168
0.000000	1.331265	2125.524902
0.000000	1.331502	2095.090576
0.000000	1.331739	2069.111816
0.000000	1.331977	2054.904541
0.000000	1.332214	2050.418213
0.000000	1.332451	2048.317383
0.000000	1.332688	2049.772217
0.000000	1.332925	2055.927002
0.000000	1.333162	2065.614502
0.000000	1.333400	2079.176514
0.000000	1.333637	2094.314453
0.000000	1.333874	2105.914551
0.000000	1.334111	2114.485840
0.000000	1.334348	2122.954834
0.000000	1.334585	2129.640869
0.000000	1.334823	2136.373291
0.000000	1.335060	2144.648193
0.000000	1.335297	2155.590820
0.000000	1.335534	2171.815674
0.000000	1.335771	2195.279541
0.000000	1.336008	2220.974121
0.000000	1.336246	2242.018066
0.000000	1.336483	2253.268555
0.000000	1.336720	2255.235352
0.000000	1.336957	2249.595947
0.000000	1.337194	2237.134766
0.000000	1.337432	2217.793701
0.000000	1.337669	2193.065186
0.000000	1.337906	2167.265137
0.000000	1.338143	2144.213623
0.000000	1.338380	2129.367920
0.000000	1.338617	2122.814453
0.000000	1.338855	2123.993164
0.000000	1.339092	2132.088623
0.000000	1.339329	2144.586426
0.000000	1.339566	2158.475098
0.000000	1.339803	2171.845947
0.000000	1.340041	2183.329346
0.000000	1.340278	2193.610840
0.000000	1.340515	2203.697754
0.000000	1.340752	2213.750244
0.000000	1.340989	2223.481934
0.000000	1.341226	2231.302002
0.000000	1.341464	2236.555176
0.000000	1.341701	2240.515625
0.000000	1.341938	2244.503662
0.000000	1.342175	2248.482178
0.000000	1.342412	2253.916992
0.000000	1.342649	2261.736816
0.000000	1.342887	2273.730957
0.000000	1.343124	2287.036865
0.000000	1.343361	2304.384033
0.000000	1.343598	2327.046143
0.000000	1.343835	2356.512939
0.000000	1.344072	2392.109863
0.000000	1.344310	2434.596924
0.000000	1.344547	2482.395752
0.000000	1.344784	2522.145752
0.000000	1.345021	2555.077393
0.000000	1.345258	2603.693848
0.000000	1.345495	2639.233887
0.000000	1.345733	2673.428955
0.000000	1.345970	2694.406006
0.000000	1.346207	2703.534912
0.000000	1.346444	2698.502197
0.000000	1.346681	2678.803711
0.000000	1.346919	2647.325195
0.000000	1.347156	2607.083496
0.000000	1.347393	2562.885498
0.000000	1.347630	2520.810547
0.000000	1.347867	2488.640381
0.000000	1.348104	2461.626709
0.000000	1.348342	2435.527832
0.000000	1.348579	2415.744141
0.000000	1.348816	2404.672119
0.000000	1.349053	2401.403809
0.000000	1.349290	2405.137695
0.000000	1.349527	2415.006348
0.000000	1.349765	2428.679443
0.000000	1.350002	2442.826904
0.000000	1.350239	2457.513672
0.000000	1.350476	2463.799805
0.000000	1.350713	2460.671387
0.000000	1.350951	2449.804199
0.000000	1.351188	2431.254150
0.000000	1.351425	2405.048096
0.000000	1.351662	2372.850098
0.000000	1.351899	2337.603516
0.000000	1.352136	2303.593750
0.000000	1.352374	2276.245605
0.000000	1.352611	2253.551514
0.000000	1.352848	2233.197266
0.000000	1.353085	2216.460205
0.000000	1.353322	2202.651855
0.000000	1.353559	2191.152588
0.000000	1.353797	2179.455811
0.000000	1.354034	2168.264648
0.000000	1.354271	2157.657227
0.000000	1.354508	2149.454834
0.000000	1.354745	2142.656738
0.000000	1.354982	2136.557861
0.000000	1.355220	2130.778809
0.000000	1.355457	2123.588379
0.000000	1.355694	2115.473633
0.000000	1.355931	2105.267578
0.000000	1.356168	2092.246338
0.000000	1.356406	2076.754639
0.000000	1.356643	2060.058838
0.000000	1.356880	2042.886841
0.000000	1.357117	2026.321655
0.000000	1.357354	2012.595947
0.000000	1.357592	2001.834351
0.000000	1.357829	1993.232178
0.000000	1.358066	1986.619019
0.000000	1.358303	1984.067627
0.000000	1.358540	1986.090942
0.000000	1.358777	1990.994385
0.000000	1.359015	1997.769043
0.000000	1.359252	2004.760376
0.000000	1.359489	2012.667969
0.000000	1.359726	2021.116821
0.000000	1.359963	2030.666870
0.000000	1.360200	2040.755127
0.000000	1.360438	2048.438965
0.000000	1.360675	2056.480713
0.000000	1.360912	2063.913818
0.000000	1.361149	2069.141846
0.000000	1.361386	2073.285645
0.000000	1.361623	2077.832031
0.000000	1.361861	2082.589600
0.000000	1.362098	2085.352051
0.000000	1.362335	2086.804199
0.000000	1.362572	2087.390381
0.000000	1.362809	2087.145020
0.000000	1.363047	2086.742676
0.000000	1.363284	2086.624023
0.000000	1.363521	2086.689453
0.000000	1.363758	2087.128906
0.000000	1.363995	2085.035645
0.000000	1.364232	2082.220703
0.000000	1.364470	2079.323975
0.000000	1.364707	2075.935791
0.000000	1.364944	2073.600342
0.000000	1.365181	2070.970459
0.000000	1.365418	2067.852295
0.000000	1.365655	2064.687256
0.000000	1.365893	2061.939453
0.000000	1.366130	2060.036377
0.000000	1.366367	2057.967285
0.000000	1.366604	2056.033203
0.000000	1.366841	2053.833740
0.000000	1.367079	2050.384766
0.000000	1.367316	2044.916748
0.000000	1.367553	2036.995605
0.000000	1.367790	2028.090210
0.000000	1.368027	2017.984253
0.000000	1.368264	2007.388062
0.000000	1.368502	1998.453857
0.000000	1.368739	1992.050659
0.000000	1.368976	1987.745728
0.000000	1.369213	1985.691772
0.000000	1.369450	1986.742798
0.000000	1.369687	1991.389648
0.000000	1.369925	1999.597778
0.000000	1.370162	2011.649536
0.000000	1.370399	2025.778198
0.000000	1.370636	2040.980957
0.000000	1.370873	2048.833984
0.000000	1.371110	2049.526123
0.000000	1.371348	2047.488525
0.000000	1.371585	2046.127319
0.000000	1.371822	2045.298218
0.000000	1.372059	2042.046509
0.000000	1.372296	2037.092651
0.000000	1.372534	2032.483398
0.000000	1.372771	2027.769165
0.000000	1.373008	2024.126709
0.000000	1.373245	2023.890869
0.000000	1.373482	2025.103516
0.000000	1.373719	2027.949463
0.000000	1.373957	2033.203735
0.000000	1.374194	2041.156006
0.000000	1.374431	2051.114990
0.000000	1.374668	2062.277832
0.000000	1.374905	2075.719727
0.000000	1.375142	2092.908203
0.000000	1.375380	2114.642822
0.000000	1.375617	2138.601563
0.000000	1.375854	2164.752441
0.000000	1.376091	2191.779053
0.000000	1.376328	2213.214600
0.000000	1.376566	2225.353027
0.000000	1.376803	2228.489746
0.000000	1.377040	2225.408203
0.000000	1.377277	2217.723389
0.000000	1.377514	2206.000732
0.000000	1.377751	2193.244629
0.000000	1.377989	2184.056885
0.000000	1.378226	2183.178711
0.000000	1.378463	2193.215820
0.000000	1.378700	2203.475830
0.000000	1.378937	2206.533203
0.000000	1.379174	2203.452148
0.000000	1.379412	2194.777100
0.000000	1.379649	2180.456299
0.000000	1.379886	2160.549316
0.000000	1.380123	2136.703125
0.000000	1.380360	2105.560303
0.000000	1.380597	2069.776611
0.000000	1.380835	2034.633301
0.000000	1.381072	2005.858398
0.000000	1.381309	1989.231079
0.000000	1.381546	1970.664307
0.000000	1.381783	1951.139404
0.000000	1.382020	1931.346069
0.000000	1.382258	1911.120117
0.000000	1.382495	1892.876099
0.000000	1.382732	1879.788574
0.000000	1.382969	1872.295532
0.000000	1.383206	1868.565674
0.000000	1.383444	1868.211060
0.000000	1.383681	1871.658936
0.000000	1.383918	1878.847534
0.000000	1.384155	1888.884277
0.000000	1.384392	1900.133301
0.000000	1.384629	1911.928345
0.000000	1.384867	1925.901123
0.000000	1.385104	1943.490112
0.000000	1.385341	1966.265503
0.000000	1.385578	1995.648315
0.000000	1.385815	2031.588745
0.000000	1.386052	2062.372559
0.000000	1.386290	2084.970459
0.000000	1.386527	2102.164063
0.000000	1.386764	2115.987549
0.000000	1.387001	2127.700928
0.000000	1.387238	2138.434082
0.000000	1.387476	2149.531982
0.000000	1.387713	2154.983887
0.000000	1.387950	2156.551270
0.000000	1.388187	2165.465576
0.000000	1.388424	2184.973389
0.000000	1.388662	2206.543701
0.000000	1.388898	2228.925781
0.000000	1.389136	2249.498291
0.000000	1.389373	2262.460449
0.000000	1.389610	2266.831055
0.000000	1.389847	2262.459961
0.000000	1.390084	2248.760986
0.000000	1.390322	2233.192383
0.000000	1.390559	2226.061279
0.000000	1.390796	2225.975830
0.000000	1.391033	2225.832520
0.000000	1.391270	2223.058838
0.000000	1.391508	2217.691162
0.000000	1.391745	2204.978760
0.000000	1.391982	2186.192871
0.000000	1.392219	2164.413086
0.000000	1.392456	2151.580566
0.000000	1.392693	2146.227295
0.000000	1.392931	2143.286865
0.000000	1.393168	2143.499512
0.000000	1.393405	2146.483154
0.000000	1.393642	2153.661621
0.000000	1.393879	2162.539551
0.000000	1.394117	2171.644287
0.000000	1.394354	2175.790283
0.000000	1.394591	2176.264160
0.000000	1.394828	2174.143311
0.000000	1.395065	2169.446533
0.000000	1.395302	2163.776855
0.000000	1.395540	2160.089355
0.000000	1.395777	2155.197998
0.000000	1.396014	2145.685547
0.000000	1.396251	2131.734863
0.000000	1.396488	2113.461426
0.000000	1.396725	2090.908691
0.000000	1.396963	2065.740234
0.000000	1.397200	2042.157104
0.000000	1.397437	2021.812744
0.000000	1.397674	2006.434692
0.000000	1.397911	1996.435669
0.000000	1.398148	1991.544556
0.000000	1.398386	1996.480591
0.000000	1.398623	2007.914429
0.000000	1.398860	2025.162720
0.000000	1.399097	2045.791138
0.000000	1.399334	2059.895752
0.000000	1.399571	2069.246826
0.000000	1.399809	2076.148926
0.000000	1.400046	2081.561768
0.000000	1.400283	2085.490234
0.000000	1.400520	2085.444092
0.000000	1.400757	2079.424805
0.000000	1.400995	2068.168945
0.000000	1.401232	2051.773926
0.000000	1.401469	2030.867676
0.000000	1.401706	2009.192749
0.000000	1.401943	1991.288208
0.000000	1.402180	1981.577271
0.000000	1.402418	1981.684814
0.000000	1.402655	1984.056274
0.000000	1.402892	1988.035645
0.000000	1.403129	1993.346436
0.000000	1.403366	1997.781128
0.000000	1.403604	1999.406006
0.000000	1.403841	1998.399902
0.000000	1.404078	1995.420166
0.000000	1.404315	1992.697876
0.000000	1.404552	1991.285889
0.000000	1.404789	1991.239624
0.000000	1.405026	1992.980835
0.000000	1.405264	1996.054688
0.000000	1.405501	1998.962036
0.000000	1.405738	2004.025391
0.000000	1.405975	2011.828735
0.000000	1.406212	2021.502441
0.000000	1.406450	2031.284058
0.000000	1.406687	2041.286255
0.000000	1.406924	2048.188965
0.000000	1.407161	2052.360840
0.000000	1.407398	2055.919922
0.000000	1.407635	2059.289551
0.000000	1.407873	2062.861572
0.000000	1.408110	2067.671875
0.000000	1.408347	2072.556152
0.000000	1.408584	2077.250732
0.000000	1.408821	2082.113525
0.000000	1.409058	2087.294434
0.000000	1.409296	2093.312012
0.000000	1.409533	2099.808350
0.000000	1.409770	2106.464111
0.000000	1.410007	2114.464355
0.000000	1.410244	2123.718994
0.000000	1.410482	2132.697266
0.000000	1.410719	2138.379395
0.000000	1.410956	2143.107910
0.000000	1.411193	2148.562744
0.000000	1.411430	2154.929199
0.000000	1.411667	2163.003662
0.000000	1.411905	2174.580322
0.000000	1.412142	2185.286621
0.000000	1.412379	2193.261719
0.000000	1.412616	2197.687988
0.000000	1.412853	2198.247314
0.000000	1.413091	2195.947998
0.000000	1.413328	2191.445801
0.000000	1.413565	2186.661377
0.000000	1.413802	2181.059326
0.000000	1.414039	2174.562500
0.000000	1.414276	2166.873291
0.000000	1.414513	2157.258545
0.000000	1.414751	2147.017578
0.000000	1.414988	2137.319092
0.000000	1.415225	2129.322510
0.000000	1.415462	2122.115479
0.000000	1.415699	2114.815674
0.000000	1.415937	2106.886963
0.000000	1.416174	2098.232910
0.000000	1.416411	2088.684570
0.000000	1.416648	2078.215332
0.000000	1.416885	2067.417725
0.000000	1.417122	2056.378906
0.000000	1.417360	2046.767090
0.000000	1.417597	2041.075928
0.000000	1.417834	2042.531860
0.000000	1.418071	2049.637207
0.000000	1.418308	2061.468750
0.000000	1.418545	2078.900635
0.000000	1.418783	2100.120850
0.000000	1.419020	2119.701416
0.000000	1.419257	2129.373779
0.000000	1.419494	2127.950195
0.000000	1.419731	2115.864014
0.000000	1.419969	2095.866211
0.000000	1.420206	2070.916748
0.000000	1.420443	2045.631104
0.000000	1.420680	2027.187012
0.000000	1.420917	2024.461426
0.000000	1.421154	2031.732788
0.000000	1.421392	2038.050415
0.000000	1.421629	2043.200439
0.000000	1.421866	2047.212036
0.000000	1.422103	2051.395020
0.000000	1.422340	2057.108887
0.000000	1.422578	2066.125977
0.000000	1.422815	2073.710938
0.000000	1.423052	2078.424561
0.000000	1.423289	2079.004395
0.000000	1.423526	2077.378418
0.000000	1.423763	2074.848633
0.000000	1.424001	2073.294434
0.000000	1.424238	2074.937744
0.000000	1.424475	2080.916016
0.000000	1.424712	2094.852051
0.000000	1.424949	2117.357178
0.000000	1.425186	2151.955322
0.000000	1.425424	2198.608398
0.000000	1.425661	2255.150146
0.000000	1.425898	2315.943359
0.000000	1.426135	2365.395996
0.000000	1.426372	2402.176758
0.000000	1.426610	2426.579346
0.000000	1.426847	2440.060059
0.000000	1.427084	2443.563965
0.000000	1.427321	2438.087646
0.000000	1.427558	2425.261475
0.000000	1.427795	2408.480469
0.000000	1.428033	2393.042236
0.000000	1.428270	2384.832520
0.000000	1.428507	2390.991943
0.000000	1.428744	2411.137695
0.000000	1.428981	2437.558350
0.000000	1.429218	2472.156006
0.000000	1.429456	2515.131348
0.000000	1.429693	2562.827881
0.000000	1.429930	2606.772461
0.000000	1.430167	2643.298828
0.000000	1.430404	2670.838867
0.000000	1.430641	2688.931641
0.000000	1.430879	2697.761475
0.000000	1.431116	2698.031982
0.000000	1.431353	2691.074707
0.000000	1.431590	2676.557861
0.000000	1.431827	2655.883545
0.000000	1.432065	2632.005127
0.000000	1.432302	2597.973633
0.000000	1.432539	2550.190186
0.000000	1.432776	2489.746582
0.000000	1.433013	2419.584473
0.000000	1.433250	2346.051758
0.000000	1.433488	2277.184814
0.000000	1.433725	2223.022217
0.000000	1.433962	2188.315186
0.000000	1.434199	2162.898926
0.000000	1.434436	2143.529297
0.000000	1.434673	2128.550781
0.000000	1.434911	2118.461670
0.000000	1.435148	2111.626465
0.000000	1.435385	2106.396729
0.000000	1.435622	2103.328125
0.000000	1.435859	2102.093750
0.000000	1.436097	2103.447510
0.000000	1.436334	2108.069336
0.000000	1.436571	2112.205322
0.000000	1.436808	2114.447510
0.000000	1.437045	2114.431152
0.000000	1.437282	2112.719238
0.000000	1.437519	2109.390625
0.000000	1.437757	2105.359619
0.000000	1.437994	2100.304199
0.000000	1.438231	2096.128174
0.000000	1.438468	2093.673096
0.000000	1.438705	2092.332031
0.000000	1.438943	2091.937744
0.000000	1.439180	2093.295166
0.000000	1.439417	2097.352295
0.000000	1.439654	2104.816895
0.000000	1.439891	2111.888184
0.000000	1.440128	2121.960205
0.000000	1.440366	2136.493408
0.000000	1.440603	2151.301270
0.000000	1.440840	2170.678711
0.000000	1.441077	2198.191162
0.000000	1.441314	2228.004150
0.000000	1.441552	2257.815674
0.000000	1.441789	2281.709229
0.000000	1.442026	2294.097900
0.000000	1.442263	2295.312744
0.000000	1.442500	2286.195068
0.000000	1.442737	2268.218262
0.000000	1.442975	2243.876953
0.000000	1.443212	2215.251221
0.000000	1.443449	2186.696289
0.000000	1.443686	2163.257080
0.000000	1.443923	2142.732910
0.000000	1.444160	2123.470459
0.000000	1.444398	2106.585693
0.000000	1.444635	2092.675293
0.000000	1.444872	2082.009033
0.000000	1.445109	2074.168945
0.000000	1.445346	2067.604492
0.000000	1.445584	2061.552246
0.000000	1.445821	2056.661865
0.000000	1.446058	2054.556885
0.000000	1.446295	2056.536133
0.000000	1.446532	2059.766357
0.000000	1.446769	2064.467773
0.000000	1.447006	2071.260010
0.000000	1.447244	2079.899658
0.000000	1.447481	2087.654053
0.000000	1.447718	2094.094238
0.000000	1.447955	2099.358643
0.000000	1.448192	2102.984619
0.000000	1.448430	2106.225098
0.000000	1.448667	2108.914795
0.000000	1.448904	2111.331543
0.000000	1.449141	2113.347412
0.000000	1.449378	2115.365234
0.000000	1.449615	2118.050049
0.000000	1.449853	2121.653564
0.000000	1.450090	2125.932373
0.000000	1.450327	2129.500488
0.000000	1.450564	2132.644043
0.000000	1.450801	2134.749023
0.000000	1.451039	2134.801270
0.000000	1.451276	2133.422607
0.000000	1.451513	2129.448730
0.000000	1.451750	2123.693359
0.000000	1.451987	2118.177979
0.000000	1.452224	2114.114502
0.000000	1.452462	2110.290527
0.000000	1.452699	2106.510742
0.000000	1.452936	2102.926270
0.000000	1.453173	2101.595703
0.000000	1.453410	2101.934082
0.000000	1.453647	2102.523926
0.000000	1.453885	2102.519043
0.000000	1.454122	2101.294189
0.000000	1.454359	2099.022461
0.000000	1.454596	2096.244141
0.000000	1.454833	2093.843506
0.000000	1.455070	2091.767334
0.000000	1.455308	2089.912598
0.000000	1.455545	2088.354736
0.000000	1.455782	2086.745605
0.000000	1.456019	2084.084961
0.000000	1.456256	2080.363037
0.000000	1.456493	2075.682373
0.000000	1.456731	2070.765381
0.000000	1.456968	2067.072510
0.000000	1.457205	2064.314697
0.000000	1.457442	2061.942871
0.000000	1.457679	2060.752441
0.000000	1.457917	2061.206787
0.000000	1.458154	2063.131836
0.000000	1.458391	2066.524658
0.000000	1.458628	2071.547852
0.000000	1.458865	2077.903809
0.000000	1.459103	2085.415039
0.000000	1.459340	2092.936768
0.000000	1.459577	2100.312500
0.000000	1.459814	2107.964844
0.000000	1.460051	2114.969482
0.000000	1.460288	2120.892090
0.000000	1.460526	2124.922119
0.000000	1.460763	2128.141357
0.000000	1.461000	2131.544189
0.000000	1.461237	2136.117432
0.000000	1.461474	2142.072998
0.000000	1.461712	2151.004395
0.000000	1.461949	2164.416504
0.000000	1.462186	2179.933838
0.000000	1.462423	2199.631592
0.000000	1.462660	2224.896484
0.000000	1.462897	2256.173096
0.000000	1.463134	2293.269287
0.000000	1.463372	2328.877686
0.000000	1.463609	2354.333496
0.000000	1.463846	2369.351318
0.000000	1.464083	2372.997803
0.000000	1.464320	2365.707520
0.000000	1.464558	2347.226074
0.000000	1.464795	2318.109863
0.000000	1.465032	2280.729736
0.000000	1.465269	2239.981934
0.000000	1.465506	2201.439941
0.000000	1.465743	2171.078613
0.000000	1.465981	2151.182373
0.000000	1.466218	2134.734375
0.000000	1.466455	2120.877197
0.000000	1.466692	2109.120361
0.000000	1.466929	2098.753906
0.000000	1.467166	2090.184326
0.000000	1.467404	2083.580078
0.000000	1.467641	2075.221680
0.000000	1.467878	2071.134033
0.000000	1.468115	2069.146729
0.000000	1.468352	2067.491455
0.000000	1.468590	2066.659668
0.000000	1.468827	2066.610352
0.000000	1.469064	2066.875732
0.000000	1.469301	2067.668701
0.000000	1.469538	2069.535156
0.000000	1.469775	2072.811768
0.000000	1.470013	2078.018555
0.000000	1.470250	2085.297607
0.000000	1.470487	2094.354004
0.000000	1.470724	2101.902588
0.000000	1.470961	2106.728271
0.000000	1.471199	2110.915771
0.000000	1.471436	2114.577393
0.000000	1.471673	2118.272217
0.000000	1.471910	2121.781738
0.000000	1.472147	2125.058838
0.000000	1.472384	2128.397949
0.000000	1.472621	2132.234375
0.000000	1.472859	2136.684814
0.000000	1.473096	2143.128418
0.000000	1.473333	2151.499756
0.000000	1.473570	2162.679688
0.000000	1.473807	2178.484863
0.000000	1.474045	2199.384521
0.000000	1.474282	2224.022217
0.000000	1.474519	2248.195557
0.000000	1.474756	2266.494629
0.000000	1.474993	2277.838135
0.000000	1.475230	2284.130371
0.000000	1.475468	2287.364014
0.000000	1.475705	2287.946777
0.000000	1.475942	2287.015137
0.000000	1.476179	2285.291992
0.000000	1.476416	2285.395020
0.000000	1.476653	2288.307861
0.000000	1.476891	2292.395752
0.000000	1.477128	2298.500977
0.000000	1.477365	2305.959473
0.000000	1.477602	2314.688232
0.000000	1.477839	2323.289551
0.000000	1.478076	2330.355225
0.000000	1.478314	2330.189453
0.000000	1.478551	2324.858643
0.000000	1.478788	2316.844482
0.000000	1.479025	2309.258789
0.000000	1.479262	2305.622070
0.000000	1.479500	2302.654053
0.000000	1.479737	2300.239258
0.000000	1.479974	2299.304932
0.000000	1.480211	2300.569580
0.000000	1.480448	2303.107666
0.000000	1.480685	2306.350586
0.000000	1.480923	2310.750244
0.000000	1.481160	2314.297363
0.000000	1.481397	2315.695801
0.000000	1.481634	2314.664063
0.000000	1.481871	2312.667725
0.000000	1.482108	2309.061279
0.000000	1.482346	2304.297607
0.000000	1.482583	2299.240479
0.000000	1.482820	2294.145264
0.000000	1.483057	2289.184082
0.000000	1.483294	2285.860107
0.000000	1.483532	2283.314697
0.000000	1.483769	2281.635742
0.000000	1.484006	2279.254639
0.000000	1.484243	2277.242920
0.000000	1.484480	2275.439209
0.000000	1.484717	2273.517334
0.000000	1.484954	2272.242676
0.000000	1.485192	2272.032471
0.000000	1.485429	2274.573975
0.000000	1.485666	2279.326172
0.000000	1.485903	2286.395264
0.000000	1.486140	2295.673340
0.000000	1.486378	2306.213379
0.000000	1.486615	2316.266113
0.000000	1.486852	2323.885010
0.000000	1.487089	2329.162354
0.000000	1.487326	2334.488525
0.000000	1.487563	2341.116455
0.000000	1.487801	2347.767578
0.000000	1.488038	2354.819092
0.000000	1.488275	2360.634277
0.000000	1.488512	2366.065186
0.000000	1.488749	2372.117676
0.000000	1.488987	2379.491699
0.000000	1.489224	2388.703613
0.000000	1.489461	2400.468018
0.000000	1.489698	2412.825195
0.000000	1.489935	2422.423584
0.000000	1.490173	2431.358643
0.000000	1.490410	2440.458984
0.000000	1.490647	2445.890625
0.000000	1.490884	2448.916992
0.000000	1.491121	2449.532715
0.000000	1.491358	2448.647949
0.000000	1.491596	2446.690186
0.000000	1.491833	2444.906738
0.000000	1.492070	2445.795410
0.000000	1.492307	2451.362305
0.000000	1.492544	2460.913330
0.000000	1.492781	2475.123291
0.000000	1.493019	2495.330811
0.000000	1.493256	2520.361328
0.000000	1.493493	2532.993896
0.000000	1.493730	2548.682129
0.000000	1.493967	2577.729004
0.000000	1.494205	2601.955322
0.000000	1.494442	2623.086426
0.000000	1.494679	2648.343994
0.000000	1.494916	2668.008545
0.000000	1.495153	2681.530762
0.000000	1.495390	2690.168945
0.000000	1.495627	2694.566406
0.000000	1.495865	2694.987061
0.000000	1.496102	2690.478027
0.000000	1.496339	2680.862061
0.000000	1.496576	2665.416992
0.000000	1.496813	2643.129883
0.000000	1.497051	2615.980225
0.000000	1.497288	2583.185059
0.000000	1.497525	2541.041016
0.000000	1.497762	2491.109619
0.000000	1.497999	2438.989502
0.000000	1.498236	2390.144531
0.000000	1.498474	2351.441650
0.000000	1.498711	2321.828125
0.000000	1.498948	2298.205078
0.000000	1.499185	2279.964600
0.000000	1.499422	2263.620117
0.000000	1.499660	2247.927979
0.000000	1.499897	2233.261719
0.000000	1.500134	2219.266846
0.000000	1.500371	2205.102051
0.000000	1.500608	2191.547852
0.000000	1.500845	2180.060791
0.000000	1.501083	2173.104004
0.000000	1.501320	2173.241943
0.000000	1.501557	2181.950928
0.000000	1.501794	2200.060791
0.000000	1.502031	2226.427490
0.000000	1.502268	2260.113525
0.000000	1.502506	2297.823242
0.000000	1.502743	2327.705322
0.000000	1.502980	2349.145264
0.000000	1.503217	2361.599609
0.000000	1.503454	2366.537109
0.000000	1.503691	2367.373291
0.000000	1.503929	2365.046875
0.000000	1.504166	2361.039063
0.000000	1.504403	2358.246582
0.000000	1.504640	2362.201660
0.000000	1.504877	2377.917236
0.000000	1.505114	2398.138916
0.000000	1.505352	2414.364258
0.000000	1.505589	2424.064453
0.000000	1.505826	2427.894775
0.000000	1.506063	2427.806885
0.000000	1.506300	2424.886963
0.000000	1.506538	2419.365967
0.000000	1.506775	2411.360107
0.000000	1.507012	2403.083984
0.000000	1.507249	2397.276611
0.000000	1.507486	2392.236084
0.000000	1.507723	2384.341064
0.000000	1.507961	2373.736572
0.000000	1.508198	2360.791260
0.000000	1.508435	2345.573242
0.000000	1.508672	2330.200195
0.000000	1.508909	2316.777100
0.000000	1.509147	2307.970215
0.000000	1.509384	2304.181885
0.000000	1.509621	2303.643555
0.000000	1.509858	2305.846191
0.000000	1.510095	2312.036133
0.000000	1.510332	2323.974121
0.000000	1.510569	2343.485352
0.000000	1.510807	2369.380371
0.000000	1.511044	2399.263916
0.000000	1.511281	2431.226074
0.000000	1.511518	2461.186035
0.000000	1.511755	2485.773438
0.000000	1.511993	2503.590088
0.000000	1.512230	2514.741455
0.000000	1.512467	2518.747803
0.000000	1.512704	2516.535645
0.000000	1.512941	2511.488037
0.000000	1.513178	2507.466064
0.000000	1.513416	2507.704346
0.000000	1.513653	2512.381836
0.000000	1.513890	2512.128906
0.000000	1.514127	2502.022217
0.000000	1.514364	2483.771729
0.000000	1.514601	2458.255859
0.000000	1.514839	2425.153564
0.000000	1.515076	2386.469238
0.000000	1.515313	2347.703857
0.000000	1.515550	2312.532471
0.000000	1.515787	2288.149658
0.000000	1.516025	2274.795898
0.000000	1.516262	2264.885498
0.000000	1.516499	2259.609375
0.000000	1.516736	2260.696777
0.000000	1.516973	2267.867676
0.000000	1.517210	2281.072510
0.000000	1.517448	2300.638672
0.000000	1.517685	2325.092773
0.000000	1.517922	2349.024414
0.000000	1.518159	2372.135010
0.000000	1.518396	2388.776611
0.000000	1.518634	2398.408447
0.000000	1.518871	2402.756592
0.000000	1.519108	2405.476318
0.000000	1.519345	2408.625977
0.000000	1.519582	2414.481445
0.000000	1.519819	2424.895264
0.000000	1.520056	2444.707520
0.000000	1.520294	2477.177979
0.000000	1.520531	2507.456299
0.000000	1.520768	2529.775879
0.000000	1.521005	2543.236816
0.000000	1.521242	2548.137207
0.000000	1.521480	2545.159668
0.000000	1.521717	2536.968506
0.000000	1.521954	2527.061279
0.000000	1.522191	2520.815674
0.000000	1.522428	2523.934570
0.000000	1.522666	2544.281494
0.000000	1.522903	2586.784180
0.000000	1.523140	2629.419434
0.000000	1.523377	2664.242920
0.000000	1.523614	2690.369141
0.000000	1.523851	2706.332520
0.000000	1.524089	2711.903809
0.000000	1.524326	2706.732178
0.000000	1.524563	2690.973877
0.000000	1.524800	2662.701416
0.000000	1.525037	2620.385742
0.000000	1.525274	2564.642334
0.000000	1.525512	2498.992432
0.000000	1.525749	2427.003174
0.000000	1.525986	2354.436279
0.000000	1.526223	2290.092529
0.000000	1.526460	2244.884521
0.000000	1.526697	2222.152832
0.000000	1.526935	2207.495605
0.000000	1.527172	2201.568848
0.000000	1.527409	2200.314697
0.000000	1.527646	2203.100342
0.000000	1.527883	2207.039551
0.000000	1.528121	2211.271973
0.000000	1.528358	2216.436279
0.000000	1.528595	2224.167725
0.000000	1.528832	2234.027100
0.000000	1.529069	2245.873779
0.000000	1.529306	2255.136963
0.000000	1.529544	2258.605469
0.000000	1.529781	2259.300781
0.000000	1.530018	2258.291504
0.000000	1.530255	2255.790771
0.000000	1.530492	2252.102295
0.000000	1.530729	2249.217041
0.000000	1.530967	2249.742920
0.000000	1.531204	2246.789795
0.000000	1.531441	2238.885010
0.000000	1.531678	2228.611816
0.000000	1.531915	2215.607422
0.000000	1.532153	2201.048096
0.000000	1.532390	2187.137451
0.000000	1.532627	2177.891357
0.000000	1.532864	2175.958496
0.000000	1.533101	2174.893555
0.000000	1.533338	2170.262695
0.000000	1.533575	2163.699463
0.000000	1.533813	2157.022705
0.000000	1.534050	2151.730957
0.000000	1.534287	2149.424316
0.000000	1.534524	2148.112305
0.000000	1.534761	2146.601318
0.000000	1.534999	2144.054443
0.000000	1.535236	2138.444580
0.000000	1.535473	2130.966309
0.000000	1.535710	2121.850586
0.000000	1.535947	2112.380127
0.000000	1.536184	2106.183350
0.000000	1.536422	2103.481201
0.000000	1.536659	2103.098633
0.000000	1.536896	2105.695801
0.000000	1.537133	2110.403320
0.000000	1.537370	2115.986572
0.000000	1.537608	2122.363037
0.000000	1.537845	2128.988037
0.000000	1.538082	2135.968994
0.000000	1.538319	2141.813965
0.000000	1.538556	2146.629395
0.000000	1.538793	2149.943604
0.000000	1.539031	2152.801514
0.000000	1.539268	2155.255615
0.000000	1.539505	2158.375000
0.000000	1.539742	2163.996582
0.000000	1.539979	2170.507324
0.000000	1.540216	2179.048096
0.000000	1.540454	2189.701660
0.000000	1.540691	2203.327148
0.000000	1.540928	2220.660645
0.000000	1.541165	2240.654053
0.000000	1.541402	2261.772461
0.000000	1.541640	2282.825684
0.000000	1.541877	2303.576660
0.000000	1.542114	2325.171875
0.000000	1.542351	2347.425293
0.000000	1.542588	2369.518799
0.000000	1.542825	2391.642578
0.000000	1.543062	2412.683838
0.000000	1.543300	2431.559570
0.000000	1.543537	2447.483398
0.000000	1.543774	2454.803467
0.000000	1.544011	2455.980713
0.000000	1.544248	2456.316650
0.000000	1.544486	2458.335449
0.000000	1.544723	2460.727783
0.000000	1.544960	2465.405029
0.000000	1.545197	2474.177002
0.000000	1.545434	2488.450195
0.000000	1.545671	2508.497559
0.000000	1.545909	2535.116943
0.000000	1.546146	2569.376709
0.000000	1.546383	2610.273926
0.000000	1.546620	2652.224365
0.000000	1.546857	2684.163818
0.000000	1.547095	2704.626465
0.000000	1.547332	2713.067139
0.000000	1.547569	2709.660400
0.000000	1.547806	2694.086914
0.000000	1.548043	2665.660156
0.000000	1.548280	2624.634277
0.000000	1.548518	2573.422607
0.000000	1.548755	2515.025879
0.000000	1.548992	2453.521484
0.000000	1.549229	2395.359375
0.000000	1.549466	2349.502441
0.000000	1.549703	2318.997314
0.000000	1.549941	2293.467041
0.000000	1.550178	2272.225586
0.000000	1.550415	2254.710693
0.000000	1.550652	2242.688477
0.000000	1.550889	2234.763184
0.000000	1.551127	2230.208496
0.000000	1.551364	2227.729248
0.000000	1.551601	2228.010498
0.000000	1.551838	2231.012939
0.000000	1.552075	2236.410645
0.000000	1.552312	2243.880615
0.000000	1.552549	2250.085205
0.000000	1.552787	2248.806885
0.000000	1.553024	2240.832520
0.000000	1.553261	2228.643311
0.000000	1.553498	2213.608887
0.000000	1.553735	2199.703613
0.000000	1.553973	2189.684082
0.000000	1.554210	2181.563721
0.000000	1.554447	2175.890381
0.000000	1.554684	2172.985596
0.000000	1.554921	2173.438232
0.000000	1.555158	2175.004150
0.000000	1.555396	2177.605469
0.000000	1.555633	2177.622070
0.000000	1.555870	2173.051758
0.000000	1.556107	2166.212646
0.000000	1.556344	2158.595703
0.000000	1.556582	2152.424561
0.000000	1.556819	2151.968994
0.000000	1.557056	2158.329834
0.000000	1.557293	2167.770508
0.000000	1.557530	2181.621826
0.000000	1.557768	2200.304199
0.000000	1.558005	2224.427979
0.000000	1.558242	2252.766602
0.000000	1.558479	2283.476807
0.000000	1.558716	2316.738525
0.000000	1.558953	2352.048340
0.000000	1.559190	2388.444092
0.000000	1.559428	2421.211426
0.000000	1.559665	2445.317139
0.000000	1.559902	2459.183350
0.000000	1.560139	2462.172852
0.000000	1.560376	2454.848877
0.000000	1.560614	2442.614990
0.000000	1.560851	2426.985596
0.000000	1.561088	2412.050781
0.000000	1.561325	2403.262451
0.000000	1.561562	2394.518066
0.000000	1.561799	2385.947998
0.000000	1.562037	2377.546631
0.000000	1.562274	2368.613037
0.000000	1.562511	2359.385986
0.000000	1.562748	2352.574463
0.000000	1.562985	2347.369385
0.000000	1.563222	2343.155762
0.000000	1.563460	2339.318115
0.000000	1.563697	2335.638184
0.000000	1.563934	2332.320557
0.000000	1.564171	2328.903320
0.000000	1.564408	2325.837402
0.000000	1.564646	2320.897217
0.000000	1.564883	2314.943848
0.000000	1.565120	2308.372070
0.000000	1.565357	2301.124512
0.000000	1.565594	2294.175781
0.000000	1.565831	2289.648193
0.000000	1.566069	2289.813965
0.000000	1.566306	2294.493164
0.000000	1.566543	2303.161865
0.000000	1.566780	2315.397217
0.000000	1.567017	2330.060059
0.000000	1.567255	2343.730469
0.000000	1.567492	2349.219238
0.000000	1.567729	2345.668701
0.000000	1.567966	2332.957031
0.000000	1.568203	2313.530518
0.000000	1.568440	2291.134766
0.000000	1.568677	2270.446777
0.000000	1.568915	2255.656006
0.000000	1.569152	2251.262939
0.000000	1.569389	2249.576416
0.000000	1.569626	2250.597412
0.000000	1.569863	2252.475830
0.000000	1.570101	2252.967773
0.000000	1.570338	2250.434814
0.000000	1.570575	2246.903320
0.000000	1.570812	2243.447266
0.000000	1.571049	2241.338135
0.000000	1.571286	2242.466797
0.000000	1.571524	2245.954590
0.000000	1.571761	2250.604248
0.000000	1.571998	2252.841309
0.000000	1.572235	2252.549561
0.000000	1.572472	2248.285645
0.000000	1.572709	2238.792480
0.000000	1.572947	2224.648682
0.000000	1.573184	2207.478271
0.000000	1.573421	2190.330811
0.000000	1.573658	2176.672852
0.000000	1.573895	2170.117432
0.000000	1.574133	2175.072998
0.000000	1.574370	2194.364990
0.000000	1.574607	2230.586670
0.000000	1.574844	2280.623047
0.000000	1.575081	2328.562256
0.000000	1.575318	2372.156250
0.000000	1.575556	2411.971924
0.000000	1.575793	2448.406250
0.000000	1.576030	2482.051270
0.000000	1.576267	2514.223389
0.000000	1.576504	2545.631104
0.000000	1.576741	2568.480225
0.000000	1.576979	2578.711670
0.000000	1.577216	2576.224609
0.000000	1.577453	2562.473389
0.000000	1.577690	2536.640137
0.000000	1.577927	2498.323242
0.000000	1.578164	2449.609619
0.000000	1.578402	2395.425293
0.000000	1.578639	2341.507080
0.000000	1.578876	2294.775391
0.000000	1.579113	2263.164795
0.000000	1.579350	2233.927246
0.000000	1.579588	2205.493652
0.000000	1.579825	2180.154785
0.000000	1.580062	2160.923096
0.000000	1.580299	2149.656250
0.000000	1.580536	2148.050781
0.000000	1.580773	2150.818604
0.000000	1.581011	2155.494385
0.000000	1.581248	2163.688232
0.000000	1.581485	2174.923340
0.000000	1.581722	2188.439941
0.000000	1.581959	2204.849121
0.000000	1.582196	2224.725098
0.000000	1.582434	2246.871338
0.000000	1.582671	2269.818115
0.000000	1.582908	2289.500244
0.000000	1.583145	2303.234619
0.000000	1.583382	2311.434814
0.000000	1.583619	2315.163574
0.000000	1.583857	2317.299805
0.000000	1.584094	2320.562988
0.000000	1.584331	2326.375977
0.000000	1.584568	2329.509766
0.000000	1.584805	2330.892090
0.000000	1.585043	2331.250488
0.000000	1.585280	2330.441650
0.000000	1.585517	2329.012451
0.000000	1.585754	2325.816650
0.000000	1.585991	2320.599609
0.000000	1.586228	2313.766357
0.000000	1.586466	2305.204102
0.000000	1.586703	2297.773438
0.000000	1.586940	2293.125977
0.000000	1.587177	2290.245605
0.000000	1.587414	2288.242188
0.000000	1.587651	2286.670410
0.000000	1.587889	2284.396729
0.000000	1.588126	2283.441650
0.000000	1.588363	2282.026611
0.000000	1.588600	2280.696045
0.000000	1.588837	2279.903320
0.000000	1.589075	2280.095947
0.000000	1.589312	2282.514160
0.000000	1.589549	2286.557617
0.000000	1.589786	2293.308350
0.000000	1.590023	2301.630127
0.000000	1.590261	2310.267334
0.000000	1.590497	2319.988525
0.000000	1.590735	2328.315674
0.000000	1.590972	2334.968994
0.000000	1.591209	2339.354004
0.000000	1.591446	2343.615723
0.000000	1.591683	2348.408447
0.000000	1.591921	2350.096436
0.000000	1.592158	2348.193848
0.000000	1.592395	2344.302002
0.000000	1.592632	2340.069824
0.000000	1.592869	2336.209473
0.000000	1.593107	2334.431885
0.000000	1.593344	2332.759033
0.000000	1.593581	2330.777344
0.000000	1.593818	2329.039795
0.000000	1.594055	2327.972900
0.000000	1.594292	2327.678223
0.000000	1.594530	2328.714111
0.000000	1.594767	2331.218018
0.000000	1.595004	2332.342285
0.000000	1.595241	2329.736328
0.000000	1.595478	2325.360352
0.000000	1.595716	2319.731201
0.000000	1.595953	2313.151855
0.000000	1.596190	2308.085449
0.000000	1.596427	2306.634521
0.000000	1.596664	2306.892090
0.000000	1.596901	2308.844727
0.000000	1.597139	2311.805420
0.000000	1.597376	2315.887207
0.000000	1.597613	2320.263428
0.000000	1.597850	2322.105957
0.000000	1.598087	2322.382813
0.000000	1.598324	2322.821777
0.000000	1.598562	2324.770752
0.000000	1.598799	2328.864746
0.000000	1.599036	2331.501953
0.000000	1.599273	2329.501953
0.000000	1.599510	2321.574951
0.000000	1.599748	2309.141602
0.000000	1.599985	2293.319824
0.000000	1.600222	2276.647461
0.000000	1.600459	2260.140381
0.000000	1.600696	2252.781982
0.000000	1.600933	2244.492188
0.000000	1.601170	2235.068359
0.000000	1.601408	2225.677002
0.000000	1.601645	2217.565430
0.000000	1.601882	2212.707520
0.000000	1.602119	2210.986328
0.000000	1.602356	2212.176514
0.000000	1.602594	2217.448486
0.000000	1.602831	2223.717285
0.000000	1.603068	2229.279785
0.000000	1.603305	2234.185547
0.000000	1.603542	2234.578857
0.000000	1.603779	2230.829590
0.000000	1.604017	2224.445313
0.000000	1.604254	2215.998047
0.000000	1.604491	2207.335938
0.000000	1.604728	2201.286377
0.000000	1.604965	2196.782959
0.000000	1.605203	2189.563721
0.000000	1.605440	2184.583984
0.000000	1.605677	2185.343750
0.000000	1.605914	2190.390625
0.000000	1.606151	2198.596680
0.000000	1.606388	2210.611816
0.000000	1.606626	2227.921875
0.000000	1.606863	2250.392334
0.000000	1.607100	2278.091309
0.000000	1.607337	2310.895264
0.000000	1.607574	2347.141357
0.000000	1.607811	2380.063232
0.000000	1.608049	2408.072998
0.000000	1.608286	2428.743652
0.000000	1.608523	2439.644043
0.000000	1.608760	2442.481689
0.000000	1.608997	2439.484131
0.000000	1.609234	2432.468994
0.000000	1.609472	2421.113281
0.000000	1.609709	2407.603516
0.000000	1.609946	2393.704590
0.000000	1.610183	2372.667480
0.000000	1.610420	2344.175293
0.000000	1.610657	2309.275879
0.000000	1.610895	2271.863037
0.000000	1.611132	2236.295654
0.000000	1.611369	2207.653076
0.000000	1.611606	2190.591309
0.000000	1.611843	2176.390381
0.000000	1.612081	2165.571533
0.000000	1.612318	2159.997314
0.000000	1.612555	2157.987549
0.000000	1.612792	2158.583496
0.000000	1.613029	2162.580811
0.000000	1.613266	2170.416016
0.000000	1.613504	2181.284668
0.000000	1.613741	2194.068115
0.000000	1.613978	2204.942139
0.000000	1.614215	2208.786621
0.000000	1.614452	2206.524170
0.000000	1.614690	2200.375000
0.000000	1.614927	2195.075928
0.000000	1.615164	2196.484131
0.000000	1.615401	2210.976074
0.000000	1.615638	2238.955078
0.000000	1.615875	2266.819580
0.000000	1.616112	2284.797852
0.000000	1.616350	2293.061768
0.000000	1.616587	2291.406006
0.000000	1.616824	2282.395508
0.000000	1.617061	2266.851074
0.000000	1.617298	2244.721191
0.000000	1.617536	2218.661377
0.000000	1.617773	2194.491211
0.000000	1.618010	2177.301025
0.000000	1.618247	2173.477051
0.000000	1.618484	2186.443359
0.000000	1.618721	2194.880371
0.000000	1.618959	2208.843018
0.000000	1.619196	2227.516846
0.000000	1.619433	2245.746094
0.000000	1.619670	2256.677002
0.000000	1.619907	2258.786377
0.000000	1.620144	2253.397217
0.000000	1.620382	2242.757080
0.000000	1.620619	2227.479004
0.000000	1.620856	2210.999023
0.000000	1.621093	2197.325684
0.000000	1.621330	2191.210205
0.000000	1.621568	2195.372314
0.000000	1.621805	2200.963867
0.000000	1.622042	2205.471680
0.000000	1.622279	2208.663086
0.000000	1.622516	2212.864258
0.000000	1.622754	2217.590332
0.000000	1.622991	2223.030518
0.000000	1.623228	2229.804688
0.000000	1.623465	2239.375000
0.000000	1.623702	2252.900879
0.000000	1.623939	2271.293457
0.000000	1.624177	2295.559326
0.000000	1.624414	2327.460449
0.000000	1.624651	2367.118652
0.000000	1.624888	2411.645752
0.000000	1.625125	2451.250000
0.000000	1.625362	2478.976563
0.000000	1.625600	2495.473389
0.000000	1.625837	2503.275635
0.000000	1.626074	2503.786377
0.000000	1.626311	2498.202148
0.000000	1.626548	2487.482178
0.000000	1.626785	2474.986328
0.000000	1.627023	2464.030029
0.000000	1.627260	2450.845215
0.000000	1.627497	2433.223389
0.000000	1.627734	2412.696777
0.000000	1.627971	2391.557861
0.000000	1.628209	2374.797363
0.000000	1.628446	2365.372559
0.000000	1.628683	2359.940918
0.000000	1.628920	2354.541504
0.000000	1.629157	2350.487061
0.000000	1.629394	2348.830322
0.000000	1.629632	2349.813965
0.000000	1.629869	2353.787354
0.000000	1.630106	2360.203125
0.000000	1.630343	2369.384277
0.000000	1.630580	2380.554199
0.000000	1.630817	2393.697510
0.000000	1.631055	2408.343018
0.000000	1.631292	2425.261719
0.000000	1.631529	2439.609863
0.000000	1.631766	2448.897217
0.000000	1.632003	2456.074463
0.000000	1.632240	2462.884033
0.000000	1.632478	2469.721680
0.000000	1.632715	2477.480469
0.000000	1.632952	2487.393311
0.000000	1.633189	2501.600098
0.000000	1.633426	2511.843262
0.000000	1.633664	2516.704834
0.000000	1.633901	2517.646240
0.000000	1.634138	2515.548828
0.000000	1.634375	2510.941406
0.000000	1.634612	2504.468018
0.000000	1.634849	2496.833984
0.000000	1.635087	2491.356689
0.000000	1.635324	2490.383301
0.000000	1.635561	2492.903076
0.000000	1.635798	2495.827637
0.000000	1.636035	2495.940430
0.000000	1.636272	2494.077881
0.000000	1.636510	2491.142334
0.000000	1.636747	2487.333984
0.000000	1.636984	2482.064697
0.000000	1.637221	2476.560791
0.000000	1.637458	2471.739014
0.000000	1.637696	2466.968506
0.000000	1.637933	2461.494629
0.000000	1.638170	2450.463135
0.000000	1.638407	2434.417969
0.000000	1.638644	2414.918701
0.000000	1.638881	2393.121826
0.000000	1.639118	2373.534912
0.000000	1.639356	2360.385742
0.000000	1.639593	2358.480713
0.000000	1.639830	2363.307373
0.000000	1.640067	2366.324219
0.000000	1.640304	2369.703125
0.000000	1.640542	2373.518066
0.000000	1.640779	2378.234375
0.000000	1.641016	2383.760742
0.000000	1.641253	2389.800049
0.000000	1.641490	2396.156982
0.000000	1.641727	2394.990479
0.000000	1.641965	2385.455078
0.000000	1.642202	2369.524414
0.000000	1.642439	2347.096680
0.000000	1.642676	2318.794678
0.000000	1.642913	2287.843506
0.000000	1.643151	2258.490967
0.000000	1.643388	2235.996338
0.000000	1.643625	2224.475586
0.000000	1.643862	2215.014648
0.000000	1.644099	2206.010986
0.000000	1.644336	2197.847900
0.000000	1.644574	2191.077637
0.000000	1.644811	2185.303955
0.000000	1.645048	2181.845215
0.000000	1.645285	2179.695313
0.000000	1.645522	2178.643799
0.000000	1.645759	2175.676270
0.000000	1.645997	2165.931641
0.000000	1.646234	2161.488037
0.000000	1.646471	2168.969238
0.000000	1.646708	2189.502686
0.000000	1.646945	2221.188721
0.000000	1.647183	2262.719238
0.000000	1.647420	2312.443848
0.000000	1.647657	2356.374268
0.000000	1.647894	2387.576660
0.000000	1.648131	2407.669189
0.000000	1.648368	2415.136719
0.000000	1.648605	2410.572510
0.000000	1.648843	2396.248047
0.000000	1.649080	2372.969971
0.000000	1.649317	2342.696289
0.000000	1.649554	2309.204590
0.000000	1.649791	2271.625488
0.000000	1.650029	2232.930176
0.000000	1.650266	2199.495605
0.000000	1.650503	2179.203369
0.000000	1.650740	2177.191406
0.000000	1.650977	2182.159424
0.000000	1.651214	2194.345215
0.000000	1.651452	2216.220459
0.000000	1.651689	2249.011963
0.000000	1.651926	2284.789551
0.000000	1.652163	2320.080322
0.000000	1.652400	2351.119141
0.000000	1.652638	2379.583740
0.000000	1.652875	2408.083496
0.000000	1.653112	2439.760498
0.000000	1.653349	2475.759521
0.000000	1.653586	2516.296143
0.000000	1.653823	2559.482666
0.000000	1.654061	2594.260010
0.000000	1.654298	2618.211182
0.000000	1.654535	2629.840576
0.000000	1.654772	2627.600586
0.000000	1.655009	2611.664307
0.000000	1.655246	2582.666504
0.000000	1.655484	2541.693115
0.000000	1.655721	2489.548828
0.000000	1.655958	2428.088623
0.000000	1.656195	2360.213379
0.000000	1.656432	2291.064697
0.000000	1.656670	2227.950928
0.000000	1.656907	2172.841064
0.000000	1.657144	2127.822754
0.000000	1.657381	2101.032959
0.000000	1.657618	2084.004150
0.000000	1.657855	2073.331299
0.000000	1.658092	2068.792236
0.000000	1.658330	2069.580811
0.000000	1.658567	2074.471436
0.000000	1.658804	2082.371582
0.000000	1.659041	2094.890137
0.000000	1.659278	2113.550049
0.000000	1.659516	2138.653564
0.000000	1.659753	2171.245117
0.000000	1.659990	2211.475830
0.000000	1.660227	2255.149414
0.000000	1.660464	2293.978760
0.000000	1.660702	2325.885498
0.000000	1.660939	2347.868164
0.000000	1.661176	2357.897705
0.000000	1.661413	2355.440674
0.000000	1.661650	2341.522461
0.000000	1.661887	2318.627930
0.000000	1.662125	2292.114502
0.000000	1.662362	2267.678955
0.000000	1.662599	2248.723633
0.000000	1.662836	2228.714111
0.000000	1.663073	2211.471924
0.000000	1.663311	2201.136719
0.000000	1.663548	2202.759033
0.000000	1.663785	2208.334473
0.000000	1.664022	2209.086182
0.000000	1.664259	2207.564941
0.000000	1.664496	2207.340088
0.000000	1.664733	2207.290039
0.000000	1.664971	2207.682617
0.000000	1.665208	2203.313721
0.000000	1.665445	2196.007813
0.000000	1.665682	2189.451172
0.000000	1.665919	2187.675781
0.000000	1.666157	2193.224365
0.000000	1.666394	2207.387207
0.000000	1.666631	2220.790527
0.000000	1.666868	2228.840332
0.000000	1.667105	2231.642578
0.000000	1.667342	2228.021484
0.000000	1.667580	2218.716064
0.000000	1.667817	2205.213867
0.000000	1.668054	2188.130615
0.000000	1.668291	2170.567871
0.000000	1.668528	2158.309814
0.000000	1.668765	2151.226318
0.000000	1.669003	2143.006592
0.000000	1.669240	2131.379395
0.000000	1.669477	2119.503418
0.000000	1.669714	2110.963867
0.000000	1.669951	2104.262695
0.000000	1.670189	2100.783447
0.000000	1.670426	2103.307129
0.000000	1.670663	2110.501465
0.000000	1.670900	2123.215576
0.000000	1.671137	2142.122314
0.000000	1.671374	2168.140869
0.000000	1.671612	2197.938721
0.000000	1.671849	2228.895020
0.000000	1.672086	2254.436768
0.000000	1.672323	2275.287109
0.000000	1.672560	2292.494141
0.000000	1.672798	2308.750488
0.000000	1.673035	2324.732666
0.000000	1.673272	2339.579102
0.000000	1.673509	2352.912598
0.000000	1.673746	2359.292969
0.000000	1.673983	2353.388916
0.000000	1.674220	2337.401855
0.000000	1.674458	2312.400879
0.000000	1.674695	2279.082275
0.000000	1.674932	2242.516113
0.000000	1.675169	2207.999512
0.000000	1.675406	2182.127686
0.000000	1.675644	2166.293945
0.000000	1.675881	2153.360596
0.000000	1.676118	2142.569336
0.000000	1.676355	2134.220703
0.000000	1.676592	2127.828125
0.000000	1.676829	2123.482422
0.000000	1.677067	2121.442383
0.000000	1.677304	2121.807617
0.000000	1.677541	2121.150635
0.000000	1.677778	2120.729980
0.000000	1.678015	2121.742676
0.000000	1.678252	2124.603516
0.000000	1.678490	2130.754395
0.000000	1.678727	2140.361816
0.000000	1.678964	2152.765137
0.000000	1.679201	2167.895264
0.000000	1.679438	2183.288086
0.000000	1.679676	2196.818115
0.000000	1.679913	2209.710449
0.000000	1.680150	2222.548828
0.000000	1.680387	2236.007324
0.000000	1.680624	2250.012939
0.000000	1.680861	2264.467285
0.000000	1.681099	2279.054199
0.000000	1.681336	2291.986816
0.000000	1.681573	2302.116455
0.000000	1.681810	2308.022461
0.000000	1.682047	2308.802246
0.000000	1.682284	2305.246826
0.000000	1.682522	2298.760986
0.000000	1.682759	2291.587158
0.000000	1.682996	2284.873047
0.000000	1.683233	2281.056641
0.000000	1.683470	2281.704102
0.000000	1.683707	2286.296631
0.000000	1.683945	2294.555664
0.000000	1.684182	2306.748047
0.000000	1.684419	2323.093994
0.000000	1.684656	2347.292236
0.000000	1.684893	2381.849854
0.000000	1.685131	2428.397705
0.000000	1.685368	2488.750000
0.000000	1.685605	2560.824463
0.000000	1.685842	2635.063477
0.000000	1.686079	2698.851563
0.000000	1.686316	2750.779541
0.000000	1.686554	2789.384766
0.000000	1.686791	2813.887451
0.000000	1.687028	2823.696777
0.000000	1.687265	2819.238525
0.000000	1.687502	2800.536865
0.000000	1.687739	2766.671875
0.000000	1.687977	2718.375000
0.000000	1.688214	2660.505615
0.000000	1.688451	2598.534424
0.000000	1.688688	2540.388672
0.000000	1.688925	2496.627930
0.000000	1.689162	2475.179932
0.000000	1.689400	2458.761230
0.000000	1.689637	2445.328369
0.000000	1.689874	2432.460205
0.000000	1.690111	2418.656494
0.000000	1.690348	2404.651611
0.000000	1.690586	2390.580811
0.000000	1.690823	2377.433838
0.000000	1.691060	2365.431152
0.000000	1.691297	2353.872803
0.000000	1.691534	2345.762451
0.000000	1.691772	2338.982178
0.000000	1.692009	2331.776611
0.000000	1.692246	2322.192383
0.000000	1.692483	2309.488770
0.000000	1.692720	2293.754150
0.000000	1.692957	2275.066650
0.000000	1.693195	2255.732666
0.000000	1.693432	2237.123291
0.000000	1.693669	2220.831543
0.000000	1.693906	2207.803955
0.000000	1.694143	2198.181396
0.000000	1.694380	2192.045410
0.000000	1.694618	2188.523926
0.000000	1.694855	2188.087158
0.000000	1.695092	2189.565918
0.000000	1.695329	2191.982910
0.000000	1.695566	2196.033203
0.000000	1.695804	2199.977539
0.000000	1.696041	2203.728516
0.000000	1.696278	2209.931641
0.000000	1.696515	2219.311035
0.000000	1.696752	2233.960938
0.000000	1.696989	2254.969482
0.000000	1.697226	2284.604980
0.000000	1.697464	2323.341797
0.000000	1.697701	2372.821533
0.000000	1.697938	2432.714844
0.000000	1.698175	2500.893799
0.000000	1.698412	2564.049072
0.000000	1.698650	2615.891846
0.000000	1.698887	2655.210449
0.000000	1.699124	2683.181885
0.000000	1.699361	2701.381104
0.000000	1.699598	2711.768799
0.000000	1.699835	2715.006104
0.000000	1.700073	2712.952637
0.000000	1.700310	2707.537598
0.000000	1.700547	2702.085938
0.000000	1.700784	2699.131104
0.000000	1.701021	2698.729004
0.000000	1.701259	2693.553955
0.000000	1.701496	2682.897461
0.000000	1.701733	2672.024658
0.000000	1.701970	2662.323730
0.000000	1.702207	2658.357910
0.000000	1.702444	2664.205566
0.000000	1.702682	2679.640381
0.000000	1.702919	2700.603516
0.000000	1.703156	2727.072021
0.000000	1.703393	2757.490967
0.000000	1.703630	2782.317139
0.000000	1.703867	2796.927979
0.000000	1.704105	2803.178467
0.000000	1.704342	2801.138916
0.000000	1.704579	2788.687988
0.000000	1.704816	2766.168945
0.000000	1.705053	2738.027832
0.000000	1.705291	2710.844482
0.000000	1.705528	2691.000977
0.000000	1.705765	2679.178955
0.000000	1.706002	2667.185303
0.000000	1.706239	2654.523193
0.000000	1.706476	2641.592285
0.000000	1.706713	2630.395752
0.000000	1.706951	2620.175049
0.000000	1.707188	2610.833252
0.000000	1.707425	2602.740723
0.000000	1.707662	2597.214844
0.000000	1.707899	2593.195313
0.000000	1.708137	2588.874756
0.000000	1.708374	2584.109375
0.000000	1.708611	2579.206543
0.000000	1.708848	2574.304443
0.000000	1.709085	2571.747070
0.000000	1.709322	2571.039795
0.000000	1.709560	2568.562744
0.000000	1.709797	2565.667236
0.000000	1.710034	2561.634277
0.000000	1.710271	2556.659668
0.000000	1.710508	2551.194336
0.000000	1.710746	2545.088867
0.000000	1.710983	2539.515625
0.000000	1.711220	2535.137939
0.000000	1.711457	2532.144775
0.000000	1.711694	2529.474121
0.000000	1.711931	2527.604492
0.000000	1.712169	2527.151855
0.000000	1.712406	2528.457031
0.000000	1.712643	2530.788086
0.000000	1.712880	2534.010010
0.000000	1.713117	2538.125488
0.000000	1.713354	2542.425049
0.000000	1.713592	2545.722412
0.000000	1.713829	2548.226318
0.000000	1.714066	2549.785400
0.000000	1.714303	2549.988525
0.000000	1.714540	2548.667969
0.000000	1.714777	2545.822021
0.000000	1.715015	2540.807617
0.000000	1.715252	2533.595947
0.000000	1.715489	2524.720459
0.000000	1.715726	2515.165039
0.000000	1.715963	2507.161133
0.000000	1.716200	2500.317139
0.000000	1.716438	2493.882568
0.000000	1.716675	2488.216309
0.000000	1.716912	2483.347900
0.000000	1.717149	2479.668701
0.000000	1.717386	2476.706543
0.000000	1.717624	2472.755371
0.000000	1.717861	2467.511719
0.000000	1.718098	2461.379395
0.000000	1.718335	2454.555664
0.000000	1.718572	2447.394043
0.000000	1.718809	2440.766113
0.000000	1.719047	2435.052002
0.000000	1.719284	2430.788818
0.000000	1.719521	2428.500977
0.000000	1.719758	2428.173096
0.000000	1.719995	2429.734863
0.000000	1.720233	2433.015869
0.000000	1.720470	2436.753906
0.000000	1.720707	2441.855469
0.000000	1.720944	2450.642090
0.000000	1.721181	2464.260986
0.000000	1.721418	2484.660645
0.000000	1.721655	2511.837158
0.000000	1.721893	2544.333252
0.000000	1.722130	2580.807617
0.000000	1.722367	2610.739990
0.000000	1.722604	2629.625000
0.000000	1.722841	2638.238037
0.000000	1.723079	2637.591064
0.000000	1.723316	2629.371826
0.000000	1.723553	2612.969727
0.000000	1.723790	2589.024170
0.000000	1.724027	2560.287598
0.000000	1.724265	2531.836914
0.000000	1.724502	2508.027100
0.000000	1.724739	2494.740479
0.000000	1.724976	2488.537354
0.000000	1.725213	2487.303955
0.000000	1.725450	2492.736572
0.000000	1.725688	2506.355225
0.000000	1.725925	2527.686523
0.000000	1.726162	2553.964600
0.000000	1.726399	2579.435791
0.000000	1.726636	2601.228516
0.000000	1.726873	2617.658203
0.000000	1.727111	2628.654785
0.000000	1.727348	2633.647217
0.000000	1.727585	2634.767334
0.000000	1.727822	2633.191406
0.000000	1.728059	2629.019287
0.000000	1.728297	2623.976074
0.000000	1.728534	2620.903564
0.000000	1.728771	2618.829590
0.000000	1.729008	2609.930664
0.000000	1.729245	2595.994141
0.000000	1.729482	2577.583252
0.000000	1.729720	2555.676514
0.000000	1.729957	2532.192139
0.000000	1.730194	2512.789551
0.000000	1.730431	2502.299072
0.000000	1.730668	2504.277588
0.000000	1.730905	2511.445068
0.000000	1.731143	2520.455811
0.000000	1.731380	2529.051514
0.000000	1.731617	2537.177490
0.000000	1.731854	2546.121582
0.000000	1.732091	2557.435059
0.000000	1.732328	2572.247803
0.000000	1.732566	2586.624268
0.000000	1.732803	2591.714355
0.000000	1.733040	2589.089111
0.000000	1.733277	2581.186768
0.000000	1.733514	2569.791992
0.000000	1.733752	2555.957520
0.000000	1.733989	2544.338379
0.000000	1.734226	2539.494141
0.000000	1.734463	2544.645508
0.000000	1.734700	2558.365234
0.000000	1.734937	2581.104980
0.000000	1.735175	2600.048096
0.000000	1.735412	2609.613281
0.000000	1.735649	2609.300537
0.000000	1.735886	2601.652344
0.000000	1.736123	2588.729004
0.000000	1.736360	2570.729248
0.000000	1.736598	2549.635986
0.000000	1.736835	2530.872803
0.000000	1.737072	2519.716553
0.000000	1.737309	2521.604492
0.000000	1.737546	2525.518555
0.000000	1.737783	2529.353760
0.000000	1.738021	2526.315186
0.000000	1.738258	2517.571289
0.000000	1.738495	2504.708008
0.000000	1.738732	2488.148682
0.000000	1.738969	2470.574463
0.000000	1.739207	2455.118408
0.000000	1.739444	2443.395752
0.000000	1.739681	2430.747070
0.000000	1.739918	2416.509033
0.000000	1.740155	2401.315674
0.000000	1.740392	2387.530762
0.000000	1.740630	2375.563721
0.000000	1.740867	2364.708496
0.000000	1.741104	2355.578125
0.000000	1.741341	2347.133057
0.000000	1.741578	2340.673340
0.000000	1.741815	2337.609131
0.000000	1.742053	2337.084473
0.000000	1.742290	2340.219238
0.000000	1.742527	2347.589355
0.000000	1.742764	2358.902344
0.000000	1.743001	2371.571777
0.000000	1.743239	2390.563965
0.000000	1.743476	2422.153564
0.000000	1.743713	2463.665283
0.000000	1.743950	2516.531250
0.000000	1.744187	2577.491211
0.000000	1.744424	2632.588379
0.000000	1.744661	2679.013672
0.000000	1.744899	2716.613770
0.000000	1.745136	2744.125488
0.000000	1.745373	2761.099609
0.000000	1.745610	2766.158447
0.000000	1.745847	2759.986328
0.000000	1.746085	2744.119141
0.000000	1.746322	2719.657471
0.000000	1.746559	2689.581543
0.000000	1.746796	2660.826660
0.000000	1.747033	2639.922607
0.000000	1.747270	2634.868408
0.000000	1.747508	2629.328613
0.000000	1.747745	2616.780762
0.000000	1.747982	2599.415771
0.000000	1.748219	2581.636230
0.000000	1.748456	2566.981201
0.000000	1.748694	2558.839600
0.000000	1.748931	2558.535889
0.000000	1.749168	2556.915771
0.000000	1.749405	2553.677734
0.000000	1.749642	2550.481201
0.000000	1.749879	2547.807861
0.000000	1.750117	2545.078857
0.000000	1.750354	2543.145752
0.000000	1.750591	2542.826172
0.000000	1.750828	2543.369385
0.000000	1.751065	2541.831055
0.000000	1.751302	2537.466064
0.000000	1.751540	2531.155029
0.000000	1.751777	2524.540771
0.000000	1.752014	2520.135254
0.000000	1.752251	2519.781250
0.000000	1.752488	2521.472656
0.000000	1.752726	2526.800781
0.000000	1.752963	2536.772217
0.000000	1.753200	2554.250977
0.000000	1.753437	2580.775879
0.000000	1.753674	2613.011963
0.000000	1.753911	2648.479248
0.000000	1.754148	2685.220459
0.000000	1.754386	2714.781250
0.000000	1.754623	2736.771484
0.000000	1.754860	2749.978516
0.000000	1.755097	2753.664795
0.000000	1.755334	2748.712402
0.000000	1.755572	2735.379395
0.000000	1.755809	2712.969238
0.000000	1.756046	2682.005371
0.000000	1.756283	2646.528320
0.000000	1.756520	2612.742676
0.000000	1.756757	2586.987793
0.000000	1.756995	2577.438232
0.000000	1.757232	2584.775146
0.000000	1.757469	2598.916748
0.000000	1.757706	2619.174805
0.000000	1.757943	2639.319824
0.000000	1.758181	2653.484619
0.000000	1.758418	2658.786133
0.000000	1.758655	2653.864014
0.000000	1.758892	2638.091797
0.000000	1.759129	2614.662598
0.000000	1.759367	2587.272461
0.000000	1.759604	2561.336670
0.000000	1.759841	2543.845459
0.000000	1.760078	2545.970215
0.000000	1.760315	2561.892822
0.000000	1.760552	2587.218262
0.000000	1.760790	2620.681641
0.000000	1.761027	2646.723633
0.000000	1.761264	2661.406250
0.000000	1.761501	2664.725342
0.000000	1.761738	2658.441406
0.000000	1.761975	2643.960693
0.000000	1.762213	2621.868652
0.000000	1.762450	2593.965576
0.000000	1.762687	2564.646729
0.000000	1.762924	2538.808838
0.000000	1.763161	2522.697021
0.000000	1.763398	2511.714111
0.000000	1.763636	2502.100098
0.000000	1.763873	2496.585938
0.000000	1.764110	2495.652100
0.000000	1.764347	2492.560303
0.000000	1.764584	2486.610352
0.000000	1.764821	2479.905762
0.000000	1.765059	2473.033936
0.000000	1.765296	2466.235840
0.000000	1.765533	2462.108643
0.000000	1.765770	2459.807617
0.000000	1.766007	2454.980957
0.000000	1.766245	2449.475098
0.000000	1.766482	2443.484375
0.000000	1.766719	2436.175049
0.000000	1.766956	2428.229980
0.000000	1.767193	2419.680664
0.000000	1.767430	2410.904785
0.000000	1.767668	2405.740723
0.000000	1.767905	2398.897705
0.000000	1.768142	2389.399170
0.000000	1.768379	2377.236816
0.000000	1.768616	2362.651367
0.000000	1.768854	2347.137695
0.000000	1.769091	2333.426758
0.000000	1.769328	2320.481934
0.000000	1.769565	2309.621826
0.000000	1.769802	2300.172607
0.000000	1.770039	2291.431152
0.000000	1.770276	2285.010498
0.000000	1.770514	2279.153564
0.000000	1.770751	2273.029297
0.000000	1.770988	2267.858398
0.000000	1.771225	2263.242920
0.000000	1.771462	2258.498291
0.000000	1.771700	2253.607178
0.000000	1.771937	2249.057373
0.000000	1.772174	2245.936035
0.000000	1.772411	2247.493896
0.000000	1.772648	2256.361328
0.000000	1.772885	2269.082275
0.000000	1.773123	2280.989990
0.000000	1.773360	2292.164795
0.000000	1.773597	2301.194824
0.000000	1.773834	2305.722900
0.000000	1.774071	2304.698242
0.000000	1.774308	2300.565674
0.000000	1.774546	2292.951416
0.000000	1.774783	2281.974609
0.000000	1.775020	2268.805420
0.000000	1.775257	2256.879639
0.000000	1.775494	2247.880859
0.000000	1.775732	2241.686768
0.000000	1.775969	2240.067871
0.000000	1.776206	2242.690918
0.000000	1.776443	2247.885986
0.000000	1.776680	2255.305420
0.000000	1.776917	2264.844971
0.000000	1.777155	2275.085205
0.000000	1.777392	2277.170410
0.000000	1.777629	2273.875732
0.000000	1.777866	2271.149414
0.000000	1.778103	2272.266602
0.000000	1.778341	2279.000977
0.000000	1.778578	2294.903809
0.000000	1.778815	2315.070801
0.000000	1.779052	2337.786621
0.000000	1.779289	2360.556641
0.000000	1.779526	2382.860352
0.000000	1.779763	2406.002686
0.000000	1.780001	2429.543701
0.000000	1.780238	2449.610352
0.000000	1.780475	2463.019043
0.000000	1.780712	2468.046631
0.000000	1.780949	2464.812744
0.000000	1.781187	2456.390869
0.000000	1.781424	2443.253174
0.000000	1.781661	2426.659424
0.000000	1.781898	2410.884033
0.000000	1.782135	2403.735596
0.000000	1.782372	2408.182617
0.000000	1.782610	2406.787842
0.000000	1.782847	2398.115234
0.000000	1.783084	2383.986328
0.000000	1.783321	2368.599854
0.000000	1.783558	2355.934814
0.000000	1.783795	2351.685791
0.000000	1.784033	2360.554688
0.000000	1.784270	2382.759033
0.000000	1.784507	2411.748779
0.000000	1.784744	2446.450195
0.000000	1.784981	2483.713623
0.000000	1.785219	2514.516602
0.000000	1.785456	2537.927246
0.000000	1.785693	2551.468018
0.000000	1.785930	2555.303223
0.000000	1.786167	2550.672119
0.000000	1.786404	2537.659180
0.000000	1.786642	2515.458984
0.000000	1.786879	2486.348389
0.000000	1.787116	2454.420654
0.000000	1.787353	2424.041504
0.000000	1.787590	2397.906738
0.000000	1.787827	2376.070801
0.000000	1.788065	2360.137207
0.000000	1.788302	2350.022949
0.000000	1.788539	2342.887207
0.000000	1.788776	2339.148682
0.000000	1.789013	2341.078369
0.000000	1.789250	2350.205811
0.000000	1.789488	2368.729248
0.000000	1.789725	2398.056396
0.000000	1.789962	2437.254639
0.000000	1.790199	2485.983643
0.000000	1.790436	2533.220215
0.000000	1.790674	2570.586182
0.000000	1.790911	2596.488525
0.000000	1.791148	2609.859131
0.000000	1.791385	2610.392090
0.000000	1.791622	2597.790039
0.000000	1.791860	2573.409424
0.000000	1.792097	2538.974365
0.000000	1.792334	2496.961914
0.000000	1.792571	2450.391846
0.000000	1.792808	2406.102295
0.000000	1.793045	2370.957275
0.000000	1.793282	2349.496582
0.000000	1.793520	2332.056396
0.000000	1.793757	2316.665771
0.000000	1.793994	2305.971680
0.000000	1.794231	2299.006836
0.000000	1.794468	2294.343994
0.000000	1.794706	2292.761963
0.000000	1.794943	2291.529297
0.000000	1.795180	2289.628418
0.000000	1.795417	2288.325195
0.000000	1.795654	2287.225830
0.000000	1.795891	2286.262207
0.000000	1.796129	2284.981934
0.000000	1.796366	2282.897461
0.000000	1.796603	2282.889404
0.000000	1.796840	2284.738281
0.000000	1.797077	2286.251709
0.000000	1.797315	2287.676758
0.000000	1.797552	2288.825928
0.000000	1.797789	2290.065674
0.000000	1.798026	2291.626709
0.000000	1.798263	2293.226807
0.000000	1.798500	2295.375000
0.000000	1.798738	2299.202881
0.000000	1.798975	2305.838379
0.000000	1.799212	2313.175293
0.000000	1.799449	2319.628662
0.000000	1.799686	2325.618896
0.000000	1.799923	2330.607422
0.000000	1.800161	2328.272461
0.000000	1.800398	2317.884521
0.000000	1.800635	2302.716309
0.000000	1.800872	2290.133057
0.000000	1.801109	2287.017334
0.000000	1.801347	2289.739990
0.000000	1.801584	2301.203857
0.000000	1.801821	2319.210693
0.000000	1.802058	2342.068604
0.000000	1.802295	2369.571533
0.000000	1.802532	2400.841064
0.000000	1.802769	2428.036133
0.000000	1.803007	2446.565186
0.000000	1.803244	2456.086182
0.000000	1.803481	2457.893799
0.000000	1.803718	2453.946777
0.000000	1.803955	2445.961670
0.000000	1.804193	2436.158691
0.000000	1.804430	2429.441895
0.000000	1.804667	2433.924561
0.000000	1.804904	2455.865479
0.000000	1.805141	2485.602051
0.000000	1.805378	2514.635010
0.000000	1.805616	2540.253418
0.000000	1.805853	2562.181396
0.000000	1.806090	2581.117920
0.000000	1.806327	2594.395264
0.000000	1.806564	2600.935303
0.000000	1.806802	2602.276367
0.000000	1.807039	2598.525635
0.000000	1.807276	2588.710449
0.000000	1.807513	2572.622314
0.000000	1.807750	2543.836182
0.000000	1.807987	2511.342285
0.000000	1.808225	2483.052979
0.000000	1.808462	2467.828369
0.000000	1.808699	2453.278564
0.000000	1.808936	2439.072021
0.000000	1.809173	2425.410400
0.000000	1.809410	2413.348389
0.000000	1.809648	2403.962158
0.000000	1.809885	2398.164795
0.000000	1.810122	2395.419434
0.000000	1.810359	2395.389160
0.000000	1.810596	2395.546387
0.000000	1.810834	2396.680664
0.000000	1.811071	2399.632568
0.000000	1.811308	2405.322754
0.000000	1.811545	2411.735840
0.000000	1.811782	2417.003174
0.000000	1.812019	2421.591797
0.000000	1.812256	2425.728271
0.000000	1.812494	2429.366699
0.000000	1.812731	2431.477051
0.000000	1.812968	2429.017822
0.000000	1.813205	2423.532471
0.000000	1.813442	2417.370117
0.000000	1.813680	2413.338379
0.000000	1.813917	2409.412354
0.000000	1.814154	2405.580811
0.000000	1.814391	2405.376221
0.000000	1.814628	2408.099854
0.000000	1.814865	2412.516357
0.000000	1.815103	2418.434082
0.000000	1.815340	2424.345703
0.000000	1.815577	2426.769287
0.000000	1.815814	2424.719482
0.000000	1.816051	2419.323730
0.000000	1.816289	2411.058594
0.000000	1.816526	2400.844971
0.000000	1.816763	2390.177979
0.000000	1.817000	2382.539551
0.000000	1.817237	2380.118408
0.000000	1.817474	2379.905273
0.000000	1.817712	2383.387451
0.000000	1.817949	2393.134766
0.000000	1.818186	2411.361084
0.000000	1.818423	2435.864746
0.000000	1.818660	2463.350098
0.000000	1.818897	2490.167480
0.000000	1.819135	2516.075439
0.000000	1.819372	2540.969971
0.000000	1.819609	2562.506348
0.000000	1.819846	2578.374023
0.000000	1.820083	2589.336670
0.000000	1.820320	2596.401367
0.000000	1.820558	2599.943848
0.000000	1.820795	2601.587402
0.000000	1.821032	2603.291260
0.000000	1.821269	2608.291504
0.000000	1.821506	2614.110352
0.000000	1.821743	2620.978760
0.000000	1.821981	2629.181885
0.000000	1.822218	2638.997070
0.000000	1.822455	2650.717041
0.000000	1.822692	2664.534912
0.000000	1.822929	2679.586670
0.000000	1.823167	2692.197266
0.000000	1.823404	2699.502930
0.000000	1.823641	2701.008545
0.000000	1.823878	2695.873779
0.000000	1.824115	2684.714111
0.000000	1.824353	2668.149414
0.000000	1.824590	2648.148682
0.000000	1.824827	2628.303467
0.000000	1.825064	2612.287109
0.000000	1.825301	2604.255615
0.000000	1.825538	2608.413086
0.000000	1.825776	2626.123779
0.000000	1.826013	2651.181396
0.000000	1.826250	2671.905029
0.000000	1.826487	2686.638672
0.000000	1.826724	2695.380615
0.000000	1.826962	2697.796875
0.000000	1.827199	2693.094727
0.000000	1.827436	2680.698730
0.000000	1.827673	2660.276611
0.000000	1.827910	2632.977783
0.000000	1.828147	2602.711914
0.000000	1.828384	2573.159668
0.000000	1.828622	2550.501465
0.000000	1.828859	2540.749268
0.000000	1.829096	2550.750977
0.000000	1.829333	2569.569580
0.000000	1.829570	2592.668213
0.000000	1.829808	2610.926514
0.000000	1.830045	2619.691406
0.000000	1.830282	2620.349609
0.000000	1.830519	2614.236328
0.000000	1.830756	2601.677246
0.000000	1.830993	2583.296631
0.000000	1.831231	2560.717773
0.000000	1.831468	2537.083496
0.000000	1.831705	2515.412842
0.000000	1.831942	2496.270264
0.000000	1.832179	2475.843750
0.000000	1.832416	2455.651855
0.000000	1.832654	2439.479736
0.000000	1.832891	2429.571777
0.000000	1.833128	2421.128418
0.000000	1.833365	2413.280762
0.000000	1.833602	2406.057861
0.000000	1.833840	2399.273926
0.000000	1.834077	2393.668213
0.000000	1.834314	2389.009766
0.000000	1.834551	2385.927734
0.000000	1.834788	2384.656250
0.000000	1.835025	2386.059326
0.000000	1.835263	2391.098145
0.000000	1.835500	2400.841797
0.000000	1.835737	2416.020508
0.000000	1.835974	2439.498779
0.000000	1.836211	2472.542480
0.000000	1.836448	2516.843262
0.000000	1.836686	2572.774414
0.000000	1.836923	2631.920898
0.000000	1.837160	2678.433594
0.000000	1.837397	2712.689453
0.000000	1.837634	2734.784668
0.000000	1.837871	2744.875244
0.000000	1.838109	2742.945801
0.000000	1.838346	2731.231201
0.000000	1.838583	2712.154297
0.000000	1.838820	2690.806396
0.000000	1.839057	2673.296387
0.000000	1.839295	2668.303467
0.000000	1.839532	2683.063721
0.000000	1.839769	2702.325195
0.000000	1.840006	2714.106445
0.000000	1.840243	2717.639160
0.000000	1.840480	2712.841064
0.000000	1.840718	2701.694092
0.000000	1.840955	2684.189697
0.000000	1.841192	2660.307861
0.000000	1.841429	2631.559814
0.000000	1.841666	2602.664551
0.000000	1.841903	2578.738770
0.000000	1.842141	2560.635254
0.000000	1.842378	2546.723633
0.000000	1.842615	2538.918701
0.000000	1.842852	2533.855225
0.000000	1.843089	2523.315918
0.000000	1.843326	2509.216064
0.000000	1.843564	2492.462158
0.000000	1.843801	2472.328613
0.000000	1.844038	2450.031982
0.000000	1.844275	2426.910156
0.000000	1.844512	2402.435791
0.000000	1.844750	2380.473145
0.000000	1.844987	2363.299561
0.000000	1.845224	2351.884521
0.000000	1.845461	2344.684570
0.000000	1.845698	2343.709229
0.000000	1.845935	2348.946533
0.000000	1.846173	2358.559570
0.000000	1.846410	2369.401855
0.000000	1.846647	2380.016357
0.000000	1.846884	2390.572266
0.000000	1.847121	2401.097656
0.000000	1.847358	2411.040527
0.000000	1.847596	2422.449463
0.000000	1.847833	2436.662109
0.000000	1.848070	2453.179688
0.000000	1.848307	2471.944824
0.000000	1.848544	2493.642090
0.000000	1.848782	2517.574951
0.000000	1.849019	2541.946533
0.000000	1.849256	2557.228027
0.000000	1.849493	2559.738525
0.000000	1.849730	2550.509033
0.000000	1.849967	2532.538086
0.000000	1.850204	2512.536865
0.000000	1.850442	2497.018311
0.000000	1.850679	2491.366211
0.000000	1.850916	2488.510742
0.000000	1.851153	2485.478271
0.000000	1.851390	2481.750488
0.000000	1.851628	2477.254639
0.000000	1.851865	2470.435059
0.000000	1.852102	2465.134521
0.000000	1.852339	2462.162109
0.000000	1.852576	2461.791992
0.000000	1.852813	2463.659424
0.000000	1.853051	2467.078613
0.000000	1.853288	2471.553223
0.000000	1.853525	2474.415527
0.000000	1.853762	2476.750488
0.000000	1.853999	2479.470215
0.000000	1.854237	2482.790039
0.000000	1.854474	2486.820557
0.000000	1.854711	2491.598633
0.000000	1.854948	2498.076416
0.000000	1.855185	2506.994141
0.000000	1.855422	2518.718262
0.000000	1.855660	2534.363281
0.000000	1.855897	2554.709473
0.000000	1.856134	2579.221191
0.000000	1.856371	2604.092041
0.000000	1.856608	2619.068359
0.000000	1.856845	2623.967285
0.000000	1.857083	2620.185303
0.000000	1.857320	2609.801758
0.000000	1.857557	2592.968262
0.000000	1.857794	2570.680664
0.000000	1.858031	2547.472168
0.000000	1.858269	2529.812500
0.000000	1.858506	2523.256348
0.000000	1.858743	2522.084473
0.000000	1.858980	2527.859375
0.000000	1.859217	2540.513916
0.000000	1.859455	2560.788086
0.000000	1.859692	2590.431885
0.000000	1.859929	2631.056396
0.000000	1.860166	2678.310059
0.000000	1.860403	2735.922363
0.000000	1.860640	2806.782471
0.000000	1.860877	2893.355225
0.000000	1.861115	2973.816650
0.000000	1.861352	3046.366455
0.000000	1.861589	3107.080566
0.000000	1.861826	3155.014648
0.000000	1.862063	3189.003418
0.000000	1.862301	3207.059326
0.000000	1.862538	3207.048096
0.000000	1.862775	3188.852783
0.000000	1.863012	3151.795898
0.000000	1.863249	3095.207764
0.000000	1.863486	3022.484131
0.000000	1.863724	2939.573975
0.000000	1.863961	2853.015137
0.000000	1.864198	2772.567139
0.000000	1.864435	2709.853760
0.000000	1.864672	2669.811035
0.000000	1.864910	2643.507324
0.000000	1.865147	2619.777588
0.000000	1.865384	2600.593018
0.000000	1.865621	2586.961670
0.000000	1.865858	2576.731445
0.000000	1.866095	2568.039307
0.000000	1.866332	2560.868652
0.000000	1.866570	2555.499268
0.000000	1.866807	2552.267334
0.000000	1.867044	2549.960938
0.000000	1.867281	2548.841309
0.000000	1.867518	2549.493408
0.000000	1.867756	2552.298340
0.000000	1.867993	2558.342285
0.000000	1.868230	2568.030029
0.000000	1.868467	2581.622314
0.000000	1.868704	2597.404297
0.000000	1.868941	2615.824707
0.000000	1.869179	2637.392090
0.000000	1.869416	2662.792480
0.000000	1.869653	2691.476563
0.000000	1.869890	2724.834229
0.000000	1.870127	2762.529785
0.000000	1.870364	2796.124023
0.000000	1.870602	2821.822510
0.000000	1.870839	2838.853760
0.000000	1.871076	2846.459961
0.000000	1.871313	2843.963379
0.000000	1.871550	2833.213135
0.000000	1.871788	2816.543213
0.000000	1.872025	2796.795410
0.000000	1.872262	2776.916748
0.000000	1.872499	2761.282227
0.000000	1.872736	2741.790039
0.000000	1.872973	2718.112549
0.000000	1.873211	2691.017090
0.000000	1.873448	2661.530518
0.000000	1.873685	2636.334717
0.000000	1.873922	2620.690186
0.000000	1.874159	2620.811768
0.000000	1.874397	2627.309326
0.000000	1.874634	2631.383789
0.000000	1.874871	2633.989746
0.000000	1.875108	2635.923096
0.000000	1.875345	2638.293457
0.000000	1.875582	2641.752441
0.000000	1.875819	2645.801025
0.000000	1.876057	2650.442139
0.000000	1.876294	2654.018311
0.000000	1.876531	2656.491211
0.000000	1.876768	2659.026123
0.000000	1.877005	2661.604248
0.000000	1.877243	2664.431885
0.000000	1.877480	2667.851807
0.000000	1.877717	2671.920410
0.000000	1.877954	2671.305664
0.000000	1.878191	2664.295898
0.000000	1.878428	2652.802246
0.000000	1.878666	2637.333496
0.000000	1.878903	2618.009033
0.000000	1.879140	2598.762695
0.000000	1.879377	2583.109619
0.000000	1.879614	2573.313232
0.000000	1.879851	2562.462646
0.000000	1.880089	2552.288330
0.000000	1.880326	2542.367188
0.000000	1.880563	2534.572754
0.000000	1.880800	2529.357422
0.000000	1.881037	2527.457275
0.000000	1.881275	2530.074951
0.000000	1.881512	2537.311279
0.000000	1.881749	2546.913086
0.000000	1.881986	2559.171143
0.000000	1.882223	2573.793457
0.000000	1.882460	2588.938721
0.000000	1.882698	2602.656982
0.000000	1.882935	2614.021973
0.000000	1.883172	2616.314941
0.000000	1.883409	2610.541992
0.000000	1.883646	2599.588379
0.000000	1.883884	2584.006592
0.000000	1.884121	2564.696533
0.000000	1.884358	2548.229980
0.000000	1.884595	2539.653564
0.000000	1.884832	2534.643066
0.000000	1.885069	2534.537598
0.000000	1.885306	2541.975098
0.000000	1.885544	2555.755127
0.000000	1.885781	2576.251709
0.000000	1.886018	2599.711426
0.000000	1.886255	2618.409180
0.000000	1.886492	2629.820557
0.000000	1.886730	2634.984375
0.000000	1.886967	2634.416260
0.000000	1.887204	2628.492920
0.000000	1.887441	2618.430176
0.000000	1.887678	2606.101563
0.000000	1.887915	2595.582031
0.000000	1.888153	2588.770996
0.000000	1.888390	2582.120605
0.000000	1.888627	2575.619873
0.000000	1.888864	2570.093994
0.000000	1.889101	2565.498291
0.000000	1.889338	2560.633545
0.000000	1.889576	2555.136230
0.000000	1.889813	2548.990967
0.000000	1.890050	2541.747314
0.000000	1.890287	2533.293457
0.000000	1.890524	2523.912842
0.000000	1.890762	2515.150635
0.000000	1.890999	2507.831787
0.000000	1.891236	2500.965576
0.000000	1.891473	2495.451660
0.000000	1.891710	2491.083496
0.000000	1.891947	2488.056641
0.000000	1.892185	2486.975098
0.000000	1.892422	2485.673340
0.000000	1.892659	2484.430176
0.000000	1.892896	2483.575439
0.000000	1.893133	2483.750244
0.000000	1.893371	2486.076660
0.000000	1.893608	2487.108154
0.000000	1.893845	2488.507568
0.000000	1.894082	2492.480957
0.000000	1.894319	2502.140137
0.000000	1.894556	2519.404785
0.000000	1.894794	2542.878174
0.000000	1.895031	2574.638184
0.000000	1.895268	2617.506836
0.000000	1.895505	2665.125000
0.000000	1.895742	2703.116211
0.000000	1.895979	2730.969971
0.000000	1.896217	2748.640625
0.000000	1.896454	2757.198242
0.000000	1.896691	2757.159424
0.000000	1.896928	2747.889893
0.000000	1.897165	2730.362305
0.000000	1.897403	2707.517578
0.000000	1.897640	2684.508789
0.000000	1.897877	2666.432861
0.000000	1.898114	2661.085693
0.000000	1.898351	2676.125488
0.000000	1.898588	2702.580811
0.000000	1.898825	2734.011963
0.000000	1.899063	2770.058838
0.000000	1.899300	2796.484131
0.000000	1.899537	2812.947998
0.000000	1.899774	2819.414551
0.000000	1.900011	2817.223145
0.000000	1.900249	2809.968262
0.000000	1.900486	2801.920654
0.000000	1.900723	2796.917725
0.000000	1.900960	2798.314209
0.000000	1.901197	2799.095459
0.000000	1.901434	2792.552002
0.000000	1.901672	2779.975098
0.000000	1.901909	2762.616943
0.000000	1.902146	2740.740479
0.000000	1.902383	2716.735352
0.000000	1.902620	2692.727783
0.000000	1.902858	2673.476318
0.000000	1.903095	2658.462402
0.000000	1.903332	2640.595703
0.000000	1.903569	2619.984863
0.000000	1.903806	2599.161377
0.000000	1.904043	2578.786377
0.000000	1.904281	2557.327881
0.000000	1.904518	2537.403320
0.000000	1.904755	2521.604980
0.000000	1.904992	2512.386230
0.000000	1.905229	2509.014893
0.000000	1.905466	2509.664551
0.000000	1.905704	2514.210938
0.000000	1.905941	2521.479736
0.000000	1.906178	2530.755859
0.000000	1.906415	2544.228271
0.000000	1.906652	2555.809082
0.000000	1.906890	2563.845459
0.000000	1.907127	2566.533936
0.000000	1.907364	2563.389893
0.000000	1.907601	2555.722412
0.000000	1.907838	2545.374023
0.000000	1.908075	2532.891113
0.000000	1.908312	2524.846436
0.000000	1.908550	2523.926514
0.000000	1.908787	2523.783691
0.000000	1.909024	2523.242676
0.000000	1.909261	2522.862305
0.000000	1.909498	2523.699463
0.000000	1.909736	2525.583740
0.000000	1.909973	2528.521240
0.000000	1.910210	2531.860352
0.000000	1.910447	2535.393066
0.000000	1.910684	2539.278076
0.000000	1.910921	2543.329590
0.000000	1.911159	2548.249023
0.000000	1.911396	2552.749023
0.000000	1.911633	2556.850830
0.000000	1.911870	2562.729736
0.000000	1.912107	2569.463379
0.000000	1.912345	2578.050781
0.000000	1.912582	2589.136475
0.000000	1.912819	2603.360107
0.000000	1.913056	2622.842529
0.000000	1.913293	2641.308838
0.000000	1.913530	2651.328369
0.000000	1.913768	2651.980713
0.000000	1.914005	2643.719727
0.000000	1.914242	2628.754639
0.000000	1.914479	2607.747314
0.000000	1.914716	2581.654297
0.000000	1.914953	2555.729004
0.000000	1.915191	2535.348389
0.000000	1.915428	2526.162354
0.000000	1.915665	2520.459961
0.000000	1.915902	2511.717529
0.000000	1.916139	2500.031738
0.000000	1.916376	2486.869141
0.000000	1.916614	2473.087646
0.000000	1.916851	2459.227295
0.000000	1.917088	2448.319092
0.000000	1.917325	2444.885010
0.000000	1.917562	2444.896484
0.000000	1.917799	2441.797363
0.000000	1.918037	2438.747803
0.000000	1.918274	2435.697998
0.000000	1.918511	2433.125977
0.000000	1.918748	2429.077393
0.000000	1.918985	2424.709229
0.000000	1.919223	2420.360107
0.000000	1.919460	2417.349854
0.000000	1.919697	2418.456299
0.000000	1.919934	2426.940918
0.000000	1.920171	2440.088135
0.000000	1.920408	2459.373535
0.000000	1.920646	2485.503906
0.000000	1.920883	2517.271729
0.000000	1.921120	2551.922119
0.000000	1.921357	2590.696533
0.000000	1.921594	2628.743896
0.000000	1.921832	2655.047119
0.000000	1.922069	2669.570068
0.000000	1.922306	2673.545898
0.000000	1.922543	2668.000000
0.000000	1.922780	2657.097656
0.000000	1.923018	2644.432617
0.000000	1.923254	2634.097412
0.000000	1.923492	2631.691650
0.000000	1.923729	2640.518555
0.000000	1.923966	2656.889893
0.000000	1.924203	2673.971191
0.000000	1.924440	2691.534424
0.000000	1.924678	2710.094482
0.000000	1.924915	2729.623047
0.000000	1.925152	2744.364258
0.000000	1.925389	2753.806396
0.000000	1.925626	2757.443848
0.000000	1.925864	2756.444824
0.000000	1.926101	2752.801758
0.000000	1.926338	2747.580322
0.000000	1.926575	2743.832031
0.000000	1.926812	2740.325439
0.000000	1.927049	2733.115234
0.000000	1.927287	2721.829102
0.000000	1.927524	2706.033203
0.000000	1.927761	2684.900391
0.000000	1.927998	2661.661377
0.000000	1.928235	2635.585205
0.000000	1.928472	2602.181152
0.000000	1.928710	2562.116943
0.000000	1.928947	2518.646240
0.000000	1.929184	2476.061279
0.000000	1.929421	2439.593994
0.000000	1.929658	2415.806641
0.000000	1.929896	2401.360107
0.000000	1.930133	2394.996826
0.000000	1.930370	2396.993652
0.000000	1.930607	2409.713867
0.000000	1.930844	2433.681152
0.000000	1.931081	2467.731934
0.000000	1.931319	2510.069824
0.000000	1.931556	2553.615479
0.000000	1.931793	2584.300781
0.000000	1.932030	2600.721680
0.000000	1.932267	2603.129395
0.000000	1.932505	2591.896973
0.000000	1.932742	2570.177734
0.000000	1.932979	2542.850098
0.000000	1.933216	2516.539063
0.000000	1.933453	2498.996582
0.000000	1.933690	2497.944580
0.000000	1.933927	2501.172852
0.000000	1.934165	2507.384033
0.000000	1.934402	2516.461182
0.000000	1.934639	2526.526611
0.000000	1.934876	2532.330811
0.000000	1.935113	2534.224121
0.000000	1.935351	2534.325439
0.000000	1.935588	2535.826904
0.000000	1.935825	2541.219971
0.000000	1.936062	2552.501465
0.000000	1.936299	2564.815918
0.000000	1.936536	2573.191650
0.000000	1.936774	2578.023682
0.000000	1.937011	2576.344482
0.000000	1.937248	2570.834717
0.000000	1.937485	2564.063965
0.000000	1.937722	2558.165527
0.000000	1.937959	2559.528809
0.000000	1.938197	2575.244629
0.000000	1.938434	2586.757080
0.000000	1.938671	2590.938232
0.000000	1.938908	2589.209717
0.000000	1.939145	2583.142822
0.000000	1.939383	2574.080566
0.000000	1.939620	2562.930664
0.000000	1.939857	2551.375488
0.000000	1.940094	2541.869141
0.000000	1.940331	2536.501709
0.000000	1.940568	2528.673096
0.000000	1.940806	2518.350830
0.000000	1.941043	2508.131104
0.000000	1.941280	2500.148193
0.000000	1.941517	2497.056641
0.000000	1.941754	2494.804932
0.000000	1.941991	2492.015137
0.000000	1.942229	2486.815674
0.000000	1.942466	2480.061523
0.000000	1.942703	2472.924561
0.000000	1.942940	2466.543457
0.000000	1.943177	2465.613281
0.000000	1.943414	2466.377441
0.000000	1.943652	2467.957520
0.000000	1.943889	2470.188477
0.000000	1.944126	2469.505127
0.000000	1.944363	2463.836426
0.000000	1.944600	2455.143066
0.000000	1.944838	2445.923340
0.000000	1.945075	2439.393555
0.000000	1.945312	2437.767334
0.000000	1.945549	2438.319092
0.000000	1.945786	2439.675293
0.000000	1.946023	2441.043213
0.000000	1.946261	2443.177490
0.000000	1.946498	2445.406982
0.000000	1.946735	2449.368652
0.000000	1.946972	2454.549561
0.000000	1.947209	2460.628174
0.000000	1.947446	2467.778564
0.000000	1.947684	2474.275391
0.000000	1.947921	2481.478760
0.000000	1.948158	2490.131592
0.000000	1.948395	2501.047119
0.000000	1.948632	2514.008545
0.000000	1.948869	2528.513672
0.000000	1.949107	2543.294922
0.000000	1.949344	2554.185791
0.000000	1.949581	2560.446533
0.000000	1.949818	2563.329346
0.000000	1.950055	2565.958252
0.000000	1.950293	2571.023438
0.000000	1.950530	2570.024414
0.000000	1.950767	2562.223145
0.000000	1.951004	2549.475342
0.000000	1.951241	2534.723389
0.000000	1.951478	2521.706543
0.000000	1.951716	2513.578857
0.000000	1.951953	2506.377197
0.000000	1.952190	2500.607422
0.000000	1.952427	2496.166260
0.000000	1.952664	2491.492920
0.000000	1.952901	2487.048096
0.000000	1.953139	2483.393555
0.000000	1.953376	2481.799072
0.000000	1.953613	2481.893555
0.000000	1.953850	2483.141113
0.000000	1.954087	2486.030518
0.000000	1.954325	2491.061035
0.000000	1.954562	2498.649170
0.000000	1.954799	2508.736328
0.000000	1.955036	2520.247314
0.000000	1.955273	2523.231445
0.000000	1.955510	2520.179443
0.000000	1.955747	2526.724854
0.000000	1.955985	2534.455322
0.000000	1.956222	2546.760254
0.000000	1.956459	2563.958496
0.000000	1.956696	2588.574707
0.000000	1.956933	2615.422607
0.000000	1.957171	2642.396729
0.000000	1.957408	2661.827881
0.000000	1.957645	2670.598877
0.000000	1.957882	2672.706787
0.000000	1.958119	2670.456299
0.000000	1.958356	2664.950928
0.000000	1.958594	2659.651367
0.000000	1.958831	2659.072510
0.000000	1.959068	2663.407471
0.000000	1.959305	2669.835693
0.000000	1.959542	2676.374756
0.000000	1.959780	2682.797363
0.000000	1.960017	2689.187500
0.000000	1.960254	2695.981689
0.000000	1.960491	2702.554688
0.000000	1.960728	2706.415039
0.000000	1.960966	2706.494629
0.000000	1.961203	2702.844238
0.000000	1.961440	2698.827393
0.000000	1.961677	2698.903809
0.000000	1.961914	2700.720703
0.000000	1.962151	2701.234863
0.000000	1.962389	2695.723877
0.000000	1.962626	2685.194092
0.000000	1.962863	2670.998047
0.000000	1.963100	2652.953613
0.000000	1.963337	2632.155273
0.000000	1.963574	2614.068604
0.000000	1.963812	2602.948975
0.000000	1.964049	2595.333008
0.000000	1.964286	2593.326416
0.000000	1.964523	2597.395264
0.000000	1.964760	2607.735352
0.000000	1.964997	2624.027588
0.000000	1.965235	2646.107422
0.000000	1.965472	2669.425781
0.000000	1.965709	2681.030029
0.000000	1.965946	2681.299561
0.000000	1.966183	2672.374268
0.000000	1.966420	2655.028809
0.000000	1.966658	2630.481689
0.000000	1.966895	2601.106934
0.000000	1.967132	2571.108643
0.000000	1.967369	2544.720215
0.000000	1.967606	2526.700928
0.000000	1.967844	2515.858154
0.000000	1.968081	2501.121338
0.000000	1.968318	2484.557617
0.000000	1.968555	2468.110107
0.000000	1.968792	2453.155762
0.000000	1.969029	2442.079590
0.000000	1.969267	2436.668945
0.000000	1.969504	2433.493652
0.000000	1.969741	2432.363037
0.000000	1.969978	2432.702881
0.000000	1.970215	2434.976074
0.000000	1.970453	2438.280518
0.000000	1.970690	2437.598877
0.000000	1.970927	2432.161377
0.000000	1.971164	2422.869385
0.000000	1.971401	2410.842285
0.000000	1.971638	2398.333984
0.000000	1.971875	2389.194824
0.000000	1.972113	2386.173828
0.000000	1.972350	2385.328369
0.000000	1.972587	2386.520264
0.000000	1.972824	2388.789063
0.000000	1.973061	2392.681396
0.000000	1.973299	2397.416748
0.000000	1.973536	2401.633057
0.000000	1.973773	2406.191406
0.000000	1.974010	2410.196045
0.000000	1.974247	2413.435059
0.000000	1.974484	2418.402100
0.000000	1.974722	2425.379883
0.000000	1.974959	2435.321289
0.000000	1.975196	2450.022217
0.000000	1.975433	2466.645020
0.000000	1.975670	2483.818848
0.000000	1.975907	2501.579102
0.000000	1.976145	2512.081787
0.000000	1.976382	2512.521973
0.000000	1.976619	2504.698975
0.000000	1.976856	2491.590332
0.000000	1.977093	2476.395752
0.000000	1.977331	2463.176270
0.000000	1.977568	2456.757813
0.000000	1.977805	2460.258789
0.000000	1.978042	2468.181396
0.000000	1.978279	2473.823486
0.000000	1.978516	2474.966064
0.000000	1.978754	2471.502930
0.000000	1.978991	2465.742432
0.000000	1.979228	2460.867676
0.000000	1.979465	2459.617432
0.000000	1.979702	2466.631104
0.000000	1.979940	2482.084229
0.000000	1.980177	2495.280273
0.000000	1.980414	2507.593750
0.000000	1.980651	2522.209473
0.000000	1.980888	2541.132813
0.000000	1.981125	2563.262695
0.000000	1.981362	2585.859131
0.000000	1.981600	2607.851563
0.000000	1.981837	2627.859375
0.000000	1.982074	2639.864746
0.000000	1.982311	2643.327637
0.000000	1.982548	2640.406982
0.000000	1.982786	2633.564209
0.000000	1.983023	2624.476807
0.000000	1.983260	2615.427246
0.000000	1.983497	2609.896484
0.000000	1.983734	2602.243652
0.000000	1.983971	2589.856445
0.000000	1.984209	2571.749023
0.000000	1.984446	2548.430664
0.000000	1.984683	2521.374268
0.000000	1.984920	2494.002930
0.000000	1.985157	2471.921143
0.000000	1.985394	2458.117676
0.000000	1.985632	2447.826660
0.000000	1.985869	2440.810303
0.000000	1.986106	2437.598145
0.000000	1.986343	2439.875977
0.000000	1.986580	2448.918701
0.000000	1.986818	2465.454346
0.000000	1.987055	2488.786133
0.000000	1.987292	2517.798584
0.000000	1.987529	2549.947754
0.000000	1.987766	2578.086426
0.000000	1.988003	2596.134521
0.000000	1.988241	2605.811035
0.000000	1.988478	2609.834229
0.000000	1.988715	2609.178467
0.000000	1.988952	2604.132813
0.000000	1.989189	2596.554932
0.000000	1.989427	2589.475342
0.000000	1.989664	2582.206543
0.000000	1.989901	2575.123047
0.000000	1.990138	2571.625488
0.000000	1.990375	2573.547119
0.000000	1.990612	2578.308594
0.000000	1.990849	2586.543213
0.000000	1.991087	2599.179932
0.000000	1.991324	2613.595947
0.000000	1.991561	2627.694336
0.000000	1.991798	2638.144287
0.000000	1.992035	2647.955322
0.000000	1.992273	2656.344238
0.000000	1.992510	2662.711914
0.000000	1.992747	2663.252197
0.000000	1.992984	2657.917969
0.000000	1.993221	2649.529053
0.000000	1.993459	2639.022949
0.000000	1.993696	2630.939453
0.000000	1.993933	2627.417480
0.000000	1.994170	2623.547852
0.000000	1.994407	2619.847656
0.000000	1.994644	2618.285889
0.000000	1.994882	2619.920654
0.000000	1.995119	2620.562744
0.000000	1.995356	2617.043457
0.000000	1.995593	2611.031250
0.000000	1.995830	2604.309326
0.000000	1.996067	2598.891602
0.000000	1.996305	2598.289551
0.000000	1.996542	2599.968750
0.000000	1.996779	2603.197510
0.000000	1.997016	2608.922119
0.000000	1.997253	2615.905518
0.000000	1.997490	2621.436279
0.000000	1.997728	2623.559814
0.000000	1.997965	2623.632568
0.000000	1.998202	2622.688477
0.000000	1.998439	2622.175781
0.000000	1.998676	2622.749756
0.000000	1.998914	2622.443604
0.000000	1.999151	2621.618164
0.000000	1.999388	2619.574463
0.000000	1.999625	2616.134033
0.000000	1.999862	2612.806152
0.000000	2.000099	2609.885498
0.000000	2.000336	2606.855957
0.000000	2.000574	2603.470703
0.000000	2.000811	2601.849854
0.000000	2.001048	2601.112305
0.000000	2.001285	2601.846924
0.000000	2.001522	2604.108643
0.000000	2.001760	2607.295166
0.000000	2.001997	2612.038086
0.000000	2.002234	2615.205322
0.000000	2.002471	2618.562256
0.000000	2.002708	2624.952637
0.000000	2.002945	2637.988037
0.000000	2.003183	2658.609131
0.000000	2.003420	2678.567383
0.000000	2.003657	2699.558105
0.000000	2.003894	2723.804688
0.000000	2.004131	2751.750000
0.000000	2.004369	2779.777832
0.000000	2.004606	2802.763184
0.000000	2.004843	2818.557861
0.000000	2.005080	2830.022217
0.000000	2.005317	2833.308350
0.000000	2.005554	2830.008789
0.000000	2.005792	2823.216309
0.000000	2.006029	2814.867188
0.000000	2.006266	2811.274902
0.000000	2.006503	2802.511475
0.000000	2.006740	2787.546387
0.000000	2.006978	2767.970215
0.000000	2.007215	2744.614746
0.000000	2.007452	2721.007324
0.000000	2.007689	2700.239502
0.000000	2.007926	2682.860840
0.000000	2.008163	2666.038330
0.000000	2.008401	2650.115723
0.000000	2.008638	2636.281738
0.000000	2.008875	2625.277100
0.000000	2.009112	2616.208252
0.000000	2.009349	2608.221924
0.000000	2.009587	2602.747314
0.000000	2.009824	2602.852539
0.000000	2.010061	2611.243164
0.000000	2.010298	2627.929688
0.000000	2.010535	2654.319824
0.000000	2.010772	2689.681885
0.000000	2.011009	2731.960938
0.000000	2.011247	2771.413818
0.000000	2.011484	2803.321045
0.000000	2.011721	2826.866211
0.000000	2.011958	2840.994141
0.000000	2.012195	2844.536133
0.000000	2.012433	2836.629883
0.000000	2.012670	2817.682617
0.000000	2.012907	2788.023926
0.000000	2.013144	2749.502441
0.000000	2.013381	2705.669678
0.000000	2.013618	2662.221924
0.000000	2.013855	2625.025391
0.000000	2.014093	2601.487549
0.000000	2.014330	2585.662598
0.000000	2.014567	2573.371582
0.000000	2.014804	2564.791992
0.000000	2.015041	2559.275879
0.000000	2.015279	2556.563721
0.000000	2.015516	2558.845703
0.000000	2.015753	2568.941895
0.000000	2.015990	2585.326660
0.000000	2.016227	2606.094727
0.000000	2.016464	2632.097412
0.000000	2.016702	2662.678955
0.000000	2.016939	2697.738037
0.000000	2.017176	2728.775635
0.000000	2.017413	2753.976318
0.000000	2.017650	2773.248779
0.000000	2.017888	2788.474609
0.000000	2.018125	2800.402100
0.000000	2.018362	2809.390869
0.000000	2.018599	2815.508545
0.000000	2.018836	2817.859131
0.000000	2.019073	2814.140381
0.000000	2.019310	2802.907959
0.000000	2.019548	2785.585938
0.000000	2.019785	2762.399414
0.000000	2.020022	2735.437988
0.000000	2.020259	2710.331787
0.000000	2.020496	2691.756104
0.000000	2.020734	2681.669189
0.000000	2.020971	2666.569336
0.000000	2.021208	2645.917725
0.000000	2.021445	2620.099609
0.000000	2.021682	2590.890869
0.000000	2.021919	2560.577393
0.000000	2.022157	2531.746582
0.000000	2.022394	2506.109619
0.000000	2.022631	2487.018555
0.000000	2.022868	2475.335205
0.000000	2.023105	2467.053955
0.000000	2.023343	2461.273682
0.000000	2.023580	2457.685547
0.000000	2.023817	2455.958252
0.000000	2.024054	2455.345703
0.000000	2.024291	2453.949463
0.000000	2.024528	2452.495605
0.000000	2.024766	2452.549561
0.000000	2.025003	2456.956299
0.000000	2.025240	2466.069824
0.000000	2.025477	2478.412354
0.000000	2.025714	2493.806885
0.000000	2.025951	2513.903809
0.000000	2.026189	2539.146484
0.000000	2.026426	2569.722656
0.000000	2.026663	2606.119629
0.000000	2.026900	2645.736572
0.000000	2.027137	2681.165283
0.000000	2.027375	2709.460693
0.000000	2.027612	2731.740723
0.000000	2.027849	2748.040771
0.000000	2.028086	2759.417969
0.000000	2.028323	2767.304688
0.000000	2.028560	2771.486816
0.000000	2.028798	2769.441650
0.000000	2.029035	2760.690918
0.000000	2.029272	2746.417725
0.000000	2.029509	2729.627441
0.000000	2.029746	2714.807861
0.000000	2.029984	2707.118164
0.000000	2.030221	2699.361572
0.000000	2.030458	2686.862061
0.000000	2.030695	2675.160645
0.000000	2.030932	2669.105469
0.000000	2.031169	2674.070801
0.000000	2.031407	2693.972412
0.000000	2.031644	2707.858154
0.000000	2.031881	2716.836914
0.000000	2.032118	2720.206543
0.000000	2.032355	2720.389893
0.000000	2.032593	2718.543945
0.000000	2.032830	2714.873535
0.000000	2.033067	2710.286865
0.000000	2.033304	2706.720703
0.000000	2.033541	2707.904785
0.000000	2.033778	2709.910400
0.000000	2.034015	2705.007324
0.000000	2.034253	2695.383789
0.000000	2.034490	2682.020020
0.000000	2.034727	2666.129395
0.000000	2.034964	2649.267334
0.000000	2.035201	2637.367920
0.000000	2.035439	2634.833008
0.000000	2.035676	2637.009521
0.000000	2.035913	2642.910645
0.000000	2.036150	2653.056885
0.000000	2.036387	2668.351074
0.000000	2.036624	2688.920654
0.000000	2.036862	2714.989746
0.000000	2.037099	2744.307373
0.000000	2.037336	2769.303223
0.000000	2.037573	2786.336426
0.000000	2.037810	2795.014404
0.000000	2.038048	2794.609131
0.000000	2.038285	2785.634277
0.000000	2.038522	2770.688965
0.000000	2.038759	2750.511963
0.000000	2.038996	2729.635254
0.000000	2.039233	2713.986084
0.000000	2.039470	2711.548828
0.000000	2.039708	2718.703613
0.000000	2.039945	2729.820068
0.000000	2.040182	2743.358398
0.000000	2.040419	2757.794678
0.000000	2.040656	2769.963623
0.000000	2.040894	2779.828613
0.000000	2.041131	2789.458740
0.000000	2.041368	2799.581543
0.000000	2.041605	2806.025391
0.000000	2.041842	2805.464355
0.000000	2.042079	2800.424072
0.000000	2.042316	2791.080078
0.000000	2.042554	2777.248047
0.000000	2.042791	2760.373779
0.000000	2.043028	2746.080811
0.000000	2.043265	2735.103271
0.000000	2.043502	2731.362305
0.000000	2.043740	2730.546875
0.000000	2.043977	2732.422363
0.000000	2.044214	2737.374023
0.000000	2.044451	2745.579102
0.000000	2.044688	2757.554688
0.000000	2.044925	2772.713379
0.000000	2.045163	2790.043457
0.000000	2.045400	2809.455566
0.000000	2.045637	2829.666992
0.000000	2.045874	2846.617432
0.000000	2.046111	2853.443848
0.000000	2.046349	2849.996338
0.000000	2.046586	2836.707275
0.000000	2.046823	2815.501953
0.000000	2.047060	2789.460938
0.000000	2.047297	2765.183838
0.000000	2.047534	2747.916016
0.000000	2.047772	2736.810791
0.000000	2.048009	2728.391846
0.000000	2.048246	2723.302979
0.000000	2.048483	2720.725098
0.000000	2.048720	2720.098145
0.000000	2.048957	2721.977295
0.000000	2.049195	2725.809326
0.000000	2.049432	2731.264648
0.000000	2.049669	2738.746094
0.000000	2.049906	2748.491699
0.000000	2.050143	2760.819824
0.000000	2.050380	2775.903809
0.000000	2.050618	2790.785889
0.000000	2.050855	2805.975830
0.000000	2.051092	2812.458740
0.000000	2.051329	2818.210938
0.000000	2.051566	2820.107422
0.000000	2.051804	2820.103027
0.000000	2.052041	2820.664307
0.000000	2.052278	2823.720703
0.000000	2.052515	2827.632568
0.000000	2.052752	2833.365723
0.000000	2.052989	2840.084961
0.000000	2.053227	2846.576904
0.000000	2.053464	2854.010254
0.000000	2.053701	2861.516846
0.000000	2.053938	2868.393555
0.000000	2.054175	2877.744141
0.000000	2.054413	2887.654053
0.000000	2.054650	2897.749756
0.000000	2.054887	2907.262451
0.000000	2.055124	2911.738525
0.000000	2.055361	2908.975586
0.000000	2.055598	2901.899414
0.000000	2.055836	2891.957031
0.000000	2.056073	2881.713623
0.000000	2.056310	2875.286621
0.000000	2.056547	2874.669678
0.000000	2.056784	2876.120117
0.000000	2.057022	2878.822021
0.000000	2.057259	2883.620605
0.000000	2.057496	2889.988770
0.000000	2.057733	2899.464600
0.000000	2.057970	2913.072021
0.000000	2.058208	2931.852783
0.000000	2.058444	2955.557617
0.000000	2.058682	2984.436279
0.000000	2.058919	3019.458496
0.000000	2.059156	3062.333252
0.000000	2.059393	3113.307861
0.000000	2.059630	3161.450684
0.000000	2.059868	3203.644287
0.000000	2.060105	3240.354004
0.000000	2.060342	3268.556152
0.000000	2.060579	3286.375244
0.000000	2.060816	3293.691406
0.000000	2.061054	3292.294678
0.000000	2.061291	3282.039551
0.000000	2.061528	3262.380371
0.000000	2.061765	3233.317383
0.000000	2.062002	3197.930664
0.000000	2.062239	3159.602783
0.000000	2.062476	3123.170654
0.000000	2.062714	3093.526855
0.000000	2.062951	3062.360840
0.000000	2.063188	3031.463623
0.000000	2.063425	3006.330566
0.000000	2.063662	2992.834961
0.000000	2.063900	2993.195068
0.000000	2.064137	3001.705566
0.000000	2.064374	3015.684326
0.000000	2.064611	3032.095703
0.000000	2.064848	3039.961182
0.000000	2.065085	3040.413818
0.000000	2.065323	3035.343262
0.000000	2.065560	3025.644043
0.000000	2.065797	3012.621826
0.000000	2.066034	2997.761475
0.000000	2.066271	2984.766357
0.000000	2.066509	2976.356445
0.000000	2.066746	2974.668457
0.000000	2.066983	2978.029785
0.000000	2.067220	2972.954590
0.000000	2.067457	2958.141846
0.000000	2.067694	2932.936768
0.000000	2.067931	2897.592041
0.000000	2.068169	2851.319580
0.000000	2.068406	2794.253174
0.000000	2.068643	2732.376709
0.000000	2.068880	2672.929932
0.000000	2.069117	2624.391602
0.000000	2.069355	2595.134766
0.000000	2.069592	2570.319092
0.000000	2.069829	2550.128174
0.000000	2.070066	2533.932617
0.000000	2.070303	2522.910400
0.000000	2.070540	2518.400391
0.000000	2.070778	2519.475342
0.000000	2.071015	2526.810303
0.000000	2.071252	2540.018555
0.000000	2.071489	2555.301758
0.000000	2.071726	2567.994141
0.000000	2.071964	2578.764648
0.000000	2.072201	2589.226807
0.000000	2.072438	2601.508057
0.000000	2.072675	2616.340576
0.000000	2.072912	2632.169189
0.000000	2.073149	2648.708740
0.000000	2.073387	2669.078369
0.000000	2.073624	2691.682861
0.000000	2.073861	2705.409912
0.000000	2.074098	2710.227051
0.000000	2.074335	2708.324219
0.000000	2.074572	2700.569580
0.000000	2.074810	2687.651855
0.000000	2.075047	2670.657227
0.000000	2.075284	2653.557861
0.000000	2.075521	2639.296631
0.000000	2.075758	2625.439209
0.000000	2.075995	2610.875244
0.000000	2.076233	2599.347412
0.000000	2.076470	2591.067627
0.000000	2.076707	2583.194580
0.000000	2.076944	2575.115967
0.000000	2.077181	2566.540283
0.000000	2.077419	2555.454834
0.000000	2.077656	2543.351074
0.000000	2.077893	2531.492432
0.000000	2.078130	2521.751709
0.000000	2.078367	2516.932373
0.000000	2.078604	2515.680908
0.000000	2.078842	2516.881104
0.000000	2.079079	2518.530518
0.000000	2.079316	2521.275391
0.000000	2.079553	2523.503174
0.000000	2.079790	2525.407227
0.000000	2.080028	2527.809082
0.000000	2.080265	2532.017578
0.000000	2.080502	2538.470947
0.000000	2.080739	2548.564453
0.000000	2.080976	2561.630615
0.000000	2.081213	2578.094482
0.000000	2.081450	2596.405273
0.000000	2.081688	2606.387939
0.000000	2.081925	2607.820801
0.000000	2.082162	2600.975830
0.000000	2.082399	2587.644043
0.000000	2.082636	2569.971436
0.000000	2.082874	2552.130615
0.000000	2.083111	2538.354492
0.000000	2.083348	2529.343018
0.000000	2.083585	2521.997314
0.000000	2.083822	2517.120361
0.000000	2.084059	2513.043701
0.000000	2.084297	2509.756104
0.000000	2.084534	2505.314941
0.000000	2.084771	2500.211426
0.000000	2.085008	2495.053467
0.000000	2.085245	2490.399170
0.000000	2.085483	2486.460938
0.000000	2.085720	2485.100342
0.000000	2.085957	2489.229736
0.000000	2.086194	2500.322754
0.000000	2.086431	2519.551758
0.000000	2.086668	2547.239746
0.000000	2.086905	2584.248291
0.000000	2.087143	2630.155762
0.000000	2.087380	2681.380615
0.000000	2.087617	2725.159668
0.000000	2.087854	2760.400146
0.000000	2.088091	2788.069336
0.000000	2.088329	2807.569336
0.000000	2.088566	2818.401367
0.000000	2.088803	2823.455078
0.000000	2.089040	2822.872559
0.000000	2.089277	2816.719727
0.000000	2.089514	2807.418701
0.000000	2.089751	2793.008057
0.000000	2.089989	2771.409180
0.000000	2.090226	2744.491699
0.000000	2.090463	2716.072510
0.000000	2.090700	2691.590088
0.000000	2.090937	2675.474121
0.000000	2.091175	2669.631592
0.000000	2.091412	2667.217529
0.000000	2.091649	2665.961182
0.000000	2.091886	2661.808594
0.000000	2.092123	2655.552979
0.000000	2.092360	2650.167969
0.000000	2.092598	2645.946289
0.000000	2.092835	2643.640381
0.000000	2.093072	2644.244385
0.000000	2.093309	2646.658691
0.000000	2.093546	2652.624512
0.000000	2.093784	2663.568115
0.000000	2.094021	2680.849609
0.000000	2.094258	2705.133789
0.000000	2.094495	2735.645752
0.000000	2.094732	2771.229736
0.000000	2.094970	2805.132080
0.000000	2.095207	2834.274658
0.000000	2.095444	2858.332275
0.000000	2.095681	2875.880859
0.000000	2.095918	2887.413086
0.000000	2.096155	2894.267822
0.000000	2.096393	2897.545654
0.000000	2.096630	2897.818115
0.000000	2.096867	2895.454346
0.000000	2.097104	2892.282471
0.000000	2.097341	2889.288086
0.000000	2.097578	2889.140869
0.000000	2.097816	2896.307129
0.000000	2.098053	2909.294922
0.000000	2.098290	2919.738525
0.000000	2.098527	2923.217285
0.000000	2.098764	2921.313477
0.000000	2.099001	2915.579102
0.000000	2.099239	2906.544922
0.000000	2.099476	2894.277832
0.000000	2.099713	2880.059570
0.000000	2.099950	2867.454346
0.000000	2.100187	2857.573242
0.000000	2.100425	2849.369873
0.000000	2.100662	2842.496094
0.000000	2.100899	2838.533691
0.000000	2.101136	2839.008789
0.000000	2.101373	2846.627686
0.000000	2.101610	2863.700439
0.000000	2.101848	2894.937012
0.000000	2.102085	2943.408936
0.000000	2.102322	3008.102051
0.000000	2.102559	3087.608154
0.000000	2.102796	3173.878174
0.000000	2.103034	3248.269287
0.000000	2.103271	3309.943115
0.000000	2.103508	3357.669189
0.000000	2.103745	3388.785156
0.000000	2.103982	3401.602295
0.000000	2.104219	3394.301025
0.000000	2.104457	3365.811768
0.000000	2.104694	3316.822266
0.000000	2.104931	3249.239746
0.000000	2.105168	3166.039307
0.000000	2.105405	3074.956543
0.000000	2.105643	2987.532471
0.000000	2.105880	2915.328613
0.000000	2.106117	2867.344727
0.000000	2.106354	2846.191406
0.000000	2.106591	2841.685547
0.000000	2.106828	2854.869873
0.000000	2.107065	2887.642090
0.000000	2.107303	2938.823975
0.000000	2.107540	3002.473877
0.000000	2.107777	3060.104736
0.000000	2.108014	3109.258057
0.000000	2.108251	3148.510498
0.000000	2.108489	3176.780273
0.000000	2.108726	3192.976318
0.000000	2.108963	3196.442383
0.000000	2.109200	3186.210693
0.000000	2.109437	3161.168945
0.000000	2.109674	3119.773193
0.000000	2.109911	3060.612061
0.000000	2.110149	2987.553467
0.000000	2.110386	2905.199951
0.000000	2.110623	2819.340576
0.000000	2.110860	2738.784180
0.000000	2.111097	2673.566650
0.000000	2.111335	2620.983154
0.000000	2.111572	2578.047852
0.000000	2.111809	2551.226318
0.000000	2.112046	2530.566650
0.000000	2.112283	2513.857910
0.000000	2.112520	2501.210205
0.000000	2.112758	2492.010498
0.000000	2.112995	2485.604492
0.000000	2.113232	2481.148438
0.000000	2.113469	2478.177734
0.000000	2.113706	2476.430176
0.000000	2.113944	2476.718262
0.000000	2.114181	2480.064697
0.000000	2.114418	2487.625977
0.000000	2.114655	2497.578369
0.000000	2.114892	2510.548340
0.000000	2.115129	2527.559570
0.000000	2.115366	2547.770996
0.000000	2.115604	2572.576660
0.000000	2.115841	2601.092285
0.000000	2.116078	2635.537354
0.000000	2.116315	2675.332520
0.000000	2.116552	2717.792480
0.000000	2.116790	2748.836182
0.000000	2.117027	2767.739990
0.000000	2.117264	2774.429932
0.000000	2.117501	2770.588135
0.000000	2.117738	2757.729736
0.000000	2.117975	2739.581543
0.000000	2.118213	2719.625732
0.000000	2.118450	2702.101318
0.000000	2.118687	2689.369873
0.000000	2.118924	2680.774902
0.000000	2.119161	2676.479004
0.000000	2.119399	2675.003174
0.000000	2.119636	2678.516846
0.000000	2.119873	2690.239502
0.000000	2.120110	2712.071045
0.000000	2.120347	2748.219971
0.000000	2.120584	2799.549072
0.000000	2.120822	2864.685303
0.000000	2.121059	2941.672363
0.000000	2.121296	3019.306396
0.000000	2.121533	3089.475586
0.000000	2.121770	3150.897949
0.000000	2.122008	3202.249023
0.000000	2.122245	3241.845215
0.000000	2.122482	3268.522705
0.000000	2.122719	3280.850098
0.000000	2.122956	3278.199707
0.000000	2.123193	3259.638672
0.000000	2.123431	3224.704346
0.000000	2.123668	3174.275635
0.000000	2.123905	3113.328857
0.000000	2.124142	3047.995850
0.000000	2.124379	2985.830566
0.000000	2.124616	2936.584229
0.000000	2.124854	2913.429688
0.000000	2.125091	2900.245361
0.000000	2.125328	2896.768066
0.000000	2.125565	2904.395020
0.000000	2.125802	2923.863281
0.000000	2.126040	2951.660156
0.000000	2.126277	2991.221924
0.000000	2.126514	3031.502197
0.000000	2.126751	3062.423828
0.000000	2.126988	3080.250488
0.000000	2.127225	3083.695801
0.000000	2.127463	3073.004639
0.000000	2.127700	3050.116455
0.000000	2.127937	3019.547607
0.000000	2.128174	2988.249512
0.000000	2.128411	2963.843018
0.000000	2.128649	2952.085205
0.000000	2.128886	2938.951172
0.000000	2.129123	2924.777832
0.000000	2.129360	2914.320801
0.000000	2.129597	2905.714844
0.000000	2.129834	2899.746338
0.000000	2.130071	2898.221924
0.000000	2.130309	2899.822266
0.000000	2.130546	2904.135498
0.000000	2.130783	2911.332031
0.000000	2.131020	2922.670898
0.000000	2.131257	2938.968018
0.000000	2.131495	2961.677246
0.000000	2.131732	2984.456543
0.000000	2.131969	2999.912354
0.000000	2.132206	3006.942871
0.000000	2.132443	3006.945801
0.000000	2.132680	3000.217529
0.000000	2.132918	2987.075439
0.000000	2.133155	2967.360596
0.000000	2.133392	2941.506592
0.000000	2.133629	2913.770752
0.000000	2.133866	2888.031982
0.000000	2.134104	2868.989746
0.000000	2.134341	2859.818604
0.000000	2.134578	2853.810791
0.000000	2.134815	2850.986328
0.000000	2.135052	2853.052002
0.000000	2.135289	2864.011963
0.000000	2.135526	2874.802002
0.000000	2.135764	2876.918945
0.000000	2.136001	2871.385986
0.000000	2.136238	2860.236084
0.000000	2.136475	2844.375000
0.000000	2.136712	2823.895996
0.000000	2.136950	2800.108643
0.000000	2.137187	2777.913330
0.000000	2.137424	2761.458740
0.000000	2.137661	2748.837158
0.000000	2.137898	2736.627441
0.000000	2.138135	2728.774902
0.000000	2.138372	2723.044189
0.000000	2.138610	2719.178955
0.000000	2.138847	2716.531250
0.000000	2.139084	2714.363770
0.000000	2.139321	2712.785156
0.000000	2.139558	2711.849365
0.000000	2.139796	2711.557129
0.000000	2.140033	2712.092529
0.000000	2.140270	2713.917969
0.000000	2.140507	2717.001221
0.000000	2.140744	2720.507568
0.000000	2.140981	2725.465088
0.000000	2.141219	2730.571045
0.000000	2.141456	2735.955078
0.000000	2.141693	2741.771240
0.000000	2.141930	2746.452393
0.000000	2.142167	2750.521240
0.000000	2.142405	2756.878662
0.000000	2.142642	2768.891357
0.000000	2.142879	2788.628174
0.000000	2.143116	2812.903564
0.000000	2.143353	2836.941650
0.000000	2.143590	2854.721191
0.000000	2.143828	2865.457764
0.000000	2.144065	2868.005371
0.000000	2.144302	2862.583008
0.000000	2.144539	2850.217041
0.000000	2.144776	2830.145752
0.000000	2.145014	2802.409912
0.000000	2.145251	2768.719482
0.000000	2.145488	2735.167969
0.000000	2.145725	2704.572754
0.000000	2.145962	2677.766846
0.000000	2.146199	2652.663574
0.000000	2.146437	2632.170654
0.000000	2.146674	2620.652344
0.000000	2.146911	2620.645020
0.000000	2.147148	2626.633545
0.000000	2.147385	2633.944336
0.000000	2.147622	2637.549072
0.000000	2.147860	2637.645508
0.000000	2.148097	2636.916748
0.000000	2.148334	2636.019287
0.000000	2.148571	2635.294922
0.000000	2.148808	2635.112549
0.000000	2.149045	2635.846191
0.000000	2.149283	2635.437988
0.000000	2.149520	2634.572266
0.000000	2.149757	2629.538818
0.000000	2.149994	2619.244873
0.000000	2.150231	2603.774902
0.000000	2.150469	2584.348145
0.000000	2.150706	2561.931152
0.000000	2.150943	2540.588623
0.000000	2.151180	2526.411621
0.000000	2.151417	2515.138672
0.000000	2.151654	2505.861328
0.000000	2.151892	2502.732910
0.000000	2.152129	2508.385742
0.000000	2.152366	2517.758057
0.000000	2.152603	2530.706543
0.000000	2.152840	2547.725586
0.000000	2.153078	2567.898926
0.000000	2.153315	2588.410156
0.000000	2.153552	2608.648926
0.000000	2.153789	2629.900391
0.000000	2.154026	2651.193848
0.000000	2.154263	2673.898926
0.000000	2.154500	2696.250244
0.000000	2.154738	2717.849854
0.000000	2.154975	2735.523438
0.000000	2.155212	2748.594727
0.000000	2.155449	2757.878906
0.000000	2.155686	2765.588623
0.000000	2.155924	2770.887939
0.000000	2.156161	2772.096191
0.000000	2.156398	2769.131104
0.000000	2.156635	2763.324219
0.000000	2.156872	2754.664795
0.000000	2.157109	2745.235352
0.000000	2.157346	2738.180664
0.000000	2.157584	2735.166992
0.000000	2.157821	2734.045654
0.000000	2.158058	2733.365479
0.000000	2.158295	2732.065918
0.000000	2.158532	2729.985107
0.000000	2.158770	2727.847412
0.000000	2.159007	2725.342041
0.000000	2.159244	2723.144287
0.000000	2.159481	2721.197998
0.000000	2.159718	2718.749268
0.000000	2.159956	2716.130615
0.000000	2.160193	2712.348389
0.000000	2.160430	2708.249268
0.000000	2.160667	2702.529541
0.000000	2.160904	2692.919678
0.000000	2.161141	2678.375732
0.000000	2.161379	2663.816162
0.000000	2.161616	2652.344482
0.000000	2.161853	2645.129639
0.000000	2.162090	2645.368652
0.000000	2.162327	2653.982178
0.000000	2.162565	2664.908691
0.000000	2.162802	2670.808105
0.000000	2.163039	2672.265381
0.000000	2.163276	2669.697266
0.000000	2.163513	2664.853271
0.000000	2.163750	2652.560303
0.000000	2.163987	2636.648193
0.000000	2.164225	2622.766113
0.000000	2.164462	2617.861816
0.000000	2.164699	2620.479004
0.000000	2.164936	2629.443848
0.000000	2.165173	2637.915283
0.000000	2.165411	2639.517578
0.000000	2.165648	2633.737305
0.000000	2.165885	2621.447510
0.000000	2.166122	2603.067383
0.000000	2.166359	2579.632080
0.000000	2.166596	2552.825195
0.000000	2.166834	2526.813965
0.000000	2.167071	2506.049072
0.000000	2.167308	2493.718506
0.000000	2.167545	2485.853516
0.000000	2.167782	2479.620361
0.000000	2.168020	2474.970703
0.000000	2.168257	2471.120361
0.000000	2.168494	2468.218994
0.000000	2.168731	2466.378418
0.000000	2.168968	2465.723633
0.000000	2.169205	2466.424316
0.000000	2.169443	2469.311523
0.000000	2.169680	2475.361084
0.000000	2.169917	2486.208740
0.000000	2.170154	2499.750000
0.000000	2.170391	2516.402344
0.000000	2.170629	2535.709961
0.000000	2.170866	2557.773682
0.000000	2.171103	2582.213623
0.000000	2.171340	2606.093018
0.000000	2.171577	2621.376709
0.000000	2.171814	2629.203125
0.000000	2.172052	2631.690186
0.000000	2.172289	2630.371826
0.000000	2.172526	2626.311279
0.000000	2.172763	2621.859375
0.000000	2.173000	2621.136230
0.000000	2.173237	2627.361328
0.000000	2.173475	2637.219238
0.000000	2.173712	2644.321289
0.000000	2.173949	2647.722900
0.000000	2.174186	2646.294922
0.000000	2.174423	2641.956299
0.000000	2.174660	2637.125732
0.000000	2.174898	2634.835449
0.000000	2.175135	2635.010498
0.000000	2.175372	2637.910156
0.000000	2.175609	2641.941162
0.000000	2.175846	2648.509766
0.000000	2.176084	2658.183594
0.000000	2.176321	2671.721191
0.000000	2.176558	2688.917725
0.000000	2.176795	2708.515869
0.000000	2.177032	2727.966553
0.000000	2.177269	2746.014648
0.000000	2.177506	2759.880127
0.000000	2.177744	2762.111084
0.000000	2.177981	2752.233643
0.000000	2.178218	2732.956299
0.000000	2.178455	2707.392822
0.000000	2.178692	2679.985840
0.000000	2.178930	2656.830566
0.000000	2.179167	2640.284424
0.000000	2.179404	2625.826416
0.000000	2.179641	2614.809814
0.000000	2.179878	2609.409912
0.000000	2.180115	2610.219238
0.000000	2.180353	2618.548828
0.000000	2.180590	2632.256592
0.000000	2.180827	2649.067627
0.000000	2.181064	2669.092285
0.000000	2.181301	2693.015381
0.000000	2.181539	2722.151367
0.000000	2.181776	2755.811035
0.000000	2.182013	2782.876221
0.000000	2.182250	2800.293457
0.000000	2.182487	2808.047852
0.000000	2.182724	2806.405273
0.000000	2.182961	2796.018066
0.000000	2.183199	2777.202881
0.000000	2.183436	2749.337402
0.000000	2.183673	2714.155518
0.000000	2.183910	2675.841309
0.000000	2.184147	2639.485840
0.000000	2.184385	2611.462402
0.000000	2.184622	2597.507324
0.000000	2.184859	2587.628906
0.000000	2.185096	2579.689209
0.000000	2.185333	2572.676025
0.000000	2.185570	2566.197021
0.000000	2.185807	2559.210938
0.000000	2.186045	2547.783203
0.000000	2.186282	2533.966797
0.000000	2.186519	2518.008301
0.000000	2.186756	2501.163574
0.000000	2.186993	2487.943115
0.000000	2.187231	2482.633545
0.000000	2.187468	2480.853760
0.000000	2.187705	2482.259521
0.000000	2.187942	2487.157471
0.000000	2.188179	2494.332275
0.000000	2.188416	2504.696777
0.000000	2.188654	2517.279053
0.000000	2.188891	2531.186279
0.000000	2.189128	2545.754395
0.000000	2.189365	2561.522949
0.000000	2.189602	2579.540527
0.000000	2.189840	2601.843018
0.000000	2.190077	2628.409668
0.000000	2.190314	2660.239014
0.000000	2.190551	2697.475586
0.000000	2.190788	2735.139404
0.000000	2.191025	2765.260742
0.000000	2.191263	2787.358398
0.000000	2.191500	2802.173340
0.000000	2.191737	2811.305664
0.000000	2.191974	2816.835938
0.000000	2.192211	2819.985840
0.000000	2.192449	2820.831299
0.000000	2.192686	2821.976563
0.000000	2.192923	2827.221924
0.000000	2.193160	2831.095703
0.000000	2.193397	2835.021240
0.000000	2.193635	2841.490967
0.000000	2.193872	2852.050537
0.000000	2.194109	2869.241699
0.000000	2.194346	2897.340820
0.000000	2.194583	2932.352051
0.000000	2.194820	2962.759033
0.000000	2.195058	2985.947998
0.000000	2.195295	3000.457275
0.000000	2.195532	3005.202148
0.000000	2.195769	3000.711426
0.000000	2.196006	2989.115234
0.000000	2.196243	2970.363770
0.000000	2.196481	2944.744629
0.000000	2.196718	2916.548340
0.000000	2.196955	2892.222900
0.000000	2.197192	2875.136230
0.000000	2.197429	2865.946045
0.000000	2.197666	2874.853271
0.000000	2.197904	2863.042480
0.000000	2.198141	2868.748291
0.000000	2.198378	2863.073975
0.000000	2.198615	2867.540771
0.000000	2.198852	2874.531494
0.000000	2.199090	2883.881836
0.000000	2.199327	2896.304932
0.000000	2.199564	2906.791016
0.000000	2.199801	2909.385254
0.000000	2.200038	2907.360840
0.000000	2.200275	2904.213135
0.000000	2.200513	2901.186035
0.000000	2.200750	2901.323975
0.000000	2.200987	2910.276123
0.000000	2.201224	2932.110352
0.000000	2.201461	2952.331787
0.000000	2.201699	2961.577148
0.000000	2.201936	2960.585693
0.000000	2.202173	2951.452148
0.000000	2.202410	2935.172363
0.000000	2.202647	2911.890137
0.000000	2.202884	2883.347900
0.000000	2.203121	2854.011230
0.000000	2.203359	2830.293701
0.000000	2.203596	2818.569580
0.000000	2.203833	2825.671143
0.000000	2.204070	2843.037354
0.000000	2.204307	2859.557129
0.000000	2.204545	2873.541504
0.000000	2.204782	2880.332031
0.000000	2.205019	2878.083740
0.000000	2.205256	2867.656006
0.000000	2.205493	2850.353027
0.000000	2.205730	2825.704590
0.000000	2.205967	2793.566895
0.000000	2.206205	2757.834473
0.000000	2.206442	2723.071777
0.000000	2.206679	2695.281006
0.000000	2.206916	2677.375977
0.000000	2.207153	2661.098145
0.000000	2.207391	2647.266357
0.000000	2.207628	2635.158203
0.000000	2.207865	2622.291504
0.000000	2.208102	2608.240967
0.000000	2.208339	2592.710693
0.000000	2.208576	2575.995605
0.000000	2.208814	2559.134521
0.000000	2.209051	2544.469971
0.000000	2.209288	2531.994141
0.000000	2.209525	2520.741943
0.000000	2.209762	2510.131104
0.000000	2.210000	2500.047852
0.000000	2.210237	2491.054932
0.000000	2.210474	2483.609131
0.000000	2.210711	2477.124268
0.000000	2.210948	2473.302734
0.000000	2.211185	2472.681641
0.000000	2.211422	2476.459473
0.000000	2.211660	2487.488281
0.000000	2.211897	2504.947266
0.000000	2.212134	2529.117188
0.000000	2.212371	2558.473145
0.000000	2.212608	2592.460693
0.000000	2.212846	2626.904297
0.000000	2.213083	2655.400879
0.000000	2.213320	2677.587402
0.000000	2.213557	2693.071533
0.000000	2.213794	2700.935059
0.000000	2.214031	2701.080566
0.000000	2.214269	2694.874268
0.000000	2.214506	2683.393311
0.000000	2.214743	2667.724854
0.000000	2.214980	2651.418457
0.000000	2.215217	2639.112549
0.000000	2.215455	2632.305176
0.000000	2.215692	2628.026367
0.000000	2.215929	2625.453369
0.000000	2.216166	2625.176514
0.000000	2.216403	2627.586914
0.000000	2.216640	2632.870850
0.000000	2.216878	2641.259766
0.000000	2.217115	2651.583740
0.000000	2.217352	2664.571045
0.000000	2.217589	2680.380127
0.000000	2.217826	2698.547607
0.000000	2.218064	2719.290283
0.000000	2.218301	2741.999756
0.000000	2.218538	2766.567383
0.000000	2.218775	2793.015625
0.000000	2.219012	2820.986328
0.000000	2.219249	2847.701416
0.000000	2.219487	2868.387695
0.000000	2.219724	2879.423096
0.000000	2.219961	2879.726074
0.000000	2.220198	2869.857178
0.000000	2.220435	2852.199219
0.000000	2.220672	2832.125488
0.000000	2.220910	2816.870850
0.000000	2.221147	2804.918701
0.000000	2.221384	2793.970215
0.000000	2.221621	2785.299072
0.000000	2.221858	2777.973145
0.000000	2.222095	2771.520264
0.000000	2.222333	2766.552002
0.000000	2.222570	2763.505859
0.000000	2.222807	2764.800537
0.000000	2.223044	2768.314941
0.000000	2.223281	2774.723145
0.000000	2.223519	2785.484131
0.000000	2.223756	2798.956543
0.000000	2.223993	2812.590332
0.000000	2.224230	2823.189941
0.000000	2.224467	2830.792969
0.000000	2.224705	2838.455566
0.000000	2.224941	2843.665771
0.000000	2.225179	2844.553955
0.000000	2.225416	2843.635254
0.000000	2.225653	2843.393555
0.000000	2.225890	2845.520752
0.000000	2.226127	2851.718262
0.000000	2.226365	2859.448730
0.000000	2.226602	2868.224609
0.000000	2.226839	2876.494385
0.000000	2.227076	2880.527588
0.000000	2.227313	2881.330811
0.000000	2.227551	2879.033691
0.000000	2.227788	2874.364014
0.000000	2.228025	2868.310547
0.000000	2.228262	2862.180664
0.000000	2.228499	2859.290039
0.000000	2.228736	2860.023926
0.000000	2.228974	2862.137207
0.000000	2.229211	2864.327148
0.000000	2.229448	2868.551025
0.000000	2.229685	2873.911133
0.000000	2.229922	2875.990234
0.000000	2.230160	2873.470215
0.000000	2.230397	2868.622070
0.000000	2.230634	2862.525879
0.000000	2.230871	2855.991211
0.000000	2.231108	2852.866943
0.000000	2.231345	2853.177490
0.000000	2.231582	2849.649170
0.000000	2.231820	2844.104248
0.000000	2.232057	2838.527344
0.000000	2.232294	2836.590088
0.000000	2.232531	2842.542236
0.000000	2.232768	2857.234619
0.000000	2.233006	2867.347900
0.000000	2.233243	2867.464355
0.000000	2.233480	2858.923828
0.000000	2.233717	2843.974854
0.000000	2.233954	2824.016602
0.000000	2.234191	2802.411133
0.000000	2.234428	2784.058105
0.000000	2.234666	2773.783691
0.000000	2.234903	2774.277344
0.000000	2.235140	2777.060791
0.000000	2.235377	2780.748779
0.000000	2.235614	2786.415039
0.000000	2.235852	2795.710693
0.000000	2.236089	2808.881836
0.000000	2.236326	2826.255371
0.000000	2.236563	2845.701416
0.000000	2.236800	2862.715820
0.000000	2.237037	2875.131592
0.000000	2.237275	2880.008057
0.000000	2.237512	2879.647705
0.000000	2.237749	2874.999512
0.000000	2.237986	2867.224854
0.000000	2.238223	2857.604248
0.000000	2.238461	2850.260010
0.000000	2.238698	2842.202148
0.000000	2.238935	2850.350830
0.000000	2.239172	2867.586182
0.000000	2.239409	2888.598633
0.000000	2.239646	2912.255127
0.000000	2.239884	2935.164551
0.000000	2.240121	2951.882568
0.000000	2.240358	2961.287842
0.000000	2.240595	2964.180176
0.000000	2.240832	2962.099854
0.000000	2.241070	2956.307617
0.000000	2.241307	2947.731445
0.000000	2.241544	2938.104248
0.000000	2.241781	2930.024414
0.000000	2.242018	2923.374268
0.000000	2.242255	2915.210938
0.000000	2.242493	2900.543701
0.000000	2.242730	2881.097412
0.000000	2.242967	2860.218994
0.000000	2.243204	2841.952637
0.000000	2.243441	2832.368164
0.000000	2.243679	2830.513184
0.000000	2.243916	2828.847656
0.000000	2.244153	2823.887939
0.000000	2.244390	2815.725342
0.000000	2.244627	2807.334229
0.000000	2.244864	2801.741943
0.000000	2.245101	2800.805176
0.000000	2.245339	2800.966064
0.000000	2.245576	2799.611572
0.000000	2.245813	2796.440186
0.000000	2.246050	2793.391113
0.000000	2.246287	2791.940430
0.000000	2.246525	2793.284180
0.000000	2.246762	2795.529541
0.000000	2.246999	2795.947510
0.000000	2.247236	2794.795898
0.000000	2.247473	2792.864502
0.000000	2.247710	2790.995850
0.000000	2.247948	2788.463623
0.000000	2.248185	2786.199219
0.000000	2.248422	2784.491943
0.000000	2.248659	2785.435547
0.000000	2.248896	2787.258301
0.000000	2.249134	2789.520508
0.000000	2.249371	2792.867432
0.000000	2.249608	2792.969727
0.000000	2.249845	2791.819824
0.000000	2.250082	2790.323730
0.000000	2.250319	2789.739990
0.000000	2.250556	2787.255859
0.000000	2.250794	2781.215088
0.000000	2.251031	2772.731689
0.000000	2.251268	2761.836670
0.000000	2.251505	2750.466309
0.000000	2.251742	2742.428467
0.000000	2.251980	2738.473633
0.000000	2.252217	2736.126953
0.000000	2.252454	2735.352783
0.000000	2.252691	2736.011963
0.000000	2.252928	2738.790527
0.000000	2.253165	2745.144775
0.000000	2.253402	2751.728027
0.000000	2.253640	2758.207764
0.000000	2.253877	2763.141113
0.000000	2.254114	2764.186768
0.000000	2.254351	2761.078857
0.000000	2.254588	2755.224365
0.000000	2.254826	2748.138916
0.000000	2.255063	2740.346924
0.000000	2.255300	2733.789063
0.000000	2.255537	2726.137939
0.000000	2.255774	2718.069580
0.000000	2.256011	2711.094482
0.000000	2.256249	2703.258789
0.000000	2.256486	2693.836426
0.000000	2.256723	2683.515869
0.000000	2.256960	2672.172607
0.000000	2.257197	2661.408203
0.000000	2.257435	2652.259521
0.000000	2.257672	2644.012939
0.000000	2.257909	2637.940674
0.000000	2.258146	2633.843994
0.000000	2.258383	2631.941162
0.000000	2.258621	2632.885986
0.000000	2.258858	2637.981201
0.000000	2.259095	2648.499023
0.000000	2.259332	2664.971191
0.000000	2.259569	2684.193604
0.000000	2.259806	2704.811768
0.000000	2.260043	2728.966553
0.000000	2.260281	2755.694580
0.000000	2.260518	2786.106934
0.000000	2.260755	2819.989014
0.000000	2.260992	2856.340332
0.000000	2.261229	2884.975586
0.000000	2.261467	2904.118408
0.000000	2.261704	2914.281494
0.000000	2.261941	2916.576416
0.000000	2.262178	2911.475098
0.000000	2.262415	2899.828125
0.000000	2.262652	2883.986328
0.000000	2.262890	2867.487061
0.000000	2.263127	2854.443604
0.000000	2.263364	2848.702637
0.000000	2.263601	2848.840576
0.000000	2.263838	2851.268799
0.000000	2.264076	2856.387939
0.000000	2.264313	2864.880127
0.000000	2.264550	2875.911621
0.000000	2.264787	2888.987305
0.000000	2.265024	2900.836182
0.000000	2.265261	2907.088623
0.000000	2.265499	2907.353516
0.000000	2.265736	2902.470459
0.000000	2.265973	2892.846924
0.000000	2.266210	2878.912842
0.000000	2.266447	2862.306396
0.000000	2.266685	2845.903564
0.000000	2.266922	2833.671631
0.000000	2.267159	2829.998779
0.000000	2.267396	2837.195068
0.000000	2.267633	2851.036621
0.000000	2.267870	2871.234863
0.000000	2.268108	2898.011230
0.000000	2.268345	2931.152832
0.000000	2.268582	2962.778320
0.000000	2.268819	2990.525391
0.000000	2.269056	3016.095703
0.000000	2.269293	3042.721436
0.000000	2.269531	3072.047363
0.000000	2.269768	3102.965332
0.000000	2.270005	3130.207275
0.000000	2.270242	3156.537109
0.000000	2.270479	3182.302246
0.000000	2.270716	3203.471191
0.000000	2.270954	3220.449707
0.000000	2.271191	3230.866943
0.000000	2.271428	3236.569336
0.000000	2.271665	3234.276611
0.000000	2.271902	3223.691895
0.000000	2.272140	3203.973389
0.000000	2.272377	3174.918945
0.000000	2.272614	3136.481689
0.000000	2.272851	3092.793701
0.000000	2.273088	3048.261963
0.000000	2.273325	3008.884277
0.000000	2.273562	2983.273682
0.000000	2.273800	2958.789063
0.000000	2.274037	2936.451416
0.000000	2.274274	2918.575195
0.000000	2.274511	2904.848145
0.000000	2.274748	2895.514648
0.000000	2.274986	2891.191162
0.000000	2.275223	2890.177490
0.000000	2.275460	2891.804443
0.000000	2.275697	2896.600098
0.000000	2.275934	2904.779541
0.000000	2.276171	2917.227783
0.000000	2.276409	2931.341309
0.000000	2.276646	2940.574707
0.000000	2.276883	2944.142090
0.000000	2.277120	2946.096680
0.000000	2.277357	2947.611084
0.000000	2.277595	2949.336914
0.000000	2.277832	2954.758057
0.000000	2.278069	2964.532471
0.000000	2.278306	2976.039063
0.000000	2.278543	2989.014893
0.000000	2.278780	3001.593506
0.000000	2.279017	3011.333008
0.000000	2.279255	3017.808105
0.000000	2.279492	3023.872559
0.000000	2.279729	3028.963379
0.000000	2.279966	3032.681152
0.000000	2.280203	3032.182129
0.000000	2.280441	3029.215820
0.000000	2.280678	3024.061768
0.000000	2.280915	3016.711426
0.000000	2.281152	3007.765869
0.000000	2.281389	3000.150635
0.000000	2.281626	2996.835938
0.000000	2.281864	2999.231934
0.000000	2.282101	3006.336182
0.000000	2.282338	3018.293701
0.000000	2.282575	3033.445313
0.000000	2.282812	3050.400635
0.000000	2.283049	3066.764893
0.000000	2.283287	3088.469482
0.000000	2.283524	3115.717529
0.000000	2.283761	3147.178955
0.000000	2.283998	3173.733398
0.000000	2.284235	3189.143311
0.000000	2.284472	3193.989990
0.000000	2.284710	3191.002197
0.000000	2.284947	3181.608398
0.000000	2.285184	3165.622803
0.000000	2.285421	3143.534424
0.000000	2.285658	3119.431885
0.000000	2.285896	3097.076660
0.000000	2.286133	3080.550781
0.000000	2.286370	3071.643066
0.000000	2.286607	3063.643799
0.000000	2.286844	3054.760986
0.000000	2.287081	3044.865234
0.000000	2.287319	3033.877930
0.000000	2.287556	3020.687012
0.000000	2.287793	3005.851318
0.000000	2.288030	2988.881836
0.000000	2.288267	2971.467773
0.000000	2.288505	2957.180664
0.000000	2.288742	2947.553223
0.000000	2.288979	2945.172363
0.000000	2.289216	2948.474121
0.000000	2.289453	2957.906738
0.000000	2.289690	2976.894775
0.000000	2.289928	3000.761963
0.000000	2.290165	3024.651367
0.000000	2.290402	3047.017822
0.000000	2.290639	3067.630127
0.000000	2.290876	3086.051270
0.000000	2.291114	3102.228760
0.000000	2.291351	3114.349609
0.000000	2.291588	3119.053955
0.000000	2.291825	3115.119141
0.000000	2.292062	3105.303711
0.000000	2.292300	3091.412598
0.000000	2.292536	3074.510010
0.000000	2.292774	3059.976318
0.000000	2.293011	3054.386719
0.000000	2.293248	3056.252686
0.000000	2.293485	3060.906738
0.000000	2.293722	3069.038818
0.000000	2.293960	3080.106689
0.000000	2.294197	3094.762207
0.000000	2.294434	3112.463623
0.000000	2.294671	3134.459229
0.000000	2.294908	3159.404297
0.000000	2.295146	3185.796631
0.000000	2.295383	3213.738525
0.000000	2.295620	3239.769775
0.000000	2.295857	3267.566650
0.000000	2.296094	3292.561279
0.000000	2.296331	3313.142578
0.000000	2.296569	3331.764404
0.000000	2.296806	3344.595215
0.000000	2.297043	3355.958740
0.000000	2.297280	3363.355957
0.000000	2.297517	3364.569580
0.000000	2.297755	3358.299072
0.000000	2.297992	3339.052490
0.000000	2.298229	3308.004639
0.000000	2.298466	3267.629150
0.000000	2.298703	3221.588867
0.000000	2.298940	3178.022949
0.000000	2.299177	3143.125244
0.000000	2.299415	3123.550781
0.000000	2.299652	3105.077393
0.000000	2.299889	3087.794678
0.000000	2.300126	3072.043701
0.000000	2.300363	3057.988281
0.000000	2.300601	3049.515381
0.000000	2.300838	3043.625000
0.000000	2.301075	3038.575439
0.000000	2.301312	3035.912598
0.000000	2.301549	3035.100098
0.000000	2.301786	3032.578857
0.000000	2.302023	3029.015137
0.000000	2.302261	3025.876709
0.000000	2.302498	3022.918945
0.000000	2.302735	3020.111816
0.000000	2.302972	3017.731689
0.000000	2.303209	3014.624756
0.000000	2.303447	3009.646729
0.000000	2.303684	3003.229736
0.000000	2.303921	2996.533447
0.000000	2.304158	2987.829102
0.000000	2.304395	2973.941406
0.000000	2.304632	2958.410156
0.000000	2.304870	2949.785156
0.000000	2.305107	2943.121826
0.000000	2.305344	2936.657715
0.000000	2.305581	2930.195068
0.000000	2.305818	2922.708008
0.000000	2.306056	2914.380859
0.000000	2.306293	2904.574219
0.000000	2.306530	2891.391357
0.000000	2.306767	2878.678467
0.000000	2.307004	2870.610107
0.000000	2.307241	2864.541016
0.000000	2.307479	2862.156738
0.000000	2.307716	2860.914307
0.000000	2.307953	2858.037598
0.000000	2.308190	2856.517334
0.000000	2.308427	2857.190918
0.000000	2.308664	2861.719727
0.000000	2.308902	2871.746826
0.000000	2.309139	2886.720215
0.000000	2.309376	2905.337158
0.000000	2.309613	2930.404297
0.000000	2.309850	2961.962158
0.000000	2.310087	2989.493896
0.000000	2.310325	3010.497559
0.000000	2.310562	3025.164307
0.000000	2.310799	3032.822998
0.000000	2.311036	3034.056152
0.000000	2.311273	3028.501953
0.000000	2.311511	3016.742676
0.000000	2.311748	2998.741699
0.000000	2.311985	2974.880859
0.000000	2.312222	2949.666504
0.000000	2.312459	2928.736084
0.000000	2.312696	2914.319824
0.000000	2.312934	2903.782715
0.000000	2.313171	2901.572510
0.000000	2.313408	2905.564453
0.000000	2.313645	2912.603516
0.000000	2.313882	2921.853760
0.000000	2.314120	2933.110352
0.000000	2.314357	2944.213867
0.000000	2.314594	2955.360107
0.000000	2.314831	2967.178711
0.000000	2.315068	2979.748291
0.000000	2.315305	2991.717773
0.000000	2.315543	3001.681152
0.000000	2.315780	3010.614746
0.000000	2.316017	3020.024658
0.000000	2.316254	3029.766602
0.000000	2.316491	3041.396973
0.000000	2.316729	3055.756836
0.000000	2.316966	3069.963135
0.000000	2.317203	3085.352051
0.000000	2.317440	3101.139160
0.000000	2.317677	3113.277344
0.000000	2.317914	3118.910889
0.000000	2.318151	3120.542480
0.000000	2.318389	3122.308350
0.000000	2.318626	3128.386230
0.000000	2.318863	3142.939209
0.000000	2.319100	3171.776367
0.000000	2.319337	3210.876465
0.000000	2.319575	3255.178467
0.000000	2.319812	3291.887695
0.000000	2.320049	3319.196533
0.000000	2.320286	3336.797607
0.000000	2.320523	3342.975342
0.000000	2.320760	3337.592041
0.000000	2.320997	3322.875244
0.000000	2.321235	3298.146729
0.000000	2.321472	3263.752197
0.000000	2.321709	3223.744385
0.000000	2.321946	3185.398682
0.000000	2.322183	3156.741211
0.000000	2.322421	3143.199219
0.000000	2.322658	3134.550293
0.000000	2.322895	3131.697266
0.000000	2.323132	3130.275146
0.000000	2.323369	3124.082031
0.000000	2.323606	3114.363037
0.000000	2.323844	3104.279541
0.000000	2.324081	3096.193848
0.000000	2.324318	3093.148193
0.000000	2.324555	3091.715088
0.000000	2.324792	3092.701416
0.000000	2.325030	3096.180664
0.000000	2.325267	3103.914795
0.000000	2.325504	3118.569092
0.000000	2.325741	3134.493652
0.000000	2.325978	3147.411865
0.000000	2.326216	3158.447510
0.000000	2.326452	3171.386475
0.000000	2.326690	3187.398682
0.000000	2.326927	3207.559570
0.000000	2.327164	3231.889404
0.000000	2.327401	3262.847168
0.000000	2.327638	3289.643311
0.000000	2.327876	3309.539795
0.000000	2.328113	3325.302002
0.000000	2.328350	3339.353760
0.000000	2.328587	3353.578857
0.000000	2.328824	3368.599854
0.000000	2.329062	3385.615479
0.000000	2.329299	3404.176514
0.000000	2.329536	3422.015381
0.000000	2.329773	3437.950195
0.000000	2.330010	3453.243896
0.000000	2.330247	3464.890381
0.000000	2.330485	3470.848877
0.000000	2.330722	3471.067139
0.000000	2.330959	3467.066406
0.000000	2.331196	3459.269531
0.000000	2.331433	3449.782715
0.000000	2.331670	3439.493164
0.000000	2.331908	3429.078125
0.000000	2.332145	3415.998535
0.000000	2.332382	3399.975830
0.000000	2.332619	3383.013672
0.000000	2.332856	3363.330566
0.000000	2.333093	3340.237061
0.000000	2.333331	3314.559814
0.000000	2.333568	3290.581543
0.000000	2.333805	3272.773438
0.000000	2.334042	3265.814209
0.000000	2.334279	3264.107178
0.000000	2.334517	3257.162354
0.000000	2.334754	3246.115479
0.000000	2.334991	3233.827637
0.000000	2.335228	3221.293213
0.000000	2.335465	3210.413330
0.000000	2.335702	3204.272461
0.000000	2.335940	3203.950928
0.000000	2.336177	3199.988037
0.000000	2.336414	3192.107910
0.000000	2.336651	3180.685303
0.000000	2.336888	3165.031738
0.000000	2.337126	3145.147461
0.000000	2.337363	3124.605469
0.000000	2.337600	3105.180176
0.000000	2.337837	3085.736816
0.000000	2.338074	3067.216553
0.000000	2.338311	3049.038574
0.000000	2.338549	3033.279541
0.000000	2.338786	3021.644043
0.000000	2.339023	3011.670898
0.000000	2.339260	3002.734619
0.000000	2.339497	2994.772217
0.000000	2.339735	2988.444336
0.000000	2.339972	2984.505615
0.000000	2.340209	2982.030518
0.000000	2.340446	2980.914307
0.000000	2.340683	2982.687012
0.000000	2.340920	2984.103760
0.000000	2.341157	2978.309082
0.000000	2.341395	2972.838867
0.000000	2.341632	2976.463867
0.000000	2.341869	2981.072021
0.000000	2.342106	2983.783203
0.000000	2.342343	2983.928955
0.000000	2.342581	2983.301758
0.000000	2.342818	2982.905273
0.000000	2.343055	2983.481934
0.000000	2.343292	2986.522705
0.000000	2.343529	2994.305420
0.000000	2.343766	3004.585938
0.000000	2.344004	3008.780029
0.000000	2.344241	3006.522705
0.000000	2.344478	2999.250977
0.000000	2.344715	2987.859863
0.000000	2.344952	2973.375244
0.000000	2.345190	2958.566162
0.000000	2.345427	2947.001709
0.000000	2.345664	2943.841797
0.000000	2.345901	2951.147461
0.000000	2.346138	2967.346191
0.000000	2.346375	2990.596680
0.000000	2.346612	3014.752197
0.000000	2.346850	3042.305420
0.000000	2.347087	3072.798584
0.000000	2.347324	3099.021484
0.000000	2.347561	3114.243408
0.000000	2.347798	3118.715088
0.000000	2.348036	3115.641357
0.000000	2.348273	3106.037598
0.000000	2.348510	3089.698730
0.000000	2.348747	3068.331055
0.000000	2.348984	3045.383057
0.000000	2.349221	3025.536621
0.000000	2.349458	3013.188477
0.000000	2.349696	3004.553467
0.000000	2.349933	2995.108643
0.000000	2.350170	2984.125977
0.000000	2.350407	2971.128418
0.000000	2.350644	2956.878662
0.000000	2.350882	2939.276855
0.000000	2.351119	2917.128906
0.000000	2.351356	2890.926025
0.000000	2.351593	2861.787109
0.000000	2.351830	2834.709229
0.000000	2.352067	2815.107666
0.000000	2.352305	2800.821533
0.000000	2.352542	2790.331787
0.000000	2.352779	2784.577881
0.000000	2.353016	2782.052979
0.000000	2.353253	2782.036621
0.000000	2.353491	2784.101318
0.000000	2.353728	2788.164307
0.000000	2.353965	2793.299561
0.000000	2.354202	2799.076660
0.000000	2.354439	2804.395996
0.000000	2.354676	2808.961182
0.000000	2.354914	2812.597412
0.000000	2.355151	2815.000000
0.000000	2.355388	2815.727539
0.000000	2.355625	2814.227783
0.000000	2.355862	2810.267334
0.000000	2.356100	2804.516357
0.000000	2.356337	2795.841064
0.000000	2.356574	2785.223389
0.000000	2.356811	2773.542725
0.000000	2.357048	2764.750488
0.000000	2.357285	2760.589111
0.000000	2.357523	2760.341797
0.000000	2.357760	2763.076904
0.000000	2.357997	2765.967285
0.000000	2.358234	2769.250977
0.000000	2.358471	2770.513916
0.000000	2.358708	2770.121826
0.000000	2.358946	2767.812988
0.000000	2.359183	2763.595459
0.000000	2.359420	2759.020264
0.000000	2.359657	2755.594482
0.000000	2.359894	2754.894287
0.000000	2.360132	2757.585938
0.000000	2.360369	2762.576904
0.000000	2.360606	2770.501465
0.000000	2.360843	2781.093506
0.000000	2.361080	2794.433838
0.000000	2.361317	2811.359619
0.000000	2.361555	2831.509277
0.000000	2.361792	2853.266602
0.000000	2.362029	2874.195801
0.000000	2.362266	2892.593506
0.000000	2.362503	2902.835449
0.000000	2.362741	2904.256104
0.000000	2.362978	2898.728271
0.000000	2.363215	2886.698242
0.000000	2.363452	2868.161133
0.000000	2.363689	2844.921143
0.000000	2.363926	2820.495117
0.000000	2.364164	2798.353516
0.000000	2.364401	2782.561035
0.000000	2.364638	2776.100098
0.000000	2.364875	2772.878174
0.000000	2.365112	2773.497070
0.000000	2.365350	2778.239746
0.000000	2.365587	2787.252441
0.000000	2.365824	2800.836182
0.000000	2.366061	2814.981445
0.000000	2.366298	2830.660889
0.000000	2.366535	2848.211670
0.000000	2.366772	2863.418945
0.000000	2.367010	2871.424561
0.000000	2.367247	2872.320801
0.000000	2.367484	2867.342529
0.000000	2.367721	2859.595947
0.000000	2.367958	2852.123779
0.000000	2.368196	2850.004883
0.000000	2.368433	2857.702637
0.000000	2.368670	2863.370117
0.000000	2.368907	2862.622559
0.000000	2.369144	2855.259277
0.000000	2.369381	2842.624023
0.000000	2.369618	2825.919678
0.000000	2.369856	2805.239258
0.000000	2.370093	2783.505615
0.000000	2.370330	2766.680420
0.000000	2.370567	2760.946045
0.000000	2.370804	2770.686768
0.000000	2.371042	2785.382080
0.000000	2.371279	2807.857422
0.000000	2.371516	2839.857422
0.000000	2.371753	2871.840332
0.000000	2.371990	2895.186279
0.000000	2.372227	2908.899658
0.000000	2.372465	2914.523926
0.000000	2.372702	2913.531738
0.000000	2.372939	2907.423828
0.000000	2.373176	2896.564209
0.000000	2.373413	2883.719482
0.000000	2.373651	2871.645996
0.000000	2.373888	2859.996582
0.000000	2.374125	2853.178955
0.000000	2.374362	2850.900146
0.000000	2.374599	2849.552734
0.000000	2.374836	2849.237549
0.000000	2.375073	2848.503174
0.000000	2.375311	2845.799561
0.000000	2.375548	2843.191895
0.000000	2.375785	2842.081299
0.000000	2.376022	2842.750732
0.000000	2.376259	2848.166504
0.000000	2.376497	2856.640869
0.000000	2.376734	2868.748535
0.000000	2.376971	2877.213623
0.000000	2.377208	2880.602295
0.000000	2.377445	2880.365967
0.000000	2.377682	2877.465088
0.000000	2.377920	2872.063477
0.000000	2.378157	2864.700195
0.000000	2.378394	2856.031494
0.000000	2.378631	2848.967773
0.000000	2.378868	2840.804443
0.000000	2.379106	2832.869141
0.000000	2.379343	2825.185059
0.000000	2.379580	2819.149414
0.000000	2.379817	2818.503174
0.000000	2.380054	2816.133545
0.000000	2.380291	2809.289307
0.000000	2.380529	2801.233398
0.000000	2.380766	2797.399414
0.000000	2.381003	2798.274658
0.000000	2.381240	2800.045654
0.000000	2.381477	2803.116699
0.000000	2.381714	2807.872559
0.000000	2.381952	2814.436279
0.000000	2.382189	2821.546143
0.000000	2.382426	2821.902344
0.000000	2.382663	2814.998779
0.000000	2.382900	2803.053711
0.000000	2.383137	2787.393066
0.000000	2.383375	2770.288330
0.000000	2.383612	2755.653076
0.000000	2.383849	2748.141846
0.000000	2.384086	2747.998535
0.000000	2.384323	2751.908447
0.000000	2.384561	2759.481445
0.000000	2.384798	2767.723633
0.000000	2.385035	2775.539551
0.000000	2.385272	2786.743408
0.000000	2.385509	2802.960205
0.000000	2.385746	2823.924072
0.000000	2.385984	2850.230469
0.000000	2.386221	2877.735596
0.000000	2.386458	2900.039795
0.000000	2.386695	2915.026367
0.000000	2.386932	2921.000977
0.000000	2.387170	2918.054443
0.000000	2.387407	2908.209961
0.000000	2.387644	2890.962891
0.000000	2.387881	2866.501465
0.000000	2.388118	2837.818604
0.000000	2.388355	2810.472412
0.000000	2.388592	2789.836914
0.000000	2.388830	2780.293701
0.000000	2.389067	2784.912109
0.000000	2.389304	2796.240723
0.000000	2.389541	2811.389404
0.000000	2.389778	2830.780029
0.000000	2.390016	2853.056641
0.000000	2.390253	2874.805664
0.000000	2.390490	2894.107666
0.000000	2.390727	2909.065918
0.000000	2.390964	2915.692383
0.000000	2.391201	2914.711670
0.000000	2.391439	2908.213867
0.000000	2.391676	2898.303223
0.000000	2.391913	2889.524414
0.000000	2.392150	2888.480225
0.000000	2.392387	2899.712158
0.000000	2.392625	2915.214844
0.000000	2.392862	2929.974609
0.000000	2.393099	2942.262207
0.000000	2.393336	2949.992432
0.000000	2.393573	2955.609131
0.000000	2.393811	2960.570801
0.000000	2.394047	2965.907959
0.000000	2.394285	2971.917969
0.000000	2.394522	2979.425049
0.000000	2.394759	2989.361816
0.000000	2.394996	3001.018311
0.000000	2.395233	3008.186768
0.000000	2.395471	3011.961914
0.000000	2.395708	3009.840332
0.000000	2.395945	2999.829346
0.000000	2.396182	2984.747559
0.000000	2.396419	2967.754639
0.000000	2.396657	2952.094727
0.000000	2.396894	2938.833252
0.000000	2.397131	2929.587158
0.000000	2.397368	2920.193848
0.000000	2.397605	2910.116699
0.000000	2.397842	2900.817383
0.000000	2.398079	2891.337402
0.000000	2.398317	2881.551025
0.000000	2.398554	2870.941895
0.000000	2.398791	2861.056641
0.000000	2.399028	2852.951172
0.000000	2.399265	2846.175781
0.000000	2.399503	2842.300293
0.000000	2.399740	2838.690674
0.000000	2.399977	2835.104004
0.000000	2.400214	2829.873291
0.000000	2.400451	2822.401123
0.000000	2.400688	2813.435547
0.000000	2.400926	2803.920898
0.000000	2.401163	2794.237305
0.000000	2.401400	2783.427979
0.000000	2.401637	2771.987061
0.000000	2.401874	2761.675781
0.000000	2.402112	2754.249268
0.000000	2.402349	2748.523682
0.000000	2.402586	2743.798340
0.000000	2.402823	2740.429688
0.000000	2.403060	2739.510254
0.000000	2.403297	2740.761719
0.000000	2.403535	2744.163818
0.000000	2.403772	2749.132813
0.000000	2.404009	2755.899414
0.000000	2.404246	2764.264648
0.000000	2.404483	2773.530273
0.000000	2.404721	2784.623535
0.000000	2.404958	2797.431396
0.000000	2.405195	2813.295410
0.000000	2.405432	2833.227051
0.000000	2.405669	2862.093506
0.000000	2.405906	2894.375732
0.000000	2.406144	2918.715332
0.000000	2.406381	2933.998291
0.000000	2.406618	2940.024170
0.000000	2.406855	2938.078125
0.000000	2.407092	2929.844482
0.000000	2.407329	2914.740234
0.000000	2.407567	2893.402832
0.000000	2.407804	2869.074219
0.000000	2.408041	2845.908936
0.000000	2.408278	2828.052979
0.000000	2.408515	2815.773926
0.000000	2.408752	2803.865723
0.000000	2.408990	2794.140137
0.000000	2.409227	2787.332031
0.000000	2.409464	2784.854980
0.000000	2.409701	2788.401611
0.000000	2.409938	2797.262207
0.000000	2.410176	2811.554199
0.000000	2.410413	2831.313477
0.000000	2.410650	2856.839844
0.000000	2.410887	2884.301025
0.000000	2.411124	2909.878418
0.000000	2.411361	2933.974121
0.000000	2.411599	2955.352539
0.000000	2.411836	2965.572998
0.000000	2.412073	2965.305176
0.000000	2.412310	2956.055176
0.000000	2.412547	2937.983154
0.000000	2.412785	2911.787842
0.000000	2.413022	2880.124268
0.000000	2.413259	2849.845459
0.000000	2.413496	2825.865723
0.000000	2.413733	2812.157715
0.000000	2.413970	2804.420410
0.000000	2.414207	2802.517090
0.000000	2.414445	2805.485352
0.000000	2.414682	2814.666748
0.000000	2.414919	2830.882813
0.000000	2.415156	2855.162109
0.000000	2.415393	2886.997070
0.000000	2.415631	2925.201416
0.000000	2.415868	2967.507568
0.000000	2.416105	3014.843994
0.000000	2.416342	3061.982666
0.000000	2.416579	3099.185303
0.000000	2.416816	3125.332520
0.000000	2.417053	3140.086914
0.000000	2.417291	3143.571289
0.000000	2.417528	3135.799316
0.000000	2.417765	3118.874512
0.000000	2.418002	3096.295166
0.000000	2.418239	3073.028564
0.000000	2.418477	3054.270264
0.000000	2.418714	3047.791504
0.000000	2.418951	3063.878174
0.000000	2.419188	3088.572510
0.000000	2.419425	3105.941650
0.000000	2.419662	3110.933350
0.000000	2.419900	3100.950928
0.000000	2.420137	3076.034668
0.000000	2.420374	3035.344727
0.000000	2.420611	2981.289795
0.000000	2.420848	2920.712891
0.000000	2.421086	2862.561768
0.000000	2.421323	2814.582520
0.000000	2.421560	2786.742676
0.000000	2.421797	2766.553223
0.000000	2.422034	2753.627686
0.000000	2.422271	2746.271484
0.000000	2.422508	2741.107910
0.000000	2.422746	2736.626709
0.000000	2.422983	2732.593262
0.000000	2.423220	2727.000732
0.000000	2.423457	2721.418701
0.000000	2.423694	2716.403809
0.000000	2.423932	2713.554688
0.000000	2.424169	2715.382813
0.000000	2.424406	2719.605957
0.000000	2.424643	2726.169434
0.000000	2.424880	2735.465820
0.000000	2.425117	2746.565430
0.000000	2.425355	2759.156006
0.000000	2.425592	2766.517822
0.000000	2.425829	2768.126953
0.000000	2.426066	2765.717041
0.000000	2.426303	2762.137207
0.000000	2.426541	2761.334229
0.000000	2.426778	2764.818604
0.000000	2.427015	2769.039307
0.000000	2.427252	2775.351807
0.000000	2.427489	2783.592529
0.000000	2.427727	2794.777588
0.000000	2.427964	2808.760498
0.000000	2.428201	2825.241455
0.000000	2.428438	2840.916260
0.000000	2.428675	2848.465332
0.000000	2.428912	2846.454102
0.000000	2.429150	2835.168701
0.000000	2.429387	2816.687988
0.000000	2.429624	2791.866699
0.000000	2.429861	2761.624756
0.000000	2.430098	2732.452881
0.000000	2.430335	2711.188721
0.000000	2.430573	2702.314209
0.000000	2.430810	2697.254150
0.000000	2.431047	2696.112305
0.000000	2.431284	2697.919189
0.000000	2.431521	2702.127197
0.000000	2.431758	2708.354004
0.000000	2.431996	2716.204834
0.000000	2.432233	2725.921875
0.000000	2.432470	2735.620117
0.000000	2.432707	2744.329102
0.000000	2.432944	2753.105957
0.000000	2.433182	2761.820557
0.000000	2.433419	2769.955811
0.000000	2.433656	2777.735840
0.000000	2.433893	2784.947266
0.000000	2.434130	2792.970947
0.000000	2.434367	2802.300537
0.000000	2.434605	2814.445557
0.000000	2.434842	2829.637939
0.000000	2.435079	2844.388916
0.000000	2.435316	2856.844238
0.000000	2.435553	2867.523193
0.000000	2.435791	2877.495850
0.000000	2.436028	2886.159424
0.000000	2.436265	2892.151611
0.000000	2.436502	2895.609863
0.000000	2.436739	2896.576660
0.000000	2.436976	2895.859375
0.000000	2.437213	2893.088135
0.000000	2.437451	2889.841553
0.000000	2.437688	2885.776123
0.000000	2.437925	2882.061768
0.000000	2.438162	2878.724365
0.000000	2.438399	2875.658936
0.000000	2.438637	2872.978271
0.000000	2.438874	2872.208984
0.000000	2.439111	2874.071045
0.000000	2.439348	2876.557129
0.000000	2.439585	2878.356445
0.000000	2.439822	2879.436035
0.000000	2.440060	2880.488770
0.000000	2.440297	2882.648682
0.000000	2.440534	2887.875244
0.000000	2.440771	2899.030762
0.000000	2.441008	2912.787842
0.000000	2.441246	2928.977051
0.000000	2.441483	2952.567871
0.000000	2.441720	2988.799316
0.000000	2.441957	3035.350830
0.000000	2.442194	3075.895996
0.000000	2.442431	3110.724365
0.000000	2.442668	3139.424805
0.000000	2.442906	3161.493408
0.000000	2.443143	3178.101807
0.000000	2.443380	3190.867920
0.000000	2.443617	3199.413574
0.000000	2.443854	3202.902588
0.000000	2.444092	3194.950684
0.000000	2.444329	3171.173340
0.000000	2.444566	3132.529053
0.000000	2.444803	3086.953369
0.000000	2.445040	3036.546631
0.000000	2.445277	2987.950439
0.000000	2.445514	2950.877686
0.000000	2.445752	2939.481445
0.000000	2.445989	2921.694092
0.000000	2.446226	2903.444336
0.000000	2.446463	2882.044189
0.000000	2.446700	2856.279541
0.000000	2.446938	2827.450928
0.000000	2.447175	2796.584717
0.000000	2.447412	2766.847900
0.000000	2.447649	2741.724609
0.000000	2.447886	2724.558105
0.000000	2.448123	2714.159668
0.000000	2.448361	2711.799561
0.000000	2.448598	2713.080566
0.000000	2.448835	2716.396484
0.000000	2.449072	2722.399414
0.000000	2.449309	2732.177246
0.000000	2.449547	2745.774170
0.000000	2.449784	2758.493408
0.000000	2.450021	2769.315430
0.000000	2.450258	2782.256348
0.000000	2.450495	2797.908203
0.000000	2.450732	2815.001953
0.000000	2.450970	2831.644043
0.000000	2.451207	2845.787109
0.000000	2.451444	2854.603516
0.000000	2.451681	2858.196289
0.000000	2.451918	2858.248047
0.000000	2.452156	2855.458984
0.000000	2.452393	2852.639893
0.000000	2.452630	2853.118652
0.000000	2.452867	2862.046143
0.000000	2.453104	2878.457031
0.000000	2.453341	2900.006348
0.000000	2.453579	2924.524902
0.000000	2.453816	2948.978027
0.000000	2.454053	2964.796143
0.000000	2.454290	2968.164063
0.000000	2.454527	2958.597656
0.000000	2.454765	2936.737305
0.000000	2.455002	2903.347656
0.000000	2.455239	2862.879883
0.000000	2.455476	2821.726563
0.000000	2.455713	2788.609375
0.000000	2.455950	2772.161133
0.000000	2.456187	2766.175537
0.000000	2.456425	2767.480469
0.000000	2.456662	2775.872314
0.000000	2.456899	2789.883301
0.000000	2.457136	2808.039307
0.000000	2.457373	2821.532227
0.000000	2.457611	2828.770996
0.000000	2.457848	2830.909668
0.000000	2.458085	2829.267578
0.000000	2.458322	2823.709717
0.000000	2.458559	2815.810791
0.000000	2.458797	2809.121826
0.000000	2.459034	2806.611328
0.000000	2.459271	2805.584229
0.000000	2.459508	2804.925049
0.000000	2.459745	2801.966309
0.000000	2.459982	2798.067627
0.000000	2.460220	2794.418457
0.000000	2.460457	2792.135742
0.000000	2.460694	2793.496826
0.000000	2.460931	2801.839844
0.000000	2.461168	2819.478516
0.000000	2.461406	2841.273682
0.000000	2.461643	2866.130615
0.000000	2.461880	2893.268311
0.000000	2.462117	2916.899170
0.000000	2.462354	2927.492188
0.000000	2.462591	2927.288086
0.000000	2.462828	2919.031250
0.000000	2.463066	2906.671631
0.000000	2.463303	2893.479004
0.000000	2.463540	2885.383057
0.000000	2.463777	2881.254395
0.000000	2.464014	2871.659668
0.000000	2.464252	2858.785156
0.000000	2.464489	2843.887939
0.000000	2.464726	2829.044434
0.000000	2.464963	2818.323486
0.000000	2.465200	2810.982422
0.000000	2.465437	2807.344971
0.000000	2.465674	2806.599854
0.000000	2.465912	2809.476318
0.000000	2.466149	2817.858643
0.000000	2.466386	2833.942871
0.000000	2.466623	2858.024170
0.000000	2.466860	2888.216797
0.000000	2.467098	2923.802246
0.000000	2.467335	2951.572754
0.000000	2.467572	2967.462158
0.000000	2.467809	2971.298828
0.000000	2.468046	2963.625000
0.000000	2.468283	2946.509766
0.000000	2.468521	2920.266602
0.000000	2.468758	2885.856689
0.000000	2.468995	2848.787354
0.000000	2.469232	2817.016357
0.000000	2.469469	2796.065918
0.000000	2.469707	2777.307373
0.000000	2.469944	2764.941162
0.000000	2.470181	2760.767090
0.000000	2.470418	2763.173340
0.000000	2.470655	2771.674561
0.000000	2.470892	2782.949707
0.000000	2.471129	2795.170654
0.000000	2.471367	2804.328613
0.000000	2.471604	2805.545898
0.000000	2.471841	2801.627197
0.000000	2.472078	2794.571533
0.000000	2.472315	2785.751221
0.000000	2.472553	2778.351318
0.000000	2.472790	2777.761719
0.000000	2.473027	2788.322510
0.000000	2.473264	2810.976074
0.000000	2.473501	2840.552734
0.000000	2.473738	2875.075928
0.000000	2.473976	2911.441406
0.000000	2.474213	2946.842041
0.000000	2.474450	2974.507080
0.000000	2.474687	2994.687988
0.000000	2.474924	3007.954346
0.000000	2.475162	3017.315674
0.000000	2.475399	3024.620605
0.000000	2.475636	3030.747070
0.000000	2.475873	3036.432373
0.000000	2.476110	3044.018311
0.000000	2.476347	3056.693359
0.000000	2.476585	3063.960938
0.000000	2.476822	3065.889648
0.000000	2.477059	3065.009033
0.000000	2.477296	3061.459229
0.000000	2.477533	3055.848389
0.000000	2.477771	3048.937256
0.000000	2.478008	3044.087646
0.000000	2.478245	3038.159668
0.000000	2.478482	3025.603027
0.000000	2.478719	3007.786865
0.000000	2.478956	2987.147461
0.000000	2.479194	2966.966309
0.000000	2.479431	2944.754395
0.000000	2.479668	2920.311279
0.000000	2.479905	2898.602051
0.000000	2.480142	2883.829590
0.000000	2.480379	2877.714600
0.000000	2.480617	2881.098145
0.000000	2.480854	2893.697021
0.000000	2.481091	2909.367432
0.000000	2.481328	2922.743164
0.000000	2.481565	2933.348877
0.000000	2.481802	2942.198975
0.000000	2.482040	2951.096436
0.000000	2.482277	2958.585938
0.000000	2.482514	2960.082520
0.000000	2.482751	2954.000977
0.000000	2.482988	2942.459961
0.000000	2.483226	2929.125732
0.000000	2.483463	2919.134521
0.000000	2.483700	2917.984131
0.000000	2.483937	2927.518555
0.000000	2.484174	2938.292969
0.000000	2.484411	2952.435547
0.000000	2.484648	2970.541992
0.000000	2.484886	2992.614502
0.000000	2.485123	3018.259277
0.000000	2.485360	3045.649658
0.000000	2.485597	3068.563232
0.000000	2.485834	3079.605469
0.000000	2.486072	3080.465088
0.000000	2.486309	3074.290771
0.000000	2.486546	3063.965088
0.000000	2.486783	3051.684082
0.000000	2.487020	3039.107422
0.000000	2.487257	3027.752197
0.000000	2.487495	3020.603516
0.000000	2.487732	3022.392578
0.000000	2.487969	3028.130615
0.000000	2.488206	3036.834717
0.000000	2.488443	3047.061523
0.000000	2.488681	3059.728027
0.000000	2.488918	3075.945801
0.000000	2.489155	3095.392822
0.000000	2.489392	3119.266357
0.000000	2.489629	3145.486572
0.000000	2.489866	3173.736328
0.000000	2.490103	3204.332275
0.000000	2.490341	3236.354492
0.000000	2.490578	3270.654541
0.000000	2.490815	3298.215576
0.000000	2.491052	3314.378418
0.000000	2.491289	3318.970459
0.000000	2.491527	3314.224121
0.000000	2.491764	3301.631836
0.000000	2.492001	3283.546631
0.000000	2.492238	3265.131592
0.000000	2.492475	3251.408691
0.000000	2.492712	3249.061523
0.000000	2.492950	3265.904297
0.000000	2.493187	3290.790527
0.000000	2.493424	3310.787354
0.000000	2.493661	3320.714355
0.000000	2.493898	3320.809570
0.000000	2.494135	3314.088379
0.000000	2.494373	3302.516846
0.000000	2.494610	3287.270752
0.000000	2.494847	3269.891846
0.000000	2.495084	3256.645508
0.000000	2.495321	3252.289307
0.000000	2.495559	3258.687012
0.000000	2.495796	3263.206543
0.000000	2.496033	3263.540771
0.000000	2.496270	3260.169922
0.000000	2.496507	3254.574219
0.000000	2.496744	3246.989502
0.000000	2.496982	3237.842285
0.000000	2.497219	3228.019531
0.000000	2.497456	3219.944824
0.000000	2.497693	3214.829834
0.000000	2.497930	3211.039795
0.000000	2.498168	3210.214600
0.000000	2.498405	3213.321533
0.000000	2.498642	3222.563477
0.000000	2.498879	3236.265625
0.000000	2.499116	3253.555908
0.000000	2.499353	3271.627930
0.000000	2.499591	3290.721680
0.000000	2.499828	3311.658936
0.000000	2.500065	3333.790283
0.000000	2.500302	3351.014160
0.000000	2.500539	3361.979736
0.000000	2.500777	3364.740234
0.000000	2.501014	3360.251953
0.000000	2.501251	3349.462402
0.000000	2.501488	3333.118164
0.000000	2.501725	3311.770508
0.000000	2.501962	3287.897217
0.000000	2.502200	3266.837402
0.000000	2.502437	3251.925049
0.000000	2.502674	3244.816895
0.000000	2.502911	3238.878418
0.000000	2.503148	3228.283936
0.000000	2.503386	3217.118164
0.000000	2.503623	3203.440186
0.000000	2.503860	3187.392578
0.000000	2.504097	3172.364502
0.000000	2.504334	3156.212891
0.000000	2.504571	3143.563965
0.000000	2.504808	3133.735107
0.000000	2.505046	3125.166504
0.000000	2.505283	3118.524658
0.000000	2.505520	3113.649170
0.000000	2.505757	3110.957520
0.000000	2.505994	3110.440186
0.000000	2.506232	3113.139893
0.000000	2.506469	3118.384033
0.000000	2.506706	3125.111816
0.000000	2.506943	3132.396973
0.000000	2.507180	3135.188477
0.000000	2.507417	3133.617676
0.000000	2.507655	3128.818604
0.000000	2.507892	3121.182861
0.000000	2.508129	3111.927490
0.000000	2.508366	3102.473877
0.000000	2.508603	3095.434082
0.000000	2.508841	3093.600830
0.000000	2.509078	3096.673584
0.000000	2.509315	3102.135498
0.000000	2.509552	3111.222900
0.000000	2.509789	3124.170654
0.000000	2.510026	3140.181152
0.000000	2.510263	3158.912842
0.000000	2.510501	3179.368896
0.000000	2.510738	3200.260498
0.000000	2.510975	3217.184814
0.000000	2.511212	3227.927002
0.000000	2.511449	3233.721924
0.000000	2.511687	3235.600586
0.000000	2.511924	3233.525635
0.000000	2.512161	3229.389648
0.000000	2.512398	3224.541260
0.000000	2.512635	3222.484863
0.000000	2.512872	3225.501953
0.000000	2.513109	3230.919434
0.000000	2.513347	3236.534912
0.000000	2.513584	3241.669189
0.000000	2.513821	3246.005127
0.000000	2.514058	3249.914795
0.000000	2.514295	3252.802002
0.000000	2.514533	3254.322510
0.000000	2.514770	3254.427246
0.000000	2.515007	3253.366211
0.000000	2.515244	3251.038818
0.000000	2.515481	3247.774170
0.000000	2.515718	3243.684570
0.000000	2.515956	3238.511475
0.000000	2.516193	3229.709229
0.000000	2.516430	3216.445557
0.000000	2.516667	3199.246582
0.000000	2.516904	3179.007568
0.000000	2.517142	3159.151855
0.000000	2.517379	3139.937012
0.000000	2.517616	3122.090576
0.000000	2.517853	3106.297852
0.000000	2.518090	3090.989502
0.000000	2.518327	3077.357422
0.000000	2.518565	3064.176514
0.000000	2.518802	3053.379395
0.000000	2.519039	3045.123047
0.000000	2.519276	3041.703125
0.000000	2.519513	3043.462646
0.000000	2.519750	3049.536865
0.000000	2.519988	3061.087891
0.000000	2.520225	3069.628906
0.000000	2.520462	3070.480225
0.000000	2.520699	3062.610107
0.000000	2.520936	3047.186523
0.000000	2.521173	3025.649414
0.000000	2.521411	2999.889893
0.000000	2.521648	2974.695801
0.000000	2.521885	2957.143799
0.000000	2.522122	2953.752930
0.000000	2.522359	2971.874268
0.000000	2.522597	3004.344482
0.000000	2.522834	3047.273682
0.000000	2.523071	3091.220947
0.000000	2.523308	3127.774170
0.000000	2.523545	3155.092041
0.000000	2.523782	3173.473389
0.000000	2.524020	3181.902100
0.000000	2.524257	3179.802734
0.000000	2.524494	3168.177490
0.000000	2.524731	3146.735596
0.000000	2.524968	3114.848389
0.000000	2.525206	3075.844727
0.000000	2.525443	3034.272949
0.000000	2.525680	2995.559326
0.000000	2.525917	2966.099609
0.000000	2.526154	2954.149170
0.000000	2.526392	2945.929199
0.000000	2.526629	2938.568604
0.000000	2.526866	2932.174072
0.000000	2.527103	2927.931396
0.000000	2.527340	2927.620605
0.000000	2.527577	2932.482422
0.000000	2.527815	2945.165039
0.000000	2.528052	2960.044678
0.000000	2.528289	2975.099121
0.000000	2.528526	2985.894531
0.000000	2.528763	2992.517822
0.000000	2.529000	2995.696777
0.000000	2.529238	2996.723877
0.000000	2.529475	2996.684082
0.000000	2.529712	2995.859619
0.000000	2.529949	2995.808105
0.000000	2.530186	2999.054443
0.000000	2.530423	3003.113037
0.000000	2.530661	3007.761963
0.000000	2.530898	3013.034180
0.000000	2.531135	3020.455322
0.000000	2.531372	3030.716309
0.000000	2.531609	3043.192139
0.000000	2.531847	3058.319092
0.000000	2.532084	3074.199951
0.000000	2.532321	3090.540771
0.000000	2.532558	3106.974365
0.000000	2.532795	3123.804688
0.000000	2.533032	3140.939209
0.000000	2.533269	3156.734863
0.000000	2.533507	3163.827393
0.000000	2.533744	3161.249512
0.000000	2.533981	3149.046631
0.000000	2.534218	3129.591553
0.000000	2.534455	3106.057861
0.000000	2.534693	3082.450928
0.000000	2.534930	3062.777832
0.000000	2.535167	3050.756104
0.000000	2.535404	3041.057373
0.000000	2.535641	3031.249268
0.000000	2.535878	3022.569092
0.000000	2.536116	3015.256104
0.000000	2.536353	3009.970703
0.000000	2.536590	3006.221436
0.000000	2.536827	3003.443359
0.000000	2.537064	3001.778564
0.000000	2.537302	3001.149658
0.000000	2.537539	3001.385986
0.000000	2.537776	3002.977051
0.000000	2.538013	3005.653076
0.000000	2.538250	3010.701172
0.000000	2.538487	3017.103027
0.000000	2.538724	3023.863281
0.000000	2.538962	3033.755615
0.000000	2.539199	3048.092285
0.000000	2.539436	3066.577881
0.000000	2.539673	3087.681152
0.000000	2.539910	3105.937988
0.000000	2.540148	3115.318604
0.000000	2.540385	3114.285645
0.000000	2.540622	3105.419434
0.000000	2.540859	3089.474854
0.000000	2.541096	3066.423828
0.000000	2.541333	3040.203369
0.000000	2.541571	3015.621826
0.000000	2.541808	2998.605713
0.000000	2.542045	2986.284668
0.000000	2.542282	2975.572510
0.000000	2.542519	2970.878662
0.000000	2.542756	2971.213379
0.000000	2.542994	2975.540039
0.000000	2.543231	2983.134521
0.000000	2.543468	2993.598877
0.000000	2.543705	3005.820557
0.000000	2.543942	3011.753662
0.000000	2.544179	3011.637695
0.000000	2.544417	3006.645752
0.000000	2.544654	2998.368164
0.000000	2.544891	2988.428711
0.000000	2.545128	2978.257568
0.000000	2.545365	2971.608154
0.000000	2.545603	2968.395264
0.000000	2.545840	2971.042236
0.000000	2.546077	2978.678955
0.000000	2.546314	2992.173340
0.000000	2.546551	3003.711182
0.000000	2.546788	3016.733154
0.000000	2.547026	3032.918701
0.000000	2.547263	3050.728027
0.000000	2.547500	3065.813721
0.000000	2.547737	3079.487793
0.000000	2.547974	3092.397461
0.000000	2.548212	3101.597656
0.000000	2.548449	3110.308350
0.000000	2.548686	3120.047363
0.000000	2.548923	3132.512695
0.000000	2.549160	3150.191650
0.000000	2.549397	3172.445068
0.000000	2.549635	3195.253418
0.000000	2.549872	3218.302490
0.000000	2.550109	3241.017334
0.000000	2.550346	3257.894775
0.000000	2.550583	3268.833984
0.000000	2.550821	3275.593262
0.000000	2.551058	3280.507324
0.000000	2.551295	3285.802002
0.000000	2.551532	3285.636475
0.000000	2.551769	3278.110352
0.000000	2.552006	3264.335693
0.000000	2.552243	3245.030518
0.000000	2.552481	3220.627441
0.000000	2.552718	3195.824951
0.000000	2.552955	3175.179932
0.000000	2.553192	3162.665771
0.000000	2.553429	3149.864990
0.000000	2.553667	3136.589111
0.000000	2.553904	3121.893799
0.000000	2.554141	3106.458008
0.000000	2.554378	3091.926514
0.000000	2.554615	3082.180176
0.000000	2.554852	3072.973877
0.000000	2.555090	3062.791992
0.000000	2.555327	3052.937012
0.000000	2.555564	3043.037842
0.000000	2.555801	3032.327881
0.000000	2.556038	3021.366455
0.000000	2.556276	3012.286133
0.000000	2.556513	3008.816162
0.000000	2.556750	3006.138428
0.000000	2.556987	3001.915771
0.000000	2.557224	2996.971680
0.000000	2.557462	2992.990479
0.000000	2.557698	2989.842529
0.000000	2.557936	2990.097412
0.000000	2.558173	2995.766602
0.000000	2.558410	3008.200439
0.000000	2.558647	3025.057373
0.000000	2.558884	3046.599365
0.000000	2.559122	3072.066650
0.000000	2.559359	3092.481934
0.000000	2.559596	3104.380859
0.000000	2.559833	3107.475830
0.000000	2.560070	3101.216553
0.000000	2.560308	3087.171875
0.000000	2.560544	3068.516113
0.000000	2.560782	3050.217529
0.000000	2.561019	3037.315918
0.000000	2.561256	3032.575684
0.000000	2.561493	3028.345947
0.000000	2.561730	3024.728760
0.000000	2.561968	3021.553955
0.000000	2.562205	3019.977539
0.000000	2.562442	3019.265869
0.000000	2.562679	3015.859131
0.000000	2.562916	3005.367432
0.000000	2.563154	2992.378174
0.000000	2.563391	2983.762695
0.000000	2.563628	2976.713135
0.000000	2.563865	2969.450195
0.000000	2.564102	2961.662842
0.000000	2.564339	2955.410156
0.000000	2.564577	2949.509521
0.000000	2.564814	2942.937012
0.000000	2.565051	2935.492188
0.000000	2.565288	2931.163330
0.000000	2.565525	2934.982666
0.000000	2.565763	2946.367188
0.000000	2.566000	2966.167480
0.000000	2.566237	2991.726074
0.000000	2.566474	3014.487793
0.000000	2.566711	3037.164307
0.000000	2.566948	3057.427490
0.000000	2.567185	3074.493408
0.000000	2.567423	3087.142090
0.000000	2.567660	3096.351074
0.000000	2.567897	3102.802734
0.000000	2.568134	3106.646973
0.000000	2.568371	3108.006592
0.000000	2.568609	3108.745117
0.000000	2.568846	3109.144287
0.000000	2.569083	3103.297119
0.000000	2.569320	3093.761719
0.000000	2.569557	3082.606934
0.000000	2.569794	3072.355957
0.000000	2.570032	3060.761475
0.000000	2.570269	3047.025391
0.000000	2.570506	3032.591553
0.000000	2.570743	3019.494629
0.000000	2.570980	3010.966797
0.000000	2.571218	3004.835938
0.000000	2.571455	3000.036377
0.000000	2.571692	2997.169189
0.000000	2.571929	2996.795410
0.000000	2.572166	2999.431396
0.000000	2.572403	3005.772949
0.000000	2.572641	3015.549561
0.000000	2.572878	3029.859131
0.000000	2.573115	3048.779785
0.000000	2.573352	3071.427490
0.000000	2.573589	3096.340088
0.000000	2.573827	3124.271973
0.000000	2.574064	3151.083252
0.000000	2.574301	3170.272949
0.000000	2.574538	3182.297363
0.000000	2.574775	3191.683105
0.000000	2.575012	3198.906250
0.000000	2.575250	3197.665771
0.000000	2.575487	3189.205078
0.000000	2.575724	3173.364502
0.000000	2.575961	3151.080078
0.000000	2.576198	3123.050049
0.000000	2.576436	3094.483887
0.000000	2.576673	3069.919434
0.000000	2.576910	3053.912842
0.000000	2.577147	3043.255371
0.000000	2.577384	3036.753906
0.000000	2.577621	3038.205811
0.000000	2.577858	3047.869385
0.000000	2.578096	3064.447510
0.000000	2.578333	3087.084473
0.000000	2.578570	3111.405762
0.000000	2.578807	3134.576172
0.000000	2.579044	3157.314697
0.000000	2.579282	3180.213135
0.000000	2.579519	3197.415283
0.000000	2.579756	3208.851807
0.000000	2.579993	3215.929199
0.000000	2.580230	3220.673828
0.000000	2.580467	3223.991211
0.000000	2.580704	3225.575439
0.000000	2.580942	3227.554688
0.000000	2.581179	3233.268066
0.000000	2.581416	3240.088867
0.000000	2.581653	3232.712402
0.000000	2.581890	3220.773682
0.000000	2.582128	3226.216309
0.000000	2.582365	3225.111328
0.000000	2.582602	3227.819824
0.000000	2.582839	3226.327637
0.000000	2.583076	3219.265137
0.000000	2.583313	3208.437256
0.000000	2.583551	3196.191895
0.000000	2.583788	3183.853271
0.000000	2.584025	3173.861572
0.000000	2.584262	3168.682129
0.000000	2.584499	3168.214844
0.000000	2.584737	3167.733643
0.000000	2.584974	3169.762451
0.000000	2.585211	3175.458984
0.000000	2.585448	3186.374756
0.000000	2.585685	3204.765381
0.000000	2.585922	3231.432129
0.000000	2.586159	3260.078613
0.000000	2.586397	3282.524414
0.000000	2.586634	3295.605957
0.000000	2.586871	3299.469238
0.000000	2.587108	3294.163086
0.000000	2.587345	3282.048096
0.000000	2.587583	3263.674805
0.000000	2.587820	3240.261475
0.000000	2.588057	3217.210938
0.000000	2.588294	3199.174561
0.000000	2.588531	3179.189697
0.000000	2.588768	3156.358643
0.000000	2.589006	3131.171387
0.000000	2.589243	3105.978027
0.000000	2.589480	3084.692139
0.000000	2.589717	3069.525879
0.000000	2.589954	3057.390625
0.000000	2.590192	3047.305908
0.000000	2.590429	3037.472900
0.000000	2.590666	3028.214111
0.000000	2.590903	3020.968506
0.000000	2.591140	3015.848145
0.000000	2.591377	3012.565186
0.000000	2.591615	3009.504639
0.000000	2.591852	3013.355469
0.000000	2.592089	3025.912109
0.000000	2.592326	3050.414307
0.000000	2.592563	3088.472168
0.000000	2.592800	3140.363037
0.000000	2.593038	3205.956299
0.000000	2.593275	3280.965576
0.000000	2.593512	3348.164551
0.000000	2.593749	3407.135254
0.000000	2.593986	3456.856934
0.000000	2.594223	3495.405518
0.000000	2.594461	3521.985107
0.000000	2.594698	3536.105469
0.000000	2.594935	3537.955078
0.000000	2.595172	3527.246826
0.000000	2.595409	3504.291992
0.000000	2.595647	3471.476563
0.000000	2.595884	3433.875977
0.000000	2.596121	3397.368652
0.000000	2.596358	3368.700928
0.000000	2.596595	3354.891602
0.000000	2.596833	3365.037109
0.000000	2.597070	3379.379150
0.000000	2.597307	3391.671631
0.000000	2.597544	3403.079834
0.000000	2.597781	3413.988281
0.000000	2.598018	3426.800781
0.000000	2.598256	3442.424805
0.000000	2.598493	3450.196045
0.000000	2.598730	3449.050049
0.000000	2.598967	3439.523926
0.000000	2.599204	3422.106201
0.000000	2.599442	3395.533447
0.000000	2.599679	3359.264160
0.000000	2.599916	3316.020264
0.000000	2.600153	3270.129150
0.000000	2.600390	3226.109375
0.000000	2.600627	3190.579102
0.000000	2.600864	3168.303223
0.000000	2.601102	3147.757568
0.000000	2.601339	3126.600586
0.000000	2.601576	3103.004150
0.000000	2.601813	3077.839111
0.000000	2.602050	3051.083008
0.000000	2.602288	3026.040527
0.000000	2.602525	3007.965332
0.000000	2.602762	2994.031494
0.000000	2.602999	2985.338867
0.000000	2.603236	2986.620850
0.000000	2.603473	2998.178711
0.000000	2.603711	3020.920410
0.000000	2.603948	3056.770996
0.000000	2.604185	3104.394775
0.000000	2.604422	3163.170654
0.000000	2.604659	3226.606445
0.000000	2.604897	3286.990723
0.000000	2.605134	3343.488281
0.000000	2.605371	3396.146729
0.000000	2.605608	3446.113770
0.000000	2.605845	3485.212402
0.000000	2.606082	3510.704590
0.000000	2.606319	3523.132324
0.000000	2.606557	3523.310547
0.000000	2.606794	3510.612549
0.000000	2.607031	3484.259521
0.000000	2.607268	3444.078369
0.000000	2.607505	3392.417725
0.000000	2.607743	3332.711426
0.000000	2.607980	3269.712402
0.000000	2.608217	3210.333008
0.000000	2.608454	3162.024658
0.000000	2.608691	3134.197998
0.000000	2.608928	3123.678467
0.000000	2.609165	3117.014893
0.000000	2.609403	3115.589844
0.000000	2.609640	3119.567139
0.000000	2.609877	3124.172119
0.000000	2.610114	3124.847168
0.000000	2.610351	3122.551758
0.000000	2.610589	3119.170166
0.000000	2.610826	3116.342285
0.000000	2.611063	3115.662842
0.000000	2.611300	3117.874512
0.000000	2.611537	3113.067139
0.000000	2.611774	3098.850342
0.000000	2.612012	3078.547607
0.000000	2.612249	3055.657227
0.000000	2.612486	3034.187988
0.000000	2.612723	3017.208496
0.000000	2.612960	3007.502441
0.000000	2.613198	3006.902100
0.000000	2.613435	3014.145020
0.000000	2.613672	3029.464111
0.000000	2.613909	3052.764404
0.000000	2.614146	3084.149170
0.000000	2.614383	3122.339111
0.000000	2.614621	3156.881592
0.000000	2.614858	3181.423096
0.000000	2.615095	3196.305420
0.000000	2.615332	3202.326904
0.000000	2.615569	3201.922852
0.000000	2.615806	3195.768066
0.000000	2.616044	3184.344238
0.000000	2.616281	3170.195313
0.000000	2.616518	3158.812256
0.000000	2.616755	3150.712158
0.000000	2.616992	3142.731201
0.000000	2.617229	3139.418945
0.000000	2.617467	3142.366699
0.000000	2.617704	3146.465332
0.000000	2.617941	3152.679443
0.000000	2.618178	3161.375244
0.000000	2.618415	3173.370117
0.000000	2.618653	3186.792725
0.000000	2.618890	3197.024170
0.000000	2.619127	3200.807861
0.000000	2.619364	3196.694580
0.000000	2.619601	3187.110596
0.000000	2.619838	3172.244385
0.000000	2.620076	3152.644043
0.000000	2.620313	3129.456055
0.000000	2.620550	3107.950439
0.000000	2.620787	3092.171143
0.000000	2.621024	3083.101074
0.000000	2.621262	3074.818359
0.000000	2.621499	3066.062256
0.000000	2.621736	3055.368652
0.000000	2.621973	3044.150146
0.000000	2.622210	3032.927979
0.000000	2.622447	3024.753174
0.000000	2.622685	3021.852783
0.000000	2.622922	3017.498779
0.000000	2.623159	3011.115723
0.000000	2.623396	3004.342773
0.000000	2.623633	3000.670898
0.000000	2.623871	3000.304688
0.000000	2.624108	2998.966553
0.000000	2.624345	2994.753662
0.000000	2.624582	2988.692627
0.000000	2.624819	2984.104004
0.000000	2.625057	2981.718262
0.000000	2.625293	2979.647217
0.000000	2.625531	2976.983154
0.000000	2.625768	2973.103027
0.000000	2.626005	2966.809326
0.000000	2.626242	2958.500488
0.000000	2.626479	2949.188477
0.000000	2.626717	2939.614502
0.000000	2.626954	2931.368408
0.000000	2.627191	2925.453857
0.000000	2.627428	2920.690918
0.000000	2.627665	2916.090820
0.000000	2.627903	2911.330811
0.000000	2.628139	2906.854980
0.000000	2.628377	2902.836426
0.000000	2.628614	2900.025146
0.000000	2.628851	2899.384277
0.000000	2.629088	2898.862061
0.000000	2.629325	2900.362061
0.000000	2.629563	2904.936035
0.000000	2.629800	2911.854004
0.000000	2.630037	2920.443848
0.000000	2.630274	2929.553955
0.000000	2.630511	2936.348145
0.000000	2.630749	2941.526367
0.000000	2.630986	2944.678223
0.000000	2.631223	2948.021484
0.000000	2.631460	2953.565430
0.000000	2.631697	2964.749268
0.000000	2.631934	2984.825928
0.000000	2.632172	3014.229980
0.000000	2.632409	3051.590576
0.000000	2.632646	3094.599365
0.000000	2.632883	3142.765869
0.000000	2.633120	3190.350342
0.000000	2.633358	3229.644775
0.000000	2.633595	3259.794434
0.000000	2.633832	3280.517578
0.000000	2.634069	3293.015625
0.000000	2.634306	3298.874756
0.000000	2.634543	3298.732178
0.000000	2.634780	3293.942871
0.000000	2.635018	3287.915283
0.000000	2.635255	3284.907959
0.000000	2.635492	3287.293701
0.000000	2.635729	3293.330322
0.000000	2.635966	3305.353027
0.000000	2.636204	3327.225586
0.000000	2.636441	3358.356201
0.000000	2.636678	3386.851074
0.000000	2.636915	3411.104492
0.000000	2.637152	3429.538330
0.000000	2.637389	3435.551758
0.000000	2.637627	3428.852051
0.000000	2.637864	3410.699463
0.000000	2.638101	3380.226318
0.000000	2.638338	3337.376953
0.000000	2.638575	3284.976563
0.000000	2.638813	3227.118896
0.000000	2.639050	3169.659668
0.000000	2.639287	3121.011475
0.000000	2.639524	3089.497070
0.000000	2.639761	3061.370605
0.000000	2.639998	3036.825684
0.000000	2.640236	3020.573730
0.000000	2.640473	3011.331055
0.000000	2.640710	3009.536133
0.000000	2.640947	3010.152832
0.000000	2.641184	3012.581787
0.000000	2.641421	3018.664307
0.000000	2.641659	3023.476807
0.000000	2.641896	3026.570068
0.000000	2.642133	3032.276123
0.000000	2.642370	3041.320068
0.000000	2.642607	3055.655273
0.000000	2.642844	3078.579590
0.000000	2.643082	3112.294922
0.000000	2.643319	3153.718262
0.000000	2.643556	3194.739502
0.000000	2.643793	3233.393066
0.000000	2.644030	3269.537354
0.000000	2.644268	3299.862061
0.000000	2.644505	3323.472168
0.000000	2.644742	3341.095703
0.000000	2.644979	3353.163818
0.000000	2.645216	3353.477539
0.000000	2.645453	3343.199219
0.000000	2.645691	3323.158203
0.000000	2.645928	3294.188477
0.000000	2.646165	3258.790039
0.000000	2.646402	3222.208984
0.000000	2.646639	3189.038086
0.000000	2.646877	3165.174072
0.000000	2.647114	3151.036621
0.000000	2.647351	3139.744629
0.000000	2.647588	3133.240234
0.000000	2.647825	3132.951660
0.000000	2.648062	3137.444824
0.000000	2.648299	3144.216064
0.000000	2.648537	3147.988525
0.000000	2.648774	3148.390625
0.000000	2.649011	3146.699951
0.000000	2.649248	3144.611084
0.000000	2.649485	3143.863281
0.000000	2.649723	3146.205566
0.000000	2.649960	3155.704590
0.000000	2.650197	3174.843506
0.000000	2.650434	3198.157471
0.000000	2.650671	3214.206055
0.000000	2.650908	3222.339355
0.000000	2.651146	3224.396240
0.000000	2.651383	3223.769531
0.000000	2.651620	3220.818848
0.000000	2.651857	3216.023193
0.000000	2.652094	3211.926758
0.000000	2.652332	3212.104980
0.000000	2.652569	3215.019043
0.000000	2.652806	3216.419189
0.000000	2.653043	3216.805664
0.000000	2.653280	3215.115723
0.000000	2.653517	3209.298584
0.000000	2.653754	3200.748535
0.000000	2.653992	3191.672852
0.000000	2.654229	3185.695313
0.000000	2.654466	3185.459717
0.000000	2.654703	3184.805664
0.000000	2.654940	3185.421143
0.000000	2.655178	3189.335449
0.000000	2.655415	3195.000244
0.000000	2.655652	3201.110352
0.000000	2.655889	3209.391113
0.000000	2.656126	3220.137207
0.000000	2.656363	3232.322998
0.000000	2.656600	3243.168945
0.000000	2.656838	3243.176270
0.000000	2.657075	3233.306396
0.000000	2.657312	3214.364990
0.000000	2.657549	3187.967285
0.000000	2.657786	3155.275635
0.000000	2.658024	3118.886475
0.000000	2.658261	3082.570801
0.000000	2.658498	3052.538818
0.000000	2.658735	3032.032715
0.000000	2.658972	3014.489746
0.000000	2.659209	2999.551758
0.000000	2.659447	2985.777344
0.000000	2.659684	2974.398193
0.000000	2.659921	2965.091064
0.000000	2.660158	2958.242188
0.000000	2.660395	2955.223633
0.000000	2.660633	2954.465088
0.000000	2.660870	2956.353271
0.000000	2.661107	2960.780762
0.000000	2.661344	2966.381104
0.000000	2.661581	2973.804932
0.000000	2.661819	2982.473633
0.000000	2.662056	2993.517334
0.000000	2.662293	3006.588623
0.000000	2.662530	3021.112061
0.000000	2.662767	3033.067383
0.000000	2.663004	3043.890137
0.000000	2.663242	3049.254150
0.000000	2.663479	3052.548096
0.000000	2.663716	3062.222656
0.000000	2.663953	3072.763916
0.000000	2.664190	3084.736084
0.000000	2.664427	3099.342773
0.000000	2.664665	3116.608643
0.000000	2.664902	3138.003174
0.000000	2.665139	3162.512451
0.000000	2.665376	3192.022949
0.000000	2.665613	3227.767578
0.000000	2.665850	3270.303223
0.000000	2.666088	3318.965088
0.000000	2.666325	3364.667725
0.000000	2.666562	3398.891846
0.000000	2.666799	3420.758789
0.000000	2.667036	3430.553955
0.000000	2.667274	3429.073975
0.000000	2.667511	3417.165527
0.000000	2.667748	3395.240234
0.000000	2.667985	3363.610107
0.000000	2.668222	3327.023193
0.000000	2.668459	3290.421143
0.000000	2.668697	3260.498535
0.000000	2.668934	3246.374756
0.000000	2.669171	3236.491699
0.000000	2.669408	3226.553955
0.000000	2.669645	3217.607422
0.000000	2.669883	3211.281006
0.000000	2.670120	3208.039307
0.000000	2.670357	3205.978760
0.000000	2.670594	3206.622314
0.000000	2.670831	3208.566162
0.000000	2.671068	3209.448730
0.000000	2.671306	3207.787109
0.000000	2.671543	3204.291260
0.000000	2.671780	3199.362061
0.000000	2.672017	3193.251221
0.000000	2.672254	3186.356689
0.000000	2.672492	3180.444824
0.000000	2.672729	3176.609375
0.000000	2.672966	3176.447754
0.000000	2.673203	3183.350342
0.000000	2.673440	3197.706543
0.000000	2.673677	3215.683838
0.000000	2.673914	3232.319824
0.000000	2.674152	3237.616699
0.000000	2.674389	3233.647217
0.000000	2.674626	3229.121582
0.000000	2.674863	3237.747803
0.000000	2.675100	3246.506104
0.000000	2.675338	3275.183105
0.000000	2.675575	3309.933594
0.000000	2.675812	3341.570068
0.000000	2.676049	3366.532959
0.000000	2.676286	3383.802979
0.000000	2.676523	3393.133057
0.000000	2.676760	3393.602539
0.000000	2.676998	3385.439697
0.000000	2.677235	3367.555420
0.000000	2.677472	3339.436523
0.000000	2.677709	3301.902588
0.000000	2.677946	3259.328613
0.000000	2.678184	3216.153076
0.000000	2.678421	3179.226074
0.000000	2.678658	3161.664795
0.000000	2.678895	3146.646484
0.000000	2.679132	3137.791992
0.000000	2.679369	3132.420166
0.000000	2.679607	3129.394531
0.000000	2.679844	3128.148193
0.000000	2.680081	3128.814209
0.000000	2.680318	3129.993652
0.000000	2.680555	3130.739502
0.000000	2.680793	3130.933105
0.000000	2.681030	3130.400146
0.000000	2.681267	3129.784180
0.000000	2.681504	3129.457764
0.000000	2.681741	3130.074951
0.000000	2.681978	3132.638916
0.000000	2.682215	3137.459229
0.000000	2.682453	3144.185303
0.000000	2.682690	3152.252930
0.000000	2.682927	3161.726563
0.000000	2.683164	3173.032959
0.000000	2.683401	3185.534180
0.000000	2.683639	3199.485840
0.000000	2.683876	3212.610840
0.000000	2.684113	3222.755127
0.000000	2.684350	3228.461914
0.000000	2.684587	3228.369873
0.000000	2.684824	3222.303467
0.000000	2.685062	3212.237061
0.000000	2.685299	3198.275146
0.000000	2.685536	3181.987061
0.000000	2.685773	3169.185547
0.000000	2.686010	3165.470459
0.000000	2.686248	3167.091553
0.000000	2.686485	3172.796875
0.000000	2.686722	3183.734863
0.000000	2.686959	3200.212646
0.000000	2.687196	3221.820801
0.000000	2.687433	3245.461182
0.000000	2.687671	3268.272949
0.000000	2.687908	3281.346436
0.000000	2.688145	3283.860107
0.000000	2.688382	3276.566162
0.000000	2.688619	3261.418945
0.000000	2.688857	3238.741699
0.000000	2.689094	3209.721680
0.000000	2.689331	3179.015381
0.000000	2.689568	3151.694580
0.000000	2.689805	3131.748047
0.000000	2.690042	3121.722412
0.000000	2.690280	3111.149658
0.000000	2.690517	3097.526611
0.000000	2.690754	3081.898926
0.000000	2.690991	3068.130371
0.000000	2.691228	3060.152100
0.000000	2.691465	3059.666748
0.000000	2.691703	3066.807617
0.000000	2.691940	3083.651611
0.000000	2.692177	3112.624512
0.000000	2.692414	3151.198486
0.000000	2.692651	3197.081787
0.000000	2.692888	3250.665039
0.000000	2.693126	3297.609131
0.000000	2.693363	3332.693115
0.000000	2.693600	3356.042480
0.000000	2.693837	3367.371094
0.000000	2.694074	3367.887207
0.000000	2.694312	3358.703369
0.000000	2.694549	3339.541260
0.000000	2.694786	3310.627441
0.000000	2.695023	3275.748535
0.000000	2.695260	3239.206299
0.000000	2.695498	3205.852783
0.000000	2.695735	3182.471436
0.000000	2.695972	3172.175049
0.000000	2.696209	3166.184082
0.000000	2.696446	3164.195068
0.000000	2.696683	3166.428223
0.000000	2.696920	3172.768311
0.000000	2.697158	3181.647705
0.000000	2.697395	3192.055908
0.000000	2.697632	3201.815674
0.000000	2.697869	3204.897705
0.000000	2.698106	3202.557861
0.000000	2.698344	3197.660156
0.000000	2.698581	3193.719482
0.000000	2.698818	3195.072021
0.000000	2.699055	3205.422852
0.000000	2.699292	3211.371094
0.000000	2.699529	3211.980713
0.000000	2.699767	3207.322754
0.000000	2.700004	3194.863770
0.000000	2.700241	3175.252686
0.000000	2.700478	3152.308838
0.000000	2.700715	3131.545654
0.000000	2.700953	3121.548584
0.000000	2.701190	3117.114990
0.000000	2.701427	3111.911377
0.000000	2.701664	3106.428955
0.000000	2.701901	3100.436279
0.000000	2.702138	3095.082520
0.000000	2.702375	3089.668213
0.000000	2.702613	3086.214844
0.000000	2.702850	3083.398193
0.000000	2.703087	3081.122070
0.000000	2.703324	3079.454590
0.000000	2.703561	3080.159912
0.000000	2.703799	3081.675537
0.000000	2.704036	3079.029785
0.000000	2.704273	3074.248779
0.000000	2.704510	3067.488037
0.000000	2.704747	3059.001709
0.000000	2.704984	3049.636719
0.000000	2.705221	3041.171875
0.000000	2.705459	3033.317383
0.000000	2.705696	3027.360107
0.000000	2.705933	3022.278564
0.000000	2.706170	3018.191895
0.000000	2.706407	3015.202637
0.000000	2.706645	3013.849609
0.000000	2.706882	3014.090820
0.000000	2.707119	3018.278809
0.000000	2.707356	3022.875488
0.000000	2.707593	3024.781494
0.000000	2.707830	3025.507080
0.000000	2.708068	3026.388428
0.000000	2.708305	3027.135986
0.000000	2.708542	3027.813477
0.000000	2.708779	3027.776367
0.000000	2.709016	3026.186768
0.000000	2.709254	3024.038818
0.000000	2.709491	3021.428467
0.000000	2.709728	3019.431396
0.000000	2.709965	3018.729492
0.000000	2.710202	3021.080078
0.000000	2.710439	3024.849365
0.000000	2.710677	3029.023438
0.000000	2.710914	3034.045654
0.000000	2.711151	3039.567383
0.000000	2.711388	3044.909424
0.000000	2.711625	3049.699463
0.000000	2.711863	3054.409912
0.000000	2.712100	3058.925537
0.000000	2.712337	3061.670410
0.000000	2.712574	3063.529297
0.000000	2.712811	3064.913574
0.000000	2.713048	3066.072998
0.000000	2.713286	3066.827148
0.000000	2.713523	3067.037598
0.000000	2.713760	3067.100098
0.000000	2.713997	3068.662354
0.000000	2.714234	3071.040771
0.000000	2.714471	3072.803955
0.000000	2.714709	3074.862305
0.000000	2.714946	3077.030518
0.000000	2.715183	3079.811523
0.000000	2.715420	3081.146973
0.000000	2.715657	3081.656738
0.000000	2.715894	3080.770996
0.000000	2.716132	3081.789307
0.000000	2.716369	3083.357910
0.000000	2.716606	3085.675537
0.000000	2.716843	3088.621338
0.000000	2.717080	3090.522705
0.000000	2.717318	3092.690674
0.000000	2.717555	3094.445557
0.000000	2.717792	3095.751953
0.000000	2.718029	3096.694336
0.000000	2.718266	3097.243896
0.000000	2.718503	3098.437256
0.000000	2.718741	3101.315430
0.000000	2.718978	3107.351807
0.000000	2.719215	3114.276123
0.000000	2.719452	3121.570068
0.000000	2.719689	3125.592041
0.000000	2.719927	3123.930664
0.000000	2.720164	3119.396973
0.000000	2.720401	3112.931885
0.000000	2.720638	3106.186279
0.000000	2.720875	3102.864990
0.000000	2.721112	3106.435547
0.000000	2.721349	3120.024414
0.000000	2.721587	3147.171387
0.000000	2.721824	3181.527832
0.000000	2.722061	3206.989502
0.000000	2.722298	3222.780029
0.000000	2.722535	3228.040771
0.000000	2.722773	3223.526611
0.000000	2.723010	3210.848389
0.000000	2.723247	3190.353516
0.000000	2.723484	3161.702148
0.000000	2.723721	3128.966064
0.000000	2.723958	3096.302734
0.000000	2.724195	3067.434326
0.000000	2.724433	3046.116211
0.000000	2.724670	3025.263916
0.000000	2.724907	3004.300781
0.000000	2.725144	2984.948730
0.000000	2.725381	2968.983154
0.000000	2.725619	2957.763428
0.000000	2.725856	2948.958252
0.000000	2.726093	2942.689209
0.000000	2.726330	2939.146484
0.000000	2.726567	2937.744141
0.000000	2.726804	2937.851563
0.000000	2.727042	2939.560303
0.000000	2.727279	2943.706787
0.000000	2.727516	2950.008789
0.000000	2.727753	2958.458496
0.000000	2.727990	2968.496582
0.000000	2.728228	2978.809082
0.000000	2.728465	2988.623779
0.000000	2.728702	2999.030029
0.000000	2.728939	3010.909424
0.000000	2.729176	3025.369141
0.000000	2.729414	3043.064697
0.000000	2.729650	3062.674072
0.000000	2.729888	3082.027100
0.000000	2.730125	3096.890137
0.000000	2.730362	3106.936523
0.000000	2.730599	3112.250488
0.000000	2.730836	3111.861572
0.000000	2.731074	3107.446777
0.000000	2.731311	3103.135254
0.000000	2.731548	3100.330078
0.000000	2.731785	3098.820313
0.000000	2.732022	3097.735596
0.000000	2.732260	3097.246582
0.000000	2.732497	3097.532227
0.000000	2.732734	3097.337402
0.000000	2.732971	3097.171875
0.000000	2.733208	3096.881348
0.000000	2.733445	3097.218506
0.000000	2.733683	3098.393066
0.000000	2.733920	3099.861328
0.000000	2.734157	3102.317627
0.000000	2.734394	3106.299072
0.000000	2.734631	3111.454102
0.000000	2.734869	3116.736816
0.000000	2.735106	3118.053955
0.000000	2.735343	3113.465576
0.000000	2.735580	3104.454834
0.000000	2.735817	3092.882080
0.000000	2.736054	3081.803223
0.000000	2.736292	3072.197266
0.000000	2.736529	3064.807373
0.000000	2.736766	3061.465820
0.000000	2.737003	3066.270996
0.000000	2.737240	3080.225586
0.000000	2.737478	3094.660400
0.000000	2.737715	3110.236572
0.000000	2.737952	3129.161865
0.000000	2.738189	3151.541260
0.000000	2.738426	3170.367920
0.000000	2.738663	3181.379395
0.000000	2.738901	3185.408203
0.000000	2.739138	3183.977295
0.000000	2.739375	3178.329346
0.000000	2.739612	3169.585938
0.000000	2.739849	3159.673340
0.000000	2.740086	3152.710205
0.000000	2.740324	3154.473389
0.000000	2.740561	3169.688965
0.000000	2.740798	3195.390381
0.000000	2.741035	3223.441650
0.000000	2.741272	3243.550049
0.000000	2.741509	3254.912354
0.000000	2.741747	3259.361816
0.000000	2.741984	3258.326416
0.000000	2.742221	3252.951416
0.000000	2.742458	3245.268066
0.000000	2.742695	3241.499268
0.000000	2.742933	3242.351807
0.000000	2.743170	3248.020020
0.000000	2.743407	3257.213623
0.000000	2.743644	3271.172119
0.000000	2.743881	3291.250732
0.000000	2.744118	3319.463867
0.000000	2.744355	3354.050537
0.000000	2.744593	3382.674072
0.000000	2.744830	3404.872803
0.000000	2.745067	3417.779297
0.000000	2.745304	3418.790771
0.000000	2.745541	3406.526367
0.000000	2.745779	3382.507813
0.000000	2.746016	3349.886230
0.000000	2.746253	3312.213135
0.000000	2.746490	3275.223633
0.000000	2.746727	3247.961182
0.000000	2.746964	3238.224365
0.000000	2.747202	3234.736328
0.000000	2.747439	3236.977783
0.000000	2.747676	3244.483398
0.000000	2.747913	3253.485107
0.000000	2.748150	3264.603271
0.000000	2.748388	3280.285889
0.000000	2.748625	3302.314209
0.000000	2.748862	3331.323975
0.000000	2.749099	3365.793701
0.000000	2.749336	3398.303711
0.000000	2.749573	3423.041260
0.000000	2.749810	3440.495117
0.000000	2.750048	3451.470459
0.000000	2.750285	3457.141357
0.000000	2.750522	3460.761230
0.000000	2.750759	3463.913330
0.000000	2.750996	3469.077148
0.000000	2.751234	3481.541016
0.000000	2.751471	3507.329346
0.000000	2.751708	3549.314453
0.000000	2.751945	3601.419678
0.000000	2.752182	3655.386230
0.000000	2.752419	3704.017334
0.000000	2.752657	3745.830322
0.000000	2.752894	3779.737061
0.000000	2.753131	3804.410400
0.000000	2.753368	3817.952881
0.000000	2.753605	3819.034912
0.000000	2.753842	3807.987061
0.000000	2.754080	3783.192383
0.000000	2.754317	3743.215576
0.000000	2.754554	3688.792969
0.000000	2.754791	3623.109131
0.000000	2.755028	3550.733643
0.000000	2.755265	3478.161377
0.000000	2.755503	3413.196533
0.000000	2.755740	3366.019775
0.000000	2.755977	3340.065674
0.000000	2.756214	3321.580322
0.000000	2.756451	3304.937012
0.000000	2.756689	3288.595947
0.000000	2.756926	3273.899170
0.000000	2.757163	3260.720703
0.000000	2.757400	3248.242432
0.000000	2.757637	3238.742188
0.000000	2.757874	3229.279297
0.000000	2.758112	3213.593750
0.000000	2.758349	3194.238525
0.000000	2.758586	3172.819092
0.000000	2.758823	3152.479248
0.000000	2.759060	3138.805908
0.000000	2.759298	3130.274658
0.000000	2.759535	3123.202148
0.000000	2.759772	3119.548584
0.000000	2.760009	3119.411621
0.000000	2.760246	3124.741943
0.000000	2.760484	3132.582764
0.000000	2.760721	3143.373291
0.000000	2.760958	3159.001221
0.000000	2.761195	3181.728516
0.000000	2.761432	3213.208740
0.000000	2.761669	3252.912109
0.000000	2.761907	3289.423340
0.000000	2.762144	3321.655273
0.000000	2.762381	3343.478760
0.000000	2.762618	3356.317627
0.000000	2.762855	3363.144775
0.000000	2.763092	3366.270020
0.000000	2.763330	3366.751221
0.000000	2.763567	3367.041016
0.000000	2.763804	3370.586182
0.000000	2.764041	3380.459229
0.000000	2.764278	3394.453857
0.000000	2.764515	3405.336914
0.000000	2.764753	3409.483887
0.000000	2.764990	3408.218750
0.000000	2.765227	3402.565674
0.000000	2.765464	3392.656494
0.000000	2.765701	3378.368652
0.000000	2.765939	3360.116211
0.000000	2.766176	3339.724365
0.000000	2.766413	3319.626709
0.000000	2.766650	3302.780518
0.000000	2.766887	3290.959961
0.000000	2.767124	3279.651855
0.000000	2.767362	3268.436523
0.000000	2.767599	3257.668945
0.000000	2.767836	3247.429932
0.000000	2.768073	3238.851318
0.000000	2.768310	3230.945068
0.000000	2.768548	3223.339600
0.000000	2.768785	3215.753418
0.000000	2.769022	3207.800049
0.000000	2.769259	3199.283691
0.000000	2.769496	3190.978760
0.000000	2.769733	3183.323975
0.000000	2.769970	3176.132080
0.000000	2.770208	3169.900391
0.000000	2.770445	3166.294922
0.000000	2.770682	3164.698730
0.000000	2.770919	3165.636475
0.000000	2.771156	3170.581055
0.000000	2.771394	3174.601074
0.000000	2.771631	3177.543701
0.000000	2.771868	3182.780762
0.000000	2.772105	3199.849609
0.000000	2.772342	3214.778320
0.000000	2.772579	3224.001953
0.000000	2.772816	3226.311035
0.000000	2.773054	3222.742920
0.000000	2.773291	3215.417969
0.000000	2.773528	3205.069092
0.000000	2.773765	3193.438721
0.000000	2.774002	3184.384521
0.000000	2.774240	3176.867676
0.000000	2.774477	3170.624023
0.000000	2.774714	3165.018555
0.000000	2.774951	3160.431641
0.000000	2.775188	3156.885742
0.000000	2.775425	3155.531738
0.000000	2.775663	3155.404785
0.000000	2.775900	3156.543457
0.000000	2.776137	3161.036621
0.000000	2.776374	3171.170166
0.000000	2.776611	3184.995361
0.000000	2.776848	3200.768799
0.000000	2.777086	3217.980713
0.000000	2.777323	3237.448975
0.000000	2.777560	3260.078125
0.000000	2.777797	3284.960205
0.000000	2.778034	3308.578857
0.000000	2.778271	3322.462891
0.000000	2.778509	3324.760742
0.000000	2.778746	3316.014404
0.000000	2.778983	3297.883301
0.000000	2.779220	3277.378174
0.000000	2.779457	3270.167969
0.000000	2.779695	3259.596191
0.000000	2.779932	3244.372803
0.000000	2.780169	3225.921387
0.000000	2.780406	3203.884277
0.000000	2.780643	3177.805420
0.000000	2.780880	3150.105957
0.000000	2.781118	3123.961914
0.000000	2.781355	3104.524658
0.000000	2.781592	3095.014404
0.000000	2.781829	3092.804443
0.000000	2.782066	3096.170166
0.000000	2.782304	3101.866943
0.000000	2.782541	3109.274658
0.000000	2.782778	3116.268799
0.000000	2.783015	3120.537842
0.000000	2.783252	3123.929932
0.000000	2.783489	3124.016602
0.000000	2.783726	3121.336670
0.000000	2.783964	3116.689941
0.000000	2.784201	3110.274902
0.000000	2.784438	3102.376953
0.000000	2.784675	3096.980957
0.000000	2.784912	3095.237061
0.000000	2.785150	3095.130859
0.000000	2.785387	3097.926025
0.000000	2.785624	3102.993896
0.000000	2.785861	3109.012207
0.000000	2.786098	3118.740479
0.000000	2.786335	3128.065430
0.000000	2.786573	3135.694092
0.000000	2.786810	3138.116943
0.000000	2.787047	3138.007813
0.000000	2.787284	3139.029297
0.000000	2.787521	3145.008057
0.000000	2.787759	3157.636963
0.000000	2.787996	3175.847168
0.000000	2.788233	3198.482666
0.000000	2.788470	3226.905518
0.000000	2.788707	3257.003662
0.000000	2.788944	3287.503906
0.000000	2.789182	3318.819092
0.000000	2.789419	3343.482666
0.000000	2.789656	3357.520996
0.000000	2.789893	3360.224365
0.000000	2.790130	3352.261475
0.000000	2.790368	3334.569580
0.000000	2.790605	3307.415283
0.000000	2.790842	3270.847900
0.000000	2.791079	3230.198242
0.000000	2.791316	3191.443115
0.000000	2.791553	3161.355713
0.000000	2.791791	3147.375977
0.000000	2.792027	3138.321045
0.000000	2.792265	3125.431396
0.000000	2.792502	3105.331055
0.000000	2.792739	3096.487061
0.000000	2.792977	3093.694336
0.000000	2.793213	3092.794922
0.000000	2.793451	3089.144287
0.000000	2.793688	3084.767578
0.000000	2.793925	3081.490479
0.000000	2.794163	3078.338379
0.000000	2.794399	3075.404541
0.000000	2.794636	3074.979980
0.000000	2.794874	3073.252441
0.000000	2.795111	3070.288574
0.000000	2.795348	3066.540771
0.000000	2.795585	3062.010742
0.000000	2.795822	3057.561523
0.000000	2.796060	3054.542969
0.000000	2.796297	3052.276123
0.000000	2.796534	3051.227539
0.000000	2.796771	3050.475098
0.000000	2.797008	3051.179199
0.000000	2.797246	3052.353271
0.000000	2.797483	3053.817383
0.000000	2.797720	3055.289551
0.000000	2.797957	3056.052246
0.000000	2.798194	3054.513672
0.000000	2.798431	3051.090332
0.000000	2.798669	3046.980957
0.000000	2.798906	3043.407227
0.000000	2.799143	3038.729980
0.000000	2.799380	3033.745605
0.000000	2.799617	3028.772461
0.000000	2.799855	3024.121582
0.000000	2.800092	3020.362305
0.000000	2.800329	3017.503174
0.000000	2.800566	3017.800537
0.000000	2.800803	3020.667725
0.000000	2.801040	3027.644043
0.000000	2.801278	3039.470703
0.000000	2.801515	3058.110352
0.000000	2.801752	3082.459961
0.000000	2.801989	3111.303223
0.000000	2.802226	3143.912598
0.000000	2.802464	3177.504639
0.000000	2.802701	3209.300049
0.000000	2.802938	3239.828369
0.000000	2.803175	3267.597656
0.000000	2.803412	3288.465088
0.000000	2.803649	3301.304443
0.000000	2.803886	3305.359863
0.000000	2.804124	3302.053467
0.000000	2.804361	3292.860352
0.000000	2.804598	3278.697998
0.000000	2.804835	3262.143555
0.000000	2.805072	3247.130615
0.000000	2.805310	3238.933838
0.000000	2.805547	3242.357422
0.000000	2.805784	3250.825439
0.000000	2.806021	3255.791260
0.000000	2.806258	3257.012939
0.000000	2.806495	3255.746094
0.000000	2.806733	3255.580322
0.000000	2.806970	3258.933350
0.000000	2.807207	3268.338623
0.000000	2.807444	3281.708008
0.000000	2.807681	3298.339844
0.000000	2.807919	3315.249756
0.000000	2.808156	3333.747314
0.000000	2.808393	3355.032471
0.000000	2.808630	3377.448730
0.000000	2.808867	3401.348633
0.000000	2.809104	3424.624756
0.000000	2.809342	3441.645996
0.000000	2.809579	3451.826172
0.000000	2.809816	3456.457520
0.000000	2.810053	3459.345703
0.000000	2.810290	3465.911621
0.000000	2.810528	3482.545654
0.000000	2.810765	3512.334961
0.000000	2.811002	3546.960205
0.000000	2.811239	3586.207520
0.000000	2.811476	3625.849121
0.000000	2.811713	3655.144043
0.000000	2.811951	3671.234863
0.000000	2.812187	3672.007080
0.000000	2.812425	3657.087402
0.000000	2.812662	3628.737305
0.000000	2.812899	3590.799805
0.000000	2.813136	3548.288086
0.000000	2.813373	3507.575195
0.000000	2.813611	3476.310059
0.000000	2.813848	3448.658936
0.000000	2.814085	3430.303711
0.000000	2.814322	3408.415771
0.000000	2.814559	3387.714111
0.000000	2.814796	3368.770508
0.000000	2.815034	3350.802734
0.000000	2.815271	3335.923340
0.000000	2.815508	3324.424805
0.000000	2.815745	3315.358398
0.000000	2.815982	3308.968750
0.000000	2.816220	3302.678955
0.000000	2.816457	3296.156250
0.000000	2.816694	3290.466309
0.000000	2.816931	3286.919678
0.000000	2.817168	3287.858887
0.000000	2.817405	3295.584473
0.000000	2.817643	3312.196045
0.000000	2.817880	3330.799316
0.000000	2.818117	3352.900879
0.000000	2.818354	3383.267090
0.000000	2.818591	3421.922363
0.000000	2.818829	3469.413818
0.000000	2.819066	3521.329834
0.000000	2.819303	3568.220703
0.000000	2.819540	3608.718262
0.000000	2.819777	3639.418213
0.000000	2.820014	3655.402588
0.000000	2.820252	3654.552246
0.000000	2.820489	3635.479980
0.000000	2.820726	3597.775146
0.000000	2.820963	3544.602295
0.000000	2.821200	3481.572021
0.000000	2.821438	3416.264648
0.000000	2.821675	3356.538574
0.000000	2.821912	3312.860107
0.000000	2.822149	3288.833984
0.000000	2.822386	3267.010742
0.000000	2.822623	3247.874023
0.000000	2.822860	3231.928955
0.000000	2.823098	3218.850830
0.000000	2.823335	3208.911865
0.000000	2.823572	3204.162842
0.000000	2.823809	3203.661133
0.000000	2.824046	3204.389160
0.000000	2.824284	3210.123779
0.000000	2.824521	3219.589844
0.000000	2.824758	3231.610352
0.000000	2.824995	3245.301514
0.000000	2.825232	3254.475586
0.000000	2.825469	3260.098145
0.000000	2.825707	3264.314697
0.000000	2.825944	3267.865723
0.000000	2.826181	3271.167725
0.000000	2.826418	3274.360352
0.000000	2.826655	3278.782471
0.000000	2.826892	3284.896729
0.000000	2.827130	3294.139160
0.000000	2.827367	3307.696777
0.000000	2.827604	3318.369385
0.000000	2.827841	3324.837402
0.000000	2.828078	3326.307617
0.000000	2.828315	3324.429199
0.000000	2.828553	3320.749756
0.000000	2.828790	3316.150879
0.000000	2.829027	3311.817871
0.000000	2.829264	3309.217773
0.000000	2.829501	3311.234863
0.000000	2.829739	3318.167725
0.000000	2.829976	3324.653809
0.000000	2.830213	3330.479004
0.000000	2.830450	3336.086914
0.000000	2.830687	3338.269287
0.000000	2.830925	3336.328369
0.000000	2.831161	3330.440186
0.000000	2.831399	3321.288574
0.000000	2.831636	3310.083740
0.000000	2.831873	3299.611328
0.000000	2.832110	3290.709229
0.000000	2.832347	3283.766357
0.000000	2.832585	3277.318848
0.000000	2.832822	3273.145508
0.000000	2.833059	3273.201172
0.000000	2.833296	3276.340332
0.000000	2.833533	3281.011963
0.000000	2.833771	3288.262939
0.000000	2.834008	3299.005615
0.000000	2.834245	3313.269531
0.000000	2.834482	3330.936523
0.000000	2.834719	3350.133789
0.000000	2.834956	3371.305908
0.000000	2.835194	3389.757813
0.000000	2.835431	3404.989014
0.000000	2.835668	3418.480225
0.000000	2.835905	3432.787354
0.000000	2.836142	3450.762939
0.000000	2.836380	3471.754150
0.000000	2.836617	3498.445313
0.000000	2.836854	3517.153564
0.000000	2.837091	3527.170898
0.000000	2.837328	3529.739014
0.000000	2.837565	3526.286377
0.000000	2.837803	3517.629150
0.000000	2.838040	3505.997559
0.000000	2.838277	3495.718262
0.000000	2.838514	3492.745605
0.000000	2.838751	3503.399658
0.000000	2.838989	3532.355713
0.000000	2.839226	3572.194824
0.000000	2.839463	3609.112305
0.000000	2.839700	3638.709229
0.000000	2.839937	3661.614746
0.000000	2.840174	3678.913818
0.000000	2.840412	3688.092285
0.000000	2.840648	3684.258545
0.000000	2.840886	3666.568848
0.000000	2.841123	3636.479736
0.000000	2.841360	3593.216064
0.000000	2.841598	3538.932129
0.000000	2.841834	3479.876221
0.000000	2.842072	3423.762451
0.000000	2.842309	3379.859131
0.000000	2.842546	3358.182617
0.000000	2.842783	3344.293945
0.000000	2.843020	3339.006592
0.000000	2.843257	3340.473145
0.000000	2.843495	3348.546875
0.000000	2.843732	3361.316895
0.000000	2.843969	3373.374512
0.000000	2.844206	3383.431641
0.000000	2.844443	3393.219482
0.000000	2.844681	3404.223389
0.000000	2.844918	3413.609863
0.000000	2.845155	3417.652344
0.000000	2.845392	3418.286377
0.000000	2.845629	3413.417725
0.000000	2.845866	3403.921631
0.000000	2.846104	3390.537109
0.000000	2.846341	3375.035645
0.000000	2.846578	3360.139893
0.000000	2.846815	3347.526855
0.000000	2.847052	3335.901123
0.000000	2.847290	3325.744873
0.000000	2.847527	3317.221680
0.000000	2.847764	3310.044434
0.000000	2.848001	3304.584717
0.000000	2.848238	3300.447021
0.000000	2.848475	3297.900146
0.000000	2.848713	3297.396729
0.000000	2.848950	3299.527588
0.000000	2.849187	3304.735107
0.000000	2.849424	3307.921875
0.000000	2.849661	3309.766357
0.000000	2.849899	3312.039551
0.000000	2.850136	3314.448242
0.000000	2.850373	3316.278564
0.000000	2.850610	3318.212646
0.000000	2.850847	3318.626709
0.000000	2.851084	3312.910889
0.000000	2.851321	3301.620117
0.000000	2.851559	3286.834473
0.000000	2.851796	3271.267334
0.000000	2.852033	3257.579834
0.000000	2.852270	3247.875244
0.000000	2.852507	3239.699707
0.000000	2.852745	3230.778076
0.000000	2.852982	3222.006592
0.000000	2.853219	3214.332764
0.000000	2.853456	3207.837158
0.000000	2.853693	3202.265625
0.000000	2.853930	3197.974365
0.000000	2.854168	3194.463379
0.000000	2.854405	3190.837158
0.000000	2.854642	3186.100586
0.000000	2.854879	3179.865479
0.000000	2.855116	3172.337402
0.000000	2.855354	3163.531738
0.000000	2.855591	3153.660156
0.000000	2.855828	3144.622070
0.000000	2.856065	3137.338623
0.000000	2.856302	3131.655029
0.000000	2.856539	3128.128174
0.000000	2.856777	3126.182617
0.000000	2.857014	3128.365234
0.000000	2.857251	3135.715820
0.000000	2.857488	3149.010498
0.000000	2.857725	3167.371094
0.000000	2.857963	3183.112549
0.000000	2.858200	3191.804443
0.000000	2.858437	3193.070313
0.000000	2.858674	3188.930176
0.000000	2.858911	3183.024170
0.000000	2.859149	3176.703613
0.000000	2.859386	3168.771973
0.000000	2.859622	3160.246338
0.000000	2.859860	3152.562256
0.000000	2.860097	3146.585693
0.000000	2.860334	3143.311768
0.000000	2.860572	3144.866699
0.000000	2.860808	3144.834229
0.000000	2.861046	3144.017090
0.000000	2.861283	3143.978271
0.000000	2.861520	3144.464355
0.000000	2.861757	3145.757080
0.000000	2.861994	3148.321777
0.000000	2.862231	3152.510742
0.000000	2.862469	3157.866699
0.000000	2.862706	3164.605713
0.000000	2.862943	3172.103271
0.000000	2.863180	3179.668457
0.000000	2.863417	3186.807617
0.000000	2.863655	3189.650146
0.000000	2.863892	3186.671143
0.000000	2.864129	3179.170410
0.000000	2.864366	3167.666504
0.000000	2.864603	3152.712158
0.000000	2.864841	3136.810303
0.000000	2.865078	3121.663574
0.000000	2.865315	3105.522949
0.000000	2.865552	3091.436279
0.000000	2.865789	3082.104004
0.000000	2.866026	3072.758545
0.000000	2.866264	3062.037109
0.000000	2.866501	3051.528320
0.000000	2.866738	3043.449463
0.000000	2.866975	3039.891113
0.000000	2.867212	3039.182129
0.000000	2.867450	3042.363037
0.000000	2.867687	3049.078857
0.000000	2.867924	3056.989502
0.000000	2.868161	3064.021484
0.000000	2.868398	3068.608887
0.000000	2.868635	3069.449463
0.000000	2.868873	3068.857422
0.000000	2.869110	3067.645508
0.000000	2.869347	3066.047607
0.000000	2.869584	3066.038330
0.000000	2.869821	3069.889648
0.000000	2.870059	3076.191895
0.000000	2.870296	3083.713135
0.000000	2.870533	3090.696045
0.000000	2.870770	3097.229980
0.000000	2.871007	3104.007324
0.000000	2.871244	3111.910156
0.000000	2.871481	3122.229004
0.000000	2.871719	3135.576416
0.000000	2.871956	3154.717773
0.000000	2.872193	3179.849365
0.000000	2.872430	3209.721436
0.000000	2.872667	3244.469238
0.000000	2.872905	3275.847412
0.000000	2.873142	3300.853516
0.000000	2.873379	3319.700928
0.000000	2.873616	3334.983643
0.000000	2.873853	3348.021240
0.000000	2.874090	3359.319580
0.000000	2.874328	3367.806152
0.000000	2.874565	3373.801270
0.000000	2.874802	3375.994385
0.000000	2.875039	3377.284912
0.000000	2.875276	3390.517822
0.000000	2.875513	3405.017822
0.000000	2.875751	3423.258301
0.000000	2.875988	3446.435791
0.000000	2.876225	3473.772705
0.000000	2.876462	3504.274658
0.000000	2.876699	3529.805420
0.000000	2.876936	3546.899658
0.000000	2.877174	3554.579834
0.000000	2.877411	3553.320313
0.000000	2.877648	3543.616699
0.000000	2.877885	3524.263672
0.000000	2.878122	3495.295410
0.000000	2.878360	3457.626221
0.000000	2.878597	3414.970947
0.000000	2.878834	3371.446289
0.000000	2.879071	3333.620117
0.000000	2.879308	3307.839600
0.000000	2.879545	3286.715820
0.000000	2.879782	3270.699219
0.000000	2.880020	3258.008301
0.000000	2.880257	3245.547852
0.000000	2.880494	3232.809326
0.000000	2.880731	3219.632080
0.000000	2.880968	3206.781738
0.000000	2.881206	3196.704590
0.000000	2.881443	3190.045898
0.000000	2.881680	3183.648926
0.000000	2.881917	3179.047363
0.000000	2.882154	3176.837891
0.000000	2.882391	3176.228271
0.000000	2.882629	3178.923828
0.000000	2.882866	3184.212891
0.000000	2.883103	3193.011719
0.000000	2.883340	3205.834717
0.000000	2.883577	3222.324707
0.000000	2.883815	3244.065430
0.000000	2.884052	3270.734375
0.000000	2.884289	3302.843994
0.000000	2.884526	3337.825195
0.000000	2.884763	3371.099854
0.000000	2.885000	3400.527588
0.000000	2.885238	3427.286377
0.000000	2.885475	3457.382080
0.000000	2.885712	3483.938965
0.000000	2.885949	3505.425781
0.000000	2.886186	3520.684082
0.000000	2.886424	3527.295654
0.000000	2.886661	3527.745361
0.000000	2.886898	3523.340332
0.000000	2.887135	3514.709229
0.000000	2.887372	3502.901855
0.000000	2.887609	3492.501953
0.000000	2.887847	3482.558350
0.000000	2.888084	3476.768799
0.000000	2.888321	3478.527832
0.000000	2.888558	3471.977783
0.000000	2.888795	3453.865723
0.000000	2.889033	3425.810791
0.000000	2.889269	3391.019531
0.000000	2.889507	3353.349121
0.000000	2.889744	3316.357910
0.000000	2.889981	3285.335205
0.000000	2.890218	3266.476318
0.000000	2.890455	3257.316162
0.000000	2.890692	3250.859131
0.000000	2.890930	3246.358154
0.000000	2.891167	3242.995361
0.000000	2.891404	3240.210693
0.000000	2.891641	3239.730225
0.000000	2.891878	3237.472168
0.000000	2.892116	3232.494629
0.000000	2.892353	3225.489990
0.000000	2.892590	3216.325439
0.000000	2.892827	3205.255859
0.000000	2.893064	3193.084229
0.000000	2.893301	3180.675293
0.000000	2.893539	3168.410400
0.000000	2.893776	3159.152100
0.000000	2.894013	3153.191650
0.000000	2.894250	3150.588135
0.000000	2.894487	3151.026855
0.000000	2.894725	3154.060059
0.000000	2.894962	3159.739014
0.000000	2.895199	3168.501709
0.000000	2.895436	3180.401123
0.000000	2.895673	3194.048340
0.000000	2.895911	3209.964111
0.000000	2.896148	3226.604248
0.000000	2.896385	3240.908691
0.000000	2.896622	3253.168457
0.000000	2.896859	3263.860840
0.000000	2.897096	3269.821533
0.000000	2.897334	3270.805420
0.000000	2.897571	3269.587158
0.000000	2.897808	3267.067627
0.000000	2.898045	3264.656982
0.000000	2.898282	3265.345947
0.000000	2.898520	3273.663330
0.000000	2.898757	3291.952148
0.000000	2.898994	3314.152832
0.000000	2.899231	3337.740967
0.000000	2.899468	3359.989014
0.000000	2.899705	3377.224365
0.000000	2.899942	3387.070313
0.000000	2.900180	3389.896729
0.000000	2.900417	3386.269531
0.000000	2.900654	3376.749756
0.000000	2.900891	3361.548828
0.000000	2.901128	3342.238037
0.000000	2.901366	3321.754639
0.000000	2.901603	3300.646484
0.000000	2.901840	3280.413330
0.000000	2.902077	3263.837402
0.000000	2.902314	3252.220215
0.000000	2.902551	3244.758545
0.000000	2.902789	3243.403076
0.000000	2.903026	3247.366699
0.000000	2.903263	3257.147949
0.000000	2.903500	3274.741943
0.000000	2.903737	3301.472412
0.000000	2.903975	3338.220215
0.000000	2.904212	3380.836914
0.000000	2.904449	3426.630127
0.000000	2.904686	3464.842285
0.000000	2.904923	3493.197510
0.000000	2.905160	3510.657715
0.000000	2.905398	3515.507080
0.000000	2.905635	3506.093262
0.000000	2.905872	3484.469971
0.000000	2.906109	3451.267578
0.000000	2.906346	3407.322021
0.000000	2.906584	3358.901855
0.000000	2.906821	3314.071533
0.000000	2.907058	3281.713623
0.000000	2.907295	3268.362793
0.000000	2.907532	3257.613037
0.000000	2.907769	3248.023682
0.000000	2.908007	3237.943848
0.000000	2.908243	3226.880127
0.000000	2.908481	3216.466309
0.000000	2.908718	3208.471191
0.000000	2.908955	3203.214600
0.000000	2.909193	3200.871338
0.000000	2.909429	3200.815918
0.000000	2.909667	3202.719727
0.000000	2.909904	3204.084961
0.000000	2.910141	3206.435303
0.000000	2.910378	3210.782227
0.000000	2.910615	3217.897461
0.000000	2.910852	3229.770752
0.000000	2.911090	3246.259521
0.000000	2.911327	3267.814209
0.000000	2.911564	3293.933838
0.000000	2.911801	3322.603271
0.000000	2.912038	3350.751709
0.000000	2.912276	3373.860840
0.000000	2.912513	3384.562012
0.000000	2.912750	3383.932617
0.000000	2.912987	3374.654541
0.000000	2.913224	3360.571777
0.000000	2.913461	3345.672119
0.000000	2.913699	3335.338135
0.000000	2.913936	3331.201172
0.000000	2.914173	3330.152588
0.000000	2.914410	3334.684326
0.000000	2.914647	3346.717529
0.000000	2.914885	3364.254639
0.000000	2.915122	3384.743896
0.000000	2.915359	3401.992432
0.000000	2.915596	3412.225342
0.000000	2.915833	3416.634033
0.000000	2.916070	3416.796875
0.000000	2.916308	3413.745117
0.000000	2.916545	3408.042236
0.000000	2.916782	3400.663086
0.000000	2.917019	3395.631348
0.000000	2.917256	3397.558594
0.000000	2.917494	3409.484131
0.000000	2.917731	3422.136963
0.000000	2.917968	3431.335938
0.000000	2.918205	3437.250244
0.000000	2.918442	3441.331543
0.000000	2.918679	3445.349609
0.000000	2.918916	3448.864258
0.000000	2.919154	3451.437012
0.000000	2.919391	3453.184570
0.000000	2.919628	3450.958740
0.000000	2.919865	3447.261719
0.000000	2.920102	3444.219727
0.000000	2.920340	3443.832275
0.000000	2.920577	3444.583252
0.000000	2.920814	3446.974365
0.000000	2.921051	3451.898438
0.000000	2.921288	3453.812744
0.000000	2.921525	3453.427979
0.000000	2.921763	3451.817871
0.000000	2.922000	3449.449219
0.000000	2.922237	3446.870117
0.000000	2.922474	3444.441162
0.000000	2.922711	3443.487793
0.000000	2.922949	3446.113770
0.000000	2.923186	3446.781006
0.000000	2.923423	3455.888428
0.000000	2.923660	3462.451660
0.000000	2.923897	3467.257813
0.000000	2.924134	3469.907959
0.000000	2.924372	3480.139648
0.000000	2.924609	3487.607178
0.000000	2.924846	3489.214844
0.000000	2.925083	3484.094971
0.000000	2.925320	3474.644043
0.000000	2.925557	3462.236328
0.000000	2.925795	3449.495117
0.000000	2.926032	3437.601074
0.000000	2.926269	3426.202637
0.000000	2.926506	3416.361572
0.000000	2.926743	3407.175293
0.000000	2.926980	3399.149658
0.000000	2.927217	3392.720215
0.000000	2.927455	3388.252441
0.000000	2.927692	3386.265381
0.000000	2.927929	3386.770264
0.000000	2.928166	3390.999512
0.000000	2.928403	3399.863037
0.000000	2.928641	3412.469482
0.000000	2.928878	3424.847412
0.000000	2.929115	3434.937744
0.000000	2.929352	3443.677979
0.000000	2.929589	3452.066895
0.000000	2.929826	3459.258301
0.000000	2.930064	3466.262207
0.000000	2.930301	3475.232910
0.000000	2.930538	3487.603027
0.000000	2.930775	3505.841797
0.000000	2.931012	3532.494873
0.000000	2.931250	3567.862549
0.000000	2.931487	3610.691895
0.000000	2.931724	3662.822510
0.000000	2.931961	3719.639893
0.000000	2.932198	3769.601074
0.000000	2.932436	3812.682617
0.000000	2.932673	3847.737305
0.000000	2.932910	3874.150391
0.000000	2.933147	3891.072998
0.000000	2.933384	3899.229004
0.000000	2.933621	3900.593750
0.000000	2.933859	3894.412109
0.000000	2.934096	3881.959717
0.000000	2.934333	3860.024170
0.000000	2.934570	3825.491455
0.000000	2.934807	3778.270020
0.000000	2.935045	3720.572510
0.000000	2.935282	3655.925537
0.000000	2.935519	3588.738770
0.000000	2.935756	3525.819580
0.000000	2.935993	3476.492676
0.000000	2.936230	3442.080566
0.000000	2.936468	3412.649170
0.000000	2.936705	3387.816895
0.000000	2.936942	3369.108398
0.000000	2.937179	3354.210205
0.000000	2.937416	3343.241699
0.000000	2.937654	3338.262207
0.000000	2.937890	3337.445068
0.000000	2.938128	3340.198730
0.000000	2.938365	3345.399658
0.000000	2.938602	3349.134766
0.000000	2.938839	3346.340088
0.000000	2.939076	3338.637939
0.000000	2.939313	3328.083984
0.000000	2.939551	3314.674316
0.000000	2.939788	3299.480957
0.000000	2.940025	3286.144043
0.000000	2.940262	3278.583740
0.000000	2.940499	3277.840576
0.000000	2.940737	3275.950195
0.000000	2.940974	3272.399414
0.000000	2.941211	3269.395508
0.000000	2.941448	3267.216797
0.000000	2.941685	3266.786621
0.000000	2.941922	3268.800049
0.000000	2.942160	3274.471436
0.000000	2.942397	3283.462646
0.000000	2.942634	3295.540771
0.000000	2.942871	3310.520752
0.000000	2.943108	3326.884277
0.000000	2.943346	3342.875732
0.000000	2.943583	3355.156494
0.000000	2.943820	3364.562500
0.000000	2.944057	3370.629639
0.000000	2.944294	3373.281006
0.000000	2.944531	3372.665283
0.000000	2.944769	3369.232178
0.000000	2.945006	3362.695068
0.000000	2.945243	3353.879395
0.000000	2.945480	3344.864502
0.000000	2.945717	3339.479736
0.000000	2.945955	3339.670166
0.000000	2.946192	3344.694336
0.000000	2.946429	3351.478760
0.000000	2.946666	3359.466309
0.000000	2.946903	3369.170898
0.000000	2.947140	3382.150146
0.000000	2.947377	3398.826904
0.000000	2.947615	3416.727783
0.000000	2.947852	3436.324707
0.000000	2.948089	3460.548584
0.000000	2.948326	3491.119141
0.000000	2.948563	3525.041016
0.000000	2.948801	3561.172119
0.000000	2.949038	3599.788330
0.000000	2.949275	3637.899658
0.000000	2.949512	3670.859619
0.000000	2.949749	3696.329834
0.000000	2.949986	3712.088623
0.000000	2.950224	3717.542236
0.000000	2.950461	3711.539795
0.000000	2.950698	3693.912598
0.000000	2.950935	3665.685791
0.000000	2.951172	3631.287598
0.000000	2.951410	3597.531250
0.000000	2.951647	3571.790283
0.000000	2.951884	3562.824951
0.000000	2.952121	3564.713379
0.000000	2.952358	3569.070068
0.000000	2.952595	3569.619873
0.000000	2.952833	3562.589355
0.000000	2.953070	3547.253662
0.000000	2.953307	3525.025146
0.000000	2.953544	3500.126221
0.000000	2.953781	3478.342773
0.000000	2.954019	3465.323975
0.000000	2.954256	3464.243896
0.000000	2.954493	3464.524658
0.000000	2.954730	3467.249268
0.000000	2.954967	3471.942627
0.000000	2.955204	3478.446777
0.000000	2.955442	3482.132813
0.000000	2.955678	3480.826660
0.000000	2.955916	3476.059570
0.000000	2.956153	3468.159912
0.000000	2.956390	3456.692383
0.000000	2.956628	3444.026367
0.000000	2.956864	3430.529541
0.000000	2.957102	3414.435547
0.000000	2.957339	3399.844727
0.000000	2.957576	3390.180664
0.000000	2.957814	3386.596924
0.000000	2.958050	3386.325928
0.000000	2.958287	3388.300781
0.000000	2.958525	3392.361084
0.000000	2.958762	3398.243652
0.000000	2.958999	3402.329346
0.000000	2.959236	3405.361816
0.000000	2.959473	3408.408691
0.000000	2.959711	3410.830811
0.000000	2.959948	3412.499268
0.000000	2.960185	3411.032959
0.000000	2.960422	3406.715820
0.000000	2.960659	3398.936523
0.000000	2.960896	3389.171875
0.000000	2.961134	3377.214600
0.000000	2.961371	3364.062988
0.000000	2.961608	3351.216064
0.000000	2.961845	3340.170898
0.000000	2.962082	3334.378906
0.000000	2.962320	3335.580078
0.000000	2.962557	3342.255127
0.000000	2.962794	3349.287598
0.000000	2.963031	3351.228516
0.000000	2.963268	3350.334473
0.000000	2.963506	3349.099121
0.000000	2.963743	3347.573730
0.000000	2.963980	3345.871338
0.000000	2.964217	3347.660156
0.000000	2.964454	3351.595459
0.000000	2.964691	3356.199707
0.000000	2.964929	3362.077148
0.000000	2.965166	3369.395508
0.000000	2.965403	3378.510498
0.000000	2.965640	3391.563721
0.000000	2.965877	3409.020020
0.000000	2.966115	3432.745850
0.000000	2.966352	3463.916748
0.000000	2.966589	3497.176025
0.000000	2.966826	3534.457764
0.000000	2.967063	3577.200195
0.000000	2.967300	3617.999512
0.000000	2.967537	3653.447510
0.000000	2.967775	3684.182861
0.000000	2.968012	3709.069824
0.000000	2.968249	3727.637451
0.000000	2.968486	3738.376221
0.000000	2.968723	3742.948486
0.000000	2.968961	3742.885010
0.000000	2.969198	3738.122314
0.000000	2.969435	3728.825928
0.000000	2.969672	3720.600586
0.000000	2.969909	3711.291748
0.000000	2.970146	3698.792236
0.000000	2.970384	3684.391113
0.000000	2.970621	3671.362793
0.000000	2.970858	3659.548096
0.000000	2.971095	3646.879883
0.000000	2.971332	3634.656250
0.000000	2.971570	3623.870361
0.000000	2.971807	3614.190186
0.000000	2.972044	3608.414063
0.000000	2.972281	3606.447754
0.000000	2.972518	3601.717773
0.000000	2.972755	3591.538818
0.000000	2.972993	3578.457275
0.000000	2.973230	3562.193604
0.000000	2.973467	3542.884766
0.000000	2.973704	3522.344238
0.000000	2.973941	3504.417725
0.000000	2.974178	3493.774902
0.000000	2.974416	3494.079102
0.000000	2.974653	3499.418457
0.000000	2.974890	3501.746826
0.000000	2.975127	3498.145264
0.000000	2.975364	3490.428223
0.000000	2.975601	3480.979736
0.000000	2.975838	3473.556641
0.000000	2.976076	3475.186768
0.000000	2.976313	3492.016357
0.000000	2.976550	3515.482666
0.000000	2.976787	3539.666260
0.000000	2.977024	3556.262207
0.000000	2.977262	3563.828857
0.000000	2.977499	3562.104980
0.000000	2.977736	3550.991943
0.000000	2.977973	3530.836670
0.000000	2.978210	3500.324219
0.000000	2.978447	3458.893066
0.000000	2.978685	3409.125488
0.000000	2.978922	3357.297607
0.000000	2.979159	3309.808838
0.000000	2.979396	3273.631348
0.000000	2.979633	3253.259766
0.000000	2.979871	3245.155518
0.000000	2.980108	3249.172363
0.000000	2.980345	3265.407959
0.000000	2.980582	3293.058594
0.000000	2.980819	3325.230469
0.000000	2.981056	3356.389648
0.000000	2.981294	3377.445313
0.000000	2.981531	3388.713379
0.000000	2.981768	3392.145752
0.000000	2.982005	3390.793701
0.000000	2.982242	3386.132813
0.000000	2.982480	3380.674805
0.000000	2.982717	3379.167236
0.000000	2.982954	3386.134277
0.000000	2.983191	3405.724365
0.000000	2.983428	3441.725098
0.000000	2.983665	3482.564941
0.000000	2.983903	3511.085693
0.000000	2.984140	3528.294189
0.000000	2.984377	3534.606445
0.000000	2.984614	3530.699707
0.000000	2.984851	3515.619141
0.000000	2.985089	3488.033203
0.000000	2.985326	3450.227783
0.000000	2.985563	3406.896973
0.000000	2.985800	3362.472900
0.000000	2.986037	3323.811768
0.000000	2.986274	3297.647461
0.000000	2.986511	3272.260254
0.000000	2.986749	3248.125488
0.000000	2.986986	3227.062256
0.000000	2.987223	3211.156982
0.000000	2.987460	3198.441650
0.000000	2.987697	3187.337402
0.000000	2.987934	3178.686035
0.000000	2.988172	3172.966797
0.000000	2.988409	3170.862793
0.000000	2.988646	3172.864258
0.000000	2.988883	3178.004883
0.000000	2.989120	3186.999268
0.000000	2.989357	3199.992676
0.000000	2.989595	3216.985107
0.000000	2.989832	3237.784668
0.000000	2.990069	3261.688477
0.000000	2.990306	3289.087402
0.000000	2.990543	3319.667969
0.000000	2.990781	3353.004883
0.000000	2.991018	3387.325439
0.000000	2.991255	3414.967041
0.000000	2.991492	3434.323242
0.000000	2.991729	3446.808838
0.000000	2.991966	3454.700195
0.000000	2.992204	3459.687988
0.000000	2.992441	3463.292969
0.000000	2.992678	3465.981934
0.000000	2.992915	3466.552002
0.000000	2.993152	3465.250977
0.000000	2.993390	3462.374268
0.000000	2.993627	3460.043457
0.000000	2.993864	3460.096680
0.000000	2.994101	3459.469238
0.000000	2.994338	3456.744873
0.000000	2.994576	3451.873047
0.000000	2.994812	3447.205322
0.000000	2.995050	3443.140137
0.000000	2.995287	3442.296875
0.000000	2.995524	3445.093994
0.000000	2.995761	3453.056396
0.000000	2.995998	3466.074951
0.000000	2.996236	3481.745850
0.000000	2.996473	3491.773682
0.000000	2.996710	3494.695801
0.000000	2.996947	3492.440186
0.000000	2.997184	3485.787109
0.000000	2.997422	3475.798340
0.000000	2.997659	3463.607910
0.000000	2.997896	3450.791748
0.000000	2.998133	3440.572754
0.000000	2.998370	3435.685303
0.000000	2.998607	3434.139160
0.000000	2.998845	3439.207764
0.000000	2.999082	3455.370850
0.000000	2.999319	3485.666992
0.000000	2.999556	3527.395508
0.000000	2.999793	3569.344482
0.000000	3.000031	3612.867188
0.000000	3.000268	3654.326660
0.000000	3.000505	3689.181396
0.000000	3.000742	3716.119141
0.000000	3.000979	3732.681641
0.000000	3.001216	3737.310303
0.000000	3.001454	3731.231445
0.000000	3.001691	3718.488037
0.000000	3.001928	3702.458984
0.000000	3.002165	3689.068848
0.000000	3.002402	3685.495361
0.000000	3.002640	3699.510742
0.000000	3.002877	3720.815186
0.000000	3.003114	3737.505127
0.000000	3.003351	3749.736084
0.000000	3.003588	3758.291016
0.000000	3.003825	3759.793457
0.000000	3.004063	3751.913818
0.000000	3.004299	3735.464844
0.000000	3.004537	3710.213623
0.000000	3.004774	3675.579102
0.000000	3.005011	3632.928711
0.000000	3.005249	3588.537598
0.000000	3.005485	3548.916260
0.000000	3.005723	3520.325439
0.000000	3.005960	3490.571777
0.000000	3.006197	3461.204834
0.000000	3.006434	3437.143311
0.000000	3.006671	3424.047607
0.000000	3.006908	3423.470947
0.000000	3.007146	3428.000732
0.000000	3.007383	3436.476074
0.000000	3.007620	3447.053711
0.000000	3.007857	3459.159424
0.000000	3.008094	3472.862305
0.000000	3.008332	3482.505615
0.000000	3.008569	3488.228516
0.000000	3.008806	3494.159912
0.000000	3.009043	3502.192627
0.000000	3.009280	3514.130859
0.000000	3.009517	3533.497803
0.000000	3.009755	3563.883057
0.000000	3.009992	3602.728516
0.000000	3.010229	3642.837402
0.000000	3.010466	3675.465576
0.000000	3.010703	3699.920898
0.000000	3.010941	3716.577637
0.000000	3.011178	3728.183350
0.000000	3.011415	3737.212891
0.000000	3.011652	3744.773682
0.000000	3.011889	3751.844727
0.000000	3.012126	3761.233154
0.000000	3.012364	3775.000000
0.000000	3.012601	3793.553223
0.000000	3.012838	3804.386719
0.000000	3.013075	3802.337402
0.000000	3.013312	3787.051025
0.000000	3.013550	3759.334717
0.000000	3.013787	3720.771484
0.000000	3.014024	3674.602539
0.000000	3.014261	3627.284424
0.000000	3.014498	3585.359131
0.000000	3.014735	3544.942871
0.000000	3.014972	3507.363037
0.000000	3.015210	3468.375244
0.000000	3.015447	3430.789063
0.000000	3.015684	3400.364990
0.000000	3.015921	3377.189697
0.000000	3.016158	3357.003662
0.000000	3.016396	3339.884766
0.000000	3.016633	3325.578613
0.000000	3.016870	3314.494141
0.000000	3.017107	3305.909912
0.000000	3.017344	3299.533203
0.000000	3.017581	3295.781738
0.000000	3.017819	3294.806641
0.000000	3.018056	3295.476563
0.000000	3.018293	3297.807861
0.000000	3.018530	3300.871338
0.000000	3.018767	3305.143799
0.000000	3.019005	3310.291504
0.000000	3.019242	3316.379883
0.000000	3.019479	3325.222168
0.000000	3.019716	3336.907959
0.000000	3.019953	3352.765381
0.000000	3.020190	3371.972900
0.000000	3.020428	3393.832031
0.000000	3.020665	3416.934082
0.000000	3.020902	3439.322754
0.000000	3.021139	3458.973145
0.000000	3.021376	3474.419678
0.000000	3.021614	3487.557617
0.000000	3.021851	3500.296631
0.000000	3.022088	3509.436035
0.000000	3.022325	3513.055176
0.000000	3.022562	3512.408936
0.000000	3.022799	3508.262207
0.000000	3.023037	3501.369629
0.000000	3.023273	3493.058105
0.000000	3.023511	3486.692627
0.000000	3.023748	3485.126709
0.000000	3.023985	3489.822510
0.000000	3.024222	3498.952637
0.000000	3.024459	3509.107666
0.000000	3.024697	3514.510986
0.000000	3.024934	3515.889648
0.000000	3.025171	3515.101563
0.000000	3.025408	3512.100342
0.000000	3.025645	3506.541504
0.000000	3.025882	3498.745850
0.000000	3.026120	3488.817627
0.000000	3.026357	3479.233887
0.000000	3.026594	3472.117188
0.000000	3.026831	3464.131348
0.000000	3.027068	3451.862793
0.000000	3.027306	3435.773438
0.000000	3.027543	3419.331787
0.000000	3.027780	3406.030518
0.000000	3.028017	3399.946777
0.000000	3.028254	3401.556885
0.000000	3.028491	3414.341553
0.000000	3.028729	3431.142578
0.000000	3.028966	3445.132813
0.000000	3.029203	3451.462646
0.000000	3.029440	3446.326660
0.000000	3.029677	3430.421143
0.000000	3.029915	3405.913818
0.000000	3.030152	3376.603516
0.000000	3.030389	3350.132080
0.000000	3.030626	3333.632568
0.000000	3.030863	3326.560547
0.000000	3.031101	3321.081543
0.000000	3.031338	3318.403076
0.000000	3.031575	3320.513428
0.000000	3.031812	3327.289795
0.000000	3.032049	3336.154297
0.000000	3.032286	3344.826904
0.000000	3.032524	3353.997559
0.000000	3.032761	3362.268555
0.000000	3.032998	3370.229980
0.000000	3.033235	3377.922852
0.000000	3.033472	3386.152832
0.000000	3.033710	3394.806396
0.000000	3.033947	3403.254150
0.000000	3.034184	3407.125732
0.000000	3.034421	3403.000000
0.000000	3.034658	3392.606445
0.000000	3.034895	3378.849121
0.000000	3.035132	3365.301270
0.000000	3.035370	3353.388184
0.000000	3.035607	3344.538330
0.000000	3.035844	3338.160889
0.000000	3.036081	3331.416016
0.000000	3.036318	3325.378906
0.000000	3.036555	3321.208252
0.000000	3.036793	3321.677490
0.000000	3.037030	3331.227295
0.000000	3.037267	3350.920166
0.000000	3.037504	3379.337402
0.000000	3.037741	3419.089111
0.000000	3.037978	3459.715820
0.000000	3.038216	3493.231934
0.000000	3.038453	3518.679443
0.000000	3.038690	3535.561035
0.000000	3.038927	3541.819092
0.000000	3.039164	3536.832764
0.000000	3.039402	3522.000000
0.000000	3.039639	3498.211670
0.000000	3.039876	3466.079834
0.000000	3.040113	3430.236816
0.000000	3.040350	3397.611572
0.000000	3.040587	3375.861816
0.000000	3.040825	3374.121094
0.000000	3.041062	3381.352295
0.000000	3.041299	3394.375488
0.000000	3.041536	3408.162598
0.000000	3.041773	3417.153076
0.000000	3.042011	3420.992920
0.000000	3.042248	3420.056396
0.000000	3.042485	3414.615967
0.000000	3.042722	3405.174072
0.000000	3.042959	3390.970947
0.000000	3.043196	3373.089111
0.000000	3.043433	3353.192871
0.000000	3.043671	3336.086182
0.000000	3.043908	3325.572021
0.000000	3.044145	3324.580566
0.000000	3.044382	3327.845703
0.000000	3.044619	3334.188477
0.000000	3.044857	3343.660156
0.000000	3.045094	3355.774902
0.000000	3.045331	3368.189453
0.000000	3.045568	3376.191162
0.000000	3.045805	3380.861572
0.000000	3.046042	3382.759766
0.000000	3.046280	3382.035889
0.000000	3.046517	3378.943115
0.000000	3.046754	3374.002930
0.000000	3.046991	3367.888916
0.000000	3.047228	3362.590820
0.000000	3.047466	3361.191895
0.000000	3.047703	3366.579834
0.000000	3.047940	3376.343018
0.000000	3.048177	3387.601807
0.000000	3.048414	3400.485352
0.000000	3.048651	3416.696777
0.000000	3.048889	3437.188232
0.000000	3.049126	3462.242188
0.000000	3.049363	3491.370117
0.000000	3.049600	3520.407227
0.000000	3.049837	3541.323242
0.000000	3.050075	3552.841064
0.000000	3.050312	3555.258301
0.000000	3.050549	3550.918945
0.000000	3.050786	3539.367432
0.000000	3.051023	3521.386963
0.000000	3.051260	3497.814941
0.000000	3.051498	3472.909668
0.000000	3.051734	3452.200684
0.000000	3.051972	3440.746582
0.000000	3.052209	3445.957275
0.000000	3.052446	3458.299561
0.000000	3.052684	3466.171387
0.000000	3.052920	3472.100586
0.000000	3.053158	3479.737305
0.000000	3.053395	3490.969727
0.000000	3.053632	3508.109375
0.000000	3.053869	3531.901855
0.000000	3.054106	3557.871582
0.000000	3.054343	3582.382568
0.000000	3.054581	3600.601807
0.000000	3.054818	3612.450928
0.000000	3.055055	3619.545410
0.000000	3.055292	3625.246094
0.000000	3.055529	3631.985840
0.000000	3.055767	3640.825439
0.000000	3.056004	3642.413086
0.000000	3.056241	3638.252930
0.000000	3.056478	3629.576416
0.000000	3.056715	3616.675293
0.000000	3.056952	3602.326660
0.000000	3.057190	3588.682617
0.000000	3.057427	3580.183350
0.000000	3.057664	3580.807373
0.000000	3.057901	3594.855957
0.000000	3.058138	3610.260254
0.000000	3.058376	3617.302246
0.000000	3.058613	3617.072021
0.000000	3.058850	3611.217041
0.000000	3.059087	3601.728271
0.000000	3.059324	3588.540039
0.000000	3.059561	3573.612549
0.000000	3.059799	3559.986572
0.000000	3.060036	3547.900879
0.000000	3.060273	3532.366455
0.000000	3.060510	3515.250488
0.000000	3.060747	3497.153809
0.000000	3.060985	3477.007080
0.000000	3.061222	3455.149902
0.000000	3.061459	3432.933838
0.000000	3.061696	3413.747803
0.000000	3.061933	3400.513672
0.000000	3.062171	3390.755127
0.000000	3.062407	3381.384277
0.000000	3.062645	3372.077881
0.000000	3.062882	3362.864990
0.000000	3.063119	3353.247314
0.000000	3.063356	3343.233154
0.000000	3.063593	3334.267822
0.000000	3.063831	3327.178223
0.000000	3.064068	3322.576416
0.000000	3.064305	3321.197266
0.000000	3.064542	3323.779297
0.000000	3.064779	3329.854492
0.000000	3.065017	3339.809082
0.000000	3.065254	3355.124023
0.000000	3.065491	3376.985840
0.000000	3.065728	3407.044189
0.000000	3.065965	3445.089844
0.000000	3.066202	3487.969727
0.000000	3.066440	3531.442139
0.000000	3.066677	3564.734619
0.000000	3.066914	3584.825195
0.000000	3.067151	3590.994385
0.000000	3.067388	3584.081787
0.000000	3.067626	3568.936035
0.000000	3.067863	3548.490967
0.000000	3.068100	3526.726807
0.000000	3.068337	3508.000977
0.000000	3.068574	3497.446045
0.000000	3.068811	3500.597656
0.000000	3.069049	3508.653320
0.000000	3.069286	3520.714600
0.000000	3.069523	3538.031982
0.000000	3.069760	3560.184082
0.000000	3.069997	3584.078369
0.000000	3.070235	3604.926270
0.000000	3.070472	3623.086426
0.000000	3.070709	3638.747314
0.000000	3.070946	3654.201904
0.000000	3.071183	3669.015381
0.000000	3.071420	3681.905273
0.000000	3.071658	3687.425293
0.000000	3.071894	3682.966553
0.000000	3.072132	3668.244873
0.000000	3.072369	3641.627686
0.000000	3.072606	3603.243652
0.000000	3.072843	3557.449707
0.000000	3.073080	3510.950684
0.000000	3.073318	3473.737305
0.000000	3.073555	3453.574463
0.000000	3.073792	3440.009033
0.000000	3.074029	3427.465576
0.000000	3.074266	3416.282471
0.000000	3.074503	3404.685791
0.000000	3.074741	3393.663574
0.000000	3.074978	3383.315918
0.000000	3.075215	3374.727295
0.000000	3.075452	3367.597412
0.000000	3.075689	3362.500244
0.000000	3.075927	3360.590576
0.000000	3.076164	3365.219482
0.000000	3.076401	3374.785645
0.000000	3.076638	3389.813965
0.000000	3.076875	3409.346680
0.000000	3.077112	3426.973145
0.000000	3.077350	3433.353027
0.000000	3.077587	3427.373535
0.000000	3.077824	3409.584229
0.000000	3.078061	3385.490723
0.000000	3.078298	3356.092773
0.000000	3.078536	3323.377197
0.000000	3.078773	3291.779053
0.000000	3.079010	3267.466309
0.000000	3.079247	3246.140625
0.000000	3.079484	3228.432617
0.000000	3.079721	3216.266846
0.000000	3.079959	3208.768555
0.000000	3.080196	3206.977051
0.000000	3.080433	3209.256348
0.000000	3.080670	3215.126953
0.000000	3.080907	3222.607910
0.000000	3.081145	3230.257324
0.000000	3.081382	3235.540527
0.000000	3.081619	3240.808838
0.000000	3.081856	3246.764160
0.000000	3.082093	3254.223389
0.000000	3.082330	3262.465576
0.000000	3.082567	3270.393066
0.000000	3.082805	3278.541016
0.000000	3.083042	3287.336670
0.000000	3.083279	3297.200928
0.000000	3.083516	3308.657227
0.000000	3.083753	3322.191650
0.000000	3.083991	3337.606689
0.000000	3.084228	3355.672852
0.000000	3.084465	3376.750732
0.000000	3.084702	3401.030518
0.000000	3.084939	3428.660156
0.000000	3.085176	3457.204102
0.000000	3.085414	3484.961670
0.000000	3.085651	3511.176758
0.000000	3.085888	3534.025391
0.000000	3.086125	3551.024902
0.000000	3.086362	3560.548828
0.000000	3.086599	3561.376465
0.000000	3.086837	3553.199463
0.000000	3.087074	3535.764404
0.000000	3.087311	3511.443848
0.000000	3.087548	3483.939453
0.000000	3.087785	3456.971680
0.000000	3.088022	3436.609863
0.000000	3.088260	3423.267334
0.000000	3.088497	3410.062256
0.000000	3.088734	3397.565430
0.000000	3.088971	3388.170166
0.000000	3.089208	3385.774170
0.000000	3.089446	3389.868408
0.000000	3.089683	3395.078857
0.000000	3.089920	3399.091797
0.000000	3.090157	3401.749023
0.000000	3.090394	3406.424316
0.000000	3.090631	3413.762207
0.000000	3.090868	3423.212646
0.000000	3.091106	3436.734863
0.000000	3.091343	3450.352295
0.000000	3.091580	3460.972900
0.000000	3.091817	3469.363770
0.000000	3.092054	3479.581055
0.000000	3.092292	3493.159180
0.000000	3.092529	3511.860107
0.000000	3.092766	3536.971191
0.000000	3.093003	3571.361816
0.000000	3.093240	3611.158936
0.000000	3.093477	3648.792969
0.000000	3.093715	3677.852295
0.000000	3.093952	3698.118164
0.000000	3.094189	3709.793457
0.000000	3.094426	3713.740479
0.000000	3.094663	3711.784424
0.000000	3.094901	3704.389648
0.000000	3.095138	3690.802002
0.000000	3.095375	3673.632080
0.000000	3.095612	3656.896240
0.000000	3.095849	3643.333252
0.000000	3.096087	3633.386719
0.000000	3.096324	3623.494385
0.000000	3.096561	3610.787842
0.000000	3.096798	3601.683594
0.000000	3.097035	3595.125977
0.000000	3.097272	3594.886963
0.000000	3.097510	3601.529541
0.000000	3.097747	3611.640381
0.000000	3.097984	3623.806396
0.000000	3.098221	3636.001709
0.000000	3.098458	3647.817383
0.000000	3.098696	3660.720459
0.000000	3.098933	3676.272461
0.000000	3.099170	3694.632080
0.000000	3.099407	3714.845459
0.000000	3.099644	3735.991699
0.000000	3.099881	3754.237549
0.000000	3.100119	3761.614502
0.000000	3.100355	3757.179199
0.000000	3.100593	3741.454346
0.000000	3.100830	3715.165039
0.000000	3.101067	3679.311035
0.000000	3.101305	3638.427002
0.000000	3.101541	3599.668457
0.000000	3.101779	3568.484131
0.000000	3.102016	3543.558594
0.000000	3.102253	3531.111572
0.000000	3.102490	3532.391357
0.000000	3.102727	3538.943848
0.000000	3.102964	3546.245361
0.000000	3.103202	3554.747070
0.000000	3.103439	3566.614014
0.000000	3.103676	3581.754639
0.000000	3.103913	3594.711426
0.000000	3.104150	3607.151123
0.000000	3.104388	3622.239990
0.000000	3.104625	3639.801514
0.000000	3.104862	3653.417236
0.000000	3.105099	3677.466553
0.000000	3.105336	3704.791504
0.000000	3.105573	3724.386475
0.000000	3.105811	3737.800781
0.000000	3.106048	3746.988281
0.000000	3.106285	3753.550049
0.000000	3.106522	3756.963379
0.000000	3.106759	3757.613037
0.000000	3.106997	3754.573242
0.000000	3.107234	3744.409424
0.000000	3.107471	3728.927002
0.000000	3.107708	3709.186279
0.000000	3.107945	3687.468262
0.000000	3.108182	3671.056152
0.000000	3.108420	3665.003662
0.000000	3.108657	3674.078125
0.000000	3.108894	3701.100830
0.000000	3.109131	3735.967041
0.000000	3.109368	3764.758301
0.000000	3.109606	3784.565918
0.000000	3.109843	3801.455566
0.000000	3.110080	3811.270996
0.000000	3.110317	3813.814209
0.000000	3.110554	3808.501465
0.000000	3.110791	3795.580322
0.000000	3.111028	3769.488770
0.000000	3.111266	3729.684326
0.000000	3.111503	3680.010254
0.000000	3.111740	3627.165039
0.000000	3.111977	3579.592529
0.000000	3.112214	3549.355713
0.000000	3.112452	3547.215332
0.000000	3.112689	3550.900635
0.000000	3.112926	3562.991211
0.000000	3.113163	3578.163330
0.000000	3.113400	3591.983154
0.000000	3.113637	3600.786865
0.000000	3.113875	3602.110107
0.000000	3.114112	3595.658691
0.000000	3.114349	3582.958008
0.000000	3.114586	3563.219238
0.000000	3.114823	3535.581299
0.000000	3.115061	3501.284180
0.000000	3.115298	3464.347900
0.000000	3.115535	3429.104004
0.000000	3.115772	3400.860596
0.000000	3.116009	3383.535889
0.000000	3.116246	3379.373535
0.000000	3.116484	3387.896484
0.000000	3.116721	3408.651611
0.000000	3.116958	3435.767822
0.000000	3.117195	3467.047852
0.000000	3.117432	3502.112793
0.000000	3.117670	3540.581299
0.000000	3.117907	3572.411865
0.000000	3.118144	3594.266846
0.000000	3.118381	3606.886230
0.000000	3.118618	3612.312988
0.000000	3.118855	3612.496094
0.000000	3.119093	3606.940430
0.000000	3.119329	3595.871582
0.000000	3.119567	3581.527344
0.000000	3.119804	3566.527588
0.000000	3.120041	3549.701660
0.000000	3.120279	3530.904297
0.000000	3.120515	3515.369873
0.000000	3.120753	3507.001709
0.000000	3.120990	3510.809814
0.000000	3.121227	3528.846191
0.000000	3.121464	3551.061523
0.000000	3.121701	3576.271729
0.000000	3.121938	3595.455078
0.000000	3.122176	3608.653320
0.000000	3.122413	3617.156494
0.000000	3.122650	3622.174316
0.000000	3.122887	3625.247559
0.000000	3.123124	3628.646240
0.000000	3.123362	3637.469971
0.000000	3.123599	3655.959229
0.000000	3.123836	3673.630127
0.000000	3.124073	3687.836670
0.000000	3.124310	3695.766846
0.000000	3.124547	3698.635010
0.000000	3.124785	3699.781250
0.000000	3.125022	3700.615967
0.000000	3.125259	3702.645996
0.000000	3.125496	3709.474365
0.000000	3.125733	3726.539307
0.000000	3.125971	3757.917969
0.000000	3.126208	3796.430908
0.000000	3.126445	3841.864746
0.000000	3.126682	3885.020020
0.000000	3.126919	3913.294434
0.000000	3.127156	3926.007568
0.000000	3.127394	3923.057373
0.000000	3.127631	3905.218750
0.000000	3.127868	3872.463623
0.000000	3.128105	3825.733643
0.000000	3.128342	3769.512695
0.000000	3.128580	3709.427734
0.000000	3.128817	3652.611328
0.000000	3.129054	3609.363525
0.000000	3.129291	3579.391602
0.000000	3.129528	3552.754883
0.000000	3.129766	3526.904297
0.000000	3.130002	3501.137695
0.000000	3.130240	3479.785400
0.000000	3.130477	3460.360352
0.000000	3.130714	3443.407715
0.000000	3.130951	3427.810059
0.000000	3.131188	3413.091797
0.000000	3.131426	3399.178711
0.000000	3.131663	3386.012695
0.000000	3.131900	3369.122070
0.000000	3.132137	3351.471191
0.000000	3.132374	3339.192139
0.000000	3.132612	3334.820068
0.000000	3.132849	3333.032471
0.000000	3.133086	3333.146729
0.000000	3.133323	3334.020508
0.000000	3.133560	3336.432861
0.000000	3.133797	3341.222412
0.000000	3.134035	3348.259033
0.000000	3.134272	3356.744873
0.000000	3.134509	3366.188721
0.000000	3.134746	3378.031982
0.000000	3.134983	3391.037842
0.000000	3.135220	3404.238281
0.000000	3.135458	3417.860352
0.000000	3.135695	3431.406006
0.000000	3.135932	3445.409424
0.000000	3.136169	3460.308105
0.000000	3.136406	3475.393799
0.000000	3.136643	3489.661621
0.000000	3.136881	3499.397949
0.000000	3.137118	3505.707275
0.000000	3.137355	3509.419189
0.000000	3.137592	3513.169922
0.000000	3.137829	3518.290771
0.000000	3.138067	3526.340332
0.000000	3.138304	3542.089355
0.000000	3.138541	3569.029053
0.000000	3.138778	3598.661621
0.000000	3.139015	3627.697021
0.000000	3.139252	3652.546875
0.000000	3.139489	3671.473145
0.000000	3.139727	3684.709473
0.000000	3.139964	3694.410889
0.000000	3.140201	3704.123535
0.000000	3.140438	3715.907959
0.000000	3.140675	3731.495117
0.000000	3.140913	3755.500977
0.000000	3.141150	3792.061768
0.000000	3.141387	3836.634033
0.000000	3.141624	3873.526611
0.000000	3.141861	3903.405518
0.000000	3.142098	3925.506836
0.000000	3.142336	3939.186523
0.000000	3.142573	3946.488037
0.000000	3.142810	3949.278809
0.000000	3.143047	3947.158447
0.000000	3.143284	3940.251953
0.000000	3.143522	3930.947021
0.000000	3.143759	3921.465576
0.000000	3.143996	3908.849365
0.000000	3.144233	3893.952881
0.000000	3.144470	3879.628174
0.000000	3.144707	3870.795166
0.000000	3.144945	3870.260254
0.000000	3.145182	3866.847412
0.000000	3.145419	3859.503906
0.000000	3.145656	3850.562500
0.000000	3.145893	3840.949707
0.000000	3.146131	3831.402588
0.000000	3.146368	3823.899170
0.000000	3.146605	3822.980469
0.000000	3.146842	3832.569580
0.000000	3.147079	3848.073486
0.000000	3.147316	3856.862793
0.000000	3.147554	3858.458252
0.000000	3.147791	3854.181885
0.000000	3.148028	3846.200439
0.000000	3.148265	3833.997070
0.000000	3.148502	3817.381348
0.000000	3.148740	3799.207764
0.000000	3.148976	3783.704346
0.000000	3.149214	3769.964600
0.000000	3.149451	3757.843750
0.000000	3.149688	3752.334717
0.000000	3.149925	3760.351807
0.000000	3.150162	3788.232666
0.000000	3.150399	3832.902832
0.000000	3.150637	3886.546143
0.000000	3.150874	3934.842773
0.000000	3.151111	3969.729980
0.000000	3.151348	3990.474854
0.000000	3.151585	3997.234131
0.000000	3.151823	3990.918701
0.000000	3.152060	3974.089600
0.000000	3.152297	3945.474609
0.000000	3.152534	3907.524658
0.000000	3.152771	3864.283447
0.000000	3.153008	3821.925293
0.000000	3.153246	3787.478271
0.000000	3.153483	3770.133789
0.000000	3.153720	3765.588867
0.000000	3.153957	3767.149902
0.000000	3.154194	3774.998047
0.000000	3.154432	3788.913574
0.000000	3.154669	3808.464111
0.000000	3.154906	3830.829834
0.000000	3.155143	3851.389404
0.000000	3.155380	3865.381348
0.000000	3.155617	3872.356934
0.000000	3.155855	3873.389893
0.000000	3.156092	3871.436523
0.000000	3.156329	3866.284912
0.000000	3.156566	3858.123535
0.000000	3.156803	3850.495850
0.000000	3.157041	3838.804199
0.000000	3.157278	3820.632813
0.000000	3.157515	3795.955811
0.000000	3.157752	3764.876465
0.000000	3.157989	3729.645508
0.000000	3.158226	3695.979736
0.000000	3.158463	3667.595459
0.000000	3.158701	3642.358643
0.000000	3.158938	3618.137451
0.000000	3.159175	3594.343018
0.000000	3.159412	3573.715576
0.000000	3.159649	3555.704834
0.000000	3.159887	3540.208984
0.000000	3.160124	3530.282959
0.000000	3.160361	3524.186523
0.000000	3.160598	3522.937744
0.000000	3.160835	3525.644531
0.000000	3.161072	3530.275391
0.000000	3.161310	3534.817627
0.000000	3.161547	3541.196289
0.000000	3.161784	3548.966309
0.000000	3.162021	3556.569824
0.000000	3.162258	3564.976074
0.000000	3.162496	3571.163330
0.000000	3.162733	3576.614014
0.000000	3.162970	3584.413330
0.000000	3.163207	3596.812012
0.000000	3.163444	3615.939941
0.000000	3.163682	3639.145020
0.000000	3.163919	3661.874268
0.000000	3.164156	3680.363525
0.000000	3.164393	3695.106934
0.000000	3.164630	3706.098877
0.000000	3.164867	3715.316406
0.000000	3.165105	3723.227051
0.000000	3.165342	3731.091797
0.000000	3.165579	3741.503906
0.000000	3.165816	3753.104980
0.000000	3.166053	3765.417969
0.000000	3.166291	3780.382324
0.000000	3.166528	3798.217529
0.000000	3.166764	3819.763916
0.000000	3.167002	3834.910400
0.000000	3.167239	3841.542480
0.000000	3.167476	3841.116699
0.000000	3.167714	3835.616211
0.000000	3.167950	3825.339111
0.000000	3.168188	3809.922363
0.000000	3.168425	3791.021240
0.000000	3.168662	3771.940674
0.000000	3.168900	3755.757813
0.000000	3.169136	3741.629883
0.000000	3.169374	3727.003174
0.000000	3.169611	3714.965576
0.000000	3.169848	3704.416016
0.000000	3.170085	3696.193604
0.000000	3.170322	3688.793701
0.000000	3.170559	3681.524170
0.000000	3.170797	3674.166504
0.000000	3.171034	3666.926025
0.000000	3.171271	3659.462158
0.000000	3.171508	3652.652832
0.000000	3.171745	3647.940674
0.000000	3.171983	3645.519043
0.000000	3.172220	3641.449463
0.000000	3.172457	3634.568604
0.000000	3.172694	3625.413818
0.000000	3.172931	3614.958496
0.000000	3.173168	3603.182617
0.000000	3.173406	3592.770508
0.000000	3.173643	3589.239990
0.000000	3.173880	3593.144775
0.000000	3.174117	3600.008789
0.000000	3.174354	3606.957764
0.000000	3.174592	3621.313965
0.000000	3.174829	3629.438721
0.000000	3.175066	3630.590088
0.000000	3.175303	3624.135010
0.000000	3.175540	3609.586182
0.000000	3.175777	3587.862305
0.000000	3.176015	3559.564453
0.000000	3.176252	3528.017822
0.000000	3.176489	3498.866699
0.000000	3.176726	3478.354492
0.000000	3.176963	3476.271973
0.000000	3.177201	3477.426025
0.000000	3.177438	3479.730713
0.000000	3.177675	3479.514404
0.000000	3.177912	3476.224609
0.000000	3.178149	3468.333740
0.000000	3.178386	3457.750000
0.000000	3.178623	3448.245605
0.000000	3.178861	3441.414795
0.000000	3.179098	3435.321045
0.000000	3.179335	3429.538574
0.000000	3.179572	3425.580078
0.000000	3.179809	3425.260498
0.000000	3.180047	3429.639160
0.000000	3.180284	3438.869629
0.000000	3.180521	3453.979004
[truncated: 4,976,105 more chars]
