# Supplementary material for: Conductivity and radio frequency performance data for silver nanoparticle inks deposited via aerosol jet deposition and processed under varying conditions
Source: Data Brief. 2020 Sep 24;33:106331. doi: 10.1016/j.dib.2020.106331 (PMC7560714; doi:10.1016/j.dib.2020.106331)
Supplement: Supplementary file 3 [file mmc3.zip › Sintering Study/ANP Ink/Profilometry Data/ANP_15.ASC]

Wyko ASCII Data File Format 2	1	1
X Size	10
Y Size	18001
Block Name	Type	Length	Value
Wavelength	7	4	1.185746
Aspect	7	4	0.000339
Pixel_size	7	4	0.700000
RAW_DATA	3	720040	
0.000000	0.000000	30.117298
0.000000	0.000237	29.818228
0.000000	0.000474	29.075588
0.000000	0.000712	29.232315
0.000000	0.000949	29.042324
0.000000	0.001186	29.026619
0.000000	0.001423	29.417944
0.000000	0.001660	29.259237
0.000000	0.001897	29.760942
0.000000	0.002135	29.340153
0.000000	0.002372	29.549074
0.000000	0.002609	29.840128
0.000000	0.002846	30.221779
0.000000	0.003083	30.702944
0.000000	0.003320	30.918192
0.000000	0.003558	31.471766
0.000000	0.003795	32.253513
0.000000	0.004032	32.519806
0.000000	0.004269	33.459785
0.000000	0.004506	33.735561
0.000000	0.004744	34.154278
0.000000	0.004981	34.831127
0.000000	0.005218	34.890388
0.000000	0.005455	35.627438
0.000000	0.005692	35.209427
0.000000	0.005929	35.539089
0.000000	0.006167	35.193859
0.000000	0.006404	35.034336
0.000000	0.006641	34.902008
0.000000	0.006878	35.046421
0.000000	0.007115	35.807724
0.000000	0.007352	37.044495
0.000000	0.007590	39.882000
0.000000	0.007827	44.469215
0.000000	0.008064	51.893707
0.000000	0.008301	63.679504
0.000000	0.008538	80.799042
0.000000	0.008775	104.192711
0.000000	0.009013	134.698120
0.000000	0.009250	172.155029
0.000000	0.009487	211.663788
0.000000	0.009724	250.709015
0.000000	0.009961	286.277039
0.000000	0.010199	320.324615
0.000000	0.010436	353.173004
0.000000	0.010673	385.183228
0.000000	0.010910	416.938202
0.000000	0.011147	446.373718
0.000000	0.011384	473.214935
0.000000	0.011622	501.522217
0.000000	0.011859	526.292175
0.000000	0.012096	548.179688
0.000000	0.012333	567.121643
0.000000	0.012570	584.566345
0.000000	0.012807	600.746765
0.000000	0.013045	616.025085
0.000000	0.013282	629.340332
0.000000	0.013519	638.183777
0.000000	0.013756	642.114746
0.000000	0.013993	643.036865
0.000000	0.014231	643.028748
0.000000	0.014468	644.324280
0.000000	0.014705	653.569824
0.000000	0.014942	672.663940
0.000000	0.015179	690.521240
0.000000	0.015416	701.386230
0.000000	0.015654	704.834290
0.000000	0.015891	702.239868
0.000000	0.016128	694.341003
0.000000	0.016365	680.516541
0.000000	0.016602	660.430420
0.000000	0.016839	635.267151
0.000000	0.017077	606.956177
0.000000	0.017314	578.092529
0.000000	0.017551	552.365479
0.000000	0.017788	531.874756
0.000000	0.018025	515.001160
0.000000	0.018262	508.062622
0.000000	0.018500	497.287964
0.000000	0.018737	487.771118
0.000000	0.018974	488.751160
0.000000	0.019211	491.881775
0.000000	0.019448	495.960144
0.000000	0.019686	501.071686
0.000000	0.019923	502.997955
0.000000	0.020160	503.986633
0.000000	0.020397	504.159882
0.000000	0.020634	504.152985
0.000000	0.020871	502.750732
0.000000	0.021109	502.502991
0.000000	0.021346	502.281158
0.000000	0.021583	500.667267
0.000000	0.021820	496.791138
0.000000	0.022057	490.584381
0.000000	0.022294	479.621002
0.000000	0.022532	463.405182
0.000000	0.022769	439.379456
0.000000	0.023006	406.692383
0.000000	0.023243	366.011627
0.000000	0.023480	318.345703
0.000000	0.023718	266.098145
0.000000	0.023955	213.691864
0.000000	0.024192	172.323288
0.000000	0.024429	150.625198
0.000000	0.024666	132.067123
0.000000	0.024903	116.667389
0.000000	0.025141	103.654350
0.000000	0.025378	93.246811
0.000000	0.025615	84.463310
0.000000	0.025852	77.841972
0.000000	0.026089	72.124184
0.000000	0.026326	67.638306
0.000000	0.026564	63.694088
0.000000	0.026801	60.855560
0.000000	0.027038	58.526566
0.000000	0.027275	56.719543
0.000000	0.027512	55.347031
0.000000	0.027750	54.572990
0.000000	0.027987	53.714188
0.000000	0.028224	52.809566
0.000000	0.028461	52.296555
0.000000	0.028698	51.785870
0.000000	0.028935	51.370888
0.000000	0.029173	51.165100
0.000000	0.029410	50.806419
0.000000	0.029647	50.420807
0.000000	0.029884	50.639545
0.000000	0.030121	50.999847
0.000000	0.030358	51.363129
0.000000	0.030596	51.704464
0.000000	0.030833	52.003109
0.000000	0.031070	52.369129
0.000000	0.031307	52.437943
0.000000	0.031544	53.068348
0.000000	0.031781	53.317432
0.000000	0.032019	53.790180
0.000000	0.032256	54.502354
0.000000	0.032493	55.199543
0.000000	0.032730	56.329830
0.000000	0.032967	56.628326
0.000000	0.033205	56.871754
0.000000	0.033442	57.042755
0.000000	0.033679	57.010174
0.000000	0.033916	56.774216
0.000000	0.034153	56.838104
0.000000	0.034390	56.864140
0.000000	0.034628	56.735310
0.000000	0.034865	56.699371
0.000000	0.035102	56.645065
0.000000	0.035339	56.817307
0.000000	0.035576	56.487011
0.000000	0.035813	56.374405
0.000000	0.036051	56.261909
0.000000	0.036288	56.531250
0.000000	0.036525	56.353828
0.000000	0.036762	56.348213
0.000000	0.036999	56.439697
0.000000	0.037237	56.787155
0.000000	0.037474	57.659309
0.000000	0.037711	58.201584
0.000000	0.037948	58.976849
0.000000	0.038185	59.709389
0.000000	0.038422	60.226967
0.000000	0.038660	60.608120
0.000000	0.038897	60.711208
0.000000	0.039134	60.535522
0.000000	0.039371	60.835148
0.000000	0.039608	61.161919
0.000000	0.039845	61.516262
0.000000	0.040083	61.766636
0.000000	0.040320	62.259254
0.000000	0.040557	62.246635
0.000000	0.040794	62.307079
0.000000	0.041031	62.205894
0.000000	0.041269	62.321404
0.000000	0.041506	62.077927
0.000000	0.041743	62.111710
0.000000	0.041980	62.353813
0.000000	0.042217	62.833733
0.000000	0.042454	63.436615
0.000000	0.042692	64.144669
0.000000	0.042929	64.560753
0.000000	0.043166	65.010841
0.000000	0.043403	65.355659
0.000000	0.043640	65.580299
0.000000	0.043877	65.681923
0.000000	0.044115	65.911591
0.000000	0.044352	66.283089
0.000000	0.044589	66.675751
0.000000	0.044826	66.834259
0.000000	0.045063	67.109711
0.000000	0.045300	67.260124
0.000000	0.045538	67.282417
0.000000	0.045775	67.552216
0.000000	0.046012	67.606270
0.000000	0.046249	67.701416
0.000000	0.046486	68.112122
0.000000	0.046724	68.500381
0.000000	0.046961	69.113213
0.000000	0.047198	69.463020
0.000000	0.047435	70.137215
0.000000	0.047672	70.881096
0.000000	0.047909	71.293327
0.000000	0.048147	71.701607
0.000000	0.048384	71.730896
0.000000	0.048621	71.987358
0.000000	0.048858	72.130714
0.000000	0.049095	72.413315
0.000000	0.049332	72.724197
0.000000	0.049570	73.300774
0.000000	0.049807	73.518684
0.000000	0.050044	73.463188
0.000000	0.050281	73.607338
0.000000	0.050518	73.710442
0.000000	0.050756	73.764023
0.000000	0.050993	73.402130
0.000000	0.051230	73.242470
0.000000	0.051467	73.201721
0.000000	0.051704	73.303764
0.000000	0.051941	73.440331
0.000000	0.052179	73.491486
0.000000	0.052416	73.699249
0.000000	0.052653	73.702278
0.000000	0.052890	74.105743
0.000000	0.053127	74.193115
0.000000	0.053364	74.325371
0.000000	0.053602	74.526550
0.000000	0.053839	74.821541
0.000000	0.054076	75.473244
0.000000	0.054313	76.001648
0.000000	0.054550	76.626007
0.000000	0.054787	77.320930
0.000000	0.055025	77.802986
0.000000	0.055262	78.267403
0.000000	0.055499	78.436867
0.000000	0.055736	78.283318
0.000000	0.055973	78.290863
0.000000	0.056211	78.114983
0.000000	0.056448	78.131447
0.000000	0.056685	78.116798
0.000000	0.056922	78.075287
0.000000	0.057159	77.889122
0.000000	0.057396	77.928764
0.000000	0.057634	77.966248
0.000000	0.057871	77.885239
0.000000	0.058108	77.698929
0.000000	0.058345	77.556465
0.000000	0.058582	77.980659
0.000000	0.058819	78.269409
0.000000	0.059057	78.774529
0.000000	0.059294	79.121338
0.000000	0.059531	79.526718
0.000000	0.059768	80.094994
0.000000	0.060005	80.075035
0.000000	0.060243	80.413811
0.000000	0.060480	80.515022
0.000000	0.060717	80.732666
0.000000	0.060954	80.947144
0.000000	0.061191	81.150101
0.000000	0.061428	81.209488
0.000000	0.061666	81.236839
0.000000	0.061903	81.231041
0.000000	0.062140	81.071365
0.000000	0.062377	81.248627
0.000000	0.062614	81.046165
0.000000	0.062851	81.067307
0.000000	0.063089	80.968826
0.000000	0.063326	80.883003
0.000000	0.063563	81.075119
0.000000	0.063800	81.203773
0.000000	0.064037	81.400917
0.000000	0.064275	81.563683
0.000000	0.064512	81.952805
0.000000	0.064749	82.465508
0.000000	0.064986	83.103523
0.000000	0.065223	83.857719
0.000000	0.065460	84.343315
0.000000	0.065698	84.897705
0.000000	0.065935	85.508141
0.000000	0.066172	86.031380
0.000000	0.066409	86.437912
0.000000	0.066646	86.821342
0.000000	0.066883	87.035355
0.000000	0.067121	87.176590
0.000000	0.067358	87.109428
0.000000	0.067595	86.949234
0.000000	0.067832	86.707169
0.000000	0.068069	86.647736
0.000000	0.068306	86.312462
0.000000	0.068544	86.084793
0.000000	0.068781	86.243050
0.000000	0.069018	86.446068
0.000000	0.069255	86.326431
0.000000	0.069492	86.612419
0.000000	0.069730	86.715584
0.000000	0.069967	86.631226
0.000000	0.070204	87.096954
0.000000	0.070441	87.518097
0.000000	0.070678	87.868835
0.000000	0.070915	88.125885
0.000000	0.071153	88.394470
0.000000	0.071390	88.546249
0.000000	0.071627	88.334946
0.000000	0.071864	88.865082
0.000000	0.072101	89.072121
0.000000	0.072338	89.303970
0.000000	0.072576	89.441978
0.000000	0.072813	89.605400
0.000000	0.073050	89.912605
0.000000	0.073287	90.471947
0.000000	0.073524	90.402824
0.000000	0.073762	90.514824
0.000000	0.073999	90.324013
0.000000	0.074236	90.071930
0.000000	0.074473	89.782761
0.000000	0.074710	89.975349
0.000000	0.074947	89.954071
0.000000	0.075185	89.968048
0.000000	0.075422	90.039139
0.000000	0.075659	90.430763
0.000000	0.075896	90.670494
0.000000	0.076133	90.993752
0.000000	0.076370	91.398857
0.000000	0.076608	91.751709
0.000000	0.076845	92.517563
0.000000	0.077082	92.823883
0.000000	0.077319	92.871689
0.000000	0.077556	92.655609
0.000000	0.077794	93.165710
0.000000	0.078031	93.460495
0.000000	0.078268	93.525955
0.000000	0.078505	93.729462
0.000000	0.078742	93.843109
0.000000	0.078979	94.234940
0.000000	0.079217	94.664574
0.000000	0.079454	94.869347
0.000000	0.079691	94.948952
0.000000	0.079928	95.140564
0.000000	0.080165	95.204109
0.000000	0.080402	95.383011
0.000000	0.080640	95.569237
0.000000	0.080877	95.410110
0.000000	0.081114	95.532875
0.000000	0.081351	95.979660
0.000000	0.081588	96.405991
0.000000	0.081825	96.930679
0.000000	0.082063	97.428177
0.000000	0.082300	97.886475
0.000000	0.082537	98.415512
0.000000	0.082774	99.003532
0.000000	0.083011	99.387794
0.000000	0.083249	99.664688
0.000000	0.083486	100.306549
0.000000	0.083723	100.449829
0.000000	0.083960	100.668518
0.000000	0.084197	100.595779
0.000000	0.084434	100.712112
0.000000	0.084672	100.662529
0.000000	0.084909	100.564461
0.000000	0.085146	100.666718
0.000000	0.085383	100.613335
0.000000	0.085620	100.528374
0.000000	0.085857	100.068977
0.000000	0.086095	100.122253
0.000000	0.086332	100.265320
0.000000	0.086569	100.651459
0.000000	0.086806	101.060448
0.000000	0.087043	101.616318
0.000000	0.087281	102.555969
0.000000	0.087518	103.124496
0.000000	0.087755	103.633934
0.000000	0.087992	104.175377
0.000000	0.088229	104.721352
0.000000	0.088466	104.878563
0.000000	0.088704	104.987625
0.000000	0.088941	105.050743
0.000000	0.089178	105.192833
0.000000	0.089415	105.293823
0.000000	0.089652	105.468018
0.000000	0.089889	105.221878
0.000000	0.090127	105.155342
0.000000	0.090364	105.046692
0.000000	0.090601	104.666557
0.000000	0.090838	104.645309
0.000000	0.091075	104.779831
0.000000	0.091312	104.721169
0.000000	0.091550	104.962074
0.000000	0.091787	105.031105
0.000000	0.092024	105.530502
0.000000	0.092261	105.732155
0.000000	0.092498	106.221191
0.000000	0.092736	106.145401
0.000000	0.092973	106.345024
0.000000	0.093210	106.848129
0.000000	0.093447	107.177116
0.000000	0.093684	107.442505
0.000000	0.093921	107.885124
0.000000	0.094159	108.500671
0.000000	0.094396	108.780876
0.000000	0.094633	109.057259
0.000000	0.094870	109.319084
0.000000	0.095107	109.436775
0.000000	0.095344	109.529388
0.000000	0.095582	109.363144
0.000000	0.095819	109.679886
0.000000	0.096056	109.771690
0.000000	0.096293	110.110420
0.000000	0.096530	110.081375
0.000000	0.096768	110.269554
0.000000	0.097005	110.311134
0.000000	0.097242	110.198578
0.000000	0.097479	109.941696
0.000000	0.097716	109.809868
0.000000	0.097953	110.083115
0.000000	0.098191	110.299530
0.000000	0.098428	110.576828
0.000000	0.098665	110.791054
0.000000	0.098902	111.056877
0.000000	0.099139	111.371063
0.000000	0.099376	111.605766
0.000000	0.099614	111.875313
0.000000	0.099851	112.179375
0.000000	0.100088	112.395142
0.000000	0.100325	112.642334
0.000000	0.100562	112.924423
0.000000	0.100800	113.362671
0.000000	0.101037	113.585915
0.000000	0.101274	113.818619
0.000000	0.101511	113.929611
0.000000	0.101748	114.268677
0.000000	0.101985	114.457809
0.000000	0.102223	114.468330
0.000000	0.102460	114.284927
0.000000	0.102697	113.909302
0.000000	0.102934	113.847298
0.000000	0.103171	113.643890
0.000000	0.103408	113.675430
0.000000	0.103646	113.595413
0.000000	0.103883	113.528107
0.000000	0.104120	113.727135
0.000000	0.104357	113.594315
0.000000	0.104594	113.736938
0.000000	0.104831	113.815872
0.000000	0.105069	114.089241
0.000000	0.105306	114.215912
0.000000	0.105543	114.696846
0.000000	0.105780	115.186897
0.000000	0.106017	115.918709
0.000000	0.106255	116.505455
0.000000	0.106492	117.145096
0.000000	0.106729	117.797653
0.000000	0.106966	118.057106
0.000000	0.107203	117.891457
0.000000	0.107440	117.791985
0.000000	0.107678	117.916183
0.000000	0.107915	118.047729
0.000000	0.108152	118.556335
0.000000	0.108389	118.706253
0.000000	0.108626	118.707138
0.000000	0.108863	118.914772
0.000000	0.109101	118.724464
0.000000	0.109338	118.500397
0.000000	0.109575	118.397514
0.000000	0.109812	118.577881
0.000000	0.110049	118.832634
0.000000	0.110287	119.057800
0.000000	0.110524	119.510544
0.000000	0.110761	119.838654
0.000000	0.110998	120.522041
0.000000	0.111235	121.065735
0.000000	0.111472	121.794571
0.000000	0.111710	122.182663
0.000000	0.111947	122.663231
0.000000	0.112184	122.597359
0.000000	0.112421	122.685814
0.000000	0.112658	122.454094
0.000000	0.112895	122.275833
0.000000	0.113133	122.304337
0.000000	0.113370	122.078194
0.000000	0.113607	122.336189
0.000000	0.113844	122.366791
0.000000	0.114081	122.398354
0.000000	0.114318	122.553787
0.000000	0.114556	122.229332
0.000000	0.114793	122.281532
0.000000	0.115030	122.507439
0.000000	0.115267	122.682991
0.000000	0.115504	122.941475
0.000000	0.115742	123.176361
0.000000	0.115979	123.636787
0.000000	0.116216	124.442810
0.000000	0.116453	124.836739
0.000000	0.116690	125.371361
0.000000	0.116927	125.648979
0.000000	0.117165	125.750893
0.000000	0.117402	125.780258
0.000000	0.117639	125.614075
0.000000	0.117876	125.260704
0.000000	0.118113	125.351540
0.000000	0.118350	125.430595
0.000000	0.118588	125.374573
0.000000	0.118825	125.303619
0.000000	0.119062	125.225624
0.000000	0.119299	125.273422
0.000000	0.119536	125.097084
0.000000	0.119774	125.318405
0.000000	0.120011	125.361069
0.000000	0.120248	125.479897
0.000000	0.120485	125.821960
0.000000	0.120722	126.405350
0.000000	0.120959	126.863136
0.000000	0.121197	127.415871
0.000000	0.121434	128.042694
0.000000	0.121671	128.589508
0.000000	0.121908	128.895554
0.000000	0.122145	129.050491
0.000000	0.122382	129.284134
0.000000	0.122620	129.228958
0.000000	0.122857	129.244141
0.000000	0.123094	129.341187
0.000000	0.123331	129.402451
0.000000	0.123568	129.181137
0.000000	0.123806	129.284851
0.000000	0.124043	129.243195
0.000000	0.124280	128.931305
0.000000	0.124517	128.845978
0.000000	0.124754	128.894135
0.000000	0.124991	128.968536
0.000000	0.125229	128.955048
0.000000	0.125466	128.983490
0.000000	0.125703	129.189819
0.000000	0.125940	129.461899
0.000000	0.126177	129.674225
0.000000	0.126414	130.062332
0.000000	0.126652	130.380600
0.000000	0.126889	130.620499
0.000000	0.127126	130.784500
0.000000	0.127363	131.006088
0.000000	0.127600	131.300766
0.000000	0.127837	132.039398
0.000000	0.128075	132.727371
0.000000	0.128312	132.959290
0.000000	0.128549	133.190247
0.000000	0.128786	133.549728
0.000000	0.129023	133.816925
0.000000	0.129261	133.904343
0.000000	0.129498	134.236908
0.000000	0.129735	135.017136
0.000000	0.129972	135.938568
0.000000	0.130209	137.253632
0.000000	0.130446	138.929230
0.000000	0.130684	140.506104
0.000000	0.130921	141.843445
0.000000	0.131158	142.560501
0.000000	0.131395	141.945328
0.000000	0.131632	140.940353
0.000000	0.131869	140.477570
0.000000	0.132107	140.425919
0.000000	0.132344	140.493042
0.000000	0.132581	140.838882
0.000000	0.132818	140.876801
0.000000	0.133055	141.092789
0.000000	0.133293	141.380264
0.000000	0.133530	141.495132
0.000000	0.133767	141.915146
0.000000	0.134004	142.270462
0.000000	0.134241	142.652100
0.000000	0.134478	142.908020
0.000000	0.134716	143.127762
0.000000	0.134953	142.925156
0.000000	0.135190	142.652573
0.000000	0.135427	142.693756
0.000000	0.135664	142.585175
0.000000	0.135901	142.574249
0.000000	0.136139	142.553619
0.000000	0.136376	142.287781
0.000000	0.136613	142.271545
0.000000	0.136850	142.403534
0.000000	0.137087	142.685776
0.000000	0.137324	142.749863
0.000000	0.137562	142.597198
0.000000	0.137799	142.631073
0.000000	0.138036	142.929276
0.000000	0.138273	143.583313
0.000000	0.138510	144.323959
0.000000	0.138748	145.722885
0.000000	0.138985	147.365906
0.000000	0.139222	149.746948
0.000000	0.139459	152.822830
0.000000	0.139696	155.860931
0.000000	0.139933	157.458588
0.000000	0.140171	158.411118
0.000000	0.140408	159.373032
0.000000	0.140645	160.191055
0.000000	0.140882	160.708115
0.000000	0.141119	160.768677
0.000000	0.141356	160.710648
0.000000	0.141594	160.883942
0.000000	0.141831	160.410828
0.000000	0.142068	159.363007
0.000000	0.142305	158.216492
0.000000	0.142542	156.873749
0.000000	0.142780	155.486115
0.000000	0.143017	154.096588
0.000000	0.143254	152.876221
0.000000	0.143491	151.516251
0.000000	0.143728	150.074402
0.000000	0.143965	149.119019
0.000000	0.144203	148.505768
0.000000	0.144440	148.191711
0.000000	0.144677	148.242661
0.000000	0.144914	148.464615
0.000000	0.145151	149.242035
0.000000	0.145388	150.198792
0.000000	0.145626	151.139709
0.000000	0.145863	152.441696
0.000000	0.146100	153.493500
0.000000	0.146337	153.788071
0.000000	0.146574	152.618790
0.000000	0.146812	151.312256
0.000000	0.147049	150.580963
0.000000	0.147286	150.779510
0.000000	0.147523	150.991989
0.000000	0.147760	150.835938
0.000000	0.147997	150.650314
0.000000	0.148235	150.428833
0.000000	0.148472	150.167236
0.000000	0.148709	149.623947
0.000000	0.148946	149.539398
0.000000	0.149183	149.213745
0.000000	0.149420	149.136703
0.000000	0.149658	148.961639
0.000000	0.149895	149.055527
0.000000	0.150132	148.937897
0.000000	0.150369	149.084167
0.000000	0.150606	148.886871
0.000000	0.150843	148.938965
0.000000	0.151081	149.003204
0.000000	0.151318	149.192535
0.000000	0.151555	148.893036
0.000000	0.151792	148.951355
0.000000	0.152029	148.789474
0.000000	0.152267	148.903366
0.000000	0.152504	149.069839
0.000000	0.152741	149.285583
0.000000	0.152978	149.660828
0.000000	0.153215	149.935928
0.000000	0.153452	149.845535
0.000000	0.153690	149.871140
0.000000	0.153927	149.796158
0.000000	0.154164	150.010147
0.000000	0.154401	150.299667
0.000000	0.154638	150.670578
0.000000	0.154875	151.359695
0.000000	0.155113	151.494705
0.000000	0.155350	152.005692
0.000000	0.155587	152.153641
0.000000	0.155824	152.397232
0.000000	0.156061	152.375504
0.000000	0.156299	152.219147
0.000000	0.156536	152.328979
0.000000	0.156773	152.752869
0.000000	0.157010	153.033829
0.000000	0.157247	153.666702
0.000000	0.157484	154.177414
0.000000	0.157722	154.794388
0.000000	0.157959	155.382919
0.000000	0.158196	156.038956
0.000000	0.158433	156.612396
0.000000	0.158670	157.069412
0.000000	0.158907	157.383881
0.000000	0.159145	157.419388
0.000000	0.159382	157.416748
0.000000	0.159619	157.755112
0.000000	0.159856	157.957703
0.000000	0.160093	158.129242
0.000000	0.160331	158.137512
0.000000	0.160568	157.974579
0.000000	0.160805	158.011047
0.000000	0.161042	157.900253
0.000000	0.161279	157.772018
0.000000	0.161516	157.522598
0.000000	0.161754	157.898849
0.000000	0.161991	157.823090
0.000000	0.162228	158.123642
0.000000	0.162465	158.078537
0.000000	0.162702	158.289825
0.000000	0.162939	158.054733
0.000000	0.163177	158.004578
0.000000	0.163414	158.438568
0.000000	0.163651	159.150467
0.000000	0.163888	159.891586
0.000000	0.164125	160.749069
0.000000	0.164362	161.189362
0.000000	0.164600	161.639267
0.000000	0.164837	162.061569
0.000000	0.165074	162.295700
0.000000	0.165311	162.186935
0.000000	0.165548	161.965881
0.000000	0.165786	161.648819
0.000000	0.166023	161.506241
0.000000	0.166260	161.326630
0.000000	0.166497	161.248734
0.000000	0.166734	161.165771
0.000000	0.166971	161.327530
0.000000	0.167209	161.255890
0.000000	0.167446	161.074219
0.000000	0.167683	160.932541
0.000000	0.167920	160.996323
0.000000	0.168157	161.430649
0.000000	0.168394	161.896484
0.000000	0.168632	162.754837
0.000000	0.168869	163.261749
0.000000	0.169106	163.984299
0.000000	0.169343	164.661682
0.000000	0.169580	165.027084
0.000000	0.169818	165.561905
0.000000	0.170055	165.930679
0.000000	0.170292	166.284317
0.000000	0.170529	167.148636
0.000000	0.170766	168.058517
0.000000	0.171003	169.216522
0.000000	0.171241	170.301956
0.000000	0.171478	171.317307
0.000000	0.171715	171.531128
0.000000	0.171952	170.839539
0.000000	0.172189	169.341843
0.000000	0.172426	168.199493
0.000000	0.172664	167.912354
0.000000	0.172901	167.499207
0.000000	0.173138	167.261475
0.000000	0.173375	167.381653
0.000000	0.173612	167.532990
0.000000	0.173849	168.206390
0.000000	0.174087	168.662857
0.000000	0.174324	169.098785
0.000000	0.174561	169.481247
0.000000	0.174798	169.780685
0.000000	0.175035	169.974182
0.000000	0.175273	170.290802
0.000000	0.175510	170.481079
0.000000	0.175747	170.654526
0.000000	0.175984	170.686523
0.000000	0.176221	170.697113
0.000000	0.176458	170.935562
0.000000	0.176696	170.919083
0.000000	0.176933	171.001953
0.000000	0.177170	170.948029
0.000000	0.177407	171.128250
0.000000	0.177644	170.955368
0.000000	0.177881	170.810776
0.000000	0.178119	171.228729
0.000000	0.178356	171.527283
0.000000	0.178593	171.963593
0.000000	0.178830	172.679062
0.000000	0.179067	173.311996
0.000000	0.179305	174.081924
0.000000	0.179542	175.204056
0.000000	0.179779	175.904099
0.000000	0.180016	176.361359
0.000000	0.180253	176.547653
0.000000	0.180490	176.701935
0.000000	0.180728	176.839798
0.000000	0.180965	177.217758
0.000000	0.181202	177.717819
0.000000	0.181439	178.074158
0.000000	0.181676	178.130035
0.000000	0.181913	177.983658
0.000000	0.182151	177.759552
0.000000	0.182388	177.725693
0.000000	0.182625	177.432510
0.000000	0.182862	177.277512
0.000000	0.183099	177.555481
0.000000	0.183337	177.939804
0.000000	0.183574	178.313675
0.000000	0.183811	178.791565
0.000000	0.184048	179.117401
0.000000	0.184285	179.754318
0.000000	0.184522	180.320389
0.000000	0.184760	180.538162
0.000000	0.184997	180.752396
0.000000	0.185234	180.730698
0.000000	0.185471	181.099197
0.000000	0.185708	181.403549
0.000000	0.185945	181.891602
0.000000	0.186183	182.324905
0.000000	0.186420	182.939957
0.000000	0.186657	183.373810
0.000000	0.186894	183.630768
0.000000	0.187131	184.111343
0.000000	0.187368	184.514694
0.000000	0.187606	185.512589
0.000000	0.187843	186.689133
0.000000	0.188080	188.435928
0.000000	0.188317	190.022720
0.000000	0.188554	191.881561
0.000000	0.188792	193.582626
0.000000	0.189029	195.392517
0.000000	0.189266	196.727249
0.000000	0.189503	197.240662
0.000000	0.189740	197.355743
0.000000	0.189977	197.552780
0.000000	0.190215	197.846664
0.000000	0.190452	198.239685
0.000000	0.190689	197.993347
0.000000	0.190926	197.584259
0.000000	0.191163	197.172424
0.000000	0.191400	196.812683
0.000000	0.191638	196.563507
0.000000	0.191875	196.600830
0.000000	0.192112	196.721985
0.000000	0.192349	197.061447
0.000000	0.192586	197.250702
0.000000	0.192824	197.995667
0.000000	0.193061	198.183746
0.000000	0.193298	198.380066
0.000000	0.193535	198.228165
0.000000	0.193772	198.240341
0.000000	0.194009	198.720108
0.000000	0.194247	199.233704
0.000000	0.194484	200.046310
0.000000	0.194721	200.927750
0.000000	0.194958	201.861877
0.000000	0.195195	203.059860
0.000000	0.195432	203.864456
0.000000	0.195670	204.565643
0.000000	0.195907	204.984039
0.000000	0.196144	205.550079
0.000000	0.196381	205.371460
0.000000	0.196618	205.500504
0.000000	0.196856	204.977829
0.000000	0.197093	204.176270
0.000000	0.197330	203.765121
0.000000	0.197567	203.581177
0.000000	0.197804	203.676392
0.000000	0.198041	203.842102
0.000000	0.198279	203.974548
0.000000	0.198516	203.970627
0.000000	0.198753	204.344864
0.000000	0.198990	205.016190
0.000000	0.199227	205.759933
0.000000	0.199464	206.456757
0.000000	0.199702	207.470871
0.000000	0.199939	208.435837
0.000000	0.200176	209.567810
0.000000	0.200413	210.713791
0.000000	0.200650	211.703888
0.000000	0.200887	212.486481
0.000000	0.201125	213.142899
0.000000	0.201362	213.649124
0.000000	0.201599	213.993301
0.000000	0.201836	214.298187
0.000000	0.202073	214.575516
0.000000	0.202311	214.836121
0.000000	0.202548	215.330078
0.000000	0.202785	215.448898
0.000000	0.203022	215.782242
0.000000	0.203259	215.846268
0.000000	0.203496	215.875473
0.000000	0.203734	216.004868
0.000000	0.203971	216.011337
0.000000	0.204208	215.912888
0.000000	0.204445	215.979721
0.000000	0.204682	216.605408
0.000000	0.204919	217.068970
0.000000	0.205157	217.340591
0.000000	0.205394	217.647690
0.000000	0.205631	217.870575
0.000000	0.205868	218.016235
0.000000	0.206105	218.468674
0.000000	0.206343	218.766785
0.000000	0.206580	219.402893
0.000000	0.206817	220.023575
0.000000	0.207054	220.615326
0.000000	0.207291	221.288162
0.000000	0.207528	221.916656
0.000000	0.207766	222.505875
0.000000	0.208003	222.962753
0.000000	0.208240	223.464127
0.000000	0.208477	224.459885
0.000000	0.208714	226.045319
0.000000	0.208951	227.925507
0.000000	0.209189	229.770508
0.000000	0.209426	232.205048
0.000000	0.209663	234.996582
0.000000	0.209900	237.863388
0.000000	0.210137	240.490723
0.000000	0.210374	243.159317
0.000000	0.210612	245.303787
0.000000	0.210849	247.808716
0.000000	0.211086	250.001511
0.000000	0.211323	251.182098
0.000000	0.211560	252.255646
0.000000	0.211798	253.217422
0.000000	0.212035	254.185211
0.000000	0.212272	254.911606
0.000000	0.212509	255.142807
0.000000	0.212746	255.366165
0.000000	0.212983	255.605820
0.000000	0.213221	255.875488
0.000000	0.213458	255.934113
0.000000	0.213695	255.896194
0.000000	0.213932	255.762299
0.000000	0.214169	255.534363
0.000000	0.214406	255.216339
0.000000	0.214644	255.058441
0.000000	0.214881	254.827118
0.000000	0.215118	254.278488
0.000000	0.215355	253.906723
0.000000	0.215592	253.619171
0.000000	0.215830	253.311920
0.000000	0.216067	252.997894
0.000000	0.216304	252.813110
0.000000	0.216541	252.771271
0.000000	0.216778	252.754425
0.000000	0.217015	252.512314
0.000000	0.217253	252.399384
0.000000	0.217490	252.412628
0.000000	0.217727	252.408539
0.000000	0.217964	252.347549
0.000000	0.218201	252.063339
0.000000	0.218438	251.514816
0.000000	0.218676	250.802719
0.000000	0.218913	250.054733
0.000000	0.219150	249.177460
0.000000	0.219387	248.335495
0.000000	0.219624	247.832687
0.000000	0.219862	247.364899
0.000000	0.220099	247.091324
0.000000	0.220336	247.162674
0.000000	0.220573	247.342712
0.000000	0.220810	247.610657
0.000000	0.221047	247.818405
0.000000	0.221285	247.700516
0.000000	0.221522	247.621094
0.000000	0.221759	247.739075
0.000000	0.221996	247.980133
0.000000	0.222233	248.507599
0.000000	0.222470	249.354065
0.000000	0.222708	250.159225
0.000000	0.222945	251.257736
0.000000	0.223182	252.114807
0.000000	0.223419	253.009262
0.000000	0.223656	253.854843
0.000000	0.223893	253.947098
0.000000	0.224131	253.564468
0.000000	0.224368	252.803223
0.000000	0.224605	252.046234
0.000000	0.224842	251.465683
0.000000	0.225079	250.750000
0.000000	0.225317	250.064163
0.000000	0.225554	249.580307
0.000000	0.225791	249.342499
0.000000	0.226028	249.134735
0.000000	0.226265	248.968552
0.000000	0.226502	248.612686
0.000000	0.226740	248.688217
0.000000	0.226977	248.609680
0.000000	0.227214	248.977707
0.000000	0.227451	249.302109
0.000000	0.227688	249.425339
0.000000	0.227925	249.557861
0.000000	0.228163	249.558594
0.000000	0.228400	249.530304
0.000000	0.228637	249.463455
0.000000	0.228874	249.472717
0.000000	0.229111	249.310608
0.000000	0.229349	248.969406
0.000000	0.229586	248.818192
0.000000	0.229823	248.625473
0.000000	0.230060	248.385971
0.000000	0.230297	248.091644
0.000000	0.230534	247.975922
0.000000	0.230772	247.542114
0.000000	0.231009	247.136307
0.000000	0.231246	246.522354
0.000000	0.231483	245.957611
0.000000	0.231720	245.477814
0.000000	0.231957	245.121552
0.000000	0.232195	244.924881
0.000000	0.232432	244.792404
0.000000	0.232669	244.733841
0.000000	0.232906	244.987595
0.000000	0.233143	245.287399
0.000000	0.233380	245.336868
0.000000	0.233618	245.198700
0.000000	0.233855	244.710007
0.000000	0.234092	244.211517
0.000000	0.234329	243.705429
0.000000	0.234566	243.197952
0.000000	0.234804	242.456146
0.000000	0.235041	241.860535
0.000000	0.235278	241.201828
0.000000	0.235515	240.751541
0.000000	0.235752	240.423340
0.000000	0.235989	239.999435
0.000000	0.236227	239.624329
0.000000	0.236464	239.696152
0.000000	0.236701	239.881104
0.000000	0.236938	240.063126
0.000000	0.237175	240.245682
0.000000	0.237412	240.558350
0.000000	0.237650	241.130920
0.000000	0.237887	241.715836
0.000000	0.238124	242.287231
0.000000	0.238361	243.057358
0.000000	0.238598	243.505951
0.000000	0.238836	243.832336
0.000000	0.239073	244.140244
0.000000	0.239310	244.181717
0.000000	0.239547	244.323959
0.000000	0.239784	244.587769
0.000000	0.240021	244.741623
0.000000	0.240259	245.029388
0.000000	0.240496	245.453522
0.000000	0.240733	245.393768
0.000000	0.240970	245.679443
0.000000	0.241207	245.584961
0.000000	0.241444	245.821854
0.000000	0.241682	245.909546
0.000000	0.241919	245.716171
0.000000	0.242156	245.615585
0.000000	0.242393	245.398193
0.000000	0.242630	245.460327
0.000000	0.242868	245.716965
0.000000	0.243105	246.182022
0.000000	0.243342	246.610199
0.000000	0.243579	246.865631
0.000000	0.243816	247.185226
0.000000	0.244053	247.335266
0.000000	0.244291	247.933258
0.000000	0.244528	248.510681
0.000000	0.244765	249.053009
0.000000	0.245002	249.420364
0.000000	0.245239	250.198807
0.000000	0.245476	250.638641
0.000000	0.245714	251.056274
0.000000	0.245951	251.184189
0.000000	0.246188	251.250031
0.000000	0.246425	251.021057
0.000000	0.246662	251.004639
0.000000	0.246900	251.240524
0.000000	0.247137	251.506866
0.000000	0.247374	251.683502
0.000000	0.247611	251.889984
0.000000	0.247848	252.129654
0.000000	0.248085	252.283783
0.000000	0.248323	252.479355
0.000000	0.248560	252.854218
0.000000	0.248797	253.183716
0.000000	0.249034	253.479874
0.000000	0.249271	253.881195
0.000000	0.249508	254.524063
0.000000	0.249746	255.406693
0.000000	0.249983	256.135651
0.000000	0.250220	256.660248
0.000000	0.250457	257.181366
0.000000	0.250694	257.427643
0.000000	0.250931	257.377258
0.000000	0.251169	257.642426
0.000000	0.251406	257.642609
0.000000	0.251643	257.877045
0.000000	0.251880	257.889648
0.000000	0.252117	258.058655
0.000000	0.252355	258.402985
0.000000	0.252592	259.040985
0.000000	0.252829	259.459930
0.000000	0.253066	259.367493
0.000000	0.253303	259.462891
0.000000	0.253540	259.509277
0.000000	0.253778	259.264008
0.000000	0.254015	259.104034
0.000000	0.254252	259.063019
0.000000	0.254489	259.044800
0.000000	0.254726	259.426086
0.000000	0.254963	259.599609
0.000000	0.255201	259.656952
0.000000	0.255438	259.700653
0.000000	0.255675	259.717529
0.000000	0.255912	259.573242
0.000000	0.256149	259.379883
0.000000	0.256387	259.383484
0.000000	0.256624	259.104950
0.000000	0.256861	259.032196
0.000000	0.257098	258.705292
0.000000	0.257335	258.513397
0.000000	0.257572	258.629608
0.000000	0.257810	258.863007
0.000000	0.258047	259.135040
0.000000	0.258284	259.612183
0.000000	0.258521	260.583832
0.000000	0.258758	261.592133
0.000000	0.258995	262.871094
0.000000	0.259233	264.523651
0.000000	0.259470	265.779388
0.000000	0.259707	267.190613
0.000000	0.259944	268.013000
0.000000	0.260181	269.221680
0.000000	0.260418	270.394714
0.000000	0.260656	271.838318
0.000000	0.260893	273.390381
0.000000	0.261130	275.608673
0.000000	0.261367	278.432953
0.000000	0.261604	281.390137
0.000000	0.261842	284.214447
0.000000	0.262079	287.131500
0.000000	0.262316	290.272156
0.000000	0.262553	293.414673
0.000000	0.262790	296.580902
0.000000	0.263027	300.039459
0.000000	0.263265	304.168854
0.000000	0.263502	308.822937
0.000000	0.263739	312.946442
0.000000	0.263976	316.306061
0.000000	0.264213	319.572510
0.000000	0.264450	322.631836
0.000000	0.264688	325.751709
0.000000	0.264925	329.453247
0.000000	0.265162	332.771057
0.000000	0.265399	336.373230
0.000000	0.265636	339.937012
0.000000	0.265874	342.957977
0.000000	0.266111	345.270050
0.000000	0.266348	346.728821
0.000000	0.266585	347.114990
0.000000	0.266822	347.616211
0.000000	0.267059	347.678864
0.000000	0.267297	347.492798
0.000000	0.267534	347.298248
0.000000	0.267771	347.366486
0.000000	0.268008	347.970795
0.000000	0.268245	348.987915
0.000000	0.268482	350.841003
0.000000	0.268720	352.673889
0.000000	0.268957	354.518097
0.000000	0.269194	356.139587
0.000000	0.269431	357.046448
0.000000	0.269668	357.610229
0.000000	0.269906	358.127838
0.000000	0.270143	358.066498
0.000000	0.270380	357.869812
0.000000	0.270617	357.279968
0.000000	0.270854	356.513977
0.000000	0.271091	355.655182
0.000000	0.271329	354.745453
0.000000	0.271566	353.284454
0.000000	0.271803	350.960541
0.000000	0.272040	347.695984
0.000000	0.272277	343.319336
0.000000	0.272514	337.834808
0.000000	0.272752	331.695496
0.000000	0.272989	324.963196
0.000000	0.273226	317.650208
0.000000	0.273463	310.808319
0.000000	0.273700	305.054321
0.000000	0.273937	299.392242
0.000000	0.274175	294.090363
0.000000	0.274412	289.889160
0.000000	0.274649	286.276062
0.000000	0.274886	283.272522
0.000000	0.275123	279.779022
0.000000	0.275361	276.389954
0.000000	0.275598	273.398743
0.000000	0.275835	271.116943
0.000000	0.276072	269.602570
0.000000	0.276309	268.269226
0.000000	0.276546	267.100342
0.000000	0.276784	265.958008
0.000000	0.277021	265.314362
0.000000	0.277258	264.554718
0.000000	0.277495	264.139771
0.000000	0.277732	263.697968
0.000000	0.277969	263.213196
0.000000	0.278207	263.048279
0.000000	0.278444	262.846313
0.000000	0.278681	262.722107
0.000000	0.278918	262.795624
0.000000	0.279155	262.938660
0.000000	0.279393	263.010986
0.000000	0.279630	263.114990
0.000000	0.279867	263.120026
0.000000	0.280104	263.144470
0.000000	0.280341	263.077118
0.000000	0.280578	263.176208
0.000000	0.280816	263.586365
0.000000	0.281053	263.831512
0.000000	0.281290	264.144836
0.000000	0.281527	264.524506
0.000000	0.281764	264.717010
0.000000	0.282001	265.314636
0.000000	0.282239	265.825012
0.000000	0.282476	265.855316
0.000000	0.282713	265.879120
0.000000	0.282950	265.918823
0.000000	0.283187	266.359863
0.000000	0.283424	266.846863
0.000000	0.283662	267.109619
0.000000	0.283899	267.354553
0.000000	0.284136	267.433411
0.000000	0.284373	267.565979
0.000000	0.284610	267.381409
0.000000	0.284848	266.882019
0.000000	0.285085	266.587738
0.000000	0.285322	266.552673
0.000000	0.285559	266.809113
0.000000	0.285796	267.116028
0.000000	0.286033	267.201477
0.000000	0.286271	267.514160
0.000000	0.286508	267.297943
0.000000	0.286745	267.005432
0.000000	0.286982	266.645172
0.000000	0.287219	266.480835
0.000000	0.287456	266.174774
0.000000	0.287694	265.985382
0.000000	0.287931	266.176941
0.000000	0.288168	266.147858
0.000000	0.288405	265.999908
0.000000	0.288642	266.093262
0.000000	0.288880	265.944977
0.000000	0.289117	265.791565
0.000000	0.289354	265.768585
0.000000	0.289591	265.772186
0.000000	0.289828	265.814575
0.000000	0.290065	265.907898
0.000000	0.290303	266.183777
0.000000	0.290540	266.404480
0.000000	0.290777	266.685303
0.000000	0.291014	266.901733
0.000000	0.291251	267.291168
0.000000	0.291488	267.609222
0.000000	0.291726	267.845856
0.000000	0.291963	268.120514
0.000000	0.292200	268.437714
0.000000	0.292437	268.677704
0.000000	0.292674	269.204254
0.000000	0.292911	269.531921
0.000000	0.293149	269.765747
0.000000	0.293386	270.147430
0.000000	0.293623	270.439453
0.000000	0.293860	270.762787
0.000000	0.294097	270.881470
0.000000	0.294335	271.410614
0.000000	0.294572	271.757813
0.000000	0.294809	272.151367
0.000000	0.295046	272.581757
0.000000	0.295283	273.028992
0.000000	0.295520	273.221344
0.000000	0.295758	273.492737
0.000000	0.295995	273.464142
0.000000	0.296232	273.365784
0.000000	0.296469	273.211456
0.000000	0.296706	273.148682
0.000000	0.296943	272.968170
0.000000	0.297181	273.186371
0.000000	0.297418	273.226868
0.000000	0.297655	273.574829
0.000000	0.297892	274.107849
0.000000	0.298129	274.308868
0.000000	0.298367	274.498260
0.000000	0.298604	274.532898
0.000000	0.298841	274.397583
0.000000	0.299078	274.216553
0.000000	0.299315	274.253204
0.000000	0.299552	274.046051
0.000000	0.299790	274.215271
0.000000	0.300027	274.174011
0.000000	0.300264	274.520355
0.000000	0.300501	274.517059
0.000000	0.300738	274.734283
0.000000	0.300975	274.666779
0.000000	0.301213	274.407776
0.000000	0.301450	274.322906
0.000000	0.301687	273.705750
0.000000	0.301924	273.432770
0.000000	0.302161	273.444305
0.000000	0.302399	273.531189
0.000000	0.302636	273.943390
0.000000	0.302873	274.184021
0.000000	0.303110	274.579773
0.000000	0.303347	274.613861
0.000000	0.303584	274.616028
0.000000	0.303822	274.460938
0.000000	0.304059	274.278015
0.000000	0.304296	274.214142
0.000000	0.304533	274.299805
0.000000	0.304770	274.558319
0.000000	0.305007	274.759338
0.000000	0.305245	274.905457
0.000000	0.305482	275.247742
0.000000	0.305719	275.676544
0.000000	0.305956	276.193207
0.000000	0.306193	276.431702
0.000000	0.306430	276.876312
0.000000	0.306668	277.420685
0.000000	0.306905	278.185089
0.000000	0.307142	278.791718
0.000000	0.307379	279.332703
0.000000	0.307616	279.787537
0.000000	0.307854	280.383484
0.000000	0.308091	280.624481
0.000000	0.308328	280.983765
0.000000	0.308565	281.231750
0.000000	0.308802	281.622009
0.000000	0.309039	281.808167
0.000000	0.309277	282.286224
0.000000	0.309514	282.708344
0.000000	0.309751	283.309265
0.000000	0.309988	283.832855
0.000000	0.310225	284.005371
0.000000	0.310462	284.529205
0.000000	0.310700	284.665771
0.000000	0.310937	284.750732
0.000000	0.311174	284.661469
0.000000	0.311411	284.769409
0.000000	0.311648	284.728851
0.000000	0.311886	284.547760
0.000000	0.312123	284.729797
0.000000	0.312360	284.808105
0.000000	0.312597	284.895020
0.000000	0.312834	284.983551
0.000000	0.313071	285.186035
0.000000	0.313309	285.130035
0.000000	0.313546	284.929901
0.000000	0.313783	284.846741
0.000000	0.314020	284.667999
0.000000	0.314257	285.025146
0.000000	0.314494	285.332642
0.000000	0.314732	285.573334
0.000000	0.314969	285.852936
0.000000	0.315206	286.038666
0.000000	0.315443	286.242950
0.000000	0.315680	286.347290
0.000000	0.315917	286.359833
0.000000	0.316155	286.663422
0.000000	0.316392	287.034637
0.000000	0.316629	287.346130
0.000000	0.316866	287.825043
0.000000	0.317103	288.455231
0.000000	0.317341	288.725189
0.000000	0.317578	288.245941
0.000000	0.317815	288.491730
0.000000	0.318052	288.799011
0.000000	0.318289	289.188263
0.000000	0.318526	289.675629
0.000000	0.318764	290.270203
0.000000	0.319001	290.850983
0.000000	0.319238	291.410675
0.000000	0.319475	292.064789
0.000000	0.319712	292.686890
0.000000	0.319950	293.388916
0.000000	0.320187	293.920685
0.000000	0.320424	294.514496
0.000000	0.320661	295.168610
0.000000	0.320898	295.751709
0.000000	0.321135	296.245850
0.000000	0.321373	296.999023
0.000000	0.321610	297.387268
0.000000	0.321847	297.378265
0.000000	0.322084	297.695129
0.000000	0.322321	297.989563
0.000000	0.322558	298.257263
0.000000	0.322796	298.256653
0.000000	0.323033	298.122223
0.000000	0.323270	298.382507
0.000000	0.323507	298.733795
0.000000	0.323744	299.225677
0.000000	0.323981	299.672668
0.000000	0.324219	300.498993
0.000000	0.324456	301.766266
0.000000	0.324693	303.256561
0.000000	0.324930	305.314758
0.000000	0.325167	307.400269
0.000000	0.325405	308.801514
0.000000	0.325642	309.776245
0.000000	0.325879	310.870117
0.000000	0.326116	311.802277
0.000000	0.326353	312.406036
0.000000	0.326590	312.773834
0.000000	0.326828	313.149200
0.000000	0.327065	313.190308
0.000000	0.327302	312.926025
0.000000	0.327539	313.256897
0.000000	0.327776	313.626129
0.000000	0.328013	314.267395
0.000000	0.328251	314.779419
0.000000	0.328488	314.969177
0.000000	0.328725	314.644073
0.000000	0.328962	314.119629
0.000000	0.329199	313.504669
0.000000	0.329437	312.559113
0.000000	0.329674	311.781799
0.000000	0.329911	310.960449
0.000000	0.330148	309.988586
0.000000	0.330385	309.244019
0.000000	0.330622	308.257141
0.000000	0.330860	307.639343
0.000000	0.331097	306.684906
0.000000	0.331334	305.529694
0.000000	0.331571	304.590424
0.000000	0.331808	303.940674
0.000000	0.332045	303.884064
0.000000	0.332283	303.846771
0.000000	0.332520	303.939087
0.000000	0.332757	304.141235
0.000000	0.332994	304.542511
0.000000	0.333231	304.495575
0.000000	0.333468	304.200989
0.000000	0.333706	304.265259
0.000000	0.333943	304.345581
0.000000	0.334180	304.205109
0.000000	0.334417	304.220520
0.000000	0.334654	304.416656
0.000000	0.334892	304.800903
0.000000	0.335129	305.115631
0.000000	0.335366	305.326447
0.000000	0.335603	305.644226
0.000000	0.335840	305.681122
0.000000	0.336077	305.418121
0.000000	0.336315	305.112366
0.000000	0.336552	304.929016
0.000000	0.336789	305.160187
0.000000	0.337026	305.353821
0.000000	0.337263	305.874695
0.000000	0.337500	306.350433
0.000000	0.337738	306.625977
0.000000	0.337975	306.794678
0.000000	0.338212	306.970428
0.000000	0.338449	307.041656
0.000000	0.338686	307.276520
0.000000	0.338924	307.478363
0.000000	0.339161	307.942780
0.000000	0.339398	308.615601
0.000000	0.339635	309.679504
0.000000	0.339872	310.946075
0.000000	0.340109	312.450287
0.000000	0.340347	314.338440
0.000000	0.340584	316.375092
0.000000	0.340821	318.417969
0.000000	0.341058	320.674652
0.000000	0.341295	322.978210
0.000000	0.341532	325.139313
0.000000	0.341770	327.203247
0.000000	0.342007	328.734955
0.000000	0.342244	330.036469
0.000000	0.342481	331.321960
0.000000	0.342718	332.573334
0.000000	0.342955	333.403137
0.000000	0.343193	334.030090
0.000000	0.343430	334.571350
0.000000	0.343667	335.025330
0.000000	0.343904	335.508545
0.000000	0.344141	336.138092
0.000000	0.344379	335.691223
0.000000	0.344616	335.380341
0.000000	0.344853	335.519623
0.000000	0.345090	335.682037
0.000000	0.345327	336.016602
0.000000	0.345564	336.180206
0.000000	0.345802	336.667633
0.000000	0.346039	337.130249
0.000000	0.346276	337.808777
0.000000	0.346513	338.099945
0.000000	0.346750	338.494080
0.000000	0.346987	339.154816
0.000000	0.347225	340.010956
0.000000	0.347462	341.241913
0.000000	0.347699	342.445190
0.000000	0.347936	343.982880
0.000000	0.348173	346.288330
0.000000	0.348411	348.982819
0.000000	0.348648	352.762756
0.000000	0.348885	357.898773
0.000000	0.349122	364.110992
0.000000	0.349359	370.856049
0.000000	0.349596	378.067993
0.000000	0.349834	384.795227
0.000000	0.350071	388.236237
0.000000	0.350308	380.898529
0.000000	0.350545	369.489410
0.000000	0.350782	368.143463
0.000000	0.351019	369.082642
0.000000	0.351257	369.634583
0.000000	0.351494	370.068939
0.000000	0.351731	370.613129
0.000000	0.351968	370.719666
0.000000	0.352205	370.901733
0.000000	0.352443	370.597504
0.000000	0.352680	370.343597
0.000000	0.352917	369.869934
0.000000	0.353154	369.283813
0.000000	0.353391	368.842194
0.000000	0.353628	368.332306
0.000000	0.353866	367.903992
0.000000	0.354103	367.471558
0.000000	0.354340	367.186279
0.000000	0.354577	367.315765
0.000000	0.354814	367.257172
0.000000	0.355051	367.348602
0.000000	0.355289	367.207092
0.000000	0.355526	367.171875
0.000000	0.355763	367.115509
0.000000	0.356000	366.667450
0.000000	0.356237	366.440582
0.000000	0.356474	366.344177
0.000000	0.356712	366.389069
0.000000	0.356949	366.323517
0.000000	0.357186	366.484100
0.000000	0.357423	366.473969
0.000000	0.357660	366.244568
0.000000	0.357898	365.521667
0.000000	0.358135	364.910858
0.000000	0.358372	364.332184
0.000000	0.358609	363.707489
0.000000	0.358846	363.325195
0.000000	0.359083	363.105377
0.000000	0.359321	363.182495
0.000000	0.359558	363.421295
0.000000	0.359795	363.412964
0.000000	0.360032	363.104065
0.000000	0.360269	362.712006
0.000000	0.360506	362.125366
0.000000	0.360744	361.377228
0.000000	0.360981	361.255341
0.000000	0.361218	361.218903
0.000000	0.361455	361.409790
0.000000	0.361692	361.954376
0.000000	0.361930	362.224548
0.000000	0.362167	362.541473
0.000000	0.362404	362.640076
0.000000	0.362641	362.505157
0.000000	0.362878	362.754639
0.000000	0.363115	362.808990
0.000000	0.363353	363.038422
0.000000	0.363590	363.455627
0.000000	0.363827	363.931122
0.000000	0.364064	364.436554
0.000000	0.364301	364.570435
0.000000	0.364538	364.539734
0.000000	0.364776	364.580566
0.000000	0.365013	364.457947
0.000000	0.365250	364.547333
0.000000	0.365487	364.387604
0.000000	0.365724	364.360382
0.000000	0.365961	364.499268
0.000000	0.366199	364.828278
0.000000	0.366436	365.118408
0.000000	0.366673	365.624207
0.000000	0.366910	366.011780
0.000000	0.367147	366.205994
0.000000	0.367385	367.150696
0.000000	0.367622	368.379608
0.000000	0.367859	370.024353
0.000000	0.368096	372.230377
0.000000	0.368333	375.621765
0.000000	0.368570	379.689819
0.000000	0.368808	384.319031
0.000000	0.369045	389.197418
0.000000	0.369282	394.299652
0.000000	0.369519	399.171387
0.000000	0.369756	403.299408
0.000000	0.369993	406.883484
0.000000	0.370231	408.813049
0.000000	0.370468	409.467438
0.000000	0.370705	409.330292
0.000000	0.370942	408.957245
0.000000	0.371179	407.841492
0.000000	0.371417	405.960999
0.000000	0.371654	403.816284
0.000000	0.371891	401.219238
0.000000	0.372128	398.364532
0.000000	0.372365	395.117188
0.000000	0.372602	392.096436
0.000000	0.372840	389.824890
0.000000	0.373077	387.825928
0.000000	0.373314	385.924286
0.000000	0.373551	384.641235
0.000000	0.373788	383.379303
0.000000	0.374025	382.466187
0.000000	0.374263	380.891296
0.000000	0.374500	379.341431
0.000000	0.374737	377.958435
0.000000	0.374974	376.780273
0.000000	0.375211	375.485626
0.000000	0.375449	374.726349
0.000000	0.375686	374.313110
0.000000	0.375923	373.897827
0.000000	0.376160	373.837219
0.000000	0.376397	373.754395
0.000000	0.376634	373.736664
0.000000	0.376872	373.512146
0.000000	0.377109	373.299957
0.000000	0.377346	372.975433
0.000000	0.377583	372.906830
0.000000	0.377820	372.986359
0.000000	0.378057	372.971497
0.000000	0.378295	372.858551
0.000000	0.378532	372.776367
0.000000	0.378769	372.861603
0.000000	0.379006	373.124573
0.000000	0.379243	373.317047
0.000000	0.379481	373.541168
0.000000	0.379718	373.658844
0.000000	0.379955	373.774200
0.000000	0.380192	373.879761
0.000000	0.380429	373.728516
0.000000	0.380666	373.808044
0.000000	0.380904	373.647491
0.000000	0.381141	373.852112
0.000000	0.381378	374.060852
0.000000	0.381615	374.126312
0.000000	0.381852	374.022675
0.000000	0.382089	373.860748
0.000000	0.382327	373.527496
0.000000	0.382564	373.166351
0.000000	0.382801	373.058929
0.000000	0.383038	373.243866
0.000000	0.383275	373.372040
0.000000	0.383512	373.554962
0.000000	0.383750	373.778687
0.000000	0.383987	374.020203
0.000000	0.384224	374.131195
0.000000	0.384461	373.968018
0.000000	0.384698	373.893341
0.000000	0.384936	373.811737
0.000000	0.385173	373.630615
0.000000	0.385410	373.626221
0.000000	0.385647	374.197113
0.000000	0.385884	374.621185
0.000000	0.386121	374.976746
0.000000	0.386359	375.339905
0.000000	0.386596	375.538544
0.000000	0.386833	375.397308
0.000000	0.387070	375.121155
0.000000	0.387307	374.580536
0.000000	0.387544	374.030670
0.000000	0.387782	373.509613
0.000000	0.388019	373.061951
0.000000	0.388256	372.853851
0.000000	0.388493	372.556915
0.000000	0.388730	372.675140
0.000000	0.388968	372.738342
0.000000	0.389205	372.855072
0.000000	0.389442	372.895294
0.000000	0.389679	372.973236
0.000000	0.389916	372.848053
0.000000	0.390153	373.132355
0.000000	0.390391	373.232361
0.000000	0.390628	373.496521
0.000000	0.390865	373.911163
0.000000	0.391102	373.954315
0.000000	0.391339	374.061127
0.000000	0.391576	374.078308
0.000000	0.391814	373.606537
0.000000	0.392051	373.234833
0.000000	0.392288	372.620209
0.000000	0.392525	371.787567
0.000000	0.392762	371.513275
0.000000	0.393000	371.245300
0.000000	0.393237	371.120026
0.000000	0.393474	371.147186
0.000000	0.393711	371.082703
0.000000	0.393948	370.921051
0.000000	0.394185	370.671967
0.000000	0.394423	370.604706
0.000000	0.394660	371.000732
0.000000	0.394897	371.158783
0.000000	0.395134	371.688873
0.000000	0.395371	372.118958
0.000000	0.395608	372.800323
0.000000	0.395846	373.475067
0.000000	0.396083	374.227203
0.000000	0.396320	374.649811
0.000000	0.396557	375.061707
0.000000	0.396794	375.197418
0.000000	0.397031	375.407654
0.000000	0.397269	375.462402
0.000000	0.397506	375.506439
0.000000	0.397743	375.833649
0.000000	0.397980	375.902039
0.000000	0.398217	376.379059
0.000000	0.398455	377.091827
0.000000	0.398692	378.425415
0.000000	0.398929	379.735657
0.000000	0.399166	381.146667
0.000000	0.399403	382.263397
0.000000	0.399640	383.161011
0.000000	0.399878	382.247742
0.000000	0.400115	379.693848
0.000000	0.400352	378.630798
0.000000	0.400589	377.927521
0.000000	0.400826	377.690247
0.000000	0.401063	377.623413
0.000000	0.401301	377.506714
0.000000	0.401538	377.582581
0.000000	0.401775	377.601074
0.000000	0.402012	377.663239
0.000000	0.402249	377.390869
0.000000	0.402487	377.384186
0.000000	0.402724	377.417358
0.000000	0.402961	377.492432
0.000000	0.403198	377.609009
0.000000	0.403435	378.006470
0.000000	0.403672	377.946838
0.000000	0.403910	378.137634
0.000000	0.404147	378.100952
0.000000	0.404384	378.196472
0.000000	0.404621	378.434052
0.000000	0.404858	378.570282
0.000000	0.405095	378.596069
0.000000	0.405333	378.752472
0.000000	0.405570	378.921692
0.000000	0.405807	378.978058
0.000000	0.406044	379.163666
0.000000	0.406281	379.245544
0.000000	0.406518	379.231873
0.000000	0.406756	379.385956
0.000000	0.406993	379.734344
0.000000	0.407230	380.045288
0.000000	0.407467	380.555450
0.000000	0.407704	381.009430
0.000000	0.407942	381.498077
0.000000	0.408179	381.746735
0.000000	0.408416	381.843567
0.000000	0.408653	381.771210
0.000000	0.408890	382.009949
0.000000	0.409127	381.955109
0.000000	0.409365	381.714661
0.000000	0.409602	381.663361
0.000000	0.409839	381.459412
0.000000	0.410076	381.359161
0.000000	0.410313	381.263458
0.000000	0.410550	381.308594
0.000000	0.410788	381.506104
0.000000	0.411025	381.369629
0.000000	0.411262	381.621674
0.000000	0.411499	381.668243
0.000000	0.411736	381.745605
0.000000	0.411974	381.985931
0.000000	0.412211	382.034637
0.000000	0.412448	382.257965
0.000000	0.412685	382.544373
0.000000	0.412922	383.008545
0.000000	0.413159	383.511780
0.000000	0.413397	383.536713
0.000000	0.413634	383.783936
0.000000	0.413871	383.771088
0.000000	0.414108	383.734802
0.000000	0.414345	383.808014
0.000000	0.414582	384.000336
0.000000	0.414820	384.066589
0.000000	0.415057	384.116180
0.000000	0.415294	384.266418
0.000000	0.415531	384.029724
0.000000	0.415768	384.136932
0.000000	0.416005	383.890106
0.000000	0.416243	383.914948
0.000000	0.416480	384.131012
0.000000	0.416717	384.313782
0.000000	0.416954	384.948883
0.000000	0.417191	385.174164
0.000000	0.417429	385.796539
0.000000	0.417666	386.064423
0.000000	0.417903	386.057312
0.000000	0.418140	385.887054
0.000000	0.418377	385.812073
0.000000	0.418614	385.981232
0.000000	0.418852	386.168060
0.000000	0.419089	386.368256
0.000000	0.419326	386.449677
0.000000	0.419563	386.641418
0.000000	0.419800	386.570221
0.000000	0.420037	386.466614
0.000000	0.420275	386.460236
0.000000	0.420512	386.443756
0.000000	0.420749	386.308746
0.000000	0.420986	386.439850
0.000000	0.421223	386.379608
0.000000	0.421461	386.627075
0.000000	0.421698	386.959625
0.000000	0.421935	387.372406
0.000000	0.422172	387.972626
0.000000	0.422409	388.008270
0.000000	0.422646	388.300751
0.000000	0.422884	388.492767
0.000000	0.423121	388.820831
0.000000	0.423358	389.043060
0.000000	0.423595	389.154785
0.000000	0.423832	389.281891
0.000000	0.424069	389.556427
0.000000	0.424307	389.984894
0.000000	0.424544	390.074646
0.000000	0.424781	390.419434
0.000000	0.425018	390.539917
0.000000	0.425255	390.794159
0.000000	0.425492	390.825134
0.000000	0.425730	390.997620
0.000000	0.425967	391.445007
0.000000	0.426204	391.801910
0.000000	0.426441	391.808075
0.000000	0.426678	391.945221
0.000000	0.426916	392.236511
0.000000	0.427153	392.458191
0.000000	0.427390	392.747711
0.000000	0.427627	393.129028
0.000000	0.427864	393.499451
0.000000	0.428101	394.232269
0.000000	0.428339	395.083527
0.000000	0.428576	395.775879
0.000000	0.428813	396.261200
0.000000	0.429050	396.618988
0.000000	0.429287	396.938385
0.000000	0.429524	397.192139
0.000000	0.429762	397.233276
0.000000	0.429999	397.043762
0.000000	0.430236	396.745697
0.000000	0.430473	396.479248
0.000000	0.430710	396.270355
0.000000	0.430948	396.018677
0.000000	0.431185	395.860291
0.000000	0.431422	395.808716
0.000000	0.431659	395.748260
0.000000	0.431896	395.437378
0.000000	0.432133	395.372711
0.000000	0.432371	395.222168
0.000000	0.432608	395.131226
0.000000	0.432845	395.499054
0.000000	0.433082	395.746918
0.000000	0.433319	396.117493
0.000000	0.433556	396.858307
0.000000	0.433794	397.229828
0.000000	0.434031	397.926422
0.000000	0.434268	398.445770
0.000000	0.434505	398.749481
0.000000	0.434742	399.176666
0.000000	0.434979	399.472290
0.000000	0.435217	399.740906
0.000000	0.435454	399.734100
0.000000	0.435691	399.817352
0.000000	0.435928	399.765076
0.000000	0.436165	400.072418
0.000000	0.436403	400.384277
0.000000	0.436640	400.316223
0.000000	0.436877	400.333801
0.000000	0.437114	400.438751
0.000000	0.437351	400.261200
0.000000	0.437588	400.158905
0.000000	0.437826	399.902649
0.000000	0.438063	399.871857
0.000000	0.438300	399.974243
0.000000	0.438537	399.866394
0.000000	0.438774	399.691162
0.000000	0.439011	399.974182
0.000000	0.439249	400.388275
0.000000	0.439486	401.053040
0.000000	0.439723	401.580536
0.000000	0.439960	402.164917
0.000000	0.440197	402.638275
0.000000	0.440435	402.707733
0.000000	0.440672	402.825836
0.000000	0.440909	402.506958
0.000000	0.441146	402.245850
0.000000	0.441383	402.326538
0.000000	0.441620	402.418732
0.000000	0.441858	402.653961
0.000000	0.442095	402.673340
0.000000	0.442332	402.716614
0.000000	0.442569	402.914948
0.000000	0.442806	403.152832
0.000000	0.443043	403.304565
0.000000	0.443281	403.487274
0.000000	0.443518	403.704132
0.000000	0.443755	403.836761
0.000000	0.443992	404.131775
0.000000	0.444229	404.355347
0.000000	0.444467	404.751129
0.000000	0.444704	405.081787
0.000000	0.444941	405.344574
0.000000	0.445178	405.665497
0.000000	0.445415	406.176544
0.000000	0.445652	406.519501
0.000000	0.445890	407.055664
0.000000	0.446127	407.671295
0.000000	0.446364	407.997223
0.000000	0.446601	408.633942
0.000000	0.446838	408.980865
0.000000	0.447075	409.752167
0.000000	0.447313	410.335693
0.000000	0.447550	410.939941
0.000000	0.447787	411.175690
0.000000	0.448024	411.139618
0.000000	0.448261	411.682159
0.000000	0.448498	411.961914
0.000000	0.448736	411.950134
0.000000	0.448973	411.880096
0.000000	0.449210	411.883789
0.000000	0.449447	411.976654
0.000000	0.449684	411.929352
0.000000	0.449922	411.756378
0.000000	0.450159	411.852661
0.000000	0.450396	411.892700
0.000000	0.450633	412.262024
0.000000	0.450870	412.734833
0.000000	0.451107	413.176910
0.000000	0.451345	413.560791
0.000000	0.451582	414.097687
0.000000	0.451819	414.389343
0.000000	0.452056	414.393585
0.000000	0.452293	414.454346
0.000000	0.452531	414.208405
0.000000	0.452768	414.144836
0.000000	0.453005	414.042725
0.000000	0.453242	414.031830
0.000000	0.453479	413.997162
0.000000	0.453716	413.813629
0.000000	0.453954	413.720612
0.000000	0.454191	413.722656
0.000000	0.454428	413.577332
0.000000	0.454665	413.286499
0.000000	0.454902	412.992310
0.000000	0.455139	412.974762
0.000000	0.455377	413.029266
0.000000	0.455614	413.419434
0.000000	0.455851	413.670959
0.000000	0.456088	414.015625
0.000000	0.456325	414.448334
0.000000	0.456562	414.834015
0.000000	0.456800	415.397675
0.000000	0.457037	415.640442
0.000000	0.457274	415.789642
0.000000	0.457511	416.222748
0.000000	0.457748	416.596680
0.000000	0.457986	416.915985
0.000000	0.458223	417.308594
0.000000	0.458460	418.020844
0.000000	0.458697	418.798248
0.000000	0.458934	419.116455
0.000000	0.459171	419.421661
0.000000	0.459409	419.582977
0.000000	0.459646	419.714905
0.000000	0.459883	419.819336
0.000000	0.460120	420.020325
0.000000	0.460357	420.320740
0.000000	0.460594	420.232910
0.000000	0.460832	420.124176
0.000000	0.461069	420.281067
0.000000	0.461306	420.286316
0.000000	0.461543	420.849945
0.000000	0.461780	421.682312
0.000000	0.462018	423.211243
0.000000	0.462255	425.946075
0.000000	0.462492	430.526733
0.000000	0.462729	437.988861
0.000000	0.462966	449.722595
0.000000	0.463203	467.201935
0.000000	0.463441	491.483185
0.000000	0.463678	523.366455
0.000000	0.463915	562.357727
0.000000	0.464152	605.463684
0.000000	0.464389	642.047302
0.000000	0.464626	671.384094
0.000000	0.464864	693.259277
0.000000	0.465101	701.978149
0.000000	0.465338	697.189331
0.000000	0.465575	681.869324
0.000000	0.465812	658.759705
0.000000	0.466049	631.000916
0.000000	0.466287	602.238098
0.000000	0.466524	578.887390
0.000000	0.466761	561.466187
0.000000	0.466998	538.166992
0.000000	0.467235	519.325562
0.000000	0.467473	503.075409
0.000000	0.467710	500.362946
0.000000	0.467947	503.701477
0.000000	0.468184	515.222351
0.000000	0.468421	535.697021
0.000000	0.468658	564.941284
0.000000	0.468896	601.854797
0.000000	0.469133	637.297302
0.000000	0.469370	668.072998
0.000000	0.469607	692.488953
0.000000	0.469844	710.526428
0.000000	0.470081	718.566650
0.000000	0.470319	716.553223
0.000000	0.470556	705.973206
0.000000	0.470793	689.495483
0.000000	0.471030	666.816895
0.000000	0.471267	642.371338
0.000000	0.471505	620.960144
0.000000	0.471742	595.218689
0.000000	0.471979	566.015076
0.000000	0.472216	536.574463
0.000000	0.472453	513.029114
0.000000	0.472690	498.663635
0.000000	0.472928	492.730255
0.000000	0.473165	491.826447
0.000000	0.473402	496.449890
0.000000	0.473639	506.989838
0.000000	0.473876	523.663818
0.000000	0.474113	545.047546
0.000000	0.474351	570.205383
0.000000	0.474588	601.518738
0.000000	0.474825	637.924683
0.000000	0.475062	677.109253
0.000000	0.475299	699.216675
0.000000	0.475536	707.205750
0.000000	0.475774	701.305420
0.000000	0.476011	697.651978
0.000000	0.476248	714.611511
0.000000	0.476485	709.123047
0.000000	0.476722	700.673828
0.000000	0.476960	681.315369
0.000000	0.477197	657.070801
0.000000	0.477434	630.929810
0.000000	0.477671	607.578796
0.000000	0.477908	593.844788
0.000000	0.478145	586.417603
0.000000	0.478383	586.351929
0.000000	0.478620	595.983276
0.000000	0.478857	613.407410
0.000000	0.479094	632.209351
0.000000	0.479331	650.575867
0.000000	0.479568	668.182617
0.000000	0.479806	683.616455
0.000000	0.480043	697.526611
0.000000	0.480280	711.427795
0.000000	0.480517	725.722717
0.000000	0.480754	738.978882
0.000000	0.480992	754.308350
0.000000	0.481229	771.567200
0.000000	0.481466	793.367249
0.000000	0.481703	817.435303
0.000000	0.481940	839.818726
0.000000	0.482177	866.045288
0.000000	0.482415	888.963867
0.000000	0.482652	907.209045
0.000000	0.482889	923.179993
0.000000	0.483126	940.527771
0.000000	0.483363	961.376099
0.000000	0.483600	987.590271
0.000000	0.483838	1020.714172
0.000000	0.484075	1063.381836
0.000000	0.484312	1114.775024
0.000000	0.484549	1159.773682
0.000000	0.484786	1195.696045
0.000000	0.485024	1220.801514
0.000000	0.485261	1235.395386
0.000000	0.485498	1246.624146
0.000000	0.485735	1263.246826
0.000000	0.485972	1282.479858
0.000000	0.486209	1298.603516
0.000000	0.486447	1313.473755
0.000000	0.486684	1328.565063
0.000000	0.486921	1344.649536
0.000000	0.487158	1362.485474
0.000000	0.487395	1382.009277
0.000000	0.487632	1398.052612
0.000000	0.487870	1407.972900
0.000000	0.488107	1414.359375
0.000000	0.488344	1420.311890
0.000000	0.488581	1420.050781
0.000000	0.488818	1415.784668
0.000000	0.489056	1413.945923
0.000000	0.489293	1406.078125
0.000000	0.489530	1387.950928
0.000000	0.489767	1360.994019
0.000000	0.490004	1324.702271
0.000000	0.490241	1278.537354
0.000000	0.490479	1226.355835
0.000000	0.490716	1170.769165
0.000000	0.490953	1116.995850
0.000000	0.491190	1065.410767
0.000000	0.491427	1015.606812
0.000000	0.491664	971.893311
0.000000	0.491902	935.373596
0.000000	0.492139	898.120605
0.000000	0.492376	860.312500
0.000000	0.492613	820.910034
0.000000	0.492850	788.187500
0.000000	0.493087	758.959229
0.000000	0.493325	731.630859
0.000000	0.493562	710.360901
0.000000	0.493799	698.250488
0.000000	0.494036	687.034668
0.000000	0.494273	675.919678
0.000000	0.494511	665.731628
0.000000	0.494748	655.712830
0.000000	0.494985	646.771545
0.000000	0.495222	639.089233
0.000000	0.495459	632.650146
0.000000	0.495696	627.572998
0.000000	0.495934	623.000366
0.000000	0.496171	618.546692
0.000000	0.496408	615.084900
0.000000	0.496645	612.705933
0.000000	0.496882	611.529785
0.000000	0.497119	611.115662
0.000000	0.497357	609.992554
0.000000	0.497594	610.324890
0.000000	0.497831	614.946533
0.000000	0.498068	622.688904
0.000000	0.498305	632.340088
0.000000	0.498543	642.612854
0.000000	0.498780	655.377930
0.000000	0.499017	670.818542
0.000000	0.499254	689.903564
0.000000	0.499491	711.012634
0.000000	0.499728	732.397827
0.000000	0.499966	753.779968
0.000000	0.500203	772.524780
0.000000	0.500440	787.310608
0.000000	0.500677	798.530701
0.000000	0.500914	808.792053
0.000000	0.501151	817.866943
0.000000	0.501389	837.171570
0.000000	0.501626	856.167542
0.000000	0.501863	874.544250
0.000000	0.502100	894.314697
0.000000	0.502337	919.133484
0.000000	0.502574	945.112366
0.000000	0.502812	968.082275
0.000000	0.503049	984.118225
0.000000	0.503286	993.483093
0.000000	0.503523	1001.922607
0.000000	0.503760	1012.588318
0.000000	0.503998	1023.181396
0.000000	0.504235	1033.514526
0.000000	0.504472	1043.805420
0.000000	0.504709	1056.223755
0.000000	0.504946	1071.533203
0.000000	0.505183	1087.331299
0.000000	0.505421	1103.484741
0.000000	0.505658	1119.017456
0.000000	0.505895	1134.336792
0.000000	0.506132	1147.661621
0.000000	0.506369	1160.602295
0.000000	0.506606	1172.410156
0.000000	0.506844	1182.271851
0.000000	0.507081	1191.887329
0.000000	0.507318	1201.126831
0.000000	0.507555	1207.348755
0.000000	0.507792	1210.857788
0.000000	0.508030	1209.451172
0.000000	0.508267	1206.750610
0.000000	0.508504	1203.828735
0.000000	0.508741	1206.607910
0.000000	0.508978	1211.486328
0.000000	0.509215	1218.068359
0.000000	0.509453	1227.166382
0.000000	0.509690	1239.278809
0.000000	0.509927	1254.056274
0.000000	0.510164	1269.182861
0.000000	0.510401	1284.960205
0.000000	0.510638	1300.692505
0.000000	0.510876	1308.090210
0.000000	0.511113	1306.886719
0.000000	0.511350	1296.964722
0.000000	0.511587	1281.090332
0.000000	0.511824	1266.688965
0.000000	0.512061	1256.618286
0.000000	0.512299	1248.719727
0.000000	0.512536	1246.845215
0.000000	0.512773	1254.010742
0.000000	0.513010	1266.722412
0.000000	0.513247	1287.806274
0.000000	0.513485	1313.805054
0.000000	0.513722	1338.151489
0.000000	0.513959	1357.292725
0.000000	0.514196	1372.523682
0.000000	0.514433	1384.863525
0.000000	0.514670	1396.614624
0.000000	0.514908	1408.491577
0.000000	0.515145	1422.101929
0.000000	0.515382	1438.352295
0.000000	0.515619	1457.359375
0.000000	0.515856	1479.868042
0.000000	0.516093	1505.566772
0.000000	0.516331	1531.636597
0.000000	0.516568	1557.250122
0.000000	0.516805	1580.827393
0.000000	0.517042	1600.701904
0.000000	0.517279	1618.039795
0.000000	0.517517	1628.438599
0.000000	0.517754	1634.422607
0.000000	0.517991	1634.415649
0.000000	0.518228	1628.909058
0.000000	0.518465	1618.120605
0.000000	0.518702	1601.585815
0.000000	0.518940	1581.803589
0.000000	0.519177	1559.196167
0.000000	0.519414	1534.851807
0.000000	0.519651	1504.924805
0.000000	0.519888	1470.085571
0.000000	0.520125	1435.813721
0.000000	0.520363	1408.973511
0.000000	0.520600	1394.129028
0.000000	0.520837	1384.578247
0.000000	0.521074	1377.878052
0.000000	0.521311	1373.892578
0.000000	0.521549	1372.072388
0.000000	0.521786	1372.957153
0.000000	0.522023	1376.659180
0.000000	0.522260	1382.128174
0.000000	0.522497	1387.551392
0.000000	0.522734	1393.385742
0.000000	0.522972	1400.179565
0.000000	0.523209	1409.874390
0.000000	0.523446	1420.996826
0.000000	0.523683	1433.743042
0.000000	0.523920	1450.283447
0.000000	0.524157	1469.098877
0.000000	0.524395	1489.301514
0.000000	0.524632	1511.421387
0.000000	0.524869	1534.245117
0.000000	0.525106	1557.655273
0.000000	0.525343	1581.821777
0.000000	0.525580	1601.347412
0.000000	0.525818	1620.484741
0.000000	0.526055	1632.165649
0.000000	0.526292	1641.573120
0.000000	0.526529	1646.826904
0.000000	0.526766	1647.243286
0.000000	0.527004	1641.254150
0.000000	0.527241	1630.136719
0.000000	0.527478	1613.080933
0.000000	0.527715	1589.437378
0.000000	0.527952	1559.062500
0.000000	0.528189	1524.571167
0.000000	0.528427	1489.938965
0.000000	0.528664	1457.362427
0.000000	0.528901	1433.214722
0.000000	0.529138	1419.477539
0.000000	0.529375	1409.821411
0.000000	0.529612	1403.349976
0.000000	0.529850	1400.163574
0.000000	0.530087	1401.677246
0.000000	0.530324	1404.916138
0.000000	0.530561	1406.250977
0.000000	0.530798	1408.228760
0.000000	0.531035	1411.450317
0.000000	0.531273	1415.192749
0.000000	0.531510	1416.620361
0.000000	0.531747	1417.654785
0.000000	0.531984	1423.549438
0.000000	0.532221	1430.134155
0.000000	0.532459	1448.176758
0.000000	0.532696	1468.938965
0.000000	0.532933	1499.679565
0.000000	0.533170	1544.463135
0.000000	0.533407	1599.146484
0.000000	0.533644	1658.180298
0.000000	0.533882	1711.270752
0.000000	0.534119	1757.288086
0.000000	0.534356	1795.586304
0.000000	0.534593	1825.924438
0.000000	0.534830	1848.293701
0.000000	0.535067	1863.623047
0.000000	0.535305	1873.678223
0.000000	0.535542	1878.565674
0.000000	0.535779	1877.743286
0.000000	0.536016	1870.481689
0.000000	0.536253	1856.204224
0.000000	0.536491	1833.932007
0.000000	0.536728	1803.577148
0.000000	0.536965	1767.847900
0.000000	0.537202	1729.891479
0.000000	0.537439	1695.191040
0.000000	0.537676	1664.625000
0.000000	0.537914	1637.116455
0.000000	0.538151	1612.717773
0.000000	0.538388	1596.793579
0.000000	0.538625	1586.838013
0.000000	0.538862	1580.184082
0.000000	0.539099	1576.781982
0.000000	0.539337	1577.092529
0.000000	0.539574	1580.136353
0.000000	0.539811	1585.856201
0.000000	0.540048	1594.013428
0.000000	0.540285	1604.966675
0.000000	0.540523	1618.541504
0.000000	0.540760	1627.674683
0.000000	0.540997	1631.744751
0.000000	0.541234	1630.351807
0.000000	0.541471	1629.280273
0.000000	0.541708	1623.158081
0.000000	0.541946	1613.797974
0.000000	0.542183	1600.328247
0.000000	0.542420	1580.949463
0.000000	0.542657	1556.125000
0.000000	0.542894	1523.664307
0.000000	0.543131	1487.982422
0.000000	0.543369	1452.899414
0.000000	0.543606	1419.088745
0.000000	0.543843	1389.271118
0.000000	0.544080	1354.188477
0.000000	0.544317	1318.221802
0.000000	0.544555	1285.971191
0.000000	0.544792	1259.138794
0.000000	0.545029	1229.999390
0.000000	0.545266	1200.707397
0.000000	0.545503	1176.861084
0.000000	0.545740	1166.207764
0.000000	0.545978	1165.037354
0.000000	0.546215	1172.480225
0.000000	0.546452	1173.143799
0.000000	0.546689	1164.841431
0.000000	0.546926	1147.750488
0.000000	0.547163	1122.738647
0.000000	0.547401	1091.718506
0.000000	0.547638	1059.362183
0.000000	0.547875	1033.003662
0.000000	0.548112	1016.453613
0.000000	0.548349	1002.870911
0.000000	0.548586	987.527710
0.000000	0.548824	969.952026
0.000000	0.549061	948.541931
0.000000	0.549298	925.980835
0.000000	0.549535	903.476685
0.000000	0.549772	880.022888
0.000000	0.550010	858.766846
0.000000	0.550247	845.070984
0.000000	0.550484	835.162903
0.000000	0.550721	828.578735
0.000000	0.550958	825.054321
0.000000	0.551195	825.588806
0.000000	0.551433	831.647888
0.000000	0.551670	841.312866
0.000000	0.551907	855.075378
0.000000	0.552144	875.317871
0.000000	0.552381	903.760193
0.000000	0.552619	939.312805
0.000000	0.552856	971.588562
0.000000	0.553093	997.379944
0.000000	0.553330	1015.607422
0.000000	0.553567	1026.744019
0.000000	0.553804	1032.290161
0.000000	0.554042	1033.139282
0.000000	0.554279	1029.100830
0.000000	0.554516	1019.478516
0.000000	0.554753	1004.256958
0.000000	0.554990	983.640381
0.000000	0.555227	963.257446
0.000000	0.555465	940.177673
0.000000	0.555702	917.746155
0.000000	0.555939	903.119507
0.000000	0.556176	898.248901
0.000000	0.556413	897.366577
0.000000	0.556650	898.922058
0.000000	0.556888	902.242798
0.000000	0.557125	906.242554
0.000000	0.557362	910.629944
0.000000	0.557599	915.785339
0.000000	0.557836	922.800964
0.000000	0.558074	929.679077
0.000000	0.558311	936.970093
0.000000	0.558548	946.165161
0.000000	0.558785	956.447510
0.000000	0.559022	967.975830
0.000000	0.559259	978.883972
0.000000	0.559497	989.173767
0.000000	0.559734	999.502808
0.000000	0.559971	1010.447571
0.000000	0.560208	1019.284546
0.000000	0.560445	1027.372314
0.000000	0.560682	1035.812012
0.000000	0.560920	1044.517212
0.000000	0.561157	1054.291260
0.000000	0.561394	1058.569824
0.000000	0.561631	1067.881958
0.000000	0.561868	1073.799316
0.000000	0.562105	1079.475830
0.000000	0.562343	1092.886475
0.000000	0.562580	1124.875854
0.000000	0.562817	1163.682617
0.000000	0.563054	1198.003662
0.000000	0.563291	1223.626099
0.000000	0.563529	1238.927856
0.000000	0.563766	1243.250488
0.000000	0.564003	1236.323364
0.000000	0.564240	1220.006104
0.000000	0.564477	1198.304932
0.000000	0.564714	1177.590820
0.000000	0.564952	1163.512939
0.000000	0.565189	1159.044800
0.000000	0.565426	1162.241211
0.000000	0.565663	1171.541748
0.000000	0.565900	1188.524048
0.000000	0.566137	1210.307251
0.000000	0.566375	1234.574097
0.000000	0.566612	1261.005127
0.000000	0.566849	1286.577271
0.000000	0.567086	1311.811646
0.000000	0.567323	1334.042480
0.000000	0.567560	1355.082275
0.000000	0.567798	1369.871216
0.000000	0.568035	1381.165161
0.000000	0.568272	1389.450439
0.000000	0.568509	1393.640747
0.000000	0.568746	1398.209351
0.000000	0.568984	1402.074951
0.000000	0.569221	1406.420532
0.000000	0.569458	1412.251587
0.000000	0.569695	1423.430542
0.000000	0.569932	1432.784180
0.000000	0.570169	1431.595825
0.000000	0.570407	1420.074951
0.000000	0.570644	1401.125488
0.000000	0.570881	1375.305298
0.000000	0.571118	1344.683105
0.000000	0.571355	1314.078125
0.000000	0.571593	1288.327515
0.000000	0.571830	1273.692383
0.000000	0.572067	1266.214844
0.000000	0.572304	1264.103149
0.000000	0.572541	1268.815796
0.000000	0.572778	1284.106812
0.000000	0.573016	1307.787231
0.000000	0.573253	1335.005493
0.000000	0.573490	1354.512329
0.000000	0.573727	1364.221558
0.000000	0.573964	1362.751221
0.000000	0.574201	1350.613037
0.000000	0.574439	1328.937012
0.000000	0.574676	1297.096558
0.000000	0.574913	1256.450562
0.000000	0.575150	1212.000854
0.000000	0.575387	1170.819702
0.000000	0.575624	1141.816284
0.000000	0.575862	1126.702759
0.000000	0.576099	1114.371826
0.000000	0.576336	1104.653320
0.000000	0.576573	1098.276978
0.000000	0.576810	1091.023071
0.000000	0.577048	1082.112061
0.000000	0.577285	1072.688232
0.000000	0.577522	1062.341064
0.000000	0.577759	1052.296509
0.000000	0.577996	1043.808472
0.000000	0.578233	1039.947021
0.000000	0.578471	1042.607056
0.000000	0.578708	1051.804443
0.000000	0.578945	1068.041504
0.000000	0.579182	1093.124512
0.000000	0.579419	1127.932861
0.000000	0.579656	1173.842407
0.000000	0.579894	1229.513428
0.000000	0.580131	1285.597656
0.000000	0.580368	1330.390503
0.000000	0.580605	1365.104736
0.000000	0.580842	1389.542358
0.000000	0.581080	1403.805420
0.000000	0.581317	1409.123413
0.000000	0.581554	1406.247070
0.000000	0.581791	1395.015747
0.000000	0.582028	1377.503662
0.000000	0.582265	1356.793091
0.000000	0.582503	1337.573853
0.000000	0.582740	1325.466797
0.000000	0.582977	1325.303711
0.000000	0.583214	1342.126343
0.000000	0.583451	1363.169922
0.000000	0.583688	1387.543579
0.000000	0.583926	1417.262695
0.000000	0.584163	1453.344482
0.000000	0.584400	1487.897949
0.000000	0.584637	1514.311523
0.000000	0.584874	1532.117676
0.000000	0.585111	1541.995972
0.000000	0.585349	1546.029663
0.000000	0.585586	1546.834595
0.000000	0.585823	1544.440063
0.000000	0.586060	1540.979248
0.000000	0.586297	1540.009888
0.000000	0.586535	1544.350342
0.000000	0.586772	1546.715942
0.000000	0.587009	1546.364746
0.000000	0.587246	1540.806274
0.000000	0.587483	1529.797729
0.000000	0.587720	1513.007935
0.000000	0.587958	1491.862793
0.000000	0.588195	1468.611206
0.000000	0.588432	1446.613281
0.000000	0.588669	1429.875854
0.000000	0.588906	1415.200806
0.000000	0.589143	1405.336060
0.000000	0.589381	1392.412231
0.000000	0.589618	1373.060547
0.000000	0.589855	1348.110718
0.000000	0.590092	1318.796387
0.000000	0.590329	1285.635742
0.000000	0.590567	1254.711670
0.000000	0.590804	1234.000000
0.000000	0.591041	1226.722046
0.000000	0.591278	1224.260132
0.000000	0.591515	1227.484009
0.000000	0.591752	1236.324463
0.000000	0.591990	1251.953369
0.000000	0.592227	1274.496826
0.000000	0.592464	1302.261353
0.000000	0.592701	1330.842041
0.000000	0.592938	1357.160034
0.000000	0.593175	1379.332275
0.000000	0.593413	1396.083374
0.000000	0.593650	1408.001099
0.000000	0.593887	1415.051147
0.000000	0.594124	1418.557495
0.000000	0.594361	1419.064941
0.000000	0.594599	1415.595947
0.000000	0.594836	1409.520996
0.000000	0.595073	1399.086548
0.000000	0.595310	1384.185669
0.000000	0.595547	1367.665771
0.000000	0.595784	1341.838989
0.000000	0.596022	1317.587524
0.000000	0.596259	1312.167358
0.000000	0.596496	1305.030029
0.000000	0.596733	1295.290894
0.000000	0.596970	1284.432495
0.000000	0.597207	1273.479858
0.000000	0.597445	1264.679199
0.000000	0.597682	1261.619873
0.000000	0.597919	1266.843506
0.000000	0.598156	1283.951538
0.000000	0.598393	1310.689209
0.000000	0.598630	1334.884399
0.000000	0.598868	1356.087769
0.000000	0.599105	1377.044678
0.000000	0.599342	1396.789185
0.000000	0.599579	1411.080078
0.000000	0.599816	1419.789551
0.000000	0.600054	1424.985718
0.000000	0.600291	1426.071289
0.000000	0.600528	1420.790527
0.000000	0.600765	1411.331787
0.000000	0.601002	1397.261230
0.000000	0.601239	1379.086304
0.000000	0.601477	1358.984253
0.000000	0.601714	1342.577148
0.000000	0.601951	1332.495728
0.000000	0.602188	1330.405762
0.000000	0.602425	1324.870117
0.000000	0.602662	1314.140869
0.000000	0.602900	1300.759644
0.000000	0.603137	1284.778809
0.000000	0.603374	1265.699219
0.000000	0.603611	1245.013306
0.000000	0.603848	1226.131348
0.000000	0.604086	1212.246948
0.000000	0.604323	1205.966431
0.000000	0.604560	1205.785034
0.000000	0.604797	1210.701538
0.000000	0.605034	1219.456299
0.000000	0.605271	1227.864502
0.000000	0.605509	1238.278442
0.000000	0.605746	1247.560425
0.000000	0.605983	1253.953735
0.000000	0.606220	1263.745361
0.000000	0.606457	1281.403442
0.000000	0.606694	1299.631348
0.000000	0.606932	1321.480347
0.000000	0.607169	1346.094849
0.000000	0.607406	1369.281738
0.000000	0.607643	1390.012939
0.000000	0.607880	1406.360840
0.000000	0.608117	1415.526245
0.000000	0.608355	1417.965576
0.000000	0.608592	1415.345581
0.000000	0.608829	1407.994385
0.000000	0.609066	1396.366821
0.000000	0.609303	1380.580688
0.000000	0.609541	1364.760620
0.000000	0.609778	1351.158691
0.000000	0.610015	1341.885864
0.000000	0.610252	1324.590088
0.000000	0.610489	1299.077271
0.000000	0.610726	1267.839355
0.000000	0.610964	1234.686523
0.000000	0.611201	1203.354370
0.000000	0.611438	1177.071777
0.000000	0.611675	1153.635132
0.000000	0.611912	1131.769043
0.000000	0.612149	1110.934937
0.000000	0.612387	1094.247559
0.000000	0.612624	1080.983276
0.000000	0.612861	1070.311401
0.000000	0.613098	1063.584473
0.000000	0.613335	1061.277710
0.000000	0.613573	1063.562622
0.000000	0.613810	1069.958496
0.000000	0.614047	1080.667603
0.000000	0.614284	1097.382935
0.000000	0.614521	1121.269409
0.000000	0.614758	1151.378418
0.000000	0.614996	1187.232544
0.000000	0.615233	1227.109375
0.000000	0.615470	1263.885010
0.000000	0.615707	1287.359253
0.000000	0.615944	1297.050659
0.000000	0.616181	1294.373901
0.000000	0.616419	1281.305664
0.000000	0.616656	1260.549683
0.000000	0.616893	1235.552368
0.000000	0.617130	1209.863892
0.000000	0.617367	1190.138794
0.000000	0.617604	1182.777710
0.000000	0.617842	1177.897095
0.000000	0.618079	1174.379883
0.000000	0.618316	1173.648315
0.000000	0.618553	1175.156006
0.000000	0.618790	1179.501587
0.000000	0.619028	1186.181152
0.000000	0.619265	1194.064941
0.000000	0.619502	1202.794189
0.000000	0.619739	1212.136719
0.000000	0.619976	1221.021484
0.000000	0.620213	1230.428467
0.000000	0.620451	1240.445313
0.000000	0.620688	1249.854858
0.000000	0.620925	1258.728516
0.000000	0.621162	1266.783325
0.000000	0.621399	1270.897095
0.000000	0.621636	1266.757690
0.000000	0.621874	1255.109253
0.000000	0.622111	1239.474609
0.000000	0.622348	1222.816406
0.000000	0.622585	1210.005249
0.000000	0.622822	1205.768311
0.000000	0.623060	1203.638550
0.000000	0.623297	1202.519287
0.000000	0.623534	1202.705933
0.000000	0.623771	1204.124878
0.000000	0.624008	1206.462402
0.000000	0.624245	1207.779785
0.000000	0.624483	1206.464478
0.000000	0.624720	1200.847168
0.000000	0.624957	1193.133911
0.000000	0.625194	1187.183350
0.000000	0.625431	1185.378540
0.000000	0.625668	1183.825073
0.000000	0.625906	1182.792236
0.000000	0.626143	1182.954834
0.000000	0.626380	1183.894531
0.000000	0.626617	1186.448486
0.000000	0.626854	1190.236206
0.000000	0.627092	1196.829956
0.000000	0.627329	1206.098267
0.000000	0.627566	1210.905884
0.000000	0.627803	1211.602905
0.000000	0.628040	1210.384399
0.000000	0.628277	1207.918945
0.000000	0.628515	1204.694214
0.000000	0.628752	1201.324097
0.000000	0.628989	1199.056030
0.000000	0.629226	1201.443848
0.000000	0.629463	1207.077759
0.000000	0.629700	1213.049316
0.000000	0.629938	1218.200562
0.000000	0.630175	1222.501587
0.000000	0.630412	1223.430908
0.000000	0.630649	1220.114380
0.000000	0.630886	1213.724976
0.000000	0.631123	1205.663818
0.000000	0.631361	1196.164185
0.000000	0.631598	1187.825562
0.000000	0.631835	1185.161499
0.000000	0.632072	1185.213135
0.000000	0.632309	1187.070190
0.000000	0.632547	1191.054688
0.000000	0.632784	1197.511475
0.000000	0.633021	1204.534302
0.000000	0.633258	1211.911377
0.000000	0.633495	1218.907471
0.000000	0.633732	1224.415894
0.000000	0.633970	1224.897339
0.000000	0.634207	1219.096436
0.000000	0.634444	1208.050293
0.000000	0.634681	1191.980225
0.000000	0.634918	1177.201172
0.000000	0.635155	1164.137695
0.000000	0.635393	1152.332764
0.000000	0.635630	1145.348022
0.000000	0.635867	1144.513550
0.000000	0.636104	1146.709351
0.000000	0.636341	1152.341919
0.000000	0.636579	1161.342285
0.000000	0.636816	1172.474854
0.000000	0.637053	1185.359619
0.000000	0.637290	1203.146973
0.000000	0.637527	1224.001709
0.000000	0.637764	1248.754639
0.000000	0.638002	1278.350586
0.000000	0.638239	1311.925659
0.000000	0.638476	1345.964355
0.000000	0.638713	1382.620605
0.000000	0.638950	1419.276978
0.000000	0.639187	1446.006714
0.000000	0.639425	1462.345947
0.000000	0.639662	1468.737671
0.000000	0.639899	1465.238770
0.000000	0.640136	1454.512207
0.000000	0.640373	1438.585449
0.000000	0.640611	1420.758179
0.000000	0.640848	1404.972290
0.000000	0.641085	1392.168213
0.000000	0.641322	1375.863892
0.000000	0.641559	1363.232910
0.000000	0.641796	1369.906494
0.000000	0.642034	1372.203125
0.000000	0.642271	1381.701538
0.000000	0.642508	1393.659058
0.000000	0.642745	1404.499512
0.000000	0.642982	1412.541748
0.000000	0.643219	1416.852661
0.000000	0.643457	1416.613525
0.000000	0.643694	1410.468628
0.000000	0.643931	1399.651367
0.000000	0.644168	1384.778687
0.000000	0.644405	1368.250000
0.000000	0.644642	1353.292847
0.000000	0.644880	1342.915161
0.000000	0.645117	1343.505859
0.000000	0.645354	1348.263794
0.000000	0.645591	1355.725220
0.000000	0.645828	1364.295654
0.000000	0.646066	1369.659424
0.000000	0.646303	1371.973877
0.000000	0.646540	1373.103882
0.000000	0.646777	1373.500366
0.000000	0.647014	1374.037109
0.000000	0.647251	1376.322021
0.000000	0.647489	1383.813477
0.000000	0.647726	1392.417603
0.000000	0.647963	1401.686646
0.000000	0.648200	1412.965698
0.000000	0.648437	1427.488892
0.000000	0.648674	1444.944092
0.000000	0.648912	1465.601685
0.000000	0.649149	1484.327148
0.000000	0.649386	1496.570801
0.000000	0.649623	1502.690430
0.000000	0.649860	1502.977051
0.000000	0.650097	1497.596558
0.000000	0.650335	1486.669556
0.000000	0.650572	1471.332764
0.000000	0.650809	1453.444458
0.000000	0.651046	1434.936401
0.000000	0.651283	1417.180542
0.000000	0.651521	1403.216797
0.000000	0.651758	1398.876953
0.000000	0.651995	1402.106812
0.000000	0.652232	1406.908569
0.000000	0.652469	1412.724976
0.000000	0.652706	1420.796631
0.000000	0.652944	1431.128296
0.000000	0.653181	1442.294556
0.000000	0.653418	1449.074341
0.000000	0.653655	1450.087524
0.000000	0.653892	1447.377197
0.000000	0.654130	1442.393677
0.000000	0.654367	1434.994751
0.000000	0.654604	1426.474487
0.000000	0.654841	1419.761597
0.000000	0.655078	1414.177612
0.000000	0.655315	1409.039307
0.000000	0.655553	1403.401978
0.000000	0.655790	1393.489868
0.000000	0.656027	1388.119873
0.000000	0.656264	1385.727051
0.000000	0.656501	1385.358521
0.000000	0.656738	1390.799316
0.000000	0.656976	1397.003418
0.000000	0.657213	1400.880127
0.000000	0.657450	1402.243164
0.000000	0.657687	1397.597412
0.000000	0.657924	1387.051392
0.000000	0.658162	1370.759644
0.000000	0.658399	1348.800781
0.000000	0.658636	1319.597778
0.000000	0.658873	1285.616577
0.000000	0.659110	1250.192871
0.000000	0.659347	1218.748779
0.000000	0.659585	1193.443481
0.000000	0.659822	1170.143066
0.000000	0.660059	1154.804077
0.000000	0.660296	1140.395874
0.000000	0.660533	1127.851440
0.000000	0.660770	1116.512329
0.000000	0.661008	1106.350464
0.000000	0.661245	1099.395264
0.000000	0.661482	1100.282959
0.000000	0.661719	1113.750488
0.000000	0.661956	1141.014893
0.000000	0.662193	1180.484741
0.000000	0.662431	1231.356689
0.000000	0.662668	1290.925903
0.000000	0.662905	1360.632568
0.000000	0.663142	1437.447266
0.000000	0.663379	1505.482178
0.000000	0.663617	1564.447266
0.000000	0.663854	1613.405029
0.000000	0.664091	1651.849731
0.000000	0.664328	1678.369263
0.000000	0.664565	1693.129272
0.000000	0.664802	1696.700317
0.000000	0.665040	1692.137207
0.000000	0.665277	1686.047607
0.000000	0.665514	1673.847656
0.000000	0.665751	1650.855225
0.000000	0.665988	1619.082520
0.000000	0.666225	1582.202026
0.000000	0.666463	1544.410400
0.000000	0.666700	1508.180298
0.000000	0.666937	1475.124634
0.000000	0.667174	1441.219604
0.000000	0.667411	1413.716187
0.000000	0.667648	1400.572632
0.000000	0.667886	1391.588257
0.000000	0.668123	1386.716431
0.000000	0.668360	1388.698242
0.000000	0.668597	1391.981812
0.000000	0.668834	1395.127563
0.000000	0.669072	1396.102905
0.000000	0.669309	1400.319946
0.000000	0.669546	1399.969238
0.000000	0.669783	1397.496582
0.000000	0.670020	1395.258057
0.000000	0.670257	1390.102905
0.000000	0.670495	1384.150391
0.000000	0.670732	1379.270264
0.000000	0.670969	1377.282715
0.000000	0.671206	1383.577148
0.000000	0.671443	1400.808472
0.000000	0.671681	1424.499634
0.000000	0.671918	1446.320557
0.000000	0.672155	1457.541260
0.000000	0.672392	1457.603394
0.000000	0.672629	1447.512817
0.000000	0.672866	1429.621216
0.000000	0.673104	1403.745605
0.000000	0.673341	1370.074219
0.000000	0.673578	1334.190308
0.000000	0.673815	1302.168579
0.000000	0.674052	1280.578735
0.000000	0.674289	1271.229492
0.000000	0.674527	1264.655884
0.000000	0.674764	1259.884155
0.000000	0.675001	1256.971924
0.000000	0.675238	1255.326050
0.000000	0.675475	1254.267822
0.000000	0.675712	1254.250732
0.000000	0.675950	1255.758057
0.000000	0.676187	1258.599487
0.000000	0.676424	1259.101563
0.000000	0.676661	1262.619507
0.000000	0.676898	1269.500610
0.000000	0.677136	1280.386719
0.000000	0.677373	1296.164673
0.000000	0.677610	1314.120117
0.000000	0.677847	1327.410400
0.000000	0.678084	1333.303833
0.000000	0.678321	1333.754883
0.000000	0.678559	1328.128174
0.000000	0.678796	1321.612061
0.000000	0.679033	1328.504639
0.000000	0.679270	1351.565063
0.000000	0.679507	1370.579346
0.000000	0.679744	1384.331909
0.000000	0.679982	1393.277588
0.000000	0.680219	1398.845947
0.000000	0.680456	1402.843262
0.000000	0.680693	1406.223877
0.000000	0.680930	1411.750732
0.000000	0.681167	1422.328369
0.000000	0.681405	1438.161011
0.000000	0.681642	1460.827148
0.000000	0.681879	1491.857910
0.000000	0.682116	1517.570679
0.000000	0.682353	1538.495728
0.000000	0.682591	1551.720581
0.000000	0.682828	1558.239380
0.000000	0.683065	1555.074219
0.000000	0.683302	1546.168579
0.000000	0.683539	1529.336670
0.000000	0.683776	1504.827637
0.000000	0.684014	1473.671509
0.000000	0.684251	1439.782227
0.000000	0.684488	1410.411987
0.000000	0.684725	1393.149536
0.000000	0.684962	1388.311890
0.000000	0.685199	1385.791748
0.000000	0.685437	1386.471313
0.000000	0.685674	1391.429688
0.000000	0.685911	1400.641235
0.000000	0.686148	1413.158813
0.000000	0.686385	1426.942383
0.000000	0.686623	1434.907104
0.000000	0.686860	1439.201416
0.000000	0.687097	1439.806152
0.000000	0.687334	1443.271973
0.000000	0.687571	1450.962646
0.000000	0.687808	1456.857666
0.000000	0.688046	1463.375854
0.000000	0.688283	1471.221924
0.000000	0.688520	1482.904419
0.000000	0.688757	1497.499268
0.000000	0.688994	1508.770142
0.000000	0.689231	1517.228149
0.000000	0.689469	1525.634888
0.000000	0.689706	1531.156006
0.000000	0.689943	1532.980225
0.000000	0.690180	1533.204590
0.000000	0.690417	1533.702515
0.000000	0.690655	1536.334351
0.000000	0.690892	1544.421021
0.000000	0.691129	1559.931885
0.000000	0.691366	1578.957764
0.000000	0.691603	1593.035034
0.000000	0.691840	1598.924927
0.000000	0.692078	1595.832153
0.000000	0.692315	1584.328003
0.000000	0.692552	1567.010864
0.000000	0.692789	1545.241211
0.000000	0.693026	1519.596924
0.000000	0.693263	1499.146973
0.000000	0.693501	1475.433472
0.000000	0.693738	1454.129639
0.000000	0.693975	1430.331543
0.000000	0.694212	1420.377563
0.000000	0.694449	1413.265137
0.000000	0.694687	1408.128540
0.000000	0.694924	1402.938232
0.000000	0.695161	1398.591675
0.000000	0.695398	1396.192871
0.000000	0.695635	1397.686157
0.000000	0.695872	1404.433716
0.000000	0.696110	1420.200806
0.000000	0.696347	1442.291870
0.000000	0.696584	1466.789429
0.000000	0.696821	1485.833008
0.000000	0.697058	1500.619019
0.000000	0.697295	1513.271118
0.000000	0.697533	1527.478882
0.000000	0.697770	1544.319458
0.000000	0.698007	1564.473755
0.000000	0.698244	1590.599243
0.000000	0.698481	1618.952148
0.000000	0.698718	1641.860352
0.000000	0.698956	1656.844360
0.000000	0.699193	1663.143555
0.000000	0.699430	1660.817261
0.000000	0.699667	1652.615356
0.000000	0.699904	1638.664063
0.000000	0.700141	1619.426514
0.000000	0.700379	1597.679565
0.000000	0.700616	1583.472168
0.000000	0.700853	1568.641846
0.000000	0.701090	1550.304810
0.000000	0.701327	1528.325562
0.000000	0.701565	1504.592041
0.000000	0.701802	1481.205322
0.000000	0.702039	1460.812988
0.000000	0.702276	1443.038696
0.000000	0.702513	1423.964111
0.000000	0.702750	1403.649780
0.000000	0.702988	1382.923218
0.000000	0.703225	1362.683716
0.000000	0.703462	1344.357666
0.000000	0.703699	1328.146606
0.000000	0.703936	1314.290161
0.000000	0.704174	1302.953857
0.000000	0.704411	1294.842529
0.000000	0.704648	1290.103271
0.000000	0.704885	1288.992798
0.000000	0.705122	1292.422485
0.000000	0.705359	1300.389526
0.000000	0.705597	1312.052856
0.000000	0.705834	1327.595215
0.000000	0.706071	1345.680908
0.000000	0.706308	1361.041504
0.000000	0.706545	1371.112061
0.000000	0.706782	1376.582520
0.000000	0.707020	1379.756714
0.000000	0.707257	1381.172974
0.000000	0.707494	1378.529053
0.000000	0.707731	1376.817017
0.000000	0.707968	1375.171753
0.000000	0.708205	1369.032837
0.000000	0.708443	1356.655640
0.000000	0.708680	1339.623901
0.000000	0.708917	1321.735962
0.000000	0.709154	1306.363647
0.000000	0.709391	1298.150879
0.000000	0.709629	1289.942261
0.000000	0.709866	1280.687744
0.000000	0.710103	1268.488403
0.000000	0.710340	1254.805908
0.000000	0.710577	1240.271851
0.000000	0.710814	1226.900269
0.000000	0.711052	1220.292725
0.000000	0.711289	1218.324219
0.000000	0.711526	1217.422852
0.000000	0.711763	1217.818359
0.000000	0.712000	1219.639771
0.000000	0.712237	1221.818970
0.000000	0.712475	1224.184937
0.000000	0.712712	1226.850464
0.000000	0.712949	1229.177856
0.000000	0.713186	1230.424927
0.000000	0.713423	1232.121704
0.000000	0.713661	1235.531372
0.000000	0.713898	1241.481812
0.000000	0.714135	1249.704834
0.000000	0.714372	1260.155640
0.000000	0.714609	1271.870483
0.000000	0.714846	1283.921143
0.000000	0.715084	1292.705078
0.000000	0.715321	1298.899048
0.000000	0.715558	1301.686768
0.000000	0.715795	1301.222412
0.000000	0.716032	1298.739014
0.000000	0.716269	1295.214966
0.000000	0.716507	1291.766235
0.000000	0.716744	1289.914429
0.000000	0.716981	1291.354248
0.000000	0.717218	1294.179688
0.000000	0.717455	1298.745483
0.000000	0.717692	1304.633301
0.000000	0.717930	1312.686768
0.000000	0.718167	1323.057617
0.000000	0.718404	1335.955078
0.000000	0.718641	1350.495728
0.000000	0.718878	1365.398682
0.000000	0.719115	1379.052490
0.000000	0.719353	1390.487183
0.000000	0.719590	1400.024536
0.000000	0.719827	1407.579834
0.000000	0.720064	1413.072876
0.000000	0.720301	1416.969727
0.000000	0.720539	1417.980957
0.000000	0.720776	1423.701416
0.000000	0.721013	1433.301880
0.000000	0.721250	1444.497681
0.000000	0.721487	1456.733765
0.000000	0.721724	1470.341797
0.000000	0.721962	1484.749634
0.000000	0.722199	1497.878296
0.000000	0.722436	1511.218628
0.000000	0.722673	1521.110229
0.000000	0.722910	1529.739502
0.000000	0.723148	1538.160889
0.000000	0.723385	1546.698242
0.000000	0.723622	1555.309937
0.000000	0.723859	1561.360474
0.000000	0.724096	1564.887939
0.000000	0.724333	1565.790039
0.000000	0.724571	1563.637939
0.000000	0.724808	1558.709717
0.000000	0.725045	1551.907593
0.000000	0.725282	1544.947510
0.000000	0.725519	1540.355591
0.000000	0.725756	1538.253662
0.000000	0.725994	1535.587524
0.000000	0.726231	1531.294434
0.000000	0.726468	1525.730835
0.000000	0.726705	1519.697266
0.000000	0.726942	1513.938110
0.000000	0.727179	1510.397095
0.000000	0.727417	1511.260376
0.000000	0.727654	1513.666138
0.000000	0.727891	1515.880371
0.000000	0.728128	1517.848389
0.000000	0.728365	1520.437866
0.000000	0.728603	1523.584473
0.000000	0.728840	1525.845093
0.000000	0.729077	1526.466187
0.000000	0.729314	1524.635010
0.000000	0.729551	1520.041992
0.000000	0.729788	1512.611816
0.000000	0.730026	1502.223145
0.000000	0.730263	1489.647949
0.000000	0.730500	1475.062744
0.000000	0.730737	1459.786255
0.000000	0.730974	1446.568115
0.000000	0.731211	1437.823242
0.000000	0.731449	1434.227783
0.000000	0.731686	1437.201294
0.000000	0.731923	1449.738525
0.000000	0.732160	1467.869751
0.000000	0.732397	1492.308472
0.000000	0.732635	1523.846680
0.000000	0.732872	1561.039795
0.000000	0.733109	1599.503418
0.000000	0.733346	1623.640869
0.000000	0.733583	1632.330444
0.000000	0.733820	1627.940063
0.000000	0.734058	1618.292603
0.000000	0.734295	1601.862915
0.000000	0.734532	1579.822876
0.000000	0.734769	1557.384155
0.000000	0.735006	1540.816650
0.000000	0.735243	1531.474731
0.000000	0.735481	1529.320923
0.000000	0.735718	1527.166748
0.000000	0.735955	1524.149658
0.000000	0.736192	1516.011963
0.000000	0.736429	1503.741455
0.000000	0.736667	1489.004028
0.000000	0.736904	1471.601807
0.000000	0.737141	1453.404663
0.000000	0.737378	1436.261475
0.000000	0.737615	1423.650513
0.000000	0.737852	1415.169067
0.000000	0.738090	1405.718018
0.000000	0.738327	1396.911255
0.000000	0.738564	1390.846924
0.000000	0.738801	1390.569458
0.000000	0.739038	1396.339478
0.000000	0.739275	1405.028320
0.000000	0.739513	1415.569336
0.000000	0.739750	1427.810425
0.000000	0.739987	1441.461914
0.000000	0.740224	1456.690063
0.000000	0.740461	1471.936768
0.000000	0.740698	1486.247803
0.000000	0.740936	1497.235352
0.000000	0.741173	1506.677734
0.000000	0.741410	1514.129883
0.000000	0.741647	1520.817993
0.000000	0.741884	1527.298706
0.000000	0.742122	1534.737549
0.000000	0.742359	1542.917603
0.000000	0.742596	1551.637695
0.000000	0.742833	1559.343506
0.000000	0.743070	1565.515259
0.000000	0.743307	1563.872192
0.000000	0.743545	1555.315430
0.000000	0.743782	1543.446899
0.000000	0.744019	1529.408325
0.000000	0.744256	1516.557861
0.000000	0.744493	1514.581665
0.000000	0.744730	1521.930298
0.000000	0.744968	1535.345215
0.000000	0.745205	1559.390869
0.000000	0.745442	1590.750488
0.000000	0.745679	1629.108521
0.000000	0.745916	1669.046021
0.000000	0.746154	1702.083130
0.000000	0.746391	1727.041138
0.000000	0.746628	1743.662109
0.000000	0.746865	1751.913330
0.000000	0.747102	1753.758301
0.000000	0.747339	1749.408081
0.000000	0.747577	1738.904053
0.000000	0.747814	1722.202515
0.000000	0.748051	1700.796753
0.000000	0.748288	1678.926880
0.000000	0.748525	1659.566040
0.000000	0.748762	1640.802979
0.000000	0.749000	1615.625488
0.000000	0.749237	1584.934692
0.000000	0.749474	1548.363770
0.000000	0.749711	1508.630981
0.000000	0.749948	1469.887817
0.000000	0.750185	1437.331909
0.000000	0.750423	1415.821045
0.000000	0.750660	1399.196655
0.000000	0.750897	1384.814575
0.000000	0.751134	1373.252808
0.000000	0.751371	1364.486450
0.000000	0.751609	1359.434448
0.000000	0.751846	1357.152710
0.000000	0.752083	1355.740845
0.000000	0.752320	1355.081055
0.000000	0.752557	1354.762085
0.000000	0.752794	1353.834717
0.000000	0.753032	1350.959351
0.000000	0.753269	1346.662476
0.000000	0.753506	1340.994507
0.000000	0.753743	1334.004395
0.000000	0.753980	1326.518921
0.000000	0.754218	1316.925415
0.000000	0.754455	1305.702515
0.000000	0.754692	1294.349243
0.000000	0.754929	1286.912720
0.000000	0.755166	1286.280396
0.000000	0.755403	1289.805420
0.000000	0.755641	1297.701538
0.000000	0.755878	1309.150879
0.000000	0.756115	1323.848877
0.000000	0.756352	1340.728760
0.000000	0.756589	1358.772827
0.000000	0.756826	1376.322266
0.000000	0.757064	1392.340210
0.000000	0.757301	1407.789185
0.000000	0.757538	1424.447510
0.000000	0.757775	1444.234253
0.000000	0.758012	1467.943481
0.000000	0.758249	1496.413452
0.000000	0.758487	1525.618530
0.000000	0.758724	1548.064941
0.000000	0.758961	1564.551270
0.000000	0.759198	1576.420166
0.000000	0.759435	1584.561768
0.000000	0.759672	1583.288452
0.000000	0.759910	1573.869995
0.000000	0.760147	1558.015625
0.000000	0.760384	1539.399780
0.000000	0.760621	1519.687622
0.000000	0.760858	1496.044067
0.000000	0.761096	1467.552612
0.000000	0.761333	1438.213013
0.000000	0.761570	1416.062378
0.000000	0.761807	1403.161743
0.000000	0.762044	1391.957520
0.000000	0.762281	1381.617920
0.000000	0.762519	1372.612671
0.000000	0.762756	1365.091431
0.000000	0.762993	1360.096436
0.000000	0.763230	1355.677734
0.000000	0.763467	1351.486206
0.000000	0.763704	1347.592529
0.000000	0.763942	1343.916626
0.000000	0.764179	1340.469604
0.000000	0.764416	1338.078125
0.000000	0.764653	1336.655884
0.000000	0.764890	1336.586060
0.000000	0.765128	1338.225342
0.000000	0.765365	1340.050049
0.000000	0.765602	1341.938477
0.000000	0.765839	1344.801880
0.000000	0.766076	1348.169434
0.000000	0.766313	1352.813843
0.000000	0.766551	1358.709839
0.000000	0.766788	1365.568848
0.000000	0.767025	1373.524536
0.000000	0.767262	1382.955078
0.000000	0.767499	1393.048584
0.000000	0.767736	1404.151367
0.000000	0.767974	1415.865723
0.000000	0.768211	1422.714355
0.000000	0.768448	1423.078857
0.000000	0.768685	1420.065430
0.000000	0.768922	1414.987427
0.000000	0.769159	1408.144409
0.000000	0.769397	1402.816162
0.000000	0.769634	1402.442261
0.000000	0.769871	1406.614136
0.000000	0.770108	1411.615356
0.000000	0.770345	1417.126831
0.000000	0.770583	1423.083862
0.000000	0.770820	1427.925171
0.000000	0.771057	1427.951538
0.000000	0.771294	1424.946045
0.000000	0.771531	1424.396973
0.000000	0.771769	1420.911865
0.000000	0.772006	1418.838379
0.000000	0.772243	1416.903931
0.000000	0.772480	1411.891357
0.000000	0.772717	1412.258911
0.000000	0.772954	1421.386597
0.000000	0.773192	1429.007690
0.000000	0.773429	1435.140137
0.000000	0.773666	1438.917358
0.000000	0.773903	1438.804810
0.000000	0.774140	1434.443115
0.000000	0.774377	1428.238525
0.000000	0.774615	1420.968872
0.000000	0.774852	1415.587280
0.000000	0.775089	1411.533447
0.000000	0.775326	1405.421021
0.000000	0.775563	1396.643433
0.000000	0.775800	1386.706177
0.000000	0.776038	1377.721069
0.000000	0.776275	1372.528320
0.000000	0.776512	1369.739380
0.000000	0.776749	1370.530396
0.000000	0.776986	1375.363281
0.000000	0.777223	1385.571289
0.000000	0.777461	1396.182495
0.000000	0.777698	1403.748657
0.000000	0.777935	1408.755371
0.000000	0.778172	1413.962646
0.000000	0.778409	1421.660889
0.000000	0.778647	1433.628662
0.000000	0.778884	1448.411499
0.000000	0.779121	1465.828491
0.000000	0.779358	1483.073853
0.000000	0.779595	1499.800781
0.000000	0.779832	1513.702148
0.000000	0.780070	1522.338135
0.000000	0.780307	1525.520996
0.000000	0.780544	1522.971191
0.000000	0.780781	1516.659668
0.000000	0.781018	1508.191162
0.000000	0.781255	1499.328247
0.000000	0.781493	1496.082275
0.000000	0.781730	1505.795898
0.000000	0.781967	1519.027710
0.000000	0.782204	1529.026245
0.000000	0.782441	1536.939575
0.000000	0.782679	1542.232300
0.000000	0.782916	1544.271362
0.000000	0.783153	1542.562256
0.000000	0.783390	1538.077148
0.000000	0.783627	1531.021729
0.000000	0.783864	1521.415039
0.000000	0.784102	1510.544434
0.000000	0.784339	1499.711304
0.000000	0.784576	1490.317261
0.000000	0.784813	1483.442139
0.000000	0.785050	1478.947021
0.000000	0.785287	1475.746704
0.000000	0.785525	1471.995483
0.000000	0.785762	1465.518311
0.000000	0.785999	1457.607056
0.000000	0.786236	1448.770996
0.000000	0.786473	1439.922241
0.000000	0.786711	1433.898071
0.000000	0.786948	1435.288940
0.000000	0.787185	1442.060059
0.000000	0.787422	1451.571045
0.000000	0.787659	1464.637939
0.000000	0.787896	1480.540771
0.000000	0.788134	1493.580322
0.000000	0.788371	1502.595215
0.000000	0.788608	1508.022217
0.000000	0.788845	1507.395264
0.000000	0.789082	1502.003784
0.000000	0.789319	1494.412354
0.000000	0.789557	1486.551758
0.000000	0.789794	1480.094360
0.000000	0.790031	1465.907227
0.000000	0.790268	1443.852051
0.000000	0.790505	1416.149048
0.000000	0.790743	1385.312134
0.000000	0.790980	1354.641357
0.000000	0.791217	1328.843994
0.000000	0.791454	1308.330078
0.000000	0.791691	1295.108398
0.000000	0.791928	1286.461060
0.000000	0.792166	1281.862915
0.000000	0.792403	1277.489990
0.000000	0.792640	1274.505981
0.000000	0.792877	1270.757690
0.000000	0.793114	1269.407837
0.000000	0.793351	1267.765991
0.000000	0.793589	1267.531982
0.000000	0.793826	1270.403931
0.000000	0.794063	1276.918335
0.000000	0.794300	1285.201782
0.000000	0.794537	1292.655151
0.000000	0.794774	1298.186768
0.000000	0.795012	1303.874512
0.000000	0.795249	1309.794067
0.000000	0.795486	1316.544800
0.000000	0.795723	1323.645020
0.000000	0.795960	1331.680054
0.000000	0.796197	1339.658569
0.000000	0.796435	1345.956909
0.000000	0.796672	1351.911133
0.000000	0.796909	1360.057129
0.000000	0.797146	1368.870239
0.000000	0.797383	1377.563232
0.000000	0.797621	1386.182007
0.000000	0.797858	1393.121338
0.000000	0.798095	1397.961304
0.000000	0.798332	1400.512329
0.000000	0.798569	1401.590088
0.000000	0.798806	1402.289063
0.000000	0.799044	1403.300415
0.000000	0.799281	1404.222046
0.000000	0.799518	1404.253052
0.000000	0.799755	1403.459595
0.000000	0.799992	1402.356934
0.000000	0.800230	1401.179077
0.000000	0.800467	1401.906128
0.000000	0.800704	1403.481812
0.000000	0.800941	1405.567383
0.000000	0.801178	1407.740356
0.000000	0.801415	1410.581909
0.000000	0.801653	1413.960815
0.000000	0.801890	1417.698486
0.000000	0.802127	1420.851074
0.000000	0.802364	1421.393799
0.000000	0.802601	1418.903564
0.000000	0.802838	1414.015625
0.000000	0.803076	1407.380859
0.000000	0.803313	1400.348633
0.000000	0.803550	1393.556641
0.000000	0.803787	1386.931763
0.000000	0.804024	1382.310425
0.000000	0.804261	1377.234009
0.000000	0.804499	1371.436523
0.000000	0.804736	1365.938354
0.000000	0.804973	1360.757324
0.000000	0.805210	1356.774780
0.000000	0.805447	1355.829102
0.000000	0.805685	1355.150513
0.000000	0.805922	1354.542603
0.000000	0.806159	1354.616821
0.000000	0.806396	1355.101196
0.000000	0.806633	1354.684570
0.000000	0.806870	1353.485718
0.000000	0.807108	1351.685669
0.000000	0.807345	1349.402710
0.000000	0.807582	1348.391235
0.000000	0.807819	1345.345703
0.000000	0.808056	1341.299805
0.000000	0.808293	1336.720825
0.000000	0.808531	1333.473145
0.000000	0.808768	1332.311646
0.000000	0.809005	1330.674927
0.000000	0.809242	1328.022339
0.000000	0.809479	1324.582397
0.000000	0.809717	1320.446777
0.000000	0.809954	1315.813965
0.000000	0.810191	1310.974365
0.000000	0.810428	1308.215942
0.000000	0.810665	1307.264648
0.000000	0.810902	1306.100098
0.000000	0.811140	1304.654297
0.000000	0.811377	1302.788940
0.000000	0.811614	1301.188354
0.000000	0.811851	1300.176270
0.000000	0.812088	1300.047974
0.000000	0.812325	1300.920898
0.000000	0.812563	1303.667358
0.000000	0.812800	1309.018066
0.000000	0.813037	1316.986328
0.000000	0.813274	1326.196289
0.000000	0.813511	1335.097412
0.000000	0.813748	1344.603271
0.000000	0.813986	1354.505371
0.000000	0.814223	1364.831543
0.000000	0.814460	1374.374634
0.000000	0.814697	1383.993652
0.000000	0.814934	1391.760864
0.000000	0.815172	1393.619019
0.000000	0.815409	1391.530884
0.000000	0.815646	1391.716919
0.000000	0.815883	1392.682251
0.000000	0.816120	1394.862793
0.000000	0.816357	1401.131104
0.000000	0.816595	1410.205688
0.000000	0.816832	1422.586304
0.000000	0.817069	1436.691406
0.000000	0.817306	1450.534546
0.000000	0.817543	1462.977051
0.000000	0.817780	1471.375732
0.000000	0.818018	1476.961182
0.000000	0.818255	1480.408203
0.000000	0.818492	1482.591187
0.000000	0.818729	1484.503296
0.000000	0.818966	1484.966309
0.000000	0.819204	1484.317749
0.000000	0.819441	1482.407227
0.000000	0.819678	1478.459473
0.000000	0.819915	1472.927490
0.000000	0.820152	1466.104980
0.000000	0.820389	1458.117798
0.000000	0.820627	1449.541992
0.000000	0.820864	1440.081787
0.000000	0.821101	1430.142212
0.000000	0.821338	1421.839844
0.000000	0.821575	1413.987427
0.000000	0.821812	1407.315186
0.000000	0.822050	1402.831543
0.000000	0.822287	1401.141968
0.000000	0.822524	1401.630493
0.000000	0.822761	1403.632690
0.000000	0.822998	1407.090454
0.000000	0.823236	1411.874756
0.000000	0.823473	1418.282959
0.000000	0.823710	1422.541260
0.000000	0.823947	1427.366699
0.000000	0.824184	1436.087524
0.000000	0.824421	1444.392822
0.000000	0.824659	1450.375488
0.000000	0.824896	1455.362427
0.000000	0.825133	1459.831177
0.000000	0.825370	1463.238159
0.000000	0.825607	1464.001099
0.000000	0.825844	1469.847900
0.000000	0.826082	1476.511108
0.000000	0.826319	1484.673828
0.000000	0.826556	1495.205444
0.000000	0.826793	1507.886841
0.000000	0.827030	1518.011230
0.000000	0.827267	1524.205200
0.000000	0.827505	1528.749634
0.000000	0.827742	1533.605835
0.000000	0.827979	1540.160156
0.000000	0.828216	1549.298462
0.000000	0.828453	1563.296143
0.000000	0.828691	1583.320435
0.000000	0.828928	1607.332886
0.000000	0.829165	1634.300781
0.000000	0.829402	1662.311890
0.000000	0.829639	1688.456177
0.000000	0.829876	1712.911865
0.000000	0.830114	1732.008423
0.000000	0.830351	1744.507813
0.000000	0.830588	1750.271484
0.000000	0.830825	1745.192993
0.000000	0.831062	1728.349609
0.000000	0.831299	1700.967896
0.000000	0.831537	1663.729736
0.000000	0.831774	1618.503784
0.000000	0.832011	1573.733276
0.000000	0.832248	1537.113403
0.000000	0.832485	1517.547607
0.000000	0.832722	1505.442505
0.000000	0.832960	1512.573486
0.000000	0.833197	1532.763672
0.000000	0.833434	1548.220459
0.000000	0.833671	1560.933594
0.000000	0.833908	1572.747803
0.000000	0.834146	1585.961182
0.000000	0.834383	1599.912109
0.000000	0.834620	1610.286987
0.000000	0.834857	1611.997803
0.000000	0.835094	1607.069214
0.000000	0.835331	1598.853027
0.000000	0.835569	1588.941162
0.000000	0.835806	1581.071411
0.000000	0.836043	1580.934082
0.000000	0.836280	1592.318970
0.000000	0.836517	1602.652710
0.000000	0.836754	1608.640869
0.000000	0.836992	1612.079590
0.000000	0.837229	1616.094360
0.000000	0.837466	1622.846558
0.000000	0.837703	1626.422485
0.000000	0.837940	1627.632324
0.000000	0.838178	1627.784790
0.000000	0.838415	1627.855957
0.000000	0.838652	1628.976196
0.000000	0.838889	1634.886963
0.000000	0.839126	1642.548096
0.000000	0.839363	1653.959351
0.000000	0.839601	1675.039795
0.000000	0.839838	1708.337158
0.000000	0.840075	1752.020264
0.000000	0.840312	1803.643188
0.000000	0.840549	1859.760742
0.000000	0.840786	1912.011108
0.000000	0.841024	1960.027222
0.000000	0.841261	2002.296753
0.000000	0.841498	2032.747314
0.000000	0.841735	2050.863525
0.000000	0.841972	2058.220459
0.000000	0.842210	2055.965576
0.000000	0.842447	2045.288086
0.000000	0.842684	2027.710449
0.000000	0.842921	2007.087769
0.000000	0.843158	1988.306519
0.000000	0.843395	1976.048706
0.000000	0.843633	1971.881958
0.000000	0.843870	1959.757813
0.000000	0.844107	1939.781616
0.000000	0.844344	1914.437500
0.000000	0.844581	1885.577637
0.000000	0.844818	1855.393677
0.000000	0.845056	1828.157104
0.000000	0.845293	1808.077148
0.000000	0.845530	1794.964722
0.000000	0.845767	1781.112915
0.000000	0.846004	1765.162476
0.000000	0.846241	1747.393677
0.000000	0.846479	1727.997559
0.000000	0.846716	1707.753784
0.000000	0.846953	1688.157715
0.000000	0.847190	1672.534424
0.000000	0.847427	1662.199097
0.000000	0.847665	1656.184814
0.000000	0.847902	1651.428955
0.000000	0.848139	1648.549316
0.000000	0.848376	1647.197754
0.000000	0.848613	1647.867188
0.000000	0.848850	1652.850342
0.000000	0.849088	1664.355835
0.000000	0.849325	1686.284302
0.000000	0.849562	1718.244873
0.000000	0.849799	1760.156860
0.000000	0.850036	1811.935059
0.000000	0.850273	1865.696167
0.000000	0.850511	1913.923950
0.000000	0.850748	1955.418579
0.000000	0.850985	1989.533813
0.000000	0.851222	2014.874146
0.000000	0.851459	2030.537964
0.000000	0.851697	2035.840210
0.000000	0.851934	2031.691284
0.000000	0.852171	2020.322144
0.000000	0.852408	2004.573975
0.000000	0.852645	1987.510864
0.000000	0.852882	1973.662109
0.000000	0.853120	1963.827881
0.000000	0.853357	1956.957764
0.000000	0.853594	1943.245117
0.000000	0.853831	1925.626709
0.000000	0.854068	1906.919189
0.000000	0.854305	1889.151245
0.000000	0.854543	1874.700439
0.000000	0.854780	1866.697021
0.000000	0.855017	1850.438599
0.000000	0.855254	1824.248901
0.000000	0.855491	1789.856445
0.000000	0.855729	1750.802246
0.000000	0.855966	1712.313110
0.000000	0.856203	1680.712769
0.000000	0.856440	1657.222778
0.000000	0.856677	1633.100830
0.000000	0.856914	1608.948242
0.000000	0.857152	1587.997437
0.000000	0.857389	1574.484375
0.000000	0.857626	1560.657227
0.000000	0.857863	1547.378296
0.000000	0.858100	1537.959473
0.000000	0.858337	1530.779785
0.000000	0.858575	1525.142090
0.000000	0.858812	1521.370850
0.000000	0.859049	1519.150757
0.000000	0.859286	1518.003174
0.000000	0.859523	1517.090088
0.000000	0.859761	1516.364624
0.000000	0.859998	1516.015015
0.000000	0.860235	1517.029419
0.000000	0.860472	1519.269409
0.000000	0.860709	1524.109131
0.000000	0.860946	1530.106934
0.000000	0.861184	1535.225220
0.000000	0.861421	1537.611206
0.000000	0.861658	1534.271484
0.000000	0.861895	1527.648193
0.000000	0.862132	1519.409912
0.000000	0.862369	1509.280029
0.000000	0.862607	1501.514404
0.000000	0.862844	1500.132690
0.000000	0.863081	1499.258545
0.000000	0.863318	1496.850952
0.000000	0.863555	1493.100098
0.000000	0.863792	1486.906494
0.000000	0.864030	1475.634399
0.000000	0.864267	1458.556274
0.000000	0.864504	1442.480835
0.000000	0.864741	1433.875122
0.000000	0.864978	1427.081421
0.000000	0.865215	1419.701660
0.000000	0.865453	1411.326050
0.000000	0.865690	1400.251709
0.000000	0.865927	1387.868774
0.000000	0.866164	1374.322266
0.000000	0.866401	1362.444702
0.000000	0.866639	1355.019653
0.000000	0.866876	1349.905029
0.000000	0.867113	1347.238647
0.000000	0.867350	1345.783813
0.000000	0.867587	1346.441650
0.000000	0.867824	1348.072021
0.000000	0.868062	1349.883179
0.000000	0.868299	1352.014526
0.000000	0.868536	1353.898315
0.000000	0.868773	1355.846436
0.000000	0.869010	1358.124023
0.000000	0.869247	1360.453491
0.000000	0.869485	1362.496704
0.000000	0.869722	1364.484131
0.000000	0.869959	1367.097656
0.000000	0.870196	1371.171875
0.000000	0.870433	1377.482300
0.000000	0.870671	1384.096069
0.000000	0.870908	1390.208130
0.000000	0.871145	1396.388794
0.000000	0.871382	1402.567261
0.000000	0.871619	1407.392090
0.000000	0.871856	1407.038574
0.000000	0.872094	1408.719727
0.000000	0.872331	1411.104980
0.000000	0.872568	1412.190674
0.000000	0.872805	1410.941284
0.000000	0.873042	1403.680664
0.000000	0.873279	1397.362793
0.000000	0.873517	1404.749390
0.000000	0.873754	1414.286621
0.000000	0.873991	1422.504761
0.000000	0.874228	1428.942261
0.000000	0.874465	1430.351074
0.000000	0.874703	1429.350342
0.000000	0.874940	1427.131958
0.000000	0.875177	1425.774414
0.000000	0.875414	1428.063965
0.000000	0.875651	1437.351196
0.000000	0.875888	1457.277466
0.000000	0.876126	1489.798218
0.000000	0.876363	1520.805908
0.000000	0.876600	1543.840088
0.000000	0.876837	1558.040894
0.000000	0.877074	1563.402222
0.000000	0.877312	1560.874390
0.000000	0.877549	1552.140381
0.000000	0.877786	1537.959351
0.000000	0.878023	1518.613892
0.000000	0.878260	1498.374756
0.000000	0.878497	1481.511963
0.000000	0.878735	1471.038574
0.000000	0.878972	1467.332153
0.000000	0.879209	1470.038818
0.000000	0.879446	1476.286743
0.000000	0.879683	1485.777954
0.000000	0.879920	1495.677002
0.000000	0.880158	1511.632568
0.000000	0.880395	1523.648560
0.000000	0.880632	1532.990967
0.000000	0.880869	1536.097290
0.000000	0.881106	1530.468018
0.000000	0.881343	1515.102905
0.000000	0.881581	1493.569214
0.000000	0.881818	1464.757080
0.000000	0.882055	1430.054321
0.000000	0.882292	1395.193481
0.000000	0.882529	1369.808228
0.000000	0.882766	1361.260010
0.000000	0.883004	1357.815918
0.000000	0.883241	1355.406494
0.000000	0.883478	1352.518188
0.000000	0.883715	1352.549072
0.000000	0.883952	1349.349487
0.000000	0.884190	1342.188721
0.000000	0.884427	1333.629028
0.000000	0.884664	1326.682373
0.000000	0.884901	1325.058960
0.000000	0.885138	1331.143555
0.000000	0.885375	1342.225830
0.000000	0.885613	1357.452515
0.000000	0.885850	1374.785034
0.000000	0.886087	1396.245239
0.000000	0.886324	1421.306030
0.000000	0.886561	1444.913086
0.000000	0.886799	1469.836060
0.000000	0.887036	1490.203735
0.000000	0.887273	1506.070801
0.000000	0.887510	1522.698608
0.000000	0.887747	1535.422852
0.000000	0.887984	1542.843994
0.000000	0.888222	1545.712524
0.000000	0.888459	1545.951538
0.000000	0.888696	1543.091919
0.000000	0.888933	1537.086670
0.000000	0.889170	1528.468140
0.000000	0.889407	1520.649902
0.000000	0.889645	1516.453857
0.000000	0.889882	1511.053711
0.000000	0.890119	1504.343872
0.000000	0.890356	1497.329590
0.000000	0.890593	1491.553345
0.000000	0.890830	1489.650146
0.000000	0.891068	1491.046509
0.000000	0.891305	1485.397705
0.000000	0.891542	1474.251953
0.000000	0.891779	1459.035400
0.000000	0.892016	1440.160645
0.000000	0.892254	1418.897583
0.000000	0.892491	1399.453735
0.000000	0.892728	1386.613647
0.000000	0.892965	1385.277222
0.000000	0.893202	1392.008301
0.000000	0.893439	1403.886963
0.000000	0.893677	1421.477905
0.000000	0.893914	1443.389404
0.000000	0.894151	1466.665161
0.000000	0.894388	1481.602173
0.000000	0.894625	1486.047607
0.000000	0.894862	1479.964111
0.000000	0.895100	1463.986206
0.000000	0.895337	1440.092041
0.000000	0.895574	1411.769165
0.000000	0.895811	1383.475708
0.000000	0.896048	1360.381714
0.000000	0.896286	1346.282837
0.000000	0.896523	1340.513306
0.000000	0.896760	1338.689331
0.000000	0.896997	1340.049316
0.000000	0.897234	1344.740723
0.000000	0.897471	1349.689331
0.000000	0.897709	1354.678955
0.000000	0.897946	1357.799805
0.000000	0.898183	1360.672852
0.000000	0.898420	1365.216064
0.000000	0.898657	1371.723877
0.000000	0.898894	1381.175415
0.000000	0.899132	1394.584229
0.000000	0.899369	1411.552979
0.000000	0.899606	1433.428711
0.000000	0.899843	1461.288574
0.000000	0.900080	1492.584229
0.000000	0.900317	1527.935303
0.000000	0.900555	1567.959473
0.000000	0.900792	1605.436523
0.000000	0.901029	1638.846436
0.000000	0.901266	1670.462891
0.000000	0.901503	1699.285767
0.000000	0.901740	1726.989502
0.000000	0.901978	1747.995972
0.000000	0.902215	1767.010132
0.000000	0.902452	1786.295776
0.000000	0.902689	1805.047363
0.000000	0.902926	1817.731934
0.000000	0.903164	1825.671997
0.000000	0.903401	1833.196899
0.000000	0.903638	1840.665649
0.000000	0.903875	1841.522339
0.000000	0.904112	1835.178955
0.000000	0.904349	1821.618530
0.000000	0.904587	1800.923706
0.000000	0.904824	1775.984619
0.000000	0.905061	1750.610107
0.000000	0.905298	1728.142090
0.000000	0.905535	1703.467651
0.000000	0.905773	1678.545654
0.000000	0.906010	1654.209961
0.000000	0.906247	1627.048462
0.000000	0.906484	1596.850464
0.000000	0.906721	1567.057617
0.000000	0.906958	1541.929443
0.000000	0.907196	1526.876587
0.000000	0.907433	1526.646118
0.000000	0.907670	1532.568481
0.000000	0.907907	1540.347412
0.000000	0.908144	1548.845703
0.000000	0.908381	1555.994751
0.000000	0.908619	1564.029541
0.000000	0.908856	1580.275391
0.000000	0.909093	1606.364502
0.000000	0.909330	1632.627686
0.000000	0.909567	1659.612061
0.000000	0.909804	1686.746460
0.000000	0.910042	1711.182251
0.000000	0.910279	1733.079224
0.000000	0.910516	1751.566895
0.000000	0.910753	1765.888062
0.000000	0.910990	1774.307739
0.000000	0.911228	1777.249756
0.000000	0.911465	1777.631592
0.000000	0.911702	1775.384033
0.000000	0.911939	1773.354736
0.000000	0.912176	1776.253052
0.000000	0.912413	1774.633545
0.000000	0.912651	1766.396362
0.000000	0.912888	1753.784546
0.000000	0.913125	1738.599487
0.000000	0.913362	1723.378052
0.000000	0.913599	1710.454834
0.000000	0.913836	1701.555786
0.000000	0.914074	1695.120605
0.000000	0.914311	1686.785767
0.000000	0.914548	1676.860352
0.000000	0.914785	1664.007813
0.000000	0.915022	1648.250366
0.000000	0.915260	1631.505249
0.000000	0.915497	1616.648193
0.000000	0.915734	1598.613159
0.000000	0.915971	1581.706421
0.000000	0.916208	1572.414795
0.000000	0.916445	1564.528442
0.000000	0.916683	1558.428223
0.000000	0.916920	1552.522339
0.000000	0.917157	1545.477295
0.000000	0.917394	1537.491089
0.000000	0.917631	1529.205322
0.000000	0.917868	1523.163574
0.000000	0.918106	1519.001953
0.000000	0.918343	1516.073120
0.000000	0.918580	1515.047974
0.000000	0.918817	1515.519653
0.000000	0.919054	1517.532227
0.000000	0.919291	1521.345215
0.000000	0.919529	1527.397461
0.000000	0.919766	1535.882935
0.000000	0.920003	1545.226074
0.000000	0.920240	1554.122925
0.000000	0.920477	1563.960327
0.000000	0.920715	1573.433960
0.000000	0.920952	1579.957764
0.000000	0.921189	1584.303833
0.000000	0.921426	1587.627808
0.000000	0.921663	1590.676514
0.000000	0.921900	1593.447021
0.000000	0.922138	1597.058716
0.000000	0.922375	1601.173950
0.000000	0.922612	1603.911499
0.000000	0.922849	1606.981934
0.000000	0.923086	1610.322021
0.000000	0.923323	1614.419434
0.000000	0.923561	1618.267578
0.000000	0.923798	1620.592651
0.000000	0.924035	1622.525024
0.000000	0.924272	1624.798706
0.000000	0.924509	1628.684692
0.000000	0.924747	1634.397217
0.000000	0.924984	1642.014648
0.000000	0.925221	1651.587158
0.000000	0.925458	1664.157593
0.000000	0.925695	1680.878052
0.000000	0.925932	1702.736206
0.000000	0.926170	1730.283081
0.000000	0.926407	1759.315674
0.000000	0.926644	1780.498169
0.000000	0.926881	1791.463379
0.000000	0.927118	1792.946777
0.000000	0.927355	1786.986938
0.000000	0.927593	1773.802002
0.000000	0.927830	1752.703003
0.000000	0.928067	1724.916870
0.000000	0.928304	1694.217773
0.000000	0.928541	1664.093628
0.000000	0.928779	1638.885376
0.000000	0.929016	1613.418579
0.000000	0.929253	1584.203979
0.000000	0.929490	1556.518677
0.000000	0.929727	1536.101807
0.000000	0.929964	1516.135010
0.000000	0.930202	1497.020264
0.000000	0.930439	1480.439941
0.000000	0.930676	1465.720947
0.000000	0.930913	1453.170288
0.000000	0.931150	1442.424194
0.000000	0.931387	1435.328247
0.000000	0.931625	1432.741211
0.000000	0.931862	1433.991211
0.000000	0.932099	1437.029541
0.000000	0.932336	1441.511108
0.000000	0.932573	1446.858398
0.000000	0.932810	1452.041626
0.000000	0.933048	1456.833740
0.000000	0.933285	1461.015869
0.000000	0.933522	1464.615723
0.000000	0.933759	1467.057495
0.000000	0.933996	1468.019043
0.000000	0.934234	1467.622192
0.000000	0.934471	1464.806152
0.000000	0.934708	1460.676025
0.000000	0.934945	1455.575928
0.000000	0.935182	1450.243896
0.000000	0.935419	1447.201904
0.000000	0.935657	1449.509888
0.000000	0.935894	1454.390259
0.000000	0.936131	1461.827393
0.000000	0.936368	1472.017456
0.000000	0.936605	1479.632080
0.000000	0.936843	1484.564941
0.000000	0.937080	1486.130371
0.000000	0.937317	1484.475220
0.000000	0.937554	1479.118042
0.000000	0.937791	1470.115112
0.000000	0.938028	1457.790039
0.000000	0.938266	1443.241333
0.000000	0.938503	1429.152344
0.000000	0.938740	1419.174438
0.000000	0.938977	1412.951904
0.000000	0.939214	1407.708496
0.000000	0.939451	1404.529541
0.000000	0.939689	1403.714966
0.000000	0.939926	1405.583008
0.000000	0.940163	1411.169189
0.000000	0.940400	1420.933228
0.000000	0.940637	1434.973145
0.000000	0.940874	1452.899780
0.000000	0.941112	1471.556519
0.000000	0.941349	1489.744019
0.000000	0.941586	1507.067993
0.000000	0.941823	1520.261230
0.000000	0.942060	1528.154785
0.000000	0.942297	1529.073975
0.000000	0.942535	1525.046265
0.000000	0.942772	1516.766479
0.000000	0.943009	1504.988159
0.000000	0.943246	1490.741821
0.000000	0.943483	1479.390137
0.000000	0.943721	1474.133911
0.000000	0.943958	1472.389160
0.000000	0.944195	1471.951050
0.000000	0.944432	1475.708130
0.000000	0.944669	1482.805420
0.000000	0.944906	1493.283325
0.000000	0.945144	1503.184326
0.000000	0.945381	1507.233276
0.000000	0.945618	1505.216064
0.000000	0.945855	1499.248291
0.000000	0.946092	1491.475342
0.000000	0.946329	1484.852173
0.000000	0.946567	1479.896851
0.000000	0.946804	1473.750977
0.000000	0.947041	1466.035522
0.000000	0.947278	1457.760986
0.000000	0.947515	1449.202026
0.000000	0.947753	1440.331055
0.000000	0.947990	1438.452881
0.000000	0.948227	1439.769287
0.000000	0.948464	1444.116577
0.000000	0.948701	1450.356323
0.000000	0.948938	1457.607300
0.000000	0.949176	1469.078003
0.000000	0.949413	1484.783081
0.000000	0.949650	1502.533936
0.000000	0.949887	1520.514404
0.000000	0.950124	1538.416382
0.000000	0.950361	1557.302979
0.000000	0.950599	1575.791626
0.000000	0.950836	1593.909424
0.000000	0.951073	1613.672852
0.000000	0.951310	1630.820923
0.000000	0.951547	1645.857056
0.000000	0.951784	1652.329834
0.000000	0.952022	1654.001343
0.000000	0.952259	1646.704224
0.000000	0.952496	1630.956543
0.000000	0.952733	1611.143188
0.000000	0.952970	1591.334717
0.000000	0.953208	1574.764038
0.000000	0.953445	1569.240601
0.000000	0.953682	1568.525757
0.000000	0.953919	1571.262329
0.000000	0.954156	1576.908569
0.000000	0.954393	1584.043701
0.000000	0.954631	1593.378418
0.000000	0.954868	1604.226074
0.000000	0.955105	1617.153198
0.000000	0.955342	1631.226807
0.000000	0.955579	1645.683472
0.000000	0.955817	1659.869629
0.000000	0.956054	1674.018433
0.000000	0.956291	1689.164307
0.000000	0.956528	1704.319580
0.000000	0.956765	1718.357056
0.000000	0.957002	1731.285156
0.000000	0.957240	1745.018433
0.000000	0.957477	1759.421631
0.000000	0.957714	1774.564453
0.000000	0.957951	1788.742188
0.000000	0.958188	1800.388916
0.000000	0.958425	1809.011230
0.000000	0.958663	1814.393799
0.000000	0.958900	1819.154053
0.000000	0.959137	1819.020630
0.000000	0.959374	1811.767578
0.000000	0.959611	1799.845825
0.000000	0.959848	1781.445190
0.000000	0.960086	1757.937134
0.000000	0.960323	1733.629150
0.000000	0.960560	1713.886230
0.000000	0.960797	1703.220825
0.000000	0.961034	1697.290649
0.000000	0.961271	1702.912720
0.000000	0.961509	1716.917725
0.000000	0.961746	1741.389160
0.000000	0.961983	1775.114502
0.000000	0.962220	1812.477539
0.000000	0.962457	1841.653931
0.000000	0.962695	1860.294434
0.000000	0.962932	1867.418457
0.000000	0.963169	1863.302368
0.000000	0.963406	1849.101318
0.000000	0.963643	1827.514282
0.000000	0.963880	1801.338867
0.000000	0.964118	1775.255249
0.000000	0.964355	1754.646362
0.000000	0.964592	1738.609497
0.000000	0.964829	1721.660278
0.000000	0.965066	1703.950439
0.000000	0.965304	1688.976563
0.000000	0.965541	1680.626831
0.000000	0.965778	1675.872314
0.000000	0.966015	1672.949707
0.000000	0.966252	1670.533813
0.000000	0.966489	1669.505615
0.000000	0.966727	1669.809570
0.000000	0.966964	1672.390747
0.000000	0.967201	1678.859985
0.000000	0.967438	1687.775391
0.000000	0.967675	1699.354614
0.000000	0.967912	1714.218018
0.000000	0.968150	1733.043091
0.000000	0.968387	1757.627686
0.000000	0.968624	1786.902466
0.000000	0.968861	1809.376343
0.000000	0.969098	1821.404175
0.000000	0.969335	1822.709961
0.000000	0.969573	1813.920898
0.000000	0.969810	1795.883423
0.000000	0.970047	1772.711792
0.000000	0.970284	1749.480225
0.000000	0.970521	1731.718994
0.000000	0.970758	1718.170776
0.000000	0.970996	1703.703735
0.000000	0.971233	1686.487061
0.000000	0.971470	1677.812378
0.000000	0.971707	1676.556885
0.000000	0.971944	1676.317139
0.000000	0.972182	1679.276123
0.000000	0.972419	1683.873657
0.000000	0.972656	1689.465332
0.000000	0.972893	1695.154663
0.000000	0.973130	1700.137939
0.000000	0.973368	1706.464233
0.000000	0.973605	1711.875000
0.000000	0.973842	1721.664429
0.000000	0.974079	1733.891479
0.000000	0.974316	1747.641602
0.000000	0.974553	1762.689453
0.000000	0.974791	1774.010986
0.000000	0.975028	1782.699219
0.000000	0.975265	1796.308105
0.000000	0.975502	1810.224609
0.000000	0.975739	1823.583984
0.000000	0.975976	1837.830566
0.000000	0.976214	1856.219604
0.000000	0.976451	1875.253296
0.000000	0.976688	1890.531006
0.000000	0.976925	1905.243652
0.000000	0.977162	1920.062378
0.000000	0.977399	1930.567627
0.000000	0.977637	1936.454346
0.000000	0.977874	1940.252808
0.000000	0.978111	1938.125977
0.000000	0.978348	1929.154785
0.000000	0.978585	1913.097656
0.000000	0.978822	1891.311279
0.000000	0.979060	1866.593140
0.000000	0.979297	1841.927246
0.000000	0.979534	1819.427612
0.000000	0.979771	1791.704712
0.000000	0.980008	1757.987061
0.000000	0.980246	1720.022217
0.000000	0.980483	1682.546875
0.000000	0.980720	1650.921997
0.000000	0.980957	1630.098633
0.000000	0.981194	1612.120605
0.000000	0.981431	1599.300659
0.000000	0.981669	1590.515259
0.000000	0.981906	1584.598755
0.000000	0.982143	1579.321289
0.000000	0.982380	1576.778931
0.000000	0.982617	1580.771240
0.000000	0.982854	1586.235596
0.000000	0.983092	1588.997070
0.000000	0.983329	1588.131958
0.000000	0.983566	1583.047363
0.000000	0.983803	1574.350098
0.000000	0.984040	1562.586548
0.000000	0.984278	1547.951172
0.000000	0.984515	1536.408936
0.000000	0.984752	1526.574219
0.000000	0.984989	1515.853394
0.000000	0.985226	1504.675781
0.000000	0.985463	1494.602783
0.000000	0.985701	1485.391602
0.000000	0.985938	1476.878784
0.000000	0.986175	1468.684082
0.000000	0.986412	1460.508301
0.000000	0.986649	1453.148438
0.000000	0.986886	1449.344116
0.000000	0.987124	1449.772583
0.000000	0.987361	1451.477051
0.000000	0.987598	1454.739746
0.000000	0.987835	1459.853760
0.000000	0.988072	1466.383545
0.000000	0.988310	1473.806396
0.000000	0.988547	1478.574219
0.000000	0.988784	1481.533691
0.000000	0.989021	1485.499146
0.000000	0.989258	1494.413086
0.000000	0.989495	1504.540649
0.000000	0.989733	1515.801270
0.000000	0.989970	1529.098755
0.000000	0.990207	1544.270020
0.000000	0.990444	1560.715698
0.000000	0.990681	1573.332275
0.000000	0.990918	1578.066528
0.000000	0.991156	1576.322754
0.000000	0.991393	1570.945435
0.000000	0.991630	1563.697754
0.000000	0.991867	1556.351685
0.000000	0.992104	1552.424194
0.000000	0.992342	1553.945190
0.000000	0.992579	1555.396606
0.000000	0.992816	1553.203613
0.000000	0.993053	1555.494751
0.000000	0.993290	1560.476563
0.000000	0.993527	1563.183228
0.000000	0.993765	1576.273926
0.000000	0.994002	1596.313477
0.000000	0.994239	1624.914063
0.000000	0.994476	1658.895630
0.000000	0.994713	1685.049438
0.000000	0.994950	1700.633789
0.000000	0.995188	1703.559204
0.000000	0.995425	1695.156128
0.000000	0.995662	1673.954224
0.000000	0.995899	1643.380737
0.000000	0.996136	1618.771851
0.000000	0.996373	1591.929688
0.000000	0.996611	1566.768921
0.000000	0.996848	1546.206055
0.000000	0.997085	1533.594727
0.000000	0.997322	1522.971191
0.000000	0.997559	1513.366455
0.000000	0.997797	1504.781250
0.000000	0.998034	1495.545288
0.000000	0.998271	1486.068115
0.000000	0.998508	1476.823486
0.000000	0.998745	1469.321899
0.000000	0.998982	1463.506470
0.000000	0.999220	1458.458008
0.000000	0.999457	1454.889160
0.000000	0.999694	1454.038818
0.000000	0.999931	1457.593018
0.000000	1.000168	1462.776611
0.000000	1.000405	1464.076660
0.000000	1.000643	1455.637329
0.000000	1.000880	1452.621582
0.000000	1.001117	1458.496948
0.000000	1.001354	1467.468994
0.000000	1.001591	1477.627930
0.000000	1.001829	1487.170776
0.000000	1.002066	1501.541992
0.000000	1.002303	1520.927612
0.000000	1.002540	1541.665649
0.000000	1.002777	1559.137085
0.000000	1.003014	1574.800171
0.000000	1.003252	1590.338989
0.000000	1.003489	1601.783203
0.000000	1.003726	1613.415894
0.000000	1.003963	1616.197632
0.000000	1.004200	1608.472534
0.000000	1.004437	1595.730713
0.000000	1.004675	1577.109619
0.000000	1.004912	1556.441040
0.000000	1.005149	1536.978516
0.000000	1.005386	1524.961426
0.000000	1.005623	1513.221069
0.000000	1.005860	1499.809448
0.000000	1.006098	1482.220337
0.000000	1.006335	1465.305542
0.000000	1.006572	1460.296997
0.000000	1.006809	1463.955933
0.000000	1.007046	1476.364746
0.000000	1.007284	1495.915405
0.000000	1.007521	1518.489868
0.000000	1.007758	1546.347046
0.000000	1.007995	1569.419678
0.000000	1.008232	1581.815796
0.000000	1.008469	1582.305420
0.000000	1.008707	1571.466675
0.000000	1.008944	1552.694702
0.000000	1.009181	1528.932739
0.000000	1.009418	1505.770264
0.000000	1.009655	1490.809814
0.000000	1.009892	1483.826050
0.000000	1.010130	1480.399048
0.000000	1.010367	1479.946899
0.000000	1.010604	1482.036743
0.000000	1.010841	1486.366333
0.000000	1.011078	1492.982422
0.000000	1.011316	1499.662842
0.000000	1.011553	1507.138306
0.000000	1.011790	1517.084106
0.000000	1.012027	1528.652832
0.000000	1.012264	1542.031128
0.000000	1.012501	1554.437744
0.000000	1.012739	1559.200928
0.000000	1.012976	1556.565796
0.000000	1.013213	1548.929810
0.000000	1.013450	1536.690430
0.000000	1.013687	1520.238525
0.000000	1.013924	1501.883667
0.000000	1.014162	1486.216797
0.000000	1.014399	1476.500610
0.000000	1.014636	1474.572144
0.000000	1.014873	1473.606934
0.000000	1.015110	1472.036743
0.000000	1.015347	1469.326782
0.000000	1.015585	1465.795776
0.000000	1.015822	1461.991577
0.000000	1.016059	1457.267334
0.000000	1.016296	1452.461670
0.000000	1.016533	1446.907471
0.000000	1.016770	1442.627686
0.000000	1.017008	1441.553955
0.000000	1.017245	1442.463379
0.000000	1.017482	1444.049561
0.000000	1.017719	1447.241455
0.000000	1.017956	1452.267822
0.000000	1.018194	1460.522461
0.000000	1.018431	1472.524536
0.000000	1.018668	1488.807251
0.000000	1.018905	1509.145874
0.000000	1.019142	1531.937500
0.000000	1.019379	1553.092041
0.000000	1.019617	1570.337891
0.000000	1.019854	1585.436646
0.000000	1.020091	1594.122925
0.000000	1.020328	1594.651489
0.000000	1.020565	1591.787109
0.000000	1.020803	1587.218628
0.000000	1.021040	1593.457031
0.000000	1.021277	1597.633911
0.000000	1.021514	1600.209351
0.000000	1.021751	1603.884155
0.000000	1.021988	1605.783691
0.000000	1.022226	1604.393188
0.000000	1.022463	1600.174316
0.000000	1.022700	1593.750732
0.000000	1.022937	1585.651489
0.000000	1.023174	1577.143555
0.000000	1.023412	1567.923950
0.000000	1.023649	1556.473511
0.000000	1.023886	1543.813721
0.000000	1.024123	1531.706787
0.000000	1.024360	1522.097656
0.000000	1.024597	1518.044434
0.000000	1.024835	1519.010742
0.000000	1.025072	1524.381104
0.000000	1.025309	1535.414795
0.000000	1.025546	1548.829468
0.000000	1.025783	1562.966553
0.000000	1.026020	1578.904785
0.000000	1.026258	1599.373291
0.000000	1.026495	1617.600586
0.000000	1.026732	1637.706055
0.000000	1.026969	1659.359619
0.000000	1.027206	1681.169189
0.000000	1.027443	1705.700928
0.000000	1.027681	1730.218384
0.000000	1.027918	1749.030151
0.000000	1.028155	1760.618164
0.000000	1.028392	1766.432861
0.000000	1.028629	1764.169556
0.000000	1.028866	1758.189575
0.000000	1.029104	1742.848755
0.000000	1.029341	1718.479980
0.000000	1.029578	1686.249512
0.000000	1.029815	1649.007324
0.000000	1.030052	1611.231079
0.000000	1.030290	1578.113037
0.000000	1.030527	1554.808838
0.000000	1.030764	1542.953247
0.000000	1.031001	1536.051880
0.000000	1.031238	1530.714966
0.000000	1.031475	1526.459961
0.000000	1.031713	1521.810547
0.000000	1.031950	1515.450562
0.000000	1.032187	1507.529053
0.000000	1.032424	1500.275757
0.000000	1.032661	1495.398682
0.000000	1.032899	1494.346313
0.000000	1.033136	1496.046387
0.000000	1.033373	1499.072510
0.000000	1.033610	1503.155640
0.000000	1.033847	1507.933472
0.000000	1.034084	1513.706665
0.000000	1.034322	1519.046265
0.000000	1.034559	1523.967773
0.000000	1.034796	1528.831665
0.000000	1.035033	1533.635498
0.000000	1.035270	1539.246338
0.000000	1.035507	1545.765015
0.000000	1.035745	1553.434204
0.000000	1.035982	1563.754517
0.000000	1.036219	1577.544556
0.000000	1.036456	1596.887695
0.000000	1.036693	1624.813599
0.000000	1.036930	1664.623413
0.000000	1.037168	1718.774902
0.000000	1.037405	1789.403687
0.000000	1.037642	1873.233398
0.000000	1.037879	1961.906738
0.000000	1.038116	2041.997070
0.000000	1.038353	2113.095215
0.000000	1.038591	2174.873291
0.000000	1.038828	2226.354492
0.000000	1.039065	2266.102051
0.000000	1.039302	2293.282715
0.000000	1.039539	2306.098145
0.000000	1.039777	2302.552002
0.000000	1.040014	2282.105225
0.000000	1.040251	2245.360107
0.000000	1.040488	2193.846680
0.000000	1.040725	2129.510254
0.000000	1.040962	2057.132813
0.000000	1.041200	1979.036987
0.000000	1.041437	1902.960449
0.000000	1.041674	1843.363159
0.000000	1.041911	1798.849854
0.000000	1.042148	1762.442871
0.000000	1.042385	1724.686401
0.000000	1.042623	1692.300537
0.000000	1.042860	1662.988770
0.000000	1.043097	1634.230225
0.000000	1.043334	1611.057007
0.000000	1.043571	1592.116821
0.000000	1.043809	1576.078003
0.000000	1.044046	1561.778564
0.000000	1.044283	1549.711060
0.000000	1.044520	1541.996338
0.000000	1.044757	1538.415283
0.000000	1.044994	1539.224854
0.000000	1.045232	1547.477539
0.000000	1.045469	1563.754395
0.000000	1.045706	1585.289307
0.000000	1.045943	1605.977295
0.000000	1.046180	1624.592041
0.000000	1.046417	1642.249146
0.000000	1.046655	1660.083130
0.000000	1.046892	1678.753418
0.000000	1.047129	1699.329224
0.000000	1.047366	1722.932861
0.000000	1.047603	1748.897949
0.000000	1.047840	1773.480835
0.000000	1.048078	1793.908081
0.000000	1.048315	1803.456787
0.000000	1.048552	1803.803101
0.000000	1.048789	1796.782715
0.000000	1.049026	1782.269775
0.000000	1.049264	1759.952148
0.000000	1.049501	1731.730713
0.000000	1.049738	1701.207397
0.000000	1.049975	1668.027832
0.000000	1.050212	1632.457642
0.000000	1.050449	1598.226440
0.000000	1.050687	1570.144287
0.000000	1.050924	1553.411743
0.000000	1.051161	1543.647217
0.000000	1.051398	1537.447754
0.000000	1.051635	1536.441406
0.000000	1.051872	1542.473389
0.000000	1.052110	1555.573120
0.000000	1.052347	1574.522461
0.000000	1.052584	1600.518311
0.000000	1.052821	1635.738159
0.000000	1.053058	1679.314087
0.000000	1.053295	1724.789063
0.000000	1.053533	1767.025635
0.000000	1.053770	1804.309448
0.000000	1.054007	1834.273193
0.000000	1.054244	1858.940796
0.000000	1.054481	1881.123047
0.000000	1.054719	1901.590698
0.000000	1.054956	1915.717285
0.000000	1.055193	1924.494995
0.000000	1.055430	1930.987427
0.000000	1.055667	1942.681396
0.000000	1.055905	1951.295044
0.000000	1.056142	1955.980225
0.000000	1.056379	1959.358887
0.000000	1.056616	1957.738770
0.000000	1.056853	1948.949951
0.000000	1.057090	1935.151001
0.000000	1.057328	1915.400635
0.000000	1.057565	1890.940430
0.000000	1.057802	1862.699097
0.000000	1.058039	1834.303711
0.000000	1.058276	1809.107056
0.000000	1.058513	1784.875366
0.000000	1.058751	1760.036499
0.000000	1.058988	1732.339355
0.000000	1.059225	1700.419434
0.000000	1.059462	1666.112427
0.000000	1.059699	1632.858521
0.000000	1.059937	1602.619141
0.000000	1.060174	1578.157959
0.000000	1.060411	1551.571655
0.000000	1.060648	1527.409180
0.000000	1.060885	1504.840454
0.000000	1.061122	1483.117310
0.000000	1.061360	1463.132690
0.000000	1.061597	1446.639771
0.000000	1.061834	1432.423706
0.000000	1.062071	1422.035645
0.000000	1.062308	1416.207764
0.000000	1.062545	1412.536621
0.000000	1.062783	1411.852783
0.000000	1.063020	1415.265259
0.000000	1.063257	1422.432861
0.000000	1.063494	1431.788330
0.000000	1.063731	1441.516235
0.000000	1.063968	1450.542603
0.000000	1.064206	1455.200684
0.000000	1.064443	1455.972290
0.000000	1.064680	1454.993530
0.000000	1.064917	1452.870972
0.000000	1.065154	1449.497681
0.000000	1.065391	1447.746948
0.000000	1.065629	1448.672729
0.000000	1.065866	1450.441162
0.000000	1.066103	1453.637451
0.000000	1.066340	1457.776489
0.000000	1.066577	1462.408203
0.000000	1.066815	1468.633667
0.000000	1.067052	1477.649048
0.000000	1.067289	1490.242432
0.000000	1.067526	1506.878784
0.000000	1.067763	1527.107788
0.000000	1.068000	1547.338745
0.000000	1.068238	1567.990112
0.000000	1.068475	1585.278442
0.000000	1.068712	1600.645264
0.000000	1.068949	1617.392456
0.000000	1.069186	1636.080444
0.000000	1.069424	1655.757813
0.000000	1.069661	1676.328491
0.000000	1.069898	1696.827881
0.000000	1.070135	1720.535400
0.000000	1.070372	1749.037231
0.000000	1.070609	1780.322266
0.000000	1.070847	1806.744751
0.000000	1.071084	1827.091797
0.000000	1.071321	1841.147705
0.000000	1.071558	1849.775146
0.000000	1.071795	1855.005493
0.000000	1.072032	1858.645508
0.000000	1.072270	1860.739258
0.000000	1.072507	1862.621216
0.000000	1.072744	1867.751343
0.000000	1.072981	1878.364868
0.000000	1.073218	1886.616333
0.000000	1.073455	1888.468140
0.000000	1.073693	1887.184692
0.000000	1.073930	1884.677368
0.000000	1.074167	1881.775391
0.000000	1.074404	1880.093506
0.000000	1.074641	1884.415771
0.000000	1.074878	1899.686768
0.000000	1.075116	1907.671875
0.000000	1.075353	1913.024536
0.000000	1.075590	1915.683472
0.000000	1.075827	1921.635132
0.000000	1.076064	1932.793457
0.000000	1.076302	1943.009521
0.000000	1.076539	1949.804932
0.000000	1.076776	1955.219971
0.000000	1.077013	1965.635010
0.000000	1.077250	1981.219727
0.000000	1.077487	2002.538330
0.000000	1.077725	2033.524780
0.000000	1.077962	2076.613770
0.000000	1.078199	2136.849854
0.000000	1.078436	2210.821289
0.000000	1.078673	2279.878418
0.000000	1.078910	2340.152588
0.000000	1.079148	2390.836426
0.000000	1.079385	2430.804199
0.000000	1.079622	2458.035156
0.000000	1.079859	2470.991455
0.000000	1.080096	2467.635986
0.000000	1.080334	2447.885498
0.000000	1.080571	2410.943359
0.000000	1.080808	2357.468506
0.000000	1.081045	2288.678711
0.000000	1.081282	2210.083252
0.000000	1.081519	2123.246826
0.000000	1.081757	2039.512939
0.000000	1.081994	1960.566406
0.000000	1.082231	1904.568970
0.000000	1.082468	1862.235474
0.000000	1.082705	1820.261230
0.000000	1.082942	1778.816162
0.000000	1.083180	1744.185547
0.000000	1.083417	1713.015503
0.000000	1.083654	1686.209839
0.000000	1.083891	1663.686279
0.000000	1.084128	1645.753906
0.000000	1.084365	1631.507813
0.000000	1.084603	1619.539917
0.000000	1.084840	1608.645386
0.000000	1.085077	1599.195801
0.000000	1.085314	1591.326294
0.000000	1.085551	1584.208374
0.000000	1.085788	1580.150146
0.000000	1.086026	1582.595703
0.000000	1.086263	1588.638794
0.000000	1.086500	1599.508301
0.000000	1.086737	1616.297852
0.000000	1.086974	1632.578979
0.000000	1.087212	1643.309448
0.000000	1.087449	1649.981445
0.000000	1.087686	1655.609009
0.000000	1.087923	1660.914063
0.000000	1.088160	1665.384888
0.000000	1.088398	1669.480347
0.000000	1.088635	1670.503906
0.000000	1.088872	1667.249512
0.000000	1.089109	1660.023926
0.000000	1.089346	1649.115967
0.000000	1.089583	1635.463379
0.000000	1.089821	1620.910767
0.000000	1.090058	1608.617798
0.000000	1.090295	1599.352783
0.000000	1.090532	1595.009277
0.000000	1.090769	1592.926758
0.000000	1.091006	1593.933594
0.000000	1.091244	1597.428101
0.000000	1.091481	1603.776001
0.000000	1.091718	1612.407104
0.000000	1.091955	1623.604614
0.000000	1.092192	1637.172241
0.000000	1.092430	1653.596680
0.000000	1.092667	1670.378906
0.000000	1.092904	1687.356812
0.000000	1.093141	1703.344604
0.000000	1.093378	1717.369507
0.000000	1.093615	1729.974365
0.000000	1.093853	1741.811768
0.000000	1.094090	1751.156860
0.000000	1.094327	1759.332764
0.000000	1.094564	1765.446777
0.000000	1.094801	1769.824585
0.000000	1.095038	1772.491333
0.000000	1.095276	1774.034668
0.000000	1.095513	1773.598145
0.000000	1.095750	1771.857056
0.000000	1.095987	1769.093262
0.000000	1.096224	1766.784058
0.000000	1.096461	1767.201782
0.000000	1.096699	1772.989136
0.000000	1.096936	1784.572021
0.000000	1.097173	1802.435547
0.000000	1.097410	1825.819946
0.000000	1.097647	1848.798950
0.000000	1.097885	1868.914429
0.000000	1.098122	1888.458618
0.000000	1.098359	1909.019653
0.000000	1.098596	1929.833984
0.000000	1.098833	1946.694580
0.000000	1.099070	1960.779785
0.000000	1.099308	1972.239746
0.000000	1.099545	1981.350464
0.000000	1.099782	1986.092529
0.000000	1.100019	1987.876343
0.000000	1.100256	1986.781128
0.000000	1.100493	1985.165894
0.000000	1.100731	1982.322388
0.000000	1.100968	1980.301758
0.000000	1.101205	1976.821045
0.000000	1.101442	1966.583008
0.000000	1.101679	1949.171875
0.000000	1.101916	1930.499023
0.000000	1.102154	1904.737671
0.000000	1.102391	1871.609497
0.000000	1.102628	1833.356445
0.000000	1.102865	1794.510010
0.000000	1.103102	1759.870117
0.000000	1.103340	1736.573608
0.000000	1.103577	1730.226196
0.000000	1.103814	1733.007813
0.000000	1.104051	1741.479126
0.000000	1.104288	1754.527344
0.000000	1.104525	1768.613281
0.000000	1.104763	1782.754150
0.000000	1.105000	1795.508667
0.000000	1.105237	1806.058228
0.000000	1.105474	1810.452271
0.000000	1.105711	1809.144165
0.000000	1.105948	1803.025757
0.000000	1.106186	1792.809937
0.000000	1.106423	1779.736450
0.000000	1.106660	1763.134399
0.000000	1.106897	1744.540039
0.000000	1.107134	1725.839355
0.000000	1.107372	1711.139648
0.000000	1.107609	1700.311768
0.000000	1.107846	1695.152588
0.000000	1.108083	1694.827271
0.000000	1.108320	1701.492432
0.000000	1.108557	1715.610107
0.000000	1.108795	1737.697632
0.000000	1.109032	1765.686401
0.000000	1.109269	1798.734619
0.000000	1.109506	1821.277466
0.000000	1.109743	1831.583862
0.000000	1.109980	1855.991211
0.000000	1.110218	1905.535522
0.000000	1.110455	1948.822876
0.000000	1.110692	1998.139160
0.000000	1.110929	2034.415405
0.000000	1.111166	2058.553711
0.000000	1.111403	2070.606934
0.000000	1.111641	2069.703125
0.000000	1.111878	2056.995850
0.000000	1.112115	2034.536377
0.000000	1.112352	2004.319702
0.000000	1.112589	1971.900269
0.000000	1.112827	1943.977661
0.000000	1.113064	1927.992920
0.000000	1.113301	1932.385986
0.000000	1.113538	1947.695068
0.000000	1.113775	1971.213501
0.000000	1.114012	2001.551514
0.000000	1.114250	2029.608643
0.000000	1.114487	2048.135010
0.000000	1.114724	2055.305176
0.000000	1.114961	2052.423828
0.000000	1.115198	2040.592407
0.000000	1.115435	2021.963135
0.000000	1.115673	1999.317993
0.000000	1.115910	1975.237061
0.000000	1.116147	1953.943604
0.000000	1.116384	1941.308228
0.000000	1.116621	1933.705688
0.000000	1.116859	1926.246948
0.000000	1.117096	1919.531494
0.000000	1.117333	1913.588013
0.000000	1.117570	1908.510010
0.000000	1.117807	1903.659058
0.000000	1.118044	1899.765625
0.000000	1.118282	1897.157227
0.000000	1.118519	1895.822998
0.000000	1.118756	1895.254272
0.000000	1.118993	1895.757690
0.000000	1.119230	1897.112061
0.000000	1.119467	1899.728149
0.000000	1.119705	1902.929688
0.000000	1.119942	1905.531250
0.000000	1.120179	1907.610352
0.000000	1.120416	1907.457397
0.000000	1.120653	1906.122070
0.000000	1.120890	1903.658569
0.000000	1.121128	1900.523071
0.000000	1.121365	1897.430908
0.000000	1.121602	1896.137329
0.000000	1.121839	1895.202026
0.000000	1.122076	1896.301880
0.000000	1.122313	1896.888550
0.000000	1.122551	1896.674072
0.000000	1.122788	1895.996948
0.000000	1.123025	1894.881836
0.000000	1.123262	1893.751953
0.000000	1.123499	1892.084229
0.000000	1.123737	1890.565674
0.000000	1.123974	1889.170776
0.000000	1.124211	1887.721802
0.000000	1.124448	1885.166138
0.000000	1.124685	1881.910767
0.000000	1.124923	1878.550903
0.000000	1.125160	1875.350342
0.000000	1.125397	1872.443604
0.000000	1.125634	1868.853882
0.000000	1.125871	1864.573975
0.000000	1.126108	1860.525269
0.000000	1.126346	1856.741943
0.000000	1.126583	1853.290527
0.000000	1.126820	1850.510254
0.000000	1.127057	1848.266602
0.000000	1.127294	1847.125366
0.000000	1.127531	1847.971191
0.000000	1.127769	1849.398193
0.000000	1.128006	1851.187378
0.000000	1.128243	1852.224854
0.000000	1.128480	1853.454834
0.000000	1.128717	1854.068115
0.000000	1.128955	1854.984009
0.000000	1.129192	1856.124268
0.000000	1.129429	1858.097534
0.000000	1.129666	1859.950195
0.000000	1.129903	1862.234131
0.000000	1.130140	1865.763306
0.000000	1.130378	1872.045044
0.000000	1.130615	1882.784302
0.000000	1.130852	1900.524536
0.000000	1.131089	1922.830444
0.000000	1.131326	1948.037842
0.000000	1.131563	1971.642334
0.000000	1.131801	1998.013672
0.000000	1.132038	2020.629761
0.000000	1.132275	2041.921509
0.000000	1.132512	2062.739990
0.000000	1.132749	2078.968750
0.000000	1.132986	2094.403564
0.000000	1.133224	2109.550049
0.000000	1.133461	2120.634033
0.000000	1.133698	2127.438477
0.000000	1.133935	2126.901855
0.000000	1.134172	2116.572510
0.000000	1.134409	2096.854004
0.000000	1.134647	2067.967041
0.000000	1.134884	2031.158691
0.000000	1.135121	1990.776733
0.000000	1.135358	1961.267334
0.000000	1.135595	1937.252441
0.000000	1.135833	1914.427612
0.000000	1.136070	1896.131714
0.000000	1.136307	1884.505005
0.000000	1.136544	1875.305542
0.000000	1.136781	1868.173950
0.000000	1.137018	1864.003540
0.000000	1.137256	1864.669312
0.000000	1.137493	1867.886597
0.000000	1.137730	1872.981934
0.000000	1.137967	1878.941040
0.000000	1.138204	1884.486572
0.000000	1.138441	1883.739746
0.000000	1.138679	1876.670410
0.000000	1.138916	1864.700073
0.000000	1.139153	1852.659058
0.000000	1.139390	1844.013306
0.000000	1.139627	1834.528320
0.000000	1.139865	1825.668579
0.000000	1.140102	1817.802002
0.000000	1.140339	1812.157471
0.000000	1.140576	1808.842285
0.000000	1.140813	1808.101685
0.000000	1.141050	1810.085327
0.000000	1.141288	1813.031006
0.000000	1.141525	1817.542236
0.000000	1.141762	1824.516235
0.000000	1.141999	1834.468750
0.000000	1.142236	1846.336548
0.000000	1.142473	1859.700684
0.000000	1.142711	1874.298950
0.000000	1.142948	1889.370728
0.000000	1.143185	1904.962402
0.000000	1.143422	1917.704102
0.000000	1.143659	1925.239136
0.000000	1.143896	1928.356323
0.000000	1.144134	1926.848511
0.000000	1.144371	1920.757202
0.000000	1.144608	1911.044556
0.000000	1.144845	1899.222900
0.000000	1.145082	1888.450317
0.000000	1.145320	1880.545898
0.000000	1.145557	1876.326050
0.000000	1.145794	1871.214233
0.000000	1.146031	1865.586914
0.000000	1.146268	1860.735962
0.000000	1.146505	1856.788574
0.000000	1.146743	1854.557495
0.000000	1.146980	1851.952393
0.000000	1.147217	1851.164063
0.000000	1.147454	1851.662476
0.000000	1.147691	1852.094360
0.000000	1.147928	1850.861450
0.000000	1.148166	1845.605591
0.000000	1.148403	1832.005005
0.000000	1.148640	1815.356323
0.000000	1.148877	1798.782837
0.000000	1.149114	1787.159912
0.000000	1.149352	1778.621094
0.000000	1.149589	1771.093506
0.000000	1.149826	1763.729980
0.000000	1.150063	1756.318604
0.000000	1.150300	1748.156494
0.000000	1.150537	1738.248047
0.000000	1.150775	1726.894531
0.000000	1.151012	1714.130981
0.000000	1.151249	1700.867432
0.000000	1.151486	1687.588379
0.000000	1.151723	1676.250977
0.000000	1.151960	1669.491699
0.000000	1.152198	1665.072510
0.000000	1.152435	1663.050049
0.000000	1.152672	1664.960693
0.000000	1.152909	1672.858521
0.000000	1.153146	1685.653809
0.000000	1.153383	1693.227661
0.000000	1.153621	1695.338379
0.000000	1.153858	1695.271118
0.000000	1.154095	1695.293579
0.000000	1.154332	1695.672974
0.000000	1.154569	1697.928955
0.000000	1.154807	1706.671997
0.000000	1.155044	1723.055176
0.000000	1.155281	1735.425903
0.000000	1.155518	1749.682861
0.000000	1.155755	1756.497070
0.000000	1.155993	1753.866455
0.000000	1.156230	1744.657715
0.000000	1.156467	1729.736206
0.000000	1.156704	1709.389648
0.000000	1.156941	1684.810669
0.000000	1.157178	1661.824219
0.000000	1.157416	1644.578369
0.000000	1.157653	1639.245117
0.000000	1.157890	1638.881104
0.000000	1.158127	1641.148315
0.000000	1.158364	1646.494629
0.000000	1.158601	1655.293579
0.000000	1.158839	1666.619263
0.000000	1.159076	1677.860840
0.000000	1.159313	1690.733032
0.000000	1.159550	1704.700195
0.000000	1.159787	1719.259766
0.000000	1.160024	1732.638306
0.000000	1.160262	1740.777832
0.000000	1.160499	1743.857544
0.000000	1.160736	1744.537231
0.000000	1.160973	1745.636719
0.000000	1.161210	1743.008057
0.000000	1.161448	1738.369873
0.000000	1.161685	1735.882690
0.000000	1.161922	1735.273438
0.000000	1.162159	1734.095215
0.000000	1.162396	1732.394531
0.000000	1.162633	1730.227905
0.000000	1.162871	1728.183594
0.000000	1.163108	1726.189453
0.000000	1.163345	1724.350464
0.000000	1.163582	1723.686279
0.000000	1.163819	1724.640625
0.000000	1.164056	1726.850464
0.000000	1.164294	1730.274658
0.000000	1.164531	1734.294312
0.000000	1.164768	1738.619629
0.000000	1.165005	1742.315308
0.000000	1.165242	1744.441284
0.000000	1.165480	1743.220825
0.000000	1.165717	1734.894409
0.000000	1.165954	1721.398560
0.000000	1.166191	1704.103638
0.000000	1.166428	1686.472046
0.000000	1.166665	1672.069946
0.000000	1.166903	1662.068237
0.000000	1.167140	1651.931885
0.000000	1.167377	1642.329590
0.000000	1.167614	1634.103882
0.000000	1.167851	1628.849121
0.000000	1.168088	1625.323853
0.000000	1.168326	1623.237061
0.000000	1.168563	1624.407959
0.000000	1.168800	1628.864136
0.000000	1.169037	1634.109985
0.000000	1.169274	1639.041870
0.000000	1.169511	1643.634033
0.000000	1.169749	1648.372803
0.000000	1.169986	1653.344971
0.000000	1.170223	1658.751709
0.000000	1.170460	1663.899292
0.000000	1.170697	1668.681885
0.000000	1.170934	1668.366699
0.000000	1.171172	1661.765991
0.000000	1.171409	1651.628418
0.000000	1.171646	1641.775635
0.000000	1.171883	1638.067017
0.000000	1.172120	1637.004028
0.000000	1.172358	1635.967285
0.000000	1.172595	1635.966431
0.000000	1.172832	1637.261963
0.000000	1.173069	1641.416504
0.000000	1.173306	1650.298462
0.000000	1.173543	1666.044678
0.000000	1.173781	1688.293579
0.000000	1.174018	1715.182129
0.000000	1.174255	1748.299316
0.000000	1.174492	1782.043823
0.000000	1.174729	1817.140869
0.000000	1.174967	1853.438477
0.000000	1.175204	1887.884888
0.000000	1.175441	1917.689209
0.000000	1.175678	1945.005981
0.000000	1.175915	1969.769531
0.000000	1.176152	1988.306274
0.000000	1.176390	1999.064697
0.000000	1.176627	2003.343506
0.000000	1.176864	2001.847412
0.000000	1.177101	1994.366211
0.000000	1.177338	1980.518311
0.000000	1.177575	1962.196899
0.000000	1.177813	1938.140747
0.000000	1.178050	1908.947388
0.000000	1.178287	1878.552368
0.000000	1.178524	1850.934082
0.000000	1.178761	1830.488770
0.000000	1.178998	1820.515747
0.000000	1.179236	1816.729370
0.000000	1.179473	1811.585449
0.000000	1.179710	1803.164063
0.000000	1.179947	1787.084595
0.000000	1.180184	1764.570801
0.000000	1.180421	1734.862549
0.000000	1.180659	1695.853760
0.000000	1.180896	1648.630493
0.000000	1.181133	1609.085205
0.000000	1.181370	1577.139282
0.000000	1.181607	1558.116943
0.000000	1.181845	1539.988892
0.000000	1.182082	1522.898926
0.000000	1.182319	1506.283081
0.000000	1.182556	1491.132324
0.000000	1.182793	1479.001709
0.000000	1.183030	1468.351563
0.000000	1.183268	1459.858521
0.000000	1.183505	1453.503662
0.000000	1.183742	1448.766602
0.000000	1.183979	1446.650146
0.000000	1.184216	1449.383667
0.000000	1.184453	1457.948242
0.000000	1.184691	1469.567139
0.000000	1.184928	1481.563354
0.000000	1.185165	1491.607544
0.000000	1.185402	1501.116821
0.000000	1.185639	1510.787109
0.000000	1.185877	1521.438721
0.000000	1.186114	1534.162354
0.000000	1.186351	1548.397949
0.000000	1.186588	1562.102539
0.000000	1.186825	1574.006592
0.000000	1.187062	1584.017090
0.000000	1.187300	1594.509399
0.000000	1.187537	1605.167725
0.000000	1.187774	1616.663208
0.000000	1.188011	1628.665771
0.000000	1.188248	1638.793335
0.000000	1.188486	1647.394287
0.000000	1.188723	1652.143799
0.000000	1.188960	1656.130005
0.000000	1.189197	1655.412842
0.000000	1.189434	1651.179321
0.000000	1.189671	1645.245361
0.000000	1.189909	1640.863159
0.000000	1.190146	1638.938599
0.000000	1.190383	1639.900146
0.000000	1.190620	1636.658813
0.000000	1.190857	1631.803711
0.000000	1.191094	1623.670776
0.000000	1.191332	1611.175659
0.000000	1.191569	1594.922119
0.000000	1.191806	1576.031250
0.000000	1.192043	1555.876587
0.000000	1.192280	1538.742676
0.000000	1.192517	1528.562012
0.000000	1.192755	1524.743530
0.000000	1.192992	1520.783447
0.000000	1.193229	1517.749878
0.000000	1.193466	1515.634399
0.000000	1.193703	1514.789795
0.000000	1.193941	1514.621704
0.000000	1.194178	1515.636841
0.000000	1.194415	1515.672852
0.000000	1.194652	1520.655151
0.000000	1.194889	1526.909058
0.000000	1.195126	1532.969238
0.000000	1.195364	1536.244385
0.000000	1.195601	1537.825806
0.000000	1.195838	1538.927979
0.000000	1.196075	1540.928711
0.000000	1.196312	1546.090576
0.000000	1.196549	1553.617554
0.000000	1.196787	1564.679688
0.000000	1.197024	1576.215454
0.000000	1.197261	1588.406372
0.000000	1.197498	1600.518555
0.000000	1.197735	1612.032837
0.000000	1.197973	1623.613892
0.000000	1.198210	1635.160522
0.000000	1.198447	1645.619873
0.000000	1.198684	1657.477905
0.000000	1.198921	1672.637451
0.000000	1.199158	1692.770264
0.000000	1.199396	1719.782715
0.000000	1.199633	1754.401123
0.000000	1.199870	1798.076172
0.000000	1.200107	1850.639038
0.000000	1.200344	1910.082886
0.000000	1.200581	1979.440308
0.000000	1.200819	2048.310547
0.000000	1.201056	2107.955566
0.000000	1.201293	2157.265625
0.000000	1.201530	2196.537598
0.000000	1.201767	2225.567871
0.000000	1.202004	2244.525879
0.000000	1.202242	2256.006104
0.000000	1.202479	2261.511230
0.000000	1.202716	2260.171143
0.000000	1.202953	2252.404297
0.000000	1.203190	2240.963135
0.000000	1.203428	2226.604980
0.000000	1.203665	2201.545410
0.000000	1.203902	2165.820801
0.000000	1.204139	2120.973877
0.000000	1.204376	2069.884766
0.000000	1.204613	2018.147339
0.000000	1.204851	1968.971558
0.000000	1.205088	1923.716064
0.000000	1.205325	1884.863892
0.000000	1.205562	1853.960449
0.000000	1.205799	1839.050415
0.000000	1.206036	1836.935913
0.000000	1.206274	1844.494873
0.000000	1.206511	1861.357178
0.000000	1.206748	1887.772095
0.000000	1.206985	1921.907471
0.000000	1.207222	1962.013428
0.000000	1.207459	1997.725586
0.000000	1.207697	2026.070557
0.000000	1.207934	2045.324341
0.000000	1.208171	2054.513916
0.000000	1.208408	2052.516602
0.000000	1.208645	2039.682007
0.000000	1.208883	2019.894775
0.000000	1.209120	1994.014282
0.000000	1.209357	1969.009521
0.000000	1.209594	1952.056396
0.000000	1.209831	1948.469849
0.000000	1.210068	1957.315430
0.000000	1.210306	1962.372314
0.000000	1.210543	1966.316406
0.000000	1.210780	1973.028198
0.000000	1.211017	1984.376587
0.000000	1.211254	2002.421143
0.000000	1.211491	2028.336182
0.000000	1.211729	2063.532959
0.000000	1.211966	2108.711426
0.000000	1.212203	2164.262207
0.000000	1.212440	2219.111816
0.000000	1.212677	2269.801270
0.000000	1.212915	2313.936279
0.000000	1.213152	2349.596680
0.000000	1.213389	2375.159180
0.000000	1.213626	2389.212646
0.000000	1.213863	2390.821045
0.000000	1.214100	2381.604248
0.000000	1.214338	2361.463135
0.000000	1.214575	2329.156494
0.000000	1.214812	2287.868164
0.000000	1.215049	2242.550537
0.000000	1.215286	2197.195313
0.000000	1.215523	2147.471924
0.000000	1.215761	2094.854004
0.000000	1.215998	2046.846924
0.000000	1.216235	2020.679199
0.000000	1.216472	1983.936401
0.000000	1.216709	1958.305420
0.000000	1.216946	1929.720825
0.000000	1.217184	1909.107788
0.000000	1.217421	1891.177856
0.000000	1.217658	1877.910767
0.000000	1.217895	1869.827637
0.000000	1.218132	1864.691650
0.000000	1.218370	1862.925049
0.000000	1.218607	1862.311157
0.000000	1.218844	1859.294556
0.000000	1.219081	1853.664673
0.000000	1.219318	1846.475708
0.000000	1.219555	1839.610596
0.000000	1.219793	1836.140015
0.000000	1.220030	1840.180298
0.000000	1.220267	1850.680176
0.000000	1.220504	1865.895874
0.000000	1.220741	1883.633301
0.000000	1.220978	1899.624878
0.000000	1.221216	1916.182617
0.000000	1.221453	1930.525146
0.000000	1.221690	1944.139893
0.000000	1.221927	1953.046875
0.000000	1.222164	1954.286011
0.000000	1.222402	1951.444214
0.000000	1.222639	1943.867310
0.000000	1.222876	1933.038208
0.000000	1.223113	1922.694336
0.000000	1.223350	1917.143066
0.000000	1.223588	1920.526245
0.000000	1.223825	1926.029175
0.000000	1.224062	1933.138672
0.000000	1.224299	1939.998779
0.000000	1.224536	1949.465576
0.000000	1.224773	1963.347046
0.000000	1.225011	1983.864746
0.000000	1.225248	2013.578369
0.000000	1.225485	2054.319580
0.000000	1.225722	2106.100342
0.000000	1.225959	2167.882080
0.000000	1.226196	2220.870117
0.000000	1.226434	2264.432861
0.000000	1.226671	2297.908936
0.000000	1.226908	2321.497070
0.000000	1.227145	2335.644531
0.000000	1.227382	2342.400146
0.000000	1.227619	2342.213379
0.000000	1.227857	2334.756348
0.000000	1.228094	2321.186523
0.000000	1.228331	2304.253174
0.000000	1.228568	2287.450439
0.000000	1.228805	2271.038330
0.000000	1.229042	2250.854980
0.000000	1.229280	2227.095459
0.000000	1.229517	2204.569336
0.000000	1.229754	2187.036133
0.000000	1.229991	2170.915527
0.000000	1.230228	2151.834961
0.000000	1.230466	2130.501953
0.000000	1.230703	2106.904541
0.000000	1.230940	2084.103027
0.000000	1.231177	2065.656738
0.000000	1.231414	2051.213135
0.000000	1.231651	2042.411377
0.000000	1.231889	2038.584473
0.000000	1.232126	2036.622437
0.000000	1.232363	2035.760498
0.000000	1.232600	2037.035034
0.000000	1.232837	2039.640747
0.000000	1.233074	2043.384766
0.000000	1.233312	2047.019531
0.000000	1.233549	2047.910156
0.000000	1.233786	2044.476074
0.000000	1.234023	2038.365601
0.000000	1.234260	2029.358521
0.000000	1.234498	2017.972778
0.000000	1.234735	2005.144409
0.000000	1.234972	1991.972168
0.000000	1.235209	1978.205811
0.000000	1.235446	1966.304932
0.000000	1.235683	1956.181641
0.000000	1.235921	1949.733765
0.000000	1.236158	1947.257935
0.000000	1.236395	1947.039307
0.000000	1.236632	1948.494385
0.000000	1.236869	1950.970947
0.000000	1.237106	1953.961426
0.000000	1.237344	1956.489014
0.000000	1.237581	1957.697144
0.000000	1.237818	1959.272949
0.000000	1.238055	1962.332153
0.000000	1.238292	1968.366455
0.000000	1.238529	1977.781372
0.000000	1.238767	1989.026489
0.000000	1.239004	2004.628052
0.000000	1.239241	2016.761597
0.000000	1.239478	2032.498657
0.000000	1.239715	2051.463135
0.000000	1.239952	2068.582520
0.000000	1.240190	2086.034912
0.000000	1.240427	2099.459961
0.000000	1.240664	2107.591553
0.000000	1.240901	2110.743896
0.000000	1.241138	2108.102539
0.000000	1.241376	2103.671631
0.000000	1.241613	2095.389160
0.000000	1.241850	2082.246338
0.000000	1.242087	2064.409912
0.000000	1.242324	2042.397827
0.000000	1.242561	2019.522705
0.000000	1.242799	1996.804810
0.000000	1.243036	1985.557251
0.000000	1.243273	1976.280762
0.000000	1.243510	1967.139526
0.000000	1.243747	1959.253296
0.000000	1.243984	1952.426392
0.000000	1.244222	1947.004639
0.000000	1.244459	1943.873413
0.000000	1.244696	1939.698486
0.000000	1.244933	1932.528564
0.000000	1.245170	1923.553711
0.000000	1.245408	1912.063721
0.000000	1.245645	1898.586792
0.000000	1.245882	1884.584839
0.000000	1.246119	1872.634766
0.000000	1.246356	1861.399170
0.000000	1.246593	1852.340210
0.000000	1.246831	1846.228027
0.000000	1.247068	1841.814087
0.000000	1.247305	1838.254150
0.000000	1.247542	1834.648193
0.000000	1.247779	1828.074463
0.000000	1.248016	1821.928467
0.000000	1.248254	1820.918579
0.000000	1.248491	1822.334595
0.000000	1.248728	1825.195313
0.000000	1.248965	1827.901245
0.000000	1.249202	1825.458496
0.000000	1.249439	1820.769287
0.000000	1.249677	1815.512573
0.000000	1.249914	1809.711304
0.000000	1.250151	1806.705078
0.000000	1.250388	1805.293579
0.000000	1.250625	1804.687744
0.000000	1.250863	1804.768555
0.000000	1.251100	1806.443848
0.000000	1.251337	1808.818604
0.000000	1.251574	1811.720337
0.000000	1.251811	1810.736572
0.000000	1.252048	1805.767334
0.000000	1.252286	1797.783936
0.000000	1.252523	1788.656616
0.000000	1.252760	1783.045410
0.000000	1.252997	1782.388916
0.000000	1.253234	1784.297119
0.000000	1.253471	1789.686646
0.000000	1.253709	1798.541382
0.000000	1.253946	1811.737915
0.000000	1.254183	1830.493042
0.000000	1.254420	1853.020508
0.000000	1.254657	1867.163208
0.000000	1.254895	1872.354126
0.000000	1.255132	1868.565918
0.000000	1.255369	1855.814575
0.000000	1.255606	1835.674683
0.000000	1.255843	1810.410889
0.000000	1.256080	1781.786133
0.000000	1.256318	1755.083740
0.000000	1.256555	1734.806519
0.000000	1.256792	1724.288818
0.000000	1.257029	1715.945313
0.000000	1.257266	1709.113647
0.000000	1.257504	1703.318237
0.000000	1.257741	1699.336426
0.000000	1.257978	1698.518188
0.000000	1.258215	1700.048706
0.000000	1.258452	1702.430176
0.000000	1.258689	1705.841797
0.000000	1.258927	1710.285645
0.000000	1.259164	1714.001831
0.000000	1.259401	1715.568359
0.000000	1.259638	1716.113892
0.000000	1.259875	1716.494507
0.000000	1.260112	1717.213501
0.000000	1.260350	1717.752319
0.000000	1.260587	1718.482666
0.000000	1.260824	1719.107666
0.000000	1.261061	1720.561157
0.000000	1.261298	1723.037476
0.000000	1.261536	1726.740479
0.000000	1.261773	1730.869507
0.000000	1.262010	1735.679810
0.000000	1.262247	1739.158936
0.000000	1.262484	1740.480591
0.000000	1.262721	1740.191772
0.000000	1.262959	1739.194458
0.000000	1.263196	1738.821167
0.000000	1.263433	1740.253540
0.000000	1.263670	1742.569702
0.000000	1.263907	1745.807983
0.000000	1.264144	1749.183350
0.000000	1.264382	1753.143433
0.000000	1.264619	1756.970703
0.000000	1.264856	1760.450317
0.000000	1.265093	1763.917358
0.000000	1.265330	1766.699341
0.000000	1.265567	1767.612671
0.000000	1.265805	1766.879028
0.000000	1.266042	1765.021484
0.000000	1.266279	1762.139038
0.000000	1.266516	1759.455444
0.000000	1.266753	1757.346069
0.000000	1.266991	1757.303955
0.000000	1.267228	1759.216919
0.000000	1.267465	1761.024658
0.000000	1.267702	1763.360107
0.000000	1.267939	1766.625732
0.000000	1.268176	1771.642944
0.000000	1.268414	1777.753174
0.000000	1.268651	1784.072754
0.000000	1.268888	1790.144043
0.000000	1.269125	1794.935669
0.000000	1.269362	1796.824707
0.000000	1.269599	1796.081177
0.000000	1.269837	1793.974121
0.000000	1.270074	1791.615479
0.000000	1.270311	1790.422485
0.000000	1.270548	1793.661377
0.000000	1.270785	1801.976929
0.000000	1.271023	1815.958252
0.000000	1.271260	1837.118774
0.000000	1.271497	1866.374146
0.000000	1.271734	1902.272705
0.000000	1.271971	1945.830322
0.000000	1.272208	1996.918579
0.000000	1.272446	2050.124023
0.000000	1.272683	2090.726807
0.000000	1.272920	2119.988281
0.000000	1.273157	2141.400146
0.000000	1.273394	2155.033691
0.000000	1.273631	2161.917236
0.000000	1.273869	2162.266846
0.000000	1.274106	2157.059570
0.000000	1.274343	2148.224365
0.000000	1.274580	2136.044922
0.000000	1.274817	2117.779785
0.000000	1.275054	2093.473877
0.000000	1.275292	2065.922363
0.000000	1.275529	2038.498535
0.000000	1.275766	2014.777588
0.000000	1.276003	1999.470825
0.000000	1.276240	1987.048340
0.000000	1.276477	1964.014893
0.000000	1.276715	1933.193115
0.000000	1.276952	1898.658081
0.000000	1.277189	1861.056274
0.000000	1.277426	1823.217529
0.000000	1.277663	1789.915039
0.000000	1.277901	1765.336304
0.000000	1.278138	1747.030151
0.000000	1.278375	1731.542480
0.000000	1.278612	1718.371216
0.000000	1.278849	1706.700439
0.000000	1.279086	1696.573975
0.000000	1.279324	1688.374512
0.000000	1.279561	1681.631958
0.000000	1.279798	1676.245239
0.000000	1.280035	1671.455933
0.000000	1.280272	1667.480713
0.000000	1.280509	1664.756836
0.000000	1.280747	1664.463745
0.000000	1.280984	1667.438843
0.000000	1.281221	1675.825806
0.000000	1.281458	1687.874756
0.000000	1.281695	1703.661255
0.000000	1.281933	1726.451538
0.000000	1.282170	1758.147583
0.000000	1.282407	1796.142944
0.000000	1.282644	1837.373169
0.000000	1.282881	1866.550171
0.000000	1.283118	1884.798828
0.000000	1.283356	1891.735596
0.000000	1.283593	1889.537476
0.000000	1.283830	1882.244629
0.000000	1.284067	1873.151611
0.000000	1.284304	1866.682007
0.000000	1.284541	1868.515747
0.000000	1.284779	1882.108643
0.000000	1.285016	1896.221802
0.000000	1.285253	1909.287720
0.000000	1.285490	1920.333008
0.000000	1.285727	1930.228027
0.000000	1.285964	1937.309082
0.000000	1.286202	1938.989136
0.000000	1.286439	1935.619507
0.000000	1.286676	1927.818848
0.000000	1.286913	1915.782471
0.000000	1.287150	1900.989746
0.000000	1.287387	1885.476196
0.000000	1.287625	1870.752808
0.000000	1.287862	1858.498169
0.000000	1.288099	1847.865967
0.000000	1.288336	1841.179443
0.000000	1.288573	1838.940552
0.000000	1.288811	1840.234863
0.000000	1.289048	1843.758179
0.000000	1.289285	1847.845947
0.000000	1.289522	1853.212524
0.000000	1.289759	1859.143433
0.000000	1.289997	1863.225220
0.000000	1.290234	1863.287964
0.000000	1.290471	1859.241577
0.000000	1.290708	1851.356079
0.000000	1.290945	1840.558960
0.000000	1.291182	1828.056396
0.000000	1.291420	1816.317383
0.000000	1.291657	1806.357056
0.000000	1.291894	1798.837524
0.000000	1.292131	1793.472412
0.000000	1.292368	1786.670776
0.000000	1.292605	1778.777100
0.000000	1.292843	1770.926147
0.000000	1.293080	1763.694702
0.000000	1.293317	1756.802734
0.000000	1.293554	1749.354004
0.000000	1.293791	1741.358765
0.000000	1.294029	1732.728760
0.000000	1.294266	1725.112305
0.000000	1.294503	1719.327637
0.000000	1.294740	1715.468506
0.000000	1.294977	1713.919556
0.000000	1.295214	1714.477295
0.000000	1.295452	1716.067139
0.000000	1.295689	1718.333496
0.000000	1.295926	1721.455688
0.000000	1.296163	1726.040527
0.000000	1.296400	1731.408203
0.000000	1.296637	1736.312866
0.000000	1.296875	1739.640259
0.000000	1.297112	1741.494751
0.000000	1.297349	1743.753418
0.000000	1.297586	1747.576294
0.000000	1.297823	1752.737183
0.000000	1.298060	1758.112305
0.000000	1.298298	1763.382446
0.000000	1.298535	1768.505371
0.000000	1.298772	1771.937500
0.000000	1.299009	1772.993896
0.000000	1.299246	1773.203491
0.000000	1.299484	1772.958130
0.000000	1.299721	1772.145508
0.000000	1.299958	1772.563843
0.000000	1.300195	1773.180908
0.000000	1.300432	1773.924805
0.000000	1.300669	1775.394897
0.000000	1.300907	1778.246948
0.000000	1.301144	1783.862305
0.000000	1.301381	1791.351196
0.000000	1.301618	1800.239014
0.000000	1.301855	1809.039673
0.000000	1.302092	1819.045410
0.000000	1.302330	1830.762085
0.000000	1.302567	1842.029297
0.000000	1.302804	1851.608643
0.000000	1.303041	1858.462036
0.000000	1.303278	1864.963867
0.000000	1.303516	1872.722778
0.000000	1.303753	1882.598511
0.000000	1.303990	1896.031860
0.000000	1.304227	1915.390259
0.000000	1.304464	1939.763794
0.000000	1.304701	1962.726196
0.000000	1.304939	1983.458740
0.000000	1.305176	1997.511719
0.000000	1.305413	2002.012451
0.000000	1.305650	1996.520630
0.000000	1.305887	1982.033081
0.000000	1.306124	1960.350098
0.000000	1.306362	1934.709961
0.000000	1.306599	1908.834595
0.000000	1.306836	1886.965332
0.000000	1.307073	1866.988037
0.000000	1.307310	1843.134155
0.000000	1.307547	1815.248291
0.000000	1.307785	1787.659546
0.000000	1.308022	1765.903076
0.000000	1.308259	1747.273926
0.000000	1.308496	1732.285645
0.000000	1.308733	1719.892944
0.000000	1.308971	1711.028076
0.000000	1.309208	1705.642944
0.000000	1.309445	1696.776611
0.000000	1.309682	1698.857544
0.000000	1.309919	1704.413818
0.000000	1.310156	1713.992676
0.000000	1.310394	1724.149658
0.000000	1.310631	1728.876099
0.000000	1.310868	1729.850464
0.000000	1.311105	1729.383545
0.000000	1.311342	1728.605713
0.000000	1.311579	1729.431885
0.000000	1.311817	1735.204712
0.000000	1.312054	1744.579834
0.000000	1.312291	1755.732056
0.000000	1.312528	1766.330078
0.000000	1.312765	1776.290161
0.000000	1.313002	1782.071167
0.000000	1.313240	1785.671997
0.000000	1.313477	1788.806763
0.000000	1.313714	1792.969116
0.000000	1.313951	1799.706787
0.000000	1.314188	1811.252563
0.000000	1.314426	1820.947144
0.000000	1.314663	1829.740234
0.000000	1.314900	1837.130005
0.000000	1.315137	1843.218506
0.000000	1.315374	1844.357666
0.000000	1.315611	1840.618652
0.000000	1.315849	1832.651001
0.000000	1.316086	1822.849731
0.000000	1.316323	1813.453125
0.000000	1.316560	1810.759155
0.000000	1.316797	1815.049927
0.000000	1.317034	1822.955688
0.000000	1.317272	1833.961060
0.000000	1.317509	1846.637207
0.000000	1.317746	1859.380981
0.000000	1.317983	1865.759888
0.000000	1.318220	1865.667236
0.000000	1.318458	1875.095581
0.000000	1.318695	1882.297485
0.000000	1.318932	1889.911011
0.000000	1.319169	1898.057861
0.000000	1.319406	1902.836182
0.000000	1.319643	1903.795044
0.000000	1.319881	1903.142700
0.000000	1.320118	1900.919312
0.000000	1.320355	1897.526611
0.000000	1.320592	1893.463745
0.000000	1.320829	1890.492676
0.000000	1.321066	1887.446777
0.000000	1.321304	1883.657593
0.000000	1.321541	1878.813965
0.000000	1.321778	1873.880127
0.000000	1.322015	1868.930908
0.000000	1.322252	1865.275146
0.000000	1.322490	1862.031250
0.000000	1.322727	1859.570557
0.000000	1.322964	1857.633179
0.000000	1.323201	1856.177856
0.000000	1.323438	1854.949341
0.000000	1.323675	1854.381592
0.000000	1.323913	1854.811401
0.000000	1.324150	1856.236572
0.000000	1.324387	1859.510620
0.000000	1.324624	1866.533936
0.000000	1.324861	1877.052612
0.000000	1.325098	1891.704712
0.000000	1.325336	1909.130493
0.000000	1.325573	1926.239624
0.000000	1.325810	1944.526489
0.000000	1.326047	1957.684204
0.000000	1.326284	1963.949951
0.000000	1.326522	1966.666260
0.000000	1.326759	1967.070557
0.000000	1.326996	1966.102661
0.000000	1.327233	1965.234863
0.000000	1.327470	1967.896973
0.000000	1.327707	1977.046875
0.000000	1.327945	1991.837646
0.000000	1.328182	2011.575073
0.000000	1.328419	2043.385010
0.000000	1.328656	2081.911865
0.000000	1.328893	2126.288574
0.000000	1.329130	2177.170166
0.000000	1.329368	2222.843262
0.000000	1.329605	2256.909424
0.000000	1.329842	2279.767334
0.000000	1.330079	2290.095947
0.000000	1.330316	2287.825195
0.000000	1.330554	2274.093262
0.000000	1.330791	2247.759033
0.000000	1.331028	2208.452637
0.000000	1.331265	2159.263916
0.000000	1.331502	2105.610596
0.000000	1.331739	2053.361572
0.000000	1.331977	2010.462769
0.000000	1.332214	1980.452881
0.000000	1.332451	1953.740601
0.000000	1.332688	1932.096924
0.000000	1.332925	1916.500977
0.000000	1.333162	1899.955688
0.000000	1.333400	1880.674316
0.000000	1.333637	1861.989258
0.000000	1.333874	1847.861328
0.000000	1.334111	1842.722778
0.000000	1.334348	1851.340088
0.000000	1.334585	1875.115356
0.000000	1.334823	1910.548096
0.000000	1.335060	1956.175049
0.000000	1.335297	2005.124756
0.000000	1.335534	2047.829712
0.000000	1.335771	2079.613281
0.000000	1.336008	2099.461182
0.000000	1.336246	2107.566650
0.000000	1.336483	2105.132813
0.000000	1.336720	2097.955322
0.000000	1.336957	2086.414063
0.000000	1.337194	2068.834961
0.000000	1.337432	2046.901001
0.000000	1.337669	2025.239502
0.000000	1.337906	2008.810059
0.000000	1.338143	2002.920532
0.000000	1.338380	2014.577881
0.000000	1.338617	2029.358154
0.000000	1.338855	2038.447876
0.000000	1.339092	2042.823853
0.000000	1.339329	2043.947876
0.000000	1.339566	2041.761475
0.000000	1.339803	2037.451172
0.000000	1.340041	2030.575439
0.000000	1.340278	2020.298218
0.000000	1.340515	2002.217773
0.000000	1.340752	1976.417969
0.000000	1.340989	1943.020142
0.000000	1.341226	1902.888428
0.000000	1.341464	1860.648682
0.000000	1.341701	1823.822144
0.000000	1.341938	1801.539307
0.000000	1.342175	1791.787109
0.000000	1.342412	1787.122681
0.000000	1.342649	1789.029541
0.000000	1.342887	1795.694580
0.000000	1.343124	1801.902344
0.000000	1.343361	1802.960449
0.000000	1.343598	1794.263916
0.000000	1.343835	1770.227783
0.000000	1.344072	1740.394775
0.000000	1.344310	1729.030396
0.000000	1.344547	1725.191528
0.000000	1.344784	1714.926758
0.000000	1.345021	1696.687378
0.000000	1.345258	1673.354736
0.000000	1.345495	1645.952148
0.000000	1.345733	1616.596069
0.000000	1.345970	1591.075317
0.000000	1.346207	1574.788208
0.000000	1.346444	1568.289063
0.000000	1.346681	1565.498047
0.000000	1.346919	1565.861572
0.000000	1.347156	1568.861084
0.000000	1.347393	1572.686401
0.000000	1.347630	1578.010498
0.000000	1.347867	1586.188477
0.000000	1.348104	1597.576050
0.000000	1.348342	1612.781128
0.000000	1.348579	1631.266602
0.000000	1.348816	1652.876587
0.000000	1.349053	1675.735352
0.000000	1.349290	1695.451904
0.000000	1.349527	1706.612915
0.000000	1.349765	1710.196655
0.000000	1.350002	1710.522705
0.000000	1.350239	1708.399292
0.000000	1.350476	1704.946899
0.000000	1.350713	1704.016479
0.000000	1.350951	1708.715210
0.000000	1.351188	1714.735474
0.000000	1.351425	1721.950317
0.000000	1.351662	1729.959839
0.000000	1.351899	1738.228394
0.000000	1.352136	1747.561890
0.000000	1.352374	1757.672241
0.000000	1.352611	1768.421631
0.000000	1.352848	1778.593872
0.000000	1.353085	1786.515747
0.000000	1.353322	1790.789673
0.000000	1.353559	1790.845947
0.000000	1.353797	1787.739868
0.000000	1.354034	1781.971802
0.000000	1.354271	1774.352295
0.000000	1.354508	1765.148804
0.000000	1.354745	1757.519043
0.000000	1.354982	1754.797852
0.000000	1.355220	1758.641602
0.000000	1.355457	1767.428589
0.000000	1.355694	1777.290894
0.000000	1.355931	1785.530640
0.000000	1.356168	1789.392090
0.000000	1.356406	1789.433350
0.000000	1.356643	1783.900513
0.000000	1.356880	1775.166870
0.000000	1.357117	1763.597778
0.000000	1.357354	1751.161133
0.000000	1.357592	1741.062378
0.000000	1.357829	1736.592529
0.000000	1.358066	1739.779541
0.000000	1.358303	1745.239868
0.000000	1.358540	1750.064941
0.000000	1.358777	1751.468384
0.000000	1.359015	1751.576172
0.000000	1.359252	1751.444458
0.000000	1.359489	1751.048706
0.000000	1.359726	1750.660278
0.000000	1.359963	1750.209839
0.000000	1.360200	1749.482056
0.000000	1.360438	1748.225464
0.000000	1.360675	1746.781860
0.000000	1.360912	1744.801392
0.000000	1.361149	1739.342041
0.000000	1.361386	1736.911255
0.000000	1.361623	1733.134277
0.000000	1.361861	1729.422607
0.000000	1.362098	1728.261475
0.000000	1.362335	1734.625244
0.000000	1.362572	1747.549194
0.000000	1.362809	1763.859863
0.000000	1.363047	1781.579346
0.000000	1.363284	1802.353394
0.000000	1.363521	1824.636841
0.000000	1.363758	1846.530396
0.000000	1.363995	1866.343994
0.000000	1.364232	1879.514282
0.000000	1.364470	1883.531982
0.000000	1.364707	1877.875977
0.000000	1.364944	1862.316284
0.000000	1.365181	1840.216797
0.000000	1.365418	1818.129761
0.000000	1.365655	1803.192505
0.000000	1.365893	1797.234985
0.000000	1.366130	1792.389893
0.000000	1.366367	1789.215332
0.000000	1.366604	1786.646118
0.000000	1.366841	1785.065674
0.000000	1.367079	1783.543579
0.000000	1.367316	1778.448730
0.000000	1.367553	1772.722412
0.000000	1.367790	1769.194702
0.000000	1.368027	1765.986328
0.000000	1.368264	1764.833130
0.000000	1.368502	1764.494751
0.000000	1.368739	1765.501465
0.000000	1.368976	1768.035889
0.000000	1.369213	1772.383057
0.000000	1.369450	1778.799683
0.000000	1.369687	1787.255127
0.000000	1.369925	1796.915649
0.000000	1.370162	1804.640381
0.000000	1.370399	1815.781738
0.000000	1.370636	1829.516724
0.000000	1.370873	1844.726929
0.000000	1.371110	1857.128174
0.000000	1.371348	1862.611572
0.000000	1.371585	1860.239624
0.000000	1.371822	1853.029297
0.000000	1.372059	1841.649048
0.000000	1.372296	1826.688965
0.000000	1.372534	1811.383423
0.000000	1.372771	1800.378174
0.000000	1.373008	1793.807739
0.000000	1.373245	1788.274292
0.000000	1.373482	1783.921509
0.000000	1.373719	1781.290527
0.000000	1.373957	1778.922729
0.000000	1.374194	1777.507813
0.000000	1.374431	1777.678955
0.000000	1.374668	1780.689209
0.000000	1.374905	1786.172241
0.000000	1.375142	1793.796143
0.000000	1.375380	1801.900757
0.000000	1.375617	1811.395630
0.000000	1.375854	1821.201172
0.000000	1.376091	1834.914063
0.000000	1.376328	1853.756592
0.000000	1.376566	1879.627563
0.000000	1.376803	1912.448730
0.000000	1.377040	1951.886841
0.000000	1.377277	1998.429321
0.000000	1.377514	2041.396851
0.000000	1.377751	2081.892578
0.000000	1.377989	2121.439697
0.000000	1.378226	2161.649414
0.000000	1.378463	2203.923096
0.000000	1.378700	2249.040771
0.000000	1.378937	2287.127441
0.000000	1.379174	2313.383789
0.000000	1.379412	2328.395020
0.000000	1.379649	2333.474365
0.000000	1.379886	2329.655273
0.000000	1.380123	2317.081055
0.000000	1.380360	2297.261230
0.000000	1.380597	2274.556396
0.000000	1.380835	2252.009033
0.000000	1.381072	2232.840820
0.000000	1.381309	2215.447021
0.000000	1.381546	2192.445313
0.000000	1.381783	2163.702393
0.000000	1.382020	2129.775879
0.000000	1.382258	2093.798340
0.000000	1.382495	2060.858398
0.000000	1.382732	2034.871704
0.000000	1.382969	2021.571411
0.000000	1.383206	2015.017456
0.000000	1.383444	2012.575684
0.000000	1.383681	2012.842163
0.000000	1.383918	2013.525391
0.000000	1.384155	2011.248413
0.000000	1.384392	2005.222290
0.000000	1.384629	1996.488647
0.000000	1.384867	1984.307251
0.000000	1.385104	1968.990967
0.000000	1.385341	1951.291504
0.000000	1.385578	1933.107788
0.000000	1.385815	1918.814575
0.000000	1.386052	1910.846191
0.000000	1.386290	1906.688599
0.000000	1.386527	1908.828125
0.000000	1.386764	1911.323364
0.000000	1.387001	1913.532837
0.000000	1.387238	1914.118652
0.000000	1.387476	1913.277588
0.000000	1.387713	1907.386475
0.000000	1.387950	1897.436279
0.000000	1.388187	1885.712158
0.000000	1.388424	1873.149536
0.000000	1.388662	1863.681152
0.000000	1.388898	1863.356567
0.000000	1.389136	1868.798950
0.000000	1.389373	1875.615967
0.000000	1.389610	1881.343628
0.000000	1.389847	1882.437012
0.000000	1.390084	1880.041504
0.000000	1.390322	1875.690308
0.000000	1.390559	1869.560303
0.000000	1.390796	1862.074219
0.000000	1.391033	1855.684204
0.000000	1.391270	1851.394653
0.000000	1.391508	1847.624390
0.000000	1.391745	1842.994507
0.000000	1.391982	1839.196167
0.000000	1.392219	1837.265137
0.000000	1.392456	1838.747192
0.000000	1.392693	1844.308350
0.000000	1.392931	1855.287109
0.000000	1.393168	1872.786499
0.000000	1.393405	1897.015625
0.000000	1.393642	1927.975952
0.000000	1.393879	1964.920776
0.000000	1.394117	2003.887329
0.000000	1.394354	2031.650391
0.000000	1.394591	2049.578125
0.000000	1.394828	2058.939209
0.000000	1.395065	2062.448975
0.000000	1.395302	2062.354980
0.000000	1.395540	2060.115967
0.000000	1.395777	2054.917480
0.000000	1.396014	2045.794556
0.000000	1.396251	2033.898071
0.000000	1.396488	2021.546021
0.000000	1.396725	2013.275269
0.000000	1.396963	2013.024170
0.000000	1.397200	2012.333374
0.000000	1.397437	2011.196777
0.000000	1.397674	2009.297363
0.000000	1.397911	2006.652344
0.000000	1.398148	2004.501465
0.000000	1.398386	2002.142212
0.000000	1.398623	1999.535889
0.000000	1.398860	1995.915405
0.000000	1.399097	1990.554565
0.000000	1.399334	1983.711182
0.000000	1.399571	1976.335449
0.000000	1.399809	1969.203979
0.000000	1.400046	1963.090454
0.000000	1.400283	1958.332031
0.000000	1.400520	1955.864014
0.000000	1.400757	1955.013672
0.000000	1.400995	1955.540161
0.000000	1.401232	1957.359253
0.000000	1.401469	1961.081421
0.000000	1.401706	1967.665405
0.000000	1.401943	1977.626953
0.000000	1.402180	1990.926270
0.000000	1.402418	2008.693726
0.000000	1.402655	2029.986572
0.000000	1.402892	2051.530518
0.000000	1.403129	2077.357666
0.000000	1.403366	2099.739014
0.000000	1.403604	2119.971680
0.000000	1.403841	2134.606445
0.000000	1.404078	2149.563232
0.000000	1.404315	2158.879395
0.000000	1.404552	2159.930664
0.000000	1.404789	2153.778076
0.000000	1.405026	2139.948486
0.000000	1.405264	2119.403320
0.000000	1.405501	2094.077881
0.000000	1.405738	2064.482422
0.000000	1.405975	2031.691162
0.000000	1.406212	2001.786011
0.000000	1.406450	1979.101685
0.000000	1.406687	1963.511597
0.000000	1.406924	1952.389282
0.000000	1.407161	1945.600464
0.000000	1.407398	1941.306152
0.000000	1.407635	1939.528076
0.000000	1.407873	1940.096680
0.000000	1.408110	1941.199951
0.000000	1.408347	1943.549072
0.000000	1.408584	1946.615845
0.000000	1.408821	1947.027954
0.000000	1.409058	1946.191772
0.000000	1.409296	1944.686768
0.000000	1.409533	1942.296265
0.000000	1.409770	1940.039673
0.000000	1.410007	1937.993286
0.000000	1.410244	1936.562744
0.000000	1.410482	1935.995483
0.000000	1.410719	1936.480103
0.000000	1.410956	1938.617920
0.000000	1.411193	1943.160400
0.000000	1.411430	1950.591675
0.000000	1.411667	1960.094849
0.000000	1.411905	1971.337036
0.000000	1.412142	1984.507813
0.000000	1.412379	2000.197144
0.000000	1.412616	2018.751221
0.000000	1.412853	2037.292236
0.000000	1.413091	2054.067871
0.000000	1.413328	2070.797363
0.000000	1.413565	2088.215820
0.000000	1.413802	2106.395752
0.000000	1.414039	2121.767090
0.000000	1.414276	2130.554932
0.000000	1.414513	2134.768066
0.000000	1.414751	2134.261963
0.000000	1.414988	2130.088867
0.000000	1.415225	2127.877197
0.000000	1.415462	2118.289795
0.000000	1.415699	2102.096436
0.000000	1.415937	2080.067627
0.000000	1.416174	2054.212646
0.000000	1.416411	2027.012817
0.000000	1.416648	2001.989014
0.000000	1.416885	1979.712280
0.000000	1.417122	1959.126831
0.000000	1.417360	1939.834229
0.000000	1.417597	1921.705688
0.000000	1.417834	1906.297607
0.000000	1.418071	1894.486938
0.000000	1.418308	1886.567261
0.000000	1.418545	1880.913696
0.000000	1.418783	1869.095337
0.000000	1.419020	1873.024902
0.000000	1.419257	1880.484375
0.000000	1.419494	1895.534302
0.000000	1.419731	1913.097168
0.000000	1.419969	1926.320313
0.000000	1.420206	1934.138916
0.000000	1.420443	1936.377197
0.000000	1.420680	1932.636353
0.000000	1.420917	1931.862427
0.000000	1.421154	1932.268188
0.000000	1.421392	1935.163208
0.000000	1.421629	1932.310791
0.000000	1.421866	1926.163330
0.000000	1.422103	1916.857422
0.000000	1.422340	1905.617798
0.000000	1.422578	1894.840454
0.000000	1.422815	1889.634155
0.000000	1.423052	1890.269165
0.000000	1.423289	1889.996582
0.000000	1.423526	1888.238647
0.000000	1.423763	1886.572388
0.000000	1.424001	1885.724854
0.000000	1.424238	1887.400146
0.000000	1.424475	1890.928467
0.000000	1.424712	1894.874268
0.000000	1.424949	1897.246338
0.000000	1.425186	1899.413208
0.000000	1.425424	1901.868042
0.000000	1.425661	1905.216919
0.000000	1.425898	1910.224243
0.000000	1.426135	1917.342407
0.000000	1.426372	1925.987183
0.000000	1.426610	1934.826294
0.000000	1.426847	1942.780151
0.000000	1.427084	1949.615845
0.000000	1.427321	1955.096069
0.000000	1.427558	1957.002197
0.000000	1.427795	1956.103394
0.000000	1.428033	1953.298950
0.000000	1.428270	1950.155273
0.000000	1.428507	1948.406860
0.000000	1.428744	1949.635864
0.000000	1.428981	1952.532349
0.000000	1.429218	1958.879883
0.000000	1.429456	1958.729980
0.000000	1.429693	1958.893921
0.000000	1.429930	1958.313965
0.000000	1.430167	1956.730957
0.000000	1.430404	1956.024170
0.000000	1.430641	1960.595703
0.000000	1.430879	1968.855103
0.000000	1.431116	1973.030762
0.000000	1.431353	1973.588501
0.000000	1.431590	1971.048218
0.000000	1.431827	1965.281982
0.000000	1.432065	1956.505371
0.000000	1.432302	1946.175781
0.000000	1.432539	1934.798218
0.000000	1.432776	1921.828247
0.000000	1.433013	1909.151001
0.000000	1.433250	1898.515991
0.000000	1.433488	1888.191772
0.000000	1.433725	1879.512451
0.000000	1.433962	1871.365112
0.000000	1.434199	1864.246704
0.000000	1.434436	1856.478882
0.000000	1.434673	1846.431152
0.000000	1.434911	1835.255249
0.000000	1.435148	1823.735962
0.000000	1.435385	1811.966797
0.000000	1.435622	1801.583984
0.000000	1.435859	1793.522705
0.000000	1.436097	1787.388062
0.000000	1.436334	1780.048950
0.000000	1.436571	1773.351685
0.000000	1.436808	1765.564331
0.000000	1.437045	1758.927734
0.000000	1.437282	1753.919434
0.000000	1.437519	1748.617188
0.000000	1.437757	1739.409546
0.000000	1.437994	1732.082031
0.000000	1.438231	1724.728271
0.000000	1.438468	1718.329346
0.000000	1.438705	1712.666260
0.000000	1.438943	1703.051880
0.000000	1.439180	1692.622437
0.000000	1.439417	1680.014648
0.000000	1.439654	1673.867798
0.000000	1.439891	1673.225464
0.000000	1.440128	1675.554077
0.000000	1.440366	1679.459839
0.000000	1.440603	1685.917480
0.000000	1.440840	1695.018555
0.000000	1.441077	1706.955811
0.000000	1.441314	1720.425171
0.000000	1.441552	1732.665039
0.000000	1.441789	1742.446899
0.000000	1.442026	1748.659668
0.000000	1.442263	1753.617676
0.000000	1.442500	1759.082886
0.000000	1.442737	1765.505371
0.000000	1.442975	1774.041382
0.000000	1.443212	1786.581909
0.000000	1.443449	1801.906006
0.000000	1.443686	1812.902710
0.000000	1.443923	1814.010132
0.000000	1.444160	1808.362061
0.000000	1.444398	1797.360107
0.000000	1.444635	1781.897095
0.000000	1.444872	1765.311157
0.000000	1.445109	1752.880005
0.000000	1.445346	1746.852539
0.000000	1.445584	1742.367554
0.000000	1.445821	1739.477417
0.000000	1.446058	1740.324585
0.000000	1.446295	1743.200073
0.000000	1.446532	1748.051758
0.000000	1.446769	1754.929199
0.000000	1.447006	1764.472168
0.000000	1.447244	1776.281128
0.000000	1.447481	1790.863403
0.000000	1.447718	1807.244629
0.000000	1.447955	1824.426025
0.000000	1.448192	1841.768066
0.000000	1.448430	1856.149780
0.000000	1.448667	1863.324585
0.000000	1.448904	1864.232544
0.000000	1.449141	1861.392334
0.000000	1.449378	1855.404785
0.000000	1.449615	1846.676147
0.000000	1.449853	1836.836914
0.000000	1.450090	1830.820435
0.000000	1.450327	1831.613281
0.000000	1.450564	1839.552246
0.000000	1.450801	1849.998291
0.000000	1.451039	1862.234741
0.000000	1.451276	1873.381348
0.000000	1.451513	1884.590820
0.000000	1.451750	1897.734497
0.000000	1.451987	1911.423096
0.000000	1.452224	1925.378174
0.000000	1.452462	1938.556885
0.000000	1.452699	1951.338989
0.000000	1.452936	1964.477905
0.000000	1.453173	1976.511353
0.000000	1.453410	1986.043945
0.000000	1.453647	1993.087280
0.000000	1.453885	1999.042114
0.000000	1.454122	2004.621704
0.000000	1.454359	2009.995972
0.000000	1.454596	2014.254761
0.000000	1.454833	2017.943848
0.000000	1.455070	2020.655640
0.000000	1.455308	2023.733398
0.000000	1.455545	2027.421143
0.000000	1.455782	2030.475708
0.000000	1.456019	2032.093384
0.000000	1.456256	2030.100952
0.000000	1.456493	2022.945801
0.000000	1.456731	2011.305176
0.000000	1.456968	1996.095825
0.000000	1.457205	1979.201294
0.000000	1.457442	1963.023682
0.000000	1.457679	1950.161377
0.000000	1.457917	1940.967529
0.000000	1.458154	1934.653687
0.000000	1.458391	1930.468628
0.000000	1.458628	1926.802002
0.000000	1.458865	1923.239136
0.000000	1.459103	1919.996216
0.000000	1.459340	1917.875610
0.000000	1.459577	1917.067993
0.000000	1.459814	1917.229614
0.000000	1.460051	1918.912231
0.000000	1.460288	1922.542480
0.000000	1.460526	1928.525757
0.000000	1.460763	1936.977539
0.000000	1.461000	1946.627319
0.000000	1.461237	1955.508667
0.000000	1.461474	1959.744873
0.000000	1.461712	1957.313599
0.000000	1.461949	1949.522095
0.000000	1.462186	1937.961426
0.000000	1.462423	1922.437256
0.000000	1.462660	1904.218140
0.000000	1.462897	1885.087280
0.000000	1.463134	1869.901733
0.000000	1.463372	1861.286133
0.000000	1.463609	1854.987793
0.000000	1.463846	1851.974365
0.000000	1.464083	1855.145508
0.000000	1.464320	1862.294922
0.000000	1.464558	1873.250000
0.000000	1.464795	1885.716187
0.000000	1.465032	1901.508789
0.000000	1.465269	1917.700928
0.000000	1.465506	1934.376831
0.000000	1.465743	1952.811035
0.000000	1.465981	1977.283447
0.000000	1.466218	2010.714478
0.000000	1.466455	2055.108398
0.000000	1.466692	2101.181152
0.000000	1.466929	2132.221924
0.000000	1.467166	2149.139404
0.000000	1.467404	2151.213379
0.000000	1.467641	2140.123779
0.000000	1.467878	2120.218750
0.000000	1.468115	2094.457764
0.000000	1.468352	2068.800781
0.000000	1.468590	2050.119141
0.000000	1.468827	2044.731079
0.000000	1.469064	2043.434937
0.000000	1.469301	2046.301514
0.000000	1.469538	2054.681641
0.000000	1.469775	2068.082520
0.000000	1.470013	2084.731201
0.000000	1.470250	2105.404297
0.000000	1.470487	2130.715088
0.000000	1.470724	2159.532471
0.000000	1.470961	2187.758789
0.000000	1.471199	2215.742188
0.000000	1.471436	2243.818359
0.000000	1.471673	2268.941650
0.000000	1.471910	2287.375244
0.000000	1.472147	2296.354980
0.000000	1.472384	2295.968506
0.000000	1.472621	2288.895996
0.000000	1.472859	2275.529053
0.000000	1.473096	2257.735840
0.000000	1.473333	2239.866455
0.000000	1.473570	2226.035400
0.000000	1.473807	2224.155029
0.000000	1.474045	2226.187500
0.000000	1.474282	2226.056396
0.000000	1.474519	2224.439453
0.000000	1.474756	2227.312012
0.000000	1.474993	2229.624023
0.000000	1.475230	2233.079590
0.000000	1.475468	2240.112793
0.000000	1.475705	2248.227539
0.000000	1.475942	2259.764893
0.000000	1.476179	2273.742676
0.000000	1.476416	2284.847168
0.000000	1.476653	2291.194336
0.000000	1.476891	2299.308838
0.000000	1.477128	2303.629639
0.000000	1.477365	2309.712402
0.000000	1.477602	2311.499268
0.000000	1.477839	2309.196777
0.000000	1.478076	2303.446777
0.000000	1.478314	2296.341309
0.000000	1.478551	2290.515137
0.000000	1.478788	2286.129639
0.000000	1.479025	2286.180420
0.000000	1.479262	2293.056641
0.000000	1.479500	2300.072754
0.000000	1.479737	2306.366455
0.000000	1.479974	2311.232178
0.000000	1.480211	2313.935059
0.000000	1.480448	2312.222900
0.000000	1.480685	2304.673096
0.000000	1.480923	2290.626709
0.000000	1.481160	2270.686279
0.000000	1.481397	2246.036377
0.000000	1.481634	2218.943115
0.000000	1.481871	2192.256592
0.000000	1.482108	2171.420410
0.000000	1.482346	2159.084229
0.000000	1.482583	2151.415771
0.000000	1.482820	2147.124023
0.000000	1.483057	2140.443604
0.000000	1.483294	2131.432373
0.000000	1.483532	2120.380615
0.000000	1.483769	2107.917236
0.000000	1.484006	2093.147217
0.000000	1.484243	2076.374023
0.000000	1.484480	2059.564453
0.000000	1.484717	2045.215210
0.000000	1.484954	2035.667847
0.000000	1.485192	2030.535767
0.000000	1.485429	2028.755005
0.000000	1.485666	2030.440918
0.000000	1.485903	2035.015869
0.000000	1.486140	2041.982300
0.000000	1.486378	2050.496338
0.000000	1.486615	2054.903076
0.000000	1.486852	2049.263428
0.000000	1.487089	2036.429321
0.000000	1.487326	2021.036377
0.000000	1.487563	2008.851074
0.000000	1.487801	2002.424805
0.000000	1.488038	1997.707764
0.000000	1.488275	1990.848755
0.000000	1.488512	1983.176270
0.000000	1.488749	1975.066406
0.000000	1.488987	1967.949829
0.000000	1.489224	1964.136475
0.000000	1.489461	1965.071167
0.000000	1.489698	1970.025024
0.000000	1.489935	1978.538330
0.000000	1.490173	1985.618774
0.000000	1.490410	1992.524170
0.000000	1.490647	1999.529053
0.000000	1.490884	2007.483154
0.000000	1.491121	2016.368408
0.000000	1.491358	2026.395142
0.000000	1.491596	2034.590088
0.000000	1.491833	2037.052246
0.000000	1.492070	2034.270142
0.000000	1.492307	2026.982300
0.000000	1.492544	2016.569946
0.000000	1.492781	2005.981201
0.000000	1.493019	1996.533569
0.000000	1.493256	1990.680420
0.000000	1.493493	1987.953735
0.000000	1.493730	1985.869995
0.000000	1.493967	1984.607178
0.000000	1.494205	1984.035645
0.000000	1.494442	1984.352905
0.000000	1.494679	1985.152588
0.000000	1.494916	1987.018188
0.000000	1.495153	1989.603394
0.000000	1.495390	1993.400879
0.000000	1.495627	1998.997559
0.000000	1.495865	2005.168823
0.000000	1.496102	2012.336304
0.000000	1.496339	2019.707153
0.000000	1.496576	2026.352661
0.000000	1.496813	2030.693726
0.000000	1.497051	2033.297485
0.000000	1.497288	2034.475830
0.000000	1.497525	2034.521484
0.000000	1.497762	2034.422852
0.000000	1.497999	2035.086426
0.000000	1.498236	2037.704956
0.000000	1.498474	2042.182617
0.000000	1.498711	2048.485107
0.000000	1.498948	2055.922607
0.000000	1.499185	2061.975342
0.000000	1.499422	2068.250977
0.000000	1.499660	2074.598633
0.000000	1.499897	2081.318359
0.000000	1.500134	2088.390869
0.000000	1.500371	2097.556152
0.000000	1.500608	2109.157471
0.000000	1.500845	2122.935303
0.000000	1.501083	2136.570068
0.000000	1.501320	2142.653809
0.000000	1.501557	2143.989746
0.000000	1.501794	2142.729248
0.000000	1.502031	2140.074463
0.000000	1.502268	2138.872314
0.000000	1.502506	2143.060547
0.000000	1.502743	2149.456299
0.000000	1.502980	2155.369873
0.000000	1.503217	2161.861572
0.000000	1.503454	2167.479248
0.000000	1.503691	2172.354736
0.000000	1.503929	2175.642090
0.000000	1.504166	2178.076904
0.000000	1.504403	2179.224609
0.000000	1.504640	2179.250732
0.000000	1.504877	2177.851318
0.000000	1.505114	2174.742676
0.000000	1.505352	2169.596191
0.000000	1.505589	2162.964111
0.000000	1.505826	2155.153809
0.000000	1.506063	2146.998779
0.000000	1.506300	2139.428955
0.000000	1.506538	2135.062256
0.000000	1.506775	2134.883789
0.000000	1.507012	2140.007080
0.000000	1.507249	2151.041504
0.000000	1.507486	2170.173340
0.000000	1.507723	2197.379150
0.000000	1.507961	2231.891602
0.000000	1.508198	2272.172119
0.000000	1.508435	2307.384277
0.000000	1.508672	2334.723633
0.000000	1.508909	2352.904541
0.000000	1.509147	2361.200195
0.000000	1.509384	2359.375488
0.000000	1.509621	2347.497314
0.000000	1.509858	2324.900146
0.000000	1.510095	2292.674805
0.000000	1.510332	2253.479736
0.000000	1.510569	2213.073486
0.000000	1.510807	2176.387695
0.000000	1.511044	2147.211670
0.000000	1.511281	2133.539063
0.000000	1.511518	2122.742676
0.000000	1.511755	2117.646484
0.000000	1.511993	2115.790771
0.000000	1.512230	2116.789795
0.000000	1.512467	2120.989990
0.000000	1.512704	2130.108887
0.000000	1.512941	2143.247559
0.000000	1.513178	2162.151855
0.000000	1.513416	2184.835693
0.000000	1.513653	2209.192139
0.000000	1.513890	2231.919922
0.000000	1.514127	2250.535400
0.000000	1.514364	2264.467285
0.000000	1.514601	2274.940918
0.000000	1.514839	2284.068848
0.000000	1.515076	2291.387939
0.000000	1.515313	2297.099609
0.000000	1.515550	2295.230957
0.000000	1.515787	2284.002930
0.000000	1.516025	2266.970947
0.000000	1.516262	2244.796875
0.000000	1.516499	2221.077393
0.000000	1.516736	2203.808838
0.000000	1.516973	2192.035156
0.000000	1.517210	2176.059814
0.000000	1.517448	2160.226074
0.000000	1.517685	2147.852783
0.000000	1.517922	2140.039795
0.000000	1.518159	2131.489258
0.000000	1.518396	2130.957520
0.000000	1.518634	2127.807129
0.000000	1.518871	2126.028320
0.000000	1.519108	2121.845703
0.000000	1.519345	2114.011230
0.000000	1.519582	2099.900391
0.000000	1.519819	2086.162598
0.000000	1.520056	2070.079346
0.000000	1.520294	2053.557129
0.000000	1.520531	2035.664551
0.000000	1.520768	2024.302734
0.000000	1.521005	2016.457397
0.000000	1.521242	2010.749756
0.000000	1.521480	2014.738892
0.000000	1.521717	2024.465088
0.000000	1.521954	2038.674561
0.000000	1.522191	2050.472168
0.000000	1.522428	2061.559082
0.000000	1.522666	2074.234619
0.000000	1.522903	2090.808594
0.000000	1.523140	2105.794189
0.000000	1.523377	2116.435303
0.000000	1.523614	2121.733643
0.000000	1.523851	2120.356689
0.000000	1.524089	2112.001953
0.000000	1.524326	2096.260254
0.000000	1.524563	2073.252930
0.000000	1.524800	2044.863770
0.000000	1.525037	2013.807617
0.000000	1.525274	1982.266846
0.000000	1.525512	1953.821899
0.000000	1.525749	1933.561523
0.000000	1.525986	1917.526123
0.000000	1.526223	1903.320190
0.000000	1.526460	1892.228516
0.000000	1.526697	1883.066895
0.000000	1.526935	1876.018188
0.000000	1.527172	1871.268555
0.000000	1.527409	1867.670044
0.000000	1.527646	1864.694336
0.000000	1.527883	1861.552002
0.000000	1.528121	1857.965698
0.000000	1.528358	1854.952026
0.000000	1.528595	1851.906494
0.000000	1.528832	1848.963501
0.000000	1.529069	1845.940308
0.000000	1.529306	1842.937256
0.000000	1.529544	1839.866089
0.000000	1.529781	1837.053833
0.000000	1.530018	1834.026367
0.000000	1.530255	1832.766968
0.000000	1.530492	1832.132568
0.000000	1.530729	1832.227173
0.000000	1.530967	1832.649902
0.000000	1.531204	1833.213501
0.000000	1.531441	1834.692139
0.000000	1.531678	1837.360718
0.000000	1.531915	1840.706665
0.000000	1.532153	1843.568115
0.000000	1.532390	1846.293335
0.000000	1.532627	1848.797852
0.000000	1.532864	1852.152710
0.000000	1.533101	1856.868042
0.000000	1.533338	1864.455444
0.000000	1.533575	1874.592896
0.000000	1.533813	1888.049927
0.000000	1.534050	1902.696899
0.000000	1.534287	1917.802368
0.000000	1.534524	1928.768433
0.000000	1.534761	1935.640991
0.000000	1.534999	1934.986084
0.000000	1.535236	1923.479614
0.000000	1.535473	1910.618652
0.000000	1.535710	1907.253906
0.000000	1.535947	1909.554321
0.000000	1.536184	1913.521118
0.000000	1.536422	1919.321411
0.000000	1.536659	1927.601074
0.000000	1.536896	1938.218018
0.000000	1.537133	1950.689941
0.000000	1.537370	1962.307007
0.000000	1.537608	1969.713745
0.000000	1.537845	1974.402466
0.000000	1.538082	1977.596924
0.000000	1.538319	1979.879639
0.000000	1.538556	1983.001099
0.000000	1.538793	1985.277222
0.000000	1.539031	1986.559082
0.000000	1.539268	1985.549316
0.000000	1.539505	1982.415283
0.000000	1.539742	1977.865112
0.000000	1.539979	1971.678711
0.000000	1.540216	1964.762817
0.000000	1.540454	1958.327148
0.000000	1.540691	1954.858643
0.000000	1.540928	1956.269531
0.000000	1.541165	1967.415161
0.000000	1.541402	1989.668579
0.000000	1.541640	2021.230835
0.000000	1.541877	2061.061279
0.000000	1.542114	2100.044922
0.000000	1.542351	2125.844727
0.000000	1.542588	2138.898926
0.000000	1.542825	2139.269775
0.000000	1.543062	2129.149658
0.000000	1.543300	2110.683105
0.000000	1.543537	2086.220459
0.000000	1.543774	2059.932129
0.000000	1.544011	2035.913208
0.000000	1.544248	2020.531494
0.000000	1.544486	2008.393433
0.000000	1.544723	1996.039917
0.000000	1.544960	1986.614502
0.000000	1.545197	1977.831177
0.000000	1.545434	1969.842529
0.000000	1.545671	1966.266724
0.000000	1.545909	1962.854614
0.000000	1.546146	1959.578003
0.000000	1.546383	1956.549927
0.000000	1.546620	1952.939575
0.000000	1.546857	1949.773193
0.000000	1.547095	1946.821899
0.000000	1.547332	1942.904053
0.000000	1.547569	1939.195313
0.000000	1.547806	1936.512329
0.000000	1.548043	1933.541382
0.000000	1.548280	1930.589233
0.000000	1.548518	1928.971802
0.000000	1.548755	1929.311157
0.000000	1.548992	1931.464966
0.000000	1.549229	1935.573730
0.000000	1.549466	1942.383179
0.000000	1.549703	1952.526367
0.000000	1.549941	1967.199707
0.000000	1.550178	1986.674438
0.000000	1.550415	2005.423096
0.000000	1.550652	2020.785522
0.000000	1.550889	2028.896484
0.000000	1.551127	2033.207886
0.000000	1.551364	2036.022461
0.000000	1.551601	2034.576416
0.000000	1.551838	2028.478638
0.000000	1.552075	2020.211426
0.000000	1.552312	2010.207397
0.000000	1.552549	2001.151733
0.000000	1.552787	1999.834473
0.000000	1.553024	2011.991821
0.000000	1.553261	2039.346313
0.000000	1.553498	2076.858154
0.000000	1.553735	2123.856445
0.000000	1.553973	2175.390869
0.000000	1.554210	2220.975586
0.000000	1.554447	2259.060791
0.000000	1.554684	2289.097168
0.000000	1.554921	2309.927002
0.000000	1.555158	2321.146973
0.000000	1.555396	2323.151367
0.000000	1.555633	2318.804688
0.000000	1.555870	2307.836914
0.000000	1.556107	2291.999268
0.000000	1.556344	2275.988525
0.000000	1.556582	2263.933350
0.000000	1.556819	2256.553223
0.000000	1.557056	2248.899170
0.000000	1.557293	2240.906250
0.000000	1.557530	2233.440918
0.000000	1.557768	2229.336670
0.000000	1.558005	2225.703125
0.000000	1.558242	2219.419189
0.000000	1.558479	2211.105469
0.000000	1.558716	2197.852295
0.000000	1.558953	2178.087158
0.000000	1.559190	2151.016846
0.000000	1.559428	2116.587402
0.000000	1.559665	2077.262939
0.000000	1.559902	2037.911987
0.000000	1.560139	2005.510864
0.000000	1.560376	1986.430298
0.000000	1.560614	1973.759888
0.000000	1.560851	1965.129272
0.000000	1.561088	1960.036011
0.000000	1.561325	1957.364380
0.000000	1.561562	1957.991577
0.000000	1.561799	1961.419189
0.000000	1.562037	1968.079224
0.000000	1.562274	1975.136719
0.000000	1.562511	1981.871826
0.000000	1.562748	1984.362183
0.000000	1.562985	1984.466553
0.000000	1.563222	1977.529785
0.000000	1.563460	1962.544922
0.000000	1.563697	1941.288330
0.000000	1.563934	1914.814575
0.000000	1.564171	1887.331543
0.000000	1.564408	1865.511353
0.000000	1.564646	1852.804077
0.000000	1.564883	1841.704102
0.000000	1.565120	1832.533325
0.000000	1.565357	1824.993042
0.000000	1.565594	1818.356567
0.000000	1.565831	1813.421997
0.000000	1.566069	1810.811279
0.000000	1.566306	1811.190308
0.000000	1.566543	1815.192383
0.000000	1.566780	1823.875488
0.000000	1.567017	1838.159424
0.000000	1.567255	1857.011108
0.000000	1.567492	1878.006958
0.000000	1.567729	1898.601929
0.000000	1.567966	1913.447388
0.000000	1.568203	1921.291260
0.000000	1.568440	1923.185669
0.000000	1.568677	1921.124146
0.000000	1.568915	1915.863770
0.000000	1.569152	1908.383423
0.000000	1.569389	1902.179321
0.000000	1.569626	1901.427246
0.000000	1.569863	1908.947998
0.000000	1.570101	1918.824707
0.000000	1.570338	1928.722778
0.000000	1.570575	1937.299316
0.000000	1.570812	1940.840576
0.000000	1.571049	1939.630371
0.000000	1.571286	1934.479614
0.000000	1.571524	1926.598999
0.000000	1.571761	1918.098755
0.000000	1.571998	1911.886841
0.000000	1.572235	1912.404663
0.000000	1.572472	1920.536377
0.000000	1.572709	1933.285034
0.000000	1.572947	1950.516113
0.000000	1.573184	1970.996704
0.000000	1.573421	1993.755371
0.000000	1.573658	2018.243164
0.000000	1.573895	2036.427490
0.000000	1.574133	2043.844116
0.000000	1.574370	2042.529297
0.000000	1.574607	2034.653564
0.000000	1.574844	2020.779541
0.000000	1.575081	2002.910278
0.000000	1.575318	1984.270142
0.000000	1.575556	1969.035889
0.000000	1.575793	1960.267578
0.000000	1.576030	1953.691772
0.000000	1.576267	1947.980591
0.000000	1.576504	1942.424561
0.000000	1.576741	1937.108276
0.000000	1.576979	1932.183105
0.000000	1.577216	1927.661377
0.000000	1.577453	1924.870117
0.000000	1.577690	1926.292603
0.000000	1.577927	1930.571777
0.000000	1.578164	1935.999023
0.000000	1.578402	1942.944580
0.000000	1.578639	1948.760986
0.000000	1.578876	1955.920288
0.000000	1.579113	1965.687256
0.000000	1.579350	1977.021118
0.000000	1.579588	1989.582642
0.000000	1.579825	2003.017578
0.000000	1.580062	2014.904175
0.000000	1.580299	2025.466187
0.000000	1.580536	2031.015625
0.000000	1.580773	2031.969482
0.000000	1.581011	2030.108765
0.000000	1.581248	2028.157227
0.000000	1.581485	2028.589722
0.000000	1.581722	2032.843384
0.000000	1.581959	2037.899292
0.000000	1.582196	2042.994263
0.000000	1.582434	2047.552246
0.000000	1.582671	2048.884033
0.000000	1.582908	2048.163086
0.000000	1.583145	2046.020508
0.000000	1.583382	2043.308716
0.000000	1.583619	2043.552734
0.000000	1.583857	2047.080444
0.000000	1.584094	2050.118164
0.000000	1.584331	2051.206055
0.000000	1.584568	2051.322266
0.000000	1.584805	2050.815918
0.000000	1.585043	2048.272949
0.000000	1.585280	2042.139648
0.000000	1.585517	2033.447144
0.000000	1.585754	2021.707275
0.000000	1.585991	2008.280640
0.000000	1.586228	1994.939209
0.000000	1.586466	1983.380737
0.000000	1.586703	1974.610229
0.000000	1.586940	1966.420166
0.000000	1.587177	1959.616943
0.000000	1.587414	1954.118652
0.000000	1.587651	1951.166870
0.000000	1.587889	1953.098511
0.000000	1.588126	1961.605103
0.000000	1.588363	1975.593262
0.000000	1.588600	1995.733032
0.000000	1.588837	2023.820313
0.000000	1.589075	2057.219727
0.000000	1.589312	2085.700195
0.000000	1.589549	2104.069336
0.000000	1.589786	2112.463379
0.000000	1.590023	2113.241943
0.000000	1.590261	2107.378662
0.000000	1.590497	2096.141357
0.000000	1.590735	2081.818115
0.000000	1.590972	2068.559326
0.000000	1.591209	2060.737061
0.000000	1.591446	2062.219971
0.000000	1.591683	2073.217041
0.000000	1.591921	2088.453857
0.000000	1.592158	2105.793213
0.000000	1.592395	2121.503418
0.000000	1.592632	2139.703857
0.000000	1.592869	2157.076660
0.000000	1.593107	2171.210938
0.000000	1.593344	2181.913086
0.000000	1.593581	2188.889648
0.000000	1.593818	2194.095459
0.000000	1.594055	2198.767090
0.000000	1.594292	2203.641357
0.000000	1.594530	2211.373535
0.000000	1.594767	2223.883301
0.000000	1.595004	2232.348389
0.000000	1.595241	2234.661377
0.000000	1.595478	2230.651123
0.000000	1.595716	2220.559570
0.000000	1.595953	2204.900879
0.000000	1.596190	2183.954346
0.000000	1.596427	2159.045654
0.000000	1.596664	2134.481201
0.000000	1.596901	2115.613525
0.000000	1.597139	2109.732178
0.000000	1.597376	2120.935547
0.000000	1.597613	2142.064209
0.000000	1.597850	2173.808105
0.000000	1.598087	2213.046631
0.000000	1.598324	2259.736328
0.000000	1.598562	2301.146484
0.000000	1.598799	2334.748047
0.000000	1.599036	2356.665527
0.000000	1.599273	2366.509521
0.000000	1.599510	2364.617432
0.000000	1.599748	2351.851807
0.000000	1.599985	2329.456299
0.000000	1.600222	2298.972168
0.000000	1.600459	2264.763428
0.000000	1.600696	2233.665527
0.000000	1.600933	2209.418457
0.000000	1.601170	2189.973877
0.000000	1.601408	2176.687744
0.000000	1.601645	2173.224609
0.000000	1.601882	2181.731201
0.000000	1.602119	2200.068604
0.000000	1.602356	2225.059326
0.000000	1.602594	2251.243408
0.000000	1.602831	2270.525146
0.000000	1.603068	2281.761230
0.000000	1.603305	2283.701416
0.000000	1.603542	2276.236328
0.000000	1.603779	2259.731934
0.000000	1.604017	2233.491455
0.000000	1.604254	2196.306396
0.000000	1.604491	2150.477295
0.000000	1.604728	2100.896729
0.000000	1.604965	2052.537109
0.000000	1.605203	2013.726440
0.000000	1.605440	1991.933105
0.000000	1.605677	1978.800537
0.000000	1.605914	1970.468018
0.000000	1.606151	1967.219238
0.000000	1.606388	1969.062988
0.000000	1.606626	1975.419922
0.000000	1.606863	1985.794800
0.000000	1.607100	1999.243408
0.000000	1.607337	2016.359619
0.000000	1.607574	2035.396606
0.000000	1.607811	2055.185791
0.000000	1.608049	2077.320068
0.000000	1.608286	2102.432861
0.000000	1.608523	2128.540283
0.000000	1.608760	2148.566406
0.000000	1.608997	2161.163818
0.000000	1.609234	2166.544678
0.000000	1.609472	2167.156006
0.000000	1.609709	2163.241699
0.000000	1.609946	2155.670166
0.000000	1.610183	2145.099609
0.000000	1.610420	2135.195068
0.000000	1.610657	2130.202637
0.000000	1.610895	2129.628906
0.000000	1.611132	2132.394775
0.000000	1.611369	2138.265381
0.000000	1.611606	2148.070801
0.000000	1.611843	2159.466064
0.000000	1.612081	2171.392334
0.000000	1.612318	2183.541260
0.000000	1.612555	2193.005127
0.000000	1.612792	2192.452881
0.000000	1.613029	2180.758545
0.000000	1.613266	2159.928955
0.000000	1.613504	2130.609375
0.000000	1.613741	2094.744385
0.000000	1.613978	2057.013184
0.000000	1.614215	2021.687256
0.000000	1.614452	1993.265259
0.000000	1.614690	1971.786255
0.000000	1.614927	1954.041626
0.000000	1.615164	1939.784424
0.000000	1.615401	1927.958252
0.000000	1.615638	1917.614990
0.000000	1.615875	1910.350342
0.000000	1.616112	1905.538818
0.000000	1.616350	1901.862061
0.000000	1.616587	1897.770264
0.000000	1.616824	1894.890991
0.000000	1.617061	1894.595703
0.000000	1.617298	1896.407227
0.000000	1.617536	1901.416748
0.000000	1.617773	1909.247314
0.000000	1.618010	1918.929810
0.000000	1.618247	1930.106323
0.000000	1.618484	1942.771362
0.000000	1.618721	1957.304810
0.000000	1.618959	1973.616577
0.000000	1.619196	1991.042358
0.000000	1.619433	2004.088745
0.000000	1.619670	2008.553955
0.000000	1.619907	2006.803467
0.000000	1.620144	1999.315796
0.000000	1.620382	1986.732178
0.000000	1.620619	1969.777832
0.000000	1.620856	1951.863525
0.000000	1.621093	1937.415283
0.000000	1.621330	1929.951660
0.000000	1.621568	1933.160156
0.000000	1.621805	1934.482056
0.000000	1.622042	1930.980347
0.000000	1.622279	1922.347290
0.000000	1.622516	1913.500732
0.000000	1.622754	1900.217651
0.000000	1.622991	1881.270142
0.000000	1.623228	1857.771729
0.000000	1.623465	1829.468018
0.000000	1.623702	1800.293701
0.000000	1.623939	1776.628540
0.000000	1.624177	1764.145386
0.000000	1.624414	1755.281494
0.000000	1.624651	1746.909790
0.000000	1.624888	1743.872925
0.000000	1.625125	1749.946777
0.000000	1.625362	1763.958862
0.000000	1.625600	1780.641479
0.000000	1.625837	1800.887329
0.000000	1.626074	1821.262329
0.000000	1.626311	1836.102783
0.000000	1.626548	1844.827881
0.000000	1.626785	1847.578247
0.000000	1.627023	1846.315796
0.000000	1.627260	1842.534302
0.000000	1.627497	1836.627808
0.000000	1.627734	1831.640503
0.000000	1.627971	1831.103394
0.000000	1.628209	1831.719604
0.000000	1.628446	1835.308228
0.000000	1.628683	1838.677979
0.000000	1.628920	1845.563965
0.000000	1.629157	1855.848755
0.000000	1.629394	1870.647095
0.000000	1.629632	1888.652954
0.000000	1.629869	1906.446533
0.000000	1.630106	1923.104126
0.000000	1.630343	1940.881226
0.000000	1.630580	1960.081665
0.000000	1.630817	1980.051636
0.000000	1.631055	1999.985107
0.000000	1.631292	2014.744019
0.000000	1.631529	2027.310181
0.000000	1.631766	2033.023071
0.000000	1.632003	2033.825073
0.000000	1.632240	2033.935913
0.000000	1.632478	2037.198730
0.000000	1.632715	2039.877319
0.000000	1.632952	2043.972656
0.000000	1.633189	2049.024170
0.000000	1.633426	2050.636230
0.000000	1.633664	2050.419678
0.000000	1.633901	2048.780762
0.000000	1.634138	2045.738159
0.000000	1.634375	2041.348999
0.000000	1.634612	2035.311279
0.000000	1.634849	2027.980103
0.000000	1.635087	2020.473511
0.000000	1.635324	2016.580566
0.000000	1.635561	2019.192383
0.000000	1.635798	2027.920532
0.000000	1.636035	2033.721436
0.000000	1.636272	2036.540527
0.000000	1.636510	2032.548584
0.000000	1.636747	2022.262329
0.000000	1.636984	2006.349365
0.000000	1.637221	1985.705078
0.000000	1.637458	1963.974365
0.000000	1.637696	1945.083984
0.000000	1.637933	1933.581299
0.000000	1.638170	1925.472290
0.000000	1.638407	1920.289185
0.000000	1.638644	1915.380981
0.000000	1.638881	1910.706299
0.000000	1.639118	1906.330322
0.000000	1.639356	1902.662598
0.000000	1.639593	1895.836060
0.000000	1.639830	1892.350098
0.000000	1.640067	1886.039429
0.000000	1.640304	1876.916748
0.000000	1.640542	1855.384766
0.000000	1.640779	1835.857666
0.000000	1.641016	1831.773682
0.000000	1.641253	1829.367920
0.000000	1.641490	1829.390869
0.000000	1.641727	1829.434448
0.000000	1.641965	1829.669678
0.000000	1.642202	1831.117920
0.000000	1.642439	1834.821899
0.000000	1.642676	1841.182861
0.000000	1.642913	1850.379639
0.000000	1.643151	1862.704712
0.000000	1.643388	1877.810547
0.000000	1.643625	1895.146606
0.000000	1.643862	1914.037354
0.000000	1.644099	1935.066284
0.000000	1.644336	1959.365601
0.000000	1.644574	1986.014526
0.000000	1.644811	2012.167236
0.000000	1.645048	2029.288208
0.000000	1.645285	2038.480957
0.000000	1.645522	2040.856934
0.000000	1.645759	2038.076538
0.000000	1.645997	2030.532104
0.000000	1.646234	2019.934814
0.000000	1.646471	2009.825928
0.000000	1.646708	2003.975708
0.000000	1.646945	2003.310669
0.000000	1.647183	2006.294067
0.000000	1.647420	2010.939819
0.000000	1.647657	2012.324585
0.000000	1.647894	2011.625366
0.000000	1.648131	2010.466675
0.000000	1.648368	2009.569946
0.000000	1.648605	2010.626221
0.000000	1.648843	2014.053833
0.000000	1.649080	2019.596313
0.000000	1.649317	2027.967529
0.000000	1.649554	2041.683350
0.000000	1.649791	2060.718750
0.000000	1.650029	2079.286377
0.000000	1.650266	2099.231445
0.000000	1.650503	2122.803223
0.000000	1.650740	2150.366455
0.000000	1.650977	2178.713623
0.000000	1.651214	2205.025146
0.000000	1.651452	2229.392578
0.000000	1.651689	2249.408203
0.000000	1.651926	2264.072998
0.000000	1.652163	2272.874023
0.000000	1.652400	2276.705566
0.000000	1.652638	2276.808838
0.000000	1.652875	2271.197266
0.000000	1.653112	2260.336182
0.000000	1.653349	2244.012939
0.000000	1.653586	2223.252441
0.000000	1.653823	2201.399170
0.000000	1.654061	2179.885498
0.000000	1.654298	2159.880127
0.000000	1.654535	2136.851074
0.000000	1.654772	2110.923096
0.000000	1.655009	2084.794434
0.000000	1.655246	2062.452148
0.000000	1.655484	2047.837402
0.000000	1.655721	2045.512451
0.000000	1.655958	2056.902344
0.000000	1.656195	2073.834473
0.000000	1.656432	2095.724365
0.000000	1.656670	2121.703369
0.000000	1.656907	2149.937256
0.000000	1.657144	2171.661621
0.000000	1.657381	2184.842773
0.000000	1.657618	2187.504150
0.000000	1.657855	2177.229492
0.000000	1.658092	2153.657959
0.000000	1.658330	2116.927490
0.000000	1.658567	2066.739258
0.000000	1.658804	2006.455688
0.000000	1.659041	1942.700806
0.000000	1.659278	1882.093872
0.000000	1.659516	1831.514282
0.000000	1.659753	1790.283569
0.000000	1.659990	1768.850830
0.000000	1.660227	1748.961548
0.000000	1.660464	1728.479980
0.000000	1.660702	1704.367920
0.000000	1.660939	1679.374268
0.000000	1.661176	1656.233643
0.000000	1.661413	1638.538574
0.000000	1.661650	1630.203003
0.000000	1.661887	1624.405151
0.000000	1.662125	1620.964844
0.000000	1.662362	1619.015869
0.000000	1.662599	1617.902466
0.000000	1.662836	1617.637085
0.000000	1.663073	1617.863403
0.000000	1.663311	1621.009888
0.000000	1.663548	1626.548584
0.000000	1.663785	1634.329956
0.000000	1.664022	1643.498169
0.000000	1.664259	1651.877563
0.000000	1.664496	1661.747070
0.000000	1.664733	1673.153931
0.000000	1.664971	1685.839966
0.000000	1.665208	1695.979370
0.000000	1.665445	1705.967041
0.000000	1.665682	1716.121216
0.000000	1.665919	1730.671509
0.000000	1.666157	1739.386230
0.000000	1.666394	1753.164795
0.000000	1.666631	1767.508301
0.000000	1.666868	1780.831543
0.000000	1.667105	1787.817627
0.000000	1.667342	1789.043091
0.000000	1.667580	1787.752930
0.000000	1.667817	1787.249023
0.000000	1.668054	1790.368896
0.000000	1.668291	1795.793335
0.000000	1.668528	1802.105713
0.000000	1.668765	1809.973999
0.000000	1.669003	1820.326904
0.000000	1.669240	1829.819702
0.000000	1.669477	1841.221191
0.000000	1.669714	1855.733398
0.000000	1.669951	1873.628784
0.000000	1.670189	1896.350830
0.000000	1.670426	1917.065430
0.000000	1.670663	1930.862671
0.000000	1.670900	1937.786377
0.000000	1.671137	1937.457520
0.000000	1.671374	1932.972046
0.000000	1.671612	1924.065430
0.000000	1.671849	1908.764771
0.000000	1.672086	1893.355469
0.000000	1.672323	1888.375610
0.000000	1.672560	1881.657227
0.000000	1.672798	1876.598145
0.000000	1.673035	1872.874512
0.000000	1.673272	1870.718994
0.000000	1.673509	1869.968994
0.000000	1.673746	1871.029419
0.000000	1.673983	1873.064209
0.000000	1.674220	1874.847534
0.000000	1.674458	1875.951904
0.000000	1.674695	1876.134155
0.000000	1.674932	1876.122803
0.000000	1.675169	1876.063965
0.000000	1.675406	1876.445435
0.000000	1.675644	1876.971436
0.000000	1.675881	1878.559082
0.000000	1.676118	1881.104614
0.000000	1.676355	1884.822876
0.000000	1.676592	1889.116821
0.000000	1.676829	1893.416626
0.000000	1.677067	1894.830444
0.000000	1.677304	1892.766724
0.000000	1.677541	1888.705444
0.000000	1.677778	1882.855713
0.000000	1.678015	1875.875854
0.000000	1.678252	1870.404663
0.000000	1.678490	1867.191650
0.000000	1.678727	1863.922363
0.000000	1.678964	1860.175415
0.000000	1.679201	1856.257935
0.000000	1.679438	1852.271973
0.000000	1.679676	1848.705811
0.000000	1.679913	1846.178711
0.000000	1.680150	1845.048828
0.000000	1.680387	1843.822632
0.000000	1.680624	1842.860107
0.000000	1.680861	1842.623047
0.000000	1.681099	1843.750488
0.000000	1.681336	1845.757446
0.000000	1.681573	1852.224243
0.000000	1.681810	1866.327637
0.000000	1.682047	1887.110352
0.000000	1.682284	1914.632324
0.000000	1.682522	1948.586914
0.000000	1.682759	1987.407104
0.000000	1.682996	2019.122559
0.000000	1.683233	2040.563843
0.000000	1.683470	2051.352539
0.000000	1.683707	2050.963623
0.000000	1.683945	2041.351440
0.000000	1.684182	2022.793335
0.000000	1.684419	1995.181641
0.000000	1.684656	1960.469116
0.000000	1.684893	1924.139893
0.000000	1.685131	1892.212891
0.000000	1.685368	1871.529785
0.000000	1.685605	1869.028931
0.000000	1.685842	1872.483276
0.000000	1.686079	1874.364746
0.000000	1.686316	1871.303833
0.000000	1.686554	1864.702026
0.000000	1.686791	1857.095581
0.000000	1.687028	1849.569946
0.000000	1.687265	1842.802856
0.000000	1.687502	1841.444214
0.000000	1.687739	1841.706665
0.000000	1.687977	1844.070801
0.000000	1.688214	1847.456177
0.000000	1.688451	1852.374756
0.000000	1.688688	1860.527344
0.000000	1.688925	1872.208130
0.000000	1.689162	1887.025024
0.000000	1.689400	1905.294922
0.000000	1.689637	1922.384033
0.000000	1.689874	1942.584717
0.000000	1.690111	1971.150635
0.000000	1.690348	1998.279419
0.000000	1.690586	2019.146118
0.000000	1.690823	2033.338623
0.000000	1.691060	2043.448120
0.000000	1.691297	2053.390869
0.000000	1.691534	2065.410400
0.000000	1.691772	2080.857666
0.000000	1.692009	2103.377441
0.000000	1.692246	2137.457520
0.000000	1.692483	2185.437012
0.000000	1.692720	2224.326416
0.000000	1.692957	2252.686523
0.000000	1.693195	2269.077148
0.000000	1.693432	2274.502686
0.000000	1.693669	2269.354736
0.000000	1.693906	2254.185547
0.000000	1.694143	2228.423340
0.000000	1.694380	2193.905029
0.000000	1.694618	2154.162598
0.000000	1.694855	2112.413574
0.000000	1.695092	2072.622314
0.000000	1.695329	2036.501343
0.000000	1.695566	1996.408936
0.000000	1.695804	1955.477173
0.000000	1.696041	1917.225952
0.000000	1.696278	1886.786499
0.000000	1.696515	1869.125488
0.000000	1.696752	1856.823730
0.000000	1.696989	1849.466797
0.000000	1.697226	1846.811523
0.000000	1.697464	1848.399170
0.000000	1.697701	1853.391479
0.000000	1.697938	1861.162354
0.000000	1.698175	1870.740967
0.000000	1.698412	1876.163452
0.000000	1.698650	1876.518677
0.000000	1.698887	1872.678955
0.000000	1.699124	1866.096436
0.000000	1.699361	1858.543701
0.000000	1.699598	1852.156738
0.000000	1.699835	1849.070801
0.000000	1.700073	1846.265625
0.000000	1.700310	1849.742188
0.000000	1.700547	1857.419434
0.000000	1.700784	1869.775635
0.000000	1.701021	1890.653687
0.000000	1.701259	1915.871704
0.000000	1.701496	1940.242676
0.000000	1.701733	1957.692749
0.000000	1.701970	1967.480347
0.000000	1.702207	1970.128418
0.000000	1.702444	1967.367065
0.000000	1.702682	1958.187134
0.000000	1.702919	1944.750366
0.000000	1.703156	1929.140747
0.000000	1.703393	1914.329224
0.000000	1.703630	1904.618896
0.000000	1.703867	1901.911621
0.000000	1.704105	1900.397461
0.000000	1.704342	1896.243286
0.000000	1.704579	1886.116333
0.000000	1.704816	1882.811523
0.000000	1.705053	1880.349243
0.000000	1.705291	1878.821899
0.000000	1.705528	1876.778687
0.000000	1.705765	1873.448364
0.000000	1.706002	1868.996826
0.000000	1.706239	1863.748535
0.000000	1.706476	1859.155151
0.000000	1.706713	1855.571167
0.000000	1.706951	1852.631958
0.000000	1.707188	1850.564087
0.000000	1.707425	1849.111206
0.000000	1.707662	1849.469727
0.000000	1.707899	1850.657593
0.000000	1.708137	1852.613403
0.000000	1.708374	1855.656372
0.000000	1.708611	1859.992676
0.000000	1.708848	1866.161377
0.000000	1.709085	1874.029053
0.000000	1.709322	1883.358032
0.000000	1.709560	1892.489990
0.000000	1.709797	1901.190430
0.000000	1.710034	1910.900757
0.000000	1.710271	1921.835449
0.000000	1.710508	1932.276855
0.000000	1.710746	1943.669800
0.000000	1.710983	1956.933594
0.000000	1.711220	1971.848389
0.000000	1.711457	1987.704590
0.000000	1.711694	2003.179688
0.000000	1.711931	2018.183838
0.000000	1.712169	2033.406616
0.000000	1.712406	2048.671631
0.000000	1.712643	2062.962158
0.000000	1.712880	2076.253174
0.000000	1.713117	2084.747070
0.000000	1.713354	2086.192139
0.000000	1.713592	2083.492920
0.000000	1.713829	2077.458008
0.000000	1.714066	2068.203125
0.000000	1.714303	2059.748047
0.000000	1.714540	2052.737305
0.000000	1.714777	2040.459961
0.000000	1.715015	2027.248413
0.000000	1.715252	2018.387085
0.000000	1.715489	2013.338989
0.000000	1.715726	2015.834106
0.000000	1.715963	2020.883057
0.000000	1.716200	2027.076660
0.000000	1.716438	2029.704468
0.000000	1.716675	2026.112427
0.000000	1.716912	2017.724609
0.000000	1.717149	2007.343750
0.000000	1.717386	1996.229980
0.000000	1.717624	1987.029785
0.000000	1.717861	1978.657715
0.000000	1.718098	1968.321167
0.000000	1.718335	1956.377075
0.000000	1.718572	1943.858765
0.000000	1.718809	1933.535889
0.000000	1.719047	1924.940186
0.000000	1.719284	1918.052979
0.000000	1.719521	1913.201050
0.000000	1.719758	1908.625977
0.000000	1.719995	1904.019043
0.000000	1.720233	1899.811523
0.000000	1.720470	1895.749512
0.000000	1.720707	1892.335938
0.000000	1.720944	1889.385620
0.000000	1.721181	1887.448608
0.000000	1.721418	1885.868530
0.000000	1.721655	1885.056396
0.000000	1.721893	1884.584717
0.000000	1.722130	1884.374146
0.000000	1.722367	1885.325073
0.000000	1.722604	1886.630859
0.000000	1.722841	1888.139038
0.000000	1.723079	1890.022217
0.000000	1.723316	1891.909180
0.000000	1.723553	1893.826660
0.000000	1.723790	1895.967285
0.000000	1.724027	1896.252686
0.000000	1.724265	1894.355713
0.000000	1.724502	1890.752686
0.000000	1.724739	1886.139160
0.000000	1.724976	1879.697266
0.000000	1.725213	1872.357300
0.000000	1.725450	1863.710938
0.000000	1.725688	1853.320801
0.000000	1.725925	1841.744385
0.000000	1.726162	1829.953491
0.000000	1.726399	1821.106079
0.000000	1.726636	1813.647705
0.000000	1.726873	1806.729858
0.000000	1.727111	1801.336792
0.000000	1.727348	1797.223022
0.000000	1.727585	1794.460205
0.000000	1.727822	1794.051270
0.000000	1.728059	1796.885986
0.000000	1.728297	1805.642822
0.000000	1.728534	1818.543091
0.000000	1.728771	1832.656494
0.000000	1.729008	1844.155029
0.000000	1.729245	1854.882935
0.000000	1.729482	1863.649902
0.000000	1.729720	1868.981323
0.000000	1.729957	1871.838501
0.000000	1.730194	1872.862793
0.000000	1.730431	1873.081909
0.000000	1.730668	1872.647095
0.000000	1.730905	1875.208862
0.000000	1.731143	1881.815308
0.000000	1.731380	1891.010498
0.000000	1.731617	1903.022949
0.000000	1.731854	1918.322876
0.000000	1.732091	1933.721313
0.000000	1.732328	1942.220947
0.000000	1.732566	1943.774048
0.000000	1.732803	1941.521606
0.000000	1.733040	1938.717041
0.000000	1.733277	1934.513550
0.000000	1.733514	1930.158691
0.000000	1.733752	1929.294312
0.000000	1.733989	1936.860962
0.000000	1.734226	1947.037720
0.000000	1.734463	1958.479614
0.000000	1.734700	1969.137939
0.000000	1.734937	1976.279297
0.000000	1.735175	1982.019775
0.000000	1.735412	1987.048828
0.000000	1.735649	1991.817017
0.000000	1.735886	1995.159302
0.000000	1.736123	1993.215698
0.000000	1.736360	1988.825317
0.000000	1.736598	1982.195190
0.000000	1.736835	1974.010986
0.000000	1.737072	1966.751709
0.000000	1.737309	1959.977051
0.000000	1.737546	1954.020142
0.000000	1.737783	1949.000366
0.000000	1.738021	1946.355347
0.000000	1.738258	1944.321533
0.000000	1.738495	1941.164795
0.000000	1.738732	1937.179688
0.000000	1.738969	1932.412231
0.000000	1.739207	1927.512451
0.000000	1.739444	1923.117920
0.000000	1.739681	1920.394165
0.000000	1.739918	1918.285767
0.000000	1.740155	1916.586182
0.000000	1.740392	1915.148926
0.000000	1.740630	1914.021240
0.000000	1.740867	1912.365356
0.000000	1.741104	1910.907959
0.000000	1.741341	1908.601685
0.000000	1.741578	1906.248535
0.000000	1.741815	1903.653198
0.000000	1.742053	1901.520142
0.000000	1.742290	1899.992310
0.000000	1.742527	1898.341187
0.000000	1.742764	1897.607056
0.000000	1.743001	1897.561523
0.000000	1.743239	1897.823120
0.000000	1.743476	1897.616333
0.000000	1.743713	1896.544067
0.000000	1.743950	1894.074585
0.000000	1.744187	1889.021851
0.000000	1.744424	1881.958496
0.000000	1.744661	1873.378296
0.000000	1.744899	1865.843384
0.000000	1.745136	1859.648926
0.000000	1.745373	1856.141968
0.000000	1.745610	1853.900269
0.000000	1.745847	1852.546021
0.000000	1.746085	1852.258911
0.000000	1.746322	1852.861572
0.000000	1.746559	1854.081055
0.000000	1.746796	1856.549194
0.000000	1.747033	1860.839111
0.000000	1.747270	1867.414185
0.000000	1.747508	1877.088013
0.000000	1.747745	1889.946411
0.000000	1.747982	1905.608032
0.000000	1.748219	1916.697632
0.000000	1.748456	1926.502441
0.000000	1.748694	1952.932739
0.000000	1.748931	1981.395508
0.000000	1.749168	2015.730347
0.000000	1.749405	2046.866943
0.000000	1.749642	2072.595703
0.000000	1.749879	2092.282227
0.000000	1.750117	2105.976563
0.000000	1.750354	2112.909424
0.000000	1.750591	2114.676514
0.000000	1.750828	2112.391602
0.000000	1.751065	2104.939697
0.000000	1.751302	2091.943115
0.000000	1.751540	2075.318359
0.000000	1.751777	2058.694336
0.000000	1.752014	2045.288818
0.000000	1.752251	2032.438721
0.000000	1.752488	2034.215942
0.000000	1.752726	2047.935791
0.000000	1.752963	2070.222168
0.000000	1.753200	2099.815674
0.000000	1.753437	2137.116211
0.000000	1.753674	2182.625732
0.000000	1.753911	2229.522705
0.000000	1.754148	2266.354736
0.000000	1.754386	2292.117676
0.000000	1.754623	2306.054443
0.000000	1.754860	2308.925537
0.000000	1.755097	2301.474365
0.000000	1.755334	2283.429443
0.000000	1.755572	2255.316406
0.000000	1.755809	2219.202393
0.000000	1.756046	2180.621094
0.000000	1.756283	2145.531006
0.000000	1.756520	2119.772949
0.000000	1.756757	2106.444336
0.000000	1.756995	2095.944824
0.000000	1.757232	2087.973633
0.000000	1.757469	2084.767578
0.000000	1.757706	2085.988281
0.000000	1.757943	2089.878906
0.000000	1.758181	2096.413818
0.000000	1.758418	2104.222168
0.000000	1.758655	2105.866211
0.000000	1.758892	2108.125977
0.000000	1.759129	2106.063477
0.000000	1.759367	2095.411865
0.000000	1.759604	2079.854980
0.000000	1.759841	2063.020996
0.000000	1.760078	2049.801758
0.000000	1.760315	2045.905029
0.000000	1.760552	2046.510132
0.000000	1.760790	2047.034424
0.000000	1.761027	2046.529907
0.000000	1.761264	2044.401001
0.000000	1.761501	2040.427002
0.000000	1.761738	2034.873291
0.000000	1.761975	2027.702881
0.000000	1.762213	2019.061401
0.000000	1.762450	2010.117554
0.000000	1.762687	2002.041748
0.000000	1.762924	1995.413940
0.000000	1.763161	1988.933472
0.000000	1.763398	1981.491943
0.000000	1.763636	1973.286133
0.000000	1.763873	1965.434692
0.000000	1.764110	1961.182373
0.000000	1.764347	1959.228149
0.000000	1.764584	1959.464478
0.000000	1.764821	1960.864136
0.000000	1.765059	1966.719116
0.000000	1.765296	1976.422729
0.000000	1.765533	1985.634644
0.000000	1.765770	1995.348145
0.000000	1.766007	2007.382935
0.000000	1.766245	2022.396729
0.000000	1.766482	2039.789185
0.000000	1.766719	2059.068115
0.000000	1.766956	2075.524658
0.000000	1.767193	2086.809570
0.000000	1.767430	2093.835449
0.000000	1.767668	2097.948242
0.000000	1.767905	2100.267334
0.000000	1.768142	2101.188477
0.000000	1.768379	2101.328125
0.000000	1.768616	2103.361084
0.000000	1.768854	2109.492676
0.000000	1.769091	2112.170410
0.000000	1.769328	2110.235596
0.000000	1.769565	2103.403076
0.000000	1.769802	2097.445557
0.000000	1.770039	2097.320068
0.000000	1.770276	2098.454102
0.000000	1.770514	2096.203613
0.000000	1.770751	2092.339844
0.000000	1.770988	2087.880127
0.000000	1.771225	2083.878906
0.000000	1.771462	2082.489258
0.000000	1.771700	2083.730469
0.000000	1.771937	2087.033691
0.000000	1.772174	2095.335938
0.000000	1.772411	2108.960938
0.000000	1.772648	2124.652344
0.000000	1.772885	2148.598633
0.000000	1.773123	2171.504150
0.000000	1.773360	2195.364258
0.000000	1.773597	2221.171631
0.000000	1.773834	2249.804688
0.000000	1.774071	2282.022949
0.000000	1.774308	2320.781982
0.000000	1.774546	2367.989990
0.000000	1.774783	2424.279297
0.000000	1.775020	2484.078369
0.000000	1.775257	2535.298096
0.000000	1.775494	2577.681396
0.000000	1.775732	2610.756836
0.000000	1.775969	2633.649902
0.000000	1.776206	2646.128906
0.000000	1.776443	2646.902100
0.000000	1.776680	2637.763916
0.000000	1.776917	2618.100098
0.000000	1.777155	2589.069824
0.000000	1.777392	2553.136230
0.000000	1.777629	2515.179199
0.000000	1.777866	2481.186768
0.000000	1.778103	2455.724365
0.000000	1.778341	2440.817383
0.000000	1.778578	2427.522949
0.000000	1.778815	2409.045410
0.000000	1.779052	2390.063965
0.000000	1.779289	2366.086914
0.000000	1.779526	2336.638428
0.000000	1.779763	2307.894775
0.000000	1.780001	2276.295410
0.000000	1.780238	2253.029053
0.000000	1.780475	2238.155518
0.000000	1.780712	2224.683105
0.000000	1.780949	2213.281006
0.000000	1.781187	2204.805908
0.000000	1.781424	2202.370605
0.000000	1.781661	2199.912598
0.000000	1.781898	2187.006836
0.000000	1.782135	2163.869629
0.000000	1.782372	2132.553711
0.000000	1.782610	2101.491211
0.000000	1.782847	2078.527832
0.000000	1.783084	2070.513916
0.000000	1.783321	2062.638672
0.000000	1.783558	2059.324219
0.000000	1.783795	2064.797852
0.000000	1.784033	2072.865479
0.000000	1.784270	2081.964355
0.000000	1.784507	2088.491943
0.000000	1.784744	2100.763672
0.000000	1.784981	2111.700439
0.000000	1.785219	2115.528320
0.000000	1.785456	2112.651855
0.000000	1.785693	2105.166748
0.000000	1.785930	2093.998291
0.000000	1.786167	2079.791016
0.000000	1.786404	2065.159912
0.000000	1.786642	2052.145264
0.000000	1.786879	2044.363281
0.000000	1.787116	2042.494873
0.000000	1.787353	2042.884644
0.000000	1.787590	2045.535889
0.000000	1.787827	2049.635254
0.000000	1.788065	2053.964844
0.000000	1.788302	2059.194336
0.000000	1.788539	2064.696289
0.000000	1.788776	2070.450195
0.000000	1.789013	2076.816895
0.000000	1.789250	2084.875488
0.000000	1.789488	2093.335693
0.000000	1.789725	2099.940186
0.000000	1.789962	2106.088379
0.000000	1.790199	2110.061035
0.000000	1.790436	2114.367432
0.000000	1.790674	2118.788086
0.000000	1.790911	2124.591797
0.000000	1.791148	2131.153564
0.000000	1.791385	2136.505859
0.000000	1.791622	2142.875000
0.000000	1.791860	2150.327637
0.000000	1.792097	2159.717041
0.000000	1.792334	2173.070068
0.000000	1.792571	2186.983154
0.000000	1.792808	2202.063232
0.000000	1.793045	2213.047607
0.000000	1.793282	2222.478027
0.000000	1.793520	2226.069580
0.000000	1.793757	2227.580322
0.000000	1.793994	2224.913818
0.000000	1.794231	2220.260742
0.000000	1.794468	2216.147705
0.000000	1.794706	2216.281982
0.000000	1.794943	2226.712402
0.000000	1.795180	2251.358398
0.000000	1.795417	2288.780518
0.000000	1.795654	2323.280762
0.000000	1.795891	2353.907959
0.000000	1.796129	2380.104248
0.000000	1.796366	2401.245850
0.000000	1.796603	2416.566162
0.000000	1.796840	2421.349854
0.000000	1.797077	2416.046143
0.000000	1.797315	2403.135010
0.000000	1.797552	2386.437256
0.000000	1.797789	2369.194092
0.000000	1.798026	2356.623535
0.000000	1.798263	2347.585205
0.000000	1.798500	2335.513428
0.000000	1.798738	2319.199707
0.000000	1.798975	2297.357178
0.000000	1.799212	2269.947510
0.000000	1.799449	2237.906738
0.000000	1.799686	2203.048828
0.000000	1.799923	2172.741943
0.000000	1.800161	2153.045166
0.000000	1.800398	2147.866455
0.000000	1.800635	2147.649170
0.000000	1.800872	2152.020996
0.000000	1.801109	2160.721191
0.000000	1.801347	2172.595703
0.000000	1.801584	2184.781250
0.000000	1.801821	2190.577393
0.000000	1.802058	2190.160400
0.000000	1.802295	2183.153076
0.000000	1.802532	2170.439941
0.000000	1.802769	2154.119629
0.000000	1.803007	2136.071045
0.000000	1.803244	2118.923584
0.000000	1.803481	2106.644531
0.000000	1.803718	2100.363037
0.000000	1.803955	2092.869873
0.000000	1.804193	2084.360352
0.000000	1.804430	2075.978760
0.000000	1.804667	2068.439697
0.000000	1.804904	2064.432861
0.000000	1.805141	2064.287598
0.000000	1.805378	2069.363037
0.000000	1.805616	2080.682373
0.000000	1.805853	2097.384033
0.000000	1.806090	2117.442383
0.000000	1.806327	2138.480957
0.000000	1.806564	2158.254395
0.000000	1.806802	2174.101318
0.000000	1.807039	2186.997070
0.000000	1.807276	2199.945801
0.000000	1.807513	2214.686279
0.000000	1.807750	2231.959961
0.000000	1.807987	2254.020996
0.000000	1.808225	2280.540039
0.000000	1.808462	2305.354004
0.000000	1.808699	2328.491455
0.000000	1.808936	2346.851807
0.000000	1.809173	2359.478027
0.000000	1.809410	2368.238525
0.000000	1.809648	2376.672363
0.000000	1.809885	2385.231934
0.000000	1.810122	2394.985107
0.000000	1.810359	2409.791260
0.000000	1.810596	2429.123779
0.000000	1.810834	2440.133545
0.000000	1.811071	2442.329102
0.000000	1.811308	2435.712891
0.000000	1.811545	2420.491211
0.000000	1.811782	2399.262451
0.000000	1.812019	2374.857666
0.000000	1.812256	2350.657471
0.000000	1.812494	2329.535400
0.000000	1.812731	2306.071533
0.000000	1.812968	2283.280029
0.000000	1.813205	2266.321289
0.000000	1.813442	2257.557129
0.000000	1.813680	2251.738281
0.000000	1.813917	2248.737793
0.000000	1.814154	2245.503418
0.000000	1.814391	2242.310791
0.000000	1.814628	2237.903809
0.000000	1.814865	2233.327393
0.000000	1.815103	2224.679932
0.000000	1.815340	2212.766602
0.000000	1.815577	2199.388184
0.000000	1.815814	2186.899658
0.000000	1.816051	2177.040039
0.000000	1.816289	2171.531250
0.000000	1.816526	2167.622314
0.000000	1.816763	2166.597656
0.000000	1.817000	2166.061523
0.000000	1.817237	2165.519531
0.000000	1.817474	2164.666016
0.000000	1.817712	2163.835449
0.000000	1.817949	2163.783203
0.000000	1.818186	2165.605225
0.000000	1.818423	2171.318604
0.000000	1.818660	2180.146240
0.000000	1.818897	2189.051514
0.000000	1.819135	2197.899658
0.000000	1.819372	2202.636719
0.000000	1.819609	2203.771484
0.000000	1.819846	2202.078125
0.000000	1.820083	2197.626465
0.000000	1.820320	2190.846924
0.000000	1.820558	2182.769043
0.000000	1.820795	2174.365723
0.000000	1.821032	2166.097656
0.000000	1.821269	2158.196045
0.000000	1.821506	2149.773438
0.000000	1.821743	2142.583496
0.000000	1.821981	2136.695313
0.000000	1.822218	2130.871582
0.000000	1.822455	2125.382080
0.000000	1.822692	2121.364014
0.000000	1.822929	2118.004150
0.000000	1.823167	2115.392822
0.000000	1.823404	2113.486328
0.000000	1.823641	2112.474121
0.000000	1.823878	2111.936279
0.000000	1.824115	2112.061035
0.000000	1.824353	2113.195801
0.000000	1.824590	2114.498535
0.000000	1.824827	2117.073486
0.000000	1.825064	2120.708740
0.000000	1.825301	2125.339355
0.000000	1.825538	2130.647461
0.000000	1.825776	2136.877930
0.000000	1.826013	2143.886963
0.000000	1.826250	2148.864258
0.000000	1.826487	2150.588867
0.000000	1.826724	2150.209229
0.000000	1.826962	2148.455322
0.000000	1.827199	2146.890869
0.000000	1.827436	2148.629883
0.000000	1.827673	2155.790039
0.000000	1.827910	2165.998291
0.000000	1.828147	2177.920654
0.000000	1.828384	2189.339600
0.000000	1.828622	2195.809082
0.000000	1.828859	2202.763916
0.000000	1.829096	2206.695313
0.000000	1.829333	2207.113770
0.000000	1.829570	2204.756836
0.000000	1.829808	2199.008545
0.000000	1.830045	2191.475342
0.000000	1.830282	2178.935059
0.000000	1.830519	2164.377686
0.000000	1.830756	2151.465332
0.000000	1.830993	2143.371582
0.000000	1.831231	2143.011230
0.000000	1.831468	2145.668457
0.000000	1.831705	2150.358154
0.000000	1.831942	2155.179199
0.000000	1.832179	2159.986084
0.000000	1.832416	2163.883057
0.000000	1.832654	2167.200195
0.000000	1.832891	2170.321777
0.000000	1.833128	2173.510010
0.000000	1.833365	2176.001221
0.000000	1.833602	2177.327148
0.000000	1.833840	2176.181641
0.000000	1.834077	2172.212646
0.000000	1.834314	2166.285156
0.000000	1.834551	2158.709473
0.000000	1.834788	2151.871338
0.000000	1.835025	2147.509766
0.000000	1.835263	2144.827393
0.000000	1.835500	2143.027588
0.000000	1.835737	2143.035156
0.000000	1.835974	2145.912109
0.000000	1.836211	2151.040039
0.000000	1.836448	2157.251953
0.000000	1.836686	2163.634521
0.000000	1.836923	2168.694336
0.000000	1.837160	2169.882568
0.000000	1.837397	2169.346436
0.000000	1.837634	2169.334717
0.000000	1.837871	2171.762451
0.000000	1.838109	2174.475830
0.000000	1.838346	2176.217773
0.000000	1.838583	2178.098633
0.000000	1.838820	2179.530273
0.000000	1.839057	2180.839111
0.000000	1.839295	2180.891846
0.000000	1.839532	2180.031982
0.000000	1.839769	2178.239990
0.000000	1.840006	2176.363037
0.000000	1.840243	2174.553467
0.000000	1.840480	2174.174561
0.000000	1.840718	2174.244873
0.000000	1.840955	2175.934814
0.000000	1.841192	2179.865723
0.000000	1.841429	2186.167236
0.000000	1.841666	2194.336426
0.000000	1.841903	2202.817871
0.000000	1.842141	2208.952148
0.000000	1.842378	2209.800537
0.000000	1.842615	2203.935059
0.000000	1.842852	2194.065918
0.000000	1.843089	2180.841553
0.000000	1.843326	2165.914551
0.000000	1.843564	2153.856934
0.000000	1.843801	2147.287598
0.000000	1.844038	2139.795410
0.000000	1.844275	2130.528076
0.000000	1.844512	2119.452393
0.000000	1.844750	2106.880127
0.000000	1.844987	2093.785400
0.000000	1.845224	2078.907471
0.000000	1.845461	2064.297852
0.000000	1.845698	2052.934082
0.000000	1.845935	2044.518188
0.000000	1.846173	2037.453125
0.000000	1.846410	2030.704224
0.000000	1.846647	2024.534546
0.000000	1.846884	2019.849609
0.000000	1.847121	2016.708618
0.000000	1.847358	2015.348022
0.000000	1.847596	2014.952393
0.000000	1.847833	2015.718506
0.000000	1.848070	2016.741333
0.000000	1.848307	2018.106567
0.000000	1.848544	2019.520752
0.000000	1.848782	2021.163208
0.000000	1.849019	2024.284790
0.000000	1.849256	2030.274292
0.000000	1.849493	2038.184448
0.000000	1.849730	2047.385742
0.000000	1.849967	2057.004395
0.000000	1.850204	2065.502930
0.000000	1.850442	2070.675293
0.000000	1.850679	2073.231201
0.000000	1.850916	2075.037842
0.000000	1.851153	2076.047119
0.000000	1.851390	2076.484619
0.000000	1.851628	2077.927734
0.000000	1.851865	2080.800781
0.000000	1.852102	2084.695313
0.000000	1.852339	2089.249023
0.000000	1.852576	2094.726807
0.000000	1.852813	2101.532959
0.000000	1.853051	2107.302490
0.000000	1.853288	2109.771240
0.000000	1.853525	2105.107422
0.000000	1.853762	2103.134766
0.000000	1.853999	2097.999756
0.000000	1.854237	2092.720703
0.000000	1.854474	2092.206787
0.000000	1.854711	2094.935059
0.000000	1.854948	2099.662842
0.000000	1.855185	2105.688477
0.000000	1.855422	2113.011475
0.000000	1.855660	2121.133545
0.000000	1.855897	2128.155762
0.000000	1.856134	2141.661133
0.000000	1.856371	2159.262451
0.000000	1.856608	2181.724854
0.000000	1.856845	2209.170898
0.000000	1.857083	2239.259521
0.000000	1.857320	2268.390625
0.000000	1.857557	2302.302246
0.000000	1.857794	2325.825684
0.000000	1.858031	2336.709229
0.000000	1.858269	2337.190430
0.000000	1.858506	2329.076416
0.000000	1.858743	2316.431152
0.000000	1.858980	2304.426025
0.000000	1.859217	2293.552979
0.000000	1.859455	2276.569824
0.000000	1.859692	2252.355957
0.000000	1.859929	2220.856934
0.000000	1.860166	2183.826416
0.000000	1.860403	2144.451172
0.000000	1.860640	2105.662109
0.000000	1.860877	2071.917236
0.000000	1.861115	2048.768555
0.000000	1.861352	2028.228516
0.000000	1.861589	2010.329468
0.000000	1.861826	1996.123901
0.000000	1.862063	1984.660889
0.000000	1.862301	1975.626709
0.000000	1.862538	1968.831909
0.000000	1.862775	1963.166260
0.000000	1.863012	1958.706787
0.000000	1.863249	1955.469971
0.000000	1.863486	1952.807617
0.000000	1.863724	1951.236694
0.000000	1.863961	1951.138550
0.000000	1.864198	1952.957275
0.000000	1.864435	1956.070679
0.000000	1.864672	1960.704590
0.000000	1.864910	1967.475952
0.000000	1.865147	1975.900513
0.000000	1.865384	1986.156372
0.000000	1.865621	1998.110596
0.000000	1.865858	2011.632080
0.000000	1.866095	2026.190063
0.000000	1.866332	2042.156128
0.000000	1.866570	2055.443848
0.000000	1.866807	2068.064697
0.000000	1.867044	2079.741455
0.000000	1.867281	2088.168701
0.000000	1.867518	2092.145996
0.000000	1.867756	2091.316895
0.000000	1.867993	2087.022949
0.000000	1.868230	2081.583984
0.000000	1.868467	2076.077881
0.000000	1.868704	2070.596680
0.000000	1.868941	2064.963623
0.000000	1.869179	2062.114990
0.000000	1.869416	2055.479248
0.000000	1.869653	2046.675171
0.000000	1.869890	2035.826782
0.000000	1.870127	2023.240601
0.000000	1.870364	2010.774780
0.000000	1.870602	2002.778320
0.000000	1.870839	1999.957764
0.000000	1.871076	1999.432739
0.000000	1.871313	2001.741455
0.000000	1.871550	2007.211792
0.000000	1.871788	2015.946777
0.000000	1.872025	2027.904419
0.000000	1.872262	2042.134521
0.000000	1.872499	2057.542480
0.000000	1.872736	2071.880371
0.000000	1.872973	2076.380615
0.000000	1.873211	2070.535156
0.000000	1.873448	2055.347168
0.000000	1.873685	2034.316650
0.000000	1.873922	2012.605225
0.000000	1.874159	1996.541626
0.000000	1.874397	1988.006958
0.000000	1.874634	1979.427490
0.000000	1.874871	1971.565552
0.000000	1.875108	1964.661377
0.000000	1.875345	1960.328491
0.000000	1.875582	1958.599121
0.000000	1.875819	1959.999146
0.000000	1.876057	1962.269043
0.000000	1.876294	1963.289551
0.000000	1.876531	1962.856934
0.000000	1.876768	1961.622314
0.000000	1.877005	1960.245239
0.000000	1.877243	1959.700684
0.000000	1.877480	1959.528809
0.000000	1.877717	1957.309692
0.000000	1.877954	1954.341187
0.000000	1.878191	1951.321533
0.000000	1.878428	1948.635498
0.000000	1.878666	1947.875366
0.000000	1.878903	1949.827148
0.000000	1.879140	1953.579834
0.000000	1.879377	1958.977539
0.000000	1.879614	1966.017578
0.000000	1.879851	1974.455200
0.000000	1.880089	1982.711426
0.000000	1.880326	1988.919312
0.000000	1.880563	1993.327271
0.000000	1.880800	1994.894775
0.000000	1.881037	1994.193604
0.000000	1.881275	1993.179443
0.000000	1.881512	1994.404907
0.000000	1.881749	2002.857544
0.000000	1.881986	2015.756470
0.000000	1.882223	2032.395630
0.000000	1.882460	2054.633057
0.000000	1.882698	2079.846924
0.000000	1.882935	2104.293213
0.000000	1.883172	2121.402832
0.000000	1.883409	2128.887451
0.000000	1.883646	2127.417236
0.000000	1.883884	2119.126221
0.000000	1.884121	2104.808594
0.000000	1.884358	2084.745605
0.000000	1.884595	2061.606689
0.000000	1.884832	2041.428101
0.000000	1.885069	2029.212402
0.000000	1.885306	2027.941162
0.000000	1.885544	2030.676392
0.000000	1.885781	2036.064575
0.000000	1.886018	2041.555298
0.000000	1.886255	2045.413086
0.000000	1.886492	2048.435791
0.000000	1.886730	2050.225098
0.000000	1.886967	2051.964844
0.000000	1.887204	2053.667969
0.000000	1.887441	2055.716064
0.000000	1.887678	2057.202637
0.000000	1.887915	2055.089844
0.000000	1.888153	2053.630127
0.000000	1.888390	2056.419189
0.000000	1.888627	2066.577881
0.000000	1.888864	2080.191650
0.000000	1.889101	2090.095215
0.000000	1.889338	2097.967285
0.000000	1.889576	2104.943359
0.000000	1.889813	2111.148682
0.000000	1.890050	2114.939453
0.000000	1.890287	2110.424316
0.000000	1.890524	2101.667969
0.000000	1.890762	2093.732666
0.000000	1.890999	2082.048828
0.000000	1.891236	2069.133545
0.000000	1.891473	2058.169678
0.000000	1.891710	2048.773438
0.000000	1.891947	2040.897095
0.000000	1.892185	2033.259277
0.000000	1.892422	2025.899536
0.000000	1.892659	2020.873291
0.000000	1.892896	2018.978149
0.000000	1.893133	2018.093994
0.000000	1.893371	2017.843140
0.000000	1.893608	2007.001221
0.000000	1.893845	2001.745850
0.000000	1.894082	2012.026367
0.000000	1.894319	2020.286377
0.000000	1.894556	2024.960938
0.000000	1.894794	2028.927124
0.000000	1.895031	2033.776245
0.000000	1.895268	2039.611816
0.000000	1.895505	2046.501709
0.000000	1.895742	2052.608154
0.000000	1.895979	2056.087158
0.000000	1.896217	2065.391846
0.000000	1.896454	2071.834961
0.000000	1.896691	2075.029297
0.000000	1.896928	2074.177734
0.000000	1.897165	2071.465820
0.000000	1.897403	2068.275146
0.000000	1.897640	2064.467041
0.000000	1.897877	2060.501221
0.000000	1.898114	2060.718262
0.000000	1.898351	2064.487549
0.000000	1.898588	2071.223877
0.000000	1.898825	2081.823486
0.000000	1.899063	2096.187744
0.000000	1.899300	2112.726807
0.000000	1.899537	2133.089844
0.000000	1.899774	2149.401611
0.000000	1.900011	2167.062012
0.000000	1.900249	2183.749512
0.000000	1.900486	2193.847900
0.000000	1.900723	2199.134033
0.000000	1.900960	2208.259521
0.000000	1.901197	2220.803467
0.000000	1.901434	2253.348633
0.000000	1.901672	2283.343994
0.000000	1.901909	2301.782715
0.000000	1.902146	2309.710205
0.000000	1.902383	2304.846924
0.000000	1.902620	2288.494629
0.000000	1.902858	2263.094727
0.000000	1.903095	2232.969727
0.000000	1.903332	2203.410156
0.000000	1.903569	2177.722412
0.000000	1.903806	2155.399902
0.000000	1.904043	2140.301025
0.000000	1.904281	2132.658447
0.000000	1.904518	2128.900146
0.000000	1.904755	2128.473633
0.000000	1.904992	2129.623047
0.000000	1.905229	2132.152832
0.000000	1.905466	2135.758301
0.000000	1.905704	2139.224609
0.000000	1.905941	2143.164551
0.000000	1.906178	2146.609131
0.000000	1.906415	2149.800293
0.000000	1.906652	2148.544189
0.000000	1.906890	2150.728027
0.000000	1.907127	2155.562988
0.000000	1.907364	2161.636230
0.000000	1.907601	2168.653076
0.000000	1.907838	2175.599609
0.000000	1.908075	2180.815430
0.000000	1.908312	2184.918213
0.000000	1.908550	2189.235107
0.000000	1.908787	2194.403809
0.000000	1.909024	2201.445557
0.000000	1.909261	2209.936768
0.000000	1.909498	2219.312988
0.000000	1.909736	2229.072510
0.000000	1.909973	2238.173584
0.000000	1.910210	2245.590576
0.000000	1.910447	2247.311279
0.000000	1.910684	2243.972412
0.000000	1.910921	2237.712158
0.000000	1.911159	2228.788574
0.000000	1.911396	2218.630371
0.000000	1.911633	2211.860840
0.000000	1.911870	2211.138428
0.000000	1.912107	2212.769531
0.000000	1.912345	2217.941406
0.000000	1.912582	2226.453613
0.000000	1.912819	2238.503174
0.000000	1.913056	2252.293457
0.000000	1.913293	2269.922607
0.000000	1.913530	2287.751221
0.000000	1.913768	2301.836426
0.000000	1.914005	2307.971680
0.000000	1.914242	2308.922607
0.000000	1.914479	2306.855469
0.000000	1.914716	2302.755859
0.000000	1.914953	2298.977539
0.000000	1.915191	2299.400635
0.000000	1.915428	2303.328613
0.000000	1.915665	2305.863770
0.000000	1.915902	2307.601074
0.000000	1.916139	2304.057373
0.000000	1.916376	2293.584717
0.000000	1.916614	2292.801025
0.000000	1.916851	2301.017578
0.000000	1.917088	2311.805664
0.000000	1.917325	2326.465088
0.000000	1.917562	2349.820801
0.000000	1.917799	2378.451416
0.000000	1.918037	2406.669922
0.000000	1.918274	2432.995850
0.000000	1.918511	2456.301025
0.000000	1.918748	2476.041260
0.000000	1.918985	2492.576172
0.000000	1.919223	2505.500732
0.000000	1.919460	2511.928955
0.000000	1.919697	2511.786133
0.000000	1.919934	2507.153076
0.000000	1.920171	2497.616455
0.000000	1.920408	2483.265869
0.000000	1.920646	2466.274902
0.000000	1.920883	2448.827393
0.000000	1.921120	2428.408447
0.000000	1.921357	2402.793457
0.000000	1.921594	2373.038330
0.000000	1.921832	2343.089844
0.000000	1.922069	2315.792969
0.000000	1.922306	2295.701904
0.000000	1.922543	2284.522949
0.000000	1.922780	2275.878174
0.000000	1.923018	2269.204102
0.000000	1.923254	2264.582520
0.000000	1.923492	2262.406982
0.000000	1.923729	2264.229492
0.000000	1.923966	2264.832764
0.000000	1.924203	2263.623291
0.000000	1.924440	2261.724609
0.000000	1.924678	2259.470215
0.000000	1.924915	2255.968018
0.000000	1.925152	2251.638184
0.000000	1.925389	2246.318359
0.000000	1.925626	2241.052002
0.000000	1.925864	2237.717773
0.000000	1.926101	2233.357422
0.000000	1.926338	2228.583740
0.000000	1.926575	2223.999756
0.000000	1.926812	2222.561523
0.000000	1.927049	2221.583252
0.000000	1.927287	2220.926514
0.000000	1.927524	2220.481201
0.000000	1.927761	2220.777344
0.000000	1.927998	2220.450195
0.000000	1.928235	2219.054688
0.000000	1.928472	2216.862549
0.000000	1.928710	2211.311768
0.000000	1.928947	2206.664307
0.000000	1.929184	2203.947998
0.000000	1.929421	2203.927490
0.000000	1.929658	2205.755615
0.000000	1.929896	2210.125488
0.000000	1.930133	2220.078125
0.000000	1.930370	2232.835693
0.000000	1.930607	2245.685303
0.000000	1.930844	2256.097900
0.000000	1.931081	2262.360840
0.000000	1.931319	2269.539307
0.000000	1.931556	2271.960449
0.000000	1.931793	2271.889404
0.000000	1.932030	2272.437012
0.000000	1.932267	2276.361816
0.000000	1.932505	2279.369629
0.000000	1.932742	2279.446777
0.000000	1.932979	2278.263184
0.000000	1.933216	2276.298096
0.000000	1.933453	2273.541748
0.000000	1.933690	2271.850098
0.000000	1.933927	2270.896240
0.000000	1.934165	2267.097168
0.000000	1.934402	2260.663086
0.000000	1.934639	2251.426758
0.000000	1.934876	2239.032959
0.000000	1.935113	2224.934082
0.000000	1.935351	2212.870117
0.000000	1.935588	2206.505615
0.000000	1.935825	2201.685303
0.000000	1.936062	2197.750732
0.000000	1.936299	2195.145752
0.000000	1.936536	2194.010498
0.000000	1.936774	2193.435547
0.000000	1.937011	2193.898682
0.000000	1.937248	2195.491699
0.000000	1.937485	2197.378418
0.000000	1.937722	2199.221436
0.000000	1.937959	2201.577393
0.000000	1.938197	2203.724365
0.000000	1.938434	2205.864502
0.000000	1.938671	2205.128174
0.000000	1.938908	2200.922607
0.000000	1.939145	2196.311768
0.000000	1.939383	2193.559326
0.000000	1.939620	2195.810059
0.000000	1.939857	2201.574463
0.000000	1.940094	2211.806641
0.000000	1.940331	2230.963623
0.000000	1.940568	2251.651855
0.000000	1.940806	2272.427246
0.000000	1.941043	2288.935303
0.000000	1.941280	2301.720703
0.000000	1.941517	2312.479492
0.000000	1.941754	2324.519043
0.000000	1.941991	2338.188721
0.000000	1.942229	2354.684570
0.000000	1.942466	2377.364014
0.000000	1.942703	2400.742676
0.000000	1.942940	2421.351563
0.000000	1.943177	2443.617188
0.000000	1.943414	2463.067627
0.000000	1.943652	2479.958496
0.000000	1.943889	2495.670166
0.000000	1.944126	2510.072998
0.000000	1.944363	2522.679932
0.000000	1.944600	2533.401367
0.000000	1.944838	2542.489502
0.000000	1.945075	2547.599854
0.000000	1.945312	2544.097900
0.000000	1.945549	2532.804932
0.000000	1.945786	2514.523926
0.000000	1.946023	2489.909180
0.000000	1.946261	2459.894043
0.000000	1.946498	2429.807861
0.000000	1.946735	2405.577393
0.000000	1.946972	2391.302490
0.000000	1.947209	2381.467529
0.000000	1.947446	2374.780029
0.000000	1.947684	2372.085938
0.000000	1.947921	2376.413574
0.000000	1.948158	2385.919434
0.000000	1.948395	2395.732422
0.000000	1.948632	2404.907471
0.000000	1.948869	2419.340332
0.000000	1.949107	2428.772217
0.000000	1.949344	2433.991943
0.000000	1.949581	2435.780762
0.000000	1.949818	2437.800293
0.000000	1.950055	2441.581543
0.000000	1.950293	2449.222412
0.000000	1.950530	2462.642578
0.000000	1.950767	2487.179443
0.000000	1.951004	2524.946045
0.000000	1.951241	2565.073730
0.000000	1.951478	2601.500000
0.000000	1.951716	2621.389160
0.000000	1.951953	2624.052002
0.000000	1.952190	2610.175293
0.000000	1.952427	2581.207031
0.000000	1.952664	2553.134033
0.000000	1.952901	2523.230469
0.000000	1.953139	2489.840576
0.000000	1.953376	2452.338623
0.000000	1.953613	2417.879395
0.000000	1.953850	2392.865723
0.000000	1.954087	2378.741211
0.000000	1.954325	2375.570801
0.000000	1.954562	2374.235840
0.000000	1.954799	2371.338379
0.000000	1.955036	2368.144775
0.000000	1.955273	2365.462402
0.000000	1.955510	2364.202881
0.000000	1.955747	2359.616211
0.000000	1.955985	2347.458252
0.000000	1.956222	2331.685059
0.000000	1.956459	2313.890625
0.000000	1.956696	2296.056641
0.000000	1.956933	2284.807129
0.000000	1.957171	2287.102783
0.000000	1.957408	2310.501709
0.000000	1.957645	2357.889160
0.000000	1.957882	2402.626709
0.000000	1.958119	2438.794434
0.000000	1.958356	2466.748535
0.000000	1.958594	2486.976807
0.000000	1.958831	2500.835938
0.000000	1.959068	2511.714844
0.000000	1.959305	2521.955078
0.000000	1.959542	2534.534180
0.000000	1.959780	2551.806396
0.000000	1.960017	2563.621826
0.000000	1.960254	2566.021484
0.000000	1.960491	2558.597168
0.000000	1.960728	2543.895996
0.000000	1.960966	2523.031494
0.000000	1.961203	2496.492676
0.000000	1.961440	2469.058105
0.000000	1.961677	2447.048584
0.000000	1.961914	2437.279541
0.000000	1.962151	2434.984619
0.000000	1.962389	2432.170898
0.000000	1.962626	2429.026123
0.000000	1.962863	2425.201416
0.000000	1.963100	2419.689209
0.000000	1.963337	2411.736572
0.000000	1.963574	2399.655273
0.000000	1.963812	2380.512939
0.000000	1.964049	2354.913818
0.000000	1.964286	2323.557373
0.000000	1.964523	2288.992188
0.000000	1.964760	2255.342773
0.000000	1.964997	2227.107910
0.000000	1.965235	2200.515381
0.000000	1.965472	2182.984619
0.000000	1.965709	2171.726318
0.000000	1.965946	2166.121826
0.000000	1.966183	2163.662842
0.000000	1.966420	2164.050537
0.000000	1.966658	2165.864502
0.000000	1.966895	2170.493896
0.000000	1.967132	2177.599609
0.000000	1.967369	2185.507813
0.000000	1.967606	2194.897705
0.000000	1.967844	2202.831787
0.000000	1.968081	2210.506836
0.000000	1.968318	2215.739502
0.000000	1.968555	2224.150391
0.000000	1.968792	2233.156982
0.000000	1.969029	2241.809082
0.000000	1.969267	2246.975830
0.000000	1.969504	2249.804688
0.000000	1.969741	2250.255615
0.000000	1.969978	2244.982178
0.000000	1.970215	2244.876465
0.000000	1.970453	2245.910889
0.000000	1.970690	2246.477295
0.000000	1.970927	2245.180420
0.000000	1.971164	2244.921875
0.000000	1.971401	2250.604248
0.000000	1.971638	2260.063721
0.000000	1.971875	2273.365479
0.000000	1.972113	2292.259521
0.000000	1.972350	2318.048340
0.000000	1.972587	2351.237061
0.000000	1.972824	2391.601318
0.000000	1.973061	2435.252441
0.000000	1.973299	2475.935547
0.000000	1.973536	2503.532715
0.000000	1.973773	2518.571777
0.000000	1.974010	2524.807129
0.000000	1.974247	2532.393555
0.000000	1.974484	2534.584717
0.000000	1.974722	2531.452148
0.000000	1.974959	2524.238770
0.000000	1.975196	2512.049316
0.000000	1.975433	2492.250488
0.000000	1.975670	2465.844727
0.000000	1.975907	2436.819824
0.000000	1.976145	2411.218018
0.000000	1.976382	2394.694336
0.000000	1.976619	2392.773193
0.000000	1.976856	2410.404297
0.000000	1.977093	2444.854736
0.000000	1.977331	2489.665771
0.000000	1.977568	2532.672119
0.000000	1.977805	2567.026855
0.000000	1.978042	2591.603516
0.000000	1.978279	2606.762695
0.000000	1.978516	2615.143799
0.000000	1.978754	2618.346924
0.000000	1.978991	2618.444580
0.000000	1.979228	2618.931641
0.000000	1.979465	2624.917236
0.000000	1.979702	2641.359131
0.000000	1.979940	2661.408447
0.000000	1.980177	2679.652344
0.000000	1.980414	2692.732666
0.000000	1.980651	2698.077637
0.000000	1.980888	2696.625000
0.000000	1.981125	2689.259033
0.000000	1.981362	2676.196289
0.000000	1.981600	2655.207031
0.000000	1.981837	2625.290771
0.000000	1.982074	2586.371582
0.000000	1.982311	2541.519043
0.000000	1.982548	2497.903564
0.000000	1.982786	2459.415039
0.000000	1.983023	2428.020020
0.000000	1.983260	2398.101563
0.000000	1.983497	2372.088867
0.000000	1.983734	2352.032715
0.000000	1.983971	2332.994141
0.000000	1.984209	2315.719727
0.000000	1.984446	2302.540039
0.000000	1.984683	2299.625488
0.000000	1.984920	2309.589844
0.000000	1.985157	2326.890137
0.000000	1.985394	2345.412842
0.000000	1.985632	2370.918701
0.000000	1.985869	2405.515381
0.000000	1.986106	2448.747803
0.000000	1.986343	2497.695068
0.000000	1.986580	2537.643311
0.000000	1.986818	2568.855957
0.000000	1.987055	2590.993164
0.000000	1.987292	2604.988037
0.000000	1.987529	2611.849121
0.000000	1.987766	2612.900879
0.000000	1.988003	2607.898926
0.000000	1.988241	2596.420410
0.000000	1.988478	2579.891602
0.000000	1.988715	2560.186279
0.000000	1.988952	2538.344727
0.000000	1.989189	2502.513672
0.000000	1.989427	2452.714844
0.000000	1.989664	2399.108154
0.000000	1.989901	2377.627686
0.000000	1.990138	2349.080566
0.000000	1.990375	2320.670166
0.000000	1.990612	2304.546387
0.000000	1.990849	2282.870361
0.000000	1.991087	2270.332031
0.000000	1.991324	2259.012939
0.000000	1.991561	2249.525146
0.000000	1.991798	2245.612305
0.000000	1.992035	2245.428223
0.000000	1.992273	2249.736328
0.000000	1.992510	2258.736816
0.000000	1.992747	2272.836670
0.000000	1.992984	2289.700684
0.000000	1.993221	2306.959473
0.000000	1.993459	2319.333984
0.000000	1.993696	2325.455811
0.000000	1.993933	2324.435791
0.000000	1.994170	2317.414063
0.000000	1.994407	2305.041016
0.000000	1.994644	2287.717041
0.000000	1.994882	2266.292480
0.000000	1.995119	2245.275146
0.000000	1.995356	2230.103027
0.000000	1.995593	2218.824707
0.000000	1.995830	2208.288818
0.000000	1.996067	2198.690186
0.000000	1.996305	2191.145264
0.000000	1.996542	2184.670898
0.000000	1.996779	2180.164063
0.000000	1.997016	2177.675781
0.000000	1.997253	2177.928711
0.000000	1.997490	2179.864502
0.000000	1.997728	2183.384033
0.000000	1.997965	2188.429443
0.000000	1.998202	2193.630371
0.000000	1.998439	2198.969727
0.000000	1.998676	2204.994873
0.000000	1.998914	2211.220703
0.000000	1.999151	2216.712891
0.000000	1.999388	2219.677734
0.000000	1.999625	2220.751221
0.000000	1.999862	2220.619141
0.000000	2.000099	2220.134521
0.000000	2.000336	2220.167725
0.000000	2.000574	2222.264648
0.000000	2.000811	2226.460938
0.000000	2.001048	2233.773193
0.000000	2.001285	2244.986572
0.000000	2.001522	2258.523926
0.000000	2.001760	2272.636475
0.000000	2.001997	2285.980469
0.000000	2.002234	2297.059570
0.000000	2.002471	2301.522461
0.000000	2.002708	2300.479980
0.000000	2.002945	2294.375732
0.000000	2.003183	2285.815918
0.000000	2.003420	2276.996338
0.000000	2.003657	2271.275635
0.000000	2.003894	2270.553955
0.000000	2.004131	2278.390137
0.000000	2.004369	2289.956787
0.000000	2.004606	2303.762207
0.000000	2.004843	2316.084473
0.000000	2.005080	2325.833984
0.000000	2.005317	2332.917725
0.000000	2.005554	2332.342529
0.000000	2.005792	2323.777832
0.000000	2.006029	2309.625244
0.000000	2.006266	2290.538086
0.000000	2.006503	2268.481934
0.000000	2.006740	2242.012451
0.000000	2.006978	2223.649658
0.000000	2.007215	2217.583008
0.000000	2.007452	2212.366943
0.000000	2.007689	2207.337402
0.000000	2.007926	2201.630127
0.000000	2.008163	2195.643311
0.000000	2.008401	2189.584229
0.000000	2.008638	2183.125977
0.000000	2.008875	2176.022705
0.000000	2.009112	2169.208008
0.000000	2.009349	2163.549316
0.000000	2.009587	2158.765137
0.000000	2.009824	2154.085205
0.000000	2.010061	2148.290283
0.000000	2.010298	2140.908691
0.000000	2.010535	2131.976318
0.000000	2.010772	2122.578125
0.000000	2.011009	2114.346680
0.000000	2.011247	2107.528076
0.000000	2.011484	2102.052734
0.000000	2.011721	2097.616455
0.000000	2.011958	2093.923340
0.000000	2.012195	2091.458008
0.000000	2.012433	2088.010742
0.000000	2.012670	2084.291260
0.000000	2.012907	2080.677246
0.000000	2.013144	2078.475342
0.000000	2.013381	2077.640625
0.000000	2.013618	2078.449707
0.000000	2.013855	2080.739014
0.000000	2.014093	2083.914795
0.000000	2.014330	2083.420654
0.000000	2.014567	2080.195557
0.000000	2.014804	2076.735352
0.000000	2.015041	2072.959473
0.000000	2.015279	2072.361572
0.000000	2.015516	2079.573242
0.000000	2.015753	2095.418945
0.000000	2.015990	2116.044434
0.000000	2.016227	2142.943848
0.000000	2.016464	2171.447998
0.000000	2.016702	2199.427734
0.000000	2.016939	2220.415527
0.000000	2.017176	2233.762695
0.000000	2.017413	2241.023438
0.000000	2.017650	2245.032959
0.000000	2.017888	2245.729492
0.000000	2.018125	2243.302734
0.000000	2.018362	2239.363525
0.000000	2.018599	2234.370605
0.000000	2.018836	2224.435303
0.000000	2.019073	2210.322998
0.000000	2.019310	2193.322266
0.000000	2.019548	2176.705811
0.000000	2.019785	2163.540527
0.000000	2.020022	2156.504883
0.000000	2.020259	2158.087158
0.000000	2.020496	2163.430176
0.000000	2.020734	2171.782959
0.000000	2.020971	2181.532471
0.000000	2.021208	2193.947998
0.000000	2.021445	2210.841797
0.000000	2.021682	2230.644531
0.000000	2.021919	2256.597168
0.000000	2.022157	2282.262451
0.000000	2.022394	2307.564209
0.000000	2.022631	2334.781738
0.000000	2.022868	2357.690674
0.000000	2.023105	2374.599121
0.000000	2.023343	2383.792480
0.000000	2.023580	2386.439941
0.000000	2.023817	2386.312744
0.000000	2.024054	2380.806396
0.000000	2.024291	2368.806885
0.000000	2.024528	2349.912354
0.000000	2.024766	2323.930176
0.000000	2.025003	2293.085205
0.000000	2.025240	2263.257080
0.000000	2.025477	2239.107178
0.000000	2.025714	2224.268799
0.000000	2.025951	2211.162109
0.000000	2.026189	2202.234863
0.000000	2.026426	2199.693604
0.000000	2.026663	2196.814453
0.000000	2.026900	2194.329346
0.000000	2.027137	2189.299805
0.000000	2.027375	2179.206055
0.000000	2.027612	2167.090820
0.000000	2.027849	2154.912598
0.000000	2.028086	2146.850342
0.000000	2.028323	2138.446289
0.000000	2.028560	2129.633057
0.000000	2.028798	2120.903076
0.000000	2.029035	2112.788574
0.000000	2.029272	2110.970215
0.000000	2.029509	2112.477783
0.000000	2.029746	2117.288330
0.000000	2.029984	2123.500488
0.000000	2.030221	2126.137939
0.000000	2.030458	2126.095215
0.000000	2.030695	2122.943848
0.000000	2.030932	2116.462158
0.000000	2.031169	2108.003662
0.000000	2.031407	2097.119385
0.000000	2.031644	2082.511475
0.000000	2.031881	2064.135986
0.000000	2.032118	2042.826904
0.000000	2.032355	2022.250244
0.000000	2.032593	2002.085938
0.000000	2.032830	1985.676392
0.000000	2.033067	1978.217773
0.000000	2.033304	1986.120361
0.000000	2.033541	2002.650757
0.000000	2.033778	2024.059570
0.000000	2.034015	2046.898071
0.000000	2.034253	2072.770996
0.000000	2.034490	2101.785889
0.000000	2.034727	2132.562256
0.000000	2.034964	2166.007813
0.000000	2.035201	2197.818604
0.000000	2.035439	2221.557129
0.000000	2.035676	2234.971191
0.000000	2.035913	2238.412842
0.000000	2.036150	2233.620117
0.000000	2.036387	2224.757080
0.000000	2.036624	2215.958252
0.000000	2.036862	2214.156494
0.000000	2.037099	2211.276367
0.000000	2.037336	2204.512695
0.000000	2.037573	2195.156494
0.000000	2.037810	2182.811035
0.000000	2.038048	2168.439209
0.000000	2.038285	2154.170654
0.000000	2.038522	2143.437256
0.000000	2.038759	2138.322998
0.000000	2.038996	2137.108643
0.000000	2.039233	2134.290283
0.000000	2.039470	2131.856445
0.000000	2.039708	2130.696045
0.000000	2.039945	2131.826660
0.000000	2.040182	2136.091309
0.000000	2.040419	2142.728271
0.000000	2.040656	2152.818115
0.000000	2.040894	2166.124268
0.000000	2.041131	2180.736084
0.000000	2.041368	2195.117188
0.000000	2.041605	2211.967041
0.000000	2.041842	2231.099854
0.000000	2.042079	2247.936279
0.000000	2.042316	2261.127930
0.000000	2.042554	2271.820801
0.000000	2.042791	2279.865479
0.000000	2.043028	2286.531250
0.000000	2.043265	2293.256836
0.000000	2.043502	2299.697266
0.000000	2.043740	2305.681152
0.000000	2.043977	2310.147217
0.000000	2.044214	2312.401123
0.000000	2.044451	2313.915771
0.000000	2.044688	2314.848633
0.000000	2.044925	2315.520020
0.000000	2.045163	2318.464355
0.000000	2.045400	2320.861328
0.000000	2.045637	2323.294678
0.000000	2.045874	2325.723633
0.000000	2.046111	2328.458740
0.000000	2.046349	2331.816650
0.000000	2.046586	2337.910889
0.000000	2.046823	2347.287598
0.000000	2.047060	2358.218262
0.000000	2.047297	2370.967041
0.000000	2.047534	2385.631592
0.000000	2.047772	2401.473145
0.000000	2.048009	2416.444580
0.000000	2.048246	2424.773926
0.000000	2.048483	2427.693604
0.000000	2.048720	2427.441162
0.000000	2.048957	2424.880371
0.000000	2.049195	2421.287109
0.000000	2.049432	2419.724365
0.000000	2.049669	2417.135010
0.000000	2.049906	2414.004883
0.000000	2.050143	2410.908691
0.000000	2.050380	2410.781250
0.000000	2.050618	2412.046143
0.000000	2.050855	2414.770264
0.000000	2.051092	2418.237305
0.000000	2.051329	2422.672119
0.000000	2.051566	2428.682617
0.000000	2.051804	2436.373291
0.000000	2.052041	2445.873779
0.000000	2.052278	2456.782471
0.000000	2.052515	2468.940674
0.000000	2.052752	2478.373779
0.000000	2.052989	2491.377441
0.000000	2.053227	2498.197266
0.000000	2.053464	2500.915283
0.000000	2.053701	2497.248535
0.000000	2.053938	2489.909180
0.000000	2.054175	2478.135742
0.000000	2.054413	2461.324219
0.000000	2.054650	2441.002441
0.000000	2.054887	2419.847656
0.000000	2.055124	2404.669678
0.000000	2.055361	2399.715332
0.000000	2.055598	2409.367432
0.000000	2.055836	2414.995117
0.000000	2.056073	2414.007080
0.000000	2.056310	2407.613770
0.000000	2.056547	2396.630127
0.000000	2.056784	2381.024902
0.000000	2.057022	2361.430420
0.000000	2.057259	2339.474365
0.000000	2.057496	2315.846191
0.000000	2.057733	2291.678223
0.000000	2.057970	2266.770996
0.000000	2.058208	2247.230957
0.000000	2.058444	2238.661133
0.000000	2.058682	2233.362793
0.000000	2.058919	2230.916016
0.000000	2.059156	2231.046875
0.000000	2.059393	2233.188477
0.000000	2.059630	2237.487793
0.000000	2.059868	2243.506592
0.000000	2.060105	2251.430908
0.000000	2.060342	2259.432129
0.000000	2.060579	2267.451172
0.000000	2.060816	2273.804199
0.000000	2.061054	2279.442871
0.000000	2.061291	2285.229248
0.000000	2.061528	2292.184814
0.000000	2.061765	2300.420654
0.000000	2.062002	2307.851074
0.000000	2.062239	2311.319092
0.000000	2.062476	2313.351074
0.000000	2.062714	2316.401611
0.000000	2.062951	2318.652344
0.000000	2.063188	2320.657227
0.000000	2.063425	2322.521240
0.000000	2.063662	2325.784668
0.000000	2.063900	2328.278564
0.000000	2.064137	2330.352051
0.000000	2.064374	2331.853271
0.000000	2.064611	2332.599854
0.000000	2.064848	2332.895752
0.000000	2.065085	2331.737549
0.000000	2.065323	2329.381348
0.000000	2.065560	2326.085449
0.000000	2.065797	2323.194580
0.000000	2.066034	2320.555664
0.000000	2.066271	2318.001709
0.000000	2.066509	2315.954834
0.000000	2.066746	2314.560303
0.000000	2.066983	2313.996338
0.000000	2.067220	2313.104248
0.000000	2.067457	2312.417969
0.000000	2.067694	2311.694336
0.000000	2.067931	2309.427246
0.000000	2.068169	2305.228516
0.000000	2.068406	2299.849365
0.000000	2.068643	2293.514648
0.000000	2.068880	2287.568115
0.000000	2.069117	2284.182373
0.000000	2.069355	2281.252441
0.000000	2.069592	2278.833984
0.000000	2.069829	2276.990479
0.000000	2.070066	2275.942627
0.000000	2.070303	2275.733643
0.000000	2.070540	2277.088867
0.000000	2.070778	2279.829834
0.000000	2.071015	2284.615479
0.000000	2.071252	2292.390381
0.000000	2.071489	2302.778320
0.000000	2.071726	2314.179443
0.000000	2.071964	2326.807373
0.000000	2.072201	2339.060547
0.000000	2.072438	2346.898682
0.000000	2.072675	2348.253418
0.000000	2.072912	2344.754883
0.000000	2.073149	2340.541504
0.000000	2.073387	2339.873047
0.000000	2.073624	2346.005127
0.000000	2.073861	2352.661865
0.000000	2.074098	2360.249512
0.000000	2.074335	2366.527588
0.000000	2.074572	2373.757568
0.000000	2.074810	2383.464600
0.000000	2.075047	2393.718262
0.000000	2.075284	2403.082764
0.000000	2.075521	2410.081543
0.000000	2.075758	2414.458740
0.000000	2.075995	2417.571777
0.000000	2.076233	2420.712402
0.000000	2.076470	2424.029541
0.000000	2.076707	2430.069824
0.000000	2.076944	2438.624756
0.000000	2.077181	2447.528320
0.000000	2.077419	2457.049805
0.000000	2.077656	2468.297363
0.000000	2.077893	2481.179443
0.000000	2.078130	2496.076416
0.000000	2.078367	2512.922607
0.000000	2.078604	2528.962158
0.000000	2.078842	2539.875732
0.000000	2.079079	2545.019531
0.000000	2.079316	2546.791748
0.000000	2.079553	2545.247314
0.000000	2.079790	2540.211426
0.000000	2.080028	2532.592529
0.000000	2.080265	2519.851807
0.000000	2.080502	2504.744629
0.000000	2.080739	2493.847412
0.000000	2.080976	2492.264160
0.000000	2.081213	2493.850830
0.000000	2.081450	2499.038086
0.000000	2.081688	2505.668701
0.000000	2.081925	2513.765137
0.000000	2.082162	2525.316162
0.000000	2.082399	2541.052490
0.000000	2.082636	2560.829102
0.000000	2.082874	2582.736328
0.000000	2.083111	2603.379150
0.000000	2.083348	2624.757813
0.000000	2.083585	2644.727295
0.000000	2.083822	2655.472412
0.000000	2.084059	2657.187744
0.000000	2.084297	2653.251221
0.000000	2.084534	2643.979980
0.000000	2.084771	2629.775146
0.000000	2.085008	2611.493896
0.000000	2.085245	2593.415039
0.000000	2.085483	2579.522705
0.000000	2.085720	2573.319580
0.000000	2.085957	2567.729004
0.000000	2.086194	2563.134033
0.000000	2.086431	2558.629395
0.000000	2.086668	2554.129150
0.000000	2.086905	2549.526611
0.000000	2.087143	2544.778564
0.000000	2.087380	2539.843994
0.000000	2.087617	2530.317383
0.000000	2.087854	2526.635742
0.000000	2.088091	2524.912598
0.000000	2.088329	2524.705078
0.000000	2.088566	2525.625488
0.000000	2.088803	2525.728271
0.000000	2.089040	2523.097656
0.000000	2.089277	2519.467773
0.000000	2.089514	2515.852295
0.000000	2.089751	2514.428467
0.000000	2.089989	2518.463867
0.000000	2.090226	2527.039307
0.000000	2.090463	2536.454346
0.000000	2.090700	2541.729004
0.000000	2.090937	2544.297119
0.000000	2.091175	2545.056152
0.000000	2.091412	2543.254150
0.000000	2.091649	2536.582275
0.000000	2.091886	2523.375244
0.000000	2.092123	2506.468506
0.000000	2.092360	2488.377197
0.000000	2.092598	2473.230225
0.000000	2.092835	2466.784668
0.000000	2.093072	2473.375000
0.000000	2.093309	2485.766602
0.000000	2.093546	2501.928711
0.000000	2.093784	2517.566650
0.000000	2.094021	2532.822754
0.000000	2.094258	2548.234131
0.000000	2.094495	2565.558350
0.000000	2.094732	2586.310303
0.000000	2.094970	2608.738770
0.000000	2.095207	2630.064697
0.000000	2.095444	2648.472168
0.000000	2.095681	2661.880615
0.000000	2.095918	2671.165039
0.000000	2.096155	2673.916748
0.000000	2.096393	2669.037354
0.000000	2.096630	2654.819092
0.000000	2.096867	2630.677490
0.000000	2.097104	2596.772217
0.000000	2.097341	2553.768311
0.000000	2.097578	2506.821289
0.000000	2.097816	2460.959717
0.000000	2.098053	2424.326904
0.000000	2.098290	2405.427734
0.000000	2.098527	2388.466064
0.000000	2.098764	2374.486572
0.000000	2.099001	2362.777588
0.000000	2.099239	2354.528320
0.000000	2.099476	2350.615479
0.000000	2.099713	2348.636230
0.000000	2.099950	2349.206299
0.000000	2.100187	2351.607178
0.000000	2.100425	2355.910645
0.000000	2.100662	2362.255615
0.000000	2.100899	2368.000732
0.000000	2.101136	2373.898438
0.000000	2.101373	2380.121094
0.000000	2.101610	2387.463135
0.000000	2.101848	2392.561523
0.000000	2.102085	2393.716064
0.000000	2.102322	2395.012695
0.000000	2.102559	2397.682373
0.000000	2.102796	2402.656006
0.000000	2.103034	2419.045898
0.000000	2.103271	2442.736084
0.000000	2.103508	2470.541504
0.000000	2.103745	2501.567627
0.000000	2.103982	2529.346924
0.000000	2.104219	2548.903809
0.000000	2.104457	2559.501953
0.000000	2.104694	2559.865967
0.000000	2.104931	2552.256592
0.000000	2.105168	2535.609375
0.000000	2.105405	2509.023926
0.000000	2.105643	2478.109375
0.000000	2.105880	2444.192871
0.000000	2.106117	2411.327881
0.000000	2.106354	2383.944824
0.000000	2.106591	2360.314453
0.000000	2.106828	2336.016357
0.000000	2.107065	2318.057617
0.000000	2.107303	2304.418457
0.000000	2.107540	2295.750244
0.000000	2.107777	2290.411133
0.000000	2.108014	2285.320068
0.000000	2.108251	2280.752930
0.000000	2.108489	2277.053711
0.000000	2.108726	2273.777100
0.000000	2.108963	2271.616211
0.000000	2.109200	2270.470459
0.000000	2.109437	2269.391357
0.000000	2.109674	2268.403809
0.000000	2.109911	2267.947510
0.000000	2.110149	2267.760010
0.000000	2.110386	2268.532715
0.000000	2.110623	2268.991455
0.000000	2.110860	2269.251709
0.000000	2.111097	2269.674805
0.000000	2.111335	2270.118408
0.000000	2.111572	2269.303955
0.000000	2.111809	2268.122070
0.000000	2.112046	2266.569580
0.000000	2.112283	2264.089355
0.000000	2.112520	2261.093506
0.000000	2.112758	2257.367188
0.000000	2.112995	2254.550537
0.000000	2.113232	2253.771973
0.000000	2.113469	2256.164063
0.000000	2.113706	2262.867432
0.000000	2.113944	2274.848877
0.000000	2.114181	2293.391602
0.000000	2.114418	2318.523926
0.000000	2.114655	2349.679443
0.000000	2.114892	2381.565674
0.000000	2.115129	2406.772949
0.000000	2.115366	2426.663330
0.000000	2.115604	2441.991211
0.000000	2.115841	2454.169922
0.000000	2.116078	2465.740234
0.000000	2.116315	2479.135742
0.000000	2.116552	2496.822998
0.000000	2.116790	2509.196045
0.000000	2.117027	2517.032715
0.000000	2.117264	2519.460693
0.000000	2.117501	2515.279785
0.000000	2.117738	2505.080322
0.000000	2.117975	2487.860352
0.000000	2.118213	2463.083496
0.000000	2.118450	2432.615479
0.000000	2.118687	2397.435059
0.000000	2.118924	2365.945313
0.000000	2.119161	2344.451660
0.000000	2.119399	2343.166748
0.000000	2.119636	2351.483154
0.000000	2.119873	2373.621582
0.000000	2.120110	2404.521973
0.000000	2.120347	2430.306641
0.000000	2.120584	2444.687012
0.000000	2.120822	2446.804443
0.000000	2.121059	2436.251465
0.000000	2.121296	2414.752686
0.000000	2.121533	2385.407959
0.000000	2.121770	2350.809814
0.000000	2.122008	2315.667725
0.000000	2.122245	2286.169922
0.000000	2.122482	2270.363770
0.000000	2.122719	2263.644531
0.000000	2.122956	2258.525146
0.000000	2.123193	2254.029785
0.000000	2.123431	2250.195801
0.000000	2.123668	2247.722412
0.000000	2.123905	2246.186035
0.000000	2.124142	2246.089355
0.000000	2.124379	2246.346436
0.000000	2.124616	2245.356689
0.000000	2.124854	2243.521729
0.000000	2.125091	2241.147705
0.000000	2.125328	2239.371338
0.000000	2.125565	2237.807861
0.000000	2.125802	2235.816895
0.000000	2.126040	2233.891357
0.000000	2.126277	2231.540039
0.000000	2.126514	2229.116699
0.000000	2.126751	2227.745850
0.000000	2.126988	2227.582275
0.000000	2.127225	2230.135742
0.000000	2.127463	2235.771240
0.000000	2.127700	2244.534912
0.000000	2.127937	2254.033203
0.000000	2.128174	2264.422852
0.000000	2.128411	2274.559082
0.000000	2.128649	2284.562012
0.000000	2.128886	2293.852295
0.000000	2.129123	2303.620361
0.000000	2.129360	2311.184570
0.000000	2.129597	2317.991211
0.000000	2.129834	2325.641846
0.000000	2.130071	2334.388916
0.000000	2.130309	2342.429688
0.000000	2.130546	2356.103516
0.000000	2.130783	2370.151855
0.000000	2.131020	2383.953125
0.000000	2.131257	2391.954346
0.000000	2.131495	2392.503174
0.000000	2.131732	2388.002930
0.000000	2.131969	2379.042480
0.000000	2.132206	2366.246582
0.000000	2.132443	2352.302734
0.000000	2.132680	2340.880371
0.000000	2.132918	2334.534424
0.000000	2.133155	2329.039551
0.000000	2.133392	2325.028076
0.000000	2.133629	2322.919189
0.000000	2.133866	2322.405518
0.000000	2.134104	2323.180176
0.000000	2.134341	2325.957764
0.000000	2.134578	2329.475830
0.000000	2.134815	2333.760742
0.000000	2.135052	2339.490234
0.000000	2.135289	2345.790039
0.000000	2.135526	2353.573242
0.000000	2.135764	2362.752686
0.000000	2.136001	2372.742920
0.000000	2.136238	2383.894531
0.000000	2.136475	2394.470703
0.000000	2.136712	2403.319336
0.000000	2.136950	2409.772705
0.000000	2.137187	2414.970215
0.000000	2.137424	2418.273926
0.000000	2.137661	2420.023438
0.000000	2.137898	2421.001221
0.000000	2.138135	2421.592529
0.000000	2.138372	2422.632568
0.000000	2.138610	2424.336426
0.000000	2.138847	2428.240967
0.000000	2.139084	2435.881836
0.000000	2.139321	2448.316895
0.000000	2.139558	2465.727783
0.000000	2.139796	2488.946533
0.000000	2.140033	2518.916748
0.000000	2.140270	2554.768799
0.000000	2.140507	2594.866455
0.000000	2.140744	2636.613525
0.000000	2.140981	2670.453857
0.000000	2.141219	2696.408691
0.000000	2.141456	2716.298096
0.000000	2.141693	2732.296387
0.000000	2.141930	2745.175293
0.000000	2.142167	2755.653564
0.000000	2.142405	2764.377686
0.000000	2.142642	2772.553467
0.000000	2.142879	2776.306396
0.000000	2.143116	2773.845947
0.000000	2.143353	2767.711182
0.000000	2.143590	2758.521484
0.000000	2.143828	2748.133057
0.000000	2.144065	2740.097656
0.000000	2.144302	2729.004395
0.000000	2.144539	2713.326416
0.000000	2.144776	2692.022217
0.000000	2.145014	2664.215576
0.000000	2.145251	2630.434814
0.000000	2.145488	2594.027100
0.000000	2.145725	2559.697754
0.000000	2.145962	2528.235107
0.000000	2.146199	2503.262939
0.000000	2.146437	2488.972900
0.000000	2.146674	2481.735840
0.000000	2.146911	2476.017822
0.000000	2.147148	2472.455811
0.000000	2.147385	2472.042725
0.000000	2.147622	2472.443604
0.000000	2.147860	2474.035889
0.000000	2.148097	2475.066406
0.000000	2.148334	2474.782471
0.000000	2.148571	2473.169922
0.000000	2.148808	2469.906250
0.000000	2.149045	2465.484619
0.000000	2.149283	2458.377197
0.000000	2.149520	2447.396484
0.000000	2.149757	2433.069092
0.000000	2.149994	2418.793701
0.000000	2.150231	2410.719238
0.000000	2.150469	2405.725830
0.000000	2.150706	2402.054688
0.000000	2.150943	2399.878906
0.000000	2.151180	2397.906006
0.000000	2.151417	2396.558838
0.000000	2.151654	2395.890869
0.000000	2.151892	2395.200439
0.000000	2.152129	2394.241699
0.000000	2.152366	2395.446533
0.000000	2.152603	2396.125732
0.000000	2.152840	2395.616211
0.000000	2.153078	2394.617432
0.000000	2.153315	2392.562744
0.000000	2.153552	2389.905762
0.000000	2.153789	2386.843262
0.000000	2.154026	2383.322021
0.000000	2.154263	2379.306885
0.000000	2.154500	2375.175781
0.000000	2.154738	2372.689697
0.000000	2.154975	2373.335449
0.000000	2.155212	2375.334717
0.000000	2.155449	2380.886719
0.000000	2.155686	2388.883301
0.000000	2.155924	2397.256104
0.000000	2.156161	2402.792725
0.000000	2.156398	2406.187012
0.000000	2.156635	2407.831299
0.000000	2.156872	2405.462158
0.000000	2.157109	2392.457031
0.000000	2.157346	2373.300781
0.000000	2.157584	2363.615479
0.000000	2.157821	2352.824219
0.000000	2.158058	2343.975830
0.000000	2.158295	2338.071289
0.000000	2.158532	2333.094727
0.000000	2.158770	2329.186035
0.000000	2.159007	2325.632080
0.000000	2.159244	2322.472900
0.000000	2.159481	2319.362549
0.000000	2.159718	2316.084229
0.000000	2.159956	2313.198730
0.000000	2.160193	2310.607666
0.000000	2.160430	2308.368408
0.000000	2.160667	2306.329834
0.000000	2.160904	2304.723389
0.000000	2.161141	2304.642578
0.000000	2.161379	2305.700928
0.000000	2.161616	2306.571533
0.000000	2.161853	2307.469971
0.000000	2.162090	2308.548828
0.000000	2.162327	2310.377197
0.000000	2.162565	2312.709473
0.000000	2.162802	2315.898193
0.000000	2.163039	2319.799316
0.000000	2.163276	2324.465088
0.000000	2.163513	2330.018311
0.000000	2.163750	2336.036133
0.000000	2.163987	2341.423340
0.000000	2.164225	2346.513184
0.000000	2.164462	2351.546631
0.000000	2.164699	2356.507080
0.000000	2.164936	2361.331299
0.000000	2.165173	2365.656738
0.000000	2.165411	2368.832520
0.000000	2.165648	2370.452637
0.000000	2.165885	2370.420410
0.000000	2.166122	2369.356201
0.000000	2.166359	2367.262695
0.000000	2.166596	2364.809326
0.000000	2.166834	2362.944092
0.000000	2.167071	2360.881104
0.000000	2.167308	2358.228027
0.000000	2.167545	2354.923828
0.000000	2.167782	2350.916504
0.000000	2.168020	2346.670898
0.000000	2.168257	2341.729736
0.000000	2.168494	2336.646240
0.000000	2.168731	2331.561768
0.000000	2.168968	2326.898193
0.000000	2.169205	2322.609863
0.000000	2.169443	2319.364746
0.000000	2.169680	2316.712891
0.000000	2.169917	2314.996338
0.000000	2.170154	2313.564453
0.000000	2.170391	2312.233154
0.000000	2.170629	2311.342285
0.000000	2.170866	2310.914063
0.000000	2.171103	2311.836182
0.000000	2.171340	2314.251709
0.000000	2.171577	2317.240234
0.000000	2.171814	2320.866699
0.000000	2.172052	2324.656494
0.000000	2.172289	2328.077393
0.000000	2.172526	2331.307129
0.000000	2.172763	2334.422119
0.000000	2.173000	2337.038574
0.000000	2.173237	2339.187988
0.000000	2.173475	2340.772705
0.000000	2.173712	2342.333984
0.000000	2.173949	2344.241211
0.000000	2.174186	2347.048584
0.000000	2.174423	2352.464355
0.000000	2.174660	2362.471924
0.000000	2.174898	2376.660889
0.000000	2.175135	2392.195313
0.000000	2.175372	2410.945068
0.000000	2.175609	2434.497803
0.000000	2.175846	2464.654541
0.000000	2.176084	2501.789551
0.000000	2.176321	2534.806396
0.000000	2.176558	2557.540527
0.000000	2.176795	2569.075439
0.000000	2.177032	2571.290039
0.000000	2.177269	2566.282227
0.000000	2.177506	2554.310059
0.000000	2.177744	2536.177002
0.000000	2.177981	2514.421875
0.000000	2.178218	2493.987549
0.000000	2.178455	2480.123535
0.000000	2.178692	2477.718750
0.000000	2.178930	2475.982666
0.000000	2.179167	2471.195068
0.000000	2.179404	2464.122070
0.000000	2.179641	2455.116699
0.000000	2.179878	2444.866455
0.000000	2.180115	2432.583496
0.000000	2.180353	2418.538818
0.000000	2.180590	2403.872559
0.000000	2.180827	2387.528320
0.000000	2.181064	2370.324951
0.000000	2.181301	2352.603027
0.000000	2.181539	2333.211670
0.000000	2.181776	2314.129150
0.000000	2.182013	2296.768066
0.000000	2.182250	2279.650391
0.000000	2.182487	2264.665283
0.000000	2.182724	2250.967285
0.000000	2.182961	2238.524902
0.000000	2.183199	2228.920410
0.000000	2.183436	2222.062012
0.000000	2.183673	2217.163330
0.000000	2.183910	2214.552490
0.000000	2.184147	2214.949707
0.000000	2.184385	2218.426758
0.000000	2.184622	2223.612061
0.000000	2.184859	2229.172119
0.000000	2.185096	2232.989258
0.000000	2.185333	2236.455078
0.000000	2.185570	2240.264893
0.000000	2.185807	2243.838623
0.000000	2.186045	2246.089111
0.000000	2.186282	2253.298340
0.000000	2.186519	2266.415039
0.000000	2.186756	2278.145264
0.000000	2.186993	2284.581543
0.000000	2.187231	2292.739990
0.000000	2.187468	2299.930664
0.000000	2.187705	2305.940186
0.000000	2.187942	2308.491699
0.000000	2.188179	2305.166260
0.000000	2.188416	2297.554688
0.000000	2.188654	2286.144775
0.000000	2.188891	2271.624512
0.000000	2.189128	2255.741699
0.000000	2.189365	2242.618408
0.000000	2.189602	2235.113525
0.000000	2.189840	2229.581543
0.000000	2.190077	2227.157227
0.000000	2.190314	2228.699951
0.000000	2.190551	2236.740479
0.000000	2.190788	2255.670898
0.000000	2.191025	2286.598877
0.000000	2.191263	2314.904053
0.000000	2.191500	2336.420898
0.000000	2.191737	2350.729736
0.000000	2.191974	2356.903564
0.000000	2.192211	2355.221191
0.000000	2.192449	2346.613525
0.000000	2.192686	2331.081299
0.000000	2.192923	2308.641602
0.000000	2.193160	2280.068604
0.000000	2.193397	2249.369629
0.000000	2.193635	2228.771973
0.000000	2.193872	2213.204102
0.000000	2.194109	2207.857422
0.000000	2.194346	2216.371582
0.000000	2.194583	2226.467773
0.000000	2.194820	2240.725586
0.000000	2.195058	2262.231689
0.000000	2.195295	2287.108398
0.000000	2.195532	2314.898926
0.000000	2.195769	2348.163574
0.000000	2.196006	2384.263184
0.000000	2.196243	2421.331299
0.000000	2.196481	2456.823730
0.000000	2.196718	2490.176270
0.000000	2.196955	2517.967773
0.000000	2.197192	2542.253418
0.000000	2.197429	2560.712158
0.000000	2.197666	2574.271240
0.000000	2.197904	2583.248535
0.000000	2.198141	2586.835938
0.000000	2.198378	2587.218018
0.000000	2.198615	2586.945313
0.000000	2.198852	2589.724854
0.000000	2.199090	2600.432129
0.000000	2.199327	2625.125977
0.000000	2.199564	2656.103271
0.000000	2.199801	2681.354004
0.000000	2.200038	2698.414063
0.000000	2.200275	2705.314697
0.000000	2.200513	2702.473389
0.000000	2.200750	2693.048828
0.000000	2.200987	2678.911865
0.000000	2.201224	2660.607178
0.000000	2.201461	2644.111084
0.000000	2.201699	2636.853760
0.000000	2.201936	2632.136230
0.000000	2.202173	2634.793945
0.000000	2.202410	2644.843994
0.000000	2.202647	2654.705322
0.000000	2.202884	2666.466064
0.000000	2.203121	2674.974365
0.000000	2.203359	2679.045654
0.000000	2.203596	2683.109863
0.000000	2.203833	2687.435059
0.000000	2.204070	2692.549316
0.000000	2.204307	2698.688477
0.000000	2.204545	2706.427246
0.000000	2.204782	2715.020020
0.000000	2.205019	2722.673584
0.000000	2.205256	2731.165039
0.000000	2.205493	2739.681885
0.000000	2.205730	2745.974854
0.000000	2.205967	2748.674072
0.000000	2.206205	2747.023438
0.000000	2.206442	2740.328857
0.000000	2.206679	2727.163818
0.000000	2.206916	2705.239990
0.000000	2.207153	2673.703613
0.000000	2.207391	2633.332275
0.000000	2.207628	2585.666504
0.000000	2.207865	2534.073975
0.000000	2.208102	2480.810547
0.000000	2.208339	2427.778809
0.000000	2.208576	2383.000244
0.000000	2.208814	2346.831055
0.000000	2.209051	2321.784424
0.000000	2.209288	2304.648926
0.000000	2.209525	2292.662842
0.000000	2.209762	2282.788330
0.000000	2.210000	2277.649902
0.000000	2.210237	2278.422363
0.000000	2.210474	2281.377197
0.000000	2.210711	2284.793701
0.000000	2.210948	2285.971680
0.000000	2.211185	2287.098145
0.000000	2.211422	2288.346680
0.000000	2.211660	2290.002197
0.000000	2.211897	2292.277588
0.000000	2.212134	2295.618408
0.000000	2.212371	2297.257080
0.000000	2.212608	2299.105713
0.000000	2.212846	2298.931396
0.000000	2.213083	2298.031982
0.000000	2.213320	2296.751953
0.000000	2.213557	2295.244385
0.000000	2.213794	2295.285889
0.000000	2.214031	2295.059570
0.000000	2.214269	2292.627930
0.000000	2.214506	2289.757324
0.000000	2.214743	2289.498291
0.000000	2.214980	2293.246338
0.000000	2.215217	2299.790039
0.000000	2.215455	2308.620605
0.000000	2.215692	2319.873291
0.000000	2.215929	2334.078613
0.000000	2.216166	2352.097168
0.000000	2.216403	2373.694092
0.000000	2.216640	2396.111328
0.000000	2.216878	2416.516846
0.000000	2.217115	2437.413574
0.000000	2.217352	2455.218750
0.000000	2.217589	2471.991211
0.000000	2.217826	2485.866455
0.000000	2.218064	2495.145752
0.000000	2.218301	2498.775391
0.000000	2.218538	2497.712891
0.000000	2.218775	2489.962891
0.000000	2.219012	2475.893799
0.000000	2.219249	2455.601807
0.000000	2.219487	2430.101074
0.000000	2.219724	2403.538818
0.000000	2.219961	2380.248047
0.000000	2.220198	2365.420898
0.000000	2.220435	2358.467285
0.000000	2.220672	2354.068848
0.000000	2.220910	2351.002441
0.000000	2.221147	2349.974365
0.000000	2.221384	2350.205078
0.000000	2.221621	2351.624023
0.000000	2.221858	2353.879150
0.000000	2.222095	2354.816650
0.000000	2.222333	2354.940918
0.000000	2.222570	2355.628174
0.000000	2.222807	2357.495605
0.000000	2.223044	2361.132080
0.000000	2.223281	2366.780518
0.000000	2.223519	2374.638428
0.000000	2.223756	2383.740479
0.000000	2.223993	2394.753906
0.000000	2.224230	2406.646729
0.000000	2.224467	2419.575195
0.000000	2.224705	2434.217773
0.000000	2.224941	2450.772217
0.000000	2.225179	2470.111816
0.000000	2.225416	2491.209473
0.000000	2.225653	2510.476807
0.000000	2.225890	2532.901123
0.000000	2.226127	2555.512207
0.000000	2.226365	2576.299561
0.000000	2.226602	2596.917236
0.000000	2.226839	2618.145264
0.000000	2.227076	2638.027344
0.000000	2.227313	2653.562500
0.000000	2.227551	2654.482910
0.000000	2.227788	2636.650146
0.000000	2.228025	2603.584229
0.000000	2.228262	2582.264404
0.000000	2.228499	2575.574219
0.000000	2.228736	2570.849121
0.000000	2.228974	2570.510742
0.000000	2.229211	2575.289795
0.000000	2.229448	2584.036133
0.000000	2.229685	2593.585449
0.000000	2.229922	2600.855957
0.000000	2.230160	2606.523926
0.000000	2.230397	2614.135254
0.000000	2.230634	2620.658203
0.000000	2.230871	2622.452148
0.000000	2.231108	2621.188477
0.000000	2.231345	2616.267822
0.000000	2.231582	2607.971436
0.000000	2.231820	2595.065186
0.000000	2.232057	2579.563477
0.000000	2.232294	2563.337646
0.000000	2.232531	2529.909668
0.000000	2.232768	2498.473633
0.000000	2.233006	2474.380615
0.000000	2.233243	2446.964600
0.000000	2.233480	2416.160889
0.000000	2.233717	2385.463867
0.000000	2.233954	2359.013916
0.000000	2.234191	2336.887451
0.000000	2.234428	2314.061035
0.000000	2.234666	2294.680420
0.000000	2.234903	2279.362793
0.000000	2.235140	2267.820068
0.000000	2.235377	2264.835449
0.000000	2.235614	2275.250732
0.000000	2.235852	2294.403320
0.000000	2.236089	2322.753174
0.000000	2.236326	2363.278076
0.000000	2.236563	2415.935303
0.000000	2.236800	2478.595947
0.000000	2.237037	2535.643066
0.000000	2.237275	2586.291016
0.000000	2.237512	2628.362305
0.000000	2.237749	2660.067139
0.000000	2.237986	2679.557617
0.000000	2.238223	2685.821045
0.000000	2.238461	2679.138184
0.000000	2.238698	2660.206299
0.000000	2.238935	2629.115967
0.000000	2.239172	2586.996826
0.000000	2.239409	2539.450928
0.000000	2.239646	2493.798340
0.000000	2.239884	2456.472656
0.000000	2.240121	2432.755371
0.000000	2.240358	2422.055176
0.000000	2.240595	2422.362061
0.000000	2.240832	2427.795410
0.000000	2.241070	2436.600342
0.000000	2.241307	2442.675781
0.000000	2.241544	2444.644775
0.000000	2.241781	2443.730713
0.000000	2.242018	2441.753906
0.000000	2.242255	2437.932129
0.000000	2.242493	2433.054199
0.000000	2.242730	2427.328125
0.000000	2.242967	2421.862793
0.000000	2.243204	2420.884033
0.000000	2.243441	2424.617920
0.000000	2.243679	2429.929932
0.000000	2.243916	2437.248047
0.000000	2.244153	2446.036865
0.000000	2.244390	2455.657471
0.000000	2.244627	2464.952881
0.000000	2.244864	2475.971436
0.000000	2.245101	2487.831787
0.000000	2.245339	2501.327148
0.000000	2.245576	2515.308594
0.000000	2.245813	2530.617676
0.000000	2.246050	2546.830566
0.000000	2.246287	2563.367188
0.000000	2.246525	2580.568115
0.000000	2.246762	2594.206543
0.000000	2.246999	2608.601074
0.000000	2.247236	2621.052002
0.000000	2.247473	2628.055664
0.000000	2.247710	2631.289063
0.000000	2.247948	2628.533691
0.000000	2.248185	2622.391357
0.000000	2.248422	2617.290283
0.000000	2.248659	2612.137939
0.000000	2.248896	2605.408203
0.000000	2.249134	2598.625000
0.000000	2.249371	2593.962158
0.000000	2.249608	2595.246582
0.000000	2.249845	2602.816406
0.000000	2.250082	2608.444336
0.000000	2.250319	2613.934814
0.000000	2.250556	2619.481201
0.000000	2.250794	2620.996338
0.000000	2.251031	2617.096680
0.000000	2.251268	2608.839844
0.000000	2.251505	2596.010010
0.000000	2.251742	2578.501465
0.000000	2.251980	2555.962891
0.000000	2.252217	2528.605225
0.000000	2.252454	2500.740967
0.000000	2.252691	2477.857666
0.000000	2.252928	2464.846191
0.000000	2.253165	2453.000000
0.000000	2.253402	2442.115967
0.000000	2.253640	2432.345703
0.000000	2.253877	2424.247559
0.000000	2.254114	2417.599121
0.000000	2.254351	2411.647705
0.000000	2.254588	2406.989746
0.000000	2.254826	2403.094971
0.000000	2.255063	2400.112549
0.000000	2.255300	2398.791748
0.000000	2.255537	2399.364014
0.000000	2.255774	2402.201416
0.000000	2.256011	2407.402588
0.000000	2.256249	2415.346436
0.000000	2.256486	2425.318115
0.000000	2.256723	2436.442383
0.000000	2.256960	2448.814209
0.000000	2.257197	2460.862793
0.000000	2.257435	2473.589844
0.000000	2.257672	2486.511230
0.000000	2.257909	2498.795654
0.000000	2.258146	2509.424072
0.000000	2.258383	2517.266357
0.000000	2.258621	2523.725098
0.000000	2.258858	2529.180664
0.000000	2.259095	2532.550781
0.000000	2.259332	2534.459961
0.000000	2.259569	2535.970215
0.000000	2.259806	2536.938477
0.000000	2.260043	2540.295654
0.000000	2.260281	2544.716553
0.000000	2.260518	2550.144043
0.000000	2.260755	2555.579102
0.000000	2.260992	2560.082031
0.000000	2.261229	2565.282715
0.000000	2.261467	2571.650146
0.000000	2.261704	2578.603027
0.000000	2.261941	2585.809082
0.000000	2.262178	2593.233643
0.000000	2.262415	2600.963867
0.000000	2.262652	2608.071777
0.000000	2.262890	2611.853271
0.000000	2.263127	2614.911865
0.000000	2.263364	2624.754639
0.000000	2.263601	2637.393311
0.000000	2.263838	2653.027344
0.000000	2.264076	2673.808105
0.000000	2.264313	2701.021729
0.000000	2.264550	2732.724121
0.000000	2.264787	2769.486572
0.000000	2.265024	2810.897949
0.000000	2.265261	2848.204590
0.000000	2.265499	2879.513184
0.000000	2.265736	2904.973633
0.000000	2.265973	2924.532471
0.000000	2.266210	2937.958984
0.000000	2.266447	2944.993164
0.000000	2.266685	2944.260986
0.000000	2.266922	2943.270264
0.000000	2.267159	2938.883301
0.000000	2.267396	2931.371094
0.000000	2.267633	2919.826416
0.000000	2.267870	2905.596924
0.000000	2.268108	2891.927734
0.000000	2.268345	2882.638672
0.000000	2.268582	2880.516113
0.000000	2.268819	2881.704590
0.000000	2.269056	2878.443848
0.000000	2.269293	2871.724609
0.000000	2.269531	2861.345215
0.000000	2.269768	2846.980469
0.000000	2.270005	2828.621094
0.000000	2.270242	2806.853271
0.000000	2.270479	2783.748779
0.000000	2.270716	2762.484375
0.000000	2.270954	2746.860840
0.000000	2.271191	2742.179688
0.000000	2.271428	2746.775635
0.000000	2.271665	2745.106934
0.000000	2.271902	2737.406982
0.000000	2.272140	2727.397949
0.000000	2.272377	2715.119141
0.000000	2.272614	2700.812500
0.000000	2.272851	2684.966064
0.000000	2.273088	2670.318115
0.000000	2.273325	2661.708740
0.000000	2.273562	2664.562256
0.000000	2.273800	2667.354736
0.000000	2.274037	2669.588867
0.000000	2.274274	2672.622559
0.000000	2.274511	2678.934326
0.000000	2.274748	2689.852295
0.000000	2.274986	2706.468262
0.000000	2.275223	2724.696289
0.000000	2.275460	2741.014404
0.000000	2.275697	2752.656738
0.000000	2.275934	2759.266113
0.000000	2.276171	2759.878418
0.000000	2.276409	2755.218262
0.000000	2.276646	2746.226074
0.000000	2.276883	2733.033691
0.000000	2.277120	2717.166504
0.000000	2.277357	2703.034424
0.000000	2.277595	2688.737061
0.000000	2.277832	2674.403076
0.000000	2.278069	2658.092285
0.000000	2.278306	2638.295166
0.000000	2.278543	2616.544434
0.000000	2.278780	2595.561035
0.000000	2.279017	2575.194824
0.000000	2.279255	2555.836426
0.000000	2.279492	2538.519287
0.000000	2.279729	2520.297119
0.000000	2.279966	2499.037109
0.000000	2.280203	2474.232666
0.000000	2.280441	2446.141357
0.000000	2.280678	2418.134277
0.000000	2.280915	2395.261230
0.000000	2.281152	2380.268066
0.000000	2.281389	2365.417725
0.000000	2.281626	2350.251953
0.000000	2.281864	2335.578613
0.000000	2.282101	2322.441895
0.000000	2.282338	2311.616455
0.000000	2.282575	2302.732666
0.000000	2.282812	2297.221191
0.000000	2.283049	2293.065430
0.000000	2.283287	2291.375244
0.000000	2.283524	2293.648438
0.000000	2.283761	2302.903564
0.000000	2.283998	2323.135010
0.000000	2.284235	2350.580811
0.000000	2.284472	2385.128174
0.000000	2.284710	2426.847656
0.000000	2.284947	2475.081787
0.000000	2.285184	2529.391357
0.000000	2.285421	2578.347168
0.000000	2.285658	2619.469238
0.000000	2.285896	2651.653320
0.000000	2.286133	2674.656006
0.000000	2.286370	2687.020996
0.000000	2.286607	2689.304932
0.000000	2.286844	2682.876465
0.000000	2.287081	2667.483643
0.000000	2.287319	2643.161377
0.000000	2.287556	2613.081787
0.000000	2.287793	2581.125977
0.000000	2.288030	2550.701172
0.000000	2.288267	2521.581055
0.000000	2.288505	2490.680176
0.000000	2.288742	2461.556152
0.000000	2.288979	2437.203369
0.000000	2.289216	2421.142090
0.000000	2.289453	2413.256836
0.000000	2.289690	2403.697021
0.000000	2.289928	2393.131348
0.000000	2.290165	2378.248779
0.000000	2.290402	2361.707031
0.000000	2.290639	2347.794922
0.000000	2.290876	2342.226318
0.000000	2.291114	2352.396240
0.000000	2.291351	2380.808594
0.000000	2.291588	2414.260498
0.000000	2.291825	2449.970703
0.000000	2.292062	2482.045166
0.000000	2.292300	2511.156006
0.000000	2.292536	2536.977783
0.000000	2.292774	2560.015869
0.000000	2.293011	2578.582764
0.000000	2.293248	2592.382324
0.000000	2.293485	2602.670654
0.000000	2.293722	2609.993408
0.000000	2.293960	2614.168213
0.000000	2.294197	2614.137207
0.000000	2.294434	2607.577393
0.000000	2.294671	2595.852783
0.000000	2.294908	2580.752686
0.000000	2.295146	2562.391113
0.000000	2.295383	2542.965332
0.000000	2.295620	2527.607178
0.000000	2.295857	2522.974365
0.000000	2.296094	2519.973145
0.000000	2.296331	2515.483398
0.000000	2.296569	2510.453125
0.000000	2.296806	2504.802734
0.000000	2.297043	2496.947021
0.000000	2.297280	2486.679688
0.000000	2.297517	2474.491455
0.000000	2.297755	2460.520752
0.000000	2.297992	2446.354980
0.000000	2.298229	2432.440674
0.000000	2.298466	2418.675293
0.000000	2.298703	2407.627197
0.000000	2.298940	2396.961182
0.000000	2.299177	2387.178223
0.000000	2.299415	2377.396729
0.000000	2.299652	2368.624512
0.000000	2.299889	2360.431885
0.000000	2.300126	2352.136230
0.000000	2.300363	2343.601807
0.000000	2.300601	2336.897705
0.000000	2.300838	2331.694580
0.000000	2.301075	2327.697998
0.000000	2.301312	2325.515625
0.000000	2.301549	2326.028809
0.000000	2.301786	2329.795898
0.000000	2.302023	2337.034180
0.000000	2.302261	2346.537109
0.000000	2.302498	2355.498047
0.000000	2.302735	2363.852539
0.000000	2.302972	2371.444336
0.000000	2.303209	2374.561768
0.000000	2.303447	2373.958984
0.000000	2.303684	2370.668701
0.000000	2.303921	2365.258789
0.000000	2.304158	2358.109863
0.000000	2.304395	2350.520508
0.000000	2.304632	2345.656006
0.000000	2.304870	2345.299561
0.000000	2.305107	2345.333496
0.000000	2.305344	2340.439453
0.000000	2.305581	2332.784668
0.000000	2.305818	2322.627930
0.000000	2.306056	2310.943115
0.000000	2.306293	2298.466797
0.000000	2.306530	2288.777832
0.000000	2.306767	2282.325195
0.000000	2.307004	2279.872070
0.000000	2.307241	2280.201172
0.000000	2.307479	2282.702881
0.000000	2.307716	2286.607422
0.000000	2.307953	2290.579834
0.000000	2.308190	2291.865479
0.000000	2.308427	2292.661377
0.000000	2.308664	2293.764160
0.000000	2.308902	2295.180664
0.000000	2.309139	2297.427979
0.000000	2.309376	2300.553223
0.000000	2.309613	2305.165771
0.000000	2.309850	2311.645996
0.000000	2.310087	2322.838623
0.000000	2.310325	2336.898682
0.000000	2.310562	2352.434814
0.000000	2.310799	2363.627197
0.000000	2.311036	2373.827148
0.000000	2.311273	2389.072510
0.000000	2.311511	2400.912842
0.000000	2.311748	2407.526611
0.000000	2.311985	2409.890137
0.000000	2.312222	2409.198730
0.000000	2.312459	2405.413086
0.000000	2.312696	2400.495117
0.000000	2.312934	2395.803223
0.000000	2.313171	2396.343750
0.000000	2.313408	2401.015137
0.000000	2.313645	2406.630615
0.000000	2.313882	2413.732422
0.000000	2.314120	2421.501221
0.000000	2.314357	2423.466797
0.000000	2.314594	2418.623779
0.000000	2.314831	2407.126953
0.000000	2.315068	2388.563721
0.000000	2.315305	2362.958496
0.000000	2.315543	2331.287598
0.000000	2.315780	2296.492920
0.000000	2.316017	2262.745605
0.000000	2.316254	2233.894531
0.000000	2.316491	2212.680664
0.000000	2.316729	2194.436279
0.000000	2.316966	2178.752441
0.000000	2.317203	2163.550049
0.000000	2.317440	2147.303467
0.000000	2.317677	2132.931396
0.000000	2.317914	2123.562988
0.000000	2.318151	2118.455566
0.000000	2.318389	2116.559082
0.000000	2.318626	2118.845703
0.000000	2.318863	2126.474365
0.000000	2.319100	2139.030029
0.000000	2.319337	2156.285156
0.000000	2.319575	2176.195068
0.000000	2.319812	2195.608154
0.000000	2.320049	2214.569824
0.000000	2.320286	2227.833252
0.000000	2.320523	2237.274902
0.000000	2.320760	2242.257324
0.000000	2.320997	2244.738525
0.000000	2.321235	2245.275635
0.000000	2.321472	2245.519287
0.000000	2.321709	2248.432861
0.000000	2.321946	2258.620117
0.000000	2.322183	2279.473145
0.000000	2.322421	2306.545410
0.000000	2.322658	2341.217773
0.000000	2.322895	2382.544434
0.000000	2.323132	2430.619141
0.000000	2.323369	2484.274658
0.000000	2.323606	2540.630127
0.000000	2.323844	2588.534424
0.000000	2.324081	2624.902344
0.000000	2.324318	2650.064209
0.000000	2.324555	2665.095703
0.000000	2.324792	2673.609619
0.000000	2.325030	2677.092773
0.000000	2.325267	2676.571777
0.000000	2.325504	2674.095215
0.000000	2.325741	2674.039795
0.000000	2.325978	2679.452393
0.000000	2.326216	2690.745361
0.000000	2.326452	2695.245605
0.000000	2.326690	2693.240967
0.000000	2.326927	2685.940674
0.000000	2.327164	2673.520996
0.000000	2.327401	2656.008789
0.000000	2.327638	2633.704834
0.000000	2.327876	2608.522949
0.000000	2.328113	2583.067139
0.000000	2.328350	2559.832275
0.000000	2.328587	2540.037598
0.000000	2.328824	2517.560791
0.000000	2.329062	2492.871826
0.000000	2.329299	2467.447754
0.000000	2.329536	2446.566406
0.000000	2.329773	2432.458984
0.000000	2.330010	2423.044434
0.000000	2.330247	2419.039063
0.000000	2.330485	2419.675049
0.000000	2.330722	2424.346191
0.000000	2.330959	2431.581299
0.000000	2.331196	2439.238770
0.000000	2.331433	2449.381348
0.000000	2.331670	2461.110596
0.000000	2.331908	2472.482910
0.000000	2.332145	2486.385254
0.000000	2.332382	2500.375977
0.000000	2.332619	2514.729248
0.000000	2.332856	2527.443359
0.000000	2.333093	2539.920166
0.000000	2.333331	2549.782959
0.000000	2.333568	2556.286865
0.000000	2.333805	2560.519775
0.000000	2.334042	2561.610596
0.000000	2.334279	2559.409180
0.000000	2.334517	2555.468018
0.000000	2.334754	2552.254395
0.000000	2.334991	2550.034668
0.000000	2.335228	2549.648438
0.000000	2.335465	2554.288574
0.000000	2.335702	2565.838867
0.000000	2.335940	2579.446533
0.000000	2.336177	2600.108398
0.000000	2.336414	2629.368652
0.000000	2.336651	2660.197510
0.000000	2.336888	2687.777344
0.000000	2.337126	2713.089111
0.000000	2.337363	2735.956787
0.000000	2.337600	2757.310791
0.000000	2.337837	2777.638428
0.000000	2.338074	2795.024902
0.000000	2.338311	2808.256348
0.000000	2.338549	2819.097656
0.000000	2.338786	2828.858643
0.000000	2.339023	2839.183350
0.000000	2.339260	2853.024414
0.000000	2.339497	2874.323730
0.000000	2.339735	2899.950928
0.000000	2.339972	2923.244141
0.000000	2.340209	2942.262939
0.000000	2.340446	2956.265137
0.000000	2.340683	2963.004639
0.000000	2.340920	2961.706299
0.000000	2.341157	2951.383057
0.000000	2.341395	2934.742676
0.000000	2.341632	2911.793457
0.000000	2.341869	2884.460205
0.000000	2.342106	2855.466064
0.000000	2.342343	2825.859863
0.000000	2.342581	2798.657471
0.000000	2.342818	2765.562500
0.000000	2.343055	2724.042236
0.000000	2.343292	2674.727783
0.000000	2.343529	2620.666992
0.000000	2.343766	2567.212891
0.000000	2.344004	2518.950195
0.000000	2.344241	2478.854492
0.000000	2.344478	2447.781250
0.000000	2.344715	2421.347412
0.000000	2.344952	2396.054688
0.000000	2.345190	2372.836914
0.000000	2.345427	2355.607422
0.000000	2.345664	2347.125488
0.000000	2.345901	2345.380127
0.000000	2.346138	2348.244629
0.000000	2.346375	2354.823486
0.000000	2.346612	2362.304932
0.000000	2.346850	2370.268799
0.000000	2.347087	2378.628418
0.000000	2.347324	2389.037109
0.000000	2.347561	2400.685303
0.000000	2.347798	2412.007324
0.000000	2.348036	2415.678955
0.000000	2.348273	2413.295654
0.000000	2.348510	2407.226807
0.000000	2.348747	2398.746582
0.000000	2.348984	2389.015381
0.000000	2.349221	2379.666260
0.000000	2.349458	2369.087158
0.000000	2.349696	2351.919922
0.000000	2.349933	2329.412109
0.000000	2.350170	2304.608887
0.000000	2.350407	2281.038086
0.000000	2.350644	2259.388672
0.000000	2.350882	2246.203613
0.000000	2.351119	2232.831543
0.000000	2.351356	2219.267822
0.000000	2.351593	2206.389160
0.000000	2.351830	2196.256592
0.000000	2.352067	2187.724854
0.000000	2.352305	2178.291260
0.000000	2.352542	2170.000732
0.000000	2.352779	2165.376465
0.000000	2.353016	2167.894043
0.000000	2.353253	2173.462158
0.000000	2.353491	2176.810791
0.000000	2.353728	2176.017334
0.000000	2.353965	2172.711914
0.000000	2.354202	2168.344238
0.000000	2.354439	2165.508301
0.000000	2.354676	2164.365234
0.000000	2.354914	2163.613281
0.000000	2.355151	2164.195557
0.000000	2.355388	2165.582520
0.000000	2.355625	2165.243652
0.000000	2.355862	2162.029053
0.000000	2.356100	2157.739746
0.000000	2.356337	2152.003174
0.000000	2.356574	2145.830078
0.000000	2.356811	2141.764404
0.000000	2.357048	2138.215820
0.000000	2.357285	2135.642334
0.000000	2.357523	2134.728516
0.000000	2.357760	2135.885010
0.000000	2.357997	2139.580811
0.000000	2.358234	2146.818604
0.000000	2.358471	2160.458252
0.000000	2.358708	2175.549805
0.000000	2.358946	2193.293945
0.000000	2.359183	2216.465820
0.000000	2.359420	2245.458252
0.000000	2.359657	2278.584473
0.000000	2.359894	2314.983398
0.000000	2.360132	2355.144775
0.000000	2.360369	2394.021729
0.000000	2.360606	2428.891602
0.000000	2.360843	2457.774658
0.000000	2.361080	2481.348389
0.000000	2.361317	2502.191895
0.000000	2.361555	2522.546143
0.000000	2.361792	2543.557861
0.000000	2.362029	2567.149414
0.000000	2.362266	2595.595215
0.000000	2.362503	2628.133789
0.000000	2.362741	2657.266846
0.000000	2.362978	2683.265625
0.000000	2.363215	2701.548340
0.000000	2.363452	2710.927246
0.000000	2.363689	2709.444580
0.000000	2.363926	2696.944580
0.000000	2.364164	2674.396484
0.000000	2.364401	2643.650391
0.000000	2.364638	2607.904785
0.000000	2.364875	2576.915039
0.000000	2.365112	2545.634033
0.000000	2.365350	2513.127930
0.000000	2.365587	2489.539795
0.000000	2.365824	2471.458008
0.000000	2.366061	2457.674072
0.000000	2.366298	2445.567383
0.000000	2.366535	2434.929688
0.000000	2.366772	2426.767090
0.000000	2.367010	2420.943604
0.000000	2.367247	2416.766602
0.000000	2.367484	2414.714111
0.000000	2.367721	2416.944824
0.000000	2.367958	2423.815186
0.000000	2.368196	2434.070313
0.000000	2.368433	2447.477295
0.000000	2.368670	2462.423096
0.000000	2.368907	2469.981934
0.000000	2.369144	2491.492432
0.000000	2.369381	2511.212158
0.000000	2.369618	2529.420898
0.000000	2.369856	2540.421875
0.000000	2.370093	2540.400635
0.000000	2.370330	2529.998535
0.000000	2.370567	2511.713379
0.000000	2.370804	2488.357178
0.000000	2.371042	2464.310303
0.000000	2.371279	2444.946289
0.000000	2.371516	2433.851563
0.000000	2.371753	2425.036377
0.000000	2.371990	2418.879150
0.000000	2.372227	2414.153320
0.000000	2.372465	2410.493896
0.000000	2.372702	2407.427979
0.000000	2.372939	2405.505371
0.000000	2.373176	2404.461426
0.000000	2.373413	2404.333740
0.000000	2.373651	2405.422607
0.000000	2.373888	2406.458008
0.000000	2.374125	2403.316895
0.000000	2.374362	2394.477783
0.000000	2.374599	2380.805664
0.000000	2.374836	2363.020508
0.000000	2.375073	2349.149170
0.000000	2.375311	2338.781006
0.000000	2.375548	2329.634033
0.000000	2.375785	2321.185547
0.000000	2.376022	2314.070801
0.000000	2.376259	2307.685547
0.000000	2.376497	2301.412598
0.000000	2.376734	2294.383545
0.000000	2.376971	2286.593506
0.000000	2.377208	2277.942871
0.000000	2.377445	2270.695801
0.000000	2.377682	2266.637939
0.000000	2.377920	2266.573242
0.000000	2.378157	2271.051758
0.000000	2.378394	2279.840332
0.000000	2.378631	2290.011475
0.000000	2.378868	2297.943359
0.000000	2.379106	2304.124756
0.000000	2.379343	2306.945068
0.000000	2.379580	2305.951904
0.000000	2.379817	2303.985596
0.000000	2.380054	2301.962646
0.000000	2.380291	2301.171875
0.000000	2.380529	2306.734375
0.000000	2.380766	2317.267578
0.000000	2.381003	2328.109375
0.000000	2.381240	2337.832764
0.000000	2.381477	2347.445557
0.000000	2.381714	2356.104736
0.000000	2.381952	2362.065186
0.000000	2.382189	2362.820068
0.000000	2.382426	2359.210938
0.000000	2.382663	2351.037109
0.000000	2.382900	2340.202881
0.000000	2.383137	2328.774658
0.000000	2.383375	2318.695068
0.000000	2.383612	2308.555420
0.000000	2.383849	2300.250000
0.000000	2.384086	2293.056641
0.000000	2.384323	2286.520264
0.000000	2.384561	2281.203369
0.000000	2.384798	2277.118408
0.000000	2.385035	2272.491699
0.000000	2.385272	2266.624023
0.000000	2.385509	2257.772217
0.000000	2.385746	2247.288574
0.000000	2.385984	2235.874023
0.000000	2.386221	2225.064941
0.000000	2.386458	2215.808838
0.000000	2.386695	2207.941895
0.000000	2.386932	2202.394775
0.000000	2.387170	2198.138184
0.000000	2.387407	2194.573730
0.000000	2.387644	2190.671143
0.000000	2.387881	2186.390869
0.000000	2.388118	2182.023193
0.000000	2.388355	2177.772217
0.000000	2.388592	2175.458984
0.000000	2.388830	2174.371826
0.000000	2.389067	2175.590820
0.000000	2.389304	2174.646729
0.000000	2.389541	2165.503906
0.000000	2.389778	2149.955322
0.000000	2.390016	2131.352783
0.000000	2.390253	2111.382813
0.000000	2.390490	2093.479980
0.000000	2.390727	2082.391357
0.000000	2.390964	2077.147461
0.000000	2.391201	2076.406738
0.000000	2.391439	2079.824219
0.000000	2.391676	2087.629395
0.000000	2.391913	2099.170898
0.000000	2.392150	2114.611084
0.000000	2.392387	2132.440674
0.000000	2.392625	2150.997559
0.000000	2.392862	2170.233398
0.000000	2.393099	2188.728760
0.000000	2.393336	2209.441895
0.000000	2.393573	2231.346191
0.000000	2.393811	2256.181152
0.000000	2.394047	2286.044189
0.000000	2.394285	2320.321289
0.000000	2.394522	2357.409912
0.000000	2.394759	2385.994141
0.000000	2.394996	2408.846680
0.000000	2.395233	2428.274902
0.000000	2.395471	2446.470215
0.000000	2.395708	2457.064697
0.000000	2.395945	2460.997559
0.000000	2.396182	2460.759277
0.000000	2.396419	2457.601318
0.000000	2.396657	2456.575684
0.000000	2.396894	2461.566162
0.000000	2.397131	2477.810059
0.000000	2.397368	2499.786865
0.000000	2.397605	2526.885254
0.000000	2.397842	2555.246826
0.000000	2.398079	2583.208496
0.000000	2.398317	2611.244629
0.000000	2.398554	2640.164551
0.000000	2.398791	2667.095703
0.000000	2.399028	2690.346924
0.000000	2.399265	2712.667480
0.000000	2.399503	2731.608154
0.000000	2.399740	2750.155029
0.000000	2.399977	2767.956543
0.000000	2.400214	2781.560303
0.000000	2.400451	2797.175049
0.000000	2.400688	2811.583740
0.000000	2.400926	2821.916016
0.000000	2.401163	2829.360352
0.000000	2.401400	2834.059570
0.000000	2.401637	2833.522217
0.000000	2.401874	2828.687500
0.000000	2.402112	2818.037842
0.000000	2.402349	2798.991211
0.000000	2.402586	2771.848145
0.000000	2.402823	2738.357178
0.000000	2.403060	2700.798340
0.000000	2.403297	2659.926025
0.000000	2.403535	2621.401367
0.000000	2.403772	2591.582275
0.000000	2.404009	2578.133301
0.000000	2.404246	2575.747803
0.000000	2.404483	2578.205811
0.000000	2.404721	2584.800537
0.000000	2.404958	2596.006592
0.000000	2.405195	2609.052002
0.000000	2.405432	2619.297607
0.000000	2.405669	2627.093506
0.000000	2.405906	2633.293457
0.000000	2.406144	2634.552246
0.000000	2.406381	2633.683838
0.000000	2.406618	2630.769287
0.000000	2.406855	2626.482422
0.000000	2.407092	2623.123291
0.000000	2.407329	2622.900635
0.000000	2.407567	2627.693115
0.000000	2.407804	2631.907715
0.000000	2.408041	2635.861816
0.000000	2.408278	2640.288086
0.000000	2.408515	2645.910156
0.000000	2.408752	2651.672119
0.000000	2.408990	2656.175049
0.000000	2.409227	2657.082031
0.000000	2.409464	2654.095703
0.000000	2.409701	2647.601563
0.000000	2.409938	2639.941162
0.000000	2.410176	2633.191650
0.000000	2.410413	2627.893066
0.000000	2.410650	2621.296387
0.000000	2.410887	2612.892334
0.000000	2.411124	2614.157471
0.000000	2.411361	2616.852539
0.000000	2.411599	2617.505371
0.000000	2.411836	2614.838379
0.000000	2.412073	2613.404053
0.000000	2.412310	2614.234375
0.000000	2.412547	2615.959961
0.000000	2.412785	2616.458008
0.000000	2.413022	2613.130615
0.000000	2.413259	2606.531494
0.000000	2.413496	2597.304199
0.000000	2.413733	2587.386230
0.000000	2.413970	2577.886230
0.000000	2.414207	2571.263428
0.000000	2.414445	2564.798828
0.000000	2.414682	2557.036377
0.000000	2.414919	2553.340576
0.000000	2.415156	2552.573730
0.000000	2.415393	2554.396484
0.000000	2.415631	2558.836914
0.000000	2.415868	2566.766357
0.000000	2.416105	2577.671143
0.000000	2.416342	2591.658447
0.000000	2.416579	2605.007568
0.000000	2.416816	2620.567383
0.000000	2.417053	2634.400635
0.000000	2.417291	2647.066406
0.000000	2.417528	2662.745361
0.000000	2.417765	2679.364746
0.000000	2.418002	2697.230713
0.000000	2.418239	2716.513916
0.000000	2.418477	2734.859131
0.000000	2.418714	2748.345459
0.000000	2.418951	2755.964111
0.000000	2.419188	2762.634521
0.000000	2.419425	2762.445313
0.000000	2.419662	2757.348145
0.000000	2.419900	2748.281982
0.000000	2.420137	2737.147461
0.000000	2.420374	2728.167480
0.000000	2.420611	2726.203857
0.000000	2.420848	2730.421387
0.000000	2.421086	2736.869873
0.000000	2.421323	2747.210693
0.000000	2.421560	2762.773926
0.000000	2.421797	2775.394287
0.000000	2.422034	2789.166260
0.000000	2.422271	2819.614502
0.000000	2.422508	2848.006836
0.000000	2.422746	2870.260254
0.000000	2.422983	2886.826172
0.000000	2.423220	2897.671387
0.000000	2.423457	2904.088135
0.000000	2.423694	2909.586426
0.000000	2.423932	2917.167236
0.000000	2.424169	2930.627197
0.000000	2.424406	2948.687012
0.000000	2.424643	2972.386719
0.000000	2.424880	2994.989746
0.000000	2.425117	3017.507568
0.000000	2.425355	3037.004883
0.000000	2.425592	3051.939453
0.000000	2.425829	3063.988525
0.000000	2.426066	3071.851563
0.000000	2.426303	3075.928223
0.000000	2.426541	3075.897461
0.000000	2.426778	3071.827637
0.000000	2.427015	3064.205322
0.000000	2.427252	3053.389160
0.000000	2.427489	3042.495361
0.000000	2.427727	3034.766846
0.000000	2.427964	3027.988525
0.000000	2.428201	3015.820068
0.000000	2.428438	2997.528809
0.000000	2.428675	2972.463379
0.000000	2.428912	2939.430420
0.000000	2.429150	2898.748291
0.000000	2.429387	2853.685303
0.000000	2.429624	2807.460449
0.000000	2.429861	2764.488770
0.000000	2.430098	2726.828857
0.000000	2.430335	2691.382813
0.000000	2.430573	2659.894775
0.000000	2.430810	2643.532227
0.000000	2.431047	2630.612549
0.000000	2.431284	2619.956543
0.000000	2.431521	2610.859375
0.000000	2.431758	2602.840820
0.000000	2.431996	2591.606934
0.000000	2.432233	2577.808594
0.000000	2.432470	2565.087158
0.000000	2.432707	2549.883789
0.000000	2.432944	2531.057617
0.000000	2.433182	2510.077637
0.000000	2.433419	2490.354736
0.000000	2.433656	2475.221924
0.000000	2.433893	2470.738525
0.000000	2.434130	2471.363037
0.000000	2.434367	2474.160645
0.000000	2.434605	2478.122803
0.000000	2.434842	2485.489502
0.000000	2.435079	2496.085205
0.000000	2.435316	2509.940918
0.000000	2.435553	2523.593262
0.000000	2.435791	2540.602539
0.000000	2.436028	2558.658936
0.000000	2.436265	2576.738037
0.000000	2.436502	2589.675781
0.000000	2.436739	2597.459473
0.000000	2.436976	2600.808105
0.000000	2.437213	2600.052246
0.000000	2.437451	2596.752197
0.000000	2.437688	2590.773682
0.000000	2.437925	2583.776611
0.000000	2.438162	2579.790771
0.000000	2.438399	2582.696533
0.000000	2.438637	2591.503174
0.000000	2.438874	2594.919189
0.000000	2.439111	2595.608154
0.000000	2.439348	2590.368408
0.000000	2.439585	2579.025635
0.000000	2.439822	2561.915771
0.000000	2.440060	2539.561523
0.000000	2.440297	2514.912842
0.000000	2.440534	2490.966309
0.000000	2.440771	2473.009033
0.000000	2.441008	2462.798340
0.000000	2.441246	2457.868408
0.000000	2.441483	2454.202393
0.000000	2.441720	2452.637695
0.000000	2.441957	2453.929932
0.000000	2.442194	2457.878906
0.000000	2.442431	2462.839355
0.000000	2.442668	2468.958008
0.000000	2.442906	2476.750977
0.000000	2.443143	2485.057617
0.000000	2.443380	2495.407715
0.000000	2.443617	2508.659424
0.000000	2.443854	2525.320557
0.000000	2.444092	2545.031494
0.000000	2.444329	2567.283936
0.000000	2.444566	2592.579102
0.000000	2.444803	2619.995850
0.000000	2.445040	2645.267822
0.000000	2.445277	2667.058350
0.000000	2.445514	2683.360107
0.000000	2.445752	2697.009033
0.000000	2.445989	2711.520996
0.000000	2.446226	2728.104736
0.000000	2.446463	2751.131104
0.000000	2.446700	2773.210205
0.000000	2.446938	2793.271484
0.000000	2.447175	2814.049072
0.000000	2.447412	2831.750000
0.000000	2.447649	2845.755615
0.000000	2.447886	2857.665771
0.000000	2.448123	2868.869385
0.000000	2.448361	2880.687500
0.000000	2.448598	2895.159424
0.000000	2.448835	2913.553955
0.000000	2.449072	2937.948730
0.000000	2.449309	2971.676025
0.000000	2.449547	3001.302734
0.000000	2.449784	3023.993164
0.000000	2.450021	3039.239502
0.000000	2.450258	3046.694092
0.000000	2.450495	3046.281494
0.000000	2.450732	3038.661865
0.000000	2.450970	3023.734131
0.000000	2.451207	3001.402100
0.000000	2.451444	2971.760010
0.000000	2.451681	2939.250244
0.000000	2.451918	2907.020264
0.000000	2.452156	2881.096436
0.000000	2.452393	2854.842773
0.000000	2.452630	2829.711426
0.000000	2.452867	2805.993164
0.000000	2.453104	2786.357910
0.000000	2.453341	2772.574463
0.000000	2.453579	2769.954346
0.000000	2.453816	2772.275391
0.000000	2.454053	2772.274170
0.000000	2.454290	2774.666992
0.000000	2.454527	2773.790039
0.000000	2.454765	2769.918701
0.000000	2.455002	2764.326172
0.000000	2.455239	2757.203857
0.000000	2.455476	2747.954590
0.000000	2.455713	2738.986084
0.000000	2.455950	2728.605957
0.000000	2.456187	2716.286621
0.000000	2.456425	2703.051025
0.000000	2.456662	2691.961426
0.000000	2.456899	2686.862305
0.000000	2.457136	2690.250244
0.000000	2.457373	2694.204346
0.000000	2.457611	2700.600830
0.000000	2.457848	2708.411621
0.000000	2.458085	2716.054199
0.000000	2.458322	2726.591553
0.000000	2.458559	2739.392090
0.000000	2.458797	2753.629639
0.000000	2.459034	2768.104492
0.000000	2.459271	2783.382080
0.000000	2.459508	2798.861572
0.000000	2.459745	2811.747559
0.000000	2.459982	2817.899170
0.000000	2.460220	2816.305908
0.000000	2.460457	2808.056641
0.000000	2.460694	2794.201660
0.000000	2.460931	2776.940186
0.000000	2.461168	2759.019287
0.000000	2.461406	2746.284668
0.000000	2.461643	2737.521973
0.000000	2.461880	2729.619629
0.000000	2.462117	2723.384033
0.000000	2.462354	2718.544922
0.000000	2.462591	2714.720947
0.000000	2.462828	2710.753906
0.000000	2.463066	2709.628418
0.000000	2.463303	2710.383057
0.000000	2.463540	2712.532715
0.000000	2.463777	2716.000244
0.000000	2.464014	2720.285156
0.000000	2.464252	2725.679199
0.000000	2.464489	2732.450928
0.000000	2.464726	2738.282715
0.000000	2.464963	2744.011230
0.000000	2.465200	2750.400146
0.000000	2.465437	2757.378906
0.000000	2.465674	2765.839600
0.000000	2.465912	2775.089844
0.000000	2.466149	2785.439697
0.000000	2.466386	2798.532959
0.000000	2.466623	2814.284668
0.000000	2.466860	2833.461426
0.000000	2.467098	2855.320557
0.000000	2.467335	2875.521729
0.000000	2.467572	2888.239014
0.000000	2.467809	2894.728760
0.000000	2.468046	2899.376709
0.000000	2.468283	2903.863281
0.000000	2.468521	2910.009033
0.000000	2.468758	2912.729248
0.000000	2.468995	2914.944336
0.000000	2.469232	2917.245605
0.000000	2.469469	2918.456299
0.000000	2.469707	2921.664551
0.000000	2.469944	2928.128906
0.000000	2.470181	2939.752197
0.000000	2.470418	2955.347168
0.000000	2.470655	2972.878906
0.000000	2.470892	2987.833984
0.000000	2.471129	2998.750732
0.000000	2.471367	3006.950684
0.000000	2.471604	3011.077393
0.000000	2.471841	3009.998779
0.000000	2.472078	3004.825439
0.000000	2.472315	2996.907471
0.000000	2.472553	2984.960205
0.000000	2.472790	2970.659668
0.000000	2.473027	2957.006592
0.000000	2.473264	2948.068115
0.000000	2.473501	2948.169678
0.000000	2.473738	2959.549072
0.000000	2.473976	2971.797363
0.000000	2.474213	2980.821777
0.000000	2.474450	2988.506592
0.000000	2.474687	2989.939697
0.000000	2.474924	2982.234131
0.000000	2.475162	2967.595947
0.000000	2.475399	2949.272461
0.000000	2.475636	2925.152832
0.000000	2.475873	2896.452393
0.000000	2.476110	2868.593018
0.000000	2.476347	2848.229004
0.000000	2.476585	2834.025146
0.000000	2.476822	2821.237793
0.000000	2.477059	2807.218262
0.000000	2.477296	2788.715576
0.000000	2.477533	2767.362549
0.000000	2.477771	2743.481445
0.000000	2.478008	2718.757568
0.000000	2.478245	2695.014404
0.000000	2.478482	2676.955078
0.000000	2.478719	2668.034912
0.000000	2.478956	2662.634521
0.000000	2.479194	2660.068359
0.000000	2.479431	2661.062988
0.000000	2.479668	2665.240234
0.000000	2.479905	2672.155518
0.000000	2.480142	2681.433594
0.000000	2.480379	2692.776367
0.000000	2.480617	2705.472412
0.000000	2.480854	2715.707520
0.000000	2.481091	2724.979004
0.000000	2.481328	2734.454102
0.000000	2.481565	2741.072510
0.000000	2.481802	2746.524658
0.000000	2.482040	2745.727539
0.000000	2.482277	2738.639404
0.000000	2.482514	2727.489014
0.000000	2.482751	2715.773682
0.000000	2.482988	2708.385254
0.000000	2.483226	2702.260742
0.000000	2.483463	2696.603027
0.000000	2.483700	2690.636963
0.000000	2.483937	2684.283203
0.000000	2.484174	2676.778320
0.000000	2.484411	2668.910156
0.000000	2.484648	2660.189209
0.000000	2.484886	2650.417480
0.000000	2.485123	2639.877197
0.000000	2.485360	2629.600342
0.000000	2.485597	2620.245361
0.000000	2.485834	2610.668213
0.000000	2.486072	2603.203857
0.000000	2.486309	2597.365479
0.000000	2.486546	2592.221436
0.000000	2.486783	2587.156006
0.000000	2.487020	2582.073242
0.000000	2.487257	2576.379883
0.000000	2.487495	2569.407959
0.000000	2.487732	2561.604248
0.000000	2.487969	2554.245361
0.000000	2.488206	2547.116211
0.000000	2.488443	2541.722656
0.000000	2.488681	2539.955322
0.000000	2.488918	2540.547363
0.000000	2.489155	2542.183105
0.000000	2.489392	2546.165039
0.000000	2.489629	2555.147217
0.000000	2.489866	2566.838867
0.000000	2.490103	2579.039551
0.000000	2.490341	2587.810059
0.000000	2.490578	2587.425537
0.000000	2.490815	2581.545166
0.000000	2.491052	2572.735107
0.000000	2.491289	2561.393555
0.000000	2.491527	2549.544678
0.000000	2.491764	2546.058350
0.000000	2.492001	2544.958252
0.000000	2.492238	2544.645020
0.000000	2.492475	2545.134766
0.000000	2.492712	2546.957031
0.000000	2.492950	2550.196289
0.000000	2.493187	2554.721924
0.000000	2.493424	2559.963623
0.000000	2.493661	2564.223877
0.000000	2.493898	2568.762939
0.000000	2.494135	2575.379639
0.000000	2.494373	2582.580078
0.000000	2.494610	2590.143799
0.000000	2.494847	2598.777588
0.000000	2.495084	2609.156738
0.000000	2.495321	2623.160400
0.000000	2.495559	2641.995117
0.000000	2.495796	2666.032471
0.000000	2.496033	2691.406494
0.000000	2.496270	2718.169434
0.000000	2.496507	2745.773438
0.000000	2.496744	2766.215820
0.000000	2.496982	2778.783691
0.000000	2.497219	2782.900879
0.000000	2.497456	2780.551758
0.000000	2.497693	2775.047607
0.000000	2.497930	2770.450684
0.000000	2.498168	2770.051514
0.000000	2.498405	2776.194336
0.000000	2.498642	2791.401367
0.000000	2.498879	2806.034668
0.000000	2.499116	2815.708008
0.000000	2.499353	2820.233887
0.000000	2.499591	2818.960693
0.000000	2.499828	2811.692139
0.000000	2.500065	2798.037598
0.000000	2.500302	2781.547363
0.000000	2.500539	2762.326172
0.000000	2.500777	2744.403076
0.000000	2.501014	2731.079102
0.000000	2.501251	2724.019043
0.000000	2.501488	2718.427979
0.000000	2.501725	2716.453857
0.000000	2.501962	2713.075439
0.000000	2.502200	2708.872559
0.000000	2.502437	2702.689941
0.000000	2.502674	2696.198242
0.000000	2.502911	2690.947021
0.000000	2.503148	2689.429199
0.000000	2.503386	2691.358887
0.000000	2.503623	2695.970459
0.000000	2.503860	2705.118652
0.000000	2.504097	2714.497314
0.000000	2.504334	2723.845703
0.000000	2.504571	2731.010254
0.000000	2.504808	2737.064453
0.000000	2.505046	2739.860840
0.000000	2.505283	2738.104248
0.000000	2.505520	2731.395752
0.000000	2.505757	2721.836182
0.000000	2.505994	2706.834473
0.000000	2.506232	2685.678223
0.000000	2.506469	2659.938477
0.000000	2.506706	2632.944092
0.000000	2.506943	2607.922852
0.000000	2.507180	2588.647217
0.000000	2.507417	2577.900635
0.000000	2.507655	2568.903320
0.000000	2.507892	2561.737061
0.000000	2.508129	2556.680176
0.000000	2.508366	2554.875488
0.000000	2.508603	2556.308594
0.000000	2.508841	2560.778809
0.000000	2.509078	2568.580322
0.000000	2.509315	2581.668945
0.000000	2.509552	2599.407471
0.000000	2.509789	2623.406738
0.000000	2.510026	2652.593750
0.000000	2.510263	2689.001465
0.000000	2.510501	2734.156982
0.000000	2.510738	2787.334473
0.000000	2.510975	2841.478516
0.000000	2.511212	2887.086914
0.000000	2.511449	2922.690430
0.000000	2.511687	2946.172607
0.000000	2.511924	2955.347900
0.000000	2.512161	2948.527344
0.000000	2.512398	2925.381836
0.000000	2.512635	2888.881104
0.000000	2.512872	2842.225342
0.000000	2.513109	2790.454834
0.000000	2.513347	2736.179199
0.000000	2.513584	2685.890137
0.000000	2.513821	2654.879883
0.000000	2.514058	2640.879395
0.000000	2.514295	2625.826172
0.000000	2.514533	2612.585938
0.000000	2.514770	2603.480469
0.000000	2.515007	2598.415039
0.000000	2.515244	2600.176270
0.000000	2.515481	2605.116455
0.000000	2.515718	2610.350342
0.000000	2.515956	2613.842285
0.000000	2.516193	2614.103027
0.000000	2.516430	2612.428955
0.000000	2.516667	2606.507813
0.000000	2.516904	2591.806641
0.000000	2.517142	2571.598389
0.000000	2.517379	2546.944580
0.000000	2.517616	2521.783691
0.000000	2.517853	2502.144775
0.000000	2.518090	2490.558594
0.000000	2.518327	2476.410889
0.000000	2.518565	2461.940674
0.000000	2.518802	2448.025635
0.000000	2.519039	2436.810059
0.000000	2.519276	2434.844971
0.000000	2.519513	2438.703613
0.000000	2.519750	2443.642090
0.000000	2.519988	2449.946777
0.000000	2.520225	2458.080078
0.000000	2.520462	2463.886475
0.000000	2.520699	2466.584229
0.000000	2.520936	2468.724365
0.000000	2.521173	2473.894043
0.000000	2.521411	2484.400146
0.000000	2.521648	2496.955078
0.000000	2.521885	2511.396240
0.000000	2.522122	2525.897461
0.000000	2.522359	2540.342773
0.000000	2.522597	2556.708984
0.000000	2.522834	2576.621582
0.000000	2.523071	2596.133301
0.000000	2.523308	2612.703125
0.000000	2.523545	2626.222168
0.000000	2.523782	2634.572754
0.000000	2.524020	2631.257080
0.000000	2.524257	2617.455322
0.000000	2.524494	2609.635986
0.000000	2.524731	2622.067139
0.000000	2.524968	2636.820313
0.000000	2.525206	2661.240234
0.000000	2.525443	2691.813721
0.000000	2.525680	2726.333008
0.000000	2.525917	2762.837891
0.000000	2.526154	2800.728271
0.000000	2.526392	2831.454590
0.000000	2.526629	2853.794678
0.000000	2.526866	2867.608643
0.000000	2.527103	2872.566162
0.000000	2.527340	2871.526611
0.000000	2.527577	2865.004639
0.000000	2.527815	2853.666992
0.000000	2.528052	2838.484619
0.000000	2.528289	2822.371826
0.000000	2.528526	2808.827393
0.000000	2.528763	2801.937256
0.000000	2.529000	2793.076172
0.000000	2.529238	2776.773438
0.000000	2.529475	2755.496582
0.000000	2.529712	2729.383545
0.000000	2.529949	2699.644531
0.000000	2.530186	2670.253662
0.000000	2.530423	2648.614502
0.000000	2.530661	2641.438965
0.000000	2.530898	2653.121826
0.000000	2.531135	2676.323975
0.000000	2.531372	2705.688477
0.000000	2.531609	2731.079102
0.000000	2.531847	2750.405518
0.000000	2.532084	2763.521240
0.000000	2.532321	2770.302490
0.000000	2.532558	2771.849854
0.000000	2.532795	2768.387695
0.000000	2.533032	2760.237305
0.000000	2.533269	2747.734375
0.000000	2.533507	2732.540771
0.000000	2.533744	2718.866699
0.000000	2.533981	2709.770264
0.000000	2.534218	2708.373047
0.000000	2.534455	2712.626953
0.000000	2.534693	2712.746338
0.000000	2.534930	2711.749023
0.000000	2.535167	2708.307861
0.000000	2.535404	2700.607910
0.000000	2.535641	2686.870117
0.000000	2.535878	2668.677734
0.000000	2.536116	2647.750000
0.000000	2.536353	2628.349854
0.000000	2.536590	2616.795654
0.000000	2.536827	2611.406250
0.000000	2.537064	2607.844238
0.000000	2.537302	2606.759521
0.000000	2.537539	2608.107666
0.000000	2.537776	2610.029297
0.000000	2.538013	2612.175293
0.000000	2.538250	2614.888672
0.000000	2.538487	2616.578125
0.000000	2.538724	2618.366455
0.000000	2.538962	2619.973145
0.000000	2.539199	2619.940674
0.000000	2.539436	2620.449219
0.000000	2.539673	2622.432861
0.000000	2.539910	2626.253174
0.000000	2.540148	2633.261963
0.000000	2.540385	2643.937988
0.000000	2.540622	2658.498535
0.000000	2.540859	2676.376709
0.000000	2.541096	2695.786621
0.000000	2.541333	2708.806641
0.000000	2.541571	2715.137939
0.000000	2.541808	2715.811523
0.000000	2.542045	2711.734131
0.000000	2.542282	2703.714600
0.000000	2.542519	2691.627686
0.000000	2.542756	2677.553467
0.000000	2.542994	2664.292969
0.000000	2.543231	2653.798828
0.000000	2.543468	2650.306152
0.000000	2.543705	2651.852295
0.000000	2.543942	2655.356934
0.000000	2.544179	2658.251465
0.000000	2.544417	2661.609619
0.000000	2.544654	2670.254883
0.000000	2.544891	2681.745605
0.000000	2.545128	2692.447510
0.000000	2.545365	2703.292969
0.000000	2.545603	2709.471680
0.000000	2.545840	2709.117920
0.000000	2.546077	2703.864258
0.000000	2.546314	2694.662109
0.000000	2.546551	2681.470703
0.000000	2.546788	2667.330322
0.000000	2.547026	2653.804199
0.000000	2.547263	2642.407959
0.000000	2.547500	2632.987061
0.000000	2.547737	2624.817139
0.000000	2.547974	2617.737061
0.000000	2.548212	2610.668945
0.000000	2.548449	2604.250488
0.000000	2.548686	2599.247314
0.000000	2.548923	2596.405273
0.000000	2.549160	2595.415283
0.000000	2.549397	2599.463867
0.000000	2.549635	2605.826660
0.000000	2.549872	2613.909424
0.000000	2.550109	2624.298340
0.000000	2.550346	2635.586426
0.000000	2.550583	2647.709717
0.000000	2.550821	2660.195313
0.000000	2.551058	2670.834229
0.000000	2.551295	2679.055908
0.000000	2.551532	2684.197510
0.000000	2.551769	2686.346680
0.000000	2.552006	2686.678711
0.000000	2.552243	2685.508301
0.000000	2.552481	2685.336670
0.000000	2.552718	2688.310303
0.000000	2.552955	2694.758789
0.000000	2.553192	2701.310547
0.000000	2.553429	2708.318848
0.000000	2.553667	2717.087646
0.000000	2.553904	2724.291748
0.000000	2.554141	2729.115723
0.000000	2.554378	2736.367188
0.000000	2.554615	2744.118896
0.000000	2.554852	2753.618408
0.000000	2.555090	2766.265381
0.000000	2.555327	2775.457275
0.000000	2.555564	2777.282471
0.000000	2.555801	2773.145264
0.000000	2.556038	2764.397705
0.000000	2.556276	2750.253906
0.000000	2.556513	2731.285889
0.000000	2.556750	2709.602295
0.000000	2.556987	2688.655518
0.000000	2.557224	2671.363037
0.000000	2.557462	2653.800293
0.000000	2.557698	2635.060059
0.000000	2.557936	2618.658691
0.000000	2.558173	2602.965088
0.000000	2.558410	2592.352051
0.000000	2.558647	2590.751221
0.000000	2.558884	2592.154785
0.000000	2.559122	2593.542725
0.000000	2.559359	2596.468262
0.000000	2.559596	2599.708252
0.000000	2.559833	2600.880371
0.000000	2.560070	2603.206787
0.000000	2.560308	2607.894043
0.000000	2.560544	2616.279541
0.000000	2.560782	2633.024414
0.000000	2.561019	2657.104492
0.000000	2.561256	2688.233887
0.000000	2.561493	2718.161865
0.000000	2.561730	2746.587158
0.000000	2.561968	2777.958740
0.000000	2.562205	2809.167725
0.000000	2.562442	2838.457031
0.000000	2.562679	2866.392334
0.000000	2.562916	2897.076904
0.000000	2.563154	2925.107666
0.000000	2.563391	2946.254150
0.000000	2.563628	2958.355469
0.000000	2.563865	2963.600586
0.000000	2.564102	2961.043701
0.000000	2.564339	2953.210938
0.000000	2.564577	2938.928955
0.000000	2.564814	2917.759521
0.000000	2.565051	2893.454346
0.000000	2.565288	2869.399170
0.000000	2.565525	2842.630859
0.000000	2.565763	2818.288818
0.000000	2.566000	2802.489746
0.000000	2.566237	2793.794922
0.000000	2.566474	2785.663818
0.000000	2.566711	2778.143555
0.000000	2.566948	2772.527100
0.000000	2.567185	2763.411865
0.000000	2.567423	2751.904297
0.000000	2.567660	2738.162109
0.000000	2.567897	2723.068604
0.000000	2.568134	2709.185059
0.000000	2.568371	2699.178711
0.000000	2.568609	2691.461182
0.000000	2.568846	2684.502441
0.000000	2.569083	2678.156006
0.000000	2.569320	2675.336426
0.000000	2.569557	2674.212646
0.000000	2.569794	2674.702637
0.000000	2.570032	2677.118408
0.000000	2.570269	2680.695557
0.000000	2.570506	2685.886475
0.000000	2.570743	2691.257568
0.000000	2.570980	2695.571533
0.000000	2.571218	2699.508301
0.000000	2.571455	2703.828369
0.000000	2.571692	2708.733398
0.000000	2.571929	2714.786377
0.000000	2.572166	2722.260986
0.000000	2.572403	2731.903076
0.000000	2.572641	2744.221680
0.000000	2.572878	2757.640625
0.000000	2.573115	2772.270752
0.000000	2.573352	2786.043945
0.000000	2.573589	2798.451660
0.000000	2.573827	2807.550293
0.000000	2.574064	2809.607666
0.000000	2.574301	2804.981689
0.000000	2.574538	2794.597900
0.000000	2.574775	2779.394043
0.000000	2.575012	2761.725830
0.000000	2.575250	2745.967529
0.000000	2.575487	2735.199463
0.000000	2.575724	2725.710938
0.000000	2.575961	2716.868408
0.000000	2.576198	2709.529785
0.000000	2.576436	2703.053955
0.000000	2.576673	2696.869629
0.000000	2.576910	2690.091309
0.000000	2.577147	2683.084229
0.000000	2.577384	2675.377197
0.000000	2.577621	2667.726807
0.000000	2.577858	2661.156250
0.000000	2.578096	2657.710693
0.000000	2.578333	2655.829590
0.000000	2.578570	2654.196289
0.000000	2.578807	2653.039063
0.000000	2.579044	2652.618164
0.000000	2.579282	2651.504150
0.000000	2.579519	2649.383057
0.000000	2.579756	2645.475586
0.000000	2.579993	2640.052246
0.000000	2.580230	2633.290771
0.000000	2.580467	2625.391602
0.000000	2.580704	2616.933105
0.000000	2.580942	2608.850342
0.000000	2.581179	2602.029297
0.000000	2.581416	2595.061279
0.000000	2.581653	2588.104004
0.000000	2.581890	2582.020996
0.000000	2.582128	2577.891113
0.000000	2.582365	2576.352783
0.000000	2.582602	2576.948975
0.000000	2.582839	2579.708496
0.000000	2.583076	2584.250977
0.000000	2.583313	2592.365967
0.000000	2.583551	2604.613281
0.000000	2.583788	2621.113281
0.000000	2.584025	2641.395752
0.000000	2.584262	2665.940674
0.000000	2.584499	2694.956543
0.000000	2.584737	2727.386475
0.000000	2.584974	2754.554932
0.000000	2.585211	2773.608887
0.000000	2.585448	2784.431152
0.000000	2.585685	2788.456787
0.000000	2.585922	2786.666748
0.000000	2.586159	2778.680908
0.000000	2.586397	2765.388184
0.000000	2.586634	2748.590088
0.000000	2.586871	2731.732422
0.000000	2.587108	2713.008057
0.000000	2.587345	2692.493652
0.000000	2.587583	2674.310059
0.000000	2.587820	2659.333496
0.000000	2.588057	2639.084473
0.000000	2.588294	2615.244141
0.000000	2.588531	2589.528320
0.000000	2.588768	2565.681152
0.000000	2.589006	2547.582031
0.000000	2.589243	2539.941406
0.000000	2.589480	2537.669678
0.000000	2.589717	2538.646973
0.000000	2.589954	2542.836182
0.000000	2.590192	2548.803467
0.000000	2.590429	2553.675537
0.000000	2.590666	2555.272217
0.000000	2.590903	2556.980469
0.000000	2.591140	2558.761230
0.000000	2.591377	2561.172607
0.000000	2.591615	2565.976074
0.000000	2.591852	2569.789063
0.000000	2.592089	2572.907471
0.000000	2.592326	2576.756104
0.000000	2.592563	2582.867188
0.000000	2.592800	2592.347900
0.000000	2.593038	2606.052490
0.000000	2.593275	2623.834717
0.000000	2.593512	2644.490967
0.000000	2.593749	2667.902588
0.000000	2.593986	2689.238281
0.000000	2.594223	2697.790527
0.000000	2.594461	2714.849609
0.000000	2.594698	2741.899170
0.000000	2.594935	2771.190186
0.000000	2.595172	2793.914551
0.000000	2.595409	2808.728516
0.000000	2.595647	2815.858887
0.000000	2.595884	2817.011963
0.000000	2.596121	2812.461670
0.000000	2.596358	2802.645996
0.000000	2.596595	2788.382080
0.000000	2.596833	2769.736084
0.000000	2.597070	2748.794434
0.000000	2.597307	2724.358887
0.000000	2.597544	2697.257813
0.000000	2.597781	2669.171387
0.000000	2.598018	2640.174316
0.000000	2.598256	2614.200439
0.000000	2.598493	2595.774170
0.000000	2.598730	2583.432373
0.000000	2.598967	2574.856689
0.000000	2.599204	2567.960449
0.000000	2.599442	2562.316406
0.000000	2.599679	2556.800293
0.000000	2.599916	2551.510010
0.000000	2.600153	2546.660645
0.000000	2.600390	2542.713135
0.000000	2.600627	2540.723633
0.000000	2.600864	2539.747803
0.000000	2.601102	2539.444824
0.000000	2.601339	2540.494629
0.000000	2.601576	2543.129395
0.000000	2.601813	2547.282715
0.000000	2.602050	2553.246826
0.000000	2.602288	2560.279297
0.000000	2.602525	2568.126709
0.000000	2.602762	2575.723145
0.000000	2.602999	2580.498291
0.000000	2.603236	2581.294678
0.000000	2.603473	2579.911621
0.000000	2.603711	2576.324707
0.000000	2.603948	2570.654785
0.000000	2.604185	2563.801514
0.000000	2.604422	2556.013428
0.000000	2.604659	2546.506592
0.000000	2.604897	2536.038818
0.000000	2.605134	2527.071045
0.000000	2.605371	2522.075684
0.000000	2.605608	2520.737305
0.000000	2.605845	2521.070557
0.000000	2.606082	2524.290527
0.000000	2.606319	2529.476807
0.000000	2.606557	2534.402100
0.000000	2.606794	2538.480225
0.000000	2.607031	2538.340576
0.000000	2.607268	2537.857422
0.000000	2.607505	2545.252686
0.000000	2.607743	2554.239990
0.000000	2.607980	2560.406250
0.000000	2.608217	2565.559326
0.000000	2.608454	2570.102783
0.000000	2.608691	2574.849854
0.000000	2.608928	2579.504883
0.000000	2.609165	2583.920898
0.000000	2.609403	2584.199219
0.000000	2.609640	2588.634521
0.000000	2.609877	2586.413574
0.000000	2.610114	2582.919922
0.000000	2.610351	2577.354492
0.000000	2.610589	2569.624023
0.000000	2.610826	2560.463867
0.000000	2.611063	2545.900879
0.000000	2.611300	2530.502686
0.000000	2.611537	2526.763672
0.000000	2.611774	2521.407959
0.000000	2.612012	2517.150635
0.000000	2.612249	2516.836182
0.000000	2.612486	2520.083984
0.000000	2.612723	2528.155762
0.000000	2.612960	2543.015381
0.000000	2.613198	2565.526611
0.000000	2.613435	2597.787842
0.000000	2.613672	2627.216553
0.000000	2.613909	2651.547607
0.000000	2.614146	2673.430908
0.000000	2.614383	2695.095947
0.000000	2.614621	2715.833252
0.000000	2.614858	2733.103516
0.000000	2.615095	2738.247070
0.000000	2.615332	2731.071289
0.000000	2.615569	2713.334473
0.000000	2.615806	2685.565430
0.000000	2.616044	2648.712891
0.000000	2.616281	2607.960938
0.000000	2.616518	2568.460693
0.000000	2.616755	2536.513916
0.000000	2.616992	2517.444580
0.000000	2.617229	2502.627197
0.000000	2.617467	2491.918457
0.000000	2.617704	2483.942383
0.000000	2.617941	2478.382324
0.000000	2.618178	2475.432373
0.000000	2.618415	2474.673340
0.000000	2.618653	2475.605713
0.000000	2.618890	2480.397705
0.000000	2.619127	2488.953369
0.000000	2.619364	2499.409668
0.000000	2.619601	2512.183594
0.000000	2.619838	2526.904785
0.000000	2.620076	2551.564697
0.000000	2.620313	2581.480225
0.000000	2.620550	2614.877930
0.000000	2.620787	2650.329590
0.000000	2.621024	2687.505859
0.000000	2.621262	2724.848877
0.000000	2.621499	2763.768799
0.000000	2.621736	2798.114258
0.000000	2.621973	2824.595947
0.000000	2.622210	2842.319824
0.000000	2.622447	2851.899902
0.000000	2.622685	2852.959961
0.000000	2.622922	2847.750732
0.000000	2.623159	2838.223145
0.000000	2.623396	2827.378174
0.000000	2.623633	2815.070068
0.000000	2.623871	2805.203369
0.000000	2.624108	2802.205078
0.000000	2.624345	2810.254150
0.000000	2.624582	2822.838379
0.000000	2.624819	2828.227295
0.000000	2.625057	2826.146240
0.000000	2.625293	2817.295410
0.000000	2.625531	2802.832764
0.000000	2.625768	2782.586182
0.000000	2.626005	2756.637451
0.000000	2.626242	2727.534668
0.000000	2.626479	2698.939453
0.000000	2.626717	2674.809814
0.000000	2.626954	2659.491455
0.000000	2.627191	2658.990967
0.000000	2.627428	2669.912842
0.000000	2.627665	2675.199707
0.000000	2.627903	2675.126465
0.000000	2.628139	2672.270996
0.000000	2.628377	2668.277344
0.000000	2.628614	2663.329834
0.000000	2.628851	2657.735107
0.000000	2.629088	2652.746338
0.000000	2.629325	2644.693604
0.000000	2.629563	2633.682861
0.000000	2.629800	2620.530518
0.000000	2.630037	2606.928467
0.000000	2.630274	2594.927002
0.000000	2.630511	2585.652100
0.000000	2.630749	2572.961182
0.000000	2.630986	2556.870361
0.000000	2.631223	2536.786133
0.000000	2.631460	2512.724609
0.000000	2.631697	2486.276367
0.000000	2.631934	2461.700439
0.000000	2.632172	2443.327881
0.000000	2.632409	2428.031738
0.000000	2.632646	2414.910889
0.000000	2.632883	2404.645264
0.000000	2.633120	2397.602051
0.000000	2.633358	2394.523193
0.000000	2.633595	2395.664551
0.000000	2.633832	2398.479004
0.000000	2.634069	2403.753662
0.000000	2.634306	2410.596680
0.000000	2.634543	2420.672607
0.000000	2.634780	2434.471436
0.000000	2.635018	2452.489258
0.000000	2.635255	2476.105469
0.000000	2.635492	2503.829834
0.000000	2.635729	2534.698486
0.000000	2.635966	2566.265625
0.000000	2.636204	2599.617432
0.000000	2.636441	2633.007080
0.000000	2.636678	2665.229004
0.000000	2.636915	2696.496338
0.000000	2.637152	2724.308350
0.000000	2.637389	2745.747070
0.000000	2.637627	2759.539307
0.000000	2.637864	2766.999756
0.000000	2.638101	2763.644287
0.000000	2.638338	2751.827148
0.000000	2.638575	2734.786377
0.000000	2.638813	2716.555664
0.000000	2.639050	2704.639648
0.000000	2.639287	2700.662598
0.000000	2.639524	2699.389648
0.000000	2.639761	2698.604980
0.000000	2.639998	2697.566406
0.000000	2.640236	2696.624268
0.000000	2.640473	2696.001221
0.000000	2.640710	2694.976318
0.000000	2.640947	2694.094238
0.000000	2.641184	2693.619873
0.000000	2.641421	2693.708496
0.000000	2.641659	2695.062988
0.000000	2.641896	2696.930176
0.000000	2.642133	2698.863770
0.000000	2.642370	2699.208984
0.000000	2.642607	2697.124512
0.000000	2.642844	2691.391846
0.000000	2.643082	2685.857910
0.000000	2.643319	2680.016846
0.000000	2.643556	2673.890869
0.000000	2.643793	2668.711670
0.000000	2.644030	2662.084961
0.000000	2.644268	2654.513672
0.000000	2.644505	2649.291504
0.000000	2.644742	2652.161621
0.000000	2.644979	2656.909180
0.000000	2.645216	2662.761719
0.000000	2.645453	2667.984375
0.000000	2.645691	2680.373535
0.000000	2.645928	2691.969482
0.000000	2.646165	2699.562988
0.000000	2.646402	2708.805908
0.000000	2.646639	2720.330322
0.000000	2.646877	2730.354248
0.000000	2.647114	2731.019775
0.000000	2.647351	2722.903320
0.000000	2.647588	2708.488525
0.000000	2.647825	2690.448730
0.000000	2.648062	2672.751709
0.000000	2.648299	2660.490967
0.000000	2.648537	2654.064453
0.000000	2.648774	2644.973877
0.000000	2.649011	2634.556885
0.000000	2.649248	2624.415771
0.000000	2.649485	2617.197510
0.000000	2.649723	2617.653076
0.000000	2.649960	2624.818604
0.000000	2.650197	2636.380371
0.000000	2.650434	2651.134766
0.000000	2.650671	2667.414795
0.000000	2.650908	2685.352051
0.000000	2.651146	2704.429688
0.000000	2.651383	2722.521973
0.000000	2.651620	2736.586182
0.000000	2.651857	2751.381592
0.000000	2.652094	2763.018555
0.000000	2.652332	2772.565918
0.000000	2.652569	2781.688477
0.000000	2.652806	2790.341064
0.000000	2.653043	2799.872803
0.000000	2.653280	2812.079590
0.000000	2.653517	2826.954346
0.000000	2.653754	2840.205811
0.000000	2.653992	2851.062500
0.000000	2.654229	2860.395508
0.000000	2.654466	2866.556641
0.000000	2.654703	2869.310791
0.000000	2.654940	2869.451904
0.000000	2.655178	2867.970703
0.000000	2.655415	2866.094971
0.000000	2.655652	2862.322754
0.000000	2.655889	2859.427002
0.000000	2.656126	2864.320801
0.000000	2.656363	2885.629639
0.000000	2.656600	2906.114502
0.000000	2.656838	2926.204834
0.000000	2.657075	2938.570801
0.000000	2.657312	2942.973633
0.000000	2.657549	2940.893799
0.000000	2.657786	2935.130127
0.000000	2.658024	2923.304688
0.000000	2.658261	2905.428223
0.000000	2.658498	2884.748047
0.000000	2.658735	2863.293945
0.000000	2.658972	2838.393311
0.000000	2.659209	2813.215820
0.000000	2.659447	2795.225830
0.000000	2.659684	2786.891113
0.000000	2.659921	2782.756104
0.000000	2.660158	2780.254639
0.000000	2.660395	2776.645752
0.000000	2.660633	2768.704590
0.000000	2.660870	2758.733398
0.000000	2.661107	2750.054688
0.000000	2.661344	2744.284668
0.000000	2.661581	2738.682617
0.000000	2.661819	2733.285400
0.000000	2.662056	2729.243164
0.000000	2.662293	2726.015381
0.000000	2.662530	2724.696045
0.000000	2.662767	2728.821533
0.000000	2.663004	2741.413818
0.000000	2.663242	2763.564453
0.000000	2.663479	2795.513672
0.000000	2.663716	2836.981689
0.000000	2.663953	2887.266602
0.000000	2.664190	2940.550293
0.000000	2.664427	2981.459229
0.000000	2.664665	3006.311035
0.000000	2.664902	3017.050537
0.000000	2.665139	3014.991211
0.000000	2.665376	3011.250732
0.000000	2.665613	3003.205322
0.000000	2.665850	2987.180420
0.000000	2.666088	2962.765869
0.000000	2.666325	2931.597412
0.000000	2.666562	2898.773438
0.000000	2.666799	2869.039307
0.000000	2.667036	2846.077637
0.000000	2.667274	2832.052246
0.000000	2.667511	2822.640381
0.000000	2.667748	2816.993652
0.000000	2.667985	2813.082764
0.000000	2.668222	2809.790527
0.000000	2.668459	2806.288086
0.000000	2.668697	2803.033936
0.000000	2.668934	2800.886963
0.000000	2.669171	2800.463867
0.000000	2.669408	2800.579590
0.000000	2.669645	2801.436035
0.000000	2.669883	2803.268066
0.000000	2.670120	2805.630371
0.000000	2.670357	2808.418945
0.000000	2.670594	2811.058350
0.000000	2.670831	2808.700684
0.000000	2.671068	2799.724609
0.000000	2.671306	2786.545410
0.000000	2.671543	2771.260742
0.000000	2.671780	2757.275635
0.000000	2.672017	2747.117188
0.000000	2.672254	2741.244629
0.000000	2.672492	2735.488037
0.000000	2.672729	2729.628906
0.000000	2.672966	2725.107666
0.000000	2.673203	2723.112305
0.000000	2.673440	2718.241943
0.000000	2.673677	2709.783203
0.000000	2.673914	2699.769775
0.000000	2.674152	2689.201416
0.000000	2.674389	2680.095215
0.000000	2.674626	2677.906494
0.000000	2.674863	2682.395020
0.000000	2.675100	2687.671387
0.000000	2.675338	2699.955078
0.000000	2.675575	2713.934082
0.000000	2.675812	2729.660400
0.000000	2.676049	2748.187012
0.000000	2.676286	2765.270996
0.000000	2.676523	2782.183105
0.000000	2.676760	2799.768311
0.000000	2.676998	2817.082764
0.000000	2.677235	2834.894287
0.000000	2.677472	2854.156982
0.000000	2.677709	2870.972656
0.000000	2.677946	2885.702148
0.000000	2.678184	2894.058594
0.000000	2.678421	2894.535645
0.000000	2.678658	2887.318848
0.000000	2.678895	2872.705322
0.000000	2.679132	2849.604248
0.000000	2.679369	2818.445557
0.000000	2.679607	2781.688721
0.000000	2.679844	2744.209473
0.000000	2.680081	2711.296631
0.000000	2.680318	2691.344482
0.000000	2.680555	2689.478271
0.000000	2.680793	2693.925537
0.000000	2.681030	2699.979004
0.000000	2.681267	2707.308350
0.000000	2.681504	2713.041504
0.000000	2.681741	2717.658691
0.000000	2.681978	2723.748535
0.000000	2.682215	2734.152344
0.000000	2.682453	2751.229248
0.000000	2.682690	2771.112305
0.000000	2.682927	2789.666748
0.000000	2.683164	2805.808350
0.000000	2.683401	2815.680908
0.000000	2.683639	2817.427246
0.000000	2.683876	2813.226318
0.000000	2.684113	2804.425781
0.000000	2.684350	2793.242432
0.000000	2.684587	2784.143555
0.000000	2.684824	2781.536377
0.000000	2.685062	2786.679443
0.000000	2.685299	2792.974365
0.000000	2.685536	2802.309814
0.000000	2.685773	2805.014404
0.000000	2.686010	2804.291748
0.000000	2.686248	2801.127686
0.000000	2.686485	2794.145752
0.000000	2.686722	2785.268311
0.000000	2.686959	2777.096191
0.000000	2.687196	2774.407227
0.000000	2.687433	2781.106934
0.000000	2.687671	2799.602051
0.000000	2.687908	2821.609863
0.000000	2.688145	2837.913818
0.000000	2.688382	2844.106201
0.000000	2.688619	2842.263428
0.000000	2.688857	2834.453613
0.000000	2.689094	2821.614014
0.000000	2.689331	2805.937256
0.000000	2.689568	2791.005371
0.000000	2.689805	2773.660645
0.000000	2.690042	2756.817627
0.000000	2.690280	2744.463379
0.000000	2.690517	2742.711426
0.000000	2.690754	2750.136475
0.000000	2.690991	2764.465088
0.000000	2.691228	2785.379639
0.000000	2.691465	2803.036865
0.000000	2.691703	2814.502686
0.000000	2.691940	2818.707031
0.000000	2.692177	2816.130127
0.000000	2.692414	2809.600586
0.000000	2.692651	2802.653564
0.000000	2.692888	2800.528076
0.000000	2.693126	2802.284668
0.000000	2.693363	2809.637939
0.000000	2.693600	2817.395508
0.000000	2.693837	2825.864990
0.000000	2.694074	2830.171143
0.000000	2.694312	2829.716309
0.000000	2.694549	2824.219482
0.000000	2.694786	2814.189697
0.000000	2.695023	2802.085449
0.000000	2.695260	2789.768311
0.000000	2.695498	2777.436523
0.000000	2.695735	2761.047119
0.000000	2.695972	2739.935547
0.000000	2.696209	2728.142334
0.000000	2.696446	2721.914795
0.000000	2.696683	2722.631104
0.000000	2.696920	2730.963135
0.000000	2.697158	2744.508545
0.000000	2.697395	2755.760498
0.000000	2.697632	2768.337158
0.000000	2.697869	2781.483154
0.000000	2.698106	2790.772217
0.000000	2.698344	2796.207520
0.000000	2.698581	2794.026367
0.000000	2.698818	2785.315430
0.000000	2.699055	2769.800781
0.000000	2.699292	2747.385254
0.000000	2.699529	2717.928711
0.000000	2.699767	2683.376221
0.000000	2.700004	2649.391357
0.000000	2.700241	2621.748535
0.000000	2.700478	2604.412354
0.000000	2.700715	2588.340576
0.000000	2.700953	2571.872314
0.000000	2.701190	2554.782959
0.000000	2.701427	2535.508545
0.000000	2.701664	2514.813232
0.000000	2.701901	2495.058594
0.000000	2.702138	2479.826172
0.000000	2.702375	2472.413818
0.000000	2.702613	2470.764648
0.000000	2.702850	2466.553223
0.000000	2.703087	2460.913574
0.000000	2.703324	2455.364258
0.000000	2.703561	2450.699219
0.000000	2.703799	2447.633301
0.000000	2.704036	2447.917969
0.000000	2.704273	2456.527100
0.000000	2.704510	2468.802979
0.000000	2.704747	2482.688477
0.000000	2.704984	2499.111084
0.000000	2.705221	2519.175781
0.000000	2.705459	2541.653320
0.000000	2.705696	2565.774902
0.000000	2.705933	2593.954346
0.000000	2.706170	2630.425781
0.000000	2.706407	2676.034180
0.000000	2.706645	2730.448975
0.000000	2.706882	2789.949951
0.000000	2.707119	2842.528076
0.000000	2.707356	2885.164551
0.000000	2.707593	2916.366211
0.000000	2.707830	2935.288574
0.000000	2.708068	2941.472168
0.000000	2.708305	2938.408447
0.000000	2.708542	2927.923584
0.000000	2.708779	2909.162109
0.000000	2.709016	2884.480957
0.000000	2.709254	2857.647461
0.000000	2.709491	2832.949951
0.000000	2.709728	2814.767090
0.000000	2.709965	2800.780762
0.000000	2.710202	2790.128174
0.000000	2.710439	2779.680664
0.000000	2.710677	2765.813477
0.000000	2.710914	2748.596680
0.000000	2.711151	2728.599121
0.000000	2.711388	2705.854736
0.000000	2.711625	2682.492432
0.000000	2.711863	2661.375977
0.000000	2.712100	2647.648438
0.000000	2.712337	2645.397705
0.000000	2.712574	2647.850342
0.000000	2.712811	2655.374512
0.000000	2.713048	2665.411133
0.000000	2.713286	2674.555664
0.000000	2.713523	2677.989502
0.000000	2.713760	2676.430664
0.000000	2.713997	2672.323242
0.000000	2.714234	2665.653809
0.000000	2.714471	2657.082520
0.000000	2.714709	2647.794189
0.000000	2.714946	2635.806152
0.000000	2.715183	2634.157471
0.000000	2.715420	2640.679932
0.000000	2.715657	2655.837402
0.000000	2.715894	2676.890381
0.000000	2.716132	2702.338867
0.000000	2.716369	2726.748291
0.000000	2.716606	2740.298096
0.000000	2.716843	2742.470459
0.000000	2.717080	2734.461182
0.000000	2.717318	2718.188477
0.000000	2.717555	2696.657471
0.000000	2.717792	2673.893555
0.000000	2.718029	2656.276611
0.000000	2.718266	2645.720215
0.000000	2.718503	2636.514160
0.000000	2.718741	2628.500977
0.000000	2.718978	2624.849365
0.000000	2.719215	2617.700195
0.000000	2.719452	2607.298096
0.000000	2.719689	2594.240723
0.000000	2.719927	2577.545166
0.000000	2.720164	2556.848633
0.000000	2.720401	2532.859863
0.000000	2.720638	2507.816406
0.000000	2.720875	2485.874023
0.000000	2.721112	2470.372070
0.000000	2.721349	2465.301758
0.000000	2.721587	2466.371338
0.000000	2.721824	2467.340576
0.000000	2.722061	2471.609619
0.000000	2.722298	2475.120361
0.000000	2.722535	2477.693848
0.000000	2.722773	2473.364258
0.000000	2.723010	2461.643066
0.000000	2.723247	2445.070801
0.000000	2.723484	2427.866211
0.000000	2.723721	2419.908936
0.000000	2.723958	2411.042969
0.000000	2.724195	2402.737549
0.000000	2.724433	2392.646240
0.000000	2.724670	2382.976807
0.000000	2.724907	2375.778076
0.000000	2.725144	2374.317627
0.000000	2.725381	2379.330078
0.000000	2.725619	2389.244629
0.000000	2.725856	2403.095459
0.000000	2.726093	2417.695801
0.000000	2.726330	2432.725342
0.000000	2.726567	2449.600098
0.000000	2.726804	2470.301025
0.000000	2.727042	2498.163574
0.000000	2.727279	2533.901123
0.000000	2.727516	2578.428223
0.000000	2.727753	2630.391113
0.000000	2.727990	2681.560059
0.000000	2.728228	2731.595947
0.000000	2.728465	2776.542725
0.000000	2.728702	2810.632324
0.000000	2.728939	2833.373535
0.000000	2.729176	2845.310059
0.000000	2.729414	2846.462402
0.000000	2.729650	2838.944824
0.000000	2.729888	2823.243408
0.000000	2.730125	2801.853027
0.000000	2.730362	2777.948242
0.000000	2.730599	2756.048340
0.000000	2.730836	2739.573242
0.000000	2.731074	2721.543701
0.000000	2.731311	2702.006104
0.000000	2.731548	2682.458008
0.000000	2.731785	2659.495605
0.000000	2.732022	2633.165283
0.000000	2.732260	2601.281982
0.000000	2.732497	2566.267578
0.000000	2.732734	2533.294922
0.000000	2.732971	2506.215088
0.000000	2.733208	2480.717041
0.000000	2.733445	2459.120605
0.000000	2.733683	2445.941650
0.000000	2.733920	2441.537842
0.000000	2.734157	2439.810791
0.000000	2.734394	2440.377930
0.000000	2.734631	2443.167236
0.000000	2.734869	2448.005127
0.000000	2.735106	2453.472656
0.000000	2.735343	2457.485840
0.000000	2.735580	2461.226318
0.000000	2.735817	2466.242188
0.000000	2.736054	2474.079346
0.000000	2.736292	2485.984375
0.000000	2.736529	2500.046143
0.000000	2.736766	2516.659668
0.000000	2.737003	2535.439453
0.000000	2.737240	2553.456299
0.000000	2.737478	2574.016602
0.000000	2.737715	2591.966064
0.000000	2.737952	2608.548096
0.000000	2.738189	2623.774414
0.000000	2.738426	2634.443359
0.000000	2.738663	2642.846191
0.000000	2.738901	2648.049072
0.000000	2.739138	2644.802979
0.000000	2.739375	2633.957764
0.000000	2.739612	2615.430908
0.000000	2.739849	2589.453369
0.000000	2.740086	2559.103027
0.000000	2.740324	2528.397949
0.000000	2.740561	2503.897217
0.000000	2.740798	2482.735107
0.000000	2.741035	2472.144043
0.000000	2.741272	2478.379883
0.000000	2.741509	2504.515137
0.000000	2.741747	2542.634521
0.000000	2.741984	2589.307373
0.000000	2.742221	2632.700928
0.000000	2.742458	2668.629395
0.000000	2.742695	2695.266602
0.000000	2.742933	2711.611328
0.000000	2.743170	2716.175293
0.000000	2.743407	2708.571777
0.000000	2.743644	2689.690674
0.000000	2.743881	2661.425781
0.000000	2.744118	2628.070801
0.000000	2.744355	2595.079102
0.000000	2.744593	2567.135254
0.000000	2.744830	2545.405273
0.000000	2.745067	2544.028320
0.000000	2.745304	2553.310303
0.000000	2.745541	2562.489258
0.000000	2.745779	2567.139404
0.000000	2.746016	2565.676025
0.000000	2.746253	2557.057373
0.000000	2.746490	2543.137207
0.000000	2.746727	2526.378662
0.000000	2.746964	2509.903076
0.000000	2.747202	2498.554932
0.000000	2.747439	2496.735107
0.000000	2.747676	2507.759277
0.000000	2.747913	2526.219238
0.000000	2.748150	2551.352051
0.000000	2.748388	2574.543457
0.000000	2.748625	2594.145752
0.000000	2.748862	2606.372803
0.000000	2.749099	2611.227783
0.000000	2.749336	2606.776123
0.000000	2.749573	2592.949463
0.000000	2.749810	2569.164307
0.000000	2.750048	2536.561768
0.000000	2.750285	2497.173584
0.000000	2.750522	2456.405273
0.000000	2.750759	2418.891846
0.000000	2.750996	2389.801270
0.000000	2.751234	2371.455566
0.000000	2.751471	2354.530273
0.000000	2.751708	2340.112061
0.000000	2.751945	2329.777832
0.000000	2.752182	2323.373047
0.000000	2.752419	2319.322998
0.000000	2.752657	2317.739746
0.000000	2.752894	2318.005859
0.000000	2.753131	2320.131348
0.000000	2.753368	2324.317871
0.000000	2.753605	2331.074463
0.000000	2.753842	2339.972656
0.000000	2.754080	2349.223389
0.000000	2.754317	2361.882813
0.000000	2.754554	2377.637939
0.000000	2.754791	2396.106201
0.000000	2.755028	2413.929688
0.000000	2.755265	2430.525146
0.000000	2.755503	2448.038330
0.000000	2.755740	2467.424805
0.000000	2.755977	2485.093262
0.000000	2.756214	2501.854736
0.000000	2.756451	2518.327881
0.000000	2.756689	2531.688965
0.000000	2.756926	2540.029541
0.000000	2.757163	2545.580566
0.000000	2.757400	2551.829590
0.000000	2.757637	2562.467529
0.000000	2.757874	2579.343506
0.000000	2.758112	2599.427979
0.000000	2.758349	2624.343994
0.000000	2.758586	2654.172363
0.000000	2.758823	2686.002197
0.000000	2.759060	2717.054688
0.000000	2.759298	2747.808594
0.000000	2.759535	2779.024658
0.000000	2.759772	2808.249023
0.000000	2.760009	2836.926025
0.000000	2.760246	2869.043457
0.000000	2.760484	2907.700195
0.000000	2.760721	2955.634766
0.000000	2.760958	2999.960693
0.000000	2.761195	3034.844971
0.000000	2.761432	3058.862305
0.000000	2.761669	3071.405273
0.000000	2.761907	3070.166260
0.000000	2.762144	3054.466553
0.000000	2.762381	3024.491455
0.000000	2.762618	2979.866699
0.000000	2.762855	2922.954102
0.000000	2.763092	2857.507080
0.000000	2.763330	2789.463623
0.000000	2.763567	2722.857910
0.000000	2.763804	2668.472656
0.000000	2.764041	2631.467285
0.000000	2.764278	2608.981445
0.000000	2.764515	2590.227539
0.000000	2.764753	2575.767822
0.000000	2.764990	2565.556641
0.000000	2.765227	2557.314697
0.000000	2.765464	2548.584961
0.000000	2.765701	2540.714111
0.000000	2.765939	2533.388184
0.000000	2.766176	2526.416992
0.000000	2.766413	2521.380371
0.000000	2.766650	2515.866699
0.000000	2.766887	2506.565430
0.000000	2.767124	2493.786865
0.000000	2.767362	2478.142578
0.000000	2.767599	2459.403564
0.000000	2.767836	2439.801514
0.000000	2.768073	2422.316162
0.000000	2.768310	2411.909424
0.000000	2.768548	2408.283691
0.000000	2.768785	2408.535889
0.000000	2.769022	2410.553223
0.000000	2.769259	2415.598633
0.000000	2.769496	2427.652832
0.000000	2.769733	2440.735107
0.000000	2.769970	2454.248291
0.000000	2.770208	2463.695313
0.000000	2.770445	2475.665039
0.000000	2.770682	2480.318115
0.000000	2.770919	2482.942383
0.000000	2.771156	2484.877441
0.000000	2.771394	2487.239502
0.000000	2.771631	2492.693115
0.000000	2.771868	2501.279053
0.000000	2.772105	2509.599365
0.000000	2.772342	2516.927979
0.000000	2.772579	2522.664795
0.000000	2.772816	2528.829590
0.000000	2.773054	2535.942139
0.000000	2.773291	2543.600098
0.000000	2.773528	2551.528809
0.000000	2.773765	2558.153320
0.000000	2.774002	2562.947266
0.000000	2.774240	2567.047119
0.000000	2.774477	2571.001709
0.000000	2.774714	2574.620850
0.000000	2.774951	2578.716309
0.000000	2.775188	2580.791992
0.000000	2.775425	2582.578125
0.000000	2.775663	2589.303955
0.000000	2.775900	2601.334961
0.000000	2.776137	2617.885010
0.000000	2.776374	2639.637939
0.000000	2.776611	2662.823486
0.000000	2.776848	2684.659668
0.000000	2.777086	2707.469482
0.000000	2.777323	2732.060547
0.000000	2.777560	2758.045898
0.000000	2.777797	2784.180664
0.000000	2.778034	2804.472656
0.000000	2.778271	2816.867432
0.000000	2.778509	2820.737549
0.000000	2.778746	2815.956055
0.000000	2.778983	2804.422119
0.000000	2.779220	2787.243652
0.000000	2.779457	2766.701416
0.000000	2.779695	2746.584717
0.000000	2.779932	2732.252686
0.000000	2.780169	2724.966309
0.000000	2.780406	2716.914795
0.000000	2.780643	2709.268311
0.000000	2.780880	2704.339111
0.000000	2.781118	2699.897949
0.000000	2.781355	2693.238281
0.000000	2.781592	2673.851074
0.000000	2.781829	2656.703369
0.000000	2.782066	2647.625977
0.000000	2.782304	2645.071777
0.000000	2.782541	2647.065674
0.000000	2.782778	2651.057861
0.000000	2.783015	2654.843506
0.000000	2.783252	2658.031006
0.000000	2.783489	2662.728027
0.000000	2.783726	2670.402832
0.000000	2.783964	2682.448242
0.000000	2.784201	2697.238525
0.000000	2.784438	2712.680664
0.000000	2.784675	2729.691162
0.000000	2.784912	2749.598877
0.000000	2.785150	2770.886475
0.000000	2.785387	2791.428711
0.000000	2.785624	2809.257080
0.000000	2.785861	2826.899902
0.000000	2.786098	2841.419189
0.000000	2.786335	2853.957031
0.000000	2.786573	2867.382568
0.000000	2.786810	2881.544434
0.000000	2.787047	2898.530762
0.000000	2.787284	2910.189209
0.000000	2.787521	2915.339600
0.000000	2.787759	2914.368408
0.000000	2.787996	2908.023438
0.000000	2.788233	2888.202393
0.000000	2.788470	2859.479980
0.000000	2.788707	2838.900635
0.000000	2.788944	2818.903076
0.000000	2.789182	2803.411377
0.000000	2.789419	2791.153076
0.000000	2.789656	2780.396729
0.000000	2.789893	2772.190430
0.000000	2.790130	2768.944092
0.000000	2.790368	2774.490723
0.000000	2.790605	2783.845703
0.000000	2.790842	2794.153320
0.000000	2.791079	2803.018799
0.000000	2.791316	2808.340820
0.000000	2.791553	2810.203369
0.000000	2.791791	2809.697754
0.000000	2.792027	2808.895020
0.000000	2.792265	2808.620117
0.000000	2.792502	2809.983154
0.000000	2.792739	2817.009277
0.000000	2.792977	2833.481445
0.000000	2.793213	2857.539551
0.000000	2.793451	2886.372070
0.000000	2.793688	2915.754639
0.000000	2.793925	2942.589355
0.000000	2.794163	2969.684570
0.000000	2.794399	3004.416260
0.000000	2.794636	3034.453613
0.000000	2.794874	3062.330078
0.000000	2.795111	3086.530273
0.000000	2.795348	3106.228027
0.000000	2.795585	3119.640137
0.000000	2.795822	3124.796875
0.000000	2.796060	3123.879639
0.000000	2.796297	3119.826172
0.000000	2.796534	3117.582031
0.000000	2.796771	3114.297363
0.000000	2.797008	3109.484131
0.000000	2.797246	3104.958740
0.000000	2.797483	3102.190186
0.000000	2.797720	3097.125488
0.000000	2.797957	3086.109863
0.000000	2.798194	3067.773926
0.000000	2.798431	3042.150635
0.000000	2.798669	3010.271240
0.000000	2.798906	2974.609375
0.000000	2.799143	2933.513428
0.000000	2.799380	2885.756348
0.000000	2.799617	2864.296631
0.000000	2.799855	2847.517578
0.000000	2.800092	2835.262451
0.000000	2.800329	2826.297363
0.000000	2.800566	2818.488037
0.000000	2.800803	2811.758301
0.000000	2.801040	2806.593018
0.000000	2.801278	2802.388428
0.000000	2.801515	2797.824463
0.000000	2.801752	2793.725098
0.000000	2.801989	2789.850586
0.000000	2.802226	2786.642822
0.000000	2.802464	2784.347168
0.000000	2.802701	2782.325439
0.000000	2.802938	2780.824951
0.000000	2.803175	2779.531738
0.000000	2.803412	2779.012695
0.000000	2.803649	2776.745117
0.000000	2.803886	2771.391602
0.000000	2.804124	2764.702881
0.000000	2.804361	2757.213867
0.000000	2.804598	2751.136475
0.000000	2.804835	2747.008789
0.000000	2.805072	2741.727539
0.000000	2.805310	2735.139404
0.000000	2.805547	2727.751465
0.000000	2.805784	2720.791504
0.000000	2.806021	2716.946533
0.000000	2.806258	2715.314209
0.000000	2.806495	2715.128662
0.000000	2.806733	2717.843506
0.000000	2.806970	2725.837646
0.000000	2.807207	2739.464111
0.000000	2.807444	2757.101563
0.000000	2.807681	2778.587158
0.000000	2.807919	2794.887695
0.000000	2.808156	2804.094727
0.000000	2.808393	2806.598145
0.000000	2.808630	2804.012451
0.000000	2.808867	2798.011475
0.000000	2.809104	2789.248779
0.000000	2.809342	2778.990479
0.000000	2.809579	2771.486084
0.000000	2.809816	2770.071045
0.000000	2.810053	2772.542725
0.000000	2.810290	2769.534912
0.000000	2.810528	2763.325684
0.000000	2.810765	2755.908691
0.000000	2.811002	2747.433350
0.000000	2.811239	2739.837646
0.000000	2.811476	2737.135742
0.000000	2.811713	2736.544434
0.000000	2.811951	2737.047363
0.000000	2.812187	2738.221191
0.000000	2.812425	2739.101807
0.000000	2.812662	2740.096191
0.000000	2.812899	2739.101563
0.000000	2.813136	2729.353760
0.000000	2.813373	2726.133789
0.000000	2.813611	2723.903320
0.000000	2.813848	2721.806885
0.000000	2.814085	2719.656982
0.000000	2.814322	2717.265625
0.000000	2.814559	2714.951416
0.000000	2.814796	2712.832764
0.000000	2.815034	2712.028564
0.000000	2.815271	2711.364502
0.000000	2.815508	2711.445801
0.000000	2.815745	2712.176758
0.000000	2.815982	2713.932129
0.000000	2.816220	2716.709717
0.000000	2.816457	2719.859619
0.000000	2.816694	2724.035645
0.000000	2.816931	2728.802002
0.000000	2.817168	2733.557373
0.000000	2.817405	2738.893311
0.000000	2.817643	2745.027832
0.000000	2.817880	2752.116211
0.000000	2.818117	2758.655029
0.000000	2.818354	2764.775879
0.000000	2.818591	2769.811279
0.000000	2.818829	2773.759277
0.000000	2.819066	2777.447266
0.000000	2.819303	2781.786133
0.000000	2.819540	2787.216553
0.000000	2.819777	2791.955078
0.000000	2.820014	2796.024170
0.000000	2.820252	2800.077148
0.000000	2.820489	2804.835205
0.000000	2.820726	2811.325684
0.000000	2.820963	2819.523438
0.000000	2.821200	2829.994629
0.000000	2.821438	2844.851807
0.000000	2.821675	2864.496582
0.000000	2.821912	2889.602783
0.000000	2.822149	2917.601563
0.000000	2.822386	2947.298584
0.000000	2.822623	2980.153564
0.000000	2.822860	3014.636963
0.000000	2.823098	3045.564697
0.000000	2.823335	3072.833496
0.000000	2.823572	3092.780273
0.000000	2.823809	3103.031738
0.000000	2.824046	3102.996826
0.000000	2.824284	3093.903564
0.000000	2.824521	3077.482910
0.000000	2.824758	3054.484375
0.000000	2.824995	3028.584473
0.000000	2.825232	3002.247803
0.000000	2.825469	2980.486084
0.000000	2.825707	2957.506592
0.000000	2.825944	2936.103027
0.000000	2.826181	2921.131592
0.000000	2.826418	2905.579102
0.000000	2.826655	2882.723633
0.000000	2.826892	2853.431396
0.000000	2.827130	2817.774902
0.000000	2.827367	2775.894287
0.000000	2.827604	2742.055176
0.000000	2.827841	2716.465576
0.000000	2.828078	2689.723877
0.000000	2.828315	2661.210449
0.000000	2.828553	2634.250732
0.000000	2.828790	2610.683594
0.000000	2.829027	2585.922119
0.000000	2.829264	2563.146484
0.000000	2.829501	2539.649902
0.000000	2.829739	2518.114258
0.000000	2.829976	2498.393799
0.000000	2.830213	2480.979248
0.000000	2.830450	2466.865479
0.000000	2.830687	2455.299072
0.000000	2.830925	2446.732422
0.000000	2.831161	2440.541260
0.000000	2.831399	2436.561523
0.000000	2.831636	2433.780273
0.000000	2.831873	2432.039063
0.000000	2.832110	2431.127686
0.000000	2.832347	2432.021729
0.000000	2.832585	2432.199463
0.000000	2.832822	2431.631836
0.000000	2.833059	2430.615479
0.000000	2.833296	2430.950684
0.000000	2.833533	2433.397705
0.000000	2.833771	2440.455566
0.000000	2.834008	2455.111816
0.000000	2.834245	2475.531494
0.000000	2.834482	2502.116211
0.000000	2.834719	2534.784912
0.000000	2.834956	2572.585693
0.000000	2.835194	2607.824707
0.000000	2.835431	2636.777832
0.000000	2.835668	2658.682861
0.000000	2.835905	2673.462646
0.000000	2.836142	2682.046875
0.000000	2.836380	2684.718750
0.000000	2.836617	2681.273926
0.000000	2.836854	2667.247070
0.000000	2.837091	2645.861816
0.000000	2.837328	2620.184570
0.000000	2.837565	2600.485107
0.000000	2.837803	2586.198975
0.000000	2.838040	2575.352295
0.000000	2.838277	2566.741699
0.000000	2.838514	2560.685791
0.000000	2.838751	2555.881348
0.000000	2.838989	2549.259766
0.000000	2.839226	2539.379639
0.000000	2.839463	2534.791748
0.000000	2.839700	2532.189209
0.000000	2.839937	2530.951416
0.000000	2.840174	2533.602539
0.000000	2.840412	2543.695801
0.000000	2.840648	2561.914307
0.000000	2.840886	2590.639160
0.000000	2.841123	2631.903076
0.000000	2.841360	2686.530762
0.000000	2.841598	2752.135986
0.000000	2.841834	2814.515137
0.000000	2.842072	2869.247314
0.000000	2.842309	2913.810059
0.000000	2.842546	2946.512451
0.000000	2.842783	2964.269043
0.000000	2.843020	2965.985840
0.000000	2.843257	2951.559570
0.000000	2.843495	2923.515625
0.000000	2.843732	2886.288818
0.000000	2.843969	2847.016357
0.000000	2.844206	2813.146240
0.000000	2.844443	2787.976807
0.000000	2.844681	2776.302002
0.000000	2.844918	2768.740479
0.000000	2.845155	2766.502441
0.000000	2.845392	2770.462158
0.000000	2.845629	2777.689697
0.000000	2.845866	2787.767090
0.000000	2.846104	2799.119629
0.000000	2.846341	2809.930420
0.000000	2.846578	2818.757813
0.000000	2.846815	2825.413818
0.000000	2.847052	2829.867188
0.000000	2.847290	2831.444580
0.000000	2.847527	2831.328613
0.000000	2.847764	2827.908203
0.000000	2.848001	2823.062988
0.000000	2.848238	2817.964355
0.000000	2.848475	2815.271240
0.000000	2.848713	2818.177490
0.000000	2.848950	2825.133545
0.000000	2.849187	2833.664063
0.000000	2.849424	2839.257080
0.000000	2.849661	2840.575928
0.000000	2.849899	2839.517578
0.000000	2.850136	2838.489014
0.000000	2.850373	2840.129150
0.000000	2.850610	2847.511963
0.000000	2.850847	2864.822998
0.000000	2.851084	2877.163818
0.000000	2.851321	2881.865479
0.000000	2.851559	2878.275635
0.000000	2.851796	2866.634277
0.000000	2.852033	2847.712891
0.000000	2.852270	2821.438232
0.000000	2.852507	2787.518311
0.000000	2.852745	2749.421143
0.000000	2.852982	2712.711670
0.000000	2.853219	2683.471436
0.000000	2.853456	2669.345947
0.000000	2.853693	2666.049561
0.000000	2.853930	2658.979736
0.000000	2.854168	2648.082520
0.000000	2.854405	2635.745361
0.000000	2.854642	2624.216553
0.000000	2.854879	2614.354248
0.000000	2.855116	2610.879395
0.000000	2.855354	2610.150635
0.000000	2.855591	2610.744141
0.000000	2.855828	2613.070068
0.000000	2.856065	2615.984131
0.000000	2.856302	2616.017822
0.000000	2.856539	2612.968018
0.000000	2.856777	2610.371338
0.000000	2.857014	2611.800293
0.000000	2.857251	2617.216309
0.000000	2.857488	2627.911621
0.000000	2.857725	2645.641602
0.000000	2.857963	2670.858887
0.000000	2.858200	2703.808105
0.000000	2.858437	2743.545166
0.000000	2.858674	2786.825928
0.000000	2.858911	2821.255127
0.000000	2.859149	2846.122070
0.000000	2.859386	2861.219971
0.000000	2.859622	2865.838135
0.000000	2.859860	2861.224854
0.000000	2.860097	2849.849121
0.000000	2.860334	2831.893311
0.000000	2.860572	2810.470947
0.000000	2.860808	2790.354980
0.000000	2.861046	2775.911133
0.000000	2.861283	2759.898682
0.000000	2.861520	2742.062744
0.000000	2.861757	2719.844727
0.000000	2.861994	2695.555664
0.000000	2.862231	2670.806885
0.000000	2.862469	2648.742432
0.000000	2.862706	2634.460693
0.000000	2.862943	2632.600342
0.000000	2.863180	2636.251221
0.000000	2.863417	2648.642334
0.000000	2.863655	2657.538574
0.000000	2.863892	2649.965332
0.000000	2.864129	2629.002197
0.000000	2.864366	2620.755615
0.000000	2.864603	2649.196289
0.000000	2.864841	2659.094238
0.000000	2.865078	2670.822510
0.000000	2.865315	2671.397217
0.000000	2.865552	2666.050293
0.000000	2.865789	2652.943115
0.000000	2.866026	2634.329834
0.000000	2.866264	2613.578857
0.000000	2.866501	2594.518555
0.000000	2.866738	2581.941406
0.000000	2.866975	2568.302734
0.000000	2.867212	2547.792236
0.000000	2.867450	2523.103027
0.000000	2.867687	2497.501221
0.000000	2.867924	2474.012695
0.000000	2.868161	2457.800537
0.000000	2.868398	2453.450928
0.000000	2.868635	2449.310303
0.000000	2.868873	2445.112793
0.000000	2.869110	2442.921875
0.000000	2.869347	2445.273682
0.000000	2.869584	2454.521484
0.000000	2.869821	2474.003662
0.000000	2.870059	2503.795654
0.000000	2.870296	2540.532959
0.000000	2.870533	2578.592529
0.000000	2.870770	2624.106689
0.000000	2.871007	2668.518311
0.000000	2.871244	2703.882080
0.000000	2.871481	2730.313721
0.000000	2.871719	2748.852783
0.000000	2.871956	2762.355713
0.000000	2.872193	2772.111572
0.000000	2.872430	2778.546387
0.000000	2.872667	2782.494385
0.000000	2.872905	2785.185791
0.000000	2.873142	2788.612793
0.000000	2.873379	2789.973389
0.000000	2.873616	2785.153076
0.000000	2.873853	2775.708008
0.000000	2.874090	2763.686279
0.000000	2.874328	2751.121094
0.000000	2.874565	2741.168945
0.000000	2.874802	2733.936523
0.000000	2.875039	2722.591064
0.000000	2.875276	2708.085449
0.000000	2.875513	2693.448242
0.000000	2.875751	2681.218994
0.000000	2.875988	2672.629395
0.000000	2.876225	2671.651367
0.000000	2.876462	2685.831543
0.000000	2.876699	2721.699219
0.000000	2.876936	2784.933594
0.000000	2.877174	2868.369873
0.000000	2.877411	2960.761475
0.000000	2.877648	3046.412109
0.000000	2.877885	3123.364990
0.000000	2.878122	3188.617188
0.000000	2.878360	3239.064941
0.000000	2.878597	3273.804688
0.000000	2.878834	3292.028320
0.000000	2.879071	3294.195557
0.000000	2.879308	3280.467041
0.000000	2.879545	3250.232666
0.000000	2.879782	3204.625732
0.000000	2.880020	3147.697754
0.000000	2.880257	3085.141602
0.000000	2.880494	3023.760010
0.000000	2.880731	2974.380859
0.000000	2.880968	2942.192871
0.000000	2.881206	2909.453613
0.000000	2.881443	2876.035400
0.000000	2.881680	2842.181152
0.000000	2.881917	2812.761719
0.000000	2.882154	2792.864746
0.000000	2.882391	2781.046875
0.000000	2.882629	2772.184326
0.000000	2.882866	2766.611816
0.000000	2.883103	2766.124756
0.000000	2.883340	2768.336670
0.000000	2.883577	2763.859131
0.000000	2.883815	2752.944824
0.000000	2.884052	2738.673828
0.000000	2.884289	2721.591064
0.000000	2.884526	2702.980713
0.000000	2.884763	2686.916260
0.000000	2.885000	2673.747803
0.000000	2.885238	2659.829102
0.000000	2.885475	2644.063721
0.000000	2.885712	2626.629150
0.000000	2.885949	2609.352783
0.000000	2.886186	2595.076416
0.000000	2.886424	2583.963135
0.000000	2.886661	2581.267578
0.000000	2.886898	2592.096924
0.000000	2.887135	2618.750488
0.000000	2.887372	2650.417236
0.000000	2.887609	2676.943848
0.000000	2.887847	2694.034668
0.000000	2.888084	2701.647949
0.000000	2.888321	2700.537598
0.000000	2.888558	2691.138184
0.000000	2.888795	2676.561523
0.000000	2.889033	2660.603027
0.000000	2.889269	2648.240234
0.000000	2.889507	2644.299316
0.000000	2.889744	2645.352051
0.000000	2.889981	2655.222412
0.000000	2.890218	2665.830322
0.000000	2.890455	2676.285156
0.000000	2.890692	2685.407959
0.000000	2.890930	2693.130371
0.000000	2.891167	2701.233643
0.000000	2.891404	2711.008789
0.000000	2.891641	2723.043457
0.000000	2.891878	2738.737549
0.000000	2.892116	2756.298096
0.000000	2.892353	2773.086670
0.000000	2.892590	2785.552734
0.000000	2.892827	2794.578613
0.000000	2.893064	2799.737793
0.000000	2.893301	2805.862305
0.000000	2.893539	2815.050781
0.000000	2.893776	2820.940918
0.000000	2.894013	2822.017090
0.000000	2.894250	2818.360352
0.000000	2.894487	2810.027100
0.000000	2.894725	2797.997070
0.000000	2.894962	2785.331055
0.000000	2.895199	2773.728027
0.000000	2.895436	2764.433594
0.000000	2.895673	2759.113281
0.000000	2.895911	2758.795166
0.000000	2.896148	2763.367676
0.000000	2.896385	2773.515137
0.000000	2.896622	2789.979736
0.000000	2.896859	2812.854004
0.000000	2.897096	2842.333496
0.000000	2.897334	2876.550293
0.000000	2.897571	2904.410889
0.000000	2.897808	2924.144531
0.000000	2.898045	2935.911133
0.000000	2.898282	2940.051514
0.000000	2.898520	2937.930176
0.000000	2.898757	2930.600342
0.000000	2.898994	2920.768066
0.000000	2.899231	2910.045166
0.000000	2.899468	2893.510254
0.000000	2.899705	2870.928711
0.000000	2.899942	2838.991943
0.000000	2.900180	2800.295898
0.000000	2.900417	2758.058350
0.000000	2.900654	2717.624023
0.000000	2.900891	2683.935547
0.000000	2.901128	2658.238037
0.000000	2.901366	2636.584473
0.000000	2.901603	2616.851074
0.000000	2.901840	2598.843994
0.000000	2.902077	2581.858154
0.000000	2.902314	2566.470459
0.000000	2.902551	2554.737793
0.000000	2.902789	2548.066895
0.000000	2.903026	2545.701172
0.000000	2.903263	2545.437988
0.000000	2.903500	2546.680420
0.000000	2.903737	2551.498535
0.000000	2.903975	2558.270996
0.000000	2.904212	2566.512451
0.000000	2.904449	2571.873047
0.000000	2.904686	2574.369385
0.000000	2.904923	2575.053223
0.000000	2.905160	2573.361816
0.000000	2.905398	2569.653809
0.000000	2.905635	2563.848145
0.000000	2.905872	2556.692139
0.000000	2.906109	2549.953125
0.000000	2.906346	2544.819580
0.000000	2.906584	2542.387939
0.000000	2.906821	2544.734619
0.000000	2.907058	2556.068115
0.000000	2.907295	2572.950195
0.000000	2.907532	2594.633789
0.000000	2.907769	2621.400146
0.000000	2.908007	2648.137939
0.000000	2.908243	2673.497803
0.000000	2.908481	2695.777100
0.000000	2.908718	2714.378906
0.000000	2.908955	2727.239746
0.000000	2.909193	2737.052246
0.000000	2.909429	2746.375488
0.000000	2.909667	2751.513184
0.000000	2.909904	2749.405762
0.000000	2.910141	2739.970459
0.000000	2.910378	2728.338867
0.000000	2.910615	2714.850098
0.000000	2.910852	2704.591309
0.000000	2.911090	2702.588623
0.000000	2.911327	2705.306641
0.000000	2.911564	2708.955322
0.000000	2.911801	2711.142578
0.000000	2.912038	2710.623535
0.000000	2.912276	2710.459473
0.000000	2.912513	2713.021973
0.000000	2.912750	2716.281738
0.000000	2.912987	2720.883057
0.000000	2.913224	2727.290039
0.000000	2.913461	2735.322754
0.000000	2.913699	2746.137451
0.000000	2.913936	2761.544678
0.000000	2.914173	2783.180664
0.000000	2.914410	2810.600586
0.000000	2.914647	2845.759766
0.000000	2.914885	2889.049561
0.000000	2.915122	2938.687256
0.000000	2.915359	2989.665039
0.000000	2.915596	3044.140869
0.000000	2.915833	3086.591553
0.000000	2.916070	3117.434570
0.000000	2.916308	3136.428223
0.000000	2.916545	3144.229492
0.000000	2.916782	3143.016846
0.000000	2.917019	3133.758057
0.000000	2.917256	3116.291260
0.000000	2.917494	3093.456055
0.000000	2.917731	3070.336914
0.000000	2.917968	3051.391113
0.000000	2.918205	3042.639160
0.000000	2.918442	3038.360840
0.000000	2.918679	3039.466553
0.000000	2.918916	3043.112061
0.000000	2.919154	3046.376465
0.000000	2.919391	3052.565186
0.000000	2.919628	3063.029297
0.000000	2.919865	3077.512695
0.000000	2.920102	3096.326172
0.000000	2.920340	3113.439941
0.000000	2.920577	3123.679688
0.000000	2.920814	3127.780029
0.000000	2.921051	3120.893066
0.000000	2.921288	3102.905029
0.000000	2.921525	3075.661133
0.000000	2.921763	3045.821045
0.000000	2.922000	3019.516357
0.000000	2.922237	2998.064697
0.000000	2.922474	2985.046875
0.000000	2.922711	2974.872559
0.000000	2.922949	2968.317871
0.000000	2.923186	2962.409424
0.000000	2.923423	2955.267822
0.000000	2.923660	2947.322754
0.000000	2.923897	2939.920654
0.000000	2.924134	2930.526855
0.000000	2.924372	2914.980469
0.000000	2.924609	2894.871094
0.000000	2.924846	2872.749268
0.000000	2.925083	2852.090820
0.000000	2.925320	2839.441162
0.000000	2.925557	2830.792725
0.000000	2.925795	2823.535645
0.000000	2.926032	2818.467773
0.000000	2.926269	2816.256104
0.000000	2.926506	2814.656250
0.000000	2.926743	2813.749756
0.000000	2.926980	2815.071533
0.000000	2.927217	2819.385742
0.000000	2.927455	2829.913086
0.000000	2.927692	2848.701172
0.000000	2.927929	2862.132324
0.000000	2.928166	2867.486328
0.000000	2.928403	2864.909668
0.000000	2.928641	2855.814697
0.000000	2.928878	2842.859375
0.000000	2.929115	2826.970215
0.000000	2.929352	2809.941406
0.000000	2.929589	2796.846924
0.000000	2.929826	2789.847412
0.000000	2.930064	2783.034668
0.000000	2.930301	2778.600098
0.000000	2.930538	2777.724854
0.000000	2.930775	2779.832764
0.000000	2.931012	2783.401611
0.000000	2.931250	2787.509277
0.000000	2.931487	2793.553711
0.000000	2.931724	2801.426025
0.000000	2.931961	2811.480225
0.000000	2.932198	2823.301025
0.000000	2.932436	2833.333252
0.000000	2.932673	2847.657959
0.000000	2.932910	2864.151123
0.000000	2.933147	2879.757080
0.000000	2.933384	2894.459473
0.000000	2.933621	2903.989014
0.000000	2.933859	2916.424316
0.000000	2.934096	2927.484619
0.000000	2.934333	2938.848877
0.000000	2.934570	2952.674316
0.000000	2.934807	2966.931885
0.000000	2.935045	2980.106934
0.000000	2.935282	2994.112793
0.000000	2.935519	3008.873535
0.000000	2.935756	3021.553711
0.000000	2.935993	3031.272705
0.000000	2.936230	3039.597900
0.000000	2.936468	3047.364502
0.000000	2.936705	3050.891113
0.000000	2.936942	3046.852051
0.000000	2.937179	3036.790283
0.000000	2.937416	3020.681885
0.000000	2.937654	2999.090332
0.000000	2.937890	2972.118408
0.000000	2.938128	2943.350342
0.000000	2.938365	2918.338135
0.000000	2.938602	2902.749023
0.000000	2.938839	2900.598633
0.000000	2.939076	2905.586426
0.000000	2.939313	2911.870117
0.000000	2.939551	2921.278076
0.000000	2.939788	2935.342285
0.000000	2.940025	2953.397705
0.000000	2.940262	2972.712891
0.000000	2.940499	2984.605957
0.000000	2.940737	2989.521729
0.000000	2.940974	2988.378906
0.000000	2.941211	2982.770508
0.000000	2.941448	2973.496582
0.000000	2.941685	2961.545898
0.000000	2.941922	2950.275146
0.000000	2.942160	2943.388916
0.000000	2.942397	2943.146484
0.000000	2.942634	2944.256836
0.000000	2.942871	2944.300781
0.000000	2.943108	2944.458984
0.000000	2.943346	2946.219482
0.000000	2.943583	2951.047363
0.000000	2.943820	2959.574707
0.000000	2.944057	2975.228027
0.000000	2.944294	2998.279297
0.000000	2.944531	3022.967041
0.000000	2.944769	3043.606934
0.000000	2.945006	3059.854492
0.000000	2.945243	3070.401123
0.000000	2.945480	3074.192627
0.000000	2.945717	3073.700439
0.000000	2.945955	3071.490479
0.000000	2.946192	3070.524170
0.000000	2.946429	3072.651123
0.000000	2.946666	3068.780029
0.000000	2.946903	3059.451904
0.000000	2.947140	3045.591797
0.000000	2.947377	3027.722168
0.000000	2.947615	3006.671875
0.000000	2.947852	2987.402100
0.000000	2.948089	2973.739990
0.000000	2.948326	2963.112305
0.000000	2.948563	2953.625244
0.000000	2.948801	2943.723389
0.000000	2.949038	2933.642090
0.000000	2.949275	2924.470459
0.000000	2.949512	2917.384277
0.000000	2.949749	2915.665039
0.000000	2.949986	2923.032471
0.000000	2.950224	2936.166992
0.000000	2.950461	2945.597168
0.000000	2.950698	2952.470215
0.000000	2.950935	2959.002441
0.000000	2.951172	2965.834961
0.000000	2.951410	2973.550293
0.000000	2.951647	2982.847412
0.000000	2.951884	2993.800781
0.000000	2.952121	3002.406006
0.000000	2.952358	3008.324463
0.000000	2.952595	3014.723877
0.000000	2.952833	3024.008545
0.000000	2.953070	3039.379639
0.000000	2.953307	3064.822510
0.000000	2.953544	3104.545654
0.000000	2.953781	3157.221436
0.000000	2.954019	3216.761475
0.000000	2.954256	3277.758301
0.000000	2.954493	3328.716309
0.000000	2.954730	3367.616943
0.000000	2.954967	3392.904541
0.000000	2.955204	3403.198730
0.000000	2.955442	3398.816162
0.000000	2.955678	3380.291016
0.000000	2.955916	3346.386230
0.000000	2.956153	3297.409668
0.000000	2.956390	3238.026367
0.000000	2.956628	3173.009766
0.000000	2.956864	3110.530518
0.000000	2.957102	3059.961426
0.000000	2.957339	3031.510010
0.000000	2.957576	3024.359131
0.000000	2.957814	3019.607178
0.000000	2.958050	3021.457031
0.000000	2.958287	3020.057861
0.000000	2.958525	3013.667480
0.000000	2.958762	3003.477295
0.000000	2.958999	2990.974121
0.000000	2.959236	2976.962646
0.000000	2.959473	2962.302490
0.000000	2.959711	2950.319580
0.000000	2.959948	2943.922607
0.000000	2.960185	2939.647705
0.000000	2.960422	2937.128174
0.000000	2.960659	2937.835938
0.000000	2.960896	2938.186523
0.000000	2.961134	2938.170410
0.000000	2.961371	2935.972656
0.000000	2.961608	2934.031494
0.000000	2.961845	2932.872314
0.000000	2.962082	2933.257568
0.000000	2.962320	2938.171143
0.000000	2.962557	2946.819336
0.000000	2.962794	2958.824951
0.000000	2.963031	2973.667969
0.000000	2.963268	2991.818359
0.000000	2.963506	3010.804688
0.000000	2.963743	3024.701172
0.000000	2.963980	3033.617676
0.000000	2.964217	3037.734131
0.000000	2.964454	3035.097656
0.000000	2.964691	3026.016846
0.000000	2.964929	3013.558838
0.000000	2.965166	2997.882813
0.000000	2.965403	2981.282471
0.000000	2.965640	2967.975098
0.000000	2.965877	2963.418213
0.000000	2.966115	2965.915527
0.000000	2.966352	2967.692627
0.000000	2.966589	2978.681885
0.000000	2.966826	2988.404297
0.000000	2.967063	2998.207031
0.000000	2.967300	3000.503906
0.000000	2.967537	2996.122803
0.000000	2.967775	2989.272217
0.000000	2.968012	2982.675293
0.000000	2.968249	2981.620850
0.000000	2.968486	2984.873779
0.000000	2.968723	2997.425049
0.000000	2.968961	3020.039795
0.000000	2.969198	3044.294922
0.000000	2.969435	3069.775391
0.000000	2.969672	3099.122803
0.000000	2.969909	3128.435547
0.000000	2.970146	3152.517090
0.000000	2.970384	3173.160889
0.000000	2.970621	3187.892334
0.000000	2.970858	3197.086182
0.000000	2.971095	3202.524170
0.000000	2.971332	3205.305664
0.000000	2.971570	3206.290771
0.000000	2.971807	3206.115723
0.000000	2.972044	3205.920166
0.000000	2.972281	3201.182373
0.000000	2.972518	3185.169922
0.000000	2.972755	3157.076416
0.000000	2.972993	3119.463135
0.000000	2.973230	3086.316650
0.000000	2.973467	3065.754150
0.000000	2.973704	3044.295654
0.000000	2.973941	3025.361572
0.000000	2.974178	3010.405762
0.000000	2.974416	2996.759277
0.000000	2.974653	2981.404541
0.000000	2.974890	2964.921875
0.000000	2.975127	2947.749756
0.000000	2.975364	2930.539795
0.000000	2.975601	2918.011963
0.000000	2.975838	2907.312500
0.000000	2.976076	2897.562256
0.000000	2.976313	2887.859375
0.000000	2.976550	2879.145508
0.000000	2.976787	2873.000000
0.000000	2.977024	2871.396484
0.000000	2.977262	2869.613525
0.000000	2.977499	2866.937256
0.000000	2.977736	2863.188965
0.000000	2.977973	2858.143555
0.000000	2.978210	2852.504883
0.000000	2.978447	2844.657227
0.000000	2.978685	2834.965332
0.000000	2.978922	2821.019531
0.000000	2.979159	2803.724121
0.000000	2.979396	2784.268066
0.000000	2.979633	2767.124268
0.000000	2.979871	2756.723877
0.000000	2.980108	2755.086182
0.000000	2.980345	2759.212891
0.000000	2.980582	2768.417236
0.000000	2.980819	2781.764893
0.000000	2.981056	2798.286377
0.000000	2.981294	2817.467285
0.000000	2.981531	2835.635010
0.000000	2.981768	2851.619385
0.000000	2.982005	2861.215088
0.000000	2.982242	2861.855225
0.000000	2.982480	2860.895996
0.000000	2.982717	2853.562500
0.000000	2.982954	2840.564697
0.000000	2.983191	2824.186035
0.000000	2.983428	2805.259033
0.000000	2.983665	2787.883789
0.000000	2.983903	2775.683105
0.000000	2.984140	2769.230713
0.000000	2.984377	2759.862793
0.000000	2.984614	2746.346680
0.000000	2.984851	2729.883057
0.000000	2.985089	2712.213135
0.000000	2.985326	2695.811523
0.000000	2.985563	2682.519531
0.000000	2.985800	2672.100342
0.000000	2.986037	2665.842285
0.000000	2.986274	2661.069824
0.000000	2.986511	2657.535889
0.000000	2.986749	2654.972900
0.000000	2.986986	2653.537842
0.000000	2.987223	2653.774414
0.000000	2.987460	2656.411377
0.000000	2.987697	2661.247803
0.000000	2.987934	2669.392334
0.000000	2.988172	2682.219238
0.000000	2.988409	2699.958496
0.000000	2.988646	2724.059082
0.000000	2.988883	2749.826416
0.000000	2.989120	2777.472656
0.000000	2.989357	2801.844727
0.000000	2.989595	2824.508789
0.000000	2.989832	2845.546631
0.000000	2.990069	2867.339844
0.000000	2.990306	2894.427002
0.000000	2.990543	2926.901855
0.000000	2.990781	2965.361816
0.000000	2.991018	3009.164795
0.000000	2.991255	3047.843994
0.000000	2.991492	3079.668701
0.000000	2.991729	3104.717529
0.000000	2.991966	3123.574219
0.000000	2.992204	3136.601318
0.000000	2.992441	3146.763672
0.000000	2.992678	3155.909912
0.000000	2.992915	3164.553955
0.000000	2.993152	3174.706055
0.000000	2.993390	3190.817627
0.000000	2.993627	3213.395020
0.000000	2.993864	3227.398926
0.000000	2.994101	3232.145996
0.000000	2.994338	3229.547119
0.000000	2.994576	3222.086182
0.000000	2.994812	3210.333252
0.000000	2.995050	3196.040039
0.000000	2.995287	3183.604980
0.000000	2.995524	3178.222168
0.000000	2.995761	3183.242432
0.000000	2.995998	3202.484375
0.000000	2.996236	3220.889404
0.000000	2.996473	3231.675537
0.000000	2.996710	3232.262451
0.000000	2.996947	3220.977051
0.000000	2.997184	3196.614502
0.000000	2.997422	3158.598389
0.000000	2.997659	3109.502441
0.000000	2.997896	3052.146973
0.000000	2.998133	2996.119873
0.000000	2.998370	2964.779297
0.000000	2.998607	2940.652100
0.000000	2.998845	2933.753418
0.000000	2.999082	2943.977783
0.000000	2.999319	2966.079346
0.000000	2.999556	2989.133789
0.000000	2.999793	3012.869141
0.000000	3.000031	3036.497559
0.000000	3.000268	3054.545166
0.000000	3.000505	3062.285889
0.000000	3.000742	3058.842041
0.000000	3.000979	3043.887207
0.000000	3.001216	3019.906250
0.000000	3.001454	2989.489258
0.000000	3.001691	2955.308838
0.000000	3.001928	2920.644043
0.000000	3.002165	2891.199219
0.000000	3.002402	2866.999756
0.000000	3.002640	2847.542480
0.000000	3.002877	2834.050293
0.000000	3.003114	2825.906250
0.000000	3.003351	2825.145752
0.000000	3.003588	2830.140625
0.000000	3.003825	2835.503174
0.000000	3.004063	2840.206299
0.000000	3.004299	2844.624268
0.000000	3.004537	2848.596680
0.000000	3.004774	2851.925049
0.000000	3.005011	2854.985352
0.000000	3.005249	2858.688232
0.000000	3.005485	2864.012939
0.000000	3.005723	2873.223145
0.000000	3.005960	2882.114502
0.000000	3.006197	2888.447021
0.000000	3.006434	2893.395020
0.000000	3.006671	2898.810791
0.000000	3.006908	2904.716309
0.000000	3.007146	2912.086182
0.000000	3.007383	2923.308838
0.000000	3.007620	2939.065674
0.000000	3.007857	2955.391113
0.000000	3.008094	2970.959961
0.000000	3.008332	2988.170410
0.000000	3.008569	3009.090332
0.000000	3.008806	3034.188965
0.000000	3.009043	3063.224121
0.000000	3.009280	3098.432129
0.000000	3.009517	3121.949707
0.000000	3.009755	3133.305176
0.000000	3.009992	3139.134033
0.000000	3.010229	3157.385010
0.000000	3.010466	3192.755371
0.000000	3.010703	3218.340820
0.000000	3.010941	3239.911133
0.000000	3.011178	3264.187988
0.000000	3.011415	3291.560303
0.000000	3.011652	3344.370117
0.000000	3.011889	3396.407471
0.000000	3.012126	3444.791748
0.000000	3.012364	3486.221191
0.000000	3.012601	3522.407227
0.000000	3.012838	3559.478516
0.000000	3.013075	3592.510986
0.000000	3.013312	3616.954590
0.000000	3.013550	3630.711670
0.000000	3.013787	3632.903564
0.000000	3.014024	3623.241699
0.000000	3.014261	3600.179199
0.000000	3.014498	3561.348633
0.000000	3.014735	3506.636719
0.000000	3.014972	3438.085938
0.000000	3.015210	3358.508057
0.000000	3.015447	3273.217773
0.000000	3.015684	3189.302002
0.000000	3.015921	3116.468506
0.000000	3.016158	3070.013916
0.000000	3.016396	3039.643066
0.000000	3.016633	3010.973389
0.000000	3.016870	2985.153076
0.000000	3.017107	2963.624756
0.000000	3.017344	2948.028809
0.000000	3.017581	2942.715820
0.000000	3.017819	2950.888672
0.000000	3.018056	2974.921143
0.000000	3.018293	3002.109131
0.000000	3.018530	3026.825439
0.000000	3.018767	3048.299072
0.000000	3.019005	3066.844971
0.000000	3.019242	3080.741943
0.000000	3.019479	3090.452393
0.000000	3.019716	3096.818359
0.000000	3.019953	3102.800537
0.000000	3.020190	3108.889893
0.000000	3.020428	3118.187744
0.000000	3.020665	3129.335693
0.000000	3.020902	3141.140137
0.000000	3.021139	3150.270996
0.000000	3.021376	3151.244141
0.000000	3.021614	3143.939697
0.000000	3.021851	3128.278809
0.000000	3.022088	3103.822998
0.000000	3.022325	3070.989258
0.000000	3.022562	3031.669434
0.000000	3.022799	2990.579590
0.000000	3.023037	2952.981445
0.000000	3.023273	2922.559082
0.000000	3.023511	2900.348877
0.000000	3.023748	2893.058350
0.000000	3.023985	2902.302490
0.000000	3.024222	2921.378906
0.000000	3.024459	2939.294922
0.000000	3.024697	2949.152100
0.000000	3.024934	2951.258057
0.000000	3.025171	2946.181641
0.000000	3.025408	2934.128906
0.000000	3.025645	2914.915039
0.000000	3.025882	2887.588379
0.000000	3.026120	2853.469238
0.000000	3.026357	2816.233398
0.000000	3.026594	2779.559570
0.000000	3.026831	2748.688965
0.000000	3.027068	2728.075684
0.000000	3.027306	2709.375488
0.000000	3.027543	2693.699463
0.000000	3.027780	2681.874268
0.000000	3.028017	2671.401367
0.000000	3.028254	2662.351563
0.000000	3.028491	2656.394775
0.000000	3.028729	2654.161377
0.000000	3.028966	2654.900635
0.000000	3.029203	2658.971191
0.000000	3.029440	2668.301514
0.000000	3.029677	2682.110352
0.000000	3.029915	2700.807373
0.000000	3.030152	2722.063721
0.000000	3.030389	2744.164307
0.000000	3.030626	2762.649170
0.000000	3.030863	2778.024414
0.000000	3.031101	2790.367920
0.000000	3.031338	2797.607422
0.000000	3.031575	2802.825684
0.000000	3.031812	2803.900146
0.000000	3.032049	2801.807373
0.000000	3.032286	2796.366211
0.000000	3.032524	2788.252441
0.000000	3.032761	2779.897461
0.000000	3.032998	2769.050537
0.000000	3.033235	2752.593994
0.000000	3.033472	2735.019775
0.000000	3.033710	2723.122314
0.000000	3.033947	2716.991455
0.000000	3.034184	2711.382813
0.000000	3.034421	2706.969971
0.000000	3.034658	2705.375732
0.000000	3.034895	2708.186279
0.000000	3.035132	2714.679688
0.000000	3.035370	2724.306885
0.000000	3.035607	2738.337402
0.000000	3.035844	2756.462402
0.000000	3.036081	2779.583252
0.000000	3.036318	2806.724365
0.000000	3.036555	2838.817871
0.000000	3.036793	2874.718994
0.000000	3.037030	2910.304932
0.000000	3.037267	2944.436523
0.000000	3.037504	2978.514648
0.000000	3.037741	3012.391113
0.000000	3.037978	3048.248291
0.000000	3.038216	3083.618164
0.000000	3.038453	3115.346680
0.000000	3.038690	3145.943115
0.000000	3.038927	3175.460205
0.000000	3.039164	3201.899902
0.000000	3.039402	3225.345459
0.000000	3.039639	3244.813965
0.000000	3.039876	3260.825195
0.000000	3.040113	3271.594238
0.000000	3.040350	3278.001465
0.000000	3.040587	3282.480957
0.000000	3.040825	3285.271484
0.000000	3.041062	3283.370361
0.000000	3.041299	3278.292969
0.000000	3.041536	3272.476563
0.000000	3.041773	3264.317871
0.000000	3.042011	3252.464844
0.000000	3.042248	3235.285645
0.000000	3.042485	3214.191162
0.000000	3.042722	3190.925293
0.000000	3.042959	3167.869873
0.000000	3.043196	3148.176270
0.000000	3.043433	3130.902344
0.000000	3.043671	3109.254883
0.000000	3.043908	3082.853271
0.000000	3.044145	3051.772705
0.000000	3.044382	3017.335205
0.000000	3.044619	2982.953613
0.000000	3.044857	2952.169434
0.000000	3.045094	2927.488037
0.000000	3.045331	2905.273682
0.000000	3.045568	2889.041748
0.000000	3.045805	2883.315186
0.000000	3.046042	2892.162842
0.000000	3.046280	2907.094727
0.000000	3.046517	2925.549072
0.000000	3.046754	2947.535400
0.000000	3.046991	2964.082031
0.000000	3.047228	2971.948975
0.000000	3.047466	2971.674805
0.000000	3.047703	2962.629639
0.000000	3.047940	2948.911133
0.000000	3.048177	2933.600098
0.000000	3.048414	2919.637939
0.000000	3.048651	2912.901123
0.000000	3.048889	2911.547607
0.000000	3.049126	2908.215332
0.000000	3.049363	2901.772461
0.000000	3.049600	2890.636719
0.000000	3.049837	2875.712646
0.000000	3.050075	2856.904297
0.000000	3.050312	2834.421387
0.000000	3.050549	2810.803467
0.000000	3.050786	2790.633057
0.000000	3.051023	2778.925049
0.000000	3.051260	2774.258545
0.000000	3.051498	2773.861084
0.000000	3.051734	2777.074707
0.000000	3.051972	2782.681152
0.000000	3.052209	2793.735352
0.000000	3.052446	2809.163574
0.000000	3.052684	2826.232422
0.000000	3.052920	2840.346436
0.000000	3.053158	2848.070557
0.000000	3.053395	2850.396729
0.000000	3.053632	2850.639160
0.000000	3.053869	2851.597168
0.000000	3.054106	2855.442627
0.000000	3.054343	2861.915771
0.000000	3.054581	2871.659180
0.000000	3.054818	2887.490479
0.000000	3.055055	2908.141357
0.000000	3.055292	2934.257813
0.000000	3.055529	2962.973145
0.000000	3.055767	2995.047852
0.000000	3.056004	3029.397461
0.000000	3.056241	3055.909668
0.000000	3.056478	3073.349609
0.000000	3.056715	3081.218262
0.000000	3.056952	3081.960693
0.000000	3.057190	3077.962646
0.000000	3.057427	3070.229248
0.000000	3.057664	3060.138916
0.000000	3.057901	3051.541504
0.000000	3.058138	3050.176758
0.000000	3.058376	3059.267578
0.000000	3.058613	3069.622559
0.000000	3.058850	3076.747803
0.000000	3.059087	3077.927002
0.000000	3.059324	3074.003906
0.000000	3.059561	3066.762451
0.000000	3.059799	3055.206055
0.000000	3.060036	3039.802490
0.000000	3.060273	3021.406006
0.000000	3.060510	3003.459473
0.000000	3.060747	2987.560547
0.000000	3.060985	2975.306641
0.000000	3.061222	2966.722168
0.000000	3.061459	2965.123291
0.000000	3.061696	2969.745605
0.000000	3.061933	2980.655029
0.000000	3.062171	2997.913086
0.000000	3.062407	3021.145508
0.000000	3.062645	3048.900879
0.000000	3.062882	3076.075195
0.000000	3.063119	3101.179443
0.000000	3.063356	3116.789551
0.000000	3.063593	3118.439697
0.000000	3.063831	3106.139404
0.000000	3.064068	3092.567871
0.000000	3.064305	3096.797607
0.000000	3.064542	3086.406494
0.000000	3.064779	3081.586182
0.000000	3.065017	3074.567139
0.000000	3.065254	3066.648193
0.000000	3.065491	3059.117188
0.000000	3.065728	3053.906982
0.000000	3.065965	3050.110596
0.000000	3.066202	3046.682129
0.000000	3.066440	3044.960449
0.000000	3.066677	3043.748779
0.000000	3.066914	3043.841553
0.000000	3.067151	3044.887939
0.000000	3.067388	3048.080811
0.000000	3.067626	3052.955566
0.000000	3.067863	3057.792480
0.000000	3.068100	3060.312256
0.000000	3.068337	3059.227295
0.000000	3.068574	3054.984131
0.000000	3.068811	3049.183350
0.000000	3.069049	3042.859619
0.000000	3.069286	3039.021240
0.000000	3.069523	3039.594971
0.000000	3.069760	3041.140381
0.000000	3.069997	3044.658936
0.000000	3.070235	3051.138428
0.000000	3.070472	3059.474365
0.000000	3.070709	3067.460693
0.000000	3.070946	3076.220215
0.000000	3.071183	3081.450684
0.000000	3.071420	3084.329590
0.000000	3.071658	3082.583740
0.000000	3.071894	3077.674316
0.000000	3.072132	3068.237061
0.000000	3.072369	3053.638428
0.000000	3.072606	3035.264160
0.000000	3.072843	3016.094238
0.000000	3.073080	2999.459717
0.000000	3.073318	2991.668457
0.000000	3.073555	2988.431396
0.000000	3.073792	2988.218750
0.000000	3.074029	2990.667480
0.000000	3.074266	2996.880615
0.000000	3.074503	3007.065918
0.000000	3.074741	3022.652344
0.000000	3.074978	3043.757568
0.000000	3.075215	3066.872314
0.000000	3.075452	3096.592773
0.000000	3.075689	3137.499268
0.000000	3.075927	3172.334717
0.000000	3.076164	3199.802002
0.000000	3.076401	3218.672607
0.000000	3.076638	3228.098145
0.000000	3.076875	3230.314209
0.000000	3.077112	3226.809814
0.000000	3.077350	3217.084473
0.000000	3.077587	3203.684570
0.000000	3.077824	3189.356445
0.000000	3.078061	3170.606689
0.000000	3.078298	3146.711426
0.000000	3.078536	3120.045898
0.000000	3.078773	3104.285645
0.000000	3.079010	3101.566895
0.000000	3.079247	3097.798096
0.000000	3.079484	3091.410645
0.000000	3.079721	3083.328613
0.000000	3.079959	3076.211182
0.000000	3.080196	3074.023926
0.000000	3.080433	3081.806885
0.000000	3.080670	3090.064453
0.000000	3.080907	3093.564453
0.000000	3.081145	3091.685547
0.000000	3.081382	3082.402344
0.000000	3.081619	3067.047607
0.000000	3.081856	3051.389404
0.000000	3.082093	3031.394043
0.000000	3.082330	3005.525391
0.000000	3.082567	2976.573486
0.000000	3.082805	2949.926270
0.000000	3.083042	2929.997314
0.000000	3.083279	2920.351807
0.000000	3.083516	2920.520020
0.000000	3.083753	2922.314453
0.000000	3.083991	2926.653809
0.000000	3.084228	2935.503418
0.000000	3.084465	2951.437256
0.000000	3.084702	2975.465088
0.000000	3.084939	2993.972656
0.000000	3.085176	3005.361816
0.000000	3.085414	3010.883057
0.000000	3.085651	3012.047607
0.000000	3.085888	3010.098145
0.000000	3.086125	3005.151855
0.000000	3.086362	2998.566650
0.000000	3.086599	2993.242676
0.000000	3.086837	2991.267822
0.000000	3.087074	2990.672852
0.000000	3.087311	2982.739014
0.000000	3.087548	2968.208740
0.000000	3.087785	2948.528809
0.000000	3.088022	2922.685303
0.000000	3.088260	2890.555664
0.000000	3.088497	2856.968262
0.000000	3.088734	2817.939453
0.000000	3.088971	2791.453613
0.000000	3.089208	2771.065674
0.000000	3.089446	2751.346680
0.000000	3.089683	2735.284668
0.000000	3.089920	2722.716064
0.000000	3.090157	2714.630127
0.000000	3.090394	2711.462891
0.000000	3.090631	2711.434082
0.000000	3.090868	2713.438965
0.000000	3.091106	2716.546631
0.000000	3.091343	2720.789063
0.000000	3.091580	2725.986816
0.000000	3.091817	2729.792725
0.000000	3.092054	2731.496826
0.000000	3.092292	2732.694824
0.000000	3.092529	2732.730225
0.000000	3.092766	2729.837646
0.000000	3.093003	2721.321289
0.000000	3.093240	2717.644531
0.000000	3.093477	2714.510742
0.000000	3.093715	2711.984131
0.000000	3.093952	2707.832520
0.000000	3.094189	2702.777100
0.000000	3.094426	2696.756592
0.000000	3.094663	2691.082031
0.000000	3.094901	2685.399902
0.000000	3.095138	2678.590088
0.000000	3.095375	2671.232910
0.000000	3.095612	2663.847168
0.000000	3.095849	2656.840088
0.000000	3.096087	2649.861084
0.000000	3.096324	2642.407227
0.000000	3.096561	2634.991699
0.000000	3.096798	2627.298828
0.000000	3.097035	2619.569824
0.000000	3.097272	2612.084229
0.000000	3.097510	2607.124756
0.000000	3.097747	2607.487061
0.000000	3.097984	2613.604248
0.000000	3.098221	2626.465332
0.000000	3.098458	2643.114990
0.000000	3.098696	2663.167480
0.000000	3.098933	2688.102539
0.000000	3.099170	2718.069336
0.000000	3.099407	2749.968994
0.000000	3.099644	2775.520020
0.000000	3.099881	2790.261719
0.000000	3.100119	2794.070313
0.000000	3.100355	2788.626465
0.000000	3.100593	2779.699463
0.000000	3.100830	2764.178467
0.000000	3.101067	2744.302246
0.000000	3.101305	2725.514893
0.000000	3.101541	2716.208008
0.000000	3.101779	2724.567139
0.000000	3.102016	2742.089844
0.000000	3.102253	2767.227539
0.000000	3.102490	2793.376221
0.000000	3.102727	2817.980225
0.000000	3.102964	2835.740479
0.000000	3.103202	2845.708984
0.000000	3.103439	2849.384766
0.000000	3.103676	2850.005127
0.000000	3.103913	2847.803955
0.000000	3.104150	2843.369629
0.000000	3.104388	2839.579834
0.000000	3.104625	2840.229248
0.000000	3.104862	2845.294434
0.000000	3.105099	2845.654541
0.000000	3.105336	2841.400146
0.000000	3.105573	2836.554199
0.000000	3.105811	2834.747803
0.000000	3.106048	2839.537598
0.000000	3.106285	2850.345215
0.000000	3.106522	2866.265625
0.000000	3.106759	2878.679932
0.000000	3.106997	2887.231201
0.000000	3.107234	2891.208740
0.000000	3.107471	2891.057617
0.000000	3.107708	2891.942627
0.000000	3.107945	2890.301025
0.000000	3.108182	2884.748047
0.000000	3.108420	2874.818848
0.000000	3.108657	2860.907715
0.000000	3.108894	2843.995117
0.000000	3.109131	2827.325439
0.000000	3.109368	2816.390869
0.000000	3.109606	2805.816162
0.000000	3.109843	2797.177979
0.000000	3.110080	2795.273926
0.000000	3.110317	2797.662842
0.000000	3.110554	2795.188477
0.000000	3.110791	2788.768799
0.000000	3.111028	2780.975830
0.000000	3.111266	2775.008301
0.000000	3.111503	2774.215332
0.000000	3.111740	2779.503174
0.000000	3.111977	2787.870850
0.000000	3.112214	2795.306396
0.000000	3.112452	2803.101074
0.000000	3.112689	2813.805420
0.000000	3.112926	2830.298584
0.000000	3.113163	2849.517090
0.000000	3.113400	2869.854004
0.000000	3.113637	2888.175537
0.000000	3.113875	2905.105957
0.000000	3.114112	2917.935791
0.000000	3.114349	2921.857422
0.000000	3.114586	2919.676758
0.000000	3.114823	2917.056885
0.000000	3.115061	2917.514893
0.000000	3.115298	2919.628174
0.000000	3.115535	2930.126709
0.000000	3.115772	2944.472412
0.000000	3.116009	2957.912109
0.000000	3.116246	2971.073730
0.000000	3.116484	2988.906738
0.000000	3.116721	3012.474854
0.000000	3.116958	3042.872559
0.000000	3.117195	3078.634277
0.000000	3.117432	3109.464844
0.000000	3.117670	3136.163574
0.000000	3.117907	3159.202148
0.000000	3.118144	3178.329346
0.000000	3.118381	3194.221924
0.000000	3.118618	3208.314697
0.000000	3.118855	3219.260742
0.000000	3.119093	3227.653564
0.000000	3.119329	3230.748291
0.000000	3.119567	3228.934814
0.000000	3.119804	3222.006592
0.000000	3.120041	3209.983398
0.000000	3.120279	3193.467285
0.000000	3.120515	3173.902832
0.000000	3.120753	3155.896240
0.000000	3.120990	3143.559082
0.000000	3.121227	3137.988770
0.000000	3.121464	3130.979736
0.000000	3.121701	3121.945801
0.000000	3.121938	3110.649902
0.000000	3.122176	3097.716553
0.000000	3.122413	3084.017090
0.000000	3.122650	3069.739258
0.000000	3.122887	3055.226807
0.000000	3.123124	3041.452637
0.000000	3.123362	3031.756592
0.000000	3.123599	3028.990479
0.000000	3.123836	3027.140625
0.000000	3.124073	3028.223389
0.000000	3.124310	3031.391113
0.000000	3.124547	3033.226563
0.000000	3.124785	3033.660400
0.000000	3.125022	3030.803711
0.000000	3.125259	3021.479248
0.000000	3.125496	3005.204346
0.000000	3.125733	2983.831055
0.000000	3.125971	2958.703369
0.000000	3.126208	2933.015869
0.000000	3.126445	2918.728271
0.000000	3.126682	2913.864258
0.000000	3.126919	2907.624512
0.000000	3.127156	2901.663574
0.000000	3.127394	2896.769043
0.000000	3.127631	2892.957764
0.000000	3.127868	2890.346436
0.000000	3.128105	2889.534668
0.000000	3.128342	2890.949951
0.000000	3.128580	2897.023438
0.000000	3.128817	2906.313965
0.000000	3.129054	2916.908203
0.000000	3.129291	2928.056641
0.000000	3.129528	2938.375244
0.000000	3.129766	2943.053711
0.000000	3.130002	2942.347168
0.000000	3.130240	2938.573242
0.000000	3.130477	2932.716309
0.000000	3.130714	2924.636719
0.000000	3.130951	2917.602539
0.000000	3.131188	2913.502930
0.000000	3.131426	2909.804932
0.000000	3.131663	2906.633789
0.000000	3.131900	2904.895508
0.000000	3.132137	2904.942139
0.000000	3.132374	2907.124512
0.000000	3.132612	2912.616211
0.000000	3.132849	2923.496582
0.000000	3.133086	2935.474121
0.000000	3.133323	2947.349609
0.000000	3.133560	2960.859863
0.000000	3.133797	2977.446533
0.000000	3.134035	2995.913330
0.000000	3.134272	3013.812988
0.000000	3.134509	3026.192627
0.000000	3.134746	3029.886719
0.000000	3.134983	3023.788574
0.000000	3.135220	3009.255371
0.000000	3.135458	2987.667725
0.000000	3.135695	2960.305176
0.000000	3.135932	2930.675293
0.000000	3.136169	2905.764893
0.000000	3.136406	2889.418457
0.000000	3.136643	2877.727783
0.000000	3.136881	2867.522217
0.000000	3.137118	2858.253906
0.000000	3.137355	2850.919189
0.000000	3.137592	2844.722656
0.000000	3.137829	2839.712646
0.000000	3.138067	2836.232910
0.000000	3.138304	2833.572510
0.000000	3.138541	2830.683838
0.000000	3.138778	2827.955566
0.000000	3.139015	2824.022949
0.000000	3.139252	2818.702881
0.000000	3.139489	2813.096924
0.000000	3.139727	2807.519531
0.000000	3.139964	2803.827881
0.000000	3.140201	2802.076904
0.000000	3.140438	2801.603760
0.000000	3.140675	2800.677979
0.000000	3.140913	2799.868652
0.000000	3.141150	2799.755859
0.000000	3.141387	2801.525146
0.000000	3.141624	2805.251709
0.000000	3.141861	2811.436279
0.000000	3.142098	2819.195557
0.000000	3.142336	2829.140625
0.000000	3.142573	2842.754883
0.000000	3.142810	2860.876465
0.000000	3.143047	2882.705322
0.000000	3.143284	2907.311768
0.000000	3.143522	2933.981934
0.000000	3.143759	2954.018799
0.000000	3.143996	2965.533203
0.000000	3.144233	2969.650635
0.000000	3.144470	2967.942383
0.000000	3.144707	2960.103027
0.000000	3.144945	2946.303955
0.000000	3.145182	2929.724854
0.000000	3.145419	2912.910400
0.000000	3.145656	2899.405762
0.000000	3.145893	2886.485352
0.000000	3.146131	2868.751709
0.000000	3.146368	2848.539551
0.000000	3.146605	2827.355713
0.000000	3.146842	2808.098145
0.000000	3.147079	2792.806641
0.000000	3.147316	2777.624268
0.000000	3.147554	2765.949463
0.000000	3.147791	2759.740967
0.000000	3.148028	2758.335938
0.000000	3.148265	2762.965088
0.000000	3.148502	2770.384521
0.000000	3.148740	2780.700195
0.000000	3.148976	2792.776855
0.000000	3.149214	2799.125244
0.000000	3.149451	2802.206787
0.000000	3.149688	2802.686523
0.000000	3.149925	2805.665039
0.000000	3.150162	2810.976318
0.000000	3.150399	2816.936523
0.000000	3.150637	2827.419434
0.000000	3.150874	2840.502686
0.000000	3.151111	2846.660889
0.000000	3.151348	2842.926025
0.000000	3.151585	2836.546387
0.000000	3.151823	2825.269775
0.000000	3.152060	2821.518066
0.000000	3.152297	2830.791260
0.000000	3.152534	2843.246582
0.000000	3.152771	2859.578857
0.000000	3.153008	2877.383545
0.000000	3.153246	2898.131592
0.000000	3.153483	2923.142822
0.000000	3.153720	2946.626953
0.000000	3.153957	2967.030762
0.000000	3.154194	2984.594482
0.000000	3.154432	2998.137207
0.000000	3.154669	3007.859375
0.000000	3.154906	3009.542236
0.000000	3.155143	3002.979492
0.000000	3.155380	2989.022217
0.000000	3.155617	2969.109863
0.000000	3.155855	2945.375244
0.000000	3.156092	2924.617188
0.000000	3.156329	2913.991455
0.000000	3.156566	2909.464600
0.000000	3.156803	2906.383789
0.000000	3.157041	2907.434570
0.000000	3.157278	2909.788330
0.000000	3.157515	2916.225342
0.000000	3.157752	2925.271729
0.000000	3.157989	2934.009766
0.000000	3.158226	2944.249268
0.000000	3.158463	2954.119141
0.000000	3.158701	2960.755615
0.000000	3.158938	2954.042969
0.000000	3.159175	2939.989014
0.000000	3.159412	2936.192139
0.000000	3.159649	2932.056152
0.000000	3.159887	2928.576172
0.000000	3.160124	2929.306641
0.000000	3.160361	2935.110840
0.000000	3.160598	2948.074463
0.000000	3.160835	2969.471680
0.000000	3.161072	2999.246582
0.000000	3.161310	3035.473633
0.000000	3.161547	3068.504883
0.000000	3.161784	3100.620117
0.000000	3.162021	3131.451416
0.000000	3.162258	3160.135254
0.000000	3.162496	3180.457764
0.000000	3.162733	3194.912354
0.000000	3.162970	3206.437500
0.000000	3.163207	3209.966797
0.000000	3.163444	3205.842041
0.000000	3.163682	3194.675537
0.000000	3.163919	3176.732178
0.000000	3.164156	3153.572754
0.000000	3.164393	3128.540771
0.000000	3.164630	3106.815674
0.000000	3.164867	3095.162598
0.000000	3.165105	3085.864746
0.000000	3.165342	3080.482422
0.000000	3.165579	3078.950928
0.000000	3.165816	3078.966797
0.000000	3.166053	3077.105713
0.000000	3.166291	3076.520264
0.000000	3.166528	3077.792236
0.000000	3.166764	3081.905518
0.000000	3.167002	3090.135986
0.000000	3.167239	3105.459229
0.000000	3.167476	3124.497070
0.000000	3.167714	3134.837158
0.000000	3.167950	3136.653076
0.000000	3.168188	3130.233154
0.000000	3.168425	3115.239258
0.000000	3.168662	3090.852051
0.000000	3.168900	3057.193848
0.000000	3.169136	3016.879883
0.000000	3.169374	2972.162842
0.000000	3.169611	2926.800049
0.000000	3.169848	2886.376709
0.000000	3.170085	2857.129150
0.000000	3.170322	2836.771484
0.000000	3.170559	2818.059814
0.000000	3.170797	2801.799561
0.000000	3.171034	2787.294922
0.000000	3.171271	2773.950439
0.000000	3.171508	2762.466309
0.000000	3.171745	2752.710938
0.000000	3.171983	2743.804443
0.000000	3.172220	2736.568359
0.000000	3.172457	2730.049805
0.000000	3.172694	2723.181396
0.000000	3.172931	2717.043457
0.000000	3.173168	2711.886719
0.000000	3.173406	2708.634277
0.000000	3.173643	2706.310791
0.000000	3.173880	2705.641357
0.000000	3.174117	2706.081787
0.000000	3.174354	2708.328125
0.000000	3.174592	2712.642822
0.000000	3.174829	2719.521240
0.000000	3.175066	2729.183105
0.000000	3.175303	2741.057861
0.000000	3.175540	2755.750732
0.000000	3.175777	2771.097168
0.000000	3.176015	2787.633789
0.000000	3.176252	2807.385254
0.000000	3.176489	2831.204102
0.000000	3.176726	2858.537598
0.000000	3.176963	2889.092773
0.000000	3.177201	2919.489014
0.000000	3.177438	2951.120117
0.000000	3.177675	2981.448242
0.000000	3.177912	3006.360596
0.000000	3.178149	3025.152588
0.000000	3.178386	3037.584717
0.000000	3.178623	3042.538574
0.000000	3.178861	3042.854736
0.000000	3.179098	3040.228027
0.000000	3.179335	3033.252441
0.000000	3.179572	3023.562012
0.000000	3.179809	3014.314697
[truncated: 4,975,299 more chars]
