# Supplementary material for: Conductivity and radio frequency performance data for silver nanoparticle inks deposited via aerosol jet deposition and processed under varying conditions
Source: Data Brief. 2020 Sep 24;33:106331. doi: 10.1016/j.dib.2020.106331 (PMC7560714; doi:10.1016/j.dib.2020.106331)
Supplement: Supplementary file 3 [file mmc3.zip › Sintering Study/ANP Ink/Profilometry Data/Profilometry Details ANP.txt]

Data files are in WYKO ASCII, XYZ triplet form
Column headers are X (µm)  Y (µm)  Z (nm)

All profilometry was performed after sintering

Post processing:

The data were corrected in their native Bruker Vision64 OPDx file formats in the following order:
1. Terms Removal (F-Operator);  Cylinder and Tilt with with Terms Mask over sample (used substrate only)
2. Data Flattening; Use Y Averaging (Scan Direction Y) with Terms Mask over sample (used substrate only)
3. Mask Data; Masked substrate and edges of sample
4. Data Fill; User Defined Data Fill Value = 0
5. Step Height; Auto Detect = True, Edge Direction = Horizontal, Number of Edges = Double

Note:  Large debris/noise may have been additionally masked in steps 1 and 2
