# Supplementary material for: Conductivity and radio frequency performance data for silver nanoparticle inks deposited via aerosol jet deposition and processed under varying conditions
Source: Data Brief. 2020 Sep 24;33:106331. doi: 10.1016/j.dib.2020.106331 (PMC7560714; doi:10.1016/j.dib.2020.106331)
Supplement: Supplementary file 3 [file mmc3.zip › Sintering Study/ANP Ink/RF Data/ANP_01_01.S2P]

!  2-Port S-parameters saved by WinCal
! VAR MeasName=S-Parameters (CALIBRATED_DATA) read from VNA (E8364B)
! VAR MeasDate=11/22/2017 1:44:21 PM
! VAR NAME=AFRL171016_01_01b
! VAR FILENAME=AFRL171016_01_01b.S2P
! VAR DATE=11/22/2017 1:44:21 PM
! VAR PHYS_PORTS=1,2
! VAR ObjTypeName=DATASET
! VAR IndexType=Frequency
!
# Hz S MA R 50
10000000.000 +6.7755533887E-002 +1.0686438392E-001 +9.2755401082E-001 -4.1035306402E-002 +9.2827143114E-001 -6.9041790248E-002 +6.8155038030E-002 -9.1260731267E-001
209950000.000 +6.6049203293E-002 -1.2786756658E-003 +9.2524884289E-001 -7.1293118298E-001 +9.2519621953E-001 -7.2036661705E-001 +6.6443479380E-002 -8.9346487582E-002
409900000.000 +6.6355112685E-002 +2.4656562556E-001 +9.2499900598E-001 -1.3366994485E+000 +9.2521912357E-001 -1.3368506245E+000 +6.6380495188E-002 +2.7044128792E-001
609850000.000 +6.6106354294E-002 +4.7404573825E-001 +9.2473072936E-001 -2.0022453613E+000 +9.2474483306E-001 -2.0163044709E+000 +6.6031873010E-002 +2.3090585753E-001
809800000.000 +6.5841971296E-002 +1.5131978888E+000 +9.2430349597E-001 -2.6362192564E+000 +9.2395215860E-001 -2.6427024916E+000 +6.5526472109E-002 +1.1673155519E+000
1009750000.000 +6.5272390510E-002 +1.6010034984E+000 +9.2310645822E-001 -3.2522825793E+000 +9.2270795687E-001 -3.2621203904E+000 +6.5373818078E-002 +1.5878761883E+000
1209700000.000 +6.5729213563E-002 +2.6259345823E+000 +9.2323506996E-001 -3.8355242479E+000 +9.2293241384E-001 -3.8521741800E+000 +6.5906265910E-002 +2.2979106106E+000
1409650000.000 +6.6025894812E-002 +2.7192610924E+000 +9.2263460778E-001 -4.4664632829E+000 +9.2257952027E-001 -4.4895804168E+000 +6.6192374806E-002 +2.6616118825E+000
1609600000.000 +6.6326921120E-002 +2.8324337774E+000 +9.2226690782E-001 -5.1130317975E+000 +9.2215162292E-001 -5.1390843118E+000 +6.6524052932E-002 +2.6689340262E+000
1809550000.000 +6.5607629721E-002 +2.8763730796E+000 +9.2126403889E-001 -5.7864025695E+000 +9.2108862734E-001 -5.8053504617E+000 +6.6125683462E-002 +2.5705969798E+000
2009500000.000 +6.5064025088E-002 +4.1241214212E+000 +9.1980057071E-001 -6.3424279800E+000 +9.2016249632E-001 -6.3850515127E+000 +6.5562156612E-002 +3.3717644961E+000
2209450000.000 +6.5726441128E-002 +5.0589378652E+000 +9.1939647123E-001 -6.9289358209E+000 +9.1948634827E-001 -6.9384694953E+000 +6.5739173285E-002 +4.4316141148E+000
2409400000.000 +6.6433841082E-002 +5.3872185101E+000 +9.1907312796E-001 -7.5572459493E+000 +9.1973869826E-001 -7.5667101076E+000 +6.6779025536E-002 +4.7132614011E+000
2609350000.000 +6.7065369678E-002 +6.1031938654E+000 +9.1902144521E-001 -8.0894135673E+000 +9.1979135710E-001 -8.1736863931E+000 +6.7480488970E-002 +5.3831875205E+000
2809300000.000 +6.7826873135E-002 +6.6360057979E+000 +9.1891649834E-001 -8.7099803328E+000 +9.1869153140E-001 -8.7765521108E+000 +6.7966708451E-002 +5.6452536382E+000
3009250000.000 +6.8090668620E-002 +6.4847628234E+000 +9.1815951806E-001 -9.3047378799E+000 +9.1778278678E-001 -9.3448727389E+000 +6.8012226098E-002 +5.6613512758E+000
3209200000.000 +6.8329811610E-002 +7.4754191652E+000 +9.1732053868E-001 -9.9009762153E+000 +9.1689396065E-001 -9.9524590916E+000 +6.7841406876E-002 +6.5349751082E+000
3409150000.000 +6.8921862922E-002 +7.9263322772E+000 +9.1719170164E-001 -1.0522738752E+001 +9.1638038961E-001 -1.0504895909E+001 +6.8545510569E-002 +7.1714598519E+000
3609100000.000 +6.9235390652E-002 +8.3000000747E+000 +9.1640541761E-001 -1.1120467965E+001 +9.1584507997E-001 -1.1128925273E+001 +6.9132837866E-002 +7.3775946802E+000
3809050000.000 +6.9816536338E-002 +8.8718321461E+000 +9.1609628275E-001 -1.1650930509E+001 +9.1606459108E-001 -1.1725225396E+001 +7.0017191601E-002 +7.6557604692E+000
4009000000.000 +7.0773616908E-002 +9.2011503115E+000 +9.1505682879E-001 -1.2251153825E+001 +9.1477107840E-001 -1.2304787557E+001 +7.0800495919E-002 +7.9454121400E+000
4208950000.000 +7.1382442965E-002 +9.2030883398E+000 +9.1525575549E-001 -1.2886194845E+001 +9.1501797510E-001 -1.2842377993E+001 +7.0910940895E-002 +8.0148951627E+000
4408900000.000 +7.1596008748E-002 +9.4856384307E+000 +9.1416671154E-001 -1.3464269039E+001 +9.1410299381E-001 -1.3477762649E+001 +7.1555307174E-002 +8.3411650469E+000
4608850000.000 +7.2357052321E-002 +9.9303538832E+000 +9.1398389122E-001 -1.4000922140E+001 +9.1405591359E-001 -1.4052692108E+001 +7.2177722970E-002 +8.7683617558E+000
4808800000.000 +7.3044682584E-002 +1.0297548382E+001 +9.1309399653E-001 -1.4610209802E+001 +9.1372886413E-001 -1.4642341953E+001 +7.3061761456E-002 +9.0934256500E+000
5008750000.000 +7.3720525643E-002 +1.0495914251E+001 +9.1299829380E-001 -1.5162566761E+001 +9.1454696183E-001 -1.5213192624E+001 +7.4025971831E-002 +9.0401313971E+000
5208700000.000 +7.4723636516E-002 +1.0789762397E+001 +9.1293278862E-001 -1.5761714267E+001 +9.1330151969E-001 -1.5863914079E+001 +7.4928675443E-002 +9.5413751422E+000
5408650000.000 +7.5962965147E-002 +1.0872424260E+001 +9.1279483268E-001 -1.6327717875E+001 +9.1309934594E-001 -1.6369782900E+001 +7.6070423880E-002 +9.4051606539E+000
5608600000.000 +7.6605536867E-002 +1.0977258316E+001 +9.1267318696E-001 -1.6920683233E+001 +9.1389849104E-001 -1.7023520984E+001 +7.7002108619E-002 +9.5641459778E+000
5808550000.000 +7.7611723838E-002 +1.1166893027E+001 +9.1244945886E-001 -1.7513984656E+001 +9.1250101971E-001 -1.7584286596E+001 +7.7669662987E-002 +9.6248949510E+000
6008500000.000 +7.8502676281E-002 +1.1143468299E+001 +9.1196575534E-001 -1.8082851479E+001 +9.1213035744E-001 -1.8134481911E+001 +7.8648862263E-002 +9.5297299003E+000
6208450000.000 +7.9331619809E-002 +1.1192511691E+001 +9.1158119384E-001 -1.8677112324E+001 +9.1194347090E-001 -1.8736321676E+001 +7.9301799528E-002 +9.3160235762E+000
6408400000.000 +7.9964657833E-002 +1.1158575854E+001 +9.1081987575E-001 -1.9289241634E+001 +9.1160719608E-001 -1.9391607829E+001 +8.0234145071E-002 +9.1970077087E+000
6608350000.000 +8.1119938502E-002 +1.1186625497E+001 +9.1007147383E-001 -1.9875356435E+001 +9.1038767126E-001 -1.9917715570E+001 +8.0870542904E-002 +9.0003904678E+000
6808300000.000 +8.1843229564E-002 +1.1068956471E+001 +9.1048617456E-001 -2.0452490830E+001 +9.1141943884E-001 -2.0456153106E+001 +8.1700561751E-002 +8.7880437605E+000
7008250000.000 +8.2281897087E-002 +1.1127514733E+001 +9.0942039397E-001 -2.1053219221E+001 +9.1074127128E-001 -2.1195300225E+001 +8.2537608542E-002 +8.9338200352E+000
7208200000.000 +8.3302287786E-002 +1.1035820254E+001 +9.0897818567E-001 -2.1639321258E+001 +9.0923715033E-001 -2.1695033489E+001 +8.3046895019E-002 +8.5697685596E+000
7408150000.000 +8.4033366439E-002 +1.0986434960E+001 +9.0822672601E-001 -2.2239870674E+001 +9.1026151120E-001 -2.2324366202E+001 +8.3918703474E-002 +8.4182601642E+000
7608100000.000 +8.4821591855E-002 +1.0756253144E+001 +9.0796954703E-001 -2.2805443292E+001 +9.0798142324E-001 -2.2903703482E+001 +8.4811947727E-002 +8.1209978984E+000
7808050000.000 +8.6235606929E-002 +1.0589904862E+001 +9.0781021876E-001 -2.3373422020E+001 +9.0740209289E-001 -2.3490445917E+001 +8.5534414305E-002 +7.6911584242E+000
8008000000.000 +8.7060286532E-002 +1.0512877392E+001 +9.0741225390E-001 -2.3926557198E+001 +9.0736059397E-001 -2.3999560466E+001 +8.6047132656E-002 +7.6299306090E+000
8207950000.000 +8.7103200902E-002 +1.0516749578E+001 +9.0659491911E-001 -2.4574038131E+001 +9.0856402415E-001 -2.4731464583E+001 +8.7048433846E-002 +7.8100728290E+000
8407900000.000 +8.8795012215E-002 +1.0411573351E+001 +9.0585133554E-001 -2.5103109544E+001 +9.0542505514E-001 -2.5194861043E+001 +8.7709310882E-002 +7.5058930648E+000
8607850000.000 +8.9651822909E-002 +1.0468404013E+001 +9.0636379898E-001 -2.5691506197E+001 +9.0850710009E-001 -2.5640446801E+001 +8.8176087292E-002 +7.6372405146E+000
8807800000.000 +9.0640221904E-002 +1.0637142258E+001 +9.0520122031E-001 -2.6296628129E+001 +9.0683675967E-001 -2.6480648444E+001 +8.9716706310E-002 +7.7087321961E+000
9007750000.000 +9.1579329999E-002 +1.0189407991E+001 +9.0424180053E-001 -2.6826633005E+001 +9.0459370918E-001 -2.6910381278E+001 +9.0427709508E-002 +6.9443619935E+000
9207700000.000 +9.2430995144E-002 +1.0125106822E+001 +9.0385202252E-001 -2.7403149165E+001 +9.0696386063E-001 -2.7545511674E+001 +9.1328391996E-002 +6.6531172342E+000
9407650000.000 +9.3433048999E-002 +9.9036127704E+000 +9.0371498529E-001 -2.7992737041E+001 +9.0626046280E-001 -2.8195849851E+001 +9.2096754090E-002 +6.6806788179E+000
9607600000.000 +9.4717809290E-002 +9.5968769097E+000 +9.0273766380E-001 -2.8566237343E+001 +9.0442543524E-001 -2.8785704149E+001 +9.2940070779E-002 +6.3337662508E+000
9807550000.000 +9.5424435737E-002 +9.2601515829E+000 +9.0265299208E-001 -2.9158899724E+001 +9.0397749950E-001 -2.9287425895E+001 +9.3637139720E-002 +5.7771779748E+000
10007500000.000 +9.5625246106E-002 +8.5215744909E+000 +9.0192497581E-001 -2.9807242800E+001 +9.0514432073E-001 -2.9959892399E+001 +9.4574038002E-002 +5.4518999151E+000
10207450000.000 +9.6535815530E-002 +8.7568007254E+000 +9.0104620869E-001 -3.0305791491E+001 +9.0025144349E-001 -3.0455689350E+001 +9.5015809571E-002 +4.9493188643E+000
10407400000.000 +9.7671686226E-002 +8.3460011038E+000 +9.0142832522E-001 -3.0824102074E+001 +9.0269998859E-001 -3.0716671710E+001 +9.5629644568E-002 +4.5622690525E+000
10607350000.000 +9.8072142851E-002 +8.4267061690E+000 +9.0017236540E-001 -3.1418780163E+001 +9.0355519308E-001 -3.1670599878E+001 +9.6688411323E-002 +4.5468682206E+000
10807300000.000 +9.9447722692E-002 +7.9955884147E+000 +9.0076209807E-001 -3.2007057445E+001 +8.9819377819E-001 -3.2032837633E+001 +9.7306094226E-002 +4.0947192822E+000
11007250000.000 +1.0067857328E-001 +7.5415653729E+000 +9.0004888232E-001 -3.2522951554E+001 +9.0261633888E-001 -3.2518627691E+001 +9.7759080715E-002 +3.7044990830E+000
11207200000.000 +1.0185458420E-001 +7.4880850793E+000 +9.0024184582E-001 -3.3087668610E+001 +9.0110631192E-001 -3.3104641312E+001 +9.8983013360E-002 +3.5757212771E+000
11407150000.000 +1.0228430000E-001 +7.3656050593E+000 +8.9777660035E-001 -3.3683341214E+001 +9.0035232824E-001 -3.3882138037E+001 +9.9578830825E-002 +3.2510368499E+000
11607100000.000 +1.0331155454E-001 +6.5777196722E+000 +8.9969308211E-001 -3.4036267159E+001 +8.9650680943E-001 -3.4207952908E+001 +1.0005754341E-001 +2.6079273983E+000
11807050000.000 +1.0381025331E-001 +6.5137121378E+000 +8.9864512683E-001 -3.4822243136E+001 +9.0558253573E-001 -3.4969027254E+001 +1.0100795734E-001 +2.3924896845E+000
12007000000.000 +1.0584331397E-001 +6.1084080131E+000 +8.9805379659E-001 -3.5196849792E+001 +8.9514411022E-001 -3.5640066543E+001 +1.0209021374E-001 +1.5436287902E+000
12206950000.000 +1.0610745776E-001 +5.8334054822E+000 +8.9784574983E-001 -3.5858486230E+001 +9.0268499859E-001 -3.5771347876E+001 +1.0175321914E-001 +1.4140291192E+000
12406900000.000 +1.0747140601E-001 +5.7780802086E+000 +8.9778161314E-001 -3.6273771406E+001 +9.0215551234E-001 -3.6844422100E+001 +1.0311031464E-001 +1.1563044009E+000
12606850000.000 +1.0692015663E-001 +5.4487864594E+000 +8.9771814033E-001 -3.6975429110E+001 +9.0107802956E-001 -3.7272025538E+001 +1.0326392165E-001 +9.6921311274E-001
12806800000.000 +1.0946080893E-001 +5.3856974923E+000 +8.9764652007E-001 -3.7322251857E+001 +9.0043295399E-001 -3.7901249887E+001 +1.0420502111E-001 +4.0486829307E-001
13006750000.000 +1.0984889331E-001 +4.2578335098E+000 +8.9926275548E-001 -3.8174676912E+001 +9.0615192376E-001 -3.8486794957E+001 +1.0475091207E-001 +2.0887304843E-001
13206700000.000 +1.0945977218E-001 +4.2657154684E+000 +8.9773738854E-001 -3.8746704119E+001 +9.0229718140E-001 -3.9470010973E+001 +1.0542262517E-001 +5.3768795067E-002
13406650000.000 +1.1054986916E-001 +3.2210098731E+000 +8.9952422379E-001 -3.9381119923E+001 +8.9927392261E-001 -3.9381785126E+001 +1.0544645442E-001 -5.5104310649E-001
13606600000.000 +1.1066817770E-001 +3.0881806880E+000 +8.9788656693E-001 -3.9931713192E+001 +9.0361280598E-001 -4.0059688034E+001 +1.0604399745E-001 -6.8170182596E-001
13806550000.000 +1.1173918488E-001 +3.6040511582E+000 +8.9600447657E-001 -4.0544463713E+001 +8.9724611183E-001 -4.0823233401E+001 +1.0683061075E-001 -6.8771312266E-001
14006500000.000 +1.1309236143E-001 +2.6428405295E+000 +8.9556963548E-001 -4.0948516398E+001 +8.9748942435E-001 -4.0979935720E+001 +1.0735248329E-001 -1.2361691043E+000
14206450000.000 +1.1389393851E-001 +2.2501198948E+000 +8.9665934946E-001 -4.1553698110E+001 +8.9951744855E-001 -4.1558290179E+001 +1.0878633955E-001 -1.3684485420E+000
14406400000.000 +1.1471136474E-001 +1.7373756641E+000 +8.9696573473E-001 -4.2176489406E+001 +8.9603935452E-001 -4.1878745927E+001 +1.1036494992E-001 -1.9338703708E+000
14606350000.000 +1.1503048028E-001 +1.2257127783E+000 +8.9534653175E-001 -4.2507130905E+001 +8.9651515806E-001 -4.2500374402E+001 +1.1065171784E-001 -3.1363582958E+000
14806300000.000 +1.1574224055E-001 +1.2679168288E+000 +8.9885710599E-001 -4.3122113353E+001 +8.9760544054E-001 -4.3158739207E+001 +1.1105293013E-001 -3.4565760010E+000
15006250000.000 +1.1693234757E-001 +1.1434021913E+000 +8.9548314734E-001 -4.3670773410E+001 +9.0008903131E-001 -4.4055245847E+001 +1.1159211806E-001 -3.7313110267E+000
15206200000.000 +1.1669059906E-001 +6.0255522957E-001 +8.9958622188E-001 -4.4164876778E+001 +8.9334210398E-001 -4.4032351114E+001 +1.1114632451E-001 -4.2517069608E+000
15406150000.000 +1.1843652993E-001 +2.6338603169E-001 +8.9838949364E-001 -4.4936771064E+001 +9.0684939515E-001 -4.4842402220E+001 +1.1262867001E-001 -4.3965080915E+000
15606100000.000 +1.1892213697E-001 -3.7011035155E-003 +8.9839238607E-001 -4.5419601283E+001 +8.9863172885E-001 -4.6153448143E+001 +1.1308773364E-001 -4.9656386083E+000
15806050000.000 +1.1852354224E-001 -3.9994244110E-001 +8.9714096735E-001 -4.6147215636E+001 +9.0414709664E-001 -4.6224151971E+001 +1.1346975407E-001 -5.1947010522E+000
16006000000.000 +1.2025736701E-001 -9.9964858765E-001 +9.0098233641E-001 -4.6594093337E+001 +9.0256838545E-001 -4.7220064911E+001 +1.1531927136E-001 -5.5557384857E+000
16205950000.000 +1.1956219665E-001 -7.0835780052E-001 +8.9886492503E-001 -4.7417638859E+001 +8.9949738159E-001 -4.7897393263E+001 +1.1549479802E-001 -5.9977656992E+000
16405900000.000 +1.2305137760E-001 -1.6354056724E+000 +8.9940236990E-001 -4.7521717937E+001 +8.9684289593E-001 -4.9093552800E+001 +1.1693940427E-001 -7.2343371691E+000
16605850000.000 +1.2146572545E-001 -1.2674485634E+000 +8.9921981232E-001 -4.8522528015E+001 +9.0152192820E-001 -4.8844931925E+001 +1.1641847626E-001 -6.7633419360E+000
16805800000.000 +1.2319351122E-001 -8.4722607650E-003 +8.9311296716E-001 -4.8958274184E+001 +9.0369833364E-001 -5.0123943942E+001 +1.1790876900E-001 -6.4583487795E+000
17005750000.000 +1.2355976141E-001 -7.1004807572E-001 +8.9515939691E-001 -4.9754570999E+001 +8.9173076261E-001 -4.9932609828E+001 +1.1789667282E-001 -7.4513405437E+000
17205700000.000 +1.2572193318E-001 -9.3613512320E-001 +8.9348631743E-001 -5.0127549163E+001 +9.0045347158E-001 -5.0825265486E+001 +1.1948465639E-001 -7.8918535146E+000
17405650000.000 +1.2728777073E-001 -1.6534562882E+000 +8.9523424914E-001 -5.0805918507E+001 +8.9512406192E-001 -5.1343095856E+001 +1.1993623083E-001 -8.6961863209E+000
17605600000.000 +1.2847328133E-001 -2.3584220991E+000 +8.9047244968E-001 -5.1157320725E+001 +8.9622579027E-001 -5.1646856606E+001 +1.1985075542E-001 -9.4479783397E+000
17805550000.000 +1.2843389235E-001 -3.3610617801E+000 +8.9539970601E-001 -5.2031604651E+001 +8.9585750090E-001 -5.1916478187E+001 +1.1986636821E-001 -9.9439950709E+000
18005500000.000 +1.2899294495E-001 -2.9877673854E+000 +8.9043045557E-001 -5.2384088892E+001 +9.0231229381E-001 -5.2953325743E+001 +1.2021728190E-001 -9.8470711943E+000
18205450000.000 +1.2993888078E-001 -3.5992308751E+000 +8.9325883992E-001 -5.2760564408E+001 +8.9845575135E-001 -5.3244807367E+001 +1.2050665372E-001 -1.0660747005E+001
18405400000.000 +1.2985066631E-001 -4.0083351134E+000 +8.9219190198E-001 -5.3548790831E+001 +9.0610807466E-001 -5.3454120966E+001 +1.2069368297E-001 -1.0980675469E+001
18605350000.000 +1.3060561738E-001 -3.5545611349E+000 +8.9113370178E-001 -5.4304999481E+001 +9.0678822041E-001 -5.4793712891E+001 +1.2178318726E-001 -1.1236592252E+001
18805300000.000 +1.3257801417E-001 -4.6968721347E+000 +8.9521482726E-001 -5.4627420564E+001 +8.9087680341E-001 -5.5232783246E+001 +1.2259390176E-001 -1.2496909788E+001
19005250000.000 +1.3385696527E-001 -5.0757489329E+000 +8.9766220148E-001 -5.5273882411E+001 +9.0516307435E-001 -5.5399895573E+001 +1.2307347423E-001 -1.2647195871E+001
19205200000.000 +1.3462073691E-001 -5.6701999821E+000 +8.9998256582E-001 -5.5936924383E+001 +9.0189080202E-001 -5.7099489746E+001 +1.2354279298E-001 -1.3340117873E+001
19405150000.000 +1.3427189327E-001 -5.4018120557E+000 +8.9758918583E-001 -5.6640643456E+001 +8.9339831301E-001 -5.7435939934E+001 +1.2386733926E-001 -1.3679605637E+001
19605100000.000 +1.3465174754E-001 -6.6034174049E+000 +9.0212030765E-001 -5.7133628097E+001 +8.9134691616E-001 -5.8081392584E+001 +1.2324386505E-001 -1.4340022812E+001
19805050000.000 +1.3566584468E-001 -6.0233128602E+000 +8.9571761015E-001 -5.7924884479E+001 +8.9935265303E-001 -5.8585511347E+001 +1.2372661332E-001 -1.4170166975E+001
20005000000.000 +1.3799611856E-001 -6.2081990925E+000 +8.9316929812E-001 -5.8128425890E+001 +8.9411806206E-001 -5.9626426094E+001 +1.2461645303E-001 -1.4676536185E+001
20204950000.000 +1.3780150569E-001 -6.7040189188E+000 +8.9551733841E-001 -5.9183546653E+001 +8.9430296528E-001 -5.9288419229E+001 +1.2369681419E-001 -1.4954978984E+001
20404900000.000 +1.3868960614E-001 -6.6948846970E+000 +8.9366067284E-001 -5.9597284564E+001 +8.9660574442E-001 -6.0745180755E+001 +1.2429407902E-001 -1.5048141164E+001
20604850000.000 +1.4121323254E-001 -7.0580543846E+000 +8.9140251571E-001 -6.0167264786E+001 +8.8167770656E-001 -6.0780583079E+001 +1.2536792107E-001 -1.5623431248E+001
20804800000.000 +1.4182553454E-001 -7.3773298628E+000 +8.8828332262E-001 -6.0473119520E+001 +8.9719870241E-001 -6.1090340111E+001 +1.2552189351E-001 -1.6026739399E+001
21004750000.000 +1.4275077014E-001 -7.6604164582E+000 +8.8906980535E-001 -6.1310279549E+001 +8.9318043421E-001 -6.1898696306E+001 +1.2589728762E-001 -1.6220849707E+001
21204700000.000 +1.4503004273E-001 -7.8387688599E+000 +8.8562870397E-001 -6.1350744929E+001 +8.9938771659E-001 -6.2309232266E+001 +1.2611487299E-001 -1.6311861339E+001
21404650000.000 +1.4512653968E-001 -8.9692817517E+000 +8.9061499351E-001 -6.1997595867E+001 +8.9279877153E-001 -6.2648659515E+001 +1.2626307490E-001 -1.7238978464E+001
21604600000.000 +1.4363695456E-001 -8.7967176781E+000 +8.8142093835E-001 -6.2767366418E+001 +9.0922572446E-001 -6.3003311459E+001 +1.2566141340E-001 -1.6387558335E+001
21804550000.000 +1.4828223575E-001 -9.3029188966E+000 +8.8973942485E-001 -6.3156392141E+001 +8.9748598103E-001 -6.4250287682E+001 +1.2834434935E-001 -1.7850500105E+001
22004500000.000 +1.4716616563E-001 -9.9075422524E+000 +8.9058785951E-001 -6.4026136305E+001 +8.9851624541E-001 -6.3666749666E+001 +1.2714889395E-001 -1.8135931948E+001
22204450000.000 +1.4996110378E-001 -9.9911375329E+000 +8.9296555600E-001 -6.4519534782E+001 +9.0260452935E-001 -6.4807065401E+001 +1.2876128455E-001 -1.8123991020E+001
22404400000.000 +1.5191941344E-001 -9.8823254227E+000 +8.8694854656E-001 -6.5132656303E+001 +8.9770215148E-001 -6.6046855725E+001 +1.2958563167E-001 -1.8674839510E+001
22604350000.000 +1.5317045422E-001 -1.0661427431E+001 +8.9265239304E-001 -6.5709504860E+001 +8.9505866710E-001 -6.6407589516E+001 +1.2965598885E-001 -1.9272536682E+001
22804300000.000 +1.5371538244E-001 -1.1107183916E+001 +8.9055489005E-001 -6.6699277305E+001 +9.0173832890E-001 -6.7392863074E+001 +1.3018885359E-001 -1.9273677789E+001
23004250000.000 +1.5528435389E-001 -1.1103918978E+001 +8.9053891129E-001 -6.7192346792E+001 +8.8953708919E-001 -6.8434115454E+001 +1.3044064915E-001 -1.9530168885E+001
23204200000.000 +1.5662869813E-001 -1.1829669354E+001 +8.9055752574E-001 -6.7702044629E+001 +8.8416856053E-001 -6.8885260386E+001 +1.3118489311E-001 -2.0194902368E+001
23404150000.000 +1.5807339585E-001 -1.2365660656E+001 +8.8807824841E-001 -6.8770389489E+001 +8.9158962943E-001 -6.9020404953E+001 +1.3115144306E-001 -1.9959333769E+001
23604100000.000 +1.6110065002E-001 -1.2596208165E+001 +8.8747165556E-001 -6.8892428136E+001 +8.9331098433E-001 -7.0980523644E+001 +1.3207787505E-001 -2.0439381096E+001
23804050000.000 +1.6029305907E-001 -1.3190412517E+001 +8.9065696524E-001 -6.9761045354E+001 +8.6824938724E-001 -7.0424220575E+001 +1.3200379879E-001 -2.0862693813E+001
24004000000.000 +1.6435347093E-001 -1.4613978531E+001 +8.8715729549E-001 -6.9993430778E+001 +8.9008434979E-001 -7.1451169273E+001 +1.3333665845E-001 -2.1241760751E+001
24203950000.000 +1.6401882670E-001 -1.4652940352E+001 +8.8409894927E-001 -7.0894986844E+001 +8.7986027380E-001 -7.2547190935E+001 +1.3408091527E-001 -2.1283136429E+001
24403900000.000 +1.6522895588E-001 -1.6623344794E+001 +8.8268557171E-001 -7.0993266267E+001 +8.8513290650E-001 -7.2326582308E+001 +1.3456381296E-001 -2.2163457419E+001
24603850000.000 +1.6378593871E-001 -1.7521321497E+001 +8.8645089408E-001 -7.1951479958E+001 +8.8505269670E-001 -7.2581574373E+001 +1.3435704453E-001 -2.2340515031E+001
24803800000.000 +1.6646465749E-001 -1.6877819839E+001 +8.8068191163E-001 -7.2133159976E+001 +8.9322357726E-001 -7.4043929246E+001 +1.3629157973E-001 -2.2351306917E+001
25003750000.000 +1.6278469943E-001 -1.8246425822E+001 +8.8737564184E-001 -7.2906770646E+001 +8.7196642009E-001 -7.4045919913E+001 +1.3491937218E-001 -2.3119600571E+001
25203700000.000 +1.6447662304E-001 -1.8305039455E+001 +8.7978194184E-001 -7.3576835121E+001 +8.9302361737E-001 -7.3627371749E+001 +1.3554562291E-001 -2.2870295771E+001
25403650000.000 +1.6800751915E-001 -1.8223560045E+001 +8.7683300196E-001 -7.3698505669E+001 +8.8474799204E-001 -7.5267900371E+001 +1.3742388888E-001 -2.3371317557E+001
25603600000.000 +1.6603969142E-001 -1.9260678137E+001 +8.7583649584E-001 -7.4037649099E+001 +8.7415528982E-001 -7.4721215083E+001 +1.3629105384E-001 -2.3927430513E+001
25803550000.000 +1.6771546672E-001 -1.9130449357E+001 +8.7902031026E-001 -7.4556869410E+001 +8.8649269575E-001 -7.5572381599E+001 +1.3833613395E-001 -2.3730700682E+001
26003500000.000 +1.6813405683E-001 -1.9282426066E+001 +8.7265163923E-001 -7.5551523354E+001 +8.8212352502E-001 -7.5950648597E+001 +1.3892990017E-001 -2.4237062665E+001
26203450000.000 +1.6963159745E-001 -1.9926831688E+001 +8.7427828975E-001 -7.5851677437E+001 +8.7895318934E-001 -7.6316927287E+001 +1.4035120925E-001 -2.4740062543E+001
26403400000.000 +1.7097429973E-001 -2.0207210408E+001 +8.7932633214E-001 -7.6831694672E+001 +8.7543484597E-001 -7.6656236592E+001 +1.4127265778E-001 -2.5213514880E+001
26603350000.000 +1.7434424017E-001 -1.9856597305E+001 +8.7560893150E-001 -7.6755105597E+001 +8.9133257621E-001 -7.8195084340E+001 +1.4319617476E-001 -2.5410876483E+001
26803300000.000 +1.7405749851E-001 -2.0913244790E+001 +8.8169748581E-001 -7.7702028332E+001 +8.7669056286E-001 -7.8461748394E+001 +1.4321748321E-001 -2.6293471762E+001
27003250000.000 +1.7506605327E-001 -2.1088287426E+001 +8.7867154892E-001 -7.8360257018E+001 +8.8741135527E-001 -7.9100141749E+001 +1.4498511641E-001 -2.6391829419E+001
27203200000.000 +1.7557506995E-001 -2.1262560600E+001 +8.8063490588E-001 -7.9378484440E+001 +8.7217277295E-001 -8.0984543574E+001 +1.4529378249E-001 -2.7133848283E+001
27403150000.000 +1.7778407745E-001 -2.2374891893E+001 +8.7973830647E-001 -7.9622458687E+001 +8.6828546174E-001 -8.1360261219E+001 +1.4684006389E-001 -2.8112529408E+001
27603100000.000 +1.7606507851E-001 -2.2326435605E+001 +8.8167013388E-001 -8.0794664520E+001 +8.6953961789E-001 -8.1796971427E+001 +1.4647587334E-001 -2.7693696479E+001
27803050000.000 +1.7774166110E-001 -2.2005974545E+001 +8.7620309419E-001 -8.1461796391E+001 +8.6649239230E-001 -8.2735730813E+001 +1.4841744270E-001 -2.7825939450E+001
28003000000.000 +1.7812162639E-001 -2.2744982103E+001 +8.7992166585E-001 -8.1992839162E+001 +8.5675809493E-001 -8.3246897301E+001 +1.4781831064E-001 -2.8223712309E+001
28202950000.000 +1.8047772791E-001 -2.3321195324E+001 +8.7560262151E-001 -8.2568082799E+001 +8.5931589143E-001 -8.3140262208E+001 +1.4964054648E-001 -2.8778333131E+001
28402900000.000 +1.8275024962E-001 -2.4273729087E+001 +8.6978066906E-001 -8.2514533815E+001 +8.8642996642E-001 -8.3528350936E+001 +1.4888046793E-001 -2.9218593418E+001
28602850000.000 +1.8615227662E-001 -2.4981651609E+001 +8.6759775988E-001 -8.2589753493E+001 +8.6802773234E-001 -8.4419508848E+001 +1.5077412544E-001 -3.0859025176E+001
28802800000.000 +1.8426004609E-001 -2.5819048935E+001 +8.7034647901E-001 -8.3243842002E+001 +8.7487622863E-001 -8.3722970247E+001 +1.4896489133E-001 -3.0977897841E+001
29002750000.000 +1.8822110910E-001 -2.6113741006E+001 +8.7635603593E-001 -8.3754083751E+001 +8.8518741426E-001 -8.5395209380E+001 +1.5114647248E-001 -3.1333819504E+001
29202700000.000 +1.9081414929E-001 -2.6462607908E+001 +8.7452703603E-001 -8.3920261255E+001 +8.8200884014E-001 -8.5959546334E+001 +1.5261226201E-001 -3.1717405750E+001
29402650000.000 +1.9052270126E-001 -2.7479044124E+001 +8.7983039710E-001 -8.4571807443E+001 +8.8269382860E-001 -8.6144786640E+001 +1.5318170684E-001 -3.2454025723E+001
29602600000.000 +1.9339856053E-001 -2.7859263471E+001 +8.7871189331E-001 -8.5332534176E+001 +8.8679085657E-001 -8.6899821857E+001 +1.5481575035E-001 -3.2729805045E+001
29802550000.000 +1.9390194445E-001 -2.8947745836E+001 +8.8085667047E-001 -8.5553137723E+001 +8.7575707738E-001 -8.8203148948E+001 +1.5466970017E-001 -3.4172922622E+001
30002500000.000 +1.9126151387E-001 -2.9061528477E+001 +8.8225780849E-001 -8.6603588203E+001 +8.6977008542E-001 -8.7355899794E+001 +1.5471727233E-001 -3.4025812113E+001
30202450000.000 +1.9510392393E-001 -2.8774764976E+001 +8.7245833815E-001 -8.7177977165E+001 +8.9003040711E-001 -8.8369840495E+001 +1.5553479869E-001 -3.3693049247E+001
30402400000.000 +1.9403492519E-001 -2.9440620729E+001 +8.7751198247E-001 -8.8223627680E+001 +8.5850428204E-001 -8.9708993541E+001 +1.5585774674E-001 -3.4673589429E+001
30602350000.000 +1.9694547943E-001 -3.0408375468E+001 +8.6930343317E-001 -8.8903130753E+001 +8.5637750552E-001 -8.8684919323E+001 +1.5746261736E-001 -3.5244771530E+001
30802300000.000 +1.9881505890E-001 -3.0589754325E+001 +8.7029583736E-001 -8.9618158438E+001 +8.5616570992E-001 -9.0308375657E+001 +1.5888411453E-001 -3.5187133277E+001
31002250000.000 +2.0239112375E-001 -3.1793908807E+001 +8.5629554664E-001 -8.9581435727E+001 +8.5729683455E-001 -9.0406039659E+001 +1.5883172143E-001 -3.6545642832E+001
31202200000.000 +2.0091641901E-001 -3.2202553044E+001 +8.7006588197E-001 -9.0513498669E+001 +8.5710092990E-001 -9.1528325451E+001 +1.5957674367E-001 -3.6274870870E+001
31402150000.000 +2.0289160527E-001 -3.2751634565E+001 +8.5686254922E-001 -9.1088897218E+001 +8.7151031927E-001 -9.1571989967E+001 +1.6125901727E-001 -3.6761804499E+001
31602100000.000 +2.0380755164E-001 -3.3634518794E+001 +8.6621563019E-001 -9.1432473688E+001 +8.5223070127E-001 -9.3756080168E+001 +1.6353667067E-001 -3.8058184915E+001
31802050000.000 +2.0268117318E-001 -3.5526176404E+001 +8.5211429643E-001 -9.1561024666E+001 +8.5818085648E-001 -9.1647894489E+001 +1.6058669481E-001 -3.9108772036E+001
32002000000.000 +2.0411404764E-001 -3.5367016454E+001 +8.6858178596E-001 -9.2402606899E+001 +8.6953150100E-001 -9.3877898387E+001 +1.6376949822E-001 -3.8909353701E+001
32201950000.000 +2.0434087231E-001 -3.5575602774E+001 +8.6025303259E-001 -9.2659830742E+001 +8.6729880612E-001 -9.3777288291E+001 +1.6422348649E-001 -3.9577941930E+001
32401900000.000 +2.0339897409E-001 -3.6997762124E+001 +8.8207136999E-001 -9.3236978874E+001 +8.6364315995E-001 -9.4997223173E+001 +1.6397343476E-001 -4.0489918753E+001
32601850000.000 +2.0613663851E-001 -3.6826114004E+001 +8.6424821579E-001 -9.3969264464E+001 +8.7259575115E-001 -9.4832806393E+001 +1.6626555417E-001 -4.0572924594E+001
32801800000.000 +2.0908704306E-001 -3.7775984628E+001 +8.7139500765E-001 -9.4162159820E+001 +8.7648504454E-001 -9.6387624489E+001 +1.6829636643E-001 -4.1573698480E+001
33001750000.000 +2.0846043143E-001 -3.8370972961E+001 +8.7234494094E-001 -9.5081533396E+001 +8.7401821561E-001 -9.6384933907E+001 +1.6801352729E-001 -4.2136420450E+001
33201700000.000 +2.0909335801E-001 -3.9290525873E+001 +8.7745318781E-001 -9.5353161422E+001 +8.7490871182E-001 -9.6733393420E+001 +1.6857263133E-001 -4.2862447671E+001
33401650000.000 +2.1017639234E-001 -4.0060947258E+001 +8.7585663256E-001 -9.5849134235E+001 +8.7184096663E-001 -9.7489809265E+001 +1.6893138584E-001 -4.3532015927E+001
33601600000.000 +2.0937979657E-001 -4.0476851204E+001 +8.7384572668E-001 -9.6709488342E+001 +8.6405634676E-001 -9.7944413139E+001 +1.6906771480E-001 -4.4242053269E+001
33801550000.000 +2.1038151234E-001 -4.1127827034E+001 +8.7053423406E-001 -9.7443794056E+001 +8.6510509919E-001 -9.8433715970E+001 +1.7005584117E-001 -4.4560261669E+001
34001500000.000 +2.1119629638E-001 -4.2081763123E+001 +8.6889215859E-001 -9.7744408018E+001 +8.5296589554E-001 -9.9094725284E+001 +1.7006371535E-001 -4.5903153188E+001
34201450000.000 +2.0925139877E-001 -4.2630795764E+001 +8.7432011380E-001 -9.8209892276E+001 +8.5468357946E-001 -9.9776468454E+001 +1.7051025013E-001 -4.6506445292E+001
34401400000.000 +2.1147576375E-001 -4.3401649999E+001 +8.6659961600E-001 -9.9015457850E+001 +8.5650226926E-001 -1.0017736519E+002 +1.7195850746E-001 -4.7316897291E+001
34601350000.000 +2.1240617911E-001 -4.3225593609E+001 +8.6488035226E-001 -9.9808902885E+001 +8.6002631426E-001 -1.0136114168E+002 +1.7275620017E-001 -4.7797722232E+001
34801300000.000 +2.1097918642E-001 -4.4192671592E+001 +8.6758899055E-001 -1.0027330338E+002 +8.4055892170E-001 -1.0167498388E+002 +1.7184921439E-001 -4.8635463620E+001
35001250000.000 +2.1343573196E-001 -4.4860230935E+001 +8.6063524077E-001 -1.0107029964E+002 +8.4496165684E-001 -1.0150735156E+002 +1.7355975710E-001 -4.9083118577E+001
35201200000.000 +2.1538922916E-001 -4.5374385511E+001 +8.5968342569E-001 -1.0137585346E+002 +8.5002971839E-001 -1.0325131947E+002 +1.7537777268E-001 -5.0034139847E+001
35401150000.000 +2.1552789675E-001 -4.5573260133E+001 +8.5816494522E-001 -1.0204255418E+002 +8.5411668571E-001 -1.0319957497E+002 +1.7668156669E-001 -5.0622813549E+001
35601100000.000 +2.1559070777E-001 -4.6873968463E+001 +8.6018305399E-001 -1.0265394393E+002 +8.5326351189E-001 -1.0367946763E+002 +1.7661022075E-001 -5.1779036376E+001
35801050000.000 +2.1913747305E-001 -4.7293719969E+001 +8.4970149562E-001 -1.0318951039E+002 +8.5429176894E-001 -1.0471859494E+002 +1.7970078188E-001 -5.2943975431E+001
36001000000.000 +2.1768232493E-001 -4.8560067661E+001 +8.6129457050E-001 -1.0338885867E+002 +8.5286673555E-001 -1.0584166744E+002 +1.7765250897E-001 -5.4203385490E+001
36200950000.000 +2.1571440458E-001 -4.9307563339E+001 +8.5250688495E-001 -1.0441440616E+002 +8.5861621312E-001 -1.0482332683E+002 +1.7634380973E-001 -5.4930035345E+001
36400900000.000 +2.1617028811E-001 -4.9882909489E+001 +8.6267016675E-001 -1.0410538204E+002 +8.6830405176E-001 -1.0618413248E+002 +1.7619468866E-001 -5.5757314643E+001
36600850000.000 +2.1465625290E-001 -5.1041271923E+001 +8.5812332239E-001 -1.0472077803E+002 +8.4841387013E-001 -1.0635405842E+002 +1.7380709703E-001 -5.7315496165E+001
36800800000.000 +2.1255862222E-001 -5.1470986710E+001 +8.7506211778E-001 -1.0516188649E+002 +8.6619245968E-001 -1.0676305120E+002 +1.7320416192E-001 -5.7622989136E+001
37000750000.000 +2.1302290226E-001 -5.1767282787E+001 +8.6749855734E-001 -1.0572673889E+002 +8.6278509561E-001 -1.0699138059E+002 +1.7228777739E-001 -5.7946722541E+001
37200700000.000 +2.0971430103E-001 -5.2390128315E+001 +8.8136243439E-001 -1.0568389650E+002 +8.5673173623E-001 -1.0756170241E+002 +1.7037299052E-001 -5.8765978606E+001
37400650000.000 +2.1099665396E-001 -5.2512520632E+001 +8.7483797066E-001 -1.0698813158E+002 +8.5279744966E-001 -1.0780184825E+002 +1.7136910102E-001 -5.9047329124E+001
37600600000.000 +2.1132224919E-001 -5.3259704830E+001 +8.7922364070E-001 -1.0774190712E+002 +8.5719464682E-001 -1.0888330207E+002 +1.7205048885E-001 -5.9941911684E+001
37800550000.000 +2.1055943409E-001 -5.3442195173E+001 +8.7307827156E-001 -1.0872158550E+002 +8.4327285124E-001 -1.0920408070E+002 +1.7118259311E-001 -6.0741619407E+001
38000500000.000 +2.1071980517E-001 -5.4285924405E+001 +8.7421312605E-001 -1.0919831696E+002 +8.4639905949E-001 -1.0866784663E+002 +1.7040034429E-001 -6.1226987804E+001
38200450000.000 +2.1320776481E-001 -5.4937671047E+001 +8.6174079979E-001 -1.1011863739E+002 +8.5098775396E-001 -1.1019149806E+002 +1.6998448739E-001 -6.2139104314E+001
38400400000.000 +2.1170635854E-001 -5.6291513525E+001 +8.6079682852E-001 -1.1005434111E+002 +8.3521582133E-001 -1.1066557631E+002 +1.6895341233E-001 -6.3507772121E+001
38600350000.000 +2.1070558910E-001 -5.6311516492E+001 +8.6303803241E-001 -1.1092771735E+002 +8.5325379505E-001 -1.1112102641E+002 +1.6954243965E-001 -6.3388367278E+001
38800300000.000 +2.1256311372E-001 -5.8036437866E+001 +8.5052942897E-001 -1.1084221280E+002 +8.4263584703E-001 -1.1177488299E+002 +1.6859549268E-001 -6.5562780198E+001
39000250000.000 +2.1239227480E-001 -5.8118552897E+001 +8.5357376524E-001 -1.1141278108E+002 +8.4474203247E-001 -1.1316070119E+002 +1.6827754654E-001 -6.6609839228E+001
39200200000.000 +2.1376246227E-001 -5.9124083087E+001 +8.4317034742E-001 -1.1213513740E+002 +8.3452294089E-001 -1.1345506075E+002 +1.6930173760E-001 -6.7802081970E+001
39400150000.000 +2.1153209938E-001 -5.9055584716E+001 +8.5447996897E-001 -1.1192191677E+002 +8.5355071095E-001 -1.1428172876E+002 +1.6766640521E-001 -6.7716309409E+001
39600100000.000 +2.0773733865E-001 -6.0610806913E+001 +8.5304602257E-001 -1.1201096041E+002 +8.3800057629E-001 -1.1436452065E+002 +1.6454910222E-001 -6.9997256995E+001
39800050000.000 +2.0702190777E-001 -5.8978149835E+001 +8.7355336893E-001 -1.1299244575E+002 +8.6610374484E-001 -1.1487061355E+002 +1.6596304103E-001 -6.9108214268E+001
40000000000.000 +2.0888845740E-001 -5.9067272552E+001 +8.6975281271E-001 -1.1438445517E+002 +8.5924317916E-001 -1.1653666502E+002 +1.6514404422E-001 -7.0690851747E+001
