# Supplementary material for: Conductivity and radio frequency performance data for silver nanoparticle inks deposited via aerosol jet deposition and processed under varying conditions
Source: Data Brief. 2020 Sep 24;33:106331. doi: 10.1016/j.dib.2020.106331 (PMC7560714; doi:10.1016/j.dib.2020.106331)
Supplement: Supplementary file 3 [file mmc3.zip › Sintering Study/ANP Ink/RF Data/ANP_01_02.S2P]

!  2-Port S-parameters saved by WinCal
! VAR MeasName=S-Parameters (CALIBRATED_DATA) read from VNA (E8364B)
! VAR MeasDate=11/22/2017 1:46:38 PM
! VAR NAME=AFRL171016_01_02
! VAR FILENAME=AFRL171016_01_02.S2P
! VAR DATE=11/22/2017 1:46:38 PM
! VAR PHYS_PORTS=1,2
! VAR ObjTypeName=DATASET
! VAR IndexType=Frequency
!
# Hz S MA R 50
10000000.000 +6.6787981574E-002 -6.7085536400E-002 +9.2688284184E-001 +2.6347557293E-002 +9.2835269198E-001 -6.3738651482E-002 +6.7475549677E-002 +4.4240585674E-001
209950000.000 +6.6638305799E-002 +1.1810581159E-001 +9.2712044766E-001 -7.1467173484E-001 +9.2690828224E-001 -6.9542862045E-001 +6.6954530752E-002 +5.4037876137E-002
409900000.000 +6.6700349706E-002 +5.0257169244E-001 +9.2689447487E-001 -1.3398604419E+000 +9.2633865312E-001 -1.3312253866E+000 +6.6614322020E-002 +4.7862490641E-001
609850000.000 +6.6225813456E-002 +6.3866947419E-001 +9.2604023487E-001 -2.0084047126E+000 +9.2575088361E-001 -2.0112945402E+000 +6.6194691439E-002 +5.0791569692E-001
809800000.000 +6.5918371866E-002 +1.7726688045E+000 +9.2529277482E-001 -2.6391690037E+000 +9.2530611499E-001 -2.6503328211E+000 +6.6036904105E-002 +1.4490010417E+000
1009750000.000 +6.5786622510E-002 +1.8059947715E+000 +9.2475622115E-001 -3.3031054088E+000 +9.2421095458E-001 -3.2588887512E+000 +6.5810160114E-002 +1.8194456752E+000
1209700000.000 +6.6238271017E-002 +2.7978071862E+000 +9.2488119127E-001 -3.8443722736E+000 +9.2437834534E-001 -3.8630415933E+000 +6.6315686356E-002 +2.6214894747E+000
1409650000.000 +6.6426281194E-002 +2.9765833091E+000 +9.2399405544E-001 -4.4846266728E+000 +9.2370973120E-001 -4.4897981543E+000 +6.6628436777E-002 +2.9912612890E+000
1609600000.000 +6.6711282186E-002 +3.0950632265E+000 +9.2350881605E-001 -5.1250448143E+000 +9.2390580329E-001 -5.1433725186E+000 +6.7187743936E-002 +2.9655401898E+000
1809550000.000 +6.6251710671E-002 +3.1268033852E+000 +9.2271722347E-001 -5.7935627120E+000 +9.2301070860E-001 -5.7924524696E+000 +6.7175842326E-002 +2.7861559536E+000
2009500000.000 +6.6076094472E-002 +4.2175611368E+000 +9.2166023484E-001 -6.3669342539E+000 +9.2173568439E-001 -6.3922768586E+000 +6.6612058908E-002 +3.5939867332E+000
2209450000.000 +6.6814997492E-002 +5.2129159105E+000 +9.2170228888E-001 -6.9490750839E+000 +9.2128230244E-001 -6.9622849756E+000 +6.6916511227E-002 +4.6460631895E+000
2409400000.000 +6.7599642567E-002 +5.4565961130E+000 +9.2125980128E-001 -7.5821959647E+000 +9.2133811358E-001 -7.5904890652E+000 +6.7418844091E-002 +4.9876813596E+000
2609350000.000 +6.7971239401E-002 +6.2999684388E+000 +9.2054388437E-001 -8.1292870414E+000 +9.2085881406E-001 -8.2068524563E+000 +6.8019433240E-002 +5.7261663605E+000
2809300000.000 +6.8579846584E-002 +6.7018960312E+000 +9.2043784112E-001 -8.7867145884E+000 +9.2013947920E-001 -8.7997782082E+000 +6.8486940117E-002 +6.0740755966E+000
3009250000.000 +6.8619110475E-002 +6.7078584170E+000 +9.1947318757E-001 -9.3684227996E+000 +9.1906630550E-001 -9.4132106036E+000 +6.8593262619E-002 +5.9768586946E+000
3209200000.000 +6.8964814867E-002 +7.6408971283E+000 +9.1862052224E-001 -9.9602425296E+000 +9.1821175090E-001 -9.9906733549E+000 +6.8764672537E-002 +6.7421187081E+000
3409150000.000 +6.9558453350E-002 +8.1301574668E+000 +9.1857059141E-001 -1.0556070641E+001 +9.1742564786E-001 -1.0488602637E+001 +6.9409584919E-002 +7.3154938966E+000
3609100000.000 +7.0121893275E-002 +8.3446715567E+000 +9.1762469240E-001 -1.1141460791E+001 +9.1735629834E-001 -1.1174202818E+001 +6.9946043292E-002 +7.5786282922E+000
3809050000.000 +7.0832849973E-002 +8.8758289905E+000 +9.1721262711E-001 -1.1686759465E+001 +9.1744191633E-001 -1.1780442985E+001 +7.0841968724E-002 +8.0379896963E+000
4009000000.000 +7.1681271522E-002 +9.2875580456E+000 +9.1648839896E-001 -1.2335750006E+001 +9.1638187354E-001 -1.2370277341E+001 +7.1733398079E-002 +8.2961290413E+000
4208950000.000 +7.2386401884E-002 +9.1049115206E+000 +9.1652038808E-001 -1.2919496198E+001 +9.1627959823E-001 -1.2872426940E+001 +7.1915949252E-002 +8.2267359302E+000
4408900000.000 +7.2734516642E-002 +9.3286342284E+000 +9.1542983744E-001 -1.3463937181E+001 +9.1598678463E-001 -1.3518755203E+001 +7.3041216238E-002 +8.4345045221E+000
4608850000.000 +7.3930317201E-002 +9.6782543722E+000 +9.1588313380E-001 -1.4042787370E+001 +9.1601692096E-001 -1.4099639347E+001 +7.3621834463E-002 +8.7919160016E+000
4808800000.000 +7.4702253098E-002 +9.9718122818E+000 +9.1504585754E-001 -1.4622809174E+001 +9.1543838591E-001 -1.4696266443E+001 +7.4326387103E-002 +9.1141504379E+000
5008750000.000 +7.5397157068E-002 +1.0030509072E+001 +9.1491135402E-001 -1.5220847097E+001 +9.1606266056E-001 -1.5274842586E+001 +7.5105383337E-002 +9.2168486591E+000
5208700000.000 +7.6134316851E-002 +1.0664596342E+001 +9.1441125726E-001 -1.5804827755E+001 +9.1426256942E-001 -1.5933533508E+001 +7.5838025364E-002 +9.6846477487E+000
5408650000.000 +7.7120215076E-002 +1.0633336180E+001 +9.1408392750E-001 -1.6381973201E+001 +9.1419781058E-001 -1.6439425798E+001 +7.6805005697E-002 +9.5344624112E+000
5608600000.000 +7.7746729660E-002 +1.0716463552E+001 +9.1398466845E-001 -1.6982587205E+001 +9.1499064642E-001 -1.7072287137E+001 +7.7880391433E-002 +9.6915890717E+000
5808550000.000 +7.8621757399E-002 +1.0938814718E+001 +9.1361531414E-001 -1.7569212682E+001 +9.1388523285E-001 -1.7650910874E+001 +7.8689234172E-002 +9.6418248857E+000
6008500000.000 +7.9693799309E-002 +1.0700391640E+001 +9.1314111115E-001 -1.8153941532E+001 +9.1344573620E-001 -1.8207662770E+001 +7.9707331874E-002 +9.5044275161E+000
6208450000.000 +8.0683947489E-002 +1.0786634288E+001 +9.1313514759E-001 -1.8787049411E+001 +9.1340569845E-001 -1.8844272879E+001 +8.0191873800E-002 +9.2085039412E+000
6408400000.000 +8.1321109799E-002 +1.0754793000E+001 +9.1244943906E-001 -1.9358336091E+001 +9.1288158675E-001 -1.9468898003E+001 +8.1034714716E-002 +9.1622795410E+000
6608350000.000 +8.2402109297E-002 +1.0723676701E+001 +9.1176024945E-001 -1.9929032402E+001 +9.1187255283E-001 -1.9995228719E+001 +8.1798519183E-002 +9.0069034306E+000
6808300000.000 +8.3382767827E-002 +1.0528640750E+001 +9.1193951756E-001 -2.0523160158E+001 +9.1295725232E-001 -2.0525326350E+001 +8.2837576629E-002 +8.7688974736E+000
7008250000.000 +8.3831758099E-002 +1.0595033653E+001 +9.1115078990E-001 -2.1123838731E+001 +9.1258205541E-001 -2.1258360566E+001 +8.3809885526E-002 +8.7904115027E+000
7208200000.000 +8.4997936513E-002 +1.0272513515E+001 +9.1104328029E-001 -2.1716707266E+001 +9.1138063978E-001 -2.1756120260E+001 +8.4406628201E-002 +8.3679345821E+000
7408150000.000 +8.5926668641E-002 +1.0176239782E+001 +9.1008499810E-001 -2.2314737860E+001 +9.1193145149E-001 -2.2403725070E+001 +8.5180505734E-002 +8.1974106128E+000
7608100000.000 +8.6699701406E-002 +1.0067859620E+001 +9.1007213544E-001 -2.2875705097E+001 +9.0949427657E-001 -2.2964482523E+001 +8.5749755926E-002 +8.0534881679E+000
7808050000.000 +8.7748391830E-002 +9.7577493373E+000 +9.0945593113E-001 -2.3443731999E+001 +9.0848798028E-001 -2.3571197353E+001 +8.6276326912E-002 +7.7603541845E+000
8008000000.000 +8.8516919324E-002 +9.6923631950E+000 +9.0871426831E-001 -2.4018472235E+001 +9.0839597621E-001 -2.4092130343E+001 +8.6917893179E-002 +7.5798953085E+000
8207950000.000 +8.8347369726E-002 +9.7894983101E+000 +9.0788447197E-001 -2.4656819762E+001 +9.0972666229E-001 -2.4815199550E+001 +8.7760966699E-002 +7.7463651602E+000
8407900000.000 +8.9884187387E-002 +9.6089063654E+000 +9.0692375775E-001 -2.5173321957E+001 +9.0666497240E-001 -2.5291375348E+001 +8.8524422093E-002 +7.3967168821E+000
8607850000.000 +9.0955741377E-002 +9.6588189224E+000 +9.0766600717E-001 -2.5728068667E+001 +9.1016893362E-001 -2.5724829101E+001 +8.9142290634E-002 +7.5607308806E+000
8807800000.000 +9.2192088264E-002 +9.8185276336E+000 +9.0673236038E-001 -2.6366195227E+001 +9.0830636161E-001 -2.6562979624E+001 +9.0667795253E-002 +7.5543107996E+000
9007750000.000 +9.3008858005E-002 +9.2427891589E+000 +9.0594939547E-001 -2.6910420845E+001 +9.0600613481E-001 -2.7001481039E+001 +9.1198534147E-002 +6.8247672648E+000
9207700000.000 +9.3929794011E-002 +9.0680150756E+000 +9.0529688710E-001 -2.7493104931E+001 +9.0821479728E-001 -2.7641273758E+001 +9.2260920428E-002 +6.5147419018E+000
9407650000.000 +9.4931739471E-002 +9.0383545553E+000 +9.0530124826E-001 -2.8077480058E+001 +9.0770021793E-001 -2.8276398623E+001 +9.3107806574E-002 +6.4687615617E+000
9607600000.000 +9.6053945593E-002 +8.5844127318E+000 +9.0456364193E-001 -2.8648009996E+001 +9.0583145675E-001 -2.8873467782E+001 +9.3903153924E-002 +6.0832684323E+000
9807550000.000 +9.6997052611E-002 +8.1578223935E+000 +9.0444836537E-001 -2.9245185207E+001 +9.0575626794E-001 -2.9372221119E+001 +9.4979222568E-002 +5.4000883043E+000
10007500000.000 +9.7406238426E-002 +7.4585601364E+000 +9.0377034930E-001 -2.9846590896E+001 +9.0719594839E-001 -3.0096051597E+001 +9.5834919583E-002 +4.9357300099E+000
10207450000.000 +9.8221859128E-002 +7.4578076507E+000 +9.0291368104E-001 -3.0356650110E+001 +9.0213067843E-001 -3.0554562796E+001 +9.6138221966E-002 +4.5095365214E+000
10407400000.000 +9.9320675244E-002 +6.9613509820E+000 +9.0379245506E-001 -3.0923325664E+001 +9.0429879590E-001 -3.0816951138E+001 +9.6581875644E-002 +4.3280160214E+000
10607350000.000 +9.9713119249E-002 +7.2647898149E+000 +9.0188406738E-001 -3.1510563555E+001 +9.0477552846E-001 -3.1767619210E+001 +9.7371597386E-002 +4.1814916410E+000
10807300000.000 +1.0067480307E-001 +6.7859783861E+000 +9.0209157983E-001 -3.2061929633E+001 +8.9954892041E-001 -3.2135338227E+001 +9.7691253511E-002 +3.8224287408E+000
11007250000.000 +1.0171707228E-001 +6.2490391498E+000 +9.0126236090E-001 -3.2608849871E+001 +9.0399604407E-001 -3.2627100296E+001 +9.8358608070E-002 +3.4696903365E+000
11207200000.000 +1.0281977212E-001 +6.3007553604E+000 +9.0187807028E-001 -3.3181057224E+001 +9.0252672846E-001 -3.3206438177E+001 +9.9536006875E-002 +3.2081406414E+000
11407150000.000 +1.0300041013E-001 +6.0867267432E+000 +8.9933971705E-001 -3.3776599341E+001 +9.0221336483E-001 -3.3988475545E+001 +1.0022564422E-001 +2.8909756680E+000
11607100000.000 +1.0438661446E-001 +5.1419872635E+000 +9.0130847634E-001 -3.4124535183E+001 +8.9807021126E-001 -3.4316626463E+001 +1.0075681481E-001 +2.2399141876E+000
11807050000.000 +1.0496128063E-001 +5.2018575916E+000 +9.0037388739E-001 -3.4881455284E+001 +9.0722819694E-001 -3.5062662555E+001 +1.0184139197E-001 +2.1269507060E+000
12007000000.000 +1.0650093678E-001 +4.7242750897E+000 +8.9992863276E-001 -3.5249899981E+001 +8.9724027093E-001 -3.5739408690E+001 +1.0291825793E-001 +1.2233867184E+000
12206950000.000 +1.0678751308E-001 +4.3471676288E+000 +9.0003157492E-001 -3.5931419855E+001 +9.0481479611E-001 -3.5890604215E+001 +1.0302918516E-001 +1.0827613084E+000
12406900000.000 +1.0833404464E-001 +4.5344865843E+000 +8.9981601146E-001 -3.6464124627E+001 +9.0441657053E-001 -3.6980278315E+001 +1.0475286239E-001 +2.1413431272E-001
12606850000.000 +1.0744749451E-001 +4.1992787416E+000 +8.9928583411E-001 -3.7089167948E+001 +9.0301899132E-001 -3.7408936875E+001 +1.0434209033E-001 -4.9844697950E-002
12806800000.000 +1.1057478807E-001 +3.9227509468E+000 +8.9988379415E-001 -3.7441988870E+001 +9.0255727625E-001 -3.8049083538E+001 +1.0513356005E-001 -5.9292561267E-001
13006750000.000 +1.1111106647E-001 +2.9560020890E+000 +9.0147921569E-001 -3.8248800054E+001 +9.0782395454E-001 -3.8610313575E+001 +1.0547285786E-001 -7.4395890116E-001
13206700000.000 +1.1016698077E-001 +2.9538645620E+000 +8.9989640413E-001 -3.8894732561E+001 +9.0398139070E-001 -3.9589823307E+001 +1.0537621364E-001 -8.4907950381E-001
13406650000.000 +1.1109228592E-001 +1.9537841936E+000 +9.0108696155E-001 -3.9440298790E+001 +9.0074413993E-001 -3.9504723531E+001 +1.0554809579E-001 -1.3569245607E+000
13606600000.000 +1.1096415705E-001 +1.8426166681E+000 +8.9925505493E-001 -4.0052345445E+001 +9.0504145434E-001 -4.0176890235E+001 +1.0615617047E-001 -1.5065248573E+000
13806550000.000 +1.1201059896E-001 +2.4049004935E+000 +8.9759822216E-001 -4.0651835736E+001 +8.9847332291E-001 -4.0908151513E+001 +1.0685794683E-001 -1.6225926259E+000
14006500000.000 +1.1315567139E-001 +1.4060861031E+000 +8.9704652709E-001 -4.1051204130E+001 +8.9928627103E-001 -4.1138169073E+001 +1.0748539725E-001 -2.1250949389E+000
14206450000.000 +1.1441614188E-001 +1.0054819542E+000 +8.9849421541E-001 -4.1655744563E+001 +9.0124500009E-001 -4.1674420681E+001 +1.0877033423E-001 -2.3492678311E+000
14406400000.000 +1.1536270805E-001 +4.3271394199E-001 +8.9938915237E-001 -4.2277633749E+001 +8.9801625841E-001 -4.1987023390E+001 +1.1004105970E-001 -2.8287834655E+000
14606350000.000 +1.1550801865E-001 -3.8325224204E-001 +8.9788517791E-001 -4.2611633289E+001 +8.9893435198E-001 -4.2614105176E+001 +1.1063442560E-001 -3.8825940537E+000
14806300000.000 +1.1600546493E-001 -2.0113622481E-001 +9.0166263524E-001 -4.3248655872E+001 +9.0008870037E-001 -4.3296053700E+001 +1.1125465668E-001 -4.3555597376E+000
15006250000.000 +1.1687615000E-001 -2.6620287823E-001 +8.9797694430E-001 -4.3847305692E+001 +9.0249192914E-001 -4.4211109822E+001 +1.1166500300E-001 -4.7401441387E+000
15206200000.000 +1.1679485044E-001 -8.9966620213E-001 +9.0210324342E-001 -4.4315255125E+001 +8.9618374432E-001 -4.4188797293E+001 +1.1153384761E-001 -5.3442398894E+000
15406150000.000 +1.1891693954E-001 -1.1627371307E+000 +9.0121259305E-001 -4.5091782374E+001 +9.1020451891E-001 -4.5034702161E+001 +1.1325113794E-001 -5.6764804608E+000
15606100000.000 +1.1945733718E-001 -1.3918274117E+000 +9.0140043003E-001 -4.5587720266E+001 +9.0159030360E-001 -4.6364871917E+001 +1.1345096962E-001 -6.3064108767E+000
15806050000.000 +1.1909968777E-001 -1.7445706285E+000 +8.9976139774E-001 -4.6324808528E+001 +9.0660588310E-001 -4.6398422936E+001 +1.1339141256E-001 -6.6098510052E+000
16006000000.000 +1.2100871772E-001 -2.3566954448E+000 +9.0307195292E-001 -4.6762564424E+001 +9.0454495385E-001 -4.7396511315E+001 +1.1449124376E-001 -7.0330915609E+000
16205950000.000 +1.1984161671E-001 -2.0411235120E+000 +9.0102082486E-001 -4.7551162237E+001 +9.0127241787E-001 -4.8022528879E+001 +1.1433560998E-001 -7.1003548965E+000
16405900000.000 +1.2263417037E-001 -3.1020452272E+000 +9.0145414821E-001 -4.7658445772E+001 +8.9893456443E-001 -4.9249233323E+001 +1.1609380211E-001 -8.2332972018E+000
16605850000.000 +1.2113906805E-001 -2.6016284615E+000 +9.0146733845E-001 -4.8627154891E+001 +9.0395852125E-001 -4.9001839411E+001 +1.1572272094E-001 -7.9232964792E+000
16805800000.000 +1.2239860413E-001 -1.2215578646E+000 +8.9550919384E-001 -4.9106472751E+001 +9.0646256682E-001 -5.0327595884E+001 +1.1711925695E-001 -7.7080522984E+000
17005750000.000 +1.2268836227E-001 -2.1018913028E+000 +8.9766799209E-001 -4.9954379733E+001 +8.9424883765E-001 -5.0103975378E+001 +1.1705145780E-001 -8.6181553677E+000
17205700000.000 +1.2518290301E-001 -2.3930536846E+000 +8.9617563628E-001 -5.0309451180E+001 +9.0320848618E-001 -5.1033138267E+001 +1.1857015685E-001 -9.0924768702E+000
17405650000.000 +1.2676539744E-001 -2.9609015253E+000 +8.9825412405E-001 -5.1029353426E+001 +8.9752308138E-001 -5.1489099487E+001 +1.1896664943E-001 -9.9352626489E+000
17605600000.000 +1.2748588078E-001 -3.8148502169E+000 +8.9302166035E-001 -5.1344530097E+001 +8.9885543275E-001 -5.1803476169E+001 +1.1895884194E-001 -1.0721947617E+001
17805550000.000 +1.2776180455E-001 -4.8496183916E+000 +8.9797714666E-001 -5.2217849057E+001 +8.9855933662E-001 -5.2121076299E+001 +1.1905966236E-001 -1.1292462698E+001
18005500000.000 +1.2821549686E-001 -4.4921731450E+000 +8.9334396533E-001 -5.2565352365E+001 +9.0554025690E-001 -5.3167790804E+001 +1.1968514365E-001 -1.1341182152E+001
18205450000.000 +1.2878476974E-001 -5.4699534472E+000 +8.9609965975E-001 -5.2955572811E+001 +9.0173147925E-001 -5.3448777970E+001 +1.2005114686E-001 -1.2122094541E+001
18405400000.000 +1.2832997342E-001 -5.5118175008E+000 +8.9533401070E-001 -5.3726033430E+001 +9.0883547593E-001 -5.3614664381E+001 +1.2006312821E-001 -1.2532024322E+001
18605350000.000 +1.2939135003E-001 -4.7190395942E+000 +8.9471965907E-001 -5.4491011212E+001 +9.0995476514E-001 -5.5003285182E+001 +1.2086969611E-001 -1.2792881011E+001
18805300000.000 +1.3150453445E-001 -5.9289601474E+000 +8.9898008578E-001 -5.4819430283E+001 +8.9363769710E-001 -5.5436116089E+001 +1.2134342726E-001 -1.3934327116E+001
19005250000.000 +1.3276598057E-001 -6.1309961693E+000 +9.0116812495E-001 -5.5463707186E+001 +9.0769397582E-001 -5.5555132910E+001 +1.2191602935E-001 -1.3993279007E+001
19205200000.000 +1.3360478612E-001 -6.4867354369E+000 +9.0301934398E-001 -5.6089361935E+001 +9.0443763111E-001 -5.7288513116E+001 +1.2254376204E-001 -1.4839734200E+001
19405150000.000 +1.3300764093E-001 -6.3720786159E+000 +9.0077681895E-001 -5.6869646536E+001 +8.9597956010E-001 -5.7669655085E+001 +1.2255666037E-001 -1.5201596118E+001
19605100000.000 +1.3336938178E-001 -7.7926570283E+000 +9.0513722873E-001 -5.7369263605E+001 +8.9420674867E-001 -5.8318048802E+001 +1.2199879963E-001 -1.6088107462E+001
19805050000.000 +1.3434153201E-001 -7.0719806532E+000 +8.9857863167E-001 -5.8167689951E+001 +9.0268765820E-001 -5.8812487443E+001 +1.2246409217E-001 -1.5934061437E+001
20005000000.000 +1.3622195275E-001 -7.4190397635E+000 +8.9615802176E-001 -5.8351112200E+001 +8.9720970112E-001 -5.9867536892E+001 +1.2336952985E-001 -1.6482747127E+001
20204950000.000 +1.3641270976E-001 -7.9150515042E+000 +8.9832950480E-001 -5.9413176124E+001 +8.9723653318E-001 -5.9619536871E+001 +1.2261865734E-001 -1.6771816353E+001
20404900000.000 +1.3719514938E-001 -7.8842801063E+000 +8.9676928076E-001 -5.9867738129E+001 +8.9987990081E-001 -6.1011093547E+001 +1.2276249762E-001 -1.6938714645E+001
20604850000.000 +1.3946740107E-001 -8.1211435107E+000 +8.9447258947E-001 -6.0424035808E+001 +8.8444568012E-001 -6.1042788820E+001 +1.2381863997E-001 -1.7519634432E+001
20804800000.000 +1.4008137826E-001 -8.6203654960E+000 +8.9114966889E-001 -6.0695663351E+001 +9.0040972293E-001 -6.1330160530E+001 +1.2435776464E-001 -1.7975835752E+001
21004750000.000 +1.4170033111E-001 -8.9868331384E+000 +8.9336784575E-001 -6.1588380220E+001 +8.9678904934E-001 -6.2194551162E+001 +1.2488817346E-001 -1.8226914436E+001
21204700000.000 +1.4356009615E-001 -9.2021108104E+000 +8.8956566002E-001 -6.1607683958E+001 +9.0332002398E-001 -6.2626658352E+001 +1.2472697269E-001 -1.8196651773E+001
21404650000.000 +1.4373323709E-001 -1.0554128949E+001 +8.9502505354E-001 -6.2300812241E+001 +8.9623940405E-001 -6.2882985749E+001 +1.2443253858E-001 -1.9074154985E+001
21604600000.000 +1.4202511105E-001 -1.0119569759E+001 +8.8547115470E-001 -6.3024383393E+001 +9.1267788145E-001 -6.3293005724E+001 +1.2410178940E-001 -1.8334166343E+001
21804550000.000 +1.4623493629E-001 -1.0492686533E+001 +8.9316010752E-001 -6.3451326913E+001 +9.0046519877E-001 -6.4581955364E+001 +1.2670256408E-001 -1.9792733764E+001
22004500000.000 +1.4538842352E-001 -1.1247072847E+001 +8.9376275957E-001 -6.4251488384E+001 +9.0126726313E-001 -6.3968095945E+001 +1.2518716471E-001 -2.0029798642E+001
22204450000.000 +1.4765654942E-001 -1.1253687038E+001 +8.9599524021E-001 -6.4803797280E+001 +9.0532194307E-001 -6.5196942163E+001 +1.2687540900E-001 -2.0145979523E+001
22404400000.000 +1.4945817540E-001 -1.1093451863E+001 +8.9101493321E-001 -6.5444561690E+001 +9.0042354337E-001 -6.6314452617E+001 +1.2791447541E-001 -2.0706203928E+001
22604350000.000 +1.5066527487E-001 -1.2001045693E+001 +8.9560842890E-001 -6.6020192256E+001 +8.9815216078E-001 -6.6703012048E+001 +1.2814193479E-001 -2.1351282706E+001
22804300000.000 +1.5129437927E-001 -1.2459619486E+001 +8.9430747522E-001 -6.7033268101E+001 +9.0527405515E-001 -6.7748324811E+001 +1.2846423533E-001 -2.1515373284E+001
23004250000.000 +1.5274772230E-001 -1.2399896829E+001 +8.9306598594E-001 -6.7542369250E+001 +8.9250693218E-001 -6.8790341885E+001 +1.2825022861E-001 -2.1722773803E+001
23204200000.000 +1.5349898348E-001 -1.3348755021E+001 +8.9320065319E-001 -6.8050662025E+001 +8.8715848315E-001 -6.9253827655E+001 +1.2940641084E-001 -2.2361316997E+001
23404150000.000 +1.5442936284E-001 -1.3671870205E+001 +8.9118152681E-001 -6.9103499939E+001 +8.9479461794E-001 -6.9410156408E+001 +1.2920011132E-001 -2.2053640003E+001
23604100000.000 +1.5713559721E-001 -1.3612098150E+001 +8.9065612806E-001 -6.9211287598E+001 +8.9639024756E-001 -7.1353967655E+001 +1.3064961758E-001 -2.2576147403E+001
23804050000.000 +1.5642972835E-001 -1.3820330888E+001 +8.9418686321E-001 -7.0091242577E+001 +8.7134693866E-001 -7.0748624318E+001 +1.3075307192E-001 -2.2927084858E+001
24004000000.000 +1.6142671924E-001 -1.5517238369E+001 +8.9086992815E-001 -7.0302451843E+001 +8.9355444734E-001 -7.1763054902E+001 +1.3262111144E-001 -2.3654991183E+001
24203950000.000 +1.6128574730E-001 -1.5605468079E+001 +8.8789313284E-001 -7.1254042610E+001 +8.8276835767E-001 -7.2875565304E+001 +1.3264245710E-001 -2.3689212268E+001
24403900000.000 +1.6220588853E-001 -1.7907004151E+001 +8.8607759544E-001 -7.1310465207E+001 +8.8745764967E-001 -7.2711842979E+001 +1.3305300069E-001 -2.4641104734E+001
24603850000.000 +1.6021080711E-001 -1.8688496538E+001 +8.8941868045E-001 -7.2294363296E+001 +8.8722417481E-001 -7.2938253969E+001 +1.3304768203E-001 -2.4861399194E+001
24803800000.000 +1.6237255117E-001 -1.7901149971E+001 +8.8328594065E-001 -7.2457685691E+001 +8.9546327164E-001 -7.4419342313E+001 +1.3487673015E-001 -2.4965958231E+001
25003750000.000 +1.5825669948E-001 -1.9370527170E+001 +8.9008461458E-001 -7.3255832841E+001 +8.7425846597E-001 -7.4353156977E+001 +1.3361562036E-001 -2.5810687460E+001
25203700000.000 +1.5977922390E-001 -1.9335893869E+001 +8.8239824383E-001 -7.3881668439E+001 +8.9599754677E-001 -7.3997969485E+001 +1.3414358370E-001 -2.5823816135E+001
25403650000.000 +1.6313454491E-001 -1.9036981053E+001 +8.7979982438E-001 -7.3974876235E+001 +8.8720343052E-001 -7.5548329761E+001 +1.3621560348E-001 -2.6498645500E+001
25603600000.000 +1.6157850159E-001 -2.0220144283E+001 +8.7983067557E-001 -7.4349015735E+001 +8.7783452185E-001 -7.5066206066E+001 +1.3398678873E-001 -2.7043098729E+001
25803550000.000 +1.6368868916E-001 -2.0071639485E+001 +8.8326245598E-001 -7.4925448549E+001 +8.8951116190E-001 -7.5979137524E+001 +1.3623325777E-001 -2.6783571608E+001
26003500000.000 +1.6404786155E-001 -2.0189556585E+001 +8.7654359239E-001 -7.5863387668E+001 +8.8544664380E-001 -7.6317413049E+001 +1.3689898737E-001 -2.7235292381E+001
26203450000.000 +1.6518525082E-001 -2.0917758124E+001 +8.7789609886E-001 -7.6170051934E+001 +8.8255053358E-001 -7.6679738758E+001 +1.3783936686E-001 -2.7757820838E+001
26403400000.000 +1.6659326009E-001 -2.1369295404E+001 +8.8296846850E-001 -7.7201075496E+001 +8.7907434621E-001 -7.7057163620E+001 +1.3938914231E-001 -2.8254898205E+001
26603350000.000 +1.7016653531E-001 -2.0900602471E+001 +8.7951394944E-001 -7.7148496301E+001 +8.9540114147E-001 -7.8620524962E+001 +1.4129847943E-001 -2.8721805506E+001
26803300000.000 +1.6958667248E-001 -2.2151545435E+001 +8.8620390963E-001 -7.8087331013E+001 +8.8013045272E-001 -7.8849553319E+001 +1.4111007408E-001 -2.9531259491E+001
27003250000.000 +1.7059085297E-001 -2.2272343528E+001 +8.8297693564E-001 -7.8746789997E+001 +8.9095935746E-001 -7.9520190330E+001 +1.4286671361E-001 -2.9613686196E+001
27203200000.000 +1.7079397860E-001 -2.2418035154E+001 +8.8450943891E-001 -7.9790738668E+001 +8.7479794253E-001 -8.1397700104E+001 +1.4296576888E-001 -3.0289964911E+001
27403150000.000 +1.7272190424E-001 -2.3432670163E+001 +8.8373548721E-001 -8.0048844226E+001 +8.7129365167E-001 -8.1842955932E+001 +1.4437879074E-001 -3.1333655164E+001
27603100000.000 +1.7070260758E-001 -2.3301121636E+001 +8.8532876276E-001 -8.1211533175E+001 +8.7178703802E-001 -8.2169639030E+001 +1.4366521318E-001 -3.0839659329E+001
27803050000.000 +1.7215381512E-001 -2.2784769411E+001 +8.8028265072E-001 -8.1894614958E+001 +8.6867320740E-001 -8.3144216381E+001 +1.4606136998E-001 -3.1248140128E+001
28003000000.000 +1.7199308209E-001 -2.3715766445E+001 +8.8330348696E-001 -8.2422654053E+001 +8.5908894342E-001 -8.3668010291E+001 +1.4551299948E-001 -3.1535299152E+001
28202950000.000 +1.7374973585E-001 -2.4321836966E+001 +8.7940706844E-001 -8.3048691654E+001 +8.6226756398E-001 -8.3612943101E+001 +1.4693905863E-001 -3.2177252321E+001
28402900000.000 +1.7654208308E-001 -2.5390502729E+001 +8.7336803850E-001 -8.2937284376E+001 +8.8921323384E-001 -8.3954820093E+001 +1.4656475374E-001 -3.2758377479E+001
28602850000.000 +1.8018009483E-001 -2.6117393641E+001 +8.7102137710E-001 -8.3050259948E+001 +8.7093472364E-001 -8.4939339985E+001 +1.4773038378E-001 -3.4299580079E+001
28802800000.000 +1.7783095793E-001 -2.7042964738E+001 +8.7391640415E-001 -8.3703152189E+001 +8.7727761219E-001 -8.4208988158E+001 +1.4664500428E-001 -3.4220462132E+001
29002750000.000 +1.8181800347E-001 -2.7372803842E+001 +8.7931819844E-001 -8.4233921084E+001 +8.8792259269E-001 -8.5927916970E+001 +1.4942559991E-001 -3.4768987025E+001
29202700000.000 +1.8408825251E-001 -2.7671138736E+001 +8.7744758579E-001 -8.4359716303E+001 +8.8408600059E-001 -8.6407313480E+001 +1.5081921980E-001 -3.5468902522E+001
29402650000.000 +1.8391973373E-001 -2.8774394258E+001 +8.8305171907E-001 -8.5021642545E+001 +8.8511241822E-001 -8.6621788913E+001 +1.5141787284E-001 -3.6178544553E+001
29602600000.000 +1.8700728891E-001 -2.9188939270E+001 +8.8195234466E-001 -8.5763198623E+001 +8.8915674943E-001 -8.7380998543E+001 +1.5326143896E-001 -3.6750414937E+001
29802550000.000 +1.8637530305E-001 -3.0416060403E+001 +8.8444222328E-001 -8.5963388315E+001 +8.7769215443E-001 -8.8620175976E+001 +1.5308598611E-001 -3.8234244734E+001
30002500000.000 +1.8314604586E-001 -3.0563402990E+001 +8.8616513507E-001 -8.7025835756E+001 +8.7233618905E-001 -8.7828724645E+001 +1.5255749051E-001 -3.7724220110E+001
30202450000.000 +1.8647716368E-001 -3.0087344409E+001 +8.7576844467E-001 -8.7609316940E+001 +8.9178051813E-001 -8.8867924895E+001 +1.5457904281E-001 -3.7663974480E+001
30402400000.000 +1.8495521793E-001 -3.0501537814E+001 +8.8022342534E-001 -8.8708154220E+001 +8.6003654379E-001 -9.0191820254E+001 +1.5442821963E-001 -3.8782777205E+001
30602350000.000 +1.8750566249E-001 -3.1587864540E+001 +8.7123157288E-001 -8.9357054527E+001 +8.5813739898E-001 -8.9146727428E+001 +1.5579312042E-001 -3.9464810944E+001
30802300000.000 +1.8961760623E-001 -3.1639901338E+001 +8.7273007129E-001 -9.0107800298E+001 +8.5762517229E-001 -9.0757585072E+001 +1.5712367633E-001 -3.9519260863E+001
31002250000.000 +1.9261148850E-001 -3.2890152695E+001 +8.5872915681E-001 -9.0045532376E+001 +8.5930925538E-001 -9.0839906390E+001 +1.5740045680E-001 -4.1164041852E+001
31202200000.000 +1.9155415715E-001 -3.3482101865E+001 +8.7236323279E-001 -9.0960242403E+001 +8.5808864832E-001 -9.2000198358E+001 +1.5767111740E-001 -4.0999837892E+001
31402150000.000 +1.9377291721E-001 -3.4117941936E+001 +8.5852340295E-001 -9.1592118298E+001 +8.7238169938E-001 -9.2028762997E+001 +1.5982215041E-001 -4.1936325258E+001
31602100000.000 +1.9342564623E-001 -3.5018079331E+001 +8.6848418653E-001 -9.1767152285E+001 +8.5265616547E-001 -9.4049924770E+001 +1.5986354392E-001 -4.3636259392E+001
31802050000.000 +1.9148088459E-001 -3.6908008737E+001 +8.5500267904E-001 -9.1871379032E+001 +8.6080456058E-001 -9.2019056032E+001 +1.5592178444E-001 -4.4297022772E+001
32002000000.000 +1.9315179372E-001 -3.6461826451E+001 +8.7268718284E-001 -9.2791311663E+001 +8.7276935003E-001 -9.4293567153E+001 +1.5928159400E-001 -4.3891754047E+001
32201950000.000 +1.9329306528E-001 -3.6594604999E+001 +8.6474267078E-001 -9.3027933367E+001 +8.7127069863E-001 -9.4167230050E+001 +1.5942057223E-001 -4.4563198138E+001
32401900000.000 +1.9266899287E-001 -3.8207031016E+001 +8.8716320853E-001 -9.3684552076E+001 +8.6745132726E-001 -9.5426778754E+001 +1.5932994462E-001 -4.5297650166E+001
32601850000.000 +1.9570336529E-001 -3.7978272426E+001 +8.6959230637E-001 -9.4415767053E+001 +8.7643603088E-001 -9.5280639901E+001 +1.6174894596E-001 -4.5295331769E+001
32801800000.000 +1.9829995679E-001 -3.8949650529E+001 +8.7671370112E-001 -9.4580006259E+001 +8.8032140503E-001 -9.6924403654E+001 +1.6314745084E-001 -4.6444466884E+001
33001750000.000 +1.9747484365E-001 -3.9386707137E+001 +8.7738801658E-001 -9.5496982605E+001 +8.7721273362E-001 -9.6859111522E+001 +1.6262133511E-001 -4.6886220178E+001
33201700000.000 +1.9767196903E-001 -4.0340325399E+001 +8.8217853867E-001 -9.5800146537E+001 +8.7842826623E-001 -9.7291932045E+001 +1.6321734448E-001 -4.7540983505E+001
33401650000.000 +1.9854071067E-001 -4.1050870082E+001 +8.8103828610E-001 -9.6348009180E+001 +8.7523357522E-001 -9.7980019724E+001 +1.6339647787E-001 -4.8207630170E+001
33601600000.000 +1.9796440466E-001 -4.1479039817E+001 +8.7816706674E-001 -9.7268462825E+001 +8.6765602484E-001 -9.8464726220E+001 +1.6379765884E-001 -4.8765755665E+001
33801550000.000 +1.9896855332E-001 -4.2280842464E+001 +8.7541345196E-001 -9.7981216933E+001 +8.6912931496E-001 -9.9016761433E+001 +1.6485467852E-001 -4.9079360903E+001
34001500000.000 +1.9943708851E-001 -4.3193405256E+001 +8.7382574348E-001 -9.8295924675E+001 +8.5702532503E-001 -9.9654588797E+001 +1.6480256474E-001 -5.0536963442E+001
34201450000.000 +1.9739376702E-001 -4.3772190792E+001 +8.7986724311E-001 -9.8813269643E+001 +8.5814575614E-001 -1.0027124461E+002 +1.6483625816E-001 -5.1150782820E+001
34401400000.000 +1.9937444446E-001 -4.4484791166E+001 +8.7212874509E-001 -9.9584604714E+001 +8.6008387324E-001 -1.0072624778E+002 +1.6656989362E-001 -5.1825942310E+001
34601350000.000 +2.0101034714E-001 -4.4155661103E+001 +8.6986131910E-001 -1.0042252320E+002 +8.6449745732E-001 -1.0204707572E+002 +1.6762175167E-001 -5.2176480244E+001
34801300000.000 +2.0003952354E-001 -4.5416728146E+001 +8.7150324310E-001 -1.0091021812E+002 +8.4388356616E-001 -1.0236294331E+002 +1.6721551659E-001 -5.3232616200E+001
35001250000.000 +2.0251744632E-001 -4.6331990308E+001 +8.6463595342E-001 -1.0172244421E+002 +8.4792296409E-001 -1.0216323911E+002 +1.6908467829E-001 -5.3845612753E+001
35201200000.000 +2.0389338453E-001 -4.6891853374E+001 +8.6393274199E-001 -1.0202232151E+002 +8.5346332298E-001 -1.0392749844E+002 +1.7025231619E-001 -5.4754242935E+001
35401150000.000 +2.0457474076E-001 -4.7330282380E+001 +8.6259406213E-001 -1.0270874213E+002 +8.5683911290E-001 -1.0382673142E+002 +1.7108977084E-001 -5.5546445810E+001
35601100000.000 +2.0390179014E-001 -4.8763659579E+001 +8.6454103245E-001 -1.0327893446E+002 +8.5664010046E-001 -1.0430895468E+002 +1.7093221923E-001 -5.6467524214E+001
35801050000.000 +2.0759724927E-001 -4.9299355949E+001 +8.5424647801E-001 -1.0382255258E+002 +8.5674920018E-001 -1.0538401372E+002 +1.7391629157E-001 -5.7755289637E+001
36001000000.000 +2.0387543892E-001 -5.0575587485E+001 +8.6564190525E-001 -1.0391631287E+002 +8.5539705112E-001 -1.0642487678E+002 +1.7081229290E-001 -5.9067543415E+001
36200950000.000 +2.0206646827E-001 -5.1366785056E+001 +8.5710732882E-001 -1.0506340976E+002 +8.6166300622E-001 -1.0542875687E+002 +1.6941221675E-001 -5.9523602421E+001
36400900000.000 +2.0267977623E-001 -5.1876877176E+001 +8.6750423090E-001 -1.0477061825E+002 +8.7157699952E-001 -1.0685696801E+002 +1.6945670857E-001 -6.0275374057E+001
36600850000.000 +2.0093989647E-001 -5.3239952648E+001 +8.6268061763E-001 -1.0536122696E+002 +8.5203444199E-001 -1.0704193528E+002 +1.6703789250E-001 -6.1707607895E+001
36800800000.000 +1.9886741968E-001 -5.3763241669E+001 +8.7968964171E-001 -1.0590164295E+002 +8.6975278959E-001 -1.0749152040E+002 +1.6722815275E-001 -6.1771076419E+001
37000750000.000 +1.9922029490E-001 -5.4233389991E+001 +8.7188586875E-001 -1.0642560097E+002 +8.6607787246E-001 -1.0774743407E+002 +1.6635603539E-001 -6.2062719227E+001
37200700000.000 +1.9525377978E-001 -5.4962207843E+001 +8.8558080781E-001 -1.0645478501E+002 +8.6004863834E-001 -1.0831222212E+002 +1.6470749295E-001 -6.2899472679E+001
37400650000.000 +1.9586432980E-001 -5.5227641208E+001 +8.7925728617E-001 -1.0778423380E+002 +8.5557822422E-001 -1.0856798558E+002 +1.6617854619E-001 -6.3052643256E+001
37600600000.000 +1.9605738053E-001 -5.6001290625E+001 +8.8305634426E-001 -1.0853396569E+002 +8.5991332197E-001 -1.0966789341E+002 +1.6734310012E-001 -6.4015836135E+001
37800550000.000 +1.9450233397E-001 -5.6303463017E+001 +8.7691866765E-001 -1.0946288875E+002 +8.4657096440E-001 -1.0998649013E+002 +1.6651416513E-001 -6.4722930464E+001
38000500000.000 +1.9386213201E-001 -5.7246238436E+001 +8.7839662538E-001 -1.1000146702E+002 +8.4968841831E-001 -1.0948037985E+002 +1.6658322245E-001 -6.5094994279E+001
38200450000.000 +1.9643108338E-001 -5.7855073170E+001 +8.6533408420E-001 -1.1091045404E+002 +8.5398646269E-001 -1.1102496941E+002 +1.6677164767E-001 -6.6222341402E+001
38400400000.000 +1.9487996250E-001 -5.9218673839E+001 +8.6523228636E-001 -1.1089327939E+002 +8.3759598218E-001 -1.1146841224E+002 +1.6504097754E-001 -6.7657138181E+001
38600350000.000 +1.9401960978E-001 -5.9372718862E+001 +8.6644930707E-001 -1.1179569835E+002 +8.5483835864E-001 -1.1197624449E+002 +1.6595400220E-001 -6.7590174960E+001
38800300000.000 +1.9539529320E-001 -6.1617613915E+001 +8.5314363124E-001 -1.1160449581E+002 +8.4386750414E-001 -1.1260935002E+002 +1.6488811190E-001 -6.9780645924E+001
39000250000.000 +1.9410977815E-001 -6.1684616565E+001 +8.5631496638E-001 -1.1221812545E+002 +8.4553378936E-001 -1.1400410638E+002 +1.6495155691E-001 -7.0932438477E+001
39200200000.000 +1.9570924692E-001 -6.2918608953E+001 +8.4551529457E-001 -1.1297104742E+002 +8.3527840746E-001 -1.1428246917E+002 +1.6603134897E-001 -7.2124566976E+001
39400150000.000 +1.9282588290E-001 -6.2973856103E+001 +8.5622663294E-001 -1.1273972927E+002 +8.5446637938E-001 -1.1513343818E+002 +1.6463203424E-001 -7.2183815246E+001
39600100000.000 +1.8878571098E-001 -6.4988662270E+001 +8.5555067713E-001 -1.1282389671E+002 +8.3854255434E-001 -1.1517117000E+002 +1.6142260683E-001 -7.4589162702E+001
39800050000.000 +1.8675625359E-001 -6.3590300772E+001 +8.7582406063E-001 -1.1377757481E+002 +8.6630497491E-001 -1.1565724870E+002 +1.6270638794E-001 -7.3685625236E+001
40000000000.000 +1.8707248077E-001 -6.3963411793E+001 +8.7157937323E-001 -1.1511327572E+002 +8.5944380297E-001 -1.1734651290E+002 +1.6237768112E-001 -7.5193316157E+001
