# Supplementary material for: Conductivity and radio frequency performance data for silver nanoparticle inks deposited via aerosol jet deposition and processed under varying conditions
Source: Data Brief. 2020 Sep 24;33:106331. doi: 10.1016/j.dib.2020.106331 (PMC7560714; doi:10.1016/j.dib.2020.106331)
Supplement: Supplementary file 3 [file mmc3.zip › Sintering Study/ANP Ink/RF Data/ANP_01_03.S2P]

!  2-Port S-parameters saved by WinCal
! VAR MeasName=S-Parameters (CALIBRATED_DATA) read from VNA (E8364B)
! VAR MeasDate=11/22/2017 1:48:03 PM
! VAR NAME=AFRL171016_01_03
! VAR FILENAME=AFRL171016_01_03.S2P
! VAR DATE=11/22/2017 1:48:03 PM
! VAR PHYS_PORTS=1,2
! VAR ObjTypeName=DATASET
! VAR IndexType=Frequency
!
# Hz S MA R 50
10000000.000 +6.5332099485E-002 +2.0100122217E-001 +9.3085239951E-001 +6.7291282601E-002 +9.3028631912E-001 -6.3275347082E-002 +6.6215375083E-002 +6.6478274445E-001
209950000.000 +6.5108090082E-002 +2.6280463317E-001 +9.3104097737E-001 -6.9784567669E-001 +9.3073027224E-001 -6.9410580541E-001 +6.5084219212E-002 +3.9542122578E-001
409900000.000 +6.4969945439E-002 +6.9605185140E-001 +9.3093384348E-001 -1.3294387846E+000 +9.3057517148E-001 -1.3199303035E+000 +6.4983422200E-002 +5.8220668156E-001
609850000.000 +6.4712326592E-002 +9.2482878675E-001 +9.3032282406E-001 -2.0143439514E+000 +9.3042347898E-001 -2.0100230390E+000 +6.4887228289E-002 +7.0717932306E-001
809800000.000 +6.4877997865E-002 +1.9901582768E+000 +9.3019085757E-001 -2.6542775150E+000 +9.2974456867E-001 -2.6603421788E+000 +6.4798449721E-002 +1.6597191924E+000
1009750000.000 +6.4684174562E-002 +2.1703616049E+000 +9.2941315994E-001 -3.2651771515E+000 +9.2897872497E-001 -3.3059860263E+000 +6.4628780479E-002 +2.1531072614E+000
1209700000.000 +6.5187465221E-002 +3.2162924535E+000 +9.2938663458E-001 -3.8602720970E+000 +9.2905794022E-001 -3.8768315165E+000 +6.5132436915E-002 +2.9105279257E+000
1409650000.000 +6.5437703487E-002 +3.4182625840E+000 +9.2869713672E-001 -4.4954788489E+000 +9.2851977308E-001 -4.5134848808E+000 +6.5467291266E-002 +3.3719230097E+000
1609600000.000 +6.5769478238E-002 +3.5959688260E+000 +9.2828686820E-001 -5.1468642410E+000 +9.2821277819E-001 -5.1653683449E+000 +6.6068124795E-002 +3.3882409081E+000
1809550000.000 +6.5313504836E-002 +3.6324423793E+000 +9.2756777553E-001 -5.8184600630E+000 +9.2719955030E-001 -5.8059132054E+000 +6.5659596048E-002 +3.2861647900E+000
2009500000.000 +6.4831213478E-002 +4.8871695770E+000 +9.2596053661E-001 -6.3967667767E+000 +9.2583273077E-001 -6.4332846691E+000 +6.4918501763E-002 +4.0646045379E+000
2209450000.000 +6.5594622031E-002 +5.9494893111E+000 +9.2556682416E-001 -6.9829925630E+000 +9.2528529952E-001 -6.9803458667E+000 +6.5276369393E-002 +5.3159073171E+000
2409400000.000 +6.6335462288E-002 +6.2610007637E+000 +9.2498626554E-001 -7.6033220434E+000 +9.2547130971E-001 -7.6163113258E+000 +6.5798597286E-002 +5.6641761233E+000
2609350000.000 +6.6704523651E-002 +7.0828927606E+000 +9.2470856206E-001 -8.1740493912E+000 +9.2498604877E-001 -8.2274250446E+000 +6.6483851429E-002 +6.4260807809E+000
2809300000.000 +6.7399445246E-002 +7.5444102021E+000 +9.2425285473E-001 -8.8293082888E+000 +9.2419808288E-001 -8.8376093339E+000 +6.7022838133E-002 +6.7404723429E+000
3009250000.000 +6.7765197734E-002 +7.4366260773E+000 +9.2344807740E-001 -9.3695611176E+000 +9.2347567959E-001 -9.4650939066E+000 +6.7489645533E-002 +6.6245737854E+000
3209200000.000 +6.8404838945E-002 +8.3044018168E+000 +9.2317285067E-001 -9.9700390160E+000 +9.2254110396E-001 -9.9887114263E+000 +6.7664373832E-002 +7.3971108803E+000
3409150000.000 +6.9205180626E-002 +8.8837808554E+000 +9.2284843011E-001 -1.0560061257E+001 +9.2221509128E-001 -1.0546985814E+001 +6.8418641633E-002 +7.9797268050E+000
3609100000.000 +6.9793676994E-002 +8.9211344341E+000 +9.2184873900E-001 -1.1153055805E+001 +9.2164470961E-001 -1.1167482913E+001 +6.8901404704E-002 +8.1205034431E+000
3809050000.000 +7.0665563810E-002 +9.6446273049E+000 +9.2203926322E-001 -1.1738026519E+001 +9.2199492487E-001 -1.1808275472E+001 +6.9845212269E-002 +8.7871292389E+000
4009000000.000 +7.1552545711E-002 +1.0003144879E+001 +9.2117925967E-001 -1.2391686023E+001 +9.2079162598E-001 -1.2410909177E+001 +7.0756949841E-002 +9.0076416344E+000
4208950000.000 +7.2333157756E-002 +9.7612376809E+000 +9.2087731657E-001 -1.2980868477E+001 +9.2108347076E-001 -1.2966736765E+001 +7.0943607016E-002 +8.9795321818E+000
4408900000.000 +7.2785968074E-002 +1.0059124458E+001 +9.2007848377E-001 -1.3516283385E+001 +9.2024784556E-001 -1.3608492105E+001 +7.1576216243E-002 +9.3381072694E+000
4608850000.000 +7.3471149241E-002 +1.0455114850E+001 +9.2005213518E-001 -1.4115661343E+001 +9.1979644443E-001 -1.4152255719E+001 +7.2056024198E-002 +9.7493239215E+000
4808800000.000 +7.4304745942E-002 +1.0811665371E+001 +9.1897583755E-001 -1.4688851976E+001 +9.1913838152E-001 -1.4742165931E+001 +7.2770899239E-002 +1.0128896661E+001
5008750000.000 +7.5001764326E-002 +1.0981407594E+001 +9.1889284276E-001 -1.5274026747E+001 +9.1981881879E-001 -1.5326810956E+001 +7.3563675388E-002 +1.0244663893E+001
5208700000.000 +7.5818417753E-002 +1.1496329112E+001 +9.1822536229E-001 -1.5870499667E+001 +9.1843941401E-001 -1.5997335038E+001 +7.4429386843E-002 +1.0677658101E+001
5408650000.000 +7.7029612446E-002 +1.1428993375E+001 +9.1801462011E-001 -1.6441300648E+001 +9.1847236057E-001 -1.6499615462E+001 +7.5518533650E-002 +1.0515559786E+001
5608600000.000 +7.7802969010E-002 +1.1361621316E+001 +9.1799450298E-001 -1.7050828781E+001 +9.1954094805E-001 -1.7151067965E+001 +7.6755085057E-002 +1.0633354797E+001
5808550000.000 +7.9066982421E-002 +1.1604198497E+001 +9.1801878078E-001 -1.7638068002E+001 +9.1812054265E-001 -1.7721574475E+001 +7.7568847386E-002 +1.0469436491E+001
6008500000.000 +8.0010446427E-002 +1.1258636444E+001 +9.1783337028E-001 -1.8261048935E+001 +9.1787077566E-001 -1.8281650361E+001 +7.8623042307E-002 +1.0385441790E+001
6208450000.000 +8.1174943768E-002 +1.1407624639E+001 +9.1731084022E-001 -1.8831286234E+001 +9.1743707381E-001 -1.8890811707E+001 +7.9070227003E-002 +9.8715117067E+000
6408400000.000 +8.2045170244E-002 +1.1242995858E+001 +9.1672790023E-001 -1.9433253220E+001 +9.1727731284E-001 -1.9530502660E+001 +7.9858850226E-002 +1.0076690798E+001
6608350000.000 +8.3107775605E-002 +1.1273632781E+001 +9.1590318661E-001 -2.0003815071E+001 +9.1592994642E-001 -2.0073052713E+001 +8.0534544967E-002 +9.9357894246E+000
6808300000.000 +8.4036202919E-002 +1.1035046632E+001 +9.1613732751E-001 -2.0600147718E+001 +9.1706600116E-001 -2.0596181680E+001 +8.1530017282E-002 +9.7421098615E+000
7008250000.000 +8.4678193452E-002 +1.1039584134E+001 +9.1523807629E-001 -2.1198193424E+001 +9.1651761320E-001 -2.1336634885E+001 +8.2330787064E-002 +9.8441877678E+000
7208200000.000 +8.5631974015E-002 +1.0806822961E+001 +9.1469656277E-001 -2.1792598225E+001 +9.1502383925E-001 -2.1846654925E+001 +8.2631492827E-002 +9.4143272640E+000
7408150000.000 +8.6632103679E-002 +1.0642582605E+001 +9.1373814732E-001 -2.2390134125E+001 +9.1584820795E-001 -2.2494952581E+001 +8.3553047451E-002 +9.2990279120E+000
7608100000.000 +8.7327145618E-002 +1.0541024974E+001 +9.1389984724E-001 -2.2963518594E+001 +9.1282180106E-001 -2.3055791548E+001 +8.3987829483E-002 +9.0852639816E+000
7808050000.000 +8.8357684665E-002 +1.0194808207E+001 +9.1289044721E-001 -2.3530342818E+001 +9.1211692423E-001 -2.3655926153E+001 +8.4627313620E-002 +8.7582575651E+000
8008000000.000 +8.9229703306E-002 +1.0091755355E+001 +9.1234954628E-001 -2.4096924988E+001 +9.1239823541E-001 -2.4175633963E+001 +8.5271519610E-002 +8.5506789201E+000
8207950000.000 +8.9280144741E-002 +1.0056038857E+001 +9.1180419002E-001 -2.4752601029E+001 +9.1379871192E-001 -2.4899541134E+001 +8.6297279754E-002 +8.6816287050E+000
8407900000.000 +9.1044568320E-002 +9.7984466654E+000 +9.1086080975E-001 -2.5266615130E+001 +9.1066313828E-001 -2.5362422332E+001 +8.6921424490E-002 +8.3856289586E+000
8607850000.000 +9.2154878479E-002 +9.7309965456E+000 +9.1168547208E-001 -2.5827806948E+001 +9.1413982204E-001 -2.5815214843E+001 +8.7579379293E-002 +8.4863703560E+000
8807800000.000 +9.3519585608E-002 +9.9280177419E+000 +9.1086946758E-001 -2.6454219649E+001 +9.1240322237E-001 -2.6655058784E+001 +8.9249235715E-002 +8.4230762901E+000
9007750000.000 +9.4284626739E-002 +9.2141510504E+000 +9.0991210403E-001 -2.7002068280E+001 +9.1014228351E-001 -2.7092019272E+001 +8.9651229841E-002 +7.6944244552E+000
9207700000.000 +9.5460796827E-002 +9.0026221720E+000 +9.0951305698E-001 -2.7590559716E+001 +9.1226233169E-001 -2.7716707434E+001 +9.0633855660E-002 +7.4777659267E+000
9407650000.000 +9.6421041472E-002 +8.9429588093E+000 +9.0941168900E-001 -2.8169755887E+001 +9.1173851126E-001 -2.8371787853E+001 +9.1388048382E-002 +7.3991136435E+000
9607600000.000 +9.7478997984E-002 +8.4726893170E+000 +9.0845129598E-001 -2.8740300348E+001 +9.0986286214E-001 -2.8960125819E+001 +9.2160444499E-002 +7.0551841267E+000
9807550000.000 +9.8529126384E-002 +7.9816730870E+000 +9.0824300640E-001 -2.9298744918E+001 +9.0957254858E-001 -2.9466316897E+001 +9.2893118646E-002 +6.5051473995E+000
10007500000.000 +9.8715197886E-002 +7.3319685804E+000 +9.0725996571E-001 -2.9943310758E+001 +9.1061818725E-001 -3.0143338494E+001 +9.3649826152E-002 +6.1405685706E+000
10207450000.000 +9.9492145473E-002 +7.3580287031E+000 +9.0617217550E-001 -3.0458466424E+001 +9.0544151125E-001 -3.0644453744E+001 +9.3728280344E-002 +5.6627769344E+000
10407400000.000 +1.0052836645E-001 +6.8149651938E+000 +9.0716836813E-001 -3.1009619922E+001 +9.0792325165E-001 -3.0887567302E+001 +9.4115225871E-002 +5.5032586315E+000
10607350000.000 +1.0083243145E-001 +7.0852954682E+000 +9.0537059559E-001 -3.1610643690E+001 +9.0848566903E-001 -3.1848794029E+001 +9.5050369193E-002 +5.3298992347E+000
10807300000.000 +1.0187612942E-001 +6.5804152469E+000 +9.0550944860E-001 -3.2162436293E+001 +9.0302361079E-001 -3.2226891074E+001 +9.5415164991E-002 +4.8291469344E+000
11007250000.000 +1.0319461056E-001 +5.9270339562E+000 +9.0502415163E-001 -3.2704458549E+001 +9.0783375632E-001 -3.2703975373E+001 +9.6168217148E-002 +4.4938945990E+000
11207200000.000 +1.0439610343E-001 +5.9198054776E+000 +9.0570826567E-001 -3.3287304918E+001 +9.0666797929E-001 -3.3295152307E+001 +9.7402744152E-002 +4.2045880611E+000
11407150000.000 +1.0475044732E-001 +5.6271761747E+000 +9.0326370983E-001 -3.3851073294E+001 +9.0611066779E-001 -3.4073659420E+001 +9.7949748959E-002 +3.8739568460E+000
11607100000.000 +1.0609221453E-001 +4.7164323967E+000 +9.0532440872E-001 -3.4214463747E+001 +9.0208463065E-001 -3.4395331968E+001 +9.8487426710E-002 +3.2257908352E+000
11807050000.000 +1.0673905469E-001 +4.6928045979E+000 +9.0460185800E-001 -3.5025144729E+001 +9.1127322365E-001 -3.5148659337E+001 +9.9373469767E-002 +3.0261932561E+000
12007000000.000 +1.0859539182E-001 +4.2316623745E+000 +9.0457421657E-001 -3.5382279648E+001 +9.0120216446E-001 -3.5850718763E+001 +1.0050220707E-001 +2.2549954536E+000
12206950000.000 +1.0916355470E-001 +3.8131414109E+000 +9.0433999542E-001 -3.6024834072E+001 +9.0917788796E-001 -3.5992167920E+001 +1.0097865890E-001 +1.7401257608E+000
12406900000.000 +1.1027899640E-001 +3.4947811440E+000 +9.0423567466E-001 -3.6571000060E+001 +9.0881364074E-001 -3.7102600721E+001 +1.0166549849E-001 +1.0112390501E+000
12606850000.000 +1.0878256753E-001 +3.3448705493E+000 +9.0336187812E-001 -3.7216152183E+001 +9.0669357182E-001 -3.7507841609E+001 +1.0111756826E-001 +9.1597320955E-001
12806800000.000 +1.1168476670E-001 +3.2448489471E+000 +9.0362781883E-001 -3.7586974958E+001 +9.0585269452E-001 -3.8144113995E+001 +1.0192904133E-001 +4.8559957324E-001
13006750000.000 +1.1204718802E-001 +2.3939414994E+000 +9.0522391258E-001 -3.8401961685E+001 +9.1158860854E-001 -3.8707102253E+001 +1.0205549033E-001 +2.7084423757E-001
13206700000.000 +1.1114193203E-001 +2.3682067067E+000 +9.0351170349E-001 -3.9021310362E+001 +9.0764820437E-001 -3.9696137063E+001 +1.0203982740E-001 +2.6255845150E-001
13406650000.000 +1.1187174221E-001 +1.3494020825E+000 +9.0481168764E-001 -3.9601488609E+001 +9.0463739572E-001 -3.9644931833E+001 +1.0229070011E-001 -4.0047342083E-001
13606600000.000 +1.1218355288E-001 +1.2549482211E+000 +9.0306612226E-001 -4.0162279153E+001 +9.0930507209E-001 -4.0268992563E+001 +1.0297045574E-001 -6.1672553960E-001
13806550000.000 +1.1334334447E-001 +1.8290980046E+000 +9.0141312426E-001 -4.0770297030E+001 +9.0272103523E-001 -4.0994432937E+001 +1.0364766358E-001 -7.1590323303E-001
14006500000.000 +1.1492394790E-001 +7.3847466560E-001 +9.0103112132E-001 -4.1154786348E+001 +9.0319812739E-001 -4.1204873513E+001 +1.0400382102E-001 -1.3717621665E+000
14206450000.000 +1.1634187340E-001 +4.0230003075E-001 +9.0273912717E-001 -4.1791207470E+001 +9.0544137185E-001 -4.1754845759E+001 +1.0513328238E-001 -1.6276430218E+000
14406400000.000 +1.1783050639E-001 -3.3656703243E-001 +9.0339505040E-001 -4.2327277786E+001 +9.0234026363E-001 -4.2069305347E+001 +1.0589427521E-001 -2.0837168757E+000
14606350000.000 +1.1813114816E-001 -1.4041861064E+000 +9.0271444340E-001 -4.2759597727E+001 +9.0351351934E-001 -4.2699497694E+001 +1.0638237014E-001 -2.8152841706E+000
14806300000.000 +1.1820062454E-001 -1.3560775114E+000 +9.0626216856E-001 -4.3396184768E+001 +9.0474248440E-001 -4.3384948370E+001 +1.0728983624E-001 -3.2394412149E+000
15006250000.000 +1.1866174226E-001 -1.4139512903E+000 +9.0245664241E-001 -4.3935208203E+001 +9.0717709557E-001 -4.4317376016E+001 +1.0767105216E-001 -3.6255155711E+000
15206200000.000 +1.1844549180E-001 -2.0268235831E+000 +9.0664118803E-001 -4.4438669576E+001 +9.0026624795E-001 -4.4295667425E+001 +1.0721192957E-001 -4.1399654276E+000
15406150000.000 +1.2039904675E-001 -2.2360466724E+000 +9.0580685660E-001 -4.5225556018E+001 +9.1418857033E-001 -4.5105573215E+001 +1.0887777053E-001 -4.5491043955E+000
15606100000.000 +1.2060952146E-001 -2.3380384267E+000 +9.0563684510E-001 -4.5663497239E+001 +9.0578222176E-001 -4.6473652239E+001 +1.0898361271E-001 -5.1573765150E+000
15806050000.000 +1.2001638511E-001 -2.6871539545E+000 +9.0409613528E-001 -4.6454646763E+001 +9.1069443183E-001 -4.6516672979E+001 +1.0880864973E-001 -5.3946805170E+000
16006000000.000 +1.2210830726E-001 -3.1389256824E+000 +9.0685653487E-001 -4.6912593163E+001 +9.0861992940E-001 -4.7576647299E+001 +1.0997410369E-001 -5.8993732742E+000
16205950000.000 +1.2123142140E-001 -2.8836735392E+000 +9.0483232187E-001 -4.7691680454E+001 +9.0537470551E-001 -4.8185751116E+001 +1.0989673550E-001 -6.1114790183E+000
16405900000.000 +1.2449769413E-001 -4.0798874631E+000 +9.0557253517E-001 -4.7786286902E+001 +9.0334645861E-001 -4.9421844180E+001 +1.1155454197E-001 -7.3254920474E+000
16605850000.000 +1.2295177611E-001 -3.6503812598E+000 +9.0607244012E-001 -4.8798508197E+001 +9.0873698078E-001 -4.9156092698E+001 +1.1116918498E-001 -7.0098078627E+000
16805800000.000 +1.2410464226E-001 -2.4385485941E+000 +8.9974105733E-001 -4.9254942086E+001 +9.1094171409E-001 -5.0411860429E+001 +1.1259204241E-001 -6.6594521527E+000
17005750000.000 +1.2446254407E-001 -3.2160411682E+000 +9.0228550823E-001 -5.0089017579E+001 +8.9901342970E-001 -5.0262749596E+001 +1.1251543093E-001 -7.6847706606E+000
17205700000.000 +1.2698100827E-001 -3.4468198164E+000 +9.0065080919E-001 -5.0428821322E+001 +9.0785437178E-001 -5.1117143626E+001 +1.1408801723E-001 -8.2165273201E+000
17405650000.000 +1.2843207760E-001 -4.0795043913E+000 +9.0283627939E-001 -5.1171491772E+001 +9.0247865500E-001 -5.1665227983E+001 +1.1418451410E-001 -9.0640768926E+000
17605600000.000 +1.2932259732E-001 -4.8954025353E+000 +8.9763267942E-001 -5.1478109886E+001 +9.0355224079E-001 -5.1928898848E+001 +1.1399605594E-001 -9.8540234481E+000
17805550000.000 +1.2973195178E-001 -5.9266863831E+000 +9.0278466594E-001 -5.2373218521E+001 +9.0335648338E-001 -5.2246298509E+001 +1.1411530112E-001 -1.0397849256E+001
18005500000.000 +1.3026946887E-001 -5.4689742835E+000 +8.9809095331E-001 -5.2725807200E+001 +9.1011199449E-001 -5.3286816589E+001 +1.1430884812E-001 -1.0347568832E+001
18205450000.000 +1.3145603107E-001 -6.3079422686E+000 +9.0062384776E-001 -5.3126578143E+001 +9.0621355221E-001 -5.3588840833E+001 +1.1482866624E-001 -1.1105510317E+001
18405400000.000 +1.3156749905E-001 -6.8578734365E+000 +8.9940131195E-001 -5.3891197618E+001 +9.1327516107E-001 -5.3805026764E+001 +1.1482023930E-001 -1.1722807710E+001
18605350000.000 +1.3159229142E-001 -6.2655148959E+000 +8.9862304729E-001 -5.4640931963E+001 +9.1428259126E-001 -5.5100834440E+001 +1.1531014567E-001 -1.1940211808E+001
18805300000.000 +1.3335197319E-001 -7.5106681886E+000 +9.0288709183E-001 -5.4972963522E+001 +8.9792706807E-001 -5.5581526407E+001 +1.1562200644E-001 -1.3140491167E+001
19005250000.000 +1.3459137650E-001 -7.7433013807E+000 +9.0509860552E-001 -5.5636514132E+001 +9.1253094955E-001 -5.5737660730E+001 +1.1600096561E-001 -1.3366742667E+001
19205200000.000 +1.3535459581E-001 -8.1723854282E+000 +9.0749815611E-001 -5.6306512193E+001 +9.0954534862E-001 -5.7481571259E+001 +1.1633060663E-001 -1.4284597639E+001
19405150000.000 +1.3431431975E-001 -8.1034209621E+000 +9.0466157206E-001 -5.7042585620E+001 +9.0079247505E-001 -5.7839275890E+001 +1.1627720902E-001 -1.4618851901E+001
19605100000.000 +1.3499892416E-001 -9.3824143491E+000 +9.0980196773E-001 -5.7530298276E+001 +8.9881522942E-001 -5.8480964965E+001 +1.1539611179E-001 -1.5408972044E+001
19805050000.000 +1.3612842672E-001 -8.6439215225E+000 +9.0319912903E-001 -5.8332274803E+001 +9.0714543130E-001 -5.8917498387E+001 +1.1609081282E-001 -1.5145172145E+001
20005000000.000 +1.3830711750E-001 -8.9999695172E+000 +9.0114368099E-001 -5.8548893379E+001 +9.0191990097E-001 -6.0026304277E+001 +1.1706570696E-001 -1.5683254291E+001
20204950000.000 +1.3848577249E-001 -9.7126632084E+000 +9.0375505526E-001 -5.9594279382E+001 +9.0236984933E-001 -5.9735684168E+001 +1.1591220952E-001 -1.5946324187E+001
20404900000.000 +1.3904828104E-001 -9.4596260202E+000 +9.0175913968E-001 -6.0017053024E+001 +9.0521278242E-001 -6.1177281612E+001 +1.1634402227E-001 -1.6072972578E+001
20604850000.000 +1.4119285926E-001 -9.7309080613E+000 +8.9939389719E-001 -6.0566618327E+001 +8.8899154927E-001 -6.1126527147E+001 +1.1702855083E-001 -1.6847054283E+001
20804800000.000 +1.4181494869E-001 -1.0307248876E+001 +8.9600297690E-001 -6.0826215878E+001 +9.0557866738E-001 -6.1509086071E+001 +1.1746801359E-001 -1.7101319317E+001
21004750000.000 +1.4316825100E-001 -1.0653774935E+001 +8.9764776389E-001 -6.1769366805E+001 +9.0106590033E-001 -6.2351398785E+001 +1.1760918175E-001 -1.7324256721E+001
21204700000.000 +1.4474922380E-001 -1.0883446498E+001 +8.9341800329E-001 -6.1795055286E+001 +9.0763655845E-001 -6.2749676270E+001 +1.1772772576E-001 -1.7285527443E+001
21404650000.000 +1.4503003271E-001 -1.2171138281E+001 +8.9907400866E-001 -6.2462455175E+001 +9.0058688530E-001 -6.3059489379E+001 +1.1747490244E-001 -1.8203677392E+001
21604600000.000 +1.4330174608E-001 -1.1780957915E+001 +8.8915572750E-001 -6.3227532764E+001 +9.1705176981E-001 -6.3456664240E+001 +1.1653936546E-001 -1.7354167765E+001
21804550000.000 +1.4745638298E-001 -1.2236479327E+001 +8.9759988860E-001 -6.3636930593E+001 +9.0458610880E-001 -6.4671918310E+001 +1.1923191994E-001 -1.8960162656E+001
22004500000.000 +1.4624374802E-001 -1.2885028389E+001 +8.9791719365E-001 -6.4479284014E+001 +9.0647811844E-001 -6.4122996126E+001 +1.1809155030E-001 -1.9241442517E+001
22204450000.000 +1.4920964996E-001 -1.3069314313E+001 +9.0143066960E-001 -6.4994925310E+001 +9.1066649600E-001 -6.5334408682E+001 +1.1968671244E-001 -1.9461166062E+001
22404400000.000 +1.5121610442E-001 -1.2922894859E+001 +8.9533652173E-001 -6.5621598435E+001 +9.0596724105E-001 -6.6520269577E+001 +1.2053487449E-001 -2.0033980308E+001
22604350000.000 +1.5215887068E-001 -1.3846711490E+001 +9.0042557099E-001 -6.6177809354E+001 +9.0310458822E-001 -6.6908129522E+001 +1.2035840602E-001 -2.0777022244E+001
22804300000.000 +1.5273503034E-001 -1.4271241706E+001 +8.9856005999E-001 -6.7177404331E+001 +9.1046455904E-001 -6.7914860427E+001 +1.2093591236E-001 -2.0872388895E+001
23004250000.000 +1.5383388187E-001 -1.4277250527E+001 +8.9831885416E-001 -6.7700927040E+001 +8.9768791424E-001 -6.8961058979E+001 +1.2073312739E-001 -2.1127874752E+001
23204200000.000 +1.5467998625E-001 -1.5203461495E+001 +8.9831732116E-001 -6.8200749662E+001 +8.9247111488E-001 -6.9408707354E+001 +1.2187194432E-001 -2.1843471437E+001
23404150000.000 +1.5647391051E-001 -1.5507441203E+001 +8.9621787057E-001 -6.9312642386E+001 +9.0033466668E-001 -6.9515410866E+001 +1.2165425863E-001 -2.1421605230E+001
23604100000.000 +1.5928414632E-001 -1.5735676050E+001 +8.9591833340E-001 -6.9434215952E+001 +9.0173315089E-001 -7.1485353891E+001 +1.2281662492E-001 -2.2120463303E+001
23804050000.000 +1.5776618380E-001 -1.6279848959E+001 +8.9945714953E-001 -7.0325372339E+001 +8.7625770842E-001 -7.0974644506E+001 +1.2250901342E-001 -2.2521621412E+001
24004000000.000 +1.6226703570E-001 -1.7787065186E+001 +8.9551628454E-001 -7.0569540739E+001 +8.9841037900E-001 -7.2036158406E+001 +1.2386108316E-001 -2.3020039086E+001
24203950000.000 +1.6179771856E-001 -1.7630679986E+001 +8.9190292800E-001 -7.1505546472E+001 +8.8735805836E-001 -7.3099662936E+001 +1.2407629300E-001 -2.2937362150E+001
24403900000.000 +1.6284251192E-001 -1.9927847726E+001 +8.9022177485E-001 -7.1543768769E+001 +8.9239193650E-001 -7.2949058589E+001 +1.2442084079E-001 -2.3767015938E+001
24603850000.000 +1.6076621227E-001 -2.0971749659E+001 +8.9290456391E-001 -7.2501046756E+001 +8.9167233083E-001 -7.3151048170E+001 +1.2480169907E-001 -2.4033700516E+001
24803800000.000 +1.6246028559E-001 -1.9973316102E+001 +8.8722988580E-001 -7.2634266251E+001 +9.0030113466E-001 -7.4636095379E+001 +1.2667328475E-001 -2.4255877026E+001
25003750000.000 +1.5819552606E-001 -2.1557071105E+001 +8.9415903448E-001 -7.3473078423E+001 +8.7885310636E-001 -7.4556839264E+001 +1.2557178076E-001 -2.5186911754E+001
25203700000.000 +1.5993098709E-001 -2.1396175636E+001 +8.8715900002E-001 -7.4064368420E+001 +9.0109503768E-001 -7.4182891551E+001 +1.2590687110E-001 -2.5131341269E+001
25403650000.000 +1.6348557665E-001 -2.1042891423E+001 +8.8503563106E-001 -7.4211024861E+001 +8.9251647826E-001 -7.5750556916E+001 +1.2784589780E-001 -2.5956359805E+001
25603600000.000 +1.6202152508E-001 -2.2110843687E+001 +8.8510447769E-001 -7.4546237616E+001 +8.8321159424E-001 -7.5263401633E+001 +1.2583774102E-001 -2.6639348585E+001
25803550000.000 +1.6399137938E-001 -2.2143860449E+001 +8.8875917659E-001 -7.5155458688E+001 +8.9509776417E-001 -7.6154091976E+001 +1.2775912810E-001 -2.6265257244E+001
26003500000.000 +1.6417936998E-001 -2.2237160959E+001 +8.8154502645E-001 -7.6113280528E+001 +8.9071777049E-001 -7.6472795518E+001 +1.2827571204E-001 -2.6871743049E+001
26203450000.000 +1.6590858907E-001 -2.2959216767E+001 +8.8312085062E-001 -7.6431664886E+001 +8.8781440669E-001 -7.6880790221E+001 +1.2916044291E-001 -2.7376967526E+001
26403400000.000 +1.6739278788E-001 -2.3292971578E+001 +8.8817833117E-001 -7.7453704767E+001 +8.8391228588E-001 -7.7233569584E+001 +1.3024749150E-001 -2.7834689470E+001
26603350000.000 +1.7051271399E-001 -2.2957538186E+001 +8.8514679665E-001 -7.7390634573E+001 +9.0016591832E-001 -7.8805382275E+001 +1.3211967337E-001 -2.8225465632E+001
26803300000.000 +1.6989909435E-001 -2.4149137486E+001 +8.9086476506E-001 -7.8359432709E+001 +8.8541652214E-001 -7.9066434363E+001 +1.3180654355E-001 -2.9032659101E+001
27003250000.000 +1.7111000007E-001 -2.4214471193E+001 +8.8761392310E-001 -7.9061930647E+001 +8.9628783204E-001 -7.9750062039E+001 +1.3345118508E-001 -2.9121120663E+001
27203200000.000 +1.7093330383E-001 -2.4445598342E+001 +8.8946274865E-001 -8.0063209540E+001 +8.7956816482E-001 -8.1589267179E+001 +1.3363746085E-001 -2.9855001813E+001
27403150000.000 +1.7253017075E-001 -2.5353252122E+001 +8.8908805650E-001 -8.0287121697E+001 +8.7641284569E-001 -8.2041079238E+001 +1.3435998182E-001 -3.1010098302E+001
27603100000.000 +1.7045283198E-001 -2.5311415588E+001 +8.8982830756E-001 -8.1476707469E+001 +8.7686391132E-001 -8.2421021980E+001 +1.3438900616E-001 -3.0474127379E+001
27803050000.000 +1.7208954684E-001 -2.4947115790E+001 +8.8523861919E-001 -8.2156601865E+001 +8.7433343485E-001 -8.3427386583E+001 +1.3627579314E-001 -3.0783957917E+001
28003000000.000 +1.7215208274E-001 -2.5821566496E+001 +8.8893240864E-001 -8.2712368123E+001 +8.6463552523E-001 -8.3940979255E+001 +1.3562868197E-001 -3.1183246539E+001
28202950000.000 +1.7391339439E-001 -2.6695650178E+001 +8.8442004446E-001 -8.3345379573E+001 +8.6792365347E-001 -8.3847075564E+001 +1.3751493136E-001 -3.1773473818E+001
28402900000.000 +1.7625729494E-001 -2.7716134196E+001 +8.7887552774E-001 -8.3240935208E+001 +8.9537431910E-001 -8.4237412761E+001 +1.3690280839E-001 -3.2378905479E+001
28602850000.000 +1.7901413041E-001 -2.8254177000E+001 +8.7686573579E-001 -8.3367476096E+001 +8.7639628113E-001 -8.5208132962E+001 +1.3806171641E-001 -3.4137215811E+001
28802800000.000 +1.7721413236E-001 -2.9090218185E+001 +8.7863693211E-001 -8.4048519782E+001 +8.8245399876E-001 -8.4534570160E+001 +1.3664748467E-001 -3.3857692209E+001
29002750000.000 +1.8173708130E-001 -2.9333248026E+001 +8.8434507379E-001 -8.4554117791E+001 +8.9276772718E-001 -8.6172335008E+001 +1.3983277661E-001 -3.4339195898E+001
29202700000.000 +1.8435944917E-001 -2.9694860385E+001 +8.8213288996E-001 -8.4700976388E+001 +8.8904955975E-001 -8.6674844491E+001 +1.4159093254E-001 -3.5183832395E+001
29402650000.000 +1.8388156629E-001 -3.0932814733E+001 +8.8763850201E-001 -8.5332109182E+001 +8.9009730746E-001 -8.6898626252E+001 +1.4182665952E-001 -3.5833682403E+001
29602600000.000 +1.8712754527E-001 -3.1348900624E+001 +8.8656407356E-001 -8.6026402456E+001 +8.9368737973E-001 -8.7688857674E+001 +1.4376673547E-001 -3.6630242819E+001
29802550000.000 +1.8652969881E-001 -3.2620888008E+001 +8.8892916839E-001 -8.6272850877E+001 +8.8221620726E-001 -8.8886333046E+001 +1.4298031017E-001 -3.8481223630E+001
30002500000.000 +1.8224170764E-001 -3.2847967798E+001 +8.9038276535E-001 -8.7286941278E+001 +8.7662272465E-001 -8.8038033625E+001 +1.4190911522E-001 -3.7964769304E+001
30202450000.000 +1.8517807696E-001 -3.2272985043E+001 +8.8037311714E-001 -8.7852975344E+001 +8.9779449043E-001 -8.9052833591E+001 +1.4334177222E-001 -3.7706199426E+001
30402400000.000 +1.8378978280E-001 -3.2628290969E+001 +8.8614588218E-001 -8.8966435739E+001 +8.6593557238E-001 -9.0412297316E+001 +1.4282639390E-001 -3.8717059779E+001
30602350000.000 +1.8650220206E-001 -3.3706162359E+001 +8.7711326514E-001 -8.9631890505E+001 +8.6454661759E-001 -8.9408340080E+001 +1.4453933996E-001 -3.9385446832E+001
30802300000.000 +1.8857635916E-001 -3.3721945831E+001 +8.7918537550E-001 -9.0440005014E+001 +8.6406543578E-001 -9.1062701485E+001 +1.4594915180E-001 -3.9263890918E+001
31002250000.000 +1.9170207384E-001 -3.4923164715E+001 +8.6494037669E-001 -9.0361308742E+001 +8.6566998203E-001 -9.1109975315E+001 +1.4594025107E-001 -4.1069375340E+001
31202200000.000 +1.9061321643E-001 -3.5503891414E+001 +8.7864186274E-001 -9.1330493595E+001 +8.6511192640E-001 -9.2285590343E+001 +1.4675915938E-001 -4.0675202845E+001
31402150000.000 +1.9305009824E-001 -3.5958338979E+001 +8.6544523808E-001 -9.1920357511E+001 +8.7975487864E-001 -9.2391711368E+001 +1.4823754823E-001 -4.1378187671E+001
31602100000.000 +1.9365661048E-001 -3.6785690589E+001 +8.7543174422E-001 -9.2246627451E+001 +8.5961434888E-001 -9.4528297193E+001 +1.4993271963E-001 -4.2815035704E+001
31802050000.000 +1.9221527503E-001 -3.9007366487E+001 +8.6058267969E-001 -9.2346599800E+001 +8.6659578903E-001 -9.2481753149E+001 +1.4685878157E-001 -4.3983591094E+001
32002000000.000 +1.9363465320E-001 -3.8733331250E+001 +8.7736383553E-001 -9.3260311026E+001 +8.7815021127E-001 -9.4723703537E+001 +1.4982743590E-001 -4.3643515135E+001
32201950000.000 +1.9349121128E-001 -3.8935942207E+001 +8.6934089832E-001 -9.3511874017E+001 +8.7578649071E-001 -9.4584968251E+001 +1.4978153979E-001 -4.4457967208E+001
32401900000.000 +1.9216639612E-001 -4.0535980478E+001 +8.9127833669E-001 -9.4143222971E+001 +8.7208572489E-001 -9.5843523108E+001 +1.4940388100E-001 -4.5193564127E+001
32601850000.000 +1.9513216574E-001 -4.0245564113E+001 +8.7374493790E-001 -9.4838862013E+001 +8.8111153140E-001 -9.5694337033E+001 +1.5187784892E-001 -4.5231810654E+001
32801800000.000 +1.9767591778E-001 -4.1178760017E+001 +8.8113347143E-001 -9.5041404878E+001 +8.8431121962E-001 -9.7274395487E+001 +1.5306606764E-001 -4.6500204508E+001
33001750000.000 +1.9674591849E-001 -4.1702660819E+001 +8.8148241247E-001 -9.5931678438E+001 +8.8199428123E-001 -9.7342427228E+001 +1.5247702754E-001 -4.6876367995E+001
33201700000.000 +1.9669651672E-001 -4.2607260427E+001 +8.8625498859E-001 -9.6330074555E+001 +8.8306311112E-001 -9.7633314776E+001 +1.5327621636E-001 -4.7524432786E+001
33401650000.000 +1.9787444975E-001 -4.3333395005E+001 +8.8537713502E-001 -9.6800226191E+001 +8.7984218472E-001 -9.8360051192E+001 +1.5370188919E-001 -4.8284299694E+001
33601600000.000 +1.9708874413E-001 -4.3926060711E+001 +8.8251734089E-001 -9.7658636622E+001 +8.7239765394E-001 -9.8892598677E+001 +1.5411131596E-001 -4.8953226891E+001
33801550000.000 +1.9814845574E-001 -4.4712970420E+001 +8.7935756634E-001 -9.8444591018E+001 +8.7358169301E-001 -9.9442790038E+001 +1.5537862167E-001 -4.9256462556E+001
34001500000.000 +1.9875480331E-001 -4.5720919914E+001 +8.7816075720E-001 -9.8710408276E+001 +8.6136579771E-001 -1.0010041909E+002 +1.5503978905E-001 -5.0766239963E+001
34201450000.000 +1.9644782001E-001 -4.6398178073E+001 +8.8325169063E-001 -9.9244513996E+001 +8.6243121116E-001 -1.0074284542E+002 +1.5565299471E-001 -5.1455101471E+001
34401400000.000 +1.9816211177E-001 -4.7229391083E+001 +8.7522207846E-001 -9.9983630314E+001 +8.6329680541E-001 -1.0108631137E+002 +1.5740323029E-001 -5.2297055994E+001
34601350000.000 +1.9909236604E-001 -4.7061743400E+001 +8.7237399833E-001 -1.0077724783E+002 +8.6734457291E-001 -1.0238989157E+002 +1.5847900868E-001 -5.3108720168E+001
34801300000.000 +1.9639964829E-001 -4.8091426339E+001 +8.7573635765E-001 -1.0123848722E+002 +8.4736189387E-001 -1.0258874757E+002 +1.5662730636E-001 -5.4108637246E+001
35001250000.000 +1.9892562241E-001 -4.8687248300E+001 +8.6927516705E-001 -1.0207064463E+002 +8.5185360910E-001 -1.0240807114E+002 +1.5787122960E-001 -5.4487096274E+001
35201200000.000 +2.0045893993E-001 -4.9112608198E+001 +8.6860540514E-001 -1.0235110538E+002 +8.5751206842E-001 -1.0425216129E+002 +1.5944340519E-001 -5.5322606231E+001
35401150000.000 +2.0118673906E-001 -4.9415099134E+001 +8.6651843360E-001 -1.0307783894E+002 +8.6163126066E-001 -1.0419965524E+002 +1.6053723668E-001 -5.5773856209E+001
35601100000.000 +2.0101614423E-001 -5.0824742535E+001 +8.6908142176E-001 -1.0375261420E+002 +8.6089552901E-001 -1.0469079446E+002 +1.6056803290E-001 -5.6775169351E+001
35801050000.000 +2.0440192896E-001 -5.1203012316E+001 +8.5830243255E-001 -1.0427215573E+002 +8.6161559805E-001 -1.0584767391E+002 +1.6395887012E-001 -5.7933462741E+001
36001000000.000 +2.0156702030E-001 -5.2546189187E+001 +8.6958270445E-001 -1.0444662339E+002 +8.5947562071E-001 -1.0688364398E+002 +1.6111752314E-001 -5.9272965472E+001
36200950000.000 +1.9996788066E-001 -5.3556668033E+001 +8.6042200084E-001 -1.0553650478E+002 +8.6562159214E-001 -1.0591688579E+002 +1.6035692681E-001 -6.0109221945E+001
36400900000.000 +2.0006302675E-001 -5.4207735175E+001 +8.7066745820E-001 -1.0522809658E+002 +8.7510658677E-001 -1.0723672582E+002 +1.6025311767E-001 -6.0841806037E+001
36600850000.000 +1.9786450490E-001 -5.5533652859E+001 +8.6621519453E-001 -1.0577965236E+002 +8.5561499379E-001 -1.0741066017E+002 +1.5772608699E-001 -6.2622536535E+001
36800800000.000 +1.9568412053E-001 -5.5980291094E+001 +8.8326327528E-001 -1.0632684827E+002 +8.7349048923E-001 -1.0786709163E+002 +1.5771469377E-001 -6.2601965451E+001
37000750000.000 +1.9590508490E-001 -5.6330842105E+001 +8.7567259829E-001 -1.0684606116E+002 +8.7029981806E-001 -1.0811687875E+002 +1.5695336666E-001 -6.2908326864E+001
37200700000.000 +1.9165723359E-001 -5.7086199239E+001 +8.9009744752E-001 -1.0689177508E+002 +8.6426827261E-001 -1.0868468311E+002 +1.5512947411E-001 -6.3662483708E+001
37400650000.000 +1.9234817838E-001 -5.7221885977E+001 +8.8382157450E-001 -1.0823618571E+002 +8.6015092291E-001 -1.0896282812E+002 +1.5637985533E-001 -6.3718440852E+001
37600600000.000 +1.9233334934E-001 -5.7928726166E+001 +8.8760180990E-001 -1.0893828279E+002 +8.6451727140E-001 -1.1005468778E+002 +1.5756342889E-001 -6.4660850088E+001
37800550000.000 +1.9111473929E-001 -5.8069347046E+001 +8.8127147622E-001 -1.0994325212E+002 +8.5062447325E-001 -1.1037388291E+002 +1.5698606051E-001 -6.5279710363E+001
38000500000.000 +1.9100723015E-001 -5.9094580445E+001 +8.8212300560E-001 -1.1047399397E+002 +8.5357219495E-001 -1.0990597415E+002 +1.5719481018E-001 -6.5691334463E+001
38200450000.000 +1.9366125927E-001 -5.9780979147E+001 +8.6869475423E-001 -1.1136446751E+002 +8.5734594964E-001 -1.1144322696E+002 +1.5765067571E-001 -6.6798842047E+001
38400400000.000 +1.9131619115E-001 -6.1308370756E+001 +8.6779995522E-001 -1.1128741441E+002 +8.4073293306E-001 -1.1185279524E+002 +1.5614444067E-001 -6.8465306026E+001
38600350000.000 +1.9018131872E-001 -6.1393454745E+001 +8.6942069389E-001 -1.1218998778E+002 +8.5831905138E-001 -1.1234088755E+002 +1.5690763651E-001 -6.8416336926E+001
38800300000.000 +1.9172924092E-001 -6.3407086446E+001 +8.5629993693E-001 -1.1204762864E+002 +8.4771565580E-001 -1.1299581520E+002 +1.5616341142E-001 -7.0757332313E+001
39000250000.000 +1.9081626419E-001 -6.3498529918E+001 +8.5971623487E-001 -1.1266941759E+002 +8.4958963266E-001 -1.1439581671E+002 +1.5623133248E-001 -7.1851477929E+001
39200200000.000 +1.9251655823E-001 -6.4671596257E+001 +8.4949857193E-001 -1.1343901967E+002 +8.3944733660E-001 -1.1467397347E+002 +1.5757519726E-001 -7.3044668493E+001
39400150000.000 +1.8936211483E-001 -6.4668512375E+001 +8.6055645688E-001 -1.1317312348E+002 +8.5862680837E-001 -1.1553776652E+002 +1.5613806493E-001 -7.3171583662E+001
39600100000.000 +1.8589415590E-001 -6.6582167041E+001 +8.6002730750E-001 -1.1334271787E+002 +8.4325198318E-001 -1.1560565242E+002 +1.5310065634E-001 -7.5458855793E+001
39800050000.000 +1.8342693525E-001 -6.5016160890E+001 +8.8020445348E-001 -1.1426214342E+002 +8.7098785205E-001 -1.1611818134E+002 +1.5473653370E-001 -7.4546158724E+001
40000000000.000 +1.8445534466E-001 -6.5238672727E+001 +8.7598452785E-001 -1.1561474226E+002 +8.6358904820E-001 -1.1782119544E+002 +1.5449163955E-001 -7.6139831234E+001
