# Supplementary material for: Conductivity and radio frequency performance data for silver nanoparticle inks deposited via aerosol jet deposition and processed under varying conditions
Source: Data Brief. 2020 Sep 24;33:106331. doi: 10.1016/j.dib.2020.106331 (PMC7560714; doi:10.1016/j.dib.2020.106331)
Supplement: Supplementary file 3 [file mmc3.zip › Sintering Study/ANP Ink/RF Data/ANP_01_04.S2P]

!  2-Port S-parameters saved by WinCal
! VAR MeasName=S-Parameters (CALIBRATED_DATA) read from VNA (E8364B)
! VAR MeasDate=11/22/2017 1:49:20 PM
! VAR NAME=AFRL171016_01_04
! VAR FILENAME=AFRL171016_01_04.S2P
! VAR DATE=11/22/2017 1:49:20 PM
! VAR PHYS_PORTS=1,2
! VAR ObjTypeName=DATASET
! VAR IndexType=Frequency
!
# Hz S MA R 50
10000000.000 +6.0971884043E-002 +3.8914368851E-001 +9.3498941001E-001 +7.9996269683E-002 +9.3554216925E-001 +4.6051779561E-003 +6.2064394591E-002 +1.3618760478E-001
209950000.000 +6.1578227593E-002 +2.7151745413E-001 +9.3548461118E-001 -6.8032329321E-001 +9.3509327765E-001 -6.7754183012E-001 +6.1509024964E-002 +1.9350483021E-001
409900000.000 +6.1502050556E-002 +5.7900845954E-001 +9.3509916507E-001 -1.3015502340E+000 +9.3508569752E-001 -1.2981871135E+000 +6.1761515028E-002 +3.0275242700E-001
609850000.000 +6.1539956113E-002 +6.7582758338E-001 +9.3495380452E-001 -1.9719089113E+000 +9.3483110290E-001 -1.9705949026E+000 +6.1498347189E-002 +3.0367543245E-001
809800000.000 +6.1362196360E-002 +1.7443604454E+000 +9.3439772604E-001 -2.6081667117E+000 +9.3427198879E-001 -2.6126342861E+000 +6.1299089291E-002 +1.1854745842E+000
1009750000.000 +6.1127383286E-002 +1.7157996775E+000 +9.3367066299E-001 -3.2488952118E+000 +9.3310873497E-001 -3.2226064150E+000 +6.1093265105E-002 +1.4188953170E+000
1209700000.000 +6.1445818679E-002 +2.6789527924E+000 +9.3340442239E-001 -3.7977779778E+000 +9.3332368688E-001 -3.8060807151E+000 +6.1566732011E-002 +2.2311383601E+000
1409650000.000 +6.1718144716E-002 +2.8396618656E+000 +9.3288314442E-001 -4.4238467138E+000 +9.3269526841E-001 -4.4447011689E+000 +6.2004782194E-002 +2.4500441648E+000
1609600000.000 +6.2068732811E-002 +3.0320033536E+000 +9.3253687105E-001 -5.0582416810E+000 +9.3256104444E-001 -5.0693186726E+000 +6.2428547869E-002 +2.3235093528E+000
1809550000.000 +6.1454215205E-002 +2.8238405915E+000 +9.3152664343E-001 -5.6964574909E+000 +9.3128431648E-001 -5.7471246470E+000 +6.2064131320E-002 +2.0729171201E+000
2009500000.000 +6.0844090144E-002 +4.1260265989E+000 +9.3027473105E-001 -6.2917380355E+000 +9.3031821831E-001 -6.3188520402E+000 +6.1623276070E-002 +2.6715166872E+000
2209450000.000 +6.1421292859E-002 +5.1853767906E+000 +9.2974478457E-001 -6.8529159423E+000 +9.2955732106E-001 -6.8183552938E+000 +6.1841663568E-002 +3.8146291148E+000
2409400000.000 +6.2078596960E-002 +5.4462981563E+000 +9.2934680842E-001 -7.4750908205E+000 +9.2964518260E-001 -7.4938831853E+000 +6.2324618700E-002 +4.0314285579E+000
2609350000.000 +6.2442238024E-002 +6.3623952950E+000 +9.2881123588E-001 -7.9894343562E+000 +9.2938976117E-001 -8.0793958079E+000 +6.3203085220E-002 +4.7174050414E+000
2809300000.000 +6.3197141552E-002 +6.6050159696E+000 +9.2873270856E-001 -8.6689055249E+000 +9.2882747956E-001 -8.6971771291E+000 +6.3875186132E-002 +4.8149121885E+000
3009250000.000 +6.3578066867E-002 +6.4663052283E+000 +9.2828657474E-001 -9.2450768409E+000 +9.2768214344E-001 -9.2548114036E+000 +6.4014614750E-002 +4.7174595512E+000
3209200000.000 +6.3683533423E-002 +7.3316503051E+000 +9.2741595976E-001 -9.8109342435E+000 +9.2721044650E-001 -9.8447150599E+000 +6.4179502950E-002 +5.2475717153E+000
3409150000.000 +6.4297504949E-002 +7.9463813149E+000 +9.2724973989E-001 -1.0420748807E+001 +9.2657111173E-001 -1.0405032387E+001 +6.4703994158E-002 +5.7828697936E+000
3609100000.000 +6.4674860216E-002 +8.0547171708E+000 +9.2649118093E-001 -1.0991026208E+001 +9.2611106629E-001 -1.1006888737E+001 +6.5220670123E-002 +5.9825102992E+000
3809050000.000 +6.5405649468E-002 +8.7226727485E+000 +9.2598778987E-001 -1.1492680888E+001 +9.2648232228E-001 -1.1604910526E+001 +6.6251336042E-002 +6.4049398882E+000
4009000000.000 +6.6227648300E-002 +8.9879634895E+000 +9.2539380509E-001 -1.2174083630E+001 +9.2516956327E-001 -1.2190412114E+001 +6.7041805857E-002 +6.4754375888E+000
4208950000.000 +6.6722221843E-002 +8.7361436552E+000 +9.2534583405E-001 -1.2720269944E+001 +9.2533457626E-001 -1.2746838597E+001 +6.7165655241E-002 +6.3192425896E+000
4408900000.000 +6.7134328761E-002 +8.9896056653E+000 +9.2443008681E-001 -1.3291817911E+001 +9.2429876702E-001 -1.3324030612E+001 +6.7904234483E-002 +6.6344660843E+000
4608850000.000 +6.7500691148E-002 +9.4927492432E+000 +9.2426712118E-001 -1.3875515147E+001 +9.2412553534E-001 -1.3911926511E+001 +6.8460681674E-002 +6.8263731609E+000
4808800000.000 +6.8208302383E-002 +9.8711928966E+000 +9.2343777131E-001 -1.4422019540E+001 +9.2345007901E-001 -1.4495218603E+001 +6.9190323801E-002 +7.1351583793E+000
5008750000.000 +6.8872162422E-002 +1.0105323186E+001 +9.2313922626E-001 -1.5014478312E+001 +9.2434775499E-001 -1.5064547511E+001 +7.0033251702E-002 +7.0355201458E+000
5208700000.000 +6.9402349186E-002 +1.0667165349E+001 +9.2269793049E-001 -1.5597190319E+001 +9.2326805373E-001 -1.5700268687E+001 +7.1159878496E-002 +7.4582814519E+000
5408650000.000 +7.0702509366E-002 +1.0503614433E+001 +9.2282823733E-001 -1.6166448164E+001 +9.2319090533E-001 -1.6207199188E+001 +7.2078426764E-002 +7.2200882913E+000
5608600000.000 +7.1178908448E-002 +1.0571882767E+001 +9.2257194884E-001 -1.6754230053E+001 +9.2355839044E-001 -1.6841100202E+001 +7.3175456099E-002 +7.2981260701E+000
5808550000.000 +7.1988247222E-002 +1.0853372686E+001 +9.2264896347E-001 -1.7340153533E+001 +9.2270149718E-001 -1.7412261638E+001 +7.4042450946E-002 +7.0359860494E+000
6008500000.000 +7.2818458018E-002 +1.0616341083E+001 +9.2217211901E-001 -1.7901790110E+001 +9.2244920264E-001 -1.7957081950E+001 +7.4965509447E-002 +7.0123233057E+000
6208450000.000 +7.3642825063E-002 +1.0777201295E+001 +9.2179796074E-001 -1.8513554525E+001 +9.2217772979E-001 -1.8561251523E+001 +7.5923853947E-002 +6.1861147554E+000
6408400000.000 +7.4260774195E-002 +1.0783895354E+001 +9.2136990922E-001 -1.9130662978E+001 +9.2181692674E-001 -1.9192769143E+001 +7.6353982876E-002 +6.1959527314E+000
6608350000.000 +7.5243285476E-002 +1.0724685003E+001 +9.2044558147E-001 -1.9665491639E+001 +9.2075670815E-001 -1.9731539754E+001 +7.7065672619E-002 +5.9339946997E+000
6808300000.000 +7.6083918335E-002 +1.0533197800E+001 +9.2053665698E-001 -2.0251132989E+001 +9.2156376538E-001 -2.0236694245E+001 +7.8049296309E-002 +5.8126823072E+000
7008250000.000 +7.6499113645E-002 +1.0726430576E+001 +9.1982215564E-001 -2.0833559320E+001 +9.2090335928E-001 -2.0987042875E+001 +7.8873680184E-002 +5.7717645726E+000
7208200000.000 +7.7033797723E-002 +1.0529690742E+001 +9.1907932934E-001 -2.1418793291E+001 +9.1939838499E-001 -2.1475531879E+001 +7.9275378389E-002 +5.2810943224E+000
7408150000.000 +7.7833389439E-002 +1.0449167914E+001 +9.1834688452E-001 -2.2026366663E+001 +9.2014082388E-001 -2.2089307119E+001 +8.0195804920E-002 +5.0641827752E+000
7608100000.000 +7.8389866425E-002 +1.0432954643E+001 +9.1841127655E-001 -2.2579089230E+001 +9.1768460282E-001 -2.2657167372E+001 +8.0791879533E-002 +4.7313855865E+000
7808050000.000 +7.9236190484E-002 +1.0114591734E+001 +9.1757694762E-001 -2.3131737692E+001 +9.1706501183E-001 -2.3259410977E+001 +8.1618133254E-002 +4.2824322525E+000
8008000000.000 +8.0206246291E-002 +1.0044073617E+001 +9.1731596591E-001 -2.3683542435E+001 +9.1719214006E-001 -2.3761679015E+001 +8.2342118487E-002 +4.0980546918E+000
8207950000.000 +8.0006752025E-002 +1.0176434942E+001 +9.1665869855E-001 -2.4317825911E+001 +9.1834341340E-001 -2.4483763597E+001 +8.3282574203E-002 +4.1371807575E+000
8407900000.000 +8.1374862387E-002 +9.9432023325E+000 +9.1566396875E-001 -2.4843523422E+001 +9.1528737942E-001 -2.4949061669E+001 +8.3908493999E-002 +3.7756291625E+000
8607850000.000 +8.2371703640E-002 +9.9866009892E+000 +9.1632021591E-001 -2.5390261791E+001 +9.1863973919E-001 -2.5366410949E+001 +8.4572613052E-002 +3.8899603001E+000
8807800000.000 +8.3501156151E-002 +1.0373697991E+001 +9.1548288442E-001 -2.6015765061E+001 +9.1674738810E-001 -2.6203007767E+001 +8.6228917950E-002 +3.7440769244E+000
9007750000.000 +8.3963844656E-002 +9.7313204109E+000 +9.1439681341E-001 -2.6544097816E+001 +9.1448010425E-001 -2.6641388306E+001 +8.6709088362E-002 +2.9611333612E+000
9207700000.000 +8.4969773465E-002 +9.5861157442E+000 +9.1404551831E-001 -2.7126267967E+001 +9.1693594489E-001 -2.7251365766E+001 +8.8032215430E-002 +2.6891985028E+000
9407650000.000 +8.5791829899E-002 +9.7148439148E+000 +9.1417056832E-001 -2.7697218839E+001 +9.1630782648E-001 -2.7893614617E+001 +8.8869210983E-002 +2.4300788449E+000
9607600000.000 +8.6699547878E-002 +9.2405314056E+000 +9.1306316413E-001 -2.8265507212E+001 +9.1445741090E-001 -2.8486031356E+001 +8.9470649970E-002 +2.0890793989E+000
9807550000.000 +8.7556704955E-002 +8.8273630603E+000 +9.1283863588E-001 -2.8808457782E+001 +9.1377062356E-001 -2.8964504768E+001 +9.0523839481E-002 +1.4580878502E+000
10007500000.000 +8.7428249884E-002 +8.3713772351E+000 +9.1198346183E-001 -2.9434962553E+001 +9.1506087658E-001 -2.9640190095E+001 +9.1594787914E-002 +9.9971927566E-001
10207450000.000 +8.7871244234E-002 +8.4683620620E+000 +9.1114431538E-001 -2.9978306252E+001 +9.0993232818E-001 -3.0140679463E+001 +9.1575860912E-002 +5.0318624064E-001
10407400000.000 +8.8916248382E-002 +7.9608075776E+000 +9.1167198119E-001 -3.0487581903E+001 +9.1196328703E-001 -3.0391799516E+001 +9.2151482550E-002 +2.0942268320E-001
10607350000.000 +8.9246673092E-002 +8.4086230361E+000 +9.0996998558E-001 -3.1067046314E+001 +9.1327011910E-001 -3.1325358260E+001 +9.3553628358E-002 -9.5505929905E-002
10807300000.000 +9.0022891929E-002 +7.9092759797E+000 +9.1045245148E-001 -3.1619963114E+001 +9.0774802629E-001 -3.1687380997E+001 +9.3725618379E-002 -6.0468113326E-001
11007250000.000 +9.1376598576E-002 +7.3171860327E+000 +9.0987443977E-001 -3.2148855919E+001 +9.1224047938E-001 -3.2167944535E+001 +9.4617595376E-002 -8.8230225457E-001
11207200000.000 +9.2320859665E-002 +7.5540598890E+000 +9.1047465283E-001 -3.2720550215E+001 +9.1100837993E-001 -3.2740722515E+001 +9.5952513658E-002 -1.2396866350E+000
11407150000.000 +9.2333228422E-002 +7.3918428364E+000 +9.0793175453E-001 -3.3271013996E+001 +9.1061784444E-001 -3.3514530930E+001 +9.6579974574E-002 -1.6456949066E+000
11607100000.000 +9.3537393594E-002 +6.4412425478E+000 +9.1007854015E-001 -3.3638382147E+001 +9.0655350607E-001 -3.3825485569E+001 +9.7184050106E-002 -2.2879544311E+000
11807050000.000 +9.4082349856E-002 +6.7226927399E+000 +9.0913961211E-001 -3.4393751399E+001 +9.1586020596E-001 -3.4567602744E+001 +9.8415161252E-002 -2.4577022551E+000
12007000000.000 +9.5471431426E-002 +6.2620544453E+000 +9.0878663451E-001 -3.4745778021E+001 +9.0561155530E-001 -3.5246820127E+001 +9.9509027958E-002 -3.2074986494E+000
12206950000.000 +9.6004263042E-002 +6.1091900417E+000 +9.0919416915E-001 -3.5481574788E+001 +9.1350026744E-001 -3.5412185926E+001 +1.0074512601E-001 -3.4140644472E+000
12406900000.000 +9.7882585230E-002 +5.8472418573E+000 +9.0874720271E-001 -3.5965216283E+001 +9.1253440059E-001 -3.6505549584E+001 +1.0184165947E-001 -4.4337645114E+000
12606850000.000 +9.5621499048E-002 +5.8361064722E+000 +9.0796590847E-001 -3.6574563817E+001 +9.1073262191E-001 -3.6897052432E+001 +1.0143265351E-001 -4.7249209446E+000
12806800000.000 +9.8282459213E-002 +5.7687783096E+000 +9.0801853545E-001 -3.6950036421E+001 +9.1016436959E-001 -3.7517246889E+001 +1.0246845521E-001 -5.2911829597E+000
13006750000.000 +9.8679903292E-002 +5.0814224457E+000 +9.0967334609E-001 -3.7750473633E+001 +9.1565604734E-001 -3.8069169492E+001 +1.0296058566E-001 -5.6847062861E+000
13206700000.000 +9.7583927835E-002 +5.2251358765E+000 +9.0810717845E-001 -3.8359034008E+001 +9.1239889729E-001 -3.9052400245E+001 +1.0316792586E-001 -5.8354313802E+000
13406650000.000 +9.8515621712E-002 +4.2325617818E+000 +9.0958552458E-001 -3.8939336098E+001 +9.0890759223E-001 -3.8983054753E+001 +1.0366030939E-001 -6.5261801787E+000
13606600000.000 +9.8800636443E-002 +4.2894170683E+000 +9.0846376907E-001 -3.9487277658E+001 +9.1334836403E-001 -3.9625044436E+001 +1.0442298598E-001 -6.8445868227E+000
13806550000.000 +9.9691908093E-002 +5.1389749213E+000 +9.0641078212E-001 -4.0090076060E+001 +9.0686597964E-001 -4.0339712305E+001 +1.0486366792E-001 -7.0149355195E+000
14006500000.000 +1.0094888009E-001 +4.0932617472E+000 +9.0580502886E-001 -4.0478488120E+001 +9.0741966066E-001 -4.0575414860E+001 +1.0547286517E-001 -7.6510163309E+000
14206450000.000 +1.0247521346E-001 +3.9177166765E+000 +9.0714482727E-001 -4.1125810367E+001 +9.0921531854E-001 -4.1093655549E+001 +1.0683349246E-001 -8.1076922283E+000
14406400000.000 +1.0400852961E-001 +3.2769355469E+000 +9.0787029434E-001 -4.1686604453E+001 +9.0594137502E-001 -4.1414549389E+001 +1.0715897510E-001 -8.5574658812E+000
14606350000.000 +1.0430491953E-001 +1.7181888709E+000 +9.0690101706E-001 -4.2062257460E+001 +9.0682545131E-001 -4.2016809675E+001 +1.0770493578E-001 -9.0578993035E+000
14806300000.000 +1.0403264549E-001 +1.8420195545E+000 +9.1030536343E-001 -4.2629436796E+001 +9.0816875555E-001 -4.2693229673E+001 +1.0898265708E-001 -9.3628786758E+000
15006250000.000 +1.0430321156E-001 +2.0432813417E+000 +9.0672664025E-001 -4.3248714662E+001 +9.1088900249E-001 -4.3608061114E+001 +1.0993712080E-001 -9.7371939586E+000
15206200000.000 +1.0371752397E-001 +1.4640560407E+000 +9.1084870394E-001 -4.3644989000E+001 +9.0350618160E-001 -4.3584851773E+001 +1.0959061688E-001 -1.0250222655E+001
15406150000.000 +1.0575090536E-001 +1.5602343337E+000 +9.0964103356E-001 -4.4407141406E+001 +9.1750664235E-001 -4.4368491633E+001 +1.1203615119E-001 -1.0553843472E+001
15606100000.000 +1.0574448433E-001 +1.6422222903E+000 +9.0962271643E-001 -4.4942718079E+001 +9.0894421611E-001 -4.5687673453E+001 +1.1245277449E-001 -1.1314054873E+001
15806050000.000 +1.0513036810E-001 +1.3311757611E+000 +9.0834557174E-001 -4.5668864503E+001 +9.1417269855E-001 -4.5767748377E+001 +1.1280666651E-001 -1.1701665143E+001
16006000000.000 +1.0692303703E-001 +9.8417683159E-001 +9.1155051146E-001 -4.6117655702E+001 +9.1244537653E-001 -4.6791660119E+001 +1.1489454742E-001 -1.2420849578E+001
16205950000.000 +1.0614646689E-001 +1.7398053581E+000 +9.0965718188E-001 -4.6881132060E+001 +9.0911398152E-001 -4.7362766310E+001 +1.1438880405E-001 -1.2950034265E+001
16405900000.000 +1.0924811662E-001 +3.3988895060E-001 +9.1038091424E-001 -4.6964645281E+001 +9.0682438811E-001 -4.8587317790E+001 +1.1603634158E-001 -1.3979665775E+001
16605850000.000 +1.0804195123E-001 +1.1963876009E+000 +9.1092147798E-001 -4.7975588225E+001 +9.1202822435E-001 -4.8319413634E+001 +1.1574795611E-001 -1.3657690326E+001
16805800000.000 +1.0923624216E-001 +2.8170273209E+000 +9.0429152749E-001 -4.8421509022E+001 +9.1437248629E-001 -4.9617634813E+001 +1.1711568737E-001 -1.3344357195E+001
17005750000.000 +1.0939247526E-001 +1.9647310570E+000 +9.0677462861E-001 -4.9262922108E+001 +9.0221173514E-001 -4.9428055611E+001 +1.1709356460E-001 -1.4161983490E+001
17205700000.000 +1.1189522322E-001 +1.8768223395E+000 +9.0480470160E-001 -4.9576381389E+001 +9.1114536896E-001 -5.0307687624E+001 +1.1931417163E-001 -1.4665053539E+001
17405650000.000 +1.1304531059E-001 +1.3309961187E+000 +9.0716124974E-001 -5.0311279049E+001 +9.0579096227E-001 -5.0828531252E+001 +1.1962091993E-001 -1.5590959861E+001
17605600000.000 +1.1414622740E-001 +4.3684734099E-001 +9.0220105159E-001 -5.0622235255E+001 +9.0676720921E-001 -5.1100156867E+001 +1.1988847029E-001 -1.6350577295E+001
17805550000.000 +1.1420609916E-001 -4.9806486080E-001 +9.0747242066E-001 -5.1492025334E+001 +9.0647499840E-001 -5.1404121758E+001 +1.2037971195E-001 -1.6930951686E+001
18005500000.000 +1.1495182837E-001 +1.9703925380E-001 +9.0212422718E-001 -5.1852899077E+001 +9.1310486010E-001 -5.2450488083E+001 +1.2078890655E-001 -1.7008323640E+001
18205450000.000 +1.1564705436E-001 -5.3191619501E-001 +9.0494371195E-001 -5.2225763213E+001 +9.0895326978E-001 -5.2730470425E+001 +1.2132849774E-001 -1.7954894911E+001
18405400000.000 +1.1600175205E-001 -6.8773758971E-001 +9.0388398216E-001 -5.3006288433E+001 +9.1614002378E-001 -5.2924599066E+001 +1.2114241105E-001 -1.8512431481E+001
18605350000.000 +1.1686945954E-001 +8.0108265668E-002 +9.0268368066E-001 -5.3745267551E+001 +9.1707572432E-001 -5.4210029838E+001 +1.2184704881E-001 -1.8457613540E+001
18805300000.000 +1.1832248051E-001 -1.2427456240E+000 +9.0739968499E-001 -5.4053147750E+001 +9.0098990987E-001 -5.4705586812E+001 +1.2280164104E-001 -1.9585570653E+001
19005250000.000 +1.1977859835E-001 -1.4803129636E+000 +9.0923468690E-001 -5.4694085045E+001 +9.1545004629E-001 -5.4840455979E+001 +1.2407812914E-001 -1.9721903181E+001
19205200000.000 +1.2083253522E-001 -1.6684121559E+000 +9.1218714521E-001 -5.5350920473E+001 +9.1247407677E-001 -5.6539505169E+001 +1.2470208677E-001 -2.0775433562E+001
19405150000.000 +1.2013727414E-001 -1.4311605528E+000 +9.0954559476E-001 -5.6077958570E+001 +9.0366256830E-001 -5.6895945234E+001 +1.2462098753E-001 -2.1001558494E+001
19605100000.000 +1.2000578680E-001 -2.9384068607E+000 +9.1418441774E-001 -5.6552969738E+001 +9.0197470833E-001 -5.7531272552E+001 +1.2464272514E-001 -2.1913824980E+001
19805050000.000 +1.2141503606E-001 -1.8209405787E+000 +9.0773374453E-001 -5.7360608996E+001 +9.1018655422E-001 -5.8011439548E+001 +1.2522655467E-001 -2.1744667478E+001
20005000000.000 +1.2337965196E-001 -2.2164915126E+000 +9.0506271656E-001 -5.7574956131E+001 +9.0506469236E-001 -5.9074122215E+001 +1.2594365124E-001 -2.2302460551E+001
20204950000.000 +1.2350554383E-001 -2.6742217938E+000 +9.0762864818E-001 -5.8612147120E+001 +9.0503576519E-001 -5.8797055366E+001 +1.2555041253E-001 -2.2535931840E+001
20404900000.000 +1.2448372542E-001 -2.1971094058E+000 +9.0557933021E-001 -5.9022914587E+001 +9.0770541774E-001 -6.0189392577E+001 +1.2601059740E-001 -2.2683621844E+001
20604850000.000 +1.2620572153E-001 -2.6117278756E+000 +9.0242427995E-001 -5.9561619612E+001 +8.9159586693E-001 -6.0213471631E+001 +1.2718095305E-001 -2.3331168305E+001
20804800000.000 +1.2749082006E-001 -3.1347512123E+000 +9.0001255160E-001 -5.9866414163E+001 +9.0737944184E-001 -6.0495654062E+001 +1.2791821238E-001 -2.3618453304E+001
21004750000.000 +1.2841275132E-001 -3.2733559674E+000 +9.0130251997E-001 -6.0770471478E+001 +9.0367474075E-001 -6.1349716956E+001 +1.2804455831E-001 -2.3867648316E+001
21204700000.000 +1.3019728168E-001 -3.4927605227E+000 +8.9689798580E-001 -6.0718664364E+001 +9.0974284328E-001 -6.1768030777E+001 +1.2845779080E-001 -2.3911090973E+001
21404650000.000 +1.3046130612E-001 -4.8789403999E+000 +9.0292177687E-001 -6.1416098109E+001 +9.0279770610E-001 -6.2044205334E+001 +1.2855696500E-001 -2.4805864314E+001
21604600000.000 +1.2943217893E-001 -4.0377153285E+000 +8.9301509190E-001 -6.2151514611E+001 +9.1938221290E-001 -6.2427037495E+001 +1.2828392488E-001 -2.4092931895E+001
21804550000.000 +1.3332483237E-001 -4.6329213400E+000 +9.0140405931E-001 -6.2580560981E+001 +9.0740174261E-001 -6.3672567319E+001 +1.3091530827E-001 -2.5431322651E+001
22004500000.000 +1.3257693041E-001 -5.2533959451E+000 +9.0230687981E-001 -6.3366028071E+001 +9.0864696450E-001 -6.3058505138E+001 +1.3011265437E-001 -2.5784981208E+001
22204450000.000 +1.3536809759E-001 -5.2309785316E+000 +9.0482323861E-001 -6.3904459767E+001 +9.1258709044E-001 -6.4261233143E+001 +1.3172962093E-001 -2.5839645727E+001
22404400000.000 +1.3757887317E-001 -5.0408068088E+000 +8.9910945330E-001 -6.4513819845E+001 +9.0775909454E-001 -6.5439122813E+001 +1.3290623665E-001 -2.6503649823E+001
22604350000.000 +1.3840718525E-001 -5.8019657080E+000 +9.0450877127E-001 -6.5093131585E+001 +9.0534975648E-001 -6.5762455140E+001 +1.3330531204E-001 -2.7203642274E+001
22804300000.000 +1.3939280756E-001 -6.0616829729E+000 +9.0217278464E-001 -6.6109101848E+001 +9.1270348840E-001 -6.6763701389E+001 +1.3399342068E-001 -2.7204001808E+001
23004250000.000 +1.4058250368E-001 -5.7509364940E+000 +9.0266892681E-001 -6.6498569206E+001 +9.0035784213E-001 -6.7824786090E+001 +1.3411564866E-001 -2.7642680013E+001
23204200000.000 +1.4151065566E-001 -6.6546823299E+000 +9.0242621994E-001 -6.7077642876E+001 +8.9461309138E-001 -6.8278715528E+001 +1.3483440814E-001 -2.8248251501E+001
23404150000.000 +1.4349254958E-001 -6.8698687724E+000 +9.0093539653E-001 -6.8136287734E+001 +9.0188100765E-001 -6.8408582498E+001 +1.3471453938E-001 -2.8105125464E+001
23604100000.000 +1.4636733967E-001 -7.0380502208E+000 +8.9977762069E-001 -6.8245551630E+001 +9.0360603879E-001 -7.0363606995E+001 +1.3532217809E-001 -2.8510997155E+001
23804050000.000 +1.4560172941E-001 -7.3100028668E+000 +9.0246563690E-001 -6.9148158886E+001 +8.7850533678E-001 -6.9816632285E+001 +1.3502228963E-001 -2.8575404127E+001
24004000000.000 +1.5008631838E-001 -9.2378231851E+000 +8.9889887203E-001 -6.9289784782E+001 +9.0060641507E-001 -7.0785433563E+001 +1.3781000239E-001 -2.9047419621E+001
24203950000.000 +1.5059625603E-001 -8.8303960005E+000 +8.9651607044E-001 -7.0261516979E+001 +8.9020895792E-001 -7.1866059183E+001 +1.3766437700E-001 -2.9144119437E+001
24403900000.000 +1.5101048067E-001 -1.1315196035E+001 +8.9467737508E-001 -7.0352325011E+001 +8.9485281173E-001 -7.1686858635E+001 +1.3872520591E-001 -2.9944648645E+001
24603850000.000 +1.4950886563E-001 -1.2060246733E+001 +8.9822273819E-001 -7.1311235390E+001 +8.9460072351E-001 -7.1929837502E+001 +1.3907594495E-001 -3.0100110743E+001
24803800000.000 +1.5241865535E-001 -1.1300716915E+001 +8.9267401135E-001 -7.1451357496E+001 +9.0357747065E-001 -7.3352217360E+001 +1.4090739753E-001 -3.0223209937E+001
25003750000.000 +1.4852441402E-001 -1.2699818179E+001 +8.9986287316E-001 -7.2239658702E+001 +8.8198569801E-001 -7.3387621106E+001 +1.3944635705E-001 -3.0953622823E+001
25203700000.000 +1.5069041691E-001 -1.2757748035E+001 +8.9168055745E-001 -7.2912489506E+001 +9.0361598881E-001 -7.3034409348E+001 +1.4100325896E-001 -3.0690523143E+001
25403650000.000 +1.5418434414E-001 -1.2757595466E+001 +8.8838475809E-001 -7.3040664104E+001 +8.9496085148E-001 -7.4634571396E+001 +1.4297761143E-001 -3.1175043300E+001
25603600000.000 +1.5209299497E-001 -1.4092097912E+001 +8.8796475351E-001 -7.3382187606E+001 +8.8395954624E-001 -7.4082574631E+001 +1.4183248952E-001 -3.1770124458E+001
25803550000.000 +1.5323778436E-001 -1.3931975597E+001 +8.9090307276E-001 -7.3951691754E+001 +8.9600103679E-001 -7.4966941998E+001 +1.4439912512E-001 -3.1525157470E+001
26003500000.000 +1.5356556595E-001 -1.3817162816E+001 +8.8358737820E-001 -7.4859476553E+001 +8.9139495118E-001 -7.5282424877E+001 +1.4539465176E-001 -3.2059950581E+001
26203450000.000 +1.5485504798E-001 -1.4470352780E+001 +8.8533489594E-001 -7.5149309069E+001 +8.8839388302E-001 -7.5633067970E+001 +1.4656031747E-001 -3.2587726179E+001
26403400000.000 +1.5637382526E-001 -1.4675867484E+001 +8.9056326355E-001 -7.6135511971E+001 +8.8465918454E-001 -7.6021799822E+001 +1.4786726189E-001 -3.2893554194E+001
26603350000.000 +1.6010011537E-001 -1.4217804784E+001 +8.8705181987E-001 -7.6048025374E+001 +9.0063766248E-001 -7.7477862618E+001 +1.5050267873E-001 -3.3300926539E+001
26803300000.000 +1.5958969736E-001 -1.5252290898E+001 +8.9347041974E-001 -7.7011986706E+001 +8.8588724736E-001 -7.7756761105E+001 +1.5047528348E-001 -3.4110820652E+001
27003250000.000 +1.6104725624E-001 -1.5237063868E+001 +8.9004418828E-001 -7.7655007766E+001 +8.9655121579E-001 -7.8394757674E+001 +1.5232727321E-001 -3.4162305677E+001
27203200000.000 +1.6143267871E-001 -1.5238412370E+001 +8.9214684443E-001 -7.8659056847E+001 +8.8146210491E-001 -8.0274069550E+001 +1.5257772505E-001 -3.4917509463E+001
27403150000.000 +1.6302423448E-001 -1.6091491401E+001 +8.9171436790E-001 -7.8852541401E+001 +8.7803415066E-001 -8.0687743633E+001 +1.5398457679E-001 -3.5928297003E+001
27603100000.000 +1.6174678334E-001 -1.5971200503E+001 +8.9348481635E-001 -8.0083168128E+001 +8.7856123707E-001 -8.1079638125E+001 +1.5345688752E-001 -3.5431564466E+001
27803050000.000 +1.6409635231E-001 -1.5426542997E+001 +8.8828416699E-001 -8.0749401344E+001 +8.7561262969E-001 -8.2023214640E+001 +1.5564335623E-001 -3.5663144656E+001
28003000000.000 +1.6376467243E-001 -1.6323236818E+001 +8.9198239327E-001 -8.1265706244E+001 +8.6626690026E-001 -8.2512805230E+001 +1.5499382800E-001 -3.5896923301E+001
28202950000.000 +1.6562198464E-001 -1.7189249712E+001 +8.8764976840E-001 -8.1859082092E+001 +8.6907977695E-001 -8.2416143834E+001 +1.5726119656E-001 -3.6362239949E+001
28402900000.000 +1.6838427447E-001 -1.8296388283E+001 +8.8179193992E-001 -8.1769501313E+001 +8.9630636771E-001 -8.2753087476E+001 +1.5766994373E-001 -3.6898412733E+001
28602850000.000 +1.7152822180E-001 -1.8888229133E+001 +8.7935109273E-001 -8.1907511218E+001 +8.7772507389E-001 -8.3715354035E+001 +1.5963761496E-001 -3.8300905571E+001
28802800000.000 +1.6933857849E-001 -1.9735101681E+001 +8.8178284354E-001 -8.2501225618E+001 +8.8384535191E-001 -8.3010716480E+001 +1.5924933028E-001 -3.8271269968E+001
29002750000.000 +1.7374771471E-001 -2.0097826779E+001 +8.8747653211E-001 -8.3034208401E+001 +8.9460846699E-001 -8.4652302866E+001 +1.6241957180E-001 -3.8931808282E+001
29202700000.000 +1.7685976213E-001 -2.0396157642E+001 +8.8599456410E-001 -8.3159983995E+001 +8.9062709784E-001 -8.5200474495E+001 +1.6401039777E-001 -3.9717255862E+001
29402650000.000 +1.7633350283E-001 -2.1350904447E+001 +8.9112995807E-001 -8.3726178107E+001 +8.9128365527E-001 -8.5389351405E+001 +1.6462274312E-001 -4.0286448331E+001
29602600000.000 +1.7981738270E-001 -2.1698316535E+001 +8.8964541289E-001 -8.4516768537E+001 +8.9521201825E-001 -8.6129094836E+001 +1.6652610800E-001 -4.0889303763E+001
29802550000.000 +1.8014514345E-001 -2.2849851288E+001 +8.9265391891E-001 -8.4709757350E+001 +8.8486153201E-001 -8.7376738301E+001 +1.6571312018E-001 -4.2472416748E+001
30002500000.000 +1.7711071568E-001 -2.2864560888E+001 +8.9406582811E-001 -8.5761433548E+001 +8.7837018493E-001 -8.6551869668E+001 +1.6492578870E-001 -4.1861022519E+001
30202450000.000 +1.8149802687E-001 -2.2547234941E+001 +8.8329828836E-001 -8.6343019740E+001 +8.9880161800E-001 -8.7556594226E+001 +1.6744041571E-001 -4.1791902354E+001
30402400000.000 +1.8035632756E-001 -2.2943065392E+001 +8.8916591015E-001 -8.7428881826E+001 +8.6809887055E-001 -8.8906733897E+001 +1.6660407562E-001 -4.2776007314E+001
30602350000.000 +1.8315707264E-001 -2.4184652250E+001 +8.8062344646E-001 -8.8072588786E+001 +8.6482445987E-001 -8.7891267914E+001 +1.6842466724E-001 -4.3143620381E+001
30802300000.000 +1.8524152556E-001 -2.4302840346E+001 +8.8189978070E-001 -8.8826334646E+001 +8.6492858327E-001 -8.9488314572E+001 +1.6997231959E-001 -4.3124496651E+001
31002250000.000 +1.8881146989E-001 -2.5685844456E+001 +8.6751824348E-001 -8.8737722824E+001 +8.6667640764E-001 -8.9634227818E+001 +1.7061542443E-001 -4.4667724519E+001
31202200000.000 +1.8737397099E-001 -2.6229329776E+001 +8.8147932364E-001 -8.9685343638E+001 +8.6625684373E-001 -9.0755123368E+001 +1.7097137514E-001 -4.4261115327E+001
31402150000.000 +1.9062720663E-001 -2.6900122706E+001 +8.6747804377E-001 -9.0332804004E+001 +8.7968224792E-001 -9.0734923657E+001 +1.7361701296E-001 -4.4981610582E+001
31602100000.000 +1.9056298242E-001 -2.7903677095E+001 +8.7687981057E-001 -9.0535269748E+001 +8.6047113015E-001 -9.2895388016E+001 +1.7441048061E-001 -4.6394145921E+001
31802050000.000 +1.8820762090E-001 -3.0062469420E+001 +8.6293907489E-001 -9.0592175906E+001 +8.6638918853E-001 -9.0721218018E+001 +1.7173400778E-001 -4.7455288698E+001
32002000000.000 +1.8948712225E-001 -2.9368403007E+001 +8.8102855599E-001 -9.1468761163E+001 +8.7977023981E-001 -9.2945218033E+001 +1.7434703891E-001 -4.7006550444E+001
32201950000.000 +1.9061786247E-001 -2.9504056984E+001 +8.7335241536E-001 -9.1715352707E+001 +8.7750625822E-001 -9.2893243463E+001 +1.7451287760E-001 -4.7614200331E+001
32401900000.000 +1.8888882743E-001 -3.0933764812E+001 +8.9496224217E-001 -9.2319948925E+001 +8.7423196707E-001 -9.4094426100E+001 +1.7451752386E-001 -4.8290057650E+001
32601850000.000 +1.9265455304E-001 -3.0774726735E+001 +8.7751791313E-001 -9.3035348621E+001 +8.8287008864E-001 -9.3949139990E+001 +1.7734615785E-001 -4.8228060622E+001
32801800000.000 +1.9542198967E-001 -3.1790043750E+001 +8.8510905691E-001 -9.3256912543E+001 +8.8676874028E-001 -9.5498858329E+001 +1.7884177530E-001 -4.9268877868E+001
33001750000.000 +1.9527461885E-001 -3.2236672691E+001 +8.8591155093E-001 -9.4172019574E+001 +8.8414732716E-001 -9.5502097248E+001 +1.7845354809E-001 -4.9589284265E+001
33201700000.000 +1.9529892566E-001 -3.3202187106E+001 +8.9084064379E-001 -9.4454521232E+001 +8.8541744857E-001 -9.5855139937E+001 +1.7960796147E-001 -5.0159891676E+001
33401650000.000 +1.9673586302E-001 -3.4014666131E+001 +8.9010176705E-001 -9.4915398224E+001 +8.8228629532E-001 -9.6580350257E+001 +1.7985640217E-001 -5.0874760539E+001
33601600000.000 +1.9628173538E-001 -3.4475306232E+001 +8.8742948465E-001 -9.5874545113E+001 +8.7493296044E-001 -9.7113700052E+001 +1.7998327638E-001 -5.1272105733E+001
33801550000.000 +1.9742613654E-001 -3.5194046592E+001 +8.8383323036E-001 -9.6619089472E+001 +8.7588528632E-001 -9.7626684707E+001 +1.8148559289E-001 -5.1486314454E+001
34001500000.000 +1.9821821472E-001 -3.6339942647E+001 +8.8199899028E-001 -9.6872370011E+001 +8.6371582114E-001 -9.8272832747E+001 +1.8154646992E-001 -5.2819118957E+001
34201450000.000 +1.9580575800E-001 -3.6789662698E+001 +8.8847587827E-001 -9.7413620347E+001 +8.6511947983E-001 -9.8914336072E+001 +1.8194361224E-001 -5.3207463227E+001
34401400000.000 +1.9840117283E-001 -3.7559593224E+001 +8.8074021680E-001 -9.8197924729E+001 +8.6699175382E-001 -9.9352211557E+001 +1.8402693043E-001 -5.3761657446E+001
34601350000.000 +2.0065146481E-001 -3.7330846815E+001 +8.7809114880E-001 -9.9043018896E+001 +8.7121464651E-001 -1.0068210843E+002 +1.8571635574E-001 -5.4092505283E+001
34801300000.000 +1.9890954415E-001 -3.8523500501E+001 +8.8023541218E-001 -9.9509604344E+001 +8.5029772178E-001 -1.0096615992E+002 +1.8496030380E-001 -5.5036730631E+001
35001250000.000 +2.0186159617E-001 -3.9412084350E+001 +8.7311461887E-001 -1.0028963938E+002 +8.5379006453E-001 -1.0079788667E+002 +1.8712113044E-001 -5.5466427086E+001
35201200000.000 +2.0339935302E-001 -3.9937659463E+001 +8.7228896288E-001 -1.0059636719E+002 +8.5980304049E-001 -1.0247646703E+002 +1.8813728724E-001 -5.6316155114E+001
35401150000.000 +2.0405197613E-001 -4.0249706385E+001 +8.7051192767E-001 -1.0127796047E+002 +8.6353470397E-001 -1.0245841278E+002 +1.8969387560E-001 -5.6764152389E+001
35601100000.000 +2.0339399269E-001 -4.1739747798E+001 +8.7270641724E-001 -1.0182563694E+002 +8.6257058752E-001 -1.0291701132E+002 +1.8993027954E-001 -5.7749096136E+001
35801050000.000 +2.0757896495E-001 -4.2239655457E+001 +8.6178563724E-001 -1.0240147803E+002 +8.6364569496E-001 -1.0400779795E+002 +1.9349637646E-001 -5.8759536381E+001
36001000000.000 +2.0450709583E-001 -4.3631407630E+001 +8.7346758765E-001 -1.0254140211E+002 +8.6216035497E-001 -1.0504830892E+002 +1.9059616022E-001 -6.0042950127E+001
36200950000.000 +2.0268144494E-001 -4.4619554144E+001 +8.6456173814E-001 -1.0366755190E+002 +8.6741774187E-001 -1.0401388871E+002 +1.8987070768E-001 -6.0537618332E+001
36400900000.000 +2.0303150207E-001 -4.5102219211E+001 +8.7512666584E-001 -1.0329803616E+002 +8.7817843769E-001 -1.0543075124E+002 +1.8983915919E-001 -6.1256997505E+001
36600850000.000 +2.0120280484E-001 -4.6316801589E+001 +8.7031548316E-001 -1.0388623012E+002 +8.5816003923E-001 -1.0559427289E+002 +1.8753505853E-001 -6.2570152360E+001
36800800000.000 +1.9893680131E-001 -4.6797640617E+001 +8.8760091857E-001 -1.0441021286E+002 +8.7590043585E-001 -1.0599871007E+002 +1.8797028068E-001 -6.2656268387E+001
37000750000.000 +1.9953203405E-001 -4.7217756043E+001 +8.7993449998E-001 -1.0496290496E+002 +8.7202056592E-001 -1.0625381566E+002 +1.8745612452E-001 -6.2969887056E+001
37200700000.000 +1.9544204475E-001 -4.7747984634E+001 +8.9425906375E-001 -1.0493293302E+002 +8.6593407166E-001 -1.0683005016E+002 +1.8555568876E-001 -6.3684107023E+001
37400650000.000 +1.9705765223E-001 -4.7949433157E+001 +8.8729099874E-001 -1.0626073847E+002 +8.6163871897E-001 -1.0710718566E+002 +1.8712040427E-001 -6.3731245025E+001
37600600000.000 +1.9715545265E-001 -4.8695883352E+001 +8.9160307213E-001 -1.0703398825E+002 +8.6628635827E-001 -1.0817873902E+002 +1.8827953185E-001 -6.4581388147E+001
37800550000.000 +1.9645548971E-001 -4.8884136318E+001 +8.8500934424E-001 -1.0799212415E+002 +8.5188501595E-001 -1.0854146106E+002 +1.8757398209E-001 -6.5047411197E+001
38000500000.000 +1.9619557456E-001 -4.9908711472E+001 +8.8626898965E-001 -1.0854474904E+002 +8.5457134810E-001 -1.0799718459E+002 +1.8814342482E-001 -6.5265712498E+001
38200450000.000 +1.9957766746E-001 -5.0766580991E+001 +8.7244980939E-001 -1.0942678162E+002 +8.5866047979E-001 -1.0955354041E+002 +1.8816938429E-001 -6.6347705322E+001
38400400000.000 +1.9714540669E-001 -5.2250964960E+001 +8.7168978960E-001 -1.0931419956E+002 +8.4205498759E-001 -1.1000802223E+002 +1.8660563965E-001 -6.7607065820E+001
38600350000.000 +1.9620861773E-001 -5.2397332218E+001 +8.7319219766E-001 -1.1022079946E+002 +8.6018072919E-001 -1.1044068943E+002 +1.8769667754E-001 -6.7540698354E+001
38800300000.000 +1.9775120498E-001 -5.4563013757E+001 +8.5937103506E-001 -1.1001387459E+002 +8.4904345132E-001 -1.1111150843E+002 +1.8717313061E-001 -6.9547841149E+001
39000250000.000 +1.9763461824E-001 -5.4693868861E+001 +8.6284932242E-001 -1.1066320527E+002 +8.5115240522E-001 -1.1249643421E+002 +1.8710585276E-001 -7.0445471782E+001
39200200000.000 +1.9915622059E-001 -5.6019894445E+001 +8.5187103962E-001 -1.1137494063E+002 +8.4065032244E-001 -1.1278287197E+002 +1.8836995549E-001 -7.1479329521E+001
39400150000.000 +1.9652634031E-001 -5.6077322049E+001 +8.6279955964E-001 -1.1113385926E+002 +8.6019026518E-001 -1.1362516029E+002 +1.8686466214E-001 -7.1518459866E+001
39600100000.000 +1.9163634222E-001 -5.8195835347E+001 +8.6129542333E-001 -1.1117430445E+002 +8.4367674917E-001 -1.1366239091E+002 +1.8406470988E-001 -7.3484694933E+001
39800050000.000 +1.8975118185E-001 -5.6565121005E+001 +8.8248844150E-001 -1.1214375883E+002 +8.7172714892E-001 -1.1407936438E+002 +1.8645041778E-001 -7.2694513916E+001
40000000000.000 +1.9062209328E-001 -5.6794129988E+001 +8.7853219609E-001 -1.1347676731E+002 +8.6482408294E-001 -1.1578645565E+002 +1.8624961092E-001 -7.4187049806E+001
