# Supplementary material for: Conductivity and radio frequency performance data for silver nanoparticle inks deposited via aerosol jet deposition and processed under varying conditions
Source: Data Brief. 2020 Sep 24;33:106331. doi: 10.1016/j.dib.2020.106331 (PMC7560714; doi:10.1016/j.dib.2020.106331)
Supplement: Supplementary file 3 [file mmc3.zip › Sintering Study/ANP Ink/RF Data/ANP_01_05.S2P]

!  2-Port S-parameters saved by WinCal
! VAR MeasName=S-Parameters (CALIBRATED_DATA) read from VNA (E8364B)
! VAR MeasDate=11/22/2017 1:50:30 PM
! VAR NAME=AFRL171016_01_05
! VAR FILENAME=AFRL171016_01_05.S2P
! VAR DATE=11/22/2017 1:50:30 PM
! VAR PHYS_PORTS=1,2
! VAR ObjTypeName=DATASET
! VAR IndexType=Frequency
!
# Hz S MA R 50
10000000.000 +5.8907088906E-002 -2.2066413304E-001 +9.3632091767E-001 -1.0838014203E-002 +9.3573992073E-001 +5.7004345321E-002 +6.2174559455E-002 +2.7138543779E-001
209950000.000 +6.0345608249E-002 +3.0390436891E-001 +9.3586307904E-001 -6.9316820744E-001 +9.3536328557E-001 -7.0111146905E-001 +6.0380877783E-002 +3.7839014420E-001
409900000.000 +6.0293371279E-002 +7.9030027237E-001 +9.3550476513E-001 -1.3188065930E+000 +9.3542010746E-001 -1.3230914607E+000 +6.0558738117E-002 +7.2696910642E-001
609850000.000 +6.0438729724E-002 +1.0891119476E+000 +9.3537540693E-001 -2.0022474066E+000 +9.3526197758E-001 -2.0025748319E+000 +6.0362325904E-002 +9.2956951727E-001
809800000.000 +6.0295834087E-002 +2.3785379773E+000 +9.3472409293E-001 -2.6495769545E+000 +9.3474734295E-001 -2.6494705444E+000 +6.0224207520E-002 +2.0779495263E+000
1009750000.000 +5.9994937282E-002 +2.5578260827E+000 +9.3415024474E-001 -3.2526418478E+000 +9.3339782127E-001 -3.2629279593E+000 +5.9876061483E-002 +2.6014127031E+000
1209700000.000 +6.0491722677E-002 +3.6071259403E+000 +9.3408157608E-001 -3.8504485397E+000 +9.3352847439E-001 -3.8581460801E+000 +6.0411991824E-002 +3.5699159400E+000
1409650000.000 +6.0932133771E-002 +3.9892330076E+000 +9.3339162779E-001 -4.4850658395E+000 +9.3302045636E-001 -4.4915133493E+000 +6.0813945823E-002 +4.0619776109E+000
1609600000.000 +6.1190345431E-002 +4.2652117222E+000 +9.3289955363E-001 -5.1315386675E+000 +9.3282922428E-001 -5.1392606568E+000 +6.1244870538E-002 +4.0982676341E+000
1809550000.000 +6.0685408170E-002 +4.2800508506E+000 +9.3193689216E-001 -5.7638012520E+000 +9.3181018433E-001 -5.8280368513E+000 +6.0806479340E-002 +4.0855845181E+000
2009500000.000 +6.0129699958E-002 +5.8383451617E+000 +9.3057705388E-001 -6.3386327264E+000 +9.3079146383E-001 -6.3836766271E+000 +6.0424081518E-002 +5.1508136609E+000
2209450000.000 +6.0801654609E-002 +7.0010149450E+000 +9.3012923663E-001 -6.9465603819E+000 +9.3019787954E-001 -6.9558487043E+000 +6.0543461451E-002 +6.3485206991E+000
2409400000.000 +6.1569760237E-002 +7.3865497999E+000 +9.3001058662E-001 -7.5590945542E+000 +9.2991604521E-001 -7.5953463940E+000 +6.1062412678E-002 +6.7946842438E+000
2609350000.000 +6.2198733899E-002 +8.3503744679E+000 +9.2941723927E-001 -8.1263832527E+000 +9.2999321454E-001 -8.2032090975E+000 +6.1945828439E-002 +7.5782069409E+000
2809300000.000 +6.2844560933E-002 +8.7392197256E+000 +9.2923459869E-001 -8.7917178725E+000 +9.2938353955E-001 -8.8059259234E+000 +6.2664697867E-002 +8.1462447754E+000
3009250000.000 +6.3496740227E-002 +8.7126866754E+000 +9.2859853291E-001 -9.3216503444E+000 +9.2807278529E-001 -9.3558218219E+000 +6.2838308973E-002 +8.2055298594E+000
3209200000.000 +6.3837919850E-002 +9.6420546167E+000 +9.2809199179E-001 -9.9793473304E+000 +9.2791108410E-001 -9.9872191880E+000 +6.3119763302E-002 +8.9899823327E+000
3409150000.000 +6.4511733546E-002 +1.0421273782E+001 +9.2768007566E-001 -1.0514378344E+001 +9.2717483708E-001 -1.0539334198E+001 +6.3599484954E-002 +9.6867505936E+000
3609100000.000 +6.5234733824E-002 +1.0689081088E+001 +9.2697004689E-001 -1.1139173459E+001 +9.2659830161E-001 -1.1153656274E+001 +6.4100409907E-002 +1.0147505683E+001
3809050000.000 +6.6061503839E-002 +1.1307760489E+001 +9.2666904287E-001 -1.1690132305E+001 +9.2652580559E-001 -1.1708631672E+001 +6.5124538039E-002 +1.0692275739E+001
4009000000.000 +6.7153194998E-002 +1.1746190286E+001 +9.2580637327E-001 -1.2337103627E+001 +9.2556138361E-001 -1.2303187480E+001 +6.6042422162E-002 +1.0986374739E+001
4208950000.000 +6.7827974511E-002 +1.1423856286E+001 +9.2622993879E-001 -1.2923741349E+001 +9.2603313398E-001 -1.2858128745E+001 +6.6140161895E-002 +1.1161845133E+001
4408900000.000 +6.8428923786E-002 +1.1802893483E+001 +9.2492194255E-001 -1.3474721971E+001 +9.2479778625E-001 -1.3512282893E+001 +6.6943019675E-002 +1.1596284161E+001
4608850000.000 +6.9078088202E-002 +1.2438446665E+001 +9.2479347991E-001 -1.4055934115E+001 +9.2481535166E-001 -1.4077067572E+001 +6.7539042562E-002 +1.2016260178E+001
4808800000.000 +6.9941535080E-002 +1.2749656528E+001 +9.2386477733E-001 -1.4617601620E+001 +9.2435471389E-001 -1.4680459826E+001 +6.8201200593E-002 +1.2431983595E+001
5008750000.000 +7.1010999936E-002 +1.3080987964E+001 +9.2405957583E-001 -1.5206703455E+001 +9.2526076567E-001 -1.5256997724E+001 +6.9132633352E-002 +1.2567401045E+001
5208700000.000 +7.1700601133E-002 +1.3604625144E+001 +9.2317803888E-001 -1.5801496416E+001 +9.2379417268E-001 -1.5891896500E+001 +7.0277747441E-002 +1.3092102133E+001
5408650000.000 +7.3102547238E-002 +1.3498196704E+001 +9.2333507004E-001 -1.6379735593E+001 +9.2379807556E-001 -1.6409894575E+001 +7.1172861115E-002 +1.2971003167E+001
5608600000.000 +7.4059136772E-002 +1.3474141586E+001 +9.2315768588E-001 -1.6979594911E+001 +9.2473657664E-001 -1.7048893296E+001 +7.2382093441E-002 +1.3276058588E+001
5808550000.000 +7.4992455118E-002 +1.3793921006E+001 +9.2306632647E-001 -1.7570196237E+001 +9.2320613317E-001 -1.7635272617E+001 +7.3133600226E-002 +1.3164108653E+001
6008500000.000 +7.6046087403E-002 +1.3496133445E+001 +9.2272186555E-001 -1.8142300003E+001 +9.2282380025E-001 -1.8175324804E+001 +7.4031043510E-002 +1.3292033649E+001
6208450000.000 +7.7309401502E-002 +1.3590471418E+001 +9.2276854905E-001 -1.8761334602E+001 +9.2299132827E-001 -1.8805701652E+001 +7.5097567293E-002 +1.2673447517E+001
6408400000.000 +7.8102891093E-002 +1.3502181910E+001 +9.2179860963E-001 -1.9363735991E+001 +9.2262712610E-001 -1.9458581845E+001 +7.5684546601E-002 +1.2667085213E+001
6608350000.000 +7.9252463413E-002 +1.3458081980E+001 +9.2112820280E-001 -1.9938800366E+001 +9.2148345682E-001 -1.9980977804E+001 +7.6159424547E-002 +1.2655724007E+001
6808300000.000 +8.0307582594E-002 +1.3259302780E+001 +9.2121274314E-001 -2.0530321948E+001 +9.2227183565E-001 -2.0517448061E+001 +7.7225688334E-002 +1.2516875772E+001
7008250000.000 +8.1023664577E-002 +1.3423713354E+001 +9.2048585383E-001 -2.1132158867E+001 +9.2163719584E-001 -2.1261729226E+001 +7.7984016642E-002 +1.2662186749E+001
7208200000.000 +8.1749388451E-002 +1.3134487781E+001 +9.1986369855E-001 -2.1730449093E+001 +9.2030860834E-001 -2.1768782879E+001 +7.8229955405E-002 +1.2322825937E+001
7408150000.000 +8.2790321942E-002 +1.3005932923E+001 +9.1891197663E-001 -2.2321890001E+001 +9.2106139592E-001 -2.2396696141E+001 +7.9236320726E-002 +1.2249863029E+001
7608100000.000 +8.3676740713E-002 +1.2982769531E+001 +9.1898641237E-001 -2.2892764572E+001 +9.1831927280E-001 -2.2974143185E+001 +7.9777919311E-002 +1.2098790326E+001
7808050000.000 +8.4733589598E-002 +1.2556930445E+001 +9.1812183297E-001 -2.3452742888E+001 +9.1774685230E-001 -2.3570194999E+001 +8.0430830444E-002 +1.1696427102E+001
8008000000.000 +8.5832127734E-002 +1.2472317152E+001 +9.1780708196E-001 -2.4014132015E+001 +9.1817833104E-001 -2.4078588385E+001 +8.1268480049E-002 +1.1656507117E+001
8207950000.000 +8.5945178152E-002 +1.2465859464E+001 +9.1721436785E-001 -2.4671860677E+001 +9.1946767467E-001 -2.4828543691E+001 +8.2197016436E-002 +1.1766163697E+001
8407900000.000 +8.7688897030E-002 +1.2140979181E+001 +9.1644257118E-001 -2.5201471335E+001 +9.1604556934E-001 -2.5280909624E+001 +8.2637272517E-002 +1.1596792235E+001
8607850000.000 +8.8996147099E-002 +1.2102002620E+001 +9.1715648604E-001 -2.5754090271E+001 +9.1950653266E-001 -2.5712704060E+001 +8.3506822373E-002 +1.1708473112E+001
8807800000.000 +9.0451374640E-002 +1.2363690185E+001 +9.1616991366E-001 -2.6387437879E+001 +9.1783034416E-001 -2.6553629428E+001 +8.5070963084E-002 +1.1699474984E+001
9007750000.000 +9.1008525963E-002 +1.1643033190E+001 +9.1507280984E-001 -2.6922431179E+001 +9.1526756656E-001 -2.6999612925E+001 +8.5368625041E-002 +1.0994324176E+001
9207700000.000 +9.2342556956E-002 +1.1464301772E+001 +9.1477267218E-001 -2.7495873886E+001 +9.1780927035E-001 -2.7628808684E+001 +8.6644286965E-002 +1.0732857323E+001
9407650000.000 +9.3453913795E-002 +1.1468019311E+001 +9.1485188563E-001 -2.8098447614E+001 +9.1722155496E-001 -2.8274032638E+001 +8.7406939850E-002 +1.0602970206E+001
9607600000.000 +9.4513589070E-002 +1.0843971443E+001 +9.1374247577E-001 -2.8661138471E+001 +9.1543584793E-001 -2.8854618961E+001 +8.7976818517E-002 +1.0382051361E+001
9807550000.000 +9.5679639140E-002 +1.0371815938E+001 +9.1381525504E-001 -2.9269520657E+001 +9.1482677498E-001 -2.9367963654E+001 +8.8783332173E-002 +9.7909368274E+000
10007500000.000 +9.5705011005E-002 +9.8365177693E+000 +9.1262087362E-001 -2.9867644823E+001 +9.1594773506E-001 -3.0044862562E+001 +8.9703321129E-002 +9.3889444142E+000
10207450000.000 +9.6455844651E-002 +9.8486269417E+000 +9.1175634614E-001 -3.0366855943E+001 +9.1079057711E-001 -3.0546669326E+001 +8.9591843448E-002 +8.9994293256E+000
10407400000.000 +9.7756141652E-002 +9.2224302062E+000 +9.1249564049E-001 -3.0923762633E+001 +9.1311875577E-001 -3.0802490344E+001 +9.0142298697E-002 +8.8743617522E+000
10607350000.000 +9.8282074279E-002 +9.5812472726E+000 +9.1112919743E-001 -3.1541573404E+001 +9.1426553762E-001 -3.1747157386E+001 +9.1232393523E-002 +8.5430639402E+000
10807300000.000 +9.9214727978E-002 +8.9640545245E+000 +9.1100677125E-001 -3.2067166227E+001 +9.0896418964E-001 -3.2135206003E+001 +9.1592005174E-002 +8.1747106194E+000
11007250000.000 +1.0095099483E-001 +8.1718485527E+000 +9.1066081495E-001 -3.2599152696E+001 +9.1351041004E-001 -3.2600246085E+001 +9.2371026630E-002 +7.8692172207E+000
11207200000.000 +1.0226684397E-001 +8.3424909568E+000 +9.1135523929E-001 -3.3181774309E+001 +9.1222171467E-001 -3.3173186011E+001 +9.3553886161E-002 +7.5970732629E+000
11407150000.000 +1.0229773047E-001 +7.9837893322E+000 +9.0878253671E-001 -3.3744391586E+001 +9.1183420252E-001 -3.3954934589E+001 +9.3783543079E-002 +7.2632636208E+000
11607100000.000 +1.0389083462E-001 +7.0248516844E+000 +9.1093948350E-001 -3.4157890622E+001 +9.0752074771E-001 -3.4280184328E+001 +9.4285773570E-002 +6.7359202740E+000
11807050000.000 +1.0460327410E-001 +7.1040652779E+000 +9.1015700388E-001 -3.4913393780E+001 +9.1695194970E-001 -3.5023413749E+001 +9.5146731079E-002 +6.4729234029E+000
12007000000.000 +1.0613355068E-001 +6.5063957255E+000 +9.0963227686E-001 -3.5260069518E+001 +9.0669569398E-001 -3.5690963557E+001 +9.5566196062E-002 +6.0128418350E+000
12206950000.000 +1.0622166044E-001 +5.9638480839E+000 +9.0965354889E-001 -3.5917521974E+001 +9.1514477734E-001 -3.5864443773E+001 +9.7026340896E-002 +6.4790772376E+000
12406900000.000 +1.0793831965E-001 +6.2938327136E+000 +9.0975888848E-001 -3.6406231816E+001 +9.1404118508E-001 -3.6950022493E+001 +9.8991229664E-002 +5.0754933832E+000
12606850000.000 +1.0689592806E-001 +6.2199928916E+000 +9.0944207363E-001 -3.7080944509E+001 +9.1276687328E-001 -3.7369508394E+001 +9.8098549853E-002 +4.6789442686E+000
12806800000.000 +1.0981950832E-001 +5.8759335686E+000 +9.0912934225E-001 -3.7437238333E+001 +9.1210823323E-001 -3.8009056897E+001 +9.8944234150E-002 +4.1097474393E+000
13006750000.000 +1.1061167735E-001 +4.9721732663E+000 +9.1105020101E-001 -3.8288327753E+001 +9.1760243817E-001 -3.8594711572E+001 +9.9165452639E-002 +3.7711689121E+000
13206700000.000 +1.0954074870E-001 +4.9354960226E+000 +9.0923575482E-001 -3.8911213705E+001 +9.1414797556E-001 -3.9568248515E+001 +9.9135478194E-002 +3.8405590338E+000
13406650000.000 +1.1079024666E-001 +3.8878796443E+000 +9.1071592922E-001 -3.9453187870E+001 +9.1081415621E-001 -3.9482265565E+001 +9.9385960230E-002 +3.0791121683E+000
13606600000.000 +1.1124157182E-001 +3.6812192905E+000 +9.0943798208E-001 -4.0020072474E+001 +9.1563986413E-001 -4.0159186334E+001 +1.0011470864E-001 +2.8207498602E+000
13806550000.000 +1.1221828027E-001 +4.3236282307E+000 +9.0755981863E-001 -4.0679183654E+001 +9.0904277113E-001 -4.0936076018E+001 +1.0048369838E-001 +2.8269551207E+000
14006500000.000 +1.1368662655E-001 +3.1534980105E+000 +9.0691525220E-001 -4.1031607334E+001 +9.0940113824E-001 -4.1088567510E+001 +1.0080989121E-001 +2.0617958196E+000
14206450000.000 +1.1538534387E-001 +2.9525187183E+000 +9.0844244601E-001 -4.1703873329E+001 +9.1181296674E-001 -4.1705136180E+001 +1.0204641095E-001 +1.6195658704E+000
14406400000.000 +1.1713276636E-001 +2.2339040525E+000 +9.0909520130E-001 -4.2331217637E+001 +9.0797653558E-001 -4.2004709035E+001 +1.0222497185E-001 +1.1815847081E+000
14606350000.000 +1.1766619845E-001 +6.8686672440E-001 +9.0723231614E-001 -4.2646063392E+001 +9.0842437576E-001 -4.2610118502E+001 +1.0217876505E-001 +6.1564943450E-001
14806300000.000 +1.1765876223E-001 +7.2772105628E-001 +9.1087350468E-001 -4.3230943540E+001 +9.0970808171E-001 -4.3249120625E+001 +1.0343567419E-001 +4.1784957853E-001
15006250000.000 +1.1789208744E-001 +7.2338968444E-001 +9.0746391103E-001 -4.3812563836E+001 +9.1268552313E-001 -4.4166252697E+001 +1.0413459095E-001 +2.1147576472E-001
15206200000.000 +1.1775418417E-001 +1.0203660417E-001 +9.1192587616E-001 -4.4271098541E+001 +9.0555601646E-001 -4.4151863161E+001 +1.0382303706E-001 -2.5605031922E-001
15406150000.000 +1.1993916196E-001 -2.7221116179E-002 +9.1083976397E-001 -4.5087402801E+001 +9.2007062005E-001 -4.4985858543E+001 +1.0572187771E-001 -7.6392384568E-001
15606100000.000 +1.2024590580E-001 -3.0444520869E-002 +9.1097444505E-001 -4.5580583674E+001 +9.1147003914E-001 -4.6284736948E+001 +1.0595472710E-001 -1.3094467912E+000
15806050000.000 +1.1972291876E-001 -5.2171098565E-001 +9.0931973079E-001 -4.6311857869E+001 +9.1630620363E-001 -4.6311807615E+001 +1.0599813917E-001 -1.5450525903E+000
16006000000.000 +1.2216976247E-001 -8.2939197235E-001 +9.1329965849E-001 -4.6753041469E+001 +9.1540637311E-001 -4.7395804101E+001 +1.0788512050E-001 -2.3103807819E+000
16205950000.000 +1.2185641284E-001 -5.8957322740E-001 +9.1124256297E-001 -4.7597266009E+001 +9.1215396621E-001 -4.8028378341E+001 +1.0775199675E-001 -2.6909277414E+000
16405900000.000 +1.2493458068E-001 -2.2170088389E+000 +9.1129003942E-001 -4.7686960001E+001 +9.0914688813E-001 -4.9292650563E+001 +1.0853342503E-001 -3.9375443578E+000
16605850000.000 +1.2344143002E-001 -1.6714367927E+000 +9.1166447674E-001 -4.8628094003E+001 +9.1457404712E-001 -4.8967752344E+001 +1.0821237231E-001 -3.6908897224E+000
16805800000.000 +1.2420323746E-001 -3.2388197877E-001 +9.0545099548E-001 -4.9110278359E+001 +9.1706443260E-001 -5.0269918589E+001 +1.0949049121E-001 -3.1955349943E+000
17005750000.000 +1.2472333428E-001 -1.3122846110E+000 +9.0812570618E-001 -4.9965961778E+001 +9.0469875168E-001 -5.0088755025E+001 +1.0922789263E-001 -4.0569542552E+000
17205700000.000 +1.2713661035E-001 -1.5595640538E+000 +9.0604755509E-001 -5.0299613931E+001 +9.1385440144E-001 -5.0969217335E+001 +1.1090084694E-001 -4.6385606994E+000
17405650000.000 +1.2854315677E-001 -2.1271386939E+000 +9.0830144830E-001 -5.1029246913E+001 +9.0848773317E-001 -5.1512409137E+001 +1.1111978060E-001 -5.5250450334E+000
17605600000.000 +1.2946726987E-001 -3.0796186903E+000 +9.0337365812E-001 -5.1352339734E+001 +9.0971034630E-001 -5.1801173263E+001 +1.1076579608E-001 -6.2190064555E+000
17805550000.000 +1.2993421139E-001 -4.1410245868E+000 +9.0857286899E-001 -5.2225437606E+001 +9.0945797828E-001 -5.2086049801E+001 +1.1103219730E-001 -6.8471418836E+000
18005500000.000 +1.3033221781E-001 -3.6249484371E+000 +9.0367998124E-001 -5.2572239067E+001 +9.1614400290E-001 -5.3126917422E+001 +1.1125874591E-001 -6.7036860743E+000
18205450000.000 +1.3128801882E-001 -4.4653613630E+000 +9.0626016681E-001 -5.2938550596E+001 +9.1201893269E-001 -5.3367037523E+001 +1.1147911774E-001 -7.5793180410E+000
18405400000.000 +1.3180569611E-001 -4.8191376324E+000 +9.0546272792E-001 -5.3764290717E+001 +9.1981062693E-001 -5.3576596186E+001 +1.1134637189E-001 -8.0347088212E+000
18605350000.000 +1.3245184879E-001 -4.2115419877E+000 +9.0454138560E-001 -5.4521190029E+001 +9.2071123197E-001 -5.4980810888E+001 +1.1213768607E-001 -8.1959120061E+000
18805300000.000 +1.3424761922E-001 -5.5801452474E+000 +9.0883525831E-001 -5.4811930869E+001 +9.0423657166E-001 -5.5437205178E+001 +1.1265351036E-001 -9.4500518786E+000
19005250000.000 +1.3592268797E-001 -5.8551800864E+000 +9.1114142491E-001 -5.5506292604E+001 +9.1912754932E-001 -5.5584282579E+001 +1.1347875849E-001 -9.6885545062E+000
19205200000.000 +1.3713060635E-001 -6.1929288416E+000 +9.1373148667E-001 -5.6183675161E+001 +9.1616154280E-001 -5.7318562936E+001 +1.1377243764E-001 -1.0550854812E+001
19405150000.000 +1.3621435369E-001 -6.2843575623E+000 +9.1081162041E-001 -5.6905575982E+001 +9.0718385211E-001 -5.7665126301E+001 +1.1365890937E-001 -1.0672678333E+001
19605100000.000 +1.3663762210E-001 -7.6966502495E+000 +9.1551999725E-001 -5.7394911641E+001 +9.0505118930E-001 -5.8319792718E+001 +1.1356438699E-001 -1.1613969858E+001
19805050000.000 +1.3769928901E-001 -6.9650638152E+000 +9.0906391739E-001 -5.8189266314E+001 +9.1355323660E-001 -5.8747437417E+001 +1.1417543777E-001 -1.1587581166E+001
20005000000.000 +1.3938163379E-001 -7.2860454109E+000 +9.0673366394E-001 -5.8385501476E+001 +9.0879982149E-001 -5.9888006191E+001 +1.1444016182E-001 -1.2214799773E+001
20204950000.000 +1.3986529467E-001 -7.9788828873E+000 +9.0982503678E-001 -5.9442667029E+001 +9.0866737707E-001 -5.9557608608E+001 +1.1365291620E-001 -1.2332645607E+001
20404900000.000 +1.4054013876E-001 -7.8093237074E+000 +9.0763684715E-001 -5.9881671873E+001 +9.1131763233E-001 -6.1008358994E+001 +1.1397113427E-001 -1.2473945699E+001
20604850000.000 +1.4235833973E-001 -8.1721005166E+000 +9.0477382880E-001 -6.0421418773E+001 +8.9568396905E-001 -6.1037282031E+001 +1.1500753955E-001 -1.3221816946E+001
20804800000.000 +1.4318440179E-001 -8.8365130637E+000 +9.0211229090E-001 -6.0750725180E+001 +9.1189403558E-001 -6.1334051014E+001 +1.1490790470E-001 -1.3353223588E+001
21004750000.000 +1.4455882165E-001 -9.1197106626E+000 +9.0332752345E-001 -6.1608574038E+001 +9.0696112139E-001 -6.2131152912E+001 +1.1539580774E-001 -1.3889635998E+001
21204700000.000 +1.4562032249E-001 -9.2764620729E+000 +8.9934773801E-001 -6.1661795934E+001 +9.1432074472E-001 -6.2600966358E+001 +1.1515629972E-001 -1.3562454618E+001
21404650000.000 +1.4648404825E-001 -1.0673544701E+001 +9.0500355420E-001 -6.2284384362E+001 +9.0687517201E-001 -6.2879019055E+001 +1.1509654152E-001 -1.4641064529E+001
21604600000.000 +1.4472988800E-001 -1.0213406429E+001 +8.9483023986E-001 -6.3067091222E+001 +9.2351382189E-001 -6.3262280398E+001 +1.1460295830E-001 -1.3749758744E+001
21804550000.000 +1.4904844137E-001 -1.0639998763E+001 +9.0330994051E-001 -6.3502147937E+001 +9.1120615136E-001 -6.4551065322E+001 +1.1753051474E-001 -1.5338772991E+001
22004500000.000 +1.4840785271E-001 -1.1558167863E+001 +9.0425838315E-001 -6.4322453495E+001 +9.1262640967E-001 -6.3935611673E+001 +1.1614700952E-001 -1.5746653471E+001
22204450000.000 +1.5140206107E-001 -1.1630424654E+001 +9.0752172243E-001 -6.4851847047E+001 +9.1760530762E-001 -6.5157830486E+001 +1.1802972288E-001 -1.5844090199E+001
22404400000.000 +1.5300921324E-001 -1.1478957606E+001 +9.0132552410E-001 -6.5439717519E+001 +9.1266388049E-001 -6.6348361040E+001 +1.1875749526E-001 -1.6376327642E+001
22604350000.000 +1.5401557426E-001 -1.2461684604E+001 +9.0620033075E-001 -6.6008160086E+001 +9.0967955277E-001 -6.6733536325E+001 +1.1869654934E-001 -1.7274599914E+001
22804300000.000 +1.5502121755E-001 -1.2799903992E+001 +9.0478152854E-001 -6.7061957020E+001 +9.1692332270E-001 -6.7706574506E+001 +1.1950078942E-001 -1.7222570244E+001
23004250000.000 +1.5606561858E-001 -1.2664371959E+001 +9.0432113943E-001 -6.7522243258E+001 +9.0417021324E-001 -6.8764853829E+001 +1.1926712006E-001 -1.7433266685E+001
23204200000.000 +1.5683666315E-001 -1.3676330243E+001 +9.0464839062E-001 -6.8051050277E+001 +8.9929578075E-001 -6.9253233088E+001 +1.2052053460E-001 -1.8306431630E+001
23404150000.000 +1.5874475917E-001 -1.3997564675E+001 +9.0271963539E-001 -6.9143958156E+001 +9.0670405912E-001 -6.9382874039E+001 +1.2037094532E-001 -1.7882431380E+001
23604100000.000 +1.6163107017E-001 -1.4208200931E+001 +9.0209185138E-001 -6.9242437684E+001 +9.0869635936E-001 -7.1348026882E+001 +1.2136492807E-001 -1.8410356561E+001
23804050000.000 +1.6015781102E-001 -1.4871707267E+001 +9.0541380611E-001 -7.0172083524E+001 +8.8253026212E-001 -7.0805553743E+001 +1.2124444536E-001 -1.8975223206E+001
24004000000.000 +1.6455095302E-001 -1.6324888169E+001 +9.0145401727E-001 -7.0414222108E+001 +9.0500622664E-001 -7.1840598112E+001 +1.2283985908E-001 -1.9489020101E+001
24203950000.000 +1.6432785036E-001 -1.6122346254E+001 +8.9820443582E-001 -7.1327936294E+001 +8.9391791503E-001 -7.2901523820E+001 +1.2297703055E-001 -1.9487667471E+001
24403900000.000 +1.6522741261E-001 -1.8554770458E+001 +8.9630726587E-001 -7.1385802461E+001 +8.9913142735E-001 -7.2732249636E+001 +1.2317737475E-001 -2.0567836215E+001
24603850000.000 +1.6315066776E-001 -1.9587709282E+001 +8.9976083712E-001 -7.2337951403E+001 +8.9873350753E-001 -7.2902243888E+001 +1.2349096241E-001 -2.0745633235E+001
24803800000.000 +1.6502827595E-001 -1.8597543716E+001 +8.9442024128E-001 -7.2514574692E+001 +9.0786059437E-001 -7.4399614023E+001 +1.2531707410E-001 -2.0806930994E+001
25003750000.000 +1.6079767988E-001 -2.0099625683E+001 +9.0136946477E-001 -7.3272187572E+001 +8.8558836340E-001 -7.4404554144E+001 +1.2382001169E-001 -2.1855449037E+001
25203700000.000 +1.6223997304E-001 -1.9947392684E+001 +8.9345623968E-001 -7.3890102610E+001 +9.0817054566E-001 -7.3955851877E+001 +1.2488823950E-001 -2.1819300117E+001
25403650000.000 +1.6559051267E-001 -1.9490197756E+001 +8.9068672136E-001 -7.4074218268E+001 +8.9973823053E-001 -7.5593526576E+001 +1.2655302359E-001 -2.2477370807E+001
25603600000.000 +1.6475729143E-001 -2.0688185277E+001 +8.9140392220E-001 -7.4405540533E+001 +8.8967960116E-001 -7.5087710904E+001 +1.2464415073E-001 -2.3123017942E+001
25803550000.000 +1.6665157286E-001 -2.0511397343E+001 +8.9434952497E-001 -7.5001024371E+001 +9.0222228315E-001 -7.6007619885E+001 +1.2690218609E-001 -2.2674247905E+001
26003500000.000 +1.6714588982E-001 -2.0748548554E+001 +8.8766425405E-001 -7.5933552923E+001 +8.9747047722E-001 -7.6278718710E+001 +1.2737490459E-001 -2.3375454985E+001
26203450000.000 +1.6879364957E-001 -2.1448443846E+001 +8.8932042713E-001 -7.6280837708E+001 +8.9467290491E-001 -7.6713559338E+001 +1.2854566495E-001 -2.4027505349E+001
26403400000.000 +1.7043735416E-001 -2.1921888878E+001 +8.9433865149E-001 -7.7286051557E+001 +8.9082285496E-001 -7.7088204902E+001 +1.2957984318E-001 -2.4296330937E+001
26603350000.000 +1.7397567230E-001 -2.1434512312E+001 +8.9101516328E-001 -7.7268991117E+001 +9.0710561263E-001 -7.8622047469E+001 +1.3181079594E-001 -2.4810429628E+001
26803300000.000 +1.7345188662E-001 -2.2681448373E+001 +8.9707662087E-001 -7.8159949989E+001 +8.9187422551E-001 -7.8937742747E+001 +1.3165510117E-001 -2.5713859996E+001
27003250000.000 +1.7454675752E-001 -2.2792654161E+001 +8.9381064515E-001 -7.8887275600E+001 +9.0297538763E-001 -7.9568734345E+001 +1.3362792721E-001 -2.5831627213E+001
27203200000.000 +1.7473897818E-001 -2.3021782992E+001 +8.9561952446E-001 -7.9854895455E+001 +8.8630722342E-001 -8.1435355047E+001 +1.3380140683E-001 -2.6675674914E+001
27403150000.000 +1.7620750050E-001 -2.4014777521E+001 +8.9444773071E-001 -8.0110260146E+001 +8.8294485394E-001 -8.1836495196E+001 +1.3476344856E-001 -2.7834793230E+001
27603100000.000 +1.7433902608E-001 -2.3990164864E+001 +8.9622993871E-001 -8.1339069886E+001 +8.8401288913E-001 -8.2290936252E+001 +1.3434734786E-001 -2.7197792264E+001
27803050000.000 +1.7596513760E-001 -2.3511128667E+001 +8.9137513205E-001 -8.2006220915E+001 +8.8108618185E-001 -8.3259770880E+001 +1.3694789567E-001 -2.7469032650E+001
28003000000.000 +1.7613208274E-001 -2.4471697855E+001 +8.9499005652E-001 -8.2542823158E+001 +8.7093446341E-001 -8.3731704709E+001 +1.3574926966E-001 -2.7688017841E+001
28202950000.000 +1.7788207739E-001 -2.5271998023E+001 +8.9042028936E-001 -8.3161888464E+001 +8.7369564857E-001 -8.3695505977E+001 +1.3795025025E-001 -2.8354130380E+001
28402900000.000 +1.8041094578E-001 -2.6367304151E+001 +8.8491095800E-001 -8.3059599870E+001 +9.0206148661E-001 -8.4030124854E+001 +1.3796484474E-001 -2.8897757818E+001
28602850000.000 +1.8344959013E-001 -2.6933811329E+001 +8.8240367776E-001 -8.3177759211E+001 +8.8317123392E-001 -8.5019701808E+001 +1.3929648143E-001 -3.0778072275E+001
28802800000.000 +1.8051185075E-001 -2.8074458958E+001 +8.8444289140E-001 -8.3759744743E+001 +8.8953645355E-001 -8.4240173099E+001 +1.3810608621E-001 -3.0761292713E+001
29002750000.000 +1.8457829022E-001 -2.8163450737E+001 +8.9069816381E-001 -8.4311062602E+001 +8.9994951030E-001 -8.5919599384E+001 +1.4124887881E-001 -3.1454035134E+001
29202700000.000 +1.8695570184E-001 -2.8185521967E+001 +8.8842895569E-001 -8.4433062458E+001 +8.9647894852E-001 -8.6458774803E+001 +1.4223763321E-001 -3.2525682666E+001
29402650000.000 +1.8715610774E-001 -2.9213417255E+001 +8.9470551010E-001 -8.5125131078E+001 +8.9734662317E-001 -8.6688963618E+001 +1.4212678448E-001 -3.3101122166E+001
29602600000.000 +1.9047347198E-001 -2.9395527708E+001 +8.9335603866E-001 -8.5897562063E+001 +9.0117658423E-001 -8.7452404770E+001 +1.4387021958E-001 -3.3824331749E+001
29802550000.000 +1.9102298381E-001 -3.0647141185E+001 +8.9577825158E-001 -8.6159532169E+001 +8.9012176425E-001 -8.8780215537E+001 +1.4252914667E-001 -3.5131009382E+001
30002500000.000 +1.8768488983E-001 -3.1000425966E+001 +8.9705469240E-001 -8.7156645419E+001 +8.8348263242E-001 -8.7963498000E+001 +1.4238923299E-001 -3.4326576359E+001
30202450000.000 +1.9095845727E-001 -3.0647891458E+001 +8.8603780368E-001 -8.7745679586E+001 +9.0441084090E-001 -8.8995028743E+001 +1.4528339127E-001 -3.4336361275E+001
30402400000.000 +1.8906133651E-001 -3.1017797005E+001 +8.9148284247E-001 -8.8781668863E+001 +8.7221614592E-001 -9.0275917881E+001 +1.4492399198E-001 -3.5650513503E+001
30602350000.000 +1.9188820001E-001 -3.2078643545E+001 +8.8305634011E-001 -8.9468699159E+001 +8.6993557047E-001 -8.9223310731E+001 +1.4630533094E-001 -3.6285475944E+001
30802300000.000 +1.9415738889E-001 -3.2177528420E+001 +8.8438517263E-001 -9.0238055532E+001 +8.6957715862E-001 -9.0883343841E+001 +1.4840539214E-001 -3.6315705336E+001
31002250000.000 +1.9722974681E-001 -3.3382129330E+001 +8.6978474711E-001 -9.0130024794E+001 +8.7115053009E-001 -9.0974426150E+001 +1.4787433083E-001 -3.8196223707E+001
31202200000.000 +1.9619613475E-001 -3.3913164126E+001 +8.8382098457E-001 -9.1068125404E+001 +8.7069129806E-001 -9.2137272326E+001 +1.4853290059E-001 -3.7668948796E+001
31402150000.000 +1.9877043031E-001 -3.4325191426E+001 +8.7004186897E-001 -9.1704716414E+001 +8.8562218881E-001 -9.2194968157E+001 +1.5064843387E-001 -3.8554316831E+001
31602100000.000 +1.9989004689E-001 -3.5166824799E+001 +8.7988064727E-001 -9.1993103274E+001 +8.6488003798E-001 -9.4341546610E+001 +1.5124909460E-001 -4.0179102765E+001
31802050000.000 +1.9867343206E-001 -3.7331735201E+001 +8.6498412808E-001 -9.2126785503E+001 +8.7171417514E-001 -9.2184659235E+001 +1.4741459318E-001 -4.1117423081E+001
32002000000.000 +2.0062525638E-001 -3.7160306246E+001 +8.8250846890E-001 -9.2995934050E+001 +8.8347568929E-001 -9.4441553048E+001 +1.5076222944E-001 -4.0524332032E+001
32201950000.000 +2.0051324695E-001 -3.7343150216E+001 +8.7456302309E-001 -9.3228033213E+001 +8.8171336704E-001 -9.4322112061E+001 +1.5087183025E-001 -4.1203568765E+001
32401900000.000 +1.9940616510E-001 -3.8988977215E+001 +8.9627837471E-001 -9.3860714125E+001 +8.7765118208E-001 -9.5582871172E+001 +1.5102160153E-001 -4.1992143427E+001
32601850000.000 +2.0231360485E-001 -3.8794024208E+001 +8.7847087248E-001 -9.4584741182E+001 +8.8643707141E-001 -9.5447768451E+001 +1.5371280168E-001 -4.2113767348E+001
32801800000.000 +2.0521438368E-001 -3.9708303928E+001 +8.8584825276E-001 -9.4792812875E+001 +8.9020184952E-001 -9.7003105570E+001 +1.5506208936E-001 -4.3345817905E+001
33001750000.000 +2.0473713073E-001 -4.0263680897E+001 +8.8631125487E-001 -9.5679109499E+001 +8.8734330870E-001 -9.6993579790E+001 +1.5453493121E-001 -4.3741248534E+001
33201700000.000 +2.0489797715E-001 -4.1281702424E+001 +8.9114350763E-001 -9.6015542424E+001 +8.8852379636E-001 -9.7368150951E+001 +1.5553298382E-001 -4.4429130919E+001
33401650000.000 +2.0625293700E-001 -4.2079945691E+001 +8.8999826480E-001 -9.6497526773E+001 +8.8509080085E-001 -9.8128191282E+001 +1.5571141985E-001 -4.5269826007E+001
33601600000.000 +2.0565905393E-001 -4.2629844355E+001 +8.8712644048E-001 -9.7384727539E+001 +8.7732247514E-001 -9.8602251885E+001 +1.5603777271E-001 -4.5755179762E+001
33801550000.000 +2.0619425523E-001 -4.3543824298E+001 +8.8343139419E-001 -9.8094202752E+001 +8.7849549887E-001 -9.9131738691E+001 +1.5740285858E-001 -4.6286228685E+001
34001500000.000 +2.0634266242E-001 -4.4464431809E+001 +8.8202590737E-001 -9.8361155803E+001 +8.6627905607E-001 -9.9663375526E+001 +1.5655499330E-001 -4.7704742670E+001
34201450000.000 +2.0434986797E-001 -4.4974974194E+001 +8.8843254229E-001 -9.8903238103E+001 +8.6780998554E-001 -1.0033802467E+002 +1.5670405737E-001 -4.8069967301E+001
34401400000.000 +2.0665831310E-001 -4.5704770538E+001 +8.8017847872E-001 -9.9634574380E+001 +8.6989703797E-001 -1.0082803155E+002 +1.5883746159E-001 -4.8809432708E+001
34601350000.000 +2.0823187751E-001 -4.5544646172E+001 +8.7778298161E-001 -1.0050296319E+002 +8.7297141025E-001 -1.0203719892E+002 +1.6011701176E-001 -4.9397220135E+001
34801300000.000 +2.0572048529E-001 -4.6795793278E+001 +8.8029102969E-001 -1.0087668943E+002 +8.5215617394E-001 -1.0224392969E+002 +1.5812208774E-001 -5.0615453592E+001
35001250000.000 +2.0874565887E-001 -4.7550997857E+001 +8.7382028171E-001 -1.0171733982E+002 +8.5694724970E-001 -1.0211841799E+002 +1.5979364646E-001 -5.0604616204E+001
35201200000.000 +2.1052525060E-001 -4.8124759458E+001 +8.7288700528E-001 -1.0198212671E+002 +8.6284147959E-001 -1.0391579787E+002 +1.6167726427E-001 -5.1290470729E+001
35401150000.000 +2.1134327860E-001 -4.8461773394E+001 +8.7093064194E-001 -1.0273932863E+002 +8.6648248771E-001 -1.0384465993E+002 +1.6268886698E-001 -5.1815680784E+001
35601100000.000 +2.1085565442E-001 -5.0007906262E+001 +8.7251973248E-001 -1.0327839599E+002 +8.6557474622E-001 -1.0430126127E+002 +1.6282973186E-001 -5.2775030752E+001
35801050000.000 +2.1423059888E-001 -5.0453835069E+001 +8.6186170199E-001 -1.0385304139E+002 +8.6618461518E-001 -1.0541810025E+002 +1.6607643917E-001 -5.3999780018E+001
36001000000.000 +2.1174879853E-001 -5.1975675407E+001 +8.7310232655E-001 -1.0397042029E+002 +8.6457302377E-001 -1.0646034886E+002 +1.6380634051E-001 -5.5278899882E+001
36200950000.000 +2.0948125159E-001 -5.3072829588E+001 +8.6431056224E-001 -1.0503983594E+002 +8.7043777400E-001 -1.0541531322E+002 +1.6272986600E-001 -5.5702117011E+001
36400900000.000 +2.1009381905E-001 -5.3647035144E+001 +8.7450257332E-001 -1.0470668130E+002 +8.8051916292E-001 -1.0683364385E+002 +1.6294185034E-001 -5.6515286410E+001
36600850000.000 +2.0755552999E-001 -5.4990800119E+001 +8.6960447304E-001 -1.0524438899E+002 +8.6046235872E-001 -1.0692759396E+002 +1.6026629552E-001 -5.8126372950E+001
36800800000.000 +2.0526511027E-001 -5.5608527356E+001 +8.8695930662E-001 -1.0575822812E+002 +8.7843944180E-001 -1.0734970629E+002 +1.6056881300E-001 -5.7934086226E+001
37000750000.000 +2.0487315702E-001 -5.6021806033E+001 +8.7942420880E-001 -1.0630216565E+002 +8.7535088920E-001 -1.0756886983E+002 +1.5981895838E-001 -5.8189442783E+001
37200700000.000 +2.0085791595E-001 -5.6703607369E+001 +8.9405875200E-001 -1.0624173859E+002 +8.6942770368E-001 -1.0812392257E+002 +1.5818578310E-001 -5.8828818419E+001
37400650000.000 +2.0129493303E-001 -5.6871784279E+001 +8.8758989434E-001 -1.0756548497E+002 +8.6503764076E-001 -1.0835950619E+002 +1.5995327296E-001 -5.8868406760E+001
37600600000.000 +2.0131768501E-001 -5.7574933928E+001 +8.9151516486E-001 -1.0827685678E+002 +8.6956547334E-001 -1.0945072476E+002 +1.6115482188E-001 -5.9700459517E+001
37800550000.000 +1.9960946666E-001 -5.7868482873E+001 +8.8560523507E-001 -1.0923490027E+002 +8.5557239192E-001 -1.0975865806E+002 +1.6068480880E-001 -6.0268836275E+001
38000500000.000 +1.9887408781E-001 -5.8854045675E+001 +8.8709058000E-001 -1.0973023775E+002 +8.5893381097E-001 -1.0920735843E+002 +1.6061199686E-001 -6.0434873978E+001
38200450000.000 +2.0091519512E-001 -5.9439084623E+001 +8.7380932546E-001 -1.1059890001E+002 +8.6339707213E-001 -1.1072550052E+002 +1.6109345101E-001 -6.1601153679E+001
38400400000.000 +1.9894319643E-001 -6.0707246770E+001 +8.7365174775E-001 -1.1049851805E+002 +8.4722938757E-001 -1.1113944438E+002 +1.5882366475E-001 -6.3067827056E+001
38600350000.000 +1.9810095520E-001 -6.0730716704E+001 +8.7598804490E-001 -1.1142864578E+002 +8.6598912248E-001 -1.1164498151E+002 +1.5988848533E-001 -6.2514837880E+001
38800300000.000 +2.0000545714E-001 -6.2727273103E+001 +8.6259952917E-001 -1.1124670350E+002 +8.5514444466E-001 -1.1228910617E+002 +1.5910615926E-001 -6.4617412118E+001
39000250000.000 +1.9952696499E-001 -6.2877668444E+001 +8.6636043956E-001 -1.1186894802E+002 +8.5765126804E-001 -1.1369213875E+002 +1.5927399956E-001 -6.5391921882E+001
39200200000.000 +2.0116112482E-001 -6.4078095145E+001 +8.5590687991E-001 -1.1265584244E+002 +8.4721596442E-001 -1.1397068608E+002 +1.6083345335E-001 -6.6414642977E+001
39400150000.000 +1.9787992868E-001 -6.4015633629E+001 +8.6734264467E-001 -1.1235530404E+002 +8.6732256753E-001 -1.1480436800E+002 +1.5953044974E-001 -6.6200035190E+001
39600100000.000 +1.9395420987E-001 -6.5904773180E+001 +8.6663074289E-001 -1.1240556091E+002 +8.5175728501E-001 -1.1487079767E+002 +1.5563453827E-001 -6.8139805029E+001
39800050000.000 +1.9263203924E-001 -6.4543506840E+001 +8.8826553044E-001 -1.1346013043E+002 +8.8060222481E-001 -1.1538571241E+002 +1.5852476570E-001 -6.6497846709E+001
40000000000.000 +1.9243732830E-001 -6.4736021810E+001 +8.8412296223E-001 -1.1472657695E+002 +8.7346725849E-001 -1.1711577940E+002 +1.5910798865E-001 -6.7729051113E+001
