# Supplementary material for: Conductivity and radio frequency performance data for silver nanoparticle inks deposited via aerosol jet deposition and processed under varying conditions
Source: Data Brief. 2020 Sep 24;33:106331. doi: 10.1016/j.dib.2020.106331 (PMC7560714; doi:10.1016/j.dib.2020.106331)
Supplement: Supplementary file 3 [file mmc3.zip › Sintering Study/ANP Ink/RF Data/ANP_02_01.S2P]

!  2-Port S-parameters saved by WinCal
! VAR MeasName=S-Parameters (CALIBRATED_DATA) read from VNA (E8364B)
! VAR MeasDate=11/22/2017 2:19:35 PM
! VAR NAME=AFRL171016_02_01
! VAR FILENAME=AFRL171016_02_01.S2P
! VAR DATE=11/22/2017 2:19:35 PM
! VAR PHYS_PORTS=1,2
! VAR ObjTypeName=DATASET
! VAR IndexType=Frequency
!
# Hz S MA R 50
10000000.000 +6.1012483258E-002 -2.2415176166E+000 +9.2910509431E-001 +1.1213624668E-001 +9.2875332254E-001 -2.5065184427E-001 +6.2743061743E-002 +5.5578396172E-001
209950000.000 +6.0380443851E-002 -8.6474288287E-001 +9.2683139676E-001 -7.1906223663E-001 +9.2628654609E-001 -7.5423231303E-001 +6.0234243060E-002 -7.9959707944E-001
409900000.000 +5.9990759638E-002 -4.5774545193E-001 +9.2616859560E-001 -1.3270411021E+000 +9.2580796737E-001 -1.3728070129E+000 +6.0005467686E-002 -5.3151526964E-001
609850000.000 +5.9507749029E-002 -1.9733864617E-001 +9.2555876881E-001 -1.9918387462E+000 +9.2583199810E-001 -2.0291910894E+000 +5.9880566205E-002 -6.4455172076E-001
809800000.000 +5.9838889162E-002 +8.6829893718E-001 +9.2572318193E-001 -2.5951680573E+000 +9.2516255557E-001 -2.6575116389E+000 +5.9699619420E-002 +3.6183467237E-001
1009750000.000 +5.9368838561E-002 +7.9917699886E-001 +9.2483711911E-001 -3.2096903157E+000 +9.2413612868E-001 -3.2477967425E+000 +5.9261053618E-002 +7.7970537046E-001
1209700000.000 +5.9896410188E-002 +1.6518057579E+000 +9.2505690750E-001 -3.7983063201E+000 +9.2392460273E-001 -3.8505540189E+000 +5.9396362964E-002 +1.6273616852E+000
1409650000.000 +5.9695556873E-002 +1.7026556460E+000 +9.2370068925E-001 -4.4098735954E+000 +9.2339061224E-001 -4.4561995695E+000 +5.9649448396E-002 +1.8426600421E+000
1609600000.000 +5.9704706811E-002 +1.8072592487E+000 +9.2333836452E-001 -5.0771958717E+000 +9.2317228835E-001 -5.1217131545E+000 +6.0078829336E-002 +1.4150115943E+000
1809550000.000 +5.8868936841E-002 +1.7152806985E+000 +9.2220596399E-001 -5.6645507060E+000 +9.2205424804E-001 -5.7793800970E+000 +5.9578489665E-002 +1.2928105838E+000
2009500000.000 +5.8211754750E-002 +3.0846247736E+000 +9.2070456425E-001 -6.2416961095E+000 +9.2077946915E-001 -6.3327739203E+000 +5.8832383692E-002 +2.1559147945E+000
2209450000.000 +5.9009533142E-002 +4.1164745130E+000 +9.2031771760E-001 -6.8232143649E+000 +9.2025552309E-001 -6.8840711605E+000 +5.9268695459E-002 +3.2362539225E+000
2409400000.000 +5.9611275420E-002 +4.3673345086E+000 +9.2026857906E-001 -7.4435892467E+000 +9.2025917313E-001 -7.5041449256E+000 +5.9719411302E-002 +3.5558012241E+000
2609350000.000 +6.0047111567E-002 +5.0314673502E+000 +9.1984758933E-001 -7.9954594810E+000 +9.2020298995E-001 -8.1068485399E+000 +6.0302604353E-002 +4.0767225835E+000
2809300000.000 +6.0518686922E-002 +5.4562544165E+000 +9.1955418211E-001 -8.6271167411E+000 +9.1982674985E-001 -8.7004959608E+000 +6.1422058716E-002 +4.2406951417E+000
3009250000.000 +6.1159327835E-002 +5.1612671454E+000 +9.1920271871E-001 -9.2055609915E+000 +9.1889927842E-001 -9.2612352744E+000 +6.1721947057E-002 +3.9954521086E+000
3209200000.000 +6.1421905704E-002 +6.0654452757E+000 +9.1857147730E-001 -9.7561115469E+000 +9.1849529184E-001 -9.8492814517E+000 +6.1708223793E-002 +4.8123249156E+000
3409150000.000 +6.1976247571E-002 +6.5954883870E+000 +9.1858315333E-001 -1.0376856928E+001 +9.1770648994E-001 -1.0401013591E+001 +6.2388291002E-002 +5.4023097137E+000
3609100000.000 +6.2435722734E-002 +6.6206248777E+000 +9.1750816065E-001 -1.0903953029E+001 +9.1701540006E-001 -1.1014868263E+001 +6.2623769737E-002 +5.5802548584E+000
3809050000.000 +6.2903710493E-002 +7.3243971836E+000 +9.1714525293E-001 -1.1483637666E+001 +9.1708039914E-001 -1.1592489646E+001 +6.3197791190E-002 +5.9765107561E+000
4009000000.000 +6.3400899302E-002 +7.6812317473E+000 +9.1625453823E-001 -1.2114620893E+001 +9.1567025166E-001 -1.2138599453E+001 +6.4021133997E-002 +5.9228327549E+000
4208950000.000 +6.3933413579E-002 +7.3536527627E+000 +9.1637458742E-001 -1.2719077199E+001 +9.1604138425E-001 -1.2702726000E+001 +6.4362578928E-002 +5.9637207234E+000
4408900000.000 +6.4397425406E-002 +7.5000356294E+000 +9.1523528390E-001 -1.3251235581E+001 +9.1522688278E-001 -1.3338755730E+001 +6.5015128366E-002 +6.2636960881E+000
4608850000.000 +6.4986961875E-002 +8.0431446096E+000 +9.1527638368E-001 -1.3811127688E+001 +9.1493012222E-001 -1.3902638935E+001 +6.5677324086E-002 +6.4915389927E+000
4808800000.000 +6.5705395007E-002 +8.3490287109E+000 +9.1428265385E-001 -1.4394877111E+001 +9.1443131802E-001 -1.4490603010E+001 +6.6421695971E-002 +6.7093952145E+000
5008750000.000 +6.6409694270E-002 +8.6268201443E+000 +9.1431890867E-001 -1.4955752174E+001 +9.1526629946E-001 -1.5042833965E+001 +6.7196538521E-002 +6.7551529193E+000
5208700000.000 +6.6888524627E-002 +9.0230753961E+000 +9.1377376715E-001 -1.5529866805E+001 +9.1396201382E-001 -1.5695762054E+001 +6.8138397934E-002 +7.0314771965E+000
5408650000.000 +6.7836461414E-002 +8.9156480063E+000 +9.1385974009E-001 -1.6118739054E+001 +9.1445813045E-001 -1.6200975246E+001 +6.9608385127E-002 +6.6259965864E+000
5608600000.000 +6.8931446099E-002 +8.7385877011E+000 +9.1380706508E-001 -1.6690872256E+001 +9.1529436147E-001 -1.6834916405E+001 +7.0794418152E-002 +6.7940980953E+000
5808550000.000 +6.9843620783E-002 +8.9237451875E+000 +9.1417720943E-001 -1.7282984093E+001 +9.1415757126E-001 -1.7399963505E+001 +7.1478466788E-002 +6.4213335037E+000
6008500000.000 +7.0501188129E-002 +8.4849032107E+000 +9.1370574465E-001 -1.7862337158E+001 +9.1397830797E-001 -1.7945538881E+001 +7.2527366357E-002 +6.2164986075E+000
6208450000.000 +7.1480480359E-002 +8.6984056639E+000 +9.1320440472E-001 -1.8452028992E+001 +9.1303562946E-001 -1.8543173051E+001 +7.2503800399E-002 +5.9104675131E+000
6408400000.000 +7.1585266818E-002 +8.6248507642E+000 +9.1246047519E-001 -1.9046447406E+001 +9.1278166681E-001 -1.9183571255E+001 +7.3318733210E-002 +5.8465691096E+000
6608350000.000 +7.2467318072E-002 +8.6233237188E+000 +9.1135558726E-001 -1.9607755997E+001 +9.1161215862E-001 -1.9714799941E+001 +7.4029422963E-002 +5.4836292961E+000
6808300000.000 +7.3400438559E-002 +8.3385051079E+000 +9.1174366901E-001 -2.0187909376E+001 +9.1254088873E-001 -2.0237955786E+001 +7.4964649514E-002 +5.2452594081E+000
7008250000.000 +7.3707576172E-002 +8.4679213332E+000 +9.1085781578E-001 -2.0770539113E+001 +9.1191251112E-001 -2.0962448527E+001 +7.5681296649E-002 +5.0581232453E+000
7208200000.000 +7.4262280751E-002 +8.1476447243E+000 +9.1042133908E-001 -2.1365480965E+001 +9.1041608136E-001 -2.1463943791E+001 +7.6042507296E-002 +4.4141878512E+000
7408150000.000 +7.5172003398E-002 +8.0618661309E+000 +9.0955811049E-001 -2.1966641710E+001 +9.1133692532E-001 -2.2089275287E+001 +7.6938093032E-002 +4.2901799595E+000
7608100000.000 +7.5543276796E-002 +7.8426066337E+000 +9.0961810515E-001 -2.2526294772E+001 +9.0849550400E-001 -2.2640994080E+001 +7.7295455070E-002 +4.0244528288E+000
7808050000.000 +7.6311869982E-002 +7.5783476758E+000 +9.0857989051E-001 -2.3071834814E+001 +9.0796545355E-001 -2.3257862268E+001 +7.8079425898E-002 +3.4400662864E+000
8008000000.000 +7.7265347107E-002 +7.5687792304E+000 +9.0828831469E-001 -2.3688131520E+001 +9.0881532568E-001 -2.3751101230E+001 +7.9308627950E-002 +3.1011205612E+000
8207950000.000 +7.7146799919E-002 +7.4269543814E+000 +9.0777791280E-001 -2.4300724540E+001 +9.0998436961E-001 -2.4491361916E+001 +8.0053677403E-002 +3.1351779341E+000
8407900000.000 +7.8719429864E-002 +7.1248676984E+000 +9.0743060109E-001 -2.4794354442E+001 +9.0675183747E-001 -2.4935706018E+001 +8.0725568838E-002 +2.7600047285E+000
8607850000.000 +7.9930405582E-002 +7.1512296125E+000 +9.0805779803E-001 -2.5339308660E+001 +9.1026595319E-001 -2.5362471446E+001 +8.1586741526E-002 +2.9445981877E+000
8807800000.000 +8.1247610077E-002 +7.5018900150E+000 +9.0735562470E-001 -2.5964612994E+001 +9.0852939350E-001 -2.6198611623E+001 +8.3091460071E-002 +2.8464802086E+000
9007750000.000 +8.1687381860E-002 +6.8535638545E+000 +9.0625451693E-001 -2.6499753983E+001 +9.0561344355E-001 -2.6623559386E+001 +8.3136945396E-002 +2.1516104839E+000
9207700000.000 +8.2560140484E-002 +6.8247606794E+000 +9.0550451870E-001 -2.7069366839E+001 +9.0788743325E-001 -2.7247701681E+001 +8.4285857168E-002 +1.8901572326E+000
9407650000.000 +8.3189838463E-002 +6.9338678679E+000 +9.0525184011E-001 -2.7641568682E+001 +9.0715206872E-001 -2.7881697974E+001 +8.4852558266E-002 +1.6962576718E+000
9607600000.000 +8.4019131366E-002 +6.4274555111E+000 +9.0438399891E-001 -2.8196975662E+001 +9.0547887626E-001 -2.8476857152E+001 +8.5549524731E-002 +1.2859384901E+000
9807550000.000 +8.5026702421E-002 +5.9149213745E+000 +9.0403835572E-001 -2.8762744562E+001 +9.0501024662E-001 -2.8965477859E+001 +8.6522154806E-002 +7.0176343451E-001
10007500000.000 +8.5076205087E-002 +5.2829927584E+000 +9.0318916968E-001 -2.9400251835E+001 +9.0615749875E-001 -2.9647291263E+001 +8.7345466128E-002 +1.3390232254E-001
10207450000.000 +8.5323187814E-002 +5.4159547133E+000 +9.0226229892E-001 -2.9897742812E+001 +9.0106644479E-001 -3.0132105184E+001 +8.7398090192E-002 -5.4316109993E-001
10407400000.000 +8.6433419463E-002 +4.7486835757E+000 +9.0319928492E-001 -3.0444330982E+001 +9.0326344495E-001 -3.0391004982E+001 +8.7891289493E-002 -6.5345046359E-001
10607350000.000 +8.6718699367E-002 +5.1441123746E+000 +9.0145934525E-001 -3.1024496619E+001 +9.0433928710E-001 -3.1331176342E+001 +8.8933004252E-002 -9.9443022330E-001
10807300000.000 +8.7165446781E-002 +4.6812258324E+000 +9.0145736128E-001 -3.1569383526E+001 +8.9908373004E-001 -3.1685717216E+001 +8.9733166323E-002 -1.6654540681E+000
11007250000.000 +8.8767055304E-002 +4.0707501092E+000 +9.0092873054E-001 -3.2120931273E+001 +9.0375358144E-001 -3.2187791588E+001 +9.0793617152E-002 -2.0118956442E+000
11207200000.000 +9.0301064961E-002 +4.1007308543E+000 +9.0201176307E-001 -3.2678000642E+001 +9.0247677497E-001 -3.2747424949E+001 +9.2106598451E-002 -2.2248875434E+000
11407150000.000 +9.0263410257E-002 +3.9074330472E+000 +8.9953492604E-001 -3.3232331302E+001 +9.0197741022E-001 -3.3518001779E+001 +9.2692019317E-002 -2.7815073537E+000
11607100000.000 +9.1793523108E-002 +2.8658985699E+000 +9.0142217126E-001 -3.3607941806E+001 +8.9802148332E-001 -3.3851125080E+001 +9.3466500019E-002 -3.3686010118E+000
11807050000.000 +9.2699545550E-002 +2.9701254514E+000 +9.0045838620E-001 -3.4346293788E+001 +9.0647293467E-001 -3.4623611064E+001 +9.4314921147E-002 -3.7355160069E+000
12007000000.000 +9.3452347898E-002 +2.5981573172E+000 +8.9937741008E-001 -3.4695609345E+001 +8.9593845157E-001 -3.5237458957E+001 +9.4354147135E-002 -4.7261068687E+000
12206950000.000 +9.3863859195E-002 +2.1764159635E+000 +8.9948985585E-001 -3.5395510626E+001 +9.0389940803E-001 -3.5421597283E+001 +9.4372113377E-002 -4.5850060838E+000
12406900000.000 +9.5854046633E-002 +2.3416809695E+000 +8.9977642271E-001 -3.5879416086E+001 +9.0352868075E-001 -3.6438016299E+001 +9.6134467407E-002 -4.8577791250E+000
12606850000.000 +9.4386682076E-002 +2.0961540422E+000 +8.9937166215E-001 -3.6508451878E+001 +9.0220930119E-001 -3.6862586799E+001 +9.6018121901E-002 -5.3183508018E+000
12806800000.000 +9.6968544766E-002 +1.6888920333E+000 +8.9936640403E-001 -3.6850967731E+001 +9.0134188775E-001 -3.7491853305E+001 +9.7054581278E-002 -5.8682476849E+000
13006750000.000 +9.7820011981E-002 +7.0211357620E-001 +9.0095264246E-001 -3.7697255132E+001 +9.0679412452E-001 -3.8065055224E+001 +9.7422829857E-002 -6.1712749416E+000
13206700000.000 +9.6548425640E-002 +5.9991894086E-001 +8.9914086796E-001 -3.8292490821E+001 +9.0336555195E-001 -3.9067964960E+001 +9.7369320907E-002 -6.3707063511E+000
13406650000.000 +9.7085885161E-002 -3.6878960880E-001 +9.0054604909E-001 -3.8855064489E+001 +9.0038163008E-001 -3.8986237724E+001 +9.8160713021E-002 -7.0727810315E+000
13606600000.000 +9.7460239600E-002 -6.8246279728E-001 +8.9934762764E-001 -3.9443106632E+001 +9.0497961982E-001 -3.9605637306E+001 +9.9337935857E-002 -7.0700180627E+000
13806550000.000 +9.8290205027E-002 -1.3008135275E-003 +8.9835703004E-001 -4.0043024377E+001 +8.9909157311E-001 -4.0366371312E+001 +1.0062519564E-001 -7.1828786881E+000
14006500000.000 +9.9241120605E-002 -1.2412841308E+000 +8.9793808814E-001 -4.0462774648E+001 +8.9961931905E-001 -4.0558493552E+001 +1.0233955443E-001 -8.3300840515E+000
14206450000.000 +1.0034534794E-001 -1.4516736905E+000 +8.9900524251E-001 -4.1130547100E+001 +9.0117108949E-001 -4.1178776682E+001 +1.0300662495E-001 -9.1573132508E+000
14406400000.000 +1.0111927049E-001 -1.8081504352E+000 +8.9930602609E-001 -4.1690323041E+001 +8.9673826601E-001 -4.1459169708E+001 +1.0246888568E-001 -9.5103678268E+000
14606350000.000 +1.0158203139E-001 -2.6158020670E+000 +8.9724658765E-001 -4.1993605179E+001 +8.9690855786E-001 -4.2045033246E+001 +1.0242414513E-001 -9.8804891039E+000
14806300000.000 +1.0229109407E-001 -2.3532365263E+000 +9.0034586158E-001 -4.2628824436E+001 +8.9809289899E-001 -4.2690475798E+001 +1.0360324507E-001 -1.0003891070E+001
15006250000.000 +1.0299564765E-001 -2.3168005193E+000 +8.9711529790E-001 -4.3162882216E+001 +9.0109743121E-001 -4.3582352184E+001 +1.0428947068E-001 -1.0495314564E+001
15206200000.000 +1.0278505794E-001 -3.2465635698E+000 +9.0142782765E-001 -4.3618683415E+001 +8.9419050045E-001 -4.3552173575E+001 +1.0399903054E-001 -1.0912800635E+001
15406150000.000 +1.0530109476E-001 -3.5562777577E+000 +9.0031813919E-001 -4.4383612363E+001 +9.0804305425E-001 -4.4339436557E+001 +1.0598919151E-001 -1.1229233137E+001
15606100000.000 +1.0524044598E-001 -3.6992697229E+000 +9.0070709982E-001 -4.4858885719E+001 +8.9986697821E-001 -4.5643987339E+001 +1.0640222096E-001 -1.1962503409E+001
15806050000.000 +1.0416257844E-001 -4.1953397017E+000 +8.9923510737E-001 -4.5612596765E+001 +9.0477964642E-001 -4.5695232326E+001 +1.0680022355E-001 -1.2507585288E+001
16006000000.000 +1.0618089920E-001 -4.6335496532E+000 +9.0205775410E-001 -4.6052823089E+001 +9.0315458971E-001 -4.6759324128E+001 +1.0813853152E-001 -1.3029315249E+001
16205950000.000 +1.0511027340E-001 -4.0178650141E+000 +9.0018896559E-001 -4.6843140802E+001 +9.0018338206E-001 -4.7318274552E+001 +1.0852365304E-001 -1.3578834606E+001
16405900000.000 +1.0818151331E-001 -5.2629213694E+000 +9.0069869878E-001 -4.6942332896E+001 +8.9790581974E-001 -4.8600344464E+001 +1.1030655167E-001 -1.4671480333E+001
16605850000.000 +1.0711214231E-001 -4.8460033751E+000 +9.0149371585E-001 -4.7927947908E+001 +9.0295341771E-001 -4.8290943480E+001 +1.1011511190E-001 -1.4346794986E+001
16805800000.000 +1.0791200819E-001 -3.1565512749E+000 +8.9524605865E-001 -4.8344238546E+001 +9.0559563927E-001 -4.9614967234E+001 +1.1151399390E-001 -1.4055046455E+001
17005750000.000 +1.0803410380E-001 -4.0105484755E+000 +8.9752124280E-001 -4.9204439149E+001 +8.9340153528E-001 -4.9420142272E+001 +1.1172253592E-001 -1.4866027789E+001
17205700000.000 +1.1095381506E-001 -4.2921966576E+000 +8.9571582161E-001 -4.9509175350E+001 +9.0141504881E-001 -5.0259038129E+001 +1.1321405352E-001 -1.5024261118E+001
17405650000.000 +1.1226459002E-001 -4.8058570313E+000 +8.9775307323E-001 -5.0233168551E+001 +8.9611558004E-001 -5.0791293647E+001 +1.1331472427E-001 -1.5887913077E+001
17605600000.000 +1.1285318362E-001 -5.5962316199E+000 +8.9238541730E-001 -5.0493515449E+001 +8.9729827975E-001 -5.1090143917E+001 +1.1316950646E-001 -1.6545313963E+001
17805550000.000 +1.1331537151E-001 -6.8838827190E+000 +8.9736157436E-001 -5.1415138893E+001 +8.9695607928E-001 -5.1346126055E+001 +1.1362032663E-001 -1.6897120314E+001
18005500000.000 +1.1369543627E-001 -6.4269220079E+000 +8.9275279513E-001 -5.1753562018E+001 +9.0327039296E-001 -5.2338458533E+001 +1.1380181766E-001 -1.7032731928E+001
18205450000.000 +1.1433245282E-001 -7.1226878190E+000 +8.9512025642E-001 -5.2083106074E+001 +8.9963707506E-001 -5.2657925357E+001 +1.1413537948E-001 -1.8063224280E+001
18405400000.000 +1.1474907404E-001 -7.5201872477E+000 +8.9429358094E-001 -5.2901354068E+001 +9.0686329445E-001 -5.2826516901E+001 +1.1432893373E-001 -1.8465664759E+001
18605350000.000 +1.1522742221E-001 -6.7483165618E+000 +8.9344710370E-001 -5.3676999245E+001 +9.0781309901E-001 -5.4148631754E+001 +1.1521201338E-001 -1.8884287165E+001
18805300000.000 +1.1639428544E-001 -7.8633770949E+000 +8.9750106400E-001 -5.3947587469E+001 +8.9168859060E-001 -5.4647218408E+001 +1.1578959481E-001 -2.0210817321E+001
19005250000.000 +1.1772571946E-001 -7.9902112663E+000 +8.9973608871E-001 -5.4603771401E+001 +9.0527734548E-001 -5.4750265701E+001 +1.1717695699E-001 -2.0240073887E+001
19205200000.000 +1.1912045402E-001 -8.0697327999E+000 +9.0184078163E-001 -5.5249844424E+001 +9.0330114779E-001 -5.6473402540E+001 +1.1832186066E-001 -2.1498014082E+001
19405150000.000 +1.1808667562E-001 -7.9086933352E+000 +8.9999455594E-001 -5.5960930382E+001 +8.9477152887E-001 -5.6823966398E+001 +1.1840297622E-001 -2.1816751098E+001
19605100000.000 +1.1872998549E-001 -9.6105019954E+000 +9.0470085230E-001 -5.6464476134E+001 +8.9273927421E-001 -5.7464448138E+001 +1.1858349982E-001 -2.2421821376E+001
19805050000.000 +1.1999353474E-001 -8.5558554594E+000 +8.9861282977E-001 -5.7255919220E+001 +9.0120156586E-001 -5.7935767896E+001 +1.1927338588E-001 -2.2166666473E+001
20005000000.000 +1.2188440067E-001 -8.7674743309E+000 +8.9612191678E-001 -5.7477710769E+001 +8.9549547611E-001 -5.8961622495E+001 +1.1950646486E-001 -2.2421869851E+001
20204950000.000 +1.2206377379E-001 -9.4693264560E+000 +8.9791272557E-001 -5.8496301810E+001 +8.9555065061E-001 -5.8701593328E+001 +1.1883950965E-001 -2.2483675060E+001
20404900000.000 +1.2277213099E-001 -9.0410833826E+000 +8.9607235680E-001 -5.8884882049E+001 +8.9863894080E-001 -6.0098382257E+001 +1.1892772228E-001 -2.2404028564E+001
20604850000.000 +1.2424287641E-001 -9.3623609595E+000 +8.9347313386E-001 -5.9441218950E+001 +8.8292013323E-001 -6.0114497113E+001 +1.1959403696E-001 -2.3131372071E+001
20804800000.000 +1.2545590051E-001 -1.0082428512E+001 +8.9058418223E-001 -5.9714309936E+001 +8.9861003193E-001 -6.0433113806E+001 +1.1970885202E-001 -2.3297367865E+001
21004750000.000 +1.2674520221E-001 -1.0409267332E+001 +8.9217661854E-001 -6.0631632218E+001 +8.9483698561E-001 -6.1228347777E+001 +1.1985224431E-001 -2.3600890048E+001
21204700000.000 +1.2772179071E-001 -1.0424707684E+001 +8.8768877649E-001 -6.0653063990E+001 +9.0079470481E-001 -6.1672653249E+001 +1.1962019867E-001 -2.3890727963E+001
21404650000.000 +1.2840638806E-001 -1.1943333722E+001 +8.9412525844E-001 -6.1281748137E+001 +8.9409892385E-001 -6.1964139824E+001 +1.1989363482E-001 -2.4619504666E+001
21604600000.000 +1.2725014287E-001 -1.1512286719E+001 +8.8428117561E-001 -6.2034767931E+001 +9.1035156491E-001 -6.2318722444E+001 +1.1937078138E-001 -2.4132843874E+001
21804550000.000 +1.3053394057E-001 -1.1452536540E+001 +8.9218051946E-001 -6.2476880871E+001 +8.9805278165E-001 -6.3575603224E+001 +1.2250056011E-001 -2.5756507998E+001
22004500000.000 +1.3008801236E-001 -1.2253957148E+001 +8.9258719046E-001 -6.3252974802E+001 +8.9981963387E-001 -6.2989219409E+001 +1.2185276577E-001 -2.6105339804E+001
22204450000.000 +1.3398525265E-001 -1.2202800819E+001 +8.9598670381E-001 -6.3777894358E+001 +9.0400052514E-001 -6.4180888713E+001 +1.2462632248E-001 -2.6119604385E+001
22404400000.000 +1.3618553129E-001 -1.1663781413E+001 +8.9064615030E-001 -6.4422130447E+001 +8.9949938171E-001 -6.5316081379E+001 +1.2538203439E-001 -2.6683636200E+001
22604350000.000 +1.3698018950E-001 -1.2521261527E+001 +8.9565929865E-001 -6.4968219355E+001 +8.9687834783E-001 -6.5705866324E+001 +1.2599830289E-001 -2.7156625751E+001
22804300000.000 +1.3884557159E-001 -1.3059913681E+001 +8.9383668850E-001 -6.5974706315E+001 +9.0315795354E-001 -6.6705929485E+001 +1.2649048594E-001 -2.6896848672E+001
23004250000.000 +1.4041820418E-001 -1.2702811943E+001 +8.9331557341E-001 -6.6469092562E+001 +8.9065042142E-001 -6.7745104686E+001 +1.2581493088E-001 -2.7035617040E+001
23204200000.000 +1.4130958270E-001 -1.3706154337E+001 +8.9300508450E-001 -6.6987486590E+001 +8.8552791171E-001 -6.8205349498E+001 +1.2688676700E-001 -2.7381518331E+001
23404150000.000 +1.4340558219E-001 -1.4201730503E+001 +8.9077836812E-001 -6.8024342397E+001 +8.9341232356E-001 -6.8323876647E+001 +1.2642157934E-001 -2.6896744107E+001
23604100000.000 +1.4617348373E-001 -1.4221044550E+001 +8.9075732061E-001 -6.8127141465E+001 +8.9569536792E-001 -7.0280414012E+001 +1.2659877299E-001 -2.7517553136E+001
23804050000.000 +1.4479726489E-001 -1.5215575614E+001 +8.9360347680E-001 -6.9068502214E+001 +8.7027399127E-001 -6.9739443297E+001 +1.2674805555E-001 -2.7660654564E+001
24004000000.000 +1.4933685062E-001 -1.7017672947E+001 +8.9024792113E-001 -6.9287725406E+001 +8.9140798808E-001 -7.0801551509E+001 +1.2827434337E-001 -2.8148823094E+001
24203950000.000 +1.4846480170E-001 -1.6993767297E+001 +8.8624534022E-001 -7.0216004710E+001 +8.8026062577E-001 -7.1806102759E+001 +1.2851416491E-001 -2.8145930752E+001
24403900000.000 +1.4816755380E-001 -1.9444116827E+001 +8.8407867562E-001 -7.0232308584E+001 +8.8499456610E-001 -7.1706854211E+001 +1.2941083210E-001 -2.9077207506E+001
24603850000.000 +1.4611306442E-001 -2.0593816306E+001 +8.8712020209E-001 -7.1217227601E+001 +8.8420428873E-001 -7.1877553299E+001 +1.3024377310E-001 -2.9263962973E+001
24803800000.000 +1.4750001713E-001 -1.9251974722E+001 +8.8118589639E-001 -7.1371657165E+001 +8.9292867744E-001 -7.3329304246E+001 +1.3243894585E-001 -2.9607577821E+001
25003750000.000 +1.4214237171E-001 -2.0353633796E+001 +8.8845126658E-001 -7.2088864893E+001 +8.7188068853E-001 -7.3254676923E+001 +1.3232962168E-001 -3.0415353964E+001
25203700000.000 +1.4475307312E-001 -1.9974694719E+001 +8.8124405496E-001 -7.2719449539E+001 +8.9339349185E-001 -7.2847500969E+001 +1.3399506979E-001 -3.0292347349E+001
25403650000.000 +1.4903331645E-001 -1.9088047602E+001 +8.7902431036E-001 -7.2803734827E+001 +8.8530018518E-001 -7.4403561658E+001 +1.3586879269E-001 -3.0891905928E+001
25603600000.000 +1.4816987672E-001 -2.0274024371E+001 +8.7883308524E-001 -7.3161882311E+001 +8.7515408166E-001 -7.3934044198E+001 +1.3432436891E-001 -3.1273599138E+001
25803550000.000 +1.5073870076E-001 -2.0158941896E+001 +8.8271832525E-001 -7.3715332161E+001 +8.8704474505E-001 -7.4812797651E+001 +1.3628101200E-001 -3.0661458448E+001
26003500000.000 +1.5145073375E-001 -2.0069659914E+001 +8.7516372326E-001 -7.4615709956E+001 +8.8286908274E-001 -7.5134640623E+001 +1.3667702536E-001 -3.1046791851E+001
26203450000.000 +1.5324008886E-001 -2.0631763565E+001 +8.7643926852E-001 -7.4982093600E+001 +8.8002827453E-001 -7.5487842986E+001 +1.3816647352E-001 -3.1413684114E+001
26403400000.000 +1.5552733220E-001 -2.1229435112E+001 +8.8201961230E-001 -7.5980205361E+001 +8.7656449207E-001 -7.5894926754E+001 +1.3911550424E-001 -3.1789902626E+001
26603350000.000 +1.5972196297E-001 -2.0582461142E+001 +8.7896449037E-001 -7.5958099674E+001 +8.9218266319E-001 -7.7360804733E+001 +1.4059595542E-001 -3.2430538362E+001
26803300000.000 +1.5907586530E-001 -2.1686226675E+001 +8.8439292664E-001 -7.6828742345E+001 +8.7799692346E-001 -7.7615738530E+001 +1.4087548555E-001 -3.3235258920E+001
27003250000.000 +1.6078003797E-001 -2.1902274799E+001 +8.8134220716E-001 -7.7523326709E+001 +8.8867854855E-001 -7.8295748702E+001 +1.4290522603E-001 -3.3354809427E+001
27203200000.000 +1.6135623187E-001 -2.1867307672E+001 +8.8331669756E-001 -7.8512412226E+001 +8.7267203840E-001 -8.0130825231E+001 +1.4303763714E-001 -3.4431238654E+001
27403150000.000 +1.6386821688E-001 -2.2697562742E+001 +8.8214991492E-001 -7.8772357325E+001 +8.6910095386E-001 -8.0558472491E+001 +1.4448463305E-001 -3.5713946171E+001
27603100000.000 +1.6195055287E-001 -2.2789761254E+001 +8.8390133372E-001 -7.9944978077E+001 +8.7059811609E-001 -8.0960543258E+001 +1.4347028063E-001 -3.5226768662E+001
27803050000.000 +1.6424085967E-001 -2.2139576973E+001 +8.7974671458E-001 -8.0626901028E+001 +8.6809784831E-001 -8.1895114962E+001 +1.4509513067E-001 -3.4972765949E+001
28003000000.000 +1.6395459286E-001 -2.2830402144E+001 +8.8357493685E-001 -8.1127260347E+001 +8.5853880744E-001 -8.2377127533E+001 +1.4518818037E-001 -3.4923294743E+001
28202950000.000 +1.6582200549E-001 -2.3878177640E+001 +8.7932229537E-001 -8.1709813735E+001 +8.6173286693E-001 -8.2333280371E+001 +1.4785090510E-001 -3.5112590989E+001
28402900000.000 +1.6949649394E-001 -2.4935258749E+001 +8.7442235481E-001 -8.1611267040E+001 +8.8950347953E-001 -8.2685010322E+001 +1.4842020360E-001 -3.5553352881E+001
28602850000.000 +1.7299145794E-001 -2.5462572594E+001 +8.7189459055E-001 -8.1783211741E+001 +8.7078347503E-001 -8.3658957488E+001 +1.5013784188E-001 -3.6749319488E+001
28802800000.000 +1.7040040516E-001 -2.6675135458E+001 +8.7346409273E-001 -8.2339791226E+001 +8.7657504236E-001 -8.2939904141E+001 +1.4908392950E-001 -3.6691955417E+001
29002750000.000 +1.7490435225E-001 -2.6954375616E+001 +8.7962104023E-001 -8.2890486995E+001 +8.8658477071E-001 -8.4559385645E+001 +1.5174515109E-001 -3.7241265109E+001
29202700000.000 +1.7720321658E-001 -2.7083226162E+001 +8.7771726060E-001 -8.3044927304E+001 +8.8351398268E-001 -8.5077263342E+001 +1.5253575454E-001 -3.8211547891E+001
29402650000.000 +1.7691942155E-001 -2.8121149933E+001 +8.8346715486E-001 -8.3671816484E+001 +8.8446890954E-001 -8.5301019250E+001 +1.5290736152E-001 -3.8696372152E+001
29602600000.000 +1.8110973810E-001 -2.8415529919E+001 +8.8213903624E-001 -8.4472776928E+001 +8.8848713390E-001 -8.6086931832E+001 +1.5432312039E-001 -3.9027703243E+001
29802550000.000 +1.8103742257E-001 -2.9265528165E+001 +8.8453178482E-001 -8.4629188685E+001 +8.7771339543E-001 -8.7341285843E+001 +1.5429817557E-001 -4.0667916556E+001
30002500000.000 +1.7807802895E-001 -2.9695946525E+001 +8.8579761793E-001 -8.5721980224E+001 +8.7114803044E-001 -8.6559849762E+001 +1.5414636939E-001 -3.9982000217E+001
30202450000.000 +1.8263570407E-001 -2.9239925803E+001 +8.7528375603E-001 -8.6350229662E+001 +8.9108218669E-001 -8.7582515627E+001 +1.5682580679E-001 -3.9998454033E+001
30402400000.000 +1.8116453582E-001 -2.9516970137E+001 +8.8017861048E-001 -8.7421547089E+001 +8.5995696482E-001 -8.8904373024E+001 +1.5757929868E-001 -4.1312053410E+001
30602350000.000 +1.8397700639E-001 -3.0752249593E+001 +8.7166272547E-001 -8.7993137521E+001 +8.5774235514E-001 -8.7892624916E+001 +1.5953316990E-001 -4.1707677696E+001
30802300000.000 +1.8703974775E-001 -3.0929054697E+001 +8.7352507641E-001 -8.8790195469E+001 +8.5728186326E-001 -8.9557470779E+001 +1.6117117164E-001 -4.1516567793E+001
31002250000.000 +1.9039855123E-001 -3.2014615782E+001 +8.5930822216E-001 -8.8659482175E+001 +8.5893648317E-001 -8.9573146867E+001 +1.6169527344E-001 -4.2980065113E+001
31202200000.000 +1.8907414683E-001 -3.2659243940E+001 +8.7302721579E-001 -8.9591551566E+001 +8.5873737476E-001 -9.0770418861E+001 +1.6248287704E-001 -4.2288685740E+001
31402150000.000 +1.9283216950E-001 -3.3088012451E+001 +8.5989930152E-001 -9.0277592796E+001 +8.7243711424E-001 -9.0784471458E+001 +1.6468415955E-001 -4.2604923834E+001
31602100000.000 +1.9349873667E-001 -3.3771622580E+001 +8.6906070085E-001 -9.0565075798E+001 +8.5331076380E-001 -9.2993812767E+001 +1.6612515156E-001 -4.3783378997E+001
31802050000.000 +1.9267714871E-001 -3.6121695860E+001 +8.5325472705E-001 -9.0649179824E+001 +8.5836477577E-001 -9.0904204477E+001 +1.6400324677E-001 -4.4854481214E+001
32002000000.000 +1.9434368028E-001 -3.6039116908E+001 +8.7001825557E-001 -9.1495997978E+001 +8.6980031206E-001 -9.3058012222E+001 +1.6681116186E-001 -4.4709535652E+001
32201950000.000 +1.9445478378E-001 -3.6113104380E+001 +8.6203899575E-001 -9.1714343024E+001 +8.6777978935E-001 -9.2949300660E+001 +1.6691998282E-001 -4.5639980501E+001
32401900000.000 +1.9296056930E-001 -3.7812460831E+001 +8.8365178558E-001 -9.2332950396E+001 +8.6415311859E-001 -9.4141291373E+001 +1.6680698885E-001 -4.6542129713E+001
32601850000.000 +1.9604809808E-001 -3.7621060000E+001 +8.6633334185E-001 -9.3050370829E+001 +8.7243836714E-001 -9.4015274954E+001 +1.6931878076E-001 -4.6598909064E+001
32801800000.000 +1.9851412179E-001 -3.8408834614E+001 +8.7355223914E-001 -9.3206562141E+001 +8.7599831915E-001 -9.5484880932E+001 +1.7108258465E-001 -4.7952647453E+001
33001750000.000 +1.9769515015E-001 -3.8836075388E+001 +8.7408978449E-001 -9.4093312962E+001 +8.7340246602E-001 -9.5574846911E+001 +1.7101427227E-001 -4.8659033037E+001
33201700000.000 +1.9790679337E-001 -3.9582431306E+001 +8.7871109427E-001 -9.4400939275E+001 +8.7455103021E-001 -9.5875616189E+001 +1.7261282086E-001 -4.9348494606E+001
33401650000.000 +1.9956041190E-001 -4.0242783736E+001 +8.7705643181E-001 -9.4872563730E+001 +8.7119464418E-001 -9.6574254855E+001 +1.7384654661E-001 -5.0235577510E+001
33601600000.000 +1.9873313364E-001 -4.0862437024E+001 +8.7520480444E-001 -9.5684401502E+001 +8.6364181625E-001 -9.7041078765E+001 +1.7391238367E-001 -5.0942831067E+001
33801550000.000 +1.9991284105E-001 -4.1351256601E+001 +8.7255344864E-001 -9.6469363180E+001 +8.6544234884E-001 -9.7526981051E+001 +1.7501027769E-001 -5.0725610768E+001
34001500000.000 +2.0159304766E-001 -4.2076741821E+001 +8.7122171359E-001 -9.6754792781E+001 +8.5369653104E-001 -9.8253247874E+001 +1.7564483741E-001 -5.1917828654E+001
34201450000.000 +1.9982753435E-001 -4.2647094808E+001 +8.7670552225E-001 -9.7262468679E+001 +8.5452406377E-001 -9.8886453565E+001 +1.7636551072E-001 -5.2305860521E+001
34401400000.000 +2.0255440987E-001 -4.3443655901E+001 +8.6871849510E-001 -9.8035852097E+001 +8.5595976332E-001 -9.9302363655E+001 +1.7774993071E-001 -5.2810030791E+001
34601350000.000 +2.0504533889E-001 -4.3147612811E+001 +8.6561540380E-001 -9.8848014633E+001 +8.5966273020E-001 -1.0055832884E+002 +1.7897062944E-001 -5.3301964443E+001
34801300000.000 +2.0390599461E-001 -4.4317859990E+001 +8.6758085127E-001 -9.9383819421E+001 +8.3910835180E-001 -1.0089951765E+002 +1.7843397814E-001 -5.4283993609E+001
35001250000.000 +2.0687596635E-001 -4.5375396392E+001 +8.6003974020E-001 -1.0013828007E+002 +8.4235498080E-001 -1.0073089852E+002 +1.7982008562E-001 -5.4895884456E+001
35201200000.000 +2.0832710683E-001 -4.5808770127E+001 +8.5942477464E-001 -1.0040268830E+002 +8.4792702811E-001 -1.0241445484E+002 +1.8117810401E-001 -5.6180810341E+001
35401150000.000 +2.0820283518E-001 -4.6105438575E+001 +8.5766822901E-001 -1.0102868682E+002 +8.5121959151E-001 -1.0226202427E+002 +1.8161326791E-001 -5.7128308093E+001
35601100000.000 +2.0764993571E-001 -4.7516938472E+001 +8.5969571727E-001 -1.0156885184E+002 +8.5042687300E-001 -1.0273974478E+002 +1.8173185115E-001 -5.8429862291E+001
35801050000.000 +2.1114540674E-001 -4.7813034721E+001 +8.4898145685E-001 -1.0209018632E+002 +8.5096972491E-001 -1.0383211144E+002 +1.8490947796E-001 -5.9862446712E+001
36001000000.000 +2.0886194419E-001 -4.8993572588E+001 +8.6003470838E-001 -1.0229041421E+002 +8.4992713569E-001 -1.0481814439E+002 +1.8253987144E-001 -6.1444238611E+001
36200950000.000 +2.0679380116E-001 -4.9792709167E+001 +8.5144609444E-001 -1.0331228706E+002 +8.5548643983E-001 -1.0374693726E+002 +1.8130675591E-001 -6.2180805776E+001
36400900000.000 +2.0795319319E-001 -5.0246692488E+001 +8.6208286173E-001 -1.0301833099E+002 +8.6488714547E-001 -1.0513142857E+002 +1.8115911946E-001 -6.3394819252E+001
36600850000.000 +2.0593484071E-001 -5.1256802503E+001 +8.5764127131E-001 -1.0354894027E+002 +8.4580544336E-001 -1.0526714587E+002 +1.7819809618E-001 -6.4948134750E+001
36800800000.000 +2.0402109880E-001 -5.1660105822E+001 +8.7442963563E-001 -1.0397923185E+002 +8.6349087600E-001 -1.0561807994E+002 +1.7703853519E-001 -6.5035839014E+001
37000750000.000 +2.0487901176E-001 -5.1950793973E+001 +8.6765300828E-001 -1.0452221861E+002 +8.6013245853E-001 -1.0588393575E+002 +1.7445489684E-001 -6.5239926514E+001
37200700000.000 +2.0102266557E-001 -5.2367467320E+001 +8.8182047146E-001 -1.0446259896E+002 +8.5476760839E-001 -1.0637073817E+002 +1.7034675804E-001 -6.5824756796E+001
37400650000.000 +2.0203230441E-001 -5.2367082030E+001 +8.7594665803E-001 -1.0583082714E+002 +8.5176942837E-001 -1.0665408571E+002 +1.7052983813E-001 -6.5210000662E+001
37600600000.000 +2.0275934434E-001 -5.2975924701E+001 +8.8041089212E-001 -1.0662021829E+002 +8.5673028506E-001 -1.0776852800E+002 +1.7056985387E-001 -6.5857819477E+001
37800550000.000 +2.0184225159E-001 -5.2894301378E+001 +8.7428056520E-001 -1.0756399769E+002 +8.4290299627E-001 -1.0813517302E+002 +1.6898072169E-001 -6.6496162723E+001
38000500000.000 +2.0204507332E-001 -5.3712657559E+001 +8.7568951885E-001 -1.0813886785E+002 +8.4559530087E-001 -1.0765376724E+002 +1.6804272062E-001 -6.6615930286E+001
38200450000.000 +2.0554388855E-001 -5.4284211804E+001 +8.6197439996E-001 -1.0906687761E+002 +8.4971001186E-001 -1.0920825762E+002 +1.6779223978E-001 -6.7588802683E+001
38400400000.000 +2.0421118644E-001 -5.5422748358E+001 +8.5971685783E-001 -1.0898656340E+002 +8.3247988459E-001 -1.0967174463E+002 +1.6586284529E-001 -6.9335485617E+001
38600350000.000 +2.0338521129E-001 -5.5275656554E+001 +8.6096891774E-001 -1.0990472734E+002 +8.4900177473E-001 -1.1007640872E+002 +1.6532912127E-001 -6.9316415006E+001
38800300000.000 +2.0562140589E-001 -5.6890303614E+001 +8.4683543654E-001 -1.0970089004E+002 +8.3843327600E-001 -1.1069676996E+002 +1.6393469242E-001 -7.1528955681E+001
39000250000.000 +2.0634961792E-001 -5.6586540331E+001 +8.4977851307E-001 -1.1026869296E+002 +8.4074682120E-001 -1.1203482224E+002 +1.6263056810E-001 -7.2172592463E+001
39200200000.000 +2.0995551746E-001 -5.7620549542E+001 +8.3973047309E-001 -1.1104775915E+002 +8.2998066154E-001 -1.1232462104E+002 +1.6275558646E-001 -7.2424722179E+001
39400150000.000 +2.0824051717E-001 -5.7306740720E+001 +8.4995266417E-001 -1.1060559138E+002 +8.4895055253E-001 -1.1299137394E+002 +1.5961994330E-001 -7.2055129194E+001
39600100000.000 +2.0576508271E-001 -5.8969129212E+001 +8.4838044083E-001 -1.1060385235E+002 +8.3351382415E-001 -1.1301413152E+002 +1.5617348104E-001 -7.3491263739E+001
39800050000.000 +2.0625936179E-001 -5.7564683726E+001 +8.6951577597E-001 -1.1145837883E+002 +8.6152196021E-001 -1.1340111097E+002 +1.5632547365E-001 -7.1124566629E+001
40000000000.000 +2.0914348581E-001 -5.7963467264E+001 +8.6626712017E-001 -1.1279285474E+002 +8.5572980808E-001 -1.1502544529E+002 +1.5628973797E-001 -7.1210810321E+001
