# Supplementary material for: Conductivity and radio frequency performance data for silver nanoparticle inks deposited via aerosol jet deposition and processed under varying conditions
Source: Data Brief. 2020 Sep 24;33:106331. doi: 10.1016/j.dib.2020.106331 (PMC7560714; doi:10.1016/j.dib.2020.106331)
Supplement: Supplementary file 3 [file mmc3.zip › Sintering Study/ANP Ink/RF Data/ANP_02_02.S2P]

!  2-Port S-parameters saved by WinCal
! VAR MeasName=S-Parameters (CALIBRATED_DATA) read from VNA (E8364B)
! VAR MeasDate=11/22/2017 2:25:26 PM
! VAR NAME=AFRL171016_02_02
! VAR FILENAME=AFRL171016_02_02.S2P
! VAR DATE=11/22/2017 2:25:26 PM
! VAR PHYS_PORTS=1,2
! VAR ObjTypeName=DATASET
! VAR IndexType=Frequency
!
# Hz S MA R 50
10000000.000 +6.9414734582E-002 -2.4613237962E-001 +9.2166237823E-001 +1.5529614893E-001 +9.2100512779E-001 -3.6582991271E-001 +7.0757144984E-002 +2.8711640681E-001
209950000.000 +6.9007671671E-002 -1.6174626104E-001 +9.2036602223E-001 -7.6756008208E-001 +9.1995718514E-001 -8.3229830685E-001 +6.9335672218E-002 -2.9862000038E-001
409900000.000 +6.9056896136E-002 -4.6686962512E-001 +9.1959239005E-001 -1.4063217952E+000 +9.1863668280E-001 -1.4581882662E+000 +6.8101901665E-002 +8.3408409728E-001
609850000.000 +6.7194720109E-002 -1.8032526423E-001 +9.1823129154E-001 -2.0953643496E+000 +9.1785247542E-001 -2.1648139934E+000 +6.7181184407E-002 +5.5625261119E-001
809800000.000 +6.5955017014E-002 +6.4764998002E-001 +9.1759259893E-001 -2.7407958146E+000 +9.1736288202E-001 -2.8049283075E+000 +6.6162720199E-002 +1.5834438423E+000
1009750000.000 +6.5622812885E-002 +1.5997304533E+000 +9.1652338238E-001 -3.3890563994E+000 +9.1581140743E-001 -3.4300589235E+000 +6.5785740658E-002 +1.6787331005E+000
1209700000.000 +6.5722318139E-002 +3.4868983350E+000 +9.1669764002E-001 -4.0050862308E+000 +9.1624101448E-001 -4.1173851902E+000 +6.6564511589E-002 +1.9159229013E+000
1409650000.000 +6.6260986789E-002 +3.7771532875E+000 +9.1581461187E-001 -4.6584763343E+000 +9.1571008082E-001 -4.7143051846E+000 +6.6909577777E-002 +2.0255877257E+000
1609600000.000 +6.7995689155E-002 +3.9297121362E+000 +9.1547465718E-001 -5.3094098806E+000 +9.1583281231E-001 -5.4098551901E+000 +6.8281659653E-002 +1.9407947334E+000
1809550000.000 +6.7924427285E-002 +4.1899739034E+000 +9.1490074015E-001 -6.0182289176E+000 +9.1426576854E-001 -6.0540229966E+000 +6.8054566033E-002 +1.9113995347E+000
2009500000.000 +6.7495693537E-002 +4.7730951117E+000 +9.1348076894E-001 -6.5885537725E+000 +9.1306836128E-001 -6.6753033364E+000 +6.7128721402E-002 +3.0129447506E+000
2209450000.000 +6.8933078970E-002 +5.4339381920E+000 +9.1281588692E-001 -7.1738880298E+000 +9.1248361038E-001 -7.2419563913E+000 +6.7565938544E-002 +4.5988079172E+000
2409400000.000 +6.8952344846E-002 +5.8986515349E+000 +9.1241947318E-001 -7.8291474721E+000 +9.1204018822E-001 -7.9072117423E+000 +6.7790202308E-002 +5.1163367279E+000
2609350000.000 +6.9434697516E-002 +6.3647307674E+000 +9.1158831674E-001 -8.3818513780E+000 +9.1176431807E-001 -8.5088653822E+000 +6.7814289821E-002 +6.0311060688E+000
2809300000.000 +6.9773647504E-002 +6.9178502478E+000 +9.1092650219E-001 -9.0804058968E+000 +9.1077881732E-001 -9.1360302857E+000 +6.8153492089E-002 +6.4371746887E+000
3009250000.000 +7.0338610199E-002 +7.3448754038E+000 +9.0996655060E-001 -9.6428879427E+000 +9.0978919486E-001 -9.7611966289E+000 +6.8349791844E-002 +6.5675972116E+000
3209200000.000 +7.0403804997E-002 +8.4029595931E+000 +9.0971964193E-001 -1.0282797128E+001 +9.0888108906E-001 -1.0353354945E+001 +6.8463522015E-002 +6.9184759587E+000
3409150000.000 +7.1930892295E-002 +8.6485814422E+000 +9.0912824617E-001 -1.0846266041E+001 +9.0815582753E-001 -1.0873868576E+001 +6.9031712192E-002 +7.6538658708E+000
3609100000.000 +7.3024233525E-002 +9.7655396544E+000 +9.0843470551E-001 -1.1498540316E+001 +9.0817828634E-001 -1.1554982851E+001 +6.9953870241E-002 +7.7071629270E+000
3809050000.000 +7.3220338155E-002 +9.9982243552E+000 +9.0804295185E-001 -1.2061057528E+001 +9.0818474993E-001 -1.2143283777E+001 +7.0469405686E-002 +7.7766809902E+000
4009000000.000 +7.5033432086E-002 +9.8176794432E+000 +9.0761098774E-001 -1.2706477287E+001 +9.0685342440E-001 -1.2782348132E+001 +7.1485029969E-002 +8.1342031577E+000
4208950000.000 +7.5837243469E-002 +1.0478052696E+001 +9.0760357133E-001 -1.3328792680E+001 +9.0751834379E-001 -1.3334645475E+001 +7.2477881354E-002 +7.6071199946E+000
4408900000.000 +7.5614291573E-002 +1.0359921374E+001 +9.0662871154E-001 -1.3887320775E+001 +9.0706955197E-001 -1.4025300390E+001 +7.2451146715E-002 +8.0180480997E+000
4608850000.000 +7.6889585515E-002 +1.0073502963E+001 +9.0668878557E-001 -1.4472062636E+001 +9.0651030039E-001 -1.4588427107E+001 +7.2640605641E-002 +8.6641208122E+000
4808800000.000 +7.8269391343E-002 +1.0813147472E+001 +9.0559361592E-001 -1.5081831184E+001 +9.0572634330E-001 -1.5182824048E+001 +7.3488661309E-002 +9.0200791423E+000
5008750000.000 +7.8349967455E-002 +1.0992256619E+001 +9.0541180549E-001 -1.5673051144E+001 +9.0586621139E-001 -1.5777962284E+001 +7.3435525391E-002 +9.2494220141E+000
5208700000.000 +7.9399626120E-002 +1.0569625053E+001 +9.0447921999E-001 -1.6286028628E+001 +9.0424617798E-001 -1.6455762558E+001 +7.3830767818E-002 +1.0133271137E+001
5408650000.000 +8.1639598041E-002 +1.1209817317E+001 +9.0440224010E-001 -1.6879660232E+001 +9.0431589665E-001 -1.6963875407E+001 +7.5517515440E-002 +9.8753965708E+000
5608600000.000 +8.1356649349E-002 +1.0944079512E+001 +9.0433666260E-001 -1.7481849926E+001 +9.0503474761E-001 -1.7656124480E+001 +7.6026839134E-002 +9.8383450190E+000
5808550000.000 +8.3552399827E-002 +9.9963855261E+000 +9.0378690285E-001 -1.8099461623E+001 +9.0399983235E-001 -1.8216593933E+001 +7.7135692612E-002 +1.0200340528E+001
6008500000.000 +8.5159511501E-002 +1.0461838031E+001 +9.0359802899E-001 -1.8696481468E+001 +9.0358151876E-001 -1.8787979637E+001 +7.8407913931E-002 +9.7542395737E+000
6208450000.000 +8.4793303406E-002 +1.0753741411E+001 +9.0321475316E-001 -1.9312153678E+001 +9.0318754124E-001 -1.9410196668E+001 +7.8506656522E-002 +9.2545987803E+000
6408400000.000 +8.5787273803E-002 +1.0058570465E+001 +9.0281862971E-001 -1.9921496966E+001 +9.0276387271E-001 -2.0074945454E+001 +7.9147782324E-002 +9.5516558695E+000
6608350000.000 +8.7973979168E-002 +1.0481241119E+001 +9.0200991088E-001 -2.0504872253E+001 +9.0196957266E-001 -2.0624509042E+001 +7.9948462199E-002 +9.1932725584E+000
6808300000.000 +8.7888575228E-002 +1.1098796911E+001 +9.0229411068E-001 -2.1116152910E+001 +9.0306632748E-001 -2.1172468283E+001 +8.0619677722E-002 +8.5092782085E+000
7008250000.000 +8.8799184211E-002 +9.3907848040E+000 +9.0155675164E-001 -2.1747273021E+001 +9.0252014251E-001 -2.1937456686E+001 +8.0675796184E-002 +9.1160193423E+000
7208200000.000 +9.1644813365E-002 +9.4430645647E+000 +9.0106861738E-001 -2.2340492010E+001 +9.0112051456E-001 -2.2438956184E+001 +8.1590672318E-002 +8.5885424564E+000
7408150000.000 +9.1419102690E-002 +9.5451529398E+000 +9.0038331611E-001 -2.2960445886E+001 +9.0193396952E-001 -2.3109443050E+001 +8.2020982770E-002 +8.4013042277E+000
7608100000.000 +9.2747864220E-002 +8.3345027415E+000 +9.0031119496E-001 -2.3549317287E+001 +8.9873704569E-001 -2.3706242018E+001 +8.1971048985E-002 +8.5582827793E+000
7808050000.000 +9.4810282950E-002 +8.7666307817E+000 +8.9938656170E-001 -2.4126366834E+001 +8.9791683367E-001 -2.4290565295E+001 +8.2546573379E-002 +8.0471051459E+000
8008000000.000 +9.4309621854E-002 +9.0028324095E+000 +8.9824518753E-001 -2.4704738705E+001 +8.9822716668E-001 -2.4827484455E+001 +8.2965163980E-002 +7.8285856291E+000
8207950000.000 +9.4723985492E-002 +8.2229964442E+000 +8.9741348125E-001 -2.5376970561E+001 +8.9904919303E-001 -2.5574196578E+001 +8.3385066214E-002 +8.0154992649E+000
8407900000.000 +9.7566918031E-002 +8.3154759162E+000 +8.9694420926E-001 -2.5912335100E+001 +8.9584790416E-001 -2.6047320233E+001 +8.4323933602E-002 +7.5626384218E+000
8607850000.000 +9.7475826851E-002 +9.1346593132E+000 +8.9719756781E-001 -2.6483404948E+001 +8.9967908284E-001 -2.6518377922E+001 +8.4398974072E-002 +7.2037987375E+000
8807800000.000 +9.7821962183E-002 +7.8085108066E+000 +8.9651450495E-001 -2.7167157304E+001 +8.9744468291E-001 -2.7373286064E+001 +8.5193258422E-002 +7.6989331192E+000
9007750000.000 +1.0082643337E-001 +7.3336691148E+000 +8.9526175750E-001 -2.7680521415E+001 +8.9525324333E-001 -2.7813245650E+001 +8.6123146990E-002 +7.1257811642E+000
9207700000.000 +1.0043239190E-001 +7.8606229283E+000 +8.9466618979E-001 -2.8285866549E+001 +8.9743951286E-001 -2.8467252915E+001 +8.6457499331E-002 +6.6715201882E+000
9407650000.000 +1.0098130536E-001 +6.4519731423E+000 +8.9457304615E-001 -2.8886508345E+001 +8.9665437917E-001 -2.9130768807E+001 +8.6691733312E-002 +7.0640632272E+000
9607600000.000 +1.0402789889E-001 +6.0437244069E+000 +8.9381763204E-001 -2.9467108662E+001 +8.9540082480E-001 -2.9725423549E+001 +8.7966519050E-002 +6.6076285098E+000
9807550000.000 +1.0459125613E-001 +6.3334478481E+000 +8.9398677462E-001 -3.0063898580E+001 +8.9511597634E-001 -3.0237482066E+001 +8.8467682179E-002 +5.7566828110E+000
10007500000.000 +1.0446952499E-001 +4.5570935679E+000 +8.9295984331E-001 -3.0688565131E+001 +8.9611912341E-001 -3.0943595606E+001 +8.8764790732E-002 +5.5985063072E+000
10207450000.000 +1.0720130556E-001 +4.4263791395E+000 +8.9223241250E-001 -3.1213866508E+001 +8.9118273846E-001 -3.1429433731E+001 +8.9308114723E-002 +5.0912041695E+000
10407400000.000 +1.0827207300E-001 +5.0949981527E+000 +8.9319400598E-001 -3.1781924387E+001 +8.9317914329E-001 -3.1691136448E+001 +8.9324890405E-002 +4.5488184518E+000
10607350000.000 +1.0668693626E-001 +4.0596785346E+000 +8.9117256787E-001 -3.2367602418E+001 +8.9330335450E-001 -3.2687357157E+001 +8.9174143571E-002 +4.7570649513E+000
10807300000.000 +1.0958731674E-001 +3.4865899016E+000 +8.9102643030E-001 -3.2953225038E+001 +8.8805044197E-001 -3.3045314323E+001 +9.0350351075E-002 +4.2026141592E+000
11007250000.000 +1.1004850452E-001 +4.0544134463E+000 +8.9057878798E-001 -3.3500874582E+001 +8.9284906443E-001 -3.3553134774E+001 +9.0173240897E-002 +3.5318253498E+000
11207200000.000 +1.0928876399E-001 +3.0355352389E+000 +8.9102503989E-001 -3.4094683143E+001 +8.9122600427E-001 -3.4141119036E+001 +9.0789890061E-002 +3.7077371513E+000
11407150000.000 +1.1181380969E-001 +2.4434115510E+000 +8.8882633874E-001 -3.4710033720E+001 +8.9069454316E-001 -3.4946780914E+001 +9.1518801282E-002 +3.1868363330E+000
11607100000.000 +1.1278344909E-001 +2.6613753857E+000 +8.9053657043E-001 -3.5097201768E+001 +8.8677981554E-001 -3.5274356152E+001 +9.1941592390E-002 +2.4023488277E+000
11807050000.000 +1.1163074334E-001 +1.6762717713E+000 +8.8978628873E-001 -3.5887171366E+001 +8.9615721182E-001 -3.6085286846E+001 +9.2458967434E-002 +2.3727428606E+000
12007000000.000 +1.1503488803E-001 +5.9062153467E-001 +8.8905634929E-001 -3.6249709863E+001 +8.8539010359E-001 -3.6766876605E+001 +9.3087628592E-002 +1.1157770603E+000
12206950000.000 +1.1555677378E-001 +1.5793069578E+000 +8.8876666074E-001 -3.6968857692E+001 +8.9369580113E-001 -3.6930162112E+001 +9.2421402537E-002 +3.7286358315E-001
12406900000.000 +1.1474013617E-001 +2.3395659999E-001 +8.8862857021E-001 -3.7464371616E+001 +8.9252841907E-001 -3.8026126178E+001 +9.2209434605E-002 +6.8163708593E-001
12606850000.000 +1.1690163986E-001 -8.6800702094E-001 +8.8833589200E-001 -3.8106296312E+001 +8.9161757368E-001 -3.8436571545E+001 +9.2910506701E-002 +5.6862704273E-001
12806800000.000 +1.1985542411E-001 +5.2339759233E-002 +8.8897995784E-001 -3.8441074248E+001 +8.9118507560E-001 -3.9082254006E+001 +9.3362530426E-002 -2.7056210665E-001
13006750000.000 +1.1837293672E-001 -1.7322476165E+000 +8.9037174910E-001 -3.9314873209E+001 +8.9590173371E-001 -3.9675390934E+001 +9.2961472191E-002 -8.4561818440E-002
13206700000.000 +1.1917227970E-001 -2.9306862162E+000 +8.8807087771E-001 -3.9974151882E+001 +8.9195719372E-001 -4.0691078261E+001 +9.2710074538E-002 +2.9911672880E-001
13406650000.000 +1.2096733594E-001 -2.8221972265E+000 +8.8951245281E-001 -4.0556498928E+001 +8.8904082359E-001 -4.0580280060E+001 +9.3679242289E-002 -7.3269524081E-001
13606600000.000 +1.1992027612E-001 -3.0525113149E+000 +8.8806963861E-001 -4.1102277237E+001 +8.9347495461E-001 -4.1247770888E+001 +9.4114283439E-002 -8.6222758468E-001
13806550000.000 +1.2149353122E-001 -3.4451615779E+000 +8.8645585253E-001 -4.1731582476E+001 +8.8739615008E-001 -4.2025653964E+001 +9.5212162703E-002 -1.0086529914E+000
14006500000.000 +1.2402252388E-001 -3.8499756854E+000 +8.8670303819E-001 -4.2159399304E+001 +8.8836546807E-001 -4.2216676721E+001 +9.6070861558E-002 -2.7945011887E+000
14206450000.000 +1.2300854097E-001 -3.8525407290E+000 +8.8799970120E-001 -4.2862582613E+001 +8.9023014960E-001 -4.2845914907E+001 +9.5830531864E-002 -3.5910309407E+000
14406400000.000 +1.2387661252E-001 -5.1581479360E+000 +8.8744212392E-001 -4.3429003969E+001 +8.8670340577E-001 -4.3205814484E+001 +9.5258716284E-002 -4.0080774012E+000
14606350000.000 +1.2499821816E-001 -4.7903432142E+000 +8.8631341869E-001 -4.3781263745E+001 +8.8716588314E-001 -4.3777752142E+001 +9.4784018170E-002 -4.8353284298E+000
14806300000.000 +1.2372240448E-001 -4.6964763048E+000 +8.9009781731E-001 -4.4450861138E+001 +8.8838535900E-001 -4.4486897158E+001 +9.5205127893E-002 -4.8119323605E+000
15006250000.000 +1.2496682429E-001 -5.8692081420E+000 +8.8668886454E-001 -4.5026357373E+001 +8.9127524689E-001 -4.5385371451E+001 +9.5507792307E-002 -5.3208861502E+000
15206200000.000 +1.2607635238E-001 -5.6488215494E+000 +8.9123507464E-001 -4.5466262684E+001 +8.8491812971E-001 -4.5362736242E+001 +9.4746328905E-002 -6.2554032222E+000
15406150000.000 +1.2576408615E-001 -6.2016191589E+000 +8.9000679374E-001 -4.6309298088E+001 +8.9851923320E-001 -4.6262743095E+001 +9.5088568727E-002 -6.3236806634E+000
15606100000.000 +1.2652714479E-001 -8.0362440118E+000 +8.8988585807E-001 -4.6822703533E+001 +8.8926600062E-001 -4.7561136346E+001 +9.4997129187E-002 -6.4583887344E+000
15806050000.000 +1.2818502655E-001 -8.3318983420E+000 +8.8842959500E-001 -4.7542871065E+001 +8.9455751457E-001 -4.7591049168E+001 +9.5008011071E-002 -7.2455990982E+000
16006000000.000 +1.2745505687E-001 -8.4959999933E+000 +8.9137963385E-001 -4.7980191386E+001 +8.9247355978E-001 -4.8668490671E+001 +9.5047536836E-002 -7.3275655004E+000
16205950000.000 +1.2608837639E-001 -9.7270090075E+000 +8.8835395417E-001 -4.8824911402E+001 +8.8907633605E-001 -4.9281190035E+001 +9.5141238936E-002 -7.1356504921E+000
16405900000.000 +1.3105124155E-001 -1.0538499596E+001 +8.8950637687E-001 -4.8957177593E+001 +8.8659040310E-001 -5.0588289093E+001 +9.6413435534E-002 -8.4613672944E+000
16605850000.000 +1.2854255908E-001 -9.8031451655E+000 +8.8959069508E-001 -4.9951723338E+001 +8.9202084667E-001 -5.0276497218E+001 +9.6610736070E-002 -7.9888093543E+000
16805800000.000 +1.2911554759E-001 -9.5454146353E+000 +8.8327309701E-001 -5.0372205526E+001 +8.9378101349E-001 -5.1644585824E+001 +9.7996753532E-002 -7.7901998565E+000
17005750000.000 +1.3198373234E-001 -9.9468646425E+000 +8.8582985404E-001 -5.1240521326E+001 +8.8240825097E-001 -5.1394643047E+001 +9.8314014020E-002 -9.0761302425E+000
17205700000.000 +1.3298947573E-001 -9.4000092455E+000 +8.8436397816E-001 -5.1599760554E+001 +8.9122148768E-001 -5.2322584633E+001 +9.8945966454E-002 -9.7481376011E+000
17405650000.000 +1.3313879847E-001 -1.0936914254E+001 +8.8606088421E-001 -5.2353295051E+001 +8.8588019472E-001 -5.2859650189E+001 +9.8609133171E-002 -1.0291056755E+001
17605600000.000 +1.3650035985E-001 -1.1729851673E+001 +8.8138608278E-001 -5.2672462163E+001 +8.8694486322E-001 -5.3174909491E+001 +9.8587605705E-002 -1.1677867280E+001
17805550000.000 +1.3549585143E-001 -1.1482146791E+001 +8.8664077750E-001 -5.3560165120E+001 +8.8800714092E-001 -5.3419325156E+001 +9.8409764410E-002 -1.2812922816E+001
18005500000.000 +1.3457992791E-001 -1.1846282192E+001 +8.8201808571E-001 -5.3920816375E+001 +8.9412921646E-001 -5.4497046408E+001 +9.6906358121E-002 -1.2882335866E+001
18205450000.000 +1.3693302494E-001 -1.2668179978E+001 +8.8563705172E-001 -5.4315018502E+001 +8.9072377463E-001 -5.4790900750E+001 +9.6467382992E-002 -1.4067300598E+001
18405400000.000 +1.3570463520E-001 -1.2528078224E+001 +8.8428994767E-001 -5.5130612978E+001 +8.9799641110E-001 -5.4995815129E+001 +9.5739163857E-002 -1.4883904028E+001
18605350000.000 +1.3449545489E-001 -1.3609007018E+001 +8.8316038220E-001 -5.5926051603E+001 +8.9862575216E-001 -5.6438808602E+001 +9.5517968369E-002 -1.4471805236E+001
18805300000.000 +1.3870855810E-001 -1.4543662506E+001 +8.8795227917E-001 -5.6269678493E+001 +8.8201144443E-001 -5.6849585295E+001 +9.6505661209E-002 -1.6008250168E+001
19005250000.000 +1.3766434710E-001 -1.3553706175E+001 +8.8912156269E-001 -5.6933528571E+001 +8.9647358523E-001 -5.7053743105E+001 +9.6020996098E-002 -1.6711012818E+001
19205200000.000 +1.3573618754E-001 -1.5813836756E+001 +8.9027342865E-001 -5.7661287895E+001 +8.9177635207E-001 -5.8822064027E+001 +9.5451216389E-002 -1.6432089012E+001
19405150000.000 +1.3903316956E-001 -1.5890623056E+001 +8.8768467424E-001 -5.8375383616E+001 +8.8390118503E-001 -5.9136533882E+001 +9.7279584319E-002 -1.6829787283E+001
19605100000.000 +1.3943844215E-001 -1.5916812574E+001 +8.9325979166E-001 -5.8890507152E+001 +8.8222045768E-001 -5.9788459072E+001 +9.6480968208E-002 -1.8378646484E+001
19805050000.000 +1.3809902576E-001 -1.6075457349E+001 +8.8575870720E-001 -5.9678389258E+001 +8.9055729967E-001 -6.0311308721E+001 +9.6508944532E-002 -1.7556282082E+001
20005000000.000 +1.4226238577E-001 -1.6749292675E+001 +8.8399309406E-001 -5.9898987228E+001 +8.8517665213E-001 -6.1374650759E+001 +9.7481574680E-002 -1.8234123948E+001
20204950000.000 +1.4185077666E-001 -1.6463409493E+001 +8.8640471625E-001 -6.0981239054E+001 +8.8610236634E-001 -6.1092279293E+001 +9.6101119829E-002 -1.8849487821E+001
20404900000.000 +1.4097819087E-001 -1.7275959273E+001 +8.8399967091E-001 -6.1384400496E+001 +8.8775013680E-001 -6.2542845675E+001 +9.5882335504E-002 -1.8200528742E+001
20604850000.000 +1.4577368240E-001 -1.7894768530E+001 +8.8193942810E-001 -6.1975935622E+001 +8.7292175045E-001 -6.2514736152E+001 +9.7711798185E-002 -1.9742218703E+001
20804800000.000 +1.4545135139E-001 -1.7445958553E+001 +8.7951751097E-001 -6.2225446612E+001 +8.8958760008E-001 -6.2887875615E+001 +9.5743478868E-002 -2.0674877922E+001
21004750000.000 +1.4522306998E-001 -1.8621221231E+001 +8.8151627853E-001 -6.3162390674E+001 +8.8521918158E-001 -6.3703237097E+001 +9.5156492544E-002 -2.0681024390E+001
21204700000.000 +1.4759280092E-001 -1.9003666913E+001 +8.7768671556E-001 -6.3166597587E+001 +8.9186406552E-001 -6.4149701390E+001 +9.4596725577E-002 -2.1267991601E+001
21404650000.000 +1.4779647804E-001 -1.9515292741E+001 +8.8392332139E-001 -6.3934995083E+001 +8.8470698858E-001 -6.4478055532E+001 +9.3913223928E-002 -2.2961597581E+001
21604600000.000 +1.4278565762E-001 -1.9576531921E+001 +8.7364164187E-001 -6.4617983090E+001 +9.0146946523E-001 -6.4913573670E+001 +9.2125129939E-002 -2.1627752645E+001
21804550000.000 +1.4760170953E-001 -2.0665926767E+001 +8.8241970098E-001 -6.5120517341E+001 +8.8823533199E-001 -6.6174363557E+001 +9.4522246718E-002 -2.3554789147E+001
22004500000.000 +1.4718342661E-001 -2.0284397105E+001 +8.8227946102E-001 -6.5957009052E+001 +8.8991081546E-001 -6.5567025746E+001 +9.3623153989E-002 -2.4328732534E+001
22204450000.000 +1.4677912429E-001 -2.0358635081E+001 +8.8512706046E-001 -6.6528225024E+001 +8.9386205853E-001 -6.6837419872E+001 +9.4117986109E-002 -2.3968403742E+001
22404400000.000 +1.4906568879E-001 -2.0979105555E+001 +8.7859661684E-001 -6.7176074922E+001 +8.8890823796E-001 -6.8040291132E+001 +9.4978675712E-002 -2.3845935006E+001
22604350000.000 +1.5115958757E-001 -2.1129710420E+001 +8.8437729919E-001 -6.7717902667E+001 +8.8618275233E-001 -6.8432488681E+001 +9.5757672176E-002 -2.5116187501E+001
22804300000.000 +1.5022836190E-001 -2.1604036509E+001 +8.8154511969E-001 -6.8766178756E+001 +8.9286631148E-001 -6.9449041618E+001 +9.4765107539E-002 -2.4269372496E+001
23004250000.000 +1.5237578347E-001 -2.2624764626E+001 +8.8094413769E-001 -6.9315914773E+001 +8.7983085528E-001 -7.0523992337E+001 +9.5820202475E-002 -2.3717626867E+001
23204200000.000 +1.5534864485E-001 -2.2988036085E+001 +8.8111395498E-001 -6.9782645903E+001 +8.7487663325E-001 -7.0913751037E+001 +9.7715934403E-002 -2.4999375533E+001
23404150000.000 +1.5433114643E-001 -2.3315352858E+001 +8.7903062678E-001 -7.0881670563E+001 +8.8283628246E-001 -7.1069231979E+001 +9.7046539872E-002 -2.4714055890E+001
23604100000.000 +1.5748357629E-001 -2.4977793662E+001 +8.7813358411E-001 -7.0985506269E+001 +8.8386588039E-001 -7.3098621930E+001 +9.7687302154E-002 -2.4758068536E+001
23804050000.000 +1.5956700496E-001 -2.4917699481E+001 +8.8137444160E-001 -7.1885300818E+001 +8.5845138103E-001 -7.2472845125E+001 +9.8640132894E-002 -2.6730277783E+001
24004000000.000 +1.5991256069E-001 -2.6182294518E+001 +8.7856984273E-001 -7.2086401182E+001 +8.8063620900E-001 -7.3539424794E+001 +9.7305517149E-002 -2.8045095186E+001
24203950000.000 +1.5807042339E-001 -2.7511388252E+001 +8.7523047519E-001 -7.3023253223E+001 +8.6977018589E-001 -7.4585548475E+001 +9.7433731654E-002 -2.7423357825E+001
24403900000.000 +1.6077217045E-001 -2.8515118215E+001 +8.7459643583E-001 -7.3003390157E+001 +8.7477170603E-001 -7.4366078913E+001 +9.7892217679E-002 -3.0171389494E+001
24603850000.000 +1.5547291714E-001 -2.8941211071E+001 +8.7790576242E-001 -7.4049946666E+001 +8.7569843726E-001 -7.4607545138E+001 +9.6217943619E-002 -3.0368414746E+001
24803800000.000 +1.5608443236E-001 -2.8877554394E+001 +8.7262796697E-001 -7.4209213144E+001 +8.8360621241E-001 -7.6156920749E+001 +9.7141802390E-002 -3.0081214387E+001
25003750000.000 +1.5651469451E-001 -2.9251196539E+001 +8.7964659827E-001 -7.5082654676E+001 +8.6351130318E-001 -7.6130075744E+001 +9.6967440927E-002 -3.1387550597E+001
25203700000.000 +1.5433613877E-001 -2.8330198508E+001 +8.7303225029E-001 -7.5675575975E+001 +8.8623914425E-001 -7.5801886750E+001 +9.6270175756E-002 -3.1445283199E+001
25403650000.000 +1.5849795899E-001 -2.8964766767E+001 +8.7029785882E-001 -7.5880407497E+001 +8.7689159519E-001 -7.7440162482E+001 +9.7665015686E-002 -3.1336546014E+001
25603600000.000 +1.6011372874E-001 -2.9652249646E+001 +8.7003837164E-001 -7.6263052522E+001 +8.6800318400E-001 -7.6935888847E+001 +9.7270599508E-002 -3.2181589570E+001
25803550000.000 +1.6005773225E-001 -2.9137840436E+001 +8.7413185160E-001 -7.6890549349E+001 +8.7990738459E-001 -7.7879860715E+001 +9.7695512351E-002 -3.2045800141E+001
26003500000.000 +1.5979098333E-001 -3.0119824007E+001 +8.6639551470E-001 -7.7832539046E+001 +8.7548798881E-001 -7.8262289926E+001 +9.7755128776E-002 -3.2083838993E+001
26203450000.000 +1.6204089766E-001 -3.0397197780E+001 +8.6819158706E-001 -7.8219855941E+001 +8.7312324741E-001 -7.8625395020E+001 +9.9154196775E-002 -3.3099093044E+001
26403400000.000 +1.6239133507E-001 -3.0436645143E+001 +8.7233729517E-001 -7.9287341303E+001 +8.6961038568E-001 -7.8998631951E+001 +9.9039827912E-002 -3.3691504456E+001
26603350000.000 +1.6372614976E-001 -3.0965153882E+001 +8.7028392342E-001 -7.9224454983E+001 +8.8470448476E-001 -8.0609447537E+001 +9.9686209655E-002 -3.3403871523E+001
26803300000.000 +1.6469763420E-001 -3.2185538991E+001 +8.7538855145E-001 -8.0242799627E+001 +8.7011231598E-001 -8.0860843175E+001 +1.0046598518E-001 -3.5041554093E+001
27003250000.000 +1.6463741439E-001 -3.2342018011E+001 +8.7254797628E-001 -8.0911551273E+001 +8.8089585871E-001 -8.1589441097E+001 +1.0165012275E-001 -3.4987946051E+001
27203200000.000 +1.6515694736E-001 -3.3766934611E+001 +8.7313267376E-001 -8.1935646807E+001 +8.6306144591E-001 -8.3528365668E+001 +1.0151569218E-001 -3.5452485030E+001
27403150000.000 +1.6782746461E-001 -3.4484069567E+001 +8.7221102007E-001 -8.2214978753E+001 +8.5934343821E-001 -8.3956944960E+001 +1.0418857842E-001 -3.7175779420E+001
27603100000.000 +1.6481402555E-001 -3.4016209742E+001 +8.7258223163E-001 -8.3445095338E+001 +8.5978282816E-001 -8.4321195559E+001 +1.0369289567E-001 -3.6812160634E+001
27803050000.000 +1.6533427806E-001 -3.4343011928E+001 +8.6732937871E-001 -8.4112997821E+001 +8.5607426493E-001 -8.5328559118E+001 +1.0609138737E-001 -3.6308643450E+001
28003000000.000 +1.6917594286E-001 -3.4584525906E+001 +8.7034319893E-001 -8.4698464177E+001 +8.4607417148E-001 -8.5807184577E+001 +1.0719863325E-001 -3.7186167484E+001
28202950000.000 +1.7015032265E-001 -3.4195402250E+001 +8.6697477988E-001 -8.5300215524E+001 +8.5062983374E-001 -8.5741541108E+001 +1.0762200100E-001 -3.8256019982E+001
28402900000.000 +1.6926729463E-001 -3.5351056781E+001 +8.6277384838E-001 -8.5168055401E+001 +8.7834986759E-001 -8.6155073804E+001 +1.0594207316E-001 -3.8496158705E+001
28602850000.000 +1.7429959594E-001 -3.6812943994E+001 +8.6032792358E-001 -8.5386801749E+001 +8.5933518552E-001 -8.7155142206E+001 +1.0838853959E-001 -4.0300634753E+001
28802800000.000 +1.7184815404E-001 -3.7044906255E+001 +8.6221817666E-001 -8.6009603811E+001 +8.6630319011E-001 -8.6436795935E+001 +1.0710695693E-001 -4.1427143609E+001
29002750000.000 +1.7180391274E-001 -3.7517655453E+001 +8.6777392136E-001 -8.6529301459E+001 +8.7573179783E-001 -8.8096132476E+001 +1.0692357399E-001 -4.1908608841E+001
29202700000.000 +1.7313680058E-001 -3.8588152691E+001 +8.6690477993E-001 -8.6706253191E+001 +8.7328717165E-001 -8.8645733740E+001 +1.0811874935E-001 -4.2489218256E+001
29402650000.000 +1.7303131188E-001 -3.9103663397E+001 +8.7315075580E-001 -8.7376766571E+001 +8.7482117921E-001 -8.8890266089E+001 +1.0801786949E-001 -4.3612311954E+001
29602600000.000 +1.7381631949E-001 -4.0191515495E+001 +8.7211645561E-001 -8.8155629454E+001 +8.7804810947E-001 -8.9742482281E+001 +1.0917561444E-001 -4.3479907122E+001
29802550000.000 +1.7632660066E-001 -4.1842127831E+001 +8.7354512450E-001 -8.8453509621E+001 +8.6597127351E-001 -9.0997812807E+001 +1.1097083817E-001 -4.5302046815E+001
30002500000.000 +1.7325971374E-001 -4.0910315447E+001 +8.7562702367E-001 -8.9553179825E+001 +8.6109051154E-001 -9.0164452227E+001 +1.1038381352E-001 -4.5982920327E+001
30202450000.000 +1.7379255331E-001 -4.1236067686E+001 +8.6439091129E-001 -9.0097569169E+001 +8.7981842969E-001 -9.1315902582E+001 +1.1092172126E-001 -4.5265874860E+001
30402400000.000 +1.7534842272E-001 -4.2404896051E+001 +8.6754437393E-001 -9.1249938669E+001 +8.4658283392E-001 -9.2588034743E+001 +1.1372846712E-001 -4.6418803614E+001
30602350000.000 +1.7856325521E-001 -4.2220344822E+001 +8.5932275941E-001 -9.1825329751E+001 +8.4636466436E-001 -9.1520503729E+001 +1.1586036591E-001 -4.8367914377E+001
30802300000.000 +1.7707696817E-001 -4.2798485261E+001 +8.6038534060E-001 -9.2556499770E+001 +8.4466483736E-001 -9.3166821904E+001 +1.1621869513E-001 -4.8364371464E+001
31002250000.000 +1.8102076763E-001 -4.4315762941E+001 +8.4712229072E-001 -9.2337476496E+001 +8.4633263433E-001 -9.3150657123E+001 +1.1627777381E-001 -5.0886006734E+001
31202200000.000 +1.7935758380E-001 -4.3326430845E+001 +8.6178623143E-001 -9.3432289273E+001 +8.4734658642E-001 -9.4331611100E+001 +1.1498640156E-001 -5.0371752597E+001
31402150000.000 +1.7964437207E-001 -4.4097190096E+001 +8.4939894510E-001 -9.4046756623E+001 +8.6277879995E-001 -9.4618346795E+001 +1.1618895331E-001 -5.0226401270E+001
31602100000.000 +1.8295114773E-001 -4.5585708333E+001 +8.5771962223E-001 -9.4474214976E+001 +8.4105346355E-001 -9.6700585800E+001 +1.1866713302E-001 -5.1292354643E+001
31802050000.000 +1.8234120254E-001 -4.6765944993E+001 +8.4468032077E-001 -9.4508471153E+001 +8.5014624701E-001 -9.4672858449E+001 +1.1573199726E-001 -5.3707276157E+001
32002000000.000 +1.8059319057E-001 -4.6756155309E+001 +8.6087867633E-001 -9.5514183114E+001 +8.6050937091E-001 -9.6942310047E+001 +1.1670286875E-001 -5.3175398071E+001
32201950000.000 +1.8127108748E-001 -4.7709820146E+001 +8.5312354341E-001 -9.5738168009E+001 +8.5859668650E-001 -9.6833416459E+001 +1.1766351503E-001 -5.4103850943E+001
32401900000.000 +1.8113533099E-001 -4.8847710191E+001 +8.7415369811E-001 -9.6453768071E+001 +8.5389889429E-001 -9.8034642473E+001 +1.1722659574E-001 -5.5594329403E+001
32601850000.000 +1.8102386483E-001 -4.8571290071E+001 +8.5716375140E-001 -9.7115660596E+001 +8.6359957708E-001 -9.7962024962E+001 +1.1841821364E-001 -5.5773574277E+001
32801800000.000 +1.8308124920E-001 -4.9751746136E+001 +8.6416745212E-001 -9.7412747803E+001 +8.6573454290E-001 -9.9518005613E+001 +1.1987072283E-001 -5.7001216441E+001
33001750000.000 +1.8193228011E-001 -5.0373929159E+001 +8.6421505687E-001 -9.8306507392E+001 +8.6278885473E-001 -9.9544417350E+001 +1.2034836692E-001 -5.7759920998E+001
33201700000.000 +1.8028037453E-001 -5.1297425313E+001 +8.6865296061E-001 -9.8646165216E+001 +8.6409256680E-001 -9.9937732592E+001 +1.2101393413E-001 -5.8676763355E+001
33401650000.000 +1.8201865175E-001 -5.1928383436E+001 +8.6650233336E-001 -9.9220494589E+001 +8.5992597880E-001 -1.0071863285E+002 +1.2225637159E-001 -5.9513864589E+001
33601600000.000 +1.8186553796E-001 -5.2250514313E+001 +8.6418820509E-001 -1.0006783473E+002 +8.5280098123E-001 -1.0122079907E+002 +1.2398306204E-001 -6.0153204775E+001
33801550000.000 +1.8180851390E-001 -5.2796886066E+001 +8.6060827700E-001 -1.0087823406E+002 +8.5381880821E-001 -1.0175972233E+002 +1.2466233464E-001 -6.0467496324E+001
34001500000.000 +1.8278549007E-001 -5.4670745910E+001 +8.5852025609E-001 -1.0113801925E+002 +8.4112623315E-001 -1.0244025382E+002 +1.2516588154E-001 -6.2048540390E+001
34201450000.000 +1.8305854913E-001 -5.4958088327E+001 +8.6370599267E-001 -1.0171929604E+002 +8.4214538897E-001 -1.0307527379E+002 +1.2693125724E-001 -6.2875369650E+001
34401400000.000 +1.8298771071E-001 -5.5540748200E+001 +8.5680341388E-001 -1.0248635333E+002 +8.4424068361E-001 -1.0357027018E+002 +1.2707148068E-001 -6.3634005496E+001
34601350000.000 +1.8377615040E-001 -5.6454826195E+001 +8.5337222470E-001 -1.0331801742E+002 +8.4669359559E-001 -1.0486796830E+002 +1.2832907996E-001 -6.3823872826E+001
34801300000.000 +1.8435490921E-001 -5.7450832313E+001 +8.5501330086E-001 -1.0384279332E+002 +8.2655697956E-001 -1.0501564192E+002 +1.2875163099E-001 -6.5734560054E+001
35001250000.000 +1.8539395257E-001 -5.7396873179E+001 +8.4875652815E-001 -1.0462178190E+002 +8.3214872749E-001 -1.0495196980E+002 +1.2929937706E-001 -6.7137641432E+001
35201200000.000 +1.8554965936E-001 -5.8957203986E+001 +8.4812541992E-001 -1.0490871111E+002 +8.3592450475E-001 -1.0672449477E+002 +1.2966580558E-001 -6.7955356539E+001
35401150000.000 +1.8592339924E-001 -5.9378128121E+001 +8.4626856233E-001 -1.0555760321E+002 +8.3958531912E-001 -1.0668576760E+002 +1.3139577239E-001 -6.9239788666E+001
35601100000.000 +1.8535725590E-001 -6.0090426322E+001 +8.4847193209E-001 -1.0621004700E+002 +8.3889746271E-001 -1.0718408302E+002 +1.3115021003E-001 -7.1045061670E+001
35801050000.000 +1.8580181049E-001 -6.1650059197E+001 +8.3784779324E-001 -1.0659846061E+002 +8.3786930681E-001 -1.0822143849E+002 +1.3375296193E-001 -7.2520745814E+001
36001000000.000 +1.8498422941E-001 -6.2903502664E+001 +8.4753856915E-001 -1.0694894945E+002 +8.3503921206E-001 -1.0926247423E+002 +1.3290763006E-001 -7.4661783168E+001
36200950000.000 +1.7961592829E-001 -6.3183078112E+001 +8.3897584424E-001 -1.0791758366E+002 +8.4216290448E-001 -1.0828892874E+002 +1.3177017098E-001 -7.6284527745E+001
36400900000.000 +1.7732658815E-001 -6.4708390122E+001 +8.4882243051E-001 -1.0766533885E+002 +8.5049856057E-001 -1.0964801517E+002 +1.3112968157E-001 -7.7218463582E+001
36600850000.000 +1.7740991871E-001 -6.6075367538E+001 +8.4395611790E-001 -1.0820166670E+002 +8.3181287618E-001 -1.0976524136E+002 +1.3060050194E-001 -7.9285080436E+001
36800800000.000 +1.7203912559E-001 -6.5796474385E+001 +8.6089585061E-001 -1.0876468502E+002 +8.4908694783E-001 -1.1021097962E+002 +1.2863469327E-001 -8.0245752085E+001
37000750000.000 +1.6971780912E-001 -6.6575021532E+001 +8.5437217020E-001 -1.0920536048E+002 +8.4729444503E-001 -1.1039635993E+002 +1.2593687687E-001 -8.0312324598E+001
37200700000.000 +1.6689347909E-001 -6.7217331462E+001 +8.6825929460E-001 -1.0934147381E+002 +8.4236594107E-001 -1.1094979326E+002 +1.2361715896E-001 -8.0988243509E+001
37400650000.000 +1.6615275880E-001 -6.6640901020E+001 +8.6302543976E-001 -1.1074366915E+002 +8.3975959594E-001 -1.1132385116E+002 +1.2372115009E-001 -8.0594345503E+001
37600600000.000 +1.6538167848E-001 -6.7819319579E+001 +8.6616177979E-001 -1.1152375657E+002 +8.4341252957E-001 -1.1245190206E+002 +1.2387909614E-001 -8.1600297960E+001
37800550000.000 +1.6603892978E-001 -6.8199181325E+001 +8.5969928934E-001 -1.1245070094E+002 +8.2999859689E-001 -1.1277121895E+002 +1.2383592313E-001 -8.2644998379E+001
38000500000.000 +1.6457979095E-001 -6.8288037255E+001 +8.6143285452E-001 -1.1302112364E+002 +8.3394483197E-001 -1.1232796025E+002 +1.2266299460E-001 -8.3592159576E+001
38200450000.000 +1.6480685518E-001 -6.9281676922E+001 +8.4846237000E-001 -1.1387457903E+002 +8.3698412651E-001 -1.1384410331E+002 +1.2140554034E-001 -8.5111778671E+001
38400400000.000 +1.6380297754E-001 -7.1090107303E+001 +8.4791871067E-001 -1.1382614361E+002 +8.2068350107E-001 -1.1422857239E+002 +1.2069004384E-001 -8.7048122516E+001
38600350000.000 +1.6130614775E-001 -7.0567670599E+001 +8.4923533162E-001 -1.1472417282E+002 +8.3712485912E-001 -1.1477972236E+002 +1.1993647679E-001 -8.7378273400E+001
38800300000.000 +1.5959028706E-001 -7.3026420544E+001 +8.3741690446E-001 -1.1454706264E+002 +8.2699078690E-001 -1.1534928953E+002 +1.1901981079E-001 -9.0155180548E+001
39000250000.000 +1.5790055555E-001 -7.3246366427E+001 +8.3970571497E-001 -1.1513616424E+002 +8.2791647781E-001 -1.1672157429E+002 +1.1900859112E-001 -9.1351684886E+001
39200200000.000 +1.5892002113E-001 -7.4109270981E+001 +8.3059612572E-001 -1.1591606486E+002 +8.1907584365E-001 -1.1697773369E+002 +1.1906941286E-001 -9.2021126444E+001
39400150000.000 +1.5277814786E-001 -7.3630080796E+001 +8.4221442076E-001 -1.1569644900E+002 +8.3720365600E-001 -1.1790627439E+002 +1.1639015773E-001 -9.2092977119E+001
39600100000.000 +1.4855861071E-001 -7.5998838702E+001 +8.4168153406E-001 -1.1583318711E+002 +8.2384627632E-001 -1.1795139308E+002 +1.1383935326E-001 -9.4343753018E+001
39800050000.000 +1.4450968488E-001 -7.2820777238E+001 +8.6123545979E-001 -1.1692479646E+002 +8.5098041196E-001 -1.1859560752E+002 +1.1290918818E-001 -9.2349975976E+001
40000000000.000 +1.4257065954E-001 -7.3298667049E+001 +8.5729494400E-001 -1.1823542185E+002 +8.4397974267E-001 -1.2031104139E+002 +1.1219401195E-001 -9.3008590552E+001
