# Supplementary material for: Conductivity and radio frequency performance data for silver nanoparticle inks deposited via aerosol jet deposition and processed under varying conditions
Source: Data Brief. 2020 Sep 24;33:106331. doi: 10.1016/j.dib.2020.106331 (PMC7560714; doi:10.1016/j.dib.2020.106331)
Supplement: Supplementary file 3 [file mmc3.zip › Sintering Study/ANP Ink/RF Data/ANP_02_03.S2P]

!  2-Port S-parameters saved by WinCal
! VAR MeasName=S-Parameters (CALIBRATED_DATA) read from VNA (E8364B)
! VAR MeasDate=11/22/2017 2:27:11 PM
! VAR NAME=AFRL171016_02_03
! VAR FILENAME=AFRL171016_02_03.S2P
! VAR DATE=11/22/2017 2:27:11 PM
! VAR PHYS_PORTS=1,2
! VAR ObjTypeName=DATASET
! VAR IndexType=Frequency
!
# Hz S MA R 50
10000000.000 +6.4847074219E-002 -8.8955582474E-001 +9.2924861979E-001 +2.2556254016E-001 +9.2928947024E-001 -3.3353660313E-001 +6.5566352395E-002 +1.8292870033E-001
209950000.000 +6.3716823944E-002 +8.4703157556E-002 +9.2876013861E-001 -7.3768166332E-001 +9.2794775427E-001 -7.8841491705E-001 +6.4044341229E-002 +1.1385334994E-001
409900000.000 +6.4016849629E-002 -3.4538446069E-001 +9.2805223460E-001 -1.3693850121E+000 +9.2733889351E-001 -1.4214876654E+000 +6.3469882933E-002 +1.0857447977E+000
609850000.000 +6.2660588586E-002 -6.7493846853E-002 +9.2701360178E-001 -2.0588949805E+000 +9.2660910780E-001 -2.1232470977E+000 +6.2677210041E-002 +6.5143555411E-001
809800000.000 +6.1529328831E-002 +6.6827378764E-001 +9.2632707028E-001 -2.7002098412E+000 +9.2596448822E-001 -2.7757688125E+000 +6.1789308711E-002 +1.7692584564E+000
1009750000.000 +6.1330937719E-002 +1.4963578454E+000 +9.2546616605E-001 -3.3374542095E+000 +9.2480634092E-001 -3.4047588129E+000 +6.1574016810E-002 +1.8951941510E+000
1209700000.000 +6.1368423951E-002 +3.2338936743E+000 +9.2532091484E-001 -3.9408035763E+000 +9.2474364967E-001 -4.0682486496E+000 +6.2313504780E-002 +2.2093278832E+000
1409650000.000 +6.1856292960E-002 +3.4071238768E+000 +9.2461558666E-001 -4.5916494433E+000 +9.2447462831E-001 -4.6647489467E+000 +6.2957732811E-002 +2.3658729937E+000
1609600000.000 +6.3489271053E-002 +3.4207529810E+000 +9.2479189908E-001 -5.2650352611E+000 +9.2471285246E-001 -5.3822763564E+000 +6.3913868776E-002 +2.2415867342E+000
1809550000.000 +6.2988992805E-002 +3.4661600581E+000 +9.2380347382E-001 -5.9517117883E+000 +9.2304826511E-001 -6.0018475932E+000 +6.3723489938E-002 +2.3009753829E+000
2009500000.000 +6.2468909117E-002 +4.3600968802E+000 +9.2204421294E-001 -6.4656470375E+000 +9.2202751743E-001 -6.6143816079E+000 +6.3072710959E-002 +3.4351133680E+000
2209450000.000 +6.3496497514E-002 +5.0621347710E+000 +9.2160957598E-001 -7.1054847894E+000 +9.2106899797E-001 -7.1871263347E+000 +6.3265302736E-002 +5.0361130363E+000
2409400000.000 +6.3580803465E-002 +5.5618346804E+000 +9.2154933751E-001 -7.7500174384E+000 +9.2112342906E-001 -7.8257165657E+000 +6.3610963569E-002 +5.4366937497E+000
2609350000.000 +6.3680567941E-002 +6.0410613825E+000 +9.2037420853E-001 -8.3206223539E+000 +9.2074337660E-001 -8.4473662102E+000 +6.4104461149E-002 +6.1564567392E+000
2809300000.000 +6.4299365989E-002 +6.5345217950E+000 +9.2041915755E-001 -8.9919914703E+000 +9.2007185129E-001 -9.0751512783E+000 +6.4532358247E-002 +6.6262769781E+000
3009250000.000 +6.4707374349E-002 +6.9238015362E+000 +9.1926551737E-001 -9.5443494454E+000 +9.1873659527E-001 -9.6775780110E+000 +6.4804435079E-002 +6.7147204562E+000
3209200000.000 +6.4775226349E-002 +7.9433300751E+000 +9.1868174418E-001 -1.0188094676E+001 +9.1783767037E-001 -1.0254815892E+001 +6.4948676741E-002 +7.2073695301E+000
3409150000.000 +6.5936763719E-002 +8.4464964029E+000 +9.1843464264E-001 -1.0775556444E+001 +9.1707685555E-001 -1.0789704659E+001 +6.5733782137E-002 +7.8958557377E+000
3609100000.000 +6.6862502404E-002 +9.3497112404E+000 +9.1761331324E-001 -1.1347243815E+001 +9.1718452162E-001 -1.1456124204E+001 +6.6678346673E-002 +7.8637448027E+000
3809050000.000 +6.6883344571E-002 +9.7800408363E+000 +9.1722063143E-001 -1.1939031459E+001 +9.1749484620E-001 -1.2084850554E+001 +6.7248255562E-002 +8.0420153931E+000
4009000000.000 +6.8561663916E-002 +9.5640026522E+000 +9.1685048843E-001 -1.2577929064E+001 +9.1661247871E-001 -1.2674311837E+001 +6.8760531861E-002 +8.2832148425E+000
4208950000.000 +6.9290094170E-002 +1.0072498031E+001 +9.1692604695E-001 -1.3180630229E+001 +9.1675491700E-001 -1.3224546677E+001 +6.9201474584E-002 +8.0208447131E+000
4408900000.000 +6.9033041165E-002 +1.0109756175E+001 +9.1603217528E-001 -1.3771098480E+001 +9.1581160573E-001 -1.3885239739E+001 +6.9737813400E-002 +8.2369925391E+000
4608850000.000 +7.0040917011E-002 +9.9448320026E+000 +9.1596968644E-001 -1.4376781056E+001 +9.1529184673E-001 -1.4468592417E+001 +7.0071959644E-002 +8.8388735067E+000
4808800000.000 +7.1073218078E-002 +1.0737440062E+001 +9.1474527037E-001 -1.4951351619E+001 +9.1453566155E-001 -1.5077885880E+001 +7.0701219801E-002 +9.3523959280E+000
5008750000.000 +7.1024459510E-002 +1.0977810805E+001 +9.1455784823E-001 -1.5562391655E+001 +9.1528517307E-001 -1.5658275051E+001 +7.1247566365E-002 +9.2597910980E+000
5208700000.000 +7.2065482170E-002 +1.0716614662E+001 +9.1391038133E-001 -1.6164361285E+001 +9.1399725694E-001 -1.6331833898E+001 +7.1968184733E-002 +1.0078708006E+001
5408650000.000 +7.4063136089E-002 +1.1283550988E+001 +9.1407375297E-001 -1.6752846770E+001 +9.1383462797E-001 -1.6850410819E+001 +7.3619575065E-002 +9.8076208221E+000
5608600000.000 +7.3931271142E-002 +1.1047826589E+001 +9.1367820076E-001 -1.7363786039E+001 +9.1455172603E-001 -1.7514408879E+001 +7.4533839233E-002 +9.6910374507E+000
5808550000.000 +7.5554578669E-002 +1.0318559605E+001 +9.1328166367E-001 -1.7966557572E+001 +9.1313169650E-001 -1.8094211538E+001 +7.5503401516E-002 +1.0002779272E+001
6008500000.000 +7.6821708820E-002 +1.0766794320E+001 +9.1295354077E-001 -1.8559401783E+001 +9.1280078339E-001 -1.8668357231E+001 +7.6980845438E-002 +9.5605331862E+000
6208450000.000 +7.6662809245E-002 +1.1162698435E+001 +9.1263834065E-001 -1.9178672881E+001 +9.1251490359E-001 -1.9285054235E+001 +7.7433986696E-002 +8.8553281828E+000
6408400000.000 +7.7538823775E-002 +1.0515190018E+001 +9.1184928678E-001 -1.9781164007E+001 +9.1218087675E-001 -1.9936888181E+001 +7.8259265163E-002 +9.1511826990E+000
6608350000.000 +7.9427073978E-002 +1.0946058731E+001 +9.1132158264E-001 -2.0371597377E+001 +9.1146336273E-001 -2.0484870449E+001 +7.9310713655E-002 +8.7271911379E+000
6808300000.000 +7.9553830980E-002 +1.1408310701E+001 +9.1170428200E-001 -2.0976199269E+001 +9.1245252721E-001 -2.1028554627E+001 +8.0078848797E-002 +8.1353889372E+000
7008250000.000 +8.0123939268E-002 +9.9858106558E+000 +9.1079874726E-001 -2.1596966110E+001 +9.1170263522E-001 -2.1795826369E+001 +8.0401619509E-002 +8.5001916341E+000
7208200000.000 +8.2346019968E-002 +1.0070700347E+001 +9.1041553926E-001 -2.2201636150E+001 +9.1034994589E-001 -2.2298105810E+001 +8.1359918419E-002 +8.0253048406E+000
7408150000.000 +8.2308868942E-002 +1.0207096167E+001 +9.0952380864E-001 -2.2815183925E+001 +9.1081020955E-001 -2.2958205937E+001 +8.1999354643E-002 +7.7527895837E+000
7608100000.000 +8.3110506246E-002 +9.2261973399E+000 +9.0925265543E-001 -2.3391831051E+001 +9.0803463046E-001 -2.3531454423E+001 +8.2468561315E-002 +7.6865549418E+000
7808050000.000 +8.4791626267E-002 +9.6344679515E+000 +9.0836992501E-001 -2.3980750656E+001 +9.0698434082E-001 -2.4140297062E+001 +8.3150888783E-002 +7.2157078180E+000
8008000000.000 +8.4678079358E-002 +9.8695013871E+000 +9.0777682826E-001 -2.4538707920E+001 +9.0739153348E-001 -2.4680922583E+001 +8.4002220362E-002 +6.8519145462E+000
8207950000.000 +8.4689863731E-002 +9.1777956773E+000 +9.0693478981E-001 -2.5206211587E+001 +9.0867685157E-001 -2.5458220550E+001 +8.4574689314E-002 +6.9099574942E+000
8407900000.000 +8.7364851264E-002 +9.3368799386E+000 +9.0604196999E-001 -2.5738957515E+001 +9.0512590961E-001 -2.5893782238E+001 +8.5662893403E-002 +6.5158052548E+000
8607850000.000 +8.7247323564E-002 +1.0163905705E+001 +9.0661445944E-001 -2.6321483508E+001 +9.0873705314E-001 -2.6343697807E+001 +8.6260464697E-002 +6.0771888415E+000
8807800000.000 +8.7578028684E-002 +9.1186675707E+000 +9.0542440166E-001 -2.6955528222E+001 +9.0678228340E-001 -2.7198766634E+001 +8.7319749928E-002 +6.4896056705E+000
9007750000.000 +8.9931147409E-002 +8.6455853615E+000 +9.0447221320E-001 -2.7500831380E+001 +9.0457864356E-001 -2.7640264145E+001 +8.8238618955E-002 +5.7861115343E+000
9207700000.000 +8.9774774029E-002 +9.2658029478E+000 +9.0421378002E-001 -2.8097338273E+001 +9.0667946086E-001 -2.8288784406E+001 +8.9124121424E-002 +5.2876842949E+000
9407650000.000 +9.0194133327E-002 +8.0911786515E+000 +9.0407229194E-001 -2.8693011997E+001 +9.0630460144E-001 -2.8952794741E+001 +8.9967581797E-002 +5.4039343353E+000
9607600000.000 +9.3088357562E-002 +7.4982090576E+000 +9.0338034701E-001 -2.9278677260E+001 +9.0465939797E-001 -2.9554385497E+001 +9.1006071023E-002 +4.9981018992E+000
9807550000.000 +9.3575798542E-002 +7.8798402093E+000 +9.0324023376E-001 -2.9836734491E+001 +9.0404892135E-001 -3.0047966759E+001 +9.1911190210E-002 +4.2321703214E+000
10007500000.000 +9.2797267674E-002 +6.2410310560E+000 +9.0213414224E-001 -3.0507348140E+001 +9.0510247544E-001 -3.0754671503E+001 +9.2482954977E-002 +3.8183461054E+000
10207450000.000 +9.5306791007E-002 +6.2077049506E+000 +9.0112628879E-001 -3.1011490884E+001 +8.9996372929E-001 -3.1264734450E+001 +9.2978034534E-002 +3.3397663491E+000
10407400000.000 +9.6129898440E-002 +6.8958347412E+000 +9.0217334489E-001 -3.1575720421E+001 +9.0216152549E-001 -3.1513088064E+001 +9.3547973665E-002 +2.7813096064E+000
10607350000.000 +9.4612021055E-002 +6.0761021129E+000 +9.0004542368E-001 -3.2176692998E+001 +9.0264332881E-001 -3.2493273845E+001 +9.3922512706E-002 +2.7258267324E+000
10807300000.000 +9.7305315029E-002 +5.5214805114E+000 +9.0018899186E-001 -3.2738501379E+001 +8.9697198064E-001 -3.2858756501E+001 +9.5007625941E-002 +2.0803592131E+000
11007250000.000 +9.7852131985E-002 +6.0623723168E+000 +8.9965420893E-001 -3.3303441068E+001 +9.0187870903E-001 -3.3352386806E+001 +9.5546714479E-002 +1.5195769351E+000
11207200000.000 +9.7387705596E-002 +5.2982648246E+000 +9.0035242119E-001 -3.3878533822E+001 +9.0029693271E-001 -3.3948989536E+001 +9.6494011861E-002 +1.3681253367E+000
11407150000.000 +9.9416480107E-002 +4.7548731182E+000 +8.9766954700E-001 -3.4452340510E+001 +8.9991733632E-001 -3.4743167383E+001 +9.7292176165E-002 +9.8683748832E-001
11607100000.000 +1.0029475893E-001 +4.9080898585E+000 +8.9977655907E-001 -3.4825819442E+001 +8.9608886761E-001 -3.5074784647E+001 +9.8215363136E-002 +5.4185128316E-002
11807050000.000 +9.9722978283E-002 +4.0307727450E+000 +8.9939781363E-001 -3.5649182822E+001 +9.0571820103E-001 -3.5860788071E+001 +9.8940560716E-002 -3.1309100838E-001
12007000000.000 +1.0215065529E-001 +2.7040402844E+000 +8.9829358800E-001 -3.6023713471E+001 +8.9512933060E-001 -3.6584638016E+001 +9.9920718938E-002 -1.1946008592E+000
12206950000.000 +1.0220799582E-001 +3.9148710327E+000 +8.9820715488E-001 -3.6711687281E+001 +9.0250298728E-001 -3.6728729880E+001 +1.0025806397E-001 -1.8277956332E+000
12406900000.000 +1.0196488346E-001 +2.8530113314E+000 +8.9810008642E-001 -3.7233700982E+001 +9.0169959902E-001 -3.7829966726E+001 +1.0041333936E-001 -2.1437316005E+000
12606850000.000 +1.0303054210E-001 +2.0444204045E+000 +8.9792360239E-001 -3.7874899257E+001 +9.0046615730E-001 -3.8230909867E+001 +1.0076529470E-001 -2.2525909749E+000
12806800000.000 +1.0601636749E-001 +2.8204642761E+000 +8.9791730784E-001 -3.8215978664E+001 +8.9970929939E-001 -3.8868898957E+001 +1.0166852226E-001 -3.0485533155E+000
13006750000.000 +1.0464703299E-001 +1.3250804210E+000 +8.9932710655E-001 -3.9075435530E+001 +9.0495747722E-001 -3.9473087703E+001 +1.0160867220E-001 -3.0380624491E+000
13206700000.000 +1.0448593333E-001 +3.1023773350E-001 +8.9733677107E-001 -3.9737064274E+001 +9.0108322714E-001 -4.0514580582E+001 +1.0147174157E-001 -2.9743140043E+000
13406650000.000 +1.0652923997E-001 +4.3892783267E-001 +8.9879398406E-001 -4.0296708078E+001 +8.9815725155E-001 -4.0355560193E+001 +1.0292511843E-001 -3.8207959470E+000
13606600000.000 +1.0592735076E-001 +5.1769724160E-001 +8.9742684489E-001 -4.0789975191E+001 +9.0274853798E-001 -4.1025496787E+001 +1.0372389843E-001 -4.0762513974E+000
13806550000.000 +1.0770300488E-001 +3.6017086512E-001 +8.9572856307E-001 -4.1464851281E+001 +8.9612570395E-001 -4.1758626958E+001 +1.0459983058E-001 -4.4198904150E+000
14006500000.000 +1.1014792394E-001 -4.4008451674E-001 +8.9589375781E-001 -4.1904414467E+001 +8.9743592142E-001 -4.1979985898E+001 +1.0541211058E-001 -5.6513256211E+000
14206450000.000 +1.0908268950E-001 -4.1483849998E-001 +8.9716005075E-001 -4.2587842575E+001 +8.9938732931E-001 -4.2615377399E+001 +1.0612282257E-001 -6.4026371081E+000
14406400000.000 +1.0940964985E-001 -1.6536376611E+000 +8.9728792444E-001 -4.3161310533E+001 +8.9534151983E-001 -4.2939766075E+001 +1.0565341556E-001 -6.7809439450E+000
14606350000.000 +1.1032407276E-001 -1.3479109722E+000 +8.9570619238E-001 -4.3502379656E+001 +8.9593061779E-001 -4.3562791682E+001 +1.0605389519E-001 -7.5579179998E+000
14806300000.000 +1.0939865452E-001 -9.4328392597E-001 +8.9932931156E-001 -4.4128271818E+001 +8.9763162370E-001 -4.4239651109E+001 +1.0728432503E-001 -7.7468487706E+000
15006250000.000 +1.1025136679E-001 -1.9759587320E+000 +8.9598473017E-001 -4.4753212751E+001 +9.0039754151E-001 -4.5157836643E+001 +1.0784594140E-001 -8.1957759810E+000
15206200000.000 +1.1116282644E-001 -1.8670768229E+000 +9.0087715061E-001 -4.5221370202E+001 +8.9353377917E-001 -4.5132334103E+001 +1.0738212456E-001 -8.8321981687E+000
15406150000.000 +1.1097468334E-001 -2.0932120978E+000 +8.9958959940E-001 -4.5978787124E+001 +9.0749127545E-001 -4.6027766208E+001 +1.0877097639E-001 -9.0668515649E+000
15606100000.000 +1.1129512983E-001 -3.5411933053E+000 +8.9936404314E-001 -4.6529599031E+001 +8.9832950526E-001 -4.7343317188E+001 +1.0950377461E-001 -9.5941711306E+000
15806050000.000 +1.1283239424E-001 -3.6790988323E+000 +8.9765029542E-001 -4.7275499038E+001 +9.0331355268E-001 -4.7366637211E+001 +1.0950695666E-001 -1.0563754257E+001
16006000000.000 +1.1255039872E-001 -3.7801013690E+000 +9.0040005590E-001 -4.7720287497E+001 +9.0138424592E-001 -4.8436073639E+001 +1.1021606840E-001 -1.1068180345E+001
16205950000.000 +1.1129669643E-001 -4.6782789274E+000 +8.9841385115E-001 -4.8527967620E+001 +8.9790869685E-001 -4.9043184707E+001 +1.1012047071E-001 -1.1110802104E+001
16405900000.000 +1.1597090262E-001 -5.8132981694E+000 +8.9927970982E-001 -4.8656496509E+001 +8.9538085940E-001 -5.0352170124E+001 +1.1169306273E-001 -1.2248798896E+001
16605850000.000 +1.1382255425E-001 -4.5553829926E+000 +8.9955071268E-001 -4.9645417216E+001 +9.0066248989E-001 -5.0040825179E+001 +1.1230440480E-001 -1.1836971771E+001
16805800000.000 +1.1443128646E-001 -3.9770044376E+000 +8.9280671913E-001 -5.0092779366E+001 +9.0285985010E-001 -5.1365596175E+001 +1.1382545575E-001 -1.1604738313E+001
17005750000.000 +1.1669140765E-001 -4.2837717867E+000 +8.9539814245E-001 -5.0981049481E+001 +8.9116158278E-001 -5.1195689423E+001 +1.1435357685E-001 -1.2662924231E+001
17205700000.000 +1.1832867848E-001 -3.7394616090E+000 +8.9387358135E-001 -5.1261638235E+001 +9.0023295704E-001 -5.2071633752E+001 +1.1591589930E-001 -1.3288779660E+001
17405650000.000 +1.1852996409E-001 -4.8902270708E+000 +8.9586301643E-001 -5.2044278355E+001 +8.9450332661E-001 -5.2612943889E+001 +1.1596530093E-001 -1.4015772171E+001
17605600000.000 +1.2237423375E-001 -5.7339815720E+000 +8.9066043697E-001 -5.2397544852E+001 +8.9598559766E-001 -5.2953873502E+001 +1.1682160658E-001 -1.5238956826E+001
17805550000.000 +1.2204655907E-001 -6.0179780192E+000 +8.9613013670E-001 -5.3255951757E+001 +8.9580767204E-001 -5.3190709673E+001 +1.1667629735E-001 -1.6301372718E+001
18005500000.000 +1.2098505989E-001 -6.2768645876E+000 +8.9174184464E-001 -5.3624664670E+001 +9.0245743853E-001 -5.4264633219E+001 +1.1558543732E-001 -1.6472175442E+001
18205450000.000 +1.2245657467E-001 -7.1433911237E+000 +8.9470890289E-001 -5.4001479096E+001 +8.9900112859E-001 -5.4552586106E+001 +1.1555987927E-001 -1.7608624026E+001
18405400000.000 +1.2158561976E-001 -6.8168560653E+000 +8.9374069270E-001 -5.4824061094E+001 +9.0660621281E-001 -5.4780072706E+001 +1.1551321779E-001 -1.8212032353E+001
18605350000.000 +1.2060694814E-001 -7.5247033200E+000 +8.9273039666E-001 -5.5629155369E+001 +9.0661208336E-001 -5.6140577264E+001 +1.1530402969E-001 -1.8179056487E+001
18805300000.000 +1.2367548244E-001 -8.7394843857E+000 +8.9686613518E-001 -5.5935687378E+001 +8.9012032211E-001 -5.6624515462E+001 +1.1636248447E-001 -1.9676595104E+001
19005250000.000 +1.2278033046E-001 -7.5160006252E+000 +8.9858602877E-001 -5.6603521502E+001 +9.0423985125E-001 -5.6759075712E+001 +1.1667156282E-001 -1.9981015392E+001
19205200000.000 +1.2143679594E-001 -9.2956169474E+000 +8.9999078602E-001 -5.7307289731E+001 +9.0004949542E-001 -5.8558838770E+001 +1.1665557146E-001 -2.0171535422E+001
19405150000.000 +1.2416264803E-001 -9.3966922899E+000 +8.9768433480E-001 -5.8026274643E+001 +8.9184718085E-001 -5.8875230080E+001 +1.1840396392E-001 -2.0548096085E+001
19605100000.000 +1.2497979287E-001 -9.3859259023E+000 +9.0310428407E-001 -5.8544849954E+001 +8.9019445527E-001 -5.9509530699E+001 +1.1827752189E-001 -2.1703582764E+001
19805050000.000 +1.2398886862E-001 -9.1888890081E+000 +8.9597621531E-001 -5.9334571086E+001 +8.9857608931E-001 -6.0042182502E+001 +1.1853546450E-001 -2.1388893943E+001
20005000000.000 +1.2784866265E-001 -9.9978231040E+000 +8.9381388855E-001 -5.9548298321E+001 +8.9307429121E-001 -6.1097215716E+001 +1.2021558329E-001 -2.1961580764E+001
20204950000.000 +1.2841201762E-001 -9.4857143662E+000 +8.9611464501E-001 -6.0585566660E+001 +8.9361907894E-001 -6.0818875365E+001 +1.1922545785E-001 -2.2402432193E+001
20404900000.000 +1.2764433881E-001 -1.0080024286E+001 +8.9390224340E-001 -6.0999914749E+001 +8.9637491102E-001 -6.2252021961E+001 +1.1974749876E-001 -2.2290876593E+001
20604850000.000 +1.3218302037E-001 -1.0894101125E+001 +8.9183041854E-001 -6.1632111847E+001 +8.8055186107E-001 -6.2239746997E+001 +1.2077735568E-001 -2.3293006031E+001
20804800000.000 +1.3263295642E-001 -1.0642753463E+001 +8.8972066189E-001 -6.1903486099E+001 +8.9765063331E-001 -6.2603179223E+001 +1.1995159090E-001 -2.3928114858E+001
21004750000.000 +1.3170841060E-001 -1.1398774599E+001 +8.9054351481E-001 -6.2809594738E+001 +8.9270358128E-001 -6.3380200090E+001 +1.1974876230E-001 -2.4286120493E+001
21204700000.000 +1.3502702396E-001 -1.1905215888E+001 +8.8732725593E-001 -6.2817091233E+001 +8.9940183300E-001 -6.3909883036E+001 +1.1970221917E-001 -2.4763765596E+001
21404650000.000 +1.3461928344E-001 -1.2478116614E+001 +8.9270184455E-001 -6.3550525205E+001 +8.9206489122E-001 -6.4202113952E+001 +1.1922312434E-001 -2.5947444780E+001
21604600000.000 +1.3070686834E-001 -1.2071520679E+001 +8.8273154266E-001 -6.4264672791E+001 +9.0903342261E-001 -6.4610102278E+001 +1.1829478009E-001 -2.5396022473E+001
21804550000.000 +1.3501674422E-001 -1.3226710299E+001 +8.9066714825E-001 -6.4742877572E+001 +8.9581830936E-001 -6.5882223245E+001 +1.2126563951E-001 -2.7007334076E+001
22004500000.000 +1.3502216150E-001 -1.2915240861E+001 +8.9164774274E-001 -6.5608754701E+001 +8.9803518002E-001 -6.5287108611E+001 +1.2076188369E-001 -2.7554363671E+001
22204450000.000 +1.3516066278E-001 -1.2728934052E+001 +8.9399330474E-001 -6.6152488784E+001 +9.0194635114E-001 -6.6527072785E+001 +1.2195368373E-001 -2.7495364278E+001
22404400000.000 +1.3754270059E-001 -1.3424262674E+001 +8.8798673404E-001 -6.6795012281E+001 +8.9686775568E-001 -6.7756726718E+001 +1.2240898190E-001 -2.7625628722E+001
22604350000.000 +1.4018335731E-001 -1.3577776978E+001 +8.9356168614E-001 -6.7347595478E+001 +8.9412908433E-001 -6.8137492638E+001 +1.2361988531E-001 -2.8657910458E+001
22804300000.000 +1.3962100630E-001 -1.3763110638E+001 +8.9064271142E-001 -6.8412701519E+001 +9.0034644080E-001 -6.9120337944E+001 +1.2308755369E-001 -2.8424936828E+001
23004250000.000 +1.4182681853E-001 -1.5060035948E+001 +8.9017916414E-001 -6.8929012055E+001 +8.8777162658E-001 -7.0224298366E+001 +1.2363069338E-001 -2.8147723939E+001
23204200000.000 +1.4452941336E-001 -1.5475180385E+001 +8.9013849704E-001 -6.9429527168E+001 +8.8305871607E-001 -7.0665944804E+001 +1.2593748268E-001 -2.9080571123E+001
23404150000.000 +1.4395769852E-001 -1.5815431148E+001 +8.8858430248E-001 -7.0498183219E+001 +8.9052680721E-001 -7.0838934582E+001 +1.2485753057E-001 -2.8642056641E+001
23604100000.000 +1.4738143390E-001 -1.7501819425E+001 +8.8761134657E-001 -7.0673849531E+001 +8.9076344532E-001 -7.2863671548E+001 +1.2547245104E-001 -2.8850272359E+001
23804050000.000 +1.4832127831E-001 -1.7428018419E+001 +8.9080897420E-001 -7.1555484134E+001 +8.6603209634E-001 -7.2217650023E+001 +1.2706267049E-001 -3.0022768951E+001
24004000000.000 +1.4944270442E-001 -1.8777921473E+001 +8.8753211251E-001 -7.1769178073E+001 +8.8753460127E-001 -7.3252590204E+001 +1.2689069818E-001 -3.1131812253E+001
24203950000.000 +1.4716442093E-001 -2.0032342558E+001 +8.8289826481E-001 -7.2642575977E+001 +8.7616791180E-001 -7.4334380037E+001 +1.2735331837E-001 -3.0779092962E+001
24403900000.000 +1.4991545679E-001 -2.1360434208E+001 +8.8233045462E-001 -7.2672940903E+001 +8.8171220289E-001 -7.4133036449E+001 +1.2872258392E-001 -3.2936021650E+001
24603850000.000 +1.4430761393E-001 -2.1464530618E+001 +8.8587865476E-001 -7.3661686984E+001 +8.8196382049E-001 -7.4329402519E+001 +1.2773272176E-001 -3.3443239137E+001
24803800000.000 +1.4553252382E-001 -2.1201236803E+001 +8.8040875871E-001 -7.3811021279E+001 +8.9032668645E-001 -7.5847627396E+001 +1.2899912423E-001 -3.3524278103E+001
25003750000.000 +1.4506773945E-001 -2.1558939710E+001 +8.8765334527E-001 -7.4678079232E+001 +8.6995496701E-001 -7.5811520696E+001 +1.2883372981E-001 -3.4517054415E+001
25203700000.000 +1.4418933815E-001 -2.0426707459E+001 +8.8086832886E-001 -7.5303818371E+001 +8.9222192276E-001 -7.5460367991E+001 +1.2876182139E-001 -3.4610809988E+001
25403650000.000 +1.4837692667E-001 -2.1272210243E+001 +8.7825232413E-001 -7.5477261555E+001 +8.8298453427E-001 -7.7079053771E+001 +1.3026076623E-001 -3.4728118856E+001
25603600000.000 +1.5013309449E-001 -2.1985554410E+001 +8.7821371857E-001 -7.5878991424E+001 +8.7380055172E-001 -7.6599517870E+001 +1.2975729796E-001 -3.5457730650E+001
25803550000.000 +1.5088956561E-001 -2.1374516969E+001 +8.8172994415E-001 -7.6434310967E+001 +8.8601477052E-001 -7.7501787724E+001 +1.3080084919E-001 -3.5262008636E+001
26003500000.000 +1.5069336964E-001 -2.2150245219E+001 +8.7455851303E-001 -7.7407252153E+001 +8.8211236455E-001 -7.7914855672E+001 +1.3101910273E-001 -3.5580444921E+001
26203450000.000 +1.5312691454E-001 -2.2643039694E+001 +8.7631576384E-001 -7.7759730699E+001 +8.7910847743E-001 -7.8250331214E+001 +1.3239341444E-001 -3.6224053977E+001
26403400000.000 +1.5339726200E-001 -2.2857849330E+001 +8.8107854314E-001 -7.8785276826E+001 +8.7541047736E-001 -7.8688018654E+001 +1.3261958192E-001 -3.6625771081E+001
26603350000.000 +1.5559034081E-001 -2.3206467780E+001 +8.7839342980E-001 -7.8795087030E+001 +8.9101645604E-001 -8.0252256461E+001 +1.3373136858E-001 -3.6879517424E+001
26803300000.000 +1.5587907812E-001 -2.4528375997E+001 +8.8408507183E-001 -7.9779977415E+001 +8.7609913203E-001 -8.0534183299E+001 +1.3420345305E-001 -3.7867885213E+001
27003250000.000 +1.5643239005E-001 -2.4534530232E+001 +8.8057529557E-001 -8.0442091283E+001 +8.8627923368E-001 -8.1211456672E+001 +1.3551771446E-001 -3.7964988437E+001
27203200000.000 +1.5632531889E-001 -2.5863789641E+001 +8.8144460943E-001 -8.1507706166E+001 +8.6888564884E-001 -8.3142810862E+001 +1.3567950762E-001 -3.8438375327E+001
27403150000.000 +1.5889137924E-001 -2.6479664631E+001 +8.8018651151E-001 -8.1772352977E+001 +8.6522004233E-001 -8.3524953336E+001 +1.3826300917E-001 -3.9773960624E+001
27603100000.000 +1.5668096987E-001 -2.5889966948E+001 +8.8114661882E-001 -8.2990957507E+001 +8.6576969468E-001 -8.3943038411E+001 +1.3805905972E-001 -3.9369677639E+001
27803050000.000 +1.5788925703E-001 -2.5879890002E+001 +8.7547925970E-001 -8.3639941582E+001 +8.6209225577E-001 -8.4896440434E+001 +1.4077678985E-001 -3.9147589464E+001
28003000000.000 +1.6137586623E-001 -2.6355766420E+001 +8.7868321764E-001 -8.4182746598E+001 +8.5219401223E-001 -8.5384674409E+001 +1.4215802647E-001 -3.9947047681E+001
28202950000.000 +1.6276656127E-001 -2.6293548632E+001 +8.7487227592E-001 -8.4798722149E+001 +8.5623242066E-001 -8.5338825573E+001 +1.4372859308E-001 -4.0891642306E+001
28402900000.000 +1.6256821305E-001 -2.7626497272E+001 +8.6999213423E-001 -8.4669766711E+001 +8.8378483299E-001 -8.5730527740E+001 +1.4290392824E-001 -4.1470168977E+001
28602850000.000 +1.6698216639E-001 -2.9293447244E+001 +8.6768488066E-001 -8.4806323809E+001 +8.6445267004E-001 -8.6689013382E+001 +1.4533260142E-001 -4.2971791016E+001
28802800000.000 +1.6443841901E-001 -2.9374653163E+001 +8.6998322851E-001 -8.5460335740E+001 +8.7147378974E-001 -8.5977523353E+001 +1.4412855548E-001 -4.3948606163E+001
29002750000.000 +1.6486023452E-001 -2.9855163788E+001 +8.7593550374E-001 -8.5932931588E+001 +8.8146133847E-001 -8.7615382431E+001 +1.4419979585E-001 -4.5007828971E+001
29202700000.000 +1.6668781472E-001 -3.0867073369E+001 +8.7573722722E-001 -8.6053602126E+001 +8.7901986362E-001 -8.8140366265E+001 +1.4399037484E-001 -4.5301547010E+001
29402650000.000 +1.6681089334E-001 -3.1422375862E+001 +8.8202100346E-001 -8.6806349938E+001 +8.8037979673E-001 -8.8401906484E+001 +1.4425547629E-001 -4.5849154984E+001
29602600000.000 +1.6747532591E-001 -3.2448994523E+001 +8.7995009971E-001 -8.7631238380E+001 +8.8406787958E-001 -8.9236526854E+001 +1.4539193047E-001 -4.5758520564E+001
29802550000.000 +1.6965933566E-001 -3.4186658229E+001 +8.8195249456E-001 -8.7848333965E+001 +8.7194478797E-001 -9.0514173783E+001 +1.4716392175E-001 -4.7253796973E+001
30002500000.000 +1.6697747083E-001 -3.3032977541E+001 +8.8427806671E-001 -8.9010549873E+001 +8.6716077610E-001 -8.9712898794E+001 +1.4675622338E-001 -4.7308143364E+001
30202450000.000 +1.6833742306E-001 -3.3419541810E+001 +8.7249746000E-001 -8.9582107708E+001 +8.8627688335E-001 -9.0861475979E+001 +1.4800976090E-001 -4.7087842452E+001
30402400000.000 +1.6982229033E-001 -3.4419081272E+001 +8.7612156397E-001 -9.0713818850E+001 +8.5323231735E-001 -9.2112842652E+001 +1.4960284829E-001 -4.8140511515E+001
30602350000.000 +1.7336995371E-001 -3.4467491455E+001 +8.6772432869E-001 -9.1241143091E+001 +8.5245033701E-001 -9.1085461994E+001 +1.5226728352E-001 -4.9305405287E+001
30802300000.000 +1.7252051298E-001 -3.4786858870E+001 +8.6949803621E-001 -9.2058991294E+001 +8.5149858940E-001 -9.2684781677E+001 +1.5217627243E-001 -4.9220648017E+001
31002250000.000 +1.7710910816E-001 -3.6584014138E+001 +8.5535392013E-001 -9.1886928010E+001 +8.5298661362E-001 -9.2824529830E+001 +1.5341144034E-001 -5.0866251962E+001
31202200000.000 +1.7573863588E-001 -3.5829196242E+001 +8.6941386086E-001 -9.2958817409E+001 +8.5271049002E-001 -9.4001900884E+001 +1.5344566717E-001 -5.0716997792E+001
31402150000.000 +1.7626439386E-001 -3.6848358635E+001 +8.5601881240E-001 -9.3566946180E+001 +8.6709100270E-001 -9.4073980431E+001 +1.5458640094E-001 -5.1020758111E+001
31602100000.000 +1.7894984996E-001 -3.8406134142E+001 +8.6512758122E-001 -9.3925103371E+001 +8.4623740068E-001 -9.6225801738E+001 +1.5665094046E-001 -5.2078343809E+001
31802050000.000 +1.7808639724E-001 -3.9782579530E+001 +8.5103152170E-001 -9.3963030430E+001 +8.5472272503E-001 -9.4184791664E+001 +1.5417565657E-001 -5.3876563502E+001
32002000000.000 +1.7664078486E-001 -3.9731386181E+001 +8.6849060009E-001 -9.4926410269E+001 +8.6524800859E-001 -9.6466683420E+001 +1.5544837460E-001 -5.3637482667E+001
32201950000.000 +1.7727116881E-001 -4.0742729373E+001 +8.6036674940E-001 -9.5151860706E+001 +8.6320250978E-001 -9.6343106531E+001 +1.5586046473E-001 -5.4381739622E+001
32401900000.000 +1.7612961845E-001 -4.1905924273E+001 +8.8196354354E-001 -9.5843604775E+001 +8.5888680738E-001 -9.7590608127E+001 +1.5543451259E-001 -5.5557112811E+001
32601850000.000 +1.7709961232E-001 -4.1689072661E+001 +8.6444689102E-001 -9.6504456944E+001 +8.6812604613E-001 -9.7498759299E+001 +1.5699722491E-001 -5.5750276220E+001
32801800000.000 +1.7898534986E-001 -4.2902330563E+001 +8.7122629382E-001 -9.6790568066E+001 +8.7024855627E-001 -9.9059994698E+001 +1.5863024899E-001 -5.6867893572E+001
33001750000.000 +1.7787018392E-001 -4.3616240384E+001 +8.7073930467E-001 -9.7666049922E+001 +8.6702397204E-001 -9.9038994084E+001 +1.5951047594E-001 -5.7625374234E+001
33201700000.000 +1.7621738188E-001 -4.4610141110E+001 +8.7532388093E-001 -9.8037521461E+001 +8.6792024987E-001 -9.9388836903E+001 +1.6041176133E-001 -5.8449756627E+001
33401650000.000 +1.7728735227E-001 -4.5714439893E+001 +8.7378991826E-001 -9.8502230517E+001 +8.6433525273E-001 -1.0013216107E+002 +1.6134178812E-001 -5.9426420835E+001
33601600000.000 +1.7632855250E-001 -4.5736203593E+001 +8.7163585833E-001 -9.9330281677E+001 +8.5753326617E-001 -1.0058562256E+002 +1.6129389054E-001 -6.0060289587E+001
33801550000.000 +1.7650786288E-001 -4.5884294489E+001 +8.6922547414E-001 -1.0013912198E+002 +8.5926775608E-001 -1.0122593593E+002 +1.6187213035E-001 -6.0000090688E+001
34001500000.000 +1.7782278555E-001 -4.7756948365E+001 +8.6712812993E-001 -1.0044595018E+002 +8.4667273320E-001 -1.0184491817E+002 +1.6242189083E-001 -6.1054553564E+001
34201450000.000 +1.7787804913E-001 -4.8057619551E+001 +8.7166326487E-001 -1.0106633559E+002 +8.4763514083E-001 -1.0248076317E+002 +1.6414390714E-001 -6.1725375061E+001
34401400000.000 +1.7818670770E-001 -4.8758547443E+001 +8.6502827549E-001 -1.0177796296E+002 +8.4961974061E-001 -1.0298718741E+002 +1.6445992744E-001 -6.2394142484E+001
34601350000.000 +1.7924793822E-001 -4.9426876899E+001 +8.6176133066E-001 -1.0265036038E+002 +8.5275493822E-001 -1.0429072917E+002 +1.6539775051E-001 -6.2602360013E+001
34801300000.000 +1.8001033751E-001 -5.0655940559E+001 +8.6280123388E-001 -1.0318920802E+002 +8.3215077512E-001 -1.0449757373E+002 +1.6578250567E-001 -6.3844417136E+001
35001250000.000 +1.8162895970E-001 -5.0895921259E+001 +8.5634398826E-001 -1.0397316648E+002 +8.3660996226E-001 -1.0441594165E+002 +1.6710588019E-001 -6.4922938360E+001
35201200000.000 +1.8124079373E-001 -5.2525004531E+001 +8.5503157843E-001 -1.0421031120E+002 +8.4005869701E-001 -1.0610552049E+002 +1.6724328174E-001 -6.6050913801E+001
35401150000.000 +1.8141650901E-001 -5.2910246399E+001 +8.5303950070E-001 -1.0481088276E+002 +8.4334086033E-001 -1.0600853241E+002 +1.6860100945E-001 -6.7082375021E+001
35601100000.000 +1.7991231801E-001 -5.3836142211E+001 +8.5515486690E-001 -1.0544192321E+002 +8.4287359278E-001 -1.0650666398E+002 +1.6846802453E-001 -6.8569122638E+001
35801050000.000 +1.8038985860E-001 -5.5153064245E+001 +8.4482689855E-001 -1.0587784715E+002 +8.4272611056E-001 -1.0750558590E+002 +1.7014444587E-001 -6.9824799483E+001
36001000000.000 +1.7905649413E-001 -5.6516713352E+001 +8.5522952253E-001 -1.0617957034E+002 +8.4030524528E-001 -1.0863023243E+002 +1.6947686974E-001 -7.1533712486E+001
36200950000.000 +1.7418717631E-001 -5.6503026085E+001 +8.4682710052E-001 -1.0717831529E+002 +8.4742711396E-001 -1.0762230475E+002 +1.6836529437E-001 -7.2600642705E+001
36400900000.000 +1.7190245098E-001 -5.7943379557E+001 +8.5718341906E-001 -1.0689429760E+002 +8.5606882741E-001 -1.0902659381E+002 +1.6758487929E-001 -7.3508417227E+001
36600850000.000 +1.7196844683E-001 -5.9279582608E+001 +8.5269012692E-001 -1.0749301883E+002 +8.3715639437E-001 -1.0915805662E+002 +1.6594770151E-001 -7.4982783414E+001
36800800000.000 +1.6661580838E-001 -5.8675794505E+001 +8.6961850628E-001 -1.0802594496E+002 +8.5481218827E-001 -1.0960006298E+002 +1.6492980411E-001 -7.5526283419E+001
37000750000.000 +1.6503409173E-001 -5.9514408594E+001 +8.6267795343E-001 -1.0852330792E+002 +8.5210506680E-001 -1.0980268732E+002 +1.6252859414E-001 -7.5501192748E+001
37200700000.000 +1.6251690311E-001 -6.0264611027E+001 +8.7661620380E-001 -1.0866499155E+002 +8.4668420465E-001 -1.1036403105E+002 +1.6072200277E-001 -7.6174299703E+001
37400650000.000 +1.6192617457E-001 -5.9707529800E+001 +8.7045063306E-001 -1.0994579841E+002 +8.4377295684E-001 -1.1065122898E+002 +1.6057930938E-001 -7.6102585299E+001
37600600000.000 +1.6070340546E-001 -6.0794038399E+001 +8.7433608686E-001 -1.1078486075E+002 +8.4809213401E-001 -1.1177494486E+002 +1.5990059839E-001 -7.6837689514E+001
37800550000.000 +1.6162587410E-001 -6.1142588865E+001 +8.6761778511E-001 -1.1168964742E+002 +8.3421362184E-001 -1.1212958742E+002 +1.5960272701E-001 -7.7478467094E+001
38000500000.000 +1.5927749994E-001 -6.1509612767E+001 +8.6962039952E-001 -1.1224346963E+002 +8.3801912110E-001 -1.1166427460E+002 +1.5897833834E-001 -7.8100516978E+001
38200450000.000 +1.5947311124E-001 -6.2103750566E+001 +8.5664898122E-001 -1.1311047101E+002 +8.4140816453E-001 -1.1318529968E+002 +1.5803684545E-001 -7.9381805262E+001
38400400000.000 +1.5829619859E-001 -6.3995837820E+001 +8.5502086316E-001 -1.1306123809E+002 +8.2439701050E-001 -1.1359438466E+002 +1.5728547280E-001 -8.0908172269E+001
38600350000.000 +1.5610616973E-001 -6.3043759242E+001 +8.5601245323E-001 -1.1398771085E+002 +8.4095910664E-001 -1.1413957266E+002 +1.5757317037E-001 -8.1306937028E+001
38800300000.000 +1.5435709358E-001 -6.5575423200E+001 +8.4394303475E-001 -1.1377366664E+002 +8.3050295528E-001 -1.1468718090E+002 +1.5656979139E-001 -8.3613810720E+001
39000250000.000 +1.5328079166E-001 -6.5348428423E+001 +8.4653884398E-001 -1.1437840844E+002 +8.3121639367E-001 -1.1601879133E+002 +1.5651559923E-001 -8.4892331578E+001
39200200000.000 +1.5436919267E-001 -6.6026913825E+001 +8.3702283736E-001 -1.1503099475E+002 +8.2227171001E-001 -1.1626289193E+002 +1.5653997551E-001 -8.5883571849E+001
39400150000.000 +1.4888889706E-001 -6.5254548464E+001 +8.4892227006E-001 -1.1476672036E+002 +8.4093301978E-001 -1.1709282836E+002 +1.5404727737E-001 -8.6455574719E+001
39600100000.000 +1.4536685959E-001 -6.6956545845E+001 +8.4950078013E-001 -1.1491511410E+002 +8.2802952018E-001 -1.1713366123E+002 +1.4978348867E-001 -8.8415235370E+001
39800050000.000 +1.4332197909E-001 -6.3369402134E+001 +8.7036965286E-001 -1.1598807428E+002 +8.5616365585E-001 -1.1776589678E+002 +1.4926081262E-001 -8.7043485749E+001
40000000000.000 +1.4460478098E-001 -6.3947220702E+001 +8.6640226818E-001 -1.1747457641E+002 +8.4946445460E-001 -1.1954181154E+002 +1.4741698146E-001 -8.7767025187E+001
