# Supplementary material for: Conductivity and radio frequency performance data for silver nanoparticle inks deposited via aerosol jet deposition and processed under varying conditions
Source: Data Brief. 2020 Sep 24;33:106331. doi: 10.1016/j.dib.2020.106331 (PMC7560714; doi:10.1016/j.dib.2020.106331)
Supplement: Supplementary file 3 [file mmc3.zip › Sintering Study/ANP Ink/RF Data/ANP_02_04.S2P]

!  2-Port S-parameters saved by WinCal
! VAR MeasName=S-Parameters (CALIBRATED_DATA) read from VNA (E8364B)
! VAR MeasDate=11/22/2017 2:28:19 PM
! VAR NAME=AFRL171016_02_04
! VAR FILENAME=AFRL171016_02_04.S2P
! VAR DATE=11/22/2017 2:28:19 PM
! VAR PHYS_PORTS=1,2
! VAR ObjTypeName=DATASET
! VAR IndexType=Frequency
!
# Hz S MA R 50
10000000.000 +5.7069275468E-002 +4.1320086210E-002 +9.3603257198E-001 +1.8017068106E-001 +9.3656676188E-001 -3.8343838255E-001 +5.8814795951E-002 +7.8626796627E-001
209950000.000 +5.5252575758E-002 -2.4616535904E-002 +9.3399197064E-001 -7.4257897610E-001 +9.3315869753E-001 -8.0469529765E-001 +5.5486461610E-002 -2.6275667932E-001
409900000.000 +5.5814597804E-002 -5.0415499665E-001 +9.3324903598E-001 -1.3812707568E+000 +9.3259720421E-001 -1.4317344539E+000 +5.5163050217E-002 +1.2707056601E+000
609850000.000 +5.4517524089E-002 -1.3469431391E-001 +9.3228669500E-001 -2.0713690145E+000 +9.3176907485E-001 -2.1246757834E+000 +5.4471169995E-002 +7.4358268036E-001
809800000.000 +5.3541959803E-002 +7.2145718888E-001 +9.3157539480E-001 -2.7070109761E+000 +9.3121473069E-001 -2.7892991604E+000 +5.3695313757E-002 +2.0546749804E+000
1009750000.000 +5.3276839082E-002 +1.5469938179E+000 +9.3081584130E-001 -3.3787577722E+000 +9.3023582694E-001 -3.4522656231E+000 +5.3698398798E-002 +2.2802780643E+000
1209700000.000 +5.3641128689E-002 +3.6293697888E+000 +9.3051317971E-001 -3.9482078811E+000 +9.3042667180E-001 -4.0364118000E+000 +5.4819600559E-002 +2.7304438442E+000
1409650000.000 +5.4429911423E-002 +3.4355441108E+000 +9.3040372815E-001 -4.5997229124E+000 +9.3026824435E-001 -4.7071595663E+000 +5.5049831801E-002 +3.0478396553E+000
1609600000.000 +5.5801062847E-002 +3.6999306820E+000 +9.2997731584E-001 -5.2617449781E+000 +9.2980161059E-001 -5.3458462959E+000 +5.5939673334E-002 +3.0936491556E+000
1809550000.000 +5.5067552425E-002 +3.6987409250E+000 +9.2886979235E-001 -5.9198049726E+000 +9.2800344705E-001 -5.9866401887E+000 +5.5315505117E-002 +2.9966280447E+000
2009500000.000 +5.4703686194E-002 +4.6411547461E+000 +9.2740175876E-001 -6.5005437441E+000 +9.2665297231E-001 -6.5929655696E+000 +5.4650935591E-002 +4.5737821581E+000
2209450000.000 +5.5326605338E-002 +5.5448028701E+000 +9.2650526340E-001 -7.1029874893E+000 +9.2622967909E-001 -7.1819545530E+000 +5.4782116269E-002 +6.2883226355E+000
2409400000.000 +5.5603625510E-002 +6.2383026546E+000 +9.2628182954E-001 -7.7321658220E+000 +9.2608499185E-001 -7.8117826319E+000 +5.5352988428E-002 +6.6002875341E+000
2609350000.000 +5.6047872019E-002 +6.5358009684E+000 +9.2553452151E-001 -8.3264432821E+000 +9.2586814854E-001 -8.4322279597E+000 +5.6007294671E-002 +7.6393495365E+000
2809300000.000 +5.6817136382E-002 +7.1495718681E+000 +9.2533483603E-001 -8.9721545712E+000 +9.2495421844E-001 -9.0646858447E+000 +5.6179818611E-002 +8.1294577276E+000
3009250000.000 +5.7070512921E-002 +7.4238444831E+000 +9.2467213514E-001 -9.5756466963E+000 +9.2364036329E-001 -9.6871805853E+000 +5.6529834763E-002 +8.2520464679E+000
3209200000.000 +5.7269020863E-002 +8.4642511609E+000 +9.2371465218E-001 -1.0186459928E+001 +9.2309022373E-001 -1.0228129800E+001 +5.6994573575E-002 +8.8122328035E+000
3409150000.000 +5.8578773331E-002 +9.0729044289E+000 +9.2348945575E-001 -1.0781317134E+001 +9.2252049638E-001 -1.0847678896E+001 +5.7586140766E-002 +9.6611366468E+000
3609100000.000 +5.9526542622E-002 +9.8647130476E+000 +9.2280445083E-001 -1.1389419453E+001 +9.2287946380E-001 -1.1473414756E+001 +5.8836055469E-002 +9.6083979619E+000
3809050000.000 +5.9985481219E-002 +1.0079987164E+001 +9.2279567058E-001 -1.1941363007E+001 +9.2291228003E-001 -1.2074368997E+001 +5.9658308938E-002 +9.7398379457E+000
4009000000.000 +6.1755718719E-002 +9.8781544303E+000 +9.2252056444E-001 -1.2586274489E+001 +9.2173048064E-001 -1.2679554636E+001 +6.0474823295E-002 +1.0338148335E+001
4208950000.000 +6.2396676681E-002 +1.0160614699E+001 +9.2204597450E-001 -1.3161778574E+001 +9.2172632327E-001 -1.3229671749E+001 +6.0883523440E-002 +1.0048076173E+001
4408900000.000 +6.1917349389E-002 +1.0218925349E+001 +9.2106120130E-001 -1.3763521924E+001 +9.2092326041E-001 -1.3919138282E+001 +6.1269963116E-002 +1.0408429218E+001
4608850000.000 +6.2931248687E-002 +1.0066175149E+001 +9.2094339378E-001 -1.4355630005E+001 +9.2053978448E-001 -1.4452924764E+001 +6.1443671550E-002 +1.1260624228E+001
4808800000.000 +6.3590875362E-002 +1.0902609485E+001 +9.1954979147E-001 -1.4938096411E+001 +9.1969427578E-001 -1.5056839739E+001 +6.2017347908E-002 +1.1703539518E+001
5008750000.000 +6.3593705660E-002 +1.1188425878E+001 +9.1944786924E-001 -1.5535749698E+001 +9.1991029790E-001 -1.5644555503E+001 +6.2507150503E-002 +1.1583512430E+001
5208700000.000 +6.5009493638E-002 +1.0850006549E+001 +9.1883799100E-001 -1.6149098677E+001 +9.1845819268E-001 -1.6307209858E+001 +6.3137251518E-002 +1.2608559608E+001
5408650000.000 +6.6906244445E-002 +1.1219145726E+001 +9.1890155267E-001 -1.6726695311E+001 +9.1860137752E-001 -1.6832781758E+001 +6.4689375276E-002 +1.2215739580E+001
5608600000.000 +6.6709900964E-002 +1.1022331630E+001 +9.1849311280E-001 -1.7338471586E+001 +9.1963405128E-001 -1.7533690127E+001 +6.5536644008E-002 +1.2032471247E+001
5808550000.000 +6.8444803270E-002 +1.0307071383E+001 +9.1826637486E-001 -1.7945645601E+001 +9.1803954237E-001 -1.8068790413E+001 +6.6702267975E-002 +1.2406569159E+001
6008500000.000 +7.0060789454E-002 +1.0559255175E+001 +9.1790543383E-001 -1.8532139472E+001 +9.1772582006E-001 -1.8634835728E+001 +6.8060536979E-002 +1.2126304467E+001
6208450000.000 +6.9764820248E-002 +1.0834794993E+001 +9.1740570137E-001 -1.9162098023E+001 +9.1802677366E-001 -1.9267327070E+001 +6.8978288287E-002 +1.1028492386E+001
6408400000.000 +7.1285318830E-002 +1.0037274655E+001 +9.1712450477E-001 -1.9763343319E+001 +9.1778752876E-001 -1.9915812397E+001 +6.9533642093E-002 +1.1403269844E+001
6608350000.000 +7.3212650188E-002 +1.0251261896E+001 +9.1656758258E-001 -2.0346980699E+001 +9.1637083042E-001 -2.0448294107E+001 +7.0214729862E-002 +1.1304928100E+001
6808300000.000 +7.2879956846E-002 +1.0700895510E+001 +9.1658442232E-001 -2.0952166691E+001 +9.1727212178E-001 -2.0997627023E+001 +7.0697028165E-002 +1.0569775580E+001
7008250000.000 +7.3682236973E-002 +9.4194665117E+000 +9.1568868714E-001 -2.1558826271E+001 +9.1635157086E-001 -2.1755335122E+001 +7.0991544412E-002 +1.1140880871E+001
7208200000.000 +7.5897355566E-002 +9.2368199082E+000 +9.1513221675E-001 -2.2173816789E+001 +9.1489904726E-001 -2.2257776339E+001 +7.1643559431E-002 +1.0861702438E+001
7408150000.000 +7.5429561607E-002 +9.3992084238E+000 +9.1416119050E-001 -2.2777099906E+001 +9.1568329358E-001 -2.2916815175E+001 +7.2327582864E-002 +1.0485949164E+001
7608100000.000 +7.6487453842E-002 +8.4951818404E+000 +9.1385786467E-001 -2.3352195105E+001 +9.1276846043E-001 -2.3489651671E+001 +7.2981828290E-002 +1.0256031674E+001
7808050000.000 +7.8463720872E-002 +8.6073206395E+000 +9.1284636138E-001 -2.3917780089E+001 +9.1201494630E-001 -2.4099818802E+001 +7.3469150417E-002 +9.9943364707E+000
8008000000.000 +7.8192007871E-002 +8.7040350303E+000 +9.1235976669E-001 -2.4509989619E+001 +9.1203183481E-001 -2.4625296138E+001 +7.3936047186E-002 +9.6729337338E+000
8207950000.000 +7.8348749682E-002 +8.2066501219E+000 +9.1156604408E-001 -2.5199015379E+001 +9.1310711132E-001 -2.5372872311E+001 +7.4606854208E-002 +9.7174145700E+000
8407900000.000 +8.1185150405E-002 +8.1255735216E+000 +9.1069352342E-001 -2.5691372594E+001 +9.0977040445E-001 -2.5848960202E+001 +7.5636762462E-002 +9.4879095981E+000
8607850000.000 +8.0847081535E-002 +8.7381229881E+000 +9.1138425830E-001 -2.6262461431E+001 +9.1342781383E-001 -2.6307099884E+001 +7.6090936599E-002 +9.0869707931E+000
8807800000.000 +8.1437472152E-002 +7.7514973937E+000 +9.1027880348E-001 -2.6910496311E+001 +9.1157665978E-001 -2.7155073630E+001 +7.7317103680E-002 +9.3722031074E+000
9007750000.000 +8.3993539866E-002 +7.1022113139E+000 +9.0922736725E-001 -2.7445375104E+001 +9.0962399473E-001 -2.7600703499E+001 +7.8414133435E-002 +8.6965793215E+000
9207700000.000 +8.4028643590E-002 +7.4014942353E+000 +9.0929658338E-001 -2.8045304221E+001 +9.1190521489E-001 -2.8226607961E+001 +7.8935325190E-002 +8.1336853208E+000
9407650000.000 +8.4563344221E-002 +6.2516212005E+000 +9.0908865490E-001 -2.8649173285E+001 +9.1109884987E-001 -2.8883553433E+001 +7.9442397148E-002 +8.3622659956E+000
9607600000.000 +8.7453207691E-002 +5.6174385670E+000 +9.0824173183E-001 -2.9213075562E+001 +9.0922125213E-001 -2.9495819914E+001 +8.0272684898E-002 +8.0881441075E+000
9807550000.000 +8.7664491860E-002 +5.8895017805E+000 +9.0802296555E-001 -2.9789361362E+001 +9.0883858844E-001 -2.9988582024E+001 +8.0822527907E-002 +7.3078716499E+000
10007500000.000 +8.6965727003E-002 +4.2816435254E+000 +9.0682870799E-001 -3.0437537086E+001 +9.0966771669E-001 -3.0701031943E+001 +8.1305588376E-002 +6.8364145430E+000
10207450000.000 +8.9458538639E-002 +4.2432332006E+000 +9.0572196153E-001 -3.0954680495E+001 +9.0444704765E-001 -3.1186219590E+001 +8.1781110364E-002 +6.4870513779E+000
10407400000.000 +9.0095693079E-002 +4.7316418750E+000 +9.0670115111E-001 -3.1521856090E+001 +9.0674433544E-001 -3.1444507173E+001 +8.2243837860E-002 +5.8178646488E+000
10607350000.000 +8.8988115262E-002 +3.9718565984E+000 +9.0463881108E-001 -3.2098466219E+001 +9.0727775149E-001 -3.2427397670E+001 +8.2669388342E-002 +5.7206334809E+000
10807300000.000 +9.1989821450E-002 +3.2622005004E+000 +9.0469778298E-001 -3.2676875920E+001 +9.0177470128E-001 -3.2785443351E+001 +8.3582856011E-002 +5.2588366959E+000
11007250000.000 +9.2400682871E-002 +3.5281781199E+000 +9.0435612212E-001 -3.3224762789E+001 +9.0646817993E-001 -3.3272285669E+001 +8.3807629525E-002 +4.7196261440E+000
11207200000.000 +9.1906040354E-002 +3.0265662012E+000 +9.0474860287E-001 -3.3806788028E+001 +9.0502413264E-001 -3.3870235935E+001 +8.4907219056E-002 +4.3710727145E+000
11407150000.000 +9.4229626020E-002 +2.2564199600E+000 +9.0210329686E-001 -3.4374909804E+001 +9.0448567773E-001 -3.4657918443E+001 +8.5418120583E-002 +4.2921732765E+000
11607100000.000 +9.5142327433E-002 +2.2549068309E+000 +9.0475197610E-001 -3.4792009309E+001 +9.0085274077E-001 -3.4982276458E+001 +8.5934073424E-002 +3.4444789242E+000
11807050000.000 +9.4913365755E-002 +1.3312241459E+000 +9.0400726034E-001 -3.5577998984E+001 +9.1066508988E-001 -3.5770779393E+001 +8.6465317924E-002 +3.0817165279E+000
12007000000.000 +9.8159676280E-002 -5.1283081097E-001 +9.0350398750E-001 -3.5983105756E+001 +8.9977462063E-001 -3.6480761015E+001 +8.7592981429E-002 +2.9065467098E+000
12206950000.000 +9.7498646400E-002 +5.3515310931E-001 +9.0330531610E-001 -3.6608099310E+001 +9.0773026308E-001 -3.6632164343E+001 +8.8315378288E-002 +2.4424373042E+000
12406900000.000 +9.6811517026E-002 -3.2330125049E-001 +9.0259294426E-001 -3.7127445424E+001 +9.0663350090E-001 -3.7728755563E+001 +8.8603912368E-002 +1.3940442511E+000
12606850000.000 +9.8278141530E-002 -1.1356224988E+000 +9.0262922104E-001 -3.7832104975E+001 +9.0539982455E-001 -3.8140611877E+001 +8.8226602633E-002 +1.4177748077E+000
12806800000.000 +1.0080987158E-001 -3.3691355134E-001 +9.0227481412E-001 -3.8135707163E+001 +9.0438651359E-001 -3.8775715983E+001 +8.8805294030E-002 +5.1995601738E-001
13006750000.000 +9.9772566864E-002 -1.9202745625E+000 +9.0386008590E-001 -3.8962552254E+001 +9.1008317132E-001 -3.9368104193E+001 +8.8659018274E-002 +2.2773727021E-001
13206700000.000 +1.0011909604E-001 -3.0452510568E+000 +9.0173324641E-001 -3.9627621049E+001 +9.0586155181E-001 -4.0378353625E+001 +8.8570583799E-002 +4.9381810549E-001
13406650000.000 +1.0211243589E-001 -3.0939468715E+000 +9.0346711350E-001 -4.0227427406E+001 +9.0290841698E-001 -4.0265056388E+001 +8.9530950457E-002 -5.0716051894E-001
13606600000.000 +1.0155321529E-001 -2.8821109420E+000 +9.0194360463E-001 -4.0735259307E+001 +9.0741059570E-001 -4.0944780196E+001 +8.9997615861E-002 -1.0466885171E+000
13806550000.000 +1.0375326427E-001 -3.0038459332E+000 +9.0020818241E-001 -4.1397761673E+001 +9.0072274953E-001 -4.1684851698E+001 +9.1041686584E-002 -1.1560758138E+000
14006500000.000 +1.0617621413E-001 -4.2160851995E+000 +9.0011536350E-001 -4.1829554328E+001 +9.0183507087E-001 -4.1903013275E+001 +9.1554452618E-002 -2.1895495846E+000
14206450000.000 +1.0495702411E-001 -4.3181355086E+000 +9.0131341333E-001 -4.2505121583E+001 +9.0359051891E-001 -4.2515230035E+001 +9.2445390845E-002 -2.8705845904E+000
14406400000.000 +1.0570112953E-001 -5.5107965545E+000 +9.0115487077E-001 -4.3054414322E+001 +9.0024112301E-001 -4.2818528846E+001 +9.2543821128E-002 -3.3259479743E+000
14606350000.000 +1.0670956107E-001 -5.6053335288E+000 +9.0025423853E-001 -4.3384126270E+001 +9.0097980383E-001 -4.3420528465E+001 +9.2490233904E-002 -3.7912749334E+000
14806300000.000 +1.0587044104E-001 -5.2146447782E+000 +9.0450209372E-001 -4.4012558916E+001 +9.0245833554E-001 -4.4089658747E+001 +9.3552948404E-002 -3.8969739762E+000
15006250000.000 +1.0700781712E-001 -6.3336560399E+000 +9.0077874257E-001 -4.4600836961E+001 +9.0518353016E-001 -4.5030973005E+001 +9.3913146132E-002 -4.0907494272E+000
15206200000.000 +1.0762383661E-001 -6.2959383427E+000 +9.0529922441E-001 -4.5058419739E+001 +8.9820139714E-001 -4.4994582623E+001 +9.3100009427E-002 -4.5996377679E+000
15406150000.000 +1.0763961543E-001 -6.6102059990E+000 +9.0429060221E-001 -4.5831990864E+001 +9.1232206556E-001 -4.5858891698E+001 +9.4099425025E-002 -5.0360349953E+000
15606100000.000 +1.0807974221E-001 -8.0483261597E+000 +9.0412973221E-001 -4.6392493891E+001 +9.0360028721E-001 -4.7185726644E+001 +9.4580838300E-002 -5.7112377170E+000
15806050000.000 +1.0923478755E-001 -8.5167167054E+000 +9.0268490163E-001 -4.7162161052E+001 +9.0881971167E-001 -4.7238860463E+001 +9.4045041447E-002 -6.4308448985E+000
16006000000.000 +1.0902682618E-001 -8.4950283527E+000 +9.0564122573E-001 -4.7581449689E+001 +9.0664166773E-001 -4.8322031380E+001 +9.4650759668E-002 -7.1316140569E+000
16205950000.000 +1.0826689629E-001 -9.4216878200E+000 +9.0328547069E-001 -4.8441441762E+001 +9.0279385509E-001 -4.8917075779E+001 +9.4612563452E-002 -7.1279443754E+000
16405900000.000 +1.1284305727E-001 -1.0534286566E+001 +9.0402532123E-001 -4.8538482968E+001 +9.0057270443E-001 -5.0227059176E+001 +9.5695331705E-002 -8.0572346516E+000
16605850000.000 +1.1033793940E-001 -9.4015052793E+000 +9.0394654197E-001 -4.9547621954E+001 +9.0603128716E-001 -4.9898698370E+001 +9.6143806618E-002 -7.7708789525E+000
16805800000.000 +1.1101900054E-001 -8.5206953018E+000 +8.9761307132E-001 -4.9972811507E+001 +9.0830295377E-001 -5.1279553598E+001 +9.7905028216E-002 -7.4159484364E+000
17005750000.000 +1.1349871143E-001 -9.2051967839E+000 +9.0006484334E-001 -5.0845395036E+001 +8.9624021736E-001 -5.1029898119E+001 +9.8428155063E-002 -8.3999181836E+000
17205700000.000 +1.1466358758E-001 -8.6107286934E+000 +8.9859171709E-001 -5.1194864448E+001 +9.0586673737E-001 -5.1952899252E+001 +9.9782725940E-002 -9.3306190688E+000
17405650000.000 +1.1561911686E-001 -9.8975019007E+000 +9.0052202024E-001 -5.1931595981E+001 +8.9997916789E-001 -5.2451474789E+001 +1.0023517483E-001 -1.0278335917E+001
17605600000.000 +1.1935390391E-001 -1.0720305697E+001 +8.9568161111E-001 -5.2264700955E+001 +9.0141485139E-001 -5.2814198722E+001 +9.9773718477E-002 -1.1393789745E+001
17805550000.000 +1.1923575887E-001 -1.0979290814E+001 +9.0121135924E-001 -5.3146715299E+001 +9.0113587943E-001 -5.3018083606E+001 +9.9023069189E-002 -1.2126565206E+001
18005500000.000 +1.1833275828E-001 -1.1165718185E+001 +8.9644158602E-001 -5.3513274457E+001 +9.0802993826E-001 -5.4123565129E+001 +9.8664507873E-002 -1.1966222452E+001
18205450000.000 +1.2013574252E-001 -1.2382814228E+001 +8.9926349108E-001 -5.3855705956E+001 +9.0367472457E-001 -5.4375504124E+001 +9.8392591946E-002 -1.2722332114E+001
18405400000.000 +1.1878428266E-001 -1.2122484118E+001 +8.9805030617E-001 -5.4676955474E+001 +9.1160290446E-001 -5.4599844932E+001 +9.7774581726E-002 -1.3375822998E+001
18605350000.000 +1.1803753896E-001 -1.2682545562E+001 +8.9672457320E-001 -5.5490971355E+001 +9.1232516539E-001 -5.6033510409E+001 +9.8051126508E-002 -1.3266310097E+001
18805300000.000 +1.2197402403E-001 -1.4030238842E+001 +9.0119336645E-001 -5.5816037066E+001 +8.9559048992E-001 -5.6472146904E+001 +9.9304108222E-002 -1.4564530025E+001
19005250000.000 +1.2096477706E-001 -1.3232672793E+001 +9.0341411690E-001 -5.6481856163E+001 +9.1019894622E-001 -5.6618970799E+001 +9.9060625827E-002 -1.5119439279E+001
19205200000.000 +1.2003807697E-001 -1.5121176683E+001 +9.0476738595E-001 -5.7199462427E+001 +9.0597961786E-001 -5.8435300473E+001 +9.8884077483E-002 -1.5309541812E+001
19405150000.000 +1.2240974359E-001 -1.5245756430E+001 +9.0237623100E-001 -5.7900922091E+001 +8.9732266011E-001 -5.8754542872E+001 +1.0061583260E-001 -1.5478433534E+001
19605100000.000 +1.2294624698E-001 -1.5304208004E+001 +9.0752845340E-001 -5.8426454757E+001 +8.9573807519E-001 -5.9391780383E+001 +9.9790493260E-002 -1.6891660191E+001
19805050000.000 +1.2185829275E-001 -1.5016619829E+001 +9.0052959913E-001 -5.9205887120E+001 +9.0402251124E-001 -5.9915542533E+001 +1.0018577272E-001 -1.6417779534E+001
20005000000.000 +1.2615377845E-001 -1.5811439677E+001 +8.9799939482E-001 -5.9429762484E+001 +8.9935414829E-001 -6.0983521968E+001 +1.0213462949E-001 -1.7110803730E+001
20204950000.000 +1.2665605664E-001 -1.5587244199E+001 +9.0103290031E-001 -6.0481597637E+001 +9.0008746848E-001 -6.0657604805E+001 +1.0069695819E-001 -1.7456637292E+001
20404900000.000 +1.2647063590E-001 -1.5985704693E+001 +8.9990436771E-001 -6.0905385647E+001 +9.0166457899E-001 -6.2130432625E+001 +1.0082045695E-001 -1.7437252069E+001
20604850000.000 +1.3080379653E-001 -1.6768100033E+001 +8.9591869405E-001 -6.1493986198E+001 +8.8557619743E-001 -6.2072127256E+001 +1.0271920452E-001 -1.8459132055E+001
20804800000.000 +1.3098776983E-001 -1.6593873195E+001 +8.9425146760E-001 -6.1782978644E+001 +9.0244383729E-001 -6.2477083863E+001 +1.0122642273E-001 -1.8955833420E+001
21004750000.000 +1.3030388860E-001 -1.7345444847E+001 +8.9532408941E-001 -6.2696166281E+001 +8.9826655460E-001 -6.3287751312E+001 +1.0104658184E-001 -1.9012768902E+001
21204700000.000 +1.3307978508E-001 -1.7851341091E+001 +8.9108604117E-001 -6.2700652067E+001 +9.0444421163E-001 -6.3771683283E+001 +1.0126841489E-001 -1.9257000394E+001
21404650000.000 +1.3289929475E-001 -1.8489890651E+001 +8.9712224362E-001 -6.3415762576E+001 +8.9752949926E-001 -6.4017032087E+001 +1.0044106603E-001 -2.0639103667E+001
21604600000.000 +1.2891816405E-001 -1.8470966269E+001 +8.8743329698E-001 -6.4191414249E+001 +9.1445329076E-001 -6.4482354973E+001 +9.9515415958E-002 -1.9972043289E+001
21804550000.000 +1.3410684376E-001 -1.9354785464E+001 +8.9509054926E-001 -6.4586205148E+001 +9.0175485684E-001 -6.5762814446E+001 +1.0222463457E-001 -2.1190557764E+001
22004500000.000 +1.3331830839E-001 -1.9237576701E+001 +8.9599242998E-001 -6.5429726129E+001 +9.0346675281E-001 -6.5137950108E+001 +1.0093099871E-001 -2.1719774520E+001
22204450000.000 +1.3361123701E-001 -1.8951455883E+001 +8.9822620343E-001 -6.6005310162E+001 +9.0768089222E-001 -6.6398834133E+001 +1.0232191419E-001 -2.1856606787E+001
22404400000.000 +1.3602604400E-001 -1.9623723715E+001 +8.9188399312E-001 -6.6613060947E+001 +9.0254009656E-001 -6.7583375006E+001 +1.0318387283E-001 -2.1548471177E+001
22604350000.000 +1.3829468688E-001 -1.9867498204E+001 +8.9775237559E-001 -6.7255634847E+001 +8.9946201695E-001 -6.8003286256E+001 +1.0338079865E-001 -2.2756562842E+001
22804300000.000 +1.3775554755E-001 -1.9930818955E+001 +8.9548688544E-001 -6.8262698293E+001 +9.0654156732E-001 -6.8998347481E+001 +1.0350176278E-001 -2.2506695314E+001
23004250000.000 +1.4057249378E-001 -2.0943009849E+001 +8.9514927937E-001 -6.8777740003E+001 +8.9322338917E-001 -7.0065932109E+001 +1.0396877104E-001 -2.1826244741E+001
23204200000.000 +1.4373392461E-001 -2.1394874363E+001 +8.9601394280E-001 -6.9262593112E+001 +8.8859812174E-001 -7.0496484671E+001 +1.0594621987E-001 -2.2837857498E+001
23404150000.000 +1.4355377018E-001 -2.1751570630E+001 +8.9325562599E-001 -7.0321854270E+001 +8.9639971941E-001 -7.0649977360E+001 +1.0532358382E-001 -2.2465075694E+001
23604100000.000 +1.4719696362E-001 -2.3367761551E+001 +8.9163032856E-001 -7.0515893412E+001 +8.9691338011E-001 -7.2698218227E+001 +1.0670179354E-001 -2.2559613387E+001
23804050000.000 +1.4858081877E-001 -2.3380386272E+001 +8.9499683520E-001 -7.1417319675E+001 +8.7090288572E-001 -7.2041088323E+001 +1.0720723267E-001 -2.3747673028E+001
24004000000.000 +1.4987221509E-001 -2.4587834264E+001 +8.9101999443E-001 -7.1601701917E+001 +8.9314883824E-001 -7.3118714822E+001 +1.0718616210E-001 -2.5339183001E+001
24203950000.000 +1.4875701002E-001 -2.5937552549E+001 +8.8678473413E-001 -7.2486058061E+001 +8.8131907846E-001 -7.4184043517E+001 +1.0806578961E-001 -2.4821458917E+001
24403900000.000 +1.5158921412E-001 -2.7451138786E+001 +8.8648534094E-001 -7.2525094751E+001 +8.8706017536E-001 -7.3946561186E+001 +1.0856375201E-001 -2.7178634199E+001
24603850000.000 +1.4647867595E-001 -2.7947715394E+001 +8.9034040567E-001 -7.3499435005E+001 +8.8702794085E-001 -7.4142680838E+001 +1.0716893486E-001 -2.7998816580E+001
24803800000.000 +1.4751415814E-001 -2.7715595875E+001 +8.8443056401E-001 -7.3615421933E+001 +8.9604879517E-001 -7.5674710763E+001 +1.0880098166E-001 -2.7530824015E+001
25003750000.000 +1.4678061402E-001 -2.8351569569E+001 +8.9230656415E-001 -7.4463799487E+001 +8.7542166020E-001 -7.5613813355E+001 +1.0805389007E-001 -2.8674333885E+001
25203700000.000 +1.4539769942E-001 -2.7305337395E+001 +8.8534112661E-001 -7.5145847296E+001 +8.9865006447E-001 -7.5296074112E+001 +1.0760906901E-001 -2.8753132044E+001
25403650000.000 +1.4974155073E-001 -2.7713766233E+001 +8.8253312948E-001 -7.5287445959E+001 +8.8951139735E-001 -7.6944496487E+001 +1.0987049241E-001 -2.8449761220E+001
25603600000.000 +1.5149593639E-001 -2.8627857053E+001 +8.8240596549E-001 -7.5630913100E+001 +8.8024229605E-001 -7.6428379019E+001 +1.0914862875E-001 -2.9172241435E+001
25803550000.000 +1.5233679836E-001 -2.8051900403E+001 +8.8675505025E-001 -7.6286440348E+001 +8.9268395570E-001 -7.7367599191E+001 +1.1045656981E-001 -2.8888009067E+001
26003500000.000 +1.5242423189E-001 -2.9098375614E+001 +8.7944830186E-001 -7.7260251477E+001 +8.8843465473E-001 -7.7696773591E+001 +1.1060066745E-001 -2.9031986141E+001
26203450000.000 +1.5512141463E-001 -2.9491010860E+001 +8.8073999329E-001 -7.7619604209E+001 +8.8533353662E-001 -7.8124256192E+001 +1.1166658160E-001 -2.9445784777E+001
26403400000.000 +1.5496012682E-001 -2.9734934271E+001 +8.8601702614E-001 -7.8674753029E+001 +8.8171582364E-001 -7.8466937180E+001 +1.1154157686E-001 -2.9976596322E+001
26603350000.000 +1.5742471610E-001 -2.9944653312E+001 +8.8299201292E-001 -7.8613705434E+001 +8.9701539338E-001 -8.0100155223E+001 +1.1299438531E-001 -2.9743388582E+001
26803300000.000 +1.5792679655E-001 -3.1377466870E+001 +8.8846020802E-001 -7.9605218393E+001 +8.8191535967E-001 -8.0313274595E+001 +1.1281413690E-001 -3.0869529918E+001
27003250000.000 +1.5802434495E-001 -3.1262669168E+001 +8.8471831126E-001 -8.0264183309E+001 +8.9287833742E-001 -8.1042718919E+001 +1.1418847634E-001 -3.1126379933E+001
27203200000.000 +1.5845446354E-001 -3.2605472508E+001 +8.8563400129E-001 -8.1281138465E+001 +8.7557170832E-001 -8.2973734335E+001 +1.1495306300E-001 -3.1443077415E+001
27403150000.000 +1.6118421604E-001 -3.3409315123E+001 +8.8455235314E-001 -8.1584373345E+001 +8.7145720121E-001 -8.3410940508E+001 +1.1690030785E-001 -3.3057709483E+001
27603100000.000 +1.5825907450E-001 -3.2925095246E+001 +8.8585718847E-001 -8.2793900812E+001 +8.7207441928E-001 -8.3789755331E+001 +1.1669344551E-001 -3.2792069690E+001
27803050000.000 +1.5943941433E-001 -3.2807263262E+001 +8.8011021724E-001 -8.3487995806E+001 +8.6844205047E-001 -8.4777124062E+001 +1.2015692631E-001 -3.2784020453E+001
28003000000.000 +1.6284026047E-001 -3.3086373880E+001 +8.8353726861E-001 -8.4028687997E+001 +8.5845100883E-001 -8.5237145586E+001 +1.2090999198E-001 -3.3319093524E+001
28202950000.000 +1.6425480473E-001 -3.2830878817E+001 +8.7984487764E-001 -8.4616350355E+001 +8.6236104467E-001 -8.5175728723E+001 +1.2238213487E-001 -3.4625381486E+001
28402900000.000 +1.6473301119E-001 -3.4061704317E+001 +8.7509644342E-001 -8.4475846706E+001 +8.9084725416E-001 -8.5574319673E+001 +1.2168158483E-001 -3.4982757413E+001
28602850000.000 +1.7015181429E-001 -3.5526991485E+001 +8.7273461493E-001 -8.4656252475E+001 +8.7186565022E-001 -8.6541947313E+001 +1.2431314324E-001 -3.6676301392E+001
28802800000.000 +1.6776605709E-001 -3.5760898105E+001 +8.7597269080E-001 -8.5330081308E+001 +8.7950311587E-001 -8.5854741957E+001 +1.2245976192E-001 -3.7306325644E+001
29002750000.000 +1.6936755659E-001 -3.6308179450E+001 +8.8172110733E-001 -8.5919961445E+001 +8.8913307700E-001 -8.7579287983E+001 +1.2345066422E-001 -3.7863036739E+001
29202700000.000 +1.7191636836E-001 -3.7436228201E+001 +8.7969969457E-001 -8.6020542563E+001 +8.8524754458E-001 -8.8111802267E+001 +1.2425096758E-001 -3.8037553110E+001
29402650000.000 +1.7163295603E-001 -3.8098069441E+001 +8.8516426475E-001 -8.6703281754E+001 +8.8633340415E-001 -8.8353843812E+001 +1.2350311659E-001 -3.8809999367E+001
29602600000.000 +1.7254143846E-001 -3.9118535046E+001 +8.8355108544E-001 -8.7516563743E+001 +8.8966483337E-001 -8.9154255886E+001 +1.2456119279E-001 -3.8877106680E+001
29802550000.000 +1.7538340598E-001 -4.0724645489E+001 +8.8531218564E-001 -8.7720172189E+001 +8.7756075939E-001 -9.0449663236E+001 +1.2592987898E-001 -4.0501683537E+001
30002500000.000 +1.7148472847E-001 -3.9896530818E+001 +8.8720240133E-001 -8.8855150294E+001 +8.7274434335E-001 -8.9580551980E+001 +1.2508106534E-001 -4.0722647908E+001
30202450000.000 +1.7271045624E-001 -4.0100897397E+001 +8.7610796564E-001 -8.9385057311E+001 +8.9194283916E-001 -9.0689860149E+001 +1.2716893284E-001 -4.0522356724E+001
30402400000.000 +1.7470205656E-001 -4.1182783811E+001 +8.7978413312E-001 -9.0557383687E+001 +8.5876517129E-001 -9.2043956818E+001 +1.2897821480E-001 -4.1778367629E+001
30602350000.000 +1.7790097603E-001 -4.1179524279E+001 +8.7105806215E-001 -9.1141509616E+001 +8.5718697339E-001 -9.0944028847E+001 +1.3102671425E-001 -4.3553239414E+001
30802300000.000 +1.7702720559E-001 -4.1644256316E+001 +8.7161726455E-001 -9.1855331247E+001 +8.5563852790E-001 -9.2564180095E+001 +1.3233948458E-001 -4.4129737461E+001
31002250000.000 +1.8127078667E-001 -4.3224938138E+001 +8.5849967327E-001 -9.1653093854E+001 +8.5801639310E-001 -9.2539507938E+001 +1.3149733827E-001 -4.6000279365E+001
31202200000.000 +1.7970391881E-001 -4.2307667494E+001 +8.7387224082E-001 -9.2696483340E+001 +8.5903555992E-001 -9.3724778480E+001 +1.3094583355E-001 -4.5306280063E+001
31402150000.000 +1.8034546100E-001 -4.3121458154E+001 +8.6077376196E-001 -9.3317930736E+001 +8.7464290355E-001 -9.3865857436E+001 +1.3248962867E-001 -4.5377480341E+001
31602100000.000 +1.8469059050E-001 -4.4608955257E+001 +8.7024280746E-001 -9.3713478999E+001 +8.5351935807E-001 -9.6091251037E+001 +1.3523350497E-001 -4.6225651969E+001
31802050000.000 +1.8408988969E-001 -4.6134516066E+001 +8.5607684386E-001 -9.3756869189E+001 +8.6121384246E-001 -9.3989821589E+001 +1.3146145676E-001 -4.8057433833E+001
32002000000.000 +1.8257277726E-001 -4.6063441966E+001 +8.7307768479E-001 -9.4725754456E+001 +8.7196330018E-001 -9.6251155066E+001 +1.3363717301E-001 -4.7491818186E+001
32201950000.000 +1.8355393523E-001 -4.7162210937E+001 +8.6472714680E-001 -9.4981154519E+001 +8.6959305332E-001 -9.6176057726E+001 +1.3398682743E-001 -4.8070654730E+001
32401900000.000 +1.8320425680E-001 -4.8315057870E+001 +8.8614697601E-001 -9.5671486231E+001 +8.6535363421E-001 -9.7441492246E+001 +1.3279935825E-001 -4.9233768499E+001
32601850000.000 +1.8342051452E-001 -4.7947746028E+001 +8.6851700619E-001 -9.6362672961E+001 +8.7452311221E-001 -9.7285076198E+001 +1.3481218129E-001 -4.9680183016E+001
32801800000.000 +1.8620209768E-001 -4.9115701396E+001 +8.7579639606E-001 -9.6589322704E+001 +8.7706795196E-001 -9.8871838267E+001 +1.3654866731E-001 -5.0852461927E+001
33001750000.000 +1.8544696739E-001 -4.9888612966E+001 +8.7550168233E-001 -9.7529404259E+001 +8.7439918028E-001 -9.8890435728E+001 +1.3641099662E-001 -5.1507164593E+001
33201700000.000 +1.8417626759E-001 -5.0758633548E+001 +8.7992417536E-001 -9.7858103844E+001 +8.7532252309E-001 -9.9269651808E+001 +1.3757939555E-001 -5.2471453009E+001
33401650000.000 +1.8645396922E-001 -5.1700780730E+001 +8.7880504784E-001 -9.8372647395E+001 +8.7130423959E-001 -1.0003297434E+002 +1.3886507867E-001 -5.3109903593E+001
33601600000.000 +1.8551882238E-001 -5.2001387914E+001 +8.7588308809E-001 -9.9235530284E+001 +8.6431347760E-001 -1.0051075110E+002 +1.3940401802E-001 -5.3939423948E+001
33801550000.000 +1.8487090652E-001 -5.2325554179E+001 +8.7285698582E-001 -1.0000408299E+002 +8.6558478752E-001 -1.0101256499E+002 +1.4044912897E-001 -5.4310303440E+001
34001500000.000 +1.8642818562E-001 -5.3954441861E+001 +8.7133668235E-001 -1.0027079391E+002 +8.5310033196E-001 -1.0164790707E+002 +1.4066182381E-001 -5.5497400720E+001
34201450000.000 +1.8684511807E-001 -5.4212838553E+001 +8.7636143361E-001 -1.0085808034E+002 +8.5470266062E-001 -1.0235975431E+002 +1.4186999420E-001 -5.6133287082E+001
34401400000.000 +1.8750973939E-001 -5.4767331737E+001 +8.6886787316E-001 -1.0160800457E+002 +8.5654801358E-001 -1.0278125342E+002 +1.4282041603E-001 -5.7000698373E+001
34601350000.000 +1.8885763396E-001 -5.5541798170E+001 +8.6587197956E-001 -1.0247875631E+002 +8.5872295920E-001 -1.0410842566E+002 +1.4383122049E-001 -5.7272701124E+001
34801300000.000 +1.8988015961E-001 -5.6731635503E+001 +8.6740661503E-001 -1.0301034322E+002 +8.3859616538E-001 -1.0433951249E+002 +1.4349177022E-001 -5.8543944929E+001
35001250000.000 +1.9077371207E-001 -5.6785840724E+001 +8.6079429563E-001 -1.0377817539E+002 +8.4317674455E-001 -1.0422051610E+002 +1.4411690416E-001 -5.9912030344E+001
35201200000.000 +1.9120235428E-001 -5.8154753807E+001 +8.6007657636E-001 -1.0404940042E+002 +8.4682953616E-001 -1.0596837919E+002 +1.4473957968E-001 -6.0699359849E+001
35401150000.000 +1.9222024576E-001 -5.8433745721E+001 +8.5760811926E-001 -1.0470627621E+002 +8.5121091477E-001 -1.0600684868E+002 +1.4606721962E-001 -6.1606406765E+001
35601100000.000 +1.9161931237E-001 -5.9294423221E+001 +8.5941520035E-001 -1.0536813440E+002 +8.5002956273E-001 -1.0650222758E+002 +1.4645564229E-001 -6.3390826873E+001
35801050000.000 +1.9280580223E-001 -6.0593247584E+001 +8.4816555105E-001 -1.0580284076E+002 +8.4909941721E-001 -1.0751161969E+002 +1.4987378180E-001 -6.4999000527E+001
36001000000.000 +1.9217842084E-001 -6.2020483068E+001 +8.5892095996E-001 -1.0606045577E+002 +8.4681891011E-001 -1.0863130325E+002 +1.4790540135E-001 -6.6588849551E+001
36200950000.000 +1.8775347471E-001 -6.2440098806E+001 +8.5011080341E-001 -1.0710080297E+002 +8.5349880741E-001 -1.0755653545E+002 +1.4641587509E-001 -6.7957668692E+001
36400900000.000 +1.8656582238E-001 -6.3777521376E+001 +8.5994864201E-001 -1.0680615829E+002 +8.6196941248E-001 -1.0899135523E+002 +1.4669158757E-001 -6.8594271587E+001
36600850000.000 +1.8714995505E-001 -6.5248906649E+001 +8.5522960759E-001 -1.0735519808E+002 +8.4298648199E-001 -1.0914319397E+002 +1.4454506019E-001 -7.0045679622E+001
36800800000.000 +1.8203004803E-001 -6.5154917929E+001 +8.7222846445E-001 -1.0792403399E+002 +8.6087482081E-001 -1.0956858772E+002 +1.4278715693E-001 -7.0612131422E+001
37000750000.000 +1.8045917571E-001 -6.6107807757E+001 +8.6510852250E-001 -1.0845687151E+002 +8.5852204295E-001 -1.0978313479E+002 +1.4102195211E-001 -7.0382266746E+001
37200700000.000 +1.7849309680E-001 -6.7181589007E+001 +8.7884414486E-001 -1.0853773353E+002 +8.5244719328E-001 -1.1036527478E+002 +1.3845550032E-001 -7.0822582665E+001
37400650000.000 +1.7682008872E-001 -6.6851785512E+001 +8.7279967048E-001 -1.0982253447E+002 +8.4915449201E-001 -1.1060386102E+002 +1.3866990389E-001 -7.1099540716E+001
37600600000.000 +1.7582759205E-001 -6.7835827830E+001 +8.7691689271E-001 -1.1054069722E+002 +8.5346542230E-001 -1.1169051855E+002 +1.3811550428E-001 -7.2232347824E+001
37800550000.000 +1.7602635408E-001 -6.8084251639E+001 +8.7065887280E-001 -1.1154502533E+002 +8.3996737938E-001 -1.1204436040E+002 +1.3718938332E-001 -7.2634963280E+001
38000500000.000 +1.7443679888E-001 -6.8389153064E+001 +8.7184723645E-001 -1.1215979213E+002 +8.4339982808E-001 -1.1161521068E+002 +1.3674154691E-001 -7.3238424014E+001
38200450000.000 +1.7458035534E-001 -6.9231061397E+001 +8.5809241477E-001 -1.1298475458E+002 +8.4578077724E-001 -1.1314128738E+002 +1.3764606935E-001 -7.4742236454E+001
38400400000.000 +1.7365117498E-001 -7.1030498566E+001 +8.5664885691E-001 -1.1293428767E+002 +8.2885004336E-001 -1.1350975768E+002 +1.3745555290E-001 -7.6734498428E+001
38600350000.000 +1.7076659708E-001 -7.0575770394E+001 +8.5767871433E-001 -1.1377862395E+002 +8.4563914159E-001 -1.1400467874E+002 +1.3790537456E-001 -7.7328015596E+001
38800300000.000 +1.6965744408E-001 -7.2846855869E+001 +8.4567324154E-001 -1.1354958976E+002 +8.3515023802E-001 -1.1456874415E+002 +1.3703636592E-001 -7.9962091745E+001
39000250000.000 +1.6819317684E-001 -7.2617423896E+001 +8.4905651034E-001 -1.1417649614E+002 +8.3662979485E-001 -1.1593802499E+002 +1.3688141042E-001 -8.0973699013E+001
39200200000.000 +1.6906503257E-001 -7.3339087267E+001 +8.3914195842E-001 -1.1487156876E+002 +8.2742074687E-001 -1.1617628350E+002 +1.3732857697E-001 -8.2380210949E+001
39400150000.000 +1.6352101247E-001 -7.2787166037E+001 +8.5152230887E-001 -1.1467039968E+002 +8.4665839194E-001 -1.1705456553E+002 +1.3461836758E-001 -8.2520928949E+001
39600100000.000 +1.6048521601E-001 -7.4865109199E+001 +8.5114618042E-001 -1.1485702008E+002 +8.3275372601E-001 -1.1713814045E+002 +1.3019661429E-001 -8.4754009187E+001
39800050000.000 +1.5640634957E-001 -7.1925581092E+001 +8.7184077924E-001 -1.1587955123E+002 +8.6158045683E-001 -1.1776311359E+002 +1.2831013896E-001 -8.3350212985E+001
40000000000.000 +1.5660215680E-001 -7.2432552802E+001 +8.6789619997E-001 -1.1735052074E+002 +8.5432066993E-001 -1.1951572648E+002 +1.2600162130E-001 -8.4208465672E+001
