# Supplementary material for: Conductivity and radio frequency performance data for silver nanoparticle inks deposited via aerosol jet deposition and processed under varying conditions
Source: Data Brief. 2020 Sep 24;33:106331. doi: 10.1016/j.dib.2020.106331 (PMC7560714; doi:10.1016/j.dib.2020.106331)
Supplement: Supplementary file 3 [file mmc3.zip › Sintering Study/ANP Ink/RF Data/ANP_02_05.S2P]

!  2-Port S-parameters saved by WinCal
! VAR MeasName=S-Parameters (CALIBRATED_DATA) read from VNA (E8364B)
! VAR MeasDate=11/22/2017 2:34:04 PM
! VAR NAME=AFRL171016_02_05
! VAR FILENAME=AFRL171016_02_05.S2P
! VAR DATE=11/22/2017 2:34:04 PM
! VAR PHYS_PORTS=1,2
! VAR ObjTypeName=DATASET
! VAR IndexType=Frequency
!
# Hz S MA R 50
10000000.000 +5.6436055607E-002 -1.1777248113E+000 +9.3624056335E-001 +1.0654759808E-001 +9.3569318216E-001 -3.9898951169E-001 +5.6854577351E-002 +2.0200509606E+000
209950000.000 +5.4859637396E-002 -6.2567300350E-002 +9.3541242888E-001 -7.2988776390E-001 +9.3445776635E-001 -7.9464217296E-001 +5.5100655587E-002 -1.4689085117E-001
409900000.000 +5.5329651581E-002 -4.3255321051E-001 +9.3480429892E-001 -1.3571757516E+000 +9.3356800071E-001 -1.4263332376E+000 +5.4731462498E-002 +1.1600285429E+000
609850000.000 +5.4043951804E-002 +3.5892165569E-002 +9.3376368093E-001 -2.0349783210E+000 +9.3302446061E-001 -2.0997887701E+000 +5.3884236538E-002 +8.5556898450E-001
809800000.000 +5.2954903743E-002 +8.8943430472E-001 +9.3274614331E-001 -2.6396571052E+000 +9.3250180058E-001 -2.7715470632E+000 +5.3031615563E-002 +2.1602292588E+000
1009750000.000 +5.2659343845E-002 +1.8322166583E+000 +9.3189691118E-001 -3.2973044022E+000 +9.3086552018E-001 -3.3696586922E+000 +5.2884039058E-002 +2.4563845730E+000
1209700000.000 +5.3162015765E-002 +3.7244097076E+000 +9.3195179887E-001 -3.8917503748E+000 +9.3110426765E-001 -3.9818516413E+000 +5.3643518356E-002 +2.9782426137E+000
1409650000.000 +5.3329916428E-002 +3.7439092313E+000 +9.3117328596E-001 -4.5482351784E+000 +9.3062022878E-001 -4.6202956002E+000 +5.3921990259E-002 +3.3029243207E+000
1609600000.000 +5.4610946060E-002 +4.0351650506E+000 +9.3096886991E-001 -5.1790312553E+000 +9.3077912168E-001 -5.3241260201E+000 +5.4840822089E-002 +3.3007842655E+000
1809550000.000 +5.4060316606E-002 +4.0504503379E+000 +9.2980162527E-001 -5.8446213466E+000 +9.2950437808E-001 -5.9709473748E+000 +5.4877338588E-002 +3.2057271022E+000
2009500000.000 +5.3797346086E-002 +4.9866133232E+000 +9.2859898058E-001 -6.4344900394E+000 +9.2837425513E-001 -6.5491628576E+000 +5.4410080715E-002 +4.5607224249E+000
2209450000.000 +5.5073863817E-002 +5.7805345339E+000 +9.2815882119E-001 -7.0223451573E+000 +9.2784229814E-001 -7.1012182116E+000 +5.4672855109E-002 +6.2423507023E+000
2409400000.000 +5.5370366934E-002 +6.5696337577E+000 +9.2797716653E-001 -7.6540478250E+000 +9.2761636359E-001 -7.7251354873E+000 +5.5284437638E-002 +6.5710170057E+000
2609350000.000 +5.5799105977E-002 +6.8319928905E+000 +9.2743434203E-001 -8.2236876467E+000 +9.2756367733E-001 -8.3593981491E+000 +5.5889474187E-002 +7.3833555786E+000
2809300000.000 +5.6662009096E-002 +7.3638458531E+000 +9.2730719386E-001 -8.8905469786E+000 +9.2648899895E-001 -8.9739202555E+000 +5.5945736097E-002 +8.1406839860E+000
3009250000.000 +5.6542924758E-002 +7.7223563400E+000 +9.2591814380E-001 -9.4637902013E+000 +9.2497386356E-001 -9.5562207200E+000 +5.6220187015E-002 +8.2503579598E+000
3209200000.000 +5.6791580532E-002 +8.8021610606E+000 +9.2552667719E-001 -1.0073644922E+001 +9.2462594318E-001 -1.0131174720E+001 +5.6754936287E-002 +8.7784432746E+000
3409150000.000 +5.8024643148E-002 +9.3513225328E+000 +9.2515497714E-001 -1.0622100876E+001 +9.2400780311E-001 -1.0723627593E+001 +5.7377690719E-002 +9.4610544449E+000
3609100000.000 +5.8974487516E-002 +1.0148974889E+001 +9.2423356178E-001 -1.1268799497E+001 +9.2355579468E-001 -1.1339394120E+001 +5.7969365627E-002 +9.5622819957E+000
3809050000.000 +5.9076811277E-002 +1.0377360421E+001 +9.2376680517E-001 -1.1821656980E+001 +9.2361574381E-001 -1.1912393148E+001 +5.8707291205E-002 +9.8806657939E+000
4009000000.000 +6.0710430834E-002 +1.0235509672E+001 +9.2300739457E-001 -1.2437491286E+001 +9.2233809945E-001 -1.2520779049E+001 +5.9758328687E-002 +1.0301538203E+001
4208950000.000 +6.1192452112E-002 +1.0597307313E+001 +9.2296855990E-001 -1.3033748381E+001 +9.2250554127E-001 -1.3079237659E+001 +5.9992827196E-002 +1.0056002354E+001
4408900000.000 +6.0898006753E-002 +1.0685840017E+001 +9.2197101688E-001 -1.3622439764E+001 +9.2200209319E-001 -1.3742664458E+001 +6.0881321582E-002 +1.0289960830E+001
4608850000.000 +6.2146015621E-002 +1.0573215270E+001 +9.2214743225E-001 -1.4213846827E+001 +9.2196959001E-001 -1.4314640078E+001 +6.1459464603E-002 +1.0914940910E+001
4808800000.000 +6.3389845139E-002 +1.1181910653E+001 +9.2133080822E-001 -1.4795239056E+001 +9.2135722682E-001 -1.4910131260E+001 +6.2040479721E-002 +1.1313101446E+001
5008750000.000 +6.3599572205E-002 +1.1431473112E+001 +9.2135592945E-001 -1.5378012655E+001 +9.2170251317E-001 -1.5490637807E+001 +6.2729579065E-002 +1.1169442660E+001
5208700000.000 +6.4906401928E-002 +1.1208391877E+001 +9.2081346666E-001 -1.5981899580E+001 +9.2040343834E-001 -1.6139631156E+001 +6.3375713068E-002 +1.2198328343E+001
5408650000.000 +6.6613293563E-002 +1.1524308311E+001 +9.2052247170E-001 -1.6561717644E+001 +9.2002495573E-001 -1.6668340240E+001 +6.4450954022E-002 +1.1908779857E+001
5608600000.000 +6.6463504179E-002 +1.1432188590E+001 +9.2014321581E-001 -1.7168906278E+001 +9.2084337432E-001 -1.7333308157E+001 +6.5547215568E-002 +1.1772775347E+001
5808550000.000 +6.7922540051E-002 +1.0866021377E+001 +9.1979338326E-001 -1.7766222447E+001 +9.1946939517E-001 -1.7900426668E+001 +6.6574474261E-002 +1.2160825478E+001
6008500000.000 +6.9617204988E-002 +1.1022280407E+001 +9.1954770855E-001 -1.8346858634E+001 +9.1943142272E-001 -1.8452181705E+001 +6.7788038651E-002 +1.1775261814E+001
6208450000.000 +6.9333305659E-002 +1.1176455914E+001 +9.1924228634E-001 -1.8963702822E+001 +9.1886307129E-001 -1.9083314635E+001 +6.8514970988E-002 +1.0974361082E+001
6408400000.000 +7.0266707175E-002 +1.0671607165E+001 +9.1825329878E-001 -1.9560730856E+001 +9.1860725029E-001 -1.9725102012E+001 +6.9064063411E-002 +1.1226641489E+001
6608350000.000 +7.2068120852E-002 +1.0835417414E+001 +9.1763145865E-001 -2.0150219388E+001 +9.1755985954E-001 -2.0265363197E+001 +6.9667966507E-002 +1.0992866091E+001
6808300000.000 +7.1897840990E-002 +1.1335518600E+001 +9.1782048558E-001 -2.0749704290E+001 +9.1830275744E-001 -2.0800244492E+001 +7.0422516938E-002 +1.0356140073E+001
7008250000.000 +7.2637886233E-002 +1.0097956644E+001 +9.1689001318E-001 -2.1360480219E+001 +9.1782132344E-001 -2.1547994710E+001 +7.1062676918E-002 +1.0686504117E+001
7208200000.000 +7.4696297765E-002 +9.9496348860E+000 +9.1655108931E-001 -2.1942726229E+001 +9.1677872329E-001 -2.2053099147E+001 +7.1856559698E-002 +1.0226365920E+001
7408150000.000 +7.5130897172E-002 +9.8676691212E+000 +9.1599624137E-001 -2.2553169365E+001 +9.1731316753E-001 -2.2696501241E+001 +7.2713036542E-002 +9.9148714378E+000
7608100000.000 +7.6111017411E-002 +9.0088056140E+000 +9.1577836986E-001 -2.3131641160E+001 +9.1456265681E-001 -2.3261051768E+001 +7.3323915836E-002 +9.6120790633E+000
7808050000.000 +7.8148675797E-002 +9.0756498495E+000 +9.1511692689E-001 -2.3738737417E+001 +9.1373798697E-001 -2.3880937892E+001 +7.3661981447E-002 +9.3894271372E+000
8008000000.000 +7.7916251260E-002 +9.1672367017E+000 +9.1449976064E-001 -2.4270233623E+001 +9.1350414972E-001 -2.4400191685E+001 +7.4278830809E-002 +8.9633488865E+000
8207950000.000 +7.7910870362E-002 +8.7634995834E+000 +9.1340282573E-001 -2.4933712969E+001 +9.1480618282E-001 -2.5144582972E+001 +7.4934260834E-002 +9.0503935335E+000
8407900000.000 +8.0366258026E-002 +8.6376920489E+000 +9.1240002547E-001 -2.5450854038E+001 +9.1146317110E-001 -2.5588279729E+001 +7.5671586224E-002 +8.8654071193E+000
8607850000.000 +8.0309525082E-002 +9.3308437135E+000 +9.1293196664E-001 -2.6017122835E+001 +9.1507968859E-001 -2.6032147107E+001 +7.6353563045E-002 +8.5023185636E+000
8807800000.000 +8.0925147321E-002 +8.4788545360E+000 +9.1182089219E-001 -2.6648315863E+001 +9.1286427140E-001 -2.6890361045E+001 +7.7592896132E-002 +8.8299616761E+000
9007750000.000 +8.3329718990E-002 +7.7881533327E+000 +9.1114300057E-001 -2.7191492465E+001 +9.1056919351E-001 -2.7328900699E+001 +7.8051214546E-002 +8.2090809820E+000
9207700000.000 +8.3172373779E-002 +8.2024103025E+000 +9.1047792629E-001 -2.7780147609E+001 +9.1300807697E-001 -2.7974837302E+001 +7.8919773590E-002 +7.7300122348E+000
9407650000.000 +8.3730218285E-002 +7.3403647872E+000 +9.1025492713E-001 -2.8368592902E+001 +9.1229584366E-001 -2.8616747293E+001 +7.9483719202E-002 +7.8865457582E+000
9607600000.000 +8.6436344137E-002 +6.5697348448E+000 +9.0944320828E-001 -2.8948077588E+001 +9.1038511277E-001 -2.9216797280E+001 +8.0142201729E-002 +7.6394944675E+000
9807550000.000 +8.6761216179E-002 +6.8787662620E+000 +9.0889706606E-001 -2.9494293537E+001 +9.1008475287E-001 -2.9704892270E+001 +8.1240423836E-002 +6.6822550566E+000
10007500000.000 +8.6390336932E-002 +5.2712558121E+000 +9.0823277903E-001 -3.0153021848E+001 +9.1125816263E-001 -3.0402350869E+001 +8.2054531606E-002 +6.1033088932E+000
10207450000.000 +8.9102274936E-002 +4.9635816456E+000 +9.0751801012E-001 -3.0656217419E+001 +9.0604949944E-001 -3.0907841312E+001 +8.2383861996E-002 +5.6984536769E+000
10407400000.000 +8.9930055927E-002 +5.4290653573E+000 +9.0858322450E-001 -3.1206054757E+001 +9.0839685486E-001 -3.1158681550E+001 +8.3007116888E-002 +5.0321538735E+000
10607350000.000 +8.8935038435E-002 +4.7636817517E+000 +9.0675158799E-001 -3.1804886438E+001 +9.0927630062E-001 -3.2116052529E+001 +8.3610073774E-002 +4.8800081289E+000
10807300000.000 +9.1528923044E-002 +4.0535274858E+000 +9.0671435902E-001 -3.2372553479E+001 +9.0314810542E-001 -3.2480495947E+001 +8.3994112063E-002 +4.6063060077E+000
11007250000.000 +9.2132426576E-002 +4.2734620663E+000 +9.0601780521E-001 -3.2906502818E+001 +9.0806040489E-001 -3.2959671749E+001 +8.4531420500E-002 +3.9414280240E+000
11207200000.000 +9.1598081586E-002 +3.8191816454E+000 +9.0672326424E-001 -3.3523410442E+001 +9.0649109496E-001 -3.3568785816E+001 +8.5663251445E-002 +3.5962869393E+000
11407150000.000 +9.3617452670E-002 +3.0398780029E+000 +9.0368548894E-001 -3.4058571472E+001 +9.0574896671E-001 -3.4342090316E+001 +8.5937162010E-002 +3.5308540842E+000
11607100000.000 +9.4602151667E-002 +2.9124753623E+000 +9.0607439866E-001 -3.4452170213E+001 +9.0183210846E-001 -3.4662232942E+001 +8.6564109549E-002 +2.5996454578E+000
11807050000.000 +9.3845086355E-002 +2.1870706866E+000 +9.0469484985E-001 -3.5229611799E+001 +9.1071949694E-001 -3.5410284018E+001 +8.6913609293E-002 +2.3979676864E+000
12007000000.000 +9.6672835188E-002 +1.1279656403E+000 +9.0451993626E-001 -3.5582681613E+001 +9.0061577111E-001 -3.6090956774E+001 +8.7514547485E-002 +2.1668321188E+000
12206950000.000 +9.6722344687E-002 +1.9010825669E+000 +9.0494941450E-001 -3.6214595364E+001 +9.0945014431E-001 -3.6262376912E+001 +8.8135402351E-002 +2.3214662286E+000
12406900000.000 +9.6341346847E-002 +1.2314860420E+000 +9.0430816443E-001 -3.6760995453E+001 +9.0827608917E-001 -3.7387056020E+001 +8.9872120951E-002 +1.1921252019E+000
12606850000.000 +9.7490374588E-002 +3.5245966059E-001 +9.0388048844E-001 -3.7448857681E+001 +9.0722447280E-001 -3.7778579356E+001 +8.9928735124E-002 +8.1980457977E-001
12806800000.000 +1.0106216193E-001 +8.7223951552E-001 +9.0479788765E-001 -3.7806975926E+001 +9.0651234749E-001 -3.8411040566E+001 +9.0548978869E-002 -1.6305955513E-001
13006750000.000 +1.0011445013E-001 -5.4596406730E-001 +9.0595324086E-001 -3.8592587594E+001 +9.1172669839E-001 -3.9000635913E+001 +9.0693518674E-002 -4.7935937005E-001
13206700000.000 +1.0018786462E-001 -1.6592983626E+000 +9.0424679270E-001 -3.9281974137E+001 +9.0818445236E-001 -4.0047491547E+001 +9.0162194353E-002 -2.2568448445E-001
13406650000.000 +1.0216256588E-001 -1.8980865062E+000 +9.0564155165E-001 -3.9865866107E+001 +9.0468359254E-001 -3.9926321746E+001 +9.1028089884E-002 -1.2008708661E+000
13606600000.000 +1.0172164482E-001 -1.6587436758E+000 +9.0436875448E-001 -4.0391654510E+001 +9.0891709350E-001 -4.0568049255E+001 +9.1568854592E-002 -1.6501175660E+000
13806550000.000 +1.0315041418E-001 -1.7606704216E+000 +9.0197673145E-001 -4.1030106681E+001 +9.0263138012E-001 -4.1360669979E+001 +9.2391537972E-002 -1.6670236921E+000
14006500000.000 +1.0543985266E-001 -2.9518671396E+000 +9.0152988442E-001 -4.1445204564E+001 +9.0291557343E-001 -4.1537927704E+001 +9.2942433644E-002 -2.6494097070E+000
14206450000.000 +1.0457712066E-001 -2.8110383246E+000 +9.0251593417E-001 -4.2063679343E+001 +9.0477172933E-001 -4.2149655335E+001 +9.4356228551E-002 -3.3141107347E+000
14406400000.000 +1.0537266829E-001 -3.8774896185E+000 +9.0292038732E-001 -4.2680959504E+001 +9.0089007583E-001 -4.2430425559E+001 +9.4251838255E-002 -3.6794915292E+000
14606350000.000 +1.0628774848E-001 -3.9848047458E+000 +9.0155492527E-001 -4.2978084887E+001 +9.0156906548E-001 -4.3017157899E+001 +9.4044385392E-002 -4.4894592532E+000
14806300000.000 +1.0574713483E-001 -3.3825168147E+000 +9.0502385868E-001 -4.3601558238E+001 +9.0286726896E-001 -4.3681341460E+001 +9.4957651308E-002 -4.7363835632E+000
15006250000.000 +1.0676775382E-001 -4.4064009825E+000 +9.0176869905E-001 -4.4179110547E+001 +9.0569335100E-001 -4.4591772325E+001 +9.5270239230E-002 -4.8284253339E+000
15206200000.000 +1.0778003164E-001 -4.4266161854E+000 +9.0626837473E-001 -4.4605855596E+001 +8.9930897303E-001 -4.4559338704E+001 +9.4822501871E-002 -5.5603943992E+000
15406150000.000 +1.0844927428E-001 -4.5158997131E+000 +9.0534832208E-001 -4.5430762510E+001 +9.1347156104E-001 -4.5381186119E+001 +9.6168353557E-002 -6.0441011271E+000
15606100000.000 +1.1011957981E-001 -6.1943641281E+000 +9.0596901838E-001 -4.5930901650E+001 +9.0548023845E-001 -4.6774516537E+001 +9.6321353597E-002 -6.5498035254E+000
15806050000.000 +1.1087322012E-001 -7.2058766304E+000 +9.0423991974E-001 -4.6726929561E+001 +9.1055159701E-001 -4.6848858993E+001 +9.5999157984E-002 -6.9417652724E+000
16006000000.000 +1.1058986777E-001 -7.2703517573E+000 +9.0708870634E-001 -4.7186284281E+001 +9.0817098753E-001 -4.7885839994E+001 +9.7445220459E-002 -7.2818950248E+000
16205950000.000 +1.0959697117E-001 -7.9267364581E+000 +9.0481616697E-001 -4.7995788699E+001 +9.0403566995E-001 -4.8530643775E+001 +9.7821940048E-002 -7.4732183787E+000
16405900000.000 +1.1399881376E-001 -9.1856108426E+000 +9.0497798597E-001 -4.8090493674E+001 +9.0132127278E-001 -4.9766034201E+001 +9.8801841153E-002 -8.8343238148E+000
16605850000.000 +1.1148140984E-001 -7.9358507488E+000 +9.0502084549E-001 -4.9075032813E+001 +9.0708034395E-001 -4.9463381253E+001 +9.9125391573E-002 -8.5430320580E+000
16805800000.000 +1.1198984963E-001 -7.1600806128E+000 +8.9848050270E-001 -4.9508606203E+001 +9.0907693157E-001 -5.0743521058E+001 +1.0073467305E-001 -8.0239751300E+000
17005750000.000 +1.1421539625E-001 -7.8440190721E+000 +9.0106156350E-001 -5.0367461374E+001 +8.9728234001E-001 -5.0569388843E+001 +1.0093691092E-001 -8.9455054656E+000
17205700000.000 +1.1588566483E-001 -7.2433809927E+000 +8.9965275867E-001 -5.0697262844E+001 +9.0617362554E-001 -5.1449500763E+001 +1.0207467941E-001 -9.6620187795E+000
17405650000.000 +1.1660430623E-001 -8.3216764650E+000 +9.0159358227E-001 -5.1429130115E+001 +9.0079236188E-001 -5.1975956700E+001 +1.0245025220E-001 -1.0434366072E+001
17605600000.000 +1.1988791465E-001 -9.1956803437E+000 +8.9658735632E-001 -5.1742712636E+001 +9.0181762596E-001 -5.2274813260E+001 +1.0220999252E-001 -1.1300367526E+001
17805550000.000 +1.1979946970E-001 -9.5206372887E+000 +9.0182846110E-001 -5.2625189755E+001 +9.0180165460E-001 -5.2542092441E+001 +1.0221119761E-001 -1.2302669479E+001
18005500000.000 +1.1904131632E-001 -9.5731123981E+000 +8.9699948561E-001 -5.2988558071E+001 +9.0861470638E-001 -5.3586388903E+001 +1.0161668480E-001 -1.2289004178E+001
18205450000.000 +1.2078055536E-001 -1.0681073849E+001 +8.9991383774E-001 -5.3363471924E+001 +9.0530898668E-001 -5.3894312460E+001 +1.0182229023E-001 -1.3312575591E+001
18405400000.000 +1.2035899181E-001 -1.0594170863E+001 +8.9930649670E-001 -5.4168151281E+001 +9.1290108706E-001 -5.4101976954E+001 +1.0147123878E-001 -1.4119447202E+001
18605350000.000 +1.1969723834E-001 -1.1105923211E+001 +8.9830530942E-001 -5.4957268887E+001 +9.1332093667E-001 -5.5475949185E+001 +1.0181216981E-001 -1.4032810332E+001
18805300000.000 +1.2332076036E-001 -1.2405749350E+001 +9.0267525636E-001 -5.5272044922E+001 +8.9675092608E-001 -5.5908230510E+001 +1.0272030712E-001 -1.5348674852E+001
19005250000.000 +1.2287659587E-001 -1.1601850189E+001 +9.0481260250E-001 -5.5925505520E+001 +9.1114491620E-001 -5.6080556093E+001 +1.0285524192E-001 -1.5647452856E+001
19205200000.000 +1.2220926238E-001 -1.3158013632E+001 +9.0659351866E-001 -5.6622025577E+001 +9.0730700789E-001 -5.7854028108E+001 +1.0280163086E-001 -1.5902690512E+001
19405150000.000 +1.2384860775E-001 -1.3312007570E+001 +9.0356872595E-001 -5.7331787430E+001 +8.9835196767E-001 -5.8125751153E+001 +1.0439993638E-001 -1.5940430112E+001
19605100000.000 +1.2475221359E-001 -1.3552168527E+001 +9.0867231978E-001 -5.7853805508E+001 +8.9673415100E-001 -5.8816987551E+001 +1.0423730142E-001 -1.7228630642E+001
19805050000.000 +1.2404501670E-001 -1.3168471480E+001 +9.0153228326E-001 -5.8622552991E+001 +9.0497247351E-001 -5.9305742966E+001 +1.0461844005E-001 -1.6816674399E+001
20005000000.000 +1.2786597106E-001 -1.3873916836E+001 +8.9944923930E-001 -5.8788186196E+001 +8.9965089061E-001 -6.0394758265E+001 +1.0556528470E-001 -1.7443100557E+001
20204950000.000 +1.2817898151E-001 -1.3784157570E+001 +9.0178731847E-001 -5.9892980671E+001 +8.9988275472E-001 -6.0080102456E+001 +1.0433903832E-001 -1.7730360626E+001
20404900000.000 +1.2793973261E-001 -1.4301312719E+001 +9.0011761455E-001 -6.0331620677E+001 +9.0227267132E-001 -6.1526357885E+001 +1.0475932137E-001 -1.7361225445E+001
20604850000.000 +1.3203580773E-001 -1.4764890952E+001 +8.9688451414E-001 -6.0837141230E+001 +8.8652617314E-001 -6.1495014687E+001 +1.0627210225E-001 -1.8358174770E+001
20804800000.000 +1.3227491366E-001 -1.4792529278E+001 +8.9446167238E-001 -6.1147131933E+001 +9.0334697083E-001 -6.1854832226E+001 +1.0535368857E-001 -1.8869024741E+001
21004750000.000 +1.3224235151E-001 -1.5394111495E+001 +8.9632071923E-001 -6.2054744919E+001 +8.9967193634E-001 -6.2657746569E+001 +1.0556358870E-001 -1.9089473050E+001
21204700000.000 +1.3512956745E-001 -1.5917079705E+001 +8.9241978644E-001 -6.2067236610E+001 +9.0585124786E-001 -6.3113915147E+001 +1.0523038850E-001 -1.9490804198E+001
21404650000.000 +1.3522072092E-001 -1.6805468448E+001 +8.9835825464E-001 -6.2761307345E+001 +8.9914112588E-001 -6.3375355301E+001 +1.0486020859E-001 -2.0683211402E+001
21604600000.000 +1.3147800934E-001 -1.6600540012E+001 +8.8863107772E-001 -6.3503465928E+001 +9.1581861665E-001 -6.3807870898E+001 +1.0411187601E-001 -1.9958090553E+001
21804550000.000 +1.3634431149E-001 -1.7493419171E+001 +8.9673423488E-001 -6.3934127509E+001 +9.0225052273E-001 -6.5076540015E+001 +1.0663348856E-001 -2.1442422396E+001
22004500000.000 +1.3618795348E-001 -1.7465080954E+001 +8.9748446551E-001 -6.4749606777E+001 +9.0446475757E-001 -6.4456193921E+001 +1.0594075013E-001 -2.1737826347E+001
22204450000.000 +1.3678588966E-001 -1.7012253526E+001 +8.9974104801E-001 -6.5266575033E+001 +9.0810810013E-001 -6.5676012330E+001 +1.0751461584E-001 -2.1802776078E+001
22404400000.000 +1.3884723483E-001 -1.7534388221E+001 +8.9288371873E-001 -6.5950424745E+001 +9.0282945829E-001 -6.6864489029E+001 +1.0836875481E-001 -2.1774707096E+001
22604350000.000 +1.4139684624E-001 -1.7937228022E+001 +8.9906091010E-001 -6.6544871182E+001 +9.0013583092E-001 -6.7277751611E+001 +1.0892863151E-001 -2.2658250248E+001
22804300000.000 +1.4129294602E-001 -1.8115413717E+001 +8.9666998491E-001 -6.7500943787E+001 +9.0716640275E-001 -6.8271593061E+001 +1.0909230656E-001 -2.2516062642E+001
23004250000.000 +1.4324226547E-001 -1.9073190935E+001 +8.9588580328E-001 -6.8023693884E+001 +8.9409988587E-001 -6.9344591353E+001 +1.0982781802E-001 -2.2066073142E+001
23204200000.000 +1.4571295812E-001 -1.9388979251E+001 +8.9585625342E-001 -6.8519347140E+001 +8.8905444820E-001 -6.9740810216E+001 +1.1088987183E-001 -2.3194328025E+001
23404150000.000 +1.4611293693E-001 -1.9643468521E+001 +8.9419552470E-001 -6.9639569647E+001 +8.9727128624E-001 -6.9932747616E+001 +1.1012929046E-001 -2.2638319397E+001
23604100000.000 +1.4942193620E-001 -2.0787244436E+001 +8.9367479444E-001 -6.9740445497E+001 +8.9874040545E-001 -7.1904340011E+001 +1.1125935398E-001 -2.2508344999E+001
23804050000.000 +1.5097159116E-001 -2.0975747057E+001 +8.9663333096E-001 -7.0664305987E+001 +8.7307968323E-001 -7.1330980540E+001 +1.1202311119E-001 -2.3802121003E+001
24004000000.000 +1.5358879296E-001 -2.2163927221E+001 +8.9372414893E-001 -7.0888560196E+001 +8.9534024127E-001 -7.2378519539E+001 +1.1222315579E-001 -2.4674310526E+001
24203950000.000 +1.5281951593E-001 -2.3445508911E+001 +8.8912868800E-001 -7.1814591278E+001 +8.8312942712E-001 -7.3446551920E+001 +1.1284083385E-001 -2.4391609468E+001
24403900000.000 +1.5597914693E-001 -2.5145406161E+001 +8.8760663551E-001 -7.1773648748E+001 +8.8863792218E-001 -7.3266806361E+001 +1.1390726443E-001 -2.6447822652E+001
24603850000.000 +1.5105402806E-001 -2.5830711636E+001 +8.9157989684E-001 -7.2772559888E+001 +8.8856731924E-001 -7.3448015697E+001 +1.1301996082E-001 -2.6948101369E+001
24803800000.000 +1.5200713207E-001 -2.5660197310E+001 +8.8573796728E-001 -7.2922728461E+001 +8.9665346360E-001 -7.4896088367E+001 +1.1470079754E-001 -2.6703625412E+001
25003750000.000 +1.5044839056E-001 -2.6299078403E+001 +8.9283942877E-001 -7.3743408217E+001 +8.7594643296E-001 -7.4879535689E+001 +1.1388440899E-001 -2.7761416655E+001
25203700000.000 +1.4930233945E-001 -2.5430557093E+001 +8.8586850488E-001 -7.4376259230E+001 +8.9862006261E-001 -7.4499073761E+001 +1.1397073106E-001 -2.7736472953E+001
25403650000.000 +1.5323317850E-001 -2.5664933285E+001 +8.8321755576E-001 -7.4528453333E+001 +8.8963443013E-001 -7.6094899651E+001 +1.1612542013E-001 -2.7703857264E+001
25603600000.000 +1.5486484732E-001 -2.6535122479E+001 +8.8318281349E-001 -7.4909758881E+001 +8.7979220838E-001 -7.5618010908E+001 +1.1502714486E-001 -2.8199974703E+001
25803550000.000 +1.5559740729E-001 -2.5975483483E+001 +8.8678279385E-001 -7.5461011947E+001 +8.9210377690E-001 -7.6515343259E+001 +1.1651349370E-001 -2.7895253340E+001
26003500000.000 +1.5571584157E-001 -2.6748178546E+001 +8.7899693289E-001 -7.6428616088E+001 +8.8780172694E-001 -7.6898786576E+001 +1.1681336306E-001 -2.7982705711E+001
26203450000.000 +1.5845381036E-001 -2.7212351573E+001 +8.8053962928E-001 -7.6770181317E+001 +8.8497772177E-001 -7.7249940125E+001 +1.1786391679E-001 -2.8461517302E+001
26403400000.000 +1.5888838454E-001 -2.7331471671E+001 +8.8579553666E-001 -7.7836825023E+001 +8.8139306293E-001 -7.7675790850E+001 +1.1835608954E-001 -2.8956728584E+001
26603350000.000 +1.6133063219E-001 -2.7427282158E+001 +8.8311477608E-001 -7.7796696351E+001 +8.9752931432E-001 -7.9223787558E+001 +1.2017146989E-001 -2.9055471163E+001
26803300000.000 +1.6217226815E-001 -2.8829294840E+001 +8.8871601235E-001 -7.8724313013E+001 +8.8268277479E-001 -7.9468769329E+001 +1.2020526160E-001 -3.0088871157E+001
27003250000.000 +1.6293703516E-001 -2.8776533816E+001 +8.8518002860E-001 -7.9432077310E+001 +8.9296260510E-001 -8.0159570583E+001 +1.2169225331E-001 -3.0171298528E+001
27203200000.000 +1.6335583042E-001 -2.9930729632E+001 +8.8707926431E-001 -8.0437577274E+001 +8.7621475451E-001 -8.2045201434E+001 +1.2254289003E-001 -3.0631080474E+001
27403150000.000 +1.6618379478E-001 -3.0634300073E+001 +8.8588287712E-001 -8.0683280438E+001 +8.7223175475E-001 -8.2475804516E+001 +1.2483172523E-001 -3.2142922252E+001
27603100000.000 +1.6340276051E-001 -3.0230190565E+001 +8.8671063192E-001 -8.1859580314E+001 +8.7285961754E-001 -8.2893891534E+001 +1.2460885008E-001 -3.1775115020E+001
27803050000.000 +1.6469665774E-001 -3.0104087262E+001 +8.8114412688E-001 -8.2529141268E+001 +8.6932543618E-001 -8.3832705216E+001 +1.2759884470E-001 -3.1901437557E+001
28003000000.000 +1.6709019698E-001 -3.0548770121E+001 +8.8421599740E-001 -8.3051903239E+001 +8.5948877097E-001 -8.4316027901E+001 +1.2779491420E-001 -3.2445251535E+001
28202950000.000 +1.6896514662E-001 -3.0363337753E+001 +8.8111969807E-001 -8.3669243672E+001 +8.6355262596E-001 -8.4208122113E+001 +1.2895694063E-001 -3.3281134485E+001
28402900000.000 +1.6997424722E-001 -3.1528334618E+001 +8.7569072756E-001 -8.3588747076E+001 +8.9154614092E-001 -8.4602909203E+001 +1.2837021618E-001 -3.3486638770E+001
28602850000.000 +1.7511267901E-001 -3.2922699627E+001 +8.7345837978E-001 -8.3741088980E+001 +8.7223259114E-001 -8.5590841765E+001 +1.3032987355E-001 -3.4717562075E+001
28802800000.000 +1.7245220535E-001 -3.3228147404E+001 +8.7567989605E-001 -8.4337195826E+001 +8.7904803593E-001 -8.4901027581E+001 +1.2887448976E-001 -3.5239265832E+001
29002750000.000 +1.7415009511E-001 -3.3702636036E+001 +8.8121973346E-001 -8.4874807684E+001 +8.8908567323E-001 -8.6563537949E+001 +1.3061915499E-001 -3.5521976155E+001
29202700000.000 +1.7565769285E-001 -3.4530748378E+001 +8.7923564232E-001 -8.5034218653E+001 +8.8525586532E-001 -8.7061173896E+001 +1.3156531606E-001 -3.5931681015E+001
29402650000.000 +1.7588088253E-001 -3.4913156359E+001 +8.8515505047E-001 -8.5689901713E+001 +8.8686235145E-001 -8.7341967970E+001 +1.3183153383E-001 -3.6783001914E+001
29602600000.000 +1.7757355758E-001 -3.5653868951E+001 +8.8375286996E-001 -8.6464566582E+001 +8.9089833234E-001 -8.8107965754E+001 +1.3334843075E-001 -3.7055798727E+001
29802550000.000 +1.8067668957E-001 -3.7224785741E+001 +8.8570890089E-001 -8.6702386330E+001 +8.7870441593E-001 -8.9364156383E+001 +1.3408437340E-001 -3.8724332123E+001
30002500000.000 +1.7745898630E-001 -3.6537443680E+001 +8.8819451083E-001 -8.7800344791E+001 +8.7383575189E-001 -8.8565421416E+001 +1.3327796693E-001 -3.8675022995E+001
30202450000.000 +1.7929735903E-001 -3.6753375031E+001 +8.7695931721E-001 -8.8363657185E+001 +8.9304420279E-001 -8.9595442475E+001 +1.3524310723E-001 -3.8393578067E+001
30402400000.000 +1.8110825260E-001 -3.7583214042E+001 +8.8125673203E-001 -8.9482294669E+001 +8.6024517058E-001 -9.0927761690E+001 +1.3662618710E-001 -3.9376867097E+001
30602350000.000 +1.8435490536E-001 -3.7553851976E+001 +8.7283286048E-001 -9.0065030486E+001 +8.5908916692E-001 -8.9905710790E+001 +1.3885330348E-001 -4.0755089093E+001
30802300000.000 +1.8451097349E-001 -3.7801212878E+001 +8.7389451549E-001 -9.0773503774E+001 +8.5812826730E-001 -9.1498144506E+001 +1.3994982704E-001 -4.0811735463E+001
31002250000.000 +1.8976278581E-001 -3.9255655235E+001 +8.5974737389E-001 -9.0721429151E+001 +8.5938076382E-001 -9.1581437718E+001 +1.4081096962E-001 -4.2361846962E+001
31202200000.000 +1.8894479592E-001 -3.8870865665E+001 +8.7357557607E-001 -9.1655586876E+001 +8.5924992223E-001 -9.2771051005E+001 +1.4090174275E-001 -4.2165059633E+001
31402150000.000 +1.9015455338E-001 -3.9708693055E+001 +8.6010072565E-001 -9.2313387050E+001 +8.7340756187E-001 -9.2801139367E+001 +1.4211056141E-001 -4.2451016342E+001
31602100000.000 +1.9376143747E-001 -4.1108610115E+001 +8.6906047103E-001 -9.2630291922E+001 +8.5255985538E-001 -9.5000064486E+001 +1.4403630135E-001 -4.3441092422E+001
31802050000.000 +1.9332968999E-001 -4.2579696481E+001 +8.5492531459E-001 -9.2633708488E+001 +8.6040298866E-001 -9.2934432495E+001 +1.4067317603E-001 -4.4987633834E+001
32002000000.000 +1.9223342137E-001 -4.2658079781E+001 +8.7179465881E-001 -9.3573617387E+001 +8.7171210038E-001 -9.5122302854E+001 +1.4228166933E-001 -4.4289781169E+001
32201950000.000 +1.9330213659E-001 -4.3482168204E+001 +8.6387086525E-001 -9.3818329116E+001 +8.6964227821E-001 -9.4996453555E+001 +1.4303192733E-001 -4.4983135794E+001
32401900000.000 +1.9326278158E-001 -4.4809968021E+001 +8.8536699801E-001 -9.4475324599E+001 +8.6585033611E-001 -9.6197324316E+001 +1.4248389625E-001 -4.5999986590E+001
32601850000.000 +1.9404300147E-001 -4.4542671703E+001 +8.6818288163E-001 -9.5145556973E+001 +8.7517811236E-001 -9.6093422135E+001 +1.4457085501E-001 -4.6286752254E+001
32801800000.000 +1.9660187468E-001 -4.5691714708E+001 +8.7490022940E-001 -9.5309059996E+001 +8.7718964393E-001 -9.7607443650E+001 +1.4644731323E-001 -4.7516912836E+001
33001750000.000 +1.9607957324E-001 -4.6313397692E+001 +8.7560201663E-001 -9.6224648204E+001 +8.7546054152E-001 -9.7664624856E+001 +1.4593341125E-001 -4.8040681770E+001
33201700000.000 +1.9483888543E-001 -4.7158054578E+001 +8.8067094353E-001 -9.6512678795E+001 +8.7593379217E-001 -9.7937385882E+001 +1.4702152549E-001 -4.8750184663E+001
33401650000.000 +1.9716893449E-001 -4.8067707192E+001 +8.7885835018E-001 -9.7027142484E+001 +8.7211949137E-001 -9.8712020964E+001 +1.4841489674E-001 -4.9472918078E+001
33601600000.000 +1.9697212285E-001 -4.8166853562E+001 +8.7629527433E-001 -9.7877715174E+001 +8.6476445587E-001 -9.9167625861E+001 +1.4852055821E-001 -5.0079232801E+001
33801550000.000 +1.9766968362E-001 -4.8497254755E+001 +8.7290868108E-001 -9.8671391505E+001 +8.6649906077E-001 -9.9771526111E+001 +1.4988848354E-001 -5.0126571744E+001
34001500000.000 +1.9945961625E-001 -5.0172648170E+001 +8.7073777855E-001 -9.8934886642E+001 +8.5421035354E-001 -1.0041416225E+002 +1.5023483725E-001 -5.1160040028E+001
34201450000.000 +2.0004158895E-001 -5.0657336576E+001 +8.7630505114E-001 -9.9472229486E+001 +8.5498846773E-001 -1.0106534149E+002 +1.5142996104E-001 -5.1570008407E+001
34401400000.000 +2.0083926524E-001 -5.1249394852E+001 +8.6892443996E-001 -1.0022455058E+002 +8.5673167451E-001 -1.0142179343E+002 +1.5200353902E-001 -5.2219090724E+001
34601350000.000 +2.0204263642E-001 -5.1891883003E+001 +8.6557195822E-001 -1.0100625794E+002 +8.6002120760E-001 -1.0275555471E+002 +1.5338768432E-001 -5.2243439788E+001
34801300000.000 +2.0307623872E-001 -5.3098403506E+001 +8.6730681001E-001 -1.0150590767E+002 +8.3949901592E-001 -1.0300489297E+002 +1.5305461746E-001 -5.3465809882E+001
35001250000.000 +2.0436123896E-001 -5.3201312412E+001 +8.6097467587E-001 -1.0228531879E+002 +8.4382652403E-001 -1.0278123996E+002 +1.5349843827E-001 -5.4336886368E+001
35201200000.000 +2.0528115222E-001 -5.4578988724E+001 +8.6005347330E-001 -1.0256886388E+002 +8.4932031851E-001 -1.0453432472E+002 +1.5516408899E-001 -5.5095703518E+001
35401150000.000 +2.0688681864E-001 -5.5197246300E+001 +8.5795907277E-001 -1.0324050299E+002 +8.5223093121E-001 -1.0443112222E+002 +1.5608707712E-001 -5.5992178597E+001
35601100000.000 +2.0576818454E-001 -5.6112150155E+001 +8.6014781252E-001 -1.0376826802E+002 +8.5213174870E-001 -1.0492136053E+002 +1.5639676415E-001 -5.7348694112E+001
35801050000.000 +2.0700116346E-001 -5.7104129746E+001 +8.4966893140E-001 -1.0422514914E+002 +8.5277530264E-001 -1.0599309684E+002 +1.5952258831E-001 -5.8518763447E+001
36001000000.000 +2.0605537106E-001 -5.8622915018E+001 +8.6038274029E-001 -1.0444047566E+002 +8.4979525944E-001 -1.0703155614E+002 +1.5798603397E-001 -6.0044199175E+001
36200950000.000 +2.0192634463E-001 -5.9069333265E+001 +8.5198906261E-001 -1.0545737592E+002 +8.5682689241E-001 -1.0598141038E+002 +1.5625723680E-001 -6.0742067579E+001
36400900000.000 +2.0055075278E-001 -6.0278416350E+001 +8.6183598216E-001 -1.0515510321E+002 +8.6547210549E-001 -1.0734907711E+002 +1.5677385643E-001 -6.1279700680E+001
36600850000.000 +2.0026035728E-001 -6.1571824391E+001 +8.5706140965E-001 -1.0567018504E+002 +8.4629843801E-001 -1.0746942258E+002 +1.5535684079E-001 -6.2582577693E+001
36800800000.000 +1.9583067230E-001 -6.1470815742E+001 +8.7453424815E-001 -1.0617013171E+002 +8.6484510907E-001 -1.0788649035E+002 +1.5465233473E-001 -6.2649781060E+001
37000750000.000 +1.9415902435E-001 -6.2239863989E+001 +8.6812241684E-001 -1.0673142410E+002 +8.6196926622E-001 -1.0808395736E+002 +1.5313821502E-001 -6.2426370223E+001
37200700000.000 +1.9181888349E-001 -6.2977685865E+001 +8.8224639936E-001 -1.0666395846E+002 +8.5661443031E-001 -1.0864329273E+002 +1.5082359538E-001 -6.2673435286E+001
37400650000.000 +1.9092888550E-001 -6.2489861479E+001 +8.7720804932E-001 -1.0806497460E+002 +8.5384690837E-001 -1.0890911542E+002 +1.5148999664E-001 -6.2496431628E+001
37600600000.000 +1.9073260103E-001 -6.3322482485E+001 +8.8088148978E-001 -1.0884120022E+002 +8.5840217150E-001 -1.1002373907E+002 +1.5180144692E-001 -6.2996533274E+001
37800550000.000 +1.9104534958E-001 -6.3644742105E+001 +8.7483990596E-001 -1.0980578160E+002 +8.4463159732E-001 -1.1035278366E+002 +1.5161997688E-001 -6.3418214956E+001
38000500000.000 +1.9037453719E-001 -6.3883412278E+001 +8.7679775792E-001 -1.1036609669E+002 +8.4889280074E-001 -1.0987430020E+002 +1.5106367972E-001 -6.3965956761E+001
38200450000.000 +1.9180422433E-001 -6.4448966155E+001 +8.6417298806E-001 -1.1123194322E+002 +8.5280535292E-001 -1.1143617685E+002 +1.5157084189E-001 -6.4918959075E+001
38400400000.000 +1.9171825130E-001 -6.6233838955E+001 +8.6245922590E-001 -1.1115811935E+002 +8.3591908467E-001 -1.1189065670E+002 +1.5106404975E-001 -6.6400605088E+001
38600350000.000 +1.9010009046E-001 -6.6001713311E+001 +8.6385149617E-001 -1.1206852734E+002 +8.5318285722E-001 -1.1238991937E+002 +1.5189911037E-001 -6.6245355017E+001
38800300000.000 +1.8975652281E-001 -6.8048011317E+001 +8.5127921813E-001 -1.1188146939E+002 +8.4205373528E-001 -1.1302781450E+002 +1.5126409655E-001 -6.7963502681E+001
39000250000.000 +1.8885203143E-001 -6.8083115163E+001 +8.5353961632E-001 -1.1250302145E+002 +8.4315512051E-001 -1.1440388142E+002 +1.5275616183E-001 -6.8499837945E+001
39200200000.000 +1.9034358708E-001 -6.8747463493E+001 +8.4270465899E-001 -1.1328391566E+002 +8.3296198169E-001 -1.1470506929E+002 +1.5502507550E-001 -6.9249204378E+001
39400150000.000 +1.8521179254E-001 -6.8554219528E+001 +8.5350985235E-001 -1.1295688948E+002 +8.5133786403E-001 -1.1550907532E+002 +1.5446759780E-001 -6.9008190005E+001
39600100000.000 +1.8142273550E-001 -7.0415340655E+001 +8.5215004175E-001 -1.1295650984E+002 +8.3591812910E-001 -1.1552536492E+002 +1.5098759708E-001 -7.0523713547E+001
39800050000.000 +1.7838336398E-001 -6.8031577059E+001 +8.7294687915E-001 -1.1397083115E+002 +8.6370540881E-001 -1.1605269811E+002 +1.5388308742E-001 -6.8534768620E+001
40000000000.000 +1.7817061877E-001 -6.8116304674E+001 +8.6802108554E-001 -1.1524447197E+002 +8.5619388723E-001 -1.1767935463E+002 +1.5484081853E-001 -6.9390069271E+001
