# Supplementary material for: Conductivity and radio frequency performance data for silver nanoparticle inks deposited via aerosol jet deposition and processed under varying conditions
Source: Data Brief. 2020 Sep 24;33:106331. doi: 10.1016/j.dib.2020.106331 (PMC7560714; doi:10.1016/j.dib.2020.106331)
Supplement: Supplementary file 3 [file mmc3.zip › Sintering Study/ANP Ink/RF Data/ANP_03_01.S2P]

!  2-Port S-parameters saved by WinCal
! VAR MeasName=S-Parameters (CALIBRATED_DATA) read from VNA (E8364B)
! VAR MeasDate=11/22/2017 2:59:16 PM
! VAR NAME=AFRL171016_03_01
! VAR FILENAME=AFRL171016_03_01.S2P
! VAR DATE=11/22/2017 2:59:16 PM
! VAR PHYS_PORTS=1,2
! VAR ObjTypeName=DATASET
! VAR IndexType=Frequency
!
# Hz S MA R 50
10000000.000 +6.0477775983E-002 -5.7177836814E-001 +9.3361709877E-001 +1.4724949943E-001 +9.3281155832E-001 -2.4664194466E-001 +6.1046893575E-002 +8.4253249949E-001
209950000.000 +6.0079844347E-002 +5.8388219855E-001 +9.3408862628E-001 -6.9582299217E-001 +9.3337096278E-001 -7.1820791351E-001 +5.9987007219E-002 +7.4947920799E-001
409900000.000 +6.0087453952E-002 +9.4742538224E-001 +9.3371217513E-001 -1.3180589824E+000 +9.3278788255E-001 -1.3520087739E+000 +5.9780301094E-002 +1.4027950199E+000
609850000.000 +5.9499719224E-002 +1.5841293533E+000 +9.3292610321E-001 -1.9987439944E+000 +9.3233524013E-001 -2.0401144905E+000 +5.9406364770E-002 +1.5091756396E+000
809800000.000 +5.9089660148E-002 +2.7664577500E+000 +9.3228631874E-001 -2.6338929239E+000 +9.3211246810E-001 -2.6690853356E+000 +5.9190641137E-002 +2.7764725927E+000
1009750000.000 +5.9267729636E-002 +3.1620514954E+000 +9.3190354433E-001 -3.2534390119E+000 +9.3081637879E-001 -3.2937741056E+000 +5.9084577057E-002 +3.4762230050E+000
1209700000.000 +5.9757830430E-002 +4.6107681132E+000 +9.3147296539E-001 -3.8380111617E+000 +9.3104341013E-001 -3.8929342282E+000 +5.9878711495E-002 +4.2812408500E+000
1409650000.000 +6.0148686081E-002 +4.8427497600E+000 +9.3090384772E-001 -4.4723714201E+000 +9.3045638692E-001 -4.5335996825E+000 +6.0052349424E-002 +4.9501070954E+000
1609600000.000 +6.1009894912E-002 +5.3971844976E+000 +9.3053909760E-001 -5.1120873229E+000 +9.3102528123E-001 -5.1672156515E+000 +6.1420934960E-002 +5.0768645885E+000
1809550000.000 +6.0802946594E-002 +5.3667575647E+000 +9.2998677282E-001 -5.7612716421E+000 +9.2954736107E-001 -5.8185263676E+000 +6.0879611729E-002 +5.0903854016E+000
2009500000.000 +6.0710730750E-002 +6.6787934515E+000 +9.2896024252E-001 -6.3460283388E+000 +9.2880563101E-001 -6.4354473170E+000 +6.0609207611E-002 +6.2084545016E+000
2209450000.000 +6.1507203321E-002 +7.8363377248E+000 +9.2832198379E-001 -6.9531852113E+000 +9.2771318165E-001 -7.0060514829E+000 +6.0736626080E-002 +7.6444386629E+000
2409400000.000 +6.2432908373E-002 +8.2971994499E+000 +9.2828497968E-001 -7.5692594130E+000 +9.2762106067E-001 -7.6240752870E+000 +6.1221687831E-002 +8.3216058367E+000
2609350000.000 +6.2623382640E-002 +8.9336782355E+000 +9.2751894666E-001 -8.1443551965E+000 +9.2740307516E-001 -8.2405028419E+000 +6.1813176669E-002 +9.0959703240E+000
2809300000.000 +6.3114922681E-002 +9.9334034170E+000 +9.2680559722E-001 -8.7794365518E+000 +9.2609045164E-001 -8.8036708594E+000 +6.2199356651E-002 +9.7740480947E+000
3009250000.000 +6.3512737403E-002 +1.0106786361E+001 +9.2606448634E-001 -9.3705222171E+000 +9.2565306158E-001 -9.4533549374E+000 +6.2394271055E-002 +9.8117886892E+000
3209200000.000 +6.4056408361E-002 +1.1173358896E+001 +9.2517705042E-001 -9.9579238809E+000 +9.2463376876E-001 -9.9845136743E+000 +6.2821016946E-002 +1.1031622041E+001
3409150000.000 +6.5502971579E-002 +1.1570130068E+001 +9.2525434839E-001 -1.0552545767E+001 +9.2443209433E-001 -1.0577271889E+001 +6.3958683677E-002 +1.1645526026E+001
3609100000.000 +6.6124659145E-002 +1.1946607945E+001 +9.2458147651E-001 -1.1158417441E+001 +9.2372388201E-001 -1.1177332856E+001 +6.4374307266E-002 +1.1936130316E+001
3809050000.000 +6.6911643084E-002 +1.2467847195E+001 +9.2405582619E-001 -1.1688287964E+001 +9.2410826216E-001 -1.1794679995E+001 +6.5336031230E-002 +1.2397503521E+001
4009000000.000 +6.8180340440E-002 +1.2830341384E+001 +9.2345801471E-001 -1.2333310859E+001 +9.2316602659E-001 -1.2383492989E+001 +6.6264456569E-002 +1.2907710474E+001
4208950000.000 +6.9054296225E-002 +1.2976305020E+001 +9.2292022574E-001 -1.2883389909E+001 +9.2348820300E-001 -1.2917084762E+001 +6.6964069123E-002 +1.2751871078E+001
4408900000.000 +6.9665328882E-002 +1.3008550932E+001 +9.2265757698E-001 -1.3479295977E+001 +9.2243064672E-001 -1.3558477630E+001 +6.7566007638E-002 +1.3080853358E+001
4608850000.000 +7.1224217141E-002 +1.3220817182E+001 +9.2277405910E-001 -1.4045814578E+001 +9.2253910537E-001 -1.4141481622E+001 +6.8358583561E-002 +1.3887449928E+001
4808800000.000 +7.2257033213E-002 +1.3806414076E+001 +9.2197849184E-001 -1.4626137461E+001 +9.2175677830E-001 -1.4726947587E+001 +6.9145730877E-002 +1.4187484835E+001
5008750000.000 +7.2776048505E-002 +1.3807455633E+001 +9.2169727566E-001 -1.5225266262E+001 +9.2220976254E-001 -1.5300726638E+001 +6.9398253223E-002 +1.4410174477E+001
5208700000.000 +7.3720913222E-002 +1.4160165537E+001 +9.2083700159E-001 -1.5820227781E+001 +9.2051625067E-001 -1.5955849930E+001 +7.0270328230E-002 +1.5201784817E+001
5408650000.000 +7.4845625939E-002 +1.4352645749E+001 +9.2050603644E-001 -1.6385865813E+001 +9.2061832130E-001 -1.6462855912E+001 +7.1524895168E-002 +1.5041129159E+001
5608600000.000 +7.5547120412E-002 +1.4269948076E+001 +9.2023418404E-001 -1.6990404100E+001 +9.2124809427E-001 -1.7114694705E+001 +7.2481047797E-002 +1.5232303886E+001
5808550000.000 +7.7034569991E-002 +1.4261519006E+001 +9.2011385201E-001 -1.7589693088E+001 +9.1990519511E-001 -1.7681584181E+001 +7.3280318804E-002 +1.5405057828E+001
6008500000.000 +7.8446332146E-002 +1.4326756202E+001 +9.1994340279E-001 -1.8148981600E+001 +9.1970646479E-001 -1.8224914849E+001 +7.4628692056E-002 +1.5278483274E+001
6208450000.000 +7.9175817607E-002 +1.4288399570E+001 +9.1963583171E-001 -1.8745236498E+001 +9.1997032005E-001 -1.8839971486E+001 +7.5318645178E-002 +1.4890738223E+001
6408400000.000 +8.0339013889E-002 +1.4005843625E+001 +9.1906688155E-001 -1.9353117189E+001 +9.1934832931E-001 -1.9483577022E+001 +7.6262950299E-002 +1.5026991667E+001
6608350000.000 +8.1875314845E-002 +1.4085197919E+001 +9.1815317106E-001 -1.9939041954E+001 +9.1861222981E-001 -2.0021610856E+001 +7.7241292043E-002 +1.4793395330E+001
6808300000.000 +8.2587276943E-002 +1.3935250896E+001 +9.1855721319E-001 -2.0522595102E+001 +9.1967860436E-001 -2.0568872897E+001 +7.8130658373E-002 +1.4283960836E+001
7008250000.000 +8.4007224797E-002 +1.3484635418E+001 +9.1806412781E-001 -2.1121967197E+001 +9.1929334122E-001 -2.1296647991E+001 +7.8951084709E-002 +1.4631200651E+001
7208200000.000 +8.5310422315E-002 +1.3300534275E+001 +9.1759226506E-001 -2.1720774663E+001 +9.1776942502E-001 -2.1791823418E+001 +7.9328018801E-002 +1.4416592867E+001
7408150000.000 +8.6101657823E-002 +1.3106988634E+001 +9.1679245534E-001 -2.2310902931E+001 +9.1839289543E-001 -2.2427858140E+001 +8.0170005436E-002 +1.4149068170E+001
7608100000.000 +8.7082956336E-002 +1.2653904656E+001 +9.1692314800E-001 -2.2887006799E+001 +9.1537489832E-001 -2.3008938010E+001 +8.0068094569E-002 +1.4261083970E+001
7808050000.000 +8.8536425742E-002 +1.2666775303E+001 +9.1560008451E-001 -2.3435504046E+001 +9.1473712107E-001 -2.3610373578E+001 +8.0982464170E-002 +1.3988669575E+001
8008000000.000 +8.8792246076E-002 +1.2612043138E+001 +9.1494429466E-001 -2.4008569597E+001 +9.1484636740E-001 -2.4134943861E+001 +8.1437273169E-002 +1.3673446117E+001
8207950000.000 +8.9059128944E-002 +1.2298885935E+001 +9.1419126734E-001 -2.4668359273E+001 +9.1596175204E-001 -2.4862734814E+001 +8.2194549250E-002 +1.3914518394E+001
8407900000.000 +9.1119814880E-002 +1.2247777718E+001 +9.1338196573E-001 -2.5173103608E+001 +9.1274879096E-001 -2.5325516958E+001 +8.3198523769E-002 +1.3712882447E+001
8607850000.000 +9.1817997261E-002 +1.2237990227E+001 +9.1407767862E-001 -2.5740321579E+001 +9.1624441296E-001 -2.5751267478E+001 +8.3766493526E-002 +1.3722954597E+001
8807800000.000 +9.3419795693E-002 +1.1994732708E+001 +9.1333336504E-001 -2.6383752543E+001 +9.1447091836E-001 -2.6610600381E+001 +8.5119955124E-002 +1.3751590723E+001
9007750000.000 +9.4857433139E-002 +1.1548892928E+001 +9.1226281087E-001 -2.6919318064E+001 +9.1249974646E-001 -2.7046061260E+001 +8.5941718984E-002 +1.3171877192E+001
9207700000.000 +9.5660674097E-002 +1.1349925797E+001 +9.1187733128E-001 -2.7494236540E+001 +9.1483147610E-001 -2.7662475929E+001 +8.6618113326E-002 +1.2755289693E+001
9407650000.000 +9.6813219648E-002 +1.0922572009E+001 +9.1208724286E-001 -2.8105289325E+001 +9.1418500812E-001 -2.8317544856E+001 +8.7251153353E-002 +1.2782549109E+001
9607600000.000 +9.8540833640E-002 +1.0335760136E+001 +9.1078141441E-001 -2.8654669687E+001 +9.1265588498E-001 -2.8903790290E+001 +8.8455693903E-002 +1.2568996845E+001
9807550000.000 +9.9858450767E-002 +9.9241897327E+000 +9.1143707328E-001 -2.9248696875E+001 +9.1238753583E-001 -2.9399550162E+001 +8.9046680726E-002 +1.1793756580E+001
10007500000.000 +9.9919296736E-002 +8.8210177704E+000 +9.1026289674E-001 -2.9869476853E+001 +9.1362576750E-001 -3.0117300487E+001 +8.9596587375E-002 +1.1464359245E+001
10207450000.000 +1.0141853881E-001 +8.9017832697E+000 +9.0941022689E-001 -3.0356661087E+001 +9.0845058217E-001 -3.0580350653E+001 +8.9974663833E-002 +1.1076971687E+001
10407400000.000 +1.0249911935E-001 +8.4824552239E+000 +9.1052371472E-001 -3.0910216248E+001 +9.1043894436E-001 -3.0844154734E+001 +8.9945405665E-002 +1.0912410322E+001
10607350000.000 +1.0262322077E-001 +8.4701059196E+000 +9.0813675903E-001 -3.1499957829E+001 +9.1083844836E-001 -3.1812681200E+001 +9.0593254928E-002 +1.0799286256E+001
10807300000.000 +1.0375436751E-001 +8.0315636663E+000 +9.0799389045E-001 -3.2067254819E+001 +9.0534567325E-001 -3.2171151003E+001 +9.1157224067E-002 +1.0339376902E+001
11007250000.000 +1.0505452537E-001 +7.4504539289E+000 +9.0747434472E-001 -3.2600479743E+001 +9.1008708233E-001 -3.2645933596E+001 +9.1627544620E-002 +1.0029148358E+001
11207200000.000 +1.0581909876E-001 +7.3615378244E+000 +9.0808043751E-001 -3.3191701574E+001 +9.0849993215E-001 -3.3236277997E+001 +9.2724344519E-002 +9.7305536837E+000
11407150000.000 +1.0671178616E-001 +6.9450958779E+000 +9.0540170809E-001 -3.3758113709E+001 +9.0827819872E-001 -3.4024999321E+001 +9.3391157593E-002 +9.4178500226E+000
11607100000.000 +1.0806233814E-001 +6.2751808254E+000 +9.0755403789E-001 -3.4113396112E+001 +9.0419152632E-001 -3.4353478975E+001 +9.3921807505E-002 +8.6886005804E+000
11807050000.000 +1.0880392442E-001 +5.9678404692E+000 +9.0652803065E-001 -3.4873716256E+001 +9.1325371156E-001 -3.5095754106E+001 +9.4216386542E-002 +8.5822579661E+000
12007000000.000 +1.1103837792E-001 +5.2364663140E+000 +9.0615553836E-001 -3.5291577836E+001 +9.0328954057E-001 -3.5779568889E+001 +9.5219892911E-002 +7.9201243419E+000
12206950000.000 +1.1151996510E-001 +5.0472441125E+000 +9.0608387382E-001 -3.5952998787E+001 +9.1115221993E-001 -3.5915482417E+001 +9.5701419429E-002 +7.6134861789E+000
12406900000.000 +1.1290962893E-001 +4.4601983465E+000 +9.0630396664E-001 -3.6391054422E+001 +9.1091974169E-001 -3.6989082662E+001 +9.6317531286E-002 +7.0047058433E+000
12606850000.000 +1.1266887886E-001 +4.0688836171E+000 +9.0662242313E-001 -3.7108437508E+001 +9.0974020601E-001 -3.7405687103E+001 +9.6119378890E-002 +6.8732080229E+000
12806800000.000 +1.1551872595E-001 +3.7874025993E+000 +9.0627374611E-001 -3.7421021081E+001 +9.0908429554E-001 -3.8042424137E+001 +9.6766620995E-002 +6.2690549072E+000
13006750000.000 +1.1576289820E-001 +2.6295425097E+000 +9.0787317694E-001 -3.8234722881E+001 +9.1415149086E-001 -3.8629114310E+001 +9.6695452023E-002 +6.1510677421E+000
13206700000.000 +1.1518734540E-001 +2.1704868618E+000 +9.0624904021E-001 -3.8883459822E+001 +9.1020689933E-001 -3.9617782767E+001 +9.6476808475E-002 +6.1949777693E+000
13406650000.000 +1.1581231507E-001 +1.3905754645E+000 +9.0722991613E-001 -3.9499168454E+001 +9.0718889846E-001 -3.9516766355E+001 +9.6637236664E-002 +5.4065261426E+000
13606600000.000 +1.1586485652E-001 +1.1625009665E+000 +9.0539520984E-001 -4.0022777586E+001 +9.1148043423E-001 -4.0206445226E+001 +9.7134499466E-002 +5.3285644161E+000
13806550000.000 +1.1672977804E-001 +1.6155357006E+000 +9.0385898233E-001 -4.0673392156E+001 +9.0506134544E-001 -4.0984137456E+001 +9.8250273170E-002 +5.2356554058E+000
14006500000.000 +1.1810289322E-001 +5.2992979939E-001 +9.0323497858E-001 -4.1066486110E+001 +9.0557569075E-001 -4.1129409225E+001 +9.8612528982E-002 +4.4717621782E+000
14206450000.000 +1.1934697588E-001 +2.6158637219E-001 +9.0483262626E-001 -4.1673514175E+001 +9.0786834119E-001 -4.1701514907E+001 +1.0019575241E-001 +4.3366534842E+000
14406400000.000 +1.2040436917E-001 -4.4475416592E-001 +9.0514973655E-001 -4.2274286444E+001 +9.0405690174E-001 -4.2049070242E+001 +1.0105964568E-001 +3.4241358661E+000
14606350000.000 +1.2101397099E-001 -1.0775361760E+000 +9.0374883351E-001 -4.2661227332E+001 +9.0472024695E-001 -4.2657299209E+001 +1.0085891409E-001 +2.5578441181E+000
14806300000.000 +1.2177855245E-001 -1.1037320760E+000 +9.0721758719E-001 -4.3225521992E+001 +9.0575575468E-001 -4.3296566278E+001 +1.0105188669E-001 +2.3468145903E+000
15006250000.000 +1.2265845547E-001 -1.5342791255E+000 +9.0372691055E-001 -4.3807436476E+001 +9.0936713123E-001 -4.4196494995E+001 +1.0181836932E-001 +1.9539812726E+000
15206200000.000 +1.2337067047E-001 -2.3130220692E+000 +9.0877184272E-001 -4.4287433974E+001 +9.0241959321E-001 -4.4180063967E+001 +1.0095893012E-001 +1.4355908571E+000
15406150000.000 +1.2494296930E-001 -2.8919288043E+000 +9.0762854264E-001 -4.5049042847E+001 +9.1656869788E-001 -4.5018023632E+001 +1.0178976580E-001 +1.1785409088E+000
15606100000.000 +1.2520099272E-001 -3.3842404896E+000 +9.0760004766E-001 -4.5542367161E+001 +9.0821668639E-001 -4.6328752008E+001 +1.0210019720E-001 +6.3797341552E-001
15806050000.000 +1.2499827817E-001 -4.0567810718E+000 +9.0626441109E-001 -4.6278586185E+001 +9.1305670343E-001 -4.6375612207E+001 +1.0174089551E-001 +4.3071450000E-001
16006000000.000 +1.2615154562E-001 -4.5870931337E+000 +9.0960304608E-001 -4.6727790730E+001 +9.1134242051E-001 -4.7429832642E+001 +1.0292415315E-001 -6.1629306797E-002
16205950000.000 +1.2442382469E-001 -4.3896290101E+000 +9.0677847040E-001 -4.7561596840E+001 +9.0793229859E-001 -4.8062979000E+001 +1.0329764341E-001 -5.6705647958E-001
16405900000.000 +1.2809589211E-001 -5.4641273609E+000 +9.0725418006E-001 -4.7653663287E+001 +9.0553942706E-001 -4.9325284160E+001 +1.0422197662E-001 -1.9249503727E+000
16605850000.000 +1.2647333723E-001 -5.0305446325E+000 +9.0714234416E-001 -4.8665191493E+001 +9.1049911133E-001 -4.9035384366E+001 +1.0386219366E-001 -1.5599915125E+000
16805800000.000 +1.2740788035E-001 -3.8088101539E+000 +9.0102018442E-001 -4.9084301133E+001 +9.1253570136E-001 -5.0294235853E+001 +1.0568752239E-001 -1.2684632407E+000
17005750000.000 +1.2862852672E-001 -4.5698765208E+000 +9.0383568163E-001 -4.9945596606E+001 +9.0039606243E-001 -5.0103680430E+001 +1.0559864692E-001 -2.3790719471E+000
17205700000.000 +1.3087108625E-001 -4.9291721918E+000 +9.0187244648E-001 -5.0269654739E+001 +9.0967750638E-001 -5.1023672388E+001 +1.0630978307E-001 -2.7969347313E+000
17405650000.000 +1.3260797819E-001 -5.6645248848E+000 +9.0393244808E-001 -5.0983087330E+001 +9.0400396392E-001 -5.1519165552E+001 +1.0686150736E-001 -3.6676097645E+000
17605600000.000 +1.3376900889E-001 -6.5486564992E+000 +8.9905249399E-001 -5.1297974271E+001 +9.0543398191E-001 -5.1824006358E+001 +1.0647903837E-001 -4.5803298438E+000
17805550000.000 +1.3435820001E-001 -7.7983567409E+000 +9.0397183757E-001 -5.2179804047E+001 +9.0564508146E-001 -5.2082202079E+001 +1.0609411891E-001 -5.3424983918E+000
18005500000.000 +1.3465294131E-001 -7.6074743144E+000 +8.9950098257E-001 -5.2524608954E+001 +9.1238754565E-001 -5.3106226309E+001 +1.0606845086E-001 -5.2245736532E+000
18205450000.000 +1.3532297715E-001 -8.5700677642E+000 +9.0272785565E-001 -5.2889601969E+001 +9.0863410254E-001 -5.3396198576E+001 +1.0577030500E-001 -6.1926205613E+000
18405400000.000 +1.3495790456E-001 -9.0263506645E+000 +9.0163864957E-001 -5.3692213511E+001 +9.1628957339E-001 -5.3630077825E+001 +1.0520418785E-001 -6.7079880591E+000
18605350000.000 +1.3534878930E-001 -8.8522385453E+000 +9.0079945411E-001 -5.4468941321E+001 +9.1678954659E-001 -5.4964796294E+001 +1.0575880449E-001 -6.7659238958E+000
18805300000.000 +1.3733569133E-001 -1.0018126185E+001 +9.0492700255E-001 -5.4775847910E+001 +8.9983225568E-001 -5.5425744041E+001 +1.0613846327E-001 -8.2028763574E+000
19005250000.000 +1.3747475002E-001 -1.0008689156E+001 +9.0660066505E-001 -5.5375650076E+001 +9.1437276365E-001 -5.5565325904E+001 +1.0612645114E-001 -8.5749598518E+000
19205200000.000 +1.3822553946E-001 -1.0783032307E+001 +9.0856116256E-001 -5.6105880001E+001 +9.1105318989E-001 -5.7305061538E+001 +1.0632028216E-001 -9.1972963351E+000
19405150000.000 +1.3780387674E-001 -1.0606232216E+001 +9.0613758916E-001 -5.6809065421E+001 +9.0236469514E-001 -5.7620009618E+001 +1.0697269733E-001 -9.5513171484E+000
19605100000.000 +1.3836071451E-001 -1.1738866823E+001 +9.1104697574E-001 -5.7308835056E+001 +9.0075298856E-001 -5.8281469586E+001 +1.0615658849E-001 -1.0698582860E+001
19805050000.000 +1.3897524241E-001 -1.1298646264E+001 +9.0414448800E-001 -5.8117103238E+001 +9.0905461977E-001 -5.8764524003E+001 +1.0659647959E-001 -1.0172479668E+001
20005000000.000 +1.4152204437E-001 -1.1395555380E+001 +9.0249246881E-001 -5.8295386550E+001 +9.0407213001E-001 -5.9809884597E+001 +1.0748983292E-001 -1.0735071157E+001
20204950000.000 +1.4148817783E-001 -1.2107719708E+001 +9.0426877959E-001 -5.9354882914E+001 +9.0408207635E-001 -5.9518380012E+001 +1.0622984924E-001 -1.1180762921E+001
20404900000.000 +1.4254847449E-001 -1.2319694313E+001 +9.0315461138E-001 -5.9745381295E+001 +9.0758895442E-001 -6.0946194469E+001 +1.0642323745E-001 -1.1026916539E+001
20604850000.000 +1.4487681017E-001 -1.2595553425E+001 +8.9980225149E-001 -6.0300284540E+001 +8.9150003934E-001 -6.0939329805E+001 +1.0798698584E-001 -1.2158760502E+001
20804800000.000 +1.4535911656E-001 -1.3402255536E+001 +8.9803565862E-001 -6.0617347945E+001 +9.0785896613E-001 -6.1283149858E+001 +1.0657440997E-001 -1.2406514900E+001
21004750000.000 +1.4617927150E-001 -1.4136026851E+001 +8.9936725453E-001 -6.1525477510E+001 +9.0392891501E-001 -6.2095352134E+001 +1.0661912064E-001 -1.2680610539E+001
21204700000.000 +1.4765504511E-001 -1.4061980200E+001 +8.9528174416E-001 -6.1497588902E+001 +9.1019896074E-001 -6.2508487036E+001 +1.0643344039E-001 -1.2805787393E+001
21404650000.000 +1.4748214431E-001 -1.5494533616E+001 +9.0169415630E-001 -6.2192991556E+001 +9.0315797911E-001 -6.2793021490E+001 +1.0570489907E-001 -1.4042568915E+001
21604600000.000 +1.4515000064E-001 -1.5171336668E+001 +8.9153774152E-001 -6.2905432962E+001 +9.1946578193E-001 -6.3180320965E+001 +1.0457297561E-001 -1.3258342079E+001
21804550000.000 +1.4902084887E-001 -1.5545681520E+001 +8.9904223923E-001 -6.3394239209E+001 +9.0701681878E-001 -6.4466941282E+001 +1.0691417009E-001 -1.4861258276E+001
22004500000.000 +1.4794415790E-001 -1.5980609071E+001 +9.0009983316E-001 -6.4158185701E+001 +9.0866556058E-001 -6.3823506937E+001 +1.0577720965E-001 -1.5422549655E+001
22204450000.000 +1.5022071608E-001 -1.5949575875E+001 +9.0259407339E-001 -6.4702556409E+001 +9.1266858412E-001 -6.5080922317E+001 +1.0768520763E-001 -1.5524801599E+001
22404400000.000 +1.5222897107E-001 -1.5784412306E+001 +8.9707053066E-001 -6.5323574896E+001 +9.0800318438E-001 -6.6247194075E+001 +1.0885707742E-001 -1.5908387645E+001
22604350000.000 +1.5294875718E-001 -1.6628624035E+001 +9.0237694317E-001 -6.5898192780E+001 +9.0530663031E-001 -6.6607372225E+001 +1.0869448930E-001 -1.6917359200E+001
22804300000.000 +1.5414447705E-001 -1.7221200092E+001 +8.9953196271E-001 -6.6907909303E+001 +9.1282662585E-001 -6.7625201633E+001 +1.0906734835E-001 -1.6411214631E+001
23004250000.000 +1.5595668308E-001 -1.7223417890E+001 +9.0021984463E-001 -6.7426088670E+001 +9.0017009154E-001 -6.8704572836E+001 +1.0942571370E-001 -1.6574222843E+001
23204200000.000 +1.5681053145E-001 -1.8143569793E+001 +8.9960933380E-001 -6.7876167581E+001 +8.9461826952E-001 -6.9117722523E+001 +1.0997857481E-001 -1.7492962478E+001
23404150000.000 +1.5823355584E-001 -1.8580493885E+001 +8.9853203629E-001 -6.8986313532E+001 +9.0319200002E-001 -6.9252518410E+001 +1.0917364925E-001 -1.7102346619E+001
23604100000.000 +1.6174184952E-001 -1.9182971717E+001 +8.9773477483E-001 -6.9113530356E+001 +9.0471131575E-001 -7.1246792435E+001 +1.1007592510E-001 -1.7508217176E+001
23804050000.000 +1.6093868278E-001 -1.9681247297E+001 +9.0135853214E-001 -7.0008705607E+001 +8.7881016753E-001 -7.0683793948E+001 +1.0954454586E-001 -1.8771777155E+001
24004000000.000 +1.6437170085E-001 -2.1224011734E+001 +8.9766620576E-001 -7.0198886800E+001 +9.0132786034E-001 -7.1714609240E+001 +1.0988091604E-001 -1.9237607005E+001
24203950000.000 +1.6392707988E-001 -2.1510762787E+001 +8.9439530505E-001 -7.1148484221E+001 +8.8979429569E-001 -7.2811212950E+001 +1.1037900047E-001 -1.9087949929E+001
24403900000.000 +1.6523775123E-001 -2.3151714526E+001 +8.9325519040E-001 -7.1186063014E+001 +8.9529493784E-001 -7.2610273589E+001 +1.1026525217E-001 -2.0793892347E+001
24603850000.000 +1.6216222094E-001 -2.4255228154E+001 +8.9562121773E-001 -7.2151200722E+001 +8.9439528769E-001 -7.2771653239E+001 +1.0988976986E-001 -2.1475906946E+001
24803800000.000 +1.6378732276E-001 -2.3404153301E+001 +8.8980999348E-001 -7.2272252183E+001 +9.0287122598E-001 -7.4255811098E+001 +1.1164900794E-001 -2.1521222146E+001
25003750000.000 +1.6043426492E-001 -2.4723892640E+001 +8.9682137573E-001 -7.3078099235E+001 +8.8162323560E-001 -7.4257465742E+001 +1.1075391997E-001 -2.2634804495E+001
25203700000.000 +1.6082225170E-001 -2.4513934247E+001 +8.9004290946E-001 -7.3698113651E+001 +9.0427686690E-001 -7.3783331671E+001 +1.1043495825E-001 -2.2705841530E+001
25403650000.000 +1.6449489633E-001 -2.4240255435E+001 +8.8768675181E-001 -7.3841894386E+001 +8.9579158648E-001 -7.5422194089E+001 +1.1232466268E-001 -2.3028737605E+001
25603600000.000 +1.6396960037E-001 -2.5344992836E+001 +8.8768922314E-001 -7.4213610135E+001 +8.8633227036E-001 -7.4953895702E+001 +1.1084638572E-001 -2.3653997308E+001
25803550000.000 +1.6547341336E-001 -2.5200092597E+001 +8.9124549822E-001 -7.4776674399E+001 +8.9857467668E-001 -7.5795378736E+001 +1.1211613082E-001 -2.3112248805E+001
26003500000.000 +1.6582136594E-001 -2.5650021533E+001 +8.8418158585E-001 -7.5687221322E+001 +8.9428367197E-001 -7.6193183343E+001 +1.1272914936E-001 -2.3377279007E+001
26203450000.000 +1.6720346944E-001 -2.6180343756E+001 +8.8596078082E-001 -7.6025925327E+001 +8.9190176813E-001 -7.6579033358E+001 +1.1361910400E-001 -2.4167141653E+001
26403400000.000 +1.6858732703E-001 -2.6842322290E+001 +8.9129294610E-001 -7.7133098221E+001 +8.8824395421E-001 -7.6938975004E+001 +1.1374582738E-001 -2.4569770070E+001
26603350000.000 +1.7166773805E-001 -2.6505002875E+001 +8.8846131156E-001 -7.7063892186E+001 +9.0480616851E-001 -7.8484316788E+001 +1.1512823503E-001 -2.4551560200E+001
26803300000.000 +1.7093532161E-001 -2.7828354247E+001 +8.9462858437E-001 -7.7997923607E+001 +8.8961533522E-001 -7.8746580916E+001 +1.1488711920E-001 -2.5783464451E+001
27003250000.000 +1.7150760958E-001 -2.7796047365E+001 +8.9111257676E-001 -7.8667680349E+001 +9.0066843678E-001 -7.9424455239E+001 +1.1613441976E-001 -2.5995451591E+001
27203200000.000 +1.7226072276E-001 -2.8496368534E+001 +8.9289353217E-001 -7.9724838660E+001 +8.8318439299E-001 -8.1322526815E+001 +1.1601601489E-001 -2.6405994224E+001
27403150000.000 +1.7366133820E-001 -2.9186419738E+001 +8.9158232813E-001 -7.9930631582E+001 +8.7993909274E-001 -8.1788213686E+001 +1.1797056115E-001 -2.8025711789E+001
27603100000.000 +1.7082418870E-001 -2.9115371203E+001 +8.9317547038E-001 -8.1138428655E+001 +8.8053990332E-001 -8.2145323769E+001 +1.1722229356E-001 -2.7742739202E+001
27803050000.000 +1.7238935804E-001 -2.8722050820E+001 +8.8770823251E-001 -8.1858349138E+001 +8.7746599787E-001 -8.3156755938E+001 +1.2004122845E-001 -2.7730951651E+001
28003000000.000 +1.7311399094E-001 -2.9252571390E+001 +8.9122184049E-001 -8.2347991787E+001 +8.6688702245E-001 -8.3632002136E+001 +1.1976840438E-001 -2.8354619369E+001
28202950000.000 +1.7488996721E-001 -2.9790246095E+001 +8.8709960257E-001 -8.2947770001E+001 +8.7062999331E-001 -8.3513382841E+001 +1.2116995922E-001 -2.9350282588E+001
28402900000.000 +1.7723357985E-001 -3.0713791363E+001 +8.8163395934E-001 -8.2840040232E+001 +8.9897312819E-001 -8.3885192058E+001 +1.2043395556E-001 -2.9341265809E+001
28602850000.000 +1.8092673498E-001 -3.1521901701E+001 +8.8005527443E-001 -8.2984755557E+001 +8.8023533094E-001 -8.4875307280E+001 +1.2253505583E-001 -3.1076886128E+001
28802800000.000 +1.7801980554E-001 -3.2319492521E+001 +8.8252306796E-001 -8.3590765334E+001 +8.8736260360E-001 -8.4147990933E+001 +1.2083494615E-001 -3.1255507481E+001
29002750000.000 +1.8218574549E-001 -3.2467519364E+001 +8.8829029829E-001 -8.4184414782E+001 +8.9805493507E-001 -8.5822218203E+001 +1.2309012330E-001 -3.1701580152E+001
29202700000.000 +1.8373410243E-001 -3.2979781173E+001 +8.8663837553E-001 -8.4373632983E+001 +8.9470215581E-001 -8.6381911141E+001 +1.2440130550E-001 -3.2578154968E+001
29402650000.000 +1.8396882349E-001 -3.4097095850E+001 +8.9289643243E-001 -8.4998478061E+001 +8.9574801887E-001 -8.6632565495E+001 +1.2374790964E-001 -3.3774379198E+001
29602600000.000 +1.8650527407E-001 -3.4504508131E+001 +8.9154978582E-001 -8.5760124217E+001 +8.9957926771E-001 -8.7385056596E+001 +1.2393493182E-001 -3.4220513711E+001
29802550000.000 +1.8696387536E-001 -3.5732696410E+001 +8.9331624035E-001 -8.5939294883E+001 +8.8783490745E-001 -8.8627894581E+001 +1.2405381057E-001 -3.5746841958E+001
30002500000.000 +1.8310566832E-001 -3.5739008754E+001 +8.9530184878E-001 -8.7063334270E+001 +8.8118469999E-001 -8.7801703617E+001 +1.2281415661E-001 -3.5285074120E+001
30202450000.000 +1.8585316500E-001 -3.5355524315E+001 +8.8440873494E-001 -8.7630905080E+001 +9.0204689698E-001 -8.8827516718E+001 +1.2464075258E-001 -3.4914038626E+001
30402400000.000 +1.8507070158E-001 -3.6020194483E+001 +8.8856079507E-001 -8.8738986265E+001 +8.6934130943E-001 -9.0240909139E+001 +1.2605934207E-001 -3.6087691780E+001
30602350000.000 +1.8767559534E-001 -3.6746724346E+001 +8.7978226508E-001 -8.9284747136E+001 +8.6753110594E-001 -8.9132628963E+001 +1.2744514243E-001 -3.7301476136E+001
30802300000.000 +1.8897662325E-001 -3.6782042020E+001 +8.8146594534E-001 -9.0114561604E+001 +8.6685217063E-001 -9.0786763511E+001 +1.2919643665E-001 -3.7079283944E+001
31002250000.000 +1.9223691734E-001 -3.7889550487E+001 +8.6758931420E-001 -8.9967625742E+001 +8.6891032820E-001 -9.0866554963E+001 +1.2972096443E-001 -3.8761213910E+001
31202200000.000 +1.9127929602E-001 -3.8220641579E+001 +8.8129781702E-001 -9.0987015183E+001 +8.6812130778E-001 -9.2013402472E+001 +1.3031852471E-001 -3.8218271871E+001
31402150000.000 +1.9297478694E-001 -3.8894686197E+001 +8.6831495002E-001 -9.1574250122E+001 +8.8367602195E-001 -9.2071383568E+001 +1.3173569907E-001 -3.8549368838E+001
31602100000.000 +1.9452726330E-001 -3.9889716891E+001 +8.7741908406E-001 -9.1900389396E+001 +8.6287939410E-001 -9.4240145613E+001 +1.3425634437E-001 -3.9858765059E+001
31802050000.000 +1.9361097835E-001 -4.1808885872E+001 +8.6314374511E-001 -9.1958938248E+001 +8.7033342898E-001 -9.2195825947E+001 +1.3099047762E-001 -4.1218625769E+001
32002000000.000 +1.9403748495E-001 -4.1553580546E+001 +8.8014767252E-001 -9.2898396227E+001 +8.8179884887E-001 -9.4439991103E+001 +1.3369917893E-001 -4.1008567210E+001
32201950000.000 +1.9441265589E-001 -4.1914544820E+001 +8.7250986336E-001 -9.3128803018E+001 +8.7969243811E-001 -9.4355919552E+001 +1.3404950102E-001 -4.1836535100E+001
32401900000.000 +1.9318738209E-001 -4.3464235381E+001 +8.9386902326E-001 -9.3735821130E+001 +8.7570376582E-001 -9.5504505253E+001 +1.3351797876E-001 -4.3167396706E+001
32601850000.000 +1.9542711569E-001 -4.3164955554E+001 +8.7692143782E-001 -9.4457322599E+001 +8.8488755593E-001 -9.5435879943E+001 +1.3574551945E-001 -4.3334077912E+001
32801800000.000 +1.9771348769E-001 -4.3894327417E+001 +8.8404090518E-001 -9.4651891858E+001 +8.8765088475E-001 -9.6914866312E+001 +1.3751895916E-001 -4.4719982316E+001
33001750000.000 +1.9629062771E-001 -4.4453810325E+001 +8.8414931289E-001 -9.5563677667E+001 +8.8482606611E-001 -9.6933631370E+001 +1.3749555188E-001 -4.5366090381E+001
33201700000.000 +1.9609774211E-001 -4.5203512166E+001 +8.8877897809E-001 -9.5883055113E+001 +8.8611654668E-001 -9.7348908992E+001 +1.3825376034E-001 -4.6371891232E+001
33401650000.000 +1.9769319588E-001 -4.5750826972E+001 +8.8715626104E-001 -9.6374492526E+001 +8.8245625114E-001 -9.8033364497E+001 +1.3977454885E-001 -4.7116236351E+001
33601600000.000 +1.9670750366E-001 -4.6071192449E+001 +8.8448230834E-001 -9.7258102646E+001 +8.7508595955E-001 -9.8576294051E+001 +1.4071470189E-001 -4.7841817418E+001
33801550000.000 +1.9788792985E-001 -4.6745287905E+001 +8.8140162853E-001 -9.7993145779E+001 +8.7607205206E-001 -9.9084521936E+001 +1.4208094724E-001 -4.8267327415E+001
34001500000.000 +1.9908045517E-001 -4.7893826676E+001 +8.7952786944E-001 -9.8285901243E+001 +8.6329122498E-001 -9.9680276478E+001 +1.4232776376E-001 -4.9815350432E+001
34201450000.000 +1.9761303704E-001 -4.8338340672E+001 +8.8539632303E-001 -9.8749152707E+001 +8.6483197150E-001 -1.0039928887E+002 +1.4289661905E-001 -5.0535795949E+001
34401400000.000 +1.9900639760E-001 -4.9207146822E+001 +8.7760865892E-001 -9.9528992978E+001 +8.6661171853E-001 -1.0071023967E+002 +1.4344756188E-001 -5.1332970788E+001
34601350000.000 +1.9985111500E-001 -4.9073976676E+001 +8.7604646612E-001 -1.0034221500E+002 +8.7124819621E-001 -1.0202416551E+002 +1.4389193516E-001 -5.1338424630E+001
34801300000.000 +1.9894360640E-001 -5.0104406204E+001 +8.7854047683E-001 -1.0086154176E+002 +8.5156304538E-001 -1.0230592015E+002 +1.4383587078E-001 -5.2456441037E+001
35001250000.000 +2.0108720593E-001 -5.0654815868E+001 +8.7206652385E-001 -1.0161850683E+002 +8.5545719753E-001 -1.0210725334E+002 +1.4505496337E-001 -5.3368705925E+001
35201200000.000 +2.0199068036E-001 -5.1192387252E+001 +8.7202250056E-001 -1.0194772715E+002 +8.6101922429E-001 -1.0389645437E+002 +1.4665910898E-001 -5.4294338376E+001
35401150000.000 +2.0181364738E-001 -5.1515860614E+001 +8.7003439867E-001 -1.0260188755E+002 +8.6471407517E-001 -1.0384729884E+002 +1.4804780729E-001 -5.5410290525E+001
35601100000.000 +2.0188497452E-001 -5.2506327076E+001 +8.7253300470E-001 -1.0323084868E+002 +8.6447055896E-001 -1.0437758503E+002 +1.4822546542E-001 -5.6712039747E+001
35801050000.000 +2.0453353167E-001 -5.2897755571E+001 +8.6162147408E-001 -1.0367252312E+002 +8.6442695832E-001 -1.0546942766E+002 +1.5165929121E-001 -5.8172360615E+001
36001000000.000 +2.0217075077E-001 -5.3959102418E+001 +8.7232547463E-001 -1.0397796061E+002 +8.6228063269E-001 -1.0649904037E+002 +1.5037310797E-001 -5.9799577067E+001
36200950000.000 +2.0001705178E-001 -5.4703049120E+001 +8.6295709549E-001 -1.0499634676E+002 +8.6805084867E-001 -1.0547590499E+002 +1.4960003038E-001 -6.0851023404E+001
36400900000.000 +2.0068675543E-001 -5.5056222300E+001 +8.7348681044E-001 -1.0476669488E+002 +8.7780642319E-001 -1.0689656329E+002 +1.5047861563E-001 -6.1622587348E+001
36600850000.000 +1.9978296375E-001 -5.6357958510E+001 +8.6846482992E-001 -1.0529078269E+002 +8.5797770088E-001 -1.0704863064E+002 +1.4898352664E-001 -6.3370155387E+001
36800800000.000 +1.9742500075E-001 -5.6556619003E+001 +8.8589700842E-001 -1.0582286087E+002 +8.7584520600E-001 -1.0749155371E+002 +1.4866733644E-001 -6.3640311411E+001
37000750000.000 +1.9824989548E-001 -5.6954979826E+001 +8.7820010098E-001 -1.0634026929E+002 +8.7293489524E-001 -1.0771773503E+002 +1.4775879440E-001 -6.3746359309E+001
37200700000.000 +1.9538578227E-001 -5.7622683781E+001 +8.9199555916E-001 -1.0633044974E+002 +8.6640914124E-001 -1.0829021115E+002 +1.4593862031E-001 -6.4551234969E+001
37400650000.000 +1.9581255817E-001 -5.7806146245E+001 +8.8633564473E-001 -1.0773802052E+002 +8.6271841477E-001 -1.0853767754E+002 +1.4653614842E-001 -6.4676611107E+001
37600600000.000 +1.9634802910E-001 -5.8532114227E+001 +8.9004394655E-001 -1.0845609777E+002 +8.6769921083E-001 -1.0962672151E+002 +1.4741086271E-001 -6.5833477094E+001
37800550000.000 +1.9543942955E-001 -5.8727295739E+001 +8.8435638147E-001 -1.0939302848E+002 +8.5341466404E-001 -1.0994011220E+002 +1.4678651344E-001 -6.6828489042E+001
38000500000.000 +1.9524166845E-001 -5.9664075208E+001 +8.8562335079E-001 -1.0986727507E+002 +8.5703440080E-001 -1.0938996433E+002 +1.4547052865E-001 -6.7668806346E+001
38200450000.000 +1.9722352727E-001 -6.0176258549E+001 +8.7283527474E-001 -1.1075850661E+002 +8.6150321792E-001 -1.1094534242E+002 +1.4569374711E-001 -6.8877732219E+001
38400400000.000 +1.9557564936E-001 -6.1421827608E+001 +8.7243239790E-001 -1.1074246024E+002 +8.4417584777E-001 -1.1138821714E+002 +1.4509021749E-001 -7.0602785139E+001
38600350000.000 +1.9429773692E-001 -6.1349570273E+001 +8.7405316981E-001 -1.1163533396E+002 +8.6215239000E-001 -1.1187264949E+002 +1.4602618197E-001 -7.0683429520E+001
38800300000.000 +1.9529636286E-001 -6.3143496604E+001 +8.6049688633E-001 -1.1147628886E+002 +8.5110612975E-001 -1.1250056258E+002 +1.4607189255E-001 -7.3366241501E+001
39000250000.000 +1.9496503652E-001 -6.2980113891E+001 +8.6337944083E-001 -1.1209324917E+002 +8.5301520943E-001 -1.1391011577E+002 +1.4703880217E-001 -7.4454663015E+001
39200200000.000 +1.9717938655E-001 -6.4074213967E+001 +8.5285950748E-001 -1.1286433791E+002 +8.4274721497E-001 -1.1419658523E+002 +1.4865613896E-001 -7.5566489665E+001
39400150000.000 +1.9306903738E-001 -6.3714252637E+001 +8.6454332329E-001 -1.1259219369E+002 +8.6220225167E-001 -1.1505994759E+002 +1.4745071253E-001 -7.5705821042E+001
39600100000.000 +1.8956645029E-001 -6.5403146381E+001 +8.6319921369E-001 -1.1265115155E+002 +8.4642483034E-001 -1.1512806833E+002 +1.4513407188E-001 -7.8172770292E+001
39800050000.000 +1.8868608807E-001 -6.3130606770E+001 +8.8426265670E-001 -1.1369831749E+002 +8.7505691483E-001 -1.1564257523E+002 +1.4602482544E-001 -7.6947806923E+001
40000000000.000 +1.9137756097E-001 -6.3532723200E+001 +8.7958271904E-001 -1.1510493133E+002 +8.6743439518E-001 -1.1735583586E+002 +1.4519336690E-001 -7.8580027357E+001
