# Supplementary material for: Conductivity and radio frequency performance data for silver nanoparticle inks deposited via aerosol jet deposition and processed under varying conditions
Source: Data Brief. 2020 Sep 24;33:106331. doi: 10.1016/j.dib.2020.106331 (PMC7560714; doi:10.1016/j.dib.2020.106331)
Supplement: Supplementary file 3 [file mmc3.zip › Sintering Study/ANP Ink/RF Data/ANP_03_02.S2P]

!  2-Port S-parameters saved by WinCal
! VAR MeasName=S-Parameters (CALIBRATED_DATA) read from VNA (E8364B)
! VAR MeasDate=11/22/2017 3:00:51 PM
! VAR NAME=AFRL171016_03_02
! VAR FILENAME=AFRL171016_03_02.S2P
! VAR DATE=11/22/2017 3:00:51 PM
! VAR PHYS_PORTS=1,2
! VAR ObjTypeName=DATASET
! VAR IndexType=Frequency
!
# Hz S MA R 50
10000000.000 +5.3627002642E-002 -1.1642629866E+000 +9.3838809480E-001 +6.3793270071E-002 +9.4095818518E-001 -2.3227142740E-001 +5.4945782107E-002 +8.9291847877E-001
209950000.000 +5.3265165999E-002 +3.3412617177E-001 +9.3935762897E-001 -6.9061768490E-001 +9.3856187743E-001 -7.2233389323E-001 +5.3009361383E-002 +3.3005443528E-001
409900000.000 +5.3202472165E-002 +7.2008757217E-001 +9.3880875859E-001 -1.3080352613E+000 +9.3843128110E-001 -1.3455397507E+000 +5.3158020322E-002 +1.1210755104E+000
609850000.000 +5.2873201989E-002 +1.2648138388E+000 +9.3840236545E-001 -1.9773998569E+000 +9.3816076609E-001 -2.0200925934E+000 +5.2842441276E-002 +9.6451721883E-001
809800000.000 +5.2585719847E-002 +2.3779608070E+000 +9.3781092799E-001 -2.5992452076E+000 +9.3777573635E-001 -2.6634330149E+000 +5.2541709066E-002 +2.2300356896E+000
1009750000.000 +5.2467356977E-002 +2.6443978832E+000 +9.3728491213E-001 -3.2218823742E+000 +9.3668958806E-001 -3.2805693908E+000 +5.2528140764E-002 +2.8194353555E+000
1209700000.000 +5.2966959946E-002 +3.9909316499E+000 +9.3732055662E-001 -3.8058858187E+000 +9.3703439666E-001 -3.8700069335E+000 +5.3704888544E-002 +3.5151326398E+000
1409650000.000 +5.3533454857E-002 +4.0538289571E+000 +9.3665896896E-001 -4.4396109308E+000 +9.3693079076E-001 -4.5245805473E+000 +5.3963906947E-002 +4.0030167880E+000
1609600000.000 +5.4462008513E-002 +4.6013091566E+000 +9.3686057728E-001 -5.0742272039E+000 +9.3656728853E-001 -5.1220207192E+000 +5.4820353241E-002 +3.8810634441E+000
1809550000.000 +5.3904707610E-002 +4.3214316697E+000 +9.3581835955E-001 -5.7403884276E+000 +9.3544296113E-001 -5.8061671012E+000 +5.4365856276E-002 +3.7461044156E+000
2009500000.000 +5.3640894781E-002 +5.8082540075E+000 +9.3458647979E-001 -6.2902515672E+000 +9.3352130618E-001 -6.3084871449E+000 +5.3522789489E-002 +5.1299579419E+000
2209450000.000 +5.4084044343E-002 +7.1470239937E+000 +9.3373548617E-001 -6.8666202087E+000 +9.3311903859E-001 -6.9158488673E+000 +5.3653437095E-002 +6.2904439459E+000
2409400000.000 +5.4537564237E-002 +7.3996741091E+000 +9.3327770837E-001 -7.4845662291E+000 +9.3309382461E-001 -7.5493120303E+000 +5.4328567226E-002 +6.7887324676E+000
2609350000.000 +5.4860256033E-002 +8.1658353796E+000 +9.3283503762E-001 -8.0506766577E+000 +9.3291681472E-001 -8.1450741228E+000 +5.5051590940E-002 +7.5638842061E+000
2809300000.000 +5.5506773231E-002 +8.9991256209E+000 +9.3220564614E-001 -8.6459205412E+000 +9.3187763723E-001 -8.7569744628E+000 +5.5519398210E-002 +7.9538564070E+000
3009250000.000 +5.5802311375E-002 +9.0302110471E+000 +9.3161211081E-001 -9.2689018213E+000 +9.3095545095E-001 -9.3519119554E+000 +5.5689764745E-002 +7.8768027274E+000
3209200000.000 +5.6114549687E-002 +1.0003610787E+001 +9.3078742169E-001 -9.8182637462E+000 +9.3006245805E-001 -9.8968339746E+000 +5.5946346027E-002 +8.9848329504E+000
3409150000.000 +5.7307349931E-002 +1.0547014179E+001 +9.3084295452E-001 -1.0406354054E+001 +9.2997304970E-001 -1.0434139145E+001 +5.7002134527E-002 +9.5759187470E+000
3609100000.000 +5.7704439733E-002 +1.0778295367E+001 +9.2980695378E-001 -1.1000558700E+001 +9.2990552461E-001 -1.1082082510E+001 +5.7461882787E-002 +9.8148583964E+000
3809050000.000 +5.8390786417E-002 +1.1304727862E+001 +9.2964564181E-001 -1.1570433253E+001 +9.3012996253E-001 -1.1657655118E+001 +5.8883099680E-002 +9.9622153329E+000
4009000000.000 +6.0034941693E-002 +1.1551963324E+001 +9.2946772597E-001 -1.2171643707E+001 +9.2928286927E-001 -1.2265399048E+001 +5.9669898530E-002 +1.0343496691E+001
4208950000.000 +6.0603192785E-002 +1.1637684119E+001 +9.2937079888E-001 -1.2750163494E+001 +9.2940399916E-001 -1.2804746041E+001 +5.9958050208E-002 +1.0369044228E+001
4408900000.000 +6.0909992396E-002 +1.1785303777E+001 +9.2864475714E-001 -1.3328146165E+001 +9.2843195654E-001 -1.3417128812E+001 +6.0666819365E-002 +1.0517214800E+001
4608850000.000 +6.1988564528E-002 +1.2111562531E+001 +9.2856212521E-001 -1.3909390435E+001 +9.2785669253E-001 -1.3969220797E+001 +6.0788343147E-002 +1.1401343595E+001
4808800000.000 +6.2280831280E-002 +1.2849109676E+001 +9.2702373774E-001 -1.4486908707E+001 +9.2725327452E-001 -1.4574434988E+001 +6.1628893814E-002 +1.1601873856E+001
5008750000.000 +6.2724138527E-002 +1.2899227103E+001 +9.2690936871E-001 -1.5075413572E+001 +9.2776635982E-001 -1.5128453179E+001 +6.2289685907E-002 +1.1498041152E+001
5208700000.000 +6.3824000737E-002 +1.3228235611E+001 +9.2634437404E-001 -1.5648626622E+001 +9.2642644976E-001 -1.5792583789E+001 +6.3156943161E-002 +1.2175968743E+001
5408650000.000 +6.4721781975E-002 +1.3297605154E+001 +9.2613556796E-001 -1.6204555214E+001 +9.2629910017E-001 -1.6300504120E+001 +6.4317081304E-002 +1.1914170294E+001
5608600000.000 +6.5388027461E-002 +1.3225015517E+001 +9.2611412870E-001 -1.6811000359E+001 +9.2729093372E-001 -1.6937847157E+001 +6.5310602838E-002 +1.1882836454E+001
5808550000.000 +6.6424973392E-002 +1.3358780251E+001 +9.2581967563E-001 -1.7391739605E+001 +9.2599238658E-001 -1.7496191859E+001 +6.6155539180E-002 +1.1886259247E+001
6008500000.000 +6.7562679631E-002 +1.3403735863E+001 +9.2558193665E-001 -1.7967482592E+001 +9.2540560877E-001 -1.8044163812E+001 +6.7311500064E-002 +1.1742806803E+001
6208450000.000 +6.8285475185E-002 +1.3443951961E+001 +9.2525364869E-001 -1.8552797263E+001 +9.2572097554E-001 -1.8628591670E+001 +6.7997724050E-002 +1.1220255808E+001
6408400000.000 +6.9200029853E-002 +1.3161341366E+001 +9.2492347291E-001 -1.9209702299E+001 +9.2547836518E-001 -1.9285453817E+001 +6.9215369155E-002 +1.1043145780E+001
6608350000.000 +7.0940663246E-002 +1.3065120014E+001 +9.2459637985E-001 -1.9734226848E+001 +9.2440333096E-001 -1.9817260326E+001 +6.9979014748E-002 +1.0881465301E+001
6808300000.000 +7.1520224003E-002 +1.2888700842E+001 +9.2475118961E-001 -2.0311692777E+001 +9.2550805193E-001 -2.0341324033E+001 +7.0907820086E-002 +1.0373512646E+001
7008250000.000 +7.2342645579E-002 +1.2724379034E+001 +9.2407634977E-001 -2.0903908260E+001 +9.2484045803E-001 -2.1070146608E+001 +7.1515788929E-002 +1.0603648936E+001
7208200000.000 +7.3249271627E-002 +1.2545653093E+001 +9.2348212032E-001 -2.1484884360E+001 +9.2283410286E-001 -2.1564782088E+001 +7.1566804978E-002 +1.0483962803E+001
7408150000.000 +7.3879307076E-002 +1.2441614650E+001 +9.2280172029E-001 -2.2089283766E+001 +9.2372862104E-001 -2.2194490305E+001 +7.2510939668E-002 +1.0109314852E+001
7608100000.000 +7.4120760927E-002 +1.2214196825E+001 +9.2219733394E-001 -2.2648005677E+001 +9.2111842183E-001 -2.2762488067E+001 +7.2871524011E-002 +9.8625834662E+000
7808050000.000 +7.5649140131E-002 +1.2039408991E+001 +9.2125484142E-001 -2.3204863304E+001 +9.2034759414E-001 -2.3353335230E+001 +7.3617715258E-002 +9.5451883083E+000
8008000000.000 +7.6020632179E-002 +1.2000636994E+001 +9.2077453171E-001 -2.3779333490E+001 +9.2057677930E-001 -2.3880573238E+001 +7.4268281347E-002 +9.0898293058E+000
8207950000.000 +7.6029087463E-002 +1.1816152227E+001 +9.2018465053E-001 -2.4412680401E+001 +9.2173362158E-001 -2.4598246499E+001 +7.5031070494E-002 +9.2144923413E+000
8407900000.000 +7.7834498047E-002 +1.1856616018E+001 +9.1942237578E-001 -2.4930369134E+001 +9.1851262036E-001 -2.5061220831E+001 +7.5916809465E-002 +9.0153172675E+000
8607850000.000 +7.8411830905E-002 +1.1897512995E+001 +9.1993215444E-001 -2.5472680796E+001 +9.2199004758E-001 -2.5481201382E+001 +7.6610261604E-002 +9.0112904540E+000
8807800000.000 +7.9772160554E-002 +1.1900813011E+001 +9.1896310382E-001 -2.6105136332E+001 +9.2038753878E-001 -2.6322916403E+001 +7.8114594273E-002 +8.9993172307E+000
9007750000.000 +8.0944247755E-002 +1.1338818236E+001 +9.1801157734E-001 -2.6641487275E+001 +9.1847233051E-001 -2.6756223784E+001 +7.9102258168E-002 +8.1563485473E+000
9207700000.000 +8.1609696951E-002 +1.1206434818E+001 +9.1785273785E-001 -2.7216371866E+001 +9.2091265803E-001 -2.7367846112E+001 +8.0144987341E-002 +7.6205822228E+000
9407650000.000 +8.3052396218E-002 +1.0719194520E+001 +9.1821250091E-001 -2.7800587537E+001 +9.2028667529E-001 -2.8014018593E+001 +8.0798588911E-002 +7.4828159122E+000
9607600000.000 +8.4565375801E-002 +1.0164992836E+001 +9.1727387048E-001 -2.8360596523E+001 +9.1863163549E-001 -2.8608642997E+001 +8.1579615799E-002 +7.3107589061E+000
9807550000.000 +8.5290688651E-002 +9.9302337576E+000 +9.1715194165E-001 -2.8917808425E+001 +9.1808052307E-001 -2.9089707734E+001 +8.2468042879E-002 +6.5392669998E+000
10007500000.000 +8.5295101860E-002 +9.0035022861E+000 +9.1615939773E-001 -2.9543814273E+001 +9.1891672711E-001 -2.9779431242E+001 +8.2868262062E-002 +6.1790537160E+000
10207450000.000 +8.6067848994E-002 +9.1501201450E+000 +9.1512392047E-001 -3.0090810333E+001 +9.1362705100E-001 -3.0273578675E+001 +8.2994404105E-002 +5.8194579019E+000
10407400000.000 +8.6884552637E-002 +8.8246353720E+000 +9.1553243459E-001 -3.0603429628E+001 +9.1581499201E-001 -3.0522372907E+001 +8.3496230509E-002 +5.4105150492E+000
10607350000.000 +8.7060403523E-002 +8.8851549019E+000 +9.1419199259E-001 -3.1182291076E+001 +9.1667547155E-001 -3.1482696505E+001 +8.4361204823E-002 +5.0973887850E+000
10807300000.000 +8.7971421852E-002 +8.4431173546E+000 +9.1378506657E-001 -3.1744423607E+001 +9.1103389160E-001 -3.1841294924E+001 +8.4873054847E-002 +4.6096033406E+000
11007250000.000 +8.9225159889E-002 +7.8295250711E+000 +9.1357111848E-001 -3.2272407121E+001 +9.1562220680E-001 -3.2307691372E+001 +8.5566935906E-002 +4.2507542972E+000
11207200000.000 +9.0000936841E-002 +7.9283239855E+000 +9.1413190679E-001 -3.2844469862E+001 +9.1438734748E-001 -3.2901551048E+001 +8.6877557417E-002 +3.8619507688E+000
11407150000.000 +9.0474073077E-002 +7.6059863208E+000 +9.1158189686E-001 -3.3432976199E+001 +9.1400068513E-001 -3.3670232787E+001 +8.7461855158E-002 +3.6482891029E+000
11607100000.000 +9.1567344011E-002 +6.8369993438E+000 +9.1364848968E-001 -3.3774224560E+001 +9.0991295463E-001 -3.4000704061E+001 +8.8282475999E-002 +2.8409957500E+000
11807050000.000 +9.2249972886E-002 +6.8081489694E+000 +9.1279336868E-001 -3.4556032684E+001 +9.1938394478E-001 -3.4725411157E+001 +8.9147242281E-002 +2.3836901259E+000
12007000000.000 +9.4536711312E-002 +5.9018572917E+000 +9.1257978742E-001 -3.4888465983E+001 +9.0965376601E-001 -3.5413500056E+001 +9.0142031379E-002 +1.6328322949E+000
12206950000.000 +9.4807053304E-002 +5.7265715025E+000 +9.1304467347E-001 -3.5584236751E+001 +9.1732171858E-001 -3.5553080795E+001 +9.1054116233E-002 +1.6867720937E+000
12406900000.000 +9.6089183922E-002 +5.5206948087E+000 +9.1297266783E-001 -3.6107991538E+001 +9.1702713480E-001 -3.6653315782E+001 +9.2228114414E-002 +3.6630265292E-001
12606850000.000 +9.5373639173E-002 +5.3870291784E+000 +9.1212673980E-001 -3.6766885392E+001 +9.1500012540E-001 -3.7064718877E+001 +9.1484567271E-002 +1.9860378881E-001
12806800000.000 +9.8237096987E-002 +5.1768433912E+000 +9.1242441111E-001 -3.7100912535E+001 +9.1397791587E-001 -3.7683172784E+001 +9.1897564324E-002 -2.2164791881E-001
13006750000.000 +9.8040180544E-002 +4.1864357481E+000 +9.1322307207E-001 -3.7858914018E+001 +9.1947983308E-001 -3.8256279751E+001 +9.2252510178E-002 -6.3495588568E-001
13206700000.000 +9.7082752177E-002 +3.7317838549E+000 +9.1151771165E-001 -3.8556508009E+001 +9.1566463273E-001 -3.9237434806E+001 +9.1959540503E-002 -5.7917678722E-001
13406650000.000 +9.8110896848E-002 +2.8732922386E+000 +9.1322710225E-001 -3.9119983464E+001 +9.1244912228E-001 -3.9143193490E+001 +9.2664359507E-002 -1.4365124731E+000
13606600000.000 +9.8028381339E-002 +2.8607446114E+000 +9.1141694229E-001 -3.9670335331E+001 +9.1697675056E-001 -3.9812776735E+001 +9.3160158219E-002 -1.7139033053E+000
13806550000.000 +9.9117382705E-002 +3.6245317842E+000 +9.0975801525E-001 -4.0250197353E+001 +9.1013429158E-001 -4.0532735709E+001 +9.4134573719E-002 -1.7062026959E+000
14006500000.000 +1.0014203474E-001 +2.4889993024E+000 +9.0889716179E-001 -4.0669518566E+001 +9.1080153499E-001 -4.0763685992E+001 +9.4808986742E-002 -2.4446126508E+000
14206450000.000 +1.0139792703E-001 +2.3733746214E+000 +9.1078731827E-001 -4.1277038348E+001 +9.1298994929E-001 -4.1279459414E+001 +9.6623845636E-002 -2.5418623250E+000
14406400000.000 +1.0227135926E-001 +1.6431699442E+000 +9.1133003975E-001 -4.1873432959E+001 +9.0965442483E-001 -4.1613169157E+001 +9.7890885815E-002 -3.3597559772E+000
14606350000.000 +1.0263112949E-001 +7.9800106779E-001 +9.0976457704E-001 -4.2194060641E+001 +9.1092294097E-001 -4.2235630508E+001 +9.8413244189E-002 -4.5164844702E+000
14806300000.000 +1.0366638373E-001 +9.9392815183E-001 +9.1373282938E-001 -4.2800904042E+001 +9.1191651115E-001 -4.2885714527E+001 +9.9031252063E-002 -4.8443870824E+000
15006250000.000 +1.0438465596E-001 +6.6454654933E-001 +9.1053980663E-001 -4.3383170116E+001 +9.1477546053E-001 -4.3780797277E+001 +9.9484894476E-002 -5.2337600392E+000
15206200000.000 +1.0447889994E-001 -1.6392114028E-002 +9.1474489957E-001 -4.3818085023E+001 +9.0767388578E-001 -4.3770195096E+001 +9.8739789329E-002 -5.7677007035E+000
15406150000.000 +1.0628078425E-001 -3.4950181540E-001 +9.1344987603E-001 -4.4582223836E+001 +9.2145520425E-001 -4.4598385810E+001 +9.9881656582E-002 -6.0504547139E+000
15606100000.000 +1.0636852876E-001 -6.0017950495E-001 +9.1360897608E-001 -4.5111492211E+001 +9.1284411361E-001 -4.5882740945E+001 +9.9978296309E-002 -6.8594200823E+000
15806050000.000 +1.0590413644E-001 -1.0503937632E+000 +9.1169527931E-001 -4.5802849022E+001 +9.1759219323E-001 -4.5909207112E+001 +9.9969856677E-002 -7.1452202863E+000
16006000000.000 +1.0771684431E-001 -1.5438514872E+000 +9.1495403326E-001 -4.6288901774E+001 +9.1620692234E-001 -4.6980107611E+001 +1.0113340190E-001 -7.8580265583E+000
16205950000.000 +1.0621846918E-001 -1.4070430385E+000 +9.1304342306E-001 -4.7080577303E+001 +9.1285470263E-001 -4.7572704341E+001 +1.0136933695E-001 -8.1265671456E+000
16405900000.000 +1.0907938982E-001 -2.7665743246E+000 +9.1354412682E-001 -4.7181530613E+001 +9.1060690734E-001 -4.8850116511E+001 +1.0271016457E-001 -9.3304036882E+000
16605850000.000 +1.0770379588E-001 -1.8140443820E+000 +9.1375148845E-001 -4.8139870629E+001 +9.1576707786E-001 -4.8563578603E+001 +1.0281178636E-001 -9.0134141990E+000
16805800000.000 +1.0851151861E-001 -9.6109874218E-002 +9.0733380810E-001 -4.8615413755E+001 +9.1806000162E-001 -4.9829133588E+001 +1.0450987876E-001 -8.6441485924E+000
17005750000.000 +1.0925771915E-001 -9.1400249431E-001 +9.0965893435E-001 -4.9454761408E+001 +9.0554058509E-001 -4.9638736230E+001 +1.0486526654E-001 -9.6930471201E+000
17205700000.000 +1.1199645608E-001 -1.2101733903E+000 +9.0821693668E-001 -4.9790570732E+001 +9.1512058657E-001 -5.0519665254E+001 +1.0640301389E-001 -1.0192624162E+001
17405650000.000 +1.1341542687E-001 -1.7251819145E+000 +9.0990831620E-001 -5.0510833012E+001 +9.0929189142E-001 -5.1008499275E+001 +1.0717078362E-001 -1.1101234417E+001
17605600000.000 +1.1495002565E-001 -2.9047741936E+000 +9.0576033628E-001 -5.0809811611E+001 +9.1084146284E-001 -5.1303521920E+001 +1.0711459005E-001 -1.1995840290E+001
17805550000.000 +1.1547723584E-001 -4.1344810051E+000 +9.1089034521E-001 -5.1690342554E+001 +9.1062819299E-001 -5.1612049587E+001 +1.0696416055E-001 -1.2610495614E+001
18005500000.000 +1.1583564234E-001 -3.7213789367E+000 +9.0608077492E-001 -5.2051150342E+001 +9.1764242356E-001 -5.2639775321E+001 +1.0709570997E-001 -1.2608821966E+001
18205450000.000 +1.1581464122E-001 -4.9214824528E+000 +9.0890358869E-001 -5.2407641571E+001 +9.1288758922E-001 -5.2888230792E+001 +1.0706736419E-001 -1.3513635719E+001
18405400000.000 +1.1495850780E-001 -4.8668300424E+000 +9.0780433442E-001 -5.3185052093E+001 +9.2031629724E-001 -5.3118673141E+001 +1.0676828755E-001 -1.4106186425E+001
18605350000.000 +1.1533850058E-001 -3.8396782097E+000 +9.0619547957E-001 -5.3944422472E+001 +9.2145295084E-001 -5.4452627498E+001 +1.0748231955E-001 -1.4147533837E+001
18805300000.000 +1.1736321020E-001 -5.1645448387E+000 +9.1056296948E-001 -5.4261481527E+001 +9.0459598842E-001 -5.4919295256E+001 +1.0838269277E-001 -1.5609299241E+001
19005250000.000 +1.1819155581E-001 -5.0884852686E+000 +9.1290270163E-001 -5.4888205897E+001 +9.1904887385E-001 -5.5023062823E+001 +1.0887354432E-001 -1.5954419990E+001
19205200000.000 +1.1930959148E-001 -5.6095048521E+000 +9.1509860004E-001 -5.5563262439E+001 +9.1613772193E-001 -5.6741221816E+001 +1.0953959747E-001 -1.6715164020E+001
19405150000.000 +1.1888663807E-001 -5.3351710967E+000 +9.1270191927E-001 -5.6278099843E+001 +9.0744416803E-001 -5.7115491391E+001 +1.1012522527E-001 -1.6961624316E+001
19605100000.000 +1.1931151480E-001 -6.5891194921E+000 +9.1738292913E-001 -5.6796256685E+001 +9.0542479278E-001 -5.7731120452E+001 +1.0988745151E-001 -1.8179611662E+001
19805050000.000 +1.2050668641E-001 -5.6992789785E+000 +9.1069810863E-001 -5.7577593977E+001 +9.1397853552E-001 -5.8238881703E+001 +1.1053998296E-001 -1.7663062903E+001
20005000000.000 +1.2280035184E-001 -5.9404484172E+000 +9.0866949695E-001 -5.7767938946E+001 +9.0950305439E-001 -5.9302140795E+001 +1.1186622197E-001 -1.8380993047E+001
20204950000.000 +1.2338302416E-001 -6.4376248061E+000 +9.1143053075E-001 -5.8797799860E+001 +9.0974023450E-001 -5.8973559638E+001 +1.1075473507E-001 -1.8506864070E+001
20404900000.000 +1.2458237172E-001 -6.6938354832E+000 +9.0959538325E-001 -5.9237395381E+001 +9.1206985334E-001 -6.0405001481E+001 +1.1102890277E-001 -1.8563736257E+001
20604850000.000 +1.2715255935E-001 -6.9943034318E+000 +9.0716273855E-001 -5.9772514179E+001 +8.9628554962E-001 -6.0432326090E+001 +1.1238493372E-001 -1.9411399957E+001
20804800000.000 +1.2729199061E-001 -7.7745585860E+000 +9.0447351516E-001 -6.0073091915E+001 +9.1245347713E-001 -6.0724409158E+001 +1.1184230982E-001 -1.9775194504E+001
21004750000.000 +1.2871209335E-001 -8.1843257802E+000 +9.0586692321E-001 -6.0936006146E+001 +9.0792121511E-001 -6.1529060115E+001 +1.1196291159E-001 -1.9997514404E+001
21204700000.000 +1.2982480112E-001 -8.2270400073E+000 +9.0092356560E-001 -6.0945225433E+001 +9.1437693563E-001 -6.1964733194E+001 +1.1176531212E-001 -2.0072998126E+001
21404650000.000 +1.2925172159E-001 -9.5685282174E+000 +9.0674123366E-001 -6.1610437128E+001 +9.0742408494E-001 -6.2272883768E+001 +1.1147909612E-001 -2.1220785681E+001
21604600000.000 +1.2755036090E-001 -8.8913498813E+000 +8.9638972240E-001 -6.2360666782E+001 +9.2380885081E-001 -6.2654167708E+001 +1.1097419378E-001 -2.0483826907E+001
21804550000.000 +1.3147154993E-001 -9.4382445394E+000 +9.0479453247E-001 -6.2808355791E+001 +9.1148753501E-001 -6.3914505766E+001 +1.1389588980E-001 -2.2098206110E+001
22004500000.000 +1.3079777912E-001 -9.8941001215E+000 +9.0645142882E-001 -6.3661881370E+001 +9.1251199484E-001 -6.3288494374E+001 +1.1322646420E-001 -2.2636238072E+001
22204450000.000 +1.3353961043E-001 -9.7942003099E+000 +9.0920311413E-001 -6.4158297056E+001 +9.1675716004E-001 -6.4523269778E+001 +1.1491414349E-001 -2.2632398508E+001
22404400000.000 +1.3568057325E-001 -9.5875738767E+000 +9.0271595802E-001 -6.4788215871E+001 +9.1217449472E-001 -6.5699676546E+001 +1.1611198254E-001 -2.3046722695E+001
22604350000.000 +1.3624958614E-001 -1.0398847036E+001 +9.0764890154E-001 -6.5277179503E+001 +9.0930809059E-001 -6.6064558302E+001 +1.1653595280E-001 -2.3748221791E+001
22804300000.000 +1.3762618746E-001 -1.0742716359E+001 +9.0628201560E-001 -6.6322845784E+001 +9.1698916109E-001 -6.7008044588E+001 +1.1743671278E-001 -2.3533217919E+001
23004250000.000 +1.3918617620E-001 -1.0644280260E+001 +9.0599767747E-001 -6.6821238931E+001 +9.0474216984E-001 -6.8112275363E+001 +1.1777705495E-001 -2.3710363455E+001
23204200000.000 +1.4041065637E-001 -1.1702888679E+001 +9.0662741055E-001 -6.7346944804E+001 +8.9935786128E-001 -6.8584056635E+001 +1.1840010174E-001 -2.4471056798E+001
23404150000.000 +1.4241224190E-001 -1.2251063466E+001 +9.0432608266E-001 -6.8419461817E+001 +9.0695146949E-001 -6.8732882598E+001 +1.1777688356E-001 -2.4029909172E+001
23604100000.000 +1.4515286803E-001 -1.2704547313E+001 +9.0318258032E-001 -6.8520866907E+001 +9.0839572033E-001 -7.0682934192E+001 +1.1870261382E-001 -2.4184276132E+001
23804050000.000 +1.4411831609E-001 -1.2694878215E+001 +9.0714417820E-001 -6.9387310765E+001 +8.8260596588E-001 -7.0116829125E+001 +1.1865019092E-001 -2.4871304799E+001
24004000000.000 +1.4838372592E-001 -1.4553810553E+001 +9.0334272470E-001 -6.9625389310E+001 +9.0481846384E-001 -7.1131526936E+001 +1.1964372841E-001 -2.5721462439E+001
24203950000.000 +1.4784177134E-001 -1.4395456494E+001 +8.9980468882E-001 -7.0525404028E+001 +8.9415314644E-001 -7.2218071170E+001 +1.2029148401E-001 -2.5447364356E+001
24403900000.000 +1.4875692323E-001 -1.6606692963E+001 +8.9818361578E-001 -7.0570904620E+001 +8.9900566774E-001 -7.1993302794E+001 +1.2106475675E-001 -2.6999266915E+001
24603850000.000 +1.4611047723E-001 -1.7459157818E+001 +9.0162300895E-001 -7.1582769965E+001 +8.9860721962E-001 -7.2229673868E+001 +1.2111760171E-001 -2.7325875615E+001
24803800000.000 +1.4893740722E-001 -1.6647678831E+001 +8.9559492771E-001 -7.1761104905E+001 +9.0739368412E-001 -7.3730613990E+001 +1.2319628627E-001 -2.7322804187E+001
25003750000.000 +1.4549911224E-001 -1.8041790408E+001 +9.0219224918E-001 -7.2557325346E+001 +8.8553246380E-001 -7.3739566059E+001 +1.2266852886E-001 -2.8357917127E+001
25203700000.000 +1.4627723143E-001 -1.7728147174E+001 +8.9454498704E-001 -7.3165275538E+001 +9.0678056285E-001 -7.3305960439E+001 +1.2364939093E-001 -2.8407070712E+001
25403650000.000 +1.4955126068E-001 -1.7661101970E+001 +8.9135455100E-001 -7.3291435281E+001 +8.9819861199E-001 -7.4869936448E+001 +1.2633681924E-001 -2.8799934351E+001
25603600000.000 +1.4869130503E-001 -1.8708094742E+001 +8.9141173179E-001 -7.3612812808E+001 +8.8859531712E-001 -7.4380883948E+001 +1.2521348339E-001 -2.9460443155E+001
25803550000.000 +1.5051468230E-001 -1.8322995823E+001 +8.9522097007E-001 -7.4155609317E+001 +9.0131695143E-001 -7.5212552505E+001 +1.2686573010E-001 -2.9140547385E+001
26003500000.000 +1.5150239784E-001 -1.8693505767E+001 +8.8903042625E-001 -7.5100412336E+001 +8.9679722461E-001 -7.5538365460E+001 +1.2748862246E-001 -2.9541529804E+001
26203450000.000 +1.5318020525E-001 -1.9351106074E+001 +8.9072203917E-001 -7.5455527170E+001 +8.9399842545E-001 -7.5923871062E+001 +1.2845650958E-001 -2.9987236297E+001
26403400000.000 +1.5464642299E-001 -1.9767651614E+001 +8.9621097299E-001 -7.6436952702E+001 +8.9034634899E-001 -7.6336583922E+001 +1.2903007386E-001 -3.0395116576E+001
26603350000.000 +1.5820486069E-001 -1.9442431061E+001 +8.9246542252E-001 -7.6393088092E+001 +9.0684482588E-001 -7.7846412154E+001 +1.3080293798E-001 -3.0596582573E+001
26803300000.000 +1.5706782699E-001 -2.0684200941E+001 +8.9898171468E-001 -7.7328657858E+001 +8.9149747731E-001 -7.8101338657E+001 +1.3053085675E-001 -3.1500865486E+001
27003250000.000 +1.5806162526E-001 -2.0475195593E+001 +8.9482460702E-001 -7.8034044453E+001 +9.0235636232E-001 -7.8773528063E+001 +1.3208460501E-001 -3.1717829996E+001
27203200000.000 +1.5867364042E-001 -2.1005600478E+001 +8.9688498456E-001 -7.9044469089E+001 +8.8584266244E-001 -8.0648690591E+001 +1.3239994604E-001 -3.2303117817E+001
27403150000.000 +1.6047534220E-001 -2.1740441038E+001 +8.9583468840E-001 -7.9292895128E+001 +8.8242627007E-001 -8.1085925204E+001 +1.3459614622E-001 -3.3791979968E+001
27603100000.000 +1.5843762141E-001 -2.1546821881E+001 +8.9722195811E-001 -8.0471254869E+001 +8.8299685144E-001 -8.1516936122E+001 +1.3374528366E-001 -3.3261564218E+001
27803050000.000 +1.6032252851E-001 -2.0905934108E+001 +8.9226915248E-001 -8.1175226161E+001 +8.7982608925E-001 -8.2468731209E+001 +1.3679239703E-001 -3.3414205786E+001
28003000000.000 +1.6109685254E-001 -2.1489372472E+001 +8.9565282744E-001 -8.1697106150E+001 +8.7007125856E-001 -8.2962487363E+001 +1.3659349392E-001 -3.3799383834E+001
28202950000.000 +1.6345046488E-001 -2.2134925062E+001 +8.9138242190E-001 -8.2328533990E+001 +8.7309326177E-001 -8.2885650390E+001 +1.3825565003E-001 -3.4548642675E+001
28402900000.000 +1.6583203964E-001 -2.3194865637E+001 +8.8560944005E-001 -8.2145726221E+001 +9.0070108365E-001 -8.3186384149E+001 +1.3805595009E-001 -3.4924653290E+001
28602850000.000 +1.6965355524E-001 -2.4171604216E+001 +8.8313112208E-001 -8.2300105749E+001 +8.8250476201E-001 -8.4178407190E+001 +1.4049897770E-001 -3.6257489442E+001
28802800000.000 +1.6706363654E-001 -2.4992709975E+001 +8.8586172564E-001 -8.2864670533E+001 +8.8928194835E-001 -8.3444347544E+001 +1.3956162962E-001 -3.6394034547E+001
29002750000.000 +1.7184092965E-001 -2.5474624632E+001 +8.9249704896E-001 -8.3444490187E+001 +9.0008114318E-001 -8.5095045175E+001 +1.4208355331E-001 -3.6747784175E+001
29202700000.000 +1.7367009910E-001 -2.6038882431E+001 +8.9063010784E-001 -8.3601785132E+001 +8.9625933920E-001 -8.5644299969E+001 +1.4352510620E-001 -3.7511574199E+001
29402650000.000 +1.7294761442E-001 -2.7203036828E+001 +8.9620929259E-001 -8.4192020909E+001 +8.9737076389E-001 -8.5850469548E+001 +1.4353161307E-001 -3.8335037435E+001
29602600000.000 +1.7568099025E-001 -2.7750005085E+001 +8.9540281163E-001 -8.5016097630E+001 +9.0083438903E-001 -8.6664679538E+001 +1.4465487292E-001 -3.8570351432E+001
29802550000.000 +1.7565032482E-001 -2.8760654547E+001 +8.9702915123E-001 -8.5229638089E+001 +8.8918560326E-001 -8.7918648230E+001 +1.4488252723E-001 -4.0156178302E+001
30002500000.000 +1.7171525747E-001 -2.8459093239E+001 +8.9797431518E-001 -8.6284193798E+001 +8.8300532605E-001 -8.7090675953E+001 +1.4440313608E-001 -3.9972344257E+001
30202450000.000 +1.7543322525E-001 -2.8114858218E+001 +8.8719928627E-001 -8.6878451391E+001 +9.0351755574E-001 -8.8131812378E+001 +1.4658046031E-001 -3.9800713182E+001
30402400000.000 +1.7486815409E-001 -2.8585213415E+001 +8.9188649653E-001 -8.7974476110E+001 +8.7062041419E-001 -8.9497503076E+001 +1.4749827703E-001 -4.0887600119E+001
30602350000.000 +1.7793527536E-001 -2.9387338957E+001 +8.8306011540E-001 -8.8531734907E+001 +8.6830656191E-001 -8.8406211280E+001 +1.4956922888E-001 -4.1760294381E+001
30802300000.000 +1.7971640748E-001 -2.9445527951E+001 +8.8471252009E-001 -8.9339568308E+001 +8.6787116256E-001 -9.0051816829E+001 +1.5143831623E-001 -4.1634755462E+001
31002250000.000 +1.8359653997E-001 -3.0775147113E+001 +8.7000018052E-001 -8.9203332474E+001 +8.6910104976E-001 -9.0112360557E+001 +1.5223294659E-001 -4.3272696901E+001
31202200000.000 +1.8290958572E-001 -3.1063372060E+001 +8.8365776883E-001 -9.0178886592E+001 +8.6835501863E-001 -9.1263945427E+001 +1.5303058782E-001 -4.2940438115E+001
31402150000.000 +1.8518117104E-001 -3.1789453668E+001 +8.6970638872E-001 -9.0775332815E+001 +8.8306066447E-001 -9.1282354831E+001 +1.5514692068E-001 -4.3640239097E+001
31602100000.000 +1.8588067564E-001 -3.3057452235E+001 +8.7938412503E-001 -9.0964516146E+001 +8.6324191960E-001 -9.3363174338E+001 +1.5630274238E-001 -4.5193489034E+001
31802050000.000 +1.8416790790E-001 -3.5049773447E+001 +8.6602983358E-001 -9.0997660164E+001 +8.7049018624E-001 -9.1256176309E+001 +1.5228879059E-001 -4.6172249718E+001
32002000000.000 +1.8507507322E-001 -3.4562499618E+001 +8.8429840996E-001 -9.1903700475E+001 +8.8348785486E-001 -9.3523330117E+001 +1.5434418355E-001 -4.5643057387E+001
32201950000.000 +1.8549536798E-001 -3.4813378824E+001 +8.7657057144E-001 -9.2221910191E+001 +8.8143112670E-001 -9.3391892474E+001 +1.5499890875E-001 -4.6087894568E+001
32401900000.000 +1.8415362150E-001 -3.6281600387E+001 +8.9881192821E-001 -9.2806831480E+001 +8.7679116882E-001 -9.4622516760E+001 +1.5425695313E-001 -4.7043662782E+001
32601850000.000 +1.8703779589E-001 -3.6029931361E+001 +8.8071813638E-001 -9.3582936962E+001 +8.8610525942E-001 -9.4503400400E+001 +1.5684570246E-001 -4.7133101237E+001
32801800000.000 +1.8928669469E-001 -3.6747994644E+001 +8.8768984873E-001 -9.3763232515E+001 +8.9009025722E-001 -9.6052468881E+001 +1.5873167430E-001 -4.8308052513E+001
33001750000.000 +1.8841200336E-001 -3.7240575706E+001 +8.8821142688E-001 -9.4640939536E+001 +8.8691959474E-001 -9.6053222292E+001 +1.5897454052E-001 -4.8827958891E+001
33201700000.000 +1.8830878826E-001 -3.7957471105E+001 +8.9293960711E-001 -9.4925117180E+001 +8.8809304883E-001 -9.6421682955E+001 +1.5989134489E-001 -4.9486816140E+001
33401650000.000 +1.9022262648E-001 -3.8642309323E+001 +8.9151376901E-001 -9.5485010404E+001 +8.8470939510E-001 -9.7154534735E+001 +1.6147488156E-001 -5.0139212421E+001
33601600000.000 +1.8957241697E-001 -3.8856217851E+001 +8.8929961916E-001 -9.6339228183E+001 +8.7709088170E-001 -9.7657211818E+001 +1.6195910310E-001 -5.0714998366E+001
33801550000.000 +1.9104553864E-001 -3.9506261834E+001 +8.8576522359E-001 -9.7111965256E+001 +8.7837701048E-001 -9.8251549991E+001 +1.6378128744E-001 -5.0881490836E+001
34001500000.000 +1.9219562813E-001 -4.0693947801E+001 +8.8429881129E-001 -9.7394118523E+001 +8.6624234625E-001 -9.8906726308E+001 +1.6418028732E-001 -5.2000303142E+001
34201450000.000 +1.9112682694E-001 -4.1018909449E+001 +8.9022761380E-001 -9.7912150535E+001 +8.6740623317E-001 -9.9491855751E+001 +1.6496175173E-001 -5.2459274219E+001
34401400000.000 +1.9343815881E-001 -4.1801618310E+001 +8.8205366601E-001 -9.8661951540E+001 +8.6974838960E-001 -9.9932207648E+001 +1.6651767796E-001 -5.3184324820E+001
34601350000.000 +1.9564036004E-001 -4.1820582057E+001 +8.8029748461E-001 -9.9546168279E+001 +8.7384927583E-001 -1.0123971273E+002 +1.6724970080E-001 -5.3241002841E+001
34801300000.000 +1.9466385212E-001 -4.3177818094E+001 +8.8233255306E-001 -9.9989132951E+001 +8.5276132475E-001 -1.0150308248E+002 +1.6671028162E-001 -5.4258663373E+001
35001250000.000 +1.9708286021E-001 -4.3893114458E+001 +8.7521302679E-001 -1.0077004325E+002 +8.5643953579E-001 -1.0129577630E+002 +1.6802087877E-001 -5.4954802006E+001
35201200000.000 +1.9803868039E-001 -4.4596270344E+001 +8.7447908771E-001 -1.0107138507E+002 +8.6213580684E-001 -1.0310951869E+002 +1.6926336246E-001 -5.5786902446E+001
35401150000.000 +1.9797933069E-001 -4.4901179524E+001 +8.7248320260E-001 -1.0169853276E+002 +8.6535250568E-001 -1.0296924919E+002 +1.6993355748E-001 -5.6553590083E+001
35601100000.000 +1.9793395535E-001 -4.6041513344E+001 +8.7452809233E-001 -1.0235410616E+002 +8.6513553304E-001 -1.0351649559E+002 +1.7053132097E-001 -5.7607956043E+001
35801050000.000 +2.0077907982E-001 -4.6424946666E+001 +8.6395604799E-001 -1.0284228202E+002 +8.6556684816E-001 -1.0458587391E+002 +1.7406999769E-001 -5.8865561042E+001
36001000000.000 +1.9834609622E-001 -4.7581347549E+001 +8.7531159502E-001 -1.0306563418E+002 +8.6399422517E-001 -1.0561988564E+002 +1.7231563658E-001 -6.0209346269E+001
36200950000.000 +1.9662201684E-001 -4.8235500102E+001 +8.6608629652E-001 -1.0410517341E+002 +8.6949554178E-001 -1.0460635775E+002 +1.7168610966E-001 -6.0736455196E+001
36400900000.000 +1.9767048296E-001 -4.8804354180E+001 +8.7633149438E-001 -1.0390132507E+002 +8.7937373747E-001 -1.0605395497E+002 +1.7284211063E-001 -6.1405663318E+001
36600850000.000 +1.9650372631E-001 -5.0036286148E+001 +8.7112208538E-001 -1.0440561378E+002 +8.5915291427E-001 -1.0623531799E+002 +1.7158164753E-001 -6.2725745889E+001
36800800000.000 +1.9412466900E-001 -5.0333770727E+001 +8.8854642727E-001 -1.0496059995E+002 +8.7700832264E-001 -1.0666052739E+002 +1.7157883948E-001 -6.2702284144E+001
37000750000.000 +1.9478719485E-001 -5.0888584248E+001 +8.8047941107E-001 -1.0549030992E+002 +8.7382233938E-001 -1.0688246081E+002 +1.7129128392E-001 -6.2756321263E+001
37200700000.000 +1.9176220088E-001 -5.1590569669E+001 +8.9447356564E-001 -1.0548844584E+002 +8.6769826989E-001 -1.0744974813E+002 +1.6979237879E-001 -6.3340976119E+001
37400650000.000 +1.9261299564E-001 -5.1804335910E+001 +8.8841672741E-001 -1.0681670487E+002 +8.6345238953E-001 -1.0771968464E+002 +1.7077854807E-001 -6.3365519636E+001
37600600000.000 +1.9259089344E-001 -5.2566326866E+001 +8.9255409307E-001 -1.0760215179E+002 +8.6786874069E-001 -1.0879863325E+002 +1.7187038771E-001 -6.4173435715E+001
37800550000.000 +1.9205104266E-001 -5.2827285680E+001 +8.8601110749E-001 -1.0849590844E+002 +8.5361613518E-001 -1.0913260594E+002 +1.7137891572E-001 -6.4892767654E+001
38000500000.000 +1.9154744699E-001 -5.3612322086E+001 +8.8730970369E-001 -1.0904129919E+002 +8.5616928513E-001 -1.0858275085E+002 +1.7098646049E-001 -6.5457589820E+001
38200450000.000 +1.9416851519E-001 -5.4211140927E+001 +8.7424929352E-001 -1.0991102786E+002 +8.6038906389E-001 -1.1012291141E+002 +1.7108474521E-001 -6.6595101899E+001
38400400000.000 +1.9252594677E-001 -5.5588295138E+001 +8.7242601363E-001 -1.0983207326E+002 +8.4312399639E-001 -1.1057926841E+002 +1.7046715606E-001 -6.8255465908E+001
38600350000.000 +1.9158645737E-001 -5.5549868798E+001 +8.7412872013E-001 -1.1073015563E+002 +8.6099460889E-001 -1.1103375001E+002 +1.7153227679E-001 -6.8270465305E+001
38800300000.000 +1.9287718169E-001 -5.7636604721E+001 +8.6027152430E-001 -1.1054475521E+002 +8.5010680160E-001 -1.1168427331E+002 +1.7164837028E-001 -7.0462541629E+001
39000250000.000 +1.9291467631E-001 -5.7601191302E+001 +8.6334584068E-001 -1.1117047984E+002 +8.5159920096E-001 -1.1307635978E+002 +1.7259847679E-001 -7.1475206955E+001
39200200000.000 +1.9504787657E-001 -5.8912757464E+001 +8.5196270308E-001 -1.1189811160E+002 +8.4109190049E-001 -1.1336593348E+002 +1.7441156007E-001 -7.2441930989E+001
39400150000.000 +1.9184110464E-001 -5.8664922275E+001 +8.6353177825E-001 -1.1162752677E+002 +8.6004118479E-001 -1.1420355852E+002 +1.7352878157E-001 -7.2535384013E+001
39600100000.000 +1.8868985033E-001 -6.0638802658E+001 +8.6172664314E-001 -1.1168641691E+002 +8.4406218508E-001 -1.1426094908E+002 +1.7079650676E-001 -7.4493038103E+001
39800050000.000 +1.8682395032E-001 -5.8897757666E+001 +8.8263616512E-001 -1.1265376300E+002 +8.7200827444E-001 -1.1469311610E+002 +1.7213626160E-001 -7.3529784759E+001
40000000000.000 +1.8845890294E-001 -5.9404292631E+001 +8.7873219936E-001 -1.1405197687E+002 +8.6574896228E-001 -1.1636682299E+002 +1.7177520057E-001 -7.4854342599E+001
