# Supplementary material for: Conductivity and radio frequency performance data for silver nanoparticle inks deposited via aerosol jet deposition and processed under varying conditions
Source: Data Brief. 2020 Sep 24;33:106331. doi: 10.1016/j.dib.2020.106331 (PMC7560714; doi:10.1016/j.dib.2020.106331)
Supplement: Supplementary file 3 [file mmc3.zip › Sintering Study/ANP Ink/RF Data/ANP_03_03.S2P]

!  2-Port S-parameters saved by WinCal
! VAR MeasName=S-Parameters (CALIBRATED_DATA) read from VNA (E8364B)
! VAR MeasDate=11/22/2017 3:01:48 PM
! VAR NAME=AFRL171016_03_03
! VAR FILENAME=AFRL171016_03_03.S2P
! VAR DATE=11/22/2017 3:01:48 PM
! VAR PHYS_PORTS=1,2
! VAR ObjTypeName=DATASET
! VAR IndexType=Frequency
!
# Hz S MA R 50
10000000.000 +5.3922468307E-002 -1.8518016946E+000 +9.3762458361E-001 +1.2947721473E-001 +9.3894570211E-001 -2.7906929830E-001 +5.5318499783E-002 +3.3294519898E-001
209950000.000 +5.3446316004E-002 +4.5289726669E-001 +9.3734953546E-001 -7.2316952650E-001 +9.3705391261E-001 -7.5417202432E-001 +5.3464678128E-002 +7.2288343718E-001
409900000.000 +5.3565986569E-002 +1.1491636419E+000 +9.3712572239E-001 -1.3544183884E+000 +9.3687008270E-001 -1.3879732251E+000 +5.3522221970E-002 +1.5286356290E+000
609850000.000 +5.3169258208E-002 +1.8548174770E+000 +9.3659553283E-001 -2.0413990894E+000 +9.3619795869E-001 -2.0800543404E+000 +5.3113113309E-002 +1.6857877305E+000
809800000.000 +5.2989204492E-002 +3.2551897494E+000 +9.3607349759E-001 -2.6935697177E+000 +9.3594398805E-001 -2.7453722000E+000 +5.3185594839E-002 +3.1162533716E+000
1009750000.000 +5.2930545732E-002 +3.8578201172E+000 +9.3514397846E-001 -3.3252856517E+000 +9.3524728557E-001 -3.3741737380E+000 +5.3415991422E-002 +4.0469010591E+000
1209700000.000 +5.4187767166E-002 +5.2580786134E+000 +9.3613292973E-001 -3.9291942677E+000 +9.3581609349E-001 -3.9825609112E+000 +5.4459222276E-002 +5.0550223113E+000
1409650000.000 +5.4634680597E-002 +5.6316185820E+000 +9.3535959347E-001 -4.5749267378E+000 +9.3502173061E-001 -4.6201587066E+000 +5.4679715364E-002 +5.8837782593E+000
1609600000.000 +5.5260273249E-002 +6.3276960092E+000 +9.3500247170E-001 -5.2363475196E+000 +9.3455081944E-001 -5.2847398488E+000 +5.5188460076E-002 +5.9758219911E+000
1809550000.000 +5.4670428074E-002 +6.2959927503E+000 +9.3386678621E-001 -5.9326114371E+000 +9.3313530193E-001 -5.9681781028E+000 +5.4543931078E-002 +6.2416457523E+000
2009500000.000 +5.3983136452E-002 +8.2022544518E+000 +9.3210862493E-001 -6.4935953002E+000 +9.3193933343E-001 -6.5532990188E+000 +5.4297090613E-002 +7.6840827863E+000
2209450000.000 +5.4830597535E-002 +9.4269453614E+000 +9.3171403153E-001 -7.1001105017E+000 +9.3131307440E-001 -7.1639253516E+000 +5.4634515734E-002 +9.1192725095E+000
2409400000.000 +5.5746516339E-002 +1.0024479493E+001 +9.3173481561E-001 -7.7368806260E+000 +9.3125671205E-001 -7.7842373455E+000 +5.5377788185E-002 +9.7882394768E+000
2609350000.000 +5.6172327775E-002 +1.0862283580E+001 +9.3088029116E-001 -8.3157137362E+000 +9.3128014008E-001 -8.4269152807E+000 +5.6332384175E-002 +1.0739370839E+001
2809300000.000 +5.7018077596E-002 +1.1606385620E+001 +9.3061880445E-001 -8.9862050080E+000 +9.3044731418E-001 -9.0305130850E+000 +5.6855651536E-002 +1.1427828963E+001
3009250000.000 +5.7524263636E-002 +1.1854123136E+001 +9.2984416022E-001 -9.5681629342E+000 +9.2930472594E-001 -9.6319057419E+000 +5.7194333118E-002 +1.1378616641E+001
3209200000.000 +5.8023430198E-002 +1.2999799031E+001 +9.2917562219E-001 -1.0195967799E+001 +9.2870781248E-001 -1.0240811884E+001 +5.7684435581E-002 +1.2650037775E+001
3409150000.000 +5.9211258512E-002 +1.3615981323E+001 +9.2906744130E-001 -1.0766021675E+001 +9.2860124392E-001 -1.0778854139E+001 +5.9127904122E-002 +1.3128936241E+001
3609100000.000 +6.0004707442E-002 +1.3906808551E+001 +9.2796262131E-001 -1.1359779103E+001 +9.2822396761E-001 -1.1423331787E+001 +5.9816941779E-002 +1.3451186754E+001
3809050000.000 +6.1372607301E-002 +1.4365928754E+001 +9.2817421878E-001 -1.1928487443E+001 +9.2861751168E-001 -1.2062959387E+001 +6.1010932645E-002 +1.4113371077E+001
4009000000.000 +6.2705850333E-002 +1.4772619723E+001 +9.2777522371E-001 -1.2627054862E+001 +9.2720041588E-001 -1.2633010740E+001 +6.1935804666E-002 +1.4478293465E+001
4208950000.000 +6.3481950461E-002 +1.4882790110E+001 +9.2761405957E-001 -1.3202993328E+001 +9.2751315393E-001 -1.3211113007E+001 +6.2177666733E-002 +1.4653901082E+001
4408900000.000 +6.3919896206E-002 +1.5152379675E+001 +9.2702585242E-001 -1.3801558706E+001 +9.2620730960E-001 -1.3876869523E+001 +6.2681110548E-002 +1.5057756932E+001
4608850000.000 +6.4644338901E-002 +1.5679716532E+001 +9.2609879914E-001 -1.4393234842E+001 +9.2608157777E-001 -1.4458958628E+001 +6.3475196894E-002 +1.5922947009E+001
4808800000.000 +6.5643867887E-002 +1.6251794415E+001 +9.2550792807E-001 -1.4984330930E+001 +9.2546941755E-001 -1.5071909555E+001 +6.4453210000E-002 +1.6177609604E+001
5008750000.000 +6.6311350800E-002 +1.6344817379E+001 +9.2521467755E-001 -1.5581026000E+001 +9.2603626745E-001 -1.5661178539E+001 +6.5311970958E-002 +1.6147388082E+001
5208700000.000 +6.7469302261E-002 +1.6677435074E+001 +9.2453568950E-001 -1.6191775414E+001 +9.2473417717E-001 -1.6335826097E+001 +6.6357608108E-002 +1.6969708325E+001
5408650000.000 +6.8698562949E-002 +1.6749418023E+001 +9.2456096023E-001 -1.6781085960E+001 +9.2452638964E-001 -1.6855906924E+001 +6.7626337916E-002 +1.6694218015E+001
5608600000.000 +6.9456290923E-002 +1.6738277735E+001 +9.2418990269E-001 -1.7402578087E+001 +9.2548173435E-001 -1.7512545984E+001 +6.8764055815E-002 +1.6811783781E+001
5808550000.000 +7.0734767620E-002 +1.6805367333E+001 +9.2401578664E-001 -1.8012654082E+001 +9.2420135491E-001 -1.8106078759E+001 +6.9789935552E-002 +1.6812023352E+001
6008500000.000 +7.1956718716E-002 +1.6762184821E+001 +9.2356455297E-001 -1.8619683888E+001 +9.2454682298E-001 -1.8668999499E+001 +7.1485492485E-002 +1.6244811449E+001
6208450000.000 +7.3141524745E-002 +1.6741958639E+001 +9.2364888256E-001 -1.9223525930E+001 +9.2429717266E-001 -1.9293964453E+001 +7.2086773606E-002 +1.5833238925E+001
6408400000.000 +7.4543045844E-002 +1.6336590641E+001 +9.2352089902E-001 -1.9833735190E+001 +9.2400197740E-001 -1.9944238981E+001 +7.3176074492E-002 +1.6061350717E+001
6608350000.000 +7.6084813080E-002 +1.6408222442E+001 +9.2264416567E-001 -2.0422640638E+001 +9.2284583141E-001 -2.0501162782E+001 +7.4027709036E-002 +1.5864325733E+001
6808300000.000 +7.6767926433E-002 +1.6324110577E+001 +9.2309027219E-001 -2.1019323356E+001 +9.2347875985E-001 -2.1037245917E+001 +7.4891303005E-002 +1.5661123709E+001
7008250000.000 +7.7677539509E-002 +1.6188741308E+001 +9.2196075980E-001 -2.1620508404E+001 +9.2271770082E-001 -2.1817637586E+001 +7.5485319473E-002 +1.5894639808E+001
7208200000.000 +7.8501710939E-002 +1.6047498276E+001 +9.2105152457E-001 -2.2235067770E+001 +9.2120476994E-001 -2.2312168052E+001 +7.5900791800E-002 +1.5692370320E+001
7408150000.000 +7.9229687423E-002 +1.5929348813E+001 +9.2018448006E-001 -2.2844986766E+001 +9.2211978924E-001 -2.2972307522E+001 +7.6934960119E-002 +1.5375354846E+001
7608100000.000 +8.0122074455E-002 +1.5475255991E+001 +9.2018873497E-001 -2.3446346568E+001 +9.1935606249E-001 -2.3543097756E+001 +7.7424291457E-002 +1.5205003281E+001
7808050000.000 +8.1714446759E-002 +1.5205295847E+001 +9.1929137469E-001 -2.4020109372E+001 +9.1856138058E-001 -2.4178853080E+001 +7.8222539588E-002 +1.4873787078E+001
8008000000.000 +8.2216197102E-002 +1.5237595060E+001 +9.1874956273E-001 -2.4607471140E+001 +9.1889396253E-001 -2.4726139180E+001 +7.9079545490E-002 +1.4460447159E+001
8207950000.000 +8.2400221676E-002 +1.4979766244E+001 +9.1813616479E-001 -2.5272181998E+001 +9.2025275200E-001 -2.5451297995E+001 +7.9938127126E-002 +1.4661223802E+001
8407900000.000 +8.4403989961E-002 +1.4886220940E+001 +9.1715391139E-001 -2.5785412416E+001 +9.1674944949E-001 -2.5939855351E+001 +8.0939276457E-002 +1.4403846787E+001
8607850000.000 +8.5136490466E-002 +1.4937562216E+001 +9.1757210847E-001 -2.6369995854E+001 +9.2040309960E-001 -2.6377955097E+001 +8.1795710562E-002 +1.4290735427E+001
8807800000.000 +8.6657212344E-002 +1.4812070647E+001 +9.1694193638E-001 -2.7019718545E+001 +9.1905093061E-001 -2.7238550091E+001 +8.3773025649E-002 +1.4181417633E+001
9007750000.000 +8.8281363284E-002 +1.4041700447E+001 +9.1639278250E-001 -2.7570580113E+001 +9.1680005553E-001 -2.7691212004E+001 +8.4460750534E-002 +1.3413664481E+001
9207700000.000 +8.9247862456E-002 +1.3818718560E+001 +9.1622226731E-001 -2.8175822698E+001 +9.1927483050E-001 -2.8344867027E+001 +8.5473160266E-002 +1.2916063011E+001
9407650000.000 +9.0445005569E-002 +1.3532970598E+001 +9.1637131744E-001 -2.8765662838E+001 +9.1876604128E-001 -2.8989420243E+001 +8.6250833980E-002 +1.2926636143E+001
9607600000.000 +9.1957230198E-002 +1.2829168676E+001 +9.1533134084E-001 -2.9348004724E+001 +9.1650359044E-001 -2.9603329043E+001 +8.6911353523E-002 +1.2786769298E+001
9807550000.000 +9.2941839953E-002 +1.2477517651E+001 +9.1506387293E-001 -2.9921025923E+001 +9.1572145175E-001 -3.0107489518E+001 +8.7500033910E-002 +1.2115533743E+001
10007500000.000 +9.2254769615E-002 +1.1761262529E+001 +9.1349329029E-001 -3.0590481055E+001 +9.1725384886E-001 -3.0850385837E+001 +8.8246699479E-002 +1.1637547141E+001
10207450000.000 +9.3587408420E-002 +1.1734728337E+001 +9.1260013504E-001 -3.1091861654E+001 +9.1177409194E-001 -3.1316168302E+001 +8.8508833468E-002 +1.1269961869E+001
10407400000.000 +9.4682908104E-002 +1.1306474557E+001 +9.1355635433E-001 -3.1662448101E+001 +9.1405760090E-001 -3.1574276230E+001 +8.9092323943E-002 +1.0922320197E+001
10607350000.000 +9.4903670995E-002 +1.1400595168E+001 +9.1172705432E-001 -3.2267391655E+001 +9.1498304860E-001 -3.2572332642E+001 +8.9960670924E-002 +1.0606417722E+001
10807300000.000 +9.6101061216E-002 +1.0781797572E+001 +9.1188515980E-001 -3.2834424275E+001 +9.0927346052E-001 -3.2943017876E+001 +9.0455255052E-002 +1.0161002662E+001
11007250000.000 +9.7435707490E-002 +1.0199227549E+001 +9.1135942966E-001 -3.3393032914E+001 +9.1397462191E-001 -3.3422753193E+001 +9.1195364946E-002 +9.7679324200E+000
11207200000.000 +9.8247831448E-002 +1.0239807125E+001 +9.1211033822E-001 -3.3982394300E+001 +9.1252947394E-001 -3.4017088532E+001 +9.2550421875E-002 +9.3417858004E+000
11407150000.000 +9.8875650895E-002 +9.8059693186E+000 +9.0927980460E-001 -3.4548617374E+001 +9.1212022291E-001 -3.4831060191E+001 +9.3193204170E-002 +9.1246071064E+000
11607100000.000 +1.0014089270E-001 +9.0645436849E+000 +9.1165299166E-001 -3.4926287209E+001 +9.0884344369E-001 -3.5166585786E+001 +9.4548516026E-002 +8.1132347082E+000
11807050000.000 +1.0105397835E-001 +8.9256627626E+000 +9.1113588183E-001 -3.5744876556E+001 +9.1829542826E-001 -3.5934123651E+001 +9.5526412170E-002 +7.6781419523E+000
12007000000.000 +1.0360031185E-001 +7.8500042066E+000 +9.1061084221E-001 -3.6092898433E+001 +9.0775720037E-001 -3.6626493551E+001 +9.6087694948E-002 +6.7577919984E+000
12206950000.000 +1.0405700280E-001 +7.5547382175E+000 +9.1100558393E-001 -3.6766145327E+001 +9.1614677886E-001 -3.6776099688E+001 +9.6454162626E-002 +6.7308365004E+000
12406900000.000 +1.0465603917E-001 +6.9877681142E+000 +9.1118126211E-001 -3.7325663543E+001 +9.1486050049E-001 -3.7942374641E+001 +9.6943685338E-002 +5.8395279039E+000
12606850000.000 +1.0336254555E-001 +7.0361054089E+000 +9.1020812081E-001 -3.8043800569E+001 +9.1334163997E-001 -3.8353561063E+001 +9.6519036781E-002 +5.8440209821E+000
12806800000.000 +1.0617658399E-001 +6.8179688187E+000 +9.0971702009E-001 -3.8349315028E+001 +9.1219373610E-001 -3.8985495498E+001 +9.7271476917E-002 +5.2061539079E+000
13006750000.000 +1.0626153573E-001 +5.8589197699E+000 +9.1145774868E-001 -3.9181932244E+001 +9.1807740822E-001 -3.9584213265E+001 +9.7614876210E-002 +4.7707270011E+000
13206700000.000 +1.0534773355E-001 +5.5638023452E+000 +9.0962131200E-001 -3.9867491951E+001 +9.1398614579E-001 -4.0587664315E+001 +9.7390150789E-002 +4.8833640478E+000
13406650000.000 +1.0636153078E-001 +4.6966031795E+000 +9.1112882646E-001 -4.0415905693E+001 +9.1096001190E-001 -4.0490427893E+001 +9.7710697720E-002 +3.9278620112E+000
13606600000.000 +1.0657291366E-001 +4.7029617821E+000 +9.0967353000E-001 -4.0982787623E+001 +9.1543696998E-001 -4.1174865236E+001 +9.8429493419E-002 +3.7302699753E+000
13806550000.000 +1.0768169631E-001 +5.2498316241E+000 +9.0777475931E-001 -4.1647252445E+001 +9.0876864806E-001 -4.1914163071E+001 +9.9303117984E-002 +3.6160969683E+000
14006500000.000 +1.0885800198E-001 +4.1465119305E+000 +9.0723991282E-001 -4.2038243632E+001 +9.0939609363E-001 -4.2106275143E+001 +9.9653855901E-002 +2.9011957576E+000
14206450000.000 +1.1039187500E-001 +4.0082121288E+000 +9.0884899970E-001 -4.2689484548E+001 +9.1246299890E-001 -4.2685871608E+001 +1.0185771965E-001 +2.3550245192E+000
14406400000.000 +1.1164362664E-001 +2.9804367933E+000 +9.1011312854E-001 -4.3286347060E+001 +9.0947858167E-001 -4.3054161826E+001 +1.0264863496E-001 +1.7044299393E+000
14606350000.000 +1.1219770303E-001 +1.8466507311E+000 +9.0928625435E-001 -4.3636614025E+001 +9.1034371369E-001 -4.3655951967E+001 +1.0283869266E-001 +9.9414358341E-001
14806300000.000 +1.1280539016E-001 +2.0907605931E+000 +9.1301365231E-001 -4.4282391420E+001 +9.1159263478E-001 -4.4365032975E+001 +1.0373367251E-001 +4.8792354369E-001
15006250000.000 +1.1333878954E-001 +1.7844144847E+000 +9.0942824816E-001 -4.4880767412E+001 +9.1441482885E-001 -4.5302389810E+001 +1.0412299288E-001 +1.6864359956E-001
15206200000.000 +1.1332222198E-001 +1.1751712127E+000 +9.1379511014E-001 -4.5362679091E+001 +9.0676131878E-001 -4.5277119922E+001 +1.0294930232E-001 -1.0097234232E-001
15406150000.000 +1.1470550744E-001 +9.4129585099E-001 +9.1206885837E-001 -4.6151123516E+001 +9.2101561820E-001 -4.6115066200E+001 +1.0437126350E-001 -6.3556750638E-001
15606100000.000 +1.1476943329E-001 +6.6821417532E-001 +9.1221383522E-001 -4.6689516764E+001 +9.1215415070E-001 -4.7485901809E+001 +1.0447802377E-001 -1.4891458105E+000
15806050000.000 +1.1447432227E-001 +1.0428532279E-001 +9.1064581556E-001 -4.7451057473E+001 +9.1743136588E-001 -4.7522371646E+001 +1.0394139150E-001 -1.7969306570E+000
16006000000.000 +1.1622798264E-001 -3.0343234821E-001 +9.1391614024E-001 -4.7929949626E+001 +9.1557393488E-001 -4.8641702674E+001 +1.0510247029E-001 -2.4014420139E+000
16205950000.000 +1.1534665077E-001 -1.1165840369E-001 +9.1145059037E-001 -4.8733146868E+001 +9.1177847965E-001 -4.9273268860E+001 +1.0558783967E-001 -2.6898121159E+000
16405900000.000 +1.1825043748E-001 -1.7554919608E+000 +9.1221024890E-001 -4.8835973935E+001 +9.0918930031E-001 -5.0535698214E+001 +1.0674673319E-001 -4.0399543840E+000
16605850000.000 +1.1663306747E-001 -8.8427422385E-001 +9.1242231825E-001 -4.9864403568E+001 +9.1501860163E-001 -5.0260359884E+001 +1.0677733239E-001 -3.7941980223E+000
16805800000.000 +1.1769043402E-001 +6.8856218629E-001 +9.0590399148E-001 -5.0297832629E+001 +9.1758110215E-001 -5.1586869372E+001 +1.0858421441E-001 -3.5128716549E+000
17005750000.000 +1.1839631805E-001 -3.1081182114E-001 +9.0861613043E-001 -5.1192303675E+001 +9.0561009143E-001 -5.1333805891E+001 +1.0912527743E-001 -4.7969745015E+000
17205700000.000 +1.2126235221E-001 -7.3780909100E-001 +9.0715602975E-001 -5.1532074467E+001 +9.1491252605E-001 -5.2280209156E+001 +1.1028016275E-001 -5.2522544153E+000
17405650000.000 +1.2308106906E-001 -1.3393719432E+000 +9.0944696300E-001 -5.2221394847E+001 +9.0936778576E-001 -5.2813878977E+001 +1.1076276004E-001 -6.1610992997E+000
17605600000.000 +1.2404145304E-001 -2.4180444510E+000 +9.0460286867E-001 -5.2575682074E+001 +9.1057399013E-001 -5.3123031939E+001 +1.1030367467E-001 -7.0775829091E+000
17805550000.000 +1.2454031287E-001 -3.5824659205E+000 +9.0989734893E-001 -5.3497453617E+001 +9.1037467815E-001 -5.3402976433E+001 +1.0998229166E-001 -7.6050420295E+000
18005500000.000 +1.2505100051E-001 -3.1321880886E+000 +9.0507571507E-001 -5.3879024098E+001 +9.1682276741E-001 -5.4489256951E+001 +1.1001343543E-001 -7.3799619304E+000
18205450000.000 +1.2522857039E-001 -4.1419403457E+000 +9.0757753917E-001 -5.4267668791E+001 +9.1265611973E-001 -5.4796638613E+001 +1.0998942489E-001 -8.3965507107E+000
18405400000.000 +1.2492436432E-001 -4.5367870366E+000 +9.0591961241E-001 -5.5062028823E+001 +9.2014713802E-001 -5.5004972088E+001 +1.0967173102E-001 -9.2548055166E+000
18605350000.000 +1.2503533101E-001 -4.0876794509E+000 +9.0496539506E-001 -5.5840472740E+001 +9.2100016791E-001 -5.6388824806E+001 +1.1027398938E-001 -9.4667605498E+000
18805300000.000 +1.2666819094E-001 -5.4538513720E+000 +9.0972213141E-001 -5.6182158752E+001 +9.0432928195E-001 -5.6827555462E+001 +1.1065975673E-001 -1.0985370225E+001
19005250000.000 +1.2734835555E-001 -5.4335298353E+000 +9.1187636373E-001 -5.6841256800E+001 +9.1965266946E-001 -5.7000800771E+001 +1.1098228183E-001 -1.1456031588E+001
19205200000.000 +1.2807540982E-001 -6.0187188614E+000 +9.1440501092E-001 -5.7551850551E+001 +9.1553858182E-001 -5.8787801959E+001 +1.1112497394E-001 -1.2181005786E+001
19405150000.000 +1.2751463134E-001 -5.7466469975E+000 +9.1168849353E-001 -5.8286394285E+001 +9.0667450547E-001 -5.9124931857E+001 +1.1147350970E-001 -1.2565185314E+001
19605100000.000 +1.2786401185E-001 -6.9167493012E+000 +9.1642886202E-001 -5.8815136000E+001 +9.0467201553E-001 -5.9787467144E+001 +1.1085232897E-001 -1.3419341533E+001
19805050000.000 +1.2908483301E-001 -6.1404853571E+000 +9.0938181347E-001 -5.9611411491E+001 +9.1392843406E-001 -6.0287635054E+001 +1.1201909104E-001 -1.3145821175E+001
20005000000.000 +1.3166583462E-001 -6.5100085896E+000 +9.0880652195E-001 -5.9759630266E+001 +9.0888585716E-001 -6.1352048024E+001 +1.1296573956E-001 -1.3938362842E+001
20204950000.000 +1.3210228449E-001 -7.2670466724E+000 +9.1001019736E-001 -6.0888435599E+001 +9.0957040659E-001 -6.1062781238E+001 +1.1188851138E-001 -1.4154103577E+001
20404900000.000 +1.3356912108E-001 -7.2347369332E+000 +9.0915927511E-001 -6.1306804912E+001 +9.1166397365E-001 -6.2534519997E+001 +1.1193764174E-001 -1.4217345502E+001
20604850000.000 +1.3563480228E-001 -7.9455213755E+000 +9.0592047985E-001 -6.1906927008E+001 +8.9542564922E-001 -6.2509834240E+001 +1.1284301451E-001 -1.4987739285E+001
20804800000.000 +1.3556703817E-001 -8.6494415892E+000 +9.0335211622E-001 -6.2184460277E+001 +9.1172499830E-001 -6.2879684644E+001 +1.1195932313E-001 -1.5209877462E+001
21004750000.000 +1.3657941284E-001 -9.1647932177E+000 +9.0464081065E-001 -6.3109972246E+001 +9.0741245974E-001 -6.3736444370E+001 +1.1219791605E-001 -1.5519496266E+001
21204700000.000 +1.3783397323E-001 -9.2269776518E+000 +8.9984335501E-001 -6.3139644678E+001 +9.1405373564E-001 -6.4164168528E+001 +1.1191841913E-001 -1.5733152430E+001
21404650000.000 +1.3759292155E-001 -1.0646977476E+001 +9.0658928746E-001 -6.3807376532E+001 +9.0719263093E-001 -6.4463338319E+001 +1.1148209365E-001 -1.7019790477E+001
21604600000.000 +1.3536147622E-001 -9.9847406801E+000 +8.9626698603E-001 -6.4561654022E+001 +9.2460615845E-001 -6.4902033296E+001 +1.1126911628E-001 -1.6152261539E+001
21804550000.000 +1.3944992061E-001 -1.0716101255E+001 +9.0438284099E-001 -6.5062602820E+001 +9.1141015693E-001 -6.6143082712E+001 +1.1371401842E-001 -1.7910718588E+001
22004500000.000 +1.3868789061E-001 -1.1261001242E+001 +9.0564744103E-001 -6.5876193639E+001 +9.1332819437E-001 -6.5580141506E+001 +1.1264321829E-001 -1.8555026027E+001
22204450000.000 +1.4117706821E-001 -1.1081294691E+001 +9.0796611928E-001 -6.6438500561E+001 +9.1729142368E-001 -6.6833157785E+001 +1.1434300929E-001 -1.8687006170E+001
22404400000.000 +1.4333250185E-001 -1.1099094287E+001 +9.0195760069E-001 -6.7067508340E+001 +9.1225372820E-001 -6.8003337318E+001 +1.1571809521E-001 -1.9119159444E+001
22604350000.000 +1.4391443022E-001 -1.2033307512E+001 +9.0738188952E-001 -6.7651271533E+001 +9.0984767086E-001 -6.8428697476E+001 +1.1562593028E-001 -2.0244003681E+001
22804300000.000 +1.4523261375E-001 -1.2424929344E+001 +9.0497832211E-001 -6.8691259204E+001 +9.1701278107E-001 -6.9453800851E+001 +1.1647617319E-001 -2.0027638921E+001
23004250000.000 +1.4721300716E-001 -1.2595192295E+001 +9.0586025215E-001 -6.9210088822E+001 +9.0386190156E-001 -7.0509730926E+001 +1.1643243164E-001 -2.0148191139E+001
23204200000.000 +1.4802079862E-001 -1.3611573827E+001 +9.0594173991E-001 -6.9749126239E+001 +8.9906074705E-001 -7.0980491254E+001 +1.1721222553E-001 -2.1183552114E+001
23404150000.000 +1.4974006853E-001 -1.4168697305E+001 +9.0394278357E-001 -7.0846140631E+001 +9.0717252507E-001 -7.1144821687E+001 +1.1673198245E-001 -2.0618972355E+001
23604100000.000 +1.5257582536E-001 -1.4758226696E+001 +9.0338110054E-001 -7.0968425529E+001 +9.0768444915E-001 -7.3169572323E+001 +1.1699528560E-001 -2.0886829544E+001
23804050000.000 +1.5130021964E-001 -1.5172100100E+001 +9.0569333580E-001 -7.1925582516E+001 +8.8128317627E-001 -7.2555405609E+001 +1.1681499817E-001 -2.1721066714E+001
24004000000.000 +1.5469158635E-001 -1.7114111594E+001 +9.0190926695E-001 -7.2155929122E+001 +9.0380909945E-001 -7.3657913924E+001 +1.1758144672E-001 -2.2557321789E+001
24203950000.000 +1.5410310914E-001 -1.7087444859E+001 +8.9821261764E-001 -7.3054973552E+001 +8.9210198397E-001 -7.4733882701E+001 +1.1811978965E-001 -2.2486731703E+001
24403900000.000 +1.5431417385E-001 -1.9480761996E+001 +8.9650287188E-001 -7.3099500522E+001 +8.9750003200E-001 -7.4536142422E+001 +1.1890143676E-001 -2.4119065351E+001
24603850000.000 +1.5068246846E-001 -2.0416032024E+001 +8.9953689235E-001 -7.4071088653E+001 +8.9708429746E-001 -7.4752114179E+001 +1.1893977193E-001 -2.4765045940E+001
24803800000.000 +1.5264369269E-001 -1.9464897541E+001 +8.9411422469E-001 -7.4204964712E+001 +9.0535931191E-001 -7.6229594561E+001 +1.2087904584E-001 -2.5172477575E+001
25003750000.000 +1.4813481801E-001 -2.0600671784E+001 +9.0140961882E-001 -7.5035329453E+001 +8.8429026557E-001 -7.6180261113E+001 +1.1951992518E-001 -2.6294436615E+001
25203700000.000 +1.4936754988E-001 -2.0017778610E+001 +8.9408460800E-001 -7.5656967657E+001 +9.0738563656E-001 -7.5809730315E+001 +1.1984031776E-001 -2.6438809575E+001
25403650000.000 +1.5372907260E-001 -1.9853886122E+001 +8.9210526936E-001 -7.5817206736E+001 +8.9897177569E-001 -7.7429719610E+001 +1.2204706792E-001 -2.6989713581E+001
25603600000.000 +1.5260622417E-001 -2.1095835459E+001 +8.9242123354E-001 -7.6175470682E+001 +8.8971038635E-001 -7.6923863889E+001 +1.2030513038E-001 -2.7597903001E+001
25803550000.000 +1.5493927545E-001 -2.1058174755E+001 +8.9612208169E-001 -7.6803964360E+001 +9.0235957534E-001 -7.7901153476E+001 +1.2223860054E-001 -2.7215889418E+001
26003500000.000 +1.5551257647E-001 -2.1371093349E+001 +8.8909170579E-001 -7.7752973543E+001 +8.9796478229E-001 -7.8250021656E+001 +1.2262768461E-001 -2.7644536660E+001
26203450000.000 +1.5673302676E-001 -2.2172868684E+001 +8.9094524787E-001 -7.8104384350E+001 +8.9525978604E-001 -7.8631994151E+001 +1.2313255339E-001 -2.8202696545E+001
26403400000.000 +1.5803681479E-001 -2.2786799722E+001 +8.9573969873E-001 -7.9184712324E+001 +8.9071449540E-001 -7.8981620142E+001 +1.2332450561E-001 -2.8494952050E+001
26603350000.000 +1.6108222473E-001 -2.2487288013E+001 +8.9259635427E-001 -7.9116492863E+001 +9.0689283058E-001 -8.0590562912E+001 +1.2505196460E-001 -2.8987977163E+001
26803300000.000 +1.5972618654E-001 -2.3784815342E+001 +8.9837355220E-001 -8.0051280950E+001 +8.9187098553E-001 -8.0823724910E+001 +1.2465593578E-001 -3.0111838216E+001
27003250000.000 +1.6066828159E-001 -2.3761063630E+001 +8.9510195595E-001 -8.0784333807E+001 +9.0284081023E-001 -8.1554094881E+001 +1.2602029411E-001 -3.0488207026E+001
27203200000.000 +1.6089274598E-001 -2.4322394099E+001 +8.9677998013E-001 -8.1841301066E+001 +8.8527918835E-001 -8.3420605172E+001 +1.2624335712E-001 -3.1171747761E+001
27403150000.000 +1.6217621427E-001 -2.5213824694E+001 +8.9593190082E-001 -8.2087683321E+001 +8.8189416821E-001 -8.3915262431E+001 +1.2786029798E-001 -3.2871186603E+001
27603100000.000 +1.6030032104E-001 -2.5026171289E+001 +8.9681554812E-001 -8.3311260415E+001 +8.8270395868E-001 -8.4293173217E+001 +1.2711640827E-001 -3.2466707571E+001
27803050000.000 +1.6156843796E-001 -2.4487824284E+001 +8.9156421595E-001 -8.4025812067E+001 +8.7917943684E-001 -8.5314854343E+001 +1.2962607363E-001 -3.2858717190E+001
28003000000.000 +1.6179799268E-001 -2.5107537219E+001 +8.9519641060E-001 -8.4597158360E+001 +8.6945814131E-001 -8.5811004185E+001 +1.2925692263E-001 -3.3330106865E+001
28202950000.000 +1.6359642171E-001 -2.5834951969E+001 +8.9059803110E-001 -8.5219437475E+001 +8.7291640562E-001 -8.5769803006E+001 +1.3039872311E-001 -3.4204214338E+001
28402900000.000 +1.6624941848E-001 -2.7006720263E+001 +8.8466179997E-001 -8.5085045504E+001 +9.0136998976E-001 -8.6142704538E+001 +1.3003584969E-001 -3.4427903683E+001
28602850000.000 +1.7011857229E-001 -2.8188264822E+001 +8.8351713894E-001 -8.5221821225E+001 +8.8162410278E-001 -8.7084745360E+001 +1.3161626520E-001 -3.6004818076E+001
28802800000.000 +1.6741470083E-001 -2.8985306666E+001 +8.8592685547E-001 -8.5817867621E+001 +8.8971206026E-001 -8.6376322239E+001 +1.3057417198E-001 -3.5953431118E+001
29002750000.000 +1.7154612070E-001 -2.9439540664E+001 +8.9215953496E-001 -8.6383068409E+001 +8.9969152277E-001 -8.8088426795E+001 +1.3340111502E-001 -3.6642052108E+001
29202700000.000 +1.7330995884E-001 -3.0234575271E+001 +8.9083349683E-001 -8.6568921663E+001 +8.9594502417E-001 -8.8638414670E+001 +1.3411027290E-001 -3.7547547071E+001
29402650000.000 +1.7240697917E-001 -3.1599912400E+001 +8.9639883780E-001 -8.7234581112E+001 +8.9648260312E-001 -8.8865710251E+001 +1.3378177913E-001 -3.8477708329E+001
29602600000.000 +1.7383143208E-001 -3.2316906077E+001 +8.9436007271E-001 -8.8012891172E+001 +8.9998303030E-001 -8.9642636663E+001 +1.3489419135E-001 -3.9104581580E+001
29802550000.000 +1.7248132137E-001 -3.3412679698E+001 +8.9708902337E-001 -8.8209511626E+001 +8.8870320208E-001 -9.0909533823E+001 +1.3421502695E-001 -4.0974466113E+001
30002500000.000 +1.6848053414E-001 -3.2896223978E+001 +8.9945911974E-001 -8.9342390093E+001 +8.8403341627E-001 -9.0033768328E+001 +1.3309903064E-001 -4.0827394064E+001
30202450000.000 +1.7239361212E-001 -3.2587112884E+001 +8.8856053262E-001 -8.9913510162E+001 +9.0448647312E-001 -9.1173908069E+001 +1.3513503482E-001 -4.0657170663E+001
30402400000.000 +1.7135964114E-001 -3.3028929126E+001 +8.9315636250E-001 -9.1043102844E+001 +8.7117429684E-001 -9.2484699751E+001 +1.3599340817E-001 -4.1874870236E+001
30602350000.000 +1.7388939162E-001 -3.3985159780E+001 +8.8427604583E-001 -9.1590429209E+001 +8.7022158295E-001 -9.1421557983E+001 +1.3739990791E-001 -4.2998304499E+001
30802300000.000 +1.7547390660E-001 -3.4082387629E+001 +8.8568689115E-001 -9.2457783993E+001 +8.6910374110E-001 -9.3135630192E+001 +1.3880161987E-001 -4.2953471468E+001
31002250000.000 +1.7858178832E-001 -3.5651689891E+001 +8.7142023928E-001 -9.2270281014E+001 +8.7096339163E-001 -9.3193662337E+001 +1.3917285417E-001 -4.4855740745E+001
31202200000.000 +1.7762119111E-001 -3.5734377350E+001 +8.8572305275E-001 -9.3370543229E+001 +8.7113779542E-001 -9.4367078983E+001 +1.3993250099E-001 -4.4466084011E+001
31402150000.000 +1.7976764575E-001 -3.6421953593E+001 +8.7244989193E-001 -9.3894092279E+001 +8.8655606783E-001 -9.4517554510E+001 +1.4165008661E-001 -4.5119512260E+001
31602100000.000 +1.8131242639E-001 -3.7628990797E+001 +8.8276784174E-001 -9.4296773904E+001 +8.6472748558E-001 -9.6625472430E+001 +1.4251284598E-001 -4.6647492716E+001
31802050000.000 +1.7969059750E-001 -3.9979750675E+001 +8.6827734336E-001 -9.4302234055E+001 +8.7325368511E-001 -9.4590227252E+001 +1.3898032825E-001 -4.7864897977E+001
32002000000.000 +1.8044889726E-001 -3.9769587040E+001 +8.8569842907E-001 -9.5314622388E+001 +8.8373263318E-001 -9.6841579628E+001 +1.4099764135E-001 -4.7637784636E+001
32201950000.000 +1.8039138162E-001 -4.0240659341E+001 +8.7784434873E-001 -9.5559405648E+001 +8.8183550819E-001 -9.6753010418E+001 +1.4077706752E-001 -4.8298464686E+001
32401900000.000 +1.7807243293E-001 -4.1774638468E+001 +8.9933450989E-001 -9.6252943325E+001 +8.7772901348E-001 -9.7947079950E+001 +1.4009531852E-001 -4.9370447401E+001
32601850000.000 +1.8045579006E-001 -4.1567507259E+001 +8.8149325361E-001 -9.6949646886E+001 +8.8734062879E-001 -9.7868541488E+001 +1.4218691701E-001 -4.9722758782E+001
32801800000.000 +1.8242533677E-001 -4.2534566714E+001 +8.8911979662E-001 -9.7195807405E+001 +8.9042100485E-001 -9.9476712188E+001 +1.4356381817E-001 -5.1124023049E+001
33001750000.000 +1.8099256171E-001 -4.3096450286E+001 +8.8960372207E-001 -9.8119135198E+001 +8.8771633002E-001 -9.9476113143E+001 +1.4348357980E-001 -5.1737334341E+001
33201700000.000 +1.8070228940E-001 -4.3927674024E+001 +8.9488121699E-001 -9.8455264927E+001 +8.8916482770E-001 -9.9856872736E+001 +1.4429780001E-001 -5.2681785822E+001
33401650000.000 +1.8181853336E-001 -4.4726202604E+001 +8.9329256839E-001 -9.8978223378E+001 +8.8540199773E-001 -1.0061913377E+002 +1.4523385474E-001 -5.3497069646E+001
33601600000.000 +1.8103775669E-001 -4.5106037295E+001 +8.9051553474E-001 -9.9882056503E+001 +8.7781940203E-001 -1.0113804612E+002 +1.4582307096E-001 -5.4243920250E+001
33801550000.000 +1.8206591169E-001 -4.5912595924E+001 +8.8705271326E-001 -1.0066581148E+002 +8.7860974967E-001 -1.0166555929E+002 +1.4733673312E-001 -5.4555122685E+001
34001500000.000 +1.8275875333E-001 -4.7449565473E+001 +8.8503686640E-001 -1.0093553998E+002 +8.6704885624E-001 -1.0236295573E+002 +1.4747675604E-001 -5.6139597370E+001
34201450000.000 +1.8093515126E-001 -4.8046942191E+001 +8.9101174322E-001 -1.0147821663E+002 +8.6772208297E-001 -1.0299678425E+002 +1.4789813642E-001 -5.6828864036E+001
34401400000.000 +1.8236400383E-001 -4.9119238366E+001 +8.8371678006E-001 -1.0220746629E+002 +8.7030392974E-001 -1.0340822782E+002 +1.4854999420E-001 -5.7789801017E+001
34601350000.000 +1.8278911277E-001 -4.9021821649E+001 +8.8177493292E-001 -1.0302728160E+002 +8.7401662483E-001 -1.0468097524E+002 +1.4816549696E-001 -5.8226051632E+001
34801300000.000 +1.8114292983E-001 -5.0219773486E+001 +8.8467251643E-001 -1.0357179147E+002 +8.5400239402E-001 -1.0488984742E+002 +1.4668782620E-001 -5.9192588721E+001
35001250000.000 +1.8348491511E-001 -5.0960289945E+001 +8.7762544635E-001 -1.0438905287E+002 +8.5830825125E-001 -1.0476887736E+002 +1.4764787829E-001 -5.9869335338E+001
35201200000.000 +1.8428554234E-001 -5.1619332658E+001 +8.7691415377E-001 -1.0470577735E+002 +8.6323750145E-001 -1.0660007551E+002 +1.4858342118E-001 -6.0970566364E+001
35401150000.000 +1.8383162667E-001 -5.1916236964E+001 +8.7496027717E-001 -1.0534298233E+002 +8.6742017852E-001 -1.0659321111E+002 +1.4957803342E-001 -6.1940429496E+001
35601100000.000 +1.8348210316E-001 -5.3377523406E+001 +8.7693032208E-001 -1.0602174496E+002 +8.6668058447E-001 -1.0713328689E+002 +1.4977186793E-001 -6.3300068299E+001
35801050000.000 +1.8574765915E-001 -5.4037934480E+001 +8.6615864170E-001 -1.0651812212E+002 +8.6653159255E-001 -1.0819113993E+002 +1.5325144018E-001 -6.4847891946E+001
36001000000.000 +1.8282323376E-001 -5.5389317599E+001 +8.7792373136E-001 -1.0680274531E+002 +8.6444296647E-001 -1.0929437633E+002 +1.5092278139E-001 -6.6409218983E+001
36200950000.000 +1.8054868877E-001 -5.6245983790E+001 +8.6810817459E-001 -1.0783178242E+002 +8.7162582969E-001 -1.0832067233E+002 +1.5007140511E-001 -6.7279499350E+001
36400900000.000 +1.8029817222E-001 -5.6866344947E+001 +8.7907737022E-001 -1.0765911853E+002 +8.8061879847E-001 -1.0975830410E+002 +1.5046321107E-001 -6.8180177784E+001
36600850000.000 +1.7868495775E-001 -5.8407449786E+001 +8.7464781886E-001 -1.0818227121E+002 +8.6099779675E-001 -1.0988979282E+002 +1.4824431183E-001 -6.9797685991E+001
36800800000.000 +1.7550577431E-001 -5.8644477504E+001 +8.9151660538E-001 -1.0880358644E+002 +8.7999246685E-001 -1.1042195556E+002 +1.4819418146E-001 -6.9983841385E+001
37000750000.000 +1.7563125244E-001 -5.9294395022E+001 +8.8475063978E-001 -1.0935884915E+002 +8.7681438346E-001 -1.1063680763E+002 +1.4678723523E-001 -7.0021741267E+001
37200700000.000 +1.7198129815E-001 -6.0061318529E+001 +8.9922431197E-001 -1.0942145246E+002 +8.7089614738E-001 -1.1121168037E+002 +1.4436065687E-001 -7.0763209916E+001
37400650000.000 +1.7225189155E-001 -6.0223081728E+001 +8.9293121674E-001 -1.1074679327E+002 +8.6721687243E-001 -1.1149499506E+002 +1.4479963395E-001 -7.0816657975E+001
37600600000.000 +1.7188990792E-001 -6.0972896666E+001 +8.9639632911E-001 -1.1154012272E+002 +8.7125061846E-001 -1.1263439249E+002 +1.4519036775E-001 -7.1842271179E+001
37800550000.000 +1.7098146695E-001 -6.1361498079E+001 +8.9021527472E-001 -1.1249162143E+002 +8.5686245259E-001 -1.1294145917E+002 +1.4387996651E-001 -7.2454994629E+001
38000500000.000 +1.7024598397E-001 -6.2298887863E+001 +8.9114035105E-001 -1.1308570606E+002 +8.6076109859E-001 -1.1247340132E+002 +1.4378996846E-001 -7.3271485006E+001
38200450000.000 +1.7178518067E-001 -6.3134217782E+001 +8.7742198862E-001 -1.1392589279E+002 +8.6423257223E-001 -1.1402882004E+002 +1.4379865204E-001 -7.4817137898E+001
38400400000.000 +1.6881374329E-001 -6.4859981844E+001 +8.7728511878E-001 -1.1381882433E+002 +8.4770079964E-001 -1.1441610688E+002 +1.4244426668E-001 -7.6700848224E+001
38600350000.000 +1.6804602938E-001 -6.4775623293E+001 +8.7829337598E-001 -1.1480238719E+002 +8.6531272189E-001 -1.1498199977E+002 +1.4351153436E-001 -7.6929606912E+001
38800300000.000 +1.6869977122E-001 -6.7041631286E+001 +8.6558926285E-001 -1.1465005768E+002 +8.5461242067E-001 -1.1561202256E+002 +1.4291403184E-001 -7.9526175146E+001
39000250000.000 +1.6815238620E-001 -6.7048018219E+001 +8.6873312696E-001 -1.1529814948E+002 +8.5543367318E-001 -1.1704167359E+002 +1.4343582858E-001 -8.0661476063E+001
39200200000.000 +1.7029112456E-001 -6.8746696059E+001 +8.5771166122E-001 -1.1605288209E+002 +8.4493879264E-001 -1.1730010256E+002 +1.4503342407E-001 -8.1924255065E+001
39400150000.000 +1.6590643566E-001 -6.8374831724E+001 +8.6971154710E-001 -1.1582213082E+002 +8.6391068522E-001 -1.1826270549E+002 +1.4353313918E-001 -8.2111399551E+001
39600100000.000 +1.6228229655E-001 -7.0551190719E+001 +8.6898100536E-001 -1.1601487012E+002 +8.4948421495E-001 -1.1828723328E+002 +1.4068723462E-001 -8.4495041802E+001
39800050000.000 +1.6080444011E-001 -6.8537606697E+001 +8.8925966523E-001 -1.1701118052E+002 +8.7725296097E-001 -1.1892446594E+002 +1.4178250716E-001 -8.3456151810E+001
40000000000.000 +1.6225107984E-001 -6.9454840400E+001 +8.8450082591E-001 -1.1841558274E+002 +8.6882490303E-001 -1.2057386223E+002 +1.4029634100E-001 -8.5133631251E+001
