# Supplementary material for: Conductivity and radio frequency performance data for silver nanoparticle inks deposited via aerosol jet deposition and processed under varying conditions
Source: Data Brief. 2020 Sep 24;33:106331. doi: 10.1016/j.dib.2020.106331 (PMC7560714; doi:10.1016/j.dib.2020.106331)
Supplement: Supplementary file 3 [file mmc3.zip › Sintering Study/ANP Ink/RF Data/ANP_03_04.S2P]

!  2-Port S-parameters saved by WinCal
! VAR MeasName=S-Parameters (CALIBRATED_DATA) read from VNA (E8364B)
! VAR MeasDate=11/22/2017 3:02:59 PM
! VAR NAME=AFRL171016_03_04
! VAR FILENAME=AFRL171016_03_04.S2P
! VAR DATE=11/22/2017 3:02:59 PM
! VAR PHYS_PORTS=1,2
! VAR ObjTypeName=DATASET
! VAR IndexType=Frequency
!
# Hz S MA R 50
10000000.000 +5.3833025876E-002 -1.4818594155E+000 +9.3883485351E-001 +5.8198536716E-002 +9.3926787681E-001 -2.5823359829E-001 +5.5148692676E-002 +1.1781290549E+000
209950000.000 +5.2742021198E-002 +2.7871528460E-001 +9.3848095095E-001 -7.0195240638E-001 +9.3785536285E-001 -7.3623622451E-001 +5.2820610627E-002 +3.5730166571E-001
409900000.000 +5.3171174319E-002 +6.2177177211E-001 +9.3826405301E-001 -1.3407496172E+000 +9.3763801032E-001 -1.3696439276E+000 +5.2914318585E-002 +1.6676654705E+000
609850000.000 +5.2586777501E-002 +1.2316944758E+000 +9.3743613475E-001 -1.9802475830E+000 +9.3714394558E-001 -2.0523161945E+000 +5.2656927283E-002 +1.3554673160E+000
809800000.000 +5.2317228190E-002 +2.4471979285E+000 +9.3737763615E-001 -2.6538666884E+000 +9.3736324391E-001 -2.7222143331E+000 +5.2677557845E-002 +2.8514042736E+000
1009750000.000 +5.2530078920E-002 +2.8074021168E+000 +9.3697334504E-001 -3.3369530230E+000 +9.3609875729E-001 -3.3217339779E+000 +5.2681665301E-002 +3.5092699423E+000
1209700000.000 +5.2978780436E-002 +4.4555849539E+000 +9.3675471428E-001 -3.8804937781E+000 +9.3638392472E-001 -3.9668089013E+000 +5.3464080398E-002 +4.1363461527E+000
1409650000.000 +5.3453340762E-002 +4.6935400854E+000 +9.3618006921E-001 -4.5264868857E+000 +9.3538089429E-001 -4.5728769907E+000 +5.3371807891E-002 +4.8695697594E+000
1609600000.000 +5.3822005546E-002 +5.4350333397E+000 +9.3551205077E-001 -5.1764323158E+000 +9.3496509701E-001 -5.2355299399E+000 +5.4078307677E-002 +4.9354312184E+000
1809550000.000 +5.3040304327E-002 +5.2898816885E+000 +9.3422664242E-001 -5.8647453422E+000 +9.3350346633E-001 -5.8742120319E+000 +5.3518270698E-002 +4.9216724739E+000
2009500000.000 +5.3118556600E-002 +6.6942773008E+000 +9.3313985895E-001 -6.4248944957E+000 +9.3267461968E-001 -6.4864974449E+000 +5.3216287322E-002 +6.4423628329E+000
2209450000.000 +5.3770291913E-002 +7.9476213683E+000 +9.3250999686E-001 -7.0038684459E+000 +9.3208796612E-001 -7.0692294842E+000 +5.3632415722E-002 +7.9634545821E+000
2409400000.000 +5.4321175391E-002 +8.3277551407E+000 +9.3230336127E-001 -7.6518150611E+000 +9.3167651188E-001 -7.6815673826E+000 +5.4186558801E-002 +8.5463998720E+000
2609350000.000 +5.4980649778E-002 +9.1062875666E+000 +9.3170100338E-001 -8.2024584908E+000 +9.3182568167E-001 -8.2824581155E+000 +5.4907470875E-002 +9.5422999799E+000
2809300000.000 +5.5568538999E-002 +9.9294777283E+000 +9.3133990217E-001 -8.8317434947E+000 +9.3086075775E-001 -8.9358353818E+000 +5.5548284575E-002 +1.0098137733E+001
3009250000.000 +5.5984822072E-002 +1.0011836401E+001 +9.3047587152E-001 -9.4193612712E+000 +9.3039792196E-001 -9.5310445365E+000 +5.6028881852E-002 +9.9663335392E+000
3209200000.000 +5.6575077931E-002 +1.1018972140E+001 +9.3004273485E-001 -1.0079412875E+001 +9.3011357644E-001 -1.0116671176E+001 +5.6434899586E-002 +1.0903384344E+001
3409150000.000 +5.7968280261E-002 +1.1593909414E+001 +9.3023209091E-001 -1.0649932478E+001 +9.2942541761E-001 -1.0672879925E+001 +5.7572875484E-002 +1.1895270966E+001
3609100000.000 +5.8777790868E-002 +1.1971969877E+001 +9.2952385970E-001 -1.1271005708E+001 +9.2899532674E-001 -1.1309155295E+001 +5.8264411429E-002 +1.1960595081E+001
3809050000.000 +5.9619597715E-002 +1.2396543691E+001 +9.2924289384E-001 -1.1807205178E+001 +9.2922537025E-001 -1.1916792127E+001 +5.9055359848E-002 +1.2413870159E+001
4009000000.000 +6.0934642749E-002 +1.2810322448E+001 +9.2869170579E-001 -1.2423017913E+001 +9.2725442465E-001 -1.2526020841E+001 +5.9569891200E-002 +1.3136802036E+001
4208950000.000 +6.1192614612E-002 +1.2947349556E+001 +9.2828200767E-001 -1.3033752576E+001 +9.2761272930E-001 -1.3035705683E+001 +6.0045102368E-002 +1.3051070953E+001
4408900000.000 +6.1212863140E-002 +1.3245172183E+001 +9.2680600478E-001 -1.3623045262E+001 +9.2656890839E-001 -1.3697537302E+001 +6.0436109518E-002 +1.3358980576E+001
4608850000.000 +6.2312791212E-002 +1.3504683097E+001 +9.2693656934E-001 -1.4206726921E+001 +9.2668647664E-001 -1.4275121272E+001 +6.1265302905E-002 +1.4292523460E+001
4808800000.000 +6.3039594521E-002 +1.4207183937E+001 +9.2605527300E-001 -1.4797063714E+001 +9.2590732212E-001 -1.4855096733E+001 +6.2237422612E-002 +1.4476739223E+001
5008750000.000 +6.3814638667E-002 +1.4107341942E+001 +9.2623130914E-001 -1.5381137923E+001 +9.2657307166E-001 -1.5457248884E+001 +6.2682474409E-002 +1.4485283981E+001
5208700000.000 +6.4962374445E-002 +1.4446318324E+001 +9.2527590446E-001 -1.5980218043E+001 +9.2532019767E-001 -1.6114430695E+001 +6.3790865879E-002 +1.5495778305E+001
5408650000.000 +6.6214865639E-002 +1.4562342093E+001 +9.2524842533E-001 -1.6567089589E+001 +9.2524559216E-001 -1.6639419024E+001 +6.5204566717E-002 +1.5003287053E+001
5608600000.000 +6.6885490916E-002 +1.4264558664E+001 +9.2511787030E-001 -1.7158044687E+001 +9.2620965378E-001 -1.7293186150E+001 +6.6076464941E-002 +1.5136968071E+001
5808550000.000 +6.8209789223E-002 +1.4278779444E+001 +9.2488729481E-001 -1.7765665072E+001 +9.2543968858E-001 -1.7863845510E+001 +6.7751047983E-002 +1.5300177939E+001
6008500000.000 +6.9782837075E-002 +1.4163148489E+001 +9.2493744436E-001 -1.8357041355E+001 +9.2484735053E-001 -1.8433969703E+001 +6.9240991953E-002 +1.4703541536E+001
6208450000.000 +7.0522898374E-002 +1.4255156587E+001 +9.2466068184E-001 -1.8959379667E+001 +9.2484249442E-001 -1.9033330449E+001 +6.9241983687E-002 +1.4324749004E+001
6408400000.000 +7.1733433978E-002 +1.4012731566E+001 +9.2401930441E-001 -1.9562624206E+001 +9.2434213388E-001 -1.9682932554E+001 +7.0187892170E-002 +1.4682531918E+001
6608350000.000 +7.3115823689E-002 +1.4159637684E+001 +9.2353510328E-001 -2.0182991367E+001 +9.2254736476E-001 -2.0231186443E+001 +7.0682327127E-002 +1.4540317387E+001
6808300000.000 +7.3338321278E-002 +1.4147588139E+001 +9.2330143353E-001 -2.0738327552E+001 +9.2376733543E-001 -2.0761858565E+001 +7.1316209620E-002 +1.4142753179E+001
7008250000.000 +7.4112984382E-002 +1.3863943776E+001 +9.2212784433E-001 -2.1350063514E+001 +9.2295109176E-001 -2.1520981698E+001 +7.2135304580E-002 +1.4557355128E+001
7208200000.000 +7.5303045739E-002 +1.3747039938E+001 +9.2159750734E-001 -2.1938119935E+001 +9.2169185428E-001 -2.2016190339E+001 +7.2924300129E-002 +1.4108532167E+001
7408150000.000 +7.5986177568E-002 +1.3447085218E+001 +9.2074475655E-001 -2.2550870198E+001 +9.2255083061E-001 -2.2656765303E+001 +7.3444335399E-002 +1.3899531008E+001
7608100000.000 +7.7129864381E-002 +1.2940053971E+001 +9.2082019769E-001 -2.3137610477E+001 +9.1987892134E-001 -2.3239440729E+001 +7.4207163205E-002 +1.3900393633E+001
7808050000.000 +7.8506545949E-002 +1.2941211912E+001 +9.1992209096E-001 -2.3704568828E+001 +9.1908665284E-001 -2.3831099290E+001 +7.5151982236E-002 +1.3394336610E+001
8008000000.000 +7.8840557552E-002 +1.2799802858E+001 +9.1947310341E-001 -2.4272296162E+001 +9.1917511654E-001 -2.4364939894E+001 +7.5460540297E-002 +1.3021650924E+001
8207950000.000 +7.9271859171E-002 +1.2569468242E+001 +9.1865558421E-001 -2.4940686531E+001 +9.2084308504E-001 -2.5153761184E+001 +7.6421345222E-002 +1.3389144357E+001
8407900000.000 +8.1106209487E-002 +1.2701816317E+001 +9.1767657211E-001 -2.5461544365E+001 +9.1772974311E-001 -2.5578395650E+001 +7.8194759618E-002 +1.2687230090E+001
8607850000.000 +8.1932431986E-002 +1.2549328808E+001 +9.1857072595E-001 -2.6016452650E+001 +9.2127567766E-001 -2.6029489398E+001 +7.8393154279E-002 +1.2607567040E+001
8807800000.000 +8.3794938303E-002 +1.2203593344E+001 +9.1813754512E-001 -2.6665872988E+001 +9.1946693458E-001 -2.6868374514E+001 +7.9959168622E-002 +1.2992808566E+001
9007750000.000 +8.5025316343E-002 +1.1667583406E+001 +9.1736036026E-001 -2.7211616678E+001 +9.1716718992E-001 -2.7308493752E+001 +8.1059677472E-002 +1.2135804642E+001
9207700000.000 +8.5642434201E-002 +1.1429702928E+001 +9.1673036989E-001 -2.7789979178E+001 +9.1959275112E-001 -2.7956576936E+001 +8.1552809585E-002 +1.1645829057E+001
9407650000.000 +8.6795726801E-002 +1.1041259545E+001 +9.1642956627E-001 -2.8373130927E+001 +9.1833915116E-001 -2.8602965412E+001 +8.1823316256E-002 +1.2201575078E+001
9607600000.000 +8.8226946039E-002 +1.0638154104E+001 +9.1530278233E-001 -2.8952098865E+001 +9.1638243604E-001 -2.9206913275E+001 +8.3073227735E-002 +1.1837142236E+001
9807550000.000 +8.8766225928E-002 +1.0346065298E+001 +9.1470559741E-001 -2.9515124264E+001 +9.1599155948E-001 -2.9691948656E+001 +8.3493478144E-002 +1.1003203057E+001
10007500000.000 +8.8991159012E-002 +9.2518587309E+000 +9.1392480946E-001 -3.0181943687E+001 +9.1699466333E-001 -3.0396481333E+001 +8.4275482686E-002 +1.0909453292E+001
10207450000.000 +9.0242419456E-002 +9.4922267429E+000 +9.1281074329E-001 -3.0673626384E+001 +9.1196145025E-001 -3.0892011057E+001 +8.5069109866E-002 +1.0233568676E+001
10407400000.000 +9.1240700112E-002 +9.0406267646E+000 +9.1395657443E-001 -3.1272398622E+001 +9.1444830909E-001 -3.1154019154E+001 +8.5088470744E-002 +9.7089106198E+000
10607350000.000 +9.1557086330E-002 +8.9585134690E+000 +9.1198961010E-001 -3.1832899429E+001 +9.1528146521E-001 -3.2120428068E+001 +8.5998290595E-002 +9.8941848190E+000
10807300000.000 +9.3057374026E-002 +8.5862789478E+000 +9.1222898348E-001 -3.2394613565E+001 +9.0957196545E-001 -3.2486387969E+001 +8.6932767718E-002 +9.2502821383E+000
11007250000.000 +9.4041762665E-002 +7.9893792014E+000 +9.1167105138E-001 -3.2934097713E+001 +9.1420023496E-001 -3.2964239613E+001 +8.7173907725E-002 +8.7750796666E+000
11207200000.000 +9.4992838995E-002 +7.8535442358E+000 +9.1245791756E-001 -3.3528450214E+001 +9.1308000138E-001 -3.3572575942E+001 +8.8659031812E-002 +8.5507915921E+000
11407150000.000 +9.5716516004E-002 +7.6131618527E+000 +9.0972027315E-001 -3.4125949727E+001 +9.1314859442E-001 -3.4349227490E+001 +8.9852744233E-002 +8.1683366890E+000
11607100000.000 +9.7036026946E-002 +6.6341024344E+000 +9.1268515300E-001 -3.4465590183E+001 +9.0892583835E-001 -3.4688045493E+001 +9.0192872005E-002 +7.4855281229E+000
11807050000.000 +9.7813410400E-002 +6.5220590644E+000 +9.1183833485E-001 -3.5273201015E+001 +9.1881465872E-001 -3.5443670798E+001 +9.1373490786E-002 +7.5832457804E+000
12007000000.000 +1.0022516323E-001 +5.9693724037E+000 +9.1115121511E-001 -3.5598373794E+001 +9.0766966386E-001 -3.6147370529E+001 +9.2276798681E-002 +6.3560574948E+000
12206950000.000 +1.0084633724E-001 +5.8061450828E+000 +9.1123050264E-001 -3.6341804246E+001 +9.1544275024E-001 -3.6297300417E+001 +9.1929797859E-002 +6.2563133709E+000
12406900000.000 +1.0145317885E-001 +4.8371715339E+000 +9.1006312556E-001 -3.6825271831E+001 +9.1467094858E-001 -3.7412793496E+001 +9.2641943342E-002 +5.9392270923E+000
12606850000.000 +1.0061566524E-001 +4.7858398771E+000 +9.0975001986E-001 -3.7481790606E+001 +9.1292958377E-001 -3.7818925755E+001 +9.3135939183E-002 +5.7180311249E+000
12806800000.000 +1.0319308076E-001 +4.7735153934E+000 +9.0972927675E-001 -3.7825908724E+001 +9.1244900723E-001 -3.8448112538E+001 +9.3623457964E-002 +4.8320607487E+000
13006750000.000 +1.0346365729E-001 +3.4480200081E+000 +9.1121288723E-001 -3.8648522176E+001 +9.1799625119E-001 -3.9034577275E+001 +9.3693831812E-002 +4.7204802540E+000
13206700000.000 +1.0308406039E-001 +3.4395124993E+000 +9.0979778728E-001 -3.9319615052E+001 +9.1428462558E-001 -4.0064291722E+001 +9.3901347287E-002 +4.8580105067E+000
13406650000.000 +1.0410218385E-001 +2.4456363543E+000 +9.1110664302E-001 -3.9901930381E+001 +9.1074044977E-001 -3.9939490490E+001 +9.4455489356E-002 +3.7346600241E+000
13606600000.000 +1.0449771384E-001 +2.3797241136E+000 +9.0957835368E-001 -4.0469491289E+001 +9.1523701303E-001 -4.0601754008E+001 +9.4805675225E-002 +3.7279720738E+000
13806550000.000 +1.0584353701E-001 +3.0979023763E+000 +9.0753949198E-001 -4.1081808956E+001 +9.0931770570E-001 -4.1383011639E+001 +9.6595043394E-002 +3.5387576354E+000
14006500000.000 +1.0707880827E-001 +2.1242435435E+000 +9.0715390550E-001 -4.1466953668E+001 +9.0991847371E-001 -4.1535531420E+001 +9.6922808258E-002 +2.2140186807E+000
14206450000.000 +1.0961313506E-001 +1.6704150707E+000 +9.0943221074E-001 -4.2121682977E+001 +9.1229206570E-001 -4.2108538033E+001 +9.7863878670E-002 +2.1316469974E+000
14406400000.000 +1.1132314820E-001 +6.6057534203E-001 +9.1038800851E-001 -4.2713578675E+001 +9.0905908822E-001 -4.2431982593E+001 +9.8706754352E-002 +1.7236343255E+000
14606350000.000 +1.1112312074E-001 -3.6388657986E-001 +9.0879094816E-001 -4.3049142194E+001 +9.0989271867E-001 -4.3079385380E+001 +9.8748308529E-002 +9.6161290334E-001
14806300000.000 +1.1119266487E-001 -4.3283585168E-001 +9.1246300947E-001 -4.3691190203E+001 +9.1067939084E-001 -4.3747802971E+001 +9.8972229993E-002 +1.1916258529E+000
15006250000.000 +1.1200087241E-001 -5.4802528738E-001 +9.0915047878E-001 -4.4304502926E+001 +9.1325424429E-001 -4.4688870077E+001 +1.0000399034E-001 +9.6846212908E-001
15206200000.000 +1.1113664173E-001 -7.9794769455E-001 +9.1258077517E-001 -4.4742090953E+001 +9.0622754617E-001 -4.4672126564E+001 +9.9342485098E-002 +2.3863079352E-001
15406150000.000 +1.1269029964E-001 -1.4648593647E+000 +9.1164287191E-001 -4.5566200299E+001 +9.2053602224E-001 -4.5507878975E+001 +1.0024839476E-001 +6.5455737528E-002
15606100000.000 +1.1347981599E-001 -1.7597285411E+000 +9.1135880985E-001 -4.6060561939E+001 +9.1155847897E-001 -4.6822428945E+001 +1.0133981995E-001 -5.5163123518E-001
15806050000.000 +1.1300871546E-001 -2.2357367812E+000 +9.0979637664E-001 -4.6790136027E+001 +9.1661292953E-001 -4.6848021038E+001 +1.0103896373E-001 -1.3112403402E+000
16006000000.000 +1.1449537262E-001 -2.9113815796E+000 +9.1319766502E-001 -4.7218973243E+001 +9.1488436887E-001 -4.7952927041E+001 +1.0143098644E-001 -1.6740614455E+000
16205950000.000 +1.1390183171E-001 -2.6003720789E+000 +9.1089525213E-001 -4.8053452319E+001 +9.1177212490E-001 -4.8560541674E+001 +1.0231032166E-001 -1.6615894776E+000
16405900000.000 +1.1730301163E-001 -3.7655636072E+000 +9.1186097282E-001 -4.8149954191E+001 +9.0932127364E-001 -4.9836320944E+001 +1.0361496783E-001 -3.1429818859E+000
16605850000.000 +1.1590955183E-001 -3.3908899785E+000 +9.1201557123E-001 -4.9185803672E+001 +9.1495713247E-001 -4.9562678125E+001 +1.0353498685E-001 -2.6929141271E+000
16805800000.000 +1.1757508828E-001 -1.9075697262E+000 +9.0567535261E-001 -4.9617855784E+001 +9.1726149524E-001 -5.0838047726E+001 +1.0625265382E-001 -2.2392376502E+000
17005750000.000 +1.1864794882E-001 -2.6161930061E+000 +9.0835552743E-001 -5.0437315656E+001 +9.0524023977E-001 -5.0669946338E+001 +1.0643777599E-001 -3.5999765165E+000
17205700000.000 +1.2110353921E-001 -3.0412074298E+000 +9.0730448243E-001 -5.0772675308E+001 +9.1462578333E-001 -5.1585932184E+001 +1.0716400488E-001 -4.0000137379E+000
17405650000.000 +1.2316256449E-001 -3.7115565651E+000 +9.0902908011E-001 -5.1562630687E+001 +9.0882457511E-001 -5.2051596139E+001 +1.0804933915E-001 -4.5722635442E+000
17605600000.000 +1.2442176730E-001 -4.4179877881E+000 +9.0412233810E-001 -5.1874189855E+001 +9.0954229267E-001 -5.2388357582E+001 +1.0758541836E-001 -5.5695714468E+000
17805550000.000 +1.2467849985E-001 -5.5873889183E+000 +9.0928819700E-001 -5.2747972030E+001 +9.0945876439E-001 -5.2658833925E+001 +1.0683173460E-001 -6.0605058591E+000
18005500000.000 +1.2493346237E-001 -5.0864490153E+000 +9.0356638081E-001 -5.3142257459E+001 +9.1609636563E-001 -5.3729062316E+001 +1.0715045036E-001 -5.8523541890E+000
18205450000.000 +1.2546770402E-001 -5.8464568497E+000 +9.0660190419E-001 -5.3504638329E+001 +9.1227794356E-001 -5.4023094841E+001 +1.0716697072E-001 -7.2147477849E+000
18405400000.000 +1.2520421270E-001 -6.3929054470E+000 +9.0525157613E-001 -5.4315701265E+001 +9.1962163456E-001 -5.4201543448E+001 +1.0558940174E-001 -7.5531016449E+000
18605350000.000 +1.2614897438E-001 -6.2001314106E+000 +9.0424827021E-001 -5.5089622747E+001 +9.2037360600E-001 -5.5552218213E+001 +1.0682004858E-001 -7.0911067295E+000
18805300000.000 +1.2816895415E-001 -7.2544485426E+000 +9.0908333863E-001 -5.5392952894E+001 +9.0393588831E-001 -5.6046590381E+001 +1.0808316876E-001 -8.7826152690E+000
19005250000.000 +1.2865777231E-001 -7.3734758046E+000 +9.1116905883E-001 -5.6053718451E+001 +9.1873778761E-001 -5.6209187552E+001 +1.0790823316E-001 -9.1455498097E+000
19205200000.000 +1.2989777729E-001 -8.3242560474E+000 +9.1317929830E-001 -5.6762040760E+001 +9.1507903862E-001 -5.7967876650E+001 +1.0833284400E-001 -9.2612921486E+000
19405150000.000 +1.3012248395E-001 -8.0394689185E+000 +9.1049947525E-001 -5.7474176795E+001 +9.0635855628E-001 -5.8300493684E+001 +1.0969524127E-001 -9.7219767668E+000
19605100000.000 +1.3054759963E-001 -9.2891618243E+000 +9.1553741476E-001 -5.7991701541E+001 +9.0522903802E-001 -5.8961023783E+001 +1.0928148253E-001 -1.0832645931E+001
19805050000.000 +1.3182695382E-001 -8.8582070454E+000 +9.0881601230E-001 -5.8799142629E+001 +9.1355308759E-001 -5.9469133866E+001 +1.1009068766E-001 -1.0162078261E+001
20005000000.000 +1.3481233408E-001 -9.0516216667E+000 +9.0719405998E-001 -5.8985876060E+001 +9.0844016836E-001 -6.0513121973E+001 +1.1145517882E-001 -1.0912926266E+001
20204950000.000 +1.3479294551E-001 -9.6214118056E+000 +9.0947576533E-001 -6.0056525055E+001 +9.0836944331E-001 -6.0232744462E+001 +1.1004779431E-001 -1.1267434612E+001
20404900000.000 +1.3614061307E-001 -1.0017134345E+001 +9.0728746616E-001 -6.0494010752E+001 +9.1054954390E-001 -6.1711106923E+001 +1.1036303155E-001 -1.0634706733E+001
20604850000.000 +1.3874389493E-001 -1.0031348562E+001 +9.0434028610E-001 -6.1049833465E+001 +8.9400816422E-001 -6.1688031102E+001 +1.1205928854E-001 -1.1646416264E+001
20804800000.000 +1.3845343939E-001 -1.0520411644E+001 +9.0190519276E-001 -6.1350863330E+001 +9.1133841177E-001 -6.1992173093E+001 +1.1045468819E-001 -1.2081794078E+001
21004750000.000 +1.4004160760E-001 -1.1202545766E+001 +9.0269071203E-001 -6.2225499548E+001 +9.0693072035E-001 -6.2858099680E+001 +1.1085542563E-001 -1.1974723120E+001
21204700000.000 +1.4211736347E-001 -1.1243981448E+001 +8.9920329711E-001 -6.2265985580E+001 +9.1339806101E-001 -6.3282620274E+001 +1.1117948463E-001 -1.2231157086E+001
21404650000.000 +1.4141765643E-001 -1.2510634494E+001 +9.0442073247E-001 -6.2960927709E+001 +9.0636829890E-001 -6.3541329518E+001 +1.1005455793E-001 -1.3621428248E+001
21604600000.000 +1.3982350836E-001 -1.2254351753E+001 +8.9442196407E-001 -6.3626190470E+001 +9.2313427515E-001 -6.3959644168E+001 +1.0951465099E-001 -1.2376469518E+001
21804550000.000 +1.4419590746E-001 -1.2679694498E+001 +9.0267559843E-001 -6.4124722062E+001 +9.1073927767E-001 -6.5234297964E+001 +1.1287145223E-001 -1.4226106166E+001
22004500000.000 +1.4295625603E-001 -1.3329483272E+001 +9.0405803425E-001 -6.4956826185E+001 +9.1215793301E-001 -6.4629683087E+001 +1.1166508643E-001 -1.4750981599E+001
22204450000.000 +1.4555702359E-001 -1.3286512146E+001 +9.0661938864E-001 -6.5494761341E+001 +9.1615468689E-001 -6.5872768053E+001 +1.1327920306E-001 -1.4579130056E+001
22404400000.000 +1.4772988343E-001 -1.3145406940E+001 +9.0067607717E-001 -6.6119880783E+001 +9.1180559460E-001 -6.7096203422E+001 +1.1543220643E-001 -1.5040421525E+001
22604350000.000 +1.4890695838E-001 -1.4001817688E+001 +9.0567109800E-001 -6.6723350171E+001 +9.0901881281E-001 -6.7461541944E+001 +1.1523602739E-001 -1.5947290844E+001
22804300000.000 +1.4991336333E-001 -1.4633989731E+001 +9.0404595500E-001 -6.7706939125E+001 +9.1622962352E-001 -6.8460226401E+001 +1.1556130931E-001 -1.5399479545E+001
23004250000.000 +1.5235506233E-001 -1.4791376900E+001 +9.0318588526E-001 -6.8251992133E+001 +9.0326983127E-001 -6.9500182857E+001 +1.1677144845E-001 -1.5451485037E+001
23204200000.000 +1.5343454683E-001 -1.5530111760E+001 +9.0401163975E-001 -6.8751849155E+001 +8.9802623799E-001 -7.0012120169E+001 +1.1700093340E-001 -1.6250291673E+001
23404150000.000 +1.5527033759E-001 -1.6032070697E+001 +9.0183790338E-001 -6.9840314323E+001 +9.0515507222E-001 -7.0159690364E+001 +1.1588193495E-001 -1.5473670744E+001
23604100000.000 +1.5819168949E-001 -1.6547767021E+001 +9.0008877415E-001 -6.9971065922E+001 +9.0672275317E-001 -7.2143752334E+001 +1.1737123227E-001 -1.5477319960E+001
23804050000.000 +1.5789456658E-001 -1.6735787864E+001 +9.0400765334E-001 -7.0867416906E+001 +8.8070626670E-001 -7.1538705642E+001 +1.1742149355E-001 -1.6447542352E+001
24004000000.000 +1.6192393137E-001 -1.8587629143E+001 +9.0006635093E-001 -7.1089323009E+001 +9.0360276493E-001 -7.2598572569E+001 +1.1780023536E-001 -1.7166531421E+001
24203950000.000 +1.6169243366E-001 -1.8763902190E+001 +8.9629750549E-001 -7.2022167497E+001 +8.9232869326E-001 -7.3712895789E+001 +1.1935525331E-001 -1.6980905856E+001
24403900000.000 +1.6374180976E-001 -2.0722245662E+001 +8.9515086423E-001 -7.2095427610E+001 +8.9769361521E-001 -7.3559671651E+001 +1.1960486977E-001 -1.8760936936E+001
24603850000.000 +1.6042463906E-001 -2.1987293248E+001 +8.9785736396E-001 -7.3077296334E+001 +8.9714218436E-001 -7.3730698800E+001 +1.1894580040E-001 -1.8980843063E+001
24803800000.000 +1.6316416233E-001 -2.1262974704E+001 +8.9243099267E-001 -7.3250844392E+001 +9.0536448444E-001 -7.5204851249E+001 +1.2140240986E-001 -1.9095836783E+001
25003750000.000 +1.5976364646E-001 -2.2461271467E+001 +8.9946040468E-001 -7.4022407708E+001 +8.8401297668E-001 -7.5213236303E+001 +1.2081756382E-001 -2.0381508070E+001
25203700000.000 +1.5978651772E-001 -2.2193043789E+001 +8.9193113480E-001 -7.4661953501E+001 +9.0690320709E-001 -7.4807038018E+001 +1.2105543331E-001 -2.0293198658E+001
25403650000.000 +1.6450337282E-001 -2.2195189540E+001 +8.8958850311E-001 -7.4807894033E+001 +8.9813059278E-001 -7.6425530826E+001 +1.2378214904E-001 -2.0625737575E+001
25603600000.000 +1.6394334833E-001 -2.3245191433E+001 +8.8977146177E-001 -7.5152949522E+001 +8.8843425150E-001 -7.5928681757E+001 +1.2244573608E-001 -2.1301061426E+001
25803550000.000 +1.6575019038E-001 -2.3106391450E+001 +8.9335276536E-001 -7.5739892870E+001 +9.0079964869E-001 -7.6838213236E+001 +1.2388936398E-001 -2.0933993870E+001
26003500000.000 +1.6621344095E-001 -2.3517635336E+001 +8.8610398146E-001 -7.6702824558E+001 +8.9597030987E-001 -7.7182079984E+001 +1.2446164903E-001 -2.1033266413E+001
26203450000.000 +1.6739990708E-001 -2.4064355277E+001 +8.8788745600E-001 -7.7031670889E+001 +8.9249708037E-001 -7.7532734251E+001 +1.2541027397E-001 -2.1565113679E+001
26403400000.000 +1.6847014692E-001 -2.4595387261E+001 +8.9202585057E-001 -7.8079296380E+001 +8.8872648229E-001 -7.7920139211E+001 +1.2554970455E-001 -2.1958514797E+001
26603350000.000 +1.7207441878E-001 -2.4314388786E+001 +8.8894880835E-001 -7.8006180409E+001 +9.0502715798E-001 -7.9502208046E+001 +1.2745410334E-001 -2.2016351586E+001
26803300000.000 +1.7120077707E-001 -2.5686515464E+001 +8.9502281531E-001 -7.8978602573E+001 +8.9002488114E-001 -7.9782349448E+001 +1.2734799068E-001 -2.3110406979E+001
27003250000.000 +1.7218213439E-001 -2.5911677054E+001 +8.9137321030E-001 -7.9635989816E+001 +9.0113796259E-001 -8.0447494447E+001 +1.2859743975E-001 -2.3333472456E+001
27203200000.000 +1.7321867885E-001 -2.6644984320E+001 +8.9318554252E-001 -8.0679875499E+001 +8.8413912966E-001 -8.2376531179E+001 +1.2937741084E-001 -2.3769309230E+001
27403150000.000 +1.7537299594E-001 -2.7361198756E+001 +8.9251767125E-001 -8.0957772042E+001 +8.8062815791E-001 -8.2778725945E+001 +1.3112069574E-001 -2.5340523745E+001
27603100000.000 +1.7296977722E-001 -2.7529499887E+001 +8.9345704374E-001 -8.2104665012E+001 +8.8126626186E-001 -8.3181497366E+001 +1.3067341759E-001 -2.5005461536E+001
27803050000.000 +1.7434105327E-001 -2.7168039063E+001 +8.8844112200E-001 -8.2847208871E+001 +8.7777341129E-001 -8.4168576817E+001 +1.3385866371E-001 -2.5199385529E+001
28003000000.000 +1.7535233435E-001 -2.7667019144E+001 +8.9143143201E-001 -8.3366668842E+001 +8.6828804280E-001 -8.4644603755E+001 +1.3471797382E-001 -2.5845097254E+001
28202950000.000 +1.7716018464E-001 -2.8094216935E+001 +8.8742880213E-001 -8.3991520906E+001 +8.7149118448E-001 -8.4599148137E+001 +1.3531662667E-001 -2.6663186167E+001
28402900000.000 +1.7990390773E-001 -2.8927079380E+001 +8.8254437586E-001 -8.3874286263E+001 +8.9985860628E-001 -8.5001084411E+001 +1.3502741241E-001 -2.6883925880E+001
28602850000.000 +1.8394100213E-001 -2.9952386695E+001 +8.7981123080E-001 -8.4005760684E+001 +8.8050828371E-001 -8.5937291407E+001 +1.3741453599E-001 -2.8421045746E+001
28802800000.000 +1.8172074506E-001 -3.0737047699E+001 +8.8244658336E-001 -8.4652653538E+001 +8.8762976243E-001 -8.5206530445E+001 +1.3542906727E-001 -2.8611880005E+001
29002750000.000 +1.8597947236E-001 -3.1045237409E+001 +8.8809308607E-001 -8.5205145838E+001 +8.9722441053E-001 -8.6893156349E+001 +1.3753097637E-001 -2.8783484950E+001
29202700000.000 +1.8732849904E-001 -3.1645385949E+001 +8.8573218055E-001 -8.5279890121E+001 +8.9309462102E-001 -8.7423731823E+001 +1.3940753508E-001 -2.9632265151E+001
29402650000.000 +1.8720451691E-001 -3.2869967741E+001 +8.9095398697E-001 -8.5968551013E+001 +8.9423268648E-001 -8.7626688360E+001 +1.3885562773E-001 -3.0695414273E+001
29602600000.000 +1.8960035914E-001 -3.3586703124E+001 +8.8929555293E-001 -8.6691894864E+001 +8.9761661096E-001 -8.8411858889E+001 +1.4018874534E-001 -3.1088850079E+001
29802550000.000 +1.8997253028E-001 -3.4811018771E+001 +8.9186022101E-001 -8.6905962906E+001 +8.8634819875E-001 -8.9625187701E+001 +1.4004979083E-001 -3.2918866669E+001
30002500000.000 +1.8640565624E-001 -3.4623402172E+001 +8.9414777944E-001 -8.7987558352E+001 +8.8111941647E-001 -8.8789373066E+001 +1.3840718060E-001 -3.2819429332E+001
30202450000.000 +1.8947036000E-001 -3.4448217718E+001 +8.8343462562E-001 -8.8615729399E+001 +9.0153528363E-001 -8.9889389528E+001 +1.4042867974E-001 -3.2339007978E+001
30402400000.000 +1.8917282179E-001 -3.5175243189E+001 +8.8776876600E-001 -8.9735801376E+001 +8.6848070161E-001 -9.1204073230E+001 +1.4196458677E-001 -3.3623500065E+001
30602350000.000 +1.9208374150E-001 -3.5786409728E+001 +8.7929130450E-001 -9.0305822091E+001 +8.6699945502E-001 -9.0136251413E+001 +1.4299684237E-001 -3.4834370879E+001
30802300000.000 +1.9339003764E-001 -3.6002574765E+001 +8.8083865819E-001 -9.1112255202E+001 +8.6659275820E-001 -9.1816455888E+001 +1.4473189384E-001 -3.4787111525E+001
31002250000.000 +1.9708072342E-001 -3.7185200829E+001 +8.6651354381E-001 -9.0946572509E+001 +8.6834464167E-001 -9.1883456202E+001 +1.4540349794E-001 -3.6571685741E+001
31202200000.000 +1.9674116487E-001 -3.7409063463E+001 +8.8102443747E-001 -9.1976202771E+001 +8.6784872776E-001 -9.3114762368E+001 +1.4614581803E-001 -3.6326536845E+001
31402150000.000 +1.9847858136E-001 -3.8275812376E+001 +8.6717824579E-001 -9.2565983141E+001 +8.8234313561E-001 -9.3097588585E+001 +1.4675582091E-001 -3.6725154420E+001
31602100000.000 +2.0031950839E-001 -3.9485054791E+001 +8.7663155380E-001 -9.2836862245E+001 +8.6204322121E-001 -9.5320759432E+001 +1.4930819216E-001 -3.8191205303E+001
31802050000.000 +1.9850461312E-001 -4.1217355005E+001 +8.6307071240E-001 -9.2886607170E+001 +8.6933009627E-001 -9.3117185159E+001 +1.4414725071E-001 -3.9341555924E+001
32002000000.000 +1.9866965660E-001 -4.0929124448E+001 +8.8040037654E-001 -9.3779370917E+001 +8.8130050954E-001 -9.5389458543E+001 +1.4582580477E-001 -3.8799284157E+001
32201950000.000 +1.9891311529E-001 -4.1364391053E+001 +8.7190235079E-001 -9.4039268055E+001 +8.7928915769E-001 -9.5284747331E+001 +1.4665416064E-001 -3.9463946492E+001
32401900000.000 +1.9826218713E-001 -4.2827892577E+001 +8.9423066564E-001 -9.4679857065E+001 +8.7567452986E-001 -9.6482178916E+001 +1.4551746811E-001 -4.0539526722E+001
32601850000.000 +2.0047810763E-001 -4.2621674968E+001 +8.7664237305E-001 -9.5428797415E+001 +8.8483427826E-001 -9.6394500020E+001 +1.4752966107E-001 -4.0635300122E+001
32801800000.000 +2.0325849730E-001 -4.3352118242E+001 +8.8373239608E-001 -9.5618661177E+001 +8.8843349626E-001 -9.7933045591E+001 +1.4930961931E-001 -4.1964988302E+001
33001750000.000 +2.0172799622E-001 -4.4111333285E+001 +8.8439282553E-001 -9.6490575417E+001 +8.8561557000E-001 -9.7950307401E+001 +1.4925451000E-001 -4.2604505901E+001
33201700000.000 +2.0219476373E-001 -4.4941639929E+001 +8.8953609555E-001 -9.6872726406E+001 +8.8698385959E-001 -9.8343118717E+001 +1.4974933958E-001 -4.3373224632E+001
33401650000.000 +2.0395677531E-001 -4.5595331913E+001 +8.8805791384E-001 -9.7362191166E+001 +8.8336605526E-001 -9.9093163102E+001 +1.5103334594E-001 -4.3976410829E+001
33601600000.000 +2.0317944938E-001 -4.5955403645E+001 +8.8545698112E-001 -9.8262467034E+001 +8.7663991326E-001 -9.9676384449E+001 +1.5179930733E-001 -4.4936373606E+001
33801550000.000 +2.0449823374E-001 -4.6641102272E+001 +8.8240331227E-001 -9.9050621425E+001 +8.7805065044E-001 -1.0016083147E+002 +1.5312284845E-001 -4.5145298476E+001
34001500000.000 +2.0636116836E-001 -4.7942451170E+001 +8.8129469608E-001 -9.9395487851E+001 +8.6502534449E-001 -1.0078218058E+002 +1.5350072439E-001 -4.6443085318E+001
34201450000.000 +2.0489827756E-001 -4.8394322737E+001 +8.8717695225E-001 -9.9883692064E+001 +8.6638123346E-001 -1.0144457416E+002 +1.5393742814E-001 -4.7105881161E+001
34401400000.000 +2.0693627574E-001 -4.9275903974E+001 +8.7912309248E-001 -1.0065983770E+002 +8.6899648449E-001 -1.0193712352E+002 +1.5461647354E-001 -4.7714924444E+001
34601350000.000 +2.0895774986E-001 -4.9444725047E+001 +8.7653398703E-001 -1.0150011241E+002 +8.7176416447E-001 -1.0325423288E+002 +1.5579655117E-001 -4.7776687386E+001
34801300000.000 +2.0782230831E-001 -5.0669207639E+001 +8.7857258642E-001 -1.0197184217E+002 +8.5000898725E-001 -1.0344686787E+002 +1.5466571544E-001 -4.9153016492E+001
35001250000.000 +2.0980647000E-001 -5.1275998727E+001 +8.7081055363E-001 -1.0274060635E+002 +8.5520992213E-001 -1.0333680073E+002 +1.5532231877E-001 -5.0191605297E+001
35201200000.000 +2.1079852721E-001 -5.2162724904E+001 +8.6995374716E-001 -1.0308096399E+002 +8.5999654139E-001 -1.0507717621E+002 +1.5651472587E-001 -5.1098899251E+001
35401150000.000 +2.1018144331E-001 -5.2529363469E+001 +8.6830574511E-001 -1.0371907858E+002 +8.6391041643E-001 -1.0499182942E+002 +1.5684099062E-001 -5.2239678873E+001
35601100000.000 +2.1055011077E-001 -5.3780281527E+001 +8.7053863523E-001 -1.0435832842E+002 +8.6362283524E-001 -1.0547805079E+002 +1.5629024150E-001 -5.3501341045E+001
35801050000.000 +2.1299078892E-001 -5.4428521043E+001 +8.6017310458E-001 -1.0484410741E+002 +8.6364097656E-001 -1.0650868730E+002 +1.5872110817E-001 -5.4978638572E+001
36001000000.000 +2.1100813434E-001 -5.5587969699E+001 +8.7169461240E-001 -1.0507699603E+002 +8.6185077247E-001 -1.0763995293E+002 +1.5715183324E-001 -5.6540888759E+001
36200950000.000 +2.0831600885E-001 -5.6201931632E+001 +8.6297082578E-001 -1.0615636897E+002 +8.6886363608E-001 -1.0664052951E+002 +1.5548039007E-001 -5.7206038184E+001
36400900000.000 +2.0868674631E-001 -5.6788288731E+001 +8.7303412244E-001 -1.0587549194E+002 +8.7869761089E-001 -1.0809330102E+002 +1.5649861527E-001 -5.7844238119E+001
36600850000.000 +2.0809474276E-001 -5.8213277557E+001 +8.6838057110E-001 -1.0644738048E+002 +8.5895489000E-001 -1.0824394673E+002 +1.5469508508E-001 -5.9538105019E+001
36800800000.000 +2.0598925855E-001 -5.8710940262E+001 +8.8604763410E-001 -1.0701275263E+002 +8.7688128101E-001 -1.0872370891E+002 +1.5386693907E-001 -5.9628025070E+001
37000750000.000 +2.0613190466E-001 -5.9367650316E+001 +8.7834855597E-001 -1.0755886643E+002 +8.7394045821E-001 -1.0898765150E+002 +1.5312376602E-001 -5.9566865330E+001
37200700000.000 +2.0337422357E-001 -6.0140831327E+001 +8.9242792368E-001 -1.0756677806E+002 +8.6756384513E-001 -1.0951572951E+002 +1.5087716280E-001 -6.0192446817E+001
37400650000.000 +2.0344878613E-001 -6.0374489167E+001 +8.8580329138E-001 -1.0887871650E+002 +8.6318354956E-001 -1.0977767927E+002 +1.5060555427E-001 -6.0292476464E+001
37600600000.000 +2.0361872170E-001 -6.1249329396E+001 +8.8946145365E-001 -1.0966854176E+002 +8.6776345220E-001 -1.1091615058E+002 +1.5096733086E-001 -6.1203878685E+001
37800550000.000 +2.0250512230E-001 -6.1612259840E+001 +8.8301564400E-001 -1.1061589288E+002 +8.5331401752E-001 -1.1118398357E+002 +1.5019124988E-001 -6.2144764889E+001
38000500000.000 +2.0198175354E-001 -6.2583932044E+001 +8.8436836199E-001 -1.1116748244E+002 +8.5707448105E-001 -1.1067902859E+002 +1.4856818660E-001 -6.2791493889E+001
38200450000.000 +2.0331756769E-001 -6.3232207350E+001 +8.7144396835E-001 -1.1206989400E+002 +8.6118443904E-001 -1.1224584081E+002 +1.4846990593E-001 -6.3883384846E+001
38400400000.000 +2.0178195051E-001 -6.4763508761E+001 +8.7007778834E-001 -1.1198570963E+002 +8.4411585769E-001 -1.1267034552E+002 +1.4759332423E-001 -6.5915850044E+001
38600350000.000 +2.0034083264E-001 -6.4822808726E+001 +8.7184992152E-001 -1.1291751397E+002 +8.6194687052E-001 -1.1318895843E+002 +1.4791107396E-001 -6.6102670867E+001
38800300000.000 +2.0161787492E-001 -6.6851482390E+001 +8.5859365963E-001 -1.1275536809E+002 +8.5107482871E-001 -1.1381103212E+002 +1.4672858524E-001 -6.8640448617E+001
39000250000.000 +2.0083218810E-001 -6.7069834724E+001 +8.6149284226E-001 -1.1336255050E+002 +8.5230965592E-001 -1.1522522527E+002 +1.4743398462E-001 -6.9718261057E+001
39200200000.000 +2.0230265517E-001 -6.8267165026E+001 +8.5080759337E-001 -1.1415314446E+002 +8.4239840893E-001 -1.1549890896E+002 +1.4860637436E-001 -7.1079032940E+001
39400150000.000 +1.9808124675E-001 -6.8377732371E+001 +8.6201948395E-001 -1.1385408844E+002 +8.6158217228E-001 -1.1639297347E+002 +1.4743365423E-001 -7.0883569400E+001
39600100000.000 +1.9460335312E-001 -7.0381529653E+001 +8.6179155098E-001 -1.1393130005E+002 +8.4593193396E-001 -1.1642962162E+002 +1.4415474878E-001 -7.3374551778E+001
39800050000.000 +1.9163440125E-001 -6.8882843694E+001 +8.8209299106E-001 -1.1490739207E+002 +8.7398028978E-001 -1.1694728198E+002 +1.4486316677E-001 -7.2214898697E+001
40000000000.000 +1.9236040836E-001 -6.9604289749E+001 +8.7807416923E-001 -1.1632237833E+002 +8.6697178417E-001 -1.1860471289E+002 +1.4314645228E-001 -7.3602878801E+001
