# Supplementary material for: Conductivity and radio frequency performance data for silver nanoparticle inks deposited via aerosol jet deposition and processed under varying conditions
Source: Data Brief. 2020 Sep 24;33:106331. doi: 10.1016/j.dib.2020.106331 (PMC7560714; doi:10.1016/j.dib.2020.106331)
Supplement: Supplementary file 3 [file mmc3.zip › Sintering Study/ANP Ink/RF Data/ANP_03_05.S2P]

!  2-Port S-parameters saved by WinCal
! VAR MeasName=S-Parameters (CALIBRATED_DATA) read from VNA (E8364B)
! VAR MeasDate=11/22/2017 3:03:58 PM
! VAR NAME=AFRL171016_03_05
! VAR FILENAME=AFRL171016_03_05.S2P
! VAR DATE=11/22/2017 3:03:58 PM
! VAR PHYS_PORTS=1,2
! VAR ObjTypeName=DATASET
! VAR IndexType=Frequency
!
# Hz S MA R 50
10000000.000 +5.1268101480E-002 -2.5594861517E+000 +9.4281226369E-001 +7.8893943666E-002 +9.4203575711E-001 -2.0521708724E-001 +5.3492434265E-002 +7.2859742721E-001
209950000.000 +5.0197186327E-002 +3.9338713663E-001 +9.4280116323E-001 -6.9472902250E-001 +9.4175178989E-001 -7.1731058932E-001 +5.0057546965E-002 +4.1791589020E-001
409900000.000 +5.0354111130E-002 +5.6266945787E-001 +9.4243700126E-001 -1.3146774353E+000 +9.4153279646E-001 -1.3392607548E+000 +5.0235883489E-002 +1.4687190841E+000
609850000.000 +4.9974458359E-002 +1.0323581716E+000 +9.4189747523E-001 -1.9891645081E+000 +9.4137784376E-001 -2.0180398010E+000 +4.9872616515E-002 +1.1705038788E+000
809800000.000 +4.9421899121E-002 +2.3146319216E+000 +9.4128599196E-001 -2.5737526531E+000 +9.4079507639E-001 -2.6669770203E+000 +4.9497149828E-002 +2.7261449428E+000
1009750000.000 +4.9336578262E-002 +2.4911400106E+000 +9.4058211304E-001 -3.2643957121E+000 +9.3994737679E-001 -3.3005752100E+000 +4.9341064941E-002 +3.2795569697E+000
1209700000.000 +4.9770179990E-002 +4.2074978773E+000 +9.4064861296E-001 -3.8168304348E+000 +9.4041409937E-001 -3.8579739483E+000 +5.0501178112E-002 +4.0643319577E+000
1409650000.000 +5.0596990807E-002 +4.3292534030E+000 +9.4036816506E-001 -4.4791381805E+000 +9.3979574014E-001 -4.4954702887E+000 +5.0692951550E-002 +4.6390128783E+000
1609600000.000 +5.1355700614E-002 +4.9208926856E+000 +9.4009004120E-001 -5.0882168199E+000 +9.3980080893E-001 -5.1425284037E+000 +5.1618325126E-002 +4.6713313941E+000
1809550000.000 +5.0742638576E-002 +4.5783942636E+000 +9.3915104115E-001 -5.7637807759E+000 +9.3820594068E-001 -5.7626210872E+000 +5.1035727413E-002 +4.6320662234E+000
2009500000.000 +5.0617628001E-002 +6.2497736764E+000 +9.3750630799E-001 -6.2642876093E+000 +9.3694242042E-001 -6.3729174376E+000 +5.0255380832E-002 +6.3795550693E+000
2209450000.000 +5.0951147808E-002 +7.5549751689E+000 +9.3688055350E-001 -6.8850715324E+000 +9.3644186302E-001 -6.9407945825E+000 +5.0624101289E-002 +7.6905752333E+000
2409400000.000 +5.1421495086E-002 +7.8366063025E+000 +9.3653521243E-001 -7.5107573870E+000 +9.3607942095E-001 -7.5425283969E+000 +5.1107697483E-002 +8.3228860149E+000
2609350000.000 +5.1897964861E-002 +8.6998444493E+000 +9.3597709623E-001 -8.0570953438E+000 +9.3569089336E-001 -8.1658325813E+000 +5.1627550996E-002 +9.3702427149E+000
2809300000.000 +5.2665209899E-002 +9.4604159753E+000 +9.3571451433E-001 -8.6574224827E+000 +9.3522564981E-001 -8.7457073691E+000 +5.2315254747E-002 +1.0043968872E+001
3009250000.000 +5.2958777945E-002 +9.5186293247E+000 +9.3478752938E-001 -9.2408041069E+000 +9.3408427304E-001 -9.3786535114E+000 +5.2481661715E-002 +9.8851072740E+000
3209200000.000 +5.3503364082E-002 +1.0544598660E+001 +9.3435644805E-001 -9.8472928588E+000 +9.3325243808E-001 -9.8872817417E+000 +5.2695954116E-002 +1.0954233865E+001
3409150000.000 +5.4523557888E-002 +1.1311585218E+001 +9.3402271919E-001 -1.0469484757E+001 +9.3262418958E-001 -1.0443622446E+001 +5.3563804022E-002 +1.1935875856E+001
3609100000.000 +5.5055393676E-002 +1.1482632308E+001 +9.3304542287E-001 -1.1002537144E+001 +9.3241064366E-001 -1.1053429241E+001 +5.4401752641E-002 +1.1793650870E+001
3809050000.000 +5.6052141851E-002 +1.2028094339E+001 +9.3297852959E-001 -1.1578483995E+001 +9.3317182741E-001 -1.1685862926E+001 +5.5483081696E-002 +1.2448723750E+001
4009000000.000 +5.7559251610E-002 +1.2310429629E+001 +9.3287230574E-001 -1.2237039506E+001 +9.3211065981E-001 -1.2287016469E+001 +5.6489512266E-002 +1.2909932515E+001
4208950000.000 +5.8208084089E-002 +1.2093510857E+001 +9.3289252524E-001 -1.2823483687E+001 +9.3201801725E-001 -1.2842671922E+001 +5.6874590561E-002 +1.2651646146E+001
4408900000.000 +5.8519070878E-002 +1.2290575058E+001 +9.3184965707E-001 -1.3350131738E+001 +9.3143839838E-001 -1.3420684399E+001 +5.7294976808E-002 +1.3130856910E+001
4608850000.000 +5.9515402976E-002 +1.2652099739E+001 +9.3151107347E-001 -1.3937385146E+001 +9.3080709649E-001 -1.4008874238E+001 +5.7560955482E-002 +1.4245898463E+001
4808800000.000 +5.9875859412E-002 +1.3453527173E+001 +9.3025555365E-001 -1.4502894767E+001 +9.2986071053E-001 -1.4584062565E+001 +5.8339905122E-002 +1.4429403452E+001
5008750000.000 +6.0570844652E-002 +1.3366284740E+001 +9.3010600588E-001 -1.5084473214E+001 +9.3051276380E-001 -1.5163571760E+001 +5.8738428606E-002 +1.4487390340E+001
5208700000.000 +6.1767351943E-002 +1.3806196810E+001 +9.2957421070E-001 -1.5667766960E+001 +9.2940464052E-001 -1.5809650143E+001 +5.9865364273E-002 +1.5442824862E+001
5408650000.000 +6.2815256618E-002 +1.3862722009E+001 +9.2933169422E-001 -1.6240633242E+001 +9.2923804566E-001 -1.6318057992E+001 +6.1120352087E-002 +1.5051739297E+001
5608600000.000 +6.3611007899E-002 +1.3472459537E+001 +9.2916064551E-001 -1.6830531586E+001 +9.3015647892E-001 -1.6957941607E+001 +6.1885191947E-002 +1.5301753811E+001
5808550000.000 +6.4847696920E-002 +1.3562384964E+001 +9.2931848640E-001 -1.7479708467E+001 +9.2884576757E-001 -1.7517178869E+001 +6.2925335961E-002 +1.5576303894E+001
6008500000.000 +6.5859511466E-002 +1.3462702290E+001 +9.2899439746E-001 -1.7991855106E+001 +9.2849430619E-001 -1.8081295548E+001 +6.4460277854E-002 +1.5022745628E+001
6208450000.000 +6.6836562582E-002 +1.3552642459E+001 +9.2860599055E-001 -1.8592898791E+001 +9.2881957566E-001 -1.8680839471E+001 +6.4744256658E-002 +1.4207051280E+001
6408400000.000 +6.8095072476E-002 +1.3126293232E+001 +9.2830379485E-001 -1.9199476681E+001 +9.2866346875E-001 -1.9318390704E+001 +6.5952378766E-002 +1.4614313988E+001
6608350000.000 +6.9405132050E-002 +1.3158457627E+001 +9.2766984593E-001 -1.9771749969E+001 +9.2740834578E-001 -1.9852098565E+001 +6.6601154193E-002 +1.4255727185E+001
6808300000.000 +7.0142052127E-002 +1.2896755828E+001 +9.2789395184E-001 -2.0343002184E+001 +9.2841834002E-001 -2.0382116609E+001 +6.7268638119E-002 +1.3820589124E+001
7008250000.000 +7.1117231842E-002 +1.2618068947E+001 +9.2699329351E-001 -2.0947510449E+001 +9.2776134422E-001 -2.1112566263E+001 +6.7944317492E-002 +1.4391745023E+001
7208200000.000 +7.2111718306E-002 +1.2385978068E+001 +9.2647158121E-001 -2.1531874055E+001 +9.2590295106E-001 -2.1597731028E+001 +6.8139238635E-002 +1.4066259002E+001
7408150000.000 +7.2576915458E-002 +1.2204437757E+001 +9.2539354855E-001 -2.2128935459E+001 +9.2653070931E-001 -2.2228470644E+001 +6.8600615081E-002 +1.3897022855E+001
7608100000.000 +7.3362843259E-002 +1.1842177730E+001 +9.2514684512E-001 -2.2729941102E+001 +9.2386789534E-001 -2.2786684221E+001 +6.9238553193E-002 +1.3929006505E+001
7808050000.000 +7.4721666772E-002 +1.1737283765E+001 +9.2414730936E-001 -2.3245802658E+001 +9.2335934038E-001 -2.3386224250E+001 +7.0056801958E-002 +1.3495793955E+001
8008000000.000 +7.5189177263E-002 +1.1558269498E+001 +9.2370237785E-001 -2.3812760585E+001 +9.2349757080E-001 -2.3905842543E+001 +7.0432067700E-002 +1.3049950007E+001
8207950000.000 +7.5609981059E-002 +1.1327471088E+001 +9.2325711696E-001 -2.4462488713E+001 +9.2477967470E-001 -2.4618107323E+001 +7.1259771282E-002 +1.3518452382E+001
8407900000.000 +7.7284962995E-002 +1.1428407446E+001 +9.2214748881E-001 -2.4974180788E+001 +9.2117453212E-001 -2.5096364549E+001 +7.2345287408E-002 +1.3069563206E+001
8607850000.000 +7.7918875087E-002 +1.1242022688E+001 +9.2282131481E-001 -2.5529259261E+001 +9.2482744655E-001 -2.5525044935E+001 +7.2608015322E-002 +1.2950376016E+001
8807800000.000 +7.9530292270E-002 +1.1230173386E+001 +9.2173667674E-001 -2.6154031536E+001 +9.2309417272E-001 -2.6355237861E+001 +7.4194181759E-002 +1.3379973398E+001
9007750000.000 +8.0554033471E-002 +1.0669151477E+001 +9.2076855063E-001 -2.6692893754E+001 +9.2108622503E-001 -2.6795723613E+001 +7.5356267896E-002 +1.2306556717E+001
9207700000.000 +8.1519729374E-002 +1.0181643648E+001 +9.2084630586E-001 -2.7271447137E+001 +9.2336382462E-001 -2.7429353997E+001 +7.5895284652E-002 +1.1857854185E+001
9407650000.000 +8.3067449348E-002 +9.8570853043E+000 +9.2104058248E-001 -2.7840754526E+001 +9.2296814943E-001 -2.8059208504E+001 +7.6602925252E-002 +1.2117018275E+001
9607600000.000 +8.4423786367E-002 +9.2882497306E+000 +9.2000547128E-001 -2.8402657555E+001 +9.2117326583E-001 -2.8641991159E+001 +7.7625723041E-002 +1.1813433754E+001
9807550000.000 +8.5344142720E-002 +8.7580377979E+000 +9.1976292360E-001 -2.8993384184E+001 +9.2068106648E-001 -2.9130045388E+001 +7.7994065686E-002 +1.0940729356E+001
10007500000.000 +8.5556528220E-002 +7.7325933843E+000 +9.1898152743E-001 -2.9649667844E+001 +9.2144058186E-001 -2.9818127179E+001 +7.8260870834E-002 +1.0826882670E+001
10207450000.000 +8.6299977533E-002 +8.1065646866E+000 +9.1739978755E-001 -3.0095464606E+001 +9.1626120234E-001 -3.0301786795E+001 +7.8904823705E-002 +1.0404915137E+001
10407400000.000 +8.7196998864E-002 +7.5119182687E+000 +9.1863015454E-001 -3.0676784110E+001 +9.1831793570E-001 -3.0549751770E+001 +7.8990592078E-002 +9.9313777723E+000
10607350000.000 +8.7680740194E-002 +7.5188584088E+000 +9.1650548244E-001 -3.1224246210E+001 +9.1929319057E-001 -3.1504600465E+001 +7.9743664081E-002 +1.0077224893E+001
10807300000.000 +8.8867819102E-002 +7.1933968794E+000 +9.1646995059E-001 -3.1782636956E+001 +9.1358911417E-001 -3.1878766238E+001 +8.0580646277E-002 +9.4019289380E+000
11007250000.000 +9.0036087062E-002 +6.3669867263E+000 +9.1628528642E-001 -3.2319665907E+001 +9.1801719519E-001 -3.2341842206E+001 +8.0690066513E-002 +8.9550673995E+000
11207200000.000 +9.1169883270E-002 +6.4133449064E+000 +9.1675822897E-001 -3.2881045768E+001 +9.1696054713E-001 -3.2910536613E+001 +8.1921329849E-002 +8.9469624191E+000
11407150000.000 +9.1795965891E-002 +6.0540429483E+000 +9.1396818756E-001 -3.3431611029E+001 +9.1638482449E-001 -3.3681960989E+001 +8.2694376977E-002 +8.5819225210E+000
11607100000.000 +9.2861285616E-002 +5.0673720022E+000 +9.1632003008E-001 -3.3834070965E+001 +9.1284735298E-001 -3.4040356498E+001 +8.2900951642E-002 +7.9321656489E+000
11807050000.000 +9.3535712999E-002 +4.8744568614E+000 +9.1565824320E-001 -3.4562894651E+001 +9.2249385054E-001 -3.4738508370E+001 +8.3811949819E-002 +8.4066020453E+000
12007000000.000 +9.5927622576E-002 +4.2751563242E+000 +9.1563784109E-001 -3.4983180564E+001 +9.1217624943E-001 -3.5464325916E+001 +8.5839311987E-002 +7.1389408091E+000
12206950000.000 +9.5999704299E-002 +3.9303129989E+000 +9.1528053012E-001 -3.5612687623E+001 +9.1969280904E-001 -3.5592983665E+001 +8.5830969384E-002 +6.7565584004E+000
12406900000.000 +9.7194386119E-002 +3.5091059220E+000 +9.1512863282E-001 -3.6115184057E+001 +9.1942981697E-001 -3.6649778107E+001 +8.6549752993E-002 +6.1692255170E+000
12606850000.000 +9.6673295255E-002 +3.5048828629E+000 +9.1506112627E-001 -3.6739483970E+001 +9.1796935987E-001 -3.7065592454E+001 +8.6452948649E-002 +6.0266337832E+000
12806800000.000 +9.9155241057E-002 +3.4523091076E+000 +9.1473360092E-001 -3.7097987722E+001 +9.1690933541E-001 -3.7697970279E+001 +8.6817581963E-002 +5.2435848908E+000
13006750000.000 +9.9932463434E-002 +2.2371768483E+000 +9.1626960321E-001 -3.7908439357E+001 +9.2263106135E-001 -3.8267488386E+001 +8.6986621045E-002 +5.0791725838E+000
13206700000.000 +9.9062403822E-002 +1.9173218930E+000 +9.1429810569E-001 -3.8585580925E+001 +9.1869577405E-001 -3.9246103010E+001 +8.7030930222E-002 +5.3822818771E+000
13406650000.000 +1.0023563200E-001 +1.0166441835E+000 +9.1600515792E-001 -3.9103179720E+001 +9.1552411643E-001 -3.9197175162E+001 +8.7425454972E-002 +4.0771236150E+000
13606600000.000 +1.0067169935E-001 +8.5595181396E-001 +9.1459907329E-001 -3.9705223897E+001 +9.2007505079E-001 -3.9829351238E+001 +8.7838693137E-002 +4.0633971502E+000
13806550000.000 +1.0183743135E-001 +1.7682433156E+000 +9.1249663419E-001 -4.0314523121E+001 +9.1363139713E-001 -4.0603290201E+001 +8.9298300080E-002 +4.0762402389E+000
14006500000.000 +1.0294996314E-001 +6.7790537582E-001 +9.1229304904E-001 -4.0708863618E+001 +9.1414976859E-001 -4.0790122221E+001 +8.9676770442E-002 +2.6950116682E+000
14206450000.000 +1.0531759802E-001 +4.9696656886E-001 +9.1358653645E-001 -4.1365792598E+001 +9.1584261689E-001 -4.1321288827E+001 +9.0206677981E-002 +2.4009241054E+000
14406400000.000 +1.0730207538E-001 -4.8818445803E-001 +9.1402150999E-001 -4.1933083764E+001 +9.1274018304E-001 -4.1639985569E+001 +9.0692549774E-002 +2.0476875613E+000
14606350000.000 +1.0705200983E-001 -1.8715332950E+000 +9.1238233916E-001 -4.2256330701E+001 +9.1364498195E-001 -4.2254518194E+001 +9.0828905097E-002 +1.4381806250E+000
14806300000.000 +1.0775451901E-001 -2.1131028079E+000 +9.1682523548E-001 -4.2893805618E+001 +9.1454862592E-001 -4.2902202181E+001 +9.1678684083E-002 +1.5546970040E+000
15006250000.000 +1.0825622547E-001 -2.1633171601E+000 +9.1314126925E-001 -4.3416103629E+001 +9.1754750489E-001 -4.3796958912E+001 +9.2606671577E-002 +1.4795732130E+000
15206200000.000 +1.0792464586E-001 -2.7396074074E+000 +9.1749955268E-001 -4.3887420268E+001 +9.1060660605E-001 -4.3777960130E+001 +9.2053443805E-002 +7.2020926492E-001
15406150000.000 +1.0981172343E-001 -3.2483109384E+000 +9.1637991660E-001 -4.4633447637E+001 +9.2429985470E-001 -4.4565400953E+001 +9.2855759035E-002 +7.9011916474E-001
15606100000.000 +1.1015503914E-001 -3.3170048613E+000 +9.1622633466E-001 -4.5158301602E+001 +9.1613299785E-001 -4.5907987530E+001 +9.4114921187E-002 +2.1973252488E-001
15806050000.000 +1.0939537578E-001 -3.7898703786E+000 +9.1413964898E-001 -4.5884617894E+001 +9.2093357862E-001 -4.5971305617E+001 +9.4126694184E-002 -8.4995030365E-001
16006000000.000 +1.1142898274E-001 -4.4003301022E+000 +9.1755736028E-001 -4.6338423372E+001 +9.1941278867E-001 -4.6995160702E+001 +9.4237465282E-002 -1.5470604316E+000
16205950000.000 +1.1123962689E-001 -4.1816859565E+000 +9.1574282740E-001 -4.7134102271E+001 +9.1587194924E-001 -4.7584118323E+001 +9.4417311862E-002 -1.4778213164E+000
16405900000.000 +1.1416140978E-001 -5.5560655887E+000 +9.1608737479E-001 -4.7233865770E+001 +9.1359564093E-001 -4.8842170191E+001 +9.5768931244E-002 -2.7743869613E+000
16605850000.000 +1.1281033831E-001 -5.1299441174E+000 +9.1650560128E-001 -4.8233086919E+001 +9.1884871715E-001 -4.8554745174E+001 +9.5448909190E-002 -2.1751606881E+000
16805800000.000 +1.1372711765E-001 -3.4440654086E+000 +9.0976914829E-001 -4.8639213284E+001 +9.2121619854E-001 -4.9832989624E+001 +9.7597035673E-002 -1.5765157310E+000
17005750000.000 +1.1452619137E-001 -4.2840442507E+000 +9.1248978165E-001 -4.9506535703E+001 +9.0893556846E-001 -4.9636253558E+001 +9.7817108231E-002 -2.8963519944E+000
17205700000.000 +1.1697154447E-001 -4.6065228367E+000 +9.1087644872E-001 -4.9823997397E+001 +9.1860045388E-001 -5.0575532437E+001 +9.8864404981E-002 -3.3382433406E+000
17405650000.000 +1.1911565515E-001 -5.1745798565E+000 +9.1284038570E-001 -5.0543390954E+001 +9.1308312653E-001 -5.1053802820E+001 +9.9748480440E-002 -3.9039311091E+000
17605600000.000 +1.2041045571E-001 -6.0763694190E+000 +9.0831196295E-001 -5.0859328239E+001 +9.1425173108E-001 -5.1334090849E+001 +9.9749038634E-002 -5.0476788170E+000
17805550000.000 +1.2121898116E-001 -7.4149210022E+000 +9.1355894861E-001 -5.1731028230E+001 +9.1374764939E-001 -5.1579440058E+001 +9.9054061871E-002 -5.6580544951E+000
18005500000.000 +1.2165656889E-001 -6.9509199240E+000 +9.0835182791E-001 -5.2086595229E+001 +9.2081828179E-001 -5.2653440265E+001 +9.9322353779E-002 -5.2370624358E+000
18205450000.000 +1.2216252984E-001 -7.7806987783E+000 +9.1159562033E-001 -5.2452658320E+001 +9.1634798903E-001 -5.2895438140E+001 +9.9254689861E-002 -6.2940158345E+000
18405400000.000 +1.2197304196E-001 -8.3358255235E+000 +9.1055853931E-001 -5.3252213577E+001 +9.2434316662E-001 -5.3142524398E+001 +9.8361688796E-002 -6.8607534668E+000
18605350000.000 +1.2252637777E-001 -7.8520771782E+000 +9.0898702843E-001 -5.4007312992E+001 +9.2496149004E-001 -5.4460767204E+001 +9.9279946285E-002 -6.4162403104E+000
18805300000.000 +1.2452898330E-001 -8.9267583756E+000 +9.1336958423E-001 -5.4328859129E+001 +9.0864735531E-001 -5.5000641544E+001 +1.0047991255E-001 -8.0495127507E+000
19005250000.000 +1.2514612899E-001 -9.0592536442E+000 +9.1517370736E-001 -5.4941714633E+001 +9.2282998293E-001 -5.5114968971E+001 +1.0050777785E-001 -8.5691275758E+000
19205200000.000 +1.2654491096E-001 -9.8493822399E+000 +9.1722644840E-001 -5.5639593081E+001 +9.1933711758E-001 -5.6793917491E+001 +1.0102720778E-001 -8.9335959999E+000
19405150000.000 +1.2623990406E-001 -9.5358361957E+000 +9.1487922735E-001 -5.6332542448E+001 +9.1081104883E-001 -5.7144999339E+001 +1.0193270141E-001 -9.2971577751E+000
19605100000.000 +1.2692902208E-001 -1.0922925687E+001 +9.1991247528E-001 -5.6854897182E+001 +9.0916833254E-001 -5.7808497668E+001 +1.0115716134E-001 -1.0287582027E+001
19805050000.000 +1.2813445782E-001 -1.0264538499E+001 +9.1313279452E-001 -5.7636557640E+001 +9.1752644121E-001 -5.8295259890E+001 +1.0190545220E-001 -9.5151487712E+000
20005000000.000 +1.3030480330E-001 -1.0272785460E+001 +9.1038680180E-001 -5.7771697931E+001 +9.1288195948E-001 -5.9317467599E+001 +1.0357838603E-001 -1.0284072792E+001
20204950000.000 +1.3089560984E-001 -1.1055143996E+001 +9.1330982926E-001 -5.8863301906E+001 +9.1276395331E-001 -5.9048439174E+001 +1.0236052469E-001 -1.0607200226E+001
20404900000.000 +1.3245640203E-001 -1.1319798813E+001 +9.1223384115E-001 -5.9289046240E+001 +9.1541678055E-001 -6.0482958055E+001 +1.0240328696E-001 -1.0148615374E+001
20604850000.000 +1.3505340930E-001 -1.1476665390E+001 +9.0925800609E-001 -5.9845542475E+001 +8.9958475654E-001 -6.0480805279E+001 +1.0420347735E-001 -1.1136753336E+001
20804800000.000 +1.3504312259E-001 -1.2190214578E+001 +9.0719752982E-001 -6.0140923317E+001 +9.1625851351E-001 -6.0771208576E+001 +1.0299850717E-001 -1.1554695697E+001
21004750000.000 +1.3684420317E-001 -1.2765008974E+001 +9.0789808616E-001 -6.1011210426E+001 +9.1142087716E-001 -6.1587148625E+001 +1.0299767285E-001 -1.1392367284E+001
21204700000.000 +1.3810980184E-001 -1.2613907213E+001 +9.0361500664E-001 -6.1042687362E+001 +9.1791509887E-001 -6.2008109752E+001 +1.0349573673E-001 -1.1527534529E+001
21404650000.000 +1.3779337093E-001 -1.4070604104E+001 +9.0939859244E-001 -6.1728129108E+001 +9.1067236861E-001 -6.2307018238E+001 +1.0286600221E-001 -1.2798878483E+001
21604600000.000 +1.3542626408E-001 -1.3867559346E+001 +8.9946945425E-001 -6.2445987138E+001 +9.2789177942E-001 -6.2659886691E+001 +1.0185016046E-001 -1.1586752503E+001
21804550000.000 +1.4039035767E-001 -1.3971401149E+001 +9.0765182555E-001 -6.2862059795E+001 +9.1533382399E-001 -6.3949410228E+001 +1.0544741086E-001 -1.3593911237E+001
22004500000.000 +1.3931120748E-001 -1.4601832255E+001 +9.0869071173E-001 -6.3643311152E+001 +9.1622182170E-001 -6.3286111899E+001 +1.0414239951E-001 -1.4050085299E+001
22204450000.000 +1.4225317979E-001 -1.4513114818E+001 +9.1083457970E-001 -6.4217201554E+001 +9.2108944241E-001 -6.4569493672E+001 +1.0624319740E-001 -1.3743464705E+001
22404400000.000 +1.4408031870E-001 -1.4132946155E+001 +9.0521869822E-001 -6.4768975954E+001 +9.1644378545E-001 -6.5746936755E+001 +1.0810312671E-001 -1.4033279246E+001
22604350000.000 +1.4500130997E-001 -1.5128243998E+001 +9.1071962361E-001 -6.5382669646E+001 +9.1310719362E-001 -6.6072357812E+001 +1.0794121526E-001 -1.5020901772E+001
22804300000.000 +1.4660092211E-001 -1.5681361868E+001 +9.0777230986E-001 -6.6418598636E+001 +9.2044867822E-001 -6.7100889696E+001 +1.0832399837E-001 -1.4327092367E+001
23004250000.000 +1.4852976109E-001 -1.5501745001E+001 +9.0783676079E-001 -6.6885461140E+001 +9.0832658887E-001 -6.8163822651E+001 +1.0964178779E-001 -1.4572541804E+001
23204200000.000 +1.5008820329E-001 -1.6563311966E+001 +9.0855813549E-001 -6.7377987328E+001 +9.0315747989E-001 -6.8599351587E+001 +1.1051972898E-001 -1.5365033713E+001
23404150000.000 +1.5210236722E-001 -1.7221506286E+001 +9.0650655207E-001 -6.8452827573E+001 +9.1068008821E-001 -6.8777531305E+001 +1.0965546255E-001 -1.4667693583E+001
23604100000.000 +1.5529238167E-001 -1.7646398668E+001 +9.0559570444E-001 -6.8579907740E+001 +9.1300442384E-001 -7.0751799963E+001 +1.1142483381E-001 -1.4690306025E+001
23804050000.000 +1.5430034744E-001 -1.7909411235E+001 +9.0926516277E-001 -6.9459378780E+001 +8.8586176179E-001 -7.0144539369E+001 +1.1120032172E-001 -1.5718882850E+001
24004000000.000 +1.5840609802E-001 -1.9521468820E+001 +9.0526718354E-001 -6.9682058181E+001 +9.0880043053E-001 -7.1207419128E+001 +1.1159937600E-001 -1.6557806274E+001
24203950000.000 +1.5801299767E-001 -1.9546498772E+001 +9.0160391998E-001 -7.0621247761E+001 +8.9769764267E-001 -7.2291642073E+001 +1.1253802025E-001 -1.6125262883E+001
24403900000.000 +1.5965180915E-001 -2.1487517853E+001 +9.0004990166E-001 -7.0652169552E+001 +9.0284368889E-001 -7.2101056405E+001 +1.1252700162E-001 -1.7809429609E+001
24603850000.000 +1.5668114980E-001 -2.2588368641E+001 +9.0339718534E-001 -7.1659284544E+001 +9.0233839822E-001 -7.2296050093E+001 +1.1240699740E-001 -1.8105354073E+001
24803800000.000 +1.5905016026E-001 -2.1525167201E+001 +8.9728864939E-001 -7.1817269254E+001 +9.1107744412E-001 -7.3793412000E+001 +1.1512686382E-001 -1.7980072382E+001
25003750000.000 +1.5586948575E-001 -2.2916714245E+001 +9.0423892156E-001 -7.2582308415E+001 +8.8894347977E-001 -7.3753742518E+001 +1.1474601302E-001 -1.9281672200E+001
25203700000.000 +1.5652215205E-001 -2.2525081959E+001 +8.9671520190E-001 -7.3206329376E+001 +9.1144012085E-001 -7.3347207620E+001 +1.1482054956E-001 -1.9126359984E+001
25403650000.000 +1.6090719909E-001 -2.2089794079E+001 +8.9437705580E-001 -7.3313413190E+001 +9.0292178784E-001 -7.4965495611E+001 +1.1784959026E-001 -1.9492845351E+001
25603600000.000 +1.6048512596E-001 -2.3273760539E+001 +8.9415080610E-001 -7.3699280459E+001 +8.9301809241E-001 -7.4386001091E+001 +1.1665994097E-001 -2.0329507568E+001
25803550000.000 +1.6226107823E-001 -2.3091366424E+001 +8.9764888695E-001 -7.4262769630E+001 +9.0558539144E-001 -7.5321265302E+001 +1.1833767461E-001 -1.9838942875E+001
26003500000.000 +1.6337274219E-001 -2.3525003406E+001 +8.9132638212E-001 -7.5225895511E+001 +9.0104653460E-001 -7.5654014659E+001 +1.1927558824E-001 -2.0110802385E+001
26203450000.000 +1.6479953673E-001 -2.4041805465E+001 +8.9264617681E-001 -7.5511662743E+001 +8.9820202748E-001 -7.6057371052E+001 +1.2054974820E-001 -2.0622846193E+001
26403400000.000 +1.6635771454E-001 -2.4640359283E+001 +8.9770794656E-001 -7.6558457791E+001 +8.9413928015E-001 -7.6395223732E+001 +1.2067920001E-001 -2.0920694175E+001
26603350000.000 +1.7030807485E-001 -2.4210873269E+001 +8.9486898377E-001 -7.6494189397E+001 +9.1074923881E-001 -7.7987190641E+001 +1.2261976578E-001 -2.0923967494E+001
26803300000.000 +1.6955722405E-001 -2.5471819259E+001 +9.0045410767E-001 -7.7440105125E+001 +8.9478792661E-001 -7.8202566616E+001 +1.2274772770E-001 -2.2032154030E+001
27003250000.000 +1.7037678506E-001 -2.5517045368E+001 +8.9669964464E-001 -7.8085193840E+001 +9.0632005861E-001 -7.8913895527E+001 +1.2408127677E-001 -2.2129478748E+001
27203200000.000 +1.7161536382E-001 -2.6097926715E+001 +8.9872071667E-001 -7.9129630537E+001 +8.8949262861E-001 -8.0765346738E+001 +1.2510367209E-001 -2.2622492654E+001
27403150000.000 +1.7345519943E-001 -2.6823629116E+001 +8.9757080289E-001 -7.9353745053E+001 +8.8571178680E-001 -8.1178469089E+001 +1.2711103127E-001 -2.4187923856E+001
27603100000.000 +1.7133432175E-001 -2.6974876515E+001 +8.9892889720E-001 -8.0563782357E+001 +8.8654936883E-001 -8.1618723019E+001 +1.2642947179E-001 -2.3632248975E+001
27803050000.000 +1.7328831035E-001 -2.6493641969E+001 +8.9357041843E-001 -8.1281483957E+001 +8.8310048872E-001 -8.2591811714E+001 +1.2950382361E-001 -2.3608349796E+001
28003000000.000 +1.7395452164E-001 -2.7146653571E+001 +8.9662174957E-001 -8.1747890803E+001 +8.7282120409E-001 -8.3053325315E+001 +1.3008585513E-001 -2.4147184737E+001
28202950000.000 +1.7591461797E-001 -2.7637641384E+001 +8.9267634370E-001 -8.2400078472E+001 +8.7616530062E-001 -8.2960426429E+001 +1.3210395205E-001 -2.4841200765E+001
28402900000.000 +1.7812184974E-001 -2.8310123476E+001 +8.8686369072E-001 -8.2247018168E+001 +9.0448642373E-001 -8.3298954203E+001 +1.3239727021E-001 -2.5129236946E+001
28602850000.000 +1.8227311555E-001 -2.9061853331E+001 +8.8421657614E-001 -8.2408920013E+001 +8.8543502854E-001 -8.4271893036E+001 +1.3480763227E-001 -2.7073763464E+001
28802800000.000 +1.8036258662E-001 -2.9926208949E+001 +8.8664229409E-001 -8.2971065228E+001 +8.9203903107E-001 -8.3538554601E+001 +1.3277553775E-001 -2.7362914065E+001
29002750000.000 +1.8505544813E-001 -3.0056781966E+001 +8.9265954997E-001 -8.3472245490E+001 +9.0309807656E-001 -8.5191188638E+001 +1.3527490017E-001 -2.7473462507E+001
29202700000.000 +1.8702286559E-001 -3.0569021763E+001 +8.9111644564E-001 -8.3643340048E+001 +8.9924371882E-001 -8.5711169711E+001 +1.3684634970E-001 -2.8264336335E+001
29402650000.000 +1.8723436926E-001 -3.1597372004E+001 +8.9668597124E-001 -8.4284500563E+001 +9.0018201878E-001 -8.5929209891E+001 +1.3656753705E-001 -2.9051974859E+001
29602600000.000 +1.9052898525E-001 -3.2130551413E+001 +8.9559025298E-001 -8.5023879126E+001 +9.0389516124E-001 -8.6756117229E+001 +1.3797281973E-001 -2.9349049775E+001
29802550000.000 +1.9161376018E-001 -3.3289664259E+001 +8.9727575936E-001 -8.5270727094E+001 +8.9216169975E-001 -8.7989776350E+001 +1.3851870754E-001 -3.1040923728E+001
30002500000.000 +1.8773425654E-001 -3.3248964026E+001 +8.9872866155E-001 -8.6358029463E+001 +8.8599220256E-001 -8.7158455709E+001 +1.3752032665E-001 -3.0882080584E+001
30202450000.000 +1.9075589657E-001 -3.2996705088E+001 +8.8793193905E-001 -8.6934566965E+001 +9.0620247803E-001 -8.8163338975E+001 +1.3964388740E-001 -3.0504006319E+001
30402400000.000 +1.9042416395E-001 -3.3558146003E+001 +8.9270282378E-001 -8.8026319638E+001 +8.7360741346E-001 -8.9524714700E+001 +1.4112679998E-001 -3.1779760540E+001
30602350000.000 +1.9352508988E-001 -3.4140494239E+001 +8.8403523328E-001 -8.8571410513E+001 +8.7131335733E-001 -8.8470625499E+001 +1.4261182397E-001 -3.2925397452E+001
30802300000.000 +1.9552200408E-001 -3.4148785647E+001 +8.8533193664E-001 -8.9407893952E+001 +8.7080057947E-001 -9.0127925313E+001 +1.4468629123E-001 -3.2747327008E+001
31002250000.000 +1.9932230261E-001 -3.5227208766E+001 +8.7064136518E-001 -8.9248553912E+001 +8.7220807433E-001 -9.0167136832E+001 +1.4508445510E-001 -3.4450451240E+001
31202200000.000 +1.9843797758E-001 -3.5460174700E+001 +8.8507485073E-001 -9.0213350914E+001 +8.7183705023E-001 -9.1308888299E+001 +1.4572034164E-001 -3.3987737917E+001
31402150000.000 +2.0105382683E-001 -3.6024981401E+001 +8.7135020893E-001 -9.0848412205E+001 +8.8703714810E-001 -9.1356201450E+001 +1.4783431871E-001 -3.4357113808E+001
31602100000.000 +2.0379893595E-001 -3.7051601872E+001 +8.8055266096E-001 -9.1127271962E+001 +8.6670873919E-001 -9.3558308186E+001 +1.5020895709E-001 -3.5829894273E+001
31802050000.000 +2.0334770900E-001 -3.8915586332E+001 +8.6646149059E-001 -9.1203837037E+001 +8.7313594558E-001 -9.1401047027E+001 +1.4629083358E-001 -3.6975119207E+001
32002000000.000 +2.0499067737E-001 -3.8883229422E+001 +8.8391491216E-001 -9.2052192269E+001 +8.8523913487E-001 -9.3629947044E+001 +1.4878328514E-001 -3.6454076734E+001
32201950000.000 +2.0536348157E-001 -3.9232037331E+001 +8.7567805343E-001 -9.2360841159E+001 +8.8313622101E-001 -9.3576894482E+001 +1.4956736274E-001 -3.6981394289E+001
32401900000.000 +2.0486699930E-001 -4.0819891612E+001 +8.9728158698E-001 -9.2906713575E+001 +8.7871049470E-001 -9.4733512998E+001 +1.4863207467E-001 -3.8040970002E+001
32601850000.000 +2.0729405532E-001 -4.0552764425E+001 +8.7917112415E-001 -9.3656655430E+001 +8.8761499717E-001 -9.4597050034E+001 +1.5108114273E-001 -3.8193399694E+001
32801800000.000 +2.1025421822E-001 -4.1324463405E+001 +8.8580186142E-001 -9.3821819148E+001 +8.9140953138E-001 -9.6220673442E+001 +1.5314773978E-001 -3.9433574585E+001
33001750000.000 +2.0935130747E-001 -4.2016500235E+001 +8.8633844463E-001 -9.4697953860E+001 +8.8788022410E-001 -9.6112526295E+001 +1.5303516356E-001 -4.0003160641E+001
33201700000.000 +2.0978012541E-001 -4.2825533631E+001 +8.9035765446E-001 -9.4954958615E+001 +8.8913077737E-001 -9.6474182191E+001 +1.5376850525E-001 -4.0696933499E+001
33401650000.000 +2.1179949189E-001 -4.3495684253E+001 +8.8935693848E-001 -9.5477817674E+001 +8.8521741393E-001 -9.7178617761E+001 +1.5549502915E-001 -4.1368781250E+001
33601600000.000 +2.1134646636E-001 -4.3872459069E+001 +8.8675505312E-001 -9.6389545269E+001 +8.7758314061E-001 -9.7691309076E+001 +1.5634622428E-001 -4.2079896930E+001
33801550000.000 +2.1287905306E-001 -4.4628820131E+001 +8.8294374207E-001 -9.7085819029E+001 +8.7853096092E-001 -9.8213410758E+001 +1.5772753512E-001 -4.2359148387E+001
34001500000.000 +2.1432480375E-001 -4.5823073408E+001 +8.8099975741E-001 -9.7327290593E+001 +8.6594997589E-001 -9.8801701515E+001 +1.5789082641E-001 -4.3567193185E+001
34201450000.000 +2.1330044034E-001 -4.6266604761E+001 +8.8725531495E-001 -9.7835581695E+001 +8.6814980589E-001 -9.9527292293E+001 +1.5904469980E-001 -4.3870668483E+001
34401400000.000 +2.1529896350E-001 -4.7058071519E+001 +8.7942829572E-001 -9.8590986319E+001 +8.6979454216E-001 -9.9863630374E+001 +1.6033040501E-001 -4.4463124263E+001
34601350000.000 +2.1674401565E-001 -4.7182812234E+001 +8.7739839022E-001 -9.9393908397E+001 +8.7337476328E-001 -1.0108439583E+002 +1.6156643824E-001 -4.4631983483E+001
34801300000.000 +2.1622287677E-001 -4.8197190028E+001 +8.7995739593E-001 -9.9875925685E+001 +8.5307236399E-001 -1.0142672072E+002 +1.6094955945E-001 -4.5754709070E+001
35001250000.000 +2.1938694147E-001 -4.8748256223E+001 +8.7318194206E-001 -1.0064517892E+002 +8.5705848767E-001 -1.0121509899E+002 +1.6165972427E-001 -4.6406379597E+001
35201200000.000 +2.2109508265E-001 -4.9564277437E+001 +8.7193190844E-001 -1.0095746040E+002 +8.6239954528E-001 -1.0298759306E+002 +1.6348907840E-001 -4.7038865711E+001
35401150000.000 +2.2085861389E-001 -4.9944013349E+001 +8.6995387179E-001 -1.0158451863E+002 +8.6591053713E-001 -1.0288468609E+002 +1.6427106160E-001 -4.7836198634E+001
35601100000.000 +2.2119482833E-001 -5.1245440016E+001 +8.7125754301E-001 -1.0213108444E+002 +8.6499769978E-001 -1.0329270865E+002 +1.6350369136E-001 -4.8883816289E+001
35801050000.000 +2.2369657755E-001 -5.1699451431E+001 +8.6055931014E-001 -1.0265115753E+002 +8.6574238092E-001 -1.0443557164E+002 +1.6794609110E-001 -5.0114550299E+001
36001000000.000 +2.2249627397E-001 -5.2893612015E+001 +8.7150807728E-001 -1.0284037168E+002 +8.6392955512E-001 -1.0547121010E+002 +1.6668517562E-001 -5.1506211360E+001
36200950000.000 +2.2006017031E-001 -5.3797357747E+001 +8.6274340191E-001 -1.0389525524E+002 +8.6958797824E-001 -1.0438922201E+002 +1.6527090346E-001 -5.2027516708E+001
36400900000.000 +2.2057682021E-001 -5.4406856061E+001 +8.7195142239E-001 -1.0353629543E+002 +8.7918396780E-001 -1.0580544787E+002 +1.6691191946E-001 -5.2603443731E+001
36600850000.000 +2.1968649916E-001 -5.5630717901E+001 +8.6768317702E-001 -1.0405983999E+002 +8.5934166084E-001 -1.0593440593E+002 +1.6491157171E-001 -5.4013443733E+001
36800800000.000 +2.1686563926E-001 -5.6123036536E+001 +8.8501023207E-001 -1.0452271108E+002 +8.7746218611E-001 -1.0632059865E+002 +1.6482384903E-001 -5.3837765208E+001
37000750000.000 +2.1731799023E-001 -5.6586144792E+001 +8.7744481066E-001 -1.0505938167E+002 +8.7477675641E-001 -1.0653819595E+002 +1.6461784847E-001 -5.3729147400E+001
37200700000.000 +2.1475362110E-001 -5.7462755177E+001 +8.9190543494E-001 -1.0494962871E+002 +8.6865153068E-001 -1.0706595848E+002 +1.6280114331E-001 -5.4178251856E+001
37400650000.000 +2.1462116056E-001 -5.7674591478E+001 +8.8678839622E-001 -1.0635070563E+002 +8.6501354968E-001 -1.0730396122E+002 +1.6403325136E-001 -5.3912435978E+001
37600600000.000 +2.1516213491E-001 -5.8335008075E+001 +8.9106605934E-001 -1.0706381445E+002 +8.6997851114E-001 -1.0838831875E+002 +1.6513342179E-001 -5.4512100835E+001
37800550000.000 +2.1385384706E-001 -5.8609973200E+001 +8.8491486587E-001 -1.0794302564E+002 +8.5562562533E-001 -1.0869461660E+002 +1.6516815200E-001 -5.5243447077E+001
38000500000.000 +2.1332520314E-001 -5.9344747974E+001 +8.8692451935E-001 -1.0853303705E+002 +8.5856944733E-001 -1.0812364059E+002 +1.6425549554E-001 -5.5537930333E+001
38200450000.000 +2.1506793099E-001 -5.9691791526E+001 +8.7396193504E-001 -1.0935621294E+002 +8.6364673489E-001 -1.0965585944E+002 +1.6464501293E-001 -5.6486435712E+001
38400400000.000 +2.1440909053E-001 -6.0949094530E+001 +8.7195448149E-001 -1.0925258613E+002 +8.4641060585E-001 -1.1012382884E+002 +1.6412226214E-001 -5.8178605151E+001
38600350000.000 +2.1334262058E-001 -6.1012239127E+001 +8.7401959297E-001 -1.1017313982E+002 +8.6475561933E-001 -1.1055001927E+002 +1.6538388627E-001 -5.8029321441E+001
38800300000.000 +2.1498868596E-001 -6.2803240663E+001 +8.6058782409E-001 -1.0997697605E+002 +8.5393373906E-001 -1.1119242184E+002 +1.6490367272E-001 -6.0129798439E+001
39000250000.000 +2.1463820912E-001 -6.2771732895E+001 +8.6397887685E-001 -1.1058680626E+002 +8.5628610661E-001 -1.1259328961E+002 +1.6615711524E-001 -6.0876934724E+001
39200200000.000 +2.1681297898E-001 -6.3690129792E+001 +8.5385616711E-001 -1.1139044174E+002 +8.4619104083E-001 -1.1288286378E+002 +1.6788145160E-001 -6.1726426638E+001
39400150000.000 +2.1357500924E-001 -6.3660803288E+001 +8.6487785225E-001 -1.1101359714E+002 +8.6625365290E-001 -1.1369603458E+002 +1.6722672993E-001 -6.1321796892E+001
39600100000.000 +2.1086632996E-001 -6.5485155627E+001 +8.6332629644E-001 -1.1104687994E+002 +8.5004682720E-001 -1.1379362165E+002 +1.6427234995E-001 -6.3056109778E+001
39800050000.000 +2.0855350750E-001 -6.4085300408E+001 +8.8583196186E-001 -1.1205337776E+002 +8.7956017453E-001 -1.1424121962E+002 +1.6684968362E-001 -6.1234186803E+001
40000000000.000 +2.0948662367E-001 -6.4589357331E+001 +8.8145610021E-001 -1.1342269642E+002 +8.7265065116E-001 -1.1595507450E+002 +1.6830914237E-001 -6.2054535647E+001
