# Supplementary material for: Conductivity and radio frequency performance data for silver nanoparticle inks deposited via aerosol jet deposition and processed under varying conditions
Source: Data Brief. 2020 Sep 24;33:106331. doi: 10.1016/j.dib.2020.106331 (PMC7560714; doi:10.1016/j.dib.2020.106331)
Supplement: Supplementary file 3 [file mmc3.zip › Sintering Study/ANP Ink/RF Data/ANP_04_01.S2P]

!  2-Port S-parameters saved by WinCal
! VAR MeasName=S-Parameters (CALIBRATED_DATA) read from VNA (E8364B)
! VAR MeasDate=11/22/2017 3:27:17 PM
! VAR NAME=AFRL171016_04_01
! VAR FILENAME=AFRL171016_04_01.S2P
! VAR DATE=11/22/2017 3:27:18 PM
! VAR PHYS_PORTS=1,2
! VAR ObjTypeName=DATASET
! VAR IndexType=Frequency
!
# Hz S MA R 50
10000000.000 +6.0455640193E-002 -1.5976108467E+000 +9.3267407401E-001 +5.1809299450E-002 +9.3222947868E-001 -2.3568843369E-001 +6.1518063879E-002 +1.4509483679E-002
209950000.000 +6.0467349852E-002 +1.5969887531E-002 +9.3314527402E-001 -7.2195532901E-001 +9.3262245860E-001 -7.4323711955E-001 +6.0560242704E-002 +4.0561787338E-001
409900000.000 +6.0550892951E-002 +2.7671435421E-001 +9.3322086550E-001 -1.3735851987E+000 +9.3196764520E-001 -1.3950471984E+000 +6.0239317503E-002 +5.5683975985E-001
609850000.000 +5.9533952386E-002 +2.2539461746E-001 +9.3182691342E-001 -2.0823098769E+000 +9.3127517993E-001 -2.1072465265E+000 +5.9421897623E-002 +3.2472949903E-001
809800000.000 +5.9467765091E-002 +1.4315875475E+000 +9.3146989326E-001 -2.7383438065E+000 +9.3088038837E-001 -2.7767800693E+000 +5.9360053975E-002 +1.5807731152E+000
1009750000.000 +5.8955622361E-002 +1.4850260628E+000 +9.3064703433E-001 -3.4054144325E+000 +9.2979083469E-001 -3.4019944473E+000 +5.9011720881E-002 +1.9457229387E+000
1209700000.000 +5.9487155421E-002 +2.2190413768E+000 +9.3050869903E-001 -3.9882489202E+000 +9.2971752635E-001 -4.0300416287E+000 +5.9545147844E-002 +2.6914366504E+000
1409650000.000 +6.0003338373E-002 +2.3598154829E+000 +9.3001298273E-001 -4.6519706328E+000 +9.2903551773E-001 -4.6995848564E+000 +5.9934121186E-002 +3.1005567040E+000
1609600000.000 +6.0089856385E-002 +2.6223795305E+000 +9.2957698703E-001 -5.3248600183E+000 +9.2952432495E-001 -5.4116592611E+000 +6.0694512787E-002 +2.6977175136E+000
1809550000.000 +5.9308574884E-002 +2.1282930697E+000 +9.2828438912E-001 -6.0207841149E+000 +9.2833531590E-001 -6.0684246106E+000 +6.0280875152E-002 +2.5393034744E+000
2009500000.000 +5.9660681401E-002 +3.6755680771E+000 +9.2752919526E-001 -6.5978498447E+000 +9.2691477561E-001 -6.6760784907E+000 +5.9704862037E-002 +3.7361474630E+000
2209450000.000 +6.0116790352E-002 +4.9098550440E+000 +9.2689781611E-001 -7.2112340612E+000 +9.2636236571E-001 -7.2409145233E+000 +6.0050919442E-002 +4.8826113380E+000
2409400000.000 +6.0832499716E-002 +4.7109782756E+000 +9.2678906928E-001 -7.8523936134E+000 +9.2662720809E-001 -7.9118647111E+000 +6.0503002979E-002 +5.2682198175E+000
2609350000.000 +6.1396526975E-002 +5.5613365926E+000 +9.2619124079E-001 -8.4366521201E+000 +9.2596849239E-001 -8.5234461513E+000 +6.0850758666E-002 +6.2621157959E+000
2809300000.000 +6.1714916060E-002 +6.1772133048E+000 +9.2588659692E-001 -9.1227340920E+000 +9.2479682876E-001 -9.1540769174E+000 +6.1137574321E-002 +6.6056725965E+000
3009250000.000 +6.1391212391E-002 +6.0921360494E+000 +9.2429441414E-001 -9.7141665472E+000 +9.2341040240E-001 -9.7419721530E+000 +6.1027944303E-002 +6.5030513198E+000
3209200000.000 +6.1959838552E-002 +7.0264219881E+000 +9.2370962230E-001 -1.0330513115E+001 +9.2275899899E-001 -1.0324066300E+001 +6.1156785591E-002 +7.6893904977E+000
3409150000.000 +6.2714423300E-002 +7.7532362909E+000 +9.2355920065E-001 -1.0890764668E+001 +9.2232815835E-001 -1.0918118643E+001 +6.2202601604E-002 +8.2485641183E+000
3609100000.000 +6.2977300002E-002 +7.5552015427E+000 +9.2271088421E-001 -1.1538953690E+001 +9.2193103636E-001 -1.1554401780E+001 +6.2354340720E-002 +8.4382944158E+000
3809050000.000 +6.4206753474E-002 +8.0375503685E+000 +9.2225259489E-001 -1.2127293932E+001 +9.2238719402E-001 -1.2216442998E+001 +6.3447734036E-002 +9.0900004448E+000
4009000000.000 +6.5209141496E-002 +8.5449778176E+000 +9.2173035243E-001 -1.2748978474E+001 +9.2070853849E-001 -1.2811278293E+001 +6.4455716453E-002 +9.2598869194E+000
4208950000.000 +6.5726455277E-002 +8.0585767871E+000 +9.2172922984E-001 -1.3408122352E+001 +9.2141575831E-001 -1.3423572411E+001 +6.4462597681E-002 +9.2053029546E+000
4408900000.000 +6.6427058760E-002 +8.2555913353E+000 +9.2049376898E-001 -1.3959365208E+001 +9.2059617672E-001 -1.4034065237E+001 +6.5575527414E-002 +9.3996232501E+000
4608850000.000 +6.7769477340E-002 +8.7769626401E+000 +9.2107597322E-001 -1.4563483169E+001 +9.2074873989E-001 -1.4631171570E+001 +6.6326525130E-002 +9.9173853271E+000
4808800000.000 +6.8336118778E-002 +8.8328617707E+000 +9.2002649968E-001 -1.5174098408E+001 +9.1995538875E-001 -1.5246126861E+001 +6.6995442796E-002 +9.9914391550E+000
5008750000.000 +6.9398181553E-002 +8.7558587453E+000 +9.2013401548E-001 -1.5773348701E+001 +9.2045664931E-001 -1.5852062613E+001 +6.7685229950E-002 +1.0174213206E+001
5208700000.000 +7.0406456923E-002 +9.5626663766E+000 +9.1927390634E-001 -1.6378172112E+001 +9.1889284256E-001 -1.6517547164E+001 +6.8373245616E-002 +1.0864765557E+001
5408650000.000 +7.0693841772E-002 +9.1862037526E+000 +9.1876040542E-001 -1.6982328449E+001 +9.1846463868E-001 -1.7048328839E+001 +6.8980189448E-002 +1.0605803418E+001
5608600000.000 +7.1630079340E-002 +8.9969855217E+000 +9.1853774884E-001 -1.7600144004E+001 +9.1921033659E-001 -1.7727384463E+001 +7.0040303898E-002 +1.0847032857E+001
5808550000.000 +7.2565484243E-002 +9.4220536136E+000 +9.1838303236E-001 -1.8220375888E+001 +9.1795653903E-001 -1.8299837664E+001 +7.0894381607E-002 +1.0824523688E+001
6008500000.000 +7.2981970332E-002 +8.8075921191E+000 +9.1769903628E-001 -1.8815303205E+001 +9.1761629087E-001 -1.8900750232E+001 +7.1842011471E-002 +1.0412794327E+001
6208450000.000 +7.4236017074E-002 +8.7733333768E+000 +9.1760949112E-001 -1.9440489522E+001 +9.1742740418E-001 -1.9517529029E+001 +7.2323509391E-002 +1.0081065881E+001
6408400000.000 +7.5218733219E-002 +8.8988276524E+000 +9.1692624647E-001 -2.0058851609E+001 +9.1722003180E-001 -2.0182769577E+001 +7.3498201635E-002 +1.0149862731E+001
6608350000.000 +7.6030985681E-002 +8.5450944544E+000 +9.1610295689E-001 -2.0656432341E+001 +9.1591334007E-001 -2.0752722472E+001 +7.3875989859E-002 +9.6983785433E+000
6808300000.000 +7.7315685227E-002 +8.0870486816E+000 +9.1629130019E-001 -2.1271887427E+001 +9.1708912328E-001 -2.1293917212E+001 +7.5005085337E-002 +9.4145872940E+000
7008250000.000 +7.8085367962E-002 +8.2672657178E+000 +9.1536259252E-001 -2.1891608834E+001 +9.1670887222E-001 -2.2049634454E+001 +7.6101308048E-002 +9.4484670153E+000
7208200000.000 +7.8874234935E-002 +7.6441710208E+000 +9.1526761341E-001 -2.2504404418E+001 +9.1527162211E-001 -2.2577474370E+001 +7.6175912640E-002 +8.8446150522E+000
7408150000.000 +8.0210497331E-002 +7.1660423365E+000 +9.1453609166E-001 -2.3130230741E+001 +9.1595805677E-001 -2.3231445679E+001 +7.6826037606E-002 +8.6648808442E+000
7608100000.000 +8.0928934531E-002 +7.0382571388E+000 +9.1468257406E-001 -2.3725019698E+001 +9.1323696122E-001 -2.3834884069E+001 +7.7322831403E-002 +8.3552110686E+000
7808050000.000 +8.1663469794E-002 +6.5998792594E+000 +9.1339519498E-001 -2.4301199724E+001 +9.1192807030E-001 -2.4447727422E+001 +7.7326817343E-002 +8.1819442988E+000
8008000000.000 +8.2437320774E-002 +6.3206630042E+000 +9.1276741513E-001 -2.4877706947E+001 +9.1193044581E-001 -2.4992082398E+001 +7.7744290470E-002 +7.8401086172E+000
8207950000.000 +8.2109621001E-002 +6.4724774090E+000 +9.1163239613E-001 -2.5557459630E+001 +9.1330441032E-001 -2.5747398363E+001 +7.8549358769E-002 +8.0714356324E+000
8407900000.000 +8.3219219445E-002 +6.1718552530E+000 +9.1061099072E-001 -2.6091625908E+001 +9.0979416299E-001 -2.6232213987E+001 +7.9106982766E-002 +7.7588634313E+000
8607850000.000 +8.4416238711E-002 +5.7572281544E+000 +9.1104608457E-001 -2.6673049893E+001 +9.1342407481E-001 -2.6657916024E+001 +7.9666937010E-002 +7.8110699908E+000
8807800000.000 +8.6127736441E-002 +6.1852513564E+000 +9.1034402256E-001 -2.7319525963E+001 +9.1143981471E-001 -2.7537429940E+001 +8.1282596615E-002 +7.8440846249E+000
9007750000.000 +8.6405728631E-002 +5.4665722052E+000 +9.0946566198E-001 -2.7874187218E+001 +9.0932417888E-001 -2.7993447913E+001 +8.1568248943E-002 +6.9355049760E+000
9207700000.000 +8.7819764314E-002 +4.8294595968E+000 +9.0889739101E-001 -2.8485209163E+001 +9.1165500748E-001 -2.8637857247E+001 +8.2542522954E-002 +6.5337929752E+000
9407650000.000 +8.9099741962E-002 +5.0226642590E+000 +9.0870281040E-001 -2.9086352722E+001 +9.1090606762E-001 -2.9306048650E+001 +8.3237334471E-002 +6.4806339848E+000
9607600000.000 +8.9662792090E-002 +4.2860197933E+000 +9.0766177002E-001 -2.9665142641E+001 +9.0912772806E-001 -2.9922616834E+001 +8.3600820350E-002 +6.1323436175E+000
9807550000.000 +9.0926822545E-002 +3.4633276020E+000 +9.0772282557E-001 -3.0287270673E+001 +9.0892113661E-001 -3.0436298522E+001 +8.4711654672E-002 +5.2551009668E+000
10007500000.000 +9.1737302149E-002 +2.6940219527E+000 +9.0747723081E-001 -3.0966248091E+001 +9.1036162254E-001 -3.1136843846E+001 +8.5410974458E-002 +4.7272516781E+000
10207450000.000 +9.1901626684E-002 +2.6657967452E+000 +9.0620765346E-001 -3.1439885320E+001 +9.0489228731E-001 -3.1664310057E+001 +8.5266082332E-002 +4.2026742674E+000
10407400000.000 +9.3361371418E-002 +1.6594226358E+000 +9.0701188614E-001 -3.2007891627E+001 +9.0722159742E-001 -3.1922184376E+001 +8.5622490929E-002 +3.9363937325E+000
10607350000.000 +9.4075842335E-002 +2.0810528650E+000 +9.0534628255E-001 -3.2614242528E+001 +9.0770506032E-001 -3.2918390004E+001 +8.6270718714E-002 +3.8000693172E+000
10807300000.000 +9.4044878650E-002 +1.5133843580E+000 +9.0508483090E-001 -3.3197842025E+001 +9.0157793598E-001 -3.3284039852E+001 +8.6074140316E-002 +3.4163393262E+000
11007250000.000 +9.5273344734E-002 +4.3460495599E-001 +9.0416942756E-001 -3.3765661979E+001 +9.0644502138E-001 -3.3784076259E+001 +8.6711391824E-002 +2.9931484039E+000
11207200000.000 +9.6581376850E-002 +8.1268659196E-001 +9.0484207929E-001 -3.4358974304E+001 +9.0503146450E-001 -3.4389590959E+001 +8.8144795659E-002 +2.6886433279E+000
11407150000.000 +9.6347563895E-002 +4.2522045159E-001 +9.0166216488E-001 -3.4936636476E+001 +9.0421649000E-001 -3.5196621806E+001 +8.8334021496E-002 +2.2266299973E+000
11607100000.000 +9.7842161743E-002 -9.8248733248E-001 +9.0405983327E-001 -3.5347361749E+001 +9.0006271815E-001 -3.5520448454E+001 +8.8663035680E-002 +1.2456428915E+000
11807050000.000 +9.8848453978E-002 -7.8554049888E-001 +9.0331154918E-001 -3.6081538529E+001 +9.0970961510E-001 -3.6295291753E+001 +8.9218229434E-002 +1.2761355323E+000
12007000000.000 +9.9891827569E-002 -1.3763515068E+000 +9.0257735965E-001 -3.6463284976E+001 +8.9892942413E-001 -3.7001059845E+001 +8.9784127640E-002 +3.3633383824E-001
12206950000.000 +1.0035173851E-001 -2.0922649594E+000 +9.0231185594E-001 -3.7166549954E+001 +9.0716779504E-001 -3.7157578084E+001 +8.9881957473E-002 +3.8128579672E-001
12406900000.000 +1.0259197989E-001 -2.0611068344E+000 +9.0260611235E-001 -3.7673091551E+001 +9.0737805134E-001 -3.8283397463E+001 +9.1771725587E-002 -5.8839731475E-001
12606850000.000 +1.0101100497E-001 -2.4158316105E+000 +9.0247954559E-001 -3.8414481880E+001 +9.0591363964E-001 -3.8698990124E+001 +9.1078356218E-002 -8.7456208982E-001
12806800000.000 +1.0425573706E-001 -3.3264440756E+000 +9.0277218386E-001 -3.8735598275E+001 +9.0485573928E-001 -3.9357761262E+001 +9.1733506729E-002 -1.6186393432E+000
13006750000.000 +1.0529609995E-001 -4.2178351563E+000 +9.0465046052E-001 -3.9579979495E+001 +9.1083981040E-001 -3.9959840584E+001 +9.2094505472E-002 -2.0322112075E+000
13206700000.000 +1.0353713463E-001 -4.5241422432E+000 +9.0292207946E-001 -4.0272317596E+001 +9.0668866773E-001 -4.1015943556E+001 +9.1142118171E-002 -1.8696075826E+000
13406650000.000 +1.0404751372E-001 -6.0642655653E+000 +9.0441594772E-001 -4.0868837952E+001 +9.0329223803E-001 -4.0931451609E+001 +9.1580095730E-002 -2.5751124985E+000
13606600000.000 +1.0401238715E-001 -6.0715949344E+000 +9.0204282462E-001 -4.1441239129E+001 +9.0768624562E-001 -4.1619731156E+001 +9.2975095400E-002 -2.7653824110E+000
13806550000.000 +1.0407820398E-001 -5.2854504107E+000 +8.9995781564E-001 -4.2088808257E+001 +9.0058683713E-001 -4.2400549644E+001 +9.3571769253E-002 -3.6710106781E+000
14006500000.000 +1.0479732264E-001 -6.9682503731E+000 +8.9932088407E-001 -4.2519167769E+001 +9.0105135349E-001 -4.2575175797E+001 +9.3013467713E-002 -4.8551330931E+000
14206450000.000 +1.0658834648E-001 -7.1241331102E+000 +9.0048459975E-001 -4.3192577840E+001 +9.0305181684E-001 -4.3203638388E+001 +9.3597157435E-002 -5.1114853417E+000
14406400000.000 +1.0733012590E-001 -7.6413639976E+000 +9.0066734225E-001 -4.3740805420E+001 +8.9925758797E-001 -4.3477652897E+001 +9.3350560760E-002 -5.3226570167E+000
14606350000.000 +1.0746244597E-001 -8.8596765207E+000 +8.9943268190E-001 -4.4114728716E+001 +8.9995290088E-001 -4.4094206277E+001 +9.3360819721E-002 -5.7568979821E+000
14806300000.000 +1.0907093901E-001 -8.7236878348E+000 +9.0318019500E-001 -4.4712449944E+001 +9.0127172174E-001 -4.4756978123E+001 +9.4431655932E-002 -5.8874831555E+000
15006250000.000 +1.0942289896E-001 -8.8861844395E+000 +8.9980516167E-001 -4.5336831864E+001 +9.0436385681E-001 -4.5701904870E+001 +9.5074165850E-002 -6.0795609274E+000
15206200000.000 +1.0900062339E-001 -1.0225306431E+001 +9.0475889900E-001 -4.5788563027E+001 +8.9865681947E-001 -4.5734440323E+001 +9.5465677524E-002 -6.9546416051E+000
15406150000.000 +1.1174481679E-001 -1.0610865848E+001 +9.0375988984E-001 -4.6637989413E+001 +9.1250764700E-001 -4.6566864595E+001 +9.7072666445E-002 -7.7884732833E+000
15606100000.000 +1.1156320014E-001 -1.0546120054E+001 +9.0368905447E-001 -4.7144747744E+001 +9.0345560111E-001 -4.7963732478E+001 +9.6936227071E-002 -8.8025559950E+000
15806050000.000 +1.1032841064E-001 -1.1661613181E+001 +9.0181050889E-001 -4.7913632888E+001 +9.0850079080E-001 -4.7994465913E+001 +9.6101785382E-002 -9.4511958918E+000
16006000000.000 +1.1266068638E-001 -1.2221367372E+001 +9.0518489115E-001 -4.8340614353E+001 +9.0606672887E-001 -4.9072950201E+001 +9.6800705626E-002 -9.9890604224E+000
16205950000.000 +1.1083479058E-001 -1.1496885511E+001 +9.0294209456E-001 -4.9174422401E+001 +9.0258041854E-001 -4.9699948561E+001 +9.6302451076E-002 -1.0142858334E+001
16405900000.000 +1.1314899761E-001 -1.3071718366E+001 +9.0319461080E-001 -4.9296830441E+001 +8.9933791095E-001 -5.0957096420E+001 +9.7510229965E-002 -1.1593369172E+001
16605850000.000 +1.1202982564E-001 -1.2601567421E+001 +9.0311174536E-001 -5.0326932326E+001 +9.0563683891E-001 -5.0710418025E+001 +9.7028574109E-002 -1.1194191199E+001
16805800000.000 +1.1220747399E-001 -1.0770929902E+001 +8.9694587514E-001 -5.0758583702E+001 +9.0745479852E-001 -5.2024224800E+001 +9.8512031112E-002 -1.0715773687E+001
17005750000.000 +1.1185283734E-001 -1.2116494737E+001 +8.9897982035E-001 -5.1641132838E+001 +8.9527759556E-001 -5.1830653228E+001 +9.8150371730E-002 -1.1917253460E+001
17205700000.000 +1.1516135218E-001 -1.2672655144E+001 +8.9733963635E-001 -5.1988489489E+001 +9.0420189890E-001 -5.2739693882E+001 +9.9291297784E-002 -1.2227736852E+001
17405650000.000 +1.1650491943E-001 -1.2870995396E+001 +8.9958131574E-001 -5.2752105023E+001 +8.9863497188E-001 -5.3279464723E+001 +9.9892088210E-002 -1.3044212289E+001
17605600000.000 +1.1657828944E-001 -1.4151455525E+001 +8.9456649919E-001 -5.3049141779E+001 +9.0008289602E-001 -5.3590616204E+001 +9.9055588587E-002 -1.4228686262E+001
17805550000.000 +1.1771406872E-001 -1.5884793369E+001 +8.9937667441E-001 -5.3978595638E+001 +8.9985591743E-001 -5.3859552016E+001 +9.8700615472E-002 -1.4816202112E+001
18005500000.000 +1.1775202465E-001 -1.5165443492E+001 +8.9413061680E-001 -5.4346031081E+001 +9.0692485492E-001 -5.4952781415E+001 +9.9163760348E-002 -1.4842918718E+001
18205450000.000 +1.1780747356E-001 -1.6487009579E+001 +8.9775248986E-001 -5.4712246920E+001 +9.0307434618E-001 -5.5240254873E+001 +9.8978876023E-002 -1.6219213616E+001
18405400000.000 +1.1814414846E-001 -1.7084599482E+001 +8.9674185561E-001 -5.5528149376E+001 +9.1119115828E-001 -5.5476021759E+001 +9.8458294608E-002 -1.6918062024E+001
18605350000.000 +1.1851509837E-001 -1.6072350120E+001 +8.9569572950E-001 -5.6321898874E+001 +9.1138304397E-001 -5.6859743427E+001 +9.9149695656E-002 -1.7021339833E+001
18805300000.000 +1.1931957614E-001 -1.7574332319E+001 +9.0035308056E-001 -5.6660339438E+001 +8.9429624489E-001 -5.7294617377E+001 +9.9442883543E-002 -1.8845167033E+001
19005250000.000 +1.2066789631E-001 -1.7903705196E+001 +9.0248164803E-001 -5.7324280279E+001 +9.0888817432E-001 -5.7484122248E+001 +9.9545114680E-002 -1.9066618300E+001
19205200000.000 +1.2168303135E-001 -1.7870011966E+001 +9.0439022234E-001 -5.8028706898E+001 +9.0505264103E-001 -5.9243435826E+001 +9.9796398195E-002 -1.9976998621E+001
19405150000.000 +1.1925784842E-001 -1.7797198306E+001 +9.0148918493E-001 -5.8741337207E+001 +8.9618211956E-001 -5.9518472287E+001 +9.9762126846E-002 -2.0486645442E+001
19605100000.000 +1.1997748425E-001 -1.9642535546E+001 +9.0630955973E-001 -5.9306548661E+001 +8.9415862661E-001 -6.0260192832E+001 +9.8908551980E-002 -2.1400540561E+001
19805050000.000 +1.2093303286E-001 -1.8493554487E+001 +8.9928926947E-001 -6.0093535424E+001 +9.0291285241E-001 -6.0766878842E+001 +9.9482279511E-002 -2.0950028831E+001
20005000000.000 +1.2183846435E-001 -1.8746910082E+001 +8.9722926264E-001 -6.0249511460E+001 +8.9692728940E-001 -6.1838199912E+001 +9.9866319463E-002 -2.1724339948E+001
20204950000.000 +1.2263884817E-001 -1.9765267317E+001 +8.9958400755E-001 -6.1375738623E+001 +8.9817700565E-001 -6.1560598685E+001 +9.8224112342E-002 -2.1850734229E+001
20404900000.000 +1.2374763044E-001 -1.9448947550E+001 +8.9812939090E-001 -6.1793434208E+001 +9.0028972128E-001 -6.3018463589E+001 +9.8218251230E-002 -2.1810958966E+001
20604850000.000 +1.2465530621E-001 -1.9906251958E+001 +8.9503793535E-001 -6.2353850648E+001 +8.8461631908E-001 -6.3002403270E+001 +9.8599840114E-002 -2.2726378074E+001
20804800000.000 +1.2467315699E-001 -2.1074800099E+001 +8.9181277392E-001 -6.2678387669E+001 +9.0199911896E-001 -6.3353915003E+001 +9.7948028626E-002 -2.3269708009E+001
21004750000.000 +1.2695890048E-001 -2.1368424635E+001 +8.9387533063E-001 -6.3568766614E+001 +8.9751071331E-001 -6.4222889296E+001 +9.8059641301E-002 -2.3445664611E+001
21204700000.000 +1.2717034515E-001 -2.1436989432E+001 +8.9079154625E-001 -6.3607362568E+001 +9.0418845521E-001 -6.4661980719E+001 +9.7561080118E-002 -2.3751943574E+001
21404650000.000 +1.2733276845E-001 -2.3415759827E+001 +8.9611068067E-001 -6.4287792545E+001 +8.9681017703E-001 -6.4922458464E+001 +9.6866370456E-002 -2.5131498616E+001
21604600000.000 +1.2583978456E-001 -2.2859891000E+001 +8.8605659728E-001 -6.5028502008E+001 +9.1377695456E-001 -6.5349812813E+001 +9.6472276429E-002 -2.3887372348E+001
21804550000.000 +1.2861875780E-001 -2.3004291802E+001 +8.9400762557E-001 -6.5558256173E+001 +9.0012922091E-001 -6.6678388010E+001 +9.8884187974E-002 -2.5870272755E+001
22004500000.000 +1.2781039650E-001 -2.3802287312E+001 +8.9442196049E-001 -6.6326813124E+001 +9.0198450440E-001 -6.6061086993E+001 +9.7413344206E-002 -2.6496678046E+001
22204450000.000 +1.3031279795E-001 -2.3497030075E+001 +8.9723196688E-001 -6.6954776470E+001 +9.0591097365E-001 -6.7299008263E+001 +9.9259004788E-002 -2.6238474565E+001
22404400000.000 +1.3178985836E-001 -2.3041411688E+001 +8.9079411806E-001 -6.7574968798E+001 +9.0066794184E-001 -6.8514909996E+001 +1.0066082572E-001 -2.6922331811E+001
22604350000.000 +1.3197061041E-001 -2.4205807782E+001 +8.9690583015E-001 -6.8170752460E+001 +8.9776573675E-001 -6.8912734739E+001 +9.9857956250E-002 -2.7774998524E+001
22804300000.000 +1.3368815622E-001 -2.4491796677E+001 +8.9332396842E-001 -6.9180311183E+001 +9.0485115933E-001 -6.9961192114E+001 +1.0062581231E-001 -2.7400853021E+001
23004250000.000 +1.3455203930E-001 -2.4042749981E+001 +8.9375318824E-001 -6.9707908257E+001 +8.9171620624E-001 -7.0939332610E+001 +1.0045802855E-001 -2.7560900800E+001
23204200000.000 +1.3466377358E-001 -2.5372753538E+001 +8.9402824017E-001 -7.0231164288E+001 +8.8650438353E-001 -7.1459718666E+001 +1.0089685601E-001 -2.8308865538E+001
23404150000.000 +1.3748322746E-001 -2.5927152765E+001 +8.9146311301E-001 -7.1337352681E+001 +8.9434578570E-001 -7.1635057036E+001 +1.0005749791E-001 -2.7397727370E+001
23604100000.000 +1.3894988866E-001 -2.6169347571E+001 +8.9116635118E-001 -7.1429654399E+001 +8.9545406957E-001 -7.3625400650E+001 +1.0122276993E-001 -2.8349452393E+001
23804050000.000 +1.3699212705E-001 -2.7227161702E+001 +8.9381395624E-001 -7.2372352191E+001 +8.6988896419E-001 -7.2960461052E+001 +1.0104415380E-001 -2.9341452933E+001
24004000000.000 +1.4114835462E-001 -2.8980340388E+001 +8.9121483340E-001 -7.2568192611E+001 +8.9189139929E-001 -7.4069552544E+001 +1.0197823495E-001 -3.0234835901E+001
24203950000.000 +1.3961199267E-001 -2.8451475511E+001 +8.8742974877E-001 -7.3494702107E+001 +8.8067352560E-001 -7.5123829547E+001 +1.0207589459E-001 -3.0682986062E+001
24403900000.000 +1.3889626877E-001 -3.0984616547E+001 +8.8655682361E-001 -7.3429511813E+001 +8.8675773663E-001 -7.4932733822E+001 +1.0170659424E-001 -3.2670511386E+001
24603850000.000 +1.3755590028E-001 -3.1786800927E+001 +8.9037975998E-001 -7.4495625049E+001 +8.8665019285E-001 -7.5133043757E+001 +1.0065254446E-001 -3.2783048425E+001
24803800000.000 +1.3862431920E-001 -2.9837294767E+001 +8.8504494991E-001 -7.4607417218E+001 +8.9534945232E-001 -7.6651418284E+001 +1.0238558536E-001 -3.3067412765E+001
25003750000.000 +1.3463845664E-001 -3.1203515622E+001 +8.9205414465E-001 -7.5474704770E+001 +8.7487076261E-001 -7.6639912155E+001 +1.0063518046E-001 -3.4140245640E+001
25203700000.000 +1.3689877729E-001 -3.0771815174E+001 +8.8483988223E-001 -7.6150189628E+001 +8.9755798798E-001 -7.6282083098E+001 +1.0092912315E-001 -3.3748709393E+001
25403650000.000 +1.4096003949E-001 -3.0266463649E+001 +8.8245791497E-001 -7.6330647784E+001 +8.8840855182E-001 -7.7942088546E+001 +1.0297664727E-001 -3.4161333483E+001
25603600000.000 +1.4001766425E-001 -3.1811362763E+001 +8.8278827547E-001 -7.6705178362E+001 +8.7904412940E-001 -7.7438084644E+001 +1.0090706927E-001 -3.4821222276E+001
25803550000.000 +1.4237590496E-001 -3.1850156861E+001 +8.8581953257E-001 -7.7353418034E+001 +8.9110412596E-001 -7.8377772008E+001 +1.0212332757E-001 -3.3882113739E+001
26003500000.000 +1.4285607348E-001 -3.2000752931E+001 +8.7820514645E-001 -7.8328055504E+001 +8.8706359163E-001 -7.8776509045E+001 +1.0304541081E-001 -3.4311001613E+001
26203450000.000 +1.4392778306E-001 -3.2781148806E+001 +8.8032928128E-001 -7.8670377052E+001 +8.8406501175E-001 -7.9136431402E+001 +1.0321936286E-001 -3.4997372408E+001
26403400000.000 +1.4579860410E-001 -3.3475411347E+001 +8.8487498283E-001 -7.9761347649E+001 +8.8083355245E-001 -7.9579851054E+001 +1.0426220536E-001 -3.5352715571E+001
26603350000.000 +1.4959268839E-001 -3.2584877395E+001 +8.8216816816E-001 -7.9730264160E+001 +8.9621452689E-001 -8.1157786089E+001 +1.0565975553E-001 -3.5909159505E+001
26803300000.000 +1.4846748505E-001 -3.4266002320E+001 +8.8822303228E-001 -8.0666471885E+001 +8.8111565614E-001 -8.1364743461E+001 +1.0490442382E-001 -3.7327685756E+001
27003250000.000 +1.4940836846E-001 -3.4331189870E+001 +8.8442229149E-001 -8.1347163270E+001 +8.9250118176E-001 -8.2097723094E+001 +1.0570094998E-001 -3.7076187982E+001
27203200000.000 +1.4961967294E-001 -3.4609719465E+001 +8.8607818058E-001 -8.2370335746E+001 +8.7472154414E-001 -8.3964733993E+001 +1.0631524907E-001 -3.7811279554E+001
27403150000.000 +1.5052967097E-001 -3.5401505632E+001 +8.8591936506E-001 -8.2667775114E+001 +8.7108779054E-001 -8.4375897968E+001 +1.0699223653E-001 -3.9273545764E+001
27603100000.000 +1.4779800127E-001 -3.5353650036E+001 +8.8684810802E-001 -8.3895854616E+001 +8.7211151285E-001 -8.4845897749E+001 +1.0620869030E-001 -3.8260690362E+001
27803050000.000 +1.4883767431E-001 -3.4546433117E+001 +8.8125287367E-001 -8.4600799223E+001 +8.6884615250E-001 -8.5826856249E+001 +1.0923076062E-001 -3.8171342092E+001
28003000000.000 +1.4829538963E-001 -3.5368302868E+001 +8.8456816935E-001 -8.5150462564E+001 +8.5883966896E-001 -8.6287395302E+001 +1.0842628255E-001 -3.8594413912E+001
28202950000.000 +1.5026563929E-001 -3.6351499648E+001 +8.8064283537E-001 -8.5781604096E+001 +8.6214116291E-001 -8.6244596893E+001 +1.0961517469E-001 -3.9110837830E+001
28402900000.000 +1.5341667545E-001 -3.7314527920E+001 +8.7558513503E-001 -8.5630138084E+001 +8.9056981287E-001 -8.6740098315E+001 +1.0985902181E-001 -3.9548787298E+001
28602850000.000 +1.5638011660E-001 -3.7784105234E+001 +8.7412708277E-001 -8.5842217336E+001 +8.7155701685E-001 -8.7670648658E+001 +1.1116945799E-001 -4.1607232362E+001
28802800000.000 +1.5391491552E-001 -3.9055131703E+001 +8.7620696701E-001 -8.6521871121E+001 +8.7956887642E-001 -8.7040222614E+001 +1.0945439023E-001 -4.1284726406E+001
29002750000.000 +1.5889509786E-001 -3.9289120674E+001 +8.8152846073E-001 -8.7072926774E+001 +8.8855353388E-001 -8.8767209165E+001 +1.1240992782E-001 -4.1713668940E+001
29202700000.000 +1.6052091446E-001 -3.9441249382E+001 +8.8034881303E-001 -8.7291296017E+001 +8.8513508905E-001 -8.9291115759E+001 +1.1327947094E-001 -4.2943252399E+001
29402650000.000 +1.6014360615E-001 -4.0742366401E+001 +8.8561345463E-001 -8.7948503850E+001 +8.8668342564E-001 -8.9591897100E+001 +1.1283545392E-001 -4.3769239319E+001
29602600000.000 +1.6385419806E-001 -4.1060667003E+001 +8.8511303459E-001 -8.8762669375E+001 +8.9036063333E-001 -9.0380076603E+001 +1.1473943523E-001 -4.4237289776E+001
29802550000.000 +1.6299377792E-001 -4.2134292447E+001 +8.8748727210E-001 -8.8995181090E+001 +8.7816847793E-001 -9.1610962243E+001 +1.1401998746E-001 -4.6402916911E+001
30002500000.000 +1.5938915242E-001 -4.2767788561E+001 +8.8838085146E-001 -9.0139907860E+001 +8.7401100592E-001 -9.0838824291E+001 +1.1344658980E-001 -4.5550900986E+001
30202450000.000 +1.6283099360E-001 -4.2314045322E+001 +8.7769442367E-001 -9.0696800166E+001 +8.9243324699E-001 -9.1922338820E+001 +1.1585581310E-001 -4.5295334963E+001
30402400000.000 +1.6071387576E-001 -4.2390689438E+001 +8.8205993473E-001 -9.1825322039E+001 +8.5941179797E-001 -9.3192621350E+001 +1.1607955289E-001 -4.6711270363E+001
30602350000.000 +1.6232737552E-001 -4.3524883687E+001 +8.7272526562E-001 -9.2394466788E+001 +8.5933075994E-001 -9.2189842392E+001 +1.1725914333E-001 -4.7343732460E+001
30802300000.000 +1.6430368004E-001 -4.3573718265E+001 +8.7369383335E-001 -9.3222861331E+001 +8.5711589601E-001 -9.3833138143E+001 +1.1936445769E-001 -4.6998035521E+001
31002250000.000 +1.6709804812E-001 -4.4627451017E+001 +8.6066813006E-001 -9.3064890579E+001 +8.5951343213E-001 -9.3890949104E+001 +1.1918504056E-001 -4.8970489704E+001
31202200000.000 +1.6602837240E-001 -4.5177145907E+001 +8.7336389356E-001 -9.4131353282E+001 +8.5854815458E-001 -9.5140698905E+001 +1.1980153570E-001 -4.8167379291E+001
31402150000.000 +1.6882777694E-001 -4.5728978635E+001 +8.5999436520E-001 -9.4725828062E+001 +8.7311729380E-001 -9.5264343642E+001 +1.2205260966E-001 -4.8551014965E+001
31602100000.000 +1.6972850233E-001 -4.6441294860E+001 +8.6957020594E-001 -9.5098780729E+001 +8.5173454823E-001 -9.7386620563E+001 +1.2326639774E-001 -5.0237614151E+001
31802050000.000 +1.6860291226E-001 -4.9006436482E+001 +8.5547235958E-001 -9.5165734471E+001 +8.6068884999E-001 -9.5410222371E+001 +1.2063151321E-001 -5.1421348612E+001
32002000000.000 +1.6973410721E-001 -4.8794816999E+001 +8.7149137178E-001 -9.6126932408E+001 +8.7013125371E-001 -9.7651613189E+001 +1.2362584743E-001 -5.1279750697E+001
32201950000.000 +1.6905642904E-001 -4.8838332704E+001 +8.6410566970E-001 -9.6323643519E+001 +8.6894923048E-001 -9.7511626314E+001 +1.2377882598E-001 -5.2710269462E+001
32401900000.000 +1.6785820328E-001 -5.0715496663E+001 +8.8555299539E-001 -9.7013158286E+001 +8.6427794160E-001 -9.8749182893E+001 +1.2295973241E-001 -5.3744396433E+001
32601850000.000 +1.7053512876E-001 -5.0552544252E+001 +8.6816098394E-001 -9.7752951037E+001 +8.7395237535E-001 -9.8730341781E+001 +1.2553610529E-001 -5.3900181305E+001
32801800000.000 +1.7231475584E-001 -5.1260123608E+001 +8.7548285990E-001 -9.7949046449E+001 +8.7675800320E-001 -1.0026564176E+002 +1.2689407995E-001 -5.5753714107E+001
33001750000.000 +1.7012755229E-001 -5.1622429372E+001 +8.7620141415E-001 -9.8883300620E+001 +8.7430207244E-001 -1.0022674974E+002 +1.2643952337E-001 -5.6151301655E+001
33201700000.000 +1.7007346216E-001 -5.2369997526E+001 +8.8076068291E-001 -9.9217481648E+001 +8.7519598913E-001 -1.0062188764E+002 +1.2781742007E-001 -5.6881019862E+001
33401650000.000 +1.7149574989E-001 -5.2652551219E+001 +8.7924634938E-001 -9.9795922829E+001 +8.7199353593E-001 -1.0140999407E+002 +1.2920812035E-001 -5.7683637974E+001
33601600000.000 +1.7001857484E-001 -5.2935787256E+001 +8.7664277542E-001 -1.0066891730E+002 +8.6424681071E-001 -1.0189049343E+002 +1.2976313485E-001 -5.8266091197E+001
33801550000.000 +1.7149872930E-001 -5.3739044629E+001 +8.7287759474E-001 -1.0140823211E+002 +8.6491313164E-001 -1.0246303566E+002 +1.3169402639E-001 -5.8562368510E+001
34001500000.000 +1.7282994853E-001 -5.4803599804E+001 +8.7134000465E-001 -1.0177325318E+002 +8.5286136157E-001 -1.0311749284E+002 +1.3213884346E-001 -6.0126489646E+001
34201450000.000 +1.7064752207E-001 -5.5194679058E+001 +8.7680898331E-001 -1.0234339530E+002 +8.5357372499E-001 -1.0379175516E+002 +1.3242268971E-001 -6.0849242175E+001
34401400000.000 +1.7277115239E-001 -5.6179154358E+001 +8.6870303993E-001 -1.0305053401E+002 +8.5518358909E-001 -1.0417347162E+002 +1.3353109395E-001 -6.1718627287E+001
34601350000.000 +1.7467937133E-001 -5.5752956460E+001 +8.6608652605E-001 -1.0395774143E+002 +8.5827294296E-001 -1.0558107152E+002 +1.3472725872E-001 -6.2159122509E+001
34801300000.000 +1.7255616416E-001 -5.7086444015E+001 +8.6797438274E-001 -1.0448036718E+002 +8.3828380052E-001 -1.0579348516E+002 +1.3376281724E-001 -6.3536327498E+001
35001250000.000 +1.7487745867E-001 -5.8132707756E+001 +8.6013263966E-001 -1.0520878101E+002 +8.4275762369E-001 -1.0564438451E+002 +1.3595036373E-001 -6.4608903443E+001
35201200000.000 +1.7623076717E-001 -5.8634722937E+001 +8.5951541011E-001 -1.0552912632E+002 +8.4629300508E-001 -1.0738588708E+002 +1.3719216168E-001 -6.6384170640E+001
35401150000.000 +1.7543507228E-001 -5.8997613666E+001 +8.5820991411E-001 -1.0617868809E+002 +8.5056653954E-001 -1.0733308774E+002 +1.3753593064E-001 -6.7796854784E+001
35601100000.000 +1.7499831100E-001 -6.0460272887E+001 +8.6011813615E-001 -1.0678920680E+002 +8.4953358739E-001 -1.0781464218E+002 +1.3742966152E-001 -6.9479219676E+001
35801050000.000 +1.7760206326E-001 -6.0740454787E+001 +8.4958888118E-001 -1.0724776766E+002 +8.4933132519E-001 -1.0884251609E+002 +1.4035213958E-001 -7.1285586113E+001
36001000000.000 +1.7404159216E-001 -6.1896461799E+001 +8.6111150529E-001 -1.0752351365E+002 +8.4696857251E-001 -1.0992433430E+002 +1.3736752868E-001 -7.3344263035E+001
36200950000.000 +1.7180747119E-001 -6.2814009668E+001 +8.5161468614E-001 -1.0852267471E+002 +8.5450819552E-001 -1.0897600170E+002 +1.3586106105E-001 -7.4190246535E+001
36400900000.000 +1.7162326046E-001 -6.2755026424E+001 +8.6240308585E-001 -1.0834648142E+002 +8.6283656253E-001 -1.1042154916E+002 +1.3638895510E-001 -7.5328875234E+001
36600850000.000 +1.6960229883E-001 -6.4019575645E+001 +8.5830668078E-001 -1.0895280899E+002 +8.4441490348E-001 -1.1050918466E+002 +1.3328672040E-001 -7.7291444622E+001
36800800000.000 +1.6703645787E-001 -6.4161875664E+001 +8.7433988935E-001 -1.0955542076E+002 +8.6202539344E-001 -1.1104025482E+002 +1.3201075264E-001 -7.7472634475E+001
37000750000.000 +1.6760209436E-001 -6.4376831259E+001 +8.6714442742E-001 -1.1011351994E+002 +8.5889418453E-001 -1.1129720715E+002 +1.3016094483E-001 -7.7608751834E+001
37200700000.000 +1.6368724909E-001 -6.4584323528E+001 +8.8095175438E-001 -1.1021007699E+002 +8.5366500014E-001 -1.1187515814E+002 +1.2699776851E-001 -7.8416395668E+001
37400650000.000 +1.6436916237E-001 -6.4625765006E+001 +8.7419278615E-001 -1.1154860624E+002 +8.4992125697E-001 -1.1219501206E+002 +1.2687111777E-001 -7.8140345680E+001
37600600000.000 +1.6478256747E-001 -6.4905733133E+001 +8.7726444921E-001 -1.1235665101E+002 +8.5369846162E-001 -1.1337791105E+002 +1.2684535285E-001 -7.9155291987E+001
37800550000.000 +1.6330900041E-001 -6.4881476816E+001 +8.7066690869E-001 -1.1329953561E+002 +8.4012323824E-001 -1.1365280045E+002 +1.2549283361E-001 -8.0371990180E+001
38000500000.000 +1.6381994161E-001 -6.5541932646E+001 +8.7110542598E-001 -1.1391902802E+002 +8.4341917293E-001 -1.1322715549E+002 +1.2370590471E-001 -8.1135831089E+001
38200450000.000 +1.6667854396E-001 -6.6124867190E+001 +8.5755449480E-001 -1.1476652892E+002 +8.4521756602E-001 -1.1475069822E+002 +1.2205310896E-001 -8.2577074084E+001
38400400000.000 +1.6446912923E-001 -6.7180092094E+001 +8.5610884932E-001 -1.1472548375E+002 +8.2859159846E-001 -1.1507997385E+002 +1.1965044922E-001 -8.4519165598E+001
38600350000.000 +1.6438813074E-001 -6.6904588240E+001 +8.5626733644E-001 -1.1554784936E+002 +8.4442983207E-001 -1.1560567387E+002 +1.1823966233E-001 -8.4195449924E+001
38800300000.000 +1.6619150226E-001 -6.8784428503E+001 +8.4406207361E-001 -1.1530033692E+002 +8.3370081064E-001 -1.1611786294E+002 +1.1649582198E-001 -8.6518257723E+001
39000250000.000 +1.6662809152E-001 -6.8415496671E+001 +8.4639159625E-001 -1.1589644882E+002 +8.3467296002E-001 -1.1744040398E+002 +1.1602259893E-001 -8.6914988474E+001
39200200000.000 +1.6944211425E-001 -7.0116289344E+001 +8.3623217128E-001 -1.1657625784E+002 +8.2528556412E-001 -1.1765113204E+002 +1.1650764971E-001 -8.7187566114E+001
39400150000.000 +1.6587664894E-001 -6.9540273216E+001 +8.4759363351E-001 -1.1632576392E+002 +8.4367284945E-001 -1.1855355725E+002 +1.1471080011E-001 -8.6577549242E+001
39600100000.000 +1.6181625486E-001 -7.1210971102E+001 +8.4720804574E-001 -1.1641673964E+002 +8.2977430968E-001 -1.1858559432E+002 +1.1208069627E-001 -8.8544683223E+001
39800050000.000 +1.6196630199E-001 -6.9260226397E+001 +8.6622949311E-001 -1.1744822122E+002 +8.5687091484E-001 -1.1922402420E+002 +1.1189792016E-001 -8.6356957320E+001
40000000000.000 +1.6401897549E-001 -6.9299817978E+001 +8.6206945679E-001 -1.1885181615E+002 +8.4930223773E-001 -1.2085897947E+002 +1.1056651883E-001 -8.6875100747E+001
