# Supplementary material for: Conductivity and radio frequency performance data for silver nanoparticle inks deposited via aerosol jet deposition and processed under varying conditions
Source: Data Brief. 2020 Sep 24;33:106331. doi: 10.1016/j.dib.2020.106331 (PMC7560714; doi:10.1016/j.dib.2020.106331)
Supplement: Supplementary file 3 [file mmc3.zip › Sintering Study/ANP Ink/RF Data/ANP_04_02.S2P]

!  2-Port S-parameters saved by WinCal
! VAR MeasName=S-Parameters (CALIBRATED_DATA) read from VNA (E8364B)
! VAR MeasDate=11/22/2017 3:28:23 PM
! VAR NAME=AFRL171016_04_02
! VAR FILENAME=AFRL171016_04_02.S2P
! VAR DATE=11/22/2017 3:28:23 PM
! VAR PHYS_PORTS=1,2
! VAR ObjTypeName=DATASET
! VAR IndexType=Frequency
!
# Hz S MA R 50
10000000.000 +4.5350536888E-002 -1.9505931362E+000 +9.4580522048E-001 +1.3717562423E-001 +9.4681026680E-001 -2.1930221716E-001 +4.7403667123E-002 -3.0477224970E-004
209950000.000 +4.6047865245E-002 -2.7435050775E-001 +9.4683963995E-001 -7.1276425138E-001 +9.4603506504E-001 -7.4219640036E-001 +4.5953507470E-002 +8.8551996478E-002
409900000.000 +4.6000105716E-002 -2.6628185959E-001 +9.4660486255E-001 -1.3672019552E+000 +9.4583816516E-001 -1.3935238342E+000 +4.6097666514E-002 +1.2217241719E-001
609850000.000 +4.5611839514E-002 -5.5234879737E-001 +9.4593253604E-001 -2.0769181307E+000 +9.4535136083E-001 -2.0890341318E+000 +4.5425546763E-002 -5.2575078355E-001
809800000.000 +4.5559313721E-002 +8.3835569855E-001 +9.4552572603E-001 -2.7036092864E+000 +9.4515291080E-001 -2.7634749294E+000 +4.5317598182E-002 +8.3993948151E-001
1009750000.000 +4.4862573160E-002 +4.7064286166E-001 +9.4450612247E-001 -3.3520604557E+000 +9.4382474450E-001 -3.3722928843E+000 +4.5154257100E-002 +1.0430869784E+000
1209700000.000 +4.5662455187E-002 +1.3020657181E+000 +9.4452542904E-001 -3.9644323242E+000 +9.4431115435E-001 -4.0069758258E+000 +4.5833226541E-002 +1.8068290821E+000
1409650000.000 +4.6426351243E-002 +1.2468418957E+000 +9.4431148215E-001 -4.6167330534E+000 +9.4365680785E-001 -4.6510032683E+000 +4.6178559751E-002 +2.0396648388E+000
1609600000.000 +4.6377308892E-002 +1.3114563322E+000 +9.4370387491E-001 -5.2795130316E+000 +9.4349232100E-001 -5.3385744138E+000 +4.6797750106E-002 +1.3024107510E+000
1809550000.000 +4.5600445559E-002 +1.9705848009E-001 +9.4262901891E-001 -5.9796941580E+000 +9.4150604067E-001 -6.0269335003E+000 +4.5354691281E-002 +8.5016100499E-001
2009500000.000 +4.4953684939E-002 +2.4342210681E+000 +9.4071060355E-001 -6.5269073361E+000 +9.3990002455E-001 -6.5408256196E+000 +4.4741780669E-002 +2.4558824570E+000
2209450000.000 +4.5213723749E-002 +3.6993035726E+000 +9.3988739994E-001 -7.1352364651E+000 +9.3936953976E-001 -7.1216438399E+000 +4.4907616068E-002 +3.6256459137E+000
2409400000.000 +4.5886981096E-002 +3.4102150138E+000 +9.3970252649E-001 -7.7662803346E+000 +9.3927180912E-001 -7.8182260997E+000 +4.5212944424E-002 +3.8287623454E+000
2609350000.000 +4.6395045591E-002 +4.4648252760E+000 +9.3888004100E-001 -8.2881397204E+000 +9.3929887869E-001 -8.4324620661E+000 +4.5825037673E-002 +4.9194904776E+000
2809300000.000 +4.6794247121E-002 +4.7331441916E+000 +9.3873890767E-001 -8.9649294618E+000 +9.3824163404E-001 -9.0514090591E+000 +4.6348609487E-002 +5.1399206603E+000
3009250000.000 +4.6836484486E-002 +4.2700502611E+000 +9.3778644135E-001 -9.5610767416E+000 +9.3702939335E-001 -9.6698523114E+000 +4.6034563541E-002 +4.6848220785E+000
3209200000.000 +4.7257879504E-002 +5.3619947202E+000 +9.3712292235E-001 -1.0201791817E+001 +9.3635692713E-001 -1.0240779844E+001 +4.5999724309E-002 +5.8967302273E+000
3409150000.000 +4.7982094949E-002 +6.1048422011E+000 +9.3697555786E-001 -1.0761881239E+001 +9.3576265646E-001 -1.0768071179E+001 +4.6949932768E-002 +6.6255578280E+000
3609100000.000 +4.8242391138E-002 +5.7284859663E+000 +9.3604207646E-001 -1.1396327574E+001 +9.3555882142E-001 -1.1427012069E+001 +4.7460234809E-002 +6.5671580472E+000
3809050000.000 +4.9770568467E-002 +6.0651176283E+000 +9.3596489865E-001 -1.1922739972E+001 +9.3602071525E-001 -1.2032990910E+001 +4.8380369981E-002 +7.2455555574E+000
4009000000.000 +5.0600937820E-002 +6.4364113777E+000 +9.3555557189E-001 -1.2583288446E+001 +9.3454292292E-001 -1.2621118409E+001 +4.9076485491E-002 +7.3448461813E+000
4208950000.000 +5.1003746191E-002 +5.7185774657E+000 +9.3546629659E-001 -1.3231532547E+001 +9.3483177934E-001 -1.3221636069E+001 +4.9051627648E-002 +6.9876977266E+000
4408900000.000 +5.1692352857E-002 +5.7653179863E+000 +9.3432653462E-001 -1.3777401809E+001 +9.3366836017E-001 -1.3835206846E+001 +4.9226013826E-002 +7.5950988083E+000
4608850000.000 +5.2239747179E-002 +6.5783385061E+000 +9.3379452033E-001 -1.4371963275E+001 +9.3366321393E-001 -1.4431215308E+001 +4.9671369428E-002 +8.2618468556E+000
4808800000.000 +5.2522089528E-002 +6.6695389846E+000 +9.3268579643E-001 -1.4967083596E+001 +9.3240659180E-001 -1.5031371822E+001 +5.0054309273E-002 +8.3274020715E+000
5008750000.000 +5.3515325623E-002 +6.5198376562E+000 +9.3273852039E-001 -1.5549498732E+001 +9.3321798240E-001 -1.5617101032E+001 +5.0730692281E-002 +8.2797945827E+000
5208700000.000 +5.4362216686E-002 +7.3054389282E+000 +9.3228037730E-001 -1.6149715451E+001 +9.3183078135E-001 -1.6264971609E+001 +5.1604075854E-002 +8.9598289237E+000
5408650000.000 +5.4910761887E-002 +6.7089500063E+000 +9.3190302683E-001 -1.6735837670E+001 +9.3185672813E-001 -1.6807926426E+001 +5.2198039873E-002 +8.3836836239E+000
5608600000.000 +5.6056748456E-002 +6.2077433726E+000 +9.3169643558E-001 -1.7353158075E+001 +9.3261391158E-001 -1.7440911411E+001 +5.3069635328E-002 +8.6934112158E+000
5808550000.000 +5.6651238125E-002 +6.5350804624E+000 +9.3149761715E-001 -1.7961925133E+001 +9.3165347941E-001 -1.8085496512E+001 +5.3700825507E-002 +8.4236126422E+000
6008500000.000 +5.7240135159E-002 +5.7495402504E+000 +9.3127193117E-001 -1.8548828661E+001 +9.3095434059E-001 -1.8608878504E+001 +5.4597634561E-002 +8.0619621443E+000
6208450000.000 +5.8409017691E-002 +5.6055567049E+000 +9.3102206213E-001 -1.9166214000E+001 +9.3100377095E-001 -1.9224820750E+001 +5.5149196758E-002 +7.4333009570E+000
6408400000.000 +5.9520465009E-002 +5.5708713264E+000 +9.3050403963E-001 -1.9770032438E+001 +9.3101403915E-001 -1.9877375149E+001 +5.6073460631E-002 +7.4758182969E+000
6608350000.000 +6.0402089008E-002 +5.0769274403E+000 +9.2969048071E-001 -2.0365083594E+001 +9.2970800445E-001 -2.0433642755E+001 +5.6306382368E-002 +6.9311470916E+000
6808300000.000 +6.1512849267E-002 +4.4988079235E+000 +9.3004204779E-001 -2.0958077147E+001 +9.3033438560E-001 -2.0965179219E+001 +5.7112301968E-002 +6.5661921632E+000
7008250000.000 +6.2292628667E-002 +4.7281459236E+000 +9.2913435497E-001 -2.1569660765E+001 +9.2924394806E-001 -2.1713327719E+001 +5.7256625997E-002 +6.8169306229E+000
7208200000.000 +6.2438663234E-002 +4.0594287710E+000 +9.2828470737E-001 -2.2178940536E+001 +9.2793323030E-001 -2.2238758116E+001 +5.7253051252E-002 +6.2234137427E+000
7408150000.000 +6.3416111035E-002 +3.6007192682E+000 +9.2742471654E-001 -2.2790907419E+001 +9.2865532827E-001 -2.2884683882E+001 +5.7754976977E-002 +5.9095841819E+000
7608100000.000 +6.3935168684E-002 +3.4793063349E+000 +9.2713073879E-001 -2.3365517791E+001 +9.2576457441E-001 -2.3464661405E+001 +5.7902752873E-002 +5.6530366465E+000
7808050000.000 +6.4782298363E-002 +2.8176620763E+000 +9.2635626588E-001 -2.3940666329E+001 +9.2494342072E-001 -2.4066046069E+001 +5.8290412099E-002 +5.2573645503E+000
8008000000.000 +6.5633919082E-002 +2.4820512331E+000 +9.2582733499E-001 -2.4518549618E+001 +9.2532009115E-001 -2.4626846634E+001 +5.8747280225E-002 +4.7012431824E+000
8207950000.000 +6.5666327399E-002 +2.3830589382E+000 +9.2503114183E-001 -2.5232104077E+001 +9.2621487700E-001 -2.5354716856E+001 +5.9110143776E-002 +5.0166148600E+000
8407900000.000 +6.6837351700E-002 +2.0562618650E+000 +9.2392934186E-001 -2.5709730277E+001 +9.2287063289E-001 -2.5820700346E+001 +5.9694444090E-002 +4.7329815708E+000
8607850000.000 +6.7972501176E-002 +1.5847923028E+000 +9.2464052919E-001 -2.6281345116E+001 +9.2645018856E-001 -2.6264678570E+001 +6.0199780827E-002 +4.8003847198E+000
8807800000.000 +6.9578507824E-002 +2.1821644788E+000 +9.2376179689E-001 -2.6922290323E+001 +9.2513864673E-001 -2.7125711200E+001 +6.1766684364E-002 +4.8756558124E+000
9007750000.000 +7.0027940490E-002 +1.1861563808E+000 +9.2284994845E-001 -2.7481603647E+001 +9.2266410648E-001 -2.7564663690E+001 +6.2065672915E-002 +3.8526316094E+000
9207700000.000 +7.1618811604E-002 +4.0922163595E-001 +9.2273807013E-001 -2.8064531759E+001 +9.2518568639E-001 -2.8208884297E+001 +6.2923553544E-002 +3.2981466729E+000
9407650000.000 +7.2890022206E-002 +7.0432779857E-001 +9.2254644311E-001 -2.8654306340E+001 +9.2439625372E-001 -2.8853697743E+001 +6.3389848711E-002 +3.3234988150E+000
9607600000.000 +7.3622618579E-002 -2.6362294184E-001 +9.2150314289E-001 -2.9249012005E+001 +9.2267285753E-001 -2.9473473319E+001 +6.3641802051E-002 +3.0327290030E+000
9807550000.000 +7.4857332310E-002 -1.1723293196E+000 +9.2144569533E-001 -2.9854594972E+001 +9.2170036792E-001 -2.9975292779E+001 +6.3978420402E-002 +2.2674262546E+000
10007500000.000 +7.4910815035E-002 -1.8125068176E+000 +9.2012557984E-001 -3.0510512803E+001 +9.2294770883E-001 -3.0667533721E+001 +6.4388785782E-002 +1.8006697169E+000
10207450000.000 +7.5096181562E-002 -1.8983646544E+000 +9.1908878172E-001 -3.0984502332E+001 +9.1748262283E-001 -3.1170703606E+001 +6.4267240227E-002 +1.2768896014E+000
10407400000.000 +7.6461640269E-002 -2.9700048644E+000 +9.1987520516E-001 -3.1552233968E+001 +9.1959969347E-001 -3.1433343366E+001 +6.4504827940E-002 +9.5850544435E-001
10607350000.000 +7.7105478803E-002 -2.5208935541E+000 +9.1795896683E-001 -3.2149657178E+001 +9.2069377591E-001 -3.2420034334E+001 +6.5175434791E-002 +7.5912276411E-001
10807300000.000 +7.7308581952E-002 -3.2025026396E+000 +9.1807828413E-001 -3.2719558720E+001 +9.1476039652E-001 -3.2775058977E+001 +6.5189059588E-002 +3.7706343526E-001
11007250000.000 +7.9240154183E-002 -4.5478086794E+000 +9.1752479913E-001 -3.3267861372E+001 +9.1955328196E-001 -3.3266486429E+001 +6.5664509403E-002 -3.0665033746E-002
11207200000.000 +8.0285893178E-002 -4.0035724895E+000 +9.1833525202E-001 -3.3852809228E+001 +9.1811767243E-001 -3.3856551437E+001 +6.6952285084E-002 -1.8049323804E-001
11407150000.000 +8.0072003552E-002 -4.6670999103E+000 +9.1547043490E-001 -3.4425924614E+001 +9.1793151101E-001 -3.4663423521E+001 +6.7303335900E-002 -4.5259543967E-001
11607100000.000 +8.1459738725E-002 -5.9820788350E+000 +9.1764513174E-001 -3.4828393535E+001 +9.1396506632E-001 -3.5025684228E+001 +6.8217108200E-002 -1.9363588481E+000
11807050000.000 +8.2670465107E-002 -5.6264478968E+000 +9.1653606176E-001 -3.5593766265E+001 +9.2340706566E-001 -3.5767247698E+001 +6.8589962762E-002 -2.2422953433E+000
12007000000.000 +8.4363693564E-002 -6.4415280430E+000 +9.1618995369E-001 -3.5980099587E+001 +9.1235825209E-001 -3.6472777601E+001 +6.8909071076E-002 -3.1222453200E+000
12206950000.000 +8.4969182633E-002 -7.1360530102E+000 +9.1620859216E-001 -3.6642510241E+001 +9.2040811785E-001 -3.6600571105E+001 +6.8914843156E-002 -3.0524979497E+000
12406900000.000 +8.7060396937E-002 -6.9644675647E+000 +9.1631889467E-001 -3.7132135744E+001 +9.1989906644E-001 -3.7697128547E+001 +7.0024406768E-002 -3.8203520604E+000
12606850000.000 +8.5644800024E-002 -7.4387948899E+000 +9.1593672277E-001 -3.7823663792E+001 +9.1812019086E-001 -3.8122306335E+001 +6.9113513606E-002 -3.9802295543E+000
12806800000.000 +8.8173807757E-002 -7.9684461778E+000 +9.1527044315E-001 -3.8189082506E+001 +9.1743694951E-001 -3.8773999189E+001 +6.9546094508E-002 -4.5796591035E+000
13006750000.000 +8.9417053773E-002 -8.9979312808E+000 +9.1693898288E-001 -3.9020871247E+001 +9.2311009757E-001 -3.9356912724E+001 +6.9890484135E-002 -4.9559495743E+000
13206700000.000 +8.7924572862E-002 -9.4490115348E+000 +9.1509189939E-001 -3.9690483351E+001 +9.1939952980E-001 -4.0357917134E+001 +6.9256421178E-002 -4.5379241402E+000
13406650000.000 +8.9210146832E-002 -1.1169266433E+001 +9.1688003559E-001 -4.0239275615E+001 +9.1580478375E-001 -4.0249390138E+001 +6.9904857429E-002 -5.6823985194E+000
13606600000.000 +8.9815630682E-002 -1.1441402294E+001 +9.1539725761E-001 -4.0793941394E+001 +9.2101326877E-001 -4.0944940053E+001 +7.1234981604E-002 -5.7536714883E+000
13806550000.000 +8.9679666905E-002 -1.0651906614E+001 +9.1411123334E-001 -4.1487385191E+001 +9.1448492656E-001 -4.1764823821E+001 +7.1865102403E-002 -6.6306438758E+000
14006500000.000 +9.0640625666E-002 -1.2488702712E+001 +9.1281006226E-001 -4.1923867260E+001 +9.1442378965E-001 -4.1931847838E+001 +7.1311035936E-002 -8.2281327039E+000
14206450000.000 +9.2315864603E-002 -1.2494722751E+001 +9.1408275298E-001 -4.2596782267E+001 +9.1631007241E-001 -4.2529582116E+001 +7.2112612472E-002 -8.4629074452E+000
14406400000.000 +9.3108621288E-002 -1.2927236317E+001 +9.1416426984E-001 -4.3150674452E+001 +9.1284193562E-001 -4.2886776221E+001 +7.2070895645E-002 -8.6613840525E+000
14606350000.000 +9.3911130423E-002 -1.4346379579E+001 +9.1307643296E-001 -4.3469608941E+001 +9.1346336347E-001 -4.3450304142E+001 +7.1856671323E-002 -9.1051593163E+000
14806300000.000 +9.5598389802E-002 -1.3959393210E+001 +9.1685927760E-001 -4.4095516072E+001 +9.1477669902E-001 -4.4112444594E+001 +7.2840335262E-002 -9.0474101111E+000
15006250000.000 +9.6364130597E-002 -1.4070622666E+001 +9.1352636685E-001 -4.4683350686E+001 +9.1759129981E-001 -4.5048836696E+001 +7.3149436891E-002 -9.2356550725E+000
15206200000.000 +9.6742522074E-002 -1.5687083158E+001 +9.1828252448E-001 -4.5188807179E+001 +9.1055268022E-001 -4.5044899310E+001 +7.2538555969E-002 -9.6301298161E+000
15406150000.000 +9.9047376064E-002 -1.5968213742E+001 +9.1673055698E-001 -4.5935698315E+001 +9.2482601769E-001 -4.5841561973E+001 +7.3702512825E-002 -1.0168843631E+001
15606100000.000 +9.8328566415E-002 -1.5837763186E+001 +9.1630269622E-001 -4.6463696582E+001 +9.1610635681E-001 -4.7247890529E+001 +7.3800429693E-002 -1.1079512721E+001
15806050000.000 +9.7428560388E-002 -1.7038846694E+001 +9.1439973614E-001 -4.7229631231E+001 +9.2098240478E-001 -4.7224225051E+001 +7.3066847376E-002 -1.1728951837E+001
16006000000.000 +9.9835618032E-002 -1.7455728621E+001 +9.1813715472E-001 -4.7683418796E+001 +9.1923029148E-001 -4.8347993110E+001 +7.3949954277E-002 -1.2312840756E+001
16205950000.000 +9.8090893354E-002 -1.6793375394E+001 +9.1580418382E-001 -4.8483071851E+001 +9.1592752975E-001 -4.8955063980E+001 +7.3861585857E-002 -1.2344056503E+001
16405900000.000 +1.0125553689E-001 -1.8333038608E+001 +9.1638255760E-001 -4.8587030797E+001 +9.1325296565E-001 -5.0260099051E+001 +7.4879173245E-002 -1.3821178159E+001
16605850000.000 +1.0021221685E-001 -1.7861671895E+001 +9.1655491176E-001 -4.9586353207E+001 +9.1885080847E-001 -4.9924947561E+001 +7.4653777847E-002 -1.3263274438E+001
16805800000.000 +9.9970735293E-002 -1.5851465388E+001 +9.1018326358E-001 -5.0054532923E+001 +9.2143383106E-001 -5.1307485285E+001 +7.5715953526E-002 -1.2280550216E+001
17005750000.000 +1.0042492644E-001 -1.7488662745E+001 +9.1263206299E-001 -5.0942885019E+001 +9.0875913729E-001 -5.1052006412E+001 +7.6023978931E-002 -1.3580293333E+001
17205700000.000 +1.0342002056E-001 -1.7947758521E+001 +9.1085116904E-001 -5.1283591380E+001 +9.1815259359E-001 -5.1976941708E+001 +7.7142570713E-002 -1.3856764322E+001
17405650000.000 +1.0485315585E-001 -1.7951641116E+001 +9.1311700834E-001 -5.2024840621E+001 +9.1249584091E-001 -5.2505169342E+001 +7.7655351732E-002 -1.4613437539E+001
17605600000.000 +1.0535722031E-001 -1.9118552142E+001 +9.0812764055E-001 -5.2308457003E+001 +9.1396053575E-001 -5.2809318277E+001 +7.6959377084E-002 -1.5799787716E+001
17805550000.000 +1.0720737114E-001 -2.0706651620E+001 +9.1330209366E-001 -5.3224278471E+001 +9.1360013079E-001 -5.3071813237E+001 +7.6667411538E-002 -1.6400817776E+001
18005500000.000 +1.0740975831E-001 -1.9845608451E+001 +9.0827847904E-001 -5.3593240239E+001 +9.2039777075E-001 -5.4144699175E+001 +7.6383055768E-002 -1.5656103190E+001
18205450000.000 +1.0776656173E-001 -2.1160137226E+001 +9.1125471275E-001 -5.3912159578E+001 +9.1608578786E-001 -5.4397555391E+001 +7.6442691286E-002 -1.7021430872E+001
18405400000.000 +1.0811577711E-001 -2.1587595046E+001 +9.0956920675E-001 -5.4776336265E+001 +9.2420167728E-001 -5.4675766236E+001 +7.6008061411E-002 -1.7705564851E+001
18605350000.000 +1.0864837484E-001 -2.0528912866E+001 +9.0868694379E-001 -5.5569631534E+001 +9.2467378134E-001 -5.6013863170E+001 +7.6662353948E-002 -1.7539399698E+001
18805300000.000 +1.0993628349E-001 -2.1956225684E+001 +9.1334855345E-001 -5.5897247041E+001 +9.0766369119E-001 -5.6535235957E+001 +7.7111458027E-002 -1.9412243510E+001
19005250000.000 +1.1148764908E-001 -2.2241882811E+001 +9.1554991434E-001 -5.6552155158E+001 +9.2247427330E-001 -5.6629341327E+001 +7.7488879880E-002 -1.9711350796E+001
19205200000.000 +1.1301267459E-001 -2.2172380346E+001 +9.1775852202E-001 -5.7246961049E+001 +9.1898011078E-001 -5.8394281427E+001 +7.8059827310E-002 -2.0480899707E+001
19405150000.000 +1.1124552589E-001 -2.2145657384E+001 +9.1508108982E-001 -5.7970880049E+001 +9.0991842384E-001 -5.8761886066E+001 +7.7978943444E-002 -2.0719888024E+001
19605100000.000 +1.1247917878E-001 -2.4023331233E+001 +9.2012831915E-001 -5.8500848536E+001 +9.0796145234E-001 -5.9445246139E+001 +7.7218754116E-002 -2.1703390712E+001
19805050000.000 +1.1354230605E-001 -2.2700263609E+001 +9.1290894419E-001 -5.9326828072E+001 +9.1672085495E-001 -5.9903948824E+001 +7.7826818732E-002 -2.0672096810E+001
20005000000.000 +1.1491378152E-001 -2.2891133333E+001 +9.1132649319E-001 -5.9482730763E+001 +9.1194182553E-001 -6.1015584379E+001 +7.8632858058E-002 -2.1202283667E+001
20204950000.000 +1.1613384384E-001 -2.3990116975E+001 +9.1367721884E-001 -6.0598075922E+001 +9.1212406189E-001 -6.0711593137E+001 +7.7272228897E-002 -2.1364284840E+001
20404900000.000 +1.1742991242E-001 -2.3533665710E+001 +9.1155914951E-001 -6.1021059579E+001 +9.1423050902E-001 -6.2217179426E+001 +7.7083775683E-002 -2.0904332618E+001
20604850000.000 +1.1891474922E-001 -2.3927971329E+001 +9.0858227815E-001 -6.1593920072E+001 +8.9800407775E-001 -6.2156892186E+001 +7.8242235017E-002 -2.1765850301E+001
20804800000.000 +1.1975274969E-001 -2.4999050900E+001 +9.0599947864E-001 -6.1869790229E+001 +9.1501877604E-001 -6.2520779396E+001 +7.6856989613E-002 -2.1811528885E+001
21004750000.000 +1.2178118762E-001 -2.5359688313E+001 +9.0755220198E-001 -6.2795217565E+001 +9.0999844022E-001 -6.3325011496E+001 +7.6921675746E-002 -2.1617469564E+001
21204700000.000 +1.2179373615E-001 -2.5081007241E+001 +9.0267823475E-001 -6.2821908624E+001 +9.1726894310E-001 -6.3779644605E+001 +7.6639651323E-002 -2.1568774507E+001
21404650000.000 +1.2283991145E-001 -2.7103547627E+001 +9.0825299357E-001 -6.3509599766E+001 +9.0961885153E-001 -6.4063991328E+001 +7.6311449129E-002 -2.2840608044E+001
21604600000.000 +1.2080353706E-001 -2.6464668492E+001 +8.9836207555E-001 -6.4240595153E+001 +9.2715592884E-001 -6.4517390264E+001 +7.5600124029E-002 -2.1191704365E+001
21804550000.000 +1.2457728123E-001 -2.6332256204E+001 +9.0652011833E-001 -6.4730354854E+001 +9.1389551267E-001 -6.5824466722E+001 +7.8871357636E-002 -2.3347342809E+001
22004500000.000 +1.2393607181E-001 -2.7466973055E+001 +9.0724038760E-001 -6.5532550030E+001 +9.1597550378E-001 -6.5208956507E+001 +7.7559211714E-002 -2.3618610015E+001
22204450000.000 +1.2712663376E-001 -2.7045827443E+001 +9.0976515283E-001 -6.6114600965E+001 +9.1936229940E-001 -6.6460827668E+001 +7.9545404387E-002 -2.3317212757E+001
22404400000.000 +1.2828452232E-001 -2.6317047823E+001 +9.0334640232E-001 -6.6706274299E+001 +9.1371533090E-001 -6.7683837915E+001 +8.1312099229E-002 -2.3366602330E+001
22604350000.000 +1.2923907160E-001 -2.7184312573E+001 +9.0856513469E-001 -6.7279577571E+001 +9.1120660001E-001 -6.7970460512E+001 +8.1670565712E-002 -2.4140784010E+001
22804300000.000 +1.3182054553E-001 -2.7253372022E+001 +9.0645198521E-001 -6.8341087835E+001 +9.1879199353E-001 -6.8988675085E+001 +8.2678325872E-002 -2.3374903646E+001
23004250000.000 +1.3351516736E-001 -2.6844373477E+001 +9.0696153653E-001 -6.8853888062E+001 +9.0611150025E-001 -7.0070536559E+001 +8.2925317176E-002 -2.3495769548E+001
23204200000.000 +1.3447988192E-001 -2.8134480785E+001 +9.0743533119E-001 -6.9362096498E+001 +9.0051330263E-001 -7.0580028721E+001 +8.3380030129E-002 -2.4493687325E+001
23404150000.000 +1.3821446180E-001 -2.8647160667E+001 +9.0487126238E-001 -7.0529039059E+001 +9.0910420986E-001 -7.0729829455E+001 +8.3022175496E-002 -2.3096197530E+001
23604100000.000 +1.4089600253E-001 -2.8668332422E+001 +9.0455795042E-001 -7.0603760161E+001 +9.0920753791E-001 -7.2755500889E+001 +8.3403226730E-002 -2.3631621812E+001
23804050000.000 +1.3936557907E-001 -2.9698277125E+001 +9.0711996311E-001 -7.1547042721E+001 +8.8273948649E-001 -7.2087210023E+001 +8.3233921305E-002 -2.4306908230E+001
24004000000.000 +1.4423436395E-001 -3.1636535853E+001 +9.0264669617E-001 -7.1729481868E+001 +9.0502676587E-001 -7.3202976106E+001 +8.4342362901E-002 -2.5297983399E+001
24203950000.000 +1.4282896869E-001 -3.1414402320E+001 +8.9953958830E-001 -7.2618639941E+001 +8.9382552893E-001 -7.4242213742E+001 +8.4883828011E-002 -2.5113996878E+001
24403900000.000 +1.4307825956E-001 -3.4044905460E+001 +8.9823255349E-001 -7.2608258795E+001 +8.9933658848E-001 -7.4018808106E+001 +8.4190246138E-002 -2.7269935765E+001
24603850000.000 +1.4146239685E-001 -3.5099824494E+001 +9.0163384826E-001 -7.3676517649E+001 +8.9982984104E-001 -7.4285611535E+001 +8.4205360549E-002 -2.7289349403E+001
24803800000.000 +1.4246563927E-001 -3.3073553261E+001 +8.9642905615E-001 -7.3787640425E+001 +9.0881607976E-001 -7.5757620662E+001 +8.6007397250E-002 -2.7135966608E+001
25003750000.000 +1.3917606730E-001 -3.4848648669E+001 +9.0355453482E-001 -7.4644438079E+001 +8.8736071896E-001 -7.5740803435E+001 +8.4720200851E-002 -2.8162368956E+001
25203700000.000 +1.4121274163E-001 -3.4281017398E+001 +8.9611110802E-001 -7.5271209768E+001 +9.1055742754E-001 -7.5369351542E+001 +8.5344463804E-002 -2.7361383629E+001
25403650000.000 +1.4532030367E-001 -3.3503267071E+001 +8.9369299642E-001 -7.5489681255E+001 +9.0160047180E-001 -7.7066415769E+001 +8.7785141414E-002 -2.7619790753E+001
25603600000.000 +1.4501561837E-001 -3.4957330812E+001 +8.9370738346E-001 -7.5841873841E+001 +8.9230040400E-001 -7.6530387328E+001 +8.6474244783E-002 -2.8346799229E+001
25803550000.000 +1.4813465033E-001 -3.4944236007E+001 +8.9734062075E-001 -7.6475568291E+001 +9.0406548500E-001 -7.7510653812E+001 +8.8519819432E-002 -2.6903678971E+001
26003500000.000 +1.4897449027E-001 -3.5178631721E+001 +8.8988412451E-001 -7.7431163093E+001 +8.9995659244E-001 -7.7806214435E+001 +8.9569148324E-002 -2.7212456466E+001
26203450000.000 +1.5049691861E-001 -3.5859351970E+001 +8.9109180486E-001 -7.7720902211E+001 +8.9674453155E-001 -7.8253452352E+001 +9.0391910085E-002 -2.7879692474E+001
26403400000.000 +1.5272232961E-001 -3.6459630631E+001 +8.9620371541E-001 -7.8852606377E+001 +8.9225538570E-001 -7.8592421933E+001 +9.1191776569E-002 -2.7949792625E+001
26603350000.000 +1.5654974947E-001 -3.5560620205E+001 +8.9295157346E-001 -7.8872474441E+001 +9.0833926439E-001 -8.0229042713E+001 +9.2986656624E-002 -2.8119809856E+001
26803300000.000 +1.5550698514E-001 -3.6959343337E+001 +8.9830269584E-001 -7.9768145530E+001 +8.9303734188E-001 -8.0463647427E+001 +9.2456388481E-002 -2.9453197585E+001
27003250000.000 +1.5694410695E-001 -3.6865641401E+001 +8.9456961660E-001 -8.0447230809E+001 +9.0401417905E-001 -8.1166877221E+001 +9.3881252426E-002 -2.8864044055E+001
27203200000.000 +1.5797682161E-001 -3.7211873220E+001 +8.9560705714E-001 -8.1436573980E+001 +8.8630100108E-001 -8.3042428302E+001 +9.5203320339E-002 -2.9474665662E+001
27403150000.000 +1.5951666918E-001 -3.8015152764E+001 +8.9543479173E-001 -8.1712615552E+001 +8.8278720489E-001 -8.3471723759E+001 +9.6451822191E-002 -3.1267234542E+001
27603100000.000 +1.5734426731E-001 -3.8333101456E+001 +8.9635707273E-001 -8.2960673631E+001 +8.8363769511E-001 -8.3926476011E+001 +9.6369933701E-002 -2.9858923823E+001
27803050000.000 +1.5894004415E-001 -3.7561305440E+001 +8.9106326651E-001 -8.3658787610E+001 +8.8013154350E-001 -8.4913953593E+001 +9.9985670551E-002 -2.9927387039E+001
28003000000.000 +1.5888478159E-001 -3.8527876162E+001 +8.9465573857E-001 -8.4185367379E+001 +8.7018090829E-001 -8.5378312965E+001 +1.0004394721E-001 -3.0128455622E+001
28202950000.000 +1.6105876381E-001 -3.9446893104E+001 +8.9006934848E-001 -8.4810004383E+001 +8.7348637673E-001 -8.5344026122E+001 +1.0214002002E-001 -3.0648395851E+001
28402900000.000 +1.6438184319E-001 -4.0128078250E+001 +8.8483258595E-001 -8.4716553539E+001 +9.0246226211E-001 -8.5778440321E+001 +1.0303610394E-001 -3.0999224178E+001
28602850000.000 +1.6805852751E-001 -4.0501473609E+001 +8.8294840318E-001 -8.4892794020E+001 +8.8299243188E-001 -8.6777354623E+001 +1.0457835777E-001 -3.3487056696E+001
28802800000.000 +1.6582662566E-001 -4.1882718433E+001 +8.8530127030E-001 -8.5507276009E+001 +8.9068375396E-001 -8.6040558133E+001 +1.0309515247E-001 -3.3095882767E+001
29002750000.000 +1.7162185001E-001 -4.1888852328E+001 +8.9078241799E-001 -8.6122332596E+001 +8.9990619889E-001 -8.7787947702E+001 +1.0667542892E-001 -3.3644934184E+001
29202700000.000 +1.7361743695E-001 -4.1946891346E+001 +8.8900332750E-001 -8.6281633774E+001 +8.9623732242E-001 -8.8305398034E+001 +1.0762512671E-001 -3.5019628253E+001
29402650000.000 +1.7400447168E-001 -4.3240621028E+001 +8.9459162848E-001 -8.6939126683E+001 +8.9631779994E-001 -8.8547430958E+001 +1.0717343728E-001 -3.5706344818E+001
29602600000.000 +1.7781329839E-001 -4.3459586828E+001 +8.9268783847E-001 -8.7732517872E+001 +9.0041199574E-001 -8.9390210902E+001 +1.0941447101E-001 -3.6288170927E+001
29802550000.000 +1.7766192097E-001 -4.4511447252E+001 +8.9452290486E-001 -8.7941055634E+001 +8.8775121406E-001 -9.0596028692E+001 +1.0934952803E-001 -3.8652961517E+001
30002500000.000 +1.7375709123E-001 -4.5343383009E+001 +8.9500558945E-001 -8.9018062566E+001 +8.8193128728E-001 -8.9730480534E+001 +1.0834952191E-001 -3.8285070232E+001
30202450000.000 +1.7678348024E-001 -4.4736495364E+001 +8.8480379545E-001 -8.9534751881E+001 +9.0230930587E-001 -9.0776200113E+001 +1.1023069183E-001 -3.7906394646E+001
30402400000.000 +1.7505954806E-001 -4.4935682002E+001 +8.9013532508E-001 -9.0678986106E+001 +8.6987498727E-001 -9.2096791864E+001 +1.1060374866E-001 -3.9230727433E+001
30602350000.000 +1.7739266976E-001 -4.5980739716E+001 +8.8101877934E-001 -9.1236937824E+001 +8.6887829323E-001 -9.1037058865E+001 +1.1175838987E-001 -3.9854462073E+001
30802300000.000 +1.7971281553E-001 -4.5915703347E+001 +8.8225840501E-001 -9.2105361621E+001 +8.6758698088E-001 -9.2771708762E+001 +1.1457182305E-001 -3.9220092102E+001
31002250000.000 +1.8292560814E-001 -4.6754115405E+001 +8.6846140115E-001 -9.1913939533E+001 +8.6940533551E-001 -9.2816450904E+001 +1.1442671508E-001 -4.1440274704E+001
31202200000.000 +1.8252523068E-001 -4.7254526666E+001 +8.8210117438E-001 -9.3009759511E+001 +8.6868815817E-001 -9.4065289673E+001 +1.1572329438E-001 -4.0292837357E+001
31402150000.000 +1.8564854126E-001 -4.7659396574E+001 +8.6809231095E-001 -9.3602514125E+001 +8.8374320740E-001 -9.4151179136E+001 +1.1829256925E-001 -4.0972707910E+001
31602100000.000 +1.8785210840E-001 -4.8502822931E+001 +8.7769344289E-001 -9.3968050250E+001 +8.6179149203E-001 -9.6267113941E+001 +1.1984096447E-001 -4.2782931706E+001
31802050000.000 +1.8683899818E-001 -5.0898362961E+001 +8.6355152211E-001 -9.4017276648E+001 +8.7029031124E-001 -9.4188952670E+001 +1.1613399921E-001 -4.3795687452E+001
32002000000.000 +1.8941364260E-001 -5.0746987734E+001 +8.7979827392E-001 -9.4990605824E+001 +8.8054854693E-001 -9.6542148283E+001 +1.2006805523E-001 -4.3429274290E+001
32201950000.000 +1.8895830372E-001 -5.0844535095E+001 +8.7189382997E-001 -9.5229489954E+001 +8.7866400485E-001 -9.6431282609E+001 +1.1998842000E-001 -4.4333762882E+001
32401900000.000 +1.8794281905E-001 -5.2596395534E+001 +8.9262845527E-001 -9.5872981854E+001 +8.7371661567E-001 -9.7611254614E+001 +1.1915221074E-001 -4.5495788365E+001
32601850000.000 +1.9047111216E-001 -5.2286232666E+001 +8.7456882727E-001 -9.6598839258E+001 +8.8297020031E-001 -9.7525523652E+001 +1.2231140511E-001 -4.5742689015E+001
32801800000.000 +1.9322079935E-001 -5.2817538402E+001 +8.8177565156E-001 -9.6782481757E+001 +8.8553380307E-001 -9.9074493822E+001 +1.2393059444E-001 -4.7558210521E+001
33001750000.000 +1.9183969242E-001 -5.3380383308E+001 +8.8223934873E-001 -9.7738409183E+001 +8.8285230835E-001 -9.9080305905E+001 +1.2356240938E-001 -4.8096981216E+001
33201700000.000 +1.9278559843E-001 -5.4238526870E+001 +8.8659005562E-001 -9.8080118470E+001 +8.8413907421E-001 -9.9512539842E+001 +1.2497476785E-001 -4.8879527507E+001
33401650000.000 +1.9487965982E-001 -5.4651841029E+001 +8.8477329402E-001 -9.8598993723E+001 +8.8016318113E-001 -1.0022952159E+002 +1.2674081468E-001 -4.9823809033E+001
33601600000.000 +1.9383502168E-001 -5.5172261032E+001 +8.8165596971E-001 -9.9450798366E+001 +8.7217190117E-001 -1.0075389925E+002 +1.2720504163E-001 -5.0632950489E+001
33801550000.000 +1.9525168269E-001 -5.5977113607E+001 +8.7783428391E-001 -1.0022977733E+002 +8.7288677493E-001 -1.0132806290E+002 +1.2893086358E-001 -5.0826529405E+001
34001500000.000 +1.9646844204E-001 -5.6936726621E+001 +8.7617439311E-001 -1.0045743916E+002 +8.6085321113E-001 -1.0189762477E+002 +1.2878253679E-001 -5.2521318791E+001
34201450000.000 +1.9442416987E-001 -5.7286658804E+001 +8.8197413886E-001 -1.0101986483E+002 +8.6194702671E-001 -1.0254816813E+002 +1.2953983823E-001 -5.3085904976E+001
34401400000.000 +1.9753593153E-001 -5.8123895408E+001 +8.7429205925E-001 -1.0182943009E+002 +8.6364499144E-001 -1.0304091412E+002 +1.3100329866E-001 -5.3648220964E+001
34601350000.000 +1.9940013837E-001 -5.7926888097E+001 +8.7160485014E-001 -1.0269784256E+002 +8.6652177639E-001 -1.0438274078E+002 +1.3205548679E-001 -5.4021669857E+001
34801300000.000 +1.9833871391E-001 -5.9334219771E+001 +8.7316971356E-001 -1.0323003954E+002 +8.4568627465E-001 -1.0459730146E+002 +1.3112292777E-001 -5.5372314325E+001
35001250000.000 +2.0135452517E-001 -6.0354894549E+001 +8.6481836881E-001 -1.0401073660E+002 +8.4863677349E-001 -1.0439417289E+002 +1.3257490146E-001 -5.6420417237E+001
35201200000.000 +2.0263744200E-001 -6.1048052543E+001 +8.6344615228E-001 -1.0425076658E+002 +8.5241270342E-001 -1.0622489065E+002 +1.3376503711E-001 -5.7953774665E+001
35401150000.000 +2.0137582496E-001 -6.1338432645E+001 +8.6084573367E-001 -1.0484102909E+002 +8.5650867715E-001 -1.0608062369E+002 +1.3364986897E-001 -5.9360781335E+001
35601100000.000 +2.0147453265E-001 -6.2866834462E+001 +8.6251309967E-001 -1.0546623575E+002 +8.5539748533E-001 -1.0656150935E+002 +1.3367960043E-001 -6.0828812044E+001
35801050000.000 +2.0320010370E-001 -6.3231695552E+001 +8.5169942040E-001 -1.0586307720E+002 +8.5498282860E-001 -1.0761532639E+002 +1.3657994535E-001 -6.2918568782E+001
36001000000.000 +2.0003281219E-001 -6.4461707480E+001 +8.6332845421E-001 -1.0612144689E+002 +8.5312002865E-001 -1.0861947270E+002 +1.3329079995E-001 -6.4761760072E+001
36200950000.000 +1.9794724714E-001 -6.5408238299E+001 +8.5415553043E-001 -1.0713888918E+002 +8.6021081210E-001 -1.0758029462E+002 +1.3118613058E-001 -6.5464673061E+001
36400900000.000 +1.9860408901E-001 -6.5553201848E+001 +8.6431733470E-001 -1.0690794089E+002 +8.6884296593E-001 -1.0904429640E+002 +1.3144534292E-001 -6.6405542244E+001
36600850000.000 +1.9642021708E-001 -6.6913268558E+001 +8.6031692119E-001 -1.0745720637E+002 +8.4972373714E-001 -1.0911266469E+002 +1.2796204024E-001 -6.8403450223E+001
36800800000.000 +1.9360411022E-001 -6.7346714836E+001 +8.7632713196E-001 -1.0795386618E+002 +8.6797522373E-001 -1.0960337064E+002 +1.2646967535E-001 -6.8116050952E+001
37000750000.000 +1.9355181128E-001 -6.7455051258E+001 +8.6924633588E-001 -1.0854286522E+002 +8.6502973779E-001 -1.0983988789E+002 +1.2483271236E-001 -6.8068312539E+001
37200700000.000 +1.9047983699E-001 -6.7922535233E+001 +8.8318032776E-001 -1.0860164402E+002 +8.5924683775E-001 -1.1040675357E+002 +1.2128107804E-001 -6.8716462032E+001
37400650000.000 +1.9109148787E-001 -6.8149925304E+001 +8.7673697098E-001 -1.0995431351E+002 +8.5524160762E-001 -1.1066569987E+002 +1.2100356204E-001 -6.8357742987E+001
37600600000.000 +1.9117311866E-001 -6.8699157638E+001 +8.8003341285E-001 -1.1063950445E+002 +8.5906465869E-001 -1.1175133915E+002 +1.1991974385E-001 -6.8959897044E+001
37800550000.000 +1.8907841613E-001 -6.9145437776E+001 +8.7368321987E-001 -1.1153890282E+002 +8.4545080780E-001 -1.1204038996E+002 +1.1753375463E-001 -6.9404527820E+001
38000500000.000 +1.8910012732E-001 -7.0149954724E+001 +8.7457131165E-001 -1.1202204486E+002 +8.4882232325E-001 -1.1148922519E+002 +1.1465699363E-001 -6.9419222155E+001
38200450000.000 +1.9004005901E-001 -7.0565217282E+001 +8.6155313824E-001 -1.1289707063E+002 +8.5281105932E-001 -1.1300522694E+002 +1.1354069848E-001 -6.9777309518E+001
38400400000.000 +1.8732350552E-001 -7.1834675532E+001 +8.6137502309E-001 -1.1281908488E+002 +8.3701436834E-001 -1.1337363355E+002 +1.1157676164E-001 -7.0944076459E+001
38600350000.000 +1.8523732622E-001 -7.2090010245E+001 +8.6375340002E-001 -1.1370636519E+002 +8.5531595282E-001 -1.1391311537E+002 +1.1220647075E-001 -6.9689389098E+001
38800300000.000 +1.8537947700E-001 -7.3739452086E+001 +8.5228427297E-001 -1.1357063293E+002 +8.4562346403E-001 -1.1456139213E+002 +1.1162668678E-001 -7.2103321460E+001
39000250000.000 +1.8301323385E-001 -7.3546267671E+001 +8.5577042958E-001 -1.1427217965E+002 +8.4707900772E-001 -1.1603728810E+002 +1.1249050630E-001 -7.2524277910E+001
39200200000.000 +1.8381047272E-001 -7.4604572403E+001 +8.4516278897E-001 -1.1511952481E+002 +8.3740154643E-001 -1.1637179430E+002 +1.1372319975E-001 -7.3170953563E+001
39400150000.000 +1.7754489507E-001 -7.3838239835E+001 +8.5634329315E-001 -1.1490844293E+002 +8.5576034864E-001 -1.1736654926E+002 +1.1230727266E-001 -7.2579474113E+001
39600100000.000 +1.7303146227E-001 -7.5172713842E+001 +8.5503756076E-001 -1.1520202288E+002 +8.4027120088E-001 -1.1752060403E+002 +1.0845280928E-001 -7.4693793228E+001
39800050000.000 +1.6981160906E-001 -7.2658534399E+001 +8.7345145522E-001 -1.1629061988E+002 +8.6689353778E-001 -1.1819114861E+002 +1.0851254155E-001 -7.2147715875E+001
40000000000.000 +1.6972753080E-001 -7.1901603171E+001 +8.6762474060E-001 -1.1770926005E+002 +8.5766425557E-001 -1.1993536499E+002 +1.0604720647E-001 -7.2422160209E+001
