# Supplementary material for: Conductivity and radio frequency performance data for silver nanoparticle inks deposited via aerosol jet deposition and processed under varying conditions
Source: Data Brief. 2020 Sep 24;33:106331. doi: 10.1016/j.dib.2020.106331 (PMC7560714; doi:10.1016/j.dib.2020.106331)
Supplement: Supplementary file 3 [file mmc3.zip › Sintering Study/ANP Ink/RF Data/ANP_04_03.S2P]

!  2-Port S-parameters saved by WinCal
! VAR MeasName=S-Parameters (CALIBRATED_DATA) read from VNA (E8364B)
! VAR MeasDate=11/22/2017 3:29:19 PM
! VAR NAME=AFRL171016_04_03
! VAR FILENAME=AFRL171016_04_03.S2P
! VAR DATE=11/22/2017 3:29:19 PM
! VAR PHYS_PORTS=1,2
! VAR ObjTypeName=DATASET
! VAR IndexType=Frequency
!
# Hz S MA R 50
10000000.000 +4.4147424338E-002 -2.6850959480E+000 +9.4502513096E-001 +7.5451736449E-002 +9.4567261169E-001 -2.7039022824E-001 +4.4805430476E-002 -6.0439343120E-001
209950000.000 +4.4072748250E-002 -5.8860242108E-001 +9.4526348439E-001 -7.3013614380E-001 +9.4538284891E-001 -7.4067418110E-001 +4.4091229022E-002 -2.7584715931E-001
409900000.000 +4.4617620751E-002 -1.9918196386E-001 +9.4547707514E-001 -1.4017732923E+000 +9.4532647383E-001 -1.4144289129E+000 +4.4504998828E-002 -6.6788457746E-001
609850000.000 +4.4210793696E-002 -7.1053980791E-001 +9.4493991831E-001 -2.1110010765E+000 +9.4448600078E-001 -2.1381832576E+000 +4.3708604884E-002 -1.6190872179E+000
809800000.000 +4.3639443792E-002 +6.3876952119E-001 +9.4403529558E-001 -2.7665745446E+000 +9.4360770063E-001 -2.8127173764E+000 +4.3013966820E-002 -2.9087840105E-001
1009750000.000 +4.2881633027E-002 +4.7867707519E-001 +9.4264603218E-001 -3.4202825930E+000 +9.4235676897E-001 -3.4494139586E+000 +4.2543301272E-002 -3.5602797924E-001
1209700000.000 +4.3363657397E-002 +1.2616919811E+000 +9.4251927995E-001 -4.0321916086E+000 +9.4270492931E-001 -4.0839441404E+000 +4.3133114229E-002 +2.3475580047E-001
1409650000.000 +4.3782107218E-002 +1.1784745429E+000 +9.4208403426E-001 -4.7473385354E+000 +9.4192893335E-001 -4.7415420693E+000 +4.3360166788E-002 +1.5780016633E-001
1609600000.000 +4.3826220745E-002 +1.2936464268E+000 +9.4160427027E-001 -5.3914132360E+000 +9.4159856653E-001 -5.4415064561E+000 +4.3929241020E-002 -7.5169870377E-001
1809550000.000 +4.2951634982E-002 +1.0597586707E-001 +9.4007385480E-001 -6.1001770819E+000 +9.4001327818E-001 -6.1469873532E+000 +4.3002195106E-002 -1.6633277096E+000
2009500000.000 +4.2661985333E-002 +2.3310457311E+000 +9.3878037455E-001 -6.6443952702E+000 +9.3869247654E-001 -6.7135948497E+000 +4.2325132653E-002 -2.7752883331E-001
2209450000.000 +4.3030560189E-002 +3.7461014308E+000 +9.3814156045E-001 -7.2603273002E+000 +9.3837321026E-001 -7.3058376538E+000 +4.2870678199E-002 +7.4086600599E-001
2409400000.000 +4.3661652972E-002 +3.4502340984E+000 +9.3788806596E-001 -7.9048106726E+000 +9.3830673845E-001 -7.9519743433E+000 +4.3330245518E-002 +6.2599517997E-001
2609350000.000 +4.4701217166E-002 +4.1704254625E+000 +9.3789406543E-001 -8.5081790002E+000 +9.3843437055E-001 -8.5959846783E+000 +4.3780490718E-002 +1.3635737222E+000
2809300000.000 +4.5066423172E-002 +4.6718758468E+000 +9.3750381070E-001 -9.1446071994E+000 +9.3744169283E-001 -9.2129399633E+000 +4.4357180422E-002 +1.4018855622E+000
3009250000.000 +4.5127765459E-002 +4.1214581142E+000 +9.3620774796E-001 -9.7384307517E+000 +9.3555669435E-001 -9.8060583885E+000 +4.3771613901E-002 +7.7869454806E-001
3209200000.000 +4.5392132421E-002 +5.1736680658E+000 +9.3587687364E-001 -1.0405666819E+001 +9.3502932345E-001 -1.0430395886E+001 +4.3533196704E-002 +1.7278838676E+000
3409150000.000 +4.5430592396E-002 +6.3748060677E+000 +9.3505352227E-001 -1.1004968141E+001 +9.3394860059E-001 -1.1000990488E+001 +4.4053192149E-002 +2.3812761647E+000
3609100000.000 +4.5642715004E-002 +5.6781228411E+000 +9.3380779116E-001 -1.1575305550E+001 +9.3380118104E-001 -1.1635812949E+001 +4.4255101404E-002 +2.1486475255E+000
3809050000.000 +4.6579538376E-002 +6.3701342241E+000 +9.3384589531E-001 -1.2178480653E+001 +9.3399674096E-001 -1.2277775562E+001 +4.5310497726E-002 +2.5177230529E+000
4009000000.000 +4.7460111762E-002 +6.7218199507E+000 +9.3295952593E-001 -1.2859800049E+001 +9.3255119762E-001 -1.2847720832E+001 +4.5889060820E-002 +2.5340742350E+000
4208950000.000 +4.7709188742E-002 +5.8091967894E+000 +9.3291758008E-001 -1.3444052126E+001 +9.3255684000E-001 -1.3452454868E+001 +4.5924239957E-002 +1.9809446596E+000
4408900000.000 +4.8371147042E-002 +5.9746726819E+000 +9.3192067156E-001 -1.4030732968E+001 +9.3154789232E-001 -1.4106959047E+001 +4.6320829580E-002 +2.1722163110E+000
4608850000.000 +4.9055909699E-002 +6.6812244101E+000 +9.3174337239E-001 -1.4684556780E+001 +9.3132494908E-001 -1.4692601998E+001 +4.6747752488E-002 +2.5839660533E+000
4808800000.000 +4.9380502348E-002 +6.8413495774E+000 +9.3067545982E-001 -1.5242554761E+001 +9.3151569775E-001 -1.5306763315E+001 +4.7529278215E-002 +2.3514723246E+000
5008750000.000 +5.0603084101E-002 +6.5876889237E+000 +9.3117815327E-001 -1.5876846433E+001 +9.3204918993E-001 -1.5904642277E+001 +4.8154053394E-002 +1.9840548309E+000
5208700000.000 +5.1430407327E-002 +7.2058725484E+000 +9.3040310703E-001 -1.6452522704E+001 +9.3096196668E-001 -1.6587185325E+001 +4.8898044019E-002 +2.6910223583E+000
5408650000.000 +5.2024931691E-002 +6.6584505404E+000 +9.3044052507E-001 -1.7084648506E+001 +9.3066426122E-001 -1.7115161779E+001 +4.9431081783E-002 +2.0049218965E+000
5608600000.000 +5.3023244632E-002 +6.1768721917E+000 +9.3011334782E-001 -1.7683200488E+001 +9.3144249230E-001 -1.7779543178E+001 +5.0132944925E-002 +1.9395549299E+000
5808550000.000 +5.3426383558E-002 +6.6821792211E+000 +9.2988067047E-001 -1.8304764629E+001 +9.2966883448E-001 -1.8384584996E+001 +5.0351026677E-002 +1.8019525382E+000
6008500000.000 +5.3397751888E-002 +6.0353281757E+000 +9.2897296549E-001 -1.8893406612E+001 +9.2918696808E-001 -1.8956706998E+001 +5.0891675278E-002 +1.3574815139E+000
6208450000.000 +5.4457638343E-002 +5.9628415645E+000 +9.2846995295E-001 -1.9519355139E+001 +9.2897428947E-001 -1.9579593149E+001 +5.1364389717E-002 +6.1889678640E-001
6408400000.000 +5.5044995776E-002 +6.0615953948E+000 +9.2804222982E-001 -2.0145091817E+001 +9.2866961305E-001 -2.0245817427E+001 +5.2225428217E-002 +5.6666440892E-001
6608350000.000 +5.5824631374E-002 +5.5487313665E+000 +9.2728773271E-001 -2.0732832550E+001 +9.2709433396E-001 -2.0807720874E+001 +5.2529318990E-002 -2.4763056228E-001
6808300000.000 +5.6821190901E-002 +4.9393665052E+000 +9.2762344067E-001 -2.1346507587E+001 +9.2840720220E-001 -2.1366105938E+001 +5.3430001831E-002 -7.3025304283E-001
7008250000.000 +5.7455520721E-002 +5.3518093948E+000 +9.2671870209E-001 -2.1968044776E+001 +9.2738089826E-001 -2.2131234251E+001 +5.3881782843E-002 -9.2575570120E-001
7208200000.000 +5.7641055785E-002 +4.5542466295E+000 +9.2593061675E-001 -2.2589182684E+001 +9.2586883312E-001 -2.2639791520E+001 +5.3725994789E-002 -1.6489104887E+000
7408150000.000 +5.8617241645E-002 +4.0216802930E+000 +9.2498983461E-001 -2.3223058003E+001 +9.2696668914E-001 -2.3306584073E+001 +5.4685215991E-002 -2.2944548475E+000
7608100000.000 +5.9395537062E-002 +3.8872206262E+000 +9.2534431854E-001 -2.3810841794E+001 +9.2436367612E-001 -2.3902143259E+001 +5.5010581413E-002 -2.8111760197E+000
7808050000.000 +6.0347000647E-002 +3.0804322585E+000 +9.2459135355E-001 -2.4383289418E+001 +9.2356044356E-001 -2.4516752711E+001 +5.5352624418E-002 -3.5297928042E+000
8008000000.000 +6.0937540596E-002 +2.7515062583E+000 +9.2380507810E-001 -2.4980357019E+001 +9.2378206350E-001 -2.5061060328E+001 +5.5897923776E-002 -4.1781199678E+000
8207950000.000 +6.0880420511E-002 +2.7825619438E+000 +9.2310260842E-001 -2.5704585884E+001 +9.2493033592E-001 -2.5820989026E+001 +5.6098580757E-002 -3.9200875705E+000
8407900000.000 +6.1903443208E-002 +2.4765894810E+000 +9.2214698434E-001 -2.6191453707E+001 +9.2085781597E-001 -2.6307036685E+001 +5.6197298209E-002 -4.1775015560E+000
8607850000.000 +6.2526779259E-002 +2.0570811241E+000 +9.2229556333E-001 -2.6787325138E+001 +9.2440261950E-001 -2.6739945947E+001 +5.6735796714E-002 -4.2150351330E+000
8807800000.000 +6.3758556230E-002 +3.0722760120E+000 +9.2137640881E-001 -2.7406986565E+001 +9.2263103665E-001 -2.7618177546E+001 +5.7974569578E-002 -4.0641264469E+000
9007750000.000 +6.3886842397E-002 +1.8794485249E+000 +9.2013307351E-001 -2.7976341211E+001 +9.2016596048E-001 -2.8078130104E+001 +5.8192727789E-002 -5.3284726270E+000
9207700000.000 +6.5076874839E-002 +1.2277666638E+000 +9.1987250572E-001 -2.8598450507E+001 +9.2242885921E-001 -2.8729076517E+001 +5.9183858527E-002 -5.8957343798E+000
9407650000.000 +6.6100461066E-002 +1.7006197551E+000 +9.1981803324E-001 -2.9181372930E+001 +9.2173321218E-001 -2.9381265356E+001 +5.9613861780E-002 -6.0854360239E+000
9607600000.000 +6.6696318252E-002 +7.0220936208E-001 +9.1864511712E-001 -2.9772101843E+001 +9.2006151528E-001 -3.0011678459E+001 +5.9934820334E-002 -6.6225708627E+000
9807550000.000 +6.7768435073E-002 -2.5401143397E-001 +9.1873015773E-001 -3.0358982309E+001 +9.1928952384E-001 -3.0510626216E+001 +6.0657537989E-002 -7.6235030413E+000
10007500000.000 +6.8027921775E-002 -8.2917234864E-001 +9.1744746775E-001 -3.1037004745E+001 +9.2058271021E-001 -3.1227915661E+001 +6.1328927436E-002 -8.2577297921E+000
10207450000.000 +6.8047061247E-002 -9.4604159346E-001 +9.1649321335E-001 -3.1557922485E+001 +9.1537634351E-001 -3.1736618279E+001 +6.1508035952E-002 -9.2724356731E+000
10407400000.000 +6.9445740531E-002 -2.1661553477E+000 +9.1753109151E-001 -3.2133357469E+001 +9.1778988857E-001 -3.2003314054E+001 +6.1961308256E-002 -9.7657025390E+000
10607350000.000 +7.0332095495E-002 -1.6264369909E+000 +9.1612004605E-001 -3.2742663549E+001 +9.1893393049E-001 -3.3013115925E+001 +6.2762879038E-002 -1.0152631315E+001
10807300000.000 +7.0338477227E-002 -2.3461388774E+000 +9.1615990756E-001 -3.3314107467E+001 +9.1248747902E-001 -3.3375520038E+001 +6.2666686376E-002 -1.0812468859E+001
11007250000.000 +7.1971611997E-002 -3.6904650543E+000 +9.1551049667E-001 -3.3887110506E+001 +9.1764419071E-001 -3.3879071947E+001 +6.3274925186E-002 -1.1383052590E+001
11207200000.000 +7.3004875254E-002 -2.9331030096E+000 +9.1625777249E-001 -3.4461449580E+001 +9.1584287222E-001 -3.4472471050E+001 +6.4247391354E-002 -1.1396452847E+001
11407150000.000 +7.2706120256E-002 -3.5332914454E+000 +9.1349175412E-001 -3.5078022173E+001 +9.1538301620E-001 -3.5291109935E+001 +6.4390792204E-002 -1.2088228889E+001
11607100000.000 +7.3305449243E-002 -5.5797185686E+000 +9.1552338392E-001 -3.5460908247E+001 +9.1141258514E-001 -3.5649944832E+001 +6.4878411456E-002 -1.3359819377E+001
11807050000.000 +7.3820813741E-002 -4.7374614330E+000 +9.1404212140E-001 -3.6240275915E+001 +9.2050417304E-001 -3.6418753058E+001 +6.5422013255E-002 -1.3579208282E+001
12007000000.000 +7.4763939468E-002 -5.4055170138E+000 +9.1336011578E-001 -3.6629438955E+001 +9.0942719580E-001 -3.7138210987E+001 +6.5831006734E-002 -1.4731557683E+001
12206950000.000 +7.5265991556E-002 -5.9936158023E+000 +9.1316405179E-001 -3.7314158620E+001 +9.1740591389E-001 -3.7276821072E+001 +6.6083754396E-002 -1.4730874004E+001
12406900000.000 +7.7361914161E-002 -5.5925207205E+000 +9.1361326064E-001 -3.7854726103E+001 +9.1687567859E-001 -3.8399272459E+001 +6.7369367439E-002 -1.5712689273E+001
12606850000.000 +7.5474365026E-002 -5.8329503134E+000 +9.1269890168E-001 -3.8520124723E+001 +9.1533895915E-001 -3.8825822280E+001 +6.6726100414E-002 -1.6272186132E+001
12806800000.000 +7.8299181769E-002 -6.6001308526E+000 +9.1299531714E-001 -3.8875080986E+001 +9.1485628530E-001 -3.9489642262E+001 +6.7740067452E-002 -1.7273275427E+001
13006750000.000 +7.9345674207E-002 -7.5081711584E+000 +9.1459690006E-001 -3.9725156618E+001 +9.2100886405E-001 -4.0073641437E+001 +6.8436076127E-002 -1.7938905902E+001
13206700000.000 +7.8345939526E-002 -7.8932212152E+000 +9.1346616767E-001 -4.0404353805E+001 +9.1693298694E-001 -4.1085725130E+001 +6.7553512233E-002 -1.8116469590E+001
13406650000.000 +7.9190865790E-002 -9.6359585453E+000 +9.1449967316E-001 -4.0942452494E+001 +9.1384039487E-001 -4.0972183857E+001 +6.8429487237E-002 -1.9234623739E+001
13606600000.000 +8.0090787910E-002 -9.9422816029E+000 +9.1364002912E-001 -4.1528349966E+001 +9.1879496978E-001 -4.1670693509E+001 +6.9533415484E-002 -1.9555725057E+001
13806550000.000 +7.9979356313E-002 -9.2738794002E+000 +9.1234610527E-001 -4.2247757905E+001 +9.1186110058E-001 -4.2506388266E+001 +6.9307919180E-002 -2.0093506936E+001
14006500000.000 +8.0023092221E-002 -1.1428218249E+001 +9.1108453734E-001 -4.2679872275E+001 +9.1195242196E-001 -4.2727652806E+001 +6.9478521456E-002 -2.1608268919E+001
14206450000.000 +8.0851170826E-002 -1.1269303007E+001 +9.1187897414E-001 -4.3355420342E+001 +9.1378816326E-001 -4.3291749875E+001 +7.0372489376E-002 -2.1771240131E+001
14406400000.000 +8.1322880752E-002 -1.1524959994E+001 +9.1218850370E-001 -4.3967203257E+001 +9.0961684779E-001 -4.3617046975E+001 +7.0117974596E-002 -2.2158484238E+001
14606350000.000 +8.1460806197E-002 -1.3083295625E+001 +9.1039703255E-001 -4.4271155685E+001 +9.1021603917E-001 -4.4235130685E+001 +7.0051950268E-002 -2.2825261774E+001
14806300000.000 +8.2590727499E-002 -1.2345211454E+001 +9.1433284685E-001 -4.4904701458E+001 +9.1168380417E-001 -4.4919554319E+001 +7.1220823078E-002 -2.2924243689E+001
15006250000.000 +8.3081412030E-002 -1.2200025186E+001 +9.1068547421E-001 -4.5506531083E+001 +9.1446622286E-001 -4.5883343264E+001 +7.1561435629E-002 -2.3230135549E+001
15206200000.000 +8.3088914221E-002 -1.3646509652E+001 +9.1498600079E-001 -4.6021936271E+001 +9.0718028540E-001 -4.5852102321E+001 +7.1286059246E-002 -2.3982555663E+001
15406150000.000 +8.5798117581E-002 -1.3924052393E+001 +9.1369355243E-001 -4.6808274119E+001 +9.2179266818E-001 -4.6716667027E+001 +7.3249084105E-002 -2.4816639902E+001
15606100000.000 +8.5079080429E-002 -1.3717125118E+001 +9.1365383578E-001 -4.7301751861E+001 +9.1283478330E-001 -4.8092980798E+001 +7.3337384266E-002 -2.6004434210E+001
15806050000.000 +8.3876672837E-002 -1.5014670172E+001 +9.1188741818E-001 -4.8084430184E+001 +9.1832217730E-001 -4.8124419513E+001 +7.3209798995E-002 -2.7071315091E+001
16006000000.000 +8.6348704868E-002 -1.5450532117E+001 +9.1596214535E-001 -4.8546372883E+001 +9.1611393815E-001 -4.9178422672E+001 +7.4304605278E-002 -2.7750623707E+001
16205950000.000 +8.4532460013E-002 -1.4338199433E+001 +9.1382102701E-001 -4.9357411351E+001 +9.1280231441E-001 -4.9799185827E+001 +7.4034470184E-002 -2.8023599772E+001
16405900000.000 +8.7371867978E-002 -1.6356206064E+001 +9.1470492162E-001 -4.9479885713E+001 +9.0994747315E-001 -5.1147856691E+001 +7.5384269401E-002 -2.9684743418E+001
16605850000.000 +8.5953782855E-002 -1.5375992659E+001 +9.1470594111E-001 -5.0519843761E+001 +9.1539567987E-001 -5.0831410223E+001 +7.4563817278E-002 -2.9228614850E+001
16805800000.000 +8.5943808495E-002 -1.2655827023E+001 +9.0821338996E-001 -5.0947364918E+001 +9.1804178270E-001 -5.2234147997E+001 +7.5169826986E-002 -2.8355790279E+001
17005750000.000 +8.5699678766E-002 -1.4229431451E+001 +9.1024973795E-001 -5.1870666013E+001 +9.0508212018E-001 -5.1952075594E+001 +7.5506105864E-002 -2.9492618465E+001
17205700000.000 +8.9016033723E-002 -1.4460794573E+001 +9.0814152866E-001 -5.2156954180E+001 +9.1433249619E-001 -5.2970407049E+001 +7.7198141930E-002 -2.9733600943E+001
17405650000.000 +9.0400494132E-002 -1.4664398994E+001 +9.1006846687E-001 -5.2948323111E+001 +9.0793057827E-001 -5.3418095538E+001 +7.7941832865E-002 -3.0889010588E+001
17605600000.000 +9.0601785125E-002 -1.6486983279E+001 +9.0524881301E-001 -5.3252526911E+001 +9.0944814468E-001 -5.3755924225E+001 +7.7389913389E-002 -3.2524003751E+001
17805550000.000 +9.1678692906E-002 -1.8164047049E+001 +9.1041437317E-001 -5.4178465052E+001 +9.0939057677E-001 -5.4017852353E+001 +7.7090932276E-002 -3.3283964979E+001
18005500000.000 +9.1771435244E-002 -1.7082122079E+001 +9.0523549017E-001 -5.4544447157E+001 +9.1640935749E-001 -5.5118259851E+001 +7.6948770737E-002 -3.3163093794E+001
18205450000.000 +9.1392586135E-002 -1.8615724321E+001 +9.0839315150E-001 -5.4894385541E+001 +9.1231123419E-001 -5.5384429956E+001 +7.7280540457E-002 -3.4681075215E+001
18405400000.000 +9.1579285845E-002 -1.8867513962E+001 +9.0716374632E-001 -5.5777058070E+001 +9.2045489861E-001 -5.5656051269E+001 +7.7051375710E-002 -3.5739090207E+001
18605350000.000 +9.1868360863E-002 -1.7082726904E+001 +9.0568532123E-001 -5.6559014366E+001 +9.2112450483E-001 -5.7048887523E+001 +7.7629752957E-002 -3.5560493476E+001
18805300000.000 +9.3126578521E-002 -1.9010817476E+001 +9.1108533082E-001 -5.6888341273E+001 +9.0373467545E-001 -5.7483538044E+001 +7.8678554724E-002 -3.7402684841E+001
19005250000.000 +9.4755075507E-002 -1.9066055003E+001 +9.1327415739E-001 -5.7573975203E+001 +9.1929698302E-001 -5.7675317555E+001 +7.9434977219E-002 -3.7664497647E+001
19205200000.000 +9.5891186648E-002 -1.8862771138E+001 +9.1592574544E-001 -5.8268278688E+001 +9.1530279278E-001 -5.9458784973E+001 +7.9807441339E-002 -3.8701438366E+001
19405150000.000 +9.3915936786E-002 -1.8554955921E+001 +9.1315917067E-001 -5.9003033025E+001 +9.0596081145E-001 -5.9774605009E+001 +7.9610978056E-002 -3.9019410890E+001
19605100000.000 +9.4532989729E-002 -2.0718270736E+001 +9.1815404507E-001 -5.9568306687E+001 +9.0358604018E-001 -6.0457247409E+001 +7.8973519938E-002 -4.0131689178E+001
19805050000.000 +9.5653185587E-002 -1.8762928652E+001 +9.1036358215E-001 -6.0359426241E+001 +9.1255605992E-001 -6.0988754952E+001 +7.9373953254E-002 -3.9357190340E+001
20005000000.000 +9.6736369471E-002 -1.9035971945E+001 +9.0889562623E-001 -6.0549986027E+001 +9.0674167021E-001 -6.2060876958E+001 +7.9372329760E-002 -4.0075880691E+001
20204950000.000 +9.7509142015E-002 -1.9924102250E+001 +9.1022113005E-001 -6.1679731119E+001 +9.0699182704E-001 -6.1769924066E+001 +7.8641944026E-002 -4.0468054839E+001
20404900000.000 +9.8787172645E-002 -1.9537261345E+001 +9.0845392283E-001 -6.2107941864E+001 +9.0918052947E-001 -6.3261422890E+001 +7.8084727403E-002 -4.0460527314E+001
20604850000.000 +1.0012598642E-001 -1.9779434121E+001 +9.0604236316E-001 -6.2683776594E+001 +8.9334973664E-001 -6.3190385417E+001 +7.8696635695E-002 -4.0950631407E+001
20804800000.000 +1.0062571706E-001 -2.1218480296E+001 +9.0309089717E-001 -6.2984738857E+001 +9.1050854330E-001 -6.3554902330E+001 +7.8361439620E-002 -4.1840336097E+001
21004750000.000 +1.0269529377E-001 -2.1086729946E+001 +9.0440497412E-001 -6.3905455430E+001 +9.0581725879E-001 -6.4448646985E+001 +7.8213191750E-002 -4.1749496601E+001
21204700000.000 +1.0293186282E-001 -2.1226534540E+001 +9.0061591988E-001 -6.3840684098E+001 +9.1243404086E-001 -6.4864567480E+001 +7.8268833653E-002 -4.2245895773E+001
21404650000.000 +1.0303877265E-001 -2.3311336549E+001 +9.0619360444E-001 -6.4623758289E+001 +9.0598093533E-001 -6.5171199989E+001 +7.8590657907E-002 -4.3517287392E+001
21604600000.000 +1.0209457830E-001 -2.2216706346E+001 +8.9583596230E-001 -6.5363418122E+001 +9.2304679116E-001 -6.5617482057E+001 +7.7509439427E-002 -4.2574905953E+001
21804550000.000 +1.0557206800E-001 -2.2433839161E+001 +9.0514572202E-001 -6.5855351110E+001 +9.1005845262E-001 -6.6906648119E+001 +8.1013766275E-002 -4.4017774118E+001
22004500000.000 +1.0479607205E-001 -2.3227082599E+001 +9.0603261158E-001 -6.6673824014E+001 +9.1207436177E-001 -6.6333093453E+001 +8.0184701823E-002 -4.4613538215E+001
22204450000.000 +1.0771765328E-001 -2.2752941023E+001 +9.0882941574E-001 -6.7282313216E+001 +9.1605007859E-001 -6.7580770477E+001 +8.1721505263E-002 -4.3913232238E+001
22404400000.000 +1.0954271841E-001 -2.1895296964E+001 +9.0243112913E-001 -6.7882125188E+001 +9.0978846545E-001 -6.8792763992E+001 +8.2497789861E-002 -4.3957131352E+001
22604350000.000 +1.0942921449E-001 -2.2910331303E+001 +9.0735027270E-001 -6.8527875837E+001 +9.0685823547E-001 -6.9180166645E+001 +8.2436628564E-002 -4.4941574608E+001
22804300000.000 +1.1193019447E-001 -2.2998130793E+001 +9.0462920813E-001 -6.9564642832E+001 +9.1405493529E-001 -7.0217521470E+001 +8.2709824020E-002 -4.3586082166E+001
23004250000.000 +1.1290072691E-001 -2.2333745849E+001 +9.0477521769E-001 -7.0078328042E+001 +9.0054486405E-001 -7.1295008939E+001 +8.2219461675E-002 -4.3842579357E+001
23204200000.000 +1.1364296441E-001 -2.3929463461E+001 +9.0432551500E-001 -7.0646302916E+001 +8.9502334132E-001 -7.1754691432E+001 +8.3056838850E-002 -4.4127394921E+001
23404150000.000 +1.1680762918E-001 -2.4423299619E+001 +9.0142114288E-001 -7.1769994265E+001 +9.0280635084E-001 -7.1950270209E+001 +8.2164355904E-002 -4.3296717978E+001
23604100000.000 +1.1865785400E-001 -2.4766939518E+001 +9.0054174835E-001 -7.1878477298E+001 +9.0341583952E-001 -7.3987773402E+001 +8.3350302211E-002 -4.3732543005E+001
23804050000.000 +1.1581313872E-001 -2.5711481851E+001 +9.0335191493E-001 -7.2799461487E+001 +8.7739117052E-001 -7.3264404198E+001 +8.3643434922E-002 -4.4507259317E+001
24004000000.000 +1.2004313240E-001 -2.7644448082E+001 +8.9976153519E-001 -7.2956132482E+001 +9.0006027129E-001 -7.4393148273E+001 +8.5099716270E-002 -4.5426753593E+001
24203950000.000 +1.1894251673E-001 -2.6748408456E+001 +8.9644398229E-001 -7.3877413174E+001 +8.8881967561E-001 -7.5452919392E+001 +8.6029826698E-002 -4.5633987752E+001
24403900000.000 +1.1913948853E-001 -2.9803918755E+001 +8.9599921383E-001 -7.3915813662E+001 +8.9510982994E-001 -7.5268503711E+001 +8.6508209638E-002 -4.7777596691E+001
24603850000.000 +1.1706945452E-001 -3.0629801142E+001 +8.9903176924E-001 -7.4922235269E+001 +8.9529670650E-001 -7.5462917497E+001 +8.6598937253E-002 -4.7839311156E+001
24803800000.000 +1.1914662187E-001 -2.8166898125E+001 +8.9461299029E-001 -7.5057820381E+001 +9.0369482502E-001 -7.7026393893E+001 +8.8534308266E-002 -4.8045106486E+001
25003750000.000 +1.1517505372E-001 -2.9635578053E+001 +9.0168166326E-001 -7.5961000741E+001 +8.8250726669E-001 -7.6969623464E+001 +8.6934857739E-002 -4.8946381058E+001
25203700000.000 +1.1790784409E-001 -2.8999292938E+001 +8.9390114782E-001 -7.6577766466E+001 +9.0528007566E-001 -7.6655960890E+001 +8.7849504423E-002 -4.8390720034E+001
25403650000.000 +1.2222767679E-001 -2.8304438900E+001 +8.9154929672E-001 -7.6746830720E+001 +8.9568405839E-001 -7.8320091554E+001 +8.9690598274E-002 -4.8426377204E+001
25603600000.000 +1.2093636967E-001 -3.0002592784E+001 +8.9167975951E-001 -7.7137627511E+001 +8.8671637032E-001 -7.7782522814E+001 +8.8314670814E-002 -4.9139392104E+001
25803550000.000 +1.2377352271E-001 -2.9914538735E+001 +8.9527781820E-001 -7.7790310816E+001 +8.9867371177E-001 -7.8798587011E+001 +8.9183916900E-002 -4.7727064751E+001
26003500000.000 +1.2503824693E-001 -2.9915742682E+001 +8.8724168842E-001 -7.8746887234E+001 +8.9472703557E-001 -7.9165666743E+001 +9.0461354081E-002 -4.7731023461E+001
26203450000.000 +1.2614729016E-001 -3.0794191004E+001 +8.8896998109E-001 -7.9111653867E+001 +8.9141147484E-001 -7.9515920867E+001 +9.1061677864E-002 -4.8184537020E+001
26403400000.000 +1.2826636745E-001 -3.1327912559E+001 +8.9339864121E-001 -8.0168771082E+001 +8.8766439643E-001 -7.9908376394E+001 +9.1957887562E-002 -4.8259303033E+001
26603350000.000 +1.3212855752E-001 -3.0359605122E+001 +8.9100685756E-001 -8.0156930266E+001 +9.0302165981E-001 -8.1599708723E+001 +9.3818182533E-002 -4.8661273031E+001
26803300000.000 +1.3080715487E-001 -3.1661607857E+001 +8.9597406434E-001 -8.1131177917E+001 +8.8766757610E-001 -8.1795112354E+001 +9.3607321634E-002 -4.9828216402E+001
27003250000.000 +1.3271900321E-001 -3.1460361062E+001 +8.9214610274E-001 -8.1825690227E+001 +8.9891291722E-001 -8.2520374586E+001 +9.5250368722E-002 -4.9303616882E+001
27203200000.000 +1.3370112076E-001 -3.1664758824E+001 +8.9389752409E-001 -8.2862141800E+001 +8.8108494308E-001 -8.4362821650E+001 +9.6210388664E-002 -4.9811729664E+001
27403150000.000 +1.3548484674E-001 -3.2651117554E+001 +8.9396223035E-001 -8.3147747169E+001 +8.7776514423E-001 -8.4841798980E+001 +9.8257241437E-002 -5.1242904900E+001
27603100000.000 +1.3347473609E-001 -3.2565949416E+001 +8.9437563191E-001 -8.4400326237E+001 +8.7856551739E-001 -8.5263615429E+001 +9.7587092765E-002 -5.0205245307E+001
27803050000.000 +1.3556465186E-001 -3.1821943119E+001 +8.8858194361E-001 -8.5071728909E+001 +8.7442967103E-001 -8.6249891873E+001 +1.0070105280E-001 -4.9729054409E+001
28003000000.000 +1.3519960890E-001 -3.2855171359E+001 +8.9196925405E-001 -8.5609193103E+001 +8.6340534274E-001 -8.6662472546E+001 +1.0001293710E-001 -5.0082433116E+001
28202950000.000 +1.3607265252E-001 -3.4063564983E+001 +8.8728842527E-001 -8.6180321513E+001 +8.6736344468E-001 -8.6555941066E+001 +1.0210648061E-001 -5.0596040649E+001
28402900000.000 +1.3933021379E-001 -3.4886838698E+001 +8.8252585330E-001 -8.6079880403E+001 +8.9644093947E-001 -8.7089576036E+001 +1.0272306025E-001 -5.1103776693E+001
28602850000.000 +1.4222027738E-001 -3.5393432699E+001 +8.8143746454E-001 -8.6243646166E+001 +8.7734345645E-001 -8.8028417437E+001 +1.0454350124E-001 -5.3002103373E+001
28802800000.000 +1.3987314986E-001 -3.6580072207E+001 +8.8295562936E-001 -8.6907144397E+001 +8.8532200339E-001 -8.7386251403E+001 +1.0345061574E-001 -5.2573825225E+001
29002750000.000 +1.4565611516E-001 -3.6625228485E+001 +8.8910478486E-001 -8.7563808394E+001 +8.9473790389E-001 -8.9198403924E+001 +1.0662105216E-001 -5.2771441746E+001
29202700000.000 +1.4761509600E-001 -3.6842875233E+001 +8.8746681543E-001 -8.7699268983E+001 +8.9080702985E-001 -8.9699935453E+001 +1.0823679823E-001 -5.3927352551E+001
29402650000.000 +1.4734120747E-001 -3.8149379742E+001 +8.9306167690E-001 -8.8447548824E+001 +8.9210927827E-001 -8.9952899932E+001 +1.0829988545E-001 -5.4588000484E+001
29602600000.000 +1.5133382038E-001 -3.8414979020E+001 +8.9160111493E-001 -8.9236671662E+001 +8.9550672625E-001 -9.0797616268E+001 +1.1051489392E-001 -5.4876037137E+001
29802550000.000 +1.5060568616E-001 -3.9491822585E+001 +8.9412617324E-001 -8.9478260253E+001 +8.8365856106E-001 -9.2022722817E+001 +1.1081107557E-001 -5.6943063471E+001
30002500000.000 +1.4762510501E-001 -3.9882750625E+001 +8.9507765593E-001 -9.0644879793E+001 +8.7895294567E-001 -9.1236242634E+001 +1.1049363401E-001 -5.6121618463E+001
30202450000.000 +1.5227353665E-001 -3.9404065432E+001 +8.8423929154E-001 -9.1187582088E+001 +8.9863659705E-001 -9.2357287584E+001 +1.1327321214E-001 -5.5791265253E+001
30402400000.000 +1.5052110460E-001 -3.9490454501E+001 +8.8862917177E-001 -9.2254349228E+001 +8.6517326685E-001 -9.3597380503E+001 +1.1378247685E-001 -5.7220337065E+001
30602350000.000 +1.5273595623E-001 -4.0956538077E+001 +8.7959977035E-001 -9.2895514336E+001 +8.6477744420E-001 -9.2573172655E+001 +1.1557187678E-001 -5.7464366146E+001
30802300000.000 +1.5552505124E-001 -4.0940182274E+001 +8.8045857918E-001 -9.3727547332E+001 +8.6219328473E-001 -9.4255359637E+001 +1.1708789503E-001 -5.6764759569E+001
31002250000.000 +1.5833269459E-001 -4.2234289948E+001 +8.6698664437E-001 -9.3547660692E+001 +8.6414743290E-001 -9.4338632386E+001 +1.1799423706E-001 -5.8830141717E+001
31202200000.000 +1.5732111437E-001 -4.2554640582E+001 +8.7951308262E-001 -9.4618158996E+001 +8.6300926883E-001 -9.5549322501E+001 +1.1814063290E-001 -5.7814758824E+001
31402150000.000 +1.6116823802E-001 -4.3179307299E+001 +8.6595357496E-001 -9.5228230055E+001 +8.7781215387E-001 -9.5707605284E+001 +1.2103281295E-001 -5.8118311938E+001
31602100000.000 +1.6201883426E-001 -4.4021127595E+001 +8.7541542744E-001 -9.5591853831E+001 +8.5572131410E-001 -9.7850988783E+001 +1.2212174669E-001 -5.9664254189E+001
31802050000.000 +1.6078950397E-001 -4.6878212109E+001 +8.6124491066E-001 -9.5627936489E+001 +8.6498082063E-001 -9.5796328824E+001 +1.2012366013E-001 -6.0843441332E+001
32002000000.000 +1.6309907089E-001 -4.6560697460E+001 +8.7740006872E-001 -9.6663174310E+001 +8.7408045223E-001 -9.8081069931E+001 +1.2314746046E-001 -6.0304010393E+001
32201950000.000 +1.6293089221E-001 -4.6717345019E+001 +8.6916756314E-001 -9.6886740609E+001 +8.7237538035E-001 -9.8050566457E+001 +1.2383988411E-001 -6.1432962614E+001
32401900000.000 +1.6126930555E-001 -4.8634279022E+001 +8.8999000013E-001 -9.7646680458E+001 +8.6719296877E-001 -9.9261429306E+001 +1.2377824523E-001 -6.2368980386E+001
32601850000.000 +1.6407040901E-001 -4.8679001067E+001 +8.7215286771E-001 -9.8242521329E+001 +8.7602581624E-001 -9.9170143646E+001 +1.2722483386E-001 -6.2726837983E+001
32801800000.000 +1.6541793144E-001 -4.9211847600E+001 +8.7986338085E-001 -9.8448373838E+001 +8.7916296195E-001 -1.0063571048E+002 +1.2904774995E-001 -6.4468732171E+001
33001750000.000 +1.6401793550E-001 -4.9527871865E+001 +8.8096746459E-001 -9.9356836080E+001 +8.7756912575E-001 -1.0065751663E+002 +1.2856134104E-001 -6.4790847512E+001
33201700000.000 +1.6466420627E-001 -5.0261895353E+001 +8.8578186787E-001 -9.9781458001E+001 +8.7897638277E-001 -1.0113121172E+002 +1.3036553920E-001 -6.5189258396E+001
33401650000.000 +1.6677498075E-001 -5.0736756351E+001 +8.8442639252E-001 -1.0034095977E+002 +8.7526896301E-001 -1.0186369111E+002 +1.3205759218E-001 -6.5815582183E+001
33601600000.000 +1.6605434782E-001 -5.1149318453E+001 +8.8085119333E-001 -1.0122969500E+002 +8.6677020197E-001 -1.0238752405E+002 +1.3276831835E-001 -6.6237514852E+001
33801550000.000 +1.6784477597E-001 -5.2017234397E+001 +8.7642031303E-001 -1.0202934356E+002 +8.6735971727E-001 -1.0300749885E+002 +1.3495054557E-001 -6.6132177281E+001
34001500000.000 +1.6874183963E-001 -5.3293354014E+001 +8.7414017745E-001 -1.0228648152E+002 +8.5451664098E-001 -1.0353457444E+002 +1.3575137240E-001 -6.7783701827E+001
34201450000.000 +1.6636475362E-001 -5.3697284198E+001 +8.7980089599E-001 -1.0282317646E+002 +8.5603518876E-001 -1.0428210424E+002 +1.3606247635E-001 -6.8168518983E+001
34401400000.000 +1.6902008029E-001 -5.4851588814E+001 +8.7166394183E-001 -1.0360203696E+002 +8.5738690435E-001 -1.0468302460E+002 +1.3768801844E-001 -6.8734259986E+001
34601350000.000 +1.7128276618E-001 -5.4548366834E+001 +8.6862319144E-001 -1.0443189762E+002 +8.5966760163E-001 -1.0604630072E+002 +1.3892182585E-001 -6.9183112937E+001
34801300000.000 +1.6908728108E-001 -5.6278903236E+001 +8.6995004493E-001 -1.0493190901E+002 +8.3896028570E-001 -1.0619817550E+002 +1.3832294763E-001 -7.0539325552E+001
35001250000.000 +1.7158979829E-001 -5.7510556913E+001 +8.6209615142E-001 -1.0564869092E+002 +8.4277688245E-001 -1.0604822979E+002 +1.4039199719E-001 -7.1345736735E+001
35201200000.000 +1.7233062077E-001 -5.8077955869E+001 +8.6146493673E-001 -1.0592196721E+002 +8.4629875427E-001 -1.0779823649E+002 +1.4150380843E-001 -7.2804325853E+001
35401150000.000 +1.7188414942E-001 -5.8612941762E+001 +8.5905772961E-001 -1.0659357200E+002 +8.5030045590E-001 -1.0773627251E+002 +1.4273335409E-001 -7.3895803474E+001
35601100000.000 +1.7081555400E-001 -6.0131924990E+001 +8.6111739471E-001 -1.0715043169E+002 +8.4968101764E-001 -1.0815007441E+002 +1.4289874898E-001 -7.5426261893E+001
35801050000.000 +1.7294985190E-001 -6.0645975707E+001 +8.5082466230E-001 -1.0761038805E+002 +8.5006751151E-001 -1.0921137047E+002 +1.4631875189E-001 -7.6920719274E+001
36001000000.000 +1.6884490850E-001 -6.1815513264E+001 +8.6290362957E-001 -1.0789998620E+002 +8.4746520319E-001 -1.1025172983E+002 +1.4384203478E-001 -7.8935875135E+001
36200950000.000 +1.6713222966E-001 -6.2902400398E+001 +8.5328024583E-001 -1.0888930848E+002 +8.5475693113E-001 -1.0928721224E+002 +1.4313908905E-001 -7.9688433575E+001
36400900000.000 +1.6631645434E-001 -6.2956097993E+001 +8.6434787760E-001 -1.0870289269E+002 +8.6307216636E-001 -1.1072332836E+002 +1.4307559792E-001 -8.0593551351E+001
36600850000.000 +1.6327915772E-001 -6.4333343365E+001 +8.5982850919E-001 -1.0921266943E+002 +8.4457561474E-001 -1.1078617908E+002 +1.4002603633E-001 -8.2403699935E+001
36800800000.000 +1.6004076657E-001 -6.4452136104E+001 +8.7622404405E-001 -1.0982780136E+002 +8.6240410953E-001 -1.1131596663E+002 +1.3864601626E-001 -8.2173452545E+001
37000750000.000 +1.6031851456E-001 -6.4546965370E+001 +8.6938926397E-001 -1.1043554594E+002 +8.5990810679E-001 -1.1154822098E+002 +1.3687144844E-001 -8.2123447672E+001
37200700000.000 +1.5600446265E-001 -6.4743583139E+001 +8.8320666519E-001 -1.1049067249E+002 +8.5458172398E-001 -1.1210433608E+002 +1.3368906768E-001 -8.2790846375E+001
37400650000.000 +1.5677380328E-001 -6.4795975768E+001 +8.7678670861E-001 -1.1183861313E+002 +8.5110541971E-001 -1.1241111394E+002 +1.3310051479E-001 -8.2250642588E+001
37600600000.000 +1.5689087599E-001 -6.5135626579E+001 +8.8015523376E-001 -1.1259144616E+002 +8.5497591654E-001 -1.1355101323E+002 +1.3248548715E-001 -8.2919360005E+001
37800550000.000 +1.5510300986E-001 -6.5297814413E+001 +8.7352071324E-001 -1.1348397118E+002 +8.4159298723E-001 -1.1386831532E+002 +1.3071536764E-001 -8.3583437681E+001
38000500000.000 +1.5450676848E-001 -6.6317448577E+001 +8.7497024703E-001 -1.1404946586E+002 +8.4578642778E-001 -1.1337183718E+002 +1.2889793918E-001 -8.3743223383E+001
38200450000.000 +1.5621380064E-001 -6.6955311401E+001 +8.6181167228E-001 -1.1485016049E+002 +8.4905581909E-001 -1.1489807124E+002 +1.2800795130E-001 -8.4677709857E+001
38400400000.000 +1.5197744478E-001 -6.8327587158E+001 +8.6224699077E-001 -1.1482786369E+002 +8.3385319828E-001 -1.1529129192E+002 +1.2666368822E-001 -8.6013063336E+001
38600350000.000 +1.4994760069E-001 -6.8080196307E+001 +8.6455298396E-001 -1.1573869368E+002 +8.5162701247E-001 -1.1586959467E+002 +1.2680485554E-001 -8.5249417932E+001
38800300000.000 +1.4948509320E-001 -6.9714301364E+001 +8.5323796136E-001 -1.1560935758E+002 +8.4154134720E-001 -1.1650334242E+002 +1.2645973838E-001 -8.7529261628E+001
39000250000.000 +1.4812016376E-001 -6.8850000563E+001 +8.5648066888E-001 -1.1631812173E+002 +8.4269583895E-001 -1.1796286427E+002 +1.2646749967E-001 -8.8113862106E+001
39200200000.000 +1.4998058380E-001 -6.9700080798E+001 +8.4658514857E-001 -1.1715499116E+002 +8.3284901593E-001 -1.1827888262E+002 +1.2701694119E-001 -8.8552883068E+001
39400150000.000 +1.4574387306E-001 -6.8427654474E+001 +8.5749334083E-001 -1.1703166571E+002 +8.5061937299E-001 -1.1932242444E+002 +1.2501986856E-001 -8.8353414107E+001
39600100000.000 +1.4070622213E-001 -6.9725451814E+001 +8.5605647679E-001 -1.1727160384E+002 +8.3599010364E-001 -1.1942943416E+002 +1.2102321249E-001 -9.0508462977E+001
39800050000.000 +1.4014961927E-001 -6.6695672970E+001 +8.7372347855E-001 -1.1849238333E+002 +8.6139809068E-001 -1.2022095072E+002 +1.2029711178E-001 -8.8291346498E+001
40000000000.000 +1.4073624173E-001 -6.6213139336E+001 +8.6674145958E-001 -1.1990591658E+002 +8.5143045210E-001 -1.2195531055E+002 +1.1740788140E-001 -8.8756004298E+001
