# Supplementary material for: Conductivity and radio frequency performance data for silver nanoparticle inks deposited via aerosol jet deposition and processed under varying conditions
Source: Data Brief. 2020 Sep 24;33:106331. doi: 10.1016/j.dib.2020.106331 (PMC7560714; doi:10.1016/j.dib.2020.106331)
Supplement: Supplementary file 3 [file mmc3.zip › Sintering Study/ANP Ink/RF Data/ANP_04_04.S2P]

!  2-Port S-parameters saved by WinCal
! VAR MeasName=S-Parameters (CALIBRATED_DATA) read from VNA (E8364B)
! VAR MeasDate=11/22/2017 3:30:11 PM
! VAR NAME=AFRL171016_04_04
! VAR FILENAME=AFRL171016_04_04.S2P
! VAR DATE=11/22/2017 3:30:11 PM
! VAR PHYS_PORTS=1,2
! VAR ObjTypeName=DATASET
! VAR IndexType=Frequency
!
# Hz S MA R 50
10000000.000 +3.7648865279E-002 -2.5273235399E-001 +9.4946164589E-001 +8.3994416985E-002 +9.5061335199E-001 -2.6496453454E-001 +3.7767122295E-002 +1.2445781629E+000
209950000.000 +3.6201504060E-002 -6.0416264681E-001 +9.5019077029E-001 -7.3363304268E-001 +9.4965007259E-001 -7.5803897366E-001 +3.5824086859E-002 -1.9569491590E-001
409900000.000 +3.6098890036E-002 +2.3172052317E-003 +9.4957224851E-001 -1.3976577065E+000 +9.4981766057E-001 -1.4172884999E+000 +3.6488267070E-002 -2.0213261871E-002
609850000.000 +3.6225745118E-002 -4.2728841567E-001 +9.4963290249E-001 -2.1189696466E+000 +9.4959499270E-001 -2.1434765869E+000 +3.6095604042E-002 -8.6958748310E-001
809800000.000 +3.6343134080E-002 +1.5057560764E+000 +9.4910205137E-001 -2.7741665013E+000 +9.4911781059E-001 -2.7972719001E+000 +3.6005823161E-002 +9.1243725325E-001
1009750000.000 +3.5798972058E-002 +1.1953846754E+000 +9.4835676834E-001 -3.4449770344E+000 +9.4729510697E-001 -3.4717190049E+000 +3.4996125555E-002 +1.5802770089E+000
1209700000.000 +3.5860683530E-002 +2.5870243559E+000 +9.4767944685E-001 -4.0296765687E+000 +9.4725353874E-001 -4.0639105441E+000 +3.5639823249E-002 +2.5608454068E+000
1409650000.000 +3.6124746998E-002 +2.7016137655E+000 +9.4670351885E-001 -4.7020631059E+000 +9.4641792391E-001 -4.7163318003E+000 +3.5852942886E-002 +2.8551634480E+000
1609600000.000 +3.6190653942E-002 +3.0615541549E+000 +9.4624064709E-001 -5.3646654991E+000 +9.4633312140E-001 -5.4121893972E+000 +3.6525861802E-002 +1.8515888180E+000
1809550000.000 +3.5377504769E-002 +1.7689298372E+000 +9.4498730804E-001 -6.0778030843E+000 +9.4475909191E-001 -6.1244213075E+000 +3.5545577577E-002 +1.3218851731E+000
2009500000.000 +3.5233820676E-002 +4.6749517724E+000 +9.4362101256E-001 -6.6351917515E+000 +9.4330820476E-001 -6.6760211136E+000 +3.5085520938E-002 +3.2524936158E+000
2209450000.000 +3.5634922913E-002 +6.3431505974E+000 +9.4284511380E-001 -7.2280358547E+000 +9.4273831258E-001 -7.2748846662E+000 +3.5364750207E-002 +4.7471302596E+000
2409400000.000 +3.6251528871E-002 +6.2906870921E+000 +9.4268770448E-001 -7.8939879444E+000 +9.4264675182E-001 -7.9094161393E+000 +3.5733311126E-002 +5.0694168218E+000
2609350000.000 +3.6858562863E-002 +7.3961053560E+000 +9.4201545200E-001 -8.4587459699E+000 +9.4281464995E-001 -8.5485583689E+000 +3.6553807664E-002 +5.9460761062E+000
2809300000.000 +3.7328475511E-002 +8.0211971146E+000 +9.4131522745E-001 -9.0985447213E+000 +9.4214008538E-001 -9.1491261911E+000 +3.7604022158E-002 +6.3119473212E+000
3009250000.000 +3.7996548835E-002 +7.1354335768E+000 +9.4134021038E-001 -9.7038094196E+000 +9.4077581694E-001 -9.7695664592E+000 +3.7427012560E-002 +5.5617731824E+000
3209200000.000 +3.8368800005E-002 +8.4911397417E+000 +9.4056063955E-001 -1.0321058997E+001 +9.3998810010E-001 -1.0357512519E+001 +3.7514356922E-002 +6.8931584088E+000
3409150000.000 +3.9017358066E-002 +9.5583430132E+000 +9.4020744001E-001 -1.0924347016E+001 +9.3930141870E-001 -1.0943131196E+001 +3.8018110206E-002 +7.6779961716E+000
3609100000.000 +3.9410754603E-002 +9.0202939577E+000 +9.3950551527E-001 -1.1575917516E+001 +9.3866417319E-001 -1.1591802694E+001 +3.7837360973E-002 +8.2451839359E+000
3809050000.000 +3.9871521630E-002 +9.9572596347E+000 +9.3843546669E-001 -1.2151875059E+001 +9.3857939001E-001 -1.2222292876E+001 +3.8857042922E-002 +8.6720392683E+000
4009000000.000 +4.0719417986E-002 +1.0636831817E+001 +9.3773084913E-001 -1.2807639888E+001 +9.3739293317E-001 -1.2845888756E+001 +3.9675703131E-002 +8.9739914403E+000
4208950000.000 +4.1008296590E-002 +9.4424826808E+000 +9.3746071173E-001 -1.3430059755E+001 +9.3744224500E-001 -1.3384743434E+001 +3.9703416641E-002 +8.2956288623E+000
4408900000.000 +4.1628498305E-002 +9.7084079536E+000 +9.3622058029E-001 -1.3981844517E+001 +9.3656690731E-001 -1.4039352952E+001 +4.0241720937E-002 +8.7711456686E+000
4608850000.000 +4.2428133910E-002 +1.0595910360E+001 +9.3624028723E-001 -1.4571771609E+001 +9.3643045293E-001 -1.4643940651E+001 +4.0817343883E-002 +9.3662219019E+000
4808800000.000 +4.2890841575E-002 +1.0744118935E+001 +9.3520120078E-001 -1.5177920028E+001 +9.3549109864E-001 -1.5248064062E+001 +4.1328683948E-002 +9.2966225048E+000
5008750000.000 +4.3863843369E-002 +1.0583935681E+001 +9.3534508511E-001 -1.5783093789E+001 +9.3630059056E-001 -1.5832304786E+001 +4.1972531020E-002 +9.2487871249E+000
5208700000.000 +4.4737473832E-002 +1.1568039290E+001 +9.3456692549E-001 -1.6392212513E+001 +9.3532357216E-001 -1.6509905167E+001 +4.3336958081E-002 +9.6689079797E+000
5408650000.000 +4.5360161410E-002 +1.0750197231E+001 +9.3451594906E-001 -1.6996696553E+001 +9.3544263159E-001 -1.7043693516E+001 +4.4095935992E-002 +8.7839144730E+000
5608600000.000 +4.6794569338E-002 +9.8803488876E+000 +9.3475826334E-001 -1.7609848687E+001 +9.3619574952E-001 -1.7705441987E+001 +4.5094484960E-002 +8.8477552479E+000
5808550000.000 +4.7399591544E-002 +1.0623742075E+001 +9.3463938074E-001 -1.8222777477E+001 +9.3491031241E-001 -1.8293078449E+001 +4.5803732712E-002 +8.4765471928E+000
6008500000.000 +4.7802189744E-002 +9.6221843684E+000 +9.3395009858E-001 -1.8820383583E+001 +9.3378221610E-001 -1.8867962638E+001 +4.5944608379E-002 +8.3211413383E+000
6208450000.000 +4.8938372024E-002 +9.5006072326E+000 +9.3370433383E-001 -1.9449331969E+001 +9.3333911749E-001 -1.9496894626E+001 +4.6297525151E-002 +7.7150702725E+000
6408400000.000 +4.9218265362E-002 +9.8875570929E+000 +9.3247334828E-001 -2.0058647881E+001 +9.3323999387E-001 -2.0151882243E+001 +4.7198035772E-002 +7.6933738540E+000
6608350000.000 +4.9996481079E-002 +9.2959579139E+000 +9.3179335970E-001 -2.0655696376E+001 +9.3171126915E-001 -2.0716587224E+001 +4.7453446467E-002 +6.9773767705E+000
6808300000.000 +5.0974619787E-002 +8.5782833220E+000 +9.3187981353E-001 -2.1269316661E+001 +9.3270780552E-001 -2.1264705382E+001 +4.8460115337E-002 +6.4454251323E+000
7008250000.000 +5.1732995629E-002 +8.9162339421E+000 +9.3083459190E-001 -2.1882300290E+001 +9.3210228277E-001 -2.2028976607E+001 +4.8982168917E-002 +6.4787581547E+000
7208200000.000 +5.1941762265E-002 +8.0478447347E+000 +9.3031205675E-001 -2.2495016535E+001 +9.3046149959E-001 -2.2535066895E+001 +4.8932590229E-002 +5.6801972933E+000
7408150000.000 +5.2966937618E-002 +7.4476534974E+000 +9.2945104959E-001 -2.3109901119E+001 +9.3128722058E-001 -2.3197062924E+001 +4.9614874871E-002 +5.1602314252E+000
7608100000.000 +5.3456944671E-002 +7.5270028046E+000 +9.2944202920E-001 -2.3707107099E+001 +9.2832722128E-001 -2.3783473575E+001 +4.9772394750E-002 +4.7134155885E+000
7808050000.000 +5.4214482694E-002 +6.6213962524E+000 +9.2826036913E-001 -2.4268686688E+001 +9.2811778788E-001 -2.4396740734E+001 +5.0725344953E-002 +3.7704146705E+000
8008000000.000 +5.5002266666E-002 +6.2287188026E+000 +9.2805722936E-001 -2.4863343560E+001 +9.2826426225E-001 -2.4946579286E+001 +5.1411390371E-002 +3.0611512040E+000
8207950000.000 +5.5456674886E-002 +6.1221769781E+000 +9.2756442057E-001 -2.5527710558E+001 +9.2971983425E-001 -2.5694882818E+001 +5.1955591044E-002 +3.3199617654E+000
8407900000.000 +5.6533664116E-002 +5.6153640683E+000 +9.2666990003E-001 -2.6068676269E+001 +9.2587930501E-001 -2.6176445813E+001 +5.2393875509E-002 +2.9687110110E+000
8607850000.000 +5.7486608486E-002 +5.0604552248E+000 +9.2727059660E-001 -2.6642415581E+001 +9.2958202397E-001 -2.6605982528E+001 +5.3088270395E-002 +2.7984855849E+000
8807800000.000 +5.9112277129E-002 +5.8382142671E+000 +9.2675079375E-001 -2.7295241257E+001 +9.2725557909E-001 -2.7469483126E+001 +5.4058769604E-002 +3.1726476150E+000
9007750000.000 +5.9189071167E-002 +4.7466666798E+000 +9.2514898746E-001 -2.7851946112E+001 +9.2454942988E-001 -2.7932211297E+001 +5.4130785321E-002 +2.0589434423E+000
9207700000.000 +5.9868271702E-002 +4.2209000488E+000 +9.2460029551E-001 -2.8454252291E+001 +9.2720546040E-001 -2.8579375821E+001 +5.5231901586E-002 +1.3783071589E+000
9407650000.000 +6.1067328463E-002 +4.5970132066E+000 +9.2449257614E-001 -2.9056453867E+001 +9.2651602472E-001 -2.9233192831E+001 +5.5710424444E-002 +1.2147980894E+000
9607600000.000 +6.1527650301E-002 +3.5272730154E+000 +9.2310408297E-001 -2.9642913938E+001 +9.2448363349E-001 -2.9860777656E+001 +5.6003647065E-002 +7.8876915805E-001
9807550000.000 +6.2690801151E-002 +2.4397062012E+000 +9.2303956997E-001 -3.0263901314E+001 +9.2388884677E-001 -3.0376059328E+001 +5.6735467142E-002 -4.7889997480E-001
10007500000.000 +6.2985066942E-002 +1.8116541451E+000 +9.2193029833E-001 -3.0888482182E+001 +9.2509371018E-001 -3.1072457063E+001 +5.7383213564E-002 -1.0850542103E+000
10207450000.000 +6.2965323846E-002 +1.7290182450E+000 +9.2083646804E-001 -3.1403117665E+001 +9.1965083978E-001 -3.1583205886E+001 +5.7143387702E-002 -1.8038381831E+000
10407400000.000 +6.4220984854E-002 +4.4302995509E-001 +9.2173874866E-001 -3.1970762022E+001 +9.2182342319E-001 -3.1855296944E+001 +5.7608054553E-002 -2.3799911685E+000
10607350000.000 +6.4751998700E-002 +1.1083911348E+000 +9.1996272569E-001 -3.2586200105E+001 +9.2327573467E-001 -3.2838713910E+001 +5.8687579714E-002 -2.8144299935E+000
10807300000.000 +6.4791157412E-002 +3.5714521615E-001 +9.1999003606E-001 -3.3165563593E+001 +9.1745588071E-001 -3.3207190044E+001 +5.8949457721E-002 -3.6339926637E+000
11007250000.000 +6.7021316395E-002 -1.4548658726E+000 +9.2017713006E-001 -3.3702631673E+001 +9.2241697929E-001 -3.3696109466E+001 +5.9622434512E-002 -4.2904445586E+000
11207200000.000 +6.8119107712E-002 -4.9765413547E-001 +9.2061312632E-001 -3.4302204297E+001 +9.2089036746E-001 -3.4298212113E+001 +6.0911512750E-002 -4.7346518437E+000
11407150000.000 +6.7956898601E-002 -1.1591537764E+000 +9.1801774285E-001 -3.4884810915E+001 +9.2067560417E-001 -3.5111784794E+001 +6.0991727080E-002 -5.2347910398E+000
11607100000.000 +6.9352662188E-002 -3.4790448965E+000 +9.2004361492E-001 -3.5296617884E+001 +9.1561719303E-001 -3.5457487329E+001 +6.1032507412E-002 -6.0942662886E+000
11807050000.000 +6.9833981607E-002 -2.8358504218E+000 +9.1893477936E-001 -3.6053697414E+001 +9.2531894016E-001 -3.6214279057E+001 +6.1997064694E-002 -6.3994975244E+000
12007000000.000 +7.0367352037E-002 -3.3345265615E+000 +9.1778762917E-001 -3.6464150395E+001 +9.1382389434E-001 -3.6935538412E+001 +6.2439391691E-002 -7.4657807464E+000
12206950000.000 +7.0610616463E-002 -3.9881557893E+000 +9.1768400426E-001 -3.7115247652E+001 +9.2215971121E-001 -3.7061005740E+001 +6.2731555887E-002 -7.6335766983E+000
12406900000.000 +7.2561758375E-002 -3.6301845313E+000 +9.1780251682E-001 -3.7660385091E+001 +9.2178692630E-001 -3.8189576241E+001 +6.4158644463E-002 -8.7871347910E+000
12606850000.000 +7.0787471715E-002 -3.7120403408E+000 +9.1727918504E-001 -3.8299203628E+001 +9.2018120648E-001 -3.8605791875E+001 +6.3468735714E-002 -9.3227478656E+000
12806800000.000 +7.3687095783E-002 -4.6512423220E+000 +9.1721603462E-001 -3.8683750936E+001 +9.1926900071E-001 -3.9276099114E+001 +6.4092361652E-002 -1.0393633991E+001
13006750000.000 +7.4653491095E-002 -5.4700698296E+000 +9.1887529003E-001 -3.9516761461E+001 +9.2537279307E-001 -3.9858658359E+001 +6.4576343957E-002 -1.1147054751E+001
13206700000.000 +7.3120977869E-002 -5.7143968016E+000 +9.1694292121E-001 -4.0199871523E+001 +9.2155666226E-001 -4.0860929833E+001 +6.4029452249E-002 -1.1117469836E+001
13406650000.000 +7.4320862181E-002 -7.6819777026E+000 +9.1890600392E-001 -4.0795113715E+001 +9.1889725007E-001 -4.0797126298E+001 +6.4906520935E-002 -1.2897620770E+001
13606600000.000 +7.6132646701E-002 -8.1679689596E+000 +9.1804740939E-001 -4.1372589762E+001 +9.2391675716E-001 -4.1461316927E+001 +6.5608529852E-002 -1.3244268575E+001
13806550000.000 +7.5996640803E-002 -7.9449947431E+000 +9.1637724432E-001 -4.2023342112E+001 +9.1702657475E-001 -4.2274631173E+001 +6.5609898102E-002 -1.3382175274E+001
14006500000.000 +7.6114544110E-002 -1.0408466484E+001 +9.1539739767E-001 -4.2453071122E+001 +9.1709706762E-001 -4.2455828234E+001 +6.5860631167E-002 -1.4816184327E+001
14206450000.000 +7.7332775743E-002 -1.0242955878E+001 +9.1657118488E-001 -4.3085049482E+001 +9.1844935260E-001 -4.3068005201E+001 +6.6779381276E-002 -1.4963001281E+001
14406400000.000 +7.7747228604E-002 -1.0528656795E+001 +9.1678194485E-001 -4.3715897471E+001 +9.1395814701E-001 -4.3366569032E+001 +6.6449641428E-002 -1.5111881010E+001
14606350000.000 +7.7246701510E-002 -1.2056161218E+001 +9.1465102663E-001 -4.4054896814E+001 +9.1483862083E-001 -4.3994214554E+001 +6.6545869438E-002 -1.5725764348E+001
14806300000.000 +7.8479399584E-002 -1.1267045021E+001 +9.1841259698E-001 -4.4655683351E+001 +9.1656968174E-001 -4.4690432872E+001 +6.7887635585E-002 -1.5870607035E+001
15006250000.000 +7.8588499340E-002 -1.1229699475E+001 +9.1513049069E-001 -4.5247975720E+001 +9.1940869908E-001 -4.5607095102E+001 +6.8474455264E-002 -1.6158351236E+001
15206200000.000 +7.8290514618E-002 -1.2669994428E+001 +9.1969784016E-001 -4.5721244745E+001 +9.1225843481E-001 -4.5582696971E+001 +6.8188860102E-002 -1.7200181354E+001
15406150000.000 +8.1136937968E-002 -1.2761960947E+001 +9.1855086122E-001 -4.6550638819E+001 +9.2692145622E-001 -4.6405794000E+001 +6.9811770609E-002 -1.8148057044E+001
15606100000.000 +8.0536338176E-002 -1.2496553537E+001 +9.1846600263E-001 -4.7053121137E+001 +9.1785172822E-001 -4.7829822740E+001 +6.9663553069E-002 -1.9416134228E+001
15806050000.000 +7.9405004502E-002 -1.3818630494E+001 +9.1676281228E-001 -4.7820002838E+001 +9.2288706553E-001 -4.7817158002E+001 +6.9323518012E-002 -2.0204026298E+001
16006000000.000 +8.1602311343E-002 -1.4290982052E+001 +9.2039738291E-001 -4.8303117615E+001 +9.2156618223E-001 -4.8941868600E+001 +7.0699791303E-002 -2.1164385583E+001
16205950000.000 +7.9806793441E-002 -1.3080738271E+001 +9.1820625168E-001 -4.9107232871E+001 +9.1847880086E-001 -4.9565529470E+001 +7.0680339918E-002 -2.1461654620E+001
16405900000.000 +8.3063363009E-002 -1.5399124321E+001 +9.1945464376E-001 -4.9195107033E+001 +9.1522993432E-001 -5.0852505259E+001 +7.2242900886E-002 -2.3305324590E+001
16605850000.000 +8.1928587950E-002 -1.4281183321E+001 +9.1966014383E-001 -5.0205776619E+001 +9.2124459232E-001 -5.0543348191E+001 +7.1845729378E-002 -2.2864545044E+001
16805800000.000 +8.1764986138E-002 -1.1671344895E+001 +9.1297138675E-001 -5.0681583775E+001 +9.2380628066E-001 -5.1955480990E+001 +7.2792222948E-002 -2.2073251871E+001
17005750000.000 +8.1911436105E-002 -1.3333854261E+001 +9.1556066563E-001 -5.1590947442E+001 +9.1032402328E-001 -5.1678255341E+001 +7.2572846075E-002 -2.3365174045E+001
17205700000.000 +8.4922762028E-002 -1.3631405031E+001 +9.1355667455E-001 -5.1942301251E+001 +9.1959663244E-001 -5.2672929194E+001 +7.3638497769E-002 -2.4111191128E+001
17405650000.000 +8.6069258660E-002 -1.3369612937E+001 +9.1507769875E-001 -5.2672795076E+001 +9.1347808309E-001 -5.3123197230E+001 +7.3806699304E-002 -2.4803250538E+001
17605600000.000 +8.6331697282E-002 -1.5232232034E+001 +9.0990756439E-001 -5.2978628472E+001 +9.1498757257E-001 -5.3458495150E+001 +7.3339752790E-002 -2.6063313197E+001
17805550000.000 +8.7632526935E-002 -1.7053638533E+001 +9.1519311282E-001 -5.3900767336E+001 +9.1461578983E-001 -5.3698649773E+001 +7.3324232056E-002 -2.6792802209E+001
18005500000.000 +8.7796948670E-002 -1.5924493741E+001 +9.0992771413E-001 -5.4262785020E+001 +9.2170553706E-001 -5.4819718458E+001 +7.3263807769E-002 -2.6491088609E+001
18205450000.000 +8.7879262862E-002 -1.7446912359E+001 +9.1334343913E-001 -5.4645313072E+001 +9.1760121491E-001 -5.5122676074E+001 +7.3389603265E-002 -2.8098117119E+001
18405400000.000 +8.8269748936E-002 -1.8113148448E+001 +9.1214029220E-001 -5.5479447428E+001 +9.2543717972E-001 -5.5306919222E+001 +7.3269552958E-002 -2.8960810266E+001
18605350000.000 +8.8309560247E-002 -1.6449338077E+001 +9.1095288087E-001 -5.6263311491E+001 +9.2626557335E-001 -5.6746976433E+001 +7.3908108123E-002 -2.8861756981E+001
18805300000.000 +8.9182255281E-002 -1.8284715076E+001 +9.1574940504E-001 -5.6596596157E+001 +9.0880343556E-001 -5.7231298785E+001 +7.4663642174E-002 -3.0761863974E+001
19005250000.000 +9.0659298712E-002 -1.8349378189E+001 +9.1777773577E-001 -5.7275989422E+001 +9.2486264966E-001 -5.7371848604E+001 +7.5971695467E-002 -3.1422249570E+001
19205200000.000 +9.2138786118E-002 -1.8116240314E+001 +9.2088481815E-001 -5.7970435673E+001 +9.2116288836E-001 -5.9154151516E+001 +7.6621637084E-002 -3.2461380111E+001
19405150000.000 +9.0246466556E-002 -1.8015578748E+001 +9.1815489920E-001 -5.8706903948E+001 +9.1185599004E-001 -5.9473535567E+001 +7.6400426296E-002 -3.2874963440E+001
19605100000.000 +9.0941883145E-002 -2.0305417669E+001 +9.2313759414E-001 -5.9264181040E+001 +9.0965494291E-001 -6.0159059422E+001 +7.5947878088E-002 -3.4177158962E+001
19805050000.000 +9.2321077708E-002 -1.8356788538E+001 +9.1610451176E-001 -6.0065995285E+001 +9.1837432796E-001 -6.0685437125E+001 +7.6460331085E-002 -3.3365154171E+001
20005000000.000 +9.3643701478E-002 -1.8771296660E+001 +9.1381254524E-001 -6.0246113244E+001 +9.1210090358E-001 -6.1762962209E+001 +7.6183037763E-002 -3.3908000638E+001
20204950000.000 +9.3906451900E-002 -1.9518677026E+001 +9.1546636885E-001 -6.1356838430E+001 +9.1270031736E-001 -6.1458451870E+001 +7.5252636758E-002 -3.4191078278E+001
20404900000.000 +9.5151224568E-002 -1.8674076051E+001 +9.1422923128E-001 -6.1778076576E+001 +9.1471866009E-001 -6.2943101919E+001 +7.4928630730E-002 -3.4250546007E+001
20604850000.000 +9.6588038999E-002 -1.9347847062E+001 +9.1088561307E-001 -6.2372113502E+001 +8.9868593247E-001 -6.2843843931E+001 +7.5787651363E-002 -3.4851143963E+001
20804800000.000 +9.6882929074E-002 -2.0849667562E+001 +9.0796795413E-001 -6.2647100615E+001 +9.1571503072E-001 -6.3259418848E+001 +7.5192788461E-002 -3.5505673793E+001
21004750000.000 +9.8716426232E-002 -2.0732633675E+001 +9.0912587432E-001 -6.3529600033E+001 +9.1146225411E-001 -6.4116947781E+001 +7.5229756373E-002 -3.5555332078E+001
21204700000.000 +9.9146756924E-002 -2.0635490284E+001 +9.0558696569E-001 -6.3587169549E+001 +9.1841470481E-001 -6.4589301369E+001 +7.5008879648E-002 -3.5697462156E+001
21404650000.000 +9.9116696765E-002 -2.2951358829E+001 +9.1104174585E-001 -6.4296397968E+001 +9.1111220630E-001 -6.4861326539E+001 +7.5117711119E-002 -3.7175079617E+001
21604600000.000 +9.7748121927E-002 -2.1886968581E+001 +9.0056502729E-001 -6.5042478236E+001 +9.2794839303E-001 -6.5298923816E+001 +7.4266698453E-002 -3.6084899831E+001
21804550000.000 +1.0129250073E-001 -2.1934709217E+001 +9.0971633651E-001 -6.5505588723E+001 +9.1570644181E-001 -6.6602998708E+001 +7.8016321496E-002 -3.7950257309E+001
22004500000.000 +1.0042591662E-001 -2.2933734722E+001 +9.1065323402E-001 -6.6367948193E+001 +9.1749791711E-001 -6.5994201336E+001 +7.7154295359E-002 -3.8636422860E+001
22204450000.000 +1.0388872956E-001 -2.2311035315E+001 +9.1390799454E-001 -6.6951616853E+001 +9.2137851445E-001 -6.7275498916E+001 +7.8768568970E-002 -3.8159343010E+001
22404400000.000 +1.0557889853E-001 -2.1547827376E+001 +9.0716205944E-001 -6.7579780721E+001 +9.1569353827E-001 -6.8471107351E+001 +7.9821917394E-002 -3.8377873365E+001
22604350000.000 +1.0610362972E-001 -2.2549282307E+001 +9.1221907755E-001 -6.8186091662E+001 +9.1288817651E-001 -6.8869582691E+001 +7.9414035613E-002 -3.9131234119E+001
22804300000.000 +1.0837025816E-001 -2.2603918658E+001 +9.1022990900E-001 -6.9189778858E+001 +9.1926555937E-001 -6.9864855850E+001 +7.9791193009E-002 -3.7908232144E+001
23004250000.000 +1.0958897969E-001 -2.1988932546E+001 +9.0943951782E-001 -6.9706158680E+001 +9.0639471242E-001 -7.0878846350E+001 +7.9989379616E-002 -3.7712452982E+001
23204200000.000 +1.1017110585E-001 -2.3787623229E+001 +9.0919598377E-001 -7.0281365242E+001 +9.0087451176E-001 -7.1396074310E+001 +8.0774618951E-002 -3.8174284533E+001
23404150000.000 +1.1302593473E-001 -2.4284102568E+001 +9.0635260933E-001 -7.1374286623E+001 +9.0905593103E-001 -7.1569355258E+001 +8.0227042859E-002 -3.7146763363E+001
23604100000.000 +1.1467527283E-001 -2.4458814507E+001 +9.0574031291E-001 -7.1486536354E+001 +9.0923823752E-001 -7.3628254179E+001 +8.1317239339E-002 -3.7851966798E+001
23804050000.000 +1.1230866992E-001 -2.5274013360E+001 +9.0911108899E-001 -7.2426187373E+001 +8.8256276629E-001 -7.2892964664E+001 +8.1542843064E-002 -3.8693391537E+001
24004000000.000 +1.1682132562E-001 -2.7563141224E+001 +9.0503319593E-001 -7.2600789590E+001 +9.0485755775E-001 -7.4021910893E+001 +8.3131858514E-002 -3.9832432302E+001
24203950000.000 +1.1569588746E-001 -2.6617469858E+001 +9.0123414499E-001 -7.3520037271E+001 +8.9370552099E-001 -7.5089509015E+001 +8.3790547047E-002 -3.9929997013E+001
24403900000.000 +1.1564116044E-001 -2.9614117198E+001 +9.0061707521E-001 -7.3542541019E+001 +9.0028875481E-001 -7.4908538050E+001 +8.4207796949E-002 -4.2339926887E+001
24603850000.000 +1.1369597443E-001 -3.0488696086E+001 +9.0343805096E-001 -7.4516746330E+001 +9.0043480324E-001 -7.5121613698E+001 +8.4755011183E-002 -4.2677876692E+001
24803800000.000 +1.1595094138E-001 -2.8182476901E+001 +8.9881510419E-001 -7.4702020945E+001 +9.0978127420E-001 -7.6694435786E+001 +8.6606589819E-002 -4.2550184695E+001
25003750000.000 +1.1225142252E-001 -2.9821479683E+001 +9.0699788120E-001 -7.5571027194E+001 +8.8815538675E-001 -7.6572364877E+001 +8.5504984892E-002 -4.4126953088E+001
25203700000.000 +1.1489944812E-001 -2.9295654712E+001 +8.9954331491E-001 -7.6221982980E+001 +9.1154724925E-001 -7.6247905065E+001 +8.6216504747E-002 -4.3489519457E+001
25403650000.000 +1.1930645619E-001 -2.8472016391E+001 +8.9706357276E-001 -7.6373652129E+001 +9.0204448061E-001 -7.7935466378E+001 +8.8511728054E-002 -4.3668906997E+001
25603600000.000 +1.1832801954E-001 -3.0301241363E+001 +8.9738255750E-001 -7.6762703449E+001 +8.9245595875E-001 -7.7388430448E+001 +8.6334413742E-002 -4.4132082270E+001
25803550000.000 +1.2081772229E-001 -3.0091958744E+001 +8.9996885034E-001 -7.7390302916E+001 +9.0445250394E-001 -7.8401692510E+001 +8.8150216397E-002 -4.2818650235E+001
26003500000.000 +1.2188944336E-001 -3.0134581862E+001 +8.9183091789E-001 -7.8347331217E+001 +8.9962450806E-001 -7.8740446325E+001 +8.9393130934E-002 -4.3117521021E+001
26203450000.000 +1.2293615215E-001 -3.1010322937E+001 +8.9396464187E-001 -7.8697740047E+001 +8.9686177320E-001 -7.9105070448E+001 +8.9726821761E-002 -4.3519016610E+001
26403400000.000 +1.2505128796E-001 -3.1641324444E+001 +8.9885468262E-001 -7.9783545871E+001 +8.9300737792E-001 -7.9487359302E+001 +9.0695335400E-002 -4.3587347810E+001
26603350000.000 +1.2893608824E-001 -3.0726183058E+001 +8.9624396502E-001 -7.9780003920E+001 +9.0904595575E-001 -8.1136446350E+001 +9.2800638543E-002 -4.4036391333E+001
26803300000.000 +1.2750708962E-001 -3.2291349362E+001 +9.0123244936E-001 -8.0755675970E+001 +8.9379833062E-001 -8.1374420825E+001 +9.2487350019E-002 -4.5240003010E+001
27003250000.000 +1.2869338391E-001 -3.2019077021E+001 +8.9777812398E-001 -8.1384047715E+001 +9.0426754744E-001 -8.2114186708E+001 +9.4102750619E-002 -4.5115500181E+001
27203200000.000 +1.2995534851E-001 -3.2078967457E+001 +8.9884238080E-001 -8.2481200064E+001 +8.8641902374E-001 -8.3967321766E+001 +9.4840386076E-002 -4.5476961792E+001
27403150000.000 +1.3093707286E-001 -3.2919614047E+001 +8.9839130978E-001 -8.2698085538E+001 +8.8362730287E-001 -8.4418198536E+001 +9.7289438852E-002 -4.7447843944E+001
27603100000.000 +1.2909282611E-001 -3.2788410578E+001 +8.9970457501E-001 -8.3980982407E+001 +8.8436198944E-001 -8.4836798157E+001 +9.6618513618E-002 -4.6416795715E+001
27803050000.000 +1.3129627464E-001 -3.1969036121E+001 +8.9421396711E-001 -8.4651680120E+001 +8.8043247883E-001 -8.5800929014E+001 +1.0016904176E-001 -4.6088867823E+001
28003000000.000 +1.3128829124E-001 -3.2767704150E+001 +8.9813403583E-001 -8.5197117277E+001 +8.7040821432E-001 -8.6252975564E+001 +9.9643779105E-002 -4.6536439591E+001
28202950000.000 +1.3332747229E-001 -3.4017729048E+001 +8.9330007025E-001 -8.5817310327E+001 +8.7446574608E-001 -8.6208209988E+001 +1.0174122199E-001 -4.7032606486E+001
28402900000.000 +1.3714742097E-001 -3.5196235560E+001 +8.8841250066E-001 -8.5708283360E+001 +9.0268799140E-001 -8.6732236262E+001 +1.0233767111E-001 -4.7484543089E+001
28602850000.000 +1.4001087667E-001 -3.5869957431E+001 +8.8661304224E-001 -8.5814559933E+001 +8.8319492313E-001 -8.7711116579E+001 +1.0389554546E-001 -4.9625533593E+001
28802800000.000 +1.3725620792E-001 -3.7100787411E+001 +8.8825182169E-001 -8.6503231741E+001 +8.9094952274E-001 -8.7006940222E+001 +1.0283102302E-001 -4.9325313443E+001
29002750000.000 +1.4279686239E-001 -3.7226031221E+001 +8.9436743816E-001 -8.7130527209E+001 +8.9978926088E-001 -8.8757091719E+001 +1.0618137787E-001 -4.9684157117E+001
29202700000.000 +1.4491886164E-001 -3.7386150710E+001 +8.9278532792E-001 -8.7258552176E+001 +8.9646727261E-001 -8.9286224522E+001 +1.0779313854E-001 -5.1015485603E+001
29402650000.000 +1.4460305145E-001 -3.8767247489E+001 +8.9794210718E-001 -8.7974389114E+001 +8.9694915417E-001 -8.9536354042E+001 +1.0778821575E-001 -5.1682469536E+001
29602600000.000 +1.4853796079E-001 -3.9098505421E+001 +8.9624326127E-001 -8.8744160203E+001 +9.0058342379E-001 -9.0367397389E+001 +1.1025454046E-001 -5.2269075651E+001
29802550000.000 +1.4795657703E-001 -4.0430106199E+001 +8.9876110233E-001 -8.9015671258E+001 +8.8828825442E-001 -9.1562868568E+001 +1.1026522545E-001 -5.4734078988E+001
30002500000.000 +1.4388518355E-001 -4.1157117179E+001 +8.9921235938E-001 -9.0055127979E+001 +8.8268712053E-001 -9.0723753437E+001 +1.0941403342E-001 -5.4263466132E+001
30202450000.000 +1.4746810107E-001 -4.0434503859E+001 +8.8860900390E-001 -9.0616923124E+001 +9.0353640280E-001 -9.1803177368E+001 +1.1154751843E-001 -5.4041931682E+001
30402400000.000 +1.4537739124E-001 -4.0344143130E+001 +8.9374631086E-001 -9.1761759614E+001 +8.7142181491E-001 -9.3053790042E+001 +1.1173875096E-001 -5.5267530153E+001
30602350000.000 +1.4810566768E-001 -4.1689843275E+001 +8.8579116724E-001 -9.2336652472E+001 +8.7109102381E-001 -9.2051299507E+001 +1.1321062357E-001 -5.5557624352E+001
30802300000.000 +1.5095075311E-001 -4.1540485938E+001 +8.8656901545E-001 -9.3204588960E+001 +8.6912452325E-001 -9.3787171221E+001 +1.1543613936E-001 -5.4902340316E+001
31002250000.000 +1.5386673264E-001 -4.2836180062E+001 +8.7354078664E-001 -9.3027919660E+001 +8.7138711850E-001 -9.3814907422E+001 +1.1603371338E-001 -5.7072198518E+001
31202200000.000 +1.5331011607E-001 -4.3311651379E+001 +8.8654838185E-001 -9.4112393601E+001 +8.6954343979E-001 -9.5047737018E+001 +1.1595720681E-001 -5.5992983288E+001
31402150000.000 +1.5678534298E-001 -4.3746582043E+001 +8.7260089674E-001 -9.4702468539E+001 +8.8468015815E-001 -9.5198611883E+001 +1.1883473036E-001 -5.6316593852E+001
31602100000.000 +1.5753731636E-001 -4.4496458413E+001 +8.8169337512E-001 -9.5098091768E+001 +8.6231413825E-001 -9.7360175799E+001 +1.2022484426E-001 -5.7912824312E+001
31802050000.000 +1.5687862921E-001 -4.7414556323E+001 +8.6790009711E-001 -9.5150283654E+001 +8.7165224478E-001 -9.5347690673E+001 +1.1810567615E-001 -5.9060931139E+001
32002000000.000 +1.5881218132E-001 -4.7178759496E+001 +8.8330848943E-001 -9.6128267510E+001 +8.8092052903E-001 -9.7612506189E+001 +1.2119867876E-001 -5.8572837565E+001
32201950000.000 +1.5841975549E-001 -4.7270045622E+001 +8.7598563982E-001 -9.6378977087E+001 +8.7958543978E-001 -9.7495619430E+001 +1.2135464159E-001 -5.9734121210E+001
32401900000.000 +1.5700903650E-001 -4.9149637481E+001 +8.9773333540E-001 -9.7134994912E+001 +8.7468535588E-001 -9.8696318638E+001 +1.2094789446E-001 -6.0724818586E+001
32601850000.000 +1.6031041423E-001 -4.8932410973E+001 +8.7939786813E-001 -9.7784390332E+001 +8.8402030235E-001 -9.8693300927E+001 +1.2436986631E-001 -6.0715067664E+001
32801800000.000 +1.6263216427E-001 -4.9595159530E+001 +8.8706545121E-001 -9.8033549050E+001 +8.8642026746E-001 -1.0023615365E+002 +1.2656495931E-001 -6.2420640895E+001
33001750000.000 +1.6123864608E-001 -5.0159670205E+001 +8.8640543892E-001 -9.8981157116E+001 +8.8403423494E-001 -1.0025490066E+002 +1.2687710775E-001 -6.2945570912E+001
33201700000.000 +1.6178608439E-001 -5.1163423509E+001 +8.9100653736E-001 -9.9340502286E+001 +8.8534344888E-001 -1.0066224152E+002 +1.2898197908E-001 -6.3699733960E+001
33401650000.000 +1.6374354383E-001 -5.1823445440E+001 +8.9042628521E-001 -9.9854460293E+001 +8.8118240414E-001 -1.0139040334E+002 +1.3058889190E-001 -6.4658518225E+001
33601600000.000 +1.6295030378E-001 -5.2277904253E+001 +8.8745445391E-001 -1.0074074862E+002 +8.7385840277E-001 -1.0197164201E+002 +1.3105032743E-001 -6.5291549822E+001
33801550000.000 +1.6406036793E-001 -5.3311072495E+001 +8.8277375061E-001 -1.0147431950E+002 +8.7414285526E-001 -1.0240473879E+002 +1.3289703846E-001 -6.5455667148E+001
34001500000.000 +1.6484974919E-001 -5.4545789201E+001 +8.8213740939E-001 -1.0175923254E+002 +8.6154554198E-001 -1.0300738063E+002 +1.3275653629E-001 -6.6920936311E+001
34201450000.000 +1.6283486632E-001 -5.4875156894E+001 +8.8764668675E-001 -1.0237713829E+002 +8.6293744149E-001 -1.0379344443E+002 +1.3293539303E-001 -6.7124812596E+001
34401400000.000 +1.6503472754E-001 -5.5803462937E+001 +8.7884197825E-001 -1.0310083637E+002 +8.6441856982E-001 -1.0422018381E+002 +1.3491213565E-001 -6.7731159166E+001
34601350000.000 +1.6727268940E-001 -5.5574367144E+001 +8.7547945927E-001 -1.0400219937E+002 +8.6668098751E-001 -1.0550075122E+002 +1.3567873063E-001 -6.8293327113E+001
34801300000.000 +1.6547066113E-001 -5.7125844981E+001 +8.7728361881E-001 -1.0451896737E+002 +8.4621275345E-001 -1.0574702026E+002 +1.3537380237E-001 -6.9580438755E+001
35001250000.000 +1.6819665434E-001 -5.8469156354E+001 +8.6916147432E-001 -1.0527431050E+002 +8.5011118909E-001 -1.0562788344E+002 +1.3720951888E-001 -7.0372557643E+001
35201200000.000 +1.6896411012E-001 -5.9210627428E+001 +8.6829121491E-001 -1.0550192133E+002 +8.5298064216E-001 -1.0737280429E+002 +1.3860507189E-001 -7.2070562497E+001
35401150000.000 +1.6868018995E-001 -5.9763822008E+001 +8.6560579027E-001 -1.0618364648E+002 +8.5688941126E-001 -1.0728247614E+002 +1.3955437227E-001 -7.3343552261E+001
35601100000.000 +1.6795095666E-001 -6.1530603319E+001 +8.6724660780E-001 -1.0675528240E+002 +8.5570769973E-001 -1.0773941039E+002 +1.3979886289E-001 -7.4870045200E+001
35801050000.000 +1.6987660574E-001 -6.2123993870E+001 +8.5665636703E-001 -1.0714972036E+002 +8.5555147987E-001 -1.0877596342E+002 +1.4273722661E-001 -7.6574675744E+001
36001000000.000 +1.6547442982E-001 -6.3454372694E+001 +8.6849722813E-001 -1.0740168295E+002 +8.5448201138E-001 -1.0982208806E+002 +1.4041929744E-001 -7.8473180852E+001
36200950000.000 +1.6357700321E-001 -6.4688128585E+001 +8.5955341388E-001 -1.0845162133E+002 +8.6183430289E-001 -1.0885703525E+002 +1.3957676844E-001 -7.9086436733E+001
36400900000.000 +1.6285550692E-001 -6.4907157450E+001 +8.7018101206E-001 -1.0821837447E+002 +8.7051618150E-001 -1.1027220944E+002 +1.3983928248E-001 -8.0286738139E+001
36600850000.000 +1.5968116230E-001 -6.6531713379E+001 +8.6617219913E-001 -1.0874060137E+002 +8.5190535579E-001 -1.1032970440E+002 +1.3658692517E-001 -8.2138646516E+001
36800800000.000 +1.5617144044E-001 -6.6754221428E+001 +8.8322452384E-001 -1.0932309630E+002 +8.6964689222E-001 -1.1086643646E+002 +1.3454067769E-001 -8.1899192806E+001
37000750000.000 +1.5596946293E-001 -6.7016648162E+001 +8.7637382889E-001 -1.0987095312E+002 +8.6684752745E-001 -1.1114186506E+002 +1.3263663483E-001 -8.1587894854E+001
37200700000.000 +1.5049479020E-001 -6.7294235392E+001 +8.8993816281E-001 -1.1002850519E+002 +8.6109510616E-001 -1.1169401981E+002 +1.2982301037E-001 -8.2110745138E+001
37400650000.000 +1.5029588210E-001 -6.7327488378E+001 +8.8280927942E-001 -1.1133458556E+002 +8.5731873119E-001 -1.1197837389E+002 +1.2983590858E-001 -8.1770674659E+001
37600600000.000 +1.4902522093E-001 -6.7546708434E+001 +8.8660308302E-001 -1.1216751098E+002 +8.6133690178E-001 -1.1309657306E+002 +1.2941333411E-001 -8.2586964950E+001
37800550000.000 +1.4633991462E-001 -6.7645986201E+001 +8.8025131723E-001 -1.1302789448E+002 +8.4796031166E-001 -1.1337184941E+002 +1.2758672922E-001 -8.3322797753E+001
38000500000.000 +1.4498328138E-001 -6.8293214831E+001 +8.8169923174E-001 -1.1361678610E+002 +8.5245189918E-001 -1.1293920898E+002 +1.2614848834E-001 -8.3651821946E+001
38200450000.000 +1.4594964555E-001 -6.8266929049E+001 +8.6930274989E-001 -1.1451653490E+002 +8.5576065001E-001 -1.1450837006E+002 +1.2502777003E-001 -8.4807103900E+001
38400400000.000 +1.4224558707E-001 -6.9185306914E+001 +8.6867386176E-001 -1.1448072873E+002 +8.3998923078E-001 -1.1490211204E+002 +1.2328339976E-001 -8.6610433764E+001
38600350000.000 +1.4100173165E-001 -6.8352802457E+001 +8.6966965577E-001 -1.1545728769E+002 +8.5733045611E-001 -1.1552988077E+002 +1.2296240731E-001 -8.6317209214E+001
38800300000.000 +1.4142833245E-001 -6.9929030573E+001 +8.5763534750E-001 -1.1532541462E+002 +8.4694200407E-001 -1.1616643750E+002 +1.2150807706E-001 -8.8971192255E+001
39000250000.000 +1.4101585341E-001 -6.9056672605E+001 +8.6081554637E-001 -1.1606440764E+002 +8.4734227983E-001 -1.1764325205E+002 +1.2029665233E-001 -8.9404056642E+001
39200200000.000 +1.4320539401E-001 -7.0291093749E+001 +8.4974663785E-001 -1.1690000925E+002 +8.3702316126E-001 -1.1797502978E+002 +1.1988321185E-001 -8.9754820369E+001
39400150000.000 +1.3851585557E-001 -6.8943895537E+001 +8.6022873833E-001 -1.1677380859E+002 +8.5410669100E-001 -1.1901592568E+002 +1.1667705058E-001 -8.9096817392E+001
39600100000.000 +1.3278098942E-001 -7.0653598095E+001 +8.5797223142E-001 -1.1700244034E+002 +8.3803794909E-001 -1.1912076742E+002 +1.1158051241E-001 -9.0697551576E+001
39800050000.000 +1.3098947955E-001 -6.6917381382E+001 +8.7432690301E-001 -1.1813259178E+002 +8.6208369739E-001 -1.1986580715E+002 +1.0992341272E-001 -8.7501203631E+001
40000000000.000 +1.3111795815E-001 -6.5507828798E+001 +8.6572507039E-001 -1.1957561887E+002 +8.5109468307E-001 -1.2155505305E+002 +1.0714771819E-001 -8.7074970439E+001
