# Supplementary material for: Conductivity and radio frequency performance data for silver nanoparticle inks deposited via aerosol jet deposition and processed under varying conditions
Source: Data Brief. 2020 Sep 24;33:106331. doi: 10.1016/j.dib.2020.106331 (PMC7560714; doi:10.1016/j.dib.2020.106331)
Supplement: Supplementary file 3 [file mmc3.zip › Sintering Study/ANP Ink/RF Data/ANP_04_05.S2P]

!  2-Port S-parameters saved by WinCal
! VAR MeasName=S-Parameters (CALIBRATED_DATA) read from VNA (E8364B)
! VAR MeasDate=11/22/2017 3:31:06 PM
! VAR NAME=AFRL171016_04_05
! VAR FILENAME=AFRL171016_04_05.S2P
! VAR DATE=11/22/2017 3:31:06 PM
! VAR PHYS_PORTS=1,2
! VAR ObjTypeName=DATASET
! VAR IndexType=Frequency
!
# Hz S MA R 50
10000000.000 +4.2296679276E-002 -4.3512229028E+000 +9.3770263004E-001 +5.2355235839E-002 +9.4050131109E-001 -1.7858241792E-001 +4.1578501901E-002 +4.6408207013E-001
209950000.000 +4.1452127403E-002 -2.5560007379E-001 +9.3949529863E-001 -7.8611444184E-001 +9.3893727984E-001 -8.1010595058E-001 +4.0926702046E-002 -1.4239109951E-001
409900000.000 +4.0854107353E-002 +4.7567535544E-001 +9.3841321289E-001 -1.4938854469E+000 +9.3797870258E-001 -1.5085618169E+000 +4.0662847444E-002 +3.6377001354E-001
609850000.000 +4.0140064934E-002 +5.9788054393E-001 +9.3721895991E-001 -2.2332640778E+000 +9.3724158522E-001 -2.2467167627E+000 +3.9996500561E-002 -1.6000727096E-001
809800000.000 +4.0160206819E-002 +2.6230649285E+000 +9.3671074688E-001 -2.8783523386E+000 +9.3671314615E-001 -2.9570117910E+000 +3.9738766255E-002 +1.8426169557E+000
1009750000.000 +3.9666933400E-002 +2.8028726394E+000 +9.3570226802E-001 -3.5956204316E+000 +9.3547625496E-001 -3.6252208785E+000 +3.9412196728E-002 +2.4149382849E+000
1209700000.000 +4.0378741844E-002 +4.1245762188E+000 +9.3551043258E-001 -4.2466755004E+000 +9.3587268802E-001 -4.3111823912E+000 +4.0280610933E-002 +3.3802749511E+000
1409650000.000 +4.0793708694E-002 +4.3581324195E+000 +9.3474514379E-001 -4.9361203041E+000 +9.3510143192E-001 -4.9634786384E+000 +4.0700522672E-002 +3.9186942995E+000
1609600000.000 +4.1394724189E-002 +4.6300026620E+000 +9.3488451351E-001 -5.6534393363E+000 +9.3506030952E-001 -5.6990440925E+000 +4.1696579650E-002 +3.0554329091E+000
1809550000.000 +4.0686012023E-002 +4.0515455340E+000 +9.3316792878E-001 -6.3328935136E+000 +9.3335719193E-001 -6.3868638332E+000 +4.0627721999E-002 +2.7090347519E+000
2009500000.000 +4.0463802329E-002 +6.8734316455E+000 +9.3179918598E-001 -6.9630697364E+000 +9.3203531379E-001 -7.0310578010E+000 +4.0114311083E-002 +4.6075584392E+000
2209450000.000 +4.1185709947E-002 +8.5730189455E+000 +9.3158110130E-001 -7.6068453650E+000 +9.3099099782E-001 -7.6291985243E+000 +4.0273261143E-002 +6.5144048847E+000
2409400000.000 +4.1758473972E-002 +8.9790319212E+000 +9.3100543178E-001 -8.2890513074E+000 +9.3064843391E-001 -8.3029410084E+000 +4.0372131335E-002 +6.9857480383E+000
2609350000.000 +4.2061214007E-002 +1.0225134685E+001 +9.2967921856E-001 -8.8437388768E+000 +9.3069907035E-001 -8.9825890817E+000 +4.0921647512E-002 +8.0471807664E+000
2809300000.000 +4.2662227211E-002 +1.0915536130E+001 +9.2965335653E-001 -9.5987096600E+000 +9.2962818847E-001 -9.6352490372E+000 +4.1634909734E-002 +8.7085829873E+000
3009250000.000 +4.2648986931E-002 +1.0541307378E+001 +9.2836016815E-001 -1.0236081009E+001 +9.2816933796E-001 -1.0295239380E+001 +4.1512103363E-002 +8.4923311640E+000
3209200000.000 +4.3205250238E-002 +1.2059183808E+001 +9.2767555197E-001 -1.0840243892E+001 +9.2738463342E-001 -1.0861884150E+001 +4.1712492873E-002 +9.6033163963E+000
3409150000.000 +4.4116360553E-002 +1.3219674834E+001 +9.2727741274E-001 -1.1473820134E+001 +9.2669179350E-001 -1.1505665598E+001 +4.2377216024E-002 +1.0463778987E+001
3609100000.000 +4.4699504579E-002 +1.3124759181E+001 +9.2643052739E-001 -1.2145175201E+001 +9.2633944723E-001 -1.2133834883E+001 +4.2746795816E-002 +1.0692082836E+001
3809050000.000 +4.5777080337E-002 +1.3684410384E+001 +9.2564414106E-001 -1.2714168278E+001 +9.2638518163E-001 -1.2839052309E+001 +4.3719834497E-002 +1.1283799505E+001
4009000000.000 +4.6863444665E-002 +1.4369516678E+001 +9.2537522574E-001 -1.3449508436E+001 +9.2572552349E-001 -1.3490540579E+001 +4.5152700165E-002 +1.1426104344E+001
4208950000.000 +4.7698918969E-002 +1.3282992177E+001 +9.2541731335E-001 -1.4064847935E+001 +9.2604502402E-001 -1.4097308873E+001 +4.5241794940E-002 +1.0874782361E+001
4408900000.000 +4.8654846894E-002 +1.3485865309E+001 +9.2451929440E-001 -1.4681276940E+001 +9.2511056294E-001 -1.4743706200E+001 +4.5907855236E-002 +1.1449172528E+001
4608850000.000 +4.9664276808E-002 +1.4258045988E+001 +9.2453584980E-001 -1.5319430454E+001 +9.2502173961E-001 -1.5377193250E+001 +4.6520241905E-002 +1.2039427394E+001
4808800000.000 +5.0330323437E-002 +1.4565924179E+001 +9.2330233110E-001 -1.5939155062E+001 +9.2353070047E-001 -1.6011334306E+001 +4.6512435504E-002 +1.2460047136E+001
5008750000.000 +5.1080860848E-002 +1.4749489861E+001 +9.2310745017E-001 -1.6575035295E+001 +9.2405376625E-001 -1.6627757499E+001 +4.7254728188E-002 +1.2467529081E+001
5208700000.000 +5.1900075029E-002 +1.5690930660E+001 +9.2199348445E-001 -1.7205697235E+001 +9.2246259831E-001 -1.7329249267E+001 +4.8204062395E-002 +1.3284240123E+001
5408650000.000 +5.2596225293E-002 +1.5076403685E+001 +9.2194703418E-001 -1.7845095517E+001 +9.2231372503E-001 -1.7894172304E+001 +4.8822167353E-002 +1.2701576004E+001
5608600000.000 +5.3600837997E-002 +1.4772526049E+001 +9.2157913774E-001 -1.8488104883E+001 +9.2314827480E-001 -1.8604077049E+001 +4.9837423588E-002 +1.2708616192E+001
5808550000.000 +5.4719988351E-002 +1.5288311191E+001 +9.2161983209E-001 -1.9130227040E+001 +9.2175112243E-001 -1.9208646300E+001 +5.0515899146E-002 +1.2498597354E+001
6008500000.000 +5.5299841899E-002 +1.4439507500E+001 +9.2079986997E-001 -1.9769159233E+001 +9.2101892972E-001 -1.9808287719E+001 +5.1015887181E-002 +1.2131397447E+001
6208450000.000 +5.6356517825E-002 +1.4370026667E+001 +9.2036260245E-001 -2.0418213672E+001 +9.2080519652E-001 -2.0466359570E+001 +5.1557997077E-002 +1.1555713835E+001
6408400000.000 +5.7289218174E-002 +1.4260050606E+001 +9.1998060343E-001 -2.1097487252E+001 +9.2086403508E-001 -2.1166429828E+001 +5.2609184500E-002 +1.1422753380E+001
6608350000.000 +5.8335628140E-002 +1.3910917088E+001 +9.1889672394E-001 -2.1690178215E+001 +9.1997613264E-001 -2.1745947365E+001 +5.3414984701E-002 +1.0670253814E+001
6808300000.000 +5.9939476369E-002 +1.2994681183E+001 +9.1983493845E-001 -2.2324190749E+001 +9.2108815373E-001 -2.2333604231E+001 +5.4353676385E-002 +1.0042901595E+001
7008250000.000 +6.0922898071E-002 +1.3062483742E+001 +9.1886306969E-001 -2.2971702910E+001 +9.2023885722E-001 -2.3105584697E+001 +5.4845287664E-002 +1.0288905976E+001
7208200000.000 +6.1238596919E-002 +1.2372349680E+001 +9.1809875669E-001 -2.3610919199E+001 +9.1862805494E-001 -2.3654624248E+001 +5.4803012029E-002 +9.5650745777E+000
7408150000.000 +6.2404285285E-002 +1.1830374717E+001 +9.1734305636E-001 -2.4263417180E+001 +9.1898227779E-001 -2.4342607434E+001 +5.5309223111E-002 +9.2628868629E+000
7608100000.000 +6.2818875924E-002 +1.1891010171E+001 +9.1702204146E-001 -2.4877221844E+001 +9.1557725057E-001 -2.4957323159E+001 +5.5224609337E-002 +9.1962535658E+000
7808050000.000 +6.3435340136E-002 +1.1348786692E+001 +9.1541623420E-001 -2.5477455318E+001 +9.1494354682E-001 -2.5619495522E+001 +5.5693345218E-002 +8.5725240902E+000
8008000000.000 +6.4047701855E-002 +1.0958428056E+001 +9.1491159575E-001 -2.6110030868E+001 +9.1500439553E-001 -2.6178987937E+001 +5.6221921929E-002 +7.8904503015E+000
8207950000.000 +6.4243497354E-002 +1.0984509986E+001 +9.1397066491E-001 -2.6796947985E+001 +9.1627310234E-001 -2.6964834965E+001 +5.6731683941E-002 +8.2463949323E+000
8407900000.000 +6.5422444032E-002 +1.0501347042E+001 +9.1317380821E-001 -2.7349013210E+001 +9.1281507851E-001 -2.7451407730E+001 +5.7041450234E-002 +7.8504352552E+000
8607850000.000 +6.6528319231E-002 +1.0006908734E+001 +9.1366477739E-001 -2.7973046282E+001 +9.1632697661E-001 -2.7933818040E+001 +5.7771132566E-002 +7.6059337127E+000
8807800000.000 +6.8141888406E-002 +1.0569227520E+001 +9.1269243271E-001 -2.8634061768E+001 +9.1415295503E-001 -2.8843623184E+001 +5.9179426461E-002 +7.6846340174E+000
9007750000.000 +6.8551463555E-002 +9.5147393889E+000 +9.1171659847E-001 -2.9224306775E+001 +9.1181006316E-001 -2.9297228493E+001 +5.9191781595E-002 +6.6055072077E+000
9207700000.000 +6.9747328419E-002 +8.7606248128E+000 +9.1124856160E-001 -2.9858970180E+001 +9.1417514812E-001 -3.0001475440E+001 +6.0168694288E-002 +5.7861215891E+000
9407650000.000 +7.0968878407E-002 +8.9463785432E+000 +9.1097739446E-001 -3.0485157883E+001 +9.1403213650E-001 -3.0680170029E+001 +6.1128383470E-002 +5.4513911158E+000
9607600000.000 +7.1940857330E-002 +7.7574292696E+000 +9.1033205340E-001 -3.1103587877E+001 +9.1212562226E-001 -3.1330799028E+001 +6.1451319505E-002 +4.9293540028E+000
9807550000.000 +7.3157263322E-002 +6.6591276324E+000 +9.1041460813E-001 -3.1707217953E+001 +9.1157737031E-001 -3.1855536386E+001 +6.2032403602E-002 +3.8240280435E+000
10007500000.000 +7.3325318520E-002 +5.9760909133E+000 +9.0953239005E-001 -3.2407494307E+001 +9.1287717887E-001 -3.2604286551E+001 +6.2706273330E-002 +3.0984544597E+000
10207450000.000 +7.3677984529E-002 +5.8726796981E+000 +9.0839438120E-001 -3.2942056097E+001 +9.0673775578E-001 -3.3135456499E+001 +6.1963956015E-002 +2.6708651599E+000
10407400000.000 +7.4748039008E-002 +4.7145106160E+000 +9.0917948162E-001 -3.3554764535E+001 +9.0902772272E-001 -3.3399875372E+001 +6.2212514065E-002 +2.2926312964E+000
10607350000.000 +7.4966028388E-002 +5.3847615064E+000 +9.0675092445E-001 -3.4175575779E+001 +9.0985813696E-001 -3.4449370338E+001 +6.2928333540E-002 +1.8404319235E+000
10807300000.000 +7.5074367471E-002 +4.5875763239E+000 +9.0698666250E-001 -3.4819717371E+001 +9.0373202664E-001 -3.4826698258E+001 +6.2903472184E-002 +1.2589804003E+000
11007250000.000 +7.6541734520E-002 +3.0894153549E+000 +9.0623079152E-001 -3.5367611292E+001 +9.0875933343E-001 -3.5346896009E+001 +6.3450142211E-002 +4.3983802212E-001
11207200000.000 +7.7770526931E-002 +3.6479414449E+000 +9.0688431957E-001 -3.5979325737E+001 +9.0711069206E-001 -3.5983102403E+001 +6.4495606358E-002 +2.3872139978E-002
11407150000.000 +7.7492851545E-002 +3.0199722811E+000 +9.0384659541E-001 -3.6620755166E+001 +9.0649771484E-001 -3.6822675409E+001 +6.4519693063E-002 -5.3648715929E-001
11607100000.000 +7.8131067322E-002 +1.2857603568E+000 +9.0589566993E-001 -3.6997900135E+001 +9.0204154524E-001 -3.7155218729E+001 +6.4965270242E-002 -1.7992526800E+000
11807050000.000 +7.9293234374E-002 +1.8321585189E+000 +9.0503953907E-001 -3.7797490161E+001 +9.1220803690E-001 -3.7968233482E+001 +6.5605679475E-002 -2.0818898374E+000
12007000000.000 +8.0377086316E-002 +1.0375885771E+000 +9.0482127794E-001 -3.8234969643E+001 +9.0152528994E-001 -3.8686201593E+001 +6.6387128126E-002 -3.5913879925E+000
12206950000.000 +8.0941706607E-002 +2.4331790104E-001 +9.0482017416E-001 -3.8953443344E+001 +9.1026365989E-001 -3.8864271474E+001 +6.6623455797E-002 -3.9503189065E+000
12406900000.000 +8.3265473709E-002 +9.6045899579E-002 +9.0548885797E-001 -3.9453925541E+001 +9.0935807768E-001 -4.0045057825E+001 +6.7844985063E-002 -5.1094543511E+000
12606850000.000 +8.1716673902E-002 -4.4519528825E-002 +9.0500480213E-001 -4.0176622139E+001 +9.0808203804E-001 -4.0485325136E+001 +6.7013574021E-002 -5.5753965348E+000
12806800000.000 +8.4397872643E-002 -1.1515296675E+000 +9.0498065379E-001 -4.0565768039E+001 +9.0691581525E-001 -4.1174759548E+001 +6.7147779204E-002 -6.6874213786E+000
13006750000.000 +8.5161840164E-002 -2.0472304340E+000 +9.0656476492E-001 -4.1458177561E+001 +9.1289486374E-001 -4.1809977571E+001 +6.7285413213E-002 -7.3804887367E+000
13206700000.000 +8.3231565142E-002 -1.9251798450E+000 +9.0428104276E-001 -4.2165374402E+001 +9.0827425226E-001 -4.2853704900E+001 +6.6353047300E-002 -7.1725220488E+000
13406650000.000 +8.3919095346E-002 -3.6026324931E+000 +9.0571545500E-001 -4.2787511527E+001 +9.0522934598E-001 -4.2754527026E+001 +6.6493728276E-002 -8.9443459947E+000
13606600000.000 +8.5234358377E-002 -4.0626040431E+000 +9.0396287483E-001 -4.3372683557E+001 +9.1047827660E-001 -4.3546555249E+001 +6.6881636745E-002 -9.2212707238E+000
13806550000.000 +8.5526548182E-002 -4.1209087917E+000 +9.0197849896E-001 -4.4088721906E+001 +9.0257881829E-001 -4.4291066545E+001 +6.6910957458E-002 -9.2664086639E+000
14006500000.000 +8.5080754694E-002 -6.3309092006E+000 +9.0090764803E-001 -4.4479760688E+001 +9.0314425410E-001 -4.4515186926E+001 +6.6955471624E-002 -1.0819502374E+001
14206450000.000 +8.6078757272E-002 -6.2578462643E+000 +9.0256906153E-001 -4.5222707706E+001 +9.0498396991E-001 -4.5135740360E+001 +6.8073115503E-002 -1.1206823581E+001
14406400000.000 +8.6522155771E-002 -6.6671988009E+000 +9.0276735706E-001 -4.5838675654E+001 +9.0134350550E-001 -4.5452703756E+001 +6.7991347192E-002 -1.1577282257E+001
14606350000.000 +8.6281185523E-002 -8.0969097389E+000 +9.0140535581E-001 -4.6184609063E+001 +9.0218064931E-001 -4.6101850680E+001 +6.7895715206E-002 -1.2410172715E+001
14806300000.000 +8.7596618891E-002 -7.5443828688E+000 +9.0576889775E-001 -4.6832761313E+001 +9.0399397767E-001 -4.6813515189E+001 +6.9440807878E-002 -1.3079794241E+001
15006250000.000 +8.8139875516E-002 -7.5760956281E+000 +9.0199914105E-001 -4.7433137905E+001 +9.0707860493E-001 -4.7804280783E+001 +6.9822304395E-002 -1.3682014609E+001
15206200000.000 +8.8465149806E-002 -9.0562994518E+000 +9.0768044803E-001 -4.7951204107E+001 +9.0051383886E-001 -4.7763765785E+001 +6.9045115408E-002 -1.4705851602E+001
15406150000.000 +9.0978840978E-002 -9.8105131229E+000 +9.0631759439E-001 -4.8808304724E+001 +9.1515509598E-001 -4.8701429178E+001 +7.0354937947E-002 -1.5590734478E+001
15606100000.000 +9.0143787934E-002 -9.7919035782E+000 +9.0620995882E-001 -4.9358970562E+001 +9.0506754368E-001 -5.0144511285E+001 +6.9976836097E-002 -1.6725906708E+001
15806050000.000 +8.8727162231E-002 -1.0971058502E+001 +9.0429829561E-001 -5.0166410588E+001 +9.1034123539E-001 -5.0190912461E+001 +6.9133217145E-002 -1.7600042188E+001
16006000000.000 +9.0090652536E-002 -1.1384129188E+001 +9.0736868356E-001 -5.0656423547E+001 +9.0797161470E-001 -5.1310591758E+001 +6.9921381957E-002 -1.8518031808E+001
16205950000.000 +8.8553455188E-002 -1.0298816074E+001 +9.0500525023E-001 -5.1508921745E+001 +9.0454147396E-001 -5.1955463379E+001 +6.9650250967E-002 -1.8814920022E+001
16405900000.000 +9.0877822385E-002 -1.2583874246E+001 +9.0612478479E-001 -5.1627914679E+001 +9.0088675708E-001 -5.3300849232E+001 +7.0517968052E-002 -2.0856999988E+001
16605850000.000 +8.9682021532E-002 -1.1545453971E+001 +9.0588816595E-001 -5.2708512264E+001 +9.0738321361E-001 -5.2992394660E+001 +7.0339150284E-002 -2.0484245319E+001
16805800000.000 +9.0223186173E-002 -9.3346215380E+000 +8.9923404701E-001 -5.3143959700E+001 +9.0920167110E-001 -5.4426524454E+001 +7.1347118003E-002 -1.9730297170E+001
17005750000.000 +8.9843582302E-002 -1.0809897645E+001 +9.0128755319E-001 -5.4087133761E+001 +8.9686593362E-001 -5.4134233508E+001 +7.1239007519E-002 -2.1342928921E+001
17205700000.000 +9.2742024664E-002 -1.1453897682E+001 +9.0005291143E-001 -5.4433411079E+001 +9.0631191421E-001 -5.5161218852E+001 +7.2366091155E-002 -2.2051479804E+001
17405650000.000 +9.4078806293E-002 -1.1553000615E+001 +9.0205636935E-001 -5.5237885019E+001 +9.0053689352E-001 -5.5697633169E+001 +7.2569703029E-002 -2.3124034000E+001
17605600000.000 +9.3797050302E-002 -1.3385230474E+001 +8.9672698731E-001 -5.5548647672E+001 +9.0239758762E-001 -5.5997217938E+001 +7.2480093334E-002 -2.5054212395E+001
17805550000.000 +9.4926823680E-002 -1.5293923899E+001 +9.0197969921E-001 -5.6532997674E+001 +9.0263878202E-001 -5.6339260536E+001 +7.2087998511E-002 -2.6073099644E+001
18005500000.000 +9.5364500460E-002 -1.4488516098E+001 +8.9752221989E-001 -5.6901073779E+001 +9.0908973937E-001 -5.7442629342E+001 +7.2004776300E-002 -2.5955145186E+001
18205450000.000 +9.4976991461E-002 -1.5912016027E+001 +9.0106028938E-001 -5.7314309420E+001 +9.0518690950E-001 -5.7783589905E+001 +7.1688627528E-002 -2.7859696422E+001
18405400000.000 +9.4936430248E-002 -1.6474582756E+001 +8.9948487480E-001 -5.8174590713E+001 +9.1371938194E-001 -5.8055195826E+001 +7.1314701465E-002 -2.8905045239E+001
18605350000.000 +9.5470184533E-002 -1.5186929706E+001 +8.9820101632E-001 -5.8996110601E+001 +9.1276030310E-001 -5.9464469463E+001 +7.1339043756E-002 -2.8669497167E+001
18805300000.000 +9.5410599533E-002 -1.6949727515E+001 +9.0293469507E-001 -5.9361445552E+001 +8.9553687249E-001 -5.9950844820E+001 +7.1694882833E-002 -3.0833772494E+001
19005250000.000 +9.6417337114E-002 -1.7109800388E+001 +9.0444843420E-001 -6.0083641686E+001 +9.1128526917E-001 -6.0162368168E+001 +7.2416195086E-002 -3.1647691898E+001
19205200000.000 +9.7298334050E-002 -1.7062510927E+001 +9.0696147197E-001 -6.0825463515E+001 +9.0631888444E-001 -6.1978341553E+001 +7.2455920362E-002 -3.2821388349E+001
19405150000.000 +9.5342619827E-002 -1.6829153039E+001 +9.0394773780E-001 -6.1558757540E+001 +8.9726028296E-001 -6.2305837551E+001 +7.2342281303E-002 -3.3363645227E+001
19605100000.000 +9.5248047525E-002 -1.8918407961E+001 +9.0914448940E-001 -6.2156401116E+001 +8.9514957600E-001 -6.2993051711E+001 +7.1716557603E-002 -3.4832796198E+001
19805050000.000 +9.6732878811E-002 -1.7321913978E+001 +9.0193804029E-001 -6.2981215212E+001 +9.0415000579E-001 -6.3578090518E+001 +7.1973040382E-002 -3.4270106606E+001
20005000000.000 +9.7592297402E-002 -1.7952058540E+001 +9.0007810664E-001 -6.3189405344E+001 +8.9793564643E-001 -6.4671293796E+001 +7.1843209068E-002 -3.5403806411E+001
20204950000.000 +9.8292262649E-002 -1.8808355208E+001 +9.0162057469E-001 -6.4293322712E+001 +8.9932011273E-001 -6.4383664041E+001 +7.0691989508E-002 -3.5908951905E+001
20404900000.000 +9.9260430969E-002 -1.8424151160E+001 +9.0006691780E-001 -6.4779637631E+001 +9.0116516285E-001 -6.5934308168E+001 +7.0912289585E-002 -3.6127156883E+001
20604850000.000 +1.0020399515E-001 -1.8972273266E+001 +8.9740382131E-001 -6.5336010429E+001 +8.8574404884E-001 -6.5772041611E+001 +7.1460145446E-002 -3.7240801167E+001
20804800000.000 +1.0052739616E-001 -2.0536521593E+001 +8.9520202465E-001 -6.5643533323E+001 +9.0297078797E-001 -6.6291116844E+001 +7.0568854315E-002 -3.8000661190E+001
21004750000.000 +1.0232804638E-001 -2.0550670386E+001 +8.9629840506E-001 -6.6596603845E+001 +8.9819800658E-001 -6.7170834619E+001 +7.0666643936E-002 -3.8217157434E+001
21204700000.000 +1.0246328515E-001 -2.0811185839E+001 +8.9328339377E-001 -6.6612220994E+001 +9.0511647760E-001 -6.7657190769E+001 +7.0200669468E-002 -3.8877137534E+001
21404650000.000 +1.0172950224E-001 -2.3162896988E+001 +8.9901615266E-001 -6.7435742800E+001 +8.9770317370E-001 -6.7946502617E+001 +6.9706193116E-002 -4.0288078692E+001
21604600000.000 +1.0010744044E-001 -2.1946760353E+001 +8.8782425812E-001 -6.8146594222E+001 +9.1539602822E-001 -6.8488174407E+001 +6.8826886594E-002 -3.8862585851E+001
21804550000.000 +1.0287208015E-001 -2.2167622692E+001 +8.9657139140E-001 -6.8693318696E+001 +9.0141387573E-001 -6.9767657097E+001 +7.1673699758E-002 -4.1242701431E+001
22004500000.000 +1.0163357589E-001 -2.3155803836E+001 +8.9736767737E-001 -6.9562748700E+001 +9.0421873373E-001 -6.9151334740E+001 +7.1030432135E-002 -4.1969954839E+001
22204450000.000 +1.0449140683E-001 -2.2593123953E+001 +8.9951888481E-001 -7.0164989810E+001 +9.0764482341E-001 -7.0429212483E+001 +7.2814478856E-002 -4.1596888904E+001
22404400000.000 +1.0615184794E-001 -2.2044119795E+001 +8.9381012772E-001 -7.0792015987E+001 +9.0163978649E-001 -7.1704857412E+001 +7.3834497237E-002 -4.2029505746E+001
22604350000.000 +1.0599338364E-001 -2.3409973916E+001 +8.9857120264E-001 -7.1420319448E+001 +8.9867955749E-001 -7.2130187961E+001 +7.3885589735E-002 -4.3326634644E+001
22804300000.000 +1.0781670525E-001 -2.3641932653E+001 +8.9587016734E-001 -7.2530025279E+001 +9.0475416065E-001 -7.3180164750E+001 +7.4027463440E-002 -4.2705249935E+001
23004250000.000 +1.0780789805E-001 -2.3142803152E+001 +8.9523167382E-001 -7.3020109406E+001 +8.9104162412E-001 -7.4229698569E+001 +7.3814387185E-002 -4.3050782169E+001
23204200000.000 +1.0771909748E-001 -2.4861054084E+001 +8.9557301193E-001 -7.3604831717E+001 +8.8590478394E-001 -7.4701690908E+001 +7.5264640442E-002 -4.4434058405E+001
23404150000.000 +1.1052221238E-001 -2.5228840135E+001 +8.9227984685E-001 -7.4762403052E+001 +8.9498633505E-001 -7.4892670172E+001 +7.4993684743E-002 -4.3959400717E+001
23604100000.000 +1.1210657358E-001 -2.5447202883E+001 +8.9326207722E-001 -7.4844549268E+001 +8.9450148146E-001 -7.6969149254E+001 +7.4686650185E-002 -4.5568007549E+001
23804050000.000 +1.0985437216E-001 -2.6202465309E+001 +8.9578926769E-001 -7.5821824231E+001 +8.6994432830E-001 -7.6172334629E+001 +7.4610493034E-002 -4.6671293002E+001
24004000000.000 +1.1391090356E-001 -2.8369636148E+001 +8.9356186747E-001 -7.6021985331E+001 +8.9222369131E-001 -7.7423764279E+001 +7.5047808744E-002 -4.8131000481E+001
24203950000.000 +1.1318923639E-001 -2.7504781651E+001 +8.8938458554E-001 -7.6966911670E+001 +8.7945615264E-001 -7.8511568590E+001 +7.4359880448E-002 -4.8171027635E+001
24403900000.000 +1.1198598360E-001 -3.0884454723E+001 +8.8887854889E-001 -7.7031179959E+001 +8.8643485414E-001 -7.8374449614E+001 +7.4927858110E-002 -5.0551001771E+001
24603850000.000 +1.1015061106E-001 -3.1654772756E+001 +8.9119171804E-001 -7.8121904119E+001 +8.8727861664E-001 -7.8613552757E+001 +7.4780754515E-002 -5.0746022842E+001
24803800000.000 +1.1160016498E-001 -2.9643211407E+001 +8.8649195817E-001 -7.8255219269E+001 +8.9496164039E-001 -8.0255263066E+001 +7.6253225882E-002 -5.0858605294E+001
25003750000.000 +1.0729748015E-001 -3.0884222328E+001 +8.9403393496E-001 -7.9188654827E+001 +8.7387419502E-001 -8.0069240193E+001 +7.4932416710E-002 -5.2296969812E+001
25203700000.000 +1.0922092367E-001 -3.0523648092E+001 +8.8594609446E-001 -7.9842095445E+001 +8.9847810191E-001 -7.9922224829E+001 +7.5820689934E-002 -5.1783223445E+001
25403650000.000 +1.1359484133E-001 -2.9983638755E+001 +8.8401108292E-001 -8.0036039089E+001 +8.8757455448E-001 -8.1574857216E+001 +7.7345023032E-002 -5.2148817132E+001
25603600000.000 +1.1172645889E-001 -3.1838274968E+001 +8.8444171595E-001 -8.0458562784E+001 +8.7904172894E-001 -8.1010730744E+001 +7.5630405939E-002 -5.3009861712E+001
25803550000.000 +1.1414757258E-001 -3.1805724368E+001 +8.8771037243E-001 -8.1154042459E+001 +8.9070361034E-001 -8.2061047385E+001 +7.6846002945E-002 -5.1561707703E+001
26003500000.000 +1.1500152256E-001 -3.2037886776E+001 +8.7945436980E-001 -8.2041814561E+001 +8.8705428507E-001 -8.2446707319E+001 +7.8175382309E-002 -5.2228621661E+001
26203450000.000 +1.1528682140E-001 -3.2926076508E+001 +8.8170615229E-001 -8.2472422423E+001 +8.8485303127E-001 -8.2864360538E+001 +7.8607023502E-002 -5.2920052146E+001
26403400000.000 +1.1735711466E-001 -3.3840768439E+001 +8.8610408337E-001 -8.3628614126E+001 +8.8113894478E-001 -8.3249241724E+001 +7.9293272429E-002 -5.3123478317E+001
26603350000.000 +1.2077054846E-001 -3.3076077876E+001 +8.8413392678E-001 -8.3634763506E+001 +8.9546195614E-001 -8.4975283174E+001 +8.1284138623E-002 -5.3671479117E+001
26803300000.000 +1.1855179795E-001 -3.4507401368E+001 +8.8915216714E-001 -8.4663733909E+001 +8.8036123476E-001 -8.5167653573E+001 +8.1468119532E-002 -5.4976043727E+001
27003250000.000 +1.1930065061E-001 -3.4356614914E+001 +8.8495263868E-001 -8.5292766195E+001 +8.9048564315E-001 -8.5955374813E+001 +8.2582255844E-002 -5.5106752742E+001
27203200000.000 +1.1999691708E-001 -3.4210130527E+001 +8.8644832592E-001 -8.6402499549E+001 +8.7143599985E-001 -8.7809244221E+001 +8.2476678178E-002 -5.5709832312E+001
27403150000.000 +1.1997001671E-001 -3.5216881779E+001 +8.8532637085E-001 -8.6683940270E+001 +8.6810036762E-001 -8.8202409943E+001 +8.4677811694E-002 -5.7638638966E+001
27603100000.000 +1.1796554909E-001 -3.4885041478E+001 +8.8591796109E-001 -8.7959247010E+001 +8.6947352834E-001 -8.8720672063E+001 +8.3750441548E-002 -5.6678398990E+001
27803050000.000 +1.2022773979E-001 -3.3858001206E+001 +8.8015621368E-001 -8.8654593372E+001 +8.6519814246E-001 -8.9701403639E+001 +8.6415140675E-002 -5.6202142790E+001
28003000000.000 +1.1936607017E-001 -3.4762638705E+001 +8.8412801361E-001 -8.9266150529E+001 +8.5569937277E-001 -9.0150015087E+001 +8.5820049504E-002 -5.6577892620E+001
28202950000.000 +1.2100176346E-001 -3.6339611230E+001 +8.7909416893E-001 -8.9872083320E+001 +8.5990242626E-001 -9.0160699310E+001 +8.7791917677E-002 -5.7254498226E+001
28402900000.000 +1.2350027672E-001 -3.7632324478E+001 +8.7489093195E-001 -8.9765304990E+001 +8.8793929785E-001 -9.0756762835E+001 +8.8310524287E-002 -5.8348750929E+001
28602850000.000 +1.2536042372E-001 -3.8492712890E+001 +8.7419295742E-001 -8.9936271850E+001 +8.6840791555E-001 -9.1653984708E+001 +8.9986161769E-002 -6.0547778247E+001
28802800000.000 +1.2267611797E-001 -3.9650204470E+001 +8.7617749838E-001 -9.0676339560E+001 +8.7744739693E-001 -9.1069069571E+001 +8.8973237670E-002 -6.0656818037E+001
29002750000.000 +1.2771186118E-001 -3.9758438396E+001 +8.8163370440E-001 -9.1313576870E+001 +8.8583470698E-001 -9.2861608334E+001 +9.2244706967E-002 -6.1320089295E+001
29202700000.000 +1.2917480780E-001 -3.9986770996E+001 +8.8111476286E-001 -9.1467374804E+001 +8.8212906900E-001 -9.3407952368E+001 +9.3426139938E-002 -6.2813417788E+001
29402650000.000 +1.2862920038E-001 -4.1541981499E+001 +8.8656418378E-001 -9.2205849393E+001 +8.8317054293E-001 -9.3692044797E+001 +9.3481300539E-002 -6.3785469866E+001
29602600000.000 +1.3238015082E-001 -4.1774937422E+001 +8.8493792383E-001 -9.3069805660E+001 +8.8717023681E-001 -9.4610821704E+001 +9.4921036026E-002 -6.4421847844E+001
29802550000.000 +1.3058461669E-001 -4.3033914176E+001 +8.8794328405E-001 -9.3371188548E+001 +8.7385362418E-001 -9.5758314373E+001 +9.5054745520E-002 -6.6946104040E+001
30002500000.000 +1.2777564909E-001 -4.3308422877E+001 +8.8770186364E-001 -9.4519778377E+001 +8.7003941779E-001 -9.4950114907E+001 +9.4561715558E-002 -6.5932044824E+001
30202450000.000 +1.3188344142E-001 -4.2814036056E+001 +8.7652980453E-001 -9.5058316903E+001 +8.8897175697E-001 -9.6207426500E+001 +9.6483694267E-002 -6.5937644831E+001
30402400000.000 +1.2975295866E-001 -4.2916398601E+001 +8.8021833798E-001 -9.6210620362E+001 +8.5514825522E-001 -9.7321952101E+001 +9.6657070252E-002 -6.7149509424E+001
30602350000.000 +1.3164072672E-001 -4.4824249060E+001 +8.7123478091E-001 -9.6731682146E+001 +8.5659941781E-001 -9.6327595817E+001 +9.8524117974E-002 -6.7750909992E+001
30802300000.000 +1.3427955370E-001 -4.4701031696E+001 +8.7201458488E-001 -9.7642628539E+001 +8.5346370559E-001 -9.8003274014E+001 +9.9700627595E-002 -6.7292001113E+001
31002250000.000 +1.3605476757E-001 -4.6486315159E+001 +8.5959714977E-001 -9.7431443277E+001 +8.5608243535E-001 -9.8151195232E+001 +1.0044461039E-001 -6.9678067427E+001
31202200000.000 +1.3542073356E-001 -4.6773518717E+001 +8.7171093459E-001 -9.8603772674E+001 +8.5439396859E-001 -9.9324784543E+001 +1.0022181825E-001 -6.8754236418E+001
31402150000.000 +1.3844370890E-001 -4.7642719402E+001 +8.5850248936E-001 -9.9129711907E+001 +8.6945935805E-001 -9.9565058936E+001 +1.0249154773E-001 -6.9448056986E+001
31602100000.000 +1.3873743512E-001 -4.8631752532E+001 +8.6826323026E-001 -9.9589817093E+001 +8.4621096306E-001 -1.0162973946E+002 +1.0308007406E-001 -7.1010924747E+001
31802050000.000 +1.3683454385E-001 -5.2000560914E+001 +8.5465205283E-001 -9.9576747579E+001 +8.5865095833E-001 -9.9714318634E+001 +1.0145854034E-001 -7.2767157991E+001
32002000000.000 +1.3925864039E-001 -5.1721712564E+001 +8.7058315867E-001 -1.0069211366E+002 +8.6567593380E-001 -1.0204204909E+002 +1.0397171461E-001 -7.2308651505E+001
32201950000.000 +1.3807435914E-001 -5.2145948119E+001 +8.6359977328E-001 -1.0087771245E+002 +8.6492782250E-001 -1.0189684105E+002 +1.0417340908E-001 -7.3545449548E+001
32401900000.000 +1.3576295978E-001 -5.4014763806E+001 +8.8411963347E-001 -1.0173897763E+002 +8.5976824811E-001 -1.0309459221E+002 +1.0369626362E-001 -7.4696889172E+001
32601850000.000 +1.3906623252E-001 -5.4056583754E+001 +8.6676332804E-001 -1.0235262242E+002 +8.6903679424E-001 -1.0312037674E+002 +1.0645237575E-001 -7.4547574309E+001
32801800000.000 +1.4007435078E-001 -5.4891383274E+001 +8.7478964262E-001 -1.0266889897E+002 +8.7063944344E-001 -1.0469969304E+002 +1.0778228987E-001 -7.6342469555E+001
33001750000.000 +1.3845450314E-001 -5.5467025067E+001 +8.7375073106E-001 -1.0361035360E+002 +8.6894337913E-001 -1.0472431655E+002 +1.0797806264E-001 -7.6737754085E+001
33201700000.000 +1.3840293746E-001 -5.6551712223E+001 +8.7839860259E-001 -1.0401918747E+002 +8.7071214135E-001 -1.0525932391E+002 +1.0936209163E-001 -7.7194760285E+001
33401650000.000 +1.3964571342E-001 -5.7275427862E+001 +8.7703520003E-001 -1.0459618355E+002 +8.6639642441E-001 -1.0593273358E+002 +1.1091987256E-001 -7.7730727128E+001
33601600000.000 +1.3826360228E-001 -5.8061437399E+001 +8.7370813747E-001 -1.0547505904E+002 +8.5888814400E-001 -1.0644717333E+002 +1.1141835953E-001 -7.8159706088E+001
33801550000.000 +1.3952894930E-001 -5.9379165742E+001 +8.6982390690E-001 -1.0622269027E+002 +8.5940164443E-001 -1.0709756022E+002 +1.1312267346E-001 -7.8093437871E+001
34001500000.000 +1.3979236583E-001 -6.0893422052E+001 +8.6816143648E-001 -1.0649933118E+002 +8.4753992692E-001 -1.0764507514E+002 +1.1359742017E-001 -7.9784235753E+001
34201450000.000 +1.3698798093E-001 -6.1526239641E+001 +8.7319843932E-001 -1.0717861452E+002 +8.4792164452E-001 -1.0829878565E+002 +1.1437611711E-001 -8.0253741446E+001
34401400000.000 +1.3947949584E-001 -6.3073227008E+001 +8.6492062642E-001 -1.0786145248E+002 +8.4976153988E-001 -1.0880281805E+002 +1.1547018180E-001 -8.0923011165E+001
34601350000.000 +1.4034955812E-001 -6.3006209635E+001 +8.6208378461E-001 -1.0872849384E+002 +8.5188174569E-001 -1.1011065558E+002 +1.1616751702E-001 -8.1503745039E+001
34801300000.000 +1.3815912081E-001 -6.5153604160E+001 +8.6372830773E-001 -1.0927903519E+002 +8.3297613137E-001 -1.1029727081E+002 +1.1587082300E-001 -8.2660423933E+001
35001250000.000 +1.4020160828E-001 -6.7101232918E+001 +8.5624122402E-001 -1.0994933585E+002 +8.3725086028E-001 -1.1016097102E+002 +1.1785114977E-001 -8.3572557708E+001
35201200000.000 +1.3986088857E-001 -6.7928119122E+001 +8.5652251566E-001 -1.1027152904E+002 +8.3941210911E-001 -1.1190190175E+002 +1.1877643575E-001 -8.5190438035E+001
35401150000.000 +1.3812106639E-001 -6.9008090866E+001 +8.5388430825E-001 -1.1092548896E+002 +8.4396091550E-001 -1.1189491557E+002 +1.2014423250E-001 -8.6147049192E+001
35601100000.000 +1.3627464801E-001 -7.0976531193E+001 +8.5583905366E-001 -1.1151702831E+002 +8.4304456529E-001 -1.1235490918E+002 +1.2034541398E-001 -8.7524479574E+001
35801050000.000 +1.3657308080E-001 -7.1682180679E+001 +8.4635548791E-001 -1.1187868396E+002 +8.4251010817E-001 -1.1342193250E+002 +1.2368001256E-001 -8.9000590129E+001
36001000000.000 +1.3075657377E-001 -7.3181961240E+001 +8.5818299123E-001 -1.1224993106E+002 +8.4024207435E-001 -1.1441420556E+002 +1.2152185452E-001 -9.1147538746E+001
36200950000.000 +1.2814880304E-001 -7.4287667878E+001 +8.4915879207E-001 -1.1322122984E+002 +8.4966245533E-001 -1.1350934579E+002 +1.2052641442E-001 -9.1640513416E+001
36400900000.000 +1.2636553884E-001 -7.4210177345E+001 +8.6072283771E-001 -1.1314529111E+002 +8.5719861787E-001 -1.1506828274E+002 +1.2140426870E-001 -9.2464297063E+001
36600850000.000 +1.2257295440E-001 -7.6302075909E+001 +8.5722161719E-001 -1.1373245089E+002 +8.4020372981E-001 -1.1508945659E+002 +1.1881003373E-001 -9.3956920433E+001
36800800000.000 +1.1895248793E-001 -7.6140816253E+001 +8.7239038264E-001 -1.1438184463E+002 +8.5713060272E-001 -1.1576686600E+002 +1.1834795508E-001 -9.3695274083E+001
37000750000.000 +1.1765813184E-001 -7.6030056774E+001 +8.6584427882E-001 -1.1497940035E+002 +8.5525217416E-001 -1.1603452410E+002 +1.1710738455E-001 -9.3439835910E+001
37200700000.000 +1.1236364827E-001 -7.6257213994E+001 +8.7989566397E-001 -1.1524923021E+002 +8.4989220484E-001 -1.1661412971E+002 +1.1442182121E-001 -9.3795948326E+001
37400650000.000 +1.1275380923E-001 -7.6242522073E+001 +8.7266667290E-001 -1.1650370925E+002 +8.4697196826E-001 -1.1695675687E+002 +1.1487634597E-001 -9.3102259465E+001
37600600000.000 +1.1156573595E-001 -7.6434331196E+001 +8.7550835310E-001 -1.1735863010E+002 +8.5011712983E-001 -1.1812269976E+002 +1.1510701985E-001 -9.3616312584E+001
37800550000.000 +1.0854083847E-001 -7.7026476532E+001 +8.6912557086E-001 -1.1826104628E+002 +8.3661554563E-001 -1.1837741549E+002 +1.1450507487E-001 -9.3628184340E+001
38000500000.000 +1.0680927143E-001 -7.7757805247E+001 +8.6977263672E-001 -1.1878156295E+002 +8.4132024393E-001 -1.1800353087E+002 +1.1491370258E-001 -9.3817343578E+001
38200450000.000 +1.0727223058E-001 -7.7440551971E+001 +8.5642191777E-001 -1.1957210076E+002 +8.4262386513E-001 -1.1950186242E+002 +1.1557511080E-001 -9.4877687661E+001
38400400000.000 +1.0204342508E-001 -7.8652205541E+001 +8.5692473942E-001 -1.1952092016E+002 +8.2692654204E-001 -1.1974770403E+002 +1.1537192966E-001 -9.6332117112E+001
38600350000.000 +1.0131637446E-001 -7.6931808138E+001 +8.5705512609E-001 -1.2042917884E+002 +8.4297578025E-001 -1.2041222186E+002 +1.1699311532E-001 -9.6186516739E+001
38800300000.000 +1.0102816188E-001 -7.8957713366E+001 +8.4665984801E-001 -1.2015237176E+002 +8.3320300596E-001 -1.2091248617E+002 +1.1709674577E-001 -9.8784879399E+001
39000250000.000 +9.9969458147E-002 -7.7398619722E+001 +8.5040119299E-001 -1.2086460256E+002 +8.3365130185E-001 -1.2227819880E+002 +1.1739717209E-001 -9.9377758908E+001
39200200000.000 +1.0264630910E-001 -7.8745011127E+001 +8.4009737659E-001 -1.2152895869E+002 +8.2469416029E-001 -1.2250506185E+002 +1.1894344413E-001 -9.9862320223E+001
39400150000.000 +9.8557320555E-002 -7.6377419746E+001 +8.5136520918E-001 -1.2144040671E+002 +8.4107018917E-001 -1.2357120892E+002 +1.1791361439E-001 -9.9583038083E+001
39600100000.000 +9.3565279430E-002 -7.7941348638E+001 +8.5094017302E-001 -1.2164527852E+002 +8.2769717223E-001 -1.2354576231E+002 +1.1503644713E-001 -1.0096081224E+002
39800050000.000 +9.3879797316E-002 -7.2736336256E+001 +8.6761415688E-001 -1.2269721129E+002 +8.5196487125E-001 -1.2427872196E+002 +1.1647338603E-001 -9.8805220309E+001
40000000000.000 +9.6138131913E-002 -7.1012459413E+001 +8.6139628577E-001 -1.2388210238E+002 +8.4267477033E-001 -1.2576540476E+002 +1.1605524365E-001 -9.8954964831E+001
