# Supplementary material for: Conductivity and radio frequency performance data for silver nanoparticle inks deposited via aerosol jet deposition and processed under varying conditions
Source: Data Brief. 2020 Sep 24;33:106331. doi: 10.1016/j.dib.2020.106331 (PMC7560714; doi:10.1016/j.dib.2020.106331)
Supplement: Supplementary file 3 [file mmc3.zip › Sintering Study/ANP Ink/RF Data/ANP_05_01.S2P]

!  2-Port S-parameters saved by WinCal
! VAR MeasName=S-Parameters (CALIBRATED_DATA) read from VNA (E8364B)
! VAR MeasDate=11/22/2017 3:53:03 PM
! VAR NAME=AFRL171016_05_01
! VAR FILENAME=AFRL171016_05_01.S2P
! VAR DATE=11/22/2017 3:53:03 PM
! VAR PHYS_PORTS=1,2
! VAR ObjTypeName=DATASET
! VAR IndexType=Frequency
!
# Hz S MA R 50
10000000.000 +7.9004865126E-002 -7.7318744438E-001 +9.1723584026E-001 +8.2143362790E-002 +9.1714756564E-001 -2.2420969388E-001 +7.9636155149E-002 +7.9186949883E-001
209950000.000 +7.9540692356E-002 -5.5517004555E-002 +9.1782773862E-001 -6.6789991088E-001 +9.1745867011E-001 -6.8445271164E-001 +7.9519245607E-002 +6.3125816566E-002
409900000.000 +7.9306068656E-002 +3.8085436684E-002 +9.1776852302E-001 -1.2992698817E+000 +9.1724723092E-001 -1.3125708443E+000 +7.9404988759E-002 -6.1717905829E-002
609850000.000 +7.8987636369E-002 +7.6133233831E-003 +9.1708837367E-001 -1.9694511637E+000 +9.1696983046E-001 -1.9890070664E+000 +7.8952365988E-002 -4.4748195952E-001
809800000.000 +7.8941543428E-002 +6.6823709105E-001 +9.1682184005E-001 -2.5837431316E+000 +9.1677261764E-001 -2.6101361378E+000 +7.8625519167E-002 +2.5011072849E-001
1009750000.000 +7.8450369451E-002 +4.3706302049E-001 +9.1623651781E-001 -3.1912778958E+000 +9.1549954993E-001 -3.2172322188E+000 +7.8354322397E-002 +3.1815216987E-001
1209700000.000 +7.8981410067E-002 +8.0274346876E-001 +9.1611933872E-001 -3.7883807743E+000 +9.1579468988E-001 -3.8135374046E+000 +7.8886680979E-002 +7.8197451996E-001
1409650000.000 +7.9365425352E-002 +8.4450306608E-001 +9.1587389875E-001 -4.4464803690E+000 +9.1589709055E-001 -4.4466209325E+000 +7.9318444915E-002 +8.2045395036E-001
1609600000.000 +7.9513812914E-002 +8.8229708209E-001 +9.1581691019E-001 -5.1060224233E+000 +9.1577388924E-001 -5.0880189081E+000 +7.9980358442E-002 +3.1958975579E-001
1809550000.000 +7.8802979043E-002 +5.0128722111E-001 +9.1486857575E-001 -5.7388397824E+000 +9.1433374766E-001 -5.7311790743E+000 +7.9236299061E-002 +4.6571668576E-003
2009500000.000 +7.8385486168E-002 +1.5876627008E+000 +9.1339372945E-001 -6.2678679513E+000 +9.1314551206E-001 -6.3355187953E+000 +7.8503627467E-002 +6.4058095354E-001
2209450000.000 +7.8810617796E-002 +2.3207660111E+000 +9.1302583660E-001 -6.8632699904E+000 +9.1273875216E-001 -6.8937313791E+000 +7.8628313987E-002 +1.3268444775E+000
2409400000.000 +7.9293583432E-002 +2.2850446700E+000 +9.1245020374E-001 -7.4784890962E+000 +9.1244844790E-001 -7.5196362513E+000 +7.8871056184E-002 +1.5469142781E+000
2609350000.000 +7.9576388935E-002 +2.8478016770E+000 +9.1204301754E-001 -8.0367528953E+000 +9.1261548152E-001 -8.1124679427E+000 +7.9391252254E-002 +2.0333598785E+000
2809300000.000 +7.9766121890E-002 +3.1918817706E+000 +9.1192400138E-001 -8.6790950528E+000 +9.1184910846E-001 -8.7117680780E+000 +7.9996310885E-002 +2.1211711097E+000
3009250000.000 +7.9927861802E-002 +2.8858849408E+000 +9.1120902642E-001 -9.2599029323E+000 +9.1061883604E-001 -9.2850465515E+000 +7.9716222189E-002 +1.7589136278E+000
3209200000.000 +8.0254877414E-002 +3.6055834319E+000 +9.1043851079E-001 -9.8392748219E+000 +9.0993975513E-001 -9.8768117983E+000 +7.9557282427E-002 +2.4204499251E+000
3409150000.000 +8.0758447610E-002 +3.9939006616E+000 +9.1020816711E-001 -1.0389018290E+001 +9.0956618320E-001 -1.0439779188E+001 +8.0467860409E-002 +2.7904737043E+000
3609100000.000 +8.1196931474E-002 +3.7752415371E+000 +9.0929197657E-001 -1.0972832377E+001 +9.0905488705E-001 -1.1001374848E+001 +8.0676761959E-002 +2.7347084146E+000
3809050000.000 +8.2258128795E-002 +4.2045781648E+000 +9.0887220591E-001 -1.1515167303E+001 +9.0948868916E-001 -1.1648867542E+001 +8.1525789570E-002 +3.1649861496E+000
4009000000.000 +8.2713839795E-002 +4.5321781987E+000 +9.0864095391E-001 -1.2200069871E+001 +9.0873691609E-001 -1.2191097059E+001 +8.2608247993E-002 +3.1046505719E+000
4208950000.000 +8.3423943136E-002 +4.0225192479E+000 +9.0876008683E-001 -1.2752380930E+001 +9.0906836908E-001 -1.2756848245E+001 +8.2655114357E-002 +2.9085098909E+000
4408900000.000 +8.4406168614E-002 +4.1294843617E+000 +9.0829243854E-001 -1.3371812770E+001 +9.0825906285E-001 -1.3387496721E+001 +8.3237728699E-002 +3.1352246319E+000
4608850000.000 +8.5039545250E-002 +4.6571230184E+000 +9.0808270752E-001 -1.3906157447E+001 +9.0802536552E-001 -1.3965362544E+001 +8.3867327555E-002 +3.4107808846E+000
4808800000.000 +8.5390806673E-002 +4.8031572315E+000 +9.0719296666E-001 -1.4485663988E+001 +9.0712266864E-001 -1.4571701120E+001 +8.4216876980E-002 +3.4351146419E+000
5008750000.000 +8.6415333248E-002 +4.8455501224E+000 +9.0695273648E-001 -1.5051640740E+001 +9.0803038692E-001 -1.5136344164E+001 +8.4854462379E-002 +3.5325985093E+000
5208700000.000 +8.6736806651E-002 +5.3892795756E+000 +9.0649111575E-001 -1.5651484449E+001 +9.0628130117E-001 -1.5777195394E+001 +8.5734638607E-002 +3.7378606055E+000
5408650000.000 +8.7346798492E-002 +5.0005286017E+000 +9.0612892856E-001 -1.6223389646E+001 +9.0653557265E-001 -1.6281333238E+001 +8.6509658877E-002 +3.5079742460E+000
5608600000.000 +8.8488451206E-002 +4.8592219488E+000 +9.0603180286E-001 -1.6815448333E+001 +9.0726942486E-001 -1.6947094847E+001 +8.7445472056E-002 +3.6960454460E+000
5808550000.000 +8.8861606734E-002 +5.0982449531E+000 +9.0604425688E-001 -1.7406603549E+001 +9.0629518891E-001 -1.7505629152E+001 +8.8279206533E-002 +3.3762630277E+000
6008500000.000 +8.9306751948E-002 +4.7326841332E+000 +9.0555683546E-001 -1.7982135121E+001 +9.0560551571E-001 -1.8068148526E+001 +8.8961411808E-002 +3.0836412090E+000
6208450000.000 +9.0541211050E-002 +4.6578855310E+000 +9.0541340368E-001 -1.8621532588E+001 +9.0562147039E-001 -1.8656752575E+001 +8.9414812051E-002 +2.7095357696E+000
6408400000.000 +9.1277299754E-002 +4.6759267186E+000 +9.0478433675E-001 -1.9173467336E+001 +9.0561100382E-001 -1.9287568750E+001 +9.0471604930E-002 +2.6998129274E+000
6608350000.000 +9.2053586167E-002 +4.4345177978E+000 +9.0413950802E-001 -1.9756438545E+001 +9.0462538790E-001 -1.9844245277E+001 +9.1251041790E-002 +2.1799310481E+000
6808300000.000 +9.3614558374E-002 +4.0206220493E+000 +9.0447754467E-001 -2.0343386267E+001 +9.0544632801E-001 -2.0358761713E+001 +9.2086735929E-002 +2.0644855130E+000
7008250000.000 +9.4321420608E-002 +4.2809239636E+000 +9.0402976804E-001 -2.0937118129E+001 +9.0488900103E-001 -2.1101164622E+001 +9.2783325486E-002 +1.8490253271E+000
7208200000.000 +9.4400207786E-002 +3.8699525232E+000 +9.0333372252E-001 -2.1520019739E+001 +9.0352018015E-001 -2.1600003559E+001 +9.2899324438E-002 +1.3440016922E+000
7408150000.000 +9.5532276176E-002 +3.5179755631E+000 +9.0250120224E-001 -2.2152593658E+001 +9.0404063311E-001 -2.2238000979E+001 +9.3337739812E-002 +1.1955955492E+000
7608100000.000 +9.5989358557E-002 +3.4525716874E+000 +9.0231298535E-001 -2.2691801635E+001 +9.0133444149E-001 -2.2791006581E+001 +9.3523978215E-002 +9.4099612404E-001
7808050000.000 +9.6482728099E-002 +3.1477312435E+000 +9.0143863857E-001 -2.3281238726E+001 +9.0057046617E-001 -2.3396242481E+001 +9.3994878823E-002 +4.4650467138E-001
8008000000.000 +9.7439875301E-002 +2.8925632962E+000 +9.0096443907E-001 -2.3808499015E+001 +9.0055584724E-001 -2.3906349316E+001 +9.4508435132E-002 +2.0404890645E-001
8207950000.000 +9.7224243627E-002 +2.9602717583E+000 +9.0012492411E-001 -2.4450285402E+001 +9.0181914976E-001 -2.4641337438E+001 +9.5211129402E-002 +2.3823671556E-001
8407900000.000 +9.8039665447E-002 +2.7288142604E+000 +8.9933426039E-001 -2.4966234941E+001 +8.9878138321E-001 -2.5103902049E+001 +9.5752889497E-002 -1.0426051727E-001
8607850000.000 +9.9559742309E-002 +2.3931370923E+000 +8.9983251646E-001 -2.5526515912E+001 +9.0218257874E-001 -2.5520918254E+001 +9.6356655830E-002 +1.3219574335E-001
8807800000.000 +1.0103122545E-001 +2.9326205378E+000 +8.9921585177E-001 -2.6145225268E+001 +9.0027062836E-001 -2.6372093298E+001 +9.7823613548E-002 -8.8094853780E-003
9007750000.000 +1.0104668990E-001 +2.3208875299E+000 +8.9800185154E-001 -2.6693663708E+001 +8.9809337572E-001 -2.6813361671E+001 +9.8246330382E-002 -7.9622271198E-001
9207700000.000 +1.0257118283E-001 +1.8999135720E+000 +8.9761213964E-001 -2.7261314003E+001 +9.0038410111E-001 -2.7431752746E+001 +9.9293838832E-002 -1.0442696230E+000
9407650000.000 +1.0374437189E-001 +2.1381936063E+000 +8.9779416114E-001 -2.7834839316E+001 +8.9998196810E-001 -2.8067756154E+001 +1.0007877761E-001 -1.2918506927E+000
9607600000.000 +1.0421975067E-001 +1.5153750702E+000 +8.9695146224E-001 -2.8416239926E+001 +8.9833208610E-001 -2.8652223934E+001 +1.0057649741E-001 -1.6587908603E+000
9807550000.000 +1.0576689527E-001 +8.6034683439E-001 +8.9715357998E-001 -2.8965165613E+001 +8.9791342049E-001 -2.9150906937E+001 +1.0133618177E-001 -2.1366392017E+000
10007500000.000 +1.0610547060E-001 +4.7295755364E-001 +8.9632936850E-001 -2.9643743442E+001 +8.9891109401E-001 -2.9839518145E+001 +1.0203877675E-001 -2.6948585482E+000
10207450000.000 +1.0587464652E-001 +4.2639804349E-001 +8.9512249828E-001 -3.0107430984E+001 +8.9360004780E-001 -3.0323236020E+001 +1.0168634708E-001 -3.1886880118E+000
10407400000.000 +1.0730338898E-001 -4.5797525525E-001 +8.9592450062E-001 -3.0667511798E+001 +8.9575403521E-001 -3.0588554312E+001 +1.0182505599E-001 -3.2612995468E+000
10607350000.000 +1.0770653592E-001 +7.5471522364E-002 +8.9386986444E-001 -3.1241221855E+001 +8.9661448911E-001 -3.1536159596E+001 +1.0285557975E-001 -3.5510274397E+000
10807300000.000 +1.0753158445E-001 -4.1956060981E-001 +8.9391120453E-001 -3.1798991076E+001 +8.9107440823E-001 -3.1898075362E+001 +1.0278153619E-001 -4.1801159316E+000
11007250000.000 +1.0950957684E-001 -1.3324870640E+000 +8.9339867830E-001 -3.2337487706E+001 +8.9545244757E-001 -3.2386634583E+001 +1.0350202801E-001 -4.2709934799E+000
11207200000.000 +1.1081343893E-001 -9.1439043899E-001 +8.9389008538E-001 -3.2915359869E+001 +8.9401510845E-001 -3.2958390810E+001 +1.0500970450E-001 -4.6137638970E+000
11407150000.000 +1.1013328721E-001 -1.2627121342E+000 +8.9111151157E-001 -3.3462082039E+001 +8.9342281034E-001 -3.3722714291E+001 +1.0504208884E-001 -5.4363176109E+000
11607100000.000 +1.1167127018E-001 -2.4113759534E+000 +8.9351892525E-001 -3.3825891628E+001 +8.8985900539E-001 -3.4040228868E+001 +1.0538069687E-001 -5.7376808041E+000
11807050000.000 +1.1282173004E-001 -2.0185366531E+000 +8.9261864105E-001 -3.4619015033E+001 +8.9873699310E-001 -3.4791476335E+001 +1.0631880531E-001 -5.7898547649E+000
12007000000.000 +1.1365183584E-001 -2.4528557890E+000 +8.9225000593E-001 -3.4951710268E+001 +8.8909967261E-001 -3.5463170874E+001 +1.0719528491E-001 -6.8975398023E+000
12206950000.000 +1.1446672624E-001 -3.0872929920E+000 +8.9226963328E-001 -3.5652579462E+001 +8.9682240199E-001 -3.5633099856E+001 +1.0757095236E-001 -6.6579687534E+000
12406900000.000 +1.1690079417E-001 -2.9344771725E+000 +8.9270500276E-001 -3.6105272190E+001 +8.9629665777E-001 -3.6685321502E+001 +1.0918021599E-001 -7.3384047148E+000
12606850000.000 +1.1480605945E-001 -3.2148983591E+000 +8.9214942977E-001 -3.6815736113E+001 +8.9499188094E-001 -3.7100962997E+001 +1.0845742191E-001 -7.7600765251E+000
12806800000.000 +1.1762315997E-001 -3.7869345222E+000 +8.9219486775E-001 -3.7152292985E+001 +8.9410485833E-001 -3.7730657520E+001 +1.0896253822E-001 -8.0998126063E+000
13006750000.000 +1.1892557172E-001 -4.3114440696E+000 +8.9411524260E-001 -3.7902005641E+001 +8.9941886471E-001 -3.8307154886E+001 +1.0976349923E-001 -8.2559760048E+000
13206700000.000 +1.1687568069E-001 -4.4898954495E+000 +8.9226313287E-001 -3.8604755689E+001 +8.9614761290E-001 -3.9287211672E+001 +1.0974918627E-001 -8.4441861396E+000
13406650000.000 +1.1727329966E-001 -5.8767008155E+000 +8.9357544773E-001 -3.9160670735E+001 +8.9322120384E-001 -3.9259650885E+001 +1.1086035668E-001 -9.4409040286E+000
13606600000.000 +1.1796486511E-001 -5.9256090344E+000 +8.9174939448E-001 -3.9751324570E+001 +8.9694653667E-001 -3.9931301346E+001 +1.1117336084E-001 -1.0064930221E+001
13806550000.000 +1.1774352943E-001 -5.2095140233E+000 +8.8992794316E-001 -4.0364217425E+001 +8.9062843331E-001 -4.0675006362E+001 +1.1083973426E-001 -1.0463487255E+001
14006500000.000 +1.1864657288E-001 -6.6061085831E+000 +8.8898878076E-001 -4.0759524096E+001 +8.9098080601E-001 -4.0875861922E+001 +1.1070872615E-001 -1.1143418453E+001
14206450000.000 +1.2048108216E-001 -6.8248066247E+000 +8.9043873659E-001 -4.1398385052E+001 +8.9244576624E-001 -4.1404296626E+001 +1.1168184059E-001 -1.1215019343E+001
14406400000.000 +1.2116348318E-001 -7.1026846260E+000 +8.9035272071E-001 -4.1945008166E+001 +8.8905836087E-001 -4.1753468138E+001 +1.1161669677E-001 -1.1588382299E+001
14606350000.000 +1.2161966872E-001 -8.2020856507E+000 +8.8941989229E-001 -4.2311360959E+001 +8.8961433470E-001 -4.2303019419E+001 +1.1189171412E-001 -1.1840978446E+001
14806300000.000 +1.2334409313E-001 -8.1678540945E+000 +8.9308748754E-001 -4.2920889521E+001 +8.9126694899E-001 -4.2944601489E+001 +1.1345327377E-001 -1.1888489348E+001
15006250000.000 +1.2344952920E-001 -8.1517216549E+000 +8.8986685178E-001 -4.3466182445E+001 +8.9455109071E-001 -4.3865878729E+001 +1.1477036574E-001 -1.2304255341E+001
15206200000.000 +1.2335119688E-001 -9.2592598795E+000 +8.9427413929E-001 -4.3926839056E+001 +8.8756690114E-001 -4.3873101269E+001 +1.1434822666E-001 -1.3019671772E+001
15406150000.000 +1.2650832786E-001 -9.3223545591E+000 +8.9329674596E-001 -4.4736250272E+001 +9.0098496005E-001 -4.4675673070E+001 +1.1614281774E-001 -1.3332378675E+001
15606100000.000 +1.2594160523E-001 -9.1193790406E+000 +8.9323430099E-001 -4.5221212386E+001 +8.9269407115E-001 -4.6015573483E+001 +1.1629895981E-001 -1.4409424181E+001
15806050000.000 +1.2471087865E-001 -9.9636188094E+000 +8.9136039461E-001 -4.5946818112E+001 +8.9701231703E-001 -4.6023449174E+001 +1.1574415498E-001 -1.4789161494E+001
16006000000.000 +1.2716548426E-001 -1.0359727615E+001 +8.9411258292E-001 -4.6396559102E+001 +8.9529484099E-001 -4.7078845823E+001 +1.1681628528E-001 -1.5200131612E+001
16205950000.000 +1.2542639784E-001 -9.5934709862E+000 +8.9244635330E-001 -4.7171847026E+001 +8.9220639868E-001 -4.7675361364E+001 +1.1668644828E-001 -1.5683725918E+001
16405900000.000 +1.2784996796E-001 -1.0871155125E+001 +8.9288511363E-001 -4.7286829317E+001 +8.8994098416E-001 -4.8928138072E+001 +1.1808259932E-001 -1.6780443992E+001
16605850000.000 +1.2701803585E-001 -1.0573160059E+001 +8.9302169753E-001 -4.8281508235E+001 +8.9505904763E-001 -4.8668998789E+001 +1.1766995803E-001 -1.6396645707E+001
16805800000.000 +1.2698155805E-001 -8.8279614605E+000 +8.8710913751E-001 -4.8682693469E+001 +8.9743472725E-001 -4.9946306700E+001 +1.1882010606E-001 -1.6140240405E+001
17005750000.000 +1.2665845887E-001 -1.0069541899E+001 +8.8914886966E-001 -4.9516494794E+001 +8.8541837909E-001 -4.9758662690E+001 +1.1897407834E-001 -1.7016437369E+001
17205700000.000 +1.3022278590E-001 -1.0558557667E+001 +8.8750985667E-001 -4.9897113134E+001 +8.9411525202E-001 -5.0649890768E+001 +1.2040565914E-001 -1.7191661347E+001
17405650000.000 +1.3160902887E-001 -1.0571685193E+001 +8.8968666126E-001 -5.0608250356E+001 +8.8857426930E-001 -5.1100084982E+001 +1.2098223979E-001 -1.8111555144E+001
17605600000.000 +1.3148642384E-001 -1.1695599623E+001 +8.8457144495E-001 -5.0920908907E+001 +8.9010249528E-001 -5.1444777126E+001 +1.2070441735E-001 -1.9080449203E+001
17805550000.000 +1.3307248538E-001 -1.3275587658E+001 +8.8944917613E-001 -5.1793875350E+001 +8.8960676478E-001 -5.1717908351E+001 +1.2044713962E-001 -1.9363922977E+001
18005500000.000 +1.3344924915E-001 -1.2680662496E+001 +8.8504421782E-001 -5.2157654332E+001 +8.9607981090E-001 -5.2732632807E+001 +1.2068809970E-001 -1.9406885961E+001
18205450000.000 +1.3331680647E-001 -1.3501023526E+001 +8.8761514802E-001 -5.2468210043E+001 +8.9234839981E-001 -5.3036329506E+001 +1.2102535377E-001 -2.0429713930E+001
18405400000.000 +1.3420803809E-001 -1.3977525045E+001 +8.8665048713E-001 -5.3308540226E+001 +8.9971863051E-001 -5.3241252208E+001 +1.2082362312E-001 -2.0878326330E+001
18605350000.000 +1.3470323214E-001 -1.3001687271E+001 +8.8578395558E-001 -5.4049141934E+001 +9.0012220589E-001 -5.4563693509E+001 +1.2146882227E-001 -2.1127032364E+001
18805300000.000 +1.3510966030E-001 -1.4226151153E+001 +8.8960930093E-001 -5.4388138224E+001 +8.8411889371E-001 -5.5062616974E+001 +1.2207203601E-001 -2.2514634554E+001
19005250000.000 +1.3699412043E-001 -1.4527789515E+001 +8.9166839049E-001 -5.5021415900E+001 +8.9800704129E-001 -5.5187243406E+001 +1.2303828000E-001 -2.2656830548E+001
19205200000.000 +1.3849494359E-001 -1.4272073927E+001 +8.9385919487E-001 -5.5667095762E+001 +8.9492918350E-001 -5.6856701903E+001 +1.2383938127E-001 -2.3612227741E+001
19405150000.000 +1.3581508894E-001 -1.4151128999E+001 +8.9140288328E-001 -5.6367415857E+001 +8.8641180372E-001 -5.7183013052E+001 +1.2350619998E-001 -2.4084868940E+001
19605100000.000 +1.3679097834E-001 -1.5915978595E+001 +8.9594693804E-001 -5.6885868771E+001 +8.8446969882E-001 -5.7861774135E+001 +1.2328407113E-001 -2.4797980340E+001
19805050000.000 +1.3817923376E-001 -1.4732679609E+001 +8.8935198560E-001 -5.7659633481E+001 +8.9282577375E-001 -5.8346654787E+001 +1.2393968641E-001 -2.4403280393E+001
20005000000.000 +1.3935468393E-001 -1.4923423335E+001 +8.8783638399E-001 -5.7863932865E+001 +8.8793873162E-001 -5.9403412339E+001 +1.2408788798E-001 -2.5096424611E+001
20204950000.000 +1.4007154667E-001 -1.5938757350E+001 +8.8918897410E-001 -5.8901024236E+001 +8.8776677583E-001 -5.9094670898E+001 +1.2307395746E-001 -2.5062193971E+001
20404900000.000 +1.4145671153E-001 -1.5610511275E+001 +8.8782039116E-001 -5.9327696909E+001 +8.9096617067E-001 -6.0516259662E+001 +1.2308550312E-001 -2.5257512071E+001
20604850000.000 +1.4218509925E-001 -1.5780981114E+001 +8.8562087414E-001 -5.9890025446E+001 +8.7544791213E-001 -6.0485388851E+001 +1.2353666270E-001 -2.6071471569E+001
20804800000.000 +1.4287775176E-001 -1.6997275857E+001 +8.8243132610E-001 -6.0158832798E+001 +8.9148996166E-001 -6.0832369117E+001 +1.2296952456E-001 -2.6168542302E+001
21004750000.000 +1.4529142305E-001 -1.7267279326E+001 +8.8439291724E-001 -6.1060799575E+001 +8.8661764436E-001 -6.1645488667E+001 +1.2281464766E-001 -2.6474446740E+001
21204700000.000 +1.4523350711E-001 -1.7232200273E+001 +8.8062421309E-001 -6.1063566842E+001 +8.9300467025E-001 -6.2087836965E+001 +1.2277180480E-001 -2.6992543592E+001
21404650000.000 +1.4546059923E-001 -1.8934294346E+001 +8.8587353805E-001 -6.1748816739E+001 +8.8563666773E-001 -6.2351361090E+001 +1.2232010993E-001 -2.7799014184E+001
21604600000.000 +1.4416712174E-001 -1.8155518208E+001 +8.7505832208E-001 -6.2502039337E+001 +9.0225437781E-001 -6.2798251037E+001 +1.2192083741E-001 -2.6914687017E+001
21804550000.000 +1.4712771183E-001 -1.8175551934E+001 +8.8321035142E-001 -6.2934218745E+001 +8.8987399080E-001 -6.4014230376E+001 +1.2523781513E-001 -2.8566161075E+001
22004500000.000 +1.4638417133E-001 -1.9105336329E+001 +8.8448818440E-001 -6.3687056404E+001 +8.9073545085E-001 -6.3426252248E+001 +1.2422274053E-001 -2.8799910032E+001
22204450000.000 +1.5006785628E-001 -1.8804717962E+001 +8.8668175422E-001 -6.4257880485E+001 +8.9555808916E-001 -6.4639848639E+001 +1.2625194087E-001 -2.8650610067E+001
22404400000.000 +1.5093720152E-001 -1.8126161265E+001 +8.8133639297E-001 -6.4848819426E+001 +8.9089179704E-001 -6.5769922520E+001 +1.2756004398E-001 -2.9302519271E+001
22604350000.000 +1.5138090381E-001 -1.9084282502E+001 +8.8637688939E-001 -6.5402494752E+001 +8.8779575981E-001 -6.6141439617E+001 +1.2733752752E-001 -2.9947117270E+001
22804300000.000 +1.5396614704E-001 -1.9268264352E+001 +8.8467580645E-001 -6.6403447208E+001 +8.9460864035E-001 -6.7126013148E+001 +1.2811877291E-001 -2.9496817676E+001
23004250000.000 +1.5437643168E-001 -1.8660371756E+001 +8.8420656659E-001 -6.6859793173E+001 +8.8292800741E-001 -6.8172591131E+001 +1.2819210642E-001 -2.9927991216E+001
23204200000.000 +1.5483106800E-001 -1.9878809879E+001 +8.8497887933E-001 -6.7415409771E+001 +8.7812155615E-001 -6.8633788710E+001 +1.2836100275E-001 -3.0492448991E+001
23404150000.000 +1.5846077439E-001 -2.0341376263E+001 +8.8290129432E-001 -6.8470571554E+001 +8.8582831702E-001 -6.8806019810E+001 +1.2751183703E-001 -2.9864221868E+001
23604100000.000 +1.6112307278E-001 -2.0233313639E+001 +8.8257285078E-001 -6.8607277553E+001 +8.8797223318E-001 -7.0731276031E+001 +1.2832946616E-001 -3.0526649699E+001
23804050000.000 +1.5876831521E-001 -2.1285896601E+001 +8.8503415914E-001 -6.9499812645E+001 +8.6253445784E-001 -7.0175610546E+001 +1.2733982666E-001 -3.1065723628E+001
24004000000.000 +1.6434201611E-001 -2.3107054759E+001 +8.8106095607E-001 -6.9738963597E+001 +8.8398126639E-001 -7.1230083676E+001 +1.2912722764E-001 -3.1335619474E+001
24203950000.000 +1.6340690724E-001 -2.2514753326E+001 +8.7853340010E-001 -7.0658496543E+001 +8.7250590006E-001 -7.2271733838E+001 +1.2868366230E-001 -3.1662244462E+001
24403900000.000 +1.6237880826E-001 -2.5038676106E+001 +8.7624203993E-001 -7.0675013282E+001 +8.7766636841E-001 -7.2094967074E+001 +1.2911529950E-001 -3.2784562549E+001
24603850000.000 +1.6077094994E-001 -2.6028502325E+001 +8.7901398774E-001 -7.1639535691E+001 +8.7681477558E-001 -7.2301382501E+001 +1.2923239205E-001 -3.3134559210E+001
24803800000.000 +1.6191488612E-001 -2.4272754238E+001 +8.7397925759E-001 -7.1785030182E+001 +8.8548893233E-001 -7.3724588501E+001 +1.3103038283E-001 -3.3370371132E+001
25003750000.000 +1.5769978409E-001 -2.5658323486E+001 +8.8107145591E-001 -7.2544389220E+001 +8.6500146410E-001 -7.3688510205E+001 +1.2997742357E-001 -3.4386286719E+001
25203700000.000 +1.6021212775E-001 -2.5347227232E+001 +8.7366413799E-001 -7.3180671091E+001 +8.8636938954E-001 -7.3346870778E+001 +1.3056659277E-001 -3.3910040153E+001
25403650000.000 +1.6434809278E-001 -2.4559178852E+001 +8.7147769735E-001 -7.3350592125E+001 +8.7828968168E-001 -7.4954470868E+001 +1.3262666263E-001 -3.4459883150E+001
25603600000.000 +1.6299657603E-001 -2.5909031942E+001 +8.7132169781E-001 -7.3736824668E+001 +8.6864722320E-001 -7.4458154161E+001 +1.3110462977E-001 -3.4958439259E+001
25803550000.000 +1.6590951402E-001 -2.6108854983E+001 +8.7457812695E-001 -7.4311596663E+001 +8.8000617059E-001 -7.5334710406E+001 +1.3253433640E-001 -3.4057060457E+001
26003500000.000 +1.6677780344E-001 -2.6069078731E+001 +8.6732482087E-001 -7.5273377429E+001 +8.7621118568E-001 -7.5728989770E+001 +1.3333698826E-001 -3.4581304640E+001
26203450000.000 +1.6814305887E-001 -2.6773420203E+001 +8.6884708165E-001 -7.5584265151E+001 +8.7318070489E-001 -7.6106087373E+001 +1.3426818340E-001 -3.5035452454E+001
26403400000.000 +1.7048853810E-001 -2.7570736585E+001 +8.7359846122E-001 -7.6601663722E+001 +8.6930721412E-001 -7.6491294221E+001 +1.3463525161E-001 -3.5104005309E+001
26603350000.000 +1.7448849031E-001 -2.6845954087E+001 +8.7111295474E-001 -7.6564171358E+001 +8.8485071111E-001 -7.7948883918E+001 +1.3643095432E-001 -3.5533672352E+001
26803300000.000 +1.7261258693E-001 -2.7939611943E+001 +8.7699824838E-001 -7.7448303454E+001 +8.7052845015E-001 -7.8193304254E+001 +1.3637739463E-001 -3.6405188037E+001
27003250000.000 +1.7386567008E-001 -2.7994587612E+001 +8.7397215007E-001 -7.8142567105E+001 +8.8104334981E-001 -7.8863015754E+001 +1.3765503062E-001 -3.6181310033E+001
27203200000.000 +1.7413998847E-001 -2.8083483197E+001 +8.7538673738E-001 -7.9158394688E+001 +8.6529731628E-001 -8.0759443187E+001 +1.3791719681E-001 -3.6871508409E+001
27403150000.000 +1.7499340878E-001 -2.8586947863E+001 +8.7465714616E-001 -7.9352477847E+001 +8.6149130768E-001 -8.1153286158E+001 +1.3982217346E-001 -3.8268474896E+001
27603100000.000 +1.7284378441E-001 -2.8848961560E+001 +8.7550486453E-001 -8.0559676681E+001 +8.6242555555E-001 -8.1580474484E+001 +1.3859119156E-001 -3.7436533819E+001
27803050000.000 +1.7408786567E-001 -2.8000140878E+001 +8.7068819608E-001 -8.1236806272E+001 +8.5943342979E-001 -8.2528500181E+001 +1.4102966913E-001 -3.7474016709E+001
28003000000.000 +1.7319270514E-001 -2.8514619219E+001 +8.7484935763E-001 -8.1752625883E+001 +8.5010188647E-001 -8.3003276389E+001 +1.3997891523E-001 -3.7677554899E+001
28202950000.000 +1.7562672361E-001 -2.9803032305E+001 +8.7020103049E-001 -8.2365109969E+001 +8.5319288023E-001 -8.2952132672E+001 +1.4211656073E-001 -3.7590481911E+001
28402900000.000 +1.7994371909E-001 -3.0626866377E+001 +8.6462135572E-001 -8.2304686085E+001 +8.8013963665E-001 -8.3328575423E+001 +1.4306664890E-001 -3.7935902041E+001
28602850000.000 +1.8283497382E-001 -3.0916921990E+001 +8.6269623651E-001 -8.2457234178E+001 +8.6204471044E-001 -8.4317919655E+001 +1.4483393611E-001 -3.9660942023E+001
28802800000.000 +1.8036170833E-001 -3.2178980827E+001 +8.6440932392E-001 -8.3109110514E+001 +8.6823548339E-001 -8.3618192223E+001 +1.4360196100E-001 -3.9479864112E+001
29002750000.000 +1.8621754540E-001 -3.2337789452E+001 +8.6972573518E-001 -8.3628255969E+001 +8.7806414440E-001 -8.5288689406E+001 +1.4681042776E-001 -3.9894996782E+001
29202700000.000 +1.8832490326E-001 -3.2230495281E+001 +8.6871199161E-001 -8.3758874318E+001 +8.7485819214E-001 -8.5771760371E+001 +1.4790180124E-001 -4.1003092174E+001
29402650000.000 +1.8772667738E-001 -3.3676478075E+001 +8.7378206704E-001 -8.4405452825E+001 +8.7507961755E-001 -8.5990745495E+001 +1.4791228121E-001 -4.1386935240E+001
29602600000.000 +1.9206201812E-001 -3.3853309288E+001 +8.7308066880E-001 -8.5167627997E+001 +8.7947828065E-001 -8.6777385020E+001 +1.4981072510E-001 -4.1895912982E+001
29802550000.000 +1.9077724669E-001 -3.4474354745E+001 +8.7508838984E-001 -8.5413845993E+001 +8.6830735010E-001 -8.8028641806E+001 +1.4961197344E-001 -4.3427746436E+001
30002500000.000 +1.8694669302E-001 -3.5092442257E+001 +8.7602483768E-001 -8.6512565747E+001 +8.6159739261E-001 -8.7258708874E+001 +1.4887045275E-001 -4.2697873779E+001
30202450000.000 +1.9157403583E-001 -3.4567810276E+001 +8.6481226913E-001 -8.7086278678E+001 +8.8088937472E-001 -8.8245143185E+001 +1.5150979962E-001 -4.2554074541E+001
30402400000.000 +1.8908044207E-001 -3.4678602948E+001 +8.6975830337E-001 -8.8146712584E+001 +8.5005382685E-001 -8.9595353515E+001 +1.5192738610E-001 -4.3915501122E+001
30602350000.000 +1.9093672877E-001 -3.5917212228E+001 +8.6100764562E-001 -8.8730397901E+001 +8.4752741912E-001 -8.8565298488E+001 +1.5312465294E-001 -4.4106006954E+001
30802300000.000 +1.9343761438E-001 -3.6037189538E+001 +8.6205231773E-001 -8.9531287157E+001 +8.4691210816E-001 -9.0200929677E+001 +1.5521419330E-001 -4.3830045550E+001
31002250000.000 +1.9620227850E-001 -3.6762052689E+001 +8.4832601755E-001 -8.9358582529E+001 +8.4861256877E-001 -9.0345176926E+001 +1.5590935887E-001 -4.5562481933E+001
31202200000.000 +1.9484245716E-001 -3.7543809205E+001 +8.6137545444E-001 -9.0341740235E+001 +8.4757519574E-001 -9.1441173495E+001 +1.5592955695E-001 -4.4798021850E+001
31402150000.000 +1.9772838029E-001 -3.7885023523E+001 +8.4821422439E-001 -9.0926437434E+001 +8.6173966123E-001 -9.1417681152E+001 +1.5790763605E-001 -4.5373282531E+001
31602100000.000 +1.9832359991E-001 -3.8259700961E+001 +8.5840314394E-001 -9.1223413139E+001 +8.4298954973E-001 -9.3584465667E+001 +1.5877750954E-001 -4.6548912424E+001
31802050000.000 +1.9785758379E-001 -4.0586767699E+001 +8.4344594835E-001 -9.1314130742E+001 +8.4925503412E-001 -9.1577082570E+001 +1.5691548162E-001 -4.7390272233E+001
32002000000.000 +1.9995223146E-001 -4.0500088614E+001 +8.5935912204E-001 -9.2198508365E+001 +8.5962761819E-001 -9.3756632234E+001 +1.6010606106E-001 -4.7199196693E+001
32201950000.000 +1.9945368371E-001 -4.0453969981E+001 +8.5201414495E-001 -9.2416759689E+001 +8.5767361393E-001 -9.3639188324E+001 +1.6001110083E-001 -4.8178426976E+001
32401900000.000 +1.9764457993E-001 -4.2045328052E+001 +8.7368646858E-001 -9.2980539415E+001 +8.5419906373E-001 -9.4767259508E+001 +1.5951609226E-001 -4.8882809578E+001
32601850000.000 +2.0074579707E-001 -4.1705376371E+001 +8.5642000990E-001 -9.3739606450E+001 +8.6308042711E-001 -9.4741627138E+001 +1.6249494705E-001 -4.8713975853E+001
32801800000.000 +2.0306179817E-001 -4.2099728786E+001 +8.6334327915E-001 -9.3935352775E+001 +8.6609793084E-001 -9.6188905773E+001 +1.6447101896E-001 -5.0042712663E+001
33001750000.000 +2.0167880138E-001 -4.2402178424E+001 +8.6377575796E-001 -9.4830043931E+001 +8.6297485589E-001 -9.6208289229E+001 +1.6478973121E-001 -5.0516677768E+001
33201700000.000 +2.0229077281E-001 -4.3162720077E+001 +8.6797248747E-001 -9.5112566144E+001 +8.6405772256E-001 -9.6583799436E+001 +1.6629217880E-001 -5.1212147179E+001
33401650000.000 +2.0414938199E-001 -4.3433237640E+001 +8.6673184450E-001 -9.5663292633E+001 +8.6095556409E-001 -9.7294542661E+001 +1.6790274823E-001 -5.2029179907E+001
33601600000.000 +2.0308313110E-001 -4.3793840066E+001 +8.6429306667E-001 -9.6507486261E+001 +8.5309286977E-001 -9.7836596905E+001 +1.6853854458E-001 -5.2478655528E+001
33801550000.000 +2.0526874325E-001 -4.4629696494E+001 +8.5997931117E-001 -9.7246556794E+001 +8.5352102029E-001 -9.8378649404E+001 +1.7033820609E-001 -5.2622384246E+001
34001500000.000 +2.0627546767E-001 -4.5408812623E+001 +8.5880436525E-001 -9.7554154466E+001 +8.4201103182E-001 -9.9055625903E+001 +1.7100557987E-001 -5.3962786438E+001
34201450000.000 +2.0400447640E-001 -4.5786051500E+001 +8.6379470636E-001 -9.8065850815E+001 +8.4218968016E-001 -9.9591919311E+001 +1.7149617553E-001 -5.4600659095E+001
34401400000.000 +2.0651767544E-001 -4.6648136155E+001 +8.5625622517E-001 -9.8803318895E+001 +8.4435332689E-001 -1.0004685569E+002 +1.7285053623E-001 -5.5027260940E+001
34601350000.000 +2.0854933035E-001 -4.6236260564E+001 +8.5379193994E-001 -9.9654543939E+001 +8.4830170481E-001 -1.0132598154E+002 +1.7391922159E-001 -5.5441676036E+001
34801300000.000 +2.0655542252E-001 -4.7511478477E+001 +8.5543962226E-001 -1.0010740909E+002 +8.2784954930E-001 -1.0159025360E+002 +1.7322245506E-001 -5.6706331336E+001
35001250000.000 +2.0931666845E-001 -4.8580950708E+001 +8.4821463864E-001 -1.0086383843E+002 +8.3088835476E-001 -1.0134406697E+002 +1.7436338756E-001 -5.7261568677E+001
35201200000.000 +2.0985797073E-001 -4.8779915403E+001 +8.4786357362E-001 -1.0105693142E+002 +8.3628813299E-001 -1.0300277026E+002 +1.7505132376E-001 -5.8695895370E+001
35401150000.000 +2.0901808308E-001 -4.8942928749E+001 +8.4643963602E-001 -1.0167131115E+002 +8.4018749694E-001 -1.0290325371E+002 +1.7502781016E-001 -5.9584402911E+001
35601100000.000 +2.0948627138E-001 -5.0237012184E+001 +8.4893113591E-001 -1.0227747052E+002 +8.3962892281E-001 -1.0334395915E+002 +1.7404336113E-001 -6.0400304787E+001
35801050000.000 +2.1223142953E-001 -5.0158202331E+001 +8.3882950335E-001 -1.0277400945E+002 +8.4065202757E-001 -1.0445512352E+002 +1.7773368125E-001 -6.1727172703E+001
36001000000.000 +2.0872572728E-001 -5.1032355730E+001 +8.4945808424E-001 -1.0298388163E+002 +8.3924981688E-001 -1.0549322590E+002 +1.7552409292E-001 -6.3231108865E+001
36200950000.000 +2.0825048511E-001 -5.1881587270E+001 +8.4089157484E-001 -1.0403837600E+002 +8.4433404442E-001 -1.0450401642E+002 +1.7447952990E-001 -6.3727834298E+001
36400900000.000 +2.0888661277E-001 -5.1908347732E+001 +8.5071526886E-001 -1.0376262215E+002 +8.5359829754E-001 -1.0582737762E+002 +1.7528452792E-001 -6.4809149749E+001
36600850000.000 +2.0681200941E-001 -5.2870179638E+001 +8.4654233409E-001 -1.0427365912E+002 +8.3485984426E-001 -1.0596938621E+002 +1.7256438206E-001 -6.6292690696E+001
36800800000.000 +2.0548196587E-001 -5.3206011385E+001 +8.6217218979E-001 -1.0478033106E+002 +8.5188191418E-001 -1.0644639133E+002 +1.7231544056E-001 -6.6141720793E+001
37000750000.000 +2.0679992207E-001 -5.3369602338E+001 +8.5499723274E-001 -1.0537539963E+002 +8.4883186349E-001 -1.0665904317E+002 +1.7115002496E-001 -6.6353286333E+001
37200700000.000 +2.0337761811E-001 -5.3662317206E+001 +8.6871797829E-001 -1.0535452530E+002 +8.4299300492E-001 -1.0721622989E+002 +1.6825177169E-001 -6.7031944867E+001
37400650000.000 +2.0500473374E-001 -5.3784381946E+001 +8.6273116336E-001 -1.0668462392E+002 +8.3958793200E-001 -1.0749983033E+002 +1.6859142486E-001 -6.6738155814E+001
37600600000.000 +2.0606903234E-001 -5.4250785675E+001 +8.6659163083E-001 -1.0745095837E+002 +8.4406397668E-001 -1.0857589385E+002 +1.6850622795E-001 -6.7450687568E+001
37800550000.000 +2.0432353350E-001 -5.4385769960E+001 +8.6080021424E-001 -1.0831628499E+002 +8.3081520319E-001 -1.0888647466E+002 +1.6658995506E-001 -6.8114207811E+001
38000500000.000 +2.0544458803E-001 -5.5178104892E+001 +8.6155091030E-001 -1.0893546289E+002 +8.3332097221E-001 -1.0841638295E+002 +1.6502270897E-001 -6.8271764552E+001
38200450000.000 +2.0840576894E-001 -5.5688362927E+001 +8.4882189479E-001 -1.0982827375E+002 +8.3681988713E-001 -1.0990594220E+002 +1.6393281158E-001 -6.9292865766E+001
38400400000.000 +2.0583242465E-001 -5.6687863310E+001 +8.4710989408E-001 -1.0970538732E+002 +8.2028564295E-001 -1.1034918142E+002 +1.6180141652E-001 -7.0735336069E+001
38600350000.000 +2.0533548862E-001 -5.6637628245E+001 +8.4829276473E-001 -1.1057395136E+002 +8.3690908896E-001 -1.1076795715E+002 +1.6087519985E-001 -7.0508702650E+001
38800300000.000 +2.0770711643E-001 -5.8014874639E+001 +8.3491976341E-001 -1.1046134870E+002 +8.2643593590E-001 -1.1137308427E+002 +1.5947296860E-001 -7.2368440859E+001
39000250000.000 +2.0723431304E-001 -5.7744548563E+001 +8.3760827790E-001 -1.1098906769E+002 +8.2841056249E-001 -1.1271310978E+002 +1.5951880540E-001 -7.2664839644E+001
39200200000.000 +2.1022890889E-001 -5.8730516393E+001 +8.2734555797E-001 -1.1173923914E+002 +8.1778312988E-001 -1.1298559854E+002 +1.6121599901E-001 -7.2940133962E+001
39400150000.000 +2.0796938928E-001 -5.8117870117E+001 +8.3767446914E-001 -1.1136322756E+002 +8.3653334596E-001 -1.1373580085E+002 +1.5986689065E-001 -7.2865045800E+001
39600100000.000 +2.0468610264E-001 -5.9512550732E+001 +8.3621468654E-001 -1.1138183820E+002 +8.2130546682E-001 -1.1375653993E+002 +1.5707299920E-001 -7.4691729116E+001
39800050000.000 +2.0602608229E-001 -5.7876175779E+001 +8.5660557712E-001 -1.1229599134E+002 +8.4865232576E-001 -1.1414438203E+002 +1.5695190062E-001 -7.2886119420E+001
40000000000.000 +2.0949163523E-001 -5.7940220113E+001 +8.5307576480E-001 -1.1366808358E+002 +8.4292217688E-001 -1.1579396460E+002 +1.5604063661E-001 -7.3127798313E+001
