# Supplementary material for: Conductivity and radio frequency performance data for silver nanoparticle inks deposited via aerosol jet deposition and processed under varying conditions
Source: Data Brief. 2020 Sep 24;33:106331. doi: 10.1016/j.dib.2020.106331 (PMC7560714; doi:10.1016/j.dib.2020.106331)
Supplement: Supplementary file 3 [file mmc3.zip › Sintering Study/ANP Ink/RF Data/ANP_05_02.S2P]

!  2-Port S-parameters saved by WinCal
! VAR MeasName=S-Parameters (CALIBRATED_DATA) read from VNA (E8364B)
! VAR MeasDate=11/22/2017 3:53:55 PM
! VAR NAME=AFRL171016_05_02
! VAR FILENAME=AFRL171016_05_02.S2P
! VAR DATE=11/22/2017 3:53:55 PM
! VAR PHYS_PORTS=1,2
! VAR ObjTypeName=DATASET
! VAR IndexType=Frequency
!
# Hz S MA R 50
10000000.000 +9.3256049516E-002 -1.0480879529E+000 +9.0404054030E-001 +7.6211176039E-002 +9.0368655596E-001 -1.8087300318E-001 +9.1227937861E-002 +6.1725999619E-001
209950000.000 +9.1788553634E-002 +8.1659867601E-003 +9.0484142598E-001 -6.8567558995E-001 +9.0480774436E-001 -6.9692401067E-001 +9.1746420883E-002 +1.1113121624E-001
409900000.000 +9.1899208349E-002 +6.0821193018E-002 +9.0490976206E-001 -1.3029688388E+000 +9.0481399615E-001 -1.3133398420E+000 +9.1756097310E-002 -1.3445794732E-001
609850000.000 +9.1501541447E-002 -2.3139165151E-002 +9.0444502701E-001 -1.9905589469E+000 +9.0408330527E-001 -2.0103593887E+000 +9.0972672860E-002 -4.3719426564E-001
809800000.000 +9.1150283273E-002 +5.6123874599E-001 +9.0362842780E-001 -2.6101256881E+000 +9.0378516392E-001 -2.6344788935E+000 +9.0695338486E-002 +8.4606766688E-002
1009750000.000 +9.0662768313E-002 +3.0087431505E-001 +9.0299349678E-001 -3.2410623546E+000 +9.0293703846E-001 -3.3027118454E+000 +9.0409632644E-002 +8.5411440585E-002
1209700000.000 +9.1314360856E-002 +6.6602924033E-001 +9.0328873592E-001 -3.8454354741E+000 +9.0306897021E-001 -3.8549669884E+000 +9.0993646593E-002 +4.3717262475E-001
1409650000.000 +9.1799576089E-002 +6.8655005877E-001 +9.0262532603E-001 -4.4484240903E+000 +9.0291394086E-001 -4.5196166808E+000 +9.1229683722E-002 +4.4774328507E-001
1609600000.000 +9.1644179126E-002 +6.8634403509E-001 +9.0252152706E-001 -5.1413446189E+000 +9.0254455084E-001 -5.1853957499E+000 +9.1613244254E-002 -4.3221170231E-002
1809550000.000 +9.0847843344E-002 +3.1143378140E-001 +9.0145585085E-001 -5.7895980863E+000 +9.0130793364E-001 -5.8227835446E+000 +9.0681966175E-002 -3.4642499009E-001
2009500000.000 +9.0456327501E-002 +1.2853188989E+000 +9.0000774035E-001 -6.3406024519E+000 +9.0047684481E-001 -6.3996053602E+000 +9.0316969601E-002 +2.2618911378E-001
2209450000.000 +9.1045235498E-002 +2.0031721970E+000 +8.9972176955E-001 -6.9111377969E+000 +9.0030449665E-001 -6.9502905186E+000 +9.0686875591E-002 +7.9558619731E-001
2409400000.000 +9.1873565947E-002 +1.8728800088E+000 +8.9965336218E-001 -7.5467726597E+000 +8.9999353306E-001 -7.5988796786E+000 +9.0942204555E-002 +8.8622054499E-001
2609350000.000 +9.2359667780E-002 +2.3448531305E+000 +8.9938653688E-001 -8.0997615207E+000 +8.9984952101E-001 -8.1426946124E+000 +9.1298152975E-002 +1.3611413549E+000
2809300000.000 +9.2615007994E-002 +2.6023908939E+000 +8.9926191940E-001 -8.7560710790E+000 +8.9909408885E-001 -8.8044966863E+000 +9.1833666292E-002 +1.3999418666E+000
3009250000.000 +9.2458728988E-002 +2.3340668639E+000 +8.9827852965E-001 -9.3302406700E+000 +8.9774855167E-001 -9.3781510432E+000 +9.1198519399E-002 +1.1148470527E+000
3209200000.000 +9.2656221479E-002 +2.9368583055E+000 +8.9754642187E-001 -9.9397675072E+000 +8.9685456195E-001 -9.9340908906E+000 +9.1019763853E-002 +1.6165255940E+000
3409150000.000 +9.3170536439E-002 +3.3444258965E+000 +8.9719174701E-001 -1.0512008542E+001 +8.9654849936E-001 -1.0522989682E+001 +9.1781280263E-002 +1.9567121689E+000
3609100000.000 +9.3593409533E-002 +3.1331871002E+000 +8.9674238037E-001 -1.1069291569E+001 +8.9653327483E-001 -1.1154164894E+001 +9.2004255831E-002 +1.9722537851E+000
3809050000.000 +9.4665978521E-002 +3.4967912544E+000 +8.9624721082E-001 -1.1615086149E+001 +8.9665448719E-001 -1.1749446044E+001 +9.2838798796E-002 +2.2522199743E+000
4009000000.000 +9.5384766417E-002 +3.7687620096E+000 +8.9584129842E-001 -1.2289854970E+001 +8.9581816077E-001 -1.2332938391E+001 +9.3539221558E-002 +2.2210596139E+000
4208950000.000 +9.5917189913E-002 +3.2791523500E+000 +8.9573312500E-001 -1.2856424665E+001 +8.9611870707E-001 -1.2917048911E+001 +9.3583169786E-002 +2.0445835527E+000
4408900000.000 +9.6731890272E-002 +3.3779762742E+000 +8.9519223487E-001 -1.3474956544E+001 +8.9518607779E-001 -1.3513026165E+001 +9.3986932724E-002 +2.2825154505E+000
4608850000.000 +9.7369748041E-002 +3.8356417523E+000 +8.9503831859E-001 -1.4017549154E+001 +8.9543340649E-001 -1.4107161917E+001 +9.4768910035E-002 +2.3826705956E+000
4808800000.000 +9.8146569286E-002 +3.8536515522E+000 +8.9441375318E-001 -1.4610400991E+001 +8.9495613631E-001 -1.4689814429E+001 +9.5415829576E-002 +2.3911575449E+000
5008750000.000 +9.9287501944E-002 +3.8445663289E+000 +8.9435247478E-001 -1.5192600950E+001 +8.9559617093E-001 -1.5262947202E+001 +9.5789912074E-002 +2.4396710119E+000
5208700000.000 +9.9811952360E-002 +4.3939510969E+000 +8.9389192051E-001 -1.5762160900E+001 +8.9409852463E-001 -1.5920944432E+001 +9.6764016098E-002 +2.6888044074E+000
5408650000.000 +1.0049011617E-001 +3.9551761468E+000 +8.9386627803E-001 -1.6354852631E+001 +8.9406328052E-001 -1.6437254492E+001 +9.7111541901E-002 +2.5000957856E+000
5608600000.000 +1.0165570338E-001 +3.8124485930E+000 +8.9354743475E-001 -1.6954442878E+001 +8.9487736578E-001 -1.7096405025E+001 +9.7915324086E-002 +2.6428565092E+000
5808550000.000 +1.0171632195E-001 +4.1358181408E+000 +8.9308150123E-001 -1.7589947093E+001 +8.9369119957E-001 -1.7650979961E+001 +9.8437043147E-002 +2.4432219388E+000
6008500000.000 +1.0222477026E-001 +3.7045856535E+000 +8.9279206303E-001 -1.8131824506E+001 +8.9329096046E-001 -1.8216330712E+001 +9.9087928044E-002 +2.1696961488E+000
6208450000.000 +1.0358228563E-001 +3.6204511068E+000 +8.9261888923E-001 -1.8734861035E+001 +8.9321197384E-001 -1.8825500907E+001 +9.9448520145E-002 +1.9281507991E+000
6408400000.000 +1.0433490545E-001 +3.6643948741E+000 +8.9216492488E-001 -1.9342446041E+001 +8.9312589382E-001 -1.9476533646E+001 +1.0045170378E-001 +1.8502642196E+000
6608350000.000 +1.0513901909E-001 +3.4087902718E+000 +8.9159170836E-001 -1.9905558314E+001 +8.9190192955E-001 -2.0004499270E+001 +1.0077746992E-001 +1.4819262990E+000
6808300000.000 +1.0663384807E-001 +3.0396297972E+000 +8.9170244322E-001 -2.0502279287E+001 +8.9298756160E-001 -2.0566311511E+001 +1.0159995209E-001 +1.3097459988E+000
7008250000.000 +1.0717702063E-001 +3.2613821468E+000 +8.9095861680E-001 -2.1106213662E+001 +8.9214602216E-001 -2.1292933056E+001 +1.0222319942E-001 +1.2155557646E+000
7208200000.000 +1.0732938676E-001 +2.8836121300E+000 +8.9040589929E-001 -2.1704809986E+001 +8.9138321586E-001 -2.1801995003E+001 +1.0245890345E-001 +6.7355909935E-001
7408150000.000 +1.0878524487E-001 +2.5253826172E+000 +8.9004672455E-001 -2.2342479769E+001 +8.9184390131E-001 -2.2438684790E+001 +1.0297071244E-001 +5.0181711416E-001
7608100000.000 +1.0937096757E-001 +2.3911608068E+000 +8.9017944371E-001 -2.2891005813E+001 +8.8927305361E-001 -2.3002910939E+001 +1.0309621007E-001 +1.7707243741E-001
7808050000.000 +1.1010921569E-001 +2.0637527201E+000 +8.8945960161E-001 -2.3445429968E+001 +8.8848737735E-001 -2.3596463395E+001 +1.0353683491E-001 -1.6801110271E-001
8008000000.000 +1.1113529557E-001 +1.8207385174E+000 +8.8891536748E-001 -2.4012202068E+001 +8.8887240120E-001 -2.4133563297E+001 +1.0381954259E-001 -3.4398647947E-001
8207950000.000 +1.1099461321E-001 +1.8755319515E+000 +8.8812405816E-001 -2.4661821996E+001 +8.8957559527E-001 -2.4868650418E+001 +1.0415052637E-001 -2.1782297882E-001
8407900000.000 +1.1143564022E-001 +1.6749496176E+000 +8.8707911848E-001 -2.5180958820E+001 +8.8654075298E-001 -2.5331932679E+001 +1.0453820243E-001 -5.2321680874E-001
8607850000.000 +1.1297858437E-001 +1.3048050500E+000 +8.8745241947E-001 -2.5748130158E+001 +8.8999929014E-001 -2.5774041937E+001 +1.0495358854E-001 -2.5379795476E-001
8807800000.000 +1.1445779468E-001 +1.8060221481E+000 +8.8676160848E-001 -2.6371299755E+001 +8.8825759247E-001 -2.6600945530E+001 +1.0639590531E-001 -3.5277580258E-001
9007750000.000 +1.1456933330E-001 +1.2483333697E+000 +8.8571167042E-001 -2.6914156573E+001 +8.8610489010E-001 -2.7044411496E+001 +1.0663304722E-001 -1.0890581271E+000
9207700000.000 +1.1608207946E-001 +8.4065206310E-001 +8.8532940611E-001 -2.7507405733E+001 +8.8833785371E-001 -2.7688398229E+001 +1.0749087434E-001 -1.2241840767E+000
9407650000.000 +1.1727606083E-001 +9.9121723888E-001 +8.8532023273E-001 -2.8084062744E+001 +8.8794876376E-001 -2.8327096114E+001 +1.0801448380E-001 -1.3959448103E+000
9607600000.000 +1.1766023251E-001 +4.5597426507E-001 +8.8470822449E-001 -2.8659958133E+001 +8.8593985692E-001 -2.8926353209E+001 +1.0836752475E-001 -1.7683641932E+000
9807550000.000 +1.1921256017E-001 -1.5423784369E-001 +8.8447289628E-001 -2.9231155640E+001 +8.8572814222E-001 -2.9421072806E+001 +1.0889478106E-001 -2.1691662216E+000
10007500000.000 +1.1951639845E-001 -5.3390998622E-001 +8.8391425251E-001 -2.9915239374E+001 +8.8736366413E-001 -3.0147787855E+001 +1.0969506839E-001 -2.6677921248E+000
10207450000.000 +1.1945247119E-001 -6.4194567315E-001 +8.8296911916E-001 -3.0400279943E+001 +8.8232337726E-001 -3.0587610426E+001 +1.0947252381E-001 -3.1289599815E+000
10407400000.000 +1.2123039344E-001 -1.4953134938E+000 +8.8390352723E-001 -3.0928257164E+001 +8.8472560881E-001 -3.0861260461E+001 +1.0952408190E-001 -3.2056195554E+000
10607350000.000 +1.2190082409E-001 -1.0929490222E+000 +8.8237418359E-001 -3.1516154369E+001 +8.8523120820E-001 -3.1809254167E+001 +1.1045810950E-001 -3.3793568505E+000
10807300000.000 +1.2157019034E-001 -1.6054031292E+000 +8.8234389331E-001 -3.2070576779E+001 +8.7970885391E-001 -3.2185509368E+001 +1.1008511932E-001 -3.9179155277E+000
11007250000.000 +1.2363308711E-001 -2.4360521636E+000 +8.8177097467E-001 -3.2610257385E+001 +8.8420063489E-001 -3.2678478633E+001 +1.1058356201E-001 -3.8527699227E+000
11207200000.000 +1.2448200963E-001 -2.1167336758E+000 +8.8256718678E-001 -3.3244954420E+001 +8.8302872843E-001 -3.3253412366E+001 +1.1202016035E-001 -4.0014575284E+000
11407150000.000 +1.2356194880E-001 -2.3345813551E+000 +8.7979347465E-001 -3.3775450830E+001 +8.8252853526E-001 -3.4101734074E+001 +1.1257475724E-001 -4.8489608544E+000
11607100000.000 +1.2535060186E-001 -3.3548748267E+000 +8.8162925623E-001 -3.4166217153E+001 +8.7849103031E-001 -3.4380010634E+001 +1.1234970660E-001 -5.3473695998E+000
11807050000.000 +1.2660501844E-001 -3.0165831789E+000 +8.8083836239E-001 -3.4945410770E+001 +8.8753474767E-001 -3.5175597719E+001 +1.1301001865E-001 -5.4218340189E+000
12007000000.000 +1.2744903665E-001 -3.4892378026E+000 +8.8029218934E-001 -3.5290475285E+001 +8.7729455810E-001 -3.5806552592E+001 +1.1338087846E-001 -6.3038208223E+000
12206950000.000 +1.2821444234E-001 -4.0124733215E+000 +8.8020655683E-001 -3.5984664244E+001 +8.8538769136E-001 -3.6013640210E+001 +1.1359718235E-001 -6.0667291735E+000
12406900000.000 +1.3054002220E-001 -3.8828430417E+000 +8.8048601074E-001 -3.6468344222E+001 +8.8435856644E-001 -3.7021431016E+001 +1.1491639125E-001 -6.5949462423E+000
12606850000.000 +1.2844808053E-001 -4.0451842823E+000 +8.8016870847E-001 -3.7139385644E+001 +8.8354174394E-001 -3.7452180262E+001 +1.1427513329E-001 -6.9794174885E+000
12806800000.000 +1.3147527960E-001 -4.7014893421E+000 +8.8027932832E-001 -3.7449262068E+001 +8.8264726986E-001 -3.8087464499E+001 +1.1496858578E-001 -7.2974852534E+000
13006750000.000 +1.3292215327E-001 -5.1664767148E+000 +8.8258582112E-001 -3.8279780030E+001 +8.8848129337E-001 -3.8657254012E+001 +1.1570209954E-001 -7.4955846612E+000
13206700000.000 +1.3132721556E-001 -5.3472318803E+000 +8.8137293825E-001 -3.8919784725E+001 +8.8535266091E-001 -3.9652462648E+001 +1.1553155680E-001 -7.6809235424E+000
13406650000.000 +1.3170344670E-001 -6.7521212424E+000 +8.8288550847E-001 -3.9539783304E+001 +8.8266965999E-001 -3.9590450756E+001 +1.1631363928E-001 -8.7117941877E+000
13606600000.000 +1.3251029256E-001 -6.8504301964E+000 +8.8139254831E-001 -4.0109402957E+001 +8.8648928593E-001 -4.0292163981E+001 +1.1609701187E-001 -9.0451691977E+000
13806550000.000 +1.3184697318E-001 -6.2791063073E+000 +8.7905472721E-001 -4.0746050089E+001 +8.8009922334E-001 -4.1065963257E+001 +1.1561507037E-001 -9.4163838212E+000
14006500000.000 +1.3252686894E-001 -7.4732286624E+000 +8.7806999869E-001 -4.1175725630E+001 +8.8053458922E-001 -4.1284843607E+001 +1.1561797614E-001 -9.9913861627E+000
14206450000.000 +1.3443402715E-001 -7.6886558108E+000 +8.7962054299E-001 -4.1815856167E+001 +8.8210181171E-001 -4.1816196306E+001 +1.1635442103E-001 -9.9946395664E+000
14406400000.000 +1.3496078665E-001 -7.9281490772E+000 +8.7980333970E-001 -4.2412779808E+001 +8.7878446640E-001 -4.2141637010E+001 +1.1620136257E-001 -1.0303848970E+001
14606350000.000 +1.3545507925E-001 -8.8344460776E+000 +8.7843969526E-001 -4.2742795125E+001 +8.7942401832E-001 -4.2739208438E+001 +1.1635296596E-001 -1.0627416859E+001
14806300000.000 +1.3770369534E-001 -8.7140880518E+000 +8.8200239486E-001 -4.3340571736E+001 +8.8056976427E-001 -4.3397530699E+001 +1.1738479491E-001 -1.0644268524E+001
15006250000.000 +1.3807040542E-001 -8.8725877613E+000 +8.7892316971E-001 -4.3943830791E+001 +8.8312749966E-001 -4.4314818722E+001 +1.1786743052E-001 -1.1097809468E+001
15206200000.000 +1.3782665698E-001 -9.9455359442E+000 +8.8273502314E-001 -4.4401632948E+001 +8.7701956611E-001 -4.4297745996E+001 +1.1735469195E-001 -1.1471585093E+001
15406150000.000 +1.4075300046E-001 -1.0088562139E+001 +8.8191217646E-001 -4.5171574776E+001 +8.9067215139E-001 -4.5122049807E+001 +1.1924066847E-001 -1.1727774108E+001
15606100000.000 +1.4016701041E-001 -9.8788794586E+000 +8.8229333819E-001 -4.5665590329E+001 +8.8250391245E-001 -4.6457639387E+001 +1.1930442878E-001 -1.2660269772E+001
15806050000.000 +1.3902199648E-001 -1.0747278107E+001 +8.8072433924E-001 -4.6415033888E+001 +8.8717478605E-001 -4.6523042186E+001 +1.1876406885E-001 -1.3073093366E+001
16006000000.000 +1.4183710908E-001 -1.1173360086E+001 +8.8366120365E-001 -4.6883054102E+001 +8.8552044193E-001 -4.7559397920E+001 +1.1981723668E-001 -1.3418526848E+001
16205950000.000 +1.4019041090E-001 -1.0552274344E+001 +8.8195729587E-001 -4.7662721724E+001 +8.8245299597E-001 -4.8161977329E+001 +1.1961429541E-001 -1.3716299817E+001
16405900000.000 +1.4262791637E-001 -1.1776459512E+001 +8.8255224050E-001 -4.7799044003E+001 +8.7976204902E-001 -4.9420973981E+001 +1.2045071814E-001 -1.4710776303E+001
16605850000.000 +1.4161766667E-001 -1.1524683086E+001 +8.8227711313E-001 -4.8802590848E+001 +8.8491189464E-001 -4.9177014784E+001 +1.1998220967E-001 -1.4319433115E+001
16805800000.000 +1.4142527542E-001 -1.0249070325E+001 +8.7623569388E-001 -4.9234634200E+001 +8.8708131567E-001 -5.0461543440E+001 +1.2108894661E-001 -1.4045917332E+001
17005750000.000 +1.4040185543E-001 -1.1257444559E+001 +8.7804927945E-001 -5.0044839101E+001 +8.7517166866E-001 -5.0226147133E+001 +1.2099840104E-001 -1.5017212834E+001
17205700000.000 +1.4415457892E-001 -1.1444542312E+001 +8.7682512304E-001 -5.0405919983E+001 +8.8403507837E-001 -5.1170331069E+001 +1.2223058676E-001 -1.5015582819E+001
17405650000.000 +1.4544766374E-001 -1.1484001224E+001 +8.7889978584E-001 -5.1143149837E+001 +8.7901467149E-001 -5.1659686072E+001 +1.2255667790E-001 -1.5821785253E+001
17605600000.000 +1.4548027205E-001 -1.2550801457E+001 +8.7423172587E-001 -5.1450651032E+001 +8.8012225775E-001 -5.1932514060E+001 +1.2186176616E-001 -1.6669676612E+001
17805550000.000 +1.4714594730E-001 -1.3879903888E+001 +8.7898338638E-001 -5.2346730581E+001 +8.8013159457E-001 -5.2255152602E+001 +1.2157382920E-001 -1.6790398490E+001
18005500000.000 +1.4759739084E-001 -1.3299760199E+001 +8.7435312024E-001 -5.2716416610E+001 +8.8643271865E-001 -5.3272593450E+001 +1.2182167761E-001 -1.6805706244E+001
18205450000.000 +1.4775048087E-001 -1.4174285964E+001 +8.7703770514E-001 -5.3104936875E+001 +8.8272186493E-001 -5.3569854108E+001 +1.2197349792E-001 -1.7893240357E+001
18405400000.000 +1.4867366702E-001 -1.4653916795E+001 +8.7617255975E-001 -5.3894766149E+001 +8.9038368850E-001 -5.3846740217E+001 +1.2163320469E-001 -1.8358139508E+001
18605350000.000 +1.4943754430E-001 -1.3871494481E+001 +8.7556053525E-001 -5.4661643787E+001 +8.9106456897E-001 -5.5157117737E+001 +1.2227557359E-001 -1.8519429361E+001
18805300000.000 +1.4982175617E-001 -1.5068861811E+001 +8.7978582617E-001 -5.4996416856E+001 +8.7526901697E-001 -5.5657024421E+001 +1.2273236738E-001 -1.9928635223E+001
19005250000.000 +1.5200941702E-001 -1.5388914949E+001 +8.8173752000E-001 -5.5646314608E+001 +8.8906043320E-001 -5.5794076296E+001 +1.2333944264E-001 -1.9874025450E+001
19205200000.000 +1.5355200191E-001 -1.5194737090E+001 +8.8388378476E-001 -5.6317792718E+001 +8.8563793697E-001 -5.7498315924E+001 +1.2367786828E-001 -2.0787410968E+001
19405150000.000 +1.5090842416E-001 -1.5118755608E+001 +8.8146068197E-001 -5.7034310555E+001 +8.7728431447E-001 -5.7835296496E+001 +1.2334150669E-001 -2.1180795270E+001
19605100000.000 +1.5180871127E-001 -1.6716685424E+001 +8.8566299620E-001 -5.7576135103E+001 +8.7538095632E-001 -5.8517089630E+001 +1.2271975246E-001 -2.1700932794E+001
19805050000.000 +1.5320286774E-001 -1.5694359705E+001 +8.7940734736E-001 -5.8341291060E+001 +8.8357701284E-001 -5.9000173852E+001 +1.2328380016E-001 -2.1306338809E+001
20005000000.000 +1.5385873208E-001 -1.5936294374E+001 +8.7717386005E-001 -5.8522166462E+001 +8.7863711730E-001 -6.0045765164E+001 +1.2340264621E-001 -2.1921363006E+001
20204950000.000 +1.5483037428E-001 -1.7021930578E+001 +8.7922450460E-001 -5.9632101013E+001 +8.7912017542E-001 -5.9809597109E+001 +1.2232725882E-001 -2.1799748603E+001
20404900000.000 +1.5648828543E-001 -1.6664429056E+001 +8.7749366075E-001 -6.0026015847E+001 +8.8120229453E-001 -6.1220824612E+001 +1.2196166071E-001 -2.1842220184E+001
20604850000.000 +1.5677271306E-001 -1.7103872691E+001 +8.7480680217E-001 -6.0596663211E+001 +8.6645618885E-001 -6.1207182911E+001 +1.2232461960E-001 -2.2530817637E+001
20804800000.000 +1.5752389938E-001 -1.8148843040E+001 +8.7222704799E-001 -6.0899274137E+001 +8.8202666959E-001 -6.1599549687E+001 +1.2164353987E-001 -2.2689245687E+001
21004750000.000 +1.5979027232E-001 -1.8471966997E+001 +8.7406534887E-001 -6.1803956601E+001 +8.7833433555E-001 -6.2386405296E+001 +1.2154305302E-001 -2.2921027124E+001
21204700000.000 +1.6015894942E-001 -1.8389748974E+001 +8.7011641964E-001 -6.1805903042E+001 +8.8370321790E-001 -6.2790016135E+001 +1.2141140441E-001 -2.3327236531E+001
21404650000.000 +1.6045087770E-001 -2.0129224481E+001 +8.7580245325E-001 -6.2520278156E+001 +8.7720624662E-001 -6.3142440972E+001 +1.2082029834E-001 -2.4078672689E+001
21604600000.000 +1.5908408199E-001 -1.9665348959E+001 +8.6547938867E-001 -6.3278961523E+001 +8.9286655600E-001 -6.3581308934E+001 +1.2022240669E-001 -2.3284122323E+001
21804550000.000 +1.6187354847E-001 -1.9649504851E+001 +8.7335317751E-001 -6.3713602807E+001 +8.8086760592E-001 -6.4819337105E+001 +1.2312993955E-001 -2.4815030505E+001
22004500000.000 +1.6050089269E-001 -2.0447892750E+001 +8.7373639451E-001 -6.4518780658E+001 +8.8170879678E-001 -6.4224176672E+001 +1.2205936029E-001 -2.4959357380E+001
22204450000.000 +1.6445608862E-001 -2.0045021129E+001 +8.7680824579E-001 -6.5077350057E+001 +8.8625673238E-001 -6.5397014510E+001 +1.2434935871E-001 -2.4610736663E+001
22404400000.000 +1.6574890485E-001 -1.9551233834E+001 +8.7058862125E-001 -6.5641014838E+001 +8.8110856195E-001 -6.6559186642E+001 +1.2556886449E-001 -2.5342116373E+001
22604350000.000 +1.6631973335E-001 -2.0525097468E+001 +8.7558198954E-001 -6.6241030475E+001 +8.7842383917E-001 -6.6945225036E+001 +1.2546194300E-001 -2.6017442391E+001
22804300000.000 +1.6896235966E-001 -2.0855250437E+001 +8.7405641114E-001 -6.7230436139E+001 +8.8531247628E-001 -6.7970756060E+001 +1.2616959338E-001 -2.5528892614E+001
23004250000.000 +1.6912261092E-001 -2.0442006328E+001 +8.7382053405E-001 -6.7690714861E+001 +8.7352193244E-001 -6.8995128255E+001 +1.2588093606E-001 -2.6145687939E+001
23204200000.000 +1.6992222343E-001 -2.1754138672E+001 +8.7339575968E-001 -6.8257703626E+001 +8.6799338816E-001 -6.9487145529E+001 +1.2606244020E-001 -2.6496647001E+001
23404150000.000 +1.7277432293E-001 -2.2301217839E+001 +8.7192914920E-001 -6.9333457574E+001 +8.7590485613E-001 -6.9661200263E+001 +1.2538984657E-001 -2.5804177264E+001
23604100000.000 +1.7497260863E-001 -2.2336075297E+001 +8.7120200792E-001 -6.9492678779E+001 +8.7731025824E-001 -7.1589893501E+001 +1.2576132987E-001 -2.6314200315E+001
23804050000.000 +1.7196933509E-001 -2.3431909966E+001 +8.7378883404E-001 -7.0369286411E+001 +8.5241964819E-001 -7.1025449188E+001 +1.2550930894E-001 -2.7173256965E+001
24004000000.000 +1.7672893486E-001 -2.5114944789E+001 +8.7000795905E-001 -7.0564546526E+001 +8.7365505236E-001 -7.2075895670E+001 +1.2669014672E-001 -2.7485822786E+001
24203950000.000 +1.7503817506E-001 -2.4606183325E+001 +8.6729190305E-001 -7.1445359190E+001 +8.6303427733E-001 -7.3077909609E+001 +1.2684160997E-001 -2.7923230614E+001
24403900000.000 +1.7398301954E-001 -2.6723429632E+001 +8.6598958958E-001 -7.1478284531E+001 +8.6779164096E-001 -7.2929044677E+001 +1.2646268271E-001 -2.9232700806E+001
24603850000.000 +1.7254033470E-001 -2.7602955259E+001 +8.6941242732E-001 -7.2480785549E+001 +8.6792404163E-001 -7.3114128103E+001 +1.2644423407E-001 -2.9371432562E+001
24803800000.000 +1.7393648748E-001 -2.5784962242E+001 +8.6496105879E-001 -7.2628770099E+001 +8.7662297682E-001 -7.4583568904E+001 +1.2764209299E-001 -2.9706485752E+001
25003750000.000 +1.6941337573E-001 -2.7029038108E+001 +8.7145813425E-001 -7.3437122415E+001 +8.5602679320E-001 -7.4550026530E+001 +1.2619674196E-001 -3.0501725158E+001
25203700000.000 +1.7235207156E-001 -2.6831290000E+001 +8.6443013560E-001 -7.4115746340E+001 +8.7779979480E-001 -7.4249216741E+001 +1.2693574555E-001 -3.0078960231E+001
25403650000.000 +1.7632518275E-001 -2.6088108368E+001 +8.6173927177E-001 -7.4244580605E+001 +8.6941497801E-001 -7.5855628170E+001 +1.2893919913E-001 -3.0610119437E+001
25603600000.000 +1.7517880190E-001 -2.7348638527E+001 +8.6185657484E-001 -7.4639928441E+001 +8.5998277351E-001 -7.5368416730E+001 +1.2712334301E-001 -3.1100901200E+001
25803550000.000 +1.7799991950E-001 -2.7611890776E+001 +8.6507343901E-001 -7.5238958058E+001 +8.7147649353E-001 -7.6322264050E+001 +1.2888760388E-001 -3.0207834350E+001
26003500000.000 +1.7872920855E-001 -2.7748119833E+001 +8.5784277749E-001 -7.6208865575E+001 +8.6683643213E-001 -7.6657737327E+001 +1.2937559992E-001 -3.0755193591E+001
26203450000.000 +1.8004157188E-001 -2.8352056249E+001 +8.5939944475E-001 -7.6532372160E+001 +8.6429731412E-001 -7.7063972683E+001 +1.2965686994E-001 -3.1302798551E+001
26403400000.000 +1.8222530892E-001 -2.9088903640E+001 +8.6342591239E-001 -7.7566201918E+001 +8.6069122561E-001 -7.7418665152E+001 +1.2979042660E-001 -3.1153035736E+001
26603350000.000 +1.8642822495E-001 -2.8445311506E+001 +8.6077535748E-001 -7.7529235670E+001 +8.7612621484E-001 -7.8968146863E+001 +1.3168645131E-001 -3.1403303564E+001
26803300000.000 +1.8474483751E-001 -2.9576434699E+001 +8.6635074852E-001 -7.8491577107E+001 +8.6218419540E-001 -7.9203262900E+001 +1.3181482195E-001 -3.2510927563E+001
27003250000.000 +1.8603486062E-001 -2.9851610963E+001 +8.6352439745E-001 -7.9146075650E+001 +8.7274060404E-001 -7.9911213309E+001 +1.3315403040E-001 -3.2324542220E+001
27203200000.000 +1.8654584334E-001 -2.9947048434E+001 +8.6553696650E-001 -8.0157845768E+001 +8.5629438270E-001 -8.1727428611E+001 +1.3373350882E-001 -3.3134457831E+001
27403150000.000 +1.8687305699E-001 -3.0664952213E+001 +8.6455863458E-001 -8.0380879124E+001 +8.5291696841E-001 -8.2131797291E+001 +1.3507545446E-001 -3.4470778031E+001
27603100000.000 +1.8461287071E-001 -3.1087570089E+001 +8.6551086819E-001 -8.1574249558E+001 +8.5342473620E-001 -8.2584974876E+001 +1.3403442579E-001 -3.3642572443E+001
27803050000.000 +1.8551305078E-001 -3.0327823127E+001 +8.6071203818E-001 -8.2276935757E+001 +8.5023462376E-001 -8.3528938520E+001 +1.3613423827E-001 -3.3615875283E+001
28003000000.000 +1.8473689595E-001 -3.1018760042E+001 +8.6353465890E-001 -8.2780664346E+001 +8.4086078863E-001 -8.3974186052E+001 +1.3576773155E-001 -3.4013225389E+001
28202950000.000 +1.8617252311E-001 -3.2136428619E+001 +8.5964313622E-001 -8.3410625519E+001 +8.4411924833E-001 -8.3996548511E+001 +1.3753083325E-001 -3.4014792851E+001
28402900000.000 +1.9043627807E-001 -3.2848172867E+001 +8.5421858126E-001 -8.3358976724E+001 +8.7066222929E-001 -8.4421483881E+001 +1.3838860027E-001 -3.4605684083E+001
28602850000.000 +1.9268069274E-001 -3.3150684905E+001 +8.5213740780E-001 -8.3462847039E+001 +8.5265480410E-001 -8.5335915192E+001 +1.3981346353E-001 -3.6533300689E+001
28802800000.000 +1.9040472369E-001 -3.4479256746E+001 +8.5414381024E-001 -8.4147733751E+001 +8.5883032141E-001 -8.4673251369E+001 +1.3836380140E-001 -3.6355077380E+001
29002750000.000 +1.9606038570E-001 -3.4695804743E+001 +8.5913415830E-001 -8.4700703120E+001 +8.6795628234E-001 -8.6315917916E+001 +1.4153264193E-001 -3.7016092879E+001
29202700000.000 +1.9751216333E-001 -3.4680904157E+001 +8.5750709432E-001 -8.4791337108E+001 +8.6427835911E-001 -8.6829833123E+001 +1.4240136382E-001 -3.8400330725E+001
29402650000.000 +1.9654817916E-001 -3.6092395235E+001 +8.6252701988E-001 -8.5450240673E+001 +8.6520813141E-001 -8.7029991005E+001 +1.4131321147E-001 -3.9019935592E+001
29602600000.000 +2.0036164408E-001 -3.6174397385E+001 +8.6236234573E-001 -8.6219896394E+001 +8.6992810716E-001 -8.7865499125E+001 +1.4243026255E-001 -3.9457298138E+001
29802550000.000 +1.9918057802E-001 -3.6689272321E+001 +8.6514948182E-001 -8.6471747412E+001 +8.5945838543E-001 -8.9055296594E+001 +1.4189478489E-001 -4.1048697750E+001
30002500000.000 +1.9554968770E-001 -3.7454929904E+001 +8.6632882611E-001 -8.7548168458E+001 +8.5370477719E-001 -8.8321110600E+001 +1.4105437196E-001 -4.0299081859E+001
30202450000.000 +1.9972891396E-001 -3.7087677677E+001 +8.5586046269E-001 -8.8167696501E+001 +8.7307469080E-001 -8.9392750314E+001 +1.4337211720E-001 -4.0114737028E+001
30402400000.000 +1.9705702687E-001 -3.7180821138E+001 +8.6085003384E-001 -8.9252239125E+001 +8.4185508521E-001 -9.0733571125E+001 +1.4328262802E-001 -4.1555876081E+001
30602350000.000 +1.9874008377E-001 -3.8445271333E+001 +8.5203135253E-001 -8.9833937682E+001 +8.3991969364E-001 -8.9641317102E+001 +1.4409102886E-001 -4.1830036718E+001
30802300000.000 +2.0092287444E-001 -3.8578575462E+001 +8.5270301902E-001 -9.0635774914E+001 +8.3861095044E-001 -9.1302274534E+001 +1.4587455257E-001 -4.1590523351E+001
31002250000.000 +2.0286078161E-001 -3.9263640795E+001 +8.3931778366E-001 -9.0464000726E+001 +8.4070448614E-001 -9.1359231378E+001 +1.4553792558E-001 -4.3371177968E+001
31202200000.000 +2.0191555368E-001 -4.0031281991E+001 +8.5235137326E-001 -9.1496907398E+001 +8.3960839990E-001 -9.2566121465E+001 +1.4573824768E-001 -4.2599624647E+001
31402150000.000 +2.0491023900E-001 -4.0408399495E+001 +8.3936282558E-001 -9.2103522714E+001 +8.5390093506E-001 -9.2608162698E+001 +1.4766483757E-001 -4.3106924279E+001
31602100000.000 +2.0518426720E-001 -4.0861120982E+001 +8.4896754258E-001 -9.2419996927E+001 +8.3477322319E-001 -9.4764943585E+001 +1.4866443033E-001 -4.4631750334E+001
31802050000.000 +2.0433257811E-001 -4.3247571249E+001 +8.3435029582E-001 -9.2517958534E+001 +8.4134382785E-001 -9.2704069535E+001 +1.4528582858E-001 -4.5367374374E+001
32002000000.000 +2.0624839192E-001 -4.3083207403E+001 +8.5033487512E-001 -9.3436629540E+001 +8.5140099914E-001 -9.4921421816E+001 +1.4836398852E-001 -4.5136746583E+001
32201950000.000 +2.0566758532E-001 -4.3032652735E+001 +8.4319305651E-001 -9.3679954386E+001 +8.4983656863E-001 -9.4847893217E+001 +1.4821616055E-001 -4.6162911921E+001
32401900000.000 +2.0459769675E-001 -4.4751687851E+001 +8.6375108227E-001 -9.4323575064E+001 +8.4640064340E-001 -9.6040164191E+001 +1.4764878410E-001 -4.6991547441E+001
32601850000.000 +2.0735226241E-001 -4.4702715559E+001 +8.4673305184E-001 -9.5002815524E+001 +8.5481909790E-001 -9.6035345321E+001 +1.5004918268E-001 -4.7133118443E+001
32801800000.000 +2.0950216061E-001 -4.5223817299E+001 +8.5399303828E-001 -9.5253549231E+001 +8.5780433833E-001 -9.7469737159E+001 +1.5142707848E-001 -4.8600438119E+001
33001750000.000 +2.0793563244E-001 -4.5702273164E+001 +8.5393225004E-001 -9.6153313815E+001 +8.5502914216E-001 -9.7578269101E+001 +1.5102029789E-001 -4.9103287983E+001
33201700000.000 +2.0817504240E-001 -4.6550295243E+001 +8.5840845654E-001 -9.6494334424E+001 +8.5556021664E-001 -9.7872891517E+001 +1.5209218981E-001 -4.9841067504E+001
33401650000.000 +2.0957282401E-001 -4.6973225103E+001 +8.5738110805E-001 -9.7000993537E+001 +8.5250520435E-001 -9.8624671365E+001 +1.5310665052E-001 -5.0696168215E+001
33601600000.000 +2.0790736820E-001 -4.7356887791E+001 +8.5433746675E-001 -9.7874701274E+001 +8.4492713714E-001 -9.9127665709E+001 +1.5314560301E-001 -5.1222738513E+001
33801550000.000 +2.0927398064E-001 -4.8257943609E+001 +8.5031160198E-001 -9.8637480576E+001 +8.4575294743E-001 -9.9634015709E+001 +1.5425791634E-001 -5.1258776884E+001
34001500000.000 +2.1022676390E-001 -4.9191521318E+001 +8.4876987954E-001 -9.8923431649E+001 +8.3356674833E-001 -1.0027126776E+002 +1.5422987317E-001 -5.2757223477E+001
34201450000.000 +2.0781171216E-001 -4.9531262732E+001 +8.5437009237E-001 -9.9518462406E+001 +8.3490750888E-001 -1.0100528924E+002 +1.5449584037E-001 -5.3125071309E+001
34401400000.000 +2.0984771464E-001 -5.0583746879E+001 +8.4693977294E-001 -1.0017346795E+002 +8.3610359315E-001 -1.0137815054E+002 +1.5519046292E-001 -5.3732894905E+001
34601350000.000 +2.1170405372E-001 -5.0447696336E+001 +8.4380053507E-001 -1.0107565320E+002 +8.3929436709E-001 -1.0263368498E+002 +1.5576130902E-001 -5.4079734105E+001
34801300000.000 +2.0931225561E-001 -5.1776306775E+001 +8.4516952186E-001 -1.0156760204E+002 +8.1930004340E-001 -1.0294657491E+002 +1.5506228628E-001 -5.5345346527E+001
35001250000.000 +2.1102208496E-001 -5.3047827390E+001 +8.3795232376E-001 -1.0229420531E+002 +8.2263884742E-001 -1.0272607866E+002 +1.5550994373E-001 -5.5987440732E+001
35201200000.000 +2.1127974802E-001 -5.3403718616E+001 +8.3736599205E-001 -1.0250242191E+002 +8.2755231984E-001 -1.0443079722E+002 +1.5595817208E-001 -5.7499897032E+001
35401150000.000 +2.0960715128E-001 -5.3736691834E+001 +8.3587130682E-001 -1.0314534914E+002 +8.3186076214E-001 -1.0434057701E+002 +1.5556440033E-001 -5.8342581964E+001
35601100000.000 +2.0991359967E-001 -5.5239930444E+001 +8.3806275490E-001 -1.0377663512E+002 +8.3129210018E-001 -1.0485955895E+002 +1.5520203791E-001 -5.9225011173E+001
35801050000.000 +2.1187305893E-001 -5.5419540594E+001 +8.2821288481E-001 -1.0424191810E+002 +8.3111344152E-001 -1.0588608056E+002 +1.5767317818E-001 -6.0882602943E+001
36001000000.000 +2.0756537023E-001 -5.6682130220E+001 +8.3863637704E-001 -1.0447997294E+002 +8.2918143239E-001 -1.0690786689E+002 +1.5510520072E-001 -6.2526726096E+001
36200950000.000 +2.0611966265E-001 -5.7745822310E+001 +8.3004381868E-001 -1.0549623546E+002 +8.3457194595E-001 -1.0592566353E+002 +1.5325001307E-001 -6.2925606581E+001
36400900000.000 +2.0591625725E-001 -5.7715938232E+001 +8.3932531668E-001 -1.0528569824E+002 +8.4359033506E-001 -1.0734175062E+002 +1.5407549866E-001 -6.3955992840E+001
36600850000.000 +2.0322682705E-001 -5.9026812017E+001 +8.3491235304E-001 -1.0576235840E+002 +8.2519234095E-001 -1.0745762571E+002 +1.5084261704E-001 -6.5633309995E+001
36800800000.000 +2.0084422067E-001 -5.9786251261E+001 +8.5033728293E-001 -1.0631941825E+002 +8.4180699959E-001 -1.0792869946E+002 +1.5041768624E-001 -6.5289832796E+001
37000750000.000 +2.0044168898E-001 -5.9998455722E+001 +8.4346069242E-001 -1.0685142943E+002 +8.3905539079E-001 -1.0811526706E+002 +1.4893827274E-001 -6.5443080709E+001
37200700000.000 +1.9570134154E-001 -6.0513789576E+001 +8.5686777228E-001 -1.0678389972E+002 +8.3341898595E-001 -1.0865475013E+002 +1.4574382795E-001 -6.6178676792E+001
37400650000.000 +1.9564476039E-001 -6.0860925611E+001 +8.5143055005E-001 -1.0817448235E+002 +8.3024382765E-001 -1.0892563846E+002 +1.4557671275E-001 -6.5755281341E+001
37600600000.000 +1.9506507021E-001 -6.1287803707E+001 +8.5477983988E-001 -1.0890021607E+002 +8.3460936759E-001 -1.1000338887E+002 +1.4511384683E-001 -6.6422669937E+001
37800550000.000 +1.9163977768E-001 -6.1595702458E+001 +8.4955726211E-001 -1.0977510112E+002 +8.2168331903E-001 -1.1029401884E+002 +1.4289768202E-001 -6.7072014496E+001
38000500000.000 +1.9059246286E-001 -6.2621902996E+001 +8.5105254206E-001 -1.1032754914E+002 +8.2573193779E-001 -1.0981305779E+002 +1.4104472673E-001 -6.7210785953E+001
38200450000.000 +1.9153001476E-001 -6.2937431398E+001 +8.3918603489E-001 -1.1121749530E+002 +8.2985738704E-001 -1.1134078480E+002 +1.3970874269E-001 -6.8267321243E+001
38400400000.000 +1.8758103751E-001 -6.4022214033E+001 +8.3892646255E-001 -1.1115790518E+002 +8.1472549327E-001 -1.1180792026E+002 +1.3738346416E-001 -6.9867138544E+001
38600350000.000 +1.8579910774E-001 -6.3950508682E+001 +8.4050332240E-001 -1.1207356372E+002 +8.3117790585E-001 -1.1228639513E+002 +1.3693850831E-001 -6.9372366398E+001
38800300000.000 +1.8631628243E-001 -6.5156280987E+001 +8.2856288587E-001 -1.1202777449E+002 +8.2128428439E-001 -1.1294762696E+002 +1.3586220448E-001 -7.1559782086E+001
39000250000.000 +1.8399767053E-001 -6.4903391003E+001 +8.3128169572E-001 -1.1261627309E+002 +8.2244576519E-001 -1.1433437178E+002 +1.3572076389E-001 -7.2172001554E+001
39200200000.000 +1.8555694925E-001 -6.5835927372E+001 +8.2120583292E-001 -1.1340437740E+002 +8.1271718017E-001 -1.1464894281E+002 +1.3665757895E-001 -7.2850637495E+001
39400150000.000 +1.8062863531E-001 -6.5222827013E+001 +8.3100314307E-001 -1.1310858793E+002 +8.3046769417E-001 -1.1547150958E+002 +1.3485766709E-001 -7.2863688643E+001
39600100000.000 +1.7606687892E-001 -6.6593922395E+001 +8.3050991428E-001 -1.1327702599E+002 +8.1611657182E-001 -1.1555508355E+002 +1.3081449519E-001 -7.4853448213E+001
39800050000.000 +1.7361502029E-001 -6.4491485307E+001 +8.5000270972E-001 -1.1425039993E+002 +8.4252851632E-001 -1.1610015515E+002 +1.3111305341E-001 -7.2663922883E+001
40000000000.000 +1.7415051446E-001 -6.3918592961E+001 +8.4601698046E-001 -1.1565315471E+002 +8.3612532814E-001 -1.1783353057E+002 +1.2991015046E-001 -7.3197754411E+001
