# Supplementary material for: Conductivity and radio frequency performance data for silver nanoparticle inks deposited via aerosol jet deposition and processed under varying conditions
Source: Data Brief. 2020 Sep 24;33:106331. doi: 10.1016/j.dib.2020.106331 (PMC7560714; doi:10.1016/j.dib.2020.106331)
Supplement: Supplementary file 3 [file mmc3.zip › Sintering Study/ANP Ink/RF Data/ANP_05_02b.S2P]

!  2-Port S-parameters saved by WinCal
! VAR MeasName=S-Parameters (CALIBRATED_DATA) read from VNA (E8364B)
! VAR MeasDate=11/22/2017 3:54:33 PM
! VAR NAME=AFRL171016_05_02b
! VAR FILENAME=AFRL171016_05_02b.S2P
! VAR DATE=11/22/2017 3:54:33 PM
! VAR PHYS_PORTS=1,2
! VAR ObjTypeName=DATASET
! VAR IndexType=Frequency
!
# Hz S MA R 50
10000000.000 +8.9310385430E-002 -1.4971416585E+000 +9.0659197067E-001 +1.0658122341E-001 +9.0663496603E-001 -1.8071318070E-001 +9.0223892997E-002 -3.2923869132E-001
209950000.000 +9.0044692159E-002 +4.5416349744E-005 +9.0604784995E-001 -6.8219776930E-001 +9.0587276944E-001 -6.9625234991E-001 +8.9803408787E-002 +3.6858897055E-002
409900000.000 +8.9969508676E-002 +4.8746101986E-003 +9.0611530692E-001 -1.2950647211E+000 +9.0655304870E-001 -1.3154412387E+000 +9.0274783640E-002 -1.6681870883E-001
609850000.000 +9.0140223605E-002 -8.4037393187E-002 +9.0604216301E-001 -1.9862490976E+000 +9.0589705312E-001 -2.0113166618E+000 +8.9834131552E-002 -5.9860185187E-001
809800000.000 +9.0096082251E-002 +4.6861861681E-001 +9.0551944383E-001 -2.6072312858E+000 +9.0536765455E-001 -2.6380648643E+000 +8.9369023186E-002 +1.1593630574E-002
1009750000.000 +8.9426274694E-002 +2.5771094561E-001 +9.0469317169E-001 -3.2278958381E+000 +9.0437398946E-001 -3.2773132165E+000 +8.8957698097E-002 -4.1465079947E-002
1209700000.000 +8.9723909373E-002 +6.2403636646E-001 +9.0461859621E-001 -3.8110638937E+000 +9.0453938661E-001 -3.8397000830E+000 +8.9445441708E-002 +3.8708179782E-001
1409650000.000 +9.0141924708E-002 +6.6843503542E-001 +9.0410616605E-001 -4.4429921295E+000 +9.0420410736E-001 -4.4707080997E+000 +8.9675614194E-002 +3.4578858240E-001
1609600000.000 +9.0015273915E-002 +6.5628178304E-001 +9.0382949515E-001 -5.0930840594E+000 +9.0438877252E-001 -5.1233260172E+000 +9.0279777985E-002 -1.8133440885E-001
1809550000.000 +8.9332109724E-002 +3.2068790590E-001 +9.0253534423E-001 -5.7298560126E+000 +9.0300652149E-001 -5.7605159903E+000 +8.9293602360E-002 -5.4007850132E-001
2009500000.000 +8.8923339239E-002 +1.3085581559E+000 +9.0136106897E-001 -6.3047604640E+000 +9.0177572762E-001 -6.3702454565E+000 +8.8506780150E-002 +7.4136405604E-002
2209450000.000 +8.9258163037E-002 +1.9675237903E+000 +9.0099725403E-001 -6.9032770894E+000 +9.0133922911E-001 -6.9006852661E+000 +8.8890365309E-002 +6.4495887855E-001
2409400000.000 +8.9840021036E-002 +1.8226322012E+000 +9.0083665996E-001 -7.5148232336E+000 +9.0157520190E-001 -7.5752099282E+000 +8.9223307058E-002 +6.6704593606E-001
2609350000.000 +9.0370036462E-002 +2.3176566341E+000 +9.0058283973E-001 -8.0808301367E+000 +9.0152948715E-001 -8.1633157859E+000 +8.9837216463E-002 +1.0519168616E+000
2809300000.000 +9.0783021945E-002 +2.5602707941E+000 +9.0058027915E-001 -8.7256931606E+000 +9.0077763819E-001 -8.7751072706E+000 +9.0580969262E-002 +1.0875076216E+000
3009250000.000 +9.0870580800E-002 +2.2487889227E+000 +8.9994184293E-001 -9.2679503247E+000 +8.9980682629E-001 -9.3809822860E+000 +9.0273224629E-002 +7.9219368948E-001
3209200000.000 +9.1180690964E-002 +2.8186849580E+000 +8.9928040682E-001 -9.8961505215E+000 +8.9909757370E-001 -9.9460674048E+000 +9.0024950914E-002 +1.2242952297E+000
3409150000.000 +9.1658657502E-002 +3.2191079294E+000 +8.9901116460E-001 -1.0442580363E+001 +8.9829532107E-001 -1.0489273936E+001 +9.0430039300E-002 +1.6662978535E+000
3609100000.000 +9.1863684991E-002 +3.1114605497E+000 +8.9803398734E-001 -1.1029238119E+001 +8.9826850385E-001 -1.1124043599E+001 +9.0680811929E-002 +1.6133097325E+000
3809050000.000 +9.2741429132E-002 +3.4753127994E+000 +8.9763092019E-001 -1.1619155865E+001 +8.9848300712E-001 -1.1714896030E+001 +9.1502284829E-002 +1.8837136128E+000
4009000000.000 +9.3462731916E-002 +3.8144018803E+000 +8.9752851928E-001 -1.2260560897E+001 +8.9710295018E-001 -1.2264790468E+001 +9.2250467248E-002 +1.9011006331E+000
4208950000.000 +9.3868445276E-002 +3.2554037013E+000 +8.9718575577E-001 -1.2856119026E+001 +8.9772810229E-001 -1.2862511217E+001 +9.2270823044E-002 +1.6590167961E+000
4408900000.000 +9.4606731070E-002 +3.4015219210E+000 +8.9636622966E-001 -1.3391252472E+001 +8.9678635213E-001 -1.3462687833E+001 +9.2782183636E-002 +1.8799695204E+000
4608850000.000 +9.5204277544E-002 +3.8521290878E+000 +8.9639336745E-001 -1.4013788947E+001 +8.9666739879E-001 -1.4047370767E+001 +9.3359650672E-002 +2.0049654575E+000
4808800000.000 +9.5599544621E-002 +3.9517395319E+000 +8.9559982225E-001 -1.4559968199E+001 +8.9584346536E-001 -1.4649853198E+001 +9.3992482766E-002 +2.0237380203E+000
5008750000.000 +9.6704773558E-002 +3.9781458277E+000 +8.9558351822E-001 -1.5127680010E+001 +8.9684883950E-001 -1.5219346982E+001 +9.4754226243E-002 +2.0477977390E+000
5208700000.000 +9.7220899467E-002 +4.4458509616E+000 +8.9502067681E-001 -1.5733428484E+001 +8.9560693532E-001 -1.5861886652E+001 +9.5833473734E-002 +2.2789226828E+000
5408650000.000 +9.7988717878E-002 +4.0519920858E+000 +8.9513152295E-001 -1.6317271224E+001 +8.9596342941E-001 -1.6387439202E+001 +9.6519059099E-002 +1.9856594665E+000
5608600000.000 +9.9173839617E-002 +3.8863142183E+000 +8.9497915287E-001 -1.6905293828E+001 +8.9654725098E-001 -1.7040575179E+001 +9.7408165276E-002 +2.1187074109E+000
5808550000.000 +9.9644604272E-002 +4.2135500898E+000 +8.9501314676E-001 -1.7499486568E+001 +8.9545373207E-001 -1.7599391449E+001 +9.8084658585E-002 +1.8063682780E+000
6008500000.000 +9.9982739247E-002 +3.8010951196E+000 +8.9457047743E-001 -1.8088474380E+001 +8.9466552481E-001 -1.8156152462E+001 +9.8364408309E-002 +1.6539633546E+000
6208450000.000 +1.0094735725E-001 +3.7794748425E+000 +8.9407909150E-001 -1.8684289777E+001 +8.9468810590E-001 -1.8767067693E+001 +9.8814033286E-002 +1.4040648525E+000
6408400000.000 +1.0156632878E-001 +3.9002456230E+000 +8.9349166969E-001 -1.9288131302E+001 +8.9433281044E-001 -1.9417213395E+001 +9.9851923156E-002 +1.2885943646E+000
6608350000.000 +1.0222037742E-001 +3.6574678312E+000 +8.9274528211E-001 -1.9865188572E+001 +8.9330381853E-001 -1.9963431564E+001 +1.0035589640E-001 +8.6342940905E-001
6808300000.000 +1.0371533358E-001 +3.2607116658E+000 +8.9323410893E-001 -2.0452699987E+001 +8.9461484114E-001 -2.0495421814E+001 +1.0125194186E-001 +7.4103091706E-001
7008250000.000 +1.0426147683E-001 +3.5771764316E+000 +8.9238851864E-001 -2.1051855648E+001 +8.9361009603E-001 -2.1240749466E+001 +1.0183321806E-001 +5.6014524170E-001
7208200000.000 +1.0428635880E-001 +3.2100593056E+000 +8.9175150815E-001 -2.1638792518E+001 +8.9233639380E-001 -2.1743770348E+001 +1.0181065856E-001 +2.4774586270E-002
7408150000.000 +1.0551474485E-001 +2.8568105636E+000 +8.9101947076E-001 -2.2252085735E+001 +8.9302297443E-001 -2.2374645595E+001 +1.0248709195E-001 -4.7017533173E-002
7608100000.000 +1.0598997011E-001 +2.8091704108E+000 +8.9077187480E-001 -2.2825556693E+001 +8.9092462308E-001 -2.2930071628E+001 +1.0291687855E-001 -4.8043563412E-001
7808050000.000 +1.0666871907E-001 +2.4729411426E+000 +8.9021748773E-001 -2.3384828927E+001 +8.8980179021E-001 -2.3539977084E+001 +1.0354940161E-001 -9.1350409809E-001
8008000000.000 +1.0790734530E-001 +2.2356243151E+000 +8.8997991300E-001 -2.3947587335E+001 +8.9040386040E-001 -2.4068433571E+001 +1.0399847262E-001 -1.1440906393E+000
8207950000.000 +1.0797938116E-001 +2.3120637707E+000 +8.8899463432E-001 -2.4602525913E+001 +8.9137880879E-001 -2.4797455107E+001 +1.0455980074E-001 -1.0152030501E+000
8407900000.000 +1.0863111896E-001 +2.0809112180E+000 +8.8837791321E-001 -2.5105468821E+001 +8.8840207263E-001 -2.5254313334E+001 +1.0501885877E-001 -1.4284931014E+000
8607850000.000 +1.1014146792E-001 +1.7396492356E+000 +8.8891422069E-001 -2.5679115046E+001 +8.9162944953E-001 -2.5692271665E+001 +1.0538104986E-001 -1.1598840073E+000
8807800000.000 +1.1149133553E-001 +2.2974782494E+000 +8.8817389301E-001 -2.6306384058E+001 +8.8951197118E-001 -2.6544964195E+001 +1.0672107202E-001 -1.2564241542E+000
9007750000.000 +1.1113500145E-001 +1.7691774089E+000 +8.8704921839E-001 -2.6852877286E+001 +8.8741332150E-001 -2.6978967406E+001 +1.0699036073E-001 -1.9578739537E+000
9207700000.000 +1.1267024712E-001 +1.4081034968E+000 +8.8675085613E-001 -2.7432707580E+001 +8.8973109415E-001 -2.7607692282E+001 +1.0801522035E-001 -2.1412067781E+000
9407650000.000 +1.1380786056E-001 +1.6718651312E+000 +8.8676274768E-001 -2.8008911427E+001 +8.8915383359E-001 -2.8253078740E+001 +1.0867721959E-001 -2.3389792473E+000
9607600000.000 +1.1398350188E-001 +1.1533880480E+000 +8.8565378791E-001 -2.8581505461E+001 +8.8757147714E-001 -2.8841000326E+001 +1.0906235121E-001 -2.7280118168E+000
9807550000.000 +1.1553529691E-001 +4.7507573209E-001 +8.8562352240E-001 -2.9144017639E+001 +8.8702771209E-001 -2.9333008696E+001 +1.0985529135E-001 -3.1505706030E+000
10007500000.000 +1.1584169037E-001 +1.5580946975E-001 +8.8486128698E-001 -2.9800549803E+001 +8.8822760833E-001 -3.0027892763E+001 +1.1061575535E-001 -3.5905841134E+000
10207450000.000 +1.1548449776E-001 +1.3481747908E-001 +8.8397536597E-001 -3.0285259984E+001 +8.8328384247E-001 -3.0505760754E+001 +1.1024026982E-001 -4.1072438294E+000
10407400000.000 +1.1698293091E-001 -6.9952702676E-001 +8.8478732746E-001 -3.0856646538E+001 +8.8567020177E-001 -3.0791226323E+001 +1.1046897267E-001 -4.2249656114E+000
10607350000.000 +1.1757111935E-001 -2.4774459408E-001 +8.8319544862E-001 -3.1433543440E+001 +8.8659965140E-001 -3.1729095228E+001 +1.1174418422E-001 -4.4565308380E+000
10807300000.000 +1.1749717646E-001 -7.6647251842E-001 +8.8340972395E-001 -3.1997723282E+001 +8.8136502599E-001 -3.2098001903E+001 +1.1165565599E-001 -4.9926500108E+000
11007250000.000 +1.1957404746E-001 -1.6674604719E+000 +8.8310779913E-001 -3.2538929973E+001 +8.8590488496E-001 -3.2592005617E+001 +1.1235301452E-001 -5.0441965897E+000
11207200000.000 +1.2081251237E-001 -1.2728166048E+000 +8.8386574958E-001 -3.3104993603E+001 +8.8477219868E-001 -3.3165552050E+001 +1.1401455195E-001 -5.1859353276E+000
11407150000.000 +1.1981230802E-001 -1.4919797779E+000 +8.8128293174E-001 -3.3691185825E+001 +8.8391210438E-001 -3.3977023795E+001 +1.1444011681E-001 -6.0724838915E+000
11607100000.000 +1.2163164399E-001 -2.5238643854E+000 +8.8322218633E-001 -3.4102426359E+001 +8.7960738880E-001 -3.4290694605E+001 +1.1426185149E-001 -6.5534865920E+000
11807050000.000 +1.2243163312E-001 -1.9956393137E+000 +8.8210201804E-001 -3.4828546296E+001 +8.8824387923E-001 -3.5040990774E+001 +1.1516007769E-001 -6.6028045210E+000
12007000000.000 +1.2319934370E-001 -2.4672027243E+000 +8.8123637807E-001 -3.5220993845E+001 +8.7844805319E-001 -3.5748972083E+001 +1.1537575050E-001 -7.4408853370E+000
12206950000.000 +1.2388335204E-001 -2.9986073506E+000 +8.8128936580E-001 -3.5853483183E+001 +8.8617127413E-001 -3.5871292241E+001 +1.1563900874E-001 -7.2556844361E+000
12406900000.000 +1.2620270596E-001 -2.7898756163E+000 +8.8169689529E-001 -3.6369184044E+001 +8.8545780818E-001 -3.6925147300E+001 +1.1722180299E-001 -7.8590150293E+000
12606850000.000 +1.2400209119E-001 -2.9711764740E+000 +8.8105622058E-001 -3.7050607327E+001 +8.8426624959E-001 -3.7355063894E+001 +1.1646106634E-001 -8.2563864584E+000
12806800000.000 +1.2682509393E-001 -3.5488499096E+000 +8.8122264282E-001 -3.7339331474E+001 +8.8337520637E-001 -3.7981275872E+001 +1.1718353069E-001 -8.5999367437E+000
13006750000.000 +1.2817903087E-001 -4.0062241905E+000 +8.8301121520E-001 -3.8144519227E+001 +8.8924737231E-001 -3.8548474386E+001 +1.1813300884E-001 -8.7117546466E+000
13206700000.000 +1.2650174640E-001 -4.1757908015E+000 +8.8180033508E-001 -3.8780300346E+001 +8.8605915241E-001 -3.9514636473E+001 +1.1865829518E-001 -8.9610210090E+000
13406650000.000 +1.2695357406E-001 -5.5797687505E+000 +8.8378007995E-001 -3.9436215682E+001 +8.8372546981E-001 -3.9478784132E+001 +1.1927641624E-001 -1.0072080783E+001
13606600000.000 +1.2776078802E-001 -5.6624259012E+000 +8.8223055032E-001 -4.0026166189E+001 +8.8795470372E-001 -4.0228574743E+001 +1.1928110055E-001 -1.0499340836E+001
13806550000.000 +1.2744945501E-001 -5.0206670315E+000 +8.8023113975E-001 -4.0636311935E+001 +8.8110241401E-001 -4.0911203301E+001 +1.1916270112E-001 -1.0864444257E+001
14006500000.000 +1.2807711421E-001 -6.2517273687E+000 +8.7948927842E-001 -4.1040265776E+001 +8.8162292921E-001 -4.1169810949E+001 +1.1880968120E-001 -1.1456964467E+001
14206450000.000 +1.2999521743E-001 -6.3309130896E+000 +8.8057512301E-001 -4.1694636960E+001 +8.8297037648E-001 -4.1701873870E+001 +1.1969091280E-001 -1.1420387406E+001
14406400000.000 +1.3026468495E-001 -6.5484960439E+000 +8.8067956055E-001 -4.2242321948E+001 +8.7949597211E-001 -4.2026002444E+001 +1.1945422254E-001 -1.1791798598E+001
14606350000.000 +1.3067586664E-001 -7.4025940992E+000 +8.7903397403E-001 -4.2595916379E+001 +8.8017127954E-001 -4.2622579679E+001 +1.1977833802E-001 -1.2114771884E+001
14806300000.000 +1.3286101282E-001 -7.2383074860E+000 +8.8252235203E-001 -4.3198959581E+001 +8.8131050132E-001 -4.3281480435E+001 +1.2096026258E-001 -1.2207886679E+001
15006250000.000 +1.3322063287E-001 -7.3027905103E+000 +8.7933679688E-001 -4.3785640135E+001 +8.8389888991E-001 -4.4195424088E+001 +1.2154581425E-001 -1.2594196988E+001
15206200000.000 +1.3281822622E-001 -8.4433456188E+000 +8.8358828104E-001 -4.4280923671E+001 +8.7761748252E-001 -4.4172917243E+001 +1.2113351403E-001 -1.2990185602E+001
15406150000.000 +1.3571573479E-001 -8.4879574884E+000 +8.8254271663E-001 -4.5044698996E+001 +8.9096951350E-001 -4.4989909378E+001 +1.2291994768E-001 -1.3195039420E+001
15606100000.000 +1.3495394146E-001 -8.2211332109E+000 +8.8267301782E-001 -4.5480996043E+001 +8.8275058406E-001 -4.6295941975E+001 +1.2332223884E-001 -1.4172657980E+001
15806050000.000 +1.3374044907E-001 -9.0300819681E+000 +8.8119337995E-001 -4.6277679663E+001 +8.8747791605E-001 -4.6355529699E+001 +1.2280077948E-001 -1.4541879993E+001
16006000000.000 +1.3645276580E-001 -9.4789273959E+000 +8.8425064463E-001 -4.6721442878E+001 +8.8600360207E-001 -4.7413861797E+001 +1.2415526589E-001 -1.4980435210E+001
16205950000.000 +1.3502859868E-001 -8.7486425473E+000 +8.8288651185E-001 -4.7502740349E+001 +8.8318403032E-001 -4.7992757998E+001 +1.2425191249E-001 -1.5409070448E+001
16405900000.000 +1.3752884542E-001 -1.0047549911E+001 +8.8348792232E-001 -4.7650887105E+001 +8.8069743694E-001 -4.9289490876E+001 +1.2534756557E-001 -1.6409456945E+001
16605850000.000 +1.3685191816E-001 -9.7455394728E+000 +8.8363002834E-001 -4.8640420263E+001 +8.8562576145E-001 -4.9005046048E+001 +1.2509036275E-001 -1.5998422091E+001
16805800000.000 +1.3661019520E-001 -8.3978344244E+000 +8.7744852931E-001 -4.9063262696E+001 +8.8758217565E-001 -5.0290939991E+001 +1.2617219886E-001 -1.5760657947E+001
17005750000.000 +1.3542525944E-001 -9.3459589430E+000 +8.7962428858E-001 -4.9916579770E+001 +8.7582139379E-001 -5.0127280117E+001 +1.2578618496E-001 -1.6524781422E+001
17205700000.000 +1.3889638117E-001 -9.5202015662E+000 +8.7760400653E-001 -5.0250021620E+001 +8.8443505171E-001 -5.0987006889E+001 +1.2725407499E-001 -1.6626536628E+001
17405650000.000 +1.4027633315E-001 -9.5429004925E+000 +8.7972666700E-001 -5.0978277167E+001 +8.7920907428E-001 -5.1517868175E+001 +1.2762618885E-001 -1.7506555803E+001
17605600000.000 +1.4018211659E-001 -1.0519492067E+001 +8.7509797885E-001 -5.1281015611E+001 +8.8044309688E-001 -5.1786849256E+001 +1.2699194939E-001 -1.8296722561E+001
17805550000.000 +1.4174133415E-001 -1.1873629620E+001 +8.7975427844E-001 -5.2186082791E+001 +8.8054059554E-001 -5.2106347074E+001 +1.2685779927E-001 -1.8433505860E+001
18005500000.000 +1.4233251837E-001 -1.1162123403E+001 +8.7542305493E-001 -5.2547576165E+001 +8.8683027950E-001 -5.3156293095E+001 +1.2712483482E-001 -1.8521742998E+001
18205450000.000 +1.4234503728E-001 -1.2053718923E+001 +8.7810290399E-001 -5.2927514882E+001 +8.8315148601E-001 -5.3445887626E+001 +1.2730604260E-001 -1.9535996703E+001
18405400000.000 +1.4331168216E-001 -1.2549953215E+001 +8.7671785004E-001 -5.3714516100E+001 +8.9035008212E-001 -5.3689383505E+001 +1.2709000736E-001 -1.9957027992E+001
18605350000.000 +1.4393485128E-001 -1.1588090355E+001 +8.7604625229E-001 -5.4476388562E+001 +8.9096432413E-001 -5.5002455350E+001 +1.2775191659E-001 -2.0153131188E+001
18805300000.000 +1.4422762051E-001 -1.2814862658E+001 +8.7990282074E-001 -5.4814329274E+001 +8.7541175733E-001 -5.5457895913E+001 +1.2857851902E-001 -2.1554411201E+001
19005250000.000 +1.4652518511E-001 -1.3136501917E+001 +8.8190125249E-001 -5.5458374371E+001 +8.8947487909E-001 -5.5646584447E+001 +1.2937348311E-001 -2.1517456197E+001
19205200000.000 +1.4818945742E-001 -1.2875166083E+001 +8.8470220465E-001 -5.6123064054E+001 +8.8617014276E-001 -5.7286851606E+001 +1.3026828640E-001 -2.2447074722E+001
19405150000.000 +1.4570435905E-001 -1.2774109174E+001 +8.8232183962E-001 -5.6850873725E+001 +8.7798747821E-001 -5.7670809908E+001 +1.2984794973E-001 -2.2890790687E+001
19605100000.000 +1.4677179702E-001 -1.4383488327E+001 +8.8682912912E-001 -5.7383892297E+001 +8.7626358899E-001 -5.8340011882E+001 +1.2947368143E-001 -2.3443165079E+001
19805050000.000 +1.4818007315E-001 -1.3384137826E+001 +8.8012757970E-001 -5.8158204230E+001 +8.8402328159E-001 -5.8840570525E+001 +1.2974470213E-001 -2.2993764103E+001
20005000000.000 +1.4863484286E-001 -1.3508640626E+001 +8.7797227293E-001 -5.8315448626E+001 +8.7889436801E-001 -5.9868199717E+001 +1.2977412018E-001 -2.3525617626E+001
20204950000.000 +1.4961627916E-001 -1.4509100229E+001 +8.7971436019E-001 -5.9409980839E+001 +8.7947210330E-001 -5.9612143534E+001 +1.2883341501E-001 -2.3541245040E+001
20404900000.000 +1.5113761455E-001 -1.4048204261E+001 +8.7837717585E-001 -5.9828851197E+001 +8.8111553290E-001 -6.1015579992E+001 +1.2849983015E-001 -2.3656155634E+001
20604850000.000 +1.5164671676E-001 -1.4437979103E+001 +8.7546413623E-001 -6.0393391311E+001 +8.6637295228E-001 -6.1020652886E+001 +1.2867546827E-001 -2.4311644430E+001
20804800000.000 +1.5261018704E-001 -1.5590549335E+001 +8.7291424574E-001 -6.0716486314E+001 +8.8207007949E-001 -6.1388045576E+001 +1.2804867771E-001 -2.4276144066E+001
21004750000.000 +1.5461021044E-001 -1.5846887329E+001 +8.7423511133E-001 -6.1601149218E+001 +8.7800788482E-001 -6.2229698087E+001 +1.2819785645E-001 -2.4690522120E+001
21204700000.000 +1.5470687675E-001 -1.5854113178E+001 +8.7044622060E-001 -6.1633645599E+001 +8.8417794845E-001 -6.2632609029E+001 +1.2803167972E-001 -2.4934356579E+001
21404650000.000 +1.5490048234E-001 -1.7508613899E+001 +8.7630815679E-001 -6.2330951882E+001 +8.7718415563E-001 -6.2977438665E+001 +1.2768506602E-001 -2.5733339271E+001
21604600000.000 +1.5411437803E-001 -1.6896186000E+001 +8.6589507353E-001 -6.3040513092E+001 +8.9284760291E-001 -6.3384936934E+001 +1.2734952292E-001 -2.5089032077E+001
21804550000.000 +1.5624062669E-001 -1.6894298544E+001 +8.7318868844E-001 -6.3506682104E+001 +8.8088494185E-001 -6.4628387617E+001 +1.3044427452E-001 -2.6504421355E+001
22004500000.000 +1.5562714843E-001 -1.7704519292E+001 +8.7414881873E-001 -6.4296274603E+001 +8.8222257350E-001 -6.4031903189E+001 +1.2946644539E-001 -2.6627902529E+001
22204450000.000 +1.5962206836E-001 -1.7394517533E+001 +8.7756612186E-001 -6.4813091442E+001 +8.8624103340E-001 -6.5219619596E+001 +1.3193970387E-001 -2.6503806294E+001
22404400000.000 +1.6121932825E-001 -1.6805204939E+001 +8.7194454849E-001 -6.5404356213E+001 +8.8168175486E-001 -6.6353536050E+001 +1.3344959928E-001 -2.6979911387E+001
22604350000.000 +1.6181235260E-001 -1.7801728923E+001 +8.7681278300E-001 -6.6007692039E+001 +8.7829444056E-001 -6.6756405727E+001 +1.3288096350E-001 -2.7546226232E+001
22804300000.000 +1.6412303402E-001 -1.8014748235E+001 +8.7434951298E-001 -6.7011624896E+001 +8.8528081502E-001 -6.7752992823E+001 +1.3386456741E-001 -2.7089278969E+001
23004250000.000 +1.6479626419E-001 -1.7710539226E+001 +8.7366126582E-001 -6.7527583960E+001 +8.7332806859E-001 -6.8808078551E+001 +1.3342195846E-001 -2.7579469982E+001
23204200000.000 +1.6494945132E-001 -1.8822336845E+001 +8.7406620336E-001 -6.8042169314E+001 +8.6854245765E-001 -6.9258740814E+001 +1.3376942943E-001 -2.7884708833E+001
23404150000.000 +1.6838516767E-001 -1.9509465253E+001 +8.7207324549E-001 -6.9119335136E+001 +8.7615571199E-001 -6.9435504952E+001 +1.3322000128E-001 -2.7118005411E+001
23604100000.000 +1.7026459071E-001 -1.9452518064E+001 +8.7168052881E-001 -6.9271721933E+001 +8.7707480207E-001 -7.1395213156E+001 +1.3329057600E-001 -2.7899529428E+001
23804050000.000 +1.6724362548E-001 -2.0513904139E+001 +8.7417681862E-001 -7.0119223604E+001 +8.5219566565E-001 -7.0815109206E+001 +1.3308805644E-001 -2.8288267563E+001
24004000000.000 +1.7248451032E-001 -2.2236545169E+001 +8.7026395190E-001 -7.0389474520E+001 +8.7285070232E-001 -7.1867487194E+001 +1.3461285031E-001 -2.8671305496E+001
24203950000.000 +1.7062188596E-001 -2.1734900153E+001 +8.6690630523E-001 -7.1253645387E+001 +8.6219339533E-001 -7.2912401052E+001 +1.3486088152E-001 -2.9060150796E+001
24403900000.000 +1.6916314700E-001 -2.3840930211E+001 +8.6567562621E-001 -7.1279195110E+001 +8.6763521975E-001 -7.2720065209E+001 +1.3517634293E-001 -3.0265917452E+001
24603850000.000 +1.6748565216E-001 -2.4669956574E+001 +8.6849999021E-001 -7.2245723993E+001 +8.6708522530E-001 -7.2898742341E+001 +1.3544720611E-001 -3.0584868582E+001
24803800000.000 +1.6935783985E-001 -2.2949359934E+001 +8.6419367016E-001 -7.2340730330E+001 +8.7546733718E-001 -7.4373781876E+001 +1.3721498930E-001 -3.1067523251E+001
25003750000.000 +1.6506871238E-001 -2.3981251649E+001 +8.7163283287E-001 -7.3189241494E+001 +8.5552183586E-001 -7.4329205071E+001 +1.3569273744E-001 -3.1981701263E+001
25203700000.000 +1.6805820096E-001 -2.3790172481E+001 +8.6379955072E-001 -7.3861776553E+001 +8.7698524397E-001 -7.4016851263E+001 +1.3664337893E-001 -3.1631026584E+001
25403650000.000 +1.7257493274E-001 -2.3174734327E+001 +8.6183135765E-001 -7.3998237065E+001 +8.6864475993E-001 -7.5593024789E+001 +1.3804550763E-001 -3.2128565736E+001
25603600000.000 +1.7100127600E-001 -2.4288360093E+001 +8.6120429033E-001 -7.4351210946E+001 +8.5947322856E-001 -7.5119876387E+001 +1.3639751953E-001 -3.2503016184E+001
25803550000.000 +1.7359988337E-001 -2.4554858729E+001 +8.6388671118E-001 -7.4951474649E+001 +8.7072001856E-001 -7.5997630943E+001 +1.3817842419E-001 -3.1790723487E+001
26003500000.000 +1.7460023627E-001 -2.4522448502E+001 +8.5726328840E-001 -7.5922962879E+001 +8.6648879966E-001 -7.6386074023E+001 +1.3872077773E-001 -3.2257021638E+001
26203450000.000 +1.7570954015E-001 -2.5316469249E+001 +8.5848192293E-001 -7.6257444759E+001 +8.6294824013E-001 -7.6718897355E+001 +1.3891497913E-001 -3.2847477345E+001
26403400000.000 +1.7783127530E-001 -2.5990661486E+001 +8.6294176668E-001 -7.7259589189E+001 +8.5962893653E-001 -7.7146550179E+001 +1.3943316191E-001 -3.2722368144E+001
26603350000.000 +1.8220857157E-001 -2.5408012161E+001 +8.6076615001E-001 -7.7233818585E+001 +8.7487700566E-001 -7.8603105167E+001 +1.4097753710E-001 -3.3031655218E+001
26803300000.000 +1.8079918211E-001 -2.6502872221E+001 +8.6622232524E-001 -7.8143739430E+001 +8.6094002160E-001 -7.8882322594E+001 +1.4097653268E-001 -3.3884653595E+001
27003250000.000 +1.8190522453E-001 -2.6653030823E+001 +8.6268811825E-001 -7.8792273220E+001 +8.7153329131E-001 -7.9613924762E+001 +1.4263474897E-001 -3.3743687691E+001
27203200000.000 +1.8262461017E-001 -2.6836774227E+001 +8.6481640476E-001 -7.9846099312E+001 +8.5591254184E-001 -8.1463493558E+001 +1.4322595693E-001 -3.4501978028E+001
27403150000.000 +1.8332064420E-001 -2.7478515951E+001 +8.6414273781E-001 -8.0077780277E+001 +8.5250515002E-001 -8.1818138019E+001 +1.4451734641E-001 -3.5809429224E+001
27603100000.000 +1.8122932981E-001 -2.7807416990E+001 +8.6550507286E-001 -8.1302400642E+001 +8.5311238031E-001 -8.2269836363E+001 +1.4355646038E-001 -3.4994705035E+001
27803050000.000 +1.8216916725E-001 -2.7025421041E+001 +8.6086832206E-001 -8.1933184890E+001 +8.5010170793E-001 -8.3230172772E+001 +1.4575677023E-001 -3.5199152116E+001
28003000000.000 +1.8141022780E-001 -2.7732102513E+001 +8.6414069986E-001 -8.2468943344E+001 +8.4099853616E-001 -8.3711833968E+001 +1.4556623423E-001 -3.5395913070E+001
28202950000.000 +1.8317068112E-001 -2.8889142401E+001 +8.5972587850E-001 -8.3088467847E+001 +8.4343574977E-001 -8.3674839769E+001 +1.4699639868E-001 -3.5384788620E+001
28402900000.000 +1.8764054749E-001 -2.9731326682E+001 +8.5441948548E-001 -8.2994066725E+001 +8.6966840007E-001 -8.4042916874E+001 +1.4799550628E-001 -3.5934900621E+001
28602850000.000 +1.8970000823E-001 -2.9946574462E+001 +8.5212732250E-001 -8.3158063429E+001 +8.5216189718E-001 -8.5009334734E+001 +1.4939405819E-001 -3.7728101816E+001
28802800000.000 +1.8735160612E-001 -3.1284576821E+001 +8.5390375795E-001 -8.3816992830E+001 +8.5811986179E-001 -8.4347237379E+001 +1.4804623704E-001 -3.7645206120E+001
29002750000.000 +1.9312349015E-001 -3.1537273395E+001 +8.5890660328E-001 -8.4323304190E+001 +8.6736155596E-001 -8.5968209962E+001 +1.5110121556E-001 -3.8239754272E+001
29202700000.000 +1.9497007094E-001 -3.1554981381E+001 +8.5741935624E-001 -8.4467286213E+001 +8.6381763385E-001 -8.6474533291E+001 +1.5196323050E-001 -3.9616818754E+001
29402650000.000 +1.9365955243E-001 -3.2969643367E+001 +8.6276394956E-001 -8.5077339743E+001 +8.6494257091E-001 -8.6681334627E+001 +1.5087684524E-001 -4.0112750380E+001
29602600000.000 +1.9769014864E-001 -3.3028553163E+001 +8.6233762015E-001 -8.5825471123E+001 +8.6972685657E-001 -8.7486231643E+001 +1.5222911195E-001 -4.0553582504E+001
29802550000.000 +1.9636032612E-001 -3.3534848969E+001 +8.6511791183E-001 -8.6063140886E+001 +8.5888598010E-001 -8.8685935882E+001 +1.5161227457E-001 -4.2149639593E+001
30002500000.000 +1.9284684539E-001 -3.4252970232E+001 +8.6609199680E-001 -8.7198390081E+001 +8.5328514634E-001 -8.7939620966E+001 +1.5094917853E-001 -4.1335938267E+001
30202450000.000 +1.9736942031E-001 -3.3828439769E+001 +8.5551027714E-001 -8.7754274069E+001 +8.7231488065E-001 -8.9001978461E+001 +1.5334457175E-001 -4.1284542523E+001
30402400000.000 +1.9525336337E-001 -3.3986830853E+001 +8.6053818508E-001 -8.8861526984E+001 +8.4186190280E-001 -9.0317594549E+001 +1.5328954304E-001 -4.2592637823E+001
30602350000.000 +1.9675420584E-001 -3.5236534124E+001 +8.5246855888E-001 -8.9446170987E+001 +8.4029982742E-001 -8.9283046873E+001 +1.5420123110E-001 -4.2817866381E+001
30802300000.000 +1.9917870559E-001 -3.5516484184E+001 +8.5326505393E-001 -9.0256199706E+001 +8.3902683369E-001 -9.0896320951E+001 +1.5566995626E-001 -4.2658562183E+001
31002250000.000 +2.0144874436E-001 -3.6242464154E+001 +8.4021504232E-001 -9.0120647249E+001 +8.4078724208E-001 -9.0985405251E+001 +1.5570181818E-001 -4.4235586570E+001
31202200000.000 +2.0068242168E-001 -3.6960246504E+001 +8.5288898458E-001 -9.1111768433E+001 +8.3955663852E-001 -9.2144618778E+001 +1.5555352067E-001 -4.3477654471E+001
31402150000.000 +2.0345835025E-001 -3.7337782655E+001 +8.3979546867E-001 -9.1717816364E+001 +8.5425473419E-001 -9.2243956495E+001 +1.5731406779E-001 -4.3952997241E+001
31602100000.000 +2.0404837558E-001 -3.7950935274E+001 +8.4926729523E-001 -9.2036215170E+001 +8.3485227718E-001 -9.4366621452E+001 +1.5822459750E-001 -4.5414619020E+001
31802050000.000 +2.0299553677E-001 -4.0228183357E+001 +8.3528815818E-001 -9.2129262075E+001 +8.4106535992E-001 -9.2296307723E+001 +1.5517651234E-001 -4.6074110035E+001
32002000000.000 +2.0512416485E-001 -4.0175093121E+001 +8.5071204355E-001 -9.3040126997E+001 +8.5195850010E-001 -9.4561941603E+001 +1.5808425163E-001 -4.5948549205E+001
32201950000.000 +2.0480265799E-001 -3.9972086982E+001 +8.4356953941E-001 -9.3283256081E+001 +8.4994977308E-001 -9.4436551134E+001 +1.5782316893E-001 -4.6956355383E+001
32401900000.000 +2.0332802517E-001 -4.1736282969E+001 +8.6421262636E-001 -9.3909926626E+001 +8.4617867484E-001 -9.5628304056E+001 +1.5715389197E-001 -4.7675021943E+001
32601850000.000 +2.0633580537E-001 -4.1711799158E+001 +8.4746741010E-001 -9.4626725498E+001 +8.5448235444E-001 -9.5532375594E+001 +1.5946814961E-001 -4.7782626803E+001
32801800000.000 +2.0834273858E-001 -4.2219643509E+001 +8.5414245686E-001 -9.4852120021E+001 +8.5783059556E-001 -9.7051696037E+001 +1.6095364959E-001 -4.9174731500E+001
33001750000.000 +2.0725812726E-001 -4.2738754438E+001 +8.5462618591E-001 -9.5726399043E+001 +8.5516410400E-001 -9.7083830460E+001 +1.6093950123E-001 -4.9750043683E+001
33201700000.000 +2.0749527396E-001 -4.3684714181E+001 +8.5896859531E-001 -9.6076916617E+001 +8.5625197448E-001 -9.7496707562E+001 +1.6183221642E-001 -5.0447852810E+001
33401650000.000 +2.0918892868E-001 -4.4091628865E+001 +8.5817351404E-001 -9.6579924994E+001 +8.5279454010E-001 -9.8175802612E+001 +1.6294712340E-001 -5.1348565247E+001
33601600000.000 +2.0781858083E-001 -4.4543346597E+001 +8.5562785769E-001 -9.7444414333E+001 +8.4607230413E-001 -9.8701802077E+001 +1.6274560920E-001 -5.1775117449E+001
33801550000.000 +2.0955284289E-001 -4.5473375492E+001 +8.5165791194E-001 -9.8225318917E+001 +8.4653403552E-001 -9.9299348004E+001 +1.6389746594E-001 -5.1857902301E+001
34001500000.000 +2.1055090127E-001 -4.6514305580E+001 +8.5040404869E-001 -9.8494461274E+001 +8.3457859475E-001 -9.9952450782E+001 +1.6364265678E-001 -5.3181382208E+001
34201450000.000 +2.0769572432E-001 -4.6856764422E+001 +8.5559284005E-001 -9.9009782212E+001 +8.3563616268E-001 -1.0051156756E+002 +1.6378592048E-001 -5.3675878376E+001
34401400000.000 +2.1011682198E-001 -4.7957866698E+001 +8.4763313194E-001 -9.9776988399E+001 +8.3711181384E-001 -1.0099958151E+002 +1.6444711345E-001 -5.4128481772E+001
34601350000.000 +2.1189658834E-001 -4.7694365382E+001 +8.4531843676E-001 -1.0064828732E+002 +8.4055747471E-001 -1.0227394131E+002 +1.6484653026E-001 -5.4473208238E+001
34801300000.000 +2.0916127326E-001 -4.9225061607E+001 +8.4659746652E-001 -1.0111191604E+002 +8.2032036318E-001 -1.0252150856E+002 +1.6376804911E-001 -5.5694764580E+001
35001250000.000 +2.1137273377E-001 -5.0613261046E+001 +8.3868486534E-001 -1.0187058879E+002 +8.2331480362E-001 -1.0230767744E+002 +1.6442764046E-001 -5.6320049260E+001
35201200000.000 +2.1185550025E-001 -5.0971480470E+001 +8.3848317373E-001 -1.0211491197E+002 +8.2860119587E-001 -1.0406016025E+002 +1.6469464521E-001 -5.7652469786E+001
35401150000.000 +2.1044947224E-001 -5.1183133488E+001 +8.3763099351E-001 -1.0274042478E+002 +8.3260297805E-001 -1.0388841149E+002 +1.6361605097E-001 -5.8438390273E+001
35601100000.000 +2.1014081294E-001 -5.2778563237E+001 +8.3924265864E-001 -1.0336377157E+002 +8.3224646458E-001 -1.0445514525E+002 +1.6332312505E-001 -5.9336233993E+001
35801050000.000 +2.1239253416E-001 -5.2986304623E+001 +8.2911825651E-001 -1.0384596720E+002 +8.3276004941E-001 -1.0551001618E+002 +1.6645526320E-001 -6.0783655830E+001
36001000000.000 +2.0843854301E-001 -5.4188366731E+001 +8.3994025292E-001 -1.0404958765E+002 +8.3073796845E-001 -1.0650251273E+002 +1.6367261613E-001 -6.2502660441E+001
36200950000.000 +2.0653682994E-001 -5.5296027902E+001 +8.3146195444E-001 -1.0509347488E+002 +8.3638366369E-001 -1.0553350260E+002 +1.6195720841E-001 -6.2852152330E+001
36400900000.000 +2.0700492338E-001 -5.5406279504E+001 +8.4123240180E-001 -1.0482871178E+002 +8.4524867100E-001 -1.0691432961E+002 +1.6245666115E-001 -6.3963074366E+001
36600850000.000 +2.0407687232E-001 -5.6796726821E+001 +8.3680480709E-001 -1.0540040299E+002 +8.2663105319E-001 -1.0707323028E+002 +1.5921925848E-001 -6.5506665029E+001
36800800000.000 +2.0189573859E-001 -5.7461428811E+001 +8.5230997129E-001 -1.0588135038E+002 +8.4330480641E-001 -1.0750584524E+002 +1.5833756878E-001 -6.5178639711E+001
37000750000.000 +2.0127170502E-001 -5.7751769954E+001 +8.4490476569E-001 -1.0639888689E+002 +8.4016925710E-001 -1.0768334059E+002 +1.5714393642E-001 -6.5347095019E+001
37200700000.000 +1.9651932885E-001 -5.8311960185E+001 +8.5850685979E-001 -1.0639722076E+002 +8.3508688297E-001 -1.0823628329E+002 +1.5384544789E-001 -6.6045153535E+001
37400650000.000 +1.9644572530E-001 -5.8543130082E+001 +8.5277526654E-001 -1.0773447036E+002 +8.3186032416E-001 -1.0852398226E+002 +1.5372789115E-001 -6.5568214072E+001
37600600000.000 +1.9573286585E-001 -5.9123310078E+001 +8.5680466077E-001 -1.0849066327E+002 +8.3604273708E-001 -1.0959480225E+002 +1.5264878441E-001 -6.6252819583E+001
37800550000.000 +1.9249277381E-001 -5.9488852391E+001 +8.5147974142E-001 -1.0939953051E+002 +8.2327286104E-001 -1.0990059344E+002 +1.5061345623E-001 -6.6855310083E+001
38000500000.000 +1.9172224229E-001 -6.0512370864E+001 +8.5302021491E-001 -1.0997962399E+002 +8.2672297549E-001 -1.0943007308E+002 +1.4846338981E-001 -6.6909276804E+001
38200450000.000 +1.9258490727E-001 -6.0958675623E+001 +8.4107824348E-001 -1.1081261578E+002 +8.3112320277E-001 -1.1095023190E+002 +1.4680149509E-001 -6.7904498284E+001
38400400000.000 +1.8857044380E-001 -6.1937911922E+001 +8.3988703509E-001 -1.1078816860E+002 +8.1548628938E-001 -1.1140911787E+002 +1.4439434496E-001 -6.9463088992E+001
38600350000.000 +1.8656658092E-001 -6.1893639861E+001 +8.4183947268E-001 -1.1169577297E+002 +8.3268881303E-001 -1.1190323369E+002 +1.4404423243E-001 -6.8993461667E+001
38800300000.000 +1.8725202540E-001 -6.3338244047E+001 +8.2946420973E-001 -1.1158917938E+002 +8.2262362620E-001 -1.1256750249E+002 +1.4263272820E-001 -7.1175343033E+001
39000250000.000 +1.8543959485E-001 -6.2998935970E+001 +8.3302790524E-001 -1.1228701462E+002 +8.2421137467E-001 -1.1395757871E+002 +1.4267186950E-001 -7.1798866965E+001
39200200000.000 +1.8680412452E-001 -6.4050274840E+001 +8.2245959622E-001 -1.1305435980E+002 +8.1451272188E-001 -1.1427161877E+002 +1.4334421963E-001 -7.2391482230E+001
39400150000.000 +1.8213211435E-001 -6.3448497765E+001 +8.3291556047E-001 -1.1275741345E+002 +8.3197564563E-001 -1.1510721977E+002 +1.4140453875E-001 -7.2429219170E+001
39600100000.000 +1.7727983981E-001 -6.4957689438E+001 +8.3223820027E-001 -1.1290248056E+002 +8.1744627680E-001 -1.1519840018E+002 +1.3707183529E-001 -7.4242800555E+001
39800050000.000 +1.7472117744E-001 -6.2725090930E+001 +8.5148896080E-001 -1.1385361075E+002 +8.4404776683E-001 -1.1572650330E+002 +1.3723848535E-001 -7.2125110633E+001
40000000000.000 +1.7497653932E-001 -6.2347355958E+001 +8.4703454386E-001 -1.1528393787E+002 +8.3761833489E-001 -1.1751254315E+002 +1.3595114993E-001 -7.2612885851E+001
