# Supplementary material for: Conductivity and radio frequency performance data for silver nanoparticle inks deposited via aerosol jet deposition and processed under varying conditions
Source: Data Brief. 2020 Sep 24;33:106331. doi: 10.1016/j.dib.2020.106331 (PMC7560714; doi:10.1016/j.dib.2020.106331)
Supplement: Supplementary file 3 [file mmc3.zip › Sintering Study/ANP Ink/RF Data/ANP_05_03.S2P]

!  2-Port S-parameters saved by WinCal
! VAR MeasName=S-Parameters (CALIBRATED_DATA) read from VNA (E8364B)
! VAR MeasDate=11/22/2017 3:55:35 PM
! VAR NAME=AFRL171016_05_03
! VAR FILENAME=AFRL171016_05_03.S2P
! VAR DATE=11/22/2017 3:55:35 PM
! VAR PHYS_PORTS=1,2
! VAR ObjTypeName=DATASET
! VAR IndexType=Frequency
!
# Hz S MA R 50
10000000.000 +8.1218604025E-002 -2.3257386412E+000 +9.1432966439E-001 +7.8164550019E-002 +9.1467061107E-001 -1.0426871014E-001 +7.9911742303E-002 -9.7384005095E-002
209950000.000 +8.0374470030E-002 -1.0098733558E-001 +9.1432026077E-001 -6.7118726906E-001 +9.1457100824E-001 -6.8773637032E-001 +8.0319569600E-002 +1.3549857274E-001
409900000.000 +8.0656896913E-002 +2.9667126103E-002 +9.1460001478E-001 -1.2840169490E+000 +9.1441604076E-001 -1.3015970847E+000 +8.0593415226E-002 +1.4383150321E-001
609850000.000 +8.0145006841E-002 +1.5175075961E-001 +9.1401596202E-001 -1.9656351827E+000 +9.1421838941E-001 -1.9764060074E+000 +8.0265801913E-002 -3.1282302176E-001
809800000.000 +8.0341180898E-002 +7.6484845559E-001 +9.1407940146E-001 -2.5762142828E+000 +9.1413158434E-001 -2.6132338961E+000 +8.0318835846E-002 +4.2578200392E-001
1009750000.000 +8.0101531665E-002 +5.5621412730E-001 +9.1322032102E-001 -3.1894695714E+000 +9.1318929797E-001 -3.2186640237E+000 +7.9964766558E-002 +5.8857759785E-001
1209700000.000 +8.0649276321E-002 +9.9635366845E-001 +9.1358441790E-001 -3.8073441688E+000 +9.1346559647E-001 -3.7994483391E+000 +8.0675799240E-002 +1.0428338957E+000
1409650000.000 +8.0856413729E-002 +1.1096343871E+000 +9.1286360089E-001 -4.3959409148E+000 +9.1274753322E-001 -4.4251540503E+000 +8.0598609063E-002 +1.1152358245E+000
1609600000.000 +8.0504033862E-002 +1.0703990830E+000 +9.1213245060E-001 -5.0810283057E+000 +9.1248559028E-001 -5.0680984253E+000 +8.0858794162E-002 +7.5276398117E-001
1809550000.000 +7.9652159684E-002 +8.5485752413E-001 +9.1103826966E-001 -5.6771493784E+000 +9.1130672030E-001 -5.7440649861E+000 +8.0148297518E-002 +4.8247503912E-001
2009500000.000 +7.9151251610E-002 +1.9190229010E+000 +9.0983675494E-001 -6.2440521916E+000 +9.0981494898E-001 -6.3048884386E+000 +7.9383658335E-002 +1.1791514024E+000
2209450000.000 +7.9920409512E-002 +2.7121922507E+000 +9.0925744019E-001 -6.8170652214E+000 +9.0976972978E-001 -6.8493418192E+000 +7.9804646719E-002 +2.0139595032E+000
2409400000.000 +8.0285457239E-002 +2.7805489813E+000 +9.0926862660E-001 -7.4409108825E+000 +9.0979489739E-001 -7.4703889825E+000 +8.0145409974E-002 +2.0991875816E+000
2609350000.000 +8.0815820920E-002 +3.2347263286E+000 +9.0866772666E-001 -7.9782116155E+000 +9.0973881786E-001 -8.0750216295E+000 +8.0642482346E-002 +2.6834476484E+000
2809300000.000 +8.1111038911E-002 +3.5851553731E+000 +9.0863904207E-001 -8.6175730468E+000 +9.0866194517E-001 -8.6697120360E+000 +8.1302577574E-002 +2.8981886114E+000
3009250000.000 +8.1273376540E-002 +3.3534876602E+000 +9.0775785583E-001 -9.1496594013E+000 +9.0800762733E-001 -9.2361103440E+000 +8.1579992536E-002 +2.5469178826E+000
3209200000.000 +8.1595634294E-002 +4.0184935466E+000 +9.0701178291E-001 -9.7634027747E+000 +9.0755799739E-001 -9.8151077317E+000 +8.1496225172E-002 +3.1057998991E+000
3409150000.000 +8.2519922573E-002 +4.4107673250E+000 +9.0740290489E-001 -1.0322671822E+001 +9.0726761659E-001 -1.0371899070E+001 +8.2235575133E-002 +3.5322438157E+000
3609100000.000 +8.3126626978E-002 +4.4263860139E+000 +9.0698325707E-001 -1.0934493711E+001 +9.0642178290E-001 -1.0931276479E+001 +8.2673672176E-002 +3.6184951603E+000
3809050000.000 +8.3798319364E-002 +4.8035571502E+000 +9.0624209056E-001 -1.1490831063E+001 +9.0693841921E-001 -1.1576901607E+001 +8.3526971211E-002 +3.8226817867E+000
4009000000.000 +8.4805081084E-002 +5.0237417595E+000 +9.0610154590E-001 -1.2125796154E+001 +9.0527970783E-001 -1.2123757222E+001 +8.3900189393E-002 +4.0020294211E+000
4208950000.000 +8.4932791243E-002 +4.7563547063E+000 +9.0543282646E-001 -1.2678143330E+001 +9.0578711832E-001 -1.2683624024E+001 +8.4081468952E-002 +3.8219084660E+000
4408900000.000 +8.5291661695E-002 +4.8472902020E+000 +9.0463081510E-001 -1.3234172504E+001 +9.0498334936E-001 -1.3317397060E+001 +8.4728515591E-002 +4.0526021166E+000
4608850000.000 +8.5957469362E-002 +5.3441729979E+000 +9.0450925718E-001 -1.3818406522E+001 +9.0471576662E-001 -1.3889557443E+001 +8.5264566727E-002 +4.3106737125E+000
4808800000.000 +8.6469352157E-002 +5.5738607637E+000 +9.0359209150E-001 -1.4382816291E+001 +9.0424504891E-001 -1.4460811923E+001 +8.5993046758E-002 +4.4540121077E+000
5008750000.000 +8.7367026153E-002 +5.5851728631E+000 +9.0360254594E-001 -1.4972242152E+001 +9.0495794915E-001 -1.5045204734E+001 +8.6622210590E-002 +4.4070539654E+000
5208700000.000 +8.8060660150E-002 +6.0240380237E+000 +9.0301634633E-001 -1.5534916488E+001 +9.0366336199E-001 -1.5673535951E+001 +8.7516131192E-002 +4.9129659376E+000
5408650000.000 +8.8960831708E-002 +5.8034063966E+000 +9.0315329912E-001 -1.6127372472E+001 +9.0382591636E-001 -1.6181064724E+001 +8.8512244340E-002 +4.6578907441E+000
5608600000.000 +8.9627081887E-002 +5.6408558481E+000 +9.0264121123E-001 -1.6717260013E+001 +9.0443647569E-001 -1.6841172380E+001 +8.9374922760E-002 +4.6745847456E+000
5808550000.000 +9.0436928024E-002 +5.7583651094E+000 +9.0277282955E-001 -1.7312832895E+001 +9.0375358558E-001 -1.7379119027E+001 +9.0434958381E-002 +4.5114358615E+000
6008500000.000 +9.1346486356E-002 +5.6044169211E+000 +9.0280292349E-001 -1.7867656619E+001 +9.0321549229E-001 -1.7936648235E+001 +9.1301487944E-002 +4.2448409517E+000
6208450000.000 +9.2401655121E-002 +5.4631057323E+000 +9.0258180057E-001 -1.8465313245E+001 +9.0308233383E-001 -1.8532274620E+001 +9.1855909215E-002 +3.8882727760E+000
6408400000.000 +9.3263249863E-002 +5.4735292685E+000 +9.0214571157E-001 -1.9081076955E+001 +9.0289255589E-001 -1.9179970648E+001 +9.2655046219E-002 +3.8645198220E+000
6608350000.000 +9.4052332550E-002 +5.3372215624E+000 +9.0122433014E-001 -1.9621619959E+001 +9.0133104530E-001 -1.9711264079E+001 +9.3049571953E-002 +3.6325234295E+000
6808300000.000 +9.4865381130E-002 +5.1422623714E+000 +9.0121414142E-001 -2.0210721039E+001 +9.0254289661E-001 -2.0231993623E+001 +9.4100939369E-002 +3.3894496209E+000
7008250000.000 +9.5329741355E-002 +5.2245680839E+000 +9.0021648968E-001 -2.0796019553E+001 +9.0169275002E-001 -2.0966046272E+001 +9.4613884129E-002 +3.3947759561E+000
7208200000.000 +9.5915416657E-002 +4.8985561765E+000 +8.9972023472E-001 -2.1394933252E+001 +9.0036996693E-001 -2.1457351815E+001 +9.4881087323E-002 +2.9070468766E+000
7408150000.000 +9.6592892100E-002 +4.6827082939E+000 +8.9889077723E-001 -2.1980720633E+001 +9.0103045058E-001 -2.2104641645E+001 +9.5607796747E-002 +2.6593003200E+000
7608100000.000 +9.7465341087E-002 +4.4237421053E+000 +8.9886134677E-001 -2.2559143623E+001 +8.9879984204E-001 -2.2647119305E+001 +9.5969747789E-002 +2.4992654573E+000
7808050000.000 +9.8215748957E-002 +4.3005958475E+000 +8.9823954187E-001 -2.3089891382E+001 +8.9802247404E-001 -2.3245198471E+001 +9.6641455139E-002 +2.0021453135E+000
8008000000.000 +9.8807351484E-002 +4.0765271059E+000 +8.9774787120E-001 -2.3695914889E+001 +8.9795152262E-001 -2.3769788516E+001 +9.7176215728E-002 +1.6930627717E+000
8207950000.000 +9.8796957861E-002 +4.1356955051E+000 +8.9681163543E-001 -2.4300083246E+001 +8.9904895017E-001 -2.4484357476E+001 +9.7808070962E-002 +1.9049605605E+000
8407900000.000 +9.9769409659E-002 +3.9902424263E+000 +8.9613170361E-001 -2.4817991173E+001 +8.9649420755E-001 -2.4944378027E+001 +9.8893146026E-002 +1.4592051356E+000
8607850000.000 +1.0107479038E-001 +3.6680508741E+000 +8.9701183357E-001 -2.5370384358E+001 +8.9986714750E-001 -2.5367392046E+001 +9.9528172797E-002 +1.4918869971E+000
8807800000.000 +1.0255027390E-001 +4.0082980700E+000 +8.9611190743E-001 -2.5987296690E+001 +8.9818404001E-001 -2.6195290419E+001 +1.0091547518E-001 +1.5378828982E+000
9007750000.000 +1.0311650013E-001 +3.4900078674E+000 +8.9540334525E-001 -2.6519917022E+001 +8.9596840290E-001 -2.6629185438E+001 +1.0148105827E-001 +8.1563406549E-001
9207700000.000 +1.0417149140E-001 +3.2562667834E+000 +8.9514363913E-001 -2.7090016175E+001 +8.9809133640E-001 -2.7264697638E+001 +1.0252144879E-001 +4.5607208310E-001
9407650000.000 +1.0543945578E-001 +3.2418750141E+000 +8.9508460784E-001 -2.7662628236E+001 +8.9720232933E-001 -2.7891854342E+001 +1.0285866909E-001 +5.3099924811E-001
9607600000.000 +1.0584091643E-001 +2.9102554139E+000 +8.9396403629E-001 -2.8272622004E+001 +8.9544501414E-001 -2.8467259168E+001 +1.0335246454E-001 +1.5834420798E-001
9807550000.000 +1.0672964053E-001 +2.3603588831E+000 +8.9340272807E-001 -2.8778091069E+001 +8.9496072856E-001 -2.8956811772E+001 +1.0423104964E-001 -3.5177521385E-001
10007500000.000 +1.0713425936E-001 +1.8434384624E+000 +8.9262889739E-001 -2.9417507592E+001 +8.9613551322E-001 -2.9673304153E+001 +1.0498233373E-001 -6.9857930083E-001
10207450000.000 +1.0712069571E-001 +1.8720145776E+000 +8.9156172865E-001 -2.9911389237E+001 +8.9132248459E-001 -3.0113385077E+001 +1.0495127832E-001 -1.2080843020E+000
10407400000.000 +1.0840791374E-001 +1.2184294162E+000 +8.9240491263E-001 -3.0461532212E+001 +8.9334461750E-001 -3.0380769010E+001 +1.0525772641E-001 -1.4839200009E+000
10607350000.000 +1.0886446897E-001 +1.5141157780E+000 +8.9069254998E-001 -3.1040061802E+001 +8.9394853132E-001 -3.1312784146E+001 +1.0615923206E-001 -1.6195642713E+000
10807300000.000 +1.0917065721E-001 +1.0984248110E+000 +8.9110243649E-001 -3.1569036356E+001 +8.8870409978E-001 -3.1680155490E+001 +1.0648095743E-001 -2.1803889251E+000
11007250000.000 +1.1076218134E-001 +4.4098754550E-001 +8.9039349052E-001 -3.2113080884E+001 +8.9330242137E-001 -3.2156569654E+001 +1.0733940678E-001 -2.4641090077E+000
11207200000.000 +1.1215933195E-001 +5.5163753423E-001 +8.9116463524E-001 -3.2674964500E+001 +8.9261166846E-001 -3.2718927584E+001 +1.0914763211E-001 -2.7122906920E+000
11407150000.000 +1.1170188845E-001 +2.7136291753E-002 +8.8884769734E-001 -3.3250947038E+001 +8.9229722501E-001 -3.3528401357E+001 +1.0943142280E-001 -3.5477610336E+000
11607100000.000 +1.1261857197E-001 -8.7506602935E-001 +8.9105124473E-001 -3.3638147462E+001 +8.8802318207E-001 -3.3859636263E+001 +1.0964763405E-001 -4.0450819171E+000
11807050000.000 +1.1389361510E-001 -5.0775179455E-001 +8.8986481238E-001 -3.4355244239E+001 +8.9673165442E-001 -3.4589223094E+001 +1.1073021136E-001 -3.9648292029E+000
12007000000.000 +1.1476265518E-001 -8.6684736380E-001 +8.8964860637E-001 -3.4731225653E+001 +8.8620805079E-001 -3.5253989198E+001 +1.1090642729E-001 -4.8062410279E+000
12206950000.000 +1.1516198202E-001 -1.2517462414E+000 +8.8920127485E-001 -3.5385602475E+001 +8.9392951024E-001 -3.5384097502E+001 +1.1138974063E-001 -4.7147676011E+000
12406900000.000 +1.1681275214E-001 -1.0050767443E+000 +8.8893832408E-001 -3.5850664398E+001 +8.9311165446E-001 -3.6450334104E+001 +1.1297856131E-001 -5.2398270023E+000
12606850000.000 +1.1527496663E-001 -1.1835956043E+000 +8.8829690044E-001 -3.6518445882E+001 +8.9189500809E-001 -3.6870064592E+001 +1.1253536656E-001 -5.5936879894E+000
12806800000.000 +1.1801000069E-001 -1.4745694557E+000 +8.8884262207E-001 -3.6893454829E+001 +8.9107008311E-001 -3.7474329990E+001 +1.1318642156E-001 -6.1071480662E+000
13006750000.000 +1.1917364024E-001 -2.1080731044E+000 +8.9052796275E-001 -3.7671115456E+001 +8.9658926475E-001 -3.8034292169E+001 +1.1415050517E-001 -6.2874163756E+000
13206700000.000 +1.1869215087E-001 -2.2351018677E+000 +8.8978228147E-001 -3.8286412500E+001 +8.9379468621E-001 -3.8975428770E+001 +1.1427576898E-001 -6.4973353392E+000
13406650000.000 +1.1906848518E-001 -3.7693986243E+000 +8.9154427143E-001 -3.8893318251E+001 +8.9125377434E-001 -3.8931985944E+001 +1.1469691916E-001 -7.5256482421E+000
13606600000.000 +1.1936372194E-001 -4.0933441121E+000 +8.8968316943E-001 -3.9481381375E+001 +8.9548023890E-001 -3.9632106656E+001 +1.1505387209E-001 -7.7903426044E+000
13806550000.000 +1.1878475721E-001 -3.4099702675E+000 +8.8789718255E-001 -4.0107433183E+001 +8.8919778934E-001 -4.0415588625E+001 +1.1531868370E-001 -8.1456327816E+000
14006500000.000 +1.1955512626E-001 -4.5845675999E+000 +8.8699113814E-001 -4.0514226898E+001 +8.8963947191E-001 -4.0572691287E+001 +1.1565381933E-001 -8.9522009998E+000
14206450000.000 +1.2116851616E-001 -4.6597937683E+000 +8.8862182880E-001 -4.1155236173E+001 +8.9130259513E-001 -4.1146831718E+001 +1.1676977170E-001 -9.0355704479E+000
14406400000.000 +1.2181813099E-001 -4.9580289428E+000 +8.8895425900E-001 -4.1734052232E+001 +8.8806893627E-001 -4.1498741899E+001 +1.1693618132E-001 -9.3138429480E+000
14606350000.000 +1.2215877166E-001 -5.6679110739E+000 +8.8736255325E-001 -4.2032220291E+001 +8.8842138390E-001 -4.2053468130E+001 +1.1714456793E-001 -9.8045148201E+000
14806300000.000 +1.2354193682E-001 -5.4794863879E+000 +8.9093923741E-001 -4.2648150252E+001 +8.8958669486E-001 -4.2752685581E+001 +1.1828672597E-001 -9.6762896869E+000
15006250000.000 +1.2446810478E-001 -5.4679495296E+000 +8.8736052652E-001 -4.3256636208E+001 +8.9163720800E-001 -4.3624457014E+001 +1.1953851559E-001 -1.0188122026E+001
15206200000.000 +1.2381890989E-001 -6.3472571238E+000 +8.9098748883E-001 -4.3675318771E+001 +8.8504159735E-001 -4.3587014607E+001 +1.1891424512E-001 -1.0851800460E+001
15406150000.000 +1.2633701501E-001 -6.5947447166E+000 +8.9018491764E-001 -4.4423655985E+001 +8.9847010981E-001 -4.4370964007E+001 +1.2067458394E-001 -1.1018969511E+001
15606100000.000 +1.2596956390E-001 -6.5011909272E+000 +8.9014186141E-001 -4.4919229782E+001 +8.9030576367E-001 -4.5665944646E+001 +1.2098273422E-001 -1.1892331872E+001
15806050000.000 +1.2498420506E-001 -7.1491716765E+000 +8.8882811688E-001 -4.5656974238E+001 +8.9517740652E-001 -4.5712707178E+001 +1.2072787171E-001 -1.2431074001E+001
16006000000.000 +1.2713025199E-001 -7.6731054867E+000 +8.9176084635E-001 -4.6118700204E+001 +8.9356750021E-001 -4.6784973500E+001 +1.2188095748E-001 -1.2814280386E+001
16205950000.000 +1.2597436222E-001 -6.9615526324E+000 +8.9007190275E-001 -4.6874342958E+001 +8.9050691784E-001 -4.7381869877E+001 +1.2191477700E-001 -1.3098994156E+001
16405900000.000 +1.2877479895E-001 -8.0775059669E+000 +8.9074505183E-001 -4.6997525526E+001 +8.8823738767E-001 -4.8616287001E+001 +1.2336952936E-001 -1.4185117790E+001
16605850000.000 +1.2752477838E-001 -7.7227938530E+000 +8.9091140949E-001 -4.7990219249E+001 +8.9376479638E-001 -4.8370424607E+001 +1.2368147797E-001 -1.3862369157E+001
16805800000.000 +1.2852420483E-001 -6.0498786610E+000 +8.8500208146E-001 -4.8431984906E+001 +8.9613770128E-001 -4.9654756622E+001 +1.2528658050E-001 -1.3579877722E+001
17005750000.000 +1.2859122157E-001 -7.1592402419E+000 +8.8706166528E-001 -4.9227656906E+001 +8.8394609461E-001 -4.9418657659E+001 +1.2561271966E-001 -1.4798553685E+001
17205700000.000 +1.3166791064E-001 -7.6624853354E+000 +8.8561840933E-001 -4.9566305421E+001 +8.9263171997E-001 -5.0293605514E+001 +1.2707326909E-001 -1.5088330513E+001
17405650000.000 +1.3307812100E-001 -7.8678760974E+000 +8.8773989430E-001 -5.0286607098E+001 +8.8767592961E-001 -5.0802850910E+001 +1.2726181419E-001 -1.5769862563E+001
17605600000.000 +1.3339473387E-001 -8.7426195594E+000 +8.8310111507E-001 -5.0596669009E+001 +8.8821311129E-001 -5.1116806743E+001 +1.2647400775E-001 -1.6613173203E+001
17805550000.000 +1.3397150935E-001 -1.0138082735E+001 +8.8755308555E-001 -5.1477020700E+001 +8.8823316969E-001 -5.1399436707E+001 +1.2628553864E-001 -1.6988946481E+001
18005500000.000 +1.3386437446E-001 -9.4916105287E+000 +8.8265807529E-001 -5.1837490378E+001 +8.9452435552E-001 -5.2436347202E+001 +1.2625551569E-001 -1.6979747206E+001
18205450000.000 +1.3388134006E-001 -1.0101037474E+001 +8.8520645550E-001 -5.2176313291E+001 +8.9061887241E-001 -5.2708148119E+001 +1.2647483922E-001 -1.7955314748E+001
18405400000.000 +1.3432747322E-001 -1.0544946400E+001 +8.8414220508E-001 -5.2990311349E+001 +8.9776576875E-001 -5.2886782262E+001 +1.2646661489E-001 -1.8361441735E+001
18605350000.000 +1.3521884948E-001 -9.7678622706E+000 +8.8338885089E-001 -5.3734856608E+001 +8.9867326160E-001 -5.4230433186E+001 +1.2734558445E-001 -1.8579703881E+001
18805300000.000 +1.3599872595E-001 -1.0773121149E+001 +8.8776207198E-001 -5.4050296485E+001 +8.8292135305E-001 -5.4692408067E+001 +1.2815068492E-001 -1.9997128513E+001
19005250000.000 +1.3768726010E-001 -1.1099457657E+001 +8.8983488057E-001 -5.4697078440E+001 +8.9677233012E-001 -5.4853082871E+001 +1.2916447190E-001 -2.0106202516E+001
19205200000.000 +1.3935032118E-001 -1.1118679404E+001 +8.9184536176E-001 -5.5350904544E+001 +8.9387157756E-001 -5.6534737607E+001 +1.2992870642E-001 -2.0880761034E+001
19405150000.000 +1.3735705336E-001 -1.0866304170E+001 +8.8967021729E-001 -5.6034188010E+001 +8.8542330027E-001 -5.6870400413E+001 +1.3013194669E-001 -2.1377927642E+001
19605100000.000 +1.3817601413E-001 -1.2368429960E+001 +8.9397486311E-001 -5.6563854817E+001 +8.8400329036E-001 -5.7529960297E+001 +1.3029546193E-001 -2.2121912472E+001
19805050000.000 +1.3981906793E-001 -1.1560618904E+001 +8.8801003256E-001 -5.7338464522E+001 +8.9198084966E-001 -5.8011627472E+001 +1.3072333596E-001 -2.1677436867E+001
20005000000.000 +1.4150097167E-001 -1.1633549437E+001 +8.8629066034E-001 -5.7523124365E+001 +8.8721112463E-001 -5.9065595291E+001 +1.3121003123E-001 -2.2352201923E+001
20204950000.000 +1.4175543687E-001 -1.2508794498E+001 +8.8797733734E-001 -5.8594416380E+001 +8.8724076237E-001 -5.8795566258E+001 +1.3016432976E-001 -2.2414958185E+001
20404900000.000 +1.4345063590E-001 -1.2325630481E+001 +8.8644273134E-001 -5.8983193193E+001 +8.8906400001E-001 -6.0196531407E+001 +1.2988187327E-001 -2.2357651640E+001
20604850000.000 +1.4411709917E-001 -1.2531978773E+001 +8.8375469399E-001 -5.9563286063E+001 +8.7402688690E-001 -6.0183146646E+001 +1.3043191352E-001 -2.3138419410E+001
20804800000.000 +1.4468622149E-001 -1.3461458933E+001 +8.8067211769E-001 -5.9838437938E+001 +8.8984885258E-001 -6.0539519613E+001 +1.3018192275E-001 -2.3400655130E+001
21004750000.000 +1.4648377742E-001 -1.3800891341E+001 +8.8227186682E-001 -6.0711616103E+001 +8.8612273728E-001 -6.1306992422E+001 +1.3005579294E-001 -2.3616172079E+001
21204700000.000 +1.4726593014E-001 -1.3697368743E+001 +8.7820894130E-001 -6.0709859392E+001 +8.9188348213E-001 -6.1731798302E+001 +1.3024688422E-001 -2.3943570496E+001
21404650000.000 +1.4679383822E-001 -1.5269396663E+001 +8.8369695301E-001 -6.1425712727E+001 +8.8477560108E-001 -6.2059080003E+001 +1.3015619983E-001 -2.5110237469E+001
21604600000.000 +1.4547007610E-001 -1.4840577675E+001 +8.7406042028E-001 -6.2175177495E+001 +9.0114613985E-001 -6.2442313338E+001 +1.2933879437E-001 -2.4301925361E+001
21804550000.000 +1.4933948824E-001 -1.4714045275E+001 +8.8216187255E-001 -6.2555816221E+001 +8.8974136551E-001 -6.3687507618E+001 +1.3258294125E-001 -2.5838970783E+001
22004500000.000 +1.4781703659E-001 -1.5500228245E+001 +8.8280309561E-001 -6.3376700399E+001 +8.9037729534E-001 -6.3070783472E+001 +1.3189411142E-001 -2.6263862352E+001
22204450000.000 +1.5173266005E-001 -1.5342687710E+001 +8.8532402032E-001 -6.3918558373E+001 +8.9374623605E-001 -6.4281997675E+001 +1.3404933979E-001 -2.6181595148E+001
22404400000.000 +1.5297217368E-001 -1.4786791180E+001 +8.7935931009E-001 -6.4508578476E+001 +8.9016439789E-001 -6.5430238514E+001 +1.3573997562E-001 -2.6694541852E+001
22604350000.000 +1.5366124101E-001 -1.5778438556E+001 +8.8489802747E-001 -6.5083147466E+001 +8.8684694704E-001 -6.5841568572E+001 +1.3587754636E-001 -2.7434605775E+001
22804300000.000 +1.5593682679E-001 -1.6122437286E+001 +8.8297645525E-001 -6.6117652764E+001 +8.9391323282E-001 -6.6819464313E+001 +1.3650578880E-001 -2.7035647534E+001
23004250000.000 +1.5700664956E-001 -1.5711672495E+001 +8.8282487996E-001 -6.6561660389E+001 +8.8168863687E-001 -6.7866074928E+001 +1.3638610895E-001 -2.7412767828E+001
23204200000.000 +1.5738535325E-001 -1.6747741183E+001 +8.8278924918E-001 -6.7046672339E+001 +8.7664003587E-001 -6.8303235670E+001 +1.3693054217E-001 -2.7915786937E+001
23404150000.000 +1.6019803801E-001 -1.7272843880E+001 +8.8123362003E-001 -6.8118093121E+001 +8.8398244733E-001 -6.8411000320E+001 +1.3620863729E-001 -2.7316983195E+001
23604100000.000 +1.6278603213E-001 -1.7203498500E+001 +8.8073045270E-001 -6.8250278360E+001 +8.8615927121E-001 -7.0391900977E+001 +1.3644920663E-001 -2.7884849828E+001
23804050000.000 +1.6060769090E-001 -1.7972990307E+001 +8.8348562291E-001 -6.9139622614E+001 +8.6071244432E-001 -6.9829612085E+001 +1.3612754098E-001 -2.8376195150E+001
24004000000.000 +1.6544755111E-001 -1.9871530634E+001 +8.7950257955E-001 -6.9402344966E+001 +8.8214576859E-001 -7.0887324063E+001 +1.3781633018E-001 -2.9009658567E+001
24203950000.000 +1.6454836280E-001 -1.9551935701E+001 +8.7646539145E-001 -7.0273419302E+001 +8.7195040924E-001 -7.1918314872E+001 +1.3782987956E-001 -2.9142651007E+001
24403900000.000 +1.6422751720E-001 -2.1887796212E+001 +8.7439149521E-001 -7.0315527281E+001 +8.7602329379E-001 -7.1732711925E+001 +1.3840296609E-001 -3.0484510243E+001
24603850000.000 +1.6204455637E-001 -2.2850892532E+001 +8.7763796973E-001 -7.1263624386E+001 +8.7550032890E-001 -7.1948923824E+001 +1.3841866548E-001 -3.0832629471E+001
24803800000.000 +1.6374330792E-001 -2.1291224199E+001 +8.7205712307E-001 -7.1425155575E+001 +8.8447583322E-001 -7.3413479641E+001 +1.4035879098E-001 -3.0977408246E+001
25003750000.000 +1.5945923156E-001 -2.2349200189E+001 +8.7948524691E-001 -7.2256649489E+001 +8.6396939720E-001 -7.3412985061E+001 +1.3935639982E-001 -3.1987580206E+001
25203700000.000 +1.6165807277E-001 -2.2315431191E+001 +8.7209026862E-001 -7.2844638068E+001 +8.8520734638E-001 -7.3016316736E+001 +1.4053228953E-001 -3.1788751097E+001
25403650000.000 +1.6629891462E-001 -2.1628705756E+001 +8.7002324356E-001 -7.3019339821E+001 +8.7769282091E-001 -7.4625777115E+001 +1.4236400637E-001 -3.2271991022E+001
25603600000.000 +1.6494369503E-001 -2.2883123773E+001 +8.6962160343E-001 -7.3343391810E+001 +8.6774614519E-001 -7.4134074173E+001 +1.4096717329E-001 -3.2892988333E+001
25803550000.000 +1.6749254947E-001 -2.3134347574E+001 +8.7322502390E-001 -7.3956588499E+001 +8.7936297888E-001 -7.5039478033E+001 +1.4276426974E-001 -3.2306776897E+001
26003500000.000 +1.6814206792E-001 -2.3183400988E+001 +8.6635776511E-001 -7.4915917990E+001 +8.7415932362E-001 -7.5375798688E+001 +1.4322609595E-001 -3.2637243933E+001
26203450000.000 +1.6910883056E-001 -2.3730346151E+001 +8.6704119686E-001 -7.5270079123E+001 +8.7110737120E-001 -7.5779498048E+001 +1.4364280511E-001 -3.3088708377E+001
26403400000.000 +1.7064990579E-001 -2.4277010437E+001 +8.7122072146E-001 -7.6255359966E+001 +8.6692920333E-001 -7.6122799886E+001 +1.4421995825E-001 -3.3151102217E+001
26603350000.000 +1.7494692974E-001 -2.3686267540E+001 +8.6837766659E-001 -7.6210800409E+001 +8.8274098544E-001 -7.7598502652E+001 +1.4586526722E-001 -3.3298863288E+001
26803300000.000 +1.7355033630E-001 -2.4825084284E+001 +8.7393921993E-001 -7.7107687206E+001 +8.6830710360E-001 -7.7839899306E+001 +1.4658205613E-001 -3.4259094677E+001
27003250000.000 +1.7497442594E-001 -2.5052419210E+001 +8.7087390844E-001 -7.7790467037E+001 +8.7865255491E-001 -7.8526526781E+001 +1.4849784672E-001 -3.4284591753E+001
27203200000.000 +1.7577982838E-001 -2.5343431458E+001 +8.7259884070E-001 -7.8774460962E+001 +8.6283393457E-001 -8.0381562239E+001 +1.4911053341E-001 -3.5182142305E+001
27403150000.000 +1.7665210883E-001 -2.6035958605E+001 +8.7126936571E-001 -7.8946999970E+001 +8.5939872069E-001 -8.0798221891E+001 +1.5098459274E-001 -3.6544902923E+001
27603100000.000 +1.7419002566E-001 -2.6398391135E+001 +8.7304935390E-001 -8.0149382585E+001 +8.6036213178E-001 -8.1111033285E+001 +1.4960089958E-001 -3.6107224713E+001
27803050000.000 +1.7522636693E-001 -2.5641694757E+001 +8.6823021121E-001 -8.0817868929E+001 +8.5750807225E-001 -8.2086114955E+001 +1.5142989694E-001 -3.6013728638E+001
28003000000.000 +1.7502327591E-001 -2.6069686320E+001 +8.7236508218E-001 -8.1355519792E+001 +8.4926812546E-001 -8.2597298269E+001 +1.5172156690E-001 -3.6164427088E+001
28202950000.000 +1.7687399764E-001 -2.7009034783E+001 +8.6869798572E-001 -8.1950203196E+001 +8.5209184033E-001 -8.2555012861E+001 +1.5338878063E-001 -3.6560051596E+001
28402900000.000 +1.8063950863E-001 -2.7995156976E+001 +8.6300973792E-001 -8.1861773058E+001 +8.7892098924E-001 -8.2885202301E+001 +1.5391465546E-001 -3.7034801947E+001
28602850000.000 +1.8319231112E-001 -2.8413844146E+001 +8.6077440251E-001 -8.1958730498E+001 +8.6091496753E-001 -8.3890264188E+001 +1.5569035697E-001 -3.8587134618E+001
28802800000.000 +1.8077222195E-001 -2.9545623416E+001 +8.6314889607E-001 -8.2617943134E+001 +8.6656243178E-001 -8.3187825569E+001 +1.5468365389E-001 -3.8707542276E+001
29002750000.000 +1.8577329893E-001 -2.9811504915E+001 +8.6824339798E-001 -8.3166310440E+001 +8.7608361159E-001 -8.4804781829E+001 +1.5690780871E-001 -3.9144560141E+001
29202700000.000 +1.8755613593E-001 -2.9776088305E+001 +8.6630597661E-001 -8.3256575522E+001 +8.7248511984E-001 -8.5313307823E+001 +1.5856323713E-001 -4.0144289470E+001
29402650000.000 +1.8718087323E-001 -3.1104833069E+001 +8.7153980778E-001 -8.3919946287E+001 +8.7334680292E-001 -8.5546756603E+001 +1.5851219253E-001 -4.0728516592E+001
29602600000.000 +1.9083354596E-001 -3.1468764478E+001 +8.7045694661E-001 -8.4721732844E+001 +8.7741764142E-001 -8.6322269171E+001 +1.6013037139E-001 -4.1130736377E+001
29802550000.000 +1.9035379015E-001 -3.2147199722E+001 +8.7295057996E-001 -8.4889793709E+001 +8.6661346254E-001 -8.7564895497E+001 +1.6010149404E-001 -4.2770076198E+001
30002500000.000 +1.8671549498E-001 -3.2726921695E+001 +8.7415715430E-001 -8.6032562539E+001 +8.6034256922E-001 -8.6797024068E+001 +1.5935675887E-001 -4.2263659815E+001
30202450000.000 +1.9077376951E-001 -3.2361174612E+001 +8.6335117248E-001 -8.6595556477E+001 +8.7984438045E-001 -8.7841660545E+001 +1.6156871718E-001 -4.2129480442E+001
30402400000.000 +1.8861965004E-001 -3.2521564018E+001 +8.6823403264E-001 -8.7690900912E+001 +8.4865710907E-001 -8.9155482727E+001 +1.6180746117E-001 -4.3370001072E+001
30602350000.000 +1.9071846230E-001 -3.3656601077E+001 +8.5948247168E-001 -8.8259447604E+001 +8.4624718422E-001 -8.8110356526E+001 +1.6338078120E-001 -4.3804131021E+001
30802300000.000 +1.9266991867E-001 -3.3740333014E+001 +8.6076410005E-001 -8.9036643860E+001 +8.4639617717E-001 -8.9773981153E+001 +1.6479663596E-001 -4.3780626895E+001
31002250000.000 +1.9572549640E-001 -3.4612856011E+001 +8.4703280207E-001 -8.8893009342E+001 +8.4764873384E-001 -8.9805548492E+001 +1.6532767287E-001 -4.5241635659E+001
31202200000.000 +1.9435539887E-001 -3.5216925343E+001 +8.6090287039E-001 -8.9871346826E+001 +8.4699060491E-001 -9.0939746942E+001 +1.6542007386E-001 -4.4863627068E+001
31402150000.000 +1.9759530599E-001 -3.5662802123E+001 +8.4768646336E-001 -9.0511128160E+001 +8.6156147189E-001 -9.1079386886E+001 +1.6748939708E-001 -4.5251147087E+001
31602100000.000 +1.9829720274E-001 -3.6447802505E+001 +8.5664076875E-001 -9.0773663927E+001 +8.4225957676E-001 -9.3166751919E+001 +1.6826639280E-001 -4.6513998438E+001
31802050000.000 +1.9752810945E-001 -3.8764448145E+001 +8.4221642426E-001 -9.0860589722E+001 +8.4698985414E-001 -9.1106278298E+001 +1.6601789650E-001 -4.7444037708E+001
32002000000.000 +1.9817230442E-001 -3.8637862431E+001 +8.5813428704E-001 -9.1717291123E+001 +8.5827188887E-001 -9.3284132516E+001 +1.6825996183E-001 -4.7427277737E+001
32201950000.000 +1.9726323403E-001 -3.8608575109E+001 +8.5097941106E-001 -9.1953013522E+001 +8.5657170867E-001 -9.3104142631E+001 +1.6810852631E-001 -4.8233824356E+001
32401900000.000 +1.9587845176E-001 -4.0049024002E+001 +8.7214567354E-001 -9.2538551956E+001 +8.5293274512E-001 -9.4325961109E+001 +1.6769131918E-001 -4.9094207925E+001
32601850000.000 +1.9890209258E-001 -3.9882010230E+001 +8.5494791944E-001 -9.3316371972E+001 +8.6151535388E-001 -9.4194480548E+001 +1.7005107148E-001 -4.9068056258E+001
32801800000.000 +2.0128426861E-001 -4.0418484337E+001 +8.6225013012E-001 -9.3493205978E+001 +8.6554126571E-001 -9.5725521300E+001 +1.7171355209E-001 -5.0320009822E+001
33001750000.000 +2.0027186074E-001 -4.0930459439E+001 +8.6245042204E-001 -9.4369689786E+001 +8.6201049795E-001 -9.5744593602E+001 +1.7224154715E-001 -5.0872282548E+001
33201700000.000 +2.0046326660E-001 -4.1754879826E+001 +8.6668930801E-001 -9.4703999295E+001 +8.6275603897E-001 -9.6136847846E+001 +1.7304808727E-001 -5.1578927710E+001
33401650000.000 +2.0195033338E-001 -4.2282671495E+001 +8.6565171651E-001 -9.5170141801E+001 +8.5930211216E-001 -9.6858256160E+001 +1.7458153910E-001 -5.2321899703E+001
33601600000.000 +2.0136241855E-001 -4.2692867207E+001 +8.6276986828E-001 -9.6069973222E+001 +8.5243862758E-001 -9.7378029381E+001 +1.7495166603E-001 -5.2864592285E+001
33801550000.000 +2.0294485041E-001 -4.3629115733E+001 +8.5890396975E-001 -9.6827858068E+001 +8.5289352829E-001 -9.7883498449E+001 +1.7646723472E-001 -5.3032293448E+001
34001500000.000 +2.0407263895E-001 -4.4744161964E+001 +8.5750757794E-001 -9.7082759938E+001 +8.4126501821E-001 -9.8592627223E+001 +1.7656548234E-001 -5.4334351645E+001
34201450000.000 +2.0173581400E-001 -4.5185875016E+001 +8.6289478170E-001 -9.7587953606E+001 +8.4177439824E-001 -9.9166294355E+001 +1.7743211721E-001 -5.4827271206E+001
34401400000.000 +2.0409271293E-001 -4.6116460692E+001 +8.5502158797E-001 -9.8347168038E+001 +8.4380851138E-001 -9.9632488449E+001 +1.7807762656E-001 -5.5310738715E+001
34601350000.000 +2.0571724225E-001 -4.5937989919E+001 +8.5299028202E-001 -9.9217458606E+001 +8.4716127655E-001 -1.0089611441E+002 +1.7856911225E-001 -5.5479146342E+001
34801300000.000 +2.0389321531E-001 -4.7328785658E+001 +8.5414123684E-001 -9.9689009986E+001 +8.2625419183E-001 -1.0111442578E+002 +1.7799264568E-001 -5.6669196412E+001
35001250000.000 +2.0583445326E-001 -4.8385348176E+001 +8.4642078585E-001 -1.0043767490E+002 +8.2974658053E-001 -1.0098373722E+002 +1.7900767141E-001 -5.7282803873E+001
35201200000.000 +2.0660759765E-001 -4.8811224217E+001 +8.4591649519E-001 -1.0067645630E+002 +8.3490936780E-001 -1.0261894192E+002 +1.7953238928E-001 -5.8508613309E+001
35401150000.000 +2.0528170233E-001 -4.9266573136E+001 +8.4383058781E-001 -1.0128632442E+002 +8.3874816861E-001 -1.0255338802E+002 +1.8015110622E-001 -5.9325852471E+001
35601100000.000 +2.0460926743E-001 -5.0705970264E+001 +8.4591622594E-001 -1.0180544166E+002 +8.3783427208E-001 -1.0300175190E+002 +1.7945629477E-001 -6.0499394096E+001
35801050000.000 +2.0642914457E-001 -5.1003423082E+001 +8.3583750251E-001 -1.0231423861E+002 +8.3846837282E-001 -1.0401736563E+002 +1.8239056660E-001 -6.1809499544E+001
36001000000.000 +2.0306782448E-001 -5.2147439192E+001 +8.4679674397E-001 -1.0249319367E+002 +8.3697841140E-001 -1.0502404379E+002 +1.8017021219E-001 -6.3286896151E+001
36200950000.000 +2.0097949426E-001 -5.3040353481E+001 +8.3841889340E-001 -1.0353887115E+002 +8.4224822055E-001 -1.0401577460E+002 +1.7858282291E-001 -6.3855579926E+001
36400900000.000 +2.0048901695E-001 -5.3400627735E+001 +8.4801157877E-001 -1.0325365170E+002 +8.5200332566E-001 -1.0534076220E+002 +1.7932297818E-001 -6.4902154534E+001
36600850000.000 +1.9791579316E-001 -5.4549175887E+001 +8.4441612474E-001 -1.0376717855E+002 +8.3369558129E-001 -1.0552777667E+002 +1.7670647587E-001 -6.6233042131E+001
36800800000.000 +1.9512319357E-001 -5.5018083355E+001 +8.6110521183E-001 -1.0425700184E+002 +8.5084132164E-001 -1.0591102038E+002 +1.7596655569E-001 -6.6282716262E+001
37000750000.000 +1.9522456549E-001 -5.5174711743E+001 +8.5414366645E-001 -1.0480328466E+002 +8.4803974545E-001 -1.0614078082E+002 +1.7470022015E-001 -6.6308984499E+001
37200700000.000 +1.9088504809E-001 -5.5712755323E+001 +8.6768067784E-001 -1.0478352596E+002 +8.4225669599E-001 -1.0668921498E+002 +1.7206079693E-001 -6.6823588527E+001
37400650000.000 +1.9166966815E-001 -5.5795148980E+001 +8.6212575492E-001 -1.0612530600E+002 +8.3831508737E-001 -1.0698139532E+002 +1.7215488844E-001 -6.6470104340E+001
37600600000.000 +1.9143965208E-001 -5.6259196149E+001 +8.6562730627E-001 -1.0685586300E+002 +8.4297547863E-001 -1.0806523532E+002 +1.7229417455E-001 -6.7021488388E+001
37800550000.000 +1.8884199784E-001 -5.6458291091E+001 +8.5988900709E-001 -1.0784186678E+002 +8.2939136639E-001 -1.0840003961E+002 +1.7060865417E-001 -6.7574748835E+001
38000500000.000 +1.8852218236E-001 -5.7497084723E+001 +8.6099677623E-001 -1.0834492270E+002 +8.3226045224E-001 -1.0790506438E+002 +1.6972383910E-001 -6.7889532470E+001
38200450000.000 +1.9038191657E-001 -5.7835104525E+001 +8.4802175905E-001 -1.0924288822E+002 +8.3632600446E-001 -1.0940768855E+002 +1.6882218922E-001 -6.8984537699E+001
38400400000.000 +1.8643674659E-001 -5.9082142584E+001 +8.4686284448E-001 -1.0916625379E+002 +8.1975236581E-001 -1.0984838892E+002 +1.6738384900E-001 -7.0637927025E+001
38600350000.000 +1.8456168706E-001 -5.9162580485E+001 +8.4852182342E-001 -1.0995240548E+002 +8.3692891499E-001 -1.1021222713E+002 +1.6700880424E-001 -7.0869103854E+001
38800300000.000 +1.8512944538E-001 -6.0375384959E+001 +8.3646173251E-001 -1.0979830628E+002 +8.2758165481E-001 -1.1082311561E+002 +1.6491342055E-001 -7.3050283055E+001
39000250000.000 +1.8413629524E-001 -5.9773286847E+001 +8.4033230239E-001 -1.1046087367E+002 +8.3046469318E-001 -1.1224962969E+002 +1.6470166125E-001 -7.3534725987E+001
39200200000.000 +1.8714022310E-001 -6.0870966117E+001 +8.3001282166E-001 -1.1130485807E+002 +8.2055706957E-001 -1.1260321758E+002 +1.6665817088E-001 -7.4052718927E+001
39400150000.000 +1.8241249736E-001 -6.0558743236E+001 +8.4072033423E-001 -1.1091918136E+002 +8.3926897350E-001 -1.1336445094E+002 +1.6490176282E-001 -7.4623658768E+001
39600100000.000 +1.7765379020E-001 -6.2185198216E+001 +8.4066515114E-001 -1.1103428408E+002 +8.2475257188E-001 -1.1345875012E+002 +1.6104674424E-001 -7.6655750051E+001
39800050000.000 +1.7524211082E-001 -6.0354833752E+001 +8.6128525350E-001 -1.1199779521E+002 +8.5223293170E-001 -1.1395043130E+002 +1.6070650094E-001 -7.5024702466E+001
40000000000.000 +1.7639147766E-001 -5.9889666646E+001 +8.5790101089E-001 -1.1345592962E+002 +8.4633782249E-001 -1.1571083846E+002 +1.5898082853E-001 -7.5655129349E+001
