# Supplementary material for: Conductivity and radio frequency performance data for silver nanoparticle inks deposited via aerosol jet deposition and processed under varying conditions
Source: Data Brief. 2020 Sep 24;33:106331. doi: 10.1016/j.dib.2020.106331 (PMC7560714; doi:10.1016/j.dib.2020.106331)
Supplement: Supplementary file 3 [file mmc3.zip › Sintering Study/ANP Ink/RF Data/ANP_05_04.S2P]

!  2-Port S-parameters saved by WinCal
! VAR MeasName=S-Parameters (CALIBRATED_DATA) read from VNA (E8364B)
! VAR MeasDate=11/22/2017 3:56:41 PM
! VAR NAME=AFRL171016_05_04
! VAR FILENAME=AFRL171016_05_04.S2P
! VAR DATE=11/22/2017 3:56:41 PM
! VAR PHYS_PORTS=1,2
! VAR ObjTypeName=DATASET
! VAR IndexType=Frequency
!
# Hz S MA R 50
10000000.000 +8.5964827813E-002 -1.9045576598E+000 +9.0732940847E-001 +1.0684751617E-001 +9.0781377170E-001 -1.0532852642E-001 +8.7815376849E-002 -3.9165344828E-001
209950000.000 +8.7423011747E-002 +1.1830173113E-001 +9.0779197020E-001 -6.8610707524E-001 +9.0858848492E-001 -6.9308432507E-001 +8.7471726942E-002 +1.9422465440E-001
409900000.000 +8.7626513848E-002 +1.4294295420E-001 +9.0802806530E-001 -1.2976519778E+000 +9.0805703540E-001 -1.3101982091E+000 +8.7386911489E-002 +3.3852211108E-001
609850000.000 +8.6845152600E-002 +3.0214224045E-001 +9.0739633899E-001 -1.9826246549E+000 +9.0744139166E-001 -2.0029071461E+000 +8.6652488134E-002 +7.1606878014E-002
809800000.000 +8.6640395099E-002 +8.9066095060E-001 +9.0667558184E-001 -2.6048039108E+000 +9.0719512159E-001 -2.6128613393E+000 +8.6392017877E-002 +8.5841664347E-001
1009750000.000 +8.6195128170E-002 +8.1252138853E-001 +9.0593711907E-001 -3.2138640714E+000 +9.0590631659E-001 -3.2135973045E+000 +8.6084177121E-002 +1.1062857913E+000
1209700000.000 +8.6895023092E-002 +1.2992775198E+000 +9.0623172700E-001 -3.7908828845E+000 +9.0639490830E-001 -3.8648586681E+000 +8.6787071273E-002 +1.6182180983E+000
1409650000.000 +8.7172080466E-002 +1.3060522331E+000 +9.0569282169E-001 -4.4289843502E+000 +9.0594991396E-001 -4.4614935510E+000 +8.6993397202E-002 +1.7746213596E+000
1609600000.000 +8.7292085640E-002 +1.3641155812E+000 +9.0547588106E-001 -5.0819286063E+000 +9.0616192136E-001 -5.1414688237E+000 +8.7388105814E-002 +1.5737239376E+000
1809550000.000 +8.6516005203E-002 +1.2235545059E+000 +9.0435717572E-001 -5.7052384742E+000 +9.0533263047E-001 -5.7928801950E+000 +8.7199877604E-002 +1.4257629603E+000
2009500000.000 +8.6210004053E-002 +2.2056871605E+000 +9.0316270302E-001 -6.2954771955E+000 +9.0404560398E-001 -6.3437388282E+000 +8.6398976611E-002 +2.1577534952E+000
2209450000.000 +8.7340376915E-002 +2.9362384307E+000 +9.0335187210E-001 -6.8746759794E+000 +9.0390966848E-001 -6.9145205750E+000 +8.6743786337E-002 +2.9952198337E+000
2409400000.000 +8.7776742405E-002 +3.0723731455E+000 +9.0287985794E-001 -7.5034702654E+000 +9.0373511670E-001 -7.5397286661E+000 +8.7109899424E-002 +3.1894197390E+000
2609350000.000 +8.8375836625E-002 +3.4276238682E+000 +9.0249768290E-001 -8.0661122191E+000 +9.0354100912E-001 -8.1467367094E+000 +8.7433813081E-002 +3.7960642559E+000
2809300000.000 +8.9049403137E-002 +3.8095143496E+000 +9.0240685672E-001 -8.7125667216E+000 +9.0240500071E-001 -8.7399613487E+000 +8.7683548358E-002 +4.2499299506E+000
3009250000.000 +8.8676723867E-002 +3.7464898579E+000 +9.0121728173E-001 -9.2388459058E+000 +9.0128940717E-001 -9.3110998050E+000 +8.7657790622E-002 +4.1246323529E+000
3209200000.000 +8.8916600411E-002 +4.2796510912E+000 +9.0044801817E-001 -9.8964549805E+000 +9.0047527543E-001 -9.8706367259E+000 +8.7670883010E-002 +4.7200965486E+000
3409150000.000 +8.9709597336E-002 +4.7362380578E+000 +9.0047685548E-001 -1.0466969369E+001 +9.0032836589E-001 -1.0469312066E+001 +8.8232032405E-002 +5.2142725568E+000
3609100000.000 +9.0331054809E-002 +4.7749309019E+000 +8.9950459141E-001 -1.1039254227E+001 +9.0016422803E-001 -1.1050959416E+001 +8.8533952959E-002 +5.3816579501E+000
3809050000.000 +9.1221721463E-002 +5.1152278742E+000 +8.9935728098E-001 -1.1593411245E+001 +9.0026201117E-001 -1.1686483023E+001 +8.9450226067E-002 +5.6647301476E+000
4009000000.000 +9.2261609720E-002 +5.3829030388E+000 +8.9901907343E-001 -1.2235276802E+001 +8.9919991217E-001 -1.2277660254E+001 +9.0095163772E-002 +5.9052846636E+000
4208950000.000 +9.2953058422E-002 +5.0122920231E+000 +8.9911394339E-001 -1.2835715173E+001 +8.9949396285E-001 -1.2813741777E+001 +9.0331404853E-002 +5.8538682910E+000
4408900000.000 +9.3436916927E-002 +5.1557746660E+000 +8.9790778973E-001 -1.3361164883E+001 +8.9897099725E-001 -1.3451491514E+001 +9.1210546148E-002 +6.0618264331E+000
4608850000.000 +9.4701788183E-002 +5.3742887406E+000 +8.9831467994E-001 -1.3984509639E+001 +8.9919780028E-001 -1.4036844969E+001 +9.1855283783E-002 +6.3337690180E+000
4808800000.000 +9.5605771166E-002 +5.6219859483E+000 +8.9745308759E-001 -1.4523793835E+001 +8.9844910000E-001 -1.4618169132E+001 +9.2566877242E-002 +6.5784759345E+000
5008750000.000 +9.6615529233E-002 +5.7443080977E+000 +8.9768653722E-001 -1.5111113001E+001 +8.9917177833E-001 -1.5184825946E+001 +9.3113253586E-002 +6.6811071433E+000
5208700000.000 +9.7378934674E-002 +6.0047226264E+000 +8.9699491362E-001 -1.5689016563E+001 +8.9759334679E-001 -1.5842602311E+001 +9.3649961522E-002 +7.2491835388E+000
5408650000.000 +9.8437317252E-002 +5.7867603194E+000 +8.9694615451E-001 -1.6272642339E+001 +8.9735833939E-001 -1.6340133531E+001 +9.4252366893E-002 +7.1714983289E+000
5608600000.000 +9.8923122318E-002 +5.7629309128E+000 +8.9640537268E-001 -1.6871104771E+001 +8.9805183382E-001 -1.6987648066E+001 +9.5370416931E-002 +7.3495483640E+000
5808550000.000 +9.9758486396E-002 +5.7959493179E+000 +8.9643270165E-001 -1.7473444341E+001 +8.9725925525E-001 -1.7559100279E+001 +9.5847194682E-002 +7.2588965944E+000
6008500000.000 +1.0055001156E-001 +5.5936456640E+000 +8.9577190003E-001 -1.8038042160E+001 +8.9641979065E-001 -1.8124501111E+001 +9.6477674205E-002 +7.0975792328E+000
6208450000.000 +1.0172378958E-001 +5.5227903802E+000 +8.9555920506E-001 -1.8637851439E+001 +8.9665071601E-001 -1.8727635390E+001 +9.7170180079E-002 +6.8323603281E+000
6408400000.000 +1.0270633528E-001 +5.3989666824E+000 +8.9520961726E-001 -1.9231896088E+001 +8.9659072338E-001 -1.9361957406E+001 +9.7961979684E-002 +6.9607868352E+000
6608350000.000 +1.0395092474E-001 +5.2606282797E+000 +8.9438111513E-001 -1.9813497459E+001 +8.9530216250E-001 -1.9899383215E+001 +9.8406625129E-002 +6.7166060915E+000
6808300000.000 +1.0519636019E-001 +5.0284874370E+000 +8.9490459201E-001 -2.0411360420E+001 +8.9647013261E-001 -2.0440835298E+001 +9.9534469664E-002 +6.5513959443E+000
7008250000.000 +1.0575200938E-001 +4.9071929527E+000 +8.9401594510E-001 -2.1001022045E+001 +8.9631314554E-001 -2.1221651757E+001 +1.0028900159E-001 +6.4781360264E+000
7208200000.000 +1.0684500798E-001 +4.5535214791E+000 +8.9375339114E-001 -2.1599020223E+001 +8.9487654677E-001 -2.1682977409E+001 +1.0029468062E-001 +6.1820577931E+000
7408150000.000 +1.0800399078E-001 +4.3146725768E+000 +8.9312548420E-001 -2.2194658120E+001 +8.9541582855E-001 -2.2315447785E+001 +1.0119524414E-001 +6.1222143722E+000
7608100000.000 +1.0865990111E-001 +4.0355462501E+000 +8.9316852897E-001 -2.2765796160E+001 +8.9317745458E-001 -2.2866823672E+001 +1.0125830848E-001 +5.9089706748E+000
7808050000.000 +1.0990785218E-001 +3.6599563587E+000 +8.9228007012E-001 -2.3325704015E+001 +8.9207739421E-001 -2.3469686745E+001 +1.0141016209E-001 +5.6950266681E+000
8008000000.000 +1.1066217701E-001 +3.5939936162E+000 +8.9182855848E-001 -2.3895233099E+001 +8.9217634212E-001 -2.4034997178E+001 +1.0186667019E-001 +5.5750173684E+000
8207950000.000 +1.0995366887E-001 +3.5232925673E+000 +8.9076732165E-001 -2.4579611631E+001 +8.9327900660E-001 -2.4729262262E+001 +1.0224346196E-001 +5.7406459094E+000
8407900000.000 +1.1153546304E-001 +3.2723160544E+000 +8.8974808121E-001 -2.5052929363E+001 +8.9021332704E-001 -2.5183872972E+001 +1.0266316696E-001 +5.5952821287E+000
8607850000.000 +1.1280951509E-001 +3.1267190860E+000 +8.9036949689E-001 -2.5613262185E+001 +8.9349419091E-001 -2.5618399769E+001 +1.0349418195E-001 +5.6899035023E+000
8807800000.000 +1.1413146305E-001 +3.2902286245E+000 +8.8938609735E-001 -2.6242595688E+001 +8.9180905275E-001 -2.6461107276E+001 +1.0480953292E-001 +5.6693504886E+000
9007750000.000 +1.1508792984E-001 +2.6654110801E+000 +8.8877494857E-001 -2.6769442327E+001 +8.8979604202E-001 -2.6894395599E+001 +1.0490955189E-001 +5.1233850892E+000
9207700000.000 +1.1644714995E-001 +2.5248621072E+000 +8.8835735311E-001 -2.7347371320E+001 +8.9165935332E-001 -2.7523292004E+001 +1.0612136881E-001 +4.9332637998E+000
9407650000.000 +1.1743873475E-001 +2.3340691009E+000 +8.8831771099E-001 -2.7936468070E+001 +8.9128355323E-001 -2.8166158867E+001 +1.0670263710E-001 +4.8638065083E+000
9607600000.000 +1.1855913537E-001 +1.7694565609E+000 +8.8749603025E-001 -2.8500574459E+001 +8.8966589817E-001 -2.8754038623E+001 +1.0682281998E-001 +4.6010619126E+000
9807550000.000 +1.1991706422E-001 +1.3756581843E+000 +8.8734246611E-001 -2.9066635385E+001 +8.8958267493E-001 -2.9252672811E+001 +1.0801937233E-001 +4.1219905239E+000
10007500000.000 +1.2028963654E-001 +6.3088430577E-001 +8.8690625816E-001 -2.9751802024E+001 +8.9061965183E-001 -2.9936800568E+001 +1.0855177359E-001 +3.7394536838E+000
10207450000.000 +1.2104013377E-001 +4.3245707518E-001 +8.8596138440E-001 -3.0210503268E+001 +8.8598858235E-001 -3.0409520179E+001 +1.0815301363E-001 +3.3851939711E+000
10407400000.000 +1.2245676044E-001 -4.5423265270E-002 +8.8668106866E-001 -3.0759437428E+001 +8.8840145307E-001 -3.0678540160E+001 +1.0860281121E-001 +3.2547725858E+000
10607350000.000 +1.2274016150E-001 +6.5032224748E-002 +8.8505876488E-001 -3.1330602766E+001 +8.8890205609E-001 -3.1626274506E+001 +1.0925207484E-001 +3.1450930676E+000
10807300000.000 +1.2343488303E-001 -5.2275719107E-001 +8.8509121926E-001 -3.1899436259E+001 +8.8332823414E-001 -3.1987416191E+001 +1.0861644527E-001 +2.8630968183E+000
11007250000.000 +1.2499704863E-001 -9.3689304452E-001 +8.8429156110E-001 -3.2420494660E+001 +8.8770605128E-001 -3.2479580823E+001 +1.0943817572E-001 +2.6344657232E+000
11207200000.000 +1.2621627582E-001 -8.9305576954E-001 +8.8511432349E-001 -3.3047107307E+001 +8.8672075076E-001 -3.3048302619E+001 +1.1056288640E-001 +2.4230918479E+000
11407150000.000 +1.2621133508E-001 -1.7119024255E+000 +8.8224986452E-001 -3.3576493177E+001 +8.8602372656E-001 -3.3854591487E+001 +1.1037449525E-001 +2.0694504954E+000
11607100000.000 +1.2718030349E-001 -2.3934359886E+000 +8.8418067403E-001 -3.3953113943E+001 +8.8235434019E-001 -3.4162146434E+001 +1.1107000246E-001 +1.5290728308E+000
11807050000.000 +1.2807549140E-001 -2.2699981131E+000 +8.8350862143E-001 -3.4707400398E+001 +8.9098658633E-001 -3.4905722742E+001 +1.1203275710E-001 +1.5298904348E+000
12007000000.000 +1.2923741131E-001 -2.7225925212E+000 +8.8327969186E-001 -3.5065925017E+001 +8.8131104519E-001 -3.5575614310E+001 +1.1200439346E-001 +6.5962090924E-001
12206950000.000 +1.2997865908E-001 -3.0476871166E+000 +8.8284681153E-001 -3.5756870661E+001 +8.8891196469E-001 -3.5747459310E+001 +1.1249359609E-001 +7.6757832910E-001
12406900000.000 +1.3189294027E-001 -3.0000184250E+000 +8.8317543324E-001 -3.6251577016E+001 +8.8845380304E-001 -3.6780955236E+001 +1.1408608415E-001 +1.8637581248E-001
12606850000.000 +1.3056917186E-001 -3.4588697183E+000 +8.8287730415E-001 -3.6873737163E+001 +8.8738951550E-001 -3.7210317867E+001 +1.1339397904E-001 -1.5154406046E-001
12806800000.000 +1.3401463759E-001 -3.6773287527E+000 +8.8365972431E-001 -3.7249785086E+001 +8.8677175905E-001 -3.7828302006E+001 +1.1404418669E-001 -6.3113111856E-001
13006750000.000 +1.3540376168E-001 -4.2952476339E+000 +8.8547072400E-001 -3.8005536401E+001 +8.9246195497E-001 -3.8400876566E+001 +1.1470120957E-001 -8.4639814129E-001
13206700000.000 +1.3494525309E-001 -4.7531124064E+000 +8.8417355099E-001 -3.8680145702E+001 +8.8917704466E-001 -3.9369632660E+001 +1.1391964567E-001 -9.1272643913E-001
13406650000.000 +1.3627227731E-001 -6.2891538149E+000 +8.8579190863E-001 -3.9292937932E+001 +8.8627410517E-001 -3.9328306391E+001 +1.1351330150E-001 -1.5462091286E+000
13606600000.000 +1.3570170639E-001 -6.6550330374E+000 +8.8403389047E-001 -3.9876644089E+001 +8.9066333430E-001 -4.0060067870E+001 +1.1399448543E-001 -1.6961662313E+000
13806550000.000 +1.3509034205E-001 -6.4825234782E+000 +8.8163535030E-001 -4.0448593499E+001 +8.8420443500E-001 -4.0784207384E+001 +1.1361102972E-001 -1.7985656425E+000
14006500000.000 +1.3606210013E-001 -7.3871552780E+000 +8.8114945763E-001 -4.0905121823E+001 +8.8450697740E-001 -4.0959697272E+001 +1.1378292318E-001 -2.4467226625E+000
14206450000.000 +1.3723681715E-001 -7.4704258940E+000 +8.8231941920E-001 -4.1509814163E+001 +8.8652489039E-001 -4.1575931216E+001 +1.1500061693E-001 -2.6685812392E+000
14406400000.000 +1.3797590179E-001 -8.0462903452E+000 +8.8257064935E-001 -4.2088989139E+001 +8.8283293144E-001 -4.1841305223E+001 +1.1446098206E-001 -2.9457008970E+000
14606350000.000 +1.3877275154E-001 -8.6464990318E+000 +8.8126648731E-001 -4.2430867091E+001 +8.8362708946E-001 -4.2476653933E+001 +1.1490099900E-001 -3.2712794812E+000
14806300000.000 +1.4009512673E-001 -8.5283227900E+000 +8.8527040045E-001 -4.3066720068E+001 +8.8486339774E-001 -4.3100364119E+001 +1.1667375517E-001 -3.4614831819E+000
15006250000.000 +1.4054570965E-001 -8.7908475278E+000 +8.8198790805E-001 -4.3659318356E+001 +8.8773138543E-001 -4.4011176006E+001 +1.1698465298E-001 -3.9729407167E+000
15206200000.000 +1.4108090289E-001 -9.5600263536E+000 +8.8600551536E-001 -4.4063389116E+001 +8.8171337314E-001 -4.3993948740E+001 +1.1627180131E-001 -4.6576432864E+000
15406150000.000 +1.4357356147E-001 -9.7488549762E+000 +8.8516760972E-001 -4.4872411544E+001 +8.9521693942E-001 -4.4800962784E+001 +1.1811185857E-001 -4.8314123910E+000
15606100000.000 +1.4368117663E-001 -1.0079101128E+001 +8.8570612038E-001 -4.5377482942E+001 +8.8721610127E-001 -4.6110354282E+001 +1.1787092661E-001 -5.5867600289E+000
15806050000.000 +1.4313850796E-001 -1.0804978210E+001 +8.8400189280E-001 -4.6120624225E+001 +8.9179624572E-001 -4.6165800434E+001 +1.1711680837E-001 -5.9375638786E+000
16006000000.000 +1.4544137164E-001 -1.1049822960E+001 +8.8715585478E-001 -4.6561572251E+001 +8.9025610064E-001 -4.7223565037E+001 +1.1850265160E-001 -6.2969038911E+000
16205950000.000 +1.4372935768E-001 -1.0966129210E+001 +8.8516748291E-001 -4.7348951773E+001 +8.8704062520E-001 -4.7833336876E+001 +1.1756814028E-001 -6.4597600135E+000
16405900000.000 +1.4674877881E-001 -1.1847186573E+001 +8.8553560920E-001 -4.7480410768E+001 +8.8477024338E-001 -4.9088930526E+001 +1.1871730559E-001 -7.4881098149E+000
16605850000.000 +1.4540939083E-001 -1.1551633435E+001 +8.8598182586E-001 -4.8456134897E+001 +8.8982720630E-001 -4.8792856029E+001 +1.1877032920E-001 -7.2450989039E+000
16805800000.000 +1.4510143237E-001 -1.0533442936E+001 +8.7975331289E-001 -4.8904845289E+001 +8.9197352813E-001 -5.0085157654E+001 +1.1968980939E-001 -7.0935836743E+000
17005750000.000 +1.4567384697E-001 -1.1512022219E+001 +8.8156883664E-001 -4.9731855367E+001 +8.8017722669E-001 -4.9912514217E+001 +1.1880911979E-001 -8.0244870932E+000
17205700000.000 +1.4873108298E-001 -1.1703772142E+001 +8.8010677078E-001 -5.0099000424E+001 +8.8878495093E-001 -5.0797619905E+001 +1.2058724271E-001 -8.0681600381E+000
17405650000.000 +1.5016831462E-001 -1.2140773704E+001 +8.8231929644E-001 -5.0756778747E+001 +8.8387841333E-001 -5.1312179270E+001 +1.2036792527E-001 -8.8690214875E+000
17605600000.000 +1.5094946846E-001 -1.3142994215E+001 +8.7766347646E-001 -5.1137183645E+001 +8.8490172995E-001 -5.1592097667E+001 +1.1942460948E-001 -9.6372800073E+000
17805550000.000 +1.5228115877E-001 -1.4240440971E+001 +8.8218473490E-001 -5.2007847951E+001 +8.8505952986E-001 -5.1911506435E+001 +1.1949967361E-001 -9.8906570619E+000
18005500000.000 +1.5218131647E-001 -1.4130751107E+001 +8.7809965515E-001 -5.2384019126E+001 +8.9163948727E-001 -5.2939156263E+001 +1.1929673512E-001 -9.9405488603E+000
18205450000.000 +1.5297210439E-001 -1.4999806718E+001 +8.8051680562E-001 -5.2747804720E+001 +8.8796654268E-001 -5.3244870855E+001 +1.1920654934E-001 -1.0954204467E+001
18405400000.000 +1.5354074754E-001 -1.5443330156E+001 +8.8020940787E-001 -5.3527027464E+001 +8.9542084587E-001 -5.3441970211E+001 +1.1930243387E-001 -1.1463615663E+001
18605350000.000 +1.5370014375E-001 -1.5066498807E+001 +8.7941715297E-001 -5.4308980646E+001 +8.9630293252E-001 -5.4763409357E+001 +1.1975019909E-001 -1.1614383433E+001
18805300000.000 +1.5507476872E-001 -1.6174311533E+001 +8.8338666734E-001 -5.4634706296E+001 +8.8063713908E-001 -5.5292828725E+001 +1.1989006036E-001 -1.3072733362E+001
19005250000.000 +1.5687411965E-001 -1.6286525304E+001 +8.8520766563E-001 -5.5271138042E+001 +8.9416468857E-001 -5.5436561207E+001 +1.2058769464E-001 -1.3169359240E+001
19205200000.000 +1.5794238223E-001 -1.6544772116E+001 +8.8744394149E-001 -5.5951516067E+001 +8.9105949737E-001 -5.7121892693E+001 +1.2094645043E-001 -1.3938600682E+001
19405150000.000 +1.5591737140E-001 -1.6617864492E+001 +8.8474723143E-001 -5.6665289628E+001 +8.8250115509E-001 -5.7468834931E+001 +1.2063834445E-001 -1.4273677346E+001
19605100000.000 +1.5724735955E-001 -1.7801703354E+001 +8.8928697251E-001 -5.7188307046E+001 +8.8064131640E-001 -5.8118335424E+001 +1.2061989343E-001 -1.4881908746E+001
19805050000.000 +1.5764919916E-001 -1.7291299443E+001 +8.8267473062E-001 -5.7947874601E+001 +8.8906050887E-001 -5.8570752136E+001 +1.2111589832E-001 -1.4565186885E+001
20005000000.000 +1.5947089338E-001 -1.7605403309E+001 +8.8111261650E-001 -5.8193528666E+001 +8.8474508244E-001 -5.9673331954E+001 +1.2077334406E-001 -1.5016666889E+001
20204950000.000 +1.6024136154E-001 -1.8342708946E+001 +8.8299631341E-001 -5.9241161823E+001 +8.8404256180E-001 -5.9417828135E+001 +1.1988463470E-001 -1.5168108589E+001
20404900000.000 +1.6137888214E-001 -1.8380229573E+001 +8.8165453073E-001 -5.9640672497E+001 +8.8677628488E-001 -6.0814741101E+001 +1.1945658020E-001 -1.5066009363E+001
20604850000.000 +1.6199815499E-001 -1.8846241717E+001 +8.7871281520E-001 -6.0196394173E+001 +8.7160239459E-001 -6.0830032576E+001 +1.1924413256E-001 -1.6030992576E+001
20804800000.000 +1.6291703678E-001 -1.9552861718E+001 +8.7663652060E-001 -6.0471318388E+001 +8.8743611305E-001 -6.1179423822E+001 +1.1915192199E-001 -1.6350720490E+001
21004750000.000 +1.6380111011E-001 -2.0104740589E+001 +8.7745736293E-001 -6.1365370821E+001 +8.8412000458E-001 -6.1971072790E+001 +1.1899046442E-001 -1.6521965039E+001
21204700000.000 +1.6474694847E-001 -2.0245465321E+001 +8.7434852346E-001 -6.1415360320E+001 +8.8998896804E-001 -6.2352647903E+001 +1.1812796974E-001 -1.6908224995E+001
21404650000.000 +1.6513966221E-001 -2.1573744855E+001 +8.7944206890E-001 -6.2061450636E+001 +8.8329379505E-001 -6.2673895340E+001 +1.1790878034E-001 -1.8033957798E+001
21604600000.000 +1.6284468279E-001 -2.1302257709E+001 +8.6964408738E-001 -6.2800921622E+001 +8.9898524707E-001 -6.3132636803E+001 +1.1723130613E-001 -1.7264189488E+001
21804550000.000 +1.6647405787E-001 -2.1400343221E+001 +8.7788434940E-001 -6.3283618729E+001 +8.8667949085E-001 -6.4380238885E+001 +1.1954871019E-001 -1.8944000428E+001
22004500000.000 +1.6553926499E-001 -2.2051302655E+001 +8.7843091888E-001 -6.4066577154E+001 +8.8747255295E-001 -6.3779726864E+001 +1.1849827041E-001 -1.9221872216E+001
22204450000.000 +1.6872968713E-001 -2.1756810889E+001 +8.8053565211E-001 -6.4611465684E+001 +8.9157246564E-001 -6.4989289173E+001 +1.2067250507E-001 -1.9053908774E+001
22404400000.000 +1.6986163834E-001 -2.1554626664E+001 +8.7437373365E-001 -6.5176401390E+001 +8.8755699751E-001 -6.6133568610E+001 +1.2174670577E-001 -1.9447102865E+001
22604350000.000 +1.7098815715E-001 -2.2441751610E+001 +8.8040277133E-001 -6.5746577366E+001 +8.8469281813E-001 -6.6528773188E+001 +1.2213696313E-001 -2.0173738593E+001
22804300000.000 +1.7265647165E-001 -2.2901465600E+001 +8.7777120972E-001 -6.6748045643E+001 +8.9195398294E-001 -6.7501125144E+001 +1.2320659050E-001 -1.9752822776E+001
23004250000.000 +1.7339683544E-001 -2.2721908382E+001 +8.7877316621E-001 -6.7265455094E+001 +8.7973159916E-001 -6.8575404883E+001 +1.2259258392E-001 -2.0235349266E+001
23204200000.000 +1.7422292595E-001 -2.3744873292E+001 +8.7829438805E-001 -6.7815833616E+001 +8.7453088956E-001 -6.9014990485E+001 +1.2332717184E-001 -2.0733500597E+001
23404150000.000 +1.7653612334E-001 -2.4339152926E+001 +8.7668500103E-001 -6.8864818660E+001 +8.8215231093E-001 -6.9185309551E+001 +1.2215603738E-001 -2.0096565269E+001
23604100000.000 +1.7906783396E-001 -2.4500689880E+001 +8.7607496073E-001 -6.8990055881E+001 +8.8410773421E-001 -7.1113196577E+001 +1.2267829129E-001 -2.0676840290E+001
23804050000.000 +1.7755673744E-001 -2.5410871395E+001 +8.7900254369E-001 -6.9902935661E+001 +8.5941765943E-001 -7.0574882074E+001 +1.2295825989E-001 -2.1606375519E+001
24004000000.000 +1.8209710727E-001 -2.7035368292E+001 +8.7523143119E-001 -7.0118914116E+001 +8.8076133483E-001 -7.1597590814E+001 +1.2364181535E-001 -2.2020481123E+001
24203950000.000 +1.8058100455E-001 -2.6961674267E+001 +8.7261946936E-001 -7.1028263977E+001 +8.7002307171E-001 -7.2659442563E+001 +1.2334529180E-001 -2.2489425307E+001
24403900000.000 +1.8068458174E-001 -2.8883995673E+001 +8.7139136512E-001 -7.1054259022E+001 +8.7463489281E-001 -7.2455673762E+001 +1.2319979038E-001 -2.4063528780E+001
24603850000.000 +1.7825535688E-001 -2.9842587869E+001 +8.7454724392E-001 -7.2030703497E+001 +8.7439652051E-001 -7.2682357312E+001 +1.2272775559E-001 -2.4404590975E+001
24803800000.000 +1.7927375695E-001 -2.8520733519E+001 +8.6961279166E-001 -7.2160542602E+001 +8.8341796798E-001 -7.4141994539E+001 +1.2354716928E-001 -2.4606618823E+001
25003750000.000 +1.7547227627E-001 -2.9589888628E+001 +8.7614173226E-001 -7.2973927169E+001 +8.6298888100E-001 -7.4173596592E+001 +1.2252394184E-001 -2.5550609359E+001
25203700000.000 +1.7705193815E-001 -2.9415306229E+001 +8.6878975061E-001 -7.3635163489E+001 +8.8449812563E-001 -7.3805694686E+001 +1.2308610010E-001 -2.5363778235E+001
25403650000.000 +1.8096269513E-001 -2.8933936035E+001 +8.6671130574E-001 -7.3784398758E+001 +8.7605112478E-001 -7.5395190250E+001 +1.2465530398E-001 -2.5924589067E+001
25603600000.000 +1.8053970042E-001 -3.0092416554E+001 +8.6635401487E-001 -7.4168258097E+001 +8.6664058763E-001 -7.4930257176E+001 +1.2315896920E-001 -2.6502040861E+001
25803550000.000 +1.8263826903E-001 -3.0315370389E+001 +8.6988889895E-001 -7.4754118476E+001 +8.7836043649E-001 -7.5840394933E+001 +1.2480295690E-001 -2.5847059535E+001
26003500000.000 +1.8252009293E-001 -3.0696356523E+001 +8.6292103722E-001 -7.5720899124E+001 +8.7398217295E-001 -7.6148362331E+001 +1.2461299129E-001 -2.6292251011E+001
26203450000.000 +1.8400601818E-001 -3.1273930785E+001 +8.6403219277E-001 -7.6058840585E+001 +8.7108400960E-001 -7.6582766531E+001 +1.2550462470E-001 -2.6827081441E+001
26403400000.000 +1.8520386012E-001 -3.1911738811E+001 +8.6852640187E-001 -7.7080852640E+001 +8.6731625609E-001 -7.6922734024E+001 +1.2662294535E-001 -2.7143659513E+001
26603350000.000 +1.8876532625E-001 -3.1302318359E+001 +8.6594073102E-001 -7.7048440100E+001 +8.8327192995E-001 -7.8452963489E+001 +1.2811634263E-001 -2.7460111360E+001
26803300000.000 +1.8809503026E-001 -3.2568300655E+001 +8.7180316859E-001 -7.7969882510E+001 +8.6862240431E-001 -7.8702049905E+001 +1.2839873200E-001 -2.8580384209E+001
27003250000.000 +1.8870617994E-001 -3.2709173467E+001 +8.6863441567E-001 -7.8635125445E+001 +8.7921312430E-001 -7.9387124542E+001 +1.3050369875E-001 -2.8506754493E+001
27203200000.000 +1.8902127234E-001 -3.3187242574E+001 +8.7053845836E-001 -7.9658717439E+001 +8.6324561351E-001 -8.1299353645E+001 +1.3067641065E-001 -2.9509344007E+001
27403150000.000 +1.9025922500E-001 -3.3663985955E+001 +8.6963637558E-001 -7.9888976986E+001 +8.5976189012E-001 -8.1711906053E+001 +1.3181796563E-001 -3.0928967405E+001
27603100000.000 +1.8790768425E-001 -3.3979597378E+001 +8.7110587735E-001 -8.1063908520E+001 +8.6005228088E-001 -8.2060683829E+001 +1.3109417181E-001 -3.0292754291E+001
27803050000.000 +1.8833387561E-001 -3.3449803541E+001 +8.6578667532E-001 -8.1761157558E+001 +8.5745056296E-001 -8.3050643017E+001 +1.3287709385E-001 -3.0320197292E+001
28003000000.000 +1.8807491291E-001 -3.4217330259E+001 +8.6895499641E-001 -8.2272040132E+001 +8.4760554273E-001 -8.3551595080E+001 +1.3260221778E-001 -3.0637526901E+001
28202950000.000 +1.8986308979E-001 -3.5023424432E+001 +8.6515335228E-001 -8.2896143747E+001 +8.5077575300E-001 -8.3504487042E+001 +1.3436534791E-001 -3.1156011769E+001
28402900000.000 +1.9292611390E-001 -3.5934856703E+001 +8.5972896162E-001 -8.2771308705E+001 +8.7806528658E-001 -8.3865820657E+001 +1.3431699365E-001 -3.1701850223E+001
28602850000.000 +1.9595115130E-001 -3.6222375625E+001 +8.5769599146E-001 -8.2965618718E+001 +8.5968202570E-001 -8.4868944894E+001 +1.3549377987E-001 -3.3732403209E+001
28802800000.000 +1.9343222844E-001 -3.7457312268E+001 +8.5939673573E-001 -8.3578050582E+001 +8.6590356307E-001 -8.4159131119E+001 +1.3435773281E-001 -3.3988485541E+001
29002750000.000 +1.9813500377E-001 -3.7648508349E+001 +8.6457318980E-001 -8.4099814760E+001 +8.7547741161E-001 -8.5788166764E+001 +1.3685919961E-001 -3.4690454279E+001
29202700000.000 +1.9944853981E-001 -3.7806670127E+001 +8.6256444138E-001 -8.4273433913E+001 +8.7165446868E-001 -8.6293422436E+001 +1.3744108324E-001 -3.6142954378E+001
29402650000.000 +1.9886661300E-001 -3.9009226201E+001 +8.6883737020E-001 -8.4856536372E+001 +8.7314742860E-001 -8.6488505655E+001 +1.3711257298E-001 -3.6999424700E+001
29602600000.000 +2.0210415338E-001 -3.9178297078E+001 +8.6859304429E-001 -8.5635239240E+001 +8.7816035328E-001 -8.7308072652E+001 +1.3790743919E-001 -3.7500922195E+001
29802550000.000 +2.0183502857E-001 -3.9937865394E+001 +8.7145422043E-001 -8.5902551509E+001 +8.6726495485E-001 -8.8543587381E+001 +1.3743924330E-001 -3.9046074051E+001
30002500000.000 +1.9847878099E-001 -4.0569578440E+001 +8.7284847055E-001 -8.6978302768E+001 +8.6166323193E-001 -8.7822660084E+001 +1.3711352336E-001 -3.8452103569E+001
30202450000.000 +2.0123432318E-001 -4.0263796734E+001 +8.6198335204E-001 -8.7585611651E+001 +8.8047174269E-001 -8.8806705681E+001 +1.3888213442E-001 -3.8195371504E+001
30402400000.000 +1.9936801793E-001 -4.0667522325E+001 +8.6678697436E-001 -8.8677403195E+001 +8.4907324197E-001 -9.0183654852E+001 +1.3899116090E-001 -3.9635408835E+001
30602350000.000 +2.0104044932E-001 -4.1610334698E+001 +8.5782365535E-001 -8.9275756933E+001 +8.4719519182E-001 -8.9113905774E+001 +1.4037447299E-001 -4.0185352415E+001
30802300000.000 +2.0220000232E-001 -4.1764292352E+001 +8.5914925171E-001 -9.0026760070E+001 +8.4658737186E-001 -9.0759603830E+001 +1.4164684868E-001 -4.0113609439E+001
31002250000.000 +2.0476000147E-001 -4.2543009442E+001 +8.4583801614E-001 -8.9951434617E+001 +8.4799241327E-001 -9.0813471475E+001 +1.4107107915E-001 -4.1851086890E+001
31202200000.000 +2.0371409151E-001 -4.3187341188E+001 +8.5892985606E-001 -9.0893124649E+001 +8.4740071325E-001 -9.2003135890E+001 +1.4179586530E-001 -4.1406982865E+001
31402150000.000 +2.0551848109E-001 -4.3459510486E+001 +8.4643308408E-001 -9.1514483919E+001 +8.6250447101E-001 -9.2101229779E+001 +1.4292339785E-001 -4.1796522818E+001
31602100000.000 +2.0661862580E-001 -4.4252639079E+001 +8.5540790617E-001 -9.1838068503E+001 +8.4261429235E-001 -9.4258010999E+001 +1.4404525876E-001 -4.3422668234E+001
31802050000.000 +2.0641997658E-001 -4.6296605574E+001 +8.4135614608E-001 -9.1922667334E+001 +8.4939888335E-001 -9.2211875510E+001 +1.4102566119E-001 -4.4478048494E+001
32002000000.000 +2.0740640235E-001 -4.6256230963E+001 +8.5755689021E-001 -9.2864761429E+001 +8.5990984014E-001 -9.4384988104E+001 +1.4354149005E-001 -4.4270632878E+001
32201950000.000 +2.0684634348E-001 -4.6393409421E+001 +8.4993002662E-001 -9.3124891256E+001 +8.5873852943E-001 -9.4304046847E+001 +1.4383766890E-001 -4.5305862900E+001
32401900000.000 +2.0642176269E-001 -4.8050057702E+001 +8.7087353694E-001 -9.3727720695E+001 +8.5446583635E-001 -9.5550469421E+001 +1.4367527001E-001 -4.6327969755E+001
32601850000.000 +2.0819332276E-001 -4.7875119402E+001 +8.5440427065E-001 -9.4439967126E+001 +8.6332510897E-001 -9.5403129589E+001 +1.4600991708E-001 -4.6541894555E+001
32801800000.000 +2.1066543723E-001 -4.8455645331E+001 +8.6134972679E-001 -9.4699183399E+001 +8.6660138622E-001 -9.6945429871E+001 +1.4730257789E-001 -4.8078846240E+001
33001750000.000 +2.0942340191E-001 -4.9005660244E+001 +8.6105126141E-001 -9.5600967846E+001 +8.6337791089E-001 -9.6952064245E+001 +1.4768331827E-001 -4.8770149594E+001
33201700000.000 +2.0905038141E-001 -4.9988127434E+001 +8.6584092351E-001 -9.5853356558E+001 +8.6381642652E-001 -9.7319560549E+001 +1.4803196746E-001 -4.9675289625E+001
33401650000.000 +2.0997583990E-001 -5.0370946106E+001 +8.6421886643E-001 -9.6407386890E+001 +8.6107929929E-001 -9.8085463748E+001 +1.4870538668E-001 -5.0538732761E+001
33601600000.000 +2.0870782239E-001 -5.0721550343E+001 +8.6209722337E-001 -9.7268596451E+001 +8.5371290247E-001 -9.8569160832E+001 +1.4885688832E-001 -5.1028227315E+001
33801550000.000 +2.0975378461E-001 -5.1533188196E+001 +8.5843411045E-001 -9.8079953370E+001 +8.5439549464E-001 -9.9089771838E+001 +1.5047878462E-001 -5.1209639809E+001
34001500000.000 +2.1076930023E-001 -5.2591088707E+001 +8.5666968307E-001 -9.8337703508E+001 +8.4284851441E-001 -9.9836538987E+001 +1.5044889660E-001 -5.2758157008E+001
34201450000.000 +2.0889268667E-001 -5.3042728260E+001 +8.6197037477E-001 -9.8893908276E+001 +8.4317887220E-001 -1.0041017919E+002 +1.5133930460E-001 -5.3465210550E+001
34401400000.000 +2.1060212939E-001 -5.3859989022E+001 +8.5453582172E-001 -9.9668081906E+001 +8.4545573188E-001 -1.0091834951E+002 +1.5191134820E-001 -5.4020614924E+001
34601350000.000 +2.1141837984E-001 -5.3832524774E+001 +8.5197663737E-001 -1.0050605014E+002 +8.4827099497E-001 -1.0212990681E+002 +1.5225314602E-001 -5.4297142179E+001
34801300000.000 +2.1024875681E-001 -5.5221870393E+001 +8.5310062883E-001 -1.0097743974E+002 +8.2803645360E-001 -1.0240810856E+002 +1.5180211105E-001 -5.5688224020E+001
35001250000.000 +2.1204865433E-001 -5.6307216666E+001 +8.4590395166E-001 -1.0171842588E+002 +8.3204311375E-001 -1.0226866694E+002 +1.5274806519E-001 -5.6480415861E+001
35201200000.000 +2.1181928422E-001 -5.6710836664E+001 +8.4542221406E-001 -1.0202744858E+002 +8.3728985884E-001 -1.0397117806E+002 +1.5344790863E-001 -5.7853437356E+001
35401150000.000 +2.1146020437E-001 -5.7258517313E+001 +8.4377312323E-001 -1.0266794373E+002 +8.4079056877E-001 -1.0393473733E+002 +1.5347036267E-001 -5.8830478492E+001
35601100000.000 +2.1096592325E-001 -5.8703555158E+001 +8.4574024758E-001 -1.0323871413E+002 +8.3973335993E-001 -1.0433861846E+002 +1.5294906111E-001 -6.0204527795E+001
35801050000.000 +2.1203959498E-001 -5.8977853806E+001 +8.3584440699E-001 -1.0367490115E+002 +8.4055940503E-001 -1.0542496793E+002 +1.5551478828E-001 -6.1830713465E+001
36001000000.000 +2.0930259068E-001 -6.0261725710E+001 +8.4635099214E-001 -1.0395573375E+002 +8.3805426881E-001 -1.0645327631E+002 +1.5301591069E-001 -6.3460438218E+001
36200950000.000 +2.0642039945E-001 -6.1194654561E+001 +8.3747848840E-001 -1.0493343604E+002 +8.4390933083E-001 -1.0544617815E+002 +1.5158946499E-001 -6.3997225667E+001
36400900000.000 +2.0582957105E-001 -6.1408242475E+001 +8.4704663449E-001 -1.0470774547E+002 +8.5298579059E-001 -1.0683048709E+002 +1.5194307692E-001 -6.5168077720E+001
36600850000.000 +2.0369020415E-001 -6.2802124111E+001 +8.4283254455E-001 -1.0525768355E+002 +8.3429591881E-001 -1.0701731569E+002 +1.4947212083E-001 -6.6981747873E+001
36800800000.000 +2.0115476147E-001 -6.3339546543E+001 +8.5869999835E-001 -1.0579079930E+002 +8.5113669102E-001 -1.0743097508E+002 +1.4954411350E-001 -6.6876898104E+001
37000750000.000 +2.0063169121E-001 -6.3708019731E+001 +8.5173341480E-001 -1.0637622107E+002 +8.4817526998E-001 -1.0769659159E+002 +1.4820165813E-001 -6.7231260601E+001
37200700000.000 +1.9654960874E-001 -6.4453924651E+001 +8.6497126804E-001 -1.0627395303E+002 +8.4252943246E-001 -1.0820758135E+002 +1.4545359567E-001 -6.7972317586E+001
37400650000.000 +1.9649073269E-001 -6.4683437595E+001 +8.5929960477E-001 -1.0761074948E+002 +8.3879748004E-001 -1.0848063431E+002 +1.4614029739E-001 -6.7578286819E+001
37600600000.000 +1.9539992851E-001 -6.5322953228E+001 +8.6302688599E-001 -1.0840157472E+002 +8.4331742204E-001 -1.0954492944E+002 +1.4577797566E-001 -6.8422792219E+001
37800550000.000 +1.9233378003E-001 -6.5822758017E+001 +8.5766677146E-001 -1.0933378771E+002 +8.3017255728E-001 -1.0985185861E+002 +1.4415536837E-001 -6.9154351053E+001
38000500000.000 +1.9164803549E-001 -6.6838187527E+001 +8.5868654944E-001 -1.0984507388E+002 +8.3378191967E-001 -1.0936920153E+002 +1.4287478119E-001 -6.9555086041E+001
38200450000.000 +1.9181708226E-001 -6.7281331162E+001 +8.4712495305E-001 -1.1072499874E+002 +8.3808096400E-001 -1.1088830566E+002 +1.4123189325E-001 -7.0755105803E+001
38400400000.000 +1.8765344480E-001 -6.8610514644E+001 +8.4639692749E-001 -1.1064367926E+002 +8.2228993669E-001 -1.1129950951E+002 +1.3941931633E-001 -7.2670603757E+001
38600350000.000 +1.8542383713E-001 -6.8557483525E+001 +8.4792251406E-001 -1.1153690340E+002 +8.3928720081E-001 -1.1180747735E+002 +1.3938101702E-001 -7.2605461838E+001
38800300000.000 +1.8520094194E-001 -6.9883732848E+001 +8.3610766320E-001 -1.1137272843E+002 +8.2886410970E-001 -1.1241314308E+002 +1.3755983176E-001 -7.5374592454E+001
39000250000.000 +1.8292732282E-001 -6.9546044511E+001 +8.3907230592E-001 -1.1204623623E+002 +8.3086619337E-001 -1.1382734880E+002 +1.3730139409E-001 -7.6220484531E+001
39200200000.000 +1.8412496614E-001 -7.0627005577E+001 +8.2854283512E-001 -1.1279377413E+002 +8.2077785384E-001 -1.1413971902E+002 +1.3877451547E-001 -7.6899151332E+001
39400150000.000 +1.7853264210E-001 -7.0032118169E+001 +8.3968292734E-001 -1.1259055318E+002 +8.3878788915E-001 -1.1498630218E+002 +1.3740779124E-001 -7.7345812025E+001
39600100000.000 +1.7293681828E-001 -7.1476026722E+001 +8.3915282849E-001 -1.1263376796E+002 +8.2496549882E-001 -1.1509266608E+002 +1.3360086814E-001 -7.9966720033E+001
39800050000.000 +1.7051556424E-001 -6.9438752623E+001 +8.5872728390E-001 -1.1369714665E+002 +8.5174863185E-001 -1.1562928368E+002 +1.3392620841E-001 -7.8010481601E+001
40000000000.000 +1.7045981577E-001 -6.8735786918E+001 +8.5507585701E-001 -1.1512798563E+002 +8.4513859622E-001 -1.1737266157E+002 +1.3236756673E-001 -7.9138967354E+001
