# Supplementary material for: Conductivity and radio frequency performance data for silver nanoparticle inks deposited via aerosol jet deposition and processed under varying conditions
Source: Data Brief. 2020 Sep 24;33:106331. doi: 10.1016/j.dib.2020.106331 (PMC7560714; doi:10.1016/j.dib.2020.106331)
Supplement: Supplementary file 3 [file mmc3.zip › Sintering Study/ANP Ink/RF Data/ANP_05_05.S2P]

!  2-Port S-parameters saved by WinCal
! VAR MeasName=S-Parameters (CALIBRATED_DATA) read from VNA (E8364B)
! VAR MeasDate=11/22/2017 3:57:35 PM
! VAR NAME=AFRL171016_05_05
! VAR FILENAME=AFRL171016_05_05.S2P
! VAR DATE=11/22/2017 3:57:35 PM
! VAR PHYS_PORTS=1,2
! VAR ObjTypeName=DATASET
! VAR IndexType=Frequency
!
# Hz S MA R 50
10000000.000 +9.4017651674E-002 -1.1984988222E+000 +9.0004222103E-001 +1.8074289019E-002 +9.0039922515E-001 -1.2899824469E-001 +9.3918356011E-002 -1.6355948601E-001
209950000.000 +9.2924163750E-002 +6.9345362668E-002 +9.0015445213E-001 -6.9832200137E-001 +9.0063200149E-001 -7.0184549416E-001 +9.2961268676E-002 +2.0424260945E-001
409900000.000 +9.3179752465E-002 +1.6941510554E-001 +9.0015903786E-001 -1.3142127683E+000 +9.0056009725E-001 -1.3227645987E+000 +9.3073124241E-002 +2.4826809790E-001
609850000.000 +9.2706526400E-002 +3.7699201073E-001 +8.9991101078E-001 -1.9918403715E+000 +9.0043758896E-001 -2.0107568865E+000 +9.2656221237E-002 +4.8738861203E-002
809800000.000 +9.2726107666E-002 +9.4465283860E-001 +8.9959083405E-001 -2.6218281014E+000 +9.0062867021E-001 -2.6452470168E+000 +9.3001469661E-002 +7.9380194098E-001
1009750000.000 +9.2870044549E-002 +8.0044735273E-001 +8.9948831098E-001 -3.2458806492E+000 +8.9968748018E-001 -3.2533232195E+000 +9.2696014780E-002 +1.0194964201E+000
1209700000.000 +9.3430549673E-002 +1.2765099101E+000 +8.9961484352E-001 -3.8364296628E+000 +8.9984056410E-001 -3.8618411852E+000 +9.3337704716E-002 +1.5413241278E+000
1409650000.000 +9.3760576290E-002 +1.3593394896E+000 +8.9907911251E-001 -4.4674651492E+000 +8.9957252309E-001 -4.4946711550E+000 +9.3637479290E-002 +1.6281182543E+000
1609600000.000 +9.3793567741E-002 +1.4879038387E+000 +8.9865600955E-001 -5.1117145525E+000 +8.9902197278E-001 -5.1460241717E+000 +9.3469046567E-002 +1.5235676527E+000
1809550000.000 +9.2451963254E-002 +1.4158487383E+000 +8.9725290391E-001 -5.7916706424E+000 +8.9768422804E-001 -5.8204951825E+000 +9.2608474302E-002 +1.3906527509E+000
2009500000.000 +9.1948679883E-002 +2.3910726741E+000 +8.9598601649E-001 -6.3393394453E+000 +8.9634312641E-001 -6.3892352872E+000 +9.2003695985E-002 +2.0864960938E+000
2209450000.000 +9.2764653909E-002 +3.1075357422E+000 +8.9553940859E-001 -6.9212866775E+000 +8.9617072592E-001 -6.9671647424E+000 +9.2231985337E-002 +2.9293303292E+000
2409400000.000 +9.3216343045E-002 +3.3213923682E+000 +8.9518248522E-001 -7.5449964875E+000 +8.9631250133E-001 -7.5963691173E+000 +9.2587391810E-002 +3.1333073680E+000
2609350000.000 +9.3840223208E-002 +3.6962423068E+000 +8.9484902625E-001 -8.1171223743E+000 +8.9610399139E-001 -8.2192892551E+000 +9.3007233870E-002 +3.5901795291E+000
2809300000.000 +9.4545086058E-002 +4.0092680746E+000 +8.9507740309E-001 -8.7761162323E+000 +8.9535306400E-001 -8.8093199001E+000 +9.3786512419E-002 +4.0319328991E+000
3009250000.000 +9.4695987887E-002 +3.9328557960E+000 +8.9425076755E-001 -9.3200440088E+000 +8.9443081505E-001 -9.3972888874E+000 +9.3769169122E-002 +3.9349413347E+000
3209200000.000 +9.4877226601E-002 +4.4405111772E+000 +8.9369721259E-001 -9.9640530502E+000 +8.9454320217E-001 -9.9946369083E+000 +9.4328923561E-002 +4.3059632595E+000
3409150000.000 +9.5692230812E-002 +4.8771381434E+000 +8.9376078634E-001 -1.0552230870E+001 +8.9397586045E-001 -1.0551131948E+001 +9.4840693127E-002 +4.7504128822E+000
3609100000.000 +9.6844922509E-002 +4.9178492747E+000 +8.9327131061E-001 -1.1148908633E+001 +8.9352989589E-001 -1.1182076752E+001 +9.5253857000E-002 +4.9615657738E+000
3809050000.000 +9.7684836218E-002 +5.1861421232E+000 +8.9279913678E-001 -1.1657936816E+001 +8.9377354768E-001 -1.1775997359E+001 +9.6212751355E-002 +5.2846534388E+000
4009000000.000 +9.8715340753E-002 +5.5062400286E+000 +8.9257618380E-001 -1.2331609956E+001 +8.9246645849E-001 -1.2349685971E+001 +9.6637293674E-002 +5.4285454880E+000
4208950000.000 +9.9297201527E-002 +5.1394706091E+000 +8.9251487476E-001 -1.2899899020E+001 +8.9260230811E-001 -1.2912949281E+001 +9.6521097737E-002 +5.5200785528E+000
4408900000.000 +9.9392584661E-002 +5.4160594194E+000 +8.9092640974E-001 -1.3491404672E+001 +8.9168784058E-001 -1.3555299111E+001 +9.7187927803E-002 +5.7053936690E+000
4608850000.000 +1.0022063921E-001 +5.7795607633E+000 +8.9103865069E-001 -1.4072854554E+001 +8.9164402073E-001 -1.4154822501E+001 +9.7722485265E-002 +6.0619762986E+000
4808800000.000 +1.0099850923E-001 +6.0588455275E+000 +8.9001458435E-001 -1.4658117827E+001 +8.9125971350E-001 -1.4727232798E+001 +9.8463025542E-002 +6.2492917177E+000
5008750000.000 +1.0213764917E-001 +6.1228046072E+000 +8.9026181996E-001 -1.5243527352E+001 +8.9214609837E-001 -1.5314295491E+001 +9.9154578545E-002 +6.3514154486E+000
5208700000.000 +1.0280295534E-001 +6.4543440049E+000 +8.8946833655E-001 -1.5828557848E+001 +8.9065763354E-001 -1.5968816958E+001 +9.9948620565E-002 +6.7740846248E+000
5408650000.000 +1.0383969487E-001 +6.2569574204E+000 +8.8961588950E-001 -1.6415828318E+001 +8.9077476500E-001 -1.6491089596E+001 +1.0079482085E-001 +6.6729128875E+000
5608600000.000 +1.0495464781E-001 +6.1921737294E+000 +8.8968989547E-001 -1.7019257865E+001 +8.9170641505E-001 -1.7130986487E+001 +1.0194343742E-001 +6.8239820830E+000
5808550000.000 +1.0570846703E-001 +6.2327979578E+000 +8.8941535192E-001 -1.7657620090E+001 +8.9083939438E-001 -1.7708618444E+001 +1.0259188452E-001 +6.6812101793E+000
6008500000.000 +1.0684665428E-001 +5.9391963940E+000 +8.8939592294E-001 -1.8238331237E+001 +8.9039621419E-001 -1.8282826249E+001 +1.0347017283E-001 +6.4315786306E+000
6208450000.000 +1.0809373326E-001 +5.9426172402E+000 +8.8921089633E-001 -1.8804613379E+001 +8.9035579169E-001 -1.8879434364E+001 +1.0423812736E-001 +6.2814523440E+000
6408400000.000 +1.0903580673E-001 +5.8334845971E+000 +8.8872160092E-001 -1.9409201118E+001 +8.9022893813E-001 -1.9534304734E+001 +1.0495844457E-001 +6.3189938630E+000
6608350000.000 +1.1017136376E-001 +5.7038256337E+000 +8.8808222532E-001 -1.9985746018E+001 +8.8870787794E-001 -2.0076332995E+001 +1.0514888881E-001 +6.1637473747E+000
6808300000.000 +1.1140459683E-001 +5.5230862273E+000 +8.8831878030E-001 -2.0576334299E+001 +8.8967355599E-001 -2.0614007777E+001 +1.0629860149E-001 +6.1055658198E+000
7008250000.000 +1.1155424517E-001 +5.5279432373E+000 +8.8687265937E-001 -2.1190817153E+001 +8.8888250251E-001 -2.1364549736E+001 +1.0667621625E-001 +6.1005260822E+000
7208200000.000 +1.1224109793E-001 +5.2290281879E+000 +8.8648103232E-001 -2.1785296718E+001 +8.8779918996E-001 -2.1862215453E+001 +1.0676594332E-001 +5.7621512173E+000
7408150000.000 +1.1330716220E-001 +5.0551356396E+000 +8.8564238310E-001 -2.2389425587E+001 +8.8831403167E-001 -2.2506909091E+001 +1.0768247037E-001 +5.6691498892E+000
7608100000.000 +1.1387057751E-001 +4.8106057327E+000 +8.8555209842E-001 -2.2961621251E+001 +8.8587758181E-001 -2.3071781288E+001 +1.0779532663E-001 +5.4110198323E+000
7808050000.000 +1.1508031080E-001 +4.4682372600E+000 +8.8470635749E-001 -2.3530367399E+001 +8.8515351635E-001 -2.3682087384E+001 +1.0818710742E-001 +5.1527070199E+000
8008000000.000 +1.1588549618E-001 +4.4360963286E+000 +8.8453400491E-001 -2.4126203154E+001 +8.8537134726E-001 -2.4194661422E+001 +1.0885003575E-001 +4.9944863589E+000
8207950000.000 +1.1567128360E-001 +4.3223225249E+000 +8.8346061964E-001 -2.4739581736E+001 +8.8659334807E-001 -2.4950151296E+001 +1.0951385820E-001 +5.1178611713E+000
8407900000.000 +1.1704749550E-001 +4.0629522847E+000 +8.8283939558E-001 -2.5258987904E+001 +8.8352378474E-001 -2.5400835503E+001 +1.0993522576E-001 +4.8346082610E+000
8607850000.000 +1.1847714582E-001 +3.8865928914E+000 +8.8357775356E-001 -2.5840632301E+001 +8.8755491405E-001 -2.5856842175E+001 +1.1114721207E-001 +4.8532243827E+000
8807800000.000 +1.2014446435E-001 +4.0410018312E+000 +8.8318986787E-001 -2.6459357928E+001 +8.8556863031E-001 -2.6690109249E+001 +1.1255833076E-001 +4.8364342303E+000
9007750000.000 +1.2091864378E-001 +3.3880174300E+000 +8.8221824683E-001 -2.7006987190E+001 +8.8358015813E-001 -2.7127410041E+001 +1.1251459731E-001 +4.2900220046E+000
9207700000.000 +1.2232854742E-001 +3.2796015773E+000 +8.8189219638E-001 -2.7587799403E+001 +8.8584780658E-001 -2.7772722342E+001 +1.1392239701E-001 +4.1035533591E+000
9407650000.000 +1.2334561843E-001 +3.1979689894E+000 +8.8205286775E-001 -2.8174692727E+001 +8.8498665279E-001 -2.8408825371E+001 +1.1424945681E-001 +4.0616033770E+000
9607600000.000 +1.2427608485E-001 +2.6163652862E+000 +8.8104494149E-001 -2.8745141264E+001 +8.8312930584E-001 -2.9021976482E+001 +1.1430079377E-001 +3.8110152422E+000
9807550000.000 +1.2518473250E-001 +2.3416494711E+000 +8.8032669825E-001 -2.9299604376E+001 +8.8253772181E-001 -2.9496591109E+001 +1.1517387616E-001 +3.5044290446E+000
10007500000.000 +1.2507914240E-001 +1.7704786368E+000 +8.7946310262E-001 -2.9996815514E+001 +8.8381079749E-001 -3.0233491377E+001 +1.1567308746E-001 +3.0790637934E+000
10207450000.000 +1.2557317366E-001 +1.5856773293E+000 +8.7870237945E-001 -3.0452012898E+001 +8.7888919958E-001 -3.0679548583E+001 +1.1525802184E-001 +2.6740515149E+000
10407400000.000 +1.2703110688E-001 +1.0795880470E+000 +8.7945237185E-001 -3.1026324890E+001 +8.8118223727E-001 -3.0966301171E+001 +1.1580827316E-001 +2.5505582601E+000
10607350000.000 +1.2741896698E-001 +1.2402044085E+000 +8.7773610005E-001 -3.1606204832E+001 +8.8182980996E-001 -3.1914553891E+001 +1.1660824968E-001 +2.3642264998E+000
10807300000.000 +1.2780498699E-001 +6.0521896844E-001 +8.7799620027E-001 -3.2170163922E+001 +8.7659875059E-001 -3.2274946876E+001 +1.1633823398E-001 +1.9200100618E+000
11007250000.000 +1.2971313962E-001 +7.4939800499E-002 +8.7742825505E-001 -3.2717695381E+001 +8.8089362181E-001 -3.2768794662E+001 +1.1717177408E-001 +1.7314465417E+000
11207200000.000 +1.3065091635E-001 +1.0083042497E-001 +8.7816451724E-001 -3.3327487845E+001 +8.7979610161E-001 -3.3356483625E+001 +1.1854663335E-001 +1.3820773502E+000
11407150000.000 +1.2977925245E-001 -3.4205478359E-001 +8.7542470039E-001 -3.3840316604E+001 +8.7990883274E-001 -3.4112437572E+001 +1.1879037316E-001 +8.9726196307E-001
11607100000.000 +1.3183526430E-001 -9.5495172963E-001 +8.7822350278E-001 -3.4230790975E+001 +8.7628404505E-001 -3.4436468480E+001 +1.1941017549E-001 +3.8105978138E-001
11807050000.000 +1.3295176131E-001 -8.5940871468E-001 +8.7750180692E-001 -3.4986780198E+001 +8.8516106880E-001 -3.5219798437E+001 +1.2056994411E-001 +3.1267186486E-001
12007000000.000 +1.3425295301E-001 -1.3763000403E+000 +8.7717253114E-001 -3.5411120398E+001 +8.7517350341E-001 -3.5883899429E+001 +1.2044693970E-001 -4.6552200072E-001
12206950000.000 +1.3499544152E-001 -1.6732102053E+000 +8.7691425286E-001 -3.6021292694E+001 +8.8254952189E-001 -3.6061280601E+001 +1.2070782839E-001 -2.8574585137E-001
12406900000.000 +1.3640875261E-001 -1.5637983973E+000 +8.7681638083E-001 -3.6510369040E+001 +8.8175208082E-001 -3.7119805698E+001 +1.2231667271E-001 -9.7949433177E-001
12606850000.000 +1.3479980769E-001 -1.8828195972E+000 +8.7646246476E-001 -3.7187340159E+001 +8.8075116725E-001 -3.7542179609E+001 +1.2121537653E-001 -1.2965622886E+000
12806800000.000 +1.3787959552E-001 -2.1154373096E+000 +8.7669773927E-001 -3.7536459683E+001 +8.8006304530E-001 -3.8187267242E+001 +1.2198327007E-001 -1.7963879608E+000
13006750000.000 +1.3889377352E-001 -2.6647830999E+000 +8.7846040083E-001 -3.8350210438E+001 +8.8586350244E-001 -3.8771159802E+001 +1.2257451267E-001 -2.0612027539E+000
13206700000.000 +1.3832701005E-001 -3.0820821776E+000 +8.7705420355E-001 -3.9055750818E+001 +8.8206820255E-001 -3.9744485103E+001 +1.2165211173E-001 -2.1550266383E+000
13406650000.000 +1.3957966655E-001 -4.5219645279E+000 +8.7839811549E-001 -3.9619095533E+001 +8.7968679455E-001 -3.9698922106E+001 +1.2160560487E-001 -2.8191371724E+000
13606600000.000 +1.3918940285E-001 -4.8094509838E+000 +8.7688257156E-001 -4.0203520939E+001 +8.8352068790E-001 -4.0391617606E+001 +1.2220352205E-001 -2.9064234642E+000
13806550000.000 +1.3851207414E-001 -4.5599656416E+000 +8.7510943612E-001 -4.0811858133E+001 +8.7739384279E-001 -4.1146543735E+001 +1.2198304935E-001 -3.1289648428E+000
14006500000.000 +1.3954615305E-001 -5.5415399745E+000 +8.7414087005E-001 -4.1210181916E+001 +8.7833506174E-001 -4.1322181530E+001 +1.2254727143E-001 -3.9182578975E+000
14206450000.000 +1.4099060406E-001 -5.6127857128E+000 +8.7604377853E-001 -4.1882878166E+001 +8.8022250246E-001 -4.1904339591E+001 +1.2389904391E-001 -4.1319128585E+000
14406400000.000 +1.4172388667E-001 -6.1515207525E+000 +8.7687729032E-001 -4.2465062973E+001 +8.7731632777E-001 -4.2249916026E+001 +1.2345594584E-001 -4.4901547248E+000
14606350000.000 +1.4264917698E-001 -6.6933113722E+000 +8.7548472571E-001 -4.2803624385E+001 +8.7775767171E-001 -4.2818636810E+001 +1.2388667238E-001 -4.9300449999E+000
14806300000.000 +1.4428575020E-001 -6.5196250045E+000 +8.7934764865E-001 -4.3394025539E+001 +8.7941882782E-001 -4.3502088870E+001 +1.2540280894E-001 -5.1803667408E+000
15006250000.000 +1.4525985177E-001 -6.9565012763E+000 +8.7634274197E-001 -4.4034306511E+001 +8.8151088129E-001 -4.4417072309E+001 +1.2504958958E-001 -5.5491880963E+000
15206200000.000 +1.4486406607E-001 -7.8361140947E+000 +8.7962865796E-001 -4.4507263627E+001 +8.7492656898E-001 -4.4396292507E+001 +1.2444446340E-001 -5.9201265714E+000
15406150000.000 +1.4688657677E-001 -7.9525348440E+000 +8.7853507678E-001 -4.5266710865E+001 +8.8818830542E-001 -4.5230011253E+001 +1.2644881753E-001 -6.1857003669E+000
15606100000.000 +1.4641421624E-001 -8.1767092096E+000 +8.7869125594E-001 -4.5776065983E+001 +8.7987198711E-001 -4.6551165497E+001 +1.2614155083E-001 -7.0335063546E+000
15806050000.000 +1.4557686059E-001 -8.8144382879E+000 +8.7701972149E-001 -4.6503367557E+001 +8.8488364282E-001 -4.6598903066E+001 +1.2563591120E-001 -7.3789436519E+000
16006000000.000 +1.4792574507E-001 -9.1292915848E+000 +8.8037593588E-001 -4.6964995078E+001 +8.8333175673E-001 -4.7654826249E+001 +1.2722653744E-001 -7.8674124828E+000
16205950000.000 +1.4606102914E-001 -8.8386001828E+000 +8.7841474013E-001 -4.7742943484E+001 +8.8025847037E-001 -4.8228359421E+001 +1.2675869695E-001 -8.2296649513E+000
16405900000.000 +1.4929330727E-001 -9.9121007831E+000 +8.7933781870E-001 -4.7893383472E+001 +8.7795586443E-001 -4.9527243526E+001 +1.2767685438E-001 -9.2478902654E+000
16605850000.000 +1.4771631634E-001 -9.5832062930E+000 +8.7912042189E-001 -4.8886835263E+001 +8.8327801095E-001 -4.9228441055E+001 +1.2794444602E-001 -8.9719301005E+000
16805800000.000 +1.4760282213E-001 -8.3929594861E+000 +8.7340272534E-001 -4.9303380603E+001 +8.8594261456E-001 -5.0550943981E+001 +1.2919068498E-001 -8.9461034168E+000
17005750000.000 +1.4848710457E-001 -9.5514441024E+000 +8.7609593026E-001 -5.0180294941E+001 +8.7426940138E-001 -5.0342906461E+001 +1.2863241250E-001 -9.9008953987E+000
17205700000.000 +1.5171805005E-001 -9.7853319025E+000 +8.7474639487E-001 -5.0507045639E+001 +8.8290488799E-001 -5.1252206363E+001 +1.3064381628E-001 -1.0168151963E+001
17405650000.000 +1.5256945767E-001 -1.0266449064E+001 +8.7659925204E-001 -5.1231703363E+001 +8.7779825059E-001 -5.1732382697E+001 +1.3039597250E-001 -1.1041823412E+001
17605600000.000 +1.5310339320E-001 -1.1183730780E+001 +8.7206511357E-001 -5.1555544854E+001 +8.7889977752E-001 -5.2103949838E+001 +1.2921414788E-001 -1.1770400373E+001
17805550000.000 +1.5430151221E-001 -1.2354170868E+001 +8.7681092130E-001 -5.2457424473E+001 +8.7838425130E-001 -5.2383623196E+001 +1.2903699236E-001 -1.2030910917E+001
18005500000.000 +1.5368981214E-001 -1.2047392006E+001 +8.7176967522E-001 -5.2810922022E+001 +8.8477449084E-001 -5.3421019536E+001 +1.2851827925E-001 -1.2113286189E+001
18205450000.000 +1.5404932869E-001 -1.2931211986E+001 +8.7423224670E-001 -5.3153634465E+001 +8.8118209407E-001 -5.3720598225E+001 +1.2834054778E-001 -1.3108168190E+001
18405400000.000 +1.5438877457E-001 -1.3189609518E+001 +8.7320875936E-001 -5.3990548430E+001 +8.8835395823E-001 -5.3919695542E+001 +1.2858511384E-001 -1.3537703071E+001
18605350000.000 +1.5445981347E-001 -1.2777956112E+001 +8.7244952677E-001 -5.4724809311E+001 +8.8914407638E-001 -5.5289412399E+001 +1.2901859592E-001 -1.3871603370E+001
18805300000.000 +1.5547523925E-001 -1.3930604639E+001 +8.7662635219E-001 -5.5104096388E+001 +8.7358781794E-001 -5.5748051992E+001 +1.2925614843E-001 -1.5350223107E+001
19005250000.000 +1.5740451121E-001 -1.4037340621E+001 +8.7861145983E-001 -5.5748703759E+001 +8.8741856055E-001 -5.5937014787E+001 +1.3040854993E-001 -1.5535336907E+001
19205200000.000 +1.5831048489E-001 -1.4220455023E+001 +8.8089800486E-001 -5.6428113805E+001 +8.8422653633E-001 -5.7620684011E+001 +1.3080348205E-001 -1.6438659303E+001
19405150000.000 +1.5645401049E-001 -1.4326468217E+001 +8.7852634084E-001 -5.7141330474E+001 +8.7580220925E-001 -5.7969129343E+001 +1.3037451754E-001 -1.6910921505E+001
19605100000.000 +1.5747591011E-001 -1.5577431431E+001 +8.8294222559E-001 -5.7662729643E+001 +8.7435075689E-001 -5.8639522282E+001 +1.3075534109E-001 -1.7551756073E+001
19805050000.000 +1.5803084565E-001 -1.4979669885E+001 +8.7663684451E-001 -5.8437194848E+001 +8.8297797830E-001 -5.9144010065E+001 +1.3123409646E-001 -1.7420482393E+001
20005000000.000 +1.6003274810E-001 -1.5412859508E+001 +8.7592499800E-001 -5.8665498648E+001 +8.7795642595E-001 -6.0198723621E+001 +1.3088541762E-001 -1.7957894518E+001
20204950000.000 +1.6047274947E-001 -1.6175207798E+001 +8.7756571496E-001 -5.9685692794E+001 +8.7829661047E-001 -5.9933930074E+001 +1.3005600156E-001 -1.8157128327E+001
20404900000.000 +1.6136616048E-001 -1.6169573730E+001 +8.7594830942E-001 -6.0122751121E+001 +8.8017732908E-001 -6.1340773790E+001 +1.2932169160E-001 -1.8099268306E+001
20604850000.000 +1.6191145362E-001 -1.6608388343E+001 +8.7300742216E-001 -6.0675752615E+001 +8.6496231353E-001 -6.1357073456E+001 +1.2919064324E-001 -1.8966442376E+001
20804800000.000 +1.6224387011E-001 -1.7244691305E+001 +8.7031595628E-001 -6.0984268662E+001 +8.8065074603E-001 -6.1679381762E+001 +1.2854604550E-001 -1.9206339387E+001
21004750000.000 +1.6352519224E-001 -1.7688395514E+001 +8.7186150288E-001 -6.1797738560E+001 +8.7698296023E-001 -6.2500039081E+001 +1.2860577661E-001 -1.9544707033E+001
21204700000.000 +1.6345405312E-001 -1.7721074606E+001 +8.6753705344E-001 -6.1892930440E+001 +8.8246630173E-001 -6.2945830490E+001 +1.2802605396E-001 -1.9915864647E+001
21404650000.000 +1.6374409900E-001 -1.9178619244E+001 +8.7299199345E-001 -6.2616272138E+001 +8.7583410932E-001 -6.3257473619E+001 +1.2785984439E-001 -2.0977980553E+001
21604600000.000 +1.6168597885E-001 -1.8772926256E+001 +8.6318344394E-001 -6.3350143674E+001 +8.9163428522E-001 -6.3658519991E+001 +1.2697077215E-001 -2.0416210012E+001
21804550000.000 +1.6510089211E-001 -1.9082132974E+001 +8.7161430235E-001 -6.3817171094E+001 +8.7984696604E-001 -6.4951147353E+001 +1.3013317908E-001 -2.2110526108E+001
22004500000.000 +1.6401395054E-001 -1.9679242657E+001 +8.7198029754E-001 -6.4578378319E+001 +8.8175488232E-001 -6.4344166710E+001 +1.2921742052E-001 -2.2523287537E+001
22204450000.000 +1.6725932043E-001 -1.9623026086E+001 +8.7505836218E-001 -6.5135104509E+001 +8.8540727666E-001 -6.5556298676E+001 +1.3123562205E-001 -2.2624673628E+001
22404400000.000 +1.6813472270E-001 -1.9345192307E+001 +8.6962304430E-001 -6.5747716982E+001 +8.8089532594E-001 -6.6715995170E+001 +1.3195839708E-001 -2.3377545194E+001
22604350000.000 +1.6854538245E-001 -2.0116575725E+001 +8.7499171629E-001 -6.6309836280E+001 +8.7859663799E-001 -6.7128100742E+001 +1.3242809782E-001 -2.4174523922E+001
22804300000.000 +1.7050841268E-001 -2.0615621429E+001 +8.7246878730E-001 -6.7326020607E+001 +8.8548481094E-001 -6.8091982656E+001 +1.3314777690E-001 -2.3792872514E+001
23004250000.000 +1.7121007542E-001 -2.0395975095E+001 +8.7249507180E-001 -6.7839449830E+001 +8.7353084806E-001 -6.9160501881E+001 +1.3256511990E-001 -2.4208400490E+001
23204200000.000 +1.7147160985E-001 -2.1384410243E+001 +8.7294273215E-001 -6.8363791224E+001 +8.6821127215E-001 -6.9626094991E+001 +1.3314744088E-001 -2.4830599911E+001
23404150000.000 +1.7385351500E-001 -2.1916325640E+001 +8.7098782102E-001 -6.9413513783E+001 +8.7584655660E-001 -6.9768056688E+001 +1.3236353372E-001 -2.4088920152E+001
23604100000.000 +1.7566756482E-001 -2.2076175738E+001 +8.7037770007E-001 -6.9596566975E+001 +8.7699942388E-001 -7.1726098546E+001 +1.3213367975E-001 -2.4814400574E+001
23804050000.000 +1.7356045386E-001 -2.3008717470E+001 +8.7229286563E-001 -7.0455616495E+001 +8.5227371004E-001 -7.1169329317E+001 +1.3205079111E-001 -2.5623537400E+001
24004000000.000 +1.7776151619E-001 -2.4468197629E+001 +8.6896863854E-001 -7.0686167896E+001 +8.7311450127E-001 -7.2209735619E+001 +1.3306714056E-001 -2.6150684364E+001
24203950000.000 +1.7599095075E-001 -2.4330921096E+001 +8.6612475526E-001 -7.1586736796E+001 +8.6267012186E-001 -7.3252683397E+001 +1.3271133421E-001 -2.6746982711E+001
24403900000.000 +1.7561039234E-001 -2.6207094980E+001 +8.6512382937E-001 -7.1631592665E+001 +8.6813194141E-001 -7.3108107890E+001 +1.3261155440E-001 -2.8020170392E+001
24603850000.000 +1.7298553371E-001 -2.7158211191E+001 +8.6810493028E-001 -7.2583924839E+001 +8.6770168968E-001 -7.3269256770E+001 +1.3234060642E-001 -2.8527784481E+001
24803800000.000 +1.7417324128E-001 -2.5824108593E+001 +8.6319374673E-001 -7.2776324942E+001 +8.7663093017E-001 -7.4745015148E+001 +1.3334610592E-001 -2.8962905379E+001
25003750000.000 +1.7057531505E-001 -2.6870684243E+001 +8.7033740837E-001 -7.3596332647E+001 +8.5644647015E-001 -7.4785575778E+001 +1.3205395870E-001 -2.9897915947E+001
25203700000.000 +1.7252050180E-001 -2.6639509263E+001 +8.6321672668E-001 -7.4236768548E+001 +8.7820425992E-001 -7.4438071360E+001 +1.3305744186E-001 -2.9800869783E+001
25403650000.000 +1.7592784066E-001 -2.6233288157E+001 +8.6100720407E-001 -7.4386496394E+001 +8.7001731968E-001 -7.6028455514E+001 +1.3441741004E-001 -3.0458904898E+001
25603600000.000 +1.7531199865E-001 -2.7470905448E+001 +8.6127989222E-001 -7.4782174303E+001 +8.6095116683E-001 -7.5537457511E+001 +1.3294909274E-001 -3.1019050521E+001
25803550000.000 +1.7736139982E-001 -2.7747796549E+001 +8.6467120401E-001 -7.5372108559E+001 +8.7240790807E-001 -7.6476976535E+001 +1.3459043332E-001 -3.0485422973E+001
26003500000.000 +1.7742693097E-001 -2.8069518231E+001 +8.5783034529E-001 -7.6350134853E+001 +8.6806265516E-001 -7.6827759691E+001 +1.3458982500E-001 -3.0925397535E+001
26203450000.000 +1.7843832191E-001 -2.8683284883E+001 +8.5879637120E-001 -7.6681228013E+001 +8.6470463816E-001 -7.7215271805E+001 +1.3514108423E-001 -3.1230540240E+001
26403400000.000 +1.7925480764E-001 -2.9304863472E+001 +8.6292817640E-001 -7.7708790833E+001 +8.6045627549E-001 -7.7546598045E+001 +1.3646164158E-001 -3.1682604552E+001
26603350000.000 +1.8248304072E-001 -2.8686067654E+001 +8.6025858640E-001 -7.7685067858E+001 +8.7574119426E-001 -7.9098235305E+001 +1.3760061650E-001 -3.2139520769E+001
26803300000.000 +1.8096899847E-001 -2.9724510659E+001 +8.6588003497E-001 -7.8567607665E+001 +8.6174090727E-001 -7.9349314820E+001 +1.3779519890E-001 -3.3302054802E+001
27003250000.000 +1.8174321269E-001 -2.9832503131E+001 +8.6247320880E-001 -7.9232726371E+001 +8.7195481539E-001 -8.0058217209E+001 +1.3957309450E-001 -3.3279732190E+001
27203200000.000 +1.8190032329E-001 -3.0177427671E+001 +8.6418699172E-001 -8.0292066266E+001 +8.5638724136E-001 -8.1932365354E+001 +1.3944113929E-001 -3.4270637969E+001
27403150000.000 +1.8279411085E-001 -3.0736859400E+001 +8.6392089430E-001 -8.0524499685E+001 +8.5299822601E-001 -8.2340906332E+001 +1.4077531392E-001 -3.5564547097E+001
27603100000.000 +1.8011836267E-001 -3.1001398171E+001 +8.6496866540E-001 -8.1711143688E+001 +8.5359817376E-001 -8.2711430855E+001 +1.4000558753E-001 -3.4906778488E+001
27803050000.000 +1.8070539180E-001 -3.0411285796E+001 +8.6048481004E-001 -8.2405273624E+001 +8.5072175298E-001 -8.3676744222E+001 +1.4169349613E-001 -3.5034413953E+001
28003000000.000 +1.7972783172E-001 -3.0869280299E+001 +8.6474006151E-001 -8.2919130139E+001 +8.4185786488E-001 -8.4184957625E+001 +1.4108928014E-001 -3.5422449888E+001
28202950000.000 +1.8182541313E-001 -3.1839728730E+001 +8.5976424479E-001 -8.3574568060E+001 +8.4535810034E-001 -8.4125135171E+001 +1.4367860171E-001 -3.5876764256E+001
28402900000.000 +1.8507976253E-001 -3.2826459660E+001 +8.5515602108E-001 -8.3461561477E+001 +8.7209017505E-001 -8.4555234016E+001 +1.4343286257E-001 -3.6590595569E+001
28602850000.000 +1.8789155211E-001 -3.3134908367E+001 +8.5342122440E-001 -8.3636827353E+001 +8.5412566422E-001 -8.5549674558E+001 +1.4476990347E-001 -3.8497330981E+001
28802800000.000 +1.8495375004E-001 -3.4229233240E+001 +8.5519582082E-001 -8.4261878545E+001 +8.6072785262E-001 -8.4833674082E+001 +1.4364543215E-001 -3.8784259442E+001
29002750000.000 +1.8973236394E-001 -3.4468700150E+001 +8.6079122801E-001 -8.4841966309E+001 +8.6944795289E-001 -8.6507305918E+001 +1.4567976353E-001 -3.9402942216E+001
29202700000.000 +1.9153319692E-001 -3.4425692795E+001 +8.5954807025E-001 -8.4971722687E+001 +8.6606684172E-001 -8.7018489721E+001 +1.4667474407E-001 -4.0740716715E+001
29402650000.000 +1.9061868076E-001 -3.5556829026E+001 +8.6389175627E-001 -8.5638916711E+001 +8.6644380817E-001 -8.7253824827E+001 +1.4683469181E-001 -4.1329277042E+001
29602600000.000 +1.9413723782E-001 -3.5869541817E+001 +8.6295055236E-001 -8.6411933616E+001 +8.7068077888E-001 -8.8044789480E+001 +1.4788502275E-001 -4.2001328200E+001
29802550000.000 +1.9314740245E-001 -3.6652198933E+001 +8.6523365747E-001 -8.6645633098E+001 +8.5952561997E-001 -8.9280820684E+001 +1.4723075849E-001 -4.3602880561E+001
30002500000.000 +1.8986655359E-001 -3.7246690862E+001 +8.6667022578E-001 -8.7748342123E+001 +8.5391348292E-001 -8.8527806236E+001 +1.4702281766E-001 -4.3044010775E+001
30202450000.000 +1.9334296425E-001 -3.6965052205E+001 +8.5611463747E-001 -8.8311824570E+001 +8.7326523648E-001 -8.9593628815E+001 +1.4853485513E-001 -4.2949513924E+001
30402400000.000 +1.9098108664E-001 -3.7270435507E+001 +8.6056154732E-001 -8.9418738564E+001 +8.4208109437E-001 -9.0896248614E+001 +1.4853908306E-001 -4.4380631540E+001
30602350000.000 +1.9273359826E-001 -3.8417364247E+001 +8.5231244016E-001 -8.9939742536E+001 +8.4040789355E-001 -8.9829050472E+001 +1.4973770096E-001 -4.4759665022E+001
30802300000.000 +1.9399644412E-001 -3.8576849414E+001 +8.5339241514E-001 -9.0769991487E+001 +8.3962450220E-001 -9.1497903899E+001 +1.5089815378E-001 -4.4740164960E+001
31002250000.000 +1.9626896769E-001 -3.9504509035E+001 +8.3975756246E-001 -9.0648349890E+001 +8.4173704044E-001 -9.1535368219E+001 +1.5070017304E-001 -4.6646159213E+001
31202200000.000 +1.9530262809E-001 -4.0178669835E+001 +8.5313994964E-001 -9.1596364121E+001 +8.4114190373E-001 -9.2689749843E+001 +1.5097590434E-001 -4.6141741778E+001
31402150000.000 +1.9718588150E-001 -4.0541748144E+001 +8.4072078517E-001 -9.2194986819E+001 +8.5565912431E-001 -9.2830906422E+001 +1.5240907392E-001 -4.6825439836E+001
31602100000.000 +1.9757011333E-001 -4.1316792712E+001 +8.5036999833E-001 -9.2511507102E+001 +8.3629811050E-001 -9.4882029208E+001 +1.5241480337E-001 -4.8143139427E+001
31802050000.000 +1.9709269758E-001 -4.3528224999E+001 +8.3637719043E-001 -9.2652552170E+001 +8.4256744282E-001 -9.2845238062E+001 +1.5011498541E-001 -4.9049224848E+001
32002000000.000 +1.9799324776E-001 -4.3273465048E+001 +8.5258263903E-001 -9.3531374756E+001 +8.5307971328E-001 -9.5097574127E+001 +1.5222947816E-001 -4.8832974257E+001
32201950000.000 +1.9693416144E-001 -4.3282676857E+001 +8.4491217555E-001 -9.3805136698E+001 +8.5153923654E-001 -9.4998500557E+001 +1.5193428325E-001 -4.9780475799E+001
32401900000.000 +1.9610749016E-001 -4.4888011698E+001 +8.6543928083E-001 -9.4429921808E+001 +8.4731697500E-001 -9.6196798550E+001 +1.5187177833E-001 -5.0720729829E+001
32601850000.000 +1.9848135855E-001 -4.4762717828E+001 +8.4850451719E-001 -9.5186737871E+001 +8.5576322123E-001 -9.6121310223E+001 +1.5430776747E-001 -5.0764179463E+001
32801800000.000 +2.0064207949E-001 -4.5452363623E+001 +8.5576684469E-001 -9.5384738713E+001 +8.5915599201E-001 -9.7642179628E+001 +1.5539515230E-001 -5.2216763293E+001
33001750000.000 +1.9943631003E-001 -4.5918757346E+001 +8.5594447664E-001 -9.6254330915E+001 +8.5634392685E-001 -9.7677198509E+001 +1.5594689529E-001 -5.2635656447E+001
33201700000.000 +1.9926015127E-001 -4.6851859289E+001 +8.6022373466E-001 -9.6650002546E+001 +8.5760949233E-001 -9.8057925469E+001 +1.5679906657E-001 -5.3385126031E+001
33401650000.000 +2.0066483081E-001 -4.7476141204E+001 +8.5894916150E-001 -9.7152109984E+001 +8.5388547275E-001 -9.8796075497E+001 +1.5814376053E-001 -5.4349015464E+001
33601600000.000 +1.9988396461E-001 -4.7972379067E+001 +8.5610248941E-001 -9.8043151040E+001 +8.4664789078E-001 -9.9315386572E+001 +1.5862769800E-001 -5.4720388433E+001
33801550000.000 +2.0063093901E-001 -4.8968122367E+001 +8.5220485620E-001 -9.8769529784E+001 +8.4786281756E-001 -9.9850141351E+001 +1.5998986753E-001 -5.5126357315E+001
34001500000.000 +2.0109153752E-001 -5.0074513199E+001 +8.5101933914E-001 -9.9068252615E+001 +8.3608802711E-001 -1.0050694990E+002 +1.5954686869E-001 -5.6572823163E+001
34201450000.000 +1.9904827095E-001 -5.0674572976E+001 +8.5668255432E-001 -9.9568654924E+001 +8.3686031031E-001 -1.0108701388E+002 +1.6062519598E-001 -5.6975881984E+001
34401400000.000 +2.0065934720E-001 -5.1712915347E+001 +8.4904221315E-001 -1.0032870966E+002 +8.3836659742E-001 -1.0156288958E+002 +1.6122414033E-001 -5.7557980364E+001
34601350000.000 +2.0147513180E-001 -5.1787919925E+001 +8.4624683622E-001 -1.0115014273E+002 +8.4184139083E-001 -1.0285123169E+002 +1.6169250855E-001 -5.7675466181E+001
34801300000.000 +1.9944499104E-001 -5.3257869931E+001 +8.4774533948E-001 -1.0163483598E+002 +8.2110456920E-001 -1.0306980833E+002 +1.6084433086E-001 -5.8885054327E+001
35001250000.000 +2.0053894057E-001 -5.4463240518E+001 +8.4005327587E-001 -1.0234307707E+002 +8.2483904907E-001 -1.0291161564E+002 +1.6163375716E-001 -5.9603646865E+001
35201200000.000 +1.9922978701E-001 -5.5066540964E+001 +8.3973565058E-001 -1.0255851651E+002 +8.2998455552E-001 -1.0457578648E+002 +1.6182438268E-001 -6.0992957054E+001
35401150000.000 +1.9748747658E-001 -5.5427385749E+001 +8.3823530126E-001 -1.0318811383E+002 +8.3399295267E-001 -1.0444608123E+002 +1.6184729717E-001 -6.1649775915E+001
35601100000.000 +1.9676535417E-001 -5.6866684909E+001 +8.4068859228E-001 -1.0376699148E+002 +8.3379902233E-001 -1.0493416271E+002 +1.6108346511E-001 -6.2607553143E+001
35801050000.000 +1.9740406902E-001 -5.7098519798E+001 +8.3129265026E-001 -1.0420904864E+002 +8.3462555416E-001 -1.0596844857E+002 +1.6370541038E-001 -6.4060561920E+001
36001000000.000 +1.9366321041E-001 -5.8328923222E+001 +8.4233783553E-001 -1.0446668018E+002 +8.3291545315E-001 -1.0699492291E+002 +1.6190262947E-001 -6.5505320955E+001
36200950000.000 +1.9121855321E-001 -5.9315187362E+001 +8.3397637449E-001 -1.0550288486E+002 +8.3951207102E-001 -1.0604749623E+002 +1.6071837227E-001 -6.5688085928E+001
36400900000.000 +1.9056342116E-001 -5.9260951944E+001 +8.4446768967E-001 -1.0527966214E+002 +8.4858514096E-001 -1.0741764150E+002 +1.6148216816E-001 -6.6857309692E+001
36600850000.000 +1.8781261093E-001 -6.0587668824E+001 +8.3997644859E-001 -1.0585370615E+002 +8.3091167917E-001 -1.0759813251E+002 +1.5943534270E-001 -6.8285985978E+001
36800800000.000 +1.8553920456E-001 -6.1159254906E+001 +8.5644374210E-001 -1.0631616411E+002 +8.4754198129E-001 -1.0804371125E+002 +1.6000770217E-001 -6.8048906854E+001
37000750000.000 +1.8534761930E-001 -6.1394291345E+001 +8.4964602878E-001 -1.0691706425E+002 +8.4475871793E-001 -1.0829125542E+002 +1.5904929835E-001 -6.8094927545E+001
37200700000.000 +1.8033000630E-001 -6.2104790967E+001 +8.6354692965E-001 -1.0692553394E+002 +8.3929247865E-001 -1.0883985709E+002 +1.5689529954E-001 -6.8536058867E+001
37400650000.000 +1.8065406245E-001 -6.2178943937E+001 +8.5746604543E-001 -1.0825686723E+002 +8.3553572790E-001 -1.0912107689E+002 +1.5789799774E-001 -6.7973867159E+001
37600600000.000 +1.7981081574E-001 -6.2784120921E+001 +8.6154406283E-001 -1.0904826991E+002 +8.4009222142E-001 -1.1023225865E+002 +1.5771743503E-001 -6.8497653366E+001
37800550000.000 +1.7642730395E-001 -6.3225129631E+001 +8.5527726009E-001 -1.0993532033E+002 +8.2686982620E-001 -1.1058124375E+002 +1.5673231335E-001 -6.8887183718E+001
38000500000.000 +1.7565627370E-001 -6.4317818604E+001 +8.5685952361E-001 -1.1053884802E+002 +8.2980915452E-001 -1.1009867616E+002 +1.5613278971E-001 -6.8848848745E+001
38200450000.000 +1.7622824670E-001 -6.4640131945E+001 +8.4385183118E-001 -1.1143079362E+002 +8.3318814267E-001 -1.1162414433E+002 +1.5560569178E-001 -7.0085663247E+001
38400400000.000 +1.7150390033E-001 -6.6023507130E+001 +8.4273702977E-001 -1.1130707610E+002 +8.1774564918E-001 -1.1202701463E+002 +1.5417966381E-001 -7.1669241499E+001
38600350000.000 +1.6918312284E-001 -6.5879249474E+001 +8.4415019687E-001 -1.1216000748E+002 +8.3409796892E-001 -1.1251143467E+002 +1.5492937244E-001 -7.1524063722E+001
38800300000.000 +1.6909889616E-001 -6.6988332664E+001 +8.3264549316E-001 -1.1202029122E+002 +8.2440371633E-001 -1.1311446488E+002 +1.5373655681E-001 -7.3840173472E+001
39000250000.000 +1.6765869716E-001 -6.6519384681E+001 +8.3549116858E-001 -1.1265129585E+002 +8.2605964595E-001 -1.1450164551E+002 +1.5439178815E-001 -7.4659294365E+001
39200200000.000 +1.6984209728E-001 -6.7699042306E+001 +8.2494634679E-001 -1.1340958951E+002 +8.1582500904E-001 -1.1479343867E+002 +1.5626227928E-001 -7.5179443656E+001
39400150000.000 +1.6423553213E-001 -6.7044057575E+001 +8.3596100672E-001 -1.1311180488E+002 +8.3421714262E-001 -1.1563648857E+002 +1.5574327620E-001 -7.5478289980E+001
39600100000.000 +1.5890286857E-001 -6.8611950920E+001 +8.3562994689E-001 -1.1322279654E+002 +8.2009156132E-001 -1.1570615958E+002 +1.5210567296E-001 -7.7109675725E+001
39800050000.000 +1.5659078911E-001 -6.6472832314E+001 +8.5434187182E-001 -1.1421193036E+002 +8.4537201376E-001 -1.1624957177E+002 +1.5470457744E-001 -7.5033155898E+001
40000000000.000 +1.5687932922E-001 -6.5660846460E+001 +8.4948971730E-001 -1.1563075637E+002 +8.3808523689E-001 -1.1792179025E+002 +1.5470678759E-001 -7.5538394621E+001
