# Supplementary material for: Conductivity and radio frequency performance data for silver nanoparticle inks deposited via aerosol jet deposition and processed under varying conditions
Source: Data Brief. 2020 Sep 24;33:106331. doi: 10.1016/j.dib.2020.106331 (PMC7560714; doi:10.1016/j.dib.2020.106331)
Supplement: Supplementary file 3 [file mmc3.zip › Sintering Study/ANP Ink/RF Data/ANP_06_01.S2P]

!  2-Port S-parameters saved by WinCal
! VAR MeasName=S-Parameters (CALIBRATED_DATA) read from VNA (E8364B)
! VAR MeasDate=11/27/2017 12:55:56 PM
! VAR NAME=AFRL171016_07_01
! VAR FILENAME=AFRL171016_07_01.S2P
! VAR DATE=11/27/2017 12:55:56 PM
! VAR PHYS_PORTS=1,2
! VAR ObjTypeName=DATASET
! VAR IndexType=Frequency
!
# Hz S MA R 50
10000000.000 +1.7062395055E-002 +4.6493814151E-001 +9.8073644730E-001 -9.6247426141E-002 +9.7992729344E-001 +1.8599602770E-002 +1.7722440441E-002 +1.0361400645E+000
209950000.000 +1.6375363894E-002 +3.1531430335E+000 +9.8084523394E-001 -7.1974154359E-001 +9.8090167587E-001 -7.0174028379E-001 +1.6651504173E-002 +3.2138760795E+000
409900000.000 +1.6678638019E-002 +6.1488202227E+000 +9.8015037839E-001 -1.3557847745E+000 +9.8014827434E-001 -1.3282188390E+000 +1.6494895696E-002 +7.4836025795E+000
609850000.000 +1.6521485913E-002 +7.6264206759E+000 +9.7935694992E-001 -2.0094538504E+000 +9.7940830121E-001 -2.0309184985E+000 +1.6657406147E-002 +8.7688164682E+000
809800000.000 +1.6677296139E-002 +1.3214604611E+001 +9.7860939215E-001 -2.6568162383E+000 +9.7844152044E-001 -2.6330366957E+000 +1.7006818125E-002 +1.3387512489E+001
1009750000.000 +1.6669796937E-002 +1.5571511418E+001 +9.7759229821E-001 -3.2576619794E+000 +9.7768918360E-001 -3.2444095223E+000 +1.6982539827E-002 +1.5313529097E+001
1209700000.000 +1.7788038637E-002 +1.9489458013E+001 +9.7732723570E-001 -3.8427409825E+000 +9.7715536939E-001 -3.8302071187E+000 +1.8005835317E-002 +1.8366027455E+001
1409650000.000 +1.8323118526E-002 +2.0868269161E+001 +9.7716387158E-001 -4.4566205611E+000 +9.7657955509E-001 -4.4514617784E+000 +1.8745325189E-002 +1.9625365246E+001
1609600000.000 +1.9041212490E-002 +2.0250199927E+001 +9.7651386423E-001 -5.1019302490E+000 +9.7661363289E-001 -5.0930832204E+000 +1.9606748598E-002 +1.9905249765E+001
1809550000.000 +1.9131535285E-002 +2.1419586656E+001 +9.7581816171E-001 -5.7542290633E+000 +9.7563029504E-001 -5.7069030451E+000 +1.9815283886E-002 +2.0631509203E+001
2009500000.000 +1.9042857625E-002 +2.5660642471E+001 +9.7427845606E-001 -6.2801901640E+000 +9.7439085726E-001 -6.3176124963E+000 +1.9597764005E-002 +2.4163281114E+001
2209450000.000 +2.0335773066E-002 +2.8559855470E+001 +9.7350031729E-001 -6.8583658915E+000 +9.7334542389E-001 -6.9047769465E+000 +2.0615415156E-002 +2.8011235889E+001
2409400000.000 +2.1388727326E-002 +3.0280893873E+001 +9.7361786534E-001 -7.4417964734E+000 +9.7306849843E-001 -7.4336842061E+000 +2.1404856766E-002 +2.8503732760E+001
2609350000.000 +2.2090722410E-002 +3.1579918565E+001 +9.7296662521E-001 -8.0203619473E+000 +9.7285866304E-001 -8.0545419668E+000 +2.2480923214E-002 +3.0674617512E+001
2809300000.000 +2.3123093754E-002 +3.2406271625E+001 +9.7216067965E-001 -8.6222091269E+000 +9.7214918996E-001 -8.6037580304E+000 +2.3598738192E-002 +3.1281451266E+001
3009250000.000 +2.3685967418E-002 +3.2507307390E+001 +9.7151843862E-001 -9.2881395835E+000 +9.7120070113E-001 -9.1869195449E+000 +2.4144776447E-002 +3.1131953321E+001
3209200000.000 +2.4402916510E-002 +3.4918194871E+001 +9.7054945349E-001 -9.7929875771E+000 +9.7046028688E-001 -9.7861541954E+000 +2.4976974575E-002 +3.3189469432E+001
3409150000.000 +2.5651042256E-002 +3.4954299763E+001 +9.7033570749E-001 -1.0313862311E+001 +9.6987811588E-001 -1.0398400501E+001 +2.6352696534E-002 +3.4184562927E+001
3609100000.000 +2.6676870592E-002 +3.5648223871E+001 +9.6935026962E-001 -1.0894454302E+001 +9.6943266159E-001 -1.0910535379E+001 +2.7149638771E-002 +3.3591767684E+001
3809050000.000 +2.7385575671E-002 +3.6558325941E+001 +9.6952864892E-001 -1.1519135952E+001 +9.6938416373E-001 -1.1490057462E+001 +2.8265502679E-002 +3.4597344541E+001
4009000000.000 +2.8830892130E-002 +3.6381059980E+001 +9.6864955764E-001 -1.2064693475E+001 +9.6901648432E-001 -1.2104909781E+001 +2.9729148911E-002 +3.4428891339E+001
4208950000.000 +2.9683109532E-002 +3.6845157198E+001 +9.6885763308E-001 -1.2663445301E+001 +9.6901595840E-001 -1.2621524893E+001 +3.0288309144E-002 +3.3957268419E+001
4408900000.000 +3.0413179768E-002 +3.6828033140E+001 +9.6819412923E-001 -1.3252112885E+001 +9.6844618014E-001 -1.3239032529E+001 +3.1263652700E-002 +3.4403336626E+001
4608850000.000 +3.1257366178E-002 +3.6828943919E+001 +9.6857615190E-001 -1.3816265591E+001 +9.6878687352E-001 -1.3823246426E+001 +3.2354286384E-002 +3.5251327379E+001
4808800000.000 +3.2517496143E-002 +3.7213875946E+001 +9.6735249571E-001 -1.4394189292E+001 +9.6777424791E-001 -1.4404629094E+001 +3.3390951576E-002 +3.5416906809E+001
5008750000.000 +3.3148463433E-002 +3.7334305651E+001 +9.6806107118E-001 -1.4939340591E+001 +9.6862311163E-001 -1.4964167019E+001 +3.4383687535E-002 +3.5353547866E+001
5208700000.000 +3.4013346360E-002 +3.7471343215E+001 +9.6742744114E-001 -1.5570415835E+001 +9.6735325488E-001 -1.5605546695E+001 +3.5767636029E-002 +3.5827355847E+001
5408650000.000 +3.5645788683E-002 +3.7030605303E+001 +9.6728174518E-001 -1.6115758121E+001 +9.6693626261E-001 -1.6104093113E+001 +3.7195265125E-002 +3.5019754262E+001
5608600000.000 +3.6465945368E-002 +3.7244910646E+001 +9.6730544303E-001 -1.6730327147E+001 +9.6774844326E-001 -1.6730997723E+001 +3.8232875757E-002 +3.4732477673E+001
5808550000.000 +3.7691551662E-002 +3.6207054243E+001 +9.6684410945E-001 -1.7354822188E+001 +9.6653698705E-001 -1.7282513218E+001 +3.9683135430E-002 +3.4739981399E+001
6008500000.000 +3.8852871974E-002 +3.5468639881E+001 +9.6686005729E-001 -1.7867612391E+001 +9.6660690953E-001 -1.7853117511E+001 +4.1172690582E-002 +3.3446266509E+001
6208450000.000 +3.9872691558E-002 +3.5682348676E+001 +9.6652513100E-001 -1.8442519993E+001 +9.6621416929E-001 -1.8431063102E+001 +4.1936272442E-002 +3.3093320698E+001
6408400000.000 +4.0691568380E-002 +3.4903427876E+001 +9.6643556523E-001 -1.9063329529E+001 +9.6650609083E-001 -1.9072980828E+001 +4.3157921652E-002 +3.2466001202E+001
6608350000.000 +4.1972898223E-002 +3.4594752228E+001 +9.6504300897E-001 -1.9637948567E+001 +9.6541107870E-001 -1.9612386620E+001 +4.4258590124E-002 +3.1541577322E+001
6808300000.000 +4.2792866617E-002 +3.4543896984E+001 +9.6634910278E-001 -2.0163375919E+001 +9.6632509693E-001 -2.0116745292E+001 +4.5152068753E-002 +3.0994395299E+001
7008250000.000 +4.3538275147E-002 +3.3648233265E+001 +9.6517794684E-001 -2.0825474569E+001 +9.6544101008E-001 -2.0864801348E+001 +4.6131638470E-002 +3.0901477446E+001
7208200000.000 +4.4810339984E-002 +3.3144916913E+001 +9.6449414902E-001 -2.1364722150E+001 +9.6437581556E-001 -2.1339309011E+001 +4.7420408326E-002 +2.9873155229E+001
7408150000.000 +4.5448427841E-002 +3.2655880459E+001 +9.6456977673E-001 -2.1989135030E+001 +9.6541621229E-001 -2.2003875897E+001 +4.8113758494E-002 +2.9271580003E+001
7608100000.000 +4.6478480797E-002 +3.1995627580E+001 +9.6415049410E-001 -2.2486080606E+001 +9.6211928084E-001 -2.2533317499E+001 +4.9150153741E-002 +2.9440701041E+001
7808050000.000 +4.7370140028E-002 +3.1778932168E+001 +9.6324802974E-001 -2.3077994295E+001 +9.6124198097E-001 -2.3118723953E+001 +5.0306833952E-002 +2.8277910295E+001
8008000000.000 +4.8257231349E-002 +3.1287649426E+001 +9.6233087872E-001 -2.3599156076E+001 +9.6188237792E-001 -2.3658467492E+001 +5.0814278136E-002 +2.8376427444E+001
8207950000.000 +4.8496884642E-002 +3.0974874296E+001 +9.6255247431E-001 -2.4383501433E+001 +9.6330692651E-001 -2.4417026580E+001 +5.1929800240E-002 +2.8008381845E+001
8407900000.000 +5.0501274030E-002 +3.0684957363E+001 +9.6011179539E-001 -2.4844561859E+001 +9.5944056585E-001 -2.4837409613E+001 +5.3885034991E-002 +2.7289511413E+001
8607850000.000 +5.1154106033E-002 +3.0834321298E+001 +9.6201406748E-001 -2.5321074595E+001 +9.6363717329E-001 -2.5254594821E+001 +5.4550443265E-002 +2.7290228865E+001
8807800000.000 +5.2524552333E-002 +2.9920897113E+001 +9.6056663472E-001 -2.6003226173E+001 +9.6165367845E-001 -2.6111488359E+001 +5.6510245781E-002 +2.7119874287E+001
9007750000.000 +5.3559337320E-002 +2.8784241000E+001 +9.5951889988E-001 -2.6531524968E+001 +9.5930523610E-001 -2.6511759962E+001 +5.7786261431E-002 +2.5464086673E+001
9207700000.000 +5.4115313005E-002 +2.8562637664E+001 +9.6028658893E-001 -2.7115337032E+001 +9.6212122575E-001 -2.7165028480E+001 +5.8584234105E-002 +2.4751238199E+001
9407650000.000 +5.5247372616E-002 +2.7506904897E+001 +9.5993349944E-001 -2.7685115533E+001 +9.6122687342E-001 -2.7813074208E+001 +5.9733602146E-002 +2.4698541328E+001
9607600000.000 +5.6811998050E-002 +2.6834137517E+001 +9.5843405258E-001 -2.8246178860E+001 +9.5961710279E-001 -2.8414775177E+001 +6.1428884765E-002 +2.3729926301E+001
9807550000.000 +5.7385299461E-002 +2.5867802578E+001 +9.5875719639E-001 -2.8799396018E+001 +9.5889538641E-001 -2.8878015149E+001 +6.2000059889E-002 +2.2836535211E+001
10007500000.000 +5.7533822138E-002 +2.4268179825E+001 +9.6010028393E-001 -2.9513086676E+001 +9.6040857440E-001 -2.9582798794E+001 +6.2959443342E-002 +2.1906226271E+001
10207450000.000 +5.9203532686E-002 +2.4321675695E+001 +9.5801990049E-001 -3.0013903881E+001 +9.5455557308E-001 -3.0041286966E+001 +6.4257569097E-002 +2.1553163985E+001
10407400000.000 +5.9856190190E-002 +2.4069930330E+001 +9.5944758528E-001 -3.0480164038E+001 +9.5729231855E-001 -3.0249305312E+001 +6.4946336894E-002 +2.1344489274E+001
10607350000.000 +5.9923705980E-002 +2.3475082594E+001 +9.5718736758E-001 -3.1218299485E+001 +9.5792362737E-001 -3.1282792118E+001 +6.5463497130E-002 +2.0775032704E+001
10807300000.000 +6.1765673381E-002 +2.2909927503E+001 +9.5747575348E-001 -3.1657703226E+001 +9.5125863921E-001 -3.1582002516E+001 +6.7204400435E-002 +2.0079357631E+001
11007250000.000 +6.2268280334E-002 +2.2414748457E+001 +9.5701851241E-001 -3.2232961973E+001 +9.5793032372E-001 -3.2071735190E+001 +6.8421524683E-002 +1.9447776757E+001
11207200000.000 +6.3290008553E-002 +2.1504892290E+001 +9.5770833123E-001 -3.2709177445E+001 +9.5554178941E-001 -3.2640927835E+001 +6.9230247086E-002 +1.9338172756E+001
11407150000.000 +6.4372577065E-002 +2.1146878415E+001 +9.5333484429E-001 -3.3528824625E+001 +9.5487579678E-001 -3.3441105386E+001 +7.1183764948E-002 +1.8302386936E+001
11607100000.000 +6.4428793561E-002 +1.9676048358E+001 +9.5380632033E-001 -3.3543231105E+001 +9.5065996792E-001 -3.3693674263E+001 +7.1324805366E-002 +1.6742287325E+001
11807050000.000 +6.4574310331E-002 +1.8791247785E+001 +9.5707139367E-001 -3.4465965161E+001 +9.6121436842E-001 -3.4554114234E+001 +7.2201750735E-002 +1.6782821802E+001
12007000000.000 +6.6380164946E-002 +1.7679330425E+001 +9.5196397290E-001 -3.4650951363E+001 +9.4860355459E-001 -3.5119559797E+001 +7.3967878934E-002 +1.5957934299E+001
12206950000.000 +6.6579326367E-002 +1.8212433370E+001 +9.5503679038E-001 -3.5431046451E+001 +9.5965501275E-001 -3.5342970312E+001 +7.4916346761E-002 +1.5746754901E+001
12406900000.000 +6.7043929674E-002 +1.6875487393E+001 +9.5431525784E-001 -3.5804628654E+001 +9.5685879061E-001 -3.6456620911E+001 +7.6409178692E-002 +1.5163438553E+001
12606850000.000 +6.7188085179E-002 +1.7109763429E+001 +9.5669411864E-001 -3.6624285579E+001 +9.5596687309E-001 -3.6813685947E+001 +7.7338769182E-002 +1.4710187370E+001
12806800000.000 +6.9515993865E-002 +1.8145855206E+001 +9.5345474803E-001 -3.6856248797E+001 +9.5451409752E-001 -3.7436845729E+001 +7.8296437380E-002 +1.3886266372E+001
13006750000.000 +7.1631122047E-002 +1.5784407686E+001 +9.5935154506E-001 -3.7868041246E+001 +9.6144357144E-001 -3.8040503520E+001 +7.8388116441E-002 +1.3617716887E+001
13206700000.000 +7.1678690489E-002 +1.5155492352E+001 +9.5548065819E-001 -3.8537739571E+001 +9.5544034775E-001 -3.9051018550E+001 +7.9485933862E-002 +1.4018962393E+001
13406650000.000 +7.2793272208E-002 +1.3469410186E+001 +9.5980685953E-001 -3.9010196231E+001 +9.5438371737E-001 -3.8850750957E+001 +8.2607141940E-002 +1.3501809337E+001
13606600000.000 +7.2020784875E-002 +1.2517986848E+001 +9.5702666081E-001 -3.9669098165E+001 +9.5923056736E-001 -3.9613810104E+001 +8.3939031175E-002 +1.1951412243E+001
13806550000.000 +7.4130603365E-002 +1.3001292715E+001 +9.5443338321E-001 -4.0437334629E+001 +9.5027963868E-001 -4.0317476197E+001 +8.4634537009E-002 +1.1476519980E+001
14006500000.000 +7.4695366554E-002 +1.1620481041E+001 +9.5196400557E-001 -4.0817398078E+001 +9.5256364145E-001 -4.0417871590E+001 +8.5400887210E-002 +1.0007043176E+001
14206450000.000 +7.4981174271E-002 +1.0819010575E+001 +9.5537635485E-001 -4.1379335997E+001 +9.5459595259E-001 -4.0994464687E+001 +8.5821047610E-002 +9.9263717962E+000
14406400000.000 +7.6631277071E-002 +1.0008351834E+001 +9.5545602191E-001 -4.1901331285E+001 +9.5078692336E-001 -4.1221151956E+001 +8.7312696887E-002 +9.5399070138E+000
14606350000.000 +7.6480184548E-002 +9.5053537814E+000 +9.4957567049E-001 -4.2207596617E+001 +9.5186932023E-001 -4.1826976005E+001 +8.7560011899E-002 +8.7234268011E+000
14806300000.000 +7.6626746077E-002 +8.9868650827E+000 +9.5667843100E-001 -4.2572685918E+001 +9.5335705885E-001 -4.2490816069E+001 +8.8385085294E-002 +8.9273087072E+000
15006250000.000 +7.8059190822E-002 +8.2033181401E+000 +9.5106953946E-001 -4.3298155896E+001 +9.5611761015E-001 -4.3464408990E+001 +9.0172155537E-002 +8.3993547313E+000
15206200000.000 +7.6641794085E-002 +8.0633105054E+000 +9.5702700935E-001 -4.3379724266E+001 +9.5018306539E-001 -4.3304904751E+001 +9.0147594626E-002 +8.1248498106E+000
15406150000.000 +7.7947706396E-002 +6.6203702152E+000 +9.5839787825E-001 -4.4425548272E+001 +9.6581226706E-001 -4.4346858127E+001 +9.3062115682E-002 +7.1806397753E+000
15606100000.000 +7.8204770809E-002 +5.3200008876E+000 +9.5669688614E-001 -4.4846746679E+001 +9.5247964589E-001 -4.5681065201E+001 +9.3716409392E-002 +6.2644506397E+000
15806050000.000 +7.8770502403E-002 +5.3766379998E+000 +9.5812245469E-001 -4.5831012354E+001 +9.6030792871E-001 -4.5627819616E+001 +9.4950156864E-002 +5.8279215585E+000
16006000000.000 +7.8445393333E-002 +4.2583128445E+000 +9.6097804582E-001 -4.5974293676E+001 +9.5620209782E-001 -4.6737464858E+001 +9.5452006274E-002 +5.1902699268E+000
16205950000.000 +7.8368219736E-002 +4.4530077331E+000 +9.6128257506E-001 -4.6951757997E+001 +9.5188897538E-001 -4.7335215909E+001 +9.6039787418E-002 +5.1256089053E+000
16405900000.000 +8.1028996587E-002 +2.1437896034E+000 +9.5473450477E-001 -4.6779425340E+001 +9.4623407795E-001 -4.8587092445E+001 +9.9488762126E-002 +3.1555623681E+000
16605850000.000 +7.9442780375E-002 +3.4683932369E+000 +9.6218710623E-001 -4.8038944238E+001 +9.5667153059E-001 -4.8228686952E+001 +9.8941585315E-002 +3.9282323222E+000
16805800000.000 +8.2193079409E-002 +4.4852880459E+000 +9.4993931447E-001 -4.8751240828E+001 +9.5621023633E-001 -4.9719625847E+001 +1.0018400851E-001 +4.2822317144E+000
17005750000.000 +8.2696015715E-002 +3.7041753199E+000 +9.5834384045E-001 -4.9449957135E+001 +9.4540509859E-001 -4.9249798643E+001 +1.0199447506E-001 +3.4887449090E+000
17205700000.000 +8.2605604889E-002 +3.3166651886E+000 +9.5204854142E-001 -4.9846537289E+001 +9.5470972335E-001 -5.0269918953E+001 +1.0305105559E-001 +2.7160539662E+000
17405650000.000 +8.3516988244E-002 +2.9397452955E+000 +9.5900549251E-001 -5.0538851571E+001 +9.4812057389E-001 -5.0682653902E+001 +1.0412214115E-001 +2.3671469945E+000
17605600000.000 +8.6113158995E-002 +1.5832759848E+000 +9.4742715917E-001 -5.1097911869E+001 +9.5054401454E-001 -5.0954040185E+001 +1.0639514414E-001 +1.2879086664E+000
17805550000.000 +8.5976607052E-002 +1.0476082231E+000 +9.5838841552E-001 -5.1631579142E+001 +9.5196300140E-001 -5.1145724064E+001 +1.0673307153E-001 +7.3924840829E-001
18005500000.000 +8.6074623208E-002 +7.6930748833E-001 +9.4878062382E-001 -5.2311184440E+001 +9.5844857499E-001 -5.2383828263E+001 +1.0718501366E-001 +4.0702894659E-001
18205450000.000 +8.6854132596E-002 -4.3134222458E-001 +9.4933501451E-001 -5.2435439779E+001 +9.5492527295E-001 -5.2579792198E+001 +1.0885397645E-001 -4.6753007451E-001
18405400000.000 +8.5626972878E-002 -4.6022706627E-001 +9.5189359513E-001 -5.3380291813E+001 +9.6621727267E-001 -5.2857491732E+001 +1.0936661799E-001 -1.1708790598E+000
18605350000.000 +8.6048525816E-002 -5.7155493285E-001 +9.5326798986E-001 -5.4165031881E+001 +9.6332478034E-001 -5.4320677885E+001 +1.1006424124E-001 -1.3696082367E+000
18805300000.000 +8.8327579574E-002 -2.2415116753E+000 +9.5431148636E-001 -5.4176677800E+001 +9.4324476490E-001 -5.4483603790E+001 +1.1177509258E-001 -2.0566545044E+000
19005250000.000 +8.8208010902E-002 -2.0749709205E+000 +9.5875083821E-001 -5.4641748281E+001 +9.6307517322E-001 -5.4762832387E+001 +1.1291651712E-001 -2.0275551739E+000
19205200000.000 +8.6604246560E-002 -4.0692968685E+000 +9.6272263726E-001 -5.5203739346E+001 +9.5262718818E-001 -5.6681914594E+001 +1.1354258648E-001 -3.4247589527E+000
19405150000.000 +8.8245014099E-002 -3.3325053823E+000 +9.6132167153E-001 -5.6076547125E+001 +9.4450765560E-001 -5.6765987448E+001 +1.1411383934E-001 -3.4979548740E+000
19605100000.000 +8.7299086912E-002 -4.0561680416E+000 +9.6666579976E-001 -5.6259459003E+001 +9.4197485101E-001 -5.7372299613E+001 +1.1402300277E-001 -4.4098446468E+000
19805050000.000 +8.8768141282E-002 -3.7443266624E+000 +9.6260994429E-001 -5.7550354734E+001 +9.5230660175E-001 -5.8009063593E+001 +1.1577607485E-001 -4.2584395893E+000
20005000000.000 +9.2398428026E-002 -4.7200083723E+000 +9.5419296671E-001 -5.7846011440E+001 +9.4310527366E-001 -5.9038904523E+001 +1.1820086401E-001 -4.7323610406E+000
20204950000.000 +9.1575838606E-002 -3.9872488405E+000 +9.6488584902E-001 -5.8788347700E+001 +9.4755088142E-001 -5.8563280639E+001 +1.1895456672E-001 -4.9104237095E+000
20404900000.000 +9.2179599530E-002 -4.5499096063E+000 +9.5885263856E-001 -5.9269190020E+001 +9.4724085963E-001 -6.0161728889E+001 +1.1914862029E-001 -5.9022761821E+000
20604850000.000 +9.6018766226E-002 -5.1132459271E+000 +9.5483033642E-001 -5.9963153491E+001 +9.3146649635E-001 -5.9693277039E+001 +1.2191319475E-001 -6.0904791760E+000
20804800000.000 +9.5426667248E-002 -5.4905734905E+000 +9.4709250608E-001 -6.0482587017E+001 +9.5224276560E-001 -6.0356139761E+001 +1.2282107239E-001 -7.0428869145E+000
21004750000.000 +9.6119797785E-002 -5.6447716905E+000 +9.5419207009E-001 -6.1194392284E+001 +9.4716390478E-001 -6.1204334491E+001 +1.2394933694E-001 -7.2095563412E+000
21204700000.000 +9.7996281602E-002 -6.4779102808E+000 +9.3957239338E-001 -6.1488320259E+001 +9.5507474274E-001 -6.1681973818E+001 +1.2514093554E-001 -7.9672173067E+000
21404650000.000 +9.8459382010E-002 -7.0887365689E+000 +9.4762756778E-001 -6.1812486059E+001 +9.4913037896E-001 -6.1816135840E+001 +1.2550079796E-001 -8.4284873306E+000
21604600000.000 +9.5635392633E-002 -6.7722963778E+000 +9.3842958745E-001 -6.3182323827E+001 +9.7031721801E-001 -6.2548349991E+001 +1.2473684509E-001 -9.2356277710E+000
21804550000.000 +1.0031815938E-001 -8.4497821245E+000 +9.4555270020E-001 -6.2997633139E+001 +9.5134407240E-001 -6.3650493593E+001 +1.2815257689E-001 -9.5151911838E+000
22004500000.000 +9.9229246898E-002 -8.5671091881E+000 +9.4989726281E-001 -6.3795480552E+001 +9.6035314966E-001 -6.2857212544E+001 +1.2825559831E-001 -9.7185126055E+000
22204450000.000 +1.0106769406E-001 -9.1365305401E+000 +9.5263136771E-001 -6.4068951516E+001 +9.6178631069E-001 -6.4318913039E+001 +1.2997984535E-001 -9.6904826270E+000
22404400000.000 +1.0176741662E-001 -9.4828953240E+000 +9.4720388041E-001 -6.5080917173E+001 +9.5169207764E-001 -6.5427454511E+001 +1.3069786873E-001 -1.0387185890E+001
22604350000.000 +1.0251656701E-001 -1.0647859475E+001 +9.5306503771E-001 -6.5262818028E+001 +9.5001803907E-001 -6.5787397588E+001 +1.3138829862E-001 -1.0951551820E+001
22804300000.000 +1.0156979102E-001 -1.0928620088E+001 +9.5883810905E-001 -6.6375547478E+001 +9.5534080802E-001 -6.6984212995E+001 +1.3223113499E-001 -1.1706428057E+001
23004250000.000 +1.0214986537E-001 -1.1343118674E+001 +9.5709473734E-001 -6.6948212703E+001 +9.3675930946E-001 -6.7686858053E+001 +1.3269446078E-001 -1.2003201407E+001
23204200000.000 +1.0389721184E-001 -1.1775596922E+001 +9.5574122428E-001 -6.7331055194E+001 +9.3242212160E-001 -6.8091168187E+001 +1.3330531730E-001 -1.2507018151E+001
23404150000.000 +1.0407462988E-001 -1.1748966413E+001 +9.6412875770E-001 -6.8644886133E+001 +9.4537124028E-001 -6.8337766533E+001 +1.3528257966E-001 -1.2377284113E+001
23604100000.000 +1.0532463848E-001 -1.2784645292E+001 +9.5311824693E-001 -6.8708646236E+001 +9.3630342034E-001 -7.0529174904E+001 +1.3575329748E-001 -1.3399810958E+001
23804050000.000 +1.0749247259E-001 -1.1187970190E+001 +9.6312990271E-001 -6.9518108841E+001 +9.1593070116E-001 -6.9071561517E+001 +1.3627949781E-001 -1.2187065922E+001
24004000000.000 +1.0906080865E-001 -1.2827476390E+001 +9.5126751145E-001 -6.9847458323E+001 +9.3798134119E-001 -7.0871044032E+001 +1.3770815778E-001 -1.4131932396E+001
24203950000.000 +1.1254152327E-001 -1.1814663817E+001 +9.5099261013E-001 -7.1038357902E+001 +9.2209979595E-001 -7.1628137555E+001 +1.3848160178E-001 -1.3699770776E+001
24403900000.000 +1.1537102174E-001 -1.5843945938E+001 +9.4083465094E-001 -7.0958585675E+001 +9.3282976608E-001 -7.1533929575E+001 +1.4168968970E-001 -1.5069413968E+001
24603850000.000 +1.1380782190E-001 -1.6256965093E+001 +9.5076674014E-001 -7.1760133876E+001 +9.3517898418E-001 -7.1753274630E+001 +1.4200367056E-001 -1.5644967714E+001
24803800000.000 +1.1616742598E-001 -1.7635823951E+001 +9.3763695928E-001 -7.2064325318E+001 +9.3791021763E-001 -7.3549323220E+001 +1.4461158988E-001 -1.5943616848E+001
25003750000.000 +1.1188042685E-001 -1.8497815034E+001 +9.4940005816E-001 -7.2379368686E+001 +9.1749173261E-001 -7.2857533233E+001 +1.4304351396E-001 -1.6957890681E+001
25203700000.000 +1.1232700959E-001 -1.8282230589E+001 +9.4239443397E-001 -7.3506241818E+001 +9.5104896469E-001 -7.2915928344E+001 +1.4581444972E-001 -1.7229697435E+001
25403650000.000 +1.1510700471E-001 -1.8800445273E+001 +9.3339301878E-001 -7.3811047580E+001 +9.3287852822E-001 -7.4497630444E+001 +1.4673500819E-001 -1.7769469973E+001
25603600000.000 +1.1380380136E-001 -2.0370915894E+001 +9.3111562921E-001 -7.4082741022E+001 +9.3062746008E-001 -7.3503986257E+001 +1.4809312206E-001 -1.8980052891E+001
25803550000.000 +1.1551439242E-001 -1.9500082262E+001 +9.3451362328E-001 -7.4475491512E+001 +9.4285275069E-001 -7.4834580586E+001 +1.4812291669E-001 -1.8761562821E+001
26003500000.000 +1.1689608353E-001 -2.0262046294E+001 +9.3480379660E-001 -7.5912860091E+001 +9.3881206255E-001 -7.4991902594E+001 +1.4958030058E-001 -1.9682429900E+001
26203450000.000 +1.1659117096E-001 -2.1127551555E+001 +9.3125993689E-001 -7.6091150179E+001 +9.3704519182E-001 -7.5336501281E+001 +1.4962522118E-001 -2.0103505205E+001
26403400000.000 +1.1816487120E-001 -2.0897876413E+001 +9.4472830805E-001 -7.6814891235E+001 +9.3409188864E-001 -7.5563635728E+001 +1.5140182671E-001 -1.9976511999E+001
26603350000.000 +1.1960938226E-001 -2.1258381337E+001 +9.3004860573E-001 -7.6849176392E+001 +9.4417177893E-001 -7.7727747173E+001 +1.5153315558E-001 -2.0548156369E+001
26803300000.000 +1.1858484490E-001 -2.2474934007E+001 +9.4189152691E-001 -7.7367171845E+001 +9.2987936874E-001 -7.7470033984E+001 +1.5144368564E-001 -2.1068613001E+001
27003250000.000 +1.1944377630E-001 -2.2875393765E+001 +9.4055470242E-001 -7.8285207897E+001 +9.4138917778E-001 -7.8452521584E+001 +1.5280954073E-001 -2.1418883362E+001
27203200000.000 +1.1931149786E-001 -2.2450484110E+001 +9.4859307318E-001 -7.9177584195E+001 +9.1277324962E-001 -7.9845382203E+001 +1.5140416678E-001 -2.1463521504E+001
27403150000.000 +1.2081827606E-001 -2.4033636138E+001 +9.4292267369E-001 -7.9446426352E+001 +9.1023342392E-001 -8.0237120995E+001 +1.5392384571E-001 -2.2215103640E+001
27603100000.000 +1.2075012852E-001 -2.2558517306E+001 +9.5327135349E-001 -8.0444231691E+001 +9.1259317031E-001 -8.0597476390E+001 +1.5314297433E-001 -2.2091957188E+001
27803050000.000 +1.2354179795E-001 -2.2576013741E+001 +9.4952520656E-001 -8.1422391131E+001 +9.0551670183E-001 -8.1519701423E+001 +1.5472228542E-001 -2.1886008376E+001
28003000000.000 +1.2475664585E-001 -2.2805764549E+001 +9.5216055175E-001 -8.1804512881E+001 +8.9677260601E-001 -8.1659404671E+001 +1.5529026770E-001 -2.2336664608E+001
28202950000.000 +1.2782050437E-001 -2.3685886639E+001 +9.4991392435E-001 -8.2504253749E+001 +9.0556394265E-001 -8.1654436662E+001 +1.5794118089E-001 -2.3257334814E+001
28402900000.000 +1.2597186212E-001 -2.5292590926E+001 +9.3382398735E-001 -8.2745232956E+001 +9.3827444723E-001 -8.2966084505E+001 +1.5943954823E-001 -2.4543182566E+001
28602850000.000 +1.2971711217E-001 -2.7331587523E+001 +9.2508069751E-001 -8.2986566919E+001 +9.1290862868E-001 -8.3293414956E+001 +1.6187616421E-001 -2.5088317729E+001
28802800000.000 +1.2848061330E-001 -2.7062876192E+001 +9.2890544432E-001 -8.3416894635E+001 +9.3148579256E-001 -8.2814407704E+001 +1.6254466784E-001 -2.5799558600E+001
29002750000.000 +1.3038639923E-001 -2.7158624143E+001 +9.3469612523E-001 -8.3731278397E+001 +9.3259901751E-001 -8.4954417481E+001 +1.6424840601E-001 -2.6340482953E+001
29202700000.000 +1.3143466298E-001 -2.8488060516E+001 +9.2685525049E-001 -8.3968220414E+001 +9.2940132600E-001 -8.5313771596E+001 +1.6556589433E-001 -2.6779848457E+001
29402650000.000 +1.3189681003E-001 -2.8954595848E+001 +9.3283378759E-001 -8.4170432985E+001 +9.3334774452E-001 -8.5530682604E+001 +1.6681017626E-001 -2.7427917324E+001
29602600000.000 +1.3274902231E-001 -2.9549804161E+001 +9.3486253472E-001 -8.5013437465E+001 +9.3523750965E-001 -8.6431029274E+001 +1.6800279134E-001 -2.8029049079E+001
29802550000.000 +1.3291657537E-001 -3.2186989041E+001 +9.3228533266E-001 -8.5105637505E+001 +9.1690835606E-001 -8.7293027349E+001 +1.6926486674E-001 -2.9365944554E+001
30002500000.000 +1.3317557953E-001 -3.0268474037E+001 +9.4171739647E-001 -8.6114680745E+001 +9.2316756375E-001 -8.6345605449E+001 +1.6839044530E-001 -2.8908490832E+001
30202450000.000 +1.3535010967E-001 -3.0911892603E+001 +9.3035683114E-001 -8.7330421769E+001 +9.4046264794E-001 -8.8026579964E+001 +1.6916282255E-001 -2.9488401714E+001
30402400000.000 +1.3619735201E-001 -3.1351497720E+001 +9.4198384696E-001 -8.8199975193E+001 +8.9910063319E-001 -8.8178926954E+001 +1.6846048361E-001 -2.9582232632E+001
30602350000.000 +1.4068035550E-001 -3.3225098281E+001 +9.3309485144E-001 -8.9227495785E+001 +9.1070890390E-001 -8.7176091934E+001 +1.7309299106E-001 -3.0376340896E+001
30802300000.000 +1.4071447874E-001 -3.2367793379E+001 +9.3804248073E-001 -8.9846720598E+001 +9.0206210907E-001 -8.8823054613E+001 +1.7165776313E-001 -3.0268541277E+001
31002250000.000 +1.4321449357E-001 -3.5612507372E+001 +9.1348596518E-001 -9.0539480054E+001 +9.0643811412E-001 -8.8903839217E+001 +1.7463939243E-001 -3.2115157189E+001
31202200000.000 +1.4323564157E-001 -3.4102121897E+001 +9.3364741966E-001 -9.0760394315E+001 +9.0310340991E-001 -9.0108122897E+001 +1.7387816320E-001 -3.1875042296E+001
31402150000.000 +1.4365338124E-001 -3.5683333128E+001 +9.1851158423E-001 -9.2020230303E+001 +9.2192251179E-001 -9.0681186558E+001 +1.7572134430E-001 -3.3178995737E+001
31602100000.000 +1.4506135535E-001 -3.6832554076E+001 +9.2678422246E-001 -9.1664021968E+001 +8.8876029685E-001 -9.2273048023E+001 +1.7575360683E-001 -3.3660027276E+001
31802050000.000 +1.4274624567E-001 -3.9918211726E+001 +9.0552430079E-001 -9.2570358786E+001 +9.1499639930E-001 -9.0291174524E+001 +1.7726187521E-001 -3.5978953598E+001
32002000000.000 +1.4297079813E-001 -3.7720077701E+001 +9.2809952926E-001 -9.2443879529E+001 +9.1486843301E-001 -9.2935770434E+001 +1.7565490554E-001 -3.5513830687E+001
32201950000.000 +1.4417370402E-001 -3.8890785764E+001 +9.1485143436E-001 -9.3105791034E+001 +9.1719298094E-001 -9.2767621574E+001 +1.7670545027E-001 -3.6071868868E+001
32401900000.000 +1.4230432965E-001 -3.8990872245E+001 +9.3890010912E-001 -9.2706871091E+001 +9.0861189296E-001 -9.3858119046E+001 +1.7567512542E-001 -3.7020636206E+001
32601850000.000 +1.4638357339E-001 -3.9514499235E+001 +9.2218359440E-001 -9.4325246793E+001 +9.2278012409E-001 -9.3945775820E+001 +1.7747477337E-001 -3.7320444233E+001
32801800000.000 +1.4719290887E-001 -4.0626132098E+001 +9.2703627456E-001 -9.4090513147E+001 +9.2001768748E-001 -9.5610177121E+001 +1.7726158044E-001 -3.7952712366E+001
33001750000.000 +1.4774702631E-001 -4.0771597056E+001 +9.3044608558E-001 -9.4927208571E+001 +9.2097867576E-001 -9.5520995923E+001 +1.7824660671E-001 -3.8099414018E+001
33201700000.000 +1.4770559737E-001 -4.1593339591E+001 +9.3338604503E-001 -9.5068286425E+001 +9.2325250138E-001 -9.5928337221E+001 +1.7889386577E-001 -3.9025051223E+001
33401650000.000 +1.4847391180E-001 -4.2715845171E+001 +9.3093071299E-001 -9.5690182849E+001 +9.1831809048E-001 -9.6595900796E+001 +1.7948416940E-001 -3.9224904324E+001
33601600000.000 +1.4998630875E-001 -4.3191240520E+001 +9.3032699136E-001 -9.6700262876E+001 +9.1101861592E-001 -9.6876768801E+001 +1.8001935913E-001 -3.9981308950E+001
33801550000.000 +1.5096951535E-001 -4.3880701984E+001 +9.2846941617E-001 -9.7563375574E+001 +9.1304958612E-001 -9.7369514730E+001 +1.8092067225E-001 -4.0519181910E+001
34001500000.000 +1.5062794572E-001 -4.5827197281E+001 +9.2271926970E-001 -9.7770298822E+001 +8.9852387057E-001 -9.7713016214E+001 +1.8073185618E-001 -4.1613146136E+001
34201450000.000 +1.4906491287E-001 -4.6353584947E+001 +9.2870560771E-001 -9.8038075288E+001 +8.9994868331E-001 -9.8400450332E+001 +1.8107607407E-001 -4.2295707091E+001
34401400000.000 +1.5136027058E-001 -4.6883067727E+001 +9.2264586515E-001 -9.9089084940E+001 +9.0292845538E-001 -9.8912416507E+001 +1.8232219081E-001 -4.2969311090E+001
34601350000.000 +1.5322325009E-001 -4.7351506081E+001 +9.2310421550E-001 -1.0003277105E+002 +9.0129454030E-001 -1.0032678149E+002 +1.8372399608E-001 -4.3269062640E+001
34801300000.000 +1.5328273767E-001 -4.8060784034E+001 +9.2451622806E-001 -1.0039661663E+002 +8.8049690824E-001 -9.9947566212E+001 +1.8429621588E-001 -4.4183356267E+001
35001250000.000 +1.5661714265E-001 -4.9285999421E+001 +9.2075300598E-001 -1.0142951029E+002 +8.8972744942E-001 -9.9913392520E+001 +1.8659235720E-001 -4.4962384725E+001
35201200000.000 +1.5547269797E-001 -5.0229078556E+001 +9.1568153159E-001 -1.0159756703E+002 +8.8717801997E-001 -1.0185321915E+002 +1.8683661551E-001 -4.6290051732E+001
35401150000.000 +1.5669077475E-001 -5.0800519882E+001 +9.1602330385E-001 -1.0246581855E+002 +8.9492311683E-001 -1.0185671935E+002 +1.8764280473E-001 -4.7017661410E+001
35601100000.000 +1.5670312917E-001 -5.1555061411E+001 +9.1784414495E-001 -1.0290002330E+002 +8.9527266263E-001 -1.0221678389E+002 +1.8736751408E-001 -4.8279261729E+001
35801050000.000 +1.6033274870E-001 -5.2896763988E+001 +9.0774762740E-001 -1.0377379665E+002 +8.9116467589E-001 -1.0330432293E+002 +1.8769908583E-001 -4.9426440048E+001
36001000000.000 +1.5670059153E-001 -5.3681452592E+001 +9.1546248567E-001 -1.0344143491E+002 +8.8767150574E-001 -1.0443035803E+002 +1.8593289187E-001 -5.0673459547E+001
36200950000.000 +1.5625640340E-001 -5.4273024136E+001 +9.1243579471E-001 -1.0496014311E+002 +9.0482504762E-001 -1.0342632544E+002 +1.8549545572E-001 -5.1366355559E+001
36400900000.000 +1.5400890810E-001 -5.4954642055E+001 +9.1394820285E-001 -1.0426085534E+002 +9.1076859025E-001 -1.0516530543E+002 +1.8405947708E-001 -5.2236391805E+001
36600850000.000 +1.5343355903E-001 -5.7057230162E+001 +9.0939830783E-001 -1.0495878583E+002 +8.9035621653E-001 -1.0470535170E+002 +1.8333264666E-001 -5.3930195807E+001
36800800000.000 +1.5072086273E-001 -5.5895789612E+001 +9.2550688106E-001 -1.0474072176E+002 +9.1197190536E-001 -1.0567295487E+002 +1.8102104103E-001 -5.4328894895E+001
37000750000.000 +1.4958815118E-001 -5.6877805321E+001 +9.1828450450E-001 -1.0559966118E+002 +9.1062563462E-001 -1.0574179067E+002 +1.7974643736E-001 -5.4878736437E+001
37200700000.000 +1.4417312696E-001 -5.7297458466E+001 +9.2822332796E-001 -1.0509147337E+002 +9.0419839628E-001 -1.0610741076E+002 +1.7658934030E-001 -5.5794099338E+001
37400650000.000 +1.4635977779E-001 -5.6780655950E+001 +9.3026656299E-001 -1.0665961869E+002 +9.0228723191E-001 -1.0625892147E+002 +1.7702334128E-001 -5.5866907735E+001
37600600000.000 +1.4575559873E-001 -5.7290746734E+001 +9.3687921933E-001 -1.0728367848E+002 +9.0339704098E-001 -1.0754927342E+002 +1.7545109470E-001 -5.7014050571E+001
37800550000.000 +1.4797471548E-001 -5.7030084042E+001 +9.3373506003E-001 -1.0841353168E+002 +8.8797814872E-001 -1.0742209057E+002 +1.7552779874E-001 -5.6975129202E+001
38000500000.000 +1.4841486977E-001 -5.7514302197E+001 +9.3446862777E-001 -1.0902532047E+002 +8.9937411051E-001 -1.0688616377E+002 +1.7525502549E-001 -5.7652191307E+001
38200450000.000 +1.5113116840E-001 -5.8783248190E+001 +9.2382907095E-001 -1.1049660511E+002 +8.9725161036E-001 -1.0864094539E+002 +1.7481179399E-001 -5.8893773517E+001
38400400000.000 +1.4913290430E-001 -6.1288195007E+001 +9.1545948626E-001 -1.1037737757E+002 +8.7824355201E-001 -1.0845192008E+002 +1.7360632615E-001 -6.0255227891E+001
38600350000.000 +1.4813434523E-001 -5.9840033440E+001 +9.1980972687E-001 -1.1120042872E+002 +9.0061267870E-001 -1.0948382142E+002 +1.7232374178E-001 -6.0935832112E+001
38800300000.000 +1.4602674449E-001 -6.3083549048E+001 +8.9928569827E-001 -1.1159076951E+002 +8.8787398512E-001 -1.0979252015E+002 +1.7157126378E-001 -6.3343603941E+001
39000250000.000 +1.4711014018E-001 -6.2626600849E+001 +9.0299453338E-001 -1.1201411043E+002 +8.8449996724E-001 -1.1125599024E+002 +1.7006277444E-001 -6.4118077011E+001
39200200000.000 +1.5090033005E-001 -6.3568246308E+001 +8.9384042166E-001 -1.1321933081E+002 +8.7398376825E-001 -1.1128401948E+002 +1.6937155803E-001 -6.5212249095E+001
39400150000.000 +1.4540920664E-001 -6.1875470286E+001 +8.9764028874E-001 -1.1247746144E+002 +8.9454917257E-001 -1.1271544626E+002 +1.6295078332E-001 -6.5508028458E+001
39600100000.000 +1.4193063248E-001 -6.4191744482E+001 +8.9282549995E-001 -1.1258051733E+002 +8.7953091513E-001 -1.1230615674E+002 +1.5996411321E-001 -6.7573797481E+001
39800050000.000 +1.4500940055E-001 -5.8996162565E+001 +9.1785550007E-001 -1.1285251067E+002 +9.1089831476E-001 -1.1355526006E+002 +1.5589676494E-001 -6.5591777158E+001
40000000000.000 +1.4989094564E-001 -6.0435985558E+001 +9.1851153962E-001 -1.1429479616E+002 +8.9451974382E-001 -1.1516597803E+002 +1.5477281125E-001 -6.5830189204E+001
