# Supplementary material for: Conductivity and radio frequency performance data for silver nanoparticle inks deposited via aerosol jet deposition and processed under varying conditions
Source: Data Brief. 2020 Sep 24;33:106331. doi: 10.1016/j.dib.2020.106331 (PMC7560714; doi:10.1016/j.dib.2020.106331)
Supplement: Supplementary file 3 [file mmc3.zip › Sintering Study/ANP Ink/RF Data/ANP_06_02.S2P]

!  2-Port S-parameters saved by WinCal
! VAR MeasName=S-Parameters (CALIBRATED_DATA) read from VNA (E8364B)
! VAR MeasDate=11/27/2017 12:58:07 PM
! VAR NAME=AFRL171016_07_02
! VAR FILENAME=AFRL171016_07_02.S2P
! VAR DATE=11/27/2017 12:58:07 PM
! VAR PHYS_PORTS=1,2
! VAR ObjTypeName=DATASET
! VAR IndexType=Frequency
!
# Hz S MA R 50
10000000.000 +1.5017789555E-002 -1.4413044057E+000 +9.8102747583E-001 -1.8564549244E-002 +9.8055237196E-001 +3.4276090611E-002 +1.6048087486E-002 -5.0277601847E+000
209950000.000 +1.4406205730E-002 +3.1348071545E+000 +9.8265865233E-001 -7.1661162037E-001 +9.8239973284E-001 -7.0777158149E-001 +1.4698581612E-002 +3.8376403392E+000
409900000.000 +1.4916421613E-002 +6.4048550422E+000 +9.8217712045E-001 -1.3611483326E+000 +9.8165203189E-001 -1.3321282989E+000 +1.4846164223E-002 +8.3871290238E+000
609850000.000 +1.4801759032E-002 +8.2968103868E+000 +9.8118229918E-001 -2.0151480962E+000 +9.8124426468E-001 -2.0347457108E+000 +1.4716354166E-002 +9.5477301604E+000
809800000.000 +1.4715904576E-002 +1.4382436818E+001 +9.8041688610E-001 -2.6449255309E+000 +9.8006898349E-001 -2.6227365881E+000 +1.4970056903E-002 +1.4551363180E+001
1009750000.000 +1.4708923387E-002 +1.6508672819E+001 +9.7937166015E-001 -3.2439800327E+000 +9.7892633122E-001 -3.2345087184E+000 +1.4960359155E-002 +1.7000341672E+001
1209700000.000 +1.5949799215E-002 +2.1076614899E+001 +9.7901912763E-001 -3.8253388410E+000 +9.7883767260E-001 -3.8224338652E+000 +1.6050878761E-002 +1.9814377476E+001
1409650000.000 +1.6366964262E-002 +2.1819687977E+001 +9.7905517888E-001 -4.4416889997E+000 +9.7826871268E-001 -4.4487116155E+000 +1.6803024824E-002 +2.1120515970E+001
1609600000.000 +1.7133402256E-002 +2.0990000230E+001 +9.7806928891E-001 -5.1135512474E+000 +9.7797520769E-001 -5.0743739984E+000 +1.7325249047E-002 +2.1625047447E+001
1809550000.000 +1.7098195938E-002 +2.2883353705E+001 +9.7732346589E-001 -5.7040523935E+000 +9.7701117612E-001 -5.6936184264E+000 +1.7563650235E-002 +2.2475528774E+001
2009500000.000 +1.7007334752E-002 +2.7132058727E+001 +9.7603666540E-001 -6.2956151793E+000 +9.7590812711E-001 -6.2558713141E+000 +1.7475081875E-002 +2.6074068422E+001
2209450000.000 +1.8547828073E-002 +3.0029499146E+001 +9.7534650484E-001 -6.8456947646E+000 +9.7519259285E-001 -6.8768315280E+000 +1.8531940712E-002 +3.0419541879E+001
2409400000.000 +1.9568728373E-002 +3.1305865863E+001 +9.7532836509E-001 -7.4123439997E+000 +9.7487678636E-001 -7.4185346293E+000 +1.9292118811E-002 +3.0841717736E+001
2609350000.000 +2.0369537397E-002 +3.2269568442E+001 +9.7479487963E-001 -8.0049298035E+000 +9.7475936625E-001 -8.0326066496E+000 +2.0385569513E-002 +3.2963247491E+001
2809300000.000 +2.1517718427E-002 +3.2914257674E+001 +9.7427902652E-001 -8.5637775201E+000 +9.7361787029E-001 -8.5769892851E+000 +2.1393816538E-002 +3.3880379817E+001
3009250000.000 +2.1863335639E-002 +3.3165028698E+001 +9.7340305126E-001 -9.2494978974E+000 +9.7289568383E-001 -9.2024139725E+000 +2.1724991053E-002 +3.3920167353E+001
3209200000.000 +2.2643784233E-002 +3.5923578871E+001 +9.7262040374E-001 -9.7384519716E+000 +9.7205133707E-001 -9.7271511215E+000 +2.2422023681E-002 +3.6220788772E+001
3409150000.000 +2.3760085887E-002 +3.5606672128E+001 +9.7213210354E-001 -1.0312675919E+001 +9.7150685844E-001 -1.0314081515E+001 +2.3798486585E-002 +3.7243553159E+001
3609100000.000 +2.4875536339E-002 +3.6305307463E+001 +9.7120143842E-001 -1.0912221026E+001 +9.7107013841E-001 -1.0882605413E+001 +2.4735334165E-002 +3.6945667114E+001
3809050000.000 +2.5602811849E-002 +3.7207454127E+001 +9.7149870148E-001 -1.1472469179E+001 +9.7120595260E-001 -1.1437989884E+001 +2.5740183255E-002 +3.7736116649E+001
4009000000.000 +2.6967164336E-002 +3.6660908807E+001 +9.7081113511E-001 -1.2047619706E+001 +9.7074962946E-001 -1.2022545071E+001 +2.7063620380E-002 +3.7890432688E+001
4208950000.000 +2.7944218937E-002 +3.7202848468E+001 +9.7081308320E-001 -1.2664551908E+001 +9.7050929346E-001 -1.2581614726E+001 +2.7476899446E-002 +3.7069221381E+001
4408900000.000 +2.8422485512E-002 +3.7134497961E+001 +9.7015218474E-001 -1.3211695608E+001 +9.6995609623E-001 -1.3194480796E+001 +2.8308956427E-002 +3.7777374958E+001
4608850000.000 +2.9299497240E-002 +3.7181486744E+001 +9.7009460212E-001 -1.3766769670E+001 +9.7025400466E-001 -1.3768832906E+001 +2.9460098832E-002 +3.8417104714E+001
4808800000.000 +3.0689942883E-002 +3.7057397482E+001 +9.6967363943E-001 -1.4346422298E+001 +9.6951800639E-001 -1.4363973180E+001 +3.0531912390E-002 +3.8628462581E+001
5008750000.000 +3.1388719449E-002 +3.7256309431E+001 +9.6991233979E-001 -1.4883640832E+001 +9.7036738248E-001 -1.4908738337E+001 +3.1494604274E-002 +3.8672288517E+001
5208700000.000 +3.2283616654E-002 +3.6806185829E+001 +9.6939306301E-001 -1.5516612020E+001 +9.6910366995E-001 -1.5566797159E+001 +3.2861819768E-002 +3.9188950613E+001
5408650000.000 +3.4147720686E-002 +3.6162630392E+001 +9.6956553710E-001 -1.6056723205E+001 +9.6900675078E-001 -1.6054453053E+001 +3.4217409816E-002 +3.8409870721E+001
5608600000.000 +3.4824287044E-002 +3.6160418316E+001 +9.6956162099E-001 -1.6693238268E+001 +9.6951091770E-001 -1.6678359235E+001 +3.4943347028E-002 +3.8024773069E+001
5808550000.000 +3.5977614988E-002 +3.5096573627E+001 +9.6889420889E-001 -1.7265991481E+001 +9.6821214757E-001 -1.7247854273E+001 +3.6441597899E-002 +3.8066746434E+001
6008500000.000 +3.7248428531E-002 +3.4611769865E+001 +9.6881736269E-001 -1.7824792806E+001 +9.6841108587E-001 -1.7786412820E+001 +3.7722906824E-002 +3.7000470135E+001
6208450000.000 +3.8176109155E-002 +3.4544876669E+001 +9.6851416896E-001 -1.8382175993E+001 +9.6791245916E-001 -1.8371936864E+001 +3.8465824758E-002 +3.6712403281E+001
6408400000.000 +3.9052765228E-002 +3.3500688433E+001 +9.6842400462E-001 -1.9003065252E+001 +9.6825935587E-001 -1.9014383399E+001 +3.9624327375E-002 +3.6055832554E+001
6608350000.000 +4.0363887988E-002 +3.3115857214E+001 +9.6723061587E-001 -1.9564676689E+001 +9.6694253765E-001 -1.9566584490E+001 +4.0627813667E-002 +3.5143634825E+001
6808300000.000 +4.1242338642E-002 +3.3041264857E+001 +9.6848285665E-001 -2.0088271858E+001 +9.6801456173E-001 -2.0046736571E+001 +4.1423203515E-002 +3.4742608283E+001
7008250000.000 +4.1845177572E-002 +3.1969316978E+001 +9.6710042401E-001 -2.0775880153E+001 +9.6734966794E-001 -2.0806062807E+001 +4.2318886088E-002 +3.4563496711E+001
7208200000.000 +4.3241020830E-002 +3.1456461016E+001 +9.6641407311E-001 -2.1304748168E+001 +9.6624057978E-001 -2.1273491856E+001 +4.3530703435E-002 +3.3452917450E+001
7408150000.000 +4.3937925729E-002 +3.0811639142E+001 +9.6655379865E-001 -2.1927158293E+001 +9.6696718452E-001 -2.1941980791E+001 +4.4041218004E-002 +3.2935097516E+001
7608100000.000 +4.5174879208E-002 +2.9819283216E+001 +9.6632041860E-001 -2.2420525365E+001 +9.6406330104E-001 -2.2460719850E+001 +4.5228966152E-002 +3.3229430896E+001
7808050000.000 +4.6110219424E-002 +2.9513910887E+001 +9.6532307482E-001 -2.3010630594E+001 +9.6334887852E-001 -2.3052663552E+001 +4.6287438358E-002 +3.1820469722E+001
8008000000.000 +4.7000953649E-002 +2.8942828677E+001 +9.6446849671E-001 -2.3541225866E+001 +9.6341442812E-001 -2.3592395725E+001 +4.6606652478E-002 +3.2221818309E+001
8207950000.000 +4.7415365999E-002 +2.8486164609E+001 +9.6474209453E-001 -2.4321640081E+001 +9.6476122924E-001 -2.4340125457E+001 +4.7619254655E-002 +3.2022790729E+001
8407900000.000 +4.9314294941E-002 +2.8307199521E+001 +9.6240208077E-001 -2.4780512474E+001 +9.6131545336E-001 -2.4755336957E+001 +4.9472707940E-002 +3.1320197951E+001
8607850000.000 +4.9980189082E-002 +2.8370655411E+001 +9.6438286286E-001 -2.5248292912E+001 +9.6566941371E-001 -2.5175903290E+001 +5.0095758756E-002 +3.1237345012E+001
8807800000.000 +5.1384057035E-002 +2.7214712060E+001 +9.6286310773E-001 -2.5947359079E+001 +9.6332575330E-001 -2.6027630023E+001 +5.1802789851E-002 +3.1207702529E+001
9007750000.000 +5.2506278259E-002 +2.6067119513E+001 +9.6167149351E-001 -2.6466652650E+001 +9.6113770512E-001 -2.6427680984E+001 +5.3079814366E-002 +2.9447128486E+001
9207700000.000 +5.3065182335E-002 +2.5745841713E+001 +9.6269473571E-001 -2.7032730512E+001 +9.6405250306E-001 -2.7080367131E+001 +5.3690514194E-002 +2.8766333559E+001
9407650000.000 +5.4204371430E-002 +2.4410196572E+001 +9.6213285803E-001 -2.7604995660E+001 +9.6308588655E-001 -2.7734930037E+001 +5.4815018539E-002 +2.8925191748E+001
9607600000.000 +5.5929104939E-002 +2.3801949105E+001 +9.6034374723E-001 -2.8183614611E+001 +9.6126510433E-001 -2.8327515814E+001 +5.6302252011E-002 +2.7975148567E+001
9807550000.000 +5.6469574741E-002 +2.2800386507E+001 +9.6071353736E-001 -2.8726853539E+001 +9.6063546550E-001 -2.8788468370E+001 +5.6793138988E-002 +2.7068139974E+001
10007500000.000 +5.6655561337E-002 +2.0858555656E+001 +9.6207387787E-001 -2.9485015133E+001 +9.6219843381E-001 -2.9489860996E+001 +5.7490778438E-002 +2.6112448430E+001
10207450000.000 +5.8540008242E-002 +2.0905281917E+001 +9.5974726113E-001 -2.9937037971E+001 +9.5655267654E-001 -2.9952371803E+001 +5.8998527093E-002 +2.5720281167E+001
10407400000.000 +5.9135208950E-002 +2.0480305004E+001 +9.6179878115E-001 -3.0433000712E+001 +9.5973293855E-001 -3.0165543040E+001 +5.9808987614E-002 +2.5315438701E+001
10607350000.000 +5.9376044936E-002 +1.9556472994E+001 +9.5938675272E-001 -3.1133241777E+001 +9.6018954001E-001 -3.1180081521E+001 +6.0106548847E-002 +2.5160848915E+001
10807300000.000 +6.1500464351E-002 +1.9031491773E+001 +9.5957318427E-001 -3.1579838281E+001 +9.5347503480E-001 -3.1474516977E+001 +6.1913992049E-002 +2.4551524547E+001
11007250000.000 +6.1936723719E-002 +1.8530072640E+001 +9.5912469395E-001 -3.2133369098E+001 +9.5946930491E-001 -3.1963609903E+001 +6.2544460437E-002 +2.3804023390E+001
11207200000.000 +6.2821039563E-002 +1.7514649715E+001 +9.5997970338E-001 -3.2634462499E+001 +9.5755377498E-001 -3.2514663518E+001 +6.3518423101E-002 +2.4001539276E+001
11407150000.000 +6.4017735448E-002 +1.6957462653E+001 +9.5549995636E-001 -3.3396555413E+001 +9.5708519980E-001 -3.3311527635E+001 +6.5454887114E-002 +2.3033459556E+001
11607100000.000 +6.3723170383E-002 +1.5782201620E+001 +9.5644641749E-001 -3.3480805016E+001 +9.5344148879E-001 -3.3605108418E+001 +6.6098897780E-002 +2.1226036744E+001
11807050000.000 +6.4250132794E-002 +1.4831935489E+001 +9.5897798675E-001 -3.4431606423E+001 +9.6324694191E-001 -3.4477392698E+001 +6.6385839276E-002 +2.0765496124E+001
12007000000.000 +6.6272213164E-002 +1.3829188781E+001 +9.5371260010E-001 -3.4584550928E+001 +9.5050341963E-001 -3.5028978390E+001 +6.7825730807E-002 +2.0098061528E+001
12206950000.000 +6.6579165486E-002 +1.4232551223E+001 +9.5712056292E-001 -3.5357218982E+001 +9.6107666868E-001 -3.5202140888E+001 +6.8486239073E-002 +2.0061833905E+001
12406900000.000 +6.7207059309E-002 +1.2790006594E+001 +9.5653926003E-001 -3.5737401457E+001 +9.5851914224E-001 -3.6354234883E+001 +6.9656576479E-002 +1.9654096964E+001
12606850000.000 +6.7323332854E-002 +1.2777992807E+001 +9.5865219702E-001 -3.6537180508E+001 +9.5796430442E-001 -3.6689734772E+001 +7.0568078713E-002 +1.9238511840E+001
12806800000.000 +6.9575711148E-002 +1.4117012823E+001 +9.5510704083E-001 -3.6764082280E+001 +9.5639240283E-001 -3.7309985612E+001 +7.1508330147E-002 +1.8322425926E+001
13006750000.000 +7.2008450944E-002 +1.1388336537E+001 +9.6151514608E-001 -3.7798255393E+001 +9.6353724671E-001 -3.7912225107E+001 +7.1571971129E-002 +1.8107643584E+001
13206700000.000 +7.2565569274E-002 +1.0621124631E+001 +9.5745547825E-001 -3.8391573869E+001 +9.5804165912E-001 -3.8913211373E+001 +7.3063577063E-002 +1.8786963079E+001
13406650000.000 +7.3874968973E-002 +8.7913840360E+000 +9.6199416341E-001 -3.8929243740E+001 +9.5668496867E-001 -3.8701286527E+001 +7.6068675251E-002 +1.7857573724E+001
13606600000.000 +7.3465100217E-002 +7.4427304871E+000 +9.6010137874E-001 -3.9551996025E+001 +9.6185252640E-001 -3.9444086770E+001 +7.6498551277E-002 +1.6271446832E+001
13806550000.000 +7.5031941712E-002 +7.8282792456E+000 +9.5703701202E-001 -4.0326598842E+001 +9.5296757093E-001 -4.0146525778E+001 +7.7482187423E-002 +1.6329320533E+001
14006500000.000 +7.5555650896E-002 +6.7459446923E+000 +9.5434794936E-001 -4.0674567030E+001 +9.5533497551E-001 -4.0299475811E+001 +7.8018288480E-002 +1.4474243882E+001
14206450000.000 +7.5792393659E-002 +5.9091606129E+000 +9.5792686479E-001 -4.1298637521E+001 +9.5719835402E-001 -4.0871417560E+001 +7.8233369239E-002 +1.4526467738E+001
14406400000.000 +7.7671489022E-002 +5.2680256175E+000 +9.5806232944E-001 -4.1809919098E+001 +9.5345154782E-001 -4.1104548788E+001 +7.9828740937E-002 +1.4170530283E+001
14606350000.000 +7.7476245571E-002 +4.9169062193E+000 +9.5180437602E-001 -4.2119931249E+001 +9.5446797912E-001 -4.1712803447E+001 +7.9869130198E-002 +1.3149063063E+001
14806300000.000 +7.7882442122E-002 +4.4074417741E+000 +9.5885069075E-001 -4.2454205831E+001 +9.5579354507E-001 -4.2382187704E+001 +8.0530116548E-002 +1.3429919835E+001
15006250000.000 +7.9739485562E-002 +3.7304524077E+000 +9.5367939548E-001 -4.3224905780E+001 +9.5801017373E-001 -4.3365188154E+001 +8.2070734624E-002 +1.2889542127E+001
15206200000.000 +7.8876269774E-002 +3.3273598163E+000 +9.5854611930E-001 -4.3278477430E+001 +9.5196691984E-001 -4.3184315182E+001 +8.1154759960E-002 +1.2606437973E+001
15406150000.000 +7.9913607007E-002 +1.4082840628E+000 +9.6001137514E-001 -4.4311473896E+001 +9.6828581993E-001 -4.4240616148E+001 +8.3694178177E-002 +1.1915120252E+001
15606100000.000 +8.0492826963E-002 +5.7048626520E-002 +9.5870250655E-001 -4.4747042752E+001 +9.5505365048E-001 -4.5489467087E+001 +8.4875976033E-002 +1.1497671207E+001
15806050000.000 +8.0746384243E-002 -1.1989104928E-002 +9.6020947966E-001 -4.5712591824E+001 +9.6325532726E-001 -4.5513674180E+001 +8.6029259870E-002 +1.0735002944E+001
16006000000.000 +8.0958010825E-002 -1.2702516738E+000 +9.6315179770E-001 -4.5873241984E+001 +9.5930941242E-001 -4.6583712728E+001 +8.6542984124E-002 +1.0437244352E+001
16205950000.000 +8.1058769208E-002 -1.2657865933E+000 +9.6382853136E-001 -4.6824127220E+001 +9.5508129617E-001 -4.7197554602E+001 +8.7256860309E-002 +1.0600539659E+001
16405900000.000 +8.3956653314E-002 -3.2006424911E+000 +9.5704269514E-001 -4.6680294093E+001 +9.4947220036E-001 -4.8424125473E+001 +9.0365038370E-002 +8.4857674331E+000
16605850000.000 +8.2136835076E-002 -2.3466950495E+000 +9.6439396548E-001 -4.7936401729E+001 +9.5972235995E-001 -4.8075801653E+001 +8.9808348908E-002 +9.4318173612E+000
16805800000.000 +8.4678172455E-002 -1.3081058986E+000 +9.5209011395E-001 -4.8614450030E+001 +9.5944094836E-001 -4.9582202352E+001 +9.1265615858E-002 +1.0115348218E+001
17005750000.000 +8.5649998119E-002 -2.1218574130E+000 +9.6041452319E-001 -4.9365486166E+001 +9.4834020291E-001 -4.9074607173E+001 +9.3155975809E-002 +9.0120751055E+000
17205700000.000 +8.5157679145E-002 -2.8523352997E+000 +9.5437885344E-001 -4.9756535178E+001 +9.5780795934E-001 -5.0117339624E+001 +9.3818260349E-002 +8.1497704812E+000
17405650000.000 +8.5215270375E-002 -3.1452726607E+000 +9.6063183164E-001 -5.0422765240E+001 +9.5135657424E-001 -5.0569372892E+001 +9.4785166426E-002 +8.0357606242E+000
17605600000.000 +8.8264337240E-002 -3.7514967703E+000 +9.4941662945E-001 -5.0968081653E+001 +9.5362722265E-001 -5.0778561239E+001 +9.6890372232E-002 +6.7162933738E+000
17805550000.000 +8.8626505508E-002 -4.3352954396E+000 +9.6049304104E-001 -5.1519839220E+001 +9.5488230857E-001 -5.0976173685E+001 +9.7030769571E-002 +6.2811869601E+000
18005500000.000 +8.8544455636E-002 -4.5007084430E+000 +9.5126007647E-001 -5.2204659370E+001 +9.6167272056E-001 -5.2219154252E+001 +9.7341935683E-002 +6.2858467897E+000
18205450000.000 +8.9875046539E-002 -5.3643664369E+000 +9.5201158817E-001 -5.2342856925E+001 +9.5842498291E-001 -5.2386452611E+001 +9.9195221961E-002 +5.1476101248E+000
18405400000.000 +8.8913639482E-002 -5.9215036122E+000 +9.5427444085E-001 -5.3286463172E+001 +9.6976475908E-001 -5.2673148433E+001 +9.9438729041E-002 +4.2973562523E+000
18605350000.000 +8.9530289946E-002 -6.4703636246E+000 +9.5544639183E-001 -5.4035806060E+001 +9.6719551616E-001 -5.4198808584E+001 +9.9858741776E-002 +4.3992215050E+000
18805300000.000 +9.2318692466E-002 -7.6728173195E+000 +9.5681782475E-001 -5.4089651697E+001 +9.4708194335E-001 -5.4328331999E+001 +1.0207220166E-001 +3.5208955449E+000
19005250000.000 +9.2293328442E-002 -7.7790682867E+000 +9.6151778440E-001 -5.4552701627E+001 +9.6698455420E-001 -5.4596842721E+001 +1.0279293520E-001 +3.5481521092E+000
19205200000.000 +9.1232712013E-002 -1.0016303700E+001 +9.6547503890E-001 -5.5111968605E+001 +9.5655837496E-001 -5.6534719594E+001 +1.0330758996E-001 +2.5537913596E+000
19405150000.000 +9.2892904025E-002 -9.2994951492E+000 +9.6399631932E-001 -5.5983941472E+001 +9.4804353707E-001 -5.6608437677E+001 +1.0399645665E-001 +2.4962374649E+000
19605100000.000 +9.2161612996E-002 -9.9975037473E+000 +9.6918459055E-001 -5.6168686202E+001 +9.4572857101E-001 -5.7193055696E+001 +1.0387508360E-001 +1.5372450586E+000
19805050000.000 +9.3522677642E-002 -9.8913571395E+000 +9.6517786236E-001 -5.7462314683E+001 +9.5624475916E-001 -5.7873464667E+001 +1.0558553701E-001 +1.8687263975E+000
20005000000.000 +9.7304285075E-002 -1.0659990181E+001 +9.5568984012E-001 -5.7778302256E+001 +9.4708697778E-001 -5.8923358400E+001 +1.0830793985E-001 +1.4289345539E+000
20204950000.000 +9.6417692444E-002 -1.0091054487E+001 +9.6741802890E-001 -5.8692985228E+001 +9.5205229484E-001 -5.8405046406E+001 +1.0884810769E-001 +1.2060969326E+000
20404900000.000 +9.7353470920E-002 -1.0869443091E+001 +9.6163236343E-001 -5.9213323115E+001 +9.5082084320E-001 -6.0048186340E+001 +1.0900691380E-001 +3.7075270427E-001
20604850000.000 +1.0123963696E-001 -1.1065998275E+001 +9.5685088953E-001 -5.9925144575E+001 +9.3425348185E-001 -5.9628704690E+001 +1.1236095972E-001 -4.0292225446E-002
20804800000.000 +1.0058401014E-001 -1.1328406938E+001 +9.4979431460E-001 -6.0395432091E+001 +9.5684823362E-001 -6.0252609738E+001 +1.1221483594E-001 -8.4433319289E-001
21004750000.000 +1.0107574386E-001 -1.1840892721E+001 +9.5613294576E-001 -6.1169049285E+001 +9.5057036027E-001 -6.1046803288E+001 +1.1354440570E-001 -9.9807741459E-001
21204700000.000 +1.0302274991E-001 -1.2315581631E+001 +9.4171513614E-001 -6.1437533510E+001 +9.5963072384E-001 -6.1570749449E+001 +1.1470186098E-001 -1.5686208904E+000
21404650000.000 +1.0355702622E-001 -1.3123365730E+001 +9.4970707672E-001 -6.1742841182E+001 +9.5286225482E-001 -6.1650176059E+001 +1.1477257069E-001 -2.2634461413E+000
21604600000.000 +1.0065501644E-001 -1.3332969944E+001 +9.4080541295E-001 -6.3118214436E+001 +9.7482229000E-001 -6.2418660876E+001 +1.1355160769E-001 -2.7551252331E+000
21804550000.000 +1.0637968820E-001 -1.4768219342E+001 +9.4818063282E-001 -6.2980859091E+001 +9.5565506552E-001 -6.3513780617E+001 +1.1759061811E-001 -3.0731824832E+000
22004500000.000 +1.0486047652E-001 -1.4914848514E+001 +9.5217375186E-001 -6.3670148884E+001 +9.6383279499E-001 -6.2710232985E+001 +1.1741215817E-001 -3.3457988671E+000
22204450000.000 +1.0612605957E-001 -1.5403901240E+001 +9.5407771314E-001 -6.4044662290E+001 +9.6585412396E-001 -6.4205659635E+001 +1.1936341660E-001 -3.1320434319E+000
22404400000.000 +1.0637191506E-001 -1.5524322057E+001 +9.4858206151E-001 -6.5052226970E+001 +9.5584729031E-001 -6.5335226193E+001 +1.2055960330E-001 -3.8063570364E+000
22604350000.000 +1.0830401169E-001 -1.6182836423E+001 +9.5526337008E-001 -6.5183897014E+001 +9.5334965032E-001 -6.5604569505E+001 +1.2139794412E-001 -4.4785269811E+000
22804300000.000 +1.0758599848E-001 -1.7124120748E+001 +9.6043130330E-001 -6.6277671462E+001 +9.5898323414E-001 -6.6896828695E+001 +1.2176965189E-001 -5.0942228396E+000
23004250000.000 +1.0894108009E-001 -1.7505233074E+001 +9.5958755593E-001 -6.6896822343E+001 +9.4071497367E-001 -6.7574414131E+001 +1.2294815932E-001 -5.4904094857E+000
23204200000.000 +1.1095061279E-001 -1.8003901258E+001 +9.5788168945E-001 -6.7239640741E+001 +9.3582147093E-001 -6.7984412735E+001 +1.2385721093E-001 -5.8732823048E+000
23404150000.000 +1.1057834646E-001 -1.8232749387E+001 +9.6654929758E-001 -6.8557954731E+001 +9.4892718684E-001 -6.8259159471E+001 +1.2561370620E-001 -5.9969975745E+000
23604100000.000 +1.1250424843E-001 -1.9164700076E+001 +9.5485471854E-001 -6.8640847676E+001 +9.4047704903E-001 -7.0420630867E+001 +1.2624276175E-001 -6.6187051253E+000
23804050000.000 +1.1390325045E-001 -1.7491408772E+001 +9.6573579648E-001 -6.9422266214E+001 +9.1931869588E-001 -6.9000592459E+001 +1.2746825809E-001 -5.8203981515E+000
24004000000.000 +1.1610403281E-001 -1.9280527245E+001 +9.5261102692E-001 -6.9735815259E+001 +9.4189837871E-001 -7.0768846790E+001 +1.2859951912E-001 -7.5563677795E+000
24203950000.000 +1.1860462732E-001 -1.8436633899E+001 +9.5325019372E-001 -7.0971352083E+001 +9.2595727113E-001 -7.1573007703E+001 +1.2959739322E-001 -7.0079807369E+000
24403900000.000 +1.2240597924E-001 -2.1945027684E+001 +9.4267204768E-001 -7.0900122950E+001 +9.3708560605E-001 -7.1474527634E+001 +1.3290369789E-001 -8.8126273197E+000
24603850000.000 +1.2061982873E-001 -2.2761355164E+001 +9.5290859783E-001 -7.1698176972E+001 +9.3902278613E-001 -7.1686608569E+001 +1.3302295270E-001 -9.2601186628E+000
24803800000.000 +1.2306753344E-001 -2.3683041433E+001 +9.3944269436E-001 -7.1920020411E+001 +9.4187811447E-001 -7.3446730393E+001 +1.3585908700E-001 -9.5115312855E+000
25003750000.000 +1.1938097731E-001 -2.4508604738E+001 +9.5157702608E-001 -7.2313252781E+001 +9.2118841704E-001 -7.2811134251E+001 +1.3426005099E-001 -1.0601946935E+001
25203700000.000 +1.1981891445E-001 -2.4137239880E+001 +9.4472887345E-001 -7.3396349979E+001 +9.5468595769E-001 -7.2814845902E+001 +1.3664162366E-001 -1.1071221457E+001
25403650000.000 +1.2290392174E-001 -2.4567116897E+001 +9.3512005386E-001 -7.3737790907E+001 +9.3688528041E-001 -7.4395867588E+001 +1.3769948132E-001 -1.1444193597E+001
25603600000.000 +1.2200675161E-001 -2.6074902560E+001 +9.3323517731E-001 -7.4035604081E+001 +9.3428078326E-001 -7.3425182571E+001 +1.3874179092E-001 -1.2907726826E+001
25803550000.000 +1.2358922558E-001 -2.5314337129E+001 +9.3595562908E-001 -7.4426813073E+001 +9.4641455265E-001 -7.4727292626E+001 +1.3899471775E-001 -1.2590662802E+001
26003500000.000 +1.2485824906E-001 -2.6345879200E+001 +9.3668018455E-001 -7.5868412278E+001 +9.4276399389E-001 -7.4879498724E+001 +1.4024233421E-001 -1.3584524260E+001
26203450000.000 +1.2468092012E-001 -2.7080753690E+001 +9.3278488515E-001 -7.6042612457E+001 +9.4131779399E-001 -7.5275633863E+001 +1.4038947844E-001 -1.3993920623E+001
26403400000.000 +1.2636626345E-001 -2.6980690148E+001 +9.4602554358E-001 -7.6750533448E+001 +9.3720261952E-001 -7.5488981162E+001 +1.4206080709E-001 -1.4102912059E+001
26603350000.000 +1.2740813807E-001 -2.7268179600E+001 +9.3127471914E-001 -7.6834029223E+001 +9.4771310252E-001 -7.7652501147E+001 +1.4198301086E-001 -1.4388774400E+001
26803300000.000 +1.2695513996E-001 -2.8345583699E+001 +9.4345769360E-001 -7.7381681796E+001 +9.3384611501E-001 -7.7374296736E+001 +1.4260329823E-001 -1.4800234123E+001
27003250000.000 +1.2827344257E-001 -2.8926901841E+001 +9.4264883292E-001 -7.8256784600E+001 +9.4541666657E-001 -7.8412487082E+001 +1.4423419048E-001 -1.5103128805E+001
27203200000.000 +1.2859683389E-001 -2.8746575075E+001 +9.5043328689E-001 -7.9170342618E+001 +9.1610000769E-001 -7.9845943648E+001 +1.4367312783E-001 -1.5111617278E+001
27403150000.000 +1.3080671007E-001 -3.0429638534E+001 +9.4377584502E-001 -7.9396858973E+001 +9.1309212385E-001 -8.0166452644E+001 +1.4643028267E-001 -1.6142871411E+001
27603100000.000 +1.3043185280E-001 -2.9304008891E+001 +9.5435950078E-001 -8.0409873329E+001 +9.1532913522E-001 -8.0582570866E+001 +1.4584770622E-001 -1.5907098852E+001
27803050000.000 +1.3340916299E-001 -2.9523515219E+001 +9.5011044028E-001 -8.1411630903E+001 +9.0745077358E-001 -8.1461952028E+001 +1.4768232452E-001 -1.5751334272E+001
28003000000.000 +1.3304205683E-001 -2.9908448735E+001 +9.5357605830E-001 -8.1709894926E+001 +8.9930627362E-001 -8.1618239489E+001 +1.4889870772E-001 -1.6330057663E+001
28202950000.000 +1.3582727840E-001 -3.0364051129E+001 +9.5100092311E-001 -8.2444317353E+001 +9.0830869384E-001 -8.1615523746E+001 +1.5100419135E-001 -1.7327136729E+001
28402900000.000 +1.3446735238E-001 -3.1832743071E+001 +9.3455453130E-001 -8.2718677087E+001 +9.4098254898E-001 -8.2921577208E+001 +1.5219452056E-001 -1.8646774718E+001
28602850000.000 +1.3850123513E-001 -3.3638240825E+001 +9.2591517564E-001 -8.2972641198E+001 +9.1555350584E-001 -8.3264856236E+001 +1.5531299770E-001 -1.9489129081E+001
28802800000.000 +1.3711447039E-001 -3.3538267369E+001 +9.2925516951E-001 -8.3427490445E+001 +9.3421730375E-001 -8.2743498394E+001 +1.5550851100E-001 -2.0392791143E+001
29002750000.000 +1.3891306686E-001 -3.3567151435E+001 +9.3506175386E-001 -8.3645514404E+001 +9.3523033667E-001 -8.4883699006E+001 +1.5723637671E-001 -2.0915812139E+001
29202700000.000 +1.4036033778E-001 -3.4802574896E+001 +9.2746582677E-001 -8.3904636302E+001 +9.3163276321E-001 -8.5276403315E+001 +1.5894846564E-001 -2.1515054328E+001
29402650000.000 +1.4101744925E-001 -3.5266055907E+001 +9.3298539355E-001 -8.4127225125E+001 +9.3537913255E-001 -8.5468823383E+001 +1.6008533150E-001 -2.2342252260E+001
29602600000.000 +1.4207711628E-001 -3.6079390000E+001 +9.3469041598E-001 -8.4926622829E+001 +9.3689012406E-001 -8.6360491726E+001 +1.6149975046E-001 -2.3231172101E+001
29802550000.000 +1.4252037356E-001 -3.8542784455E+001 +9.3178051588E-001 -8.4989795753E+001 +9.1856976907E-001 -8.7171094435E+001 +1.6213603424E-001 -2.4931258849E+001
30002500000.000 +1.4174072109E-001 -3.6828566871E+001 +9.4196128718E-001 -8.5974175479E+001 +9.2581125990E-001 -8.6243230626E+001 +1.6009628283E-001 -2.4493484408E+001
30202450000.000 +1.4359754940E-001 -3.7280384219E+001 +9.3080747266E-001 -8.7210516948E+001 +9.4318351908E-001 -8.7891407667E+001 +1.6072629609E-001 -2.4812374372E+001
30402400000.000 +1.4436597161E-001 -3.7893141104E+001 +9.4286251915E-001 -8.8073816868E+001 +9.0120550961E-001 -8.8077399428E+001 +1.6088962872E-001 -2.4829354315E+001
30602350000.000 +1.4916985696E-001 -3.9305380924E+001 +9.3409611311E-001 -8.9133465485E+001 +9.1302628069E-001 -8.7022577354E+001 +1.6496627932E-001 -2.5941201625E+001
30802300000.000 +1.4917209826E-001 -3.8537154466E+001 +9.3890139733E-001 -8.9701658562E+001 +9.0441052635E-001 -8.8690342796E+001 +1.6342319437E-001 -2.5672040073E+001
31002250000.000 +1.5190324875E-001 -4.1468388726E+001 +9.1394187576E-001 -9.0408262828E+001 +9.0898413957E-001 -8.8777494792E+001 +1.6617906612E-001 -2.7667631183E+001
31202200000.000 +1.5142419441E-001 -3.9998288356E+001 +9.3415282769E-001 -9.0665995669E+001 +9.0567381911E-001 -9.0037696901E+001 +1.6606252338E-001 -2.7538264543E+001
31402150000.000 +1.5185588500E-001 -4.1506026722E+001 +9.1991634289E-001 -9.1909830211E+001 +9.2501032829E-001 -9.0515071232E+001 +1.6673285051E-001 -2.8612394714E+001
31602100000.000 +1.5395193772E-001 -4.2469257956E+001 +9.2755112917E-001 -9.1537099671E+001 +8.9144918032E-001 -9.2136779792E+001 +1.6705226279E-001 -2.9313575282E+001
31802050000.000 +1.5219307319E-001 -4.5251570952E+001 +9.0720520223E-001 -9.2476694247E+001 +9.1843001261E-001 -9.0189977775E+001 +1.6771222057E-001 -3.1602503699E+001
32002000000.000 +1.5198591125E-001 -4.3506024505E+001 +9.2914001254E-001 -9.2359727837E+001 +9.1789106249E-001 -9.2830794832E+001 +1.6627272734E-001 -3.0912416241E+001
32201950000.000 +1.5322920134E-001 -4.4649706404E+001 +9.1573031623E-001 -9.2986165423E+001 +9.2028263121E-001 -9.2646644982E+001 +1.6738805072E-001 -3.1503769770E+001
32401900000.000 +1.5163324901E-001 -4.4829915323E+001 +9.3969953161E-001 -9.2622375285E+001 +9.1172238769E-001 -9.3759047814E+001 +1.6663379221E-001 -3.2474816225E+001
32601850000.000 +1.5558130652E-001 -4.5018893400E+001 +9.2351956021E-001 -9.4182159755E+001 +9.2593840254E-001 -9.3881988860E+001 +1.6866653313E-001 -3.2776040076E+001
32801800000.000 +1.5726525013E-001 -4.6148333549E+001 +9.2784715305E-001 -9.4060560341E+001 +9.2252926320E-001 -9.5584954575E+001 +1.6876654675E-001 -3.3602496602E+001
33001750000.000 +1.5791990583E-001 -4.6498708073E+001 +9.3091925873E-001 -9.4911473781E+001 +9.2351778307E-001 -9.5480510996E+001 +1.6941356305E-001 -3.3933386971E+001
33201700000.000 +1.5832980954E-001 -4.7478276643E+001 +9.3352735331E-001 -9.5017282263E+001 +9.2557297052E-001 -9.5861906099E+001 +1.6945342205E-001 -3.4917625681E+001
33401650000.000 +1.5955498182E-001 -4.8580192258E+001 +9.3147143339E-001 -9.5609596647E+001 +9.2120958190E-001 -9.6603805784E+001 +1.6988934034E-001 -3.5062522619E+001
33601600000.000 +1.6038001361E-001 -4.9127425499E+001 +9.3064551769E-001 -9.6630376366E+001 +9.1348252619E-001 -9.6803446630E+001 +1.7035600849E-001 -3.5812151816E+001
33801550000.000 +1.6134144992E-001 -4.9822954751E+001 +9.2864437731E-001 -9.7504018571E+001 +9.1510992411E-001 -9.7324988485E+001 +1.7084978769E-001 -3.6337023608E+001
34001500000.000 +1.6133288239E-001 -5.1807525696E+001 +9.2243335569E-001 -9.7677527203E+001 +9.0031519049E-001 -9.7626342853E+001 +1.7039751061E-001 -3.7569509581E+001
34201450000.000 +1.5960755571E-001 -5.2377937496E+001 +9.2823002580E-001 -9.7903169101E+001 +9.0211106878E-001 -9.8293021199E+001 +1.7034455946E-001 -3.8333054937E+001
34401400000.000 +1.6140040602E-001 -5.2901255014E+001 +9.2320766336E-001 -9.8999571544E+001 +9.0509707260E-001 -9.8787781953E+001 +1.7092803845E-001 -3.8808691200E+001
34601350000.000 +1.6346316924E-001 -5.3181962908E+001 +9.2382044505E-001 -9.9970439455E+001 +9.0397077634E-001 -1.0020929258E+002 +1.7251130623E-001 -3.9037694709E+001
34801300000.000 +1.6383052520E-001 -5.3877434438E+001 +9.2536499604E-001 -1.0034329292E+002 +8.8279299937E-001 -9.9892187207E+001 +1.7316906469E-001 -3.9809084048E+001
35001250000.000 +1.6722335997E-001 -5.5173316019E+001 +9.2123787043E-001 -1.0142687898E+002 +8.9235644198E-001 -9.9765035247E+001 +1.7476002763E-001 -4.0630541232E+001
35201200000.000 +1.6638536949E-001 -5.6038595378E+001 +9.1616997333E-001 -1.0161586076E+002 +8.8993025992E-001 -1.0180245129E+002 +1.7537282488E-001 -4.1815949463E+001
35401150000.000 +1.6707669721E-001 -5.6823213112E+001 +9.1606279848E-001 -1.0246638828E+002 +8.9756582575E-001 -1.0175083546E+002 +1.7569438917E-001 -4.2434033634E+001
35601100000.000 +1.6737795108E-001 -5.7699609913E+001 +9.1795846779E-001 -1.0283173207E+002 +8.9803246486E-001 -1.0218420002E+002 +1.7545296787E-001 -4.3674391852E+001
35801050000.000 +1.7045608742E-001 -5.8896032966E+001 +9.0753298859E-001 -1.0378093109E+002 +8.9402813326E-001 -1.0331985930E+002 +1.7683913406E-001 -4.4797491110E+001
36001000000.000 +1.6805595573E-001 -5.9918755607E+001 +9.1497258868E-001 -1.0346668573E+002 +8.8995296434E-001 -1.0440572963E+002 +1.7507758440E-001 -4.5986580951E+001
36200950000.000 +1.6724387199E-001 -6.0750916305E+001 +9.1184148164E-001 -1.0495282975E+002 +9.0701531386E-001 -1.0346727785E+002 +1.7433648550E-001 -4.6624970588E+001
36400900000.000 +1.6549196124E-001 -6.1605496825E+001 +9.1277858769E-001 -1.0428431456E+002 +9.1235196914E-001 -1.0519754592E+002 +1.7286808017E-001 -4.7489876035E+001
36600850000.000 +1.6521804522E-001 -6.3775469994E+001 +9.0753442669E-001 -1.0496741346E+002 +8.9167910271E-001 -1.0474351035E+002 +1.7221816095E-001 -4.9213823438E+001
36800800000.000 +1.6195903918E-001 -6.3286138249E+001 +9.2423176228E-001 -1.0474815753E+002 +9.1327360449E-001 -1.0568781313E+002 +1.6976975564E-001 -4.9313864149E+001
37000750000.000 +1.6002386934E-001 -6.4358338011E+001 +9.1645118465E-001 -1.0558901512E+002 +9.1208430548E-001 -1.0578923235E+002 +1.6878791555E-001 -4.9871187327E+001
37200700000.000 +1.5487309516E-001 -6.5253546935E+001 +9.2609852795E-001 -1.0501979895E+002 +9.0496884391E-001 -1.0612939782E+002 +1.6591275158E-001 -5.0743882720E+001
37400650000.000 +1.5586155222E-001 -6.4927396921E+001 +9.2832798829E-001 -1.0660129166E+002 +9.0303173923E-001 -1.0626342167E+002 +1.6646717715E-001 -5.0842802344E+001
37600600000.000 +1.5517120896E-001 -6.5763605733E+001 +9.3456604738E-001 -1.0723348505E+002 +9.0338552802E-001 -1.0755795763E+002 +1.6515981925E-001 -5.2003323323E+001
37800550000.000 +1.5629423483E-001 -6.5627575794E+001 +9.3120821009E-001 -1.0835768544E+002 +8.8799359859E-001 -1.0739895903E+002 +1.6516124016E-001 -5.1980362168E+001
38000500000.000 +1.5599834077E-001 -6.6307190781E+001 +9.3156255308E-001 -1.0890769260E+002 +9.0007445851E-001 -1.0684812744E+002 +1.6481668192E-001 -5.2677763602E+001
38200450000.000 +1.5735160535E-001 -6.7532915144E+001 +9.2166192547E-001 -1.1032912316E+002 +8.9819598633E-001 -1.0858027726E+002 +1.6438993256E-001 -5.3780248663E+001
38400400000.000 +1.5579443509E-001 -6.9929960119E+001 +9.1345038905E-001 -1.1023454952E+002 +8.7950176355E-001 -1.0836581264E+002 +1.6346406137E-001 -5.5354180877E+001
38600350000.000 +1.5347444482E-001 -6.8804170329E+001 +9.1765022263E-001 -1.1105254383E+002 +9.0211502028E-001 -1.0941594611E+002 +1.6231774372E-001 -5.5831435352E+001
38800300000.000 +1.5182999747E-001 -7.2268807794E+001 +8.9820470990E-001 -1.1139080432E+002 +8.8939157115E-001 -1.0970567624E+002 +1.6115222733E-001 -5.8282910582E+001
39000250000.000 +1.5168639851E-001 -7.2036161407E+001 +9.0226256384E-001 -1.1180467183E+002 +8.8636070392E-001 -1.1117018892E+002 +1.6000846588E-001 -5.8815425240E+001
39200200000.000 +1.5355723775E-001 -7.2869101380E+001 +8.9331768137E-001 -1.1300956138E+002 +8.7682114296E-001 -1.1120932547E+002 +1.6005593252E-001 -5.9838472264E+001
39400150000.000 +1.4671316089E-001 -7.1734888245E+001 +8.9784680397E-001 -1.1228201113E+002 +8.9723646656E-001 -1.1270420914E+002 +1.5496396216E-001 -5.9742521808E+001
39600100000.000 +1.4406647066E-001 -7.4205669425E+001 +8.9383635274E-001 -1.1248103793E+002 +8.8264350355E-001 -1.1228792135E+002 +1.5221040094E-001 -6.1989502957E+001
39800050000.000 +1.4246629627E-001 -6.9880537650E+001 +9.1939272620E-001 -1.1263282602E+002 +9.1502671440E-001 -1.1353189859E+002 +1.4966911179E-001 -5.9997414840E+001
40000000000.000 +1.4505696598E-001 -7.1183575887E+001 +9.2243852838E-001 -1.1421610466E+002 +8.9994520761E-001 -1.1520957249E+002 +1.4934619638E-001 -6.0728085311E+001
