# Supplementary material for: Conductivity and radio frequency performance data for silver nanoparticle inks deposited via aerosol jet deposition and processed under varying conditions
Source: Data Brief. 2020 Sep 24;33:106331. doi: 10.1016/j.dib.2020.106331 (PMC7560714; doi:10.1016/j.dib.2020.106331)
Supplement: Supplementary file 3 [file mmc3.zip › Sintering Study/ANP Ink/RF Data/ANP_06_03.S2P]

!  2-Port S-parameters saved by WinCal
! VAR MeasName=S-Parameters (CALIBRATED_DATA) read from VNA (E8364B)
! VAR MeasDate=11/27/2017 1:00:07 PM
! VAR NAME=AFRL171016_07_03
! VAR FILENAME=AFRL171016_07_03.S2P
! VAR DATE=11/27/2017 1:00:07 PM
! VAR PHYS_PORTS=1,2
! VAR ObjTypeName=DATASET
! VAR IndexType=Frequency
!
# Hz S MA R 50
10000000.000 +1.4611262128E-002 +2.4294342294E+000 +9.8073841138E-001 -5.3477878519E-002 +9.8159429534E-001 -7.0642558578E-002 +1.6247639390E-002 -5.5210851455E-001
209950000.000 +1.3637515068E-002 +3.6014549276E+000 +9.8272710498E-001 -7.1643240617E-001 +9.8219629858E-001 -7.1566520730E-001 +1.3699732968E-002 +3.7267062044E+000
409900000.000 +1.4143555081E-002 +7.2022974069E+000 +9.8224370851E-001 -1.3561402678E+000 +9.8211778279E-001 -1.3496466030E+000 +1.4257352229E-002 +8.3849882236E+000
609850000.000 +1.4277533126E-002 +8.8500866449E+000 +9.8170622185E-001 -2.0182647099E+000 +9.8168725399E-001 -2.0446606818E+000 +1.4447427139E-002 +9.8686644139E+000
809800000.000 +1.4393037370E-002 +1.4715431273E+001 +9.8083803438E-001 -2.6656066618E+000 +9.8018748280E-001 -2.5857000820E+000 +1.4451864627E-002 +1.5602622000E+001
1009750000.000 +1.4380141598E-002 +1.7204646902E+001 +9.7962235512E-001 -3.2479957241E+000 +9.7905622325E-001 -3.2324528152E+000 +1.4416646035E-002 +1.8353895247E+001
1209700000.000 +1.5433072664E-002 +2.1705430758E+001 +9.7940645835E-001 -3.8315457364E+000 +9.7894685013E-001 -3.8232511850E+000 +1.5555683522E-002 +2.1166117292E+001
1409650000.000 +1.5892151035E-002 +2.2843455634E+001 +9.7887864173E-001 -4.4523120525E+000 +9.7836887615E-001 -4.4577657359E+000 +1.6105793544E-002 +2.2672892374E+001
1609600000.000 +1.6675135794E-002 +2.1946436163E+001 +9.7820019487E-001 -5.0898967221E+000 +9.7788461938E-001 -5.0614912522E+000 +1.6815530210E-002 +2.3186996303E+001
1809550000.000 +1.6650779876E-002 +2.3456335726E+001 +9.7762216134E-001 -5.7496485153E+000 +9.7670953142E-001 -5.6653960038E+000 +1.7023499612E-002 +2.3885233612E+001
2009500000.000 +1.6593070854E-002 +2.7854217009E+001 +9.7626299724E-001 -6.3069079534E+000 +9.7589661571E-001 -6.3176767534E+000 +1.6765471347E-002 +2.7367034524E+001
2209450000.000 +1.8162200806E-002 +3.1007823626E+001 +9.7525174735E-001 -6.8371570726E+000 +9.7513002036E-001 -6.8905873084E+000 +1.7862249971E-002 +3.2616499146E+001
2409400000.000 +1.9225096773E-002 +3.2140917615E+001 +9.7536496360E-001 -7.4003896903E+000 +9.7504012840E-001 -7.4312323533E+000 +1.8703109735E-002 +3.2689316792E+001
2609350000.000 +2.0083018716E-002 +3.3502795906E+001 +9.7500214676E-001 -8.0160515339E+000 +9.7496398367E-001 -8.0357702343E+000 +1.9906274900E-002 +3.4407993400E+001
2809300000.000 +2.1244951068E-002 +3.3350732647E+001 +9.7473521174E-001 -8.6009238136E+000 +9.7432213073E-001 -8.6153864568E+000 +2.0979671291E-002 +3.5318939223E+001
3009250000.000 +2.1923742551E-002 +3.3001732145E+001 +9.7402474221E-001 -9.2617191268E+000 +9.7315645929E-001 -9.1650295076E+000 +2.1487895978E-002 +3.5108613206E+001
3209200000.000 +2.2711129499E-002 +3.5596187271E+001 +9.7303649278E-001 -9.7554561692E+000 +9.7235112358E-001 -9.7423823620E+000 +2.2154685153E-002 +3.7580718072E+001
3409150000.000 +2.3799595340E-002 +3.5527980504E+001 +9.7232712598E-001 -1.0283186776E+001 +9.7190856665E-001 -1.0333798944E+001 +2.3286857113E-002 +3.9257466457E+001
3609100000.000 +2.4969364287E-002 +3.6316456445E+001 +9.7166893234E-001 -1.0874996749E+001 +9.7128231700E-001 -1.0925092111E+001 +2.4237412835E-002 +3.8924496554E+001
3809050000.000 +2.5619969670E-002 +3.7002582744E+001 +9.7166832637E-001 -1.1478528239E+001 +9.7120370047E-001 -1.1460557676E+001 +2.5252578733E-002 +4.0001563205E+001
4009000000.000 +2.6991082503E-002 +3.6736492440E+001 +9.7080410714E-001 -1.2064877392E+001 +9.7061484688E-001 -1.2047322409E+001 +2.6572833221E-002 +3.9888296971E+001
4208950000.000 +2.7874792630E-002 +3.6810872723E+001 +9.7079899913E-001 -1.2640131152E+001 +9.7044758646E-001 -1.2587600267E+001 +2.6935454942E-002 +3.9185181173E+001
4408900000.000 +2.8510778885E-002 +3.6696294245E+001 +9.7019964542E-001 -1.3225306408E+001 +9.7022267536E-001 -1.3200360801E+001 +2.7846782379E-002 +3.9635881670E+001
4608850000.000 +2.9387468532E-002 +3.6697243904E+001 +9.7048807946E-001 -1.3787247188E+001 +9.7021396442E-001 -1.3771354858E+001 +2.8821567550E-002 +4.0624751420E+001
4808800000.000 +3.0707741436E-002 +3.6650424165E+001 +9.6940834542E-001 -1.4347487218E+001 +9.6949641314E-001 -1.4369978919E+001 +2.9906929440E-002 +4.0943313388E+001
5008750000.000 +3.1482591019E-002 +3.6586227911E+001 +9.6998307032E-001 -1.4890710004E+001 +9.7038647852E-001 -1.4928158154E+001 +3.0901634353E-002 +4.0728424762E+001
5208700000.000 +3.2447592691E-002 +3.6205929144E+001 +9.6932608377E-001 -1.5522119102E+001 +9.6926612417E-001 -1.5566817540E+001 +3.2275227655E-002 +4.1194617427E+001
5408650000.000 +3.4373275394E-002 +3.5145791922E+001 +9.6968219888E-001 -1.6070340916E+001 +9.6922390722E-001 -1.6068642848E+001 +3.3688588640E-002 +4.0196781707E+001
5608600000.000 +3.5084526433E-002 +3.4929370143E+001 +9.6966450584E-001 -1.6701798911E+001 +9.7000374320E-001 -1.6689940612E+001 +3.4444863940E-002 +3.9924206614E+001
5808550000.000 +3.6414569053E-002 +3.3935070102E+001 +9.6952986918E-001 -1.7279836063E+001 +9.6859455855E-001 -1.7255620894E+001 +3.5941685262E-002 +3.9655217286E+001
6008500000.000 +3.7717959035E-002 +3.3269836459E+001 +9.6907556553E-001 -1.7834287976E+001 +9.6831355965E-001 -1.7794827563E+001 +3.6833280236E-002 +3.9349488525E+001
6208450000.000 +3.8563972371E-002 +3.3373838375E+001 +9.6857585787E-001 -1.8410566884E+001 +9.6833015668E-001 -1.8379372217E+001 +3.7643638955E-002 +3.9049410270E+001
6408400000.000 +3.9481403454E-002 +3.2328804286E+001 +9.6850450466E-001 -1.9030962502E+001 +9.6853122177E-001 -1.9023886386E+001 +3.8812653673E-002 +3.8438589759E+001
6608350000.000 +4.0727357217E-002 +3.1807692417E+001 +9.6722054856E-001 -1.9580674421E+001 +9.6704380534E-001 -1.9560951499E+001 +3.9705988086E-002 +3.7671501722E+001
6808300000.000 +4.1655999701E-002 +3.1634078980E+001 +9.6846214913E-001 -2.0123013793E+001 +9.6803166622E-001 -2.0054377618E+001 +4.0500446454E-002 +3.7048148095E+001
7008250000.000 +4.2369276579E-002 +3.0644032378E+001 +9.6705834723E-001 -2.0783823083E+001 +9.6721315377E-001 -2.0817372243E+001 +4.1396325818E-002 +3.7154093517E+001
7208200000.000 +4.3805764292E-002 +2.9951866762E+001 +9.6650344281E-001 -2.1321448991E+001 +9.6623336215E-001 -2.1287575287E+001 +4.2435873778E-002 +3.6107508302E+001
7408150000.000 +4.4462536577E-002 +2.9155762853E+001 +9.6650298440E-001 -2.1945556402E+001 +9.6720131745E-001 -2.1952141845E+001 +4.3015746658E-002 +3.5676900075E+001
7608100000.000 +4.5724478486E-002 +2.8238791091E+001 +9.6637217058E-001 -2.2435610796E+001 +9.6443763407E-001 -2.2465787826E+001 +4.4291517077E-002 +3.5819118217E+001
7808050000.000 +4.6677398158E-002 +2.7775100146E+001 +9.6543061165E-001 -2.3027832756E+001 +9.6355976856E-001 -2.3047255849E+001 +4.5102992550E-002 +3.4560915653E+001
8008000000.000 +4.7791764513E-002 +2.6934155947E+001 +9.6441384773E-001 -2.3560071591E+001 +9.6382559885E-001 -2.3592676472E+001 +4.5547537791E-002 +3.4743497592E+001
8207950000.000 +4.8255943130E-002 +2.6382330361E+001 +9.6512206658E-001 -2.4324948388E+001 +9.6555178193E-001 -2.4338446541E+001 +4.6663332858E-002 +3.4613351165E+001
8407900000.000 +5.0288978630E-002 +2.5947317025E+001 +9.6271513057E-001 -2.4791736651E+001 +9.6166173582E-001 -2.4765306444E+001 +4.8380993218E-002 +3.3911815206E+001
8607850000.000 +5.1022905688E-002 +2.5995582167E+001 +9.6458561368E-001 -2.5274622587E+001 +9.6564373153E-001 -2.5170998271E+001 +4.8971811778E-002 +3.3974502555E+001
8807800000.000 +5.2479077062E-002 +2.4995070453E+001 +9.6301290270E-001 -2.5950348078E+001 +9.6328110675E-001 -2.6030909428E+001 +5.0633012983E-002 +3.4032180696E+001
9007750000.000 +5.3390471030E-002 +2.3916642093E+001 +9.6186548581E-001 -2.6470799266E+001 +9.6132357964E-001 -2.6431333020E+001 +5.1668430660E-002 +3.2393903560E+001
9207700000.000 +5.4000220884E-002 +2.3468121448E+001 +9.6210368863E-001 -2.7053117036E+001 +9.6426911675E-001 -2.7081586624E+001 +5.2300913876E-002 +3.1717425408E+001
9407650000.000 +5.5360669292E-002 +2.2230557241E+001 +9.6203276175E-001 -2.7621958558E+001 +9.6311837461E-001 -2.7729561302E+001 +5.3482904994E-002 +3.1845428425E+001
9607600000.000 +5.6911908939E-002 +2.1522320405E+001 +9.6024579796E-001 -2.8195363295E+001 +9.6149745831E-001 -2.8321081059E+001 +5.4850733719E-002 +3.0862715014E+001
9807550000.000 +5.7560243944E-002 +2.0388871240E+001 +9.6059095608E-001 -2.8734201848E+001 +9.6067343115E-001 -2.8781294179E+001 +5.5189073701E-002 +3.0015823213E+001
10007500000.000 +5.8102872682E-002 +1.8449639963E+001 +9.6193211564E-001 -2.9450927410E+001 +9.6205946549E-001 -2.9494349998E+001 +5.5963311940E-002 +2.9234265398E+001
10207450000.000 +5.9696385285E-002 +1.8457982772E+001 +9.5927111977E-001 -2.9938011869E+001 +9.5653755844E-001 -2.9937811187E+001 +5.7280916295E-002 +2.8913720978E+001
10407400000.000 +6.0456603864E-002 +1.7974677600E+001 +9.6143743242E-001 -3.0416277529E+001 +9.5958552836E-001 -3.0158968371E+001 +5.8051026893E-002 +2.8403124037E+001
10607350000.000 +6.0686693000E-002 +1.7111741951E+001 +9.5891527115E-001 -3.1132623018E+001 +9.6000190059E-001 -3.1181515421E+001 +5.8365266463E-002 +2.8125637112E+001
10807300000.000 +6.2933797837E-002 +1.6384638096E+001 +9.5936275725E-001 -3.1579310995E+001 +9.5358229652E-001 -3.1461514898E+001 +6.0186297963E-002 +2.7435361116E+001
11007250000.000 +6.3619434212E-002 +1.5756761734E+001 +9.5902717914E-001 -3.2134845925E+001 +9.5976141213E-001 -3.1954499095E+001 +6.0787518665E-002 +2.6742646399E+001
11207200000.000 +6.4914539047E-002 +1.4691115934E+001 +9.5994263590E-001 -3.2627675489E+001 +9.5808381314E-001 -3.2514959876E+001 +6.1829115694E-002 +2.6762290580E+001
11407150000.000 +6.6265265818E-002 +1.4121771267E+001 +9.5583451668E-001 -3.3414584516E+001 +9.5730763054E-001 -3.3298745948E+001 +6.3317752846E-002 +2.5912704321E+001
11607100000.000 +6.6144300456E-002 +1.2020248796E+001 +9.5699929419E-001 -3.3476804622E+001 +9.5367040739E-001 -3.3604757358E+001 +6.3237525533E-002 +2.4442735885E+001
11807050000.000 +6.5912801514E-002 +1.1467665450E+001 +9.5882500477E-001 -3.4415924737E+001 +9.6350743233E-001 -3.4472143184E+001 +6.3949866101E-002 +2.4386725573E+001
12007000000.000 +6.7938797593E-002 +1.0692323789E+001 +9.5376072461E-001 -3.4640664757E+001 +9.5039608300E-001 -3.5039847167E+001 +6.5542050676E-002 +2.3783296089E+001
12206950000.000 +6.8117728147E-002 +1.1018812576E+001 +9.5674268821E-001 -3.5374336514E+001 +9.6128471025E-001 -3.5196914809E+001 +6.6016553262E-002 +2.3595042156E+001
12406900000.000 +6.8876800030E-002 +9.7646567450E+000 +9.5627103575E-001 -3.5784036091E+001 +9.5855956339E-001 -3.6327559910E+001 +6.7221303930E-002 +2.3188740781E+001
12606850000.000 +6.9144154697E-002 +9.7080665231E+000 +9.5835862824E-001 -3.6550572290E+001 +9.5799275636E-001 -3.6672486897E+001 +6.8034412466E-002 +2.2785739767E+001
12806800000.000 +7.1197171664E-002 +1.1153153843E+001 +9.5501623002E-001 -3.6756873094E+001 +9.5629582357E-001 -3.7317233324E+001 +6.8793362213E-002 +2.1929512712E+001
13006750000.000 +7.4084168790E-002 +8.6900070432E+000 +9.6101876886E-001 -3.7782966208E+001 +9.6360859129E-001 -3.7886016130E+001 +6.8931934694E-002 +2.1568024253E+001
13206700000.000 +7.4744790583E-002 +8.0494006800E+000 +9.5708481384E-001 -3.8382419370E+001 +9.5785090794E-001 -3.8876193626E+001 +7.0254975023E-002 +2.2135739075E+001
13406650000.000 +7.7056457375E-002 +6.0286679993E+000 +9.6207842441E-001 -3.8874050886E+001 +9.5698578789E-001 -3.8652157910E+001 +7.2723773726E-002 +2.1007684048E+001
13606600000.000 +7.6580600063E-002 +4.0378038372E+000 +9.6016099825E-001 -3.9542886357E+001 +9.6256934106E-001 -3.9420694354E+001 +7.2862468581E-002 +1.9785488981E+001
13806550000.000 +7.7946286764E-002 +4.2061411909E+000 +9.5780888224E-001 -4.0339553243E+001 +9.5369433517E-001 -4.0130696329E+001 +7.4068547942E-002 +2.0164052744E+001
14006500000.000 +7.8280444191E-002 +2.9692504473E+000 +9.5466084717E-001 -4.0675008240E+001 +9.5590466863E-001 -4.0272780950E+001 +7.4582525782E-002 +1.8517463936E+001
14206450000.000 +7.8650999856E-002 +2.2242680971E+000 +9.5822941383E-001 -4.1293898429E+001 +9.5763264658E-001 -4.0842359671E+001 +7.5016068151E-002 +1.8787671458E+001
14406400000.000 +8.0187676771E-002 +1.6598197238E+000 +9.5800975062E-001 -4.1826703911E+001 +9.5384871864E-001 -4.1080744292E+001 +7.6459371723E-002 +1.8266027479E+001
14606350000.000 +7.9913014252E-002 +1.3111374929E+000 +9.5213652422E-001 -4.2181216309E+001 +9.5501468691E-001 -4.1681591330E+001 +7.6582674027E-002 +1.7407830439E+001
14806300000.000 +8.0278269217E-002 +8.8209785981E-001 +9.5893531844E-001 -4.2473958636E+001 +9.5642598174E-001 -4.2370885609E+001 +7.7255261199E-002 +1.7824856869E+001
15006250000.000 +8.2018484146E-002 +3.0365227198E-001 +9.5368946387E-001 -4.3272398246E+001 +9.5889189078E-001 -4.3373897227E+001 +7.8778415968E-002 +1.7414598452E+001
15206200000.000 +8.1499035993E-002 +7.1196995309E-002 +9.5805728173E-001 -4.3331930449E+001 +9.5232501226E-001 -4.3179277199E+001 +7.8462045273E-002 +1.6987582564E+001
15406150000.000 +8.3180483602E-002 -1.7764189271E+000 +9.5953837676E-001 -4.4332489872E+001 +9.6794738426E-001 -4.4182632909E+001 +8.0467803524E-002 +1.6215440788E+001
15606100000.000 +8.3711334813E-002 -3.2173378990E+000 +9.5842889816E-001 -4.4748028772E+001 +9.5526687591E-001 -4.5500273788E+001 +8.1351364342E-002 +1.5781030767E+001
15806050000.000 +8.4177016573E-002 -3.3699736994E+000 +9.5990373140E-001 -4.5679712177E+001 +9.6334649341E-001 -4.5451143442E+001 +8.2239071661E-002 +1.5061380592E+001
16006000000.000 +8.4434430649E-002 -4.6181059976E+000 +9.6293483885E-001 -4.5878640510E+001 +9.6006772868E-001 -4.6595533395E+001 +8.2877846625E-002 +1.4624858587E+001
16205950000.000 +8.4584990529E-002 -4.7890326474E+000 +9.6379270071E-001 -4.6831063775E+001 +9.5565265811E-001 -4.7163584102E+001 +8.3562189608E-002 +1.4791639130E+001
16405900000.000 +8.7780533460E-002 -6.5321946065E+000 +9.5684624987E-001 -4.6689481146E+001 +9.5042286688E-001 -4.8452205640E+001 +8.6513574208E-002 +1.2712538739E+001
16605850000.000 +8.6231745968E-002 -5.9658218083E+000 +9.6463951340E-001 -4.7952598672E+001 +9.6090805412E-001 -4.8038714886E+001 +8.5998998257E-002 +1.3619249068E+001
16805800000.000 +8.8419479240E-002 -4.6791503976E+000 +9.5271038911E-001 -4.8639122059E+001 +9.6049410266E-001 -4.9592540379E+001 +8.7248809429E-002 +1.4559113902E+001
17005750000.000 +8.9444354817E-002 -5.5636378631E+000 +9.6101561177E-001 -4.9420057102E+001 +9.4917709126E-001 -4.9055417037E+001 +8.9238713773E-002 +1.3582566981E+001
17205700000.000 +8.9382487971E-002 -5.8495440651E+000 +9.5408209252E-001 -4.9743518455E+001 +9.5874415546E-001 -5.0128824963E+001 +9.0238300281E-002 +1.2676595617E+001
17405650000.000 +9.0853122471E-002 -6.7896103597E+000 +9.6062960073E-001 -5.0465933501E+001 +9.5156820373E-001 -5.0567268521E+001 +9.0967167836E-002 +1.2124044732E+001
17605600000.000 +9.3197686452E-002 -7.8459510956E+000 +9.4903408867E-001 -5.0992524288E+001 +9.5446139720E-001 -5.0798867889E+001 +9.2392737164E-002 +1.0946665326E+001
17805550000.000 +9.3394370331E-002 -8.5938356934E+000 +9.6041234729E-001 -5.1523066929E+001 +9.5582815121E-001 -5.0995981548E+001 +9.2436454149E-002 +1.0493231967E+001
18005500000.000 +9.3261431190E-002 -8.9612119065E+000 +9.5110248336E-001 -5.2229041304E+001 +9.6226086757E-001 -5.2212742737E+001 +9.2588463309E-002 +1.0532756161E+001
18205450000.000 +9.4219900366E-002 -9.9159510963E+000 +9.5155050868E-001 -5.2368049249E+001 +9.5882022170E-001 -5.2415035483E+001 +9.3731334398E-002 +9.5829218758E+000
18405400000.000 +9.3262386561E-002 -1.0308576132E+001 +9.5389418462E-001 -5.3308040929E+001 +9.7000207728E-001 -5.2651832487E+001 +9.3805226552E-002 +9.1160452926E+000
18605350000.000 +9.3879018863E-002 -1.0598371266E+001 +9.5488760470E-001 -5.4091278182E+001 +9.6770509146E-001 -5.4164339849E+001 +9.4536921683E-002 +9.3285189084E+000
18805300000.000 +9.6871460123E-002 -1.1851518510E+001 +9.5609657081E-001 -5.4056545728E+001 +9.4771847754E-001 -5.4299789431E+001 +9.6965502811E-002 +8.2306351917E+000
19005250000.000 +9.7313063595E-002 -1.1953812939E+001 +9.6107247414E-001 -5.4598210124E+001 +9.6780203983E-001 -5.4566452659E+001 +9.7672787825E-002 +8.3277127176E+000
19205200000.000 +9.6759240337E-002 -1.4246024333E+001 +9.6504993602E-001 -5.5130244137E+001 +9.5791642853E-001 -5.6551376571E+001 +9.8372963455E-002 +7.4345127194E+000
19405150000.000 +9.8159022240E-002 -1.3662668456E+001 +9.6375213750E-001 -5.5991560229E+001 +9.4938688775E-001 -5.6629644146E+001 +9.8998296872E-002 +7.3497611446E+000
19605100000.000 +9.8009659128E-002 -1.4467131501E+001 +9.6913119128E-001 -5.6185628583E+001 +9.4673157266E-001 -5.7171067678E+001 +9.8735542881E-002 +6.3969866205E+000
19805050000.000 +9.9075679308E-002 -1.4359671139E+001 +9.6506696508E-001 -5.7457475996E+001 +9.5718808334E-001 -5.7849508023E+001 +1.0031481367E-001 +6.8629217176E+000
20005000000.000 +1.0249084032E-001 -1.4832223339E+001 +9.5595077970E-001 -5.7736741378E+001 +9.4824762460E-001 -5.8891726804E+001 +1.0320957608E-001 +6.2572868351E+000
20204950000.000 +1.0193613778E-001 -1.4814787843E+001 +9.6729493484E-001 -5.8734017183E+001 +9.5263178999E-001 -5.8352129943E+001 +1.0366185024E-001 +6.0844159233E+000
20404900000.000 +1.0288340160E-001 -1.5168444053E+001 +9.6167744646E-001 -5.9194999275E+001 +9.5238198709E-001 -6.0002348325E+001 +1.0372340440E-001 +5.6390385805E+000
20604850000.000 +1.0681370099E-001 -1.5623064147E+001 +9.5701075986E-001 -5.9936717471E+001 +9.3549670806E-001 -5.9587736817E+001 +1.0693209137E-001 +5.0622270991E+000
20804800000.000 +1.0598794328E-001 -1.5904107695E+001 +9.4922625539E-001 -6.0413456855E+001 +9.5749675760E-001 -6.0186481776E+001 +1.0632633072E-001 +4.2328601856E+000
21004750000.000 +1.0654817554E-001 -1.6444842369E+001 +9.5529235022E-001 -6.1178360000E+001 +9.5175257288E-001 -6.1070618323E+001 +1.0797274813E-001 +4.2560251048E+000
21204700000.000 +1.0872221447E-001 -1.6989817573E+001 +9.4141742310E-001 -6.1441326711E+001 +9.5984588371E-001 -6.1548482767E+001 +1.0845963248E-001 +3.5287223790E+000
21404650000.000 +1.0933707071E-001 -1.7569740698E+001 +9.4873381672E-001 -6.1774979978E+001 +9.5389878923E-001 -6.1664591349E+001 +1.0903469462E-001 +2.9880866190E+000
21604600000.000 +1.0647652063E-001 -1.8159682299E+001 +9.4080086156E-001 -6.3124365604E+001 +9.7609722011E-001 -6.2394384643E+001 +1.0768860021E-001 +2.5402548139E+000
21804550000.000 +1.1210081056E-001 -1.9137752284E+001 +9.4676074157E-001 -6.2964767040E+001 +9.5682025758E-001 -6.3495596463E+001 +1.1193669586E-001 +2.0933142102E+000
22004500000.000 +1.1138819497E-001 -1.9698604648E+001 +9.5195544464E-001 -6.3688495871E+001 +9.6510890630E-001 -6.2723366352E+001 +1.1145839696E-001 +1.5601705298E+000
22204450000.000 +1.1341958300E-001 -2.0080161791E+001 +9.5417689941E-001 -6.4036524919E+001 +9.6836263012E-001 -6.4166571006E+001 +1.1378874666E-001 +1.9029950738E+000
22404400000.000 +1.1380209847E-001 -2.0666827476E+001 +9.4920913236E-001 -6.5034611246E+001 +9.5736492527E-001 -6.5283120108E+001 +1.1447667279E-001 +1.2254034931E+000
22604350000.000 +1.1532563965E-001 -2.1531101909E+001 +9.5533561690E-001 -6.5249534266E+001 +9.5485330811E-001 -6.5642942745E+001 +1.1480477861E-001 +8.7688201938E-001
22804300000.000 +1.1453824214E-001 -2.2212883649E+001 +9.6063094989E-001 -6.6330052607E+001 +9.6064790652E-001 -6.6858791448E+001 +1.1537622497E-001 +2.6591829953E-001
23004250000.000 +1.1566718814E-001 -2.2683774769E+001 +9.5880893162E-001 -6.6869310854E+001 +9.4197446869E-001 -6.7601954326E+001 +1.1648583857E-001 -4.8482605888E-002
23204200000.000 +1.1776244044E-001 -2.3228030812E+001 +9.5682843723E-001 -6.7293464579E+001 +9.3742862984E-001 -6.7987751124E+001 +1.1757921904E-001 -2.4189202826E-001
23404150000.000 +1.1765948958E-001 -2.3737728727E+001 +9.6546286918E-001 -6.8623701439E+001 +9.4986536544E-001 -6.8237248816E+001 +1.1885001624E-001 -1.9048045628E-001
23604100000.000 +1.1881425281E-001 -2.4537750574E+001 +9.5399731830E-001 -6.8644266195E+001 +9.4121797785E-001 -7.0447424992E+001 +1.1973362579E-001 -1.0221493328E+000
23804050000.000 +1.2011425812E-001 -2.3214116655E+001 +9.6468298833E-001 -6.9467882906E+001 +9.1993563146E-001 -6.9017961126E+001 +1.2115308700E-001 -1.4776592121E-001
24004000000.000 +1.2212665325E-001 -2.4877376789E+001 +9.5191413018E-001 -6.9818130832E+001 +9.4291298765E-001 -7.0814097810E+001 +1.2212347563E-001 -1.7309479762E+000
24203950000.000 +1.2389289548E-001 -2.4083593625E+001 +9.5194233595E-001 -7.1003785346E+001 +9.2712657819E-001 -7.1610744673E+001 +1.2372799276E-001 -1.3087487116E+000
24403900000.000 +1.2767846956E-001 -2.7323430690E+001 +9.4105435432E-001 -7.0903908542E+001 +9.3736391129E-001 -7.1454056111E+001 +1.2645007211E-001 -3.1393280545E+000
24603850000.000 +1.2581666559E-001 -2.8072461489E+001 +9.5120092185E-001 -7.1674785272E+001 +9.3992725830E-001 -7.1685221408E+001 +1.2707053442E-001 -3.6090863960E+000
24803800000.000 +1.2794577457E-001 -2.8633651639E+001 +9.3794284283E-001 -7.1972877176E+001 +9.4255410647E-001 -7.3448609752E+001 +1.3000325269E-001 -3.9905248423E+000
25003750000.000 +1.2487840806E-001 -2.9479976340E+001 +9.5062204422E-001 -7.2323621327E+001 +9.2200868626E-001 -7.2732432584E+001 +1.2844152657E-001 -5.2257706892E+000
25203700000.000 +1.2545924369E-001 -2.9084061421E+001 +9.4392498464E-001 -7.3342430193E+001 +9.5647176909E-001 -7.2803498068E+001 +1.3028761956E-001 -5.7442813928E+000
25403650000.000 +1.2870004630E-001 -2.9213422668E+001 +9.3467615921E-001 -7.3729499251E+001 +9.3814186705E-001 -7.4357978873E+001 +1.3157616741E-001 -6.0734154649E+000
25603600000.000 +1.2828312851E-001 -3.0725779632E+001 +9.3248358370E-001 -7.4031028487E+001 +9.3574712712E-001 -7.3379328765E+001 +1.3175129275E-001 -7.6479749269E+000
25803550000.000 +1.3002543572E-001 -3.0034878473E+001 +9.3558589240E-001 -7.4424126970E+001 +9.4748753802E-001 -7.4717089012E+001 +1.3223690510E-001 -7.1274252070E+000
26003500000.000 +1.3135099958E-001 -3.1045413917E+001 +9.3593569397E-001 -7.5820048413E+001 +9.4439435648E-001 -7.4918308877E+001 +1.3322668069E-001 -8.2424239881E+000
26203450000.000 +1.3145994379E-001 -3.1850706801E+001 +9.3245737456E-001 -7.6023288098E+001 +9.4274995057E-001 -7.5245797454E+001 +1.3300292035E-001 -8.5951910223E+000
26403400000.000 +1.3311459292E-001 -3.1934849335E+001 +9.4522152193E-001 -7.6771250542E+001 +9.3893480930E-001 -7.5507046344E+001 +1.3487465327E-001 -8.6756374493E+000
26603350000.000 +1.3421387172E-001 -3.2142802764E+001 +9.3115726690E-001 -7.6881755420E+001 +9.4946603837E-001 -7.7652162993E+001 +1.3521168460E-001 -8.6159911996E+000
26803300000.000 +1.3401706725E-001 -3.3199725846E+001 +9.4243314629E-001 -7.7424281825E+001 +9.3501529156E-001 -7.7415515847E+001 +1.3585323066E-001 -9.3356755732E+000
27003250000.000 +1.3519871663E-001 -3.3526603315E+001 +9.4127236380E-001 -7.8300396358E+001 +9.4607294956E-001 -7.8445525008E+001 +1.3722936522E-001 -9.6175186800E+000
27203200000.000 +1.3556574902E-001 -3.3551141846E+001 +9.4886925351E-001 -7.9160841638E+001 +9.1694419073E-001 -7.9874350848E+001 +1.3730951448E-001 -9.6519997341E+000
27403150000.000 +1.3814893099E-001 -3.5019117264E+001 +9.4247414597E-001 -7.9400482882E+001 +9.1412909803E-001 -8.0200856886E+001 +1.4042820937E-001 -1.0855118363E+001
27603100000.000 +1.3810065292E-001 -3.4347847213E+001 +9.5288685050E-001 -8.0444930776E+001 +9.1611690190E-001 -8.0601056138E+001 +1.4025962618E-001 -1.0734345949E+001
27803050000.000 +1.4041058692E-001 -3.4616794747E+001 +9.4857936838E-001 -8.1382799159E+001 +9.0825448592E-001 -8.1446324378E+001 +1.4130260721E-001 -1.1032641789E+001
28003000000.000 +1.4017730646E-001 -3.5063193381E+001 +9.5232713550E-001 -8.1676274643E+001 +9.0002949190E-001 -8.1544324214E+001 +1.4095247562E-001 -1.1395812870E+001
28202950000.000 +1.4345202220E-001 -3.5487740486E+001 +9.5041159212E-001 -8.2414111851E+001 +9.0922244854E-001 -8.1537948289E+001 +1.4285447434E-001 -1.2311272079E+001
28402900000.000 +1.4212906980E-001 -3.6906213151E+001 +9.3401138637E-001 -8.2675558526E+001 +9.4225501490E-001 -8.2866416135E+001 +1.4351332467E-001 -1.3451813366E+001
28602850000.000 +1.4631656613E-001 -3.8339829821E+001 +9.2506790093E-001 -8.2927166617E+001 +9.1730517829E-001 -8.3222881586E+001 +1.4678848394E-001 -1.4241963738E+001
28802800000.000 +1.4472293875E-001 -3.8479897357E+001 +9.2867238907E-001 -8.3385030774E+001 +9.3637279710E-001 -8.2703055633E+001 +1.4651804805E-001 -1.4979543612E+001
29002750000.000 +1.4677259604E-001 -3.8403221481E+001 +9.3442894895E-001 -8.3635104041E+001 +9.3724745038E-001 -8.4856610496E+001 +1.4851589147E-001 -1.5409289606E+001
29202700000.000 +1.4828295166E-001 -3.9475333654E+001 +9.2682499716E-001 -8.3908265569E+001 +9.3375856066E-001 -8.5231720238E+001 +1.5002274350E-001 -1.5961039751E+001
29402650000.000 +1.4903040342E-001 -3.9967400067E+001 +9.3300417127E-001 -8.4103042453E+001 +9.3761054049E-001 -8.5441757448E+001 +1.5111410909E-001 -1.6745241088E+001
29602600000.000 +1.5024883688E-001 -4.0606731095E+001 +9.3525455974E-001 -8.4954045223E+001 +9.3933086279E-001 -8.6356129210E+001 +1.5215149678E-001 -1.7442417285E+001
29802550000.000 +1.5124859069E-001 -4.2752169566E+001 +9.3228921200E-001 -8.5020640004E+001 +9.2140574600E-001 -8.7210813756E+001 +1.5323495007E-001 -1.8998217845E+001
30002500000.000 +1.5094704255E-001 -4.1447809598E+001 +9.4139283253E-001 -8.6022444814E+001 +9.2747078502E-001 -8.6266490787E+001 +1.5234698902E-001 -1.8764828564E+001
30202450000.000 +1.5241857303E-001 -4.2123111453E+001 +9.3014481910E-001 -8.7239434028E+001 +9.4517397943E-001 -8.7947260664E+001 +1.5301633485E-001 -1.9162828402E+001
30402400000.000 +1.5331648319E-001 -4.2745308978E+001 +9.4175411557E-001 -8.8070843488E+001 +9.0264973515E-001 -8.8124963151E+001 +1.5339031590E-001 -1.9588231907E+001
30602350000.000 +1.5797002225E-001 -4.4172287517E+001 +9.3334441103E-001 -8.9129368405E+001 +9.1512826201E-001 -8.7077558433E+001 +1.5660894053E-001 -2.0909352214E+001
30802300000.000 +1.5768330186E-001 -4.3531908917E+001 +9.3884745894E-001 -8.9786250530E+001 +9.0639248166E-001 -8.8812777755E+001 +1.5606048544E-001 -2.0482404113E+001
31002250000.000 +1.6079369196E-001 -4.6186568109E+001 +9.1337588097E-001 -9.0433916191E+001 +9.1055149682E-001 -8.8819363949E+001 +1.5755572147E-001 -2.2604335723E+001
31202200000.000 +1.6040662942E-001 -4.5089756659E+001 +9.3388866297E-001 -9.0741147175E+001 +9.0676112234E-001 -9.0009519255E+001 +1.5751340230E-001 -2.2097983534E+001
31402150000.000 +1.6066180569E-001 -4.6280283563E+001 +9.1899762602E-001 -9.1980021575E+001 +9.2597538160E-001 -9.0573779578E+001 +1.5813391990E-001 -2.3500076687E+001
31602100000.000 +1.6299425148E-001 -4.7251749616E+001 +9.2644400454E-001 -9.1562480176E+001 +8.9227150075E-001 -9.2193977760E+001 +1.5901373677E-001 -2.4153166992E+001
31802050000.000 +1.6165948838E-001 -5.0072594747E+001 +9.0546800325E-001 -9.2507906550E+001 +9.1975318677E-001 -9.0214247193E+001 +1.5804725003E-001 -2.6684988784E+001
32002000000.000 +1.6161631646E-001 -4.8517690682E+001 +9.2754646424E-001 -9.2343429373E+001 +9.1900388551E-001 -9.2843204846E+001 +1.5778151602E-001 -2.5680671995E+001
32201950000.000 +1.6279738270E-001 -4.9562939737E+001 +9.1454894182E-001 -9.3064541179E+001 +9.2112515923E-001 -9.2684448784E+001 +1.5863107587E-001 -2.6437638468E+001
32401900000.000 +1.6131954166E-001 -5.0256058777E+001 +9.3757028947E-001 -9.2626404885E+001 +9.1229177246E-001 -9.3766300305E+001 +1.5765251060E-001 -2.7455880163E+001
32601850000.000 +1.6400871468E-001 -5.0278002108E+001 +9.2197624635E-001 -9.4205834604E+001 +9.2669739987E-001 -9.3857834983E+001 +1.5846868470E-001 -2.7824896598E+001
32801800000.000 +1.6591696934E-001 -5.1085655313E+001 +9.2608527089E-001 -9.4037985731E+001 +9.2413001926E-001 -9.5564631055E+001 +1.5870895047E-001 -2.8383721392E+001
33001750000.000 +1.6665554998E-001 -5.1388411109E+001 +9.2988427203E-001 -9.4878356639E+001 +9.2515055160E-001 -9.5488432047E+001 +1.5950902084E-001 -2.8686288485E+001
33201700000.000 +1.6722194532E-001 -5.2302140236E+001 +9.3331716632E-001 -9.5038498462E+001 +9.2774567773E-001 -9.5854814726E+001 +1.5937058780E-001 -2.9657366735E+001
33401650000.000 +1.6870583868E-001 -5.3381040156E+001 +9.3055355126E-001 -9.5634293331E+001 +9.2244306482E-001 -9.6555667787E+001 +1.6019664337E-001 -2.9924538101E+001
33601600000.000 +1.6975293635E-001 -5.3955030419E+001 +9.2961195481E-001 -9.6656594851E+001 +9.1512691948E-001 -9.6834439560E+001 +1.6060153602E-001 -3.0727908216E+001
33801550000.000 +1.7079578795E-001 -5.4650491237E+001 +9.2760876679E-001 -9.7477844178E+001 +9.1663638651E-001 -9.7314689006E+001 +1.6086266082E-001 -3.1215126478E+001
34001500000.000 +1.7158685218E-001 -5.6400044716E+001 +9.2151018475E-001 -9.7765807032E+001 +9.0249394052E-001 -9.7689073240E+001 +1.6041555314E-001 -3.2326831787E+001
34201450000.000 +1.6977269026E-001 -5.7074529458E+001 +9.2704107037E-001 -9.7962668363E+001 +9.0333211284E-001 -9.8362700853E+001 +1.6057119027E-001 -3.3145360003E+001
34401400000.000 +1.7145817861E-001 -5.7639283596E+001 +9.2169468766E-001 -9.9029673858E+001 +9.0642784562E-001 -9.8835682231E+001 +1.6149789639E-001 -3.3700963867E+001
34601350000.000 +1.7318352131E-001 -5.8122697833E+001 +9.2173405507E-001 -9.9972169226E+001 +9.0472839944E-001 -1.0030073062E+002 +1.6332105588E-001 -3.4125557398E+001
34801300000.000 +1.7358725242E-001 -5.8829109184E+001 +9.2321694030E-001 -1.0038335522E+002 +8.8358493500E-001 -9.9923185100E+001 +1.6342972462E-001 -3.5112372893E+001
35001250000.000 +1.7680450170E-001 -6.0014357753E+001 +9.1927430182E-001 -1.0142102281E+002 +8.9350204934E-001 -9.9804340104E+001 +1.6476289342E-001 -3.5916075215E+001
35201200000.000 +1.7629002719E-001 -6.0895885952E+001 +9.1361413615E-001 -1.0162479383E+002 +8.9060692198E-001 -1.0183060499E+002 +1.6550868800E-001 -3.7115727940E+001
35401150000.000 +1.7659274729E-001 -6.1476191204E+001 +9.1423451015E-001 -1.0244603237E+002 +8.9800382053E-001 -1.0175842068E+002 +1.6499837631E-001 -3.7772222161E+001
35601100000.000 +1.7718663384E-001 -6.2502819360E+001 +9.1613450637E-001 -1.0284896241E+002 +8.9880948454E-001 -1.0219137338E+002 +1.6484797494E-001 -3.8954792572E+001
35801050000.000 +1.8007527987E-001 -6.3529403247E+001 +9.0570664361E-001 -1.0377716421E+002 +8.9516790807E-001 -1.0325453882E+002 +1.6553138128E-001 -4.0021971990E+001
36001000000.000 +1.7853242989E-001 -6.4774279123E+001 +9.1249613975E-001 -1.0348989528E+002 +8.9056881167E-001 -1.0441504184E+002 +1.6476844048E-001 -4.1392146663E+001
36200950000.000 +1.7719948490E-001 -6.5834899811E+001 +9.0935988303E-001 -1.0492912312E+002 +9.0784267476E-001 -1.0341980626E+002 +1.6290962103E-001 -4.2289325082E+001
36400900000.000 +1.7533642248E-001 -6.6601846599E+001 +9.1073188194E-001 -1.0419349171E+002 +9.1342610553E-001 -1.0512803104E+002 +1.6132745985E-001 -4.2981565132E+001
36600850000.000 +1.7475522179E-001 -6.8701751388E+001 +9.0616852188E-001 -1.0486037631E+002 +8.9342346577E-001 -1.0465395001E+002 +1.5967487305E-001 -4.4871832351E+001
36800800000.000 +1.7167364678E-001 -6.8367563419E+001 +9.2254677247E-001 -1.0461945398E+002 +9.1490402522E-001 -1.0557525565E+002 +1.5730152298E-001 -4.4539766281E+001
37000750000.000 +1.6963763185E-001 -6.9400522835E+001 +9.1493359522E-001 -1.0552197791E+002 +9.1395980557E-001 -1.0572136784E+002 +1.5615873835E-001 -4.5009442696E+001
37200700000.000 +1.6465990089E-001 -7.0473480411E+001 +9.2477540334E-001 -1.0492104412E+002 +9.0687345878E-001 -1.0605738850E+002 +1.5294644882E-001 -4.5821308709E+001
37400650000.000 +1.6489908484E-001 -7.0182512395E+001 +9.2716790317E-001 -1.0650739012E+002 +9.0529081840E-001 -1.0620234978E+002 +1.5401972885E-001 -4.5804744087E+001
37600600000.000 +1.6379729365E-001 -7.0935235767E+001 +9.3361744358E-001 -1.0714913660E+002 +9.0623497889E-001 -1.0752395630E+002 +1.5235231620E-001 -4.6811274739E+001
37800550000.000 +1.6413307498E-001 -7.0800285851E+001 +9.3109641169E-001 -1.0829562608E+002 +8.9104542946E-001 -1.0735655475E+002 +1.5291088224E-001 -4.6759114397E+001
38000500000.000 +1.6441347804E-001 -7.1414915928E+001 +9.3126004200E-001 -1.0883425067E+002 +9.0310630189E-001 -1.0683745877E+002 +1.5250538362E-001 -4.7371713634E+001
38200450000.000 +1.6571556133E-001 -7.2328640233E+001 +9.2113449688E-001 -1.1032210412E+002 +9.0100482553E-001 -1.0860939088E+002 +1.5274299721E-001 -4.8390392303E+001
38400400000.000 +1.6434538231E-001 -7.4550662155E+001 +9.1314496382E-001 -1.1027065726E+002 +8.8218943705E-001 -1.0841668179E+002 +1.5203026110E-001 -5.0012562582E+001
38600350000.000 +1.6195468127E-001 -7.3634282508E+001 +9.1710349439E-001 -1.1106840543E+002 +9.0466821688E-001 -1.0951361466E+002 +1.5151709866E-001 -5.0388595039E+001
38800300000.000 +1.6122082556E-001 -7.6662681473E+001 +8.9719101007E-001 -1.1143827593E+002 +8.9188087643E-001 -1.0984579383E+002 +1.5075720159E-001 -5.3019239905E+001
39000250000.000 +1.6099047585E-001 -7.6784115321E+001 +9.0077893049E-001 -1.1181317860E+002 +8.8796827988E-001 -1.1127073180E+002 +1.5053680595E-001 -5.3816978796E+001
39200200000.000 +1.6321210159E-001 -7.7606318522E+001 +8.9129323832E-001 -1.1301840853E+002 +8.7756825451E-001 -1.1126839235E+002 +1.5108248627E-001 -5.5297661589E+001
39400150000.000 +1.5600610516E-001 -7.6991058865E+001 +8.9548242981E-001 -1.1221668744E+002 +8.9749365420E-001 -1.1269417625E+002 +1.4624494709E-001 -5.5349133614E+001
39600100000.000 +1.5285091233E-001 -7.9353797521E+001 +8.9243957674E-001 -1.1234442864E+002 +8.8316325883E-001 -1.1223108789E+002 +1.4231379264E-001 -5.7951287916E+001
39800050000.000 +1.4999866615E-001 -7.5097307879E+001 +9.1869421707E-001 -1.1254984348E+002 +9.1666878555E-001 -1.1345666306E+002 +1.3980785891E-001 -5.5393755465E+001
40000000000.000 +1.5244915316E-001 -7.6057845488E+001 +9.2127008908E-001 -1.1404923887E+002 +9.0192372131E-001 -1.1513722254E+002 +1.4015381088E-001 -5.6351186600E+001
