# Supplementary material for: Conductivity and radio frequency performance data for silver nanoparticle inks deposited via aerosol jet deposition and processed under varying conditions
Source: Data Brief. 2020 Sep 24;33:106331. doi: 10.1016/j.dib.2020.106331 (PMC7560714; doi:10.1016/j.dib.2020.106331)
Supplement: Supplementary file 3 [file mmc3.zip › Sintering Study/ANP Ink/RF Data/ANP_06_04.S2P]

!  2-Port S-parameters saved by WinCal
! VAR MeasName=S-Parameters (CALIBRATED_DATA) read from VNA (E8364B)
! VAR MeasDate=11/27/2017 1:01:56 PM
! VAR NAME=AFRL171016_07_04
! VAR FILENAME=AFRL171016_07_04.S2P
! VAR DATE=11/27/2017 1:01:56 PM
! VAR PHYS_PORTS=1,2
! VAR ObjTypeName=DATASET
! VAR IndexType=Frequency
!
# Hz S MA R 50
10000000.000 +1.4472943066E-002 -1.7260757993E+000 +9.8126741855E-001 -1.3167132925E-002 +9.7981655277E-001 -5.9775559716E-002 +1.6260370642E-002 -5.8084394169E+000
209950000.000 +1.3843271509E-002 +4.0643784682E+000 +9.8215250989E-001 -7.1187048426E-001 +9.8191674884E-001 -7.1015837449E-001 +1.3989658467E-002 +4.7373551232E+000
409900000.000 +1.4192099452E-002 +7.4083299931E+000 +9.8150308779E-001 -1.3599465959E+000 +9.8112229884E-001 -1.3316724810E+000 +1.4095767387E-002 +9.0230175103E+000
609850000.000 +1.4190404224E-002 +9.6041593874E+000 +9.8103024501E-001 -2.0085571396E+000 +9.8094197334E-001 -1.9877845466E+000 +1.4366775316E-002 +1.1134793489E+001
809800000.000 +1.4449455878E-002 +1.5537089849E+001 +9.8034128783E-001 -2.6508089247E+000 +9.7970987540E-001 -2.5816198918E+000 +1.4607218712E-002 +1.6362184092E+001
1009750000.000 +1.4543931402E-002 +1.8552026286E+001 +9.7942787881E-001 -3.2461163120E+000 +9.7893992993E-001 -3.2312168240E+000 +1.4937559912E-002 +1.8500119919E+001
1209700000.000 +1.5805391505E-002 +2.2104979121E+001 +9.7932883304E-001 -3.8504202967E+000 +9.7920630523E-001 -3.8166156473E+000 +1.6120366285E-002 +2.1290688118E+001
1409650000.000 +1.6425191497E-002 +2.3665833048E+001 +9.7900051527E-001 -4.4373470178E+000 +9.7847760767E-001 -4.4402044826E+000 +1.6728065614E-002 +2.3166770774E+001
1609600000.000 +1.7245374847E-002 +2.2911750408E+001 +9.7856974043E-001 -5.1032339533E+000 +9.7798541845E-001 -5.0583845644E+000 +1.7375164541E-002 +2.3919722775E+001
1809550000.000 +1.7266019636E-002 +2.4602844663E+001 +9.7773025550E-001 -5.7312239768E+000 +9.7647797383E-001 -5.6373064327E+000 +1.7484892335E-002 +2.5536320162E+001
2009500000.000 +1.7121558969E-002 +2.9594070047E+001 +9.7636124072E-001 -6.2901466275E+000 +9.7569531008E-001 -6.2491796921E+000 +1.7210882437E-002 +2.9384673304E+001
2209450000.000 +1.8503565762E-002 +3.2806336446E+001 +9.7542667549E-001 -6.8166261547E+000 +9.7479462840E-001 -6.8620776977E+000 +1.8338412223E-002 +3.4277492726E+001
2409400000.000 +1.9526842620E-002 +3.4632477179E+001 +9.7512689669E-001 -7.3842255705E+000 +9.7452130655E-001 -7.4050864986E+000 +1.9232572870E-002 +3.4464920523E+001
2609350000.000 +2.0549031177E-002 +3.5828425201E+001 +9.7460520451E-001 -7.9729297451E+000 +9.7448815098E-001 -7.9669180348E+000 +2.0538124075E-002 +3.6992157735E+001
2809300000.000 +2.1672962161E-002 +3.5939649403E+001 +9.7426400532E-001 -8.5614655094E+000 +9.7377610768E-001 -8.5386938847E+000 +2.1707174099E-002 +3.7556250020E+001
3009250000.000 +2.2336627941E-002 +3.5783356214E+001 +9.7354364028E-001 -9.1923182123E+000 +9.7292462339E-001 -9.1536752095E+000 +2.2308520892E-002 +3.7225489038E+001
3209200000.000 +2.3116278781E-002 +3.8181815641E+001 +9.7268997778E-001 -9.7342673757E+000 +9.7209822206E-001 -9.7603284010E+000 +2.2938344818E-002 +3.9314351740E+001
3409150000.000 +2.4220087712E-002 +3.8272696095E+001 +9.7206373817E-001 -1.0297328738E+001 +9.7147438150E-001 -1.0319556662E+001 +2.4305551448E-002 +4.0375234809E+001
3609100000.000 +2.5554585596E-002 +3.8609744085E+001 +9.7128338724E-001 -1.0847451128E+001 +9.7155718487E-001 -1.0907513252E+001 +2.5519850302E-002 +3.9680778984E+001
3809050000.000 +2.6515997723E-002 +3.9335528520E+001 +9.7200283697E-001 -1.1497720030E+001 +9.7166139016E-001 -1.1466157696E+001 +2.6581339674E-002 +4.0501069284E+001
4009000000.000 +2.8019210263E-002 +3.8619063642E+001 +9.7099244149E-001 -1.2051053675E+001 +9.7115414516E-001 -1.2056242733E+001 +2.8039055586E-002 +4.0877993943E+001
4208950000.000 +2.8860545318E-002 +3.8774500391E+001 +9.7105591458E-001 -1.2614420818E+001 +9.7092377241E-001 -1.2556979601E+001 +2.8409195877E-002 +4.0216102433E+001
4408900000.000 +2.9573865478E-002 +3.9048852486E+001 +9.7036717197E-001 -1.3194290216E+001 +9.7035069260E-001 -1.3188303548E+001 +2.9417131083E-002 +4.0966687545E+001
4608850000.000 +3.0391777050E-002 +3.9123156563E+001 +9.7040255469E-001 -1.3757422554E+001 +9.7014423649E-001 -1.3753935745E+001 +3.0356795817E-002 +4.2226824846E+001
4808800000.000 +3.1586841603E-002 +3.9404128168E+001 +9.6953886321E-001 -1.4348246669E+001 +9.6924136912E-001 -1.4339109555E+001 +3.1437136192E-002 +4.2480489229E+001
5008750000.000 +3.2418901477E-002 +3.9690998898E+001 +9.6962724149E-001 -1.4875964483E+001 +9.7018025874E-001 -1.4885835107E+001 +3.2416170050E-002 +4.2476890322E+001
5208700000.000 +3.3442247795E-002 +3.9217381808E+001 +9.6932562616E-001 -1.5498965629E+001 +9.6901029906E-001 -1.5547861164E+001 +3.3942290894E-002 +4.2646950594E+001
5408650000.000 +3.5173063742E-002 +3.8497527829E+001 +9.6927344255E-001 -1.6035724835E+001 +9.6899285251E-001 -1.6038680104E+001 +3.5443674445E-002 +4.1841528395E+001
5608600000.000 +3.6144547587E-002 +3.8403984387E+001 +9.6988451227E-001 -1.6663620427E+001 +9.6957089466E-001 -1.6649578920E+001 +3.6383351090E-002 +4.1482870367E+001
5808550000.000 +3.7344595890E-002 +3.7347809558E+001 +9.6932860687E-001 -1.7251130641E+001 +9.6875142967E-001 -1.7234554526E+001 +3.7933595061E-002 +4.1060118050E+001
6008500000.000 +3.8659074141E-002 +3.6707673239E+001 +9.6894295520E-001 -1.7809817737E+001 +9.6842927597E-001 -1.7783267798E+001 +3.8963930749E-002 +4.0355043804E+001
6208450000.000 +3.9805099947E-002 +3.6451012874E+001 +9.6845200555E-001 -1.8379841988E+001 +9.6838831395E-001 -1.8355690339E+001 +3.9940858858E-002 +3.9907146750E+001
6408400000.000 +4.0936151497E-002 +3.5246123174E+001 +9.6906339479E-001 -1.8984111504E+001 +9.6908141647E-001 -1.9007571753E+001 +4.1267095518E-002 +3.9239882390E+001
6608350000.000 +4.2145498491E-002 +3.4734769780E+001 +9.6756491050E-001 -1.9551167359E+001 +9.6739003582E-001 -1.9534854670E+001 +4.2211488481E-002 +3.8520343783E+001
6808300000.000 +4.3096479446E-002 +3.4582250547E+001 +9.6859895278E-001 -2.0087781953E+001 +9.6868792389E-001 -2.0033945444E+001 +4.3162509529E-002 +3.7952607157E+001
7008250000.000 +4.3844194749E-002 +3.3725041154E+001 +9.6748470485E-001 -2.0740154747E+001 +9.6743191499E-001 -2.0795673970E+001 +4.3936552183E-002 +3.8122753099E+001
7208200000.000 +4.5170227671E-002 +3.2993886413E+001 +9.6687672221E-001 -2.1286333158E+001 +9.6635755460E-001 -2.1263123641E+001 +4.5108643247E-002 +3.7275442463E+001
7408150000.000 +4.5682586263E-002 +3.2741085433E+001 +9.6633044650E-001 -2.1927639525E+001 +9.6725542931E-001 -2.1921606275E+001 +4.5730460783E-002 +3.6834119978E+001
7608100000.000 +4.6924458255E-002 +3.1784791011E+001 +9.6625955479E-001 -2.2422610863E+001 +9.6415339104E-001 -2.2443689955E+001 +4.6974982203E-002 +3.6821127563E+001
7808050000.000 +4.7858899206E-002 +3.1326922151E+001 +9.6536715528E-001 -2.2993408960E+001 +9.6335693805E-001 -2.3033494353E+001 +4.7867694396E-002 +3.5735234392E+001
8008000000.000 +4.8817783971E-002 +3.0736880485E+001 +9.6438984071E-001 -2.3521093481E+001 +9.6358329078E-001 -2.3572766722E+001 +4.8430764518E-002 +3.5825766796E+001
8207950000.000 +4.9438914257E-002 +3.0316154821E+001 +9.6502399162E-001 -2.4296621410E+001 +9.6530090426E-001 -2.4334360389E+001 +4.9672377483E-002 +3.5430952265E+001
8407900000.000 +5.1419601192E-002 +2.9687022800E+001 +9.6243742196E-001 -2.4763917106E+001 +9.6139199323E-001 -2.4741133490E+001 +5.1437521397E-002 +3.4837525897E+001
8607850000.000 +5.2148967724E-002 +2.9672221961E+001 +9.6451705267E-001 -2.5237327178E+001 +9.6590307239E-001 -2.5153251513E+001 +5.2193651496E-002 +3.4865374479E+001
8807800000.000 +5.3643016157E-002 +2.8808360216E+001 +9.6287998459E-001 -2.5924803908E+001 +9.6366827279E-001 -2.6003574783E+001 +5.4200827332E-002 +3.4635961657E+001
9007750000.000 +5.4658491880E-002 +2.7515842776E+001 +9.6195245916E-001 -2.6444688749E+001 +9.6175338164E-001 -2.6405874916E+001 +5.5215007779E-002 +3.2817994772E+001
9207700000.000 +5.5479238702E-002 +2.6942657823E+001 +9.6293823876E-001 -2.7018767090E+001 +9.6454493851E-001 -2.7052587948E+001 +5.5975167423E-002 +3.2148242097E+001
9407650000.000 +5.6786270046E-002 +2.5850575757E+001 +9.6240496893E-001 -2.7573708509E+001 +9.6368553280E-001 -2.7715205506E+001 +5.7290912091E-002 +3.2188527434E+001
9607600000.000 +5.8377531981E-002 +2.5113846571E+001 +9.6082971661E-001 -2.8152439573E+001 +9.6198061171E-001 -2.8303009418E+001 +5.8655043291E-002 +3.1184936400E+001
9807550000.000 +5.8968753821E-002 +2.3970073012E+001 +9.6103839032E-001 -2.8702670105E+001 +9.6084289076E-001 -2.8758488630E+001 +5.9083434264E-002 +3.0533805910E+001
10007500000.000 +5.9211576159E-002 +2.2363783740E+001 +9.6220284954E-001 -2.9416586065E+001 +9.6231702015E-001 -2.9458369194E+001 +5.9788079954E-002 +2.9753953685E+001
10207450000.000 +6.0610896250E-002 +2.2525567671E+001 +9.5963983767E-001 -2.9917594501E+001 +9.5654036915E-001 -2.9948332020E+001 +6.1049469446E-002 +2.9460668614E+001
10407400000.000 +6.1342567835E-002 +2.2042174469E+001 +9.6128111640E-001 -3.0384414222E+001 +9.5940279939E-001 -3.0135602456E+001 +6.1939315484E-002 +2.8968430843E+001
10607350000.000 +6.1717882753E-002 +2.1351744185E+001 +9.5900829324E-001 -3.1108293242E+001 +9.6004683276E-001 -3.1157033525E+001 +6.2285835792E-002 +2.8680492619E+001
10807300000.000 +6.3624588701E-002 +2.0671498818E+001 +9.5938542998E-001 -3.1552049912E+001 +9.5349172422E-001 -3.1445774722E+001 +6.4064947494E-002 +2.7861738981E+001
11007250000.000 +6.4312258809E-002 +1.9961864419E+001 +9.5924765149E-001 -3.2100669400E+001 +9.5986639182E-001 -3.1935915661E+001 +6.4872433556E-002 +2.7162339106E+001
11207200000.000 +6.5587280201E-002 +1.9106003061E+001 +9.5986688879E-001 -3.2599638157E+001 +9.5799078358E-001 -3.2488985372E+001 +6.5963044779E-002 +2.7127865882E+001
11407150000.000 +6.6971002219E-002 +1.8630050844E+001 +9.5565786445E-001 -3.3391204189E+001 +9.5726368180E-001 -3.3292628788E+001 +6.7308884680E-002 +2.6165359278E+001
11607100000.000 +6.7081707691E-002 +1.6416097607E+001 +9.5640692592E-001 -3.3443894682E+001 +9.5345329151E-001 -3.3570605058E+001 +6.7441417185E-002 +2.5059573022E+001
11807050000.000 +6.6905240124E-002 +1.5663909238E+001 +9.5911911496E-001 -3.4405135525E+001 +9.6386135851E-001 -3.4429008903E+001 +6.8801606860E-002 +2.4626349023E+001
12007000000.000 +6.8765240927E-002 +1.4745791474E+001 +9.5424298750E-001 -3.4554401412E+001 +9.5089973105E-001 -3.4997566280E+001 +7.0443135826E-002 +2.3683535100E+001
12206950000.000 +6.9019775520E-002 +1.5112365929E+001 +9.5733870335E-001 -3.5321675528E+001 +9.6184246740E-001 -3.5163771378E+001 +7.1221410145E-002 +2.3555112496E+001
12406900000.000 +6.9794281108E-002 +1.4033893707E+001 +9.5688456353E-001 -3.5691855323E+001 +9.5897349855E-001 -3.6310459438E+001 +7.2480870516E-002 +2.2875289413E+001
12606850000.000 +6.9695960747E-002 +1.4157692855E+001 +9.5880196950E-001 -3.6504932448E+001 +9.5813611967E-001 -3.6641036940E+001 +7.3021432580E-002 +2.2627362280E+001
12806800000.000 +7.1823386487E-002 +1.5641958740E+001 +9.5524171541E-001 -3.6718984911E+001 +9.5649828851E-001 -3.7270677709E+001 +7.3904398396E-002 +2.1688648453E+001
13006750000.000 +7.4466261056E-002 +1.3489663340E+001 +9.6111235258E-001 -3.7713780040E+001 +9.6365134092E-001 -3.7863076699E+001 +7.4087029527E-002 +2.1228720486E+001
13206700000.000 +7.5249843186E-002 +1.2816067151E+001 +9.5740115194E-001 -3.8356084523E+001 +9.5792670838E-001 -3.8860423050E+001 +7.5043156490E-002 +2.1589708690E+001
13406650000.000 +7.7593999721E-002 +1.0723250022E+001 +9.6177958960E-001 -3.8839253127E+001 +9.5702586884E-001 -3.8639159265E+001 +7.7021856140E-002 +2.0640859549E+001
13606600000.000 +7.7311473788E-002 +8.5678209689E+000 +9.5978805566E-001 -3.9512875712E+001 +9.6226314315E-001 -3.9402876444E+001 +7.7194235833E-002 +1.9718331300E+001
13806550000.000 +7.8223893167E-002 +8.5207391766E+000 +9.5736584601E-001 -4.0276124671E+001 +9.5327701631E-001 -4.0098535908E+001 +7.8747898732E-002 +2.0252799896E+001
14006500000.000 +7.8298152582E-002 +7.3387226774E+000 +9.5471185031E-001 -4.0665001903E+001 +9.5576188789E-001 -4.0243140433E+001 +7.9697627282E-002 +1.8618141316E+001
14206450000.000 +7.8523371646E-002 +6.6405344058E+000 +9.5801438812E-001 -4.1202149144E+001 +9.5767339498E-001 -4.0811924619E+001 +8.0428732847E-002 +1.8592772852E+001
14406400000.000 +8.0094567684E-002 +6.0812717412E+000 +9.5847480331E-001 -4.1810533817E+001 +9.5426887181E-001 -4.1061153129E+001 +8.2246473533E-002 +1.7843605891E+001
14606350000.000 +7.9955715023E-002 +5.5146770851E+000 +9.5247663434E-001 -4.2070787884E+001 +9.5512454723E-001 -4.1648203976E+001 +8.2288466462E-002 +1.7020991845E+001
14806300000.000 +8.0616650861E-002 +5.1272879076E+000 +9.5962163678E-001 -4.2399341011E+001 +9.5672664516E-001 -4.2324295104E+001 +8.3329186398E-002 +1.7250064005E+001
15006250000.000 +8.1982575051E-002 +4.5389740827E+000 +9.5421978174E-001 -4.3188005805E+001 +9.5929114823E-001 -4.3294303424E+001 +8.4952657169E-002 +1.6649095607E+001
15206200000.000 +8.1011030384E-002 +4.4130770815E+000 +9.5939245545E-001 -4.3281698833E+001 +9.5295725866E-001 -4.3121611864E+001 +8.4356345775E-002 +1.6220765455E+001
15406150000.000 +8.2661119467E-002 +2.8778101971E+000 +9.6102699777E-001 -4.4311369786E+001 +9.6862004221E-001 -4.4140011003E+001 +8.6286999676E-002 +1.5464831823E+001
15606100000.000 +8.2964429043E-002 +1.7628534399E+000 +9.5947494322E-001 -4.4684126008E+001 +9.5549366769E-001 -4.5439497364E+001 +8.7258461517E-002 +1.4909594707E+001
15806050000.000 +8.3299616850E-002 +1.5506549386E+000 +9.6061963821E-001 -4.5668131398E+001 +9.6366726878E-001 -4.5426156742E+001 +8.8246992296E-002 +1.4386650253E+001
16006000000.000 +8.3459156555E-002 +3.3316240433E-001 +9.6344136620E-001 -4.5828803118E+001 +9.6009962900E-001 -4.6576229247E+001 +8.8857364579E-002 +1.3823630520E+001
16205950000.000 +8.3530251858E-002 +3.5781621350E-001 +9.6418045317E-001 -4.6787460478E+001 +9.5586214441E-001 -4.7136096712E+001 +8.9680795812E-002 +1.3860259051E+001
16405900000.000 +8.6489564463E-002 -1.7032418322E+000 +9.5719816240E-001 -4.6646847206E+001 +9.5046545683E-001 -4.8426442774E+001 +9.2724060448E-002 +1.1811428545E+001
16605850000.000 +8.4999432558E-002 -7.4318993282E-001 +9.6507869405E-001 -4.7881769841E+001 +9.6062572414E-001 -4.8019004432E+001 +9.2283840465E-002 +1.2548438112E+001
16805800000.000 +8.7405669778E-002 +3.3905985206E-001 +9.5283626730E-001 -4.8603032681E+001 +9.6048007734E-001 -4.9523389036E+001 +9.3760127332E-002 +1.3158284061E+001
17005750000.000 +8.8210578299E-002 -5.0584191680E-001 +9.6163311570E-001 -4.9360671301E+001 +9.4938575987E-001 -4.9022249994E+001 +9.5474711510E-002 +1.1953966928E+001
17205700000.000 +8.8128653007E-002 -7.8408784905E-001 +9.5501277231E-001 -4.9708507223E+001 +9.5897328256E-001 -5.0085079820E+001 +9.6195714464E-002 +1.0805467375E+001
17405650000.000 +8.9421285696E-002 -1.2831877327E+000 +9.6143655545E-001 -5.0387458584E+001 +9.5241240034E-001 -5.0498512174E+001 +9.6464529039E-002 +1.0710540608E+001
17605600000.000 +9.2377875162E-002 -2.5266254848E+000 +9.5039272537E-001 -5.0944670648E+001 +9.5502463002E-001 -5.0739230121E+001 +9.8420638767E-002 +9.8147907611E+000
17805550000.000 +9.2518456243E-002 -3.2506816267E+000 +9.6180323707E-001 -5.1461634329E+001 +9.5616114794E-001 -5.0936809762E+001 +9.8834634457E-002 +9.4087486461E+000
18005500000.000 +9.2615141662E-002 -3.4811743967E+000 +9.5212323251E-001 -5.2160865819E+001 +9.6254522374E-001 -5.2184180462E+001 +9.9123317921E-002 +9.3435391353E+000
18205450000.000 +9.3862116707E-002 -4.6722758442E+000 +9.5285657762E-001 -5.2302957295E+001 +9.5900910103E-001 -5.2344282951E+001 +1.0051382525E-001 +8.5636705463E+000
18405400000.000 +9.2691782141E-002 -5.1475856240E+000 +9.5493751580E-001 -5.3247741010E+001 +9.7045290503E-001 -5.2665618345E+001 +1.0085936018E-001 +7.8157530600E+000
18605350000.000 +9.2970937932E-002 -5.3855243902E+000 +9.5600086856E-001 -5.4034271062E+001 +9.6786139190E-001 -5.4113240260E+001 +1.0166634111E-001 +7.8414313661E+000
18805300000.000 +9.5452147705E-002 -6.7932324476E+000 +9.5676951374E-001 -5.4003697259E+001 +9.4804060091E-001 -5.4283799571E+001 +1.0380445110E-001 +6.8626557171E+000
19005250000.000 +9.5890442532E-002 -6.8290034303E+000 +9.6179200031E-001 -5.4551551478E+001 +9.6795605669E-001 -5.4549542025E+001 +1.0471538924E-001 +6.8929899720E+000
19205200000.000 +9.4743459605E-002 -8.8102146208E+000 +9.6579907030E-001 -5.5067492551E+001 +9.5774613589E-001 -5.6484303977E+001 +1.0543861486E-001 +5.7200649417E+000
19405150000.000 +9.6242747713E-002 -8.3222313934E+000 +9.6452976922E-001 -5.5940653326E+001 +9.4946054016E-001 -5.6573220593E+001 +1.0598857224E-001 +5.5782277705E+000
19605100000.000 +9.5834084915E-002 -9.1227724489E+000 +9.6998252114E-001 -5.6134879054E+001 +9.4676744148E-001 -5.7199198508E+001 +1.0571796606E-001 +4.7320875943E+000
19805050000.000 +9.7206210516E-002 -8.9155571678E+000 +9.6592839139E-001 -5.7434536946E+001 +9.5744169795E-001 -5.7794429356E+001 +1.0764915004E-001 +4.8506161314E+000
20005000000.000 +1.0070974429E-001 -9.7575520747E+000 +9.5717752205E-001 -5.7699086713E+001 +9.4887189242E-001 -5.8895409923E+001 +1.1020266889E-001 +4.2541225282E+000
20204950000.000 +9.9951124017E-002 -9.5641470704E+000 +9.6827986286E-001 -5.8666613032E+001 +9.5333505728E-001 -5.8369050353E+001 +1.1089643259E-001 +4.1364043425E+000
20404900000.000 +1.0098966250E-001 -1.0017661479E+001 +9.6255392919E-001 -5.9142502539E+001 +9.5237291689E-001 -5.9963918600E+001 +1.1132376678E-001 +3.1709848836E+000
20604850000.000 +1.0495051167E-001 -1.0521142493E+001 +9.5835333895E-001 -5.9883128946E+001 +9.3635648013E-001 -5.9558405521E+001 +1.1368741693E-001 +2.9353093850E+000
20804800000.000 +1.0400078943E-001 -1.1023254099E+001 +9.5034623618E-001 -6.0389657601E+001 +9.5766173078E-001 -6.0177922590E+001 +1.1385320704E-001 +2.0301692279E+000
21004750000.000 +1.0464884118E-001 -1.1448129538E+001 +9.5749141332E-001 -6.1138988371E+001 +9.5210759005E-001 -6.1071916239E+001 +1.1515963988E-001 +1.9227286611E+000
21204700000.000 +1.0633107991E-001 -1.1899661213E+001 +9.4259052518E-001 -6.1384055653E+001 +9.5987225501E-001 -6.1503781665E+001 +1.1592866114E-001 +1.1686464571E+000
21404650000.000 +1.0683765255E-001 -1.2506873296E+001 +9.4979723446E-001 -6.1733809690E+001 +9.5412375501E-001 -6.1662697971E+001 +1.1649306515E-001 +6.1936523773E-001
21604600000.000 +1.0401236728E-001 -1.2554922818E+001 +9.4164860694E-001 -6.3077305495E+001 +9.7599344688E-001 -6.2390721210E+001 +1.1515110715E-001 +1.1655361331E-001
21804550000.000 +1.0962061605E-001 -1.3944731125E+001 +9.4881267402E-001 -6.2914290188E+001 +9.5672428907E-001 -6.3508844364E+001 +1.1898831421E-001 -3.1749299538E-001
22004500000.000 +1.0818245416E-001 -1.4302548346E+001 +9.5247372934E-001 -6.3676530492E+001 +9.6484513339E-001 -6.2653585295E+001 +1.1861475218E-001 -7.3853575936E-001
22204450000.000 +1.1023799703E-001 -1.4656271562E+001 +9.5453982764E-001 -6.3958464565E+001 +9.6673985744E-001 -6.4185099674E+001 +1.2051180242E-001 -5.4484482356E-001
22404400000.000 +1.1054046193E-001 -1.5086365916E+001 +9.4916556568E-001 -6.4986640517E+001 +9.5715258681E-001 -6.5274529342E+001 +1.2164693808E-001 -1.1464982604E+000
22604350000.000 +1.1234975076E-001 -1.6029578908E+001 +9.5563585931E-001 -6.5163773893E+001 +9.5472998590E-001 -6.5599732711E+001 +1.2252255117E-001 -1.7644853561E+000
22804300000.000 +1.1142604960E-001 -1.6647709439E+001 +9.6147507664E-001 -6.6293162382E+001 +9.6092456296E-001 -6.6873191893E+001 +1.2292934962E-001 -2.5861173686E+000
23004250000.000 +1.1286340486E-001 -1.7098359041E+001 +9.5994222760E-001 -6.6812800372E+001 +9.4186056183E-001 -6.7491011594E+001 +1.2414277230E-001 -2.8411948434E+000
23204200000.000 +1.1472259291E-001 -1.7955157721E+001 +9.5827979270E-001 -6.7223259079E+001 +9.3724946999E-001 -6.7952087204E+001 +1.2523514487E-001 -3.0924161179E+000
23404150000.000 +1.1444510928E-001 -1.8156456512E+001 +9.6712728543E-001 -6.8528870270E+001 +9.4993852961E-001 -6.8184019414E+001 +1.2674081912E-001 -3.2826144081E+000
23604100000.000 +1.1550516301E-001 -1.9097665407E+001 +9.5554455602E-001 -6.8540200889E+001 +9.4099925113E-001 -7.0390151184E+001 +1.2741636839E-001 -4.2252177931E+000
23804050000.000 +1.1709873026E-001 -1.7737468358E+001 +9.6631590047E-001 -6.9375214056E+001 +9.1989494297E-001 -6.8975663285E+001 +1.2826246388E-001 -3.1676459572E+000
24004000000.000 +1.1895876802E-001 -1.9257170210E+001 +9.5352423862E-001 -6.9725747138E+001 +9.4285358348E-001 -7.0721985502E+001 +1.2976769290E-001 -4.9063302956E+000
24203950000.000 +1.2125393646E-001 -1.8340337853E+001 +9.5358674854E-001 -7.0931005204E+001 +9.2695788237E-001 -7.1548236081E+001 +1.3093008349E-001 -4.5667517972E+000
24403900000.000 +1.2473159251E-001 -2.1995705275E+001 +9.4269445860E-001 -7.0840060387E+001 +9.3779768149E-001 -7.1450375177E+001 +1.3395086876E-001 -6.1356905161E+000
24603850000.000 +1.2304768700E-001 -2.2669572258E+001 +9.5308479312E-001 -7.1644707542E+001 +9.3951535392E-001 -7.1616271710E+001 +1.3409112070E-001 -6.7444661807E+000
24803800000.000 +1.2525742455E-001 -2.3454490858E+001 +9.3933751569E-001 -7.1880822261E+001 +9.4272440418E-001 -7.3437375547E+001 +1.3724494530E-001 -7.2177467413E+000
25003750000.000 +1.2136137699E-001 -2.4432837614E+001 +9.5209600808E-001 -7.2260101043E+001 +9.2225076483E-001 -7.2703397642E+001 +1.3535834988E-001 -8.3833473292E+000
25203700000.000 +1.2192455128E-001 -2.3999555919E+001 +9.4518564191E-001 -7.3326760317E+001 +9.5582209408E-001 -7.2746132281E+001 +1.3772884822E-001 -8.9480201755E+000
25403650000.000 +1.2513013120E-001 -2.4361003158E+001 +9.3632029366E-001 -7.3655870593E+001 +9.3801657379E-001 -7.4317160218E+001 +1.3871868161E-001 -9.3385269120E+000
25603600000.000 +1.2421889725E-001 -2.5904645185E+001 +9.3431668518E-001 -7.3963389144E+001 +9.3565543915E-001 -7.3295759958E+001 +1.3933947544E-001 -1.0882306087E+001
25803550000.000 +1.2624846249E-001 -2.5346021783E+001 +9.3715536799E-001 -7.4360962725E+001 +9.4789651196E-001 -7.4675335554E+001 +1.3964764518E-001 -1.0539500842E+001
26003500000.000 +1.2745466897E-001 -2.6337522243E+001 +9.3741815917E-001 -7.5805201785E+001 +9.4473504535E-001 -7.4822620381E+001 +1.4076716873E-001 -1.1473746513E+001
26203450000.000 +1.2731671291E-001 -2.7150358611E+001 +9.3415849719E-001 -7.5948904070E+001 +9.4308931297E-001 -7.5192799496E+001 +1.4047109357E-001 -1.1772995521E+001
26403400000.000 +1.2899137620E-001 -2.7111029293E+001 +9.4735788384E-001 -7.6687499546E+001 +9.3921046653E-001 -7.5426777042E+001 +1.4257356216E-001 -1.1774878793E+001
26603350000.000 +1.2993610866E-001 -2.7385518435E+001 +9.3298022989E-001 -7.6745490579E+001 +9.4962344365E-001 -7.7607513569E+001 +1.4302139722E-001 -1.1890838535E+001
26803300000.000 +1.2905516490E-001 -2.8370880224E+001 +9.4492602572E-001 -7.7309545223E+001 +9.3497837690E-001 -7.7353061068E+001 +1.4358637719E-001 -1.2623162633E+001
27003250000.000 +1.3008826425E-001 -2.8751124143E+001 +9.4353600430E-001 -7.8255028900E+001 +9.4654696357E-001 -7.8362412162E+001 +1.4519276925E-001 -1.3038027680E+001
27203200000.000 +1.3018086523E-001 -2.8521751992E+001 +9.5079155836E-001 -7.9065420658E+001 +9.1747830234E-001 -7.9839637563E+001 +1.4453936265E-001 -1.3217814988E+001
27403150000.000 +1.3197641502E-001 -3.0151642234E+001 +9.4485912648E-001 -7.9341840405E+001 +9.1477946549E-001 -8.0131169472E+001 +1.4727966447E-001 -1.4317487446E+001
27603100000.000 +1.3169413964E-001 -2.9078880346E+001 +9.5499845554E-001 -8.0318582890E+001 +9.1669330256E-001 -8.0519067272E+001 +1.4674864522E-001 -1.4165796843E+001
27803050000.000 +1.3422719771E-001 -2.8970667331E+001 +9.5172920844E-001 -8.1339345039E+001 +9.0931845075E-001 -8.1401951738E+001 +1.4824647719E-001 -1.4412256066E+001
28003000000.000 +1.3471675676E-001 -2.9466961522E+001 +9.5444175424E-001 -8.1677246211E+001 +9.0062925923E-001 -8.1551727233E+001 +1.4820761906E-001 -1.4871878466E+001
28202950000.000 +1.3823551441E-001 -3.0328545151E+001 +9.5195052463E-001 -8.2417834758E+001 +9.0965423377E-001 -8.1590325921E+001 +1.5068743945E-001 -1.5813514811E+001
28402900000.000 +1.3707577704E-001 -3.1776176541E+001 +9.3582481992E-001 -8.2683574691E+001 +9.4257840492E-001 -8.2865465458E+001 +1.5169425277E-001 -1.7090936054E+001
28602850000.000 +1.4098443405E-001 -3.3463135933E+001 +9.2698763728E-001 -8.2958900470E+001 +9.1760342481E-001 -8.3221910790E+001 +1.5478010190E-001 -1.7985591487E+001
28802800000.000 +1.3962138692E-001 -3.3804280409E+001 +9.3038124798E-001 -8.3348423170E+001 +9.3579121585E-001 -8.2701684964E+001 +1.5483700890E-001 -1.8811352041E+001
29002750000.000 +1.4170643771E-001 -3.3867163278E+001 +9.3630515238E-001 -8.3643254099E+001 +9.3694567382E-001 -8.4854601750E+001 +1.5656090021E-001 -1.9338536690E+001
29202700000.000 +1.4307890337E-001 -3.4921345199E+001 +9.2826186915E-001 -8.3924561013E+001 +9.3332748235E-001 -8.5229091463E+001 +1.5834440798E-001 -1.9976595565E+001
29402650000.000 +1.4343725471E-001 -3.5589060155E+001 +9.3409781076E-001 -8.4111477504E+001 +9.3653177244E-001 -8.5409590196E+001 +1.5944465821E-001 -2.0819290393E+001
29602600000.000 +1.4441756279E-001 -3.6378611149E+001 +9.3558775791E-001 -8.4869040063E+001 +9.3804973747E-001 -8.6308226072E+001 +1.6030417774E-001 -2.1743767737E+001
29802550000.000 +1.4370243097E-001 -3.8759176587E+001 +9.3264266122E-001 -8.4884726340E+001 +9.2014765454E-001 -8.7092965427E+001 +1.6016302404E-001 -2.3415361432E+001
30002500000.000 +1.4315780158E-001 -3.7007328461E+001 +9.4292024465E-001 -8.5885644412E+001 +9.2742364741E-001 -8.6141902165E+001 +1.5842263173E-001 -2.2779771046E+001
30202450000.000 +1.4511951801E-001 -3.7524398152E+001 +9.3183702564E-001 -8.7134837948E+001 +9.4460498878E-001 -8.7843974282E+001 +1.5944352631E-001 -2.3154423393E+001
30402400000.000 +1.4565544850E-001 -3.7984099335E+001 +9.4422242463E-001 -8.7983342245E+001 +9.0295935239E-001 -8.8034913630E+001 +1.5931212462E-001 -2.3330616152E+001
30602350000.000 +1.5011634648E-001 -3.9697684036E+001 +9.3544052682E-001 -8.9090834928E+001 +9.1477168710E-001 -8.6994782005E+001 +1.6336459527E-001 -2.4480215279E+001
30802300000.000 +1.5008771749E-001 -3.8904015205E+001 +9.4034925226E-001 -8.9684277785E+001 +9.0617238743E-001 -8.8640758554E+001 +1.6204518724E-001 -2.4138268049E+001
31002250000.000 +1.5262718923E-001 -4.1809040146E+001 +9.1560402867E-001 -9.0357821170E+001 +9.1079526855E-001 -8.8744241302E+001 +1.6438046527E-001 -2.6248222765E+001
31202200000.000 +1.5240831041E-001 -4.0594833932E+001 +9.3574100433E-001 -9.0614856941E+001 +9.0719842959E-001 -8.9914344821E+001 +1.6410399213E-001 -2.5971564665E+001
31402150000.000 +1.5262783290E-001 -4.1845596518E+001 +9.2097144711E-001 -9.1853119145E+001 +9.2696585427E-001 -9.0521974046E+001 +1.6514495735E-001 -2.7299016482E+001
31602100000.000 +1.5449906310E-001 -4.2832320053E+001 +9.2944238423E-001 -9.1518158997E+001 +8.9343556588E-001 -9.2095877918E+001 +1.6525267063E-001 -2.7877923529E+001
31802050000.000 +1.5308262070E-001 -4.5916795264E+001 +9.0816443500E-001 -9.2436178737E+001 +9.2046031306E-001 -9.0146516089E+001 +1.6543285347E-001 -3.0277690987E+001
32002000000.000 +1.5330820422E-001 -4.4096455627E+001 +9.3049490678E-001 -9.2357862068E+001 +9.1922656363E-001 -9.2794426313E+001 +1.6480728463E-001 -2.9623911091E+001
32201950000.000 +1.5398961792E-001 -4.5193776624E+001 +9.1719842605E-001 -9.2956813697E+001 +9.2184890179E-001 -9.2631811843E+001 +1.6525111195E-001 -3.0086910689E+001
32401900000.000 +1.5243043430E-001 -4.5713530268E+001 +9.4093134139E-001 -9.2543258874E+001 +9.1303553520E-001 -9.3718698947E+001 +1.6411129794E-001 -3.1024255647E+001
32601850000.000 +1.5562742908E-001 -4.5788075542E+001 +9.2394208724E-001 -9.4193040090E+001 +9.2744769644E-001 -9.3857800194E+001 +1.6628067116E-001 -3.1275011884E+001
32801800000.000 +1.5750419641E-001 -4.6860320466E+001 +9.2834993440E-001 -9.3980977588E+001 +9.2480129038E-001 -9.5621728655E+001 +1.6655234533E-001 -3.2006724249E+001
33001750000.000 +1.5751170757E-001 -4.7241141307E+001 +9.3176506083E-001 -9.4867573977E+001 +9.2521266084E-001 -9.5447147301E+001 +1.6727551497E-001 -3.2349446402E+001
33201700000.000 +1.5788605602E-001 -4.8138151038E+001 +9.3524950570E-001 -9.4991715387E+001 +9.2769605594E-001 -9.5858776840E+001 +1.6712081468E-001 -3.3371500452E+001
33401650000.000 +1.5876163858E-001 -4.9244813185E+001 +9.3231079175E-001 -9.5565189603E+001 +9.2282371782E-001 -9.6504008605E+001 +1.6770250807E-001 -3.3583521550E+001
33601600000.000 +1.6005505122E-001 -4.9844038150E+001 +9.3151666145E-001 -9.6619019117E+001 +9.1497707491E-001 -9.6773537842E+001 +1.6819987956E-001 -3.4428649915E+001
33801550000.000 +1.6082030040E-001 -5.0599601811E+001 +9.3015394606E-001 -9.7470501666E+001 +9.1703917364E-001 -9.7257507282E+001 +1.6855112472E-001 -3.4897007519E+001
34001500000.000 +1.6085233262E-001 -5.2477635242E+001 +9.2409999176E-001 -9.7699483435E+001 +9.0272324569E-001 -9.7637682886E+001 +1.6809937417E-001 -3.6141442338E+001
34201450000.000 +1.5842593203E-001 -5.3154023505E+001 +9.2954780060E-001 -9.7871486042E+001 +9.0439368470E-001 -9.8280694163E+001 +1.6781144388E-001 -3.6889584995E+001
34401400000.000 +1.6061271110E-001 -5.3578101675E+001 +9.2497677822E-001 -9.9004159595E+001 +9.0789710147E-001 -9.8850009002E+001 +1.6896446884E-001 -3.7334670553E+001
34601350000.000 +1.6228622602E-001 -5.3992785723E+001 +9.2525946118E-001 -9.9937536376E+001 +9.0609248972E-001 -1.0022259227E+002 +1.7051739580E-001 -3.7657058455E+001
34801300000.000 +1.6236387087E-001 -5.4713979623E+001 +9.2700388577E-001 -1.0033251898E+002 +8.8538826513E-001 -9.9930395056E+001 +1.7124215739E-001 -3.8535246968E+001
35001250000.000 +1.6585040948E-001 -5.5972933304E+001 +9.2278055394E-001 -1.0139384092E+002 +8.9466088132E-001 -9.9793395294E+001 +1.7277704564E-001 -3.9282900186E+001
35201200000.000 +1.6473693713E-001 -5.6882086458E+001 +9.1754677342E-001 -1.0157830909E+002 +8.9165060313E-001 -1.0177230973E+002 +1.7299526658E-001 -4.0387061103E+001
35401150000.000 +1.6566075072E-001 -5.7451116112E+001 +9.1742461808E-001 -1.0249762858E+002 +8.9935981731E-001 -1.0181457037E+002 +1.7400229635E-001 -4.1042975024E+001
35601100000.000 +1.6582082128E-001 -5.8457261273E+001 +9.1898597054E-001 -1.0282736621E+002 +8.9934215905E-001 -1.0216325859E+002 +1.7304198961E-001 -4.2252994126E+001
35801050000.000 +1.6899602482E-001 -5.9533926390E+001 +9.0862711775E-001 -1.0380423232E+002 +8.9581994572E-001 -1.0338081354E+002 +1.7496731555E-001 -4.3315154445E+001
36001000000.000 +1.6670211627E-001 -6.0745647275E+001 +9.1578823328E-001 -1.0351467322E+002 +8.9131024764E-001 -1.0443214102E+002 +1.7342095729E-001 -4.4623185928E+001
36200950000.000 +1.6586754671E-001 -6.1892774544E+001 +9.1202852696E-001 -1.0494628100E+002 +9.0822129888E-001 -1.0345564347E+002 +1.7262820584E-001 -4.5341115385E+001
36400900000.000 +1.6405572121E-001 -6.2661931990E+001 +9.1361294343E-001 -1.0424009124E+002 +9.1343133154E-001 -1.0519053305E+002 +1.7157746227E-001 -4.6309798401E+001
36600850000.000 +1.6301639916E-001 -6.4966102407E+001 +9.0849482311E-001 -1.0491019517E+002 +8.9327228699E-001 -1.0471318132E+002 +1.7023619630E-001 -4.8072361342E+001
36800800000.000 +1.6000498104E-001 -6.4639291126E+001 +9.2482381022E-001 -1.0470591131E+002 +9.1465734566E-001 -1.0566103751E+002 +1.6790481699E-001 -4.8128932077E+001
37000750000.000 +1.5828055828E-001 -6.5562059992E+001 +9.1737968481E-001 -1.0557937931E+002 +9.1382109263E-001 -1.0576553716E+002 +1.6686408576E-001 -4.8685115544E+001
37200700000.000 +1.5267952974E-001 -6.6659879890E+001 +9.2738159498E-001 -1.0498481545E+002 +9.0705406061E-001 -1.0611741347E+002 +1.6398467836E-001 -4.9365792582E+001
37400650000.000 +1.5375238570E-001 -6.6302623567E+001 +9.2939492885E-001 -1.0655964999E+002 +9.0499926877E-001 -1.0627725106E+002 +1.6503040614E-001 -4.9435690493E+001
37600600000.000 +1.5269665453E-001 -6.7156330007E+001 +9.3580519820E-001 -1.0724881619E+002 +9.0553610761E-001 -1.0757348816E+002 +1.6421350886E-001 -5.0455813798E+001
37800550000.000 +1.5310942807E-001 -6.7008376229E+001 +9.3249258181E-001 -1.0831931467E+002 +8.9007795436E-001 -1.0742582909E+002 +1.6457104035E-001 -5.0551293652E+001
38000500000.000 +1.5343333325E-001 -6.7904876102E+001 +9.3260232389E-001 -1.0888213873E+002 +9.0147263893E-001 -1.0686820142E+002 +1.6457563675E-001 -5.1105882175E+001
38200450000.000 +1.5466190899E-001 -6.9013328792E+001 +9.2179084458E-001 -1.1031410470E+002 +8.9902001543E-001 -1.0861211005E+002 +1.6470141612E-001 -5.2397043892E+001
38400400000.000 +1.5225001924E-001 -7.1636305127E+001 +9.1389324440E-001 -1.1020532863E+002 +8.8028050826E-001 -1.0840213378E+002 +1.6373172015E-001 -5.3975564994E+001
38600350000.000 +1.4984609347E-001 -7.0738904059E+001 +9.1768583905E-001 -1.1102265328E+002 +9.0223570533E-001 -1.0945964141E+002 +1.6340181623E-001 -5.4520700915E+001
38800300000.000 +1.4817992045E-001 -7.4132134120E+001 +8.9776235145E-001 -1.1135912454E+002 +8.8974100051E-001 -1.0974540097E+002 +1.6293905297E-001 -5.7031722487E+001
39000250000.000 +1.4719749079E-001 -7.4024333211E+001 +9.0189314605E-001 -1.1175395663E+002 +8.8649898092E-001 -1.1117166453E+002 +1.6242341388E-001 -5.7887706934E+001
39200200000.000 +1.4920911035E-001 -7.4904205109E+001 +8.9297973327E-001 -1.1289715129E+002 +8.7636185689E-001 -1.1118768987E+002 +1.6315155453E-001 -5.9185109672E+001
39400150000.000 +1.4155543434E-001 -7.3797463914E+001 +8.9788933099E-001 -1.1217288137E+002 +8.9702742423E-001 -1.1263417944E+002 +1.5853686623E-001 -5.9469052761E+001
39600100000.000 +1.3814771459E-001 -7.6418872838E+001 +8.9422757091E-001 -1.1230510979E+002 +8.8265584714E-001 -1.1219010374E+002 +1.5583866926E-001 -6.2026633404E+001
39800050000.000 +1.3595920486E-001 -7.1458932783E+001 +9.2057239236E-001 -1.1250082893E+002 +9.1576419511E-001 -1.1341733674E+002 +1.5337877676E-001 -6.0464187100E+001
40000000000.000 +1.3911664724E-001 -7.2570846833E+001 +9.2378152405E-001 -1.1407777477E+002 +9.0121718003E-001 -1.1510824876E+002 +1.5235112751E-001 -6.1542722994E+001
