# Supplementary material for: Conductivity and radio frequency performance data for silver nanoparticle inks deposited via aerosol jet deposition and processed under varying conditions
Source: Data Brief. 2020 Sep 24;33:106331. doi: 10.1016/j.dib.2020.106331 (PMC7560714; doi:10.1016/j.dib.2020.106331)
Supplement: Supplementary file 3 [file mmc3.zip › Sintering Study/ANP Ink/RF Data/ANP_06_05.S2P]

!  2-Port S-parameters saved by WinCal
! VAR MeasName=S-Parameters (CALIBRATED_DATA) read from VNA (E8364B)
! VAR MeasDate=11/27/2017 1:03:59 PM
! VAR NAME=AFRL171016_07_05
! VAR FILENAME=AFRL171016_07_05.S2P
! VAR DATE=11/27/2017 1:04:00 PM
! VAR PHYS_PORTS=1,2
! VAR ObjTypeName=DATASET
! VAR IndexType=Frequency
!
# Hz S MA R 50
10000000.000 +1.3711824519E-002 +8.5714215394E-001 +9.8146314203E-001 -7.2355547262E-002 +9.8210877682E-001 -6.0164745096E-002 +1.4203885045E-002 -3.7226287252E+000
209950000.000 +1.2086815754E-002 +4.2562009452E+000 +9.8210162027E-001 -7.0745696896E-001 +9.8172681823E-001 -6.9791053355E-001 +1.2280343478E-002 +4.8527055955E+000
409900000.000 +1.2501845687E-002 +7.7286578865E+000 +9.8161500483E-001 -1.3300250915E+000 +9.8127703151E-001 -1.3190759617E+000 +1.2582769265E-002 +9.4826983748E+000
609850000.000 +1.2637965713E-002 +1.0245135122E+001 +9.8089859307E-001 -1.9775843028E+000 +9.8092997032E-001 -2.0084283363E+000 +1.2790392870E-002 +1.1084301677E+001
809800000.000 +1.2863897564E-002 +1.5867876121E+001 +9.8021880941E-001 -2.6099163474E+000 +9.8000391989E-001 -2.5943725239E+000 +1.3562944472E-002 +1.5789254253E+001
1009750000.000 +1.3075667799E-002 +1.8371874205E+001 +9.7962893212E-001 -3.2285662323E+000 +9.7908812934E-001 -3.1893246644E+000 +1.3539413177E-002 +1.8530791902E+001
1209700000.000 +1.4359693540E-002 +2.2181616028E+001 +9.7934678116E-001 -3.7801138564E+000 +9.7915045506E-001 -3.7672024099E+000 +1.4630917940E-002 +2.1375019378E+001
1409650000.000 +1.4806363291E-002 +2.3344066812E+001 +9.7885732985E-001 -4.3930675437E+000 +9.7852109459E-001 -4.3912210234E+000 +1.5253149405E-002 +2.2912631818E+001
1609600000.000 +1.5510194484E-002 +2.2865969076E+001 +9.7833132548E-001 -5.0044427526E+000 +9.7779055600E-001 -4.9887624162E+000 +1.5419617517E-002 +2.4139834267E+001
1809550000.000 +1.5163254534E-002 +2.5331283272E+001 +9.7717668187E-001 -5.6087606778E+000 +9.7642159712E-001 -5.5724432699E+000 +1.5650820052E-002 +2.5707698586E+001
2009500000.000 +1.5001296848E-002 +3.0120836684E+001 +9.7589282628E-001 -6.1981478681E+000 +9.7564733831E-001 -6.2108265825E+000 +1.5324501386E-002 +2.8911755677E+001
2209450000.000 +1.6380220533E-002 +3.3109644039E+001 +9.7511305250E-001 -6.7453042863E+000 +9.7485238246E-001 -6.7690026314E+000 +1.6483421227E-002 +3.3740039163E+001
2409400000.000 +1.7432347482E-002 +3.5282734374E+001 +9.7488738686E-001 -7.3080900946E+000 +9.7467516276E-001 -7.2704333412E+000 +1.7315366759E-002 +3.3755087130E+001
2609350000.000 +1.8261358057E-002 +3.6264179360E+001 +9.7463015883E-001 -7.8808672272E+000 +9.7447972187E-001 -7.8772861808E+000 +1.8457001817E-002 +3.5680885669E+001
2809300000.000 +1.9404590548E-002 +3.5799825054E+001 +9.7416333271E-001 -8.4433813804E+000 +9.7429288614E-001 -8.4901850601E+000 +1.9656124252E-002 +3.6317440522E+001
3009250000.000 +1.9867457381E-002 +3.6011847539E+001 +9.7335659245E-001 -9.1018315451E+000 +9.7301940621E-001 -9.0296428909E+000 +2.0125270752E-002 +3.5954195035E+001
3209200000.000 +2.0465273203E-002 +3.8469288818E+001 +9.7288190140E-001 -9.6215221291E+000 +9.7237542892E-001 -9.6539611708E+000 +2.0777272508E-002 +3.7481999066E+001
3409150000.000 +2.1432995185E-002 +3.8803754027E+001 +9.7248038975E-001 -1.0160675475E+001 +9.7205190252E-001 -1.0201519089E+001 +2.2154512936E-002 +3.7976508199E+001
3609100000.000 +2.2963361298E-002 +3.8550236032E+001 +9.7194357633E-001 -1.0753815877E+001 +9.7177098511E-001 -1.0775120314E+001 +2.3183485729E-002 +3.7843152544E+001
3809050000.000 +2.3572760731E-002 +3.9315605823E+001 +9.7215424904E-001 -1.1361562100E+001 +9.7172421889E-001 -1.1312355512E+001 +2.4066545035E-002 +3.8620780652E+001
4009000000.000 +2.4858026394E-002 +3.8570851243E+001 +9.7132860440E-001 -1.1856085577E+001 +9.7126958247E-001 -1.1873920421E+001 +2.5383070254E-002 +3.8749797282E+001
4208950000.000 +2.5664552516E-002 +3.8773091589E+001 +9.7153490299E-001 -1.2495242335E+001 +9.7059582588E-001 -1.2409690454E+001 +2.5646733243E-002 +3.8939439499E+001
4408900000.000 +2.6170889403E-002 +3.9465918271E+001 +9.7054471765E-001 -1.3036055473E+001 +9.7029758815E-001 -1.3016844454E+001 +2.6515467189E-002 +3.9438325281E+001
4608850000.000 +2.6642105903E-002 +4.0194529018E+001 +9.7044225120E-001 -1.3600334670E+001 +9.7040108007E-001 -1.3597694859E+001 +2.7422966766E-002 +4.0221418751E+001
4808800000.000 +2.7922266399E-002 +4.0109831351E+001 +9.6971425382E-001 -1.4169671322E+001 +9.6977378081E-001 -1.4177326978E+001 +2.8531038930E-002 +4.0487827855E+001
5008750000.000 +2.8695901791E-002 +4.0486417616E+001 +9.7009208837E-001 -1.4701132454E+001 +9.7054316842E-001 -1.4726500391E+001 +2.9461536172E-002 +3.9992938087E+001
5208700000.000 +2.9524716929E-002 +4.0159615072E+001 +9.6942143494E-001 -1.5334057706E+001 +9.6929571410E-001 -1.5367142274E+001 +3.0760453832E-002 +4.0538463716E+001
5408650000.000 +3.1211889426E-002 +3.9206298711E+001 +9.6986292514E-001 -1.5847896467E+001 +9.6930698865E-001 -1.5864008479E+001 +3.2211787861E-002 +3.9619332384E+001
5608600000.000 +3.2008016486E-002 +3.9223001281E+001 +9.6989159550E-001 -1.6474406838E+001 +9.7023433696E-001 -1.6476791995E+001 +3.3187010957E-002 +3.9030705722E+001
5808550000.000 +3.3172241669E-002 +3.8430950300E+001 +9.6973181817E-001 -1.7057587207E+001 +9.6906370056E-001 -1.7034083193E+001 +3.4611017615E-002 +3.8521337280E+001
6008500000.000 +3.4368726932E-002 +3.7425002101E+001 +9.6943046576E-001 -1.7605430975E+001 +9.6902188856E-001 -1.7568307947E+001 +3.5740688124E-002 +3.7346565540E+001
6208450000.000 +3.5573593757E-002 +3.6805339473E+001 +9.6932922973E-001 -1.8158478104E+001 +9.6886851856E-001 -1.8153415931E+001 +3.6550260716E-002 +3.7026401843E+001
6408400000.000 +3.6268668167E-002 +3.6042598475E+001 +9.6930575793E-001 -1.8777004691E+001 +9.6931678503E-001 -1.8793767700E+001 +3.7798494657E-002 +3.6452956878E+001
6608350000.000 +3.7423032527E-002 +3.5661884778E+001 +9.6797289457E-001 -1.9335578203E+001 +9.6801586468E-001 -1.9328163560E+001 +3.8703331516E-002 +3.5668347937E+001
6808300000.000 +3.8269814663E-002 +3.5462188906E+001 +9.6939112727E-001 -1.9872059759E+001 +9.6861948850E-001 -1.9799835789E+001 +3.9507867250E-002 +3.5529252399E+001
7008250000.000 +3.8721607145E-002 +3.4920289603E+001 +9.6777473670E-001 -2.0507652939E+001 +9.6768950986E-001 -2.0558914282E+001 +4.0259664962E-002 +3.5295780476E+001
7208200000.000 +3.9838468593E-002 +3.4407843573E+001 +9.6688144527E-001 -2.1050429557E+001 +9.6661715730E-001 -2.1026671234E+001 +4.1365580365E-002 +3.4343129911E+001
7408150000.000 +4.0481098368E-002 +3.3979771853E+001 +9.6673471088E-001 -2.1664765250E+001 +9.6773807357E-001 -2.1671345677E+001 +4.2121727045E-002 +3.3871369310E+001
7608100000.000 +4.1509508021E-002 +3.3209332150E+001 +9.6660951235E-001 -2.2154461088E+001 +9.6447416837E-001 -2.2192381611E+001 +4.3206366387E-002 +3.3710845622E+001
7808050000.000 +4.2316934832E-002 +3.2519829180E+001 +9.6574387029E-001 -2.2733555160E+001 +9.6378703598E-001 -2.2779085647E+001 +4.4175795701E-002 +3.2517224147E+001
8008000000.000 +4.3306270439E-002 +3.1972532660E+001 +9.6464200207E-001 -2.3259662493E+001 +9.6416806615E-001 -2.3313679171E+001 +4.4795789526E-002 +3.2576292646E+001
8207950000.000 +4.3725794600E-002 +3.1662329409E+001 +9.6527208327E-001 -2.4015490545E+001 +9.6572051414E-001 -2.4042952073E+001 +4.5818012611E-002 +3.2224778308E+001
8407900000.000 +4.5576627993E-002 +3.1127763269E+001 +9.6315348334E-001 -2.4486205981E+001 +9.6198741393E-001 -2.4462436341E+001 +4.7574219809E-002 +3.1533058514E+001
8607850000.000 +4.6166522945E-002 +3.1195588406E+001 +9.6491286258E-001 -2.4965174795E+001 +9.6659323922E-001 -2.4888880406E+001 +4.8561117819E-002 +3.1156121837E+001
8807800000.000 +4.7717765080E-002 +3.0281035193E+001 +9.6375712872E-001 -2.5621279693E+001 +9.6419114221E-001 -2.5719392116E+001 +5.0446612995E-002 +3.1008417569E+001
9007750000.000 +4.8662763461E-002 +2.8697978150E+001 +9.6261971046E-001 -2.6149334045E+001 +9.6222725930E-001 -2.6115777725E+001 +5.1480968872E-002 +2.9121260051E+001
9207700000.000 +4.9310959806E-002 +2.8357324754E+001 +9.6343592901E-001 -2.6717532378E+001 +9.6514688620E-001 -2.6759979944E+001 +5.2378999519E-002 +2.8488332898E+001
9407650000.000 +5.0383478510E-002 +2.7280995763E+001 +9.6319539603E-001 -2.7276149218E+001 +9.6423578931E-001 -2.7406272044E+001 +5.3533168262E-002 +2.8331093653E+001
9607600000.000 +5.1858184958E-002 +2.6532049460E+001 +9.6135106706E-001 -2.7842310624E+001 +9.6191753535E-001 -2.7990701496E+001 +5.4631223338E-002 +2.7736403106E+001
9807550000.000 +5.2258199637E-002 +2.5631911721E+001 +9.6156271702E-001 -2.8382242318E+001 +9.6105396307E-001 -2.8454099557E+001 +5.5180188114E-002 +2.6930057147E+001
10007500000.000 +5.2064537090E-002 +2.4120593850E+001 +9.6289407301E-001 -2.9135395685E+001 +9.6276757202E-001 -2.9142252140E+001 +5.5982765950E-002 +2.5790570747E+001
10207450000.000 +5.3606557413E-002 +2.4187883652E+001 +9.6032603609E-001 -2.9566224943E+001 +9.5682610147E-001 -2.9591213384E+001 +5.7204551930E-002 +2.5509288668E+001
10407400000.000 +5.4294011247E-002 +2.3765877274E+001 +9.6183896026E-001 -3.0041888996E+001 +9.5997682281E-001 -2.9803131461E+001 +5.8163137024E-002 +2.5031035081E+001
10607350000.000 +5.4430366937E-002 +2.3084323134E+001 +9.5970870128E-001 -3.0776777841E+001 +9.6063714112E-001 -3.0837257929E+001 +5.8605545065E-002 +2.4530074749E+001
10807300000.000 +5.6310257519E-002 +2.2435210082E+001 +9.6015709111E-001 -3.1212000290E+001 +9.5418096062E-001 -3.1102928729E+001 +6.0382190145E-002 +2.3909692109E+001
11007250000.000 +5.6892473143E-002 +2.1763274652E+001 +9.5997053230E-001 -3.1763801253E+001 +9.6031410842E-001 -3.1605198112E+001 +6.1308608059E-002 +2.3084955767E+001
11207200000.000 +5.8014060955E-002 +2.0833751372E+001 +9.6046082487E-001 -3.2229128446E+001 +9.5821832865E-001 -3.2156272096E+001 +6.2228435066E-002 +2.3077653718E+001
11407150000.000 +5.8808820316E-002 +2.0301434045E+001 +9.5606683434E-001 -3.2994432371E+001 +9.5784908465E-001 -3.2946074288E+001 +6.3939493629E-002 +2.1821666869E+001
11607100000.000 +5.8554079431E-002 +1.8673509346E+001 +9.5664331368E-001 -3.3038190464E+001 +9.5408130675E-001 -3.3180583669E+001 +6.4346568282E-002 +2.0483222975E+001
11807050000.000 +5.9140526833E-002 +1.8155771208E+001 +9.5999220807E-001 -3.3952189913E+001 +9.6460210406E-001 -3.4035009720E+001 +6.5613928710E-002 +2.0190153167E+001
12007000000.000 +6.0883028456E-002 +1.7064511943E+001 +9.5544101521E-001 -3.4186567788E+001 +9.5160768703E-001 -3.4598280142E+001 +6.7101060530E-002 +1.9230696508E+001
12206950000.000 +6.1102906219E-002 +1.7529160720E+001 +9.5841018633E-001 -3.4932975468E+001 +9.6216858887E-001 -3.4777968793E+001 +6.7774784782E-002 +1.9278484989E+001
12406900000.000 +6.1834498985E-002 +1.6389543840E+001 +9.5819889455E-001 -3.5330705605E+001 +9.5950632556E-001 -3.5934709375E+001 +6.8939577597E-002 +1.8500365458E+001
12606850000.000 +6.1310572052E-002 +1.7066353074E+001 +9.5953714167E-001 -3.6087714919E+001 +9.5875591887E-001 -3.6255452612E+001 +6.9693269737E-002 +1.8056157912E+001
12806800000.000 +6.3606792815E-002 +1.8460205930E+001 +9.5611758467E-001 -3.6317972684E+001 +9.5744189918E-001 -3.6887405393E+001 +7.0626002946E-002 +1.7109187703E+001
13006750000.000 +6.6015852034E-002 +1.6183975575E+001 +9.6231641352E-001 -3.7306960527E+001 +9.6454076350E-001 -3.7474358948E+001 +7.0954958840E-002 +1.6361441161E+001
13206700000.000 +6.6579243999E-002 +1.5666960361E+001 +9.5884705204E-001 -3.7981176302E+001 +9.5874249886E-001 -3.8469958950E+001 +7.1542981064E-002 +1.6711868569E+001
13406650000.000 +6.8669878639E-002 +1.3590575195E+001 +9.6272923519E-001 -3.8442053499E+001 +9.5708684386E-001 -3.8276317158E+001 +7.3451897422E-002 +1.5998195161E+001
13606600000.000 +6.8804471734E-002 +1.1461563655E+001 +9.6022948422E-001 -3.9090413021E+001 +9.6213532895E-001 -3.9021777296E+001 +7.3872956525E-002 +1.5190162968E+001
13806550000.000 +6.9614410945E-002 +1.1292780015E+001 +9.5772845476E-001 -3.9849435310E+001 +9.5330679681E-001 -3.9675041230E+001 +7.5399596767E-002 +1.5739525315E+001
14006500000.000 +6.9478754115E-002 +1.0155427946E+001 +9.5488215180E-001 -4.0191583151E+001 +9.5616490330E-001 -3.9853035139E+001 +7.6775470231E-002 +1.3995877434E+001
14206450000.000 +6.9578254546E-002 +9.5192541781E+000 +9.5879177765E-001 -4.0783447786E+001 +9.5811779677E-001 -4.0384054231E+001 +7.7746035328E-002 +1.3781628779E+001
14406400000.000 +7.1482082766E-002 +8.7490255417E+000 +9.5922652204E-001 -4.1290687498E+001 +9.5429237077E-001 -4.0612668149E+001 +7.9303312846E-002 +1.3209112216E+001
14606350000.000 +7.1199706407E-002 +8.4715801411E+000 +9.5312217820E-001 -4.1605020581E+001 +9.5556405882E-001 -4.1203149939E+001 +7.9690306610E-002 +1.2259342473E+001
14806300000.000 +7.1563411749E-002 +8.2139749156E+000 +9.6044526498E-001 -4.1951102768E+001 +9.5691920372E-001 -4.1869168047E+001 +8.0771794191E-002 +1.2337223270E+001
15006250000.000 +7.3242009289E-002 +7.9011675747E+000 +9.5538896906E-001 -4.2691306836E+001 +9.5919241664E-001 -4.2842262609E+001 +8.1877115274E-002 +1.1749834418E+001
15206200000.000 +7.2669493404E-002 +7.6820310813E+000 +9.6013778842E-001 -4.2773450896E+001 +9.5309742043E-001 -4.2673540810E+001 +8.0958765344E-002 +1.1581055163E+001
15406150000.000 +7.3852977701E-002 +5.7180600008E+000 +9.6144609205E-001 -4.3792522608E+001 +9.6862405855E-001 -4.3683439510E+001 +8.3641950572E-002 +1.1010214609E+001
15606100000.000 +7.3879068840E-002 +4.3921004576E+000 +9.5970283833E-001 -4.4201885277E+001 +9.5572108588E-001 -4.4977107945E+001 +8.4771682235E-002 +1.0269701512E+001
15806050000.000 +7.3964994082E-002 +4.4589544850E+000 +9.6104958202E-001 -4.5171985039E+001 +9.6368609059E-001 -4.4997429015E+001 +8.5979432181E-002 +9.6308780389E+000
16006000000.000 +7.4112108802E-002 +3.2630348558E+000 +9.6414355527E-001 -4.5317437722E+001 +9.6006563463E-001 -4.6061069800E+001 +8.6675987559E-002 +9.0401468942E+000
16205950000.000 +7.3931762981E-002 +3.4854939136E+000 +9.6452675348E-001 -4.6266654188E+001 +9.5590504023E-001 -4.6639916799E+001 +8.7409847737E-002 +9.0255132343E+000
16405900000.000 +7.6773351952E-002 +1.3200955850E+000 +9.5770882465E-001 -4.6120099379E+001 +9.5055827516E-001 -4.7923160438E+001 +9.0688304261E-002 +7.0116964977E+000
16605850000.000 +7.5224850963E-002 +2.6328107482E+000 +9.6574730054E-001 -4.7343755465E+001 +9.6047943085E-001 -4.7523751983E+001 +9.0394160324E-002 +7.7101268152E+000
16805800000.000 +7.7659107277E-002 +4.0615811849E+000 +9.5353953802E-001 -4.8059436859E+001 +9.6070387651E-001 -4.9030970036E+001 +9.1653073531E-002 +8.2461094213E+000
17005750000.000 +7.8170033427E-002 +3.1484284318E+000 +9.6235028069E-001 -4.8787567426E+001 +9.4963865984E-001 -4.8514574660E+001 +9.3607271954E-002 +7.1694220071E+000
17205700000.000 +7.8632758074E-002 +2.7915651082E+000 +9.5631302391E-001 -4.9139639350E+001 +9.5948243214E-001 -4.9584788763E+001 +9.4627773734E-002 +6.2927420508E+000
17405650000.000 +7.9621802656E-002 +2.3077659387E+000 +9.6264409516E-001 -4.9788417798E+001 +9.5265668111E-001 -4.9958785143E+001 +9.5512869509E-002 +5.8693104100E+000
17605600000.000 +8.2271961426E-002 +1.0278378673E+000 +9.5152148993E-001 -5.0382097173E+001 +9.5514644003E-001 -5.0216662017E+001 +9.7583312511E-002 +4.9372626880E+000
17805550000.000 +8.2368335693E-002 +2.8511263585E-001 +9.6238016556E-001 -5.0894166751E+001 +9.5566266301E-001 -5.0411935035E+001 +9.7557255296E-002 +4.6375527206E+000
18005500000.000 +8.2407593728E-002 +3.1105951084E-001 +9.5285583222E-001 -5.1584142433E+001 +9.6213773012E-001 -5.1641008325E+001 +9.8053590332E-002 +4.3300874411E+000
18205450000.000 +8.3049717321E-002 -7.3868423712E-001 +9.5318189022E-001 -5.1678133711E+001 +9.5862437461E-001 -5.1781429514E+001 +9.9405794723E-002 +3.5515598235E+000
18405400000.000 +8.2234035300E-002 -1.0519959666E+000 +9.5556836568E-001 -5.2665145107E+001 +9.7005181867E-001 -5.2107765637E+001 +1.0018315419E-001 +2.8509350820E+000
18605350000.000 +8.2505577407E-002 -1.1246266942E+000 +9.5688334967E-001 -5.3422775437E+001 +9.6753347177E-001 -5.3575310342E+001 +1.0081739673E-001 +2.7412396207E+000
18805300000.000 +8.4803181645E-002 -2.8211188533E+000 +9.5775549659E-001 -5.3427763447E+001 +9.4771797342E-001 -5.3718895280E+001 +1.0301890028E-001 +1.9272866351E+000
19005250000.000 +8.5249229603E-002 -2.7877526583E+000 +9.6264299044E-001 -5.3930635380E+001 +9.6743174118E-001 -5.3973900414E+001 +1.0425792399E-001 +1.9752520874E+000
19205200000.000 +8.3884196468E-002 -4.6953058329E+000 +9.6638250871E-001 -5.4421970689E+001 +9.5748613630E-001 -5.5890539470E+001 +1.0516080958E-001 +5.8945338063E-001
19405150000.000 +8.5384521467E-002 -3.9937747464E+000 +9.6508965920E-001 -5.5306354674E+001 +9.4905969305E-001 -5.6010743863E+001 +1.0530801549E-001 +5.1797535983E-001
19605100000.000 +8.4729045656E-002 -4.8726257950E+000 +9.7037117907E-001 -5.5476079614E+001 +9.4667045447E-001 -5.6587093726E+001 +1.0547688242E-001 -3.6642954514E-001
19805050000.000 +8.6235138818E-002 -4.4404086639E+000 +9.6649195273E-001 -5.6768010185E+001 +9.5728511959E-001 -5.7211193748E+001 +1.0759033135E-001 -3.2952589086E-001
20005000000.000 +9.0018610224E-002 -5.5080975278E+000 +9.5807592654E-001 -5.7042242987E+001 +9.4813353509E-001 -5.8239776437E+001 +1.0998223682E-001 -8.2519217621E-001
20204950000.000 +8.9258209407E-002 -4.8157721476E+000 +9.6923875869E-001 -5.8003473319E+001 +9.5283405112E-001 -5.7730663288E+001 +1.1070472983E-001 -7.4744731709E-001
20404900000.000 +9.0011415725E-002 -5.3284319385E+000 +9.6306113729E-001 -5.8449790453E+001 +9.5232493769E-001 -5.9346282464E+001 +1.1119449723E-001 -1.8712581707E+000
20604850000.000 +9.4120924572E-002 -5.7667017662E+000 +9.5922707379E-001 -5.9183206326E+001 +9.3531019829E-001 -5.8866470947E+001 +1.1326289774E-001 -1.7787061568E+000
20804800000.000 +9.3191504278E-002 -6.1655706480E+000 +9.5157115576E-001 -5.9704163427E+001 +9.5722407210E-001 -5.9576264800E+001 +1.1427018926E-001 -2.8462530339E+000
21004750000.000 +9.3674432350E-002 -6.2288332108E+000 +9.5763075370E-001 -6.0399724136E+001 +9.5091248393E-001 -6.0357245723E+001 +1.1538248892E-001 -3.0064243492E+000
21204700000.000 +9.5787945452E-002 -6.9127717176E+000 +9.4378016850E-001 -6.0656750679E+001 +9.5934003473E-001 -6.0835344809E+001 +1.1631016808E-001 -3.5816568558E+000
21404650000.000 +9.5863012244E-002 -7.5391282625E+000 +9.5057589060E-001 -6.1014068200E+001 +9.5359084773E-001 -6.0996118199E+001 +1.1733764983E-001 -4.0788380683E+000
21604600000.000 +9.3688114608E-002 -7.5767705341E+000 +9.4256882494E-001 -6.2380263806E+001 +9.7430506892E-001 -6.1650361090E+001 +1.1639111222E-001 -4.8174116634E+000
21804550000.000 +9.8613320168E-002 -8.9887275481E+000 +9.4932559150E-001 -6.2172175278E+001 +9.5596016917E-001 -6.2763116153E+001 +1.2015645385E-001 -5.1357249052E+000
22004500000.000 +9.7504323047E-002 -9.2297313198E+000 +9.5368653825E-001 -6.2926515328E+001 +9.6383183580E-001 -6.1974705060E+001 +1.2030613805E-001 -5.4476227892E+000
22204450000.000 +9.9128703319E-002 -9.8289247769E+000 +9.5632146670E-001 -6.3227802041E+001 +9.6662292459E-001 -6.3430344665E+001 +1.2244948750E-001 -5.2735862088E+000
22404400000.000 +9.9634502120E-002 -9.9566267291E+000 +9.5015949900E-001 -6.4189657860E+001 +9.5648195255E-001 -6.4579974071E+001 +1.2352463321E-001 -6.1602359402E+000
22604350000.000 +1.0074224382E-001 -1.0876461385E+001 +9.5698312312E-001 -6.4398443556E+001 +9.5487294375E-001 -6.4840201715E+001 +1.2432403898E-001 -6.7675906193E+000
22804300000.000 +1.0043525330E-001 -1.1538942372E+001 +9.6394406100E-001 -6.5495698057E+001 +9.6038360778E-001 -6.6115253372E+001 +1.2502964019E-001 -7.7729833084E+000
23004250000.000 +1.0100816645E-001 -1.2059509657E+001 +9.6140813960E-001 -6.6038878322E+001 +9.4138297232E-001 -6.6770426521E+001 +1.2529350129E-001 -8.1329119396E+000
23204200000.000 +1.0257782523E-001 -1.2494474701E+001 +9.5987612085E-001 -6.6456448079E+001 +9.3714433646E-001 -6.7205729125E+001 +1.2628212031E-001 -8.0856708588E+000
23404150000.000 +1.0254893034E-001 -1.2505507504E+001 +9.6785726781E-001 -6.7727377359E+001 +9.4932844060E-001 -6.7449546228E+001 +1.2782272857E-001 -8.0495793460E+000
23604100000.000 +1.0358772944E-001 -1.3306326603E+001 +9.5674051319E-001 -6.7789910576E+001 +9.4125850244E-001 -6.9578242364E+001 +1.2861864675E-001 -8.8991607361E+000
23804050000.000 +1.0487752483E-001 -1.1515745556E+001 +9.6728112098E-001 -6.8555809047E+001 +9.2019838946E-001 -6.8184774164E+001 +1.2934981530E-001 -7.8684524353E+000
24004000000.000 +1.0705588395E-001 -1.3060223328E+001 +9.5477473117E-001 -6.8868390477E+001 +9.4262941087E-001 -6.9949171129E+001 +1.3079506070E-001 -9.6750972042E+000
24203950000.000 +1.0984771154E-001 -1.1759632780E+001 +9.5542872577E-001 -7.0067759217E+001 +9.2700665040E-001 -7.0731948312E+001 +1.3179969641E-001 -9.3951060135E+000
24403900000.000 +1.1314387934E-001 -1.5590755942E+001 +9.4496924869E-001 -7.0055253537E+001 +9.3814755748E-001 -7.0628404608E+001 +1.3498420794E-001 -1.0671363096E+001
24603850000.000 +1.1259423986E-001 -1.5891241001E+001 +9.5523212831E-001 -7.0804480429E+001 +9.4045443990E-001 -7.0818325698E+001 +1.3544852265E-001 -1.0984440447E+001
24803800000.000 +1.1565994598E-001 -1.7039657575E+001 +9.4181798909E-001 -7.1119038957E+001 +9.4369816984E-001 -7.2688739652E+001 +1.3862803318E-001 -1.1246464584E+001
25003750000.000 +1.1241832240E-001 -1.8486204364E+001 +9.5346982014E-001 -7.1531498114E+001 +9.2239858492E-001 -7.2025343577E+001 +1.3724411113E-001 -1.2195909933E+001
25203700000.000 +1.1313360618E-001 -1.8628207541E+001 +9.4639625491E-001 -7.2610221739E+001 +9.5514861361E-001 -7.2084397839E+001 +1.4071437451E-001 -1.2560566597E+001
25403650000.000 +1.1487044681E-001 -1.9107505166E+001 +9.3612553967E-001 -7.2913329723E+001 +9.3696500447E-001 -7.3603671772E+001 +1.4243386704E-001 -1.3215451581E+001
25603600000.000 +1.1351869872E-001 -2.0809765548E+001 +9.3446819751E-001 -7.3201675582E+001 +9.3431627096E-001 -7.2587320615E+001 +1.4345982286E-001 -1.4609563119E+001
25803550000.000 +1.1520633346E-001 -1.9857529179E+001 +9.3738143536E-001 -7.3545982899E+001 +9.4629740063E-001 -7.3872323530E+001 +1.4362579790E-001 -1.4420349402E+001
26003500000.000 +1.1643084367E-001 -2.0538443821E+001 +9.3854713378E-001 -7.4939679922E+001 +9.4261367404E-001 -7.4044950030E+001 +1.4527634753E-001 -1.5293678083E+001
26203450000.000 +1.1630910322E-001 -2.1263270672E+001 +9.3443128201E-001 -7.5095082617E+001 +9.4091518495E-001 -7.4397680280E+001 +1.4530453177E-001 -1.5639587471E+001
26403400000.000 +1.1782067574E-001 -2.1023678485E+001 +9.4771307070E-001 -7.5752550964E+001 +9.3716113144E-001 -7.4585606275E+001 +1.4707722029E-001 -1.5480025251E+001
26603350000.000 +1.1883665509E-001 -2.1190495895E+001 +9.3328951843E-001 -7.5906281992E+001 +9.4806168696E-001 -7.6762570074E+001 +1.4773537223E-001 -1.5895523953E+001
26803300000.000 +1.1775229836E-001 -2.2075682133E+001 +9.4455311326E-001 -7.6381033082E+001 +9.3352642280E-001 -7.6482916339E+001 +1.4853808874E-001 -1.6530114538E+001
27003250000.000 +1.1873811239E-001 -2.2458590313E+001 +9.4318680484E-001 -7.7254800835E+001 +9.4494879978E-001 -7.7477323646E+001 +1.4998050330E-001 -1.7144856823E+001
27203200000.000 +1.1868149580E-001 -2.1860570700E+001 +9.5148298197E-001 -7.8127369622E+001 +9.1651140314E-001 -7.8885778669E+001 +1.4890163361E-001 -1.7283590965E+001
27403150000.000 +1.2035970905E-001 -2.3555018899E+001 +9.4545772559E-001 -7.8331326548E+001 +9.1375318399E-001 -7.9215410123E+001 +1.5152077206E-001 -1.8181162549E+001
27603100000.000 +1.2050821346E-001 -2.2040773873E+001 +9.5615218204E-001 -7.9389483951E+001 +9.1668339954E-001 -7.9638921330E+001 +1.5094995293E-001 -1.7908008834E+001
27803050000.000 +1.2329536157E-001 -2.1855549758E+001 +9.5228477289E-001 -8.0366288788E+001 +9.0912324683E-001 -8.0465207732E+001 +1.5217018620E-001 -1.7948146051E+001
28003000000.000 +1.2406218212E-001 -2.2125312671E+001 +9.5566187417E-001 -8.0705953741E+001 +9.0046127786E-001 -8.0646092754E+001 +1.5288759219E-001 -1.8322970133E+001
28202950000.000 +1.2756067324E-001 -2.3162905478E+001 +9.5324020131E-001 -8.1418521759E+001 +9.0909370306E-001 -8.0612078293E+001 +1.5598260648E-001 -1.9290396748E+001
28402900000.000 +1.2650527774E-001 -2.4606582032E+001 +9.3672671109E-001 -8.1675735465E+001 +9.4180007606E-001 -8.1890861826E+001 +1.5757441672E-001 -2.0656054093E+001
28602850000.000 +1.3036234871E-001 -2.6517720036E+001 +9.2850457581E-001 -8.1976842580E+001 +9.1708002303E-001 -8.2271351170E+001 +1.6054642040E-001 -2.1121178779E+001
28802800000.000 +1.2896779815E-001 -2.6378171782E+001 +9.3161637071E-001 -8.2325976610E+001 +9.3500948056E-001 -8.1739015881E+001 +1.6130900441E-001 -2.1895095810E+001
29002750000.000 +1.3143065018E-001 -2.6213155654E+001 +9.3756650141E-001 -8.2585191717E+001 +9.3646473913E-001 -8.3838158211E+001 +1.6328759417E-001 -2.2549360610E+001
29202700000.000 +1.3255781842E-001 -2.7429190165E+001 +9.2988172389E-001 -8.2855703283E+001 +9.3243624973E-001 -8.4210781571E+001 +1.6478082856E-001 -2.2998696123E+001
29402650000.000 +1.3294443582E-001 -2.7756771551E+001 +9.3557485146E-001 -8.3078274879E+001 +9.3617808902E-001 -8.4382630702E+001 +1.6600249735E-001 -2.3710044407E+001
29602600000.000 +1.3452103253E-001 -2.8083841302E+001 +9.3761235233E-001 -8.3852034969E+001 +9.3841382542E-001 -8.5295491444E+001 +1.6723479591E-001 -2.4317966489E+001
29802550000.000 +1.3420236617E-001 -3.0376504854E+001 +9.3465198455E-001 -8.3958029936E+001 +9.2060928319E-001 -8.6149350499E+001 +1.6797641309E-001 -2.5775711050E+001
30002500000.000 +1.3538837105E-001 -2.8689832324E+001 +9.4400795449E-001 -8.4958429865E+001 +9.2616346129E-001 -8.5207279515E+001 +1.6722532741E-001 -2.5450447786E+001
30202450000.000 +1.3798203711E-001 -2.9333798123E+001 +9.3298444879E-001 -8.6174443793E+001 +9.4339379969E-001 -8.6838905385E+001 +1.6804501323E-001 -2.6053355134E+001
30402400000.000 +1.3862879403E-001 -2.9848080645E+001 +9.4477221421E-001 -8.6969369472E+001 +9.0198716093E-001 -8.7056865035E+001 +1.6749979870E-001 -2.6134778569E+001
30602350000.000 +1.4325578970E-001 -3.1723946891E+001 +9.3624160603E-001 -8.8020269513E+001 +9.1343971214E-001 -8.6022494246E+001 +1.7200989413E-001 -2.6951652652E+001
30802300000.000 +1.4404613481E-001 -3.0835713160E+001 +9.4103252364E-001 -8.8615224544E+001 +9.0453141565E-001 -8.7652927847E+001 +1.7047995815E-001 -2.6850695643E+001
31002250000.000 +1.4651896505E-001 -3.3945685742E+001 +9.1643734148E-001 -8.9337366281E+001 +9.0951074144E-001 -8.7729152697E+001 +1.7353399661E-001 -2.8717588087E+001
31202200000.000 +1.4663513859E-001 -3.2548291641E+001 +9.3650909479E-001 -8.9561869292E+001 +9.0589127322E-001 -8.8853519409E+001 +1.7296179968E-001 -2.8498255913E+001
31402150000.000 +1.4790424853E-001 -3.3902368971E+001 +9.2227936594E-001 -9.0821681721E+001 +9.2515110152E-001 -8.9423804216E+001 +1.7409389163E-001 -2.9702477584E+001
31602100000.000 +1.4945560998E-001 -3.5116120245E+001 +9.2992669073E-001 -9.0397231368E+001 +8.9262297279E-001 -9.1047651064E+001 +1.7379492068E-001 -3.0270176758E+001
31802050000.000 +1.4758549959E-001 -3.8284123608E+001 +9.0954611117E-001 -9.1304935244E+001 +9.1803713309E-001 -8.9028003135E+001 +1.7506399807E-001 -3.2330548270E+001
32002000000.000 +1.4785747329E-001 -3.6254809533E+001 +9.3108702227E-001 -9.1173637975E+001 +9.1802315859E-001 -9.1632559241E+001 +1.7375968033E-001 -3.1643033950E+001
32201950000.000 +1.4886929177E-001 -3.7175871765E+001 +9.1791927089E-001 -9.1855735991E+001 +9.2006054853E-001 -9.1484607720E+001 +1.7492903084E-001 -3.2057373436E+001
32401900000.000 +1.4723281830E-001 -3.7411404597E+001 +9.4140679947E-001 -9.1391584630E+001 +9.1183609337E-001 -9.2566076592E+001 +1.7386352027E-001 -3.3016139873E+001
32601850000.000 +1.5184348386E-001 -3.7563248441E+001 +9.2494928963E-001 -9.2979615815E+001 +9.2619436099E-001 -9.2674413069E+001 +1.7612346322E-001 -3.3224985804E+001
32801800000.000 +1.5365873532E-001 -3.8660300267E+001 +9.2906708590E-001 -9.2825860036E+001 +9.2397247713E-001 -9.4347829530E+001 +1.7603356685E-001 -3.3911543452E+001
33001750000.000 +1.5468084995E-001 -3.8987215413E+001 +9.3297607375E-001 -9.3658119062E+001 +9.2439327047E-001 -9.4247925077E+001 +1.7690937199E-001 -3.3968910152E+001
33201700000.000 +1.5545609771E-001 -4.0001127431E+001 +9.3629323752E-001 -9.3781212878E+001 +9.2635235519E-001 -9.4597844916E+001 +1.7735318147E-001 -3.4922555163E+001
33401650000.000 +1.5663446716E-001 -4.1140713616E+001 +9.3371237099E-001 -9.4356122074E+001 +9.2196945268E-001 -9.5291248415E+001 +1.7817955857E-001 -3.4977767207E+001
33601600000.000 +1.5820330869E-001 -4.1787506450E+001 +9.3293086636E-001 -9.5353104215E+001 +9.1432463924E-001 -9.5606470006E+001 +1.7884353846E-001 -3.5614558051E+001
33801550000.000 +1.5963398904E-001 -4.2551548350E+001 +9.3116926846E-001 -9.6189389196E+001 +9.1627168152E-001 -9.6029480952E+001 +1.7951709718E-001 -3.6094231452E+001
34001500000.000 +1.5972207680E-001 -4.4481228225E+001 +9.2537107105E-001 -9.6499916286E+001 +9.0212643909E-001 -9.6394751690E+001 +1.7937800106E-001 -3.7049098161E+001
34201450000.000 +1.5828245341E-001 -4.5235662127E+001 +9.3099799541E-001 -9.6674549472E+001 +9.0360781233E-001 -9.7061596933E+001 +1.7946834827E-001 -3.7632420728E+001
34401400000.000 +1.6085692725E-001 -4.5860895429E+001 +9.2567961603E-001 -9.7716063926E+001 +9.0632693939E-001 -9.7581900491E+001 +1.8079794866E-001 -3.8110879024E+001
34601350000.000 +1.6296287249E-001 -4.6210070887E+001 +9.2603632875E-001 -9.8639717253E+001 +9.0539282470E-001 -9.9024398343E+001 +1.8256156119E-001 -3.8308208199E+001
34801300000.000 +1.6311395049E-001 -4.7093939941E+001 +9.2776104506E-001 -9.9009111774E+001 +8.8391067226E-001 -9.8650657460E+001 +1.8241362687E-001 -3.8898598552E+001
35001250000.000 +1.6716507993E-001 -4.8626018295E+001 +9.2346268011E-001 -1.0004728209E+002 +8.9248803849E-001 -9.8513994433E+001 +1.8454446543E-001 -3.9459697685E+001
35201200000.000 +1.6561464644E-001 -4.9549404480E+001 +9.1815923801E-001 -1.0022254508E+002 +8.9044451488E-001 -1.0047627634E+002 +1.8462732780E-001 -4.0476603598E+001
35401150000.000 +1.6679061747E-001 -5.0217496355E+001 +9.1844492566E-001 -1.0107448673E+002 +8.9810613621E-001 -1.0043940426E+002 +1.8556837141E-001 -4.0872642396E+001
35601100000.000 +1.6684671347E-001 -5.1514435834E+001 +9.1985781830E-001 -1.0138133670E+002 +8.9845311571E-001 -1.0077969826E+002 +1.8551598602E-001 -4.1843932948E+001
35801050000.000 +1.6955870077E-001 -5.2484305378E+001 +9.1022223387E-001 -1.0232547838E+002 +8.9539133984E-001 -1.0193164601E+002 +1.8662302304E-001 -4.2691666717E+001
36001000000.000 +1.6665936276E-001 -5.3698068483E+001 +9.1735707722E-001 -1.0196615031E+002 +8.9139712478E-001 -1.0294116742E+002 +1.8505635723E-001 -4.3700684660E+001
36200950000.000 +1.6681848851E-001 -5.4510809996E+001 +9.1499587187E-001 -1.0348404617E+002 +9.0840537155E-001 -1.0200479720E+002 +1.8541114368E-001 -4.4034901585E+001
36400900000.000 +1.6490825269E-001 -5.5312450420E+001 +9.1601153261E-001 -1.0274341147E+002 +9.1479297456E-001 -1.0370563158E+002 +1.8432681527E-001 -4.4601701709E+001
36600850000.000 +1.6400912793E-001 -5.7534231188E+001 +9.1122877993E-001 -1.0341507843E+002 +8.9461410852E-001 -1.0328713768E+002 +1.8395397267E-001 -4.5927533663E+001
36800800000.000 +1.6108557155E-001 -5.7110293909E+001 +9.2758597616E-001 -1.0315180203E+002 +9.1651190752E-001 -1.0419178154E+002 +1.8281339788E-001 -4.5837367170E+001
37000750000.000 +1.5971189390E-001 -5.8135467694E+001 +9.2092856293E-001 -1.0407944250E+002 +9.1491352432E-001 -1.0429470274E+002 +1.8236892961E-001 -4.6146014906E+001
37200700000.000 +1.5380601356E-001 -5.8762019419E+001 +9.2998850009E-001 -1.0345009707E+002 +9.0832663843E-001 -1.0464181032E+002 +1.7991242804E-001 -4.6761372289E+001
37400650000.000 +1.5544429901E-001 -5.8323337428E+001 +9.3285689676E-001 -1.0507969003E+002 +9.0596251735E-001 -1.0478418685E+002 +1.8181171410E-001 -4.6694695990E+001
37600600000.000 +1.5500188272E-001 -5.8945441803E+001 +9.3960366518E-001 -1.0562572373E+002 +9.0685954236E-001 -1.0607692272E+002 +1.8059515016E-001 -4.7436990476E+001
37800550000.000 +1.5615327014E-001 -5.8837955814E+001 +9.3686810247E-001 -1.0673013730E+002 +8.9112043735E-001 -1.0595751490E+002 +1.8132474225E-001 -4.7113231003E+001
38000500000.000 +1.5684488907E-001 -5.9678867578E+001 +9.3672855139E-001 -1.0728683619E+002 +9.0248206844E-001 -1.0539185001E+002 +1.8205267591E-001 -4.7378197379E+001
38200450000.000 +1.5907290675E-001 -6.0645191784E+001 +9.2622661306E-001 -1.0877846630E+002 +9.0089113989E-001 -1.0715398921E+002 +1.8305234282E-001 -4.8404869482E+001
38400400000.000 +1.5705777165E-001 -6.3194315475E+001 +9.1792045716E-001 -1.0867194562E+002 +8.8161584625E-001 -1.0696774211E+002 +1.8262265804E-001 -4.9626875335E+001
38600350000.000 +1.5562566452E-001 -6.2096742182E+001 +9.2247346983E-001 -1.0950109341E+002 +9.0463484069E-001 -1.0797016089E+002 +1.8274645353E-001 -4.9918050259E+001
38800300000.000 +1.5470672006E-001 -6.5413617578E+001 +9.0281243124E-001 -1.0988140566E+002 +8.9186008410E-001 -1.0830195444E+002 +1.8229977751E-001 -5.1785878225E+001
39000250000.000 +1.5461961419E-001 -6.5511006166E+001 +9.0647168668E-001 -1.1024570781E+002 +8.8891806642E-001 -1.0977820785E+002 +1.8245630903E-001 -5.2206007460E+001
39200200000.000 +1.5778189859E-001 -6.6498055929E+001 +8.9735597080E-001 -1.1145230853E+002 +8.7805107963E-001 -1.0985827282E+002 +1.8415084815E-001 -5.3012067391E+001
39400150000.000 +1.5048946487E-001 -6.5667194800E+001 +9.0089922459E-001 -1.1071172347E+002 +8.9937794200E-001 -1.1124757759E+002 +1.8067849771E-001 -5.2945798237E+001
39600100000.000 +1.4651552073E-001 -6.8235430534E+001 +8.9671176132E-001 -1.1081283469E+002 +8.8454329615E-001 -1.1085039646E+002 +1.7781204439E-001 -5.4695542325E+001
39800050000.000 +1.4623417669E-001 -6.3666948312E+001 +9.2274800739E-001 -1.1111368696E+002 +9.1700519124E-001 -1.1210851417E+002 +1.7831608760E-001 -5.2432575246E+001
40000000000.000 +1.4857312099E-001 -6.4757391597E+001 +9.2382106160E-001 -1.1257755188E+002 +9.0027387963E-001 -1.1381691994E+002 +1.8000025845E-001 -5.3142094062E+001
