# Supplementary material for: Conductivity and radio frequency performance data for silver nanoparticle inks deposited via aerosol jet deposition and processed under varying conditions
Source: Data Brief. 2020 Sep 24;33:106331. doi: 10.1016/j.dib.2020.106331 (PMC7560714; doi:10.1016/j.dib.2020.106331)
Supplement: Supplementary file 3 [file mmc3.zip › Sintering Study/ANP Ink/RF Data/ANP_07_01.S2P]

!  2-Port S-parameters saved by WinCal
! VAR MeasName=S-Parameters (CALIBRATED_DATA) read from VNA (E8364B)
! VAR MeasDate=11/27/2017 2:33:24 PM
! VAR NAME=AFRL171016_10_01
! VAR FILENAME=AFRL171016_10_01.S2P
! VAR DATE=11/27/2017 2:33:24 PM
! VAR PHYS_PORTS=1,2
! VAR ObjTypeName=DATASET
! VAR IndexType=Frequency
!
# Hz S MA R 50
10000000.000 +1.8246007641E-002 +2.2541072191E+000 +9.7778786820E-001 -2.0623132216E-001 +9.7751513798E-001 -6.5183735417E-002 +1.6680838345E-002 +3.8482557831E+000
209950000.000 +1.5946302366E-002 +2.4628420667E+000 +9.7747161348E-001 -7.0157437514E-001 +9.7904670560E-001 -7.0687581293E-001 +1.5947364649E-002 +3.6933988558E+000
409900000.000 +1.6042188715E-002 +6.7487538816E+000 +9.7706274789E-001 -1.3363914390E+000 +9.7848809817E-001 -1.3323305102E+000 +1.6161904461E-002 +6.4591160510E+000
609850000.000 +1.6202110464E-002 +8.7209020827E+000 +9.7655736900E-001 -1.9761372016E+000 +9.7854408594E-001 -2.0207478735E+000 +1.6315502299E-002 +8.9266485944E+000
809800000.000 +1.6657569293E-002 +1.4310169738E+001 +9.7636003366E-001 -2.6059681885E+000 +9.7716302864E-001 -2.5555236162E+000 +1.7103945023E-002 +1.3809960037E+001
1009750000.000 +1.6630053124E-002 +1.7019771189E+001 +9.7499704195E-001 -3.1894034836E+000 +9.7647727218E-001 -3.1954120749E+000 +1.7082525759E-002 +1.5658806811E+001
1209700000.000 +1.7967466360E-002 +1.9587089013E+001 +9.7508713893E-001 -3.7575506902E+000 +9.7660707454E-001 -3.7664229834E+000 +1.8116384320E-002 +1.9714026940E+001
1409650000.000 +1.8609267915E-002 +2.1195844443E+001 +9.7463241976E-001 -4.3847350439E+000 +9.7561455500E-001 -4.3889575503E+000 +1.8898829968E-002 +2.1056444756E+001
1609600000.000 +1.9097731464E-002 +2.1785361709E+001 +9.7368625593E-001 -5.0007320358E+000 +9.7498730955E-001 -4.9861633883E+000 +1.9019770406E-002 +2.1897891073E+001
1809550000.000 +1.8971064163E-002 +2.3131187202E+001 +9.7310066943E-001 -5.6131846408E+000 +9.7367158826E-001 -5.5696086563E+000 +1.9196608228E-002 +2.3992554588E+001
2009500000.000 +1.8747086583E-002 +2.8598189185E+001 +9.7125225183E-001 -6.1990984408E+000 +9.7261032581E-001 -6.1672308878E+000 +1.9228565562E-002 +2.7147100882E+001
2209450000.000 +2.0060985830E-002 +3.1785318975E+001 +9.7062448964E-001 -6.7372315748E+000 +9.7185424921E-001 -6.7742862815E+000 +2.0249952570E-002 +3.1194119910E+001
2409400000.000 +2.1474515335E-002 +3.2971353088E+001 +9.7099637293E-001 -7.2881535576E+000 +9.7165812809E-001 -7.2647523977E+000 +2.1515875061E-002 +3.1872938628E+001
2609350000.000 +2.2358300419E-002 +3.4430304979E+001 +9.7044092719E-001 -7.8704957126E+000 +9.7199502931E-001 -7.9027822433E+000 +2.2884315193E-002 +3.3130711306E+001
2809300000.000 +2.3520834286E-002 +3.5024932349E+001 +9.6994467477E-001 -8.4763557561E+000 +9.7109347433E-001 -8.4447835470E+000 +2.3732685768E-002 +3.3668993680E+001
3009250000.000 +2.3976135798E-002 +3.4969022228E+001 +9.6881080961E-001 -9.0803852120E+000 +9.7012495217E-001 -9.0590664019E+000 +2.4157258053E-002 +3.3802669112E+001
3209200000.000 +2.5100984253E-002 +3.7542020008E+001 +9.6857155564E-001 -9.6215355939E+000 +9.6921069332E-001 -9.5831778702E+000 +2.5062271440E-002 +3.6202566991E+001
3409150000.000 +2.6122485384E-002 +3.7741890518E+001 +9.6803456804E-001 -1.0156140220E+001 +9.6918276082E-001 -1.0171708139E+001 +2.6661123827E-002 +3.6509817168E+001
3609100000.000 +2.7243819929E-002 +3.7494341880E+001 +9.6727912134E-001 -1.0693567926E+001 +9.6906310239E-001 -1.0738854149E+001 +2.7477700558E-002 +3.6493952205E+001
3809050000.000 +2.8351204333E-002 +3.8413146794E+001 +9.6777615623E-001 -1.1341754934E+001 +9.6893264142E-001 -1.1311025654E+001 +2.8877118299E-002 +3.7262434086E+001
4009000000.000 +2.9728745795E-002 +3.8400685072E+001 +9.6699477699E-001 -1.1865889459E+001 +9.6842928410E-001 -1.1849633259E+001 +3.0105769481E-002 +3.7163990279E+001
4208950000.000 +3.0401201116E-002 +3.8809347245E+001 +9.6672654490E-001 -1.2414192687E+001 +9.6816179044E-001 -1.2382985368E+001 +3.0461761474E-002 +3.7995551983E+001
4408900000.000 +3.1585428984E-002 +3.8733266129E+001 +9.6643493563E-001 -1.3043655652E+001 +9.6753336904E-001 -1.3025347606E+001 +3.1677734730E-002 +3.8498197397E+001
4608850000.000 +3.2296077384E-002 +3.9868461663E+001 +9.6596069184E-001 -1.3560995684E+001 +9.6762962307E-001 -1.3554302099E+001 +3.2864300307E-002 +3.9034649558E+001
4808800000.000 +3.3480018405E-002 +3.9966504839E+001 +9.6491476795E-001 -1.4128288799E+001 +9.6712758446E-001 -1.4144885763E+001 +3.4017243642E-002 +3.9355038152E+001
5008750000.000 +3.4540468582E-002 +3.9921807256E+001 +9.6590974876E-001 -1.4658343379E+001 +9.6758261226E-001 -1.4692900635E+001 +3.5522472152E-002 +3.8956410831E+001
5208700000.000 +3.5623593664E-002 +4.0228652999E+001 +9.6518438625E-001 -1.5277233909E+001 +9.6656241170E-001 -1.5316707515E+001 +3.6763681793E-002 +3.8912588213E+001
5408650000.000 +3.7035412367E-002 +3.9396575469E+001 +9.6510461348E-001 -1.5799065014E+001 +9.6661984792E-001 -1.5830075758E+001 +3.8115234548E-002 +3.8528929884E+001
5608600000.000 +3.8217051011E-002 +3.9268402682E+001 +9.6565962267E-001 -1.6411350976E+001 +9.6762858119E-001 -1.6433569197E+001 +3.9523026176E-002 +3.7863967888E+001
5808550000.000 +3.9382072960E-002 +3.8767549845E+001 +9.6513516814E-001 -1.6988589655E+001 +9.6629565587E-001 -1.6991663585E+001 +4.0612327902E-002 +3.7626723168E+001
6008500000.000 +4.0587539119E-002 +3.8005117975E+001 +9.6494874800E-001 -1.7534348094E+001 +9.6640225957E-001 -1.7515533930E+001 +4.2022115585E-002 +3.6826342546E+001
6208450000.000 +4.1771776066E-002 +3.7333939727E+001 +9.6509641388E-001 -1.8109109590E+001 +9.6671750677E-001 -1.8102416885E+001 +4.3341304982E-002 +3.6207470815E+001
6408400000.000 +4.2703145218E-002 +3.6917518517E+001 +9.6519491187E-001 -1.8724016613E+001 +9.6658567557E-001 -1.8747415857E+001 +4.4258841163E-002 +3.5266976891E+001
6608350000.000 +4.3705595413E-002 +3.6442615148E+001 +9.6348632208E-001 -1.9268187910E+001 +9.6531534339E-001 -1.9274780138E+001 +4.5153875929E-002 +3.4931687748E+001
6808300000.000 +4.4910917148E-002 +3.6138841213E+001 +9.6495634352E-001 -1.9799500180E+001 +9.6582150202E-001 -1.9753108720E+001 +4.6332477337E-002 +3.5040852993E+001
7008250000.000 +4.5616540165E-002 +3.6031649980E+001 +9.6352080770E-001 -2.0456549625E+001 +9.6506409383E-001 -2.0522668414E+001 +4.7250642738E-002 +3.4482711788E+001
7208200000.000 +4.6415984992E-002 +3.5770059074E+001 +9.6248480546E-001 -2.0984077968E+001 +9.6405229813E-001 -2.0981842921E+001 +4.8234916976E-002 +3.3913718973E+001
7408150000.000 +4.7420646868E-002 +3.5199026657E+001 +9.6260365155E-001 -2.1593580742E+001 +9.6504608552E-001 -2.1619935314E+001 +4.9308591408E-002 +3.3447456260E+001
7608100000.000 +4.8597288351E-002 +3.4616135699E+001 +9.6253544127E-001 -2.2094458658E+001 +9.6221780799E-001 -2.2136630613E+001 +5.0370283355E-002 +3.3127172972E+001
7808050000.000 +4.9210931318E-002 +3.4053421410E+001 +9.6163390637E-001 -2.2695940809E+001 +9.6137101250E-001 -2.2722624516E+001 +5.1203184935E-002 +3.2169194717E+001
8008000000.000 +5.0701040005E-002 +3.3412198575E+001 +9.6078187289E-001 -2.3180473296E+001 +9.6172856765E-001 -2.3260493052E+001 +5.2039646735E-002 +3.2200466465E+001
8207950000.000 +5.1040191823E-002 +3.3270292064E+001 +9.6121686889E-001 -2.3953041709E+001 +9.6322363616E-001 -2.3995356550E+001 +5.3140701685E-002 +3.1712560791E+001
8407900000.000 +5.2724837223E-002 +3.2734555671E+001 +9.5897265717E-001 -2.4408347912E+001 +9.5972205082E-001 -2.4416690986E+001 +5.4618469304E-002 +3.1388610625E+001
8607850000.000 +5.3850524244E-002 +3.2465528231E+001 +9.6094461084E-001 -2.4882540266E+001 +9.6417943874E-001 -2.4820574488E+001 +5.6175478049E-002 +3.1290318600E+001
8807800000.000 +5.5519850113E-002 +3.2133996679E+001 +9.5934084930E-001 -2.5559802016E+001 +9.6214666405E-001 -2.5660386103E+001 +5.8148714239E-002 +3.0591499632E+001
9007750000.000 +5.6417799306E-002 +3.0646916784E+001 +9.5864005472E-001 -2.6082722774E+001 +9.6005015146E-001 -2.6059851063E+001 +5.8990322890E-002 +2.9133963454E+001
9207700000.000 +5.7338090292E-002 +3.0259133321E+001 +9.5948617821E-001 -2.6644504164E+001 +9.6290870768E-001 -2.6703385264E+001 +6.0305371377E-002 +2.8521238134E+001
9407650000.000 +5.8674959694E-002 +2.9606681558E+001 +9.5913555628E-001 -2.7195397680E+001 +9.6186998841E-001 -2.7339376922E+001 +6.1495996433E-002 +2.8177723183E+001
9607600000.000 +5.9835266819E-002 +2.8984806063E+001 +9.5744704624E-001 -2.7763948915E+001 +9.5989946410E-001 -2.7927793198E+001 +6.2512478471E-002 +2.7726195776E+001
9807550000.000 +6.0552571204E-002 +2.7787212872E+001 +9.5784422487E-001 -2.8304236567E+001 +9.5895789662E-001 -2.8390051417E+001 +6.3396080542E-002 +2.7023621255E+001
10007500000.000 +6.0455208361E-002 +2.6864127934E+001 +9.5883959691E-001 -2.9048171818E+001 +9.6050111913E-001 -2.9084188858E+001 +6.4366430710E-002 +2.5972778774E+001
10207450000.000 +6.1834835787E-002 +2.6816115663E+001 +9.5649243308E-001 -2.9499163868E+001 +9.5476897245E-001 -2.9537296192E+001 +6.5254747252E-002 +2.5828745455E+001
10407400000.000 +6.2810337419E-002 +2.6114072526E+001 +9.5803407145E-001 -2.9961625243E+001 +9.5769785654E-001 -2.9745952107E+001 +6.6610630313E-002 +2.5680384433E+001
10607350000.000 +6.3175914608E-002 +2.5847481119E+001 +9.5586908802E-001 -3.0690425159E+001 +9.5844335386E-001 -3.0763514947E+001 +6.7230345495E-002 +2.4862988171E+001
10807300000.000 +6.4599747834E-002 +2.5082962147E+001 +9.5629900197E-001 -3.1122220434E+001 +9.5217252595E-001 -3.1042493085E+001 +6.8477256550E-002 +2.4389670912E+001
11007250000.000 +6.5614311940E-002 +2.4148637688E+001 +9.5593420756E-001 -3.1665602176E+001 +9.5818277199E-001 -3.1545501306E+001 +6.9801204668E-002 +2.3863249659E+001
11207200000.000 +6.7087646357E-002 +2.3499030227E+001 +9.5679985042E-001 -3.2145825706E+001 +9.5624733957E-001 -3.2092952300E+001 +7.0967201656E-002 +2.3525000257E+001
11407150000.000 +6.7564388732E-002 +2.3161639922E+001 +9.5257562178E-001 -3.2911846237E+001 +9.5584719201E-001 -3.2877813374E+001 +7.2135537082E-002 +2.2381070620E+001
11607100000.000 +6.7839459155E-002 +2.1735589801E+001 +9.5322763831E-001 -3.2966233197E+001 +9.5206482663E-001 -3.3150724856E+001 +7.2911603646E-002 +2.1366068066E+001
11807050000.000 +6.9000314639E-002 +2.1027129385E+001 +9.5617342417E-001 -3.3897543309E+001 +9.6219366423E-001 -3.3993876290E+001 +7.4846056143E-002 +2.0631100983E+001
12007000000.000 +7.0467962170E-002 +1.9922268878E+001 +9.5123808354E-001 -3.4117739759E+001 +9.4926292842E-001 -3.4552346021E+001 +7.5673583676E-002 +1.9335683471E+001
12206950000.000 +7.0783426080E-002 +1.9724994985E+001 +9.5421787276E-001 -3.4809102595E+001 +9.5988726683E-001 -3.4721472249E+001 +7.6400135891E-002 +1.9887192349E+001
12406900000.000 +7.1913487608E-002 +1.9185139743E+001 +9.5396687077E-001 -3.5197851901E+001 +9.5719254525E-001 -3.5845975401E+001 +7.8167021920E-002 +1.9069067956E+001
12606850000.000 +7.0956361198E-002 +1.9664942785E+001 +9.5568086159E-001 -3.5987680127E+001 +9.5645528860E-001 -3.6201900204E+001 +7.8519623534E-002 +1.8675363953E+001
12806800000.000 +7.3448395833E-002 +2.0361462531E+001 +9.5216141153E-001 -3.6225580026E+001 +9.5472473077E-001 -3.6834663737E+001 +7.9667212901E-002 +1.8022108690E+001
13006750000.000 +7.6182599699E-002 +1.8241574433E+001 +9.5830132845E-001 -3.7209960341E+001 +9.6218971131E-001 -3.7418664578E+001 +8.0496133249E-002 +1.7243064009E+001
13206700000.000 +7.6018026790E-002 +1.7865036271E+001 +9.5461617574E-001 -3.7846227549E+001 +9.5634672606E-001 -3.8411000411E+001 +8.0686111686E-002 +1.7411689505E+001
13406650000.000 +7.6826676885E-002 +1.5670607373E+001 +9.5834622629E-001 -3.8353606921E+001 +9.5483163590E-001 -3.8227209321E+001 +8.2594048605E-002 +1.7146961367E+001
13606600000.000 +7.6725869709E-002 +1.4633509349E+001 +9.5597238642E-001 -3.9018339709E+001 +9.5956685984E-001 -3.8936925404E+001 +8.3314743566E-002 +1.6497706344E+001
13806550000.000 +7.8203667991E-002 +1.4998360209E+001 +9.5416550086E-001 -3.9720196798E+001 +9.5125834233E-001 -3.9582054901E+001 +8.4589498795E-002 +1.6950656180E+001
14006500000.000 +7.8657774892E-002 +1.3327879930E+001 +9.5138784468E-001 -4.0041257503E+001 +9.5384252477E-001 -3.9734235818E+001 +8.6349462308E-002 +1.5603335796E+001
14206450000.000 +7.9132227258E-002 +1.2678792084E+001 +9.5530974375E-001 -4.0663618485E+001 +9.5623417959E-001 -4.0310760001E+001 +8.8548782112E-002 +1.5064444259E+001
14406400000.000 +8.0624990392E-002 +1.1751995042E+001 +9.5578197030E-001 -4.1207389628E+001 +9.5240007116E-001 -4.0558944207E+001 +8.9738072029E-002 +1.3772306167E+001
14606350000.000 +8.0630274005E-002 +1.1056442529E+001 +9.4915185354E-001 -4.1508139044E+001 +9.5315063358E-001 -4.1154738390E+001 +8.9472446345E-002 +1.2749948331E+001
14806300000.000 +8.1404332080E-002 +1.0864921780E+001 +9.5608215111E-001 -4.1834890478E+001 +9.5460395432E-001 -4.1815434045E+001 +9.0517984261E-002 +1.2824664118E+001
15006250000.000 +8.2476218570E-002 +1.0360231604E+001 +9.5092681564E-001 -4.2597616042E+001 +9.5666858135E-001 -4.2781145684E+001 +9.1615101714E-002 +1.2260471826E+001
15206200000.000 +8.1489089990E-002 +1.0091107601E+001 +9.5558456262E-001 -4.2665542210E+001 +9.5024875090E-001 -4.2592952850E+001 +9.0968148401E-002 +1.2577844595E+001
15406150000.000 +8.3836223183E-002 +8.9371835235E+000 +9.5690363144E-001 -4.3638948070E+001 +9.6589892920E-001 -4.3577163702E+001 +9.4514820806E-002 +1.1909980738E+001
15606100000.000 +8.3691918644E-002 +7.9072166632E+000 +9.5571643186E-001 -4.4051607032E+001 +9.5334306043E-001 -4.4856007823E+001 +9.5066661826E-002 +1.0876684203E+001
15806050000.000 +8.3736229238E-002 +7.4434364264E+000 +9.5742766018E-001 -4.5016641562E+001 +9.6180442726E-001 -4.4878141360E+001 +9.6603913266E-002 +1.0722705783E+001
16006000000.000 +8.4125118934E-002 +6.3178699068E+000 +9.6086923190E-001 -4.5193965026E+001 +9.5869897651E-001 -4.5963018800E+001 +9.8815956809E-002 +9.7120540703E+000
16205950000.000 +8.3622566901E-002 +6.9820360509E+000 +9.6104818400E-001 -4.6114867341E+001 +9.5405306245E-001 -4.6569314772E+001 +9.8489206452E-002 +8.9318540744E+000
16405900000.000 +8.6104808731E-002 +4.8044712905E+000 +9.5394478012E-001 -4.5957608009E+001 +9.4824953965E-001 -4.7802777632E+001 +1.0146913389E-001 +7.0128637529E+000
16605850000.000 +8.5312993108E-002 +5.9363788127E+000 +9.6169772670E-001 -4.7170057554E+001 +9.5820518902E-001 -4.7436058900E+001 +1.0085477681E-001 +7.8635579522E+000
16805800000.000 +8.7381846588E-002 +6.9066505926E+000 +9.4988595305E-001 -4.7929825964E+001 +9.5819937192E-001 -4.8893124828E+001 +1.0157943037E-001 +8.0895631115E+000
17005750000.000 +8.7531081220E-002 +5.8613661064E+000 +9.5806038120E-001 -4.8622165230E+001 +9.4760383273E-001 -4.8415888980E+001 +1.0302508986E-001 +7.3937574758E+000
17205700000.000 +8.8563192573E-002 +5.2416023185E+000 +9.5224377153E-001 -4.9001181710E+001 +9.5672876332E-001 -4.9444823406E+001 +1.0481663824E-001 +6.7319354243E+000
17405650000.000 +8.9215634260E-002 +4.9438979132E+000 +9.5846122989E-001 -4.9639835992E+001 +9.5037643549E-001 -4.9856617404E+001 +1.0509887923E-001 +6.1560870873E+000
17605600000.000 +9.1175933777E-002 +3.4816539014E+000 +9.4755070175E-001 -5.0234645270E+001 +9.5270663349E-001 -5.0109789029E+001 +1.0684649285E-001 +5.3366700313E+000
17805550000.000 +9.1711593867E-002 +2.5677004735E+000 +9.5842724879E-001 -5.0740735992E+001 +9.5337703264E-001 -5.0301825787E+001 +1.0742568575E-001 +5.3094699193E+000
18005500000.000 +9.1634570633E-002 +2.4633086122E+000 +9.4897112674E-001 -5.1425926873E+001 +9.6002522909E-001 -5.1518558975E+001 +1.0801887920E-001 +5.0114631626E+000
18205450000.000 +9.1994120726E-002 +1.5481161194E+000 +9.4923474597E-001 -5.1524719169E+001 +9.5651388058E-001 -5.1684888427E+001 +1.0976545180E-001 +3.9543011547E+000
18405400000.000 +9.1675303700E-002 +1.1637448141E+000 +9.5155690958E-001 -5.2487260435E+001 +9.6743679851E-001 -5.1942397491E+001 +1.1082291914E-001 +3.4020721669E+000
18605350000.000 +9.2066114412E-002 +1.3650309429E+000 +9.5285924953E-001 -5.3250759465E+001 +9.6507947797E-001 -5.3403150447E+001 +1.1152082354E-001 +2.9404092015E+000
18805300000.000 +9.3500707786E-002 -3.6134180660E-001 +9.5383645563E-001 -5.3282010789E+001 +9.4564298940E-001 -5.3608614012E+001 +1.1294571935E-001 +1.9970945726E+000
19005250000.000 +9.4625071234E-002 -5.6297275233E-001 +9.5850518601E-001 -5.3713755190E+001 +9.6524024098E-001 -5.3894249223E+001 +1.1508478375E-001 +2.2734578389E+000
19205200000.000 +9.3204152014E-002 -1.5737356010E+000 +9.6299959857E-001 -5.4249518629E+001 +9.5543909602E-001 -5.5741339925E+001 +1.1578350765E-001 +5.1070697430E-001
19405150000.000 +9.3649989054E-002 -8.0310680031E-001 +9.6159640958E-001 -5.5102737839E+001 +9.4723102167E-001 -5.5866718417E+001 +1.1525318801E-001 +4.8885166988E-001
19605100000.000 +9.3772411505E-002 -2.0101512062E+000 +9.6645718542E-001 -5.5302362200E+001 +9.4450881679E-001 -5.6406493512E+001 +1.1590196992E-001 -2.2323541207E-001
19805050000.000 +9.5437231083E-002 -1.5523765917E+000 +9.6312262760E-001 -5.6562993996E+001 +9.5531507587E-001 -5.7055139754E+001 +1.1787387230E-001 -2.0097800863E-001
20005000000.000 +9.8143584731E-002 -2.7735794636E+000 +9.5443666213E-001 -5.6863490287E+001 +9.4635320127E-001 -5.8086054099E+001 +1.1958106535E-001 -7.6802058828E-001
20204950000.000 +9.7838272304E-002 -2.6048549467E+000 +9.6519488365E-001 -5.7801059412E+001 +9.5101681613E-001 -5.7612084899E+001 +1.2072358522E-001 -7.4787699501E-001
20404900000.000 +9.8788614061E-002 -2.7202867419E+000 +9.5976020108E-001 -5.8252629618E+001 +9.5029999854E-001 -5.9226763035E+001 +1.2049831185E-001 -1.7685101000E+000
20604850000.000 +1.0172830089E-001 -3.4856345260E+000 +9.5606571488E-001 -5.9015738589E+001 +9.3415485666E-001 -5.8760357037E+001 +1.2188858156E-001 -1.7062418963E+000
20804800000.000 +1.0153799596E-001 -4.2119967642E+000 +9.4857504165E-001 -5.9512616176E+001 +9.5580428924E-001 -5.9419693837E+001 +1.2311819468E-001 -2.4921632400E+000
21004750000.000 +1.0195419445E-001 -4.1607977166E+000 +9.5437983705E-001 -6.0233399474E+001 +9.4956784367E-001 -6.0233346510E+001 +1.2435880897E-001 -2.9643134752E+000
21204700000.000 +1.0322480677E-001 -4.8374155185E+000 +9.4048782548E-001 -6.0520705234E+001 +9.5779922985E-001 -6.0681837641E+001 +1.2488987564E-001 -3.5466116941E+000
21404650000.000 +1.0387913526E-001 -5.8290115486E+000 +9.4726572902E-001 -6.0864132976E+001 +9.5149314479E-001 -6.0839616061E+001 +1.2605993772E-001 -4.0258127985E+000
21604600000.000 +1.0204504992E-001 -5.2955205181E+000 +9.3848448240E-001 -6.2136810092E+001 +9.7296819535E-001 -6.1525441754E+001 +1.2532899124E-001 -4.7370871536E+000
21804550000.000 +1.0615770466E-001 -6.7326525409E+000 +9.4589857456E-001 -6.1952615597E+001 +9.5438058261E-001 -6.2596423066E+001 +1.2885062364E-001 -5.3623553919E+000
22004500000.000 +1.0539111214E-001 -7.2549986250E+000 +9.5089751425E-001 -6.2722680246E+001 +9.6230682119E-001 -6.1870947318E+001 +1.2941508826E-001 -5.4909069940E+000
22204450000.000 +1.0813084602E-001 -7.6455928032E+000 +9.5248609954E-001 -6.3051623574E+001 +9.6517564150E-001 -6.3257936942E+001 +1.3156402278E-001 -5.4854666113E+000
22404400000.000 +1.0838728817E-001 -7.6557131909E+000 +9.4834963299E-001 -6.4018567758E+001 +9.5538264530E-001 -6.4433510240E+001 +1.3239954214E-001 -6.4352892767E+000
22604350000.000 +1.0948301027E-001 -8.7427279564E+000 +9.5406587149E-001 -6.4224793529E+001 +9.5341085999E-001 -6.4734590721E+001 +1.3365517551E-001 -6.8817038397E+000
22804300000.000 +1.0983238716E-001 -9.4071748087E+000 +9.5994036158E-001 -6.5280983831E+001 +9.5939529038E-001 -6.5993364834E+001 +1.3466269033E-001 -7.7200281116E+000
23004250000.000 +1.0980326468E-001 -9.4613657336E+000 +9.5903724062E-001 -6.5916199316E+001 +9.4055907844E-001 -6.6630372844E+001 +1.3442006324E-001 -8.2226088067E+000
23204200000.000 +1.1092727126E-001 -1.0338116637E+001 +9.5794781840E-001 -6.6221821349E+001 +9.3530645867E-001 -6.7019281483E+001 +1.3529426191E-001 -8.2919179815E+000
23404150000.000 +1.1184145448E-001 -1.0703982623E+001 +9.6491126739E-001 -6.7538934469E+001 +9.4753328970E-001 -6.7269871297E+001 +1.3719321538E-001 -8.2395147111E+000
23604100000.000 +1.1200325371E-001 -1.1464577138E+001 +9.5395615240E-001 -6.7576064081E+001 +9.3962165323E-001 -6.9424714345E+001 +1.3656077054E-001 -9.3453554899E+000
23804050000.000 +1.1244855403E-001 -9.8890997954E+000 +9.6444375311E-001 -6.8377071428E+001 +9.1912705187E-001 -6.8053806693E+001 +1.3712945398E-001 -7.9641218416E+000
24004000000.000 +1.1533830493E-001 -1.1712369842E+001 +9.5214754752E-001 -6.8721185401E+001 +9.4143550067E-001 -6.9791581115E+001 +1.3917401994E-001 -9.5537620647E+000
24203950000.000 +1.1786890512E-001 -1.0726212477E+001 +9.5201264206E-001 -6.9927254360E+001 +9.2608850285E-001 -7.0575483069E+001 +1.3939171190E-001 -9.5133208621E+000
24403900000.000 +1.1977944241E-001 -1.4720643288E+001 +9.4129551475E-001 -6.9814426794E+001 +9.3631929944E-001 -7.0500677444E+001 +1.4277004494E-001 -1.0782474097E+001
24603850000.000 +1.1858401624E-001 -1.5442723665E+001 +9.5139938780E-001 -7.0554678341E+001 +9.3795805517E-001 -7.0662740527E+001 +1.4360102976E-001 -1.1298493140E+001
24803800000.000 +1.2025199229E-001 -1.6180205891E+001 +9.3844687706E-001 -7.0837433618E+001 +9.4146016293E-001 -7.2440073154E+001 +1.4622811198E-001 -1.1977413824E+001
25003750000.000 +1.1527436116E-001 -1.6841436927E+001 +9.5046328814E-001 -7.1208027422E+001 +9.2076961059E-001 -7.1720033320E+001 +1.4434555900E-001 -1.3077437712E+001
25203700000.000 +1.1711461169E-001 -1.6475834389E+001 +9.4370046937E-001 -7.2260624864E+001 +9.5380107307E-001 -7.1750140949E+001 +1.4768518790E-001 -1.3357885157E+001
25403650000.000 +1.1991420173E-001 -1.6603236161E+001 +9.3502265985E-001 -7.2552007381E+001 +9.3733186788E-001 -7.3310065061E+001 +1.4788166771E-001 -1.4209650039E+001
25603600000.000 +1.1863294516E-001 -1.8283859969E+001 +9.3317109938E-001 -7.2876903155E+001 +9.3444166885E-001 -7.2317231966E+001 +1.4895954256E-001 -1.5442444525E+001
25803550000.000 +1.2123972932E-001 -1.7896218436E+001 +9.3630293305E-001 -7.3255267350E+001 +9.4637320236E-001 -7.3609218241E+001 +1.4910710972E-001 -1.4923520629E+001
26003500000.000 +1.2257429677E-001 -1.8597784641E+001 +9.3727276579E-001 -7.4662924844E+001 +9.4330026891E-001 -7.3837868371E+001 +1.5020819551E-001 -1.5888922008E+001
26203450000.000 +1.2240454136E-001 -1.9479005571E+001 +9.3372774783E-001 -7.4850116091E+001 +9.4129899128E-001 -7.4185125394E+001 +1.5018993344E-001 -1.6178262611E+001
26403400000.000 +1.2429232998E-001 -1.9281114475E+001 +9.4710926959E-001 -7.5568690057E+001 +9.3737002995E-001 -7.4381205817E+001 +1.5284714899E-001 -1.5946114256E+001
26603350000.000 +1.2578080766E-001 -1.9395558256E+001 +9.3281381066E-001 -7.5670749473E+001 +9.4882529797E-001 -7.6530013462E+001 +1.5326570331E-001 -1.6625321931E+001
26803300000.000 +1.2433069219E-001 -2.0096217916E+001 +9.4435244610E-001 -7.6190332277E+001 +9.3445539635E-001 -7.6290904139E+001 +1.5389594110E-001 -1.7268129834E+001
27003250000.000 +1.2587118907E-001 -2.0432179168E+001 +9.4342352638E-001 -7.7101622343E+001 +9.4612580739E-001 -7.7303692817E+001 +1.5566918926E-001 -1.7445209450E+001
27203200000.000 +1.2543567974E-001 -1.9797405585E+001 +9.5134406955E-001 -7.7943432652E+001 +9.1765467258E-001 -7.8761245590E+001 +1.5376784732E-001 -1.7838571904E+001
27403150000.000 +1.2695237852E-001 -2.1352109999E+001 +9.4510147948E-001 -7.8159615018E+001 +9.1506871641E-001 -7.9066653329E+001 +1.5639660998E-001 -1.8759419220E+001
27603100000.000 +1.2710798907E-001 -2.0329085852E+001 +9.5592309456E-001 -7.9201316039E+001 +9.1732033109E-001 -7.9485790843E+001 +1.5528761644E-001 -1.8139180447E+001
27803050000.000 +1.2968703942E-001 -2.0302248105E+001 +9.5164335712E-001 -8.0181321911E+001 +9.1044968424E-001 -8.0360984321E+001 +1.5617560792E-001 -1.8169631318E+001
28003000000.000 +1.2942976200E-001 -2.0738904759E+001 +9.5509715475E-001 -8.0485138697E+001 +9.0136279272E-001 -8.0459220189E+001 +1.5589826606E-001 -1.8724159235E+001
28202950000.000 +1.3330432376E-001 -2.2446635152E+001 +9.5211192810E-001 -8.1213699576E+001 +9.0996835977E-001 -8.0472125750E+001 +1.5878316858E-001 -1.9092077872E+001
28402900000.000 +1.3195422535E-001 -2.4049860163E+001 +9.3602653276E-001 -8.1485317657E+001 +9.4271467065E-001 -8.1720698917E+001 +1.6073909812E-001 -2.0619651381E+001
28602850000.000 +1.3513166137E-001 -2.5569435266E+001 +9.2820329473E-001 -8.1776100711E+001 +9.1820586618E-001 -8.2094210694E+001 +1.6281656734E-001 -2.1555587831E+001
28802800000.000 +1.3321494862E-001 -2.5873812874E+001 +9.3150308128E-001 -8.2143812446E+001 +9.3609852459E-001 -8.1570513350E+001 +1.6408065767E-001 -2.2012005761E+001
29002750000.000 +1.3596807131E-001 -2.5903980385E+001 +9.3699036656E-001 -8.2447401740E+001 +9.3779386239E-001 -8.3685830196E+001 +1.6614822950E-001 -2.3024416935E+001
29202700000.000 +1.3701330673E-001 -2.6555041241E+001 +9.2963103500E-001 -8.2697156541E+001 +9.3368291109E-001 -8.4111838729E+001 +1.6731960269E-001 -2.4082359328E+001
29402650000.000 +1.3705632422E-001 -2.6938457421E+001 +9.3515846775E-001 -8.2863731646E+001 +9.3674298466E-001 -8.4244037957E+001 +1.6826659811E-001 -2.4722127599E+001
29602600000.000 +1.3907649733E-001 -2.7025412683E+001 +9.3705217010E-001 -8.3642700369E+001 +9.3949214118E-001 -8.5115988413E+001 +1.6892635073E-001 -2.5192551713E+001
29802550000.000 +1.3771426124E-001 -2.9054838339E+001 +9.3445763437E-001 -8.3773568655E+001 +9.2203131649E-001 -8.5995512591E+001 +1.6923938524E-001 -2.6357535621E+001
30002500000.000 +1.3897477654E-001 -2.8113401792E+001 +9.4361435094E-001 -8.4790752380E+001 +9.2770133160E-001 -8.5125020717E+001 +1.6884882062E-001 -2.5417539318E+001
30202450000.000 +1.4214684169E-001 -2.8621291372E+001 +9.3247112475E-001 -8.5999064530E+001 +9.4507123444E-001 -8.6722826237E+001 +1.7019296384E-001 -2.5955438580E+001
30402400000.000 +1.4137393379E-001 -2.8919416112E+001 +9.4495604409E-001 -8.6783213779E+001 +9.0398698736E-001 -8.6978426327E+001 +1.6887557758E-001 -2.6231235896E+001
30602350000.000 +1.4552545861E-001 -3.1246488869E+001 +9.3627130023E-001 -8.7838562713E+001 +9.1491505304E-001 -8.5891541626E+001 +1.7328605056E-001 -2.6569883242E+001
30802300000.000 +1.4607678953E-001 -3.0576694251E+001 +9.4126098772E-001 -8.8455816714E+001 +9.0713816847E-001 -8.7539176517E+001 +1.7163964703E-001 -2.6302552368E+001
31002250000.000 +1.4804043302E-001 -3.3483862863E+001 +9.1653524089E-001 -8.9171981265E+001 +9.1149299321E-001 -8.7645628435E+001 +1.7437569721E-001 -2.8339616067E+001
31202200000.000 +1.4756636206E-001 -3.2536057457E+001 +9.3677504693E-001 -8.9426135709E+001 +9.0837553623E-001 -8.8751919585E+001 +1.7378737355E-001 -2.7795268419E+001
31402150000.000 +1.4858088561E-001 -3.3834542679E+001 +9.2272241684E-001 -9.0641499597E+001 +9.2759181070E-001 -8.9318092164E+001 +1.7597403414E-001 -2.9086649295E+001
31602100000.000 +1.4878578340E-001 -3.4316292606E+001 +9.3110292414E-001 -9.0273425207E+001 +8.9528886618E-001 -9.1013892284E+001 +1.7531855510E-001 -2.9911625399E+001
31802050000.000 +1.4709447777E-001 -3.7777478238E+001 +9.0947273150E-001 -9.1235869323E+001 +9.1989353087E-001 -8.8998319799E+001 +1.7729017223E-001 -3.1854425245E+001
32002000000.000 +1.4798725162E-001 -3.5551181537E+001 +9.3147466080E-001 -9.1081435642E+001 +9.1971766016E-001 -9.1637176873E+001 +1.7665298664E-001 -3.1388557658E+001
32201950000.000 +1.4861870029E-001 -3.6242813289E+001 +9.1779319008E-001 -9.1714278140E+001 +9.2186015357E-001 -9.1470849754E+001 +1.7761509090E-001 -3.2242851355E+001
32401900000.000 +1.4657278500E-001 -3.6554220159E+001 +9.4079813914E-001 -9.1301110751E+001 +9.1335732077E-001 -9.2574861344E+001 +1.7748621253E-001 -3.3089289636E+001
32601850000.000 +1.5165851903E-001 -3.6927414503E+001 +9.2496797108E-001 -9.2916368750E+001 +9.2693904913E-001 -9.2670476879E+001 +1.8009039700E-001 -3.3267537722E+001
32801800000.000 +1.5286169225E-001 -3.7981797301E+001 +9.2823272709E-001 -9.2701702474E+001 +9.2440129914E-001 -9.4336007580E+001 +1.8008915744E-001 -3.4373946102E+001
33001750000.000 +1.5329404840E-001 -3.8194018660E+001 +9.3198592001E-001 -9.3591221628E+001 +9.2445302602E-001 -9.4235877646E+001 +1.8126499048E-001 -3.4742917537E+001
33201700000.000 +1.5340113296E-001 -3.9331427099E+001 +9.3477322189E-001 -9.3612119643E+001 +9.2660258629E-001 -9.4567337775E+001 +1.8110228918E-001 -3.5712520996E+001
33401650000.000 +1.5405899263E-001 -4.0259008029E+001 +9.3240640356E-001 -9.4183790753E+001 +9.2180899071E-001 -9.5202704255E+001 +1.8139037293E-001 -3.6317780768E+001
33601600000.000 +1.5502523289E-001 -4.0713359592E+001 +9.3234092263E-001 -9.5187879882E+001 +9.1480136432E-001 -9.5521565812E+001 +1.8104074083E-001 -3.6739727767E+001
33801550000.000 +1.5618611831E-001 -4.1536740095E+001 +9.3088983780E-001 -9.6088436232E+001 +9.1678846470E-001 -9.5954264827E+001 +1.8211140259E-001 -3.7074009870E+001
34001500000.000 +1.5549265708E-001 -4.3313511416E+001 +9.2459905052E-001 -9.6267168519E+001 +9.0275293015E-001 -9.6291322535E+001 +1.8180292740E-001 -3.8460790121E+001
34201450000.000 +1.5323197156E-001 -4.3912454719E+001 +9.3056176760E-001 -9.6458927997E+001 +9.0418359835E-001 -9.6974260811E+001 +1.8195582270E-001 -3.9104635996E+001
34401400000.000 +1.5502713566E-001 -4.4480397387E+001 +9.2611649758E-001 -9.7546997095E+001 +9.0758663784E-001 -9.7429324508E+001 +1.8268510785E-001 -3.9459332663E+001
34601350000.000 +1.5690884706E-001 -4.4383616216E+001 +9.2686252113E-001 -9.8458606851E+001 +9.0703988584E-001 -9.8849801710E+001 +1.8402425931E-001 -3.9785991523E+001
34801300000.000 +1.5614426154E-001 -4.4816788593E+001 +9.2920471136E-001 -9.8838639139E+001 +8.8658099808E-001 -9.8619998893E+001 +1.8444305898E-001 -4.0197999882E+001
35001250000.000 +1.6010679093E-001 -4.6567016165E+001 +9.2492740932E-001 -9.9892691704E+001 +8.9505799261E-001 -9.8446010749E+001 +1.8656872363E-001 -4.0622145128E+001
35201200000.000 +1.5878986201E-001 -4.6936796366E+001 +9.1970288083E-001 -1.0007091000E+002 +8.9322066614E-001 -1.0043208329E+002 +1.8653894169E-001 -4.2119047487E+001
35401150000.000 +1.6082770766E-001 -4.7223405191E+001 +9.2024319494E-001 -1.0103481322E+002 +9.0074394963E-001 -1.0044636173E+002 +1.8786197146E-001 -4.2480578399E+001
35601100000.000 +1.6088543197E-001 -4.8246947426E+001 +9.2189801609E-001 -1.0135810642E+002 +9.0129811209E-001 -1.0079036615E+002 +1.8768695598E-001 -4.3409102844E+001
35801050000.000 +1.6464793530E-001 -4.9197515005E+001 +9.1177058921E-001 -1.0230829450E+002 +8.9810728959E-001 -1.0203314471E+002 +1.8972901380E-001 -4.4631616198E+001
36001000000.000 +1.6132400819E-001 -5.0338006500E+001 +9.1798555118E-001 -1.0198911232E+002 +8.9297247754E-001 -1.0306063823E+002 +1.8849593793E-001 -4.6241359453E+001
36200950000.000 +1.6188043463E-001 -5.1517681458E+001 +9.1478114591E-001 -1.0348978952E+002 +9.0905019513E-001 -1.0205035009E+002 +1.8863299938E-001 -4.6944751246E+001
36400900000.000 +1.5952400874E-001 -5.1759140519E+001 +9.1602699886E-001 -1.0273675218E+002 +9.1497201412E-001 -1.0374089398E+002 +1.8714712364E-001 -4.8467109255E+001
36600850000.000 +1.5835733468E-001 -5.3724745436E+001 +9.1131358704E-001 -1.0344465403E+002 +8.9478247652E-001 -1.0331055124E+002 +1.8616409690E-001 -5.0182409626E+001
36800800000.000 +1.5656326173E-001 -5.2945492599E+001 +9.2720677850E-001 -1.0315835622E+002 +9.1605829495E-001 -1.0420062734E+002 +1.8483677812E-001 -5.0473088110E+001
37000750000.000 +1.5571035254E-001 -5.3738224477E+001 +9.2020528357E-001 -1.0409807175E+002 +9.1435337022E-001 -1.0429007534E+002 +1.8426459619E-001 -5.1321749636E+001
37200700000.000 +1.4984391013E-001 -5.4115642925E+001 +9.2904407797E-001 -1.0339796889E+002 +9.0754613796E-001 -1.0458666692E+002 +1.8101819702E-001 -5.2354549980E+001
37400650000.000 +1.5252674213E-001 -5.3813871374E+001 +9.3168414222E-001 -1.0497903146E+002 +9.0501415579E-001 -1.0470614085E+002 +1.8216449153E-001 -5.2350070090E+001
37600600000.000 +1.5153165421E-001 -5.4455541926E+001 +9.3846733274E-001 -1.0556100186E+002 +9.0665507274E-001 -1.0597564272E+002 +1.7907699324E-001 -5.3347597594E+001
37800550000.000 +1.5210518906E-001 -5.4159446936E+001 +9.3688867876E-001 -1.0667205169E+002 +8.9191802542E-001 -1.0584085834E+002 +1.7819575320E-001 -5.2904177912E+001
38000500000.000 +1.5335492256E-001 -5.4853503279E+001 +9.3772922759E-001 -1.0731515164E+002 +9.0369757334E-001 -1.0531475331E+002 +1.7927110559E-001 -5.3030046574E+001
38200450000.000 +1.5607804002E-001 -5.6002926073E+001 +9.2694162283E-001 -1.0876510925E+002 +9.0162920175E-001 -1.0709442674E+002 +1.7820139957E-001 -5.4415999604E+001
38400400000.000 +1.5289660814E-001 -5.8369230165E+001 +9.1866663440E-001 -1.0866677635E+002 +8.8268077292E-001 -1.0691003952E+002 +1.7660311226E-001 -5.5900325807E+001
38600350000.000 +1.5243276277E-001 -5.7158775283E+001 +9.2266748417E-001 -1.0949320077E+002 +9.0573042763E-001 -1.0790362167E+002 +1.7555869072E-001 -5.6414744693E+001
38800300000.000 +1.5053469171E-001 -6.0006916012E+001 +9.0276053334E-001 -1.0989202838E+002 +8.9294912308E-001 -1.0823618076E+002 +1.7435822497E-001 -5.8912144959E+001
39000250000.000 +1.5065916184E-001 -5.9427894184E+001 +9.0714703630E-001 -1.1029234327E+002 +8.9009757578E-001 -1.0972343214E+002 +1.7399651334E-001 -5.9762369801E+001
39200200000.000 +1.5521514123E-001 -6.0145197156E+001 +8.9780980886E-001 -1.1154785088E+002 +8.7894402955E-001 -1.0981120157E+002 +1.7472844429E-001 -6.0909985643E+001
39400150000.000 +1.4939483277E-001 -5.7955653267E+001 +9.0068898188E-001 -1.1081611596E+002 +8.9900476475E-001 -1.1122809011E+002 +1.6925757966E-001 -6.2098335321E+001
39600100000.000 +1.4613554780E-001 -5.9931272014E+001 +8.9522373074E-001 -1.1092111051E+002 +8.8345367778E-001 -1.1080793773E+002 +1.6575498454E-001 -6.4514557567E+001
39800050000.000 +1.5161487669E-001 -5.5241160366E+001 +9.1848726391E-001 -1.1114423380E+002 +9.1404655340E-001 -1.1198541853E+002 +1.6185289452E-001 -6.2743534389E+001
40000000000.000 +1.5758727826E-001 -5.6181938975E+001 +9.1974254770E-001 -1.1253655927E+002 +8.9775035853E-001 -1.1351198043E+002 +1.5966282575E-001 -6.3060291217E+001
