# Supplementary material for: Conductivity and radio frequency performance data for silver nanoparticle inks deposited via aerosol jet deposition and processed under varying conditions
Source: Data Brief. 2020 Sep 24;33:106331. doi: 10.1016/j.dib.2020.106331 (PMC7560714; doi:10.1016/j.dib.2020.106331)
Supplement: Supplementary file 3 [file mmc3.zip › Sintering Study/ANP Ink/RF Data/ANP_07_02.S2P]

!  2-Port S-parameters saved by WinCal
! VAR MeasName=S-Parameters (CALIBRATED_DATA) read from VNA (E8364B)
! VAR MeasDate=11/27/2017 2:34:35 PM
! VAR NAME=AFRL171016_10_02
! VAR FILENAME=AFRL171016_10_02.S2P
! VAR DATE=11/27/2017 2:34:35 PM
! VAR PHYS_PORTS=1,2
! VAR ObjTypeName=DATASET
! VAR IndexType=Frequency
!
# Hz S MA R 50
10000000.000 +1.6790276463E-002 +1.3230117161E+000 +9.7765137098E-001 -1.9420732344E-001 +9.7897694139E-001 -2.5327816575E-002 +1.7956832485E-002 +2.0440141765E+000
209950000.000 +1.5563130216E-002 +2.5399160919E+000 +9.7872977355E-001 -6.9350345702E-001 +9.8039852463E-001 -6.9922040235E-001 +1.6020319224E-002 +3.4903935877E+000
409900000.000 +1.6066116881E-002 +6.0924409460E+000 +9.7870109868E-001 -1.3352671154E+000 +9.7978182549E-001 -1.3087779860E+000 +1.6095368945E-002 +6.4961294892E+000
609850000.000 +1.6058795677E-002 +7.8360936248E+000 +9.7795579437E-001 -1.9793479888E+000 +9.7900124850E-001 -2.0162064500E+000 +1.6024039061E-002 +7.7811138451E+000
809800000.000 +1.6027306141E-002 +1.3189546072E+001 +9.7719169779E-001 -2.6017818002E+000 +9.7792490684E-001 -2.5906435186E+000 +1.6217095722E-002 +1.2983439619E+001
1009750000.000 +1.5737073935E-002 +1.6263707649E+001 +9.7558135730E-001 -3.1862560403E+000 +9.7690016199E-001 -3.1679429024E+000 +1.5959153955E-002 +1.5386049749E+001
1209700000.000 +1.6919800824E-002 +1.9431910589E+001 +9.7564250783E-001 -3.7518587212E+000 +9.7686967646E-001 -3.7525183644E+000 +1.7099928456E-002 +1.9497756696E+001
1409650000.000 +1.7398201573E-002 +2.0776232335E+001 +9.7546299377E-001 -4.3678939041E+000 +9.7624799543E-001 -4.3766989476E+000 +1.7983772807E-002 +2.0006243665E+001
1609600000.000 +1.7972071251E-002 +2.0134962678E+001 +9.7484245646E-001 -5.0079604601E+000 +9.7600629355E-001 -4.9813308567E+000 +1.8392943132E-002 +2.0406850705E+001
1809550000.000 +1.7820390431E-002 +2.1871028018E+001 +9.7424494144E-001 -5.6402005542E+000 +9.7445297791E-001 -5.5590059248E+000 +1.8607593198E-002 +2.2064845294E+001
2009500000.000 +1.7615711074E-002 +2.7493640113E+001 +9.7235765449E-001 -6.1740733143E+000 +9.7332815758E-001 -6.1622815675E+000 +1.8319712711E-002 +2.5413909968E+001
2209450000.000 +1.9061810262E-002 +3.0177300342E+001 +9.7187351965E-001 -6.7067773546E+000 +9.7331150093E-001 -6.7549521579E+000 +1.9509327681E-002 +2.9030242469E+001
2409400000.000 +2.0335706723E-002 +3.1257486010E+001 +9.7199564683E-001 -7.2710059190E+000 +9.7314138896E-001 -7.2867327463E+000 +2.0653241977E-002 +2.9375322762E+001
2609350000.000 +2.1377088306E-002 +3.2786337178E+001 +9.7195053664E-001 -7.8560739744E+000 +9.7291824476E-001 -7.8811004532E+000 +2.1976461165E-002 +3.1075600880E+001
2809300000.000 +2.2354109153E-002 +3.3154575513E+001 +9.7145066746E-001 -8.4520273029E+000 +9.7229698551E-001 -8.4167936942E+000 +2.2789681636E-002 +3.1711731400E+001
3009250000.000 +2.2827440028E-002 +3.3658268399E+001 +9.7076481561E-001 -9.0376641911E+000 +9.7086026751E-001 -9.0199684354E+000 +2.2902243102E-002 +3.2227123170E+001
3209200000.000 +2.3504000419E-002 +3.6500439294E+001 +9.6953802771E-001 -9.6033231980E+000 +9.7011286246E-001 -9.6036181422E+000 +2.3671381565E-002 +3.4582695409E+001
3409150000.000 +2.4371506304E-002 +3.7289106538E+001 +9.6896452240E-001 -1.0087041058E+001 +9.6932856247E-001 -1.0143934047E+001 +2.5048330348E-002 +3.5697611314E+001
3609100000.000 +2.5450102203E-002 +3.7291258852E+001 +9.6821779997E-001 -1.0666044744E+001 +9.6928827051E-001 -1.0688374384E+001 +2.5897404526E-002 +3.5941248005E+001
3809050000.000 +2.6289963517E-002 +3.8862279404E+001 +9.6831940028E-001 -1.1276491208E+001 +9.6932977983E-001 -1.1235936560E+001 +2.7259797607E-002 +3.6299585279E+001
4009000000.000 +2.7550645628E-002 +3.8632702871E+001 +9.6765590855E-001 -1.1832664804E+001 +9.6913487744E-001 -1.1820486832E+001 +2.8593301101E-002 +3.6276514183E+001
4208950000.000 +2.8336427197E-002 +3.8858464839E+001 +9.6762934752E-001 -1.2427785021E+001 +9.6905176746E-001 -1.2349118493E+001 +2.8994858721E-002 +3.6103644927E+001
4408900000.000 +2.9234600443E-002 +3.8938258846E+001 +9.6721581688E-001 -1.2977596589E+001 +9.6862314389E-001 -1.2957610523E+001 +3.0350306332E-002 +3.6611238314E+001
4608850000.000 +3.0143917261E-002 +3.9460082655E+001 +9.6734482461E-001 -1.3519974268E+001 +9.6848685563E-001 -1.3521122738E+001 +3.1296084304E-002 +3.7245237403E+001
4808800000.000 +3.1355366919E-002 +3.9611344495E+001 +9.6620538433E-001 -1.4096759514E+001 +9.6824000173E-001 -1.4116300042E+001 +3.2712337523E-002 +3.7092444856E+001
5008750000.000 +3.2449627607E-002 +3.9552582590E+001 +9.6738417233E-001 -1.4602865494E+001 +9.6908239500E-001 -1.4645452071E+001 +3.4084227098E-002 +3.6726278791E+001
5208700000.000 +3.3400659852E-002 +3.9581210185E+001 +9.6668355402E-001 -1.5239244642E+001 +9.6795111389E-001 -1.5279478970E+001 +3.5110539028E-002 +3.7011182270E+001
5408650000.000 +3.4863865181E-002 +3.8822674560E+001 +9.6672863641E-001 -1.5762047580E+001 +9.6773584543E-001 -1.5791559428E+001 +3.6602180598E-002 +3.6467064882E+001
5608600000.000 +3.5866853089E-002 +3.9119984855E+001 +9.6711143695E-001 -1.6379337253E+001 +9.6844663564E-001 -1.6386848504E+001 +3.7671786686E-002 +3.5905440727E+001
5808550000.000 +3.6927567557E-002 +3.8547001332E+001 +9.6659451703E-001 -1.6957368845E+001 +9.6691108313E-001 -1.6943075567E+001 +3.8637346297E-002 +3.5877516589E+001
6008500000.000 +3.7868443741E-002 +3.8320840484E+001 +9.6595015068E-001 -1.7506257789E+001 +9.6672721806E-001 -1.7463721277E+001 +3.9954243302E-002 +3.5402499811E+001
6208450000.000 +3.8735179949E-002 +3.7978613823E+001 +9.6588028962E-001 -1.8064965201E+001 +9.6670974159E-001 -1.8054389216E+001 +4.1064885508E-002 +3.4858330949E+001
6408400000.000 +3.9499687775E-002 +3.7488708092E+001 +9.6582188868E-001 -1.8676530093E+001 +9.6731813686E-001 -1.8698941954E+001 +4.2229646986E-002 +3.3987105642E+001
6608350000.000 +4.0580370482E-002 +3.7118276330E+001 +9.6448018958E-001 -1.9238059560E+001 +9.6597924092E-001 -1.9222854939E+001 +4.3197962240E-002 +3.3421669304E+001
6808300000.000 +4.1780035746E-002 +3.6777614317E+001 +9.6576981726E-001 -1.9765115599E+001 +9.6693122797E-001 -1.9704892494E+001 +4.4576648551E-002 +3.2923034400E+001
7008250000.000 +4.2458314626E-002 +3.6423220672E+001 +9.6453713439E-001 -2.0401619603E+001 +9.6608059767E-001 -2.0453382100E+001 +4.5443632428E-002 +3.2565200018E+001
7208200000.000 +4.3589598932E-002 +3.5880206181E+001 +9.6405956754E-001 -2.0936435303E+001 +9.6507035269E-001 -2.0916932735E+001 +4.6505932584E-002 +3.1929966556E+001
7408150000.000 +4.4331858282E-002 +3.5468765123E+001 +9.6400023308E-001 -2.1551333755E+001 +9.6619947383E-001 -2.1561421481E+001 +4.7633126830E-002 +3.1014841439E+001
7608100000.000 +4.5578415837E-002 +3.4581939672E+001 +9.6402347838E-001 -2.2050601629E+001 +9.6333764680E-001 -2.2083008536E+001 +4.8827811660E-002 +3.0983905312E+001
7808050000.000 +4.6310242842E-002 +3.4103663698E+001 +9.6309409870E-001 -2.2611222349E+001 +9.6257671837E-001 -2.2659711323E+001 +4.9673355457E-002 +2.9933575855E+001
8008000000.000 +4.7422215773E-002 +3.3538089472E+001 +9.6232101951E-001 -2.3129011522E+001 +9.6285283535E-001 -2.3204033898E+001 +5.0486899517E-002 +2.9911977801E+001
8207950000.000 +4.7942877446E-002 +3.3706581375E+001 +9.6280667860E-001 -2.3894923896E+001 +9.6433573525E-001 -2.3943824373E+001 +5.1507624610E-002 +2.9570438008E+001
8407900000.000 +4.9631165643E-002 +3.3128184070E+001 +9.6039956726E-001 -2.4358692099E+001 +9.6024473940E-001 -2.4352609269E+001 +5.2881185922E-002 +2.9544153337E+001
8607850000.000 +5.0272710713E-002 +3.3392267722E+001 +9.6205925682E-001 -2.4834777582E+001 +9.6464072020E-001 -2.4763595460E+001 +5.4293500662E-002 +2.9451252093E+001
8807800000.000 +5.1859847215E-002 +3.2860678799E+001 +9.6051773754E-001 -2.5505686154E+001 +9.6225522277E-001 -2.5594706433E+001 +5.6064539681E-002 +2.9071475609E+001
9007750000.000 +5.2586875853E-002 +3.1731126359E+001 +9.5956955790E-001 -2.6027367841E+001 +9.6045604795E-001 -2.5988335709E+001 +5.7137744469E-002 +2.7473733175E+001
9207700000.000 +5.3415528487E-002 +3.1528520432E+001 +9.6005059624E-001 -2.6587437329E+001 +9.6324550563E-001 -2.6645091500E+001 +5.8349735156E-002 +2.6740540205E+001
9407650000.000 +5.4557115171E-002 +3.0749028021E+001 +9.5994906729E-001 -2.7127617900E+001 +9.6234866030E-001 -2.7282534702E+001 +5.9689745007E-002 +2.6442694433E+001
9607600000.000 +5.5994884321E-002 +2.9944357556E+001 +9.5821610269E-001 -2.7706813057E+001 +9.6075360312E-001 -2.7866591944E+001 +6.1028107041E-002 +2.5762608891E+001
9807550000.000 +5.6492950708E-002 +2.8868232057E+001 +9.5854553481E-001 -2.8236726870E+001 +9.5982363883E-001 -2.8322905789E+001 +6.1919575087E-002 +2.4920344646E+001
10007500000.000 +5.6795498013E-002 +2.7587372864E+001 +9.6022040078E-001 -2.8973524165E+001 +9.6130248672E-001 -2.9012679431E+001 +6.2914804916E-002 +2.3757578525E+001
10207450000.000 +5.8090236887E-002 +2.7660143718E+001 +9.5769471180E-001 -2.9431984202E+001 +9.5598546747E-001 -2.9463400984E+001 +6.4171109827E-002 +2.3545415248E+001
10407400000.000 +5.8843249204E-002 +2.6864573280E+001 +9.5976319840E-001 -2.9929206093E+001 +9.5903155745E-001 -2.9669457731E+001 +6.5486410789E-002 +2.3244495457E+001
10607350000.000 +5.9410510916E-002 +2.6533971194E+001 +9.5746205730E-001 -3.0606170086E+001 +9.5960430674E-001 -3.0683963226E+001 +6.5897509338E-002 +2.2514466151E+001
10807300000.000 +6.0861750376E-002 +2.5848525748E+001 +9.5755654379E-001 -3.1046852705E+001 +9.5298176178E-001 -3.0974630917E+001 +6.7353897974E-002 +2.2122345547E+001
11007250000.000 +6.1626471038E-002 +2.5134702506E+001 +9.5712523370E-001 -3.1580398191E+001 +9.5930210633E-001 -3.1458166579E+001 +6.8653519695E-002 +2.1595075695E+001
11207200000.000 +6.2829015943E-002 +2.4371741884E+001 +9.5817533352E-001 -3.2083186373E+001 +9.5698782381E-001 -3.2000247443E+001 +6.9642092691E-002 +2.1532695477E+001
11407150000.000 +6.3392947763E-002 +2.4416363429E+001 +9.5390351751E-001 -3.2859953616E+001 +9.5634685336E-001 -3.2792449686E+001 +7.0988041697E-002 +2.0541969377E+001
11607100000.000 +6.3295393738E-002 +2.2899675485E+001 +9.5429405296E-001 -3.2925914666E+001 +9.5256636179E-001 -3.3042785786E+001 +7.1794938717E-002 +1.9692109381E+001
11807050000.000 +6.4102765910E-002 +2.2396683362E+001 +9.5727927130E-001 -3.3800797565E+001 +9.6276817598E-001 -3.3900847389E+001 +7.3670204585E-002 +1.9063073705E+001
12007000000.000 +6.5219428458E-002 +2.1445875289E+001 +9.5293184103E-001 -3.4046315283E+001 +9.5055665940E-001 -3.4493057571E+001 +7.5623009485E-002 +1.7756874427E+001
12206950000.000 +6.5867872121E-002 +2.1705906112E+001 +9.5535207796E-001 -3.4794037849E+001 +9.6044239516E-001 -3.4665836335E+001 +7.6193054003E-002 +1.7248638143E+001
12406900000.000 +6.6924019027E-002 +2.0855928724E+001 +9.5466468140E-001 -3.5133577832E+001 +9.5784702475E-001 -3.5781075113E+001 +7.7644451422E-002 +1.6568091381E+001
12606850000.000 +6.6723949356E-002 +2.1244754070E+001 +9.5694415757E-001 -3.5939998278E+001 +9.5735451993E-001 -3.6123032528E+001 +7.8024064172E-002 +1.6202601287E+001
12806800000.000 +6.9003905165E-002 +2.2119161995E+001 +9.5326969958E-001 -3.6151524717E+001 +9.5610752515E-001 -3.6749069668E+001 +7.9363527493E-002 +1.5410222843E+001
13006750000.000 +7.1482359476E-002 +1.9816022212E+001 +9.5973138012E-001 -3.7170813219E+001 +9.6311318734E-001 -3.7330435863E+001 +7.9903525430E-002 +1.4715858724E+001
13206700000.000 +7.1571376965E-002 +1.9249031795E+001 +9.5595104365E-001 -3.7811719195E+001 +9.5741891613E-001 -3.8321454421E+001 +8.0286305795E-002 +1.5052389474E+001
13406650000.000 +7.2251619063E-002 +1.7318474988E+001 +9.5970271705E-001 -3.8270134301E+001 +9.5584433484E-001 -3.8161753338E+001 +8.2482333738E-002 +1.4652016634E+001
13606600000.000 +7.2242468999E-002 +1.6492490494E+001 +9.5755195155E-001 -3.8915080469E+001 +9.6031865878E-001 -3.8839597207E+001 +8.3244789853E-002 +1.4040237132E+001
13806550000.000 +7.4013971982E-002 +1.6900889982E+001 +9.5506421707E-001 -3.9604920730E+001 +9.5174968165E-001 -3.9511577464E+001 +8.4299028015E-002 +1.4825705064E+001
14006500000.000 +7.4440002186E-002 +1.5445114498E+001 +9.5274460514E-001 -3.9989862898E+001 +9.5412599786E-001 -3.9622448925E+001 +8.6438501492E-002 +1.3545888182E+001
14206450000.000 +7.4673268551E-002 +1.4624708233E+001 +9.5625596753E-001 -4.0496650173E+001 +9.5664702028E-001 -4.0190833525E+001 +8.8479423177E-002 +1.2930232402E+001
14406400000.000 +7.5759315836E-002 +1.3884165616E+001 +9.5688674565E-001 -4.1097269313E+001 +9.5342166776E-001 -4.0485714727E+001 +8.9876607389E-002 +1.1675900005E+001
14606350000.000 +7.5440714112E-002 +1.3477982560E+001 +9.5092241507E-001 -4.1452693507E+001 +9.5397134032E-001 -4.1068630847E+001 +8.9736538848E-002 +1.0542037103E+001
14806300000.000 +7.5990823417E-002 +1.3267300567E+001 +9.5739838494E-001 -4.1740985131E+001 +9.5528842292E-001 -4.1741438282E+001 +9.0523002521E-002 +1.0637511080E+001
15006250000.000 +7.7456585301E-002 +1.2888295489E+001 +9.5212367101E-001 -4.2518662324E+001 +9.5760724682E-001 -4.2692973041E+001 +9.1951353567E-002 +9.9839626740E+000
15206200000.000 +7.6502080666E-002 +1.2881291263E+001 +9.5669234097E-001 -4.2583632788E+001 +9.5140413645E-001 -4.2525712069E+001 +9.1436580092E-002 +9.9502342277E+000
15406150000.000 +7.8777161357E-002 +1.1442252365E+001 +9.5871305426E-001 -4.3595497494E+001 +9.6694731307E-001 -4.3499154193E+001 +9.4905775432E-002 +9.3038729210E+000
15606100000.000 +7.9051432351E-002 +1.0479874578E+001 +9.5726331456E-001 -4.3939343334E+001 +9.5460532573E-001 -4.4809910122E+001 +9.5772324338E-002 +8.3125165588E+000
15806050000.000 +7.9650834305E-002 +1.0134306416E+001 +9.5884817004E-001 -4.4939269447E+001 +9.6246848481E-001 -4.4760552580E+001 +9.7180396060E-002 +7.9055509137E+000
16006000000.000 +7.9974132806E-002 +8.3630215632E+000 +9.6233797661E-001 -4.5077536228E+001 +9.5918661652E-001 -4.5860057920E+001 +9.8456430099E-002 +7.2527128603E+000
16205950000.000 +7.9041672290E-002 +9.0515988615E+000 +9.6286219364E-001 -4.6038256603E+001 +9.5510191172E-001 -4.6490939363E+001 +9.8517730029E-002 +7.1005062748E+000
16405900000.000 +8.1569741150E-002 +6.8335082397E+000 +9.5610194526E-001 -4.5907159387E+001 +9.4951711455E-001 -4.7727615039E+001 +1.0164899829E-001 +5.3387874942E+000
16605850000.000 +8.0311991675E-002 +8.3189217453E+000 +9.6361106267E-001 -4.7114911490E+001 +9.5898097640E-001 -4.7323201390E+001 +1.0145387365E-001 +6.1361527555E+000
16805800000.000 +8.3085176035E-002 +9.7204019864E+000 +9.5181548837E-001 -4.7825026366E+001 +9.5933408234E-001 -4.8851102561E+001 +1.0232904468E-001 +6.4120458486E+000
17005750000.000 +8.2930307248E-002 +8.8839848056E+000 +9.5964885797E-001 -4.8557939392E+001 +9.4792875885E-001 -4.8321011128E+001 +1.0420639235E-001 +5.8016233389E+000
17205700000.000 +8.3611493900E-002 +8.3960956648E+000 +9.5337638446E-001 -4.8915338233E+001 +9.5771353407E-001 -4.9393576727E+001 +1.0578588867E-001 +5.0809587036E+000
17405650000.000 +8.4665654905E-002 +8.0954312370E+000 +9.6015235224E-001 -4.9595475437E+001 +9.5105340782E-001 -4.9766547583E+001 +1.0651784834E-001 +4.5949782765E+000
17605600000.000 +8.6642276226E-002 +6.5345977472E+000 +9.4875595496E-001 -5.0107516114E+001 +9.5353331738E-001 -5.0072673096E+001 +1.0864472005E-001 +3.6833360827E+000
17805550000.000 +8.6277546815E-002 +5.2345919452E+000 +9.5980918033E-001 -5.0667785072E+001 +9.5436963489E-001 -5.0228682186E+001 +1.0945902426E-001 +3.4280464252E+000
18005500000.000 +8.5674530068E-002 +6.0979159717E+000 +9.5033625062E-001 -5.1324670632E+001 +9.6081630045E-001 -5.1429307931E+001 +1.0997656000E-001 +2.9428552323E+000
18205450000.000 +8.6929414500E-002 +5.3631844941E+000 +9.5099817238E-001 -5.1467892810E+001 +9.5752643479E-001 -5.1583932828E+001 +1.1168474908E-001 +2.2147205734E+000
18405400000.000 +8.6627887713E-002 +5.1097884068E+000 +9.5354156905E-001 -5.2357752551E+001 +9.6880118070E-001 -5.1851329654E+001 +1.1302266006E-001 +1.6157799424E+000
18605350000.000 +8.7584581576E-002 +5.4553232177E+000 +9.5503999740E-001 -5.3171215514E+001 +9.6674758663E-001 -5.3362724945E+001 +1.1388701313E-001 +1.0955373591E+000
18805300000.000 +8.9248894738E-002 +3.5950058620E+000 +9.5621539773E-001 -5.3135460988E+001 +9.4699150310E-001 -5.3543825110E+001 +1.1542820939E-001 +4.1018432546E-001
19005250000.000 +9.0214124521E-002 +3.4680235913E+000 +9.6124119024E-001 -5.3658222412E+001 +9.6660227196E-001 -5.3771685667E+001 +1.1783330303E-001 +5.9235789073E-001
19205200000.000 +8.9271597409E-002 +2.2400416568E+000 +9.6524962643E-001 -5.4172392979E+001 +9.5676536945E-001 -5.5713604404E+001 +1.1853866317E-001 -1.0382438936E+000
19405150000.000 +9.0114604702E-002 +3.1085345394E+000 +9.6351387860E-001 -5.5026823648E+001 +9.4803011575E-001 -5.5797848979E+001 +1.1818237219E-001 -1.0347064960E+000
19605100000.000 +8.9558157995E-002 +1.9927552959E+000 +9.6890033747E-001 -5.5234847048E+001 +9.4514740771E-001 -5.6381989882E+001 +1.1853629746E-001 -1.6924628184E+000
19805050000.000 +9.1502799031E-002 +2.6770262866E+000 +9.6473331841E-001 -5.6495095689E+001 +9.5558316961E-001 -5.6958390270E+001 +1.2067503864E-001 -1.7282273038E+000
20005000000.000 +9.4202637939E-002 +1.6152579997E+000 +9.5603684621E-001 -5.6753426438E+001 +9.4680959141E-001 -5.8023708350E+001 +1.2257598502E-001 -2.2380300978E+000
20204950000.000 +9.3919427702E-002 +1.9429469278E+000 +9.6677421142E-001 -5.7728352778E+001 +9.5109069325E-001 -5.7491450350E+001 +1.2401404465E-001 -2.0553276963E+000
20404900000.000 +9.5058485479E-002 +1.7600079031E+000 +9.6095344256E-001 -5.8194511144E+001 +9.5025993308E-001 -5.9136022917E+001 +1.2410284499E-001 -3.1611284094E+000
20604850000.000 +9.8571495124E-002 +9.8225442497E-001 +9.5715182883E-001 -5.8919488048E+001 +9.3429401227E-001 -5.8706339273E+001 +1.2590676504E-001 -3.2551937000E+000
20804800000.000 +9.8224958604E-002 +3.7791535185E-001 +9.5017290923E-001 -5.9399307219E+001 +9.5631308995E-001 -5.9369605037E+001 +1.2769379615E-001 -3.9876169619E+000
21004750000.000 +9.8738308510E-002 +8.1583815606E-002 +9.5623080322E-001 -6.0188242783E+001 +9.5033384187E-001 -6.0147463752E+001 +1.2894653367E-001 -4.3645170046E+000
21204700000.000 +1.0063012358E-001 -4.9328287233E-001 +9.4225713252E-001 -6.0414661226E+001 +9.5871206825E-001 -6.0613416216E+001 +1.2991524912E-001 -4.9969372493E+000
21404650000.000 +1.0105501352E-001 -1.1208716896E+000 +9.4892146494E-001 -6.0750459483E+001 +9.5323730377E-001 -6.0756041510E+001 +1.3105620047E-001 -5.4395258183E+000
21604600000.000 +9.9466248278E-002 -8.1809676907E-001 +9.4098437206E-001 -6.2110723317E+001 +9.7354238337E-001 -6.1492894274E+001 +1.3075544325E-001 -6.2296058956E+000
21804550000.000 +1.0398585466E-001 -2.5457385285E+000 +9.4855715347E-001 -6.1921924650E+001 +9.5538595618E-001 -6.2558549612E+001 +1.3428924412E-001 -6.6911403490E+000
22004500000.000 +1.0263304000E-001 -2.5680670049E+000 +9.5251180201E-001 -6.2659883137E+001 +9.6340611300E-001 -6.1786201867E+001 +1.3499342570E-001 -6.7776995019E+000
22204450000.000 +1.0529755115E-001 -3.1430423658E+000 +9.5453245803E-001 -6.2960769312E+001 +9.6492654933E-001 -6.3176558955E+001 +1.3727535424E-001 -6.6755095560E+000
22404400000.000 +1.0597018401E-001 -3.1841713208E+000 +9.4936446790E-001 -6.3973651638E+001 +9.5581696545E-001 -6.4364175065E+001 +1.3786216032E-001 -7.4479030850E+000
22604350000.000 +1.0657483521E-001 -3.9150842214E+000 +9.5583693625E-001 -6.4131960823E+001 +9.5312187385E-001 -6.4727930897E+001 +1.3904897077E-001 -8.0115395172E+000
22804300000.000 +1.0639797378E-001 -4.4568541072E+000 +9.6134712159E-001 -6.5256368753E+001 +9.5891697850E-001 -6.5936647254E+001 +1.3993702278E-001 -8.7586348823E+000
23004250000.000 +1.0715591807E-001 -4.5003690250E+000 +9.5998993109E-001 -6.5838137393E+001 +9.4035358373E-001 -6.6625995001E+001 +1.4024220902E-001 -9.2143194012E+000
23204200000.000 +1.0816412912E-001 -5.4350839592E+000 +9.5793231591E-001 -6.6219036364E+001 +9.3549927399E-001 -6.7027219595E+001 +1.4115616475E-001 -9.1982933234E+000
23404150000.000 +1.0819993995E-001 -5.2666086443E+000 +9.6577968846E-001 -6.7526281723E+001 +9.4729947652E-001 -6.7240947320E+001 +1.4384320355E-001 -9.1010328466E+000
23604100000.000 +1.0951740746E-001 -5.3495707737E+000 +9.5501651096E-001 -6.7504254843E+001 +9.3891306671E-001 -6.9350106096E+001 +1.4441006118E-001 -1.0427869175E+001
23804050000.000 +1.1210762306E-001 -3.9213388480E+000 +9.6594039901E-001 -6.8306522178E+001 +9.1873371998E-001 -6.7983048045E+001 +1.4491128722E-001 -9.1998602249E+000
24004000000.000 +1.1463287929E-001 -6.2946118736E+000 +9.5301298177E-001 -6.8664000100E+001 +9.4143749951E-001 -6.9707753251E+001 +1.4717084089E-001 -1.1099925917E+001
24203950000.000 +1.1864662454E-001 -5.1658095007E+000 +9.5396776851E-001 -6.9829175143E+001 +9.2592524673E-001 -7.0499965769E+001 +1.4736120935E-001 -1.1020843781E+001
24403900000.000 +1.2050713597E-001 -9.6213493613E+000 +9.4310998783E-001 -6.9795524260E+001 +9.3636340934E-001 -7.0381366521E+001 +1.5102645039E-001 -1.2245894165E+001
24603850000.000 +1.1949252352E-001 -1.0309306923E+001 +9.5333584942E-001 -7.0543562729E+001 +9.3830143175E-001 -7.0574835311E+001 +1.5161876020E-001 -1.2704293503E+001
24803800000.000 +1.2178550185E-001 -1.1486069285E+001 +9.3988097262E-001 -7.0809845720E+001 +9.4162683666E-001 -7.2377023711E+001 +1.5454063977E-001 -1.3307385209E+001
25003750000.000 +1.1654520977E-001 -1.2327809475E+001 +9.5183274738E-001 -7.1178701107E+001 +9.2060535509E-001 -7.1716339935E+001 +1.5267700417E-001 -1.4126615532E+001
25203700000.000 +1.1778025807E-001 -1.2320289759E+001 +9.4490770762E-001 -7.2251990621E+001 +9.5275492285E-001 -7.1712048723E+001 +1.5624739343E-001 -1.4363814421E+001
25403650000.000 +1.2036374425E-001 -1.2692578742E+001 +9.3559442731E-001 -7.2602559333E+001 +9.3607687955E-001 -7.3285491689E+001 +1.5661397384E-001 -1.5001642222E+001
25603600000.000 +1.1843761865E-001 -1.3961303879E+001 +9.3348861310E-001 -7.2870394896E+001 +9.3264932196E-001 -7.2300023398E+001 +1.5802570913E-001 -1.6110452151E+001
25803550000.000 +1.2055512874E-001 -1.3445486184E+001 +9.3631191147E-001 -7.3230772287E+001 +9.4514940367E-001 -7.3550132725E+001 +1.5877681771E-001 -1.5823208874E+001
26003500000.000 +1.2202150760E-001 -1.4041057858E+001 +9.3718691375E-001 -7.4601695869E+001 +9.4153347103E-001 -7.3771212756E+001 +1.5984026177E-001 -1.6838811679E+001
26203450000.000 +1.2185434374E-001 -1.4725199168E+001 +9.3340245296E-001 -7.4756166511E+001 +9.3987849483E-001 -7.4155192795E+001 +1.6050345092E-001 -1.7185555876E+001
26403400000.000 +1.2364039990E-001 -1.4539759294E+001 +9.4700909889E-001 -7.5504360334E+001 +9.3611103545E-001 -7.4332465209E+001 +1.6329573300E-001 -1.7031192234E+001
26603350000.000 +1.2533902427E-001 -1.4868062001E+001 +9.3242018361E-001 -7.5571938511E+001 +9.4719638097E-001 -7.6453114500E+001 +1.6386997927E-001 -1.7808638091E+001
26803300000.000 +1.2399166172E-001 -1.5386266742E+001 +9.4431190067E-001 -7.6072234485E+001 +9.3327304928E-001 -7.6223520508E+001 +1.6467893939E-001 -1.8449719669E+001
27003250000.000 +1.2567657830E-001 -1.5768969556E+001 +9.4378108570E-001 -7.7031255548E+001 +9.4526585471E-001 -7.7218688678E+001 +1.6676656329E-001 -1.8767231521E+001
27203200000.000 +1.2616433963E-001 -1.5155518934E+001 +9.5219389686E-001 -7.7913245512E+001 +9.1659218075E-001 -7.8699052413E+001 +1.6494274208E-001 -1.9210486191E+001
27403150000.000 +1.2735513879E-001 -1.6659159220E+001 +9.4589060538E-001 -7.8117307028E+001 +9.1375020848E-001 -7.8994478744E+001 +1.6763278762E-001 -2.0104369236E+001
27603100000.000 +1.2801622437E-001 -1.5528219501E+001 +9.5608768800E-001 -7.9116284052E+001 +9.1588918085E-001 -7.9372043597E+001 +1.6707747236E-001 -1.9798417818E+001
27803050000.000 +1.3126130148E-001 -1.5414164087E+001 +9.5247850742E-001 -8.0095337732E+001 +9.0892300161E-001 -8.0292200332E+001 +1.6732292658E-001 -1.9938726488E+001
28003000000.000 +1.3155468578E-001 -1.5819071772E+001 +9.5512879124E-001 -8.0412187628E+001 +8.9986022613E-001 -8.0411032833E+001 +1.6663816364E-001 -2.0106306967E+001
28202950000.000 +1.3492336294E-001 -1.7371097258E+001 +9.5225635370E-001 -8.1131446290E+001 +9.0811307536E-001 -8.0367844811E+001 +1.6974202995E-001 -2.0534218095E+001
28402900000.000 +1.3395885533E-001 -1.8986900035E+001 +9.3649840777E-001 -8.1416252520E+001 +9.4086339464E-001 -8.1655380658E+001 +1.7252517822E-001 -2.1965821578E+001
28602850000.000 +1.3672922154E-001 -2.0927864334E+001 +9.2750312989E-001 -8.1640095972E+001 +9.1599478747E-001 -8.2001698102E+001 +1.7484726712E-001 -2.2742184146E+001
28802800000.000 +1.3514607801E-001 -2.1120344627E+001 +9.3093293209E-001 -8.2045410820E+001 +9.3415664665E-001 -8.1470015669E+001 +1.7633536227E-001 -2.3411391014E+001
29002750000.000 +1.3764243754E-001 -2.1234188267E+001 +9.3720451167E-001 -8.2277643707E+001 +9.3563494957E-001 -8.3573254219E+001 +1.7831359664E-001 -2.4312144821E+001
29202700000.000 +1.3865040607E-001 -2.2273326816E+001 +9.2957581872E-001 -8.2588049484E+001 +9.3203863136E-001 -8.3956297836E+001 +1.7995211222E-001 -2.5097937351E+001
29402650000.000 +1.3860768684E-001 -2.2756833234E+001 +9.3563418406E-001 -8.2804497533E+001 +9.3601781404E-001 -8.4140199152E+001 +1.8194032613E-001 -2.5696828918E+001
29602600000.000 +1.4013003264E-001 -2.2938478105E+001 +9.3722387039E-001 -8.3568921292E+001 +9.3797160397E-001 -8.5038713323E+001 +1.8340724822E-001 -2.6487318421E+001
29802550000.000 +1.3931057777E-001 -2.4872234159E+001 +9.3426097824E-001 -8.3681059315E+001 +9.2032433621E-001 -8.5901316499E+001 +1.8416376528E-001 -2.7898534172E+001
30002500000.000 +1.4070888981E-001 -2.3695611712E+001 +9.4411474572E-001 -8.4723907217E+001 +9.2588943070E-001 -8.4981793338E+001 +1.8370261340E-001 -2.7311891292E+001
30202450000.000 +1.4436821016E-001 -2.4428105906E+001 +9.3318646335E-001 -8.5917025259E+001 +9.4347826644E-001 -8.6595424843E+001 +1.8456006110E-001 -2.8032734546E+001
30402400000.000 +1.4415134637E-001 -2.4621835794E+001 +9.4515839417E-001 -8.6745793113E+001 +9.0218028055E-001 -8.6819744707E+001 +1.8298086619E-001 -2.8206036460E+001
30602350000.000 +1.4848247056E-001 -2.6988960372E+001 +9.3616769497E-001 -8.7757478197E+001 +9.1286788891E-001 -8.5792041731E+001 +1.8775078757E-001 -2.8700193357E+001
30802300000.000 +1.4995835004E-001 -2.6295092695E+001 +9.4126882977E-001 -8.8384680646E+001 +9.0394844349E-001 -8.7439677155E+001 +1.8563425238E-001 -2.8620005379E+001
31002250000.000 +1.5161390464E-001 -2.9501637397E+001 +9.1589215970E-001 -8.9076817263E+001 +9.0803802942E-001 -8.7540382182E+001 +1.8867964489E-001 -3.0581260774E+001
31202200000.000 +1.5105890645E-001 -2.8739428012E+001 +9.3510160003E-001 -8.9285591596E+001 +9.0393308583E-001 -8.8634034131E+001 +1.8760545379E-001 -3.0604072454E+001
31402150000.000 +1.5092929563E-001 -3.0174278428E+001 +9.2103478329E-001 -9.0441860109E+001 +9.2314673510E-001 -8.9090749398E+001 +1.8790992245E-001 -3.2173289085E+001
31602100000.000 +1.5031253628E-001 -3.0579061944E+001 +9.3053703763E-001 -9.0040376132E+001 +8.9319986451E-001 -9.0679898503E+001 +1.8589725369E-001 -3.2366739853E+001
31802050000.000 +1.4881585624E-001 -3.3702397652E+001 +9.1015545038E-001 -9.1023147142E+001 +9.1858095237E-001 -8.8757762089E+001 +1.8887146196E-001 -3.4025561870E+001
32002000000.000 +1.5041000680E-001 -3.1507803629E+001 +9.3245013408E-001 -9.0864403745E+001 +9.1911064949E-001 -9.1387140605E+001 +1.8777824314E-001 -3.3767375692E+001
32201950000.000 +1.5128524411E-001 -3.2288994695E+001 +9.1958656190E-001 -9.1583178813E+001 +9.2105868277E-001 -9.1254262534E+001 +1.8895860234E-001 -3.4375151118E+001
32401900000.000 +1.4929727326E-001 -3.2571607983E+001 +9.4259436893E-001 -9.1132175374E+001 +9.1315194064E-001 -9.2390691684E+001 +1.8852066113E-001 -3.5127331839E+001
32601850000.000 +1.5488037646E-001 -3.3072891555E+001 +9.2631575870E-001 -9.2799603657E+001 +9.2697976727E-001 -9.2513107026E+001 +1.9113536006E-001 -3.5411841497E+001
32801800000.000 +1.5597364556E-001 -3.4256981979E+001 +9.3014248310E-001 -9.2614518923E+001 +9.2435222467E-001 -9.4185532071E+001 +1.9096768781E-001 -3.6367031782E+001
33001750000.000 +1.5676230810E-001 -3.4667360751E+001 +9.3411492281E-001 -9.3425590230E+001 +9.2469993172E-001 -9.4074874471E+001 +1.9211148315E-001 -3.6634405533E+001
33201700000.000 +1.5688454412E-001 -3.5854727927E+001 +9.3683488366E-001 -9.3554977592E+001 +9.2701547062E-001 -9.4436535627E+001 +1.9223162239E-001 -3.7461897917E+001
33401650000.000 +1.5742912520E-001 -3.6884698713E+001 +9.3449115518E-001 -9.4154541390E+001 +9.2224069037E-001 -9.5146780216E+001 +1.9275676433E-001 -3.7813383973E+001
33601600000.000 +1.5864772609E-001 -3.7457282486E+001 +9.3398021735E-001 -9.5170873627E+001 +9.1431735972E-001 -9.5407524137E+001 +1.9285162380E-001 -3.8373204663E+001
33801550000.000 +1.6002452974E-001 -3.8349333196E+001 +9.3175517602E-001 -9.6059793128E+001 +9.1606819594E-001 -9.5873545611E+001 +1.9365611683E-001 -3.8884093031E+001
34001500000.000 +1.5920816060E-001 -4.0227490135E+001 +9.2557093209E-001 -9.6266797396E+001 +9.0163538539E-001 -9.6331105915E+001 +1.9299097607E-001 -4.0087031176E+001
34201450000.000 +1.5674018389E-001 -4.0720306825E+001 +9.3126283007E-001 -9.6469716705E+001 +9.0300767669E-001 -9.6954338782E+001 +1.9291408166E-001 -4.0838181055E+001
34401400000.000 +1.5921000082E-001 -4.1603046024E+001 +9.2561892565E-001 -9.7499894310E+001 +9.0566049489E-001 -9.7413909720E+001 +1.9362006192E-001 -4.1421832500E+001
34601350000.000 +1.6139488343E-001 -4.1792018314E+001 +9.2690337208E-001 -9.8449056009E+001 +9.0527487651E-001 -9.8815469555E+001 +1.9437256657E-001 -4.1645434979E+001
34801300000.000 +1.6093466049E-001 -4.2573362970E+001 +9.2843550440E-001 -9.8862978474E+001 +8.8411739499E-001 -9.8505577422E+001 +1.9467488351E-001 -4.2201679120E+001
35001250000.000 +1.6401324524E-001 -4.4486508195E+001 +9.2413633529E-001 -9.9860662262E+001 +8.9284367640E-001 -9.8319121759E+001 +1.9641935568E-001 -4.2747677694E+001
35201200000.000 +1.6264351345E-001 -4.4895874987E+001 +9.2003598645E-001 -1.0006894581E+002 +8.9179835729E-001 -1.0032029061E+002 +1.9570593869E-001 -4.4035643994E+001
35401150000.000 +1.6404346006E-001 -4.5265137531E+001 +9.2057925817E-001 -1.0095233043E+002 +8.9933202605E-001 -1.0029533669E+002 +1.9621046529E-001 -4.4359221421E+001
35601100000.000 +1.6495994562E-001 -4.6463354572E+001 +9.2209561534E-001 -1.0133608708E+002 +9.0004422799E-001 -1.0076273262E+002 +1.9699274130E-001 -4.5303580237E+001
35801050000.000 +1.6858655137E-001 -4.7825128059E+001 +9.1186760974E-001 -1.0230216714E+002 +8.9664513398E-001 -1.0191643255E+002 +1.9802118438E-001 -4.6251646770E+001
36001000000.000 +1.6539614663E-001 -4.8967040525E+001 +9.1847737887E-001 -1.0198149383E+002 +8.9153005702E-001 -1.0302447028E+002 +1.9730480788E-001 -4.7703758293E+001
36200950000.000 +1.6596860420E-001 -5.0392066492E+001 +9.1506562850E-001 -1.0348412719E+002 +9.0735469718E-001 -1.0201677279E+002 +1.9716199414E-001 -4.8281908034E+001
36400900000.000 +1.6297494214E-001 -5.0993419928E+001 +9.1572139401E-001 -1.0275054732E+002 +9.1284716290E-001 -1.0370141893E+002 +1.9529071335E-001 -4.9566382701E+001
36600850000.000 +1.6110764383E-001 -5.3202617226E+001 +9.1038692234E-001 -1.0342445885E+002 +8.9214303051E-001 -1.0325084645E+002 +1.9415593537E-001 -5.1105520606E+001
36800800000.000 +1.5815051318E-001 -5.2697383515E+001 +9.2588736628E-001 -1.0317856412E+002 +9.1348590084E-001 -1.0414163963E+002 +1.9294743552E-001 -5.1416055299E+001
37000750000.000 +1.5637857311E-001 -5.3635269285E+001 +9.1836916126E-001 -1.0401477812E+002 +9.1157492004E-001 -1.0422020634E+002 +1.9172374600E-001 -5.2091431325E+001
37200700000.000 +1.4948281312E-001 -5.4257858255E+001 +9.2779141870E-001 -1.0339324750E+002 +9.0485547077E-001 -1.0452571509E+002 +1.8880180028E-001 -5.2978868110E+001
37400650000.000 +1.5108859361E-001 -5.3913140345E+001 +9.3069675807E-001 -1.0495031746E+002 +9.0290083144E-001 -1.0466682699E+002 +1.8937043119E-001 -5.3040292405E+001
37600600000.000 +1.5008439727E-001 -5.4108949907E+001 +9.3786036100E-001 -1.0562231870E+002 +9.0501524425E-001 -1.0593842834E+002 +1.8694606364E-001 -5.3978442805E+001
37800550000.000 +1.5151180913E-001 -5.3819303475E+001 +9.3537664068E-001 -1.0671821858E+002 +8.8960256244E-001 -1.0587864909E+002 +1.8643316051E-001 -5.3677366504E+001
38000500000.000 +1.5312180161E-001 -5.5151650958E+001 +9.3506811006E-001 -1.0726035187E+002 +9.0034187145E-001 -1.0531456496E+002 +1.8682192290E-001 -5.4056286993E+001
38200450000.000 +1.5519527532E-001 -5.6425557861E+001 +9.2511797407E-001 -1.0874566655E+002 +8.9900090854E-001 -1.0703430353E+002 +1.8518282425E-001 -5.5358222099E+001
38400400000.000 +1.5165480175E-001 -5.8940854605E+001 +9.1727881371E-001 -1.0867698740E+002 +8.8017360602E-001 -1.0687686523E+002 +1.8360940988E-001 -5.6644608292E+001
38600350000.000 +1.5069824374E-001 -5.7759286818E+001 +9.2140512852E-001 -1.0947318840E+002 +9.0297138938E-001 -1.0787754078E+002 +1.8264111934E-001 -5.7166983972E+001
38800300000.000 +1.4943572236E-001 -6.0666101171E+001 +9.0098851248E-001 -1.0990648562E+002 +8.8969383024E-001 -1.0821146417E+002 +1.8128027454E-001 -5.9688874283E+001
39000250000.000 +1.5035912923E-001 -6.0635873993E+001 +9.0390219106E-001 -1.1030070063E+002 +8.8588680229E-001 -1.0965525574E+002 +1.7962543560E-001 -6.0557328242E+001
39200200000.000 +1.5457081990E-001 -6.2162985881E+001 +8.9418565037E-001 -1.1138981196E+002 +8.7421578991E-001 -1.0963752398E+002 +1.7835124118E-001 -6.1465985094E+001
39400150000.000 +1.4824404527E-001 -6.0955436622E+001 +8.9725308541E-001 -1.1056574372E+002 +8.9527447909E-001 -1.1096181929E+002 +1.7168813778E-001 -6.1854944291E+001
39600100000.000 +1.4473401615E-001 -6.3974034202E+001 +8.9340334960E-001 -1.1055510255E+002 +8.8097665330E-001 -1.1044084583E+002 +1.6808640501E-001 -6.3453875502E+001
39800050000.000 +1.4572624654E-001 -6.0458545766E+001 +9.2068832657E-001 -1.1069930251E+002 +9.1547877567E-001 -1.1157401504E+002 +1.6647532437E-001 -6.0935948178E+001
40000000000.000 +1.4615126173E-001 -6.2089150713E+001 +9.2583858390E-001 -1.1218810777E+002 +9.0288983715E-001 -1.1328195293E+002 +1.6703104845E-001 -6.1393146723E+001
