# Supplementary material for: Conductivity and radio frequency performance data for silver nanoparticle inks deposited via aerosol jet deposition and processed under varying conditions
Source: Data Brief. 2020 Sep 24;33:106331. doi: 10.1016/j.dib.2020.106331 (PMC7560714; doi:10.1016/j.dib.2020.106331)
Supplement: Supplementary file 3 [file mmc3.zip › Sintering Study/ANP Ink/RF Data/ANP_07_03.S2P]

!  2-Port S-parameters saved by WinCal
! VAR MeasName=S-Parameters (CALIBRATED_DATA) read from VNA (E8364B)
! VAR MeasDate=11/27/2017 2:35:22 PM
! VAR NAME=AFRL171016_10_03
! VAR FILENAME=AFRL171016_10_03.S2P
! VAR DATE=11/27/2017 2:35:22 PM
! VAR PHYS_PORTS=1,2
! VAR ObjTypeName=DATASET
! VAR IndexType=Frequency
!
# Hz S MA R 50
10000000.000 +1.5933300079E-002 -1.7900355074E+000 +9.7738791086E-001 -1.0221959000E-001 +9.7847581331E-001 -7.7637068941E-002 +1.6916774445E-002 -3.1008144645E+000
209950000.000 +1.5978581758E-002 +2.7914122982E+000 +9.7863705538E-001 -7.1159311115E-001 +9.7972388535E-001 -7.1706619731E-001 +1.6103567003E-002 +3.3448052312E+000
409900000.000 +1.6205585177E-002 +6.6079203772E+000 +9.7823572737E-001 -1.3434049674E+000 +9.7878748077E-001 -1.3278886389E+000 +1.5938363920E-002 +7.2514629449E+000
609850000.000 +1.5715866914E-002 +8.6600078349E+000 +9.7717850019E-001 -2.0022801403E+000 +9.7806726266E-001 -2.0337973064E+000 +1.5734016583E-002 +8.9889398548E+000
809800000.000 +1.5983086696E-002 +1.4555562157E+001 +9.7627439706E-001 -2.5930679962E+000 +9.7686227595E-001 -2.5562468397E+000 +1.6163517950E-002 +1.4403238954E+001
1009750000.000 +1.5855609839E-002 +1.7570452561E+001 +9.7510127146E-001 -3.2141706279E+000 +9.7618362512E-001 -3.2246556894E+000 +1.6166614725E-002 +1.6639081260E+001
1209700000.000 +1.7211332196E-002 +2.0584395253E+001 +9.7533425371E-001 -3.7979922011E+000 +9.7599327475E-001 -3.7819128106E+000 +1.7341268048E-002 +2.0425431830E+001
1409650000.000 +1.7770548218E-002 +2.2091674542E+001 +9.7514385978E-001 -4.4197494323E+000 +9.7556333483E-001 -4.4177363987E+000 +1.8248491011E-002 +2.1553457634E+001
1609600000.000 +1.8272840940E-002 +2.1574840881E+001 +9.7418330842E-001 -5.0553863456E+000 +9.7533190441E-001 -5.0462898563E+000 +1.8685887580E-002 +2.1907736631E+001
1809550000.000 +1.8170716920E-002 +2.3651560951E+001 +9.7344987284E-001 -5.7053822039E+000 +9.7443697786E-001 -5.6171974051E+000 +1.9122515274E-002 +2.3317143961E+001
2009500000.000 +1.8434739366E-002 +2.8744532191E+001 +9.7239944132E-001 -6.2063503896E+000 +9.7336431611E-001 -6.2442717922E+000 +1.8910998300E-002 +2.6732959199E+001
2209450000.000 +1.9954549369E-002 +3.1231876563E+001 +9.7175159244E-001 -6.7811867683E+000 +9.7240993964E-001 -6.7758893977E+000 +2.0163320149E-002 +3.1383191192E+001
2409400000.000 +2.1212399937E-002 +3.2711019835E+001 +9.7173793366E-001 -7.3481570981E+000 +9.7255485016E-001 -7.3453568182E+000 +2.1165367805E-002 +3.1685713521E+001
2609350000.000 +2.2195371949E-002 +3.4539704993E+001 +9.7152649338E-001 -7.9366348592E+000 +9.7208927022E-001 -7.9431555659E+000 +2.2151480489E-002 +3.3991748225E+001
2809300000.000 +2.3430814700E-002 +3.4856257053E+001 +9.7086755787E-001 -8.4869752802E+000 +9.7127880247E-001 -8.5027082438E+000 +2.3064157198E-002 +3.4953261950E+001
3009250000.000 +2.3436274513E-002 +3.5900331824E+001 +9.6937151566E-001 -9.1755045339E+000 +9.7009732429E-001 -9.1268125041E+000 +2.3503772824E-002 +3.5106748111E+001
3209200000.000 +2.4409707186E-002 +3.8762566736E+001 +9.6879220915E-001 -9.6572584358E+000 +9.6913662154E-001 -9.6590311106E+000 +2.4364375254E-002 +3.7272648740E+001
3409150000.000 +2.5451817821E-002 +3.8992024835E+001 +9.6809785845E-001 -1.0192390558E+001 +9.6897307372E-001 -1.0270448607E+001 +2.5836692089E-002 +3.8507152707E+001
3609100000.000 +2.6770739034E-002 +3.9058569495E+001 +9.6749794386E-001 -1.0806459767E+001 +9.6835004200E-001 -1.0795795232E+001 +2.6918440025E-002 +3.8311763635E+001
3809050000.000 +2.7782317975E-002 +3.9848476316E+001 +9.6769873701E-001 -1.1379064712E+001 +9.6876498061E-001 -1.1378921217E+001 +2.8155251040E-002 +3.8903032666E+001
4009000000.000 +2.9143024236E-002 +3.9810538310E+001 +9.6739246043E-001 -1.1957894789E+001 +9.6824370663E-001 -1.1978928128E+001 +2.9474104916E-002 +3.9028489868E+001
4208950000.000 +3.0075001712E-002 +4.0005189510E+001 +9.6730828732E-001 -1.2565455827E+001 +9.6848672418E-001 -1.2525818882E+001 +3.0288459218E-002 +3.8799538766E+001
4408900000.000 +3.0864871891E-002 +4.0175723391E+001 +9.6651337874E-001 -1.3093490116E+001 +9.6803435757E-001 -1.3095504638E+001 +3.1550049295E-002 +3.8946866119E+001
4608850000.000 +3.2094798573E-002 +3.9994706827E+001 +9.6710882915E-001 -1.3655946100E+001 +9.6800846658E-001 -1.3650142960E+001 +3.2685469627E-002 +3.9580271218E+001
4808800000.000 +3.3380746797E-002 +4.0091296601E+001 +9.6601503882E-001 -1.4239813775E+001 +9.6760042097E-001 -1.4248980366E+001 +3.3806666429E-002 +3.9863022255E+001
5008750000.000 +3.4436266348E-002 +4.0192705715E+001 +9.6685102213E-001 -1.4750656998E+001 +9.6838764483E-001 -1.4782115395E+001 +3.5304229553E-002 +3.9538515876E+001
5208700000.000 +3.5484296909E-002 +4.0175349998E+001 +9.6614174229E-001 -1.5381780879E+001 +9.6665732441E-001 -1.5429420468E+001 +3.6126904980E-002 +4.0369294487E+001
5408650000.000 +3.6993371948E-002 +3.9620867063E+001 +9.6607819322E-001 -1.5921286341E+001 +9.6659600213E-001 -1.5933339086E+001 +3.7634118642E-002 +3.9852225466E+001
5608600000.000 +3.7685463369E-002 +4.0144252807E+001 +9.6595043148E-001 -1.6551424536E+001 +9.6751808433E-001 -1.6548823079E+001 +3.8833309244E-002 +3.9126854175E+001
5808550000.000 +3.8892111054E-002 +3.9409973971E+001 +9.6554704773E-001 -1.7138437803E+001 +9.6633127258E-001 -1.7129367356E+001 +4.0164834638E-002 +3.8834796063E+001
6008500000.000 +4.0105364637E-002 +3.8757114698E+001 +9.6551696455E-001 -1.7723367095E+001 +9.6633571010E-001 -1.7649981705E+001 +4.1422574020E-002 +3.8100557747E+001
6208450000.000 +4.1238498460E-002 +3.8468091332E+001 +9.6510473016E-001 -1.8251065675E+001 +9.6595940917E-001 -1.8234054599E+001 +4.2359140646E-002 +3.7706094245E+001
6408400000.000 +4.2222642511E-002 +3.7800823234E+001 +9.6529526691E-001 -1.8862515961E+001 +9.6619339175E-001 -1.8869127462E+001 +4.3560757664E-002 +3.7026625103E+001
6608350000.000 +4.3331228484E-002 +3.7254371509E+001 +9.6396397454E-001 -1.9429030266E+001 +9.6487028873E-001 -1.9419829959E+001 +4.4568536770E-002 +3.6559562111E+001
6808300000.000 +4.4473749948E-002 +3.6970621823E+001 +9.6520289881E-001 -1.9959884147E+001 +9.6623706896E-001 -1.9899519147E+001 +4.5979304148E-002 +3.5871506393E+001
7008250000.000 +4.5261530043E-002 +3.6459314759E+001 +9.6394972271E-001 -2.0613673983E+001 +9.6554831501E-001 -2.0648183470E+001 +4.7011508574E-002 +3.5434883670E+001
7208200000.000 +4.6561493149E-002 +3.5726924951E+001 +9.6347043397E-001 -2.1144095702E+001 +9.6475103715E-001 -2.1118885288E+001 +4.8200476416E-002 +3.4687170651E+001
7408150000.000 +4.7457490122E-002 +3.5052592425E+001 +9.6346196187E-001 -2.1765788749E+001 +9.6552419561E-001 -2.1769336078E+001 +4.9042383920E-002 +3.4065657349E+001
7608100000.000 +4.8708713886E-002 +3.4359183184E+001 +9.6332376024E-001 -2.2265214449E+001 +9.6272237594E-001 -2.2287455554E+001 +5.0258224554E-002 +3.4199894143E+001
7808050000.000 +4.9517445147E-002 +3.3952978809E+001 +9.6252927164E-001 -2.2846026486E+001 +9.6117869948E-001 -2.2879146939E+001 +5.0856422548E-002 +3.3658901124E+001
8008000000.000 +5.0579006868E-002 +3.3459505789E+001 +9.6138871465E-001 -2.3365176768E+001 +9.6145709388E-001 -2.3426703311E+001 +5.1670181205E-002 +3.3609905129E+001
8207950000.000 +5.0826870087E-002 +3.3763771544E+001 +9.6154157840E-001 -2.4142138016E+001 +9.6317771671E-001 -2.4163826671E+001 +5.2834739302E-002 +3.3111337032E+001
8407900000.000 +5.2831068251E-002 +3.3315008206E+001 +9.5908308238E-001 -2.4599713429E+001 +9.5934821961E-001 -2.4592773202E+001 +5.4416625866E-002 +3.2869070952E+001
8607850000.000 +5.3588894909E-002 +3.3172152500E+001 +9.6114433755E-001 -2.5070828828E+001 +9.6354401951E-001 -2.4988630474E+001 +5.5706114834E-002 +3.2676448516E+001
8807800000.000 +5.5291471825E-002 +3.2414591240E+001 +9.5949724753E-001 -2.5763607559E+001 +9.6168105325E-001 -2.5831614188E+001 +5.7595016438E-002 +3.2225271784E+001
9007750000.000 +5.6173523052E-002 +3.1207275364E+001 +9.5852644492E-001 -2.6269712814E+001 +9.5952771026E-001 -2.6256139625E+001 +5.8713689873E-002 +3.0703757538E+001
9207700000.000 +5.7019150124E-002 +3.0833796241E+001 +9.5925417350E-001 -2.6845942626E+001 +9.6228716911E-001 -2.6890891126E+001 +5.9791432301E-002 +3.0009853435E+001
9407650000.000 +5.8215167363E-002 +2.9997000503E+001 +9.5908201734E-001 -2.7408450071E+001 +9.6131405289E-001 -2.7531455187E+001 +6.1069058569E-002 +2.9786102793E+001
9607600000.000 +5.9747220185E-002 +2.9288438182E+001 +9.5731819763E-001 -2.7988248416E+001 +9.5981866527E-001 -2.8130050219E+001 +6.2502240768E-002 +2.9021651550E+001
9807550000.000 +6.0215809672E-002 +2.8236916164E+001 +9.5776772297E-001 -2.8513757380E+001 +9.5914509003E-001 -2.8586933752E+001 +6.3380030102E-002 +2.7987152171E+001
10007500000.000 +6.0812479640E-002 +2.6480386933E+001 +9.5957667738E-001 -2.9226728891E+001 +9.6084504332E-001 -2.9273600025E+001 +6.4486705088E-002 +2.6981137037E+001
10207450000.000 +6.2182662195E-002 +2.6596515527E+001 +9.5719283216E-001 -2.9709067241E+001 +9.5483921201E-001 -2.9724264278E+001 +6.5527962068E-002 +2.6901388409E+001
10407400000.000 +6.2949945342E-002 +2.6072514618E+001 +9.5854555842E-001 -3.0174396126E+001 +9.5803378562E-001 -2.9941568351E+001 +6.6730850742E-002 +2.6527745175E+001
10607350000.000 +6.3399742634E-002 +2.5683975652E+001 +9.5640572661E-001 -3.0901145241E+001 +9.5808264543E-001 -3.0965326066E+001 +6.7020902091E-002 +2.6108007458E+001
10807300000.000 +6.5093302152E-002 +2.5027889375E+001 +9.5670371777E-001 -3.1335931440E+001 +9.5147710676E-001 -3.1255128222E+001 +6.8493320592E-002 +2.5814725075E+001
11007250000.000 +6.5431234527E-002 +2.4558289868E+001 +9.5584150545E-001 -3.1889769557E+001 +9.5759350848E-001 -3.1742862215E+001 +6.9599220761E-002 +2.5086925973E+001
11207200000.000 +6.6809047653E-002 +2.3670343903E+001 +9.5685415034E-001 -3.2369804660E+001 +9.5578063727E-001 -3.2287054517E+001 +7.0841173877E-002 +2.4921770757E+001
11407150000.000 +6.7694057164E-002 +2.3486652568E+001 +9.5246118208E-001 -3.3173505424E+001 +9.5500563100E-001 -3.3079312014E+001 +7.2161817084E-002 +2.3826049593E+001
11607100000.000 +6.7702938467E-002 +2.2021888293E+001 +9.5345184202E-001 -3.3205728454E+001 +9.5170735287E-001 -3.3331620699E+001 +7.2901398526E-002 +2.2861054566E+001
11807050000.000 +6.8917115644E-002 +2.1200902673E+001 +9.5663810747E-001 -3.4142034590E+001 +9.6195003906E-001 -3.4180314171E+001 +7.4554056538E-002 +2.2120819572E+001
12007000000.000 +7.0298290582E-002 +1.9436638281E+001 +9.5202558209E-001 -3.4341188411E+001 +9.4986326097E-001 -3.4776192223E+001 +7.5993259380E-002 +2.0943272629E+001
12206950000.000 +6.9691425802E-002 +1.9859766241E+001 +9.5428322746E-001 -3.5129424945E+001 +9.5985644765E-001 -3.5000187949E+001 +7.6454971911E-002 +2.0886949394E+001
12406900000.000 +7.0910388343E-002 +1.9313067008E+001 +9.5388222081E-001 -3.5496429984E+001 +9.5739000580E-001 -3.6118475399E+001 +7.8249877116E-002 +2.0017669350E+001
12606850000.000 +7.0699755976E-002 +1.9785819537E+001 +9.5603858736E-001 -3.6263107072E+001 +9.5636126521E-001 -3.6446387769E+001 +7.8943194573E-002 +1.9656737143E+001
12806800000.000 +7.3305282363E-002 +2.0393536859E+001 +9.5282747135E-001 -3.6502583767E+001 +9.5509627418E-001 -3.7071397652E+001 +7.9924866956E-002 +1.8908385995E+001
13006750000.000 +7.5861792592E-002 +1.8266561290E+001 +9.5927882300E-001 -3.7526383651E+001 +9.6200720688E-001 -3.7673211382E+001 +8.0381474912E-002 +1.8176664741E+001
13206700000.000 +7.6107179376E-002 +1.7872803144E+001 +9.5506455125E-001 -3.8163770409E+001 +9.5610305967E-001 -3.8665025131E+001 +8.0611270859E-002 +1.8742621200E+001
13406650000.000 +7.7000509281E-002 +1.6083768948E+001 +9.5899927646E-001 -3.8614547589E+001 +9.5420060272E-001 -3.8453899887E+001 +8.2764591626E-002 +1.8342736773E+001
13606600000.000 +7.6380944869E-002 +1.5473879202E+001 +9.5586108689E-001 -3.9274434113E+001 +9.5908002672E-001 -3.9219566346E+001 +8.3336184749E-002 +1.7642572913E+001
13806550000.000 +7.8552668760E-002 +1.5677869973E+001 +9.5387991654E-001 -3.9976079906E+001 +9.5057677054E-001 -3.9809035755E+001 +8.4871449168E-002 +1.8257950189E+001
14006500000.000 +7.9284988015E-002 +1.4244578558E+001 +9.5118081862E-001 -4.0279022682E+001 +9.5331110238E-001 -3.9973626365E+001 +8.6585112767E-002 +1.6781585158E+001
14206450000.000 +8.0057240732E-002 +1.3068086048E+001 +9.5562912730E-001 -4.0854035943E+001 +9.5628603498E-001 -4.0508623811E+001 +8.8293133207E-002 +1.6258228982E+001
14406400000.000 +8.1123009617E-002 +1.1882652960E+001 +9.5627079156E-001 -4.1462114460E+001 +9.5301315697E-001 -4.0790094525E+001 +8.9540923104E-002 +1.5189490381E+001
14606350000.000 +8.0444381278E-002 +1.1492834451E+001 +9.5033420104E-001 -4.1836229189E+001 +9.5371629570E-001 -4.1424600809E+001 +8.9550713931E-002 +1.4140687863E+001
14806300000.000 +8.0686804240E-002 +1.1305670335E+001 +9.5706016265E-001 -4.2131592180E+001 +9.5490532051E-001 -4.2086413194E+001 +9.0354039508E-002 +1.4254502843E+001
15006250000.000 +8.2117745580E-002 +1.1022517972E+001 +9.5157738669E-001 -4.2925659017E+001 +9.5707567688E-001 -4.3069871396E+001 +9.1794900366E-002 +1.3615622929E+001
15206200000.000 +8.1012612413E-002 +1.1018876199E+001 +9.5659242171E-001 -4.3011575871E+001 +9.5124884208E-001 -4.2887859083E+001 +9.1444838746E-002 +1.3421430735E+001
15406150000.000 +8.3400803602E-002 +9.4486372863E+000 +9.5857886642E-001 -4.4007223044E+001 +9.6704096545E-001 -4.3894255268E+001 +9.4596137663E-002 +1.2694097898E+001
15606100000.000 +8.3810725210E-002 +8.5006143456E+000 +9.5728430830E-001 -4.4408164460E+001 +9.5441923426E-001 -4.5228664117E+001 +9.5275724025E-002 +1.1929444460E+001
15806050000.000 +8.4388403236E-002 +8.3915011530E+000 +9.5873986522E-001 -4.5384824230E+001 +9.6235457938E-001 -4.5180920845E+001 +9.6671453776E-002 +1.1493186475E+001
16006000000.000 +8.5184330933E-002 +6.8116407458E+000 +9.6106721178E-001 -4.5549587792E+001 +9.5773234371E-001 -4.6294340093E+001 +9.7669214560E-002 +1.1012154875E+001
16205950000.000 +8.4549018090E-002 +7.0425442502E+000 +9.6162397481E-001 -4.6481525903E+001 +9.5357293966E-001 -4.6860077120E+001 +9.7799831875E-002 +1.0758067732E+001
16405900000.000 +8.6393310894E-002 +5.2143400274E+000 +9.5436016621E-001 -4.6312606939E+001 +9.4798961698E-001 -4.8087615231E+001 +1.0102723290E-001 +8.8141767504E+000
16605850000.000 +8.5367210556E-002 +6.3289583503E+000 +9.6241447295E-001 -4.7557059320E+001 +9.5847462883E-001 -4.7731174276E+001 +1.0063895978E-001 +9.6058367117E+000
16805800000.000 +8.8090387252E-002 +7.3675093407E+000 +9.5035176690E-001 -4.8281701832E+001 +9.5845676887E-001 -4.9259608440E+001 +1.0164410321E-001 +9.9808089836E+000
17005750000.000 +8.8246828000E-002 +6.6643709226E+000 +9.5892349971E-001 -4.9016912210E+001 +9.4731974004E-001 -4.8732595977E+001 +1.0348609367E-001 +9.1191065348E+000
17205700000.000 +8.8664955891E-002 +6.1452383620E+000 +9.5263774769E-001 -4.9369884506E+001 +9.5717384652E-001 -4.9772851504E+001 +1.0490868540E-001 +8.4496409706E+000
17405650000.000 +8.9887039675E-002 +5.8992943355E+000 +9.5961241259E-001 -5.0047798370E+001 +9.5061630351E-001 -5.0238231703E+001 +1.0554708847E-001 +7.9816138141E+000
17605600000.000 +9.2158372945E-002 +4.6249102515E+000 +9.4829363959E-001 -5.0625014456E+001 +9.5321499877E-001 -5.0458984240E+001 +1.0766178669E-001 +7.0599803016E+000
17805550000.000 +9.2710257179E-002 +3.6619427853E+000 +9.5894194615E-001 -5.1177883133E+001 +9.5413240123E-001 -5.0727870118E+001 +1.0865745411E-001 +6.7345962433E+000
18005500000.000 +9.2609033495E-002 +3.1654718123E+000 +9.4919715398E-001 -5.1811746928E+001 +9.6026362736E-001 -5.1841724935E+001 +1.0915827325E-001 +5.9537239429E+000
18205450000.000 +9.3205722649E-002 +2.2485624778E+000 +9.5038645634E-001 -5.1936382465E+001 +9.5734878575E-001 -5.2023027024E+001 +1.1047946530E-001 +5.0565898929E+000
18405400000.000 +9.2670979112E-002 +1.8277704778E+000 +9.5295071916E-001 -5.2848098725E+001 +9.6896718723E-001 -5.2336496313E+001 +1.1127701909E-001 +4.5001459328E+000
18605350000.000 +9.3295843907E-002 +1.8819498908E+000 +9.5449603349E-001 -5.3655909828E+001 +9.6654871062E-001 -5.3775601016E+001 +1.1211071615E-001 +4.2160804808E+000
18805300000.000 +9.4822812875E-002 +4.2704742890E-001 +9.5604788749E-001 -5.3687903202E+001 +9.4663457196E-001 -5.3972340159E+001 +1.1350557033E-001 +3.4596268585E+000
19005250000.000 +9.5449255622E-002 +9.1198961615E-002 +9.6036334449E-001 -5.4132076726E+001 +9.6624512071E-001 -5.4282824274E+001 +1.1519951986E-001 +3.6583927282E+000
19205200000.000 +9.3911786833E-002 -9.9501687306E-001 +9.6411050505E-001 -5.4709618207E+001 +9.5596978795E-001 -5.6216410628E+001 +1.1537216644E-001 +2.1380498426E+000
19405150000.000 +9.4788304676E-002 +2.1486161808E-002 +9.6177935613E-001 -5.5554988199E+001 +9.4720671817E-001 -5.6283290314E+001 +1.1538823959E-001 +2.3134963873E+000
19605100000.000 +9.4668046369E-002 -9.3286638466E-001 +9.6738423649E-001 -5.5744182992E+001 +9.4461900487E-001 -5.6853615806E+001 +1.1598385557E-001 +1.5815985823E+000
19805050000.000 +9.6731768246E-002 -6.7432453990E-001 +9.6374283758E-001 -5.7035425407E+001 +9.5555308557E-001 -5.7470775787E+001 +1.1797432962E-001 +1.6449783967E+000
20005000000.000 +9.9903888550E-002 -1.6978611407E+000 +9.5537352693E-001 -5.7345025742E+001 +9.4672690475E-001 -5.8516439181E+001 +1.2021979267E-001 +1.0076814245E+000
20204950000.000 +9.9360386782E-002 -1.6029040580E+000 +9.6607225123E-001 -5.8303008128E+001 +9.5128750349E-001 -5.8030212147E+001 +1.2127543611E-001 +1.0481314696E+000
20404900000.000 +1.0043801492E-001 -1.9735403949E+000 +9.6034879752E-001 -5.8760028078E+001 +9.5062046615E-001 -5.9638289012E+001 +1.2138376286E-001 +1.0785772378E-001
20604850000.000 +1.0372696476E-001 -2.5798555866E+000 +9.5658682648E-001 -5.9500752299E+001 +9.3378984018E-001 -5.9204392574E+001 +1.2325223458E-001 -1.8677536691E-001
20804800000.000 +1.0324748452E-001 -2.9916439824E+000 +9.4870379699E-001 -5.9988977088E+001 +9.5681459333E-001 -5.9893557482E+001 +1.2465087837E-001 -1.0781049255E+000
21004750000.000 +1.0406901010E-001 -3.5400280155E+000 +9.5567849380E-001 -6.0740761816E+001 +9.5099618041E-001 -6.0686348169E+001 +1.2600705811E-001 -1.3257226415E+000
21204700000.000 +1.0589595177E-001 -4.2230769950E+000 +9.4150501056E-001 -6.1019789902E+001 +9.5874819370E-001 -6.1160150266E+001 +1.2688557516E-001 -2.0972404599E+000
21404650000.000 +1.0646488961E-001 -5.1327544712E+000 +9.4898253918E-001 -6.1334587185E+001 +9.5304838089E-001 -6.1303572114E+001 +1.2780833525E-001 -2.5065332657E+000
21604600000.000 +1.0426743284E-001 -4.7487506711E+000 +9.4003873187E-001 -6.2681238951E+001 +9.7414386417E-001 -6.2017597304E+001 +1.2680353523E-001 -3.2259079559E+000
21804550000.000 +1.0943694764E-001 -6.3650265622E+000 +9.4807820162E-001 -6.2495941048E+001 +9.5487625287E-001 -6.3091845575E+001 +1.3033643738E-001 -3.6360798908E+000
22004500000.000 +1.0771596634E-001 -6.3740518696E+000 +9.5160855075E-001 -6.3262365916E+001 +9.6276352302E-001 -6.2292384626E+001 +1.3073099836E-001 -3.8466799950E+000
22204450000.000 +1.1008495898E-001 -6.8447537487E+000 +9.5329703410E-001 -6.3567979277E+001 +9.6553723847E-001 -6.3799356051E+001 +1.3325731521E-001 -3.9054723644E+000
22404400000.000 +1.1060633292E-001 -7.0341473088E+000 +9.4875619245E-001 -6.4612697299E+001 +9.5587461185E-001 -6.4933147947E+001 +1.3348337530E-001 -4.6514043147E+000
22604350000.000 +1.1162815191E-001 -8.0535275391E+000 +9.5433148480E-001 -6.4748092744E+001 +9.5352389406E-001 -6.5263683278E+001 +1.3481580559E-001 -5.1751588745E+000
22804300000.000 +1.1147734424E-001 -8.5235078383E+000 +9.6053789184E-001 -6.5854187026E+001 +9.5939258182E-001 -6.6509046576E+001 +1.3561104842E-001 -6.0103386167E+000
23004250000.000 +1.1186922599E-001 -8.6563225074E+000 +9.5972903230E-001 -6.6429081687E+001 +9.4050143461E-001 -6.7206787683E+001 +1.3582387003E-001 -6.5056157778E+000
23204200000.000 +1.1337733112E-001 -9.8214156405E+000 +9.5716448392E-001 -6.6800156973E+001 +9.3544667853E-001 -6.7571314658E+001 +1.3678562782E-001 -6.7046463355E+000
23404150000.000 +1.1372950246E-001 -9.7078788416E+000 +9.6583175688E-001 -6.8125895123E+001 +9.4799164527E-001 -6.7887369718E+001 +1.3857705386E-001 -6.6547731434E+000
23604100000.000 +1.1478542861E-001 -1.0483120323E+001 +9.5461035912E-001 -6.8226956664E+001 +9.4000113982E-001 -6.9996468586E+001 +1.3920094434E-001 -7.7661728913E+000
23804050000.000 +1.1693696249E-001 -9.4831699320E+000 +9.6460238822E-001 -6.9009585913E+001 +9.1882173346E-001 -6.8599302980E+001 +1.4033131882E-001 -6.4947578013E+000
24004000000.000 +1.1923724010E-001 -1.1727606022E+001 +9.5208117452E-001 -6.9338275767E+001 +9.4103754185E-001 -7.0371958945E+001 +1.4208423566E-001 -8.4751931900E+000
24203950000.000 +1.2174707794E-001 -1.0834431736E+001 +9.5189106880E-001 -7.0503891351E+001 +9.2532015173E-001 -7.1117586514E+001 +1.4279313861E-001 -8.4579402969E+000
24403900000.000 +1.2286683695E-001 -1.4771427591E+001 +9.4164404274E-001 -7.0388936886E+001 +9.3591325050E-001 -7.1012720470E+001 +1.4593273146E-001 -9.9039398406E+000
24603850000.000 +1.2135276887E-001 -1.5043678601E+001 +9.5256892338E-001 -7.1132930886E+001 +9.3740799107E-001 -7.1134000259E+001 +1.4563324267E-001 -1.0392620093E+001
24803800000.000 +1.2340026184E-001 -1.5496401677E+001 +9.3964587244E-001 -7.1441196455E+001 +9.4149728263E-001 -7.2935268910E+001 +1.4799990132E-001 -1.0962917900E+001
25003750000.000 +1.1924170387E-001 -1.6062149845E+001 +9.5182542711E-001 -7.1846369588E+001 +9.2131973555E-001 -7.2294670557E+001 +1.4598618232E-001 -1.1724126378E+001
25203700000.000 +1.2120870207E-001 -1.6089924486E+001 +9.4506877880E-001 -7.2945730067E+001 +9.5456976718E-001 -7.2359312482E+001 +1.4949262899E-001 -1.2004259954E+001
25403650000.000 +1.2438251653E-001 -1.6479510943E+001 +9.3599611954E-001 -7.3265264885E+001 +9.3660316890E-001 -7.3900891016E+001 +1.4983989088E-001 -1.2733245616E+001
25603600000.000 +1.2290343937E-001 -1.8069373067E+001 +9.3352079017E-001 -7.3555095259E+001 +9.3433244764E-001 -7.2974582533E+001 +1.5104561003E-001 -1.3789900450E+001
25803550000.000 +1.2511475997E-001 -1.7835547514E+001 +9.3673582470E-001 -7.3957517178E+001 +9.4626845996E-001 -7.4257699374E+001 +1.5170136938E-001 -1.3502009515E+001
26003500000.000 +1.2612331387E-001 -1.8578128515E+001 +9.3686681700E-001 -7.5387335233E+001 +9.4289008140E-001 -7.4466232318E+001 +1.5265803508E-001 -1.4567554010E+001
26203450000.000 +1.2584788583E-001 -1.9435346469E+001 +9.3314940599E-001 -7.5521256686E+001 +9.4081394085E-001 -7.4821034658E+001 +1.5310470677E-001 -1.4976316354E+001
26403400000.000 +1.2756176201E-001 -1.9342512687E+001 +9.4674193075E-001 -7.6235770601E+001 +9.3759069374E-001 -7.5035994610E+001 +1.5606589567E-001 -1.4865260913E+001
26603350000.000 +1.2910460980E-001 -1.9644097164E+001 +9.3254653695E-001 -7.6378624847E+001 +9.4872713199E-001 -7.7172970875E+001 +1.5624350597E-001 -1.5534247635E+001
26803300000.000 +1.2813457590E-001 -2.0543585444E+001 +9.4457859752E-001 -7.6883469547E+001 +9.3453597402E-001 -7.6964059740E+001 +1.5702328482E-001 -1.6205998657E+001
27003250000.000 +1.2945052343E-001 -2.1007283064E+001 +9.4367573396E-001 -7.7805097808E+001 +9.4588506413E-001 -7.7966351332E+001 +1.5876067273E-001 -1.6533152943E+001
27203200000.000 +1.2948534321E-001 -2.0522440983E+001 +9.5136078798E-001 -7.8694443043E+001 +9.1675462392E-001 -7.9422767261E+001 +1.5693518961E-001 -1.6985224031E+001
27403150000.000 +1.3093239456E-001 -2.2021389543E+001 +9.4550786172E-001 -7.8954608217E+001 +9.1359192508E-001 -7.9752407867E+001 +1.5910755547E-001 -1.7694598033E+001
27603100000.000 +1.3103495876E-001 -2.1006827593E+001 +9.5527778825E-001 -7.9975691918E+001 +9.1610806441E-001 -8.0161331327E+001 +1.5888175612E-001 -1.7521020434E+001
27803050000.000 +1.3342569993E-001 -2.0765387262E+001 +9.5173371135E-001 -8.0938041780E+001 +9.0892276561E-001 -8.1053123457E+001 +1.5918686022E-001 -1.7520223634E+001
28003000000.000 +1.3388264252E-001 -2.1267189353E+001 +9.5408862412E-001 -8.1324190955E+001 +8.9984644742E-001 -8.1217853260E+001 +1.5905507192E-001 -1.7850817983E+001
28202950000.000 +1.3730257741E-001 -2.2477277377E+001 +9.5089211207E-001 -8.1963009340E+001 +9.0784582051E-001 -8.1188587591E+001 +1.6134415060E-001 -1.8542656828E+001
28402900000.000 +1.3668154597E-001 -2.4134465063E+001 +9.3471820069E-001 -8.2256520472E+001 +9.4059715513E-001 -8.2438652582E+001 +1.6351665191E-001 -1.9758475803E+001
28602850000.000 +1.4014702956E-001 -2.6220411501E+001 +9.2620262339E-001 -8.2533909592E+001 +9.1594263724E-001 -8.2789763558E+001 +1.6641877357E-001 -2.0660289917E+001
28802800000.000 +1.3826069607E-001 -2.6662948165E+001 +9.2974856994E-001 -8.2930268949E+001 +9.3403236179E-001 -8.2259466472E+001 +1.6775092909E-001 -2.1387177707E+001
29002750000.000 +1.4052510922E-001 -2.6925089532E+001 +9.3513876874E-001 -8.3195936275E+001 +9.3532507447E-001 -8.4411969456E+001 +1.6947048475E-001 -2.2331788663E+001
29202700000.000 +1.4088653451E-001 -2.8210800356E+001 +9.2730944145E-001 -8.3398575348E+001 +9.3109364169E-001 -8.4729865825E+001 +1.7098039910E-001 -2.3280369749E+001
29402650000.000 +1.3995780761E-001 -2.8808700063E+001 +9.3361910585E-001 -8.3588786250E+001 +9.3582069571E-001 -8.4886190977E+001 +1.7213895504E-001 -2.4025150780E+001
29602600000.000 +1.4112820735E-001 -2.8779731549E+001 +9.3688047725E-001 -8.4386485233E+001 +9.3882724327E-001 -8.5784134740E+001 +1.7320553594E-001 -2.4705201145E+001
29802550000.000 +1.4027397620E-001 -3.0655810526E+001 +9.3427765406E-001 -8.4442318639E+001 +9.2094228426E-001 -8.6667799665E+001 +1.7393609799E-001 -2.6090248185E+001
30002500000.000 +1.4167809884E-001 -2.9329973756E+001 +9.4366650427E-001 -8.5532139301E+001 +9.2716674556E-001 -8.5758476404E+001 +1.7319491879E-001 -2.5446569846E+001
30202450000.000 +1.4446060405E-001 -2.9907136304E+001 +9.3243290233E-001 -8.6715740152E+001 +9.4416193752E-001 -8.7391945613E+001 +1.7395358124E-001 -2.6092119971E+001
30402400000.000 +1.4432753191E-001 -3.0262886681E+001 +9.4472969500E-001 -8.7563242156E+001 +9.0222572340E-001 -8.7623867498E+001 +1.7239483533E-001 -2.6283946081E+001
30602350000.000 +1.4852808114E-001 -3.2366787584E+001 +9.3498883115E-001 -8.8605993574E+001 +9.1388450174E-001 -8.6591318444E+001 +1.7692361117E-001 -2.6974940810E+001
30802300000.000 +1.4924010279E-001 -3.1683907855E+001 +9.4003200818E-001 -8.9255041060E+001 +9.0525835883E-001 -8.8245147882E+001 +1.7501120523E-001 -2.6870737128E+001
31002250000.000 +1.5110401813E-001 -3.4642432071E+001 +9.1535466921E-001 -8.9937963205E+001 +9.1011604878E-001 -8.8330382014E+001 +1.7768945394E-001 -2.8867994883E+001
31202200000.000 +1.5102910119E-001 -3.3510519306E+001 +9.3578176982E-001 -9.0218231066E+001 +9.0658685642E-001 -8.9484123773E+001 +1.7715303298E-001 -2.8583763002E+001
31402150000.000 +1.5182947963E-001 -3.4894561386E+001 +9.2112695539E-001 -9.1464919940E+001 +9.2568334885E-001 -9.0014411716E+001 +1.7796320998E-001 -2.9961391047E+001
31602100000.000 +1.5314305420E-001 -3.5792721038E+001 +9.2926519501E-001 -9.1090726305E+001 +8.9299055764E-001 -9.1667768432E+001 +1.7741108984E-001 -3.0685159491E+001
31802050000.000 +1.5107235030E-001 -3.9057443027E+001 +9.0827943595E-001 -9.2005536867E+001 +9.1929665655E-001 -8.9757997486E+001 +1.7922146889E-001 -3.2823639992E+001
32002000000.000 +1.5203549795E-001 -3.7259892018E+001 +9.2940126280E-001 -9.1857077511E+001 +9.1880867707E-001 -9.2335312118E+001 +1.7791350236E-001 -3.2495898161E+001
32201950000.000 +1.5267068452E-001 -3.8082881047E+001 +9.1719034034E-001 -9.2571666018E+001 +9.2147577564E-001 -9.2233246147E+001 +1.7894963719E-001 -3.3269302283E+001
32401900000.000 +1.5080223904E-001 -3.8539950733E+001 +9.4082568604E-001 -9.2138462030E+001 +9.1284849674E-001 -9.3294876884E+001 +1.7788449518E-001 -3.4069955797E+001
32601850000.000 +1.5555956767E-001 -3.9044710642E+001 +9.2433999379E-001 -9.3757744282E+001 +9.2659786037E-001 -9.3428177277E+001 +1.8041590031E-001 -3.4431613359E+001
32801800000.000 +1.5668167961E-001 -4.0179659732E+001 +9.2837508590E-001 -9.3585180174E+001 +9.2364382018E-001 -9.5098899626E+001 +1.8018134328E-001 -3.5354371665E+001
33001750000.000 +1.5709019703E-001 -4.0689221041E+001 +9.3159185565E-001 -9.4409342423E+001 +9.2362773804E-001 -9.5009725943E+001 +1.8096025597E-001 -3.5672125634E+001
33201700000.000 +1.5731043113E-001 -4.1879493468E+001 +9.3479715586E-001 -9.4550031078E+001 +9.2586998136E-001 -9.5459536470E+001 +1.8060426911E-001 -3.6614476076E+001
33401650000.000 +1.5754328100E-001 -4.2860915515E+001 +9.3150323264E-001 -9.5083210949E+001 +9.2082054730E-001 -9.6013823337E+001 +1.8088328457E-001 -3.7006587815E+001
33601600000.000 +1.5893368676E-001 -4.3624147120E+001 +9.3024847147E-001 -9.6142242395E+001 +9.1291708225E-001 -9.6305820676E+001 +1.8109589380E-001 -3.7686430495E+001
33801550000.000 +1.5984090345E-001 -4.4769047188E+001 +9.2859447935E-001 -9.6952094310E+001 +9.1418126761E-001 -9.6772389940E+001 +1.8166347318E-001 -3.8443769679E+001
34001500000.000 +1.5893040011E-001 -4.6708611310E+001 +9.2192000106E-001 -9.7190183720E+001 +9.0017244493E-001 -9.7085636107E+001 +1.8057960138E-001 -3.9838899443E+001
34201450000.000 +1.5568810446E-001 -4.7382875568E+001 +9.2803284339E-001 -9.7323262337E+001 +9.0164088267E-001 -9.7701257584E+001 +1.7971771968E-001 -4.0754858770E+001
34401400000.000 +1.5745783592E-001 -4.7740737885E+001 +9.2415340903E-001 -9.8399667906E+001 +9.0623284472E-001 -9.8213393771E+001 +1.7992278037E-001 -4.0946298922E+001
34601350000.000 +1.5982808828E-001 -4.7810432518E+001 +9.2491965963E-001 -9.9398041965E+001 +9.0541413298E-001 -9.9730765966E+001 +1.8116374230E-001 -4.1088394472E+001
34801300000.000 +1.5952254633E-001 -4.8654461934E+001 +9.2670643914E-001 -9.9805056591E+001 +8.8423301905E-001 -9.9382693271E+001 +1.8164072444E-001 -4.1830425603E+001
35001250000.000 +1.6326364688E-001 -5.0446609445E+001 +9.2188022507E-001 -1.0084177170E+002 +8.9364203318E-001 -9.9264709741E+001 +1.8377471172E-001 -4.2441210768E+001
35201200000.000 +1.6255652036E-001 -5.1053716068E+001 +9.1727880370E-001 -1.0109011822E+002 +8.9099297312E-001 -1.0127609266E+002 +1.8345166895E-001 -4.3829855766E+001
35401150000.000 +1.6373942781E-001 -5.1873508763E+001 +9.1756328459E-001 -1.0193270418E+002 +8.9857434491E-001 -1.0125800223E+002 +1.8409972173E-001 -4.4410718104E+001
35601100000.000 +1.6357468724E-001 -5.3090364416E+001 +9.1925557318E-001 -1.0230053276E+002 +8.9869007338E-001 -1.0160060374E+002 +1.8324921027E-001 -4.5510465205E+001
35801050000.000 +1.6694705529E-001 -5.4437434571E+001 +9.0888072756E-001 -1.0323793233E+002 +8.9497514512E-001 -1.0276122583E+002 +1.8441739163E-001 -4.6741585445E+001
36001000000.000 +1.6335498001E-001 -5.5687286412E+001 +9.1551343300E-001 -1.0292908209E+002 +8.8972658773E-001 -1.0384730419E+002 +1.8238566490E-001 -4.8077349381E+001
36200950000.000 +1.6236095134E-001 -5.7050585496E+001 +9.1120545371E-001 -1.0431893964E+002 +9.0679926420E-001 -1.0282596822E+002 +1.8147365390E-001 -4.8969047293E+001
36400900000.000 +1.5940919913E-001 -5.7503808712E+001 +9.1299796410E-001 -1.0360513530E+002 +9.1245886419E-001 -1.0451583649E+002 +1.7928675039E-001 -5.0249557257E+001
36600850000.000 +1.5789566102E-001 -5.9837619566E+001 +9.0881278874E-001 -1.0431773625E+002 +8.9230937594E-001 -1.0403449837E+002 +1.7766563401E-001 -5.1967236605E+001
36800800000.000 +1.5472044440E-001 -5.9318557478E+001 +9.2465006231E-001 -1.0408180727E+002 +9.1418795575E-001 -1.0496682746E+002 +1.7549685114E-001 -5.2113525444E+001
37000750000.000 +1.5267396835E-001 -6.0282753531E+001 +9.1776516190E-001 -1.0494578492E+002 +9.1304368565E-001 -1.0505769290E+002 +1.7397742699E-001 -5.2645800825E+001
37200700000.000 +1.4657886443E-001 -6.0907257246E+001 +9.2756561858E-001 -1.0435538307E+002 +9.0628930871E-001 -1.0539910175E+002 +1.7084443207E-001 -5.3562610254E+001
37400650000.000 +1.4843827528E-001 -6.0586501666E+001 +9.2984463065E-001 -1.0588505636E+002 +9.0453085558E-001 -1.0555813122E+002 +1.7137997926E-001 -5.3472046300E+001
37600600000.000 +1.4737119466E-001 -6.1228173684E+001 +9.3633283700E-001 -1.0650973231E+002 +9.0602143944E-001 -1.0683077172E+002 +1.6902096573E-001 -5.4436292790E+001
37800550000.000 +1.4746028011E-001 -6.1064530639E+001 +9.3431459530E-001 -1.0764894360E+002 +8.9129189713E-001 -1.0669666237E+002 +1.6869570310E-001 -5.4396652810E+001
38000500000.000 +1.4820178034E-001 -6.2136902611E+001 +9.3495425864E-001 -1.0823416071E+002 +9.0325867000E-001 -1.0614258646E+002 +1.6827729808E-001 -5.4702846477E+001
38200450000.000 +1.5007366453E-001 -6.3237024020E+001 +9.2491920275E-001 -1.0969916066E+002 +9.0128937850E-001 -1.0792542076E+002 +1.6665816932E-001 -5.5938727512E+001
38400400000.000 +1.4746151759E-001 -6.5706867170E+001 +9.1659342645E-001 -1.0961095987E+002 +8.8263203955E-001 -1.0775151301E+002 +1.6492617037E-001 -5.7282593088E+001
38600350000.000 +1.4642392867E-001 -6.4544595328E+001 +9.2049384265E-001 -1.1044333365E+002 +9.0428834039E-001 -1.0879148118E+002 +1.6364163571E-001 -5.7714648605E+001
38800300000.000 +1.4536009835E-001 -6.8071023581E+001 +9.0011822819E-001 -1.1079579352E+002 +8.9137169753E-001 -1.0904390707E+002 +1.6177481458E-001 -6.0463157836E+001
39000250000.000 +1.4530143974E-001 -6.8162471602E+001 +9.0315017696E-001 -1.1114847822E+002 +8.8827760032E-001 -1.1048421725E+002 +1.5978509317E-001 -6.1170720435E+001
39200200000.000 +1.4840442689E-001 -6.9564610677E+001 +8.9435303402E-001 -1.1227757123E+002 +8.7810566341E-001 -1.1049190730E+002 +1.5881748657E-001 -6.1834875849E+001
39400150000.000 +1.4120865128E-001 -6.8830204571E+001 +8.9866432167E-001 -1.1147199885E+002 +8.9935472398E-001 -1.1186459107E+002 +1.5303660959E-001 -6.1914742668E+001
39600100000.000 +1.3637875778E-001 -7.2042758576E+001 +8.9600508123E-001 -1.1150838997E+002 +8.8654263400E-001 -1.1140255434E+002 +1.5015757022E-001 -6.3784467660E+001
39800050000.000 +1.3480692165E-001 -6.7506565504E+001 +9.2366989169E-001 -1.1177074163E+002 +9.2084662754E-001 -1.1266788907E+002 +1.4912582397E-001 -6.1033098028E+001
40000000000.000 +1.3604914634E-001 -6.8652723031E+001 +9.2819992105E-001 -1.1345382583E+002 +9.0672505945E-001 -1.1443244879E+002 +1.5010313657E-001 -6.1671190907E+001
