# Supplementary material for: Conductivity and radio frequency performance data for silver nanoparticle inks deposited via aerosol jet deposition and processed under varying conditions
Source: Data Brief. 2020 Sep 24;33:106331. doi: 10.1016/j.dib.2020.106331 (PMC7560714; doi:10.1016/j.dib.2020.106331)
Supplement: Supplementary file 3 [file mmc3.zip › Sintering Study/ANP Ink/RF Data/ANP_07_04.S2P]

!  2-Port S-parameters saved by WinCal
! VAR MeasName=S-Parameters (CALIBRATED_DATA) read from VNA (E8364B)
! VAR MeasDate=11/27/2017 2:36:15 PM
! VAR NAME=AFRL171016_10_04
! VAR FILENAME=AFRL171016_10_04.S2P
! VAR DATE=11/27/2017 2:36:15 PM
! VAR PHYS_PORTS=1,2
! VAR ObjTypeName=DATASET
! VAR IndexType=Frequency
!
# Hz S MA R 50
10000000.000 +1.6533753043E-002 -1.9404381634E+000 +9.7803947749E-001 -1.8825393449E-001 +9.7705309032E-001 -4.7947656412E-002 +1.6886431955E-002 +7.1207226277E-001
209950000.000 +1.5288243487E-002 +2.5373619841E+000 +9.7829277304E-001 -7.0064392713E-001 +9.7850361874E-001 -6.9638956983E-001 +1.4906974652E-002 +3.9243524505E+000
409900000.000 +1.4900229618E-002 +7.3010122393E+000 +9.7717836162E-001 -1.3382107206E+000 +9.7783011553E-001 -1.3267412537E+000 +1.4859252454E-002 +7.7567403043E+000
609850000.000 +1.4665849494E-002 +8.9939076754E+000 +9.7636384967E-001 -2.0007556166E+000 +9.7727359682E-001 -2.0221333702E+000 +1.4948704230E-002 +9.2151364031E+000
809800000.000 +1.5386991254E-002 +1.4891301205E+001 +9.7623230672E-001 -2.5841268105E+000 +9.7648389075E-001 -2.5686118297E+000 +1.5533738837E-002 +1.4651058711E+001
1009750000.000 +1.5234743311E-002 +1.8280657188E+001 +9.7506497990E-001 -3.2129889365E+000 +9.7521885963E-001 -3.1969927060E+000 +1.5406878760E-002 +1.7620261108E+001
1209700000.000 +1.6405819074E-002 +2.1381459481E+001 +9.7472891322E-001 -3.7843940655E+000 +9.7547745403E-001 -3.7796727938E+000 +1.6551981698E-002 +2.1215168397E+001
1409650000.000 +1.7016613006E-002 +2.2852602940E+001 +9.7487208824E-001 -4.4030799218E+000 +9.7517144948E-001 -4.4105830453E+000 +1.7684899464E-002 +2.1755517212E+001
1609600000.000 +1.7816435776E-002 +2.2039725926E+001 +9.7437952167E-001 -5.0415300519E+000 +9.7520642993E-001 -5.0229476361E+000 +1.8196784463E-002 +2.2229689980E+001
1809550000.000 +1.7801292755E-002 +2.3491710104E+001 +9.7366327899E-001 -5.6964710340E+000 +9.7348629932E-001 -5.6022626817E+000 +1.8377637257E-002 +2.4425620369E+001
2009500000.000 +1.7733904202E-002 +2.9669334263E+001 +9.7208683758E-001 -6.2334297842E+000 +9.7257040491E-001 -6.2453177861E+000 +1.8145818359E-002 +2.7905796585E+001
2209450000.000 +1.9278979467E-002 +3.2439257354E+001 +9.7159117797E-001 -6.7713120762E+000 +9.7163058752E-001 -6.8120172735E+000 +1.8945604638E-002 +3.3771980486E+001
2409400000.000 +2.0431181175E-002 +3.4318536527E+001 +9.7129038476E-001 -7.3301572619E+000 +9.7097398074E-001 -7.3334371345E+000 +1.9983077492E-002 +3.4422193059E+001
2609350000.000 +2.1098674377E-002 +3.6924025650E+001 +9.7033221621E-001 -7.9099099025E+000 +9.7111549356E-001 -7.9494764816E+000 +2.1249336253E-002 +3.6026024142E+001
2809300000.000 +2.2354033268E-002 +3.7039738596E+001 +9.7003183572E-001 -8.4653222423E+000 +9.7049208281E-001 -8.4775174462E+000 +2.2358575729E-002 +3.6533702838E+001
3009250000.000 +2.2707122672E-002 +3.7290490865E+001 +9.6903537672E-001 -9.1314779658E+000 +9.6959664825E-001 -9.0896637592E+000 +2.2916041587E-002 +3.6706799236E+001
3209200000.000 +2.3762296718E-002 +4.0132160959E+001 +9.6831939033E-001 -9.6497885508E+000 +9.6884086600E-001 -9.6750137459E+000 +2.3758948821E-002 +3.8499995395E+001
3409150000.000 +2.4960263207E-002 +4.0058958516E+001 +9.6803482947E-001 -1.0204927776E+001 +9.6807680983E-001 -1.0218422369E+001 +2.5124141939E-002 +4.0145375531E+001
3609100000.000 +2.6318666734E-002 +4.0113106862E+001 +9.6729678833E-001 -1.0750787494E+001 +9.6767931092E-001 -1.0766725169E+001 +2.6136642873E-002 +3.9769938932E+001
3809050000.000 +2.7158398161E-002 +4.1349537665E+001 +9.6769845089E-001 -1.1399889520E+001 +9.6832628657E-001 -1.1361239499E+001 +2.7599026470E-002 +4.0303999336E+001
4009000000.000 +2.8633136076E-002 +4.0901677484E+001 +9.6671865203E-001 -1.1951579137E+001 +9.6821556670E-001 -1.1955984038E+001 +2.9181666354E-002 +3.9796411655E+001
4208950000.000 +2.9636323794E-002 +4.0593950418E+001 +9.6707769756E-001 -1.2510212502E+001 +9.6811381576E-001 -1.2467987684E+001 +2.9626888950E-002 +3.9851887978E+001
4408900000.000 +3.0649997058E-002 +4.0413363668E+001 +9.6675919143E-001 -1.3079477374E+001 +9.6753340069E-001 -1.3065980510E+001 +3.1025136717E-002 +4.0269117414E+001
4608850000.000 +3.1604145719E-002 +4.0741999654E+001 +9.6659973581E-001 -1.3638265434E+001 +9.6748041052E-001 -1.3645758526E+001 +3.2044952092E-002 +4.0933077476E+001
4808800000.000 +3.2961333993E-002 +4.0874931518E+001 +9.6584510548E-001 -1.4217078344E+001 +9.6623042863E-001 -1.4218512390E+001 +3.2967494893E-002 +4.2122191436E+001
5008750000.000 +3.3617734729E-002 +4.1456136233E+001 +9.6611429296E-001 -1.4742812163E+001 +9.6727819234E-001 -1.4787684435E+001 +3.4318070000E-002 +4.1577129573E+001
5208700000.000 +3.4727285966E-002 +4.1946190655E+001 +9.6514073020E-001 -1.5359572397E+001 +9.6593474512E-001 -1.5406587596E+001 +3.5589286454E-002 +4.1948516462E+001
5408650000.000 +3.6302376561E-002 +4.1038301252E+001 +9.6555063701E-001 -1.5892244699E+001 +9.6584689348E-001 -1.5914186379E+001 +3.6991659480E-002 +4.1460286569E+001
5608600000.000 +3.7261703855E-002 +4.1006305998E+001 +9.6567714169E-001 -1.6528355204E+001 +9.6686507061E-001 -1.6524004295E+001 +3.8270611797E-002 +4.0526874452E+001
5808550000.000 +3.8454589544E-002 +4.0355292351E+001 +9.6526417506E-001 -1.7113254000E+001 +9.6556054705E-001 -1.7099908983E+001 +3.9649543156E-002 +4.0113081768E+001
6008500000.000 +3.9731557728E-002 +3.9541273541E+001 +9.6510828560E-001 -1.7667696253E+001 +9.6552908412E-001 -1.7615735604E+001 +4.0840570411E-002 +3.9510042630E+001
6208450000.000 +4.0959003532E-002 +3.9093603328E+001 +9.6504120712E-001 -1.8237658241E+001 +9.6538578053E-001 -1.8212475083E+001 +4.1678632725E-002 +3.9156042955E+001
6408400000.000 +4.1834784202E-002 +3.8423034305E+001 +9.6499877849E-001 -1.8835809054E+001 +9.6596627700E-001 -1.8839090326E+001 +4.3172155002E-002 +3.8213118366E+001
6608350000.000 +4.2961993708E-002 +3.7985130314E+001 +9.6356296698E-001 -1.9399924926E+001 +9.6483354087E-001 -1.9388171919E+001 +4.4276473139E-002 +3.7472870811E+001
6808300000.000 +4.4361291403E-002 +3.7074985442E+001 +9.6530772410E-001 -1.9938928603E+001 +9.6612130417E-001 -1.9880045485E+001 +4.5642580523E-002 +3.6936652476E+001
7008250000.000 +4.5231973353E-002 +3.6613901396E+001 +9.6403804527E-001 -2.0592814704E+001 +9.6513452622E-001 -2.0635663982E+001 +4.6585041261E-002 +3.6625253445E+001
7208200000.000 +4.6368417497E-002 +3.6007170707E+001 +9.6350968324E-001 -2.1134308293E+001 +9.6426198475E-001 -2.1103911117E+001 +4.7621919249E-002 +3.6027756295E+001
7408150000.000 +4.7195992566E-002 +3.5542872255E+001 +9.6332360271E-001 -2.1753569315E+001 +9.6458029490E-001 -2.1773882874E+001 +4.8231013176E-002 +3.5665248626E+001
7608100000.000 +4.8269216908E-002 +3.5214241025E+001 +9.6286651015E-001 -2.2252317130E+001 +9.6132333346E-001 -2.2273470979E+001 +4.9435003087E-002 +3.6089502692E+001
7808050000.000 +4.8899186634E-002 +3.4936598770E+001 +9.6161679394E-001 -2.2821061426E+001 +9.6048097031E-001 -2.2859723462E+001 +5.0323569867E-002 +3.5094269411E+001
8008000000.000 +5.0059862107E-002 +3.4383761312E+001 +9.6068623561E-001 -2.3348102774E+001 +9.6080195230E-001 -2.3408544227E+001 +5.1161834558E-002 +3.5047568284E+001
8207950000.000 +5.0549359696E-002 +3.4442088294E+001 +9.6109401014E-001 -2.4104299194E+001 +9.6239213454E-001 -2.4142041034E+001 +5.2352854254E-002 +3.4654719838E+001
8407900000.000 +5.2511663546E-002 +3.3742392502E+001 +9.5847352287E-001 -2.4584263382E+001 +9.5899546430E-001 -2.4560473042E+001 +5.4102724701E-002 +3.4251527890E+001
8607850000.000 +5.3438495750E-002 +3.3441435248E+001 +9.6093332449E-001 -2.5040595832E+001 +9.6305184404E-001 -2.4978400957E+001 +5.5413938307E-002 +3.4030815189E+001
8807800000.000 +5.5279525570E-002 +3.2817515379E+001 +9.5933169737E-001 -2.5740605515E+001 +9.6083228810E-001 -2.5827257569E+001 +5.7277333015E-002 +3.3612681017E+001
9007750000.000 +5.6077809883E-002 +3.1561593576E+001 +9.5811003417E-001 -2.6250670765E+001 +9.5887954857E-001 -2.6223834341E+001 +5.8319332528E-002 +3.2238799883E+001
9207700000.000 +5.6918603157E-002 +3.1168806991E+001 +9.5891142374E-001 -2.6823223885E+001 +9.6181618778E-001 -2.6870847410E+001 +5.9642110434E-002 +3.1316615848E+001
9407650000.000 +5.8268707845E-002 +3.0465066397E+001 +9.5874344225E-001 -2.7379908457E+001 +9.6122291802E-001 -2.7506842525E+001 +6.1033889303E-002 +3.0885645909E+001
9607600000.000 +5.9861647646E-002 +2.9389182105E+001 +9.5744012496E-001 -2.7948991375E+001 +9.5939891186E-001 -2.8091563039E+001 +6.2397244154E-002 +3.0141039538E+001
9807550000.000 +6.0463889330E-002 +2.8222756393E+001 +9.5765190316E-001 -2.8492538600E+001 +9.5859283589E-001 -2.8559956145E+001 +6.3207055951E-002 +2.9396186804E+001
10007500000.000 +6.0912085553E-002 +2.6852242221E+001 +9.5903367960E-001 -2.9197242209E+001 +9.6031681360E-001 -2.9249092745E+001 +6.4338770963E-002 +2.8294112500E+001
10207450000.000 +6.2381378887E-002 +2.6950505127E+001 +9.5673266324E-001 -2.9679671095E+001 +9.5365173020E-001 -2.9710732064E+001 +6.4845083194E-002 +2.8731152426E+001
10407400000.000 +6.2928221899E-002 +2.6449112641E+001 +9.5835345752E-001 -3.0190186651E+001 +9.5676529313E-001 -2.9918536884E+001 +6.6246681304E-002 +2.8341040758E+001
10607350000.000 +6.3162665061E-002 +2.6383429944E+001 +9.5551732976E-001 -3.0878065851E+001 +9.5739287447E-001 -3.0938338983E+001 +6.6797789134E-002 +2.7775761065E+001
10807300000.000 +6.4881636620E-002 +2.5745050688E+001 +9.5572237318E-001 -3.1323935034E+001 +9.5087362056E-001 -3.1231250126E+001 +6.8279204052E-002 +2.7372081515E+001
11007250000.000 +6.5602148253E-002 +2.4889565746E+001 +9.5545652573E-001 -3.1859086621E+001 +9.5712140787E-001 -3.1730158773E+001 +6.9488293684E-002 +2.6691975346E+001
11207200000.000 +6.6996221110E-002 +2.4157220044E+001 +9.5609797061E-001 -3.2352759635E+001 +9.5507944996E-001 -3.2267341412E+001 +7.0656553819E-002 +2.6379365603E+001
11407150000.000 +6.8067690754E-002 +2.3796978876E+001 +9.5199128563E-001 -3.3144459545E+001 +9.5446636955E-001 -3.3048055962E+001 +7.1989417524E-002 +2.5374148270E+001
11607100000.000 +6.8211299549E-002 +2.2339273396E+001 +9.5297200692E-001 -3.3178033488E+001 +9.5082169316E-001 -3.3308855662E+001 +7.2573809954E-002 +2.4457630880E+001
11807050000.000 +6.9536109668E-002 +2.1693165938E+001 +9.5595954712E-001 -3.4087840389E+001 +9.6136918607E-001 -3.4180296079E+001 +7.4306255096E-002 +2.3747970961E+001
12007000000.000 +7.1507320847E-002 +2.0161459594E+001 +9.5127846522E-001 -3.4337849237E+001 +9.4914725724E-001 -3.4755780071E+001 +7.5678745997E-002 +2.2682635511E+001
12206950000.000 +7.0829611840E-002 +1.9743847506E+001 +9.5405842433E-001 -3.5109553671E+001 +9.5927104522E-001 -3.4949438678E+001 +7.6838384741E-002 +2.2693924714E+001
12406900000.000 +7.2062244969E-002 +1.9140871911E+001 +9.5418097009E-001 -3.5476661727E+001 +9.5646932410E-001 -3.6073059315E+001 +7.8476794684E-002 +2.1801991062E+001
12606850000.000 +7.1568448654E-002 +1.9625760924E+001 +9.5563676924E-001 -3.6226553093E+001 +9.5577684189E-001 -3.6401896664E+001 +7.9222820669E-002 +2.1429842304E+001
12806800000.000 +7.4005087580E-002 +2.0483647245E+001 +9.5227084974E-001 -3.6459150714E+001 +9.5377817782E-001 -3.7035830586E+001 +7.9891984645E-002 +2.0861749073E+001
13006750000.000 +7.6712521986E-002 +1.8599817445E+001 +9.5839271815E-001 -3.7441676137E+001 +9.6093582657E-001 -3.7636367954E+001 +8.0486896645E-002 +2.0177712600E+001
13206700000.000 +7.6544601488E-002 +1.8514638969E+001 +9.5406319808E-001 -3.8126188062E+001 +9.5484096527E-001 -3.8612532325E+001 +8.0878166110E-002 +2.0670434125E+001
13406650000.000 +7.7321050533E-002 +1.6539432379E+001 +9.5787954017E-001 -3.8636270053E+001 +9.5324374920E-001 -3.8411788464E+001 +8.2923903246E-002 +2.0021111614E+001
13606600000.000 +7.7539452286E-002 +1.5724554431E+001 +9.5516476921E-001 -3.9213952689E+001 +9.5820966641E-001 -3.9137662660E+001 +8.3532529293E-002 +1.9386802669E+001
13806550000.000 +7.9635580380E-002 +1.6065719257E+001 +9.5325876691E-001 -3.9943816893E+001 +9.5032657042E-001 -3.9800730238E+001 +8.5204435769E-002 +1.9842928974E+001
14006500000.000 +8.0821146895E-002 +1.4576318166E+001 +9.5090092720E-001 -4.0276225893E+001 +9.5296220595E-001 -3.9921353253E+001 +8.6633246240E-002 +1.8359684544E+001
14206450000.000 +8.2053242236E-002 +1.3200893343E+001 +9.5512597644E-001 -4.0842818589E+001 +9.5548752221E-001 -4.0534348126E+001 +8.7941854189E-002 +1.7893592922E+001
14406400000.000 +8.3067155169E-002 +1.1622585573E+001 +9.5569016440E-001 -4.1439096365E+001 +9.5186786564E-001 -4.0772799364E+001 +8.9146921346E-002 +1.7323604149E+001
14606350000.000 +8.1893764554E-002 +1.1057669957E+001 +9.4949155980E-001 -4.1758228076E+001 +9.5264888073E-001 -4.1383530199E+001 +8.9523498530E-002 +1.6514941162E+001
14806300000.000 +8.2166838871E-002 +1.1120606891E+001 +9.5624606649E-001 -4.2100198929E+001 +9.5424893996E-001 -4.2064219630E+001 +9.0951919414E-002 +1.6332956911E+001
15006250000.000 +8.3621177842E-002 +1.0672777874E+001 +9.5101335483E-001 -4.2873406283E+001 +9.5663876215E-001 -4.3040756721E+001 +9.2466434870E-002 +1.5748374891E+001
15206200000.000 +8.2702935350E-002 +1.0515431330E+001 +9.5615172053E-001 -4.2933830778E+001 +9.5043496234E-001 -4.2859063254E+001 +9.2071504639E-002 +1.5784772591E+001
15406150000.000 +8.5109719555E-002 +9.1680320693E+000 +9.5753967968E-001 -4.3934304631E+001 +9.6623865736E-001 -4.3848509910E+001 +9.5427614519E-002 +1.5071388601E+001
15606100000.000 +8.5312863397E-002 +8.2444505566E+000 +9.5654089759E-001 -4.4354761548E+001 +9.5297861467E-001 -4.5140915224E+001 +9.5941922672E-002 +1.4293173686E+001
15806050000.000 +8.5667100537E-002 +8.0644569677E+000 +9.5786600785E-001 -4.5285649752E+001 +9.6077263501E-001 -4.5158954661E+001 +9.7400019071E-002 +1.4005161634E+001
16006000000.000 +8.5884820773E-002 +7.2387445173E+000 +9.6008530106E-001 -4.5496319180E+001 +9.5709823062E-001 -4.6230025911E+001 +9.8498744944E-002 +1.3115208592E+001
16205950000.000 +8.5885856108E-002 +7.5746450498E+000 +9.6082153750E-001 -4.6444242077E+001 +9.5284655625E-001 -4.6817225769E+001 +9.8472240472E-002 +1.2934076271E+001
16405900000.000 +8.8444426508E-002 +5.4355746385E+000 +9.5401952658E-001 -4.6287382226E+001 +9.4744661411E-001 -4.8061388597E+001 +1.0161032098E-001 +1.1111396788E+001
16605850000.000 +8.7391389449E-002 +6.5242911670E+000 +9.6178689246E-001 -4.7479718640E+001 +9.5779989369E-001 -4.7705125429E+001 +1.0153873878E-001 +1.1784844423E+001
16805800000.000 +8.9953579793E-002 +7.3680597339E+000 +9.4972371274E-001 -4.8185043459E+001 +9.5758725128E-001 -4.9176649646E+001 +1.0301504763E-001 +1.2163054596E+001
17005750000.000 +9.0456864778E-002 +6.4845286846E+000 +9.5831226137E-001 -4.8994440216E+001 +9.4673596648E-001 -4.8695401897E+001 +1.0457822067E-001 +1.1458820086E+001
17205700000.000 +9.0934870234E-002 +6.0926569658E+000 +9.5213609395E-001 -4.9321790959E+001 +9.5636287786E-001 -4.9739542883E+001 +1.0593461769E-001 +1.0733657650E+001
17405650000.000 +9.1988940224E-002 +5.8725167056E+000 +9.5875107732E-001 -5.0002703821E+001 +9.4995139031E-001 -5.0194692197E+001 +1.0672467472E-001 +1.0204941501E+001
17605600000.000 +9.4130671478E-002 +4.5556911068E+000 +9.4753320321E-001 -5.0586619089E+001 +9.5266294480E-001 -5.0415058521E+001 +1.0899018230E-001 +8.9912472281E+000
17805550000.000 +9.4674918878E-002 +3.6316757996E+000 +9.5856655571E-001 -5.1116125939E+001 +9.5360628950E-001 -5.0673556296E+001 +1.0932364959E-001 +8.4976680517E+000
18005500000.000 +9.5372968556E-002 +3.4517310513E+000 +9.4931909576E-001 -5.1786087808E+001 +9.5981509554E-001 -5.1801281132E+001 +1.0912989092E-001 +8.5314232470E+000
18205450000.000 +9.6437711417E-002 +2.3906520131E+000 +9.4985409507E-001 -5.1904063972E+001 +9.5665990728E-001 -5.1984188186E+001 +1.1110528684E-001 +7.8562833439E+000
18405400000.000 +9.5912186958E-002 +2.0250772201E+000 +9.5240504805E-001 -5.2859498490E+001 +9.6788741152E-001 -5.2308138165E+001 +1.1212694925E-001 +7.3882011423E+000
18605350000.000 +9.6829046885E-002 +1.9987058794E+000 +9.5359987704E-001 -5.3591216786E+001 +9.6505815365E-001 -5.3779294036E+001 +1.1283964877E-001 +7.3176628920E+000
18805300000.000 +9.7938409498E-002 +6.6441168086E-001 +9.5443220570E-001 -5.3599896280E+001 +9.4532637889E-001 -5.3922324342E+001 +1.1443348700E-001 +6.5744701009E+000
19005250000.000 +9.8991209350E-002 +5.1427844282E-001 +9.5894856171E-001 -5.4102080047E+001 +9.6513795734E-001 -5.4239523169E+001 +1.1650375940E-001 +6.6405761063E+000
19205200000.000 +9.8000091414E-002 -7.7543713559E-001 +9.6309832928E-001 -5.4648616572E+001 +9.5510986708E-001 -5.6114683395E+001 +1.1711943661E-001 +5.2310137173E+000
19405150000.000 +9.8858664226E-002 -2.2609311590E-001 +9.6139781204E-001 -5.5527452014E+001 +9.4680782161E-001 -5.6238510631E+001 +1.1726382857E-001 +5.2774947453E+000
19605100000.000 +9.8405011327E-002 -1.2910792497E+000 +9.6660740807E-001 -5.5716187835E+001 +9.4421561617E-001 -5.6827030098E+001 +1.1763659052E-001 +4.5116381097E+000
19805050000.000 +1.0047609870E-001 -9.6374007461E-001 +9.6304717638E-001 -5.6998200082E+001 +9.5472918798E-001 -5.7452102563E+001 +1.1980380415E-001 +4.5239499861E+000
20005000000.000 +1.0377031553E-001 -1.9993557291E+000 +9.5441550498E-001 -5.7301458719E+001 +9.4571690799E-001 -5.8458781501E+001 +1.2176703519E-001 +3.8943928933E+000
20204950000.000 +1.0303004460E-001 -1.8234577451E+000 +9.6529050186E-001 -5.8238737516E+001 +9.5076520152E-001 -5.8015735968E+001 +1.2310214820E-001 +3.9633278712E+000
20404900000.000 +1.0434754559E-001 -2.0843621583E+000 +9.5906539601E-001 -5.8704073090E+001 +9.5008333481E-001 -5.9602641634E+001 +1.2359062436E-001 +2.9663810335E+000
20604850000.000 +1.0818274598E-001 -2.9207028572E+000 +9.5631897829E-001 -5.9474678833E+001 +9.3386752642E-001 -5.9143379306E+001 +1.2587662980E-001 +2.7717480873E+000
20804800000.000 +1.0775116001E-001 -3.5525046847E+000 +9.4816438653E-001 -5.9965937627E+001 +9.5528187223E-001 -5.9832106441E+001 +1.2660906544E-001 +1.8470451353E+000
21004750000.000 +1.0905237200E-001 -3.8078015638E+000 +9.5558075690E-001 -6.0668640531E+001 +9.4943298200E-001 -6.0619398658E+001 +1.2815502660E-001 +1.6507580467E+000
21204700000.000 +1.1061278788E-001 -4.5466455921E+000 +9.4121704181E-001 -6.0993233516E+001 +9.5776532635E-001 -6.1144524023E+001 +1.2902440445E-001 +1.0381186632E+000
21404650000.000 +1.1122573290E-001 -5.3402539800E+000 +9.4742428543E-001 -6.1285571160E+001 +9.5109909918E-001 -6.1287578942E+001 +1.2957822849E-001 +8.1314175508E-001
21604600000.000 +1.0907638595E-001 -4.8317094024E+000 +9.3873222490E-001 -6.2625579255E+001 +9.7261127810E-001 -6.2007814347E+001 +1.2902695958E-001 +3.2776770971E-001
21804550000.000 +1.1382709762E-001 -6.3627857778E+000 +9.4582243787E-001 -6.2496887687E+001 +9.5421400938E-001 -6.3079406156E+001 +1.3273653269E-001 -3.2456341098E-001
22004500000.000 +1.1271046522E-001 -6.5716155058E+000 +9.4996036684E-001 -6.3202676682E+001 +9.6204074302E-001 -6.2309122657E+001 +1.3303826645E-001 -5.3342945974E-001
22204450000.000 +1.1534409903E-001 -7.1135790997E+000 +9.5212495205E-001 -6.3521488526E+001 +9.6465565450E-001 -6.3746203299E+001 +1.3546222318E-001 -5.2588402122E-001
22404400000.000 +1.1621416015E-001 -7.3845923563E+000 +9.4751392206E-001 -6.4574642591E+001 +9.5491492257E-001 -6.4922500922E+001 +1.3624454858E-001 -1.4298289166E+000
22604350000.000 +1.1747449264E-001 -8.4654838077E+000 +9.5387931201E-001 -6.4706902604E+001 +9.5246666419E-001 -6.5254703467E+001 +1.3716622990E-001 -1.8115989603E+000
22804300000.000 +1.1728069733E-001 -9.0036772245E+000 +9.5847283416E-001 -6.5847303782E+001 +9.5809235033E-001 -6.6492788940E+001 +1.3796872735E-001 -2.5692813316E+000
23004250000.000 +1.1812663335E-001 -9.1328026733E+000 +9.5807681102E-001 -6.6401997208E+001 +9.3998495243E-001 -6.7186309591E+001 +1.3854735583E-001 -3.0718378099E+000
23204200000.000 +1.1984372162E-001 -1.0149872299E+001 +9.5592926697E-001 -6.6806811846E+001 +9.3533844887E-001 -6.7589077439E+001 +1.3958181844E-001 -3.2046680171E+000
23404150000.000 +1.2054167715E-001 -1.0426209300E+001 +9.6425224925E-001 -6.8154525450E+001 +9.4701329152E-001 -6.7895118594E+001 +1.4153444024E-001 -3.0299939693E+000
23604100000.000 +1.2165166413E-001 -1.1143172232E+001 +9.5260782646E-001 -6.8176148197E+001 +9.3846585832E-001 -7.0017167849E+001 +1.4215540952E-001 -3.9315137453E+000
23804050000.000 +1.2378709637E-001 -1.0182243424E+001 +9.6240403550E-001 -6.8947677797E+001 +9.1731453237E-001 -6.8559640046E+001 +1.4397720235E-001 -2.8750129841E+000
24004000000.000 +1.2666927762E-001 -1.2351819813E+001 +9.5027553061E-001 -6.9298765239E+001 +9.3957433877E-001 -7.0342581331E+001 +1.4578805705E-001 -4.6288627888E+000
24203950000.000 +1.2940590967E-001 -1.1970203189E+001 +9.4939996390E-001 -7.0478487383E+001 +9.2324491724E-001 -7.1110318353E+001 +1.4687915873E-001 -4.4309392061E+000
24403900000.000 +1.3003600434E-001 -1.5779327730E+001 +9.3870840765E-001 -7.0388208696E+001 +9.3294499931E-001 -7.0954588361E+001 +1.4967052316E-001 -6.0499178513E+000
24603850000.000 +1.2762146672E-001 -1.6196562696E+001 +9.4894862801E-001 -7.1099862133E+001 +9.3473168434E-001 -7.1101562987E+001 +1.4980450671E-001 -6.6460188620E+000
24803800000.000 +1.2936778371E-001 -1.6457196628E+001 +9.3630315012E-001 -7.1345870895E+001 +9.3860133432E-001 -7.2867007523E+001 +1.5282229301E-001 -7.3721070854E+000
25003750000.000 +1.2495195907E-001 -1.7124266212E+001 +9.4838957525E-001 -7.1697907166E+001 +9.1899940703E-001 -7.2212920639E+001 +1.5042683298E-001 -8.2530014619E+000
25203700000.000 +1.2676481339E-001 -1.6955052334E+001 +9.4193113432E-001 -7.2788272028E+001 +9.5237234360E-001 -7.2289278996E+001 +1.5352076538E-001 -8.5374282976E+000
25403650000.000 +1.3032089619E-001 -1.7154398838E+001 +9.3321017171E-001 -7.3119621207E+001 +9.3462611255E-001 -7.3781578428E+001 +1.5411996947E-001 -9.3305330618E+000
25603600000.000 +1.2913772682E-001 -1.8728761548E+001 +9.3145380452E-001 -7.3454821559E+001 +9.3203670695E-001 -7.2823983598E+001 +1.5478045778E-001 -1.0358613738E+001
25803550000.000 +1.3161380806E-001 -1.8269451761E+001 +9.3426635092E-001 -7.3824306733E+001 +9.4427297544E-001 -7.4124029623E+001 +1.5578019087E-001 -1.0002157773E+001
26003500000.000 +1.3305294751E-001 -1.9004626641E+001 +9.3511475884E-001 -7.5232789951E+001 +9.4151559230E-001 -7.4356842457E+001 +1.5682215675E-001 -1.1087857829E+001
26203450000.000 +1.3291101116E-001 -1.9816862608E+001 +9.3170868372E-001 -7.5411558248E+001 +9.3980957759E-001 -7.4704967502E+001 +1.5725383941E-001 -1.1469169999E+001
26403400000.000 +1.3535360096E-001 -1.9918708240E+001 +9.4500999713E-001 -7.6121855269E+001 +9.3595261600E-001 -7.4896288642E+001 +1.5980765677E-001 -1.1331339619E+001
26603350000.000 +1.3701139489E-001 -2.0237073610E+001 +9.3099403314E-001 -7.6184288821E+001 +9.4718987003E-001 -7.7054488872E+001 +1.6044311244E-001 -1.1946180251E+001
26803300000.000 +1.3634503957E-001 -2.1118746405E+001 +9.4264056342E-001 -7.6770573976E+001 +9.3273719424E-001 -7.6844846869E+001 +1.6093649045E-001 -1.2563047302E+001
27003250000.000 +1.3769877033E-001 -2.1552706867E+001 +9.4174434726E-001 -7.7644528947E+001 +9.4377623804E-001 -7.7844437594E+001 +1.6238704390E-001 -1.2821871387E+001
27203200000.000 +1.3807543954E-001 -2.1016547900E+001 +9.4971721580E-001 -7.8531156036E+001 +9.1541982478E-001 -7.9344657769E+001 +1.6081248664E-001 -1.3070579768E+001
27403150000.000 +1.3907797879E-001 -2.2570718553E+001 +9.4296319776E-001 -7.8738761804E+001 +9.1252342068E-001 -7.9633882926E+001 +1.6307358066E-001 -1.4050499491E+001
27603100000.000 +1.3964900485E-001 -2.1660543141E+001 +9.5323498357E-001 -7.9825169278E+001 +9.1519582204E-001 -8.0060553544E+001 +1.6262101946E-001 -1.3642435750E+001
27803050000.000 +1.4256508600E-001 -2.1726713382E+001 +9.4939722384E-001 -8.0804982383E+001 +9.0782697667E-001 -8.0932778301E+001 +1.6357094490E-001 -1.3652652805E+001
28003000000.000 +1.4238602012E-001 -2.2164766860E+001 +9.5272971085E-001 -8.1142411824E+001 +8.9937722610E-001 -8.1053832924E+001 +1.6383614236E-001 -1.4055770537E+001
28202950000.000 +1.4621966338E-001 -2.3479289436E+001 +9.4994167550E-001 -8.1857883096E+001 +9.0776164693E-001 -8.1068117727E+001 +1.6683805875E-001 -1.4645069707E+001
28402900000.000 +1.4575206186E-001 -2.5022262417E+001 +9.3341192266E-001 -8.2108705908E+001 +9.3990433270E-001 -8.2344048850E+001 +1.6902521816E-001 -1.6189659969E+001
28602850000.000 +1.4928007234E-001 -2.6832987905E+001 +9.2478216787E-001 -8.2421252587E+001 +9.1445611130E-001 -8.2694035582E+001 +1.7104055469E-001 -1.7149308185E+001
28802800000.000 +1.4752843570E-001 -2.7192837240E+001 +9.2781866548E-001 -8.2787297430E+001 +9.3288225364E-001 -8.2176514374E+001 +1.7201410970E-001 -1.7953362073E+001
29002750000.000 +1.5047374547E-001 -2.7420892890E+001 +9.3362553345E-001 -8.3074960329E+001 +9.3442218428E-001 -8.4275582311E+001 +1.7414462512E-001 -1.8919629051E+001
29202700000.000 +1.5171606342E-001 -2.8628685586E+001 +9.2631107431E-001 -8.3297548902E+001 +9.3062405997E-001 -8.4631694621E+001 +1.7535927319E-001 -1.9858601387E+001
29402650000.000 +1.5138335418E-001 -2.9290186296E+001 +9.3216125265E-001 -8.3431571092E+001 +9.3476275274E-001 -8.4776479481E+001 +1.7590723683E-001 -2.0582098360E+001
29602600000.000 +1.5302897763E-001 -2.9499224941E+001 +9.3495834173E-001 -8.4245035178E+001 +9.3746801938E-001 -8.5677469339E+001 +1.7646624503E-001 -2.1238675629E+001
29802550000.000 +1.5245160140E-001 -3.1518761138E+001 +9.3276585923E-001 -8.4358698190E+001 +9.1974294961E-001 -8.6568069240E+001 +1.7669749950E-001 -2.2434928268E+001
30002500000.000 +1.5340260855E-001 -3.0493189537E+001 +9.4170949234E-001 -8.5418703550E+001 +9.2477593691E-001 -8.5657043101E+001 +1.7642843615E-001 -2.1598957596E+001
30202450000.000 +1.5621093900E-001 -3.1016844017E+001 +9.3001102491E-001 -8.6614899638E+001 +9.4224602563E-001 -8.7308095077E+001 +1.7709195118E-001 -2.2363821603E+001
30402400000.000 +1.5601799121E-001 -3.1494937411E+001 +9.4240156722E-001 -8.7484743295E+001 +9.0104447428E-001 -8.7526668420E+001 +1.7571860170E-001 -2.2574680390E+001
30602350000.000 +1.6042133808E-001 -3.3651340436E+001 +9.3297995347E-001 -8.8502186172E+001 +9.1218473313E-001 -8.6478271897E+001 +1.7992727577E-001 -2.3304250790E+001
30802300000.000 +1.6133160223E-001 -3.3093436091E+001 +9.3807757096E-001 -8.9119581299E+001 +9.0395650707E-001 -8.8158604296E+001 +1.7856356310E-001 -2.3238888784E+001
31002250000.000 +1.6367571258E-001 -3.5995140052E+001 +9.1276444966E-001 -8.9808729870E+001 +9.0810970146E-001 -8.8315173246E+001 +1.8082231630E-001 -2.5361073524E+001
31202200000.000 +1.6361033691E-001 -3.5496965148E+001 +9.3296892369E-001 -9.0065262318E+001 +9.0388660721E-001 -8.9362440475E+001 +1.7987506657E-001 -2.5071534978E+001
31402150000.000 +1.6325176352E-001 -3.6969925939E+001 +9.1849395599E-001 -9.1248360304E+001 +9.2339172154E-001 -8.9823668881E+001 +1.7985905466E-001 -2.6532080727E+001
31602100000.000 +1.6316632145E-001 -3.7392493957E+001 +9.2769455939E-001 -9.0835309514E+001 +8.9233024922E-001 -9.1452342328E+001 +1.7844490352E-001 -2.6948918994E+001
31802050000.000 +1.6150837605E-001 -4.0301223848E+001 +9.0739604011E-001 -9.1814612014E+001 +9.1916269047E-001 -8.9543249084E+001 +1.8010941642E-001 -2.8837229100E+001
32002000000.000 +1.6349551915E-001 -3.8650599183E+001 +9.2967674982E-001 -9.1729415228E+001 +9.1876783741E-001 -9.2187647335E+001 +1.7955731684E-001 -2.8191974381E+001
32201950000.000 +1.6433199258E-001 -3.9549853349E+001 +9.1685587830E-001 -9.2377589749E+001 +9.2142069290E-001 -9.2038067840E+001 +1.8037920749E-001 -2.8943145582E+001
32401900000.000 +1.6287367994E-001 -4.0010541512E+001 +9.4023970159E-001 -9.1987796713E+001 +9.1251645809E-001 -9.3182090899E+001 +1.7976359234E-001 -2.9750444992E+001
32601850000.000 +1.6750105238E-001 -4.0481477751E+001 +9.2340041779E-001 -9.3625833434E+001 +9.2589402214E-001 -9.3312848241E+001 +1.8186664759E-001 -2.9981952944E+001
32801800000.000 +1.6898870983E-001 -4.1629700930E+001 +9.2745545179E-001 -9.3412577887E+001 +9.2296010669E-001 -9.4997116798E+001 +1.8157845686E-001 -3.0941080764E+001
33001750000.000 +1.6924940090E-001 -4.2081071411E+001 +9.3020069540E-001 -9.4306051913E+001 +9.2299212082E-001 -9.4904339263E+001 +1.8240534141E-001 -3.1220224193E+001
33201700000.000 +1.6971614458E-001 -4.3154141016E+001 +9.3306545401E-001 -9.4441535995E+001 +9.2553925075E-001 -9.5284284335E+001 +1.8227332465E-001 -3.2179703308E+001
33401650000.000 +1.7027291621E-001 -4.4179217054E+001 +9.3003463592E-001 -9.4979412561E+001 +9.2060818767E-001 -9.5930601104E+001 +1.8248263792E-001 -3.2562889256E+001
33601600000.000 +1.7147388926E-001 -4.5040077959E+001 +9.2939608566E-001 -9.6048058123E+001 +9.1326843491E-001 -9.6246681316E+001 +1.8281527878E-001 -3.3258398945E+001
33801550000.000 +1.7276011293E-001 -4.5966392155E+001 +9.2724121336E-001 -9.6908441594E+001 +9.1498725266E-001 -9.6817683989E+001 +1.8342533229E-001 -3.3806524186E+001
34001500000.000 +1.7237719131E-001 -4.7826814487E+001 +9.2139046708E-001 -9.7114234773E+001 +9.0016155424E-001 -9.7070539693E+001 +1.8224165911E-001 -3.5135582043E+001
34201450000.000 +1.7034306895E-001 -4.8537708076E+001 +9.2665920864E-001 -9.7317541903E+001 +9.0123318527E-001 -9.7769715709E+001 +1.8214187325E-001 -3.5861864988E+001
34401400000.000 +1.7283907560E-001 -4.9388215469E+001 +9.2097614958E-001 -9.8408807323E+001 +9.0406287020E-001 -9.8280424462E+001 +1.8313326099E-001 -3.6483062365E+001
34601350000.000 +1.7478390155E-001 -4.9831151769E+001 +9.2107857633E-001 -9.9298046167E+001 +9.0310923448E-001 -9.9721310260E+001 +1.8408238620E-001 -3.7176105264E+001
34801300000.000 +1.7401643366E-001 -5.0953257114E+001 +9.2261606425E-001 -9.9710890719E+001 +8.8137438400E-001 -9.9311352969E+001 +1.8372201744E-001 -3.8065528577E+001
35001250000.000 +1.7713068724E-001 -5.2740652256E+001 +9.1887571450E-001 -1.0067906426E+002 +8.9098905225E-001 -9.9117006559E+001 +1.8401198104E-001 -3.8760767947E+001
35201200000.000 +1.7520649226E-001 -5.3228845073E+001 +9.1491792579E-001 -1.0086312294E+002 +8.9020711177E-001 -1.0115409489E+002 +1.8295028537E-001 -3.9665592428E+001
35401150000.000 +1.7630138504E-001 -5.3659362089E+001 +9.1536285568E-001 -1.0174068270E+002 +8.9747085645E-001 -1.0116717675E+002 +1.8373477730E-001 -4.0082628741E+001
35601100000.000 +1.7724426642E-001 -5.5024511554E+001 +9.1664146701E-001 -1.0215166792E+002 +8.9685668765E-001 -1.0155760060E+002 +1.8323736269E-001 -4.1120833586E+001
35801050000.000 +1.8012318546E-001 -5.6143653379E+001 +9.0539715272E-001 -1.0310403350E+002 +8.9299925925E-001 -1.0274306831E+002 +1.8418760759E-001 -4.2409229091E+001
36001000000.000 +1.7686104020E-001 -5.7661409575E+001 +9.1146106830E-001 -1.0275895118E+002 +8.8822794164E-001 -1.0375184051E+002 +1.8217752286E-001 -4.3798349366E+001
36200950000.000 +1.7630559948E-001 -5.9001275461E+001 +9.0794676454E-001 -1.0421174858E+002 +9.0480282906E-001 -1.0271089912E+002 +1.8051018324E-001 -4.4666391548E+001
36400900000.000 +1.7347993956E-001 -5.9707336460E+001 +9.0919397278E-001 -1.0345483336E+002 +9.1058017669E-001 -1.0439276321E+002 +1.7805720521E-001 -4.5931119112E+001
36600850000.000 +1.7182810419E-001 -6.2025364336E+001 +9.0486165446E-001 -1.0410496754E+002 +8.9068463465E-001 -1.0390905937E+002 +1.7555921302E-001 -4.7657973110E+001
36800800000.000 +1.6880328496E-001 -6.1789118367E+001 +9.2151877035E-001 -1.0382887470E+002 +9.1229438416E-001 -1.0481492096E+002 +1.7281443504E-001 -4.7652364396E+001
37000750000.000 +1.6642966250E-001 -6.2866733692E+001 +9.1435765384E-001 -1.0472451424E+002 +9.1112170436E-001 -1.0489106904E+002 +1.7054416658E-001 -4.8126329749E+001
37200700000.000 +1.5997720910E-001 -6.3721670248E+001 +9.2403971690E-001 -1.0404178394E+002 +9.0519573420E-001 -1.0519756221E+002 +1.6660792936E-001 -4.8760257774E+001
37400650000.000 +1.6071401178E-001 -6.3549479916E+001 +9.2742017633E-001 -1.0564973188E+002 +9.0422066756E-001 -1.0535392003E+002 +1.6705965943E-001 -4.8660111423E+001
37600600000.000 +1.5954081226E-001 -6.4228363788E+001 +9.3474792559E-001 -1.0633446840E+002 +9.0644410339E-001 -1.0668612993E+002 +1.6476182555E-001 -4.9168903777E+001
37800550000.000 +1.5931579898E-001 -6.4222675015E+001 +9.3258466459E-001 -1.0747933076E+002 +8.9087712261E-001 -1.0656733399E+002 +1.6508258177E-001 -4.8884327135E+001
38000500000.000 +1.5978083199E-001 -6.5366913702E+001 +9.3279931947E-001 -1.0805924028E+002 +9.0249893873E-001 -1.0602422251E+002 +1.6484275961E-001 -4.9444726355E+001
38200450000.000 +1.6103902928E-001 -6.6436389332E+001 +9.2262769071E-001 -1.0946246970E+002 +9.0035978847E-001 -1.0778159888E+002 +1.6288506074E-001 -5.0674223613E+001
38400400000.000 +1.5767861422E-001 -6.8872438189E+001 +9.1479667517E-001 -1.0939031469E+002 +8.8168949481E-001 -1.0759458882E+002 +1.6037759507E-001 -5.1860904998E+001
38600350000.000 +1.5545506285E-001 -6.7959884356E+001 +9.1823058173E-001 -1.1022087599E+002 +9.0445035703E-001 -1.0864485633E+002 +1.5887151253E-001 -5.2005160825E+001
38800300000.000 +1.5307376636E-001 -7.1113682306E+001 +8.9835520033E-001 -1.1059802274E+002 +8.9181031898E-001 -1.0896696928E+002 +1.5720235085E-001 -5.4728861922E+001
39000250000.000 +1.5153247742E-001 -7.1179912503E+001 +9.0230076354E-001 -1.1097107444E+002 +8.8876745560E-001 -1.1039947735E+002 +1.5593775303E-001 -5.5480901574E+001
39200200000.000 +1.5341310090E-001 -7.1884106484E+001 +8.9415976181E-001 -1.1218320598E+002 +8.7932529809E-001 -1.1044332959E+002 +1.5510843741E-001 -5.6569379893E+001
39400150000.000 +1.4505193355E-001 -7.0411108977E+001 +8.9919400485E-001 -1.1142708844E+002 +9.0086755770E-001 -1.1189939185E+002 +1.4865027379E-001 -5.6630301855E+001
39600100000.000 +1.4042906294E-001 -7.2770939441E+001 +8.9584273979E-001 -1.1156544272E+002 +8.8692034968E-001 -1.1151809392E+002 +1.4414195570E-001 -5.8881471281E+001
39800050000.000 +1.4029274559E-001 -6.7702955161E+001 +9.2209818829E-001 -1.1188820036E+002 +9.2004537293E-001 -1.1283238463E+002 +1.4158162131E-001 -5.6003904189E+001
40000000000.000 +1.4283235481E-001 -6.8464922686E+001 +9.2465035611E-001 -1.1355475322E+002 +9.0473710518E-001 -1.1458011144E+002 +1.4043921426E-001 -5.6390100534E+001
