# Supplementary material for: Conductivity and radio frequency performance data for silver nanoparticle inks deposited via aerosol jet deposition and processed under varying conditions
Source: Data Brief. 2020 Sep 24;33:106331. doi: 10.1016/j.dib.2020.106331 (PMC7560714; doi:10.1016/j.dib.2020.106331)
Supplement: Supplementary file 3 [file mmc3.zip › Sintering Study/ANP Ink/RF Data/ANP_07_05.S2P]

!  2-Port S-parameters saved by WinCal
! VAR MeasName=S-Parameters (CALIBRATED_DATA) read from VNA (E8364B)
! VAR MeasDate=11/27/2017 2:37:05 PM
! VAR NAME=AFRL171016_10_05
! VAR FILENAME=AFRL171016_10_05.S2P
! VAR DATE=11/27/2017 2:37:05 PM
! VAR PHYS_PORTS=1,2
! VAR ObjTypeName=DATASET
! VAR IndexType=Frequency
!
# Hz S MA R 50
10000000.000 +1.5775378137E-002 -2.8753336122E-001 +9.7802007193E-001 -1.7207483825E-001 +9.7814450322E-001 -1.0318008278E-001 +1.5669736072E-002 -5.9557811346E-001
209950000.000 +1.4252837102E-002 +2.5605851292E+000 +9.7820343759E-001 -6.9672499105E-001 +9.7867050501E-001 -6.9715863569E-001 +1.4521240901E-002 +4.0254267585E+000
409900000.000 +1.4619908258E-002 +6.6468511259E+000 +9.7759019864E-001 -1.3261288014E+000 +9.7814788809E-001 -1.3196213815E+000 +1.4570087182E-002 +7.0475660042E+000
609850000.000 +1.4561209912E-002 +8.0950355338E+000 +9.7716146683E-001 -1.9728966178E+000 +9.7816270510E-001 -1.9904677170E+000 +1.5119175016E-002 +8.4766896545E+000
809800000.000 +1.5433148989E-002 +1.3708797723E+001 +9.7735338686E-001 -2.5931381951E+000 +9.7709210097E-001 -2.5252600556E+000 +1.5573722883E-002 +1.3677478640E+001
1009750000.000 +1.5168234379E-002 +1.6573838847E+001 +9.7591565607E-001 -3.2018275585E+000 +9.7602978182E-001 -3.1722301555E+000 +1.5247692443E-002 +1.6246109012E+001
1209700000.000 +1.6288577023E-002 +1.9742097419E+001 +9.7565293349E-001 -3.7279537813E+000 +9.7540440387E-001 -3.7344201500E+000 +1.5883742183E-002 +2.0814552064E+001
1409650000.000 +1.6370748996E-002 +2.1984478384E+001 +9.7500352552E-001 -4.3446895588E+000 +9.7455881227E-001 -4.3320612071E+000 +1.6603166964E-002 +2.2018668700E+001
1609600000.000 +1.6646376069E-002 +2.1413481806E+001 +9.7440117952E-001 -4.9967809768E+000 +9.7475895296E-001 -4.9758863536E+000 +1.6833792729E-002 +2.2366384635E+001
1809550000.000 +1.6595817362E-002 +2.3287709817E+001 +9.7329747384E-001 -5.5758246427E+000 +9.7349687743E-001 -5.5564245714E+000 +1.7040754934E-002 +2.4477958476E+001
2009500000.000 +1.6442538903E-002 +2.9626495010E+001 +9.7184460724E-001 -6.1440526473E+000 +9.7210151626E-001 -6.1287856895E+000 +1.6943520371E-002 +2.8212614410E+001
2209450000.000 +1.8174790927E-002 +3.2043912679E+001 +9.7151041297E-001 -6.6664369750E+000 +9.7162576216E-001 -6.6716472486E+000 +1.8006126484E-002 +3.2943924232E+001
2409400000.000 +1.9398703407E-002 +3.3231086019E+001 +9.7117949622E-001 -7.2348072292E+000 +9.7178573702E-001 -7.2273822320E+000 +1.9049194569E-002 +3.3202310986E+001
2609350000.000 +2.0312078545E-002 +3.5146796238E+001 +9.7080492543E-001 -7.8019507394E+000 +9.7138597707E-001 -7.8305730347E+000 +2.0109293227E-002 +3.5033239750E+001
2809300000.000 +2.1478331013E-002 +3.4862787297E+001 +9.7076506380E-001 -8.3627958429E+000 +9.7144665417E-001 -8.4036812409E+000 +2.1445564119E-002 +3.5135765556E+001
3009250000.000 +2.2223897932E-002 +3.4489458705E+001 +9.7005907197E-001 -8.9907610463E+000 +9.7032796609E-001 -8.9469608430E+000 +2.1978599036E-002 +3.4661997868E+001
3209200000.000 +2.3072331058E-002 +3.7085030518E+001 +9.6939131560E-001 -9.4977115444E+000 +9.6946971434E-001 -9.5176361651E+000 +2.2623149395E-002 +3.6595734532E+001
3409150000.000 +2.4106053698E-002 +3.7571591351E+001 +9.6899099546E-001 -1.0015297988E+001 +9.6872272296E-001 -1.0069514018E+001 +2.3818299014E-002 +3.8496652326E+001
3609100000.000 +2.5469213331E-002 +3.7477868637E+001 +9.6855834922E-001 -1.0623817636E+001 +9.6819805539E-001 -1.0616446919E+001 +2.4535753493E-002 +3.9471330898E+001
3809050000.000 +2.6127507866E-002 +3.9069794647E+001 +9.6853133051E-001 -1.1222066311E+001 +9.6785477099E-001 -1.1150809894E+001 +2.5638742153E-002 +4.0491405014E+001
4009000000.000 +2.7233516804E-002 +3.9164456995E+001 +9.6696329155E-001 -1.1714788591E+001 +9.6754345447E-001 -1.1743243015E+001 +2.6872256252E-002 +4.0606779991E+001
4208950000.000 +2.7910129160E-002 +3.9340987832E+001 +9.6714127382E-001 -1.2323250053E+001 +9.6760688040E-001 -1.2291385767E+001 +2.7388700400E-002 +4.0862421057E+001
4408900000.000 +2.8759102935E-002 +3.9447063644E+001 +9.6645138248E-001 -1.2903029531E+001 +9.6728808633E-001 -1.2863254078E+001 +2.8550248881E-002 +4.1161036833E+001
4608850000.000 +2.9681164892E-002 +3.9992565382E+001 +9.6656059871E-001 -1.3434492551E+001 +9.6731508325E-001 -1.3434899410E+001 +2.9610511217E-002 +4.1656132238E+001
4808800000.000 +3.1077924984E-002 +3.9569640816E+001 +9.6579608333E-001 -1.4010113625E+001 +9.6699449932E-001 -1.4013103686E+001 +3.0798212776E-002 +4.2002596635E+001
5008750000.000 +3.2140399808E-002 +3.9859897340E+001 +9.6653034233E-001 -1.4516887875E+001 +9.6799039431E-001 -1.4555115404E+001 +3.2140256329E-002 +4.1706008485E+001
5208700000.000 +3.3193793866E-002 +3.9734908422E+001 +9.6589129303E-001 -1.5140961550E+001 +9.6637162188E-001 -1.5163916099E+001 +3.3162137235E-002 +4.2227651455E+001
5408650000.000 +3.4695669264E-002 +3.8765859562E+001 +9.6601228422E-001 -1.5656357901E+001 +9.6693249283E-001 -1.5672195539E+001 +3.4804666504E-002 +4.0982714037E+001
5608600000.000 +3.5811868421E-002 +3.8400312152E+001 +9.6643271111E-001 -1.6290747569E+001 +9.6788053311E-001 -1.6280772044E+001 +3.5824507339E-002 +4.0111737878E+001
5808550000.000 +3.7176380002E-002 +3.7509409004E+001 +9.6657209524E-001 -1.6858713747E+001 +9.6663516471E-001 -1.6824944383E+001 +3.7005862106E-002 +3.9860548329E+001
6008500000.000 +3.8375852377E-002 +3.6785287467E+001 +9.6624050678E-001 -1.7401142075E+001 +9.6659501497E-001 -1.7372309829E+001 +3.8172726349E-002 +3.9359030993E+001
6208450000.000 +3.9472728173E-002 +3.6264035553E+001 +9.6613709392E-001 -1.7968314277E+001 +9.6616385194E-001 -1.7951452225E+001 +3.8629585376E-002 +3.9635716253E+001
6408400000.000 +3.9973956352E-002 +3.6020252514E+001 +9.6559817598E-001 -1.8583669123E+001 +9.6625027073E-001 -1.8578077632E+001 +3.9703558429E-002 +3.9291429359E+001
6608350000.000 +4.0958825006E-002 +3.5774042623E+001 +9.6394987583E-001 -1.9117546472E+001 +9.6493148360E-001 -1.9110438600E+001 +4.0565143604E-002 +3.8871579767E+001
6808300000.000 +4.1969521381E-002 +3.5421814750E+001 +9.6522938731E-001 -1.9645411727E+001 +9.6568594565E-001 -1.9594551650E+001 +4.1826617150E-002 +3.8297765142E+001
7008250000.000 +4.2835909867E-002 +3.4774414956E+001 +9.6406587008E-001 -2.0289090006E+001 +9.6526844558E-001 -2.0321918915E+001 +4.2792750220E-002 +3.8011159090E+001
7208200000.000 +4.3967468152E-002 +3.4189093714E+001 +9.6320052346E-001 -2.0809390251E+001 +9.6419723893E-001 -2.0794802258E+001 +4.3676515453E-002 +3.7166167201E+001
7408150000.000 +4.4876180450E-002 +3.3385085811E+001 +9.6358301765E-001 -2.1441458600E+001 +9.6530688545E-001 -2.1435128971E+001 +4.4587949734E-002 +3.6626475984E+001
7608100000.000 +4.6039889110E-002 +3.2729824006E+001 +9.6355794836E-001 -2.1931390577E+001 +9.6222584143E-001 -2.1951359269E+001 +4.5604523209E-002 +3.6716834402E+001
7808050000.000 +4.6917811212E-002 +3.2055333077E+001 +9.6265792791E-001 -2.2491689021E+001 +9.6134869411E-001 -2.2540136235E+001 +4.6433900645E-002 +3.5818166252E+001
8008000000.000 +4.7981413276E-002 +3.1611411903E+001 +9.6147921712E-001 -2.3006441611E+001 +9.6219062780E-001 -2.3060643465E+001 +4.7459015249E-002 +3.5336537578E+001
8207950000.000 +4.8544035075E-002 +3.1228299611E+001 +9.6207866530E-001 -2.3769444667E+001 +9.6375858010E-001 -2.3785427593E+001 +4.8415400797E-002 +3.5098469054E+001
8407900000.000 +5.0713902055E-002 +3.0422454819E+001 +9.6019878435E-001 -2.4233397410E+001 +9.6014340909E-001 -2.4206310145E+001 +5.0011141524E-002 +3.4897546000E+001
8607850000.000 +5.1550025823E-002 +3.0268407064E+001 +9.6208012304E-001 -2.4692133871E+001 +9.6433996741E-001 -2.4604452210E+001 +5.1170033102E-002 +3.4627930929E+001
8807800000.000 +5.3293370762E-002 +2.9653081914E+001 +9.6073778043E-001 -2.5364911629E+001 +9.6203133902E-001 -2.5445522568E+001 +5.2929865804E-002 +3.4259671758E+001
9007750000.000 +5.4124204794E-002 +2.8318355612E+001 +9.5972690788E-001 -2.5881783601E+001 +9.5932814249E-001 -2.5842920252E+001 +5.3567242775E-002 +3.3567936095E+001
9207700000.000 +5.4728921639E-002 +2.8159139140E+001 +9.6010110465E-001 -2.6437271239E+001 +9.6222750467E-001 -2.6464165175E+001 +5.4594054237E-002 +3.2678786599E+001
9407650000.000 +5.5809850699E-002 +2.7632560723E+001 +9.5947287642E-001 -2.6995882017E+001 +9.6119389113E-001 -2.7116802257E+001 +5.5743455822E-002 +3.2546141252E+001
9607600000.000 +5.7176015878E-002 +2.6855218154E+001 +9.5774006005E-001 -2.7563564360E+001 +9.5963068664E-001 -2.7702377482E+001 +5.6844893296E-002 +3.1905100820E+001
9807550000.000 +5.7671151085E-002 +2.5637447567E+001 +9.5787480028E-001 -2.8092236401E+001 +9.5877503357E-001 -2.8140413476E+001 +5.7604628985E-002 +3.1116558295E+001
10007500000.000 +5.8112254266E-002 +2.4172261967E+001 +9.5923465891E-001 -2.8789178683E+001 +9.6046314977E-001 -2.8821663858E+001 +5.8566415083E-002 +2.9980264467E+001
10207450000.000 +5.9591143916E-002 +2.4123941343E+001 +9.5709518205E-001 -2.9262878617E+001 +9.5466164383E-001 -2.9272531544E+001 +5.9425801227E-002 +2.9897708972E+001
10407400000.000 +6.0301406708E-002 +2.3418974777E+001 +9.5879077675E-001 -2.9769383549E+001 +9.5786649123E-001 -2.9491200937E+001 +6.0693680672E-002 +2.9492638269E+001
10607350000.000 +6.0880361479E-002 +2.3023840941E+001 +9.5665671661E-001 -3.0441319442E+001 +9.5825250411E-001 -3.0493171586E+001 +6.1080772265E-002 +2.8928669796E+001
10807300000.000 +6.2482423466E-002 +2.2280005923E+001 +9.5684119101E-001 -3.0882298042E+001 +9.5245512501E-001 -3.0764259108E+001 +6.2695147933E-002 +2.8409784512E+001
11007250000.000 +6.3253169430E-002 +2.1310391270E+001 +9.5641479629E-001 -3.1410737697E+001 +9.5847113302E-001 -3.1258679483E+001 +6.3754534317E-002 +2.7551893115E+001
11207200000.000 +6.4968398143E-002 +2.0394821837E+001 +9.5772313729E-001 -3.1886912765E+001 +9.5645543240E-001 -3.1798919622E+001 +6.4865162194E-002 +2.7338584014E+001
11407150000.000 +6.5797739838E-002 +1.9924379023E+001 +9.5346855395E-001 -3.2637044683E+001 +9.5606034705E-001 -3.2579073219E+001 +6.6039453070E-002 +2.6396754816E+001
11607100000.000 +6.5897297064E-002 +1.8357778637E+001 +9.5419621698E-001 -3.2749407063E+001 +9.5222318139E-001 -3.2836377058E+001 +6.6579347864E-002 +2.5530348296E+001
11807050000.000 +6.7016708034E-002 +1.7740105808E+001 +9.5703826679E-001 -3.3610012981E+001 +9.6168355743E-001 -3.3677918596E+001 +6.7823869198E-002 +2.5090684377E+001
12007000000.000 +6.7638860206E-002 +1.6765711593E+001 +9.5105955060E-001 -3.3801248834E+001 +9.4866158528E-001 -3.4231344100E+001 +6.8896133159E-002 +2.4410990440E+001
12206950000.000 +6.7825494636E-002 +1.7177755957E+001 +9.5462384675E-001 -3.4545939447E+001 +9.5949649540E-001 -3.4399767037E+001 +6.9805086083E-002 +2.4308458291E+001
12406900000.000 +6.9285542061E-002 +1.6565159608E+001 +9.5440501510E-001 -3.4911270319E+001 +9.5730071277E-001 -3.5522378522E+001 +7.1476625649E-002 +2.3300896018E+001
12606850000.000 +6.8834584076E-002 +1.6697238267E+001 +9.5617579035E-001 -3.5696124037E+001 +9.5689273171E-001 -3.5862613974E+001 +7.1825573513E-002 +2.2882164229E+001
12806800000.000 +7.1184867610E-002 +1.7463555785E+001 +9.5280543491E-001 -3.5938784178E+001 +9.5521584176E-001 -3.6480819153E+001 +7.2708853032E-002 +2.2152241883E+001
13006750000.000 +7.4268927339E-002 +1.5358002465E+001 +9.5918410570E-001 -3.6915625500E+001 +9.6230972802E-001 -3.7068679879E+001 +7.3252591818E-002 +2.1408770741E+001
13206700000.000 +7.4276478328E-002 +1.4955284140E+001 +9.5525163919E-001 -3.7537246633E+001 +9.5645679954E-001 -3.8052624647E+001 +7.3519902938E-002 +2.1935745755E+001
13406650000.000 +7.5174145083E-002 +1.2927135380E+001 +9.5937615512E-001 -3.8078524391E+001 +9.5522279735E-001 -3.7865579236E+001 +7.5536625331E-002 +2.1034131972E+001
13606600000.000 +7.5432970412E-002 +1.2065762144E+001 +9.5680335357E-001 -3.8653527722E+001 +9.6002405028E-001 -3.8570920195E+001 +7.6100309855E-002 +2.0261476860E+001
13806550000.000 +7.7880130357E-002 +1.2120684238E+001 +9.5515746433E-001 -3.9395663403E+001 +9.5182313771E-001 -3.9198182707E+001 +7.7191061610E-002 +2.0897106468E+001
14006500000.000 +7.8806260534E-002 +1.0686639900E+001 +9.5289878234E-001 -3.9772904949E+001 +9.5462123815E-001 -3.9359849961E+001 +7.8533841360E-002 +1.9305100494E+001
14206450000.000 +8.0258634655E-002 +9.4794914465E+000 +9.5661504812E-001 -4.0327480967E+001 +9.5688133496E-001 -3.9924050360E+001 +7.9570816894E-002 +1.8986940861E+001
14406400000.000 +8.1381300901E-002 +7.7093699945E+000 +9.5694811568E-001 -4.0900997114E+001 +9.5273397846E-001 -4.0176017676E+001 +8.0697233046E-002 +1.8948311041E+001
14606350000.000 +8.0112454936E-002 +6.9998729565E+000 +9.5076696619E-001 -4.1219321271E+001 +9.5317216499E-001 -4.0774849759E+001 +8.1031730409E-002 +1.8195733002E+001
14806300000.000 +7.9860609824E-002 +7.2854927444E+000 +9.5662664648E-001 -4.1494863828E+001 +9.5473463773E-001 -4.1428913541E+001 +8.2181801317E-002 +1.8181641218E+001
15006250000.000 +8.1054298508E-002 +6.9842060150E+000 +9.5149780440E-001 -4.2279876241E+001 +9.5709062078E-001 -4.2387106846E+001 +8.3484516061E-002 +1.7514631212E+001
15206200000.000 +8.0171261816E-002 +6.8312116699E+000 +9.5603676894E-001 -4.2363844604E+001 +9.5089514668E-001 -4.2211484631E+001 +8.3129412202E-002 +1.7390226466E+001
15406150000.000 +8.2580311621E-002 +5.5786925050E+000 +9.5779809462E-001 -4.3308793169E+001 +9.6670065843E-001 -4.3190276580E+001 +8.6175317982E-002 +1.6503608746E+001
15606100000.000 +8.3155502007E-002 +4.6114308039E+000 +9.5686213247E-001 -4.3704192278E+001 +9.5431250666E-001 -4.4490548658E+001 +8.6868639663E-002 +1.5588946856E+001
15806050000.000 +8.3593010046E-002 +4.3658371444E+000 +9.5857682448E-001 -4.4673763215E+001 +9.6222562443E-001 -4.4433688795E+001 +8.7839067873E-002 +1.5081139329E+001
16006000000.000 +8.4840448689E-002 +2.9673898061E+000 +9.6149155160E-001 -4.4818748486E+001 +9.5910040898E-001 -4.5582136190E+001 +8.8623910344E-002 +1.4476207680E+001
16205950000.000 +8.4065569633E-002 +2.8292963674E+000 +9.6198423919E-001 -4.5782381415E+001 +9.5527234694E-001 -4.6190169585E+001 +8.9093185945E-002 +1.4348758326E+001
16405900000.000 +8.6771790490E-002 +9.0493433400E-001 +9.5506545956E-001 -4.5648182326E+001 +9.4977397608E-001 -4.7357325792E+001 +9.2321202945E-002 +1.2395218545E+001
16605850000.000 +8.5633137125E-002 +1.5410630969E+000 +9.6334269587E-001 -4.6862595121E+001 +9.5983944903E-001 -4.7004774340E+001 +9.1835336834E-002 +1.3108361927E+001
16805800000.000 +8.7757688433E-002 +2.7867727065E+000 +9.5135742754E-001 -4.7531126202E+001 +9.5957346039E-001 -4.8454427769E+001 +9.3070940522E-002 +1.3591677077E+001
17005750000.000 +8.8286934098E-002 +1.7300811298E+000 +9.5970002830E-001 -4.8243387571E+001 +9.4864336175E-001 -4.7972451858E+001 +9.4484120140E-002 +1.2750306198E+001
17205700000.000 +8.8914562744E-002 +1.3084206622E+000 +9.5376263059E-001 -4.8638313648E+001 +9.5762470855E-001 -4.9014674207E+001 +9.5584130784E-002 +1.2274367463E+001
17405650000.000 +8.9784556243E-002 +1.1563509278E+000 +9.5981565731E-001 -4.9252037789E+001 +9.5109031073E-001 -4.9449906352E+001 +9.6204406822E-002 +1.1872050787E+001
17605600000.000 +9.1506762225E-002 +1.2173694230E-001 +9.4827250581E-001 -4.9857796290E+001 +9.5331857886E-001 -4.9706046041E+001 +9.7985903263E-002 +1.0842535839E+001
17805550000.000 +9.1993360309E-002 -7.9508666968E-001 +9.5885378073E-001 -5.0313872457E+001 +9.5421209640E-001 -4.9900845234E+001 +9.8639307335E-002 +1.0494703712E+001
18005500000.000 +9.2287422284E-002 -9.4483441436E-001 +9.4988149523E-001 -5.1036976074E+001 +9.6107064271E-001 -5.1032477098E+001 +9.9101790815E-002 +1.0233357494E+001
18205450000.000 +9.3343104452E-002 -1.9610288512E+000 +9.5057688510E-001 -5.1182188499E+001 +9.5786324105E-001 -5.1255008083E+001 +1.0047757003E-001 +9.2705364162E+000
18405400000.000 +9.2771076146E-002 -2.5367549772E+000 +9.5310813509E-001 -5.2103914743E+001 +9.6876879676E-001 -5.1486967025E+001 +1.0127003490E-001 +8.6548551497E+000
18605350000.000 +9.3530945805E-002 -2.5156341539E+000 +9.5438665638E-001 -5.2860333024E+001 +9.6650599886E-001 -5.2932219924E+001 +1.0210414037E-001 +8.4743372698E+000
18805300000.000 +9.5355914420E-002 -3.9767513422E+000 +9.5552020583E-001 -5.2886338001E+001 +9.4730888674E-001 -5.3181567314E+001 +1.0369320188E-001 +7.6458859006E+000
19005250000.000 +9.6300983062E-002 -4.1619973316E+000 +9.5995601719E-001 -5.3370915261E+001 +9.6672125252E-001 -5.3387657938E+001 +1.0534579765E-001 +7.6648863424E+000
19205200000.000 +9.5514695727E-002 -5.4954653762E+000 +9.6391886836E-001 -5.3807209099E+001 +9.5765623285E-001 -5.5316300505E+001 +1.0624716559E-001 +6.1345300417E+000
19405150000.000 +9.6445833379E-002 -5.0586176047E+000 +9.6325566523E-001 -5.4723553018E+001 +9.4913760664E-001 -5.5407096033E+001 +1.0618910965E-001 +6.2232165488E+000
19605100000.000 +9.6123813810E-002 -6.2855372077E+000 +9.6823906466E-001 -5.4891454856E+001 +9.4658732953E-001 -5.5991254498E+001 +1.0655111858E-001 +5.4301631925E+000
19805050000.000 +9.7881329504E-002 -5.8616225692E+000 +9.6464050585E-001 -5.6162796153E+001 +9.5705439050E-001 -5.6595258165E+001 +1.0834863271E-001 +5.4502588366E+000
20005000000.000 +1.0090980812E-001 -6.6148411584E+000 +9.5628345136E-001 -5.6473903203E+001 +9.4761555865E-001 -5.7618328179E+001 +1.1008829109E-001 +5.2312675676E+000
20204950000.000 +1.0001960374E-001 -6.6429100353E+000 +9.6664845235E-001 -5.7425458908E+001 +9.5209112668E-001 -5.7138669721E+001 +1.1103279974E-001 +5.1816026522E+000
20404900000.000 +1.0097785586E-001 -6.8740702692E+000 +9.6059687635E-001 -5.7904325032E+001 +9.5140302443E-001 -5.8713093512E+001 +1.1098853483E-001 +4.3546422550E+000
20604850000.000 +1.0411068129E-001 -7.3520310585E+000 +9.5656071563E-001 -5.8611729292E+001 +9.3513913680E-001 -5.8321863316E+001 +1.1347986124E-001 +4.1594288290E+000
20804800000.000 +1.0384046225E-001 -8.0084065629E+000 +9.4959112528E-001 -5.9103451893E+001 +9.5692720312E-001 -5.8945494998E+001 +1.1420445304E-001 +3.2084153751E+000
21004750000.000 +1.0470465217E-001 -8.2223986879E+000 +9.5533850916E-001 -5.9761661930E+001 +9.5098931018E-001 -5.9732162787E+001 +1.1529174274E-001 +2.7725561599E+000
21204700000.000 +1.0639731544E-001 -8.8839311413E+000 +9.4280621192E-001 -6.0101424032E+001 +9.5909705334E-001 -6.0179993326E+001 +1.1626303902E-001 +2.1598518686E+000
21404650000.000 +1.0723242382E-001 -9.5923191591E+000 +9.4864633691E-001 -6.0378228610E+001 +9.5344871546E-001 -6.0308361795E+001 +1.1704109284E-001 +1.8467825958E+000
21604600000.000 +1.0465461970E-001 -9.6269053190E+000 +9.4029918749E-001 -6.1725875420E+001 +9.7501870021E-001 -6.1015644909E+001 +1.1623209560E-001 +1.1268065782E+000
21804550000.000 +1.0994241946E-001 -1.0826150226E+001 +9.4758736330E-001 -6.1574220460E+001 +9.5638410074E-001 -6.2138979003E+001 +1.2043748358E-001 +5.9116275523E-001
22004500000.000 +1.0868070308E-001 -1.1107290138E+001 +9.5174243148E-001 -6.2285483938E+001 +9.6445481148E-001 -6.1299821955E+001 +1.2042272373E-001 +2.9784078756E-001
22204450000.000 +1.1154415037E-001 -1.1611173802E+001 +9.5428472541E-001 -6.2588444601E+001 +9.6703254753E-001 -6.2771292195E+001 +1.2320384215E-001 +3.5854414703E-001
22404400000.000 +1.1205846954E-001 -1.1860312885E+001 +9.4890029817E-001 -6.3651547660E+001 +9.5702272506E-001 -6.3865818219E+001 +1.2358036761E-001 -5.3761348215E-001
22604350000.000 +1.1327321410E-001 -1.2764642945E+001 +9.5586062137E-001 -6.3757963936E+001 +9.5538883694E-001 -6.4245661724E+001 +1.2503048940E-001 -1.0689039130E+000
22804300000.000 +1.1325026989E-001 -1.3295552076E+001 +9.6144823519E-001 -6.4851031784E+001 +9.6084924517E-001 -6.5461851692E+001 +1.2570848691E-001 -1.5783565003E+000
23004250000.000 +1.1383011456E-001 -1.3343889025E+001 +9.5960138439E-001 -6.5458825389E+001 +9.4181569984E-001 -6.6155064796E+001 +1.2593858752E-001 -1.9318333961E+000
23204200000.000 +1.1515349741E-001 -1.4065407788E+001 +9.5740036720E-001 -6.5826867600E+001 +9.3694612999E-001 -6.6581009570E+001 +1.2692370060E-001 -2.1401518408E+000
23404150000.000 +1.1560105405E-001 -1.4438945127E+001 +9.6469777344E-001 -6.7131414077E+001 +9.4901440679E-001 -6.6838705835E+001 +1.2905147216E-001 -2.3649824694E+000
23604100000.000 +1.1646808937E-001 -1.5048780440E+001 +9.5401222174E-001 -6.7131862117E+001 +9.4123086176E-001 -6.8943804568E+001 +1.2936721104E-001 -3.3788254063E+000
23804050000.000 +1.1746653496E-001 -1.3986190393E+001 +9.6463171644E-001 -6.7924957912E+001 +9.2025770802E-001 -6.7552094548E+001 +1.3017155846E-001 -2.0903997046E+000
24004000000.000 +1.2051303009E-001 -1.5844401998E+001 +9.5232719826E-001 -6.8277879145E+001 +9.4282851988E-001 -6.9273568004E+001 +1.3193733505E-001 -3.9012269460E+000
24203950000.000 +1.2243130172E-001 -1.4832602667E+001 +9.5188280658E-001 -6.9441073347E+001 +9.2696764288E-001 -7.0050992874E+001 +1.3297717110E-001 -3.9163453719E+000
24403900000.000 +1.2463237352E-001 -1.8558897813E+001 +9.4146374491E-001 -6.9328290912E+001 +9.3751955984E-001 -6.9873542972E+001 +1.3565087216E-001 -5.5263218438E+000
24603850000.000 +1.2313050160E-001 -1.9056263349E+001 +9.5249796716E-001 -7.0010430234E+001 +9.3996890845E-001 -7.0038709841E+001 +1.3541297376E-001 -6.0843405210E+000
24803800000.000 +1.2512905070E-001 -1.9169319863E+001 +9.3986419247E-001 -7.0297604017E+001 +9.4466542205E-001 -7.1800519815E+001 +1.3800476591E-001 -6.6303942355E+000
25003750000.000 +1.2203854755E-001 -2.0117484324E+001 +9.5341163118E-001 -7.0694541048E+001 +9.2401966074E-001 -7.1190394093E+001 +1.3576902528E-001 -7.4986786311E+000
25203700000.000 +1.2379376990E-001 -2.0172223993E+001 +9.4622629395E-001 -7.1832416812E+001 +9.5724533641E-001 -7.1218545202E+001 +1.3911183759E-001 -7.6834378461E+000
25403650000.000 +1.2712914961E-001 -2.0360670551E+001 +9.3708036510E-001 -7.2164339051E+001 +9.3983793516E-001 -7.2786643662E+001 +1.4003510157E-001 -8.2728910225E+000
25603600000.000 +1.2619978975E-001 -2.2041779789E+001 +9.3532171190E-001 -7.2463483659E+001 +9.3617963074E-001 -7.1866567800E+001 +1.4072199927E-001 -9.2367870653E+000
25803550000.000 +1.2799887065E-001 -2.1641649461E+001 +9.3746424539E-001 -7.2855048815E+001 +9.4778323880E-001 -7.3114386202E+001 +1.4158382360E-001 -8.8519243211E+000
26003500000.000 +1.2914519392E-001 -2.2304926405E+001 +9.3788769239E-001 -7.4258639653E+001 +9.4461758355E-001 -7.3292165132E+001 +1.4274477198E-001 -9.8639353478E+000
26203450000.000 +1.2902471538E-001 -2.3056629705E+001 +9.3395502647E-001 -7.4430781545E+001 +9.4273999501E-001 -7.3687500294E+001 +1.4301015631E-001 -1.0204059652E+001
26403400000.000 +1.3117524097E-001 -2.2947128376E+001 +9.4730050764E-001 -7.5147686582E+001 +9.3923109444E-001 -7.3902461348E+001 +1.4619528772E-001 -1.0012991707E+001
26603350000.000 +1.3269854340E-001 -2.3026323218E+001 +9.3292635869E-001 -7.5217625200E+001 +9.5027369502E-001 -7.6032549534E+001 +1.4650682190E-001 -1.0607801039E+001
26803300000.000 +1.3191172644E-001 -2.3968193319E+001 +9.4462780778E-001 -7.5733980601E+001 +9.3570500637E-001 -7.5798645165E+001 +1.4740357569E-001 -1.1257444974E+001
27003250000.000 +1.3323979412E-001 -2.4321523155E+001 +9.4388794807E-001 -7.6666939294E+001 +9.4737428400E-001 -7.6826925573E+001 +1.4931121710E-001 -1.1623976356E+001
27203200000.000 +1.3318685527E-001 -2.3925545484E+001 +9.5150281837E-001 -7.7534455908E+001 +9.1889249096E-001 -7.8273269787E+001 +1.4816468369E-001 -1.1941870554E+001
27403150000.000 +1.3503376804E-001 -2.5300753201E+001 +9.4556129943E-001 -7.7737154486E+001 +9.1590424433E-001 -7.8596457223E+001 +1.5015451013E-001 -1.2791402906E+001
27603100000.000 +1.3516048043E-001 -2.4530333411E+001 +9.5593849487E-001 -7.8770928000E+001 +9.1893057913E-001 -7.9032685047E+001 +1.5028907060E-001 -1.2492616055E+001
27803050000.000 +1.3788235095E-001 -2.4423288917E+001 +9.5254635157E-001 -7.9759512901E+001 +9.1165167841E-001 -7.9900414039E+001 +1.5179879583E-001 -1.2366592172E+001
28003000000.000 +1.3725023283E-001 -2.5163612381E+001 +9.5485073197E-001 -8.0050357139E+001 +9.0249222280E-001 -8.0036950174E+001 +1.5220326839E-001 -1.2769207353E+001
28202950000.000 +1.4101932340E-001 -2.6302838701E+001 +9.5175679936E-001 -8.0762182686E+001 +9.1030655045E-001 -7.9983412607E+001 +1.5492118830E-001 -1.3709350257E+001
28402900000.000 +1.4028150020E-001 -2.7709792834E+001 +9.3583442679E-001 -8.1010580763E+001 +9.4351928727E-001 -8.1254666259E+001 +1.5623197114E-001 -1.5174796945E+001
28602850000.000 +1.4382588385E-001 -2.9093117889E+001 +9.2763390169E-001 -8.1335475461E+001 +9.1765434893E-001 -8.1597314271E+001 +1.5859536291E-001 -1.5953879903E+001
28802800000.000 +1.4219769354E-001 -2.9373116645E+001 +9.3022285689E-001 -8.1712967564E+001 +9.3543232721E-001 -8.1041692008E+001 +1.5939505702E-001 -1.6707062512E+001
29002750000.000 +1.4478731175E-001 -2.9276164307E+001 +9.3536476338E-001 -8.1925024042E+001 +9.3707363966E-001 -8.3141547561E+001 +1.6142641369E-001 -1.7577440051E+001
29202700000.000 +1.4575633544E-001 -3.0148272966E+001 +9.2772317320E-001 -8.2254196792E+001 +9.3367503823E-001 -8.3487013285E+001 +1.6226809282E-001 -1.8383994361E+001
29402650000.000 +1.4627249082E-001 -3.0685205965E+001 +9.3398587314E-001 -8.2414388874E+001 +9.3796569331E-001 -8.3723605116E+001 +1.6382017066E-001 -1.8761229092E+001
29602600000.000 +1.4801532717E-001 -3.0768683768E+001 +9.3662687301E-001 -8.3204238141E+001 +9.3984020577E-001 -8.4602910966E+001 +1.6558238664E-001 -1.9571984604E+001
29802550000.000 +1.4766573632E-001 -3.2710127355E+001 +9.3331414512E-001 -8.3246357211E+001 +9.2221014658E-001 -8.5483489568E+001 +1.6636181200E-001 -2.1050146471E+001
30002500000.000 +1.4846764233E-001 -3.1672477862E+001 +9.4249746843E-001 -8.4288632768E+001 +9.2715790629E-001 -8.4558348856E+001 +1.6612097890E-001 -2.0394807467E+001
30202450000.000 +1.5158295456E-001 -3.2043732347E+001 +9.3147610511E-001 -8.5496253250E+001 +9.4473757646E-001 -8.6176373314E+001 +1.6691708035E-001 -2.1018020895E+001
30402400000.000 +1.5127370655E-001 -3.2493464183E+001 +9.4335912235E-001 -8.6332376735E+001 +9.0327162943E-001 -8.6401715271E+001 +1.6625490549E-001 -2.1355697580E+001
30602350000.000 +1.5624616242E-001 -3.4539410511E+001 +9.3453241160E-001 -8.7355046926E+001 +9.1459216011E-001 -8.5362886385E+001 +1.7048885784E-001 -2.2106276482E+001
30802300000.000 +1.5745075654E-001 -3.3873733236E+001 +9.4010581428E-001 -8.7971350012E+001 +9.0602582743E-001 -8.7015153618E+001 +1.6921629591E-001 -2.1886308338E+001
31002250000.000 +1.5986809412E-001 -3.6551374344E+001 +9.1504348470E-001 -8.8667062134E+001 +9.1046251729E-001 -8.7060569017E+001 +1.7138267998E-001 -2.3940523288E+001
31202200000.000 +1.5973847136E-001 -3.5699273530E+001 +9.3518783448E-001 -8.8896230408E+001 +9.0668850829E-001 -8.8223064499E+001 +1.7123745392E-001 -2.3521467656E+001
31402150000.000 +1.6125248621E-001 -3.6640192309E+001 +9.2079106014E-001 -9.0147955098E+001 +9.2535742347E-001 -8.8781897482E+001 +1.7223702729E-001 -2.5006209891E+001
31602100000.000 +1.6237867760E-001 -3.7504023822E+001 +9.2842980739E-001 -8.9735146622E+001 +8.9337420311E-001 -9.0399846306E+001 +1.7058110717E-001 -2.5360048392E+001
31802050000.000 +1.6084116771E-001 -4.0663604066E+001 +9.0681166347E-001 -9.0685276741E+001 +9.1834826774E-001 -8.8433491334E+001 +1.7234972422E-001 -2.7353862397E+001
32002000000.000 +1.6223598707E-001 -3.9045305615E+001 +9.2797926351E-001 -9.0509081933E+001 +9.1819433961E-001 -9.1001820121E+001 +1.7172606209E-001 -2.6830112706E+001
32201950000.000 +1.6295892684E-001 -3.9818917533E+001 +9.1550946666E-001 -9.1192035868E+001 +9.2024568658E-001 -9.0830953497E+001 +1.7263647822E-001 -2.7573467928E+001
32401900000.000 +1.6144862588E-001 -4.0539705495E+001 +9.3782775969E-001 -9.0725943262E+001 +9.1192057114E-001 -9.1948953532E+001 +1.7246535895E-001 -2.8282553541E+001
32601850000.000 +1.6630291390E-001 -4.0793268869E+001 +9.2179143456E-001 -9.2356654469E+001 +9.2499353736E-001 -9.2030627845E+001 +1.7457089847E-001 -2.8568456716E+001
32801800000.000 +1.6796962638E-001 -4.1899402012E+001 +9.2526495044E-001 -9.2123871078E+001 +9.2269865334E-001 -9.3679682476E+001 +1.7473787151E-001 -2.9446566496E+001
33001750000.000 +1.6866188940E-001 -4.2575325069E+001 +9.2845369862E-001 -9.2941854593E+001 +9.2245659658E-001 -9.3601339352E+001 +1.7588861521E-001 -2.9701625439E+001
33201700000.000 +1.6907495721E-001 -4.3809313531E+001 +9.3133183328E-001 -9.3066223563E+001 +9.2483359786E-001 -9.3908731066E+001 +1.7573853260E-001 -3.0645222879E+001
33401650000.000 +1.6884720734E-001 -4.4647709707E+001 +9.2867733510E-001 -9.3586589869E+001 +9.2092067194E-001 -9.4499401727E+001 +1.7606423807E-001 -3.0927807079E+001
33601600000.000 +1.7018761146E-001 -4.5259889633E+001 +9.2930451360E-001 -9.4608862173E+001 +9.1404734260E-001 -9.4897733591E+001 +1.7652588191E-001 -3.1378159909E+001
33801550000.000 +1.7197330204E-001 -4.6120662857E+001 +9.2745372763E-001 -9.5443230919E+001 +9.1548959875E-001 -9.5332162522E+001 +1.7743577721E-001 -3.1812486219E+001
34001500000.000 +1.7197532249E-001 -4.7800069384E+001 +9.2106509669E-001 -9.5624171554E+001 +9.0116803009E-001 -9.5719213807E+001 +1.7686789011E-001 -3.3035259347E+001
34201450000.000 +1.6957166662E-001 -4.8565443722E+001 +9.2641690694E-001 -9.5785096538E+001 +9.0141361007E-001 -9.6282855635E+001 +1.7672177852E-001 -3.3616783573E+001
34401400000.000 +1.7231768311E-001 -4.9091209453E+001 +9.2165772635E-001 -9.6933433793E+001 +9.0439843762E-001 -9.6796190023E+001 +1.7749409539E-001 -3.3822776868E+001
34601350000.000 +1.7406603308E-001 -4.9340524538E+001 +9.2168949547E-001 -9.7822248149E+001 +9.0368084254E-001 -9.8167307715E+001 +1.7872627207E-001 -3.3942933212E+001
34801300000.000 +1.7385835810E-001 -5.0280716921E+001 +9.2301611822E-001 -9.8197435889E+001 +8.8233064365E-001 -9.7894221706E+001 +1.7954872830E-001 -3.4546414246E+001
35001250000.000 +1.7783085950E-001 -5.1994934721E+001 +9.1857739689E-001 -9.9211786179E+001 +8.9085082767E-001 -9.7699905348E+001 +1.8167821233E-001 -3.4991786896E+001
35201200000.000 +1.7671457732E-001 -5.2733481330E+001 +9.1330578806E-001 -9.9398039078E+001 +8.8992148533E-001 -9.9725180407E+001 +1.8213438439E-001 -3.6081055117E+001
35401150000.000 +1.7766329963E-001 -5.3443635727E+001 +9.1350803898E-001 -1.0025173264E+002 +8.9645326883E-001 -9.9650686235E+001 +1.8288789249E-001 -3.6528634322E+001
35601100000.000 +1.7816742831E-001 -5.4743128952E+001 +9.1539081758E-001 -1.0059315334E+002 +8.9664665535E-001 -1.0002834408E+002 +1.8298101277E-001 -3.7499085448E+001
35801050000.000 +1.8054900244E-001 -5.5810434505E+001 +9.0542817056E-001 -1.0143707521E+002 +8.9368687294E-001 -1.0115292777E+002 +1.8394510287E-001 -3.8371774690E+001
36001000000.000 +1.7741179789E-001 -5.7248719646E+001 +9.1157513847E-001 -1.0115624772E+002 +8.8983417130E-001 -1.0218632319E+002 +1.8312394938E-001 -3.9452449164E+001
36200950000.000 +1.7694281365E-001 -5.8757700223E+001 +9.0878630296E-001 -1.0251656307E+002 +9.0580006479E-001 -1.0114309183E+002 +1.8276437209E-001 -3.9898554432E+001
36400900000.000 +1.7430984125E-001 -5.9439940574E+001 +9.1013899680E-001 -1.0184417695E+002 +9.1219374335E-001 -1.0282322156E+002 +1.8174861907E-001 -4.0834135468E+001
36600850000.000 +1.7196501652E-001 -6.1511981395E+001 +9.0551049611E-001 -1.0244099126E+002 +8.9202418658E-001 -1.0236619006E+002 +1.8077537995E-001 -4.2264423814E+001
36800800000.000 +1.6863291432E-001 -6.1268792674E+001 +9.2114687227E-001 -1.0212438264E+002 +9.1332176338E-001 -1.0323761144E+002 +1.8014351153E-001 -4.2072860685E+001
37000750000.000 +1.6609683890E-001 -6.2147595737E+001 +9.1453340837E-001 -1.0301964209E+002 +9.1123421349E-001 -1.0333170698E+002 +1.7965490559E-001 -4.2415080070E+001
37200700000.000 +1.5873257141E-001 -6.3033636581E+001 +9.2358632752E-001 -1.0234468003E+002 +9.0461913599E-001 -1.0363170437E+002 +1.7757399641E-001 -4.2952342000E+001
37400650000.000 +1.5870634598E-001 -6.2434097721E+001 +9.2612542935E-001 -1.0389161229E+002 +9.0232625778E-001 -1.0374872300E+002 +1.7933094185E-001 -4.2890466049E+001
37600600000.000 +1.5673182187E-001 -6.2528175865E+001 +9.3368204259E-001 -1.0444020822E+002 +9.0488227082E-001 -1.0501688343E+002 +1.7764041050E-001 -4.3551011547E+001
37800550000.000 +1.5725240088E-001 -6.1946381869E+001 +9.3213053941E-001 -1.0557144814E+002 +8.8995970559E-001 -1.0495386723E+002 +1.7803098191E-001 -4.3183410313E+001
38000500000.000 +1.5891984928E-001 -6.2937529638E+001 +9.3224300175E-001 -1.0624115140E+002 +9.0103716161E-001 -1.0442053041E+002 +1.7961893355E-001 -4.3066629826E+001
38200450000.000 +1.6044950641E-001 -6.3913556509E+001 +9.2175420706E-001 -1.0769145983E+002 +8.9883037240E-001 -1.0619167957E+002 +1.7994367150E-001 -4.4119861046E+001
38400400000.000 +1.5751600362E-001 -6.6387900727E+001 +9.1266980526E-001 -1.0756768733E+002 +8.7907967003E-001 -1.0602472016E+002 +1.7926373449E-001 -4.5304715641E+001
38600350000.000 +1.5485777273E-001 -6.5201795451E+001 +9.1647414409E-001 -1.0836658672E+002 +9.0151008651E-001 -1.0698081780E+002 +1.7959857405E-001 -4.5342182786E+001
38800300000.000 +1.5319003442E-001 -6.7851853998E+001 +8.9640164526E-001 -1.0871912005E+002 +8.8856688155E-001 -1.0730152559E+002 +1.7904449793E-001 -4.7499740031E+001
39000250000.000 +1.5204304145E-001 -6.7473345879E+001 +8.9961552910E-001 -1.0911653148E+002 +8.8537471633E-001 -1.0875522500E+002 +1.8047637616E-001 -4.7757531312E+001
39200200000.000 +1.5340204828E-001 -6.8106617054E+001 +8.9032357242E-001 -1.1017646862E+002 +8.7365211192E-001 -1.0876687450E+002 +1.8282839718E-001 -4.8384441119E+001
39400150000.000 +1.4484945614E-001 -6.6169807000E+001 +8.9301863409E-001 -1.0938797173E+002 +8.9362146162E-001 -1.1002954572E+002 +1.8117059818E-001 -4.8530176084E+001
39600100000.000 +1.4083838656E-001 -6.7469269123E+001 +8.8877507242E-001 -1.0932607962E+002 +8.7790446375E-001 -1.0952273768E+002 +1.7990676492E-001 -5.0501194617E+001
39800050000.000 +1.4080393268E-001 -6.1375585386E+001 +9.1551723422E-001 -1.0934646251E+002 +9.1051824149E-001 -1.1052002932E+002 +1.8273916048E-001 -4.8876690531E+001
40000000000.000 +1.4614444282E-001 -6.1027771388E+001 +9.1993040173E-001 -1.1080880007E+002 +8.9677209754E-001 -1.1212121162E+002 +1.8480339638E-001 -5.0272829895E+001
