# Supplementary material for: Conductivity and radio frequency performance data for silver nanoparticle inks deposited via aerosol jet deposition and processed under varying conditions
Source: Data Brief. 2020 Sep 24;33:106331. doi: 10.1016/j.dib.2020.106331 (PMC7560714; doi:10.1016/j.dib.2020.106331)
Supplement: Supplementary file 3 [file mmc3.zip › Sintering Study/ANP Ink/RF Data/ANP_08_01.S2P]

!  2-Port S-parameters saved by WinCal
! VAR MeasName=S-Parameters (CALIBRATED_DATA) read from VNA (E8364B)
! VAR MeasDate=11/27/2017 2:55:12 PM
! VAR NAME=AFRL171016_11_01
! VAR FILENAME=AFRL171016_11_01.S2P
! VAR DATE=11/27/2017 2:55:12 PM
! VAR PHYS_PORTS=1,2
! VAR ObjTypeName=DATASET
! VAR IndexType=Frequency
!
# Hz S MA R 50
10000000.000 +2.7222824700E-002 -5.4522539151E-001 +9.6943308773E-001 -7.0494335863E-002 +9.7001843125E-001 -4.8143473432E-002 +2.7208898068E-002 +2.7060444405E-001
209950000.000 +2.6173740079E-002 +2.1226167658E+000 +9.6985893256E-001 -7.1833615856E-001 +9.7035364470E-001 -7.1812285483E-001 +2.6430885342E-002 +2.8010444958E+000
409900000.000 +2.6317070783E-002 +5.1464350926E+000 +9.6942147736E-001 -1.3605856817E+000 +9.6993963325E-001 -1.3487847965E+000 +2.6462978658E-002 +5.2266434266E+000
609850000.000 +2.6371715989E-002 +6.6017410804E+000 +9.6882958484E-001 -2.0350000363E+000 +9.6968706723E-001 -2.0622011375E+000 +2.6563004409E-002 +6.7957635113E+000
809800000.000 +2.6742735001E-002 +1.0491425419E+001 +9.6834432938E-001 -2.6729686531E+000 +9.6857470660E-001 -2.6543717139E+000 +2.6965985888E-002 +1.0342015489E+001
1009750000.000 +2.6598953650E-002 +1.2775949410E+001 +9.6729422683E-001 -3.2850834933E+000 +9.6772476827E-001 -3.2801171562E+000 +2.6898434297E-002 +1.2402949045E+001
1209700000.000 +2.7946351248E-002 +1.5218503405E+001 +9.6723758431E-001 -3.8836336121E+000 +9.6759098868E-001 -3.8650128985E+000 +2.8060887964E-002 +1.5390904552E+001
1409650000.000 +2.8665567362E-002 +1.6701240470E+001 +9.6708876426E-001 -4.5115816660E+000 +9.6721334994E-001 -4.5051008769E+000 +2.9029021448E-002 +1.6675939699E+001
1609600000.000 +2.9265203359E-002 +1.7126487531E+001 +9.6630907095E-001 -5.1589714738E+000 +9.6663843126E-001 -5.1385932881E+000 +2.9488058176E-002 +1.7525229797E+001
1809550000.000 +2.9246091715E-002 +1.8450556499E+001 +9.6539069492E-001 -5.7849724969E+000 +9.6541785490E-001 -5.7652980979E+000 +2.9583965696E-002 +1.9425073589E+001
2009500000.000 +2.9055521029E-002 +2.2395380846E+001 +9.6399260378E-001 -6.3828147838E+000 +9.6440430966E-001 -6.4015318435E+000 +2.9436592046E-002 +2.1584672297E+001
2209450000.000 +3.0501478999E-002 +2.5130527835E+001 +9.6292819392E-001 -6.9445025165E+000 +9.6341724387E-001 -6.9391852414E+000 +3.0480785283E-002 +2.5267341188E+001
2409400000.000 +3.1834471108E-002 +2.6408179880E+001 +9.6310778878E-001 -7.5230069758E+000 +9.6327815004E-001 -7.5301682626E+000 +3.1678299107E-002 +2.6224081273E+001
2609350000.000 +3.2935120056E-002 +2.7944325086E+001 +9.6268221746E-001 -8.1199240828E+000 +9.6349698563E-001 -8.1558681275E+000 +3.3096813276E-002 +2.7720762921E+001
2809300000.000 +3.4157487035E-002 +2.8772016839E+001 +9.6230476849E-001 -8.7327180933E+000 +9.6297253777E-001 -8.7537723920E+000 +3.4269920454E-002 +2.8501737643E+001
3009250000.000 +3.4952279065E-002 +2.9124840619E+001 +9.6123015473E-001 -9.3487270639E+000 +9.6142811174E-001 -9.3007398253E+000 +3.4803766204E-002 +2.8905597222E+001
3209200000.000 +3.5913983218E-002 +3.1249465064E+001 +9.6059607005E-001 -9.8921341055E+000 +9.6071382221E-001 -9.9266957164E+000 +3.5639653060E-002 +3.0832247411E+001
3409150000.000 +3.7207256164E-002 +3.1783329176E+001 +9.6026362299E-001 -1.0426082857E+001 +9.6054825699E-001 -1.0526927663E+001 +3.7309557491E-002 +3.2007126036E+001
3609100000.000 +3.8540662984E-002 +3.2145438459E+001 +9.5894769608E-001 -1.1024406048E+001 +9.6015587835E-001 -1.1069047217E+001 +3.8304066568E-002 +3.2521781604E+001
3809050000.000 +3.9832165758E-002 +3.3148312183E+001 +9.5971841468E-001 -1.1700583267E+001 +9.6025045104E-001 -1.1655473138E+001 +3.9871987662E-002 +3.3387441048E+001
4009000000.000 +4.1676400498E-002 +3.3275019649E+001 +9.5905002152E-001 -1.2235769482E+001 +9.5944371850E-001 -1.2258826059E+001 +4.1457012036E-002 +3.3559932595E+001
4208950000.000 +4.2585373237E-002 +3.3659973628E+001 +9.5914115262E-001 -1.2861243577E+001 +9.5970404806E-001 -1.2818535643E+001 +4.2265838415E-002 +3.3877299085E+001
4408900000.000 +4.3731046894E-002 +3.3856175756E+001 +9.5847378926E-001 -1.3412274394E+001 +9.5865563054E-001 -1.3417074204E+001 +4.3563776317E-002 +3.4675717830E+001
4608850000.000 +4.4785100952E-002 +3.4501363447E+001 +9.5841288660E-001 -1.3977183348E+001 +9.5865271537E-001 -1.3998428496E+001 +4.4732018778E-002 +3.5347869477E+001
4808800000.000 +4.6168031999E-002 +3.4846539091E+001 +9.5712195197E-001 -1.4565771697E+001 +9.5818127131E-001 -1.4592054860E+001 +4.6121588823E-002 +3.5872502036E+001
5008750000.000 +4.7421663099E-002 +3.4964841205E+001 +9.5784102336E-001 -1.5118796296E+001 +9.5914007627E-001 -1.5154033110E+001 +4.7691697642E-002 +3.5784371286E+001
5208700000.000 +4.8817223238E-002 +3.5287893931E+001 +9.5734127431E-001 -1.5753709873E+001 +9.5787732963E-001 -1.5798566970E+001 +4.9110181218E-002 +3.5992356422E+001
5408650000.000 +5.0466805995E-002 +3.4834060491E+001 +9.5728241044E-001 -1.6298529391E+001 +9.5762310772E-001 -1.6320121065E+001 +5.0637100015E-002 +3.5866742322E+001
5608600000.000 +5.1818847069E-002 +3.5005205490E+001 +9.5754777224E-001 -1.6942197475E+001 +9.5828240871E-001 -1.6948729674E+001 +5.2092249392E-002 +3.5526129786E+001
5808550000.000 +5.3332494358E-002 +3.4532217516E+001 +9.5736423665E-001 -1.7528987882E+001 +9.5750755863E-001 -1.7515683178E+001 +5.3715864370E-002 +3.5454409991E+001
6008500000.000 +5.4307448358E-002 +3.4049026052E+001 +9.5703039635E-001 -1.8124829347E+001 +9.5717603993E-001 -1.8092553490E+001 +5.5361167948E-002 +3.4714312397E+001
6208450000.000 +5.5971174769E-002 +3.3930538657E+001 +9.5682763157E-001 -1.8693091286E+001 +9.5706169093E-001 -1.8674976416E+001 +5.6412460029E-002 +3.4658778432E+001
6408400000.000 +5.7153054273E-002 +3.3440579154E+001 +9.5685037675E-001 -1.9308972557E+001 +9.5727942831E-001 -1.9324937976E+001 +5.7789445573E-002 +3.4191823095E+001
6608350000.000 +5.8511093361E-002 +3.3148243479E+001 +9.5530688440E-001 -1.9890004094E+001 +9.5588037667E-001 -1.9889286325E+001 +5.8818515974E-002 +3.3964185311E+001
6808300000.000 +5.9889488587E-002 +3.2762316779E+001 +9.5683025012E-001 -2.0424139415E+001 +9.5707927027E-001 -2.0388272326E+001 +6.0433998222E-002 +3.3655556748E+001
7008250000.000 +6.1023889633E-002 +3.2547332717E+001 +9.5548839085E-001 -2.1095810905E+001 +9.5579641554E-001 -2.1168441619E+001 +6.1558063780E-002 +3.3375624819E+001
7208200000.000 +6.2199461698E-002 +3.2313289368E+001 +9.5474367479E-001 -2.1649198553E+001 +9.5474068115E-001 -2.1643907135E+001 +6.2592188800E-002 +3.3043925044E+001
7408150000.000 +6.3188841488E-002 +3.1925963797E+001 +9.5447812541E-001 -2.2291328941E+001 +9.5555611433E-001 -2.2306512940E+001 +6.3804171086E-002 +3.2612760129E+001
7608100000.000 +6.4622085802E-002 +3.1447010080E+001 +9.5434302814E-001 -2.2778279372E+001 +9.5259466113E-001 -2.2836535096E+001 +6.5042056366E-002 +3.2640013104E+001
7808050000.000 +6.5592304030E-002 +3.0982588122E+001 +9.5326259592E-001 -2.3370707064E+001 +9.5188790434E-001 -2.3431651587E+001 +6.6053489965E-002 +3.1995325653E+001
8008000000.000 +6.7064896880E-002 +3.0485347301E+001 +9.5259688700E-001 -2.3915356835E+001 +9.5229151548E-001 -2.3980484796E+001 +6.6981904269E-002 +3.2064047677E+001
8207950000.000 +6.7885667718E-002 +3.0481883707E+001 +9.5297108672E-001 -2.4710435325E+001 +9.5366974495E-001 -2.4753140057E+001 +6.8307557910E-002 +3.1596995783E+001
8407900000.000 +6.9824559145E-002 +2.9992048897E+001 +9.5052242579E-001 -2.5166535061E+001 +9.4995613160E-001 -2.5171133742E+001 +6.9908175015E-002 +3.1571251735E+001
8607850000.000 +7.0965666710E-002 +2.9690441875E+001 +9.5267374322E-001 -2.5658994487E+001 +9.5426333426E-001 -2.5612896258E+001 +7.1492218732E-002 +3.1589993641E+001
8807800000.000 +7.2915076561E-002 +2.9387658902E+001 +9.5111636748E-001 -2.6352423898E+001 +9.5193534436E-001 -2.6455220903E+001 +7.3537780559E-002 +3.1015196074E+001
9007750000.000 +7.3895374645E-002 +2.8342697059E+001 +9.5015251899E-001 -2.6925900767E+001 +9.5021547385E-001 -2.6877245697E+001 +7.4532584628E-002 +2.9997773994E+001
9207700000.000 +7.5112062427E-002 +2.7880993712E+001 +9.5082957335E-001 -2.7485731496E+001 +9.5285193350E-001 -2.7539102287E+001 +7.5859141437E-002 +2.9408823127E+001
9407650000.000 +7.6548354594E-002 +2.7346804039E+001 +9.5074118396E-001 -2.8043602333E+001 +9.5199631847E-001 -2.8188304517E+001 +7.7150330138E-002 +2.9178244838E+001
9607600000.000 +7.7993173645E-002 +2.6730792571E+001 +9.4890025832E-001 -2.8631022152E+001 +9.5033323855E-001 -2.8807133323E+001 +7.8451388432E-002 +2.8651458898E+001
9807550000.000 +7.8827893087E-002 +2.5744528304E+001 +9.4944696648E-001 -2.9176492838E+001 +9.4921326882E-001 -2.9257105127E+001 +7.9294256894E-002 +2.8216820500E+001
10007500000.000 +7.9193793353E-002 +2.4940441606E+001 +9.5053319105E-001 -2.9908043224E+001 +9.5052848516E-001 -2.9982297810E+001 +8.0521005342E-002 +2.7259043822E+001
10207450000.000 +8.0642171451E-002 +2.4767451490E+001 +9.4795563178E-001 -3.0406236145E+001 +9.4484689044E-001 -3.0436042338E+001 +8.1355271561E-002 +2.7277415357E+001
10407400000.000 +8.1558262862E-002 +2.4193664771E+001 +9.4976217201E-001 -3.0885835803E+001 +9.4826564747E-001 -3.0662333493E+001 +8.2802017330E-002 +2.7080197114E+001
10607350000.000 +8.2296273592E-002 +2.3865916646E+001 +9.4745005208E-001 -3.1623357944E+001 +9.4852054551E-001 -3.1708882827E+001 +8.3351238606E-002 +2.6397316393E+001
10807300000.000 +8.3856029283E-002 +2.3193715558E+001 +9.4774857004E-001 -3.2075098418E+001 +9.4248034772E-001 -3.1989536718E+001 +8.4818992474E-002 +2.6151235659E+001
11007250000.000 +8.4914869082E-002 +2.2369464255E+001 +9.4764846300E-001 -3.2643718364E+001 +9.4849127692E-001 -3.2507540528E+001 +8.6208566444E-002 +2.5624454080E+001
11207200000.000 +8.6486273472E-002 +2.1782771454E+001 +9.4844204501E-001 -3.3152678474E+001 +9.4654812846E-001 -3.3077126002E+001 +8.7513331829E-002 +2.5275019707E+001
11407150000.000 +8.7457373367E-002 +2.1480525984E+001 +9.4361331142E-001 -3.3922089079E+001 +9.4583403275E-001 -3.3891313239E+001 +8.8688750573E-002 +2.4465299515E+001
11607100000.000 +8.7896644493E-002 +2.0013079879E+001 +9.4451105127E-001 -3.4011538968E+001 +9.4194438839E-001 -3.4138224798E+001 +8.9305667465E-002 +2.3373030979E+001
11807050000.000 +8.8611874093E-002 +1.9531038973E+001 +9.4796231754E-001 -3.4939017754E+001 +9.5220290065E-001 -3.5005807956E+001 +9.0397826005E-002 +2.3038498445E+001
12007000000.000 +9.0171622261E-002 +1.8633406031E+001 +9.4315401422E-001 -3.5104457693E+001 +9.3970642314E-001 -3.5575177819E+001 +9.1536969507E-002 +2.2502605754E+001
12206950000.000 +9.0943208088E-002 +1.8482201926E+001 +9.4587216999E-001 -3.5901263336E+001 +9.5072972963E-001 -3.5780326225E+001 +9.3185625769E-002 +2.2547929254E+001
12406900000.000 +9.2279987844E-002 +1.7788353539E+001 +9.4575300660E-001 -3.6268701883E+001 +9.4749286865E-001 -3.6942368140E+001 +9.4821411451E-002 +2.1745564124E+001
12606850000.000 +9.1923493299E-002 +1.7937202076E+001 +9.4763485905E-001 -3.7105767580E+001 +9.4708379591E-001 -3.7292208524E+001 +9.5135995352E-002 +2.1494274952E+001
12806800000.000 +9.4169737830E-002 +1.8296221621E+001 +9.4386491013E-001 -3.7353417564E+001 +9.4529899227E-001 -3.7935187877E+001 +9.6326963560E-002 +2.1043741817E+001
13006750000.000 +9.6813545128E-002 +1.6743578020E+001 +9.4975503067E-001 -3.8353159752E+001 +9.5250326480E-001 -3.8542707714E+001 +9.7003574823E-002 +2.0393396683E+001
13206700000.000 +9.6905856376E-002 +1.6193166984E+001 +9.4608772803E-001 -3.9008062914E+001 +9.4666855902E-001 -3.9577741641E+001 +9.7361602366E-002 +2.0712587229E+001
13406650000.000 +9.7884249027E-002 +1.4465586027E+001 +9.5032119687E-001 -3.9531530437E+001 +9.4569098862E-001 -3.9359677954E+001 +9.9841372194E-002 +2.0362304017E+001
13606600000.000 +9.7738819475E-002 +1.3579344303E+001 +9.4786027581E-001 -4.0207921259E+001 +9.5053023414E-001 -4.0103723725E+001 +1.0119312190E-001 +1.9744940760E+001
13806550000.000 +9.9347880180E-002 +1.3836055678E+001 +9.4601668018E-001 -4.0944111879E+001 +9.4225723117E-001 -4.0823201318E+001 +1.0319585890E-001 +1.9242191019E+001
14006500000.000 +9.9958968770E-002 +1.2479178626E+001 +9.4287475201E-001 -4.1295901073E+001 +9.4438256373E-001 -4.0971421839E+001 +1.0332072632E-001 +1.7633460140E+001
14206450000.000 +1.0052803624E-001 +1.1916196092E+001 +9.4631238290E-001 -4.1931309773E+001 +9.4630213425E-001 -4.1552901325E+001 +1.0399475292E-001 +1.7379559196E+001
14406400000.000 +1.0211016260E-001 +1.1145511958E+001 +9.4681515172E-001 -4.2497593251E+001 +9.4291566131E-001 -4.1778664215E+001 +1.0520934442E-001 +1.7120977911E+001
14606350000.000 +1.0225872430E-001 +1.0448018276E+001 +9.4089650832E-001 -4.2773308214E+001 +9.4401843005E-001 -4.2391922429E+001 +1.0561437575E-001 +1.6511837214E+001
14806300000.000 +1.0305977679E-001 +1.0035149247E+001 +9.4804364595E-001 -4.3118313060E+001 +9.4540029444E-001 -4.3069459600E+001 +1.0692077894E-001 +1.6500040433E+001
15006250000.000 +1.0456244587E-001 +9.5246106710E+000 +9.4281815582E-001 -4.3933450535E+001 +9.4761597584E-001 -4.4069587409E+001 +1.0814233333E-001 +1.5931568093E+001
15206200000.000 +1.0358544952E-001 +9.0552501558E+000 +9.4797116770E-001 -4.3961730578E+001 +9.4184096098E-001 -4.3869453850E+001 +1.0807409182E-001 +1.6387482500E+001
15406150000.000 +1.0542102711E-001 +7.6993862059E+000 +9.5019572715E-001 -4.4997646655E+001 +9.5788722006E-001 -4.4946965653E+001 +1.1214181289E-001 +1.5242828558E+001
15606100000.000 +1.0536532785E-001 +7.1927181456E+000 +9.4805153323E-001 -4.5460543765E+001 +9.4409248964E-001 -4.6254159987E+001 +1.1219667101E-001 +1.3987571217E+001
15806050000.000 +1.0567653998E-001 +6.8969281429E+000 +9.4913996404E-001 -4.6452538081E+001 +9.5209274365E-001 -4.6256832292E+001 +1.1297011543E-001 +1.3658969335E+001
16006000000.000 +1.0633843237E-001 +5.8260287091E+000 +9.5205741382E-001 -4.6600392313E+001 +9.4830855258E-001 -4.7406038804E+001 +1.1380313517E-001 +1.3077917171E+001
16205950000.000 +1.0617985184E-001 +6.1534637868E+000 +9.5261808047E-001 -4.7564983652E+001 +9.4457699717E-001 -4.8004567403E+001 +1.1409701467E-001 +1.2857615110E+001
16405900000.000 +1.0880326621E-001 +4.0413640647E+000 +9.4632860076E-001 -4.7428241718E+001 +9.3867632817E-001 -4.9251199176E+001 +1.1677644850E-001 +1.1203421193E+001
16605850000.000 +1.0790180643E-001 +4.8101410590E+000 +9.5393075491E-001 -4.8683863676E+001 +9.4920446830E-001 -4.8877366680E+001 +1.1690562326E-001 +1.1795917643E+001
16805800000.000 +1.1037419059E-001 +5.4874593498E+000 +9.4184317116E-001 -4.9377459742E+001 +9.4845459457E-001 -5.0370001883E+001 +1.1785184713E-001 +1.1952959091E+001
17005750000.000 +1.1041150800E-001 +4.5467765833E+000 +9.5001594294E-001 -5.0157679593E+001 +9.3806183816E-001 -4.9880970344E+001 +1.1952028018E-001 +1.1318264993E+001
17205700000.000 +1.1128678485E-001 +3.9156068201E+000 +9.4399439178E-001 -5.0513431193E+001 +9.4732062114E-001 -5.0936185251E+001 +1.2078507856E-001 +1.0657279722E+001
17405650000.000 +1.1208856363E-001 +3.5802278495E+000 +9.5076386279E-001 -5.1231533849E+001 +9.4131684292E-001 -5.1363625103E+001 +1.2174800572E-001 +1.0197153207E+001
17605600000.000 +1.1406446461E-001 +2.3879291882E+000 +9.3945782663E-001 -5.1793286851E+001 +9.4392331135E-001 -5.1673956584E+001 +1.2336630628E-001 +9.2361453934E+000
17805550000.000 +1.1431763110E-001 +1.4214682128E+000 +9.5010669671E-001 -5.2341069243E+001 +9.4494412292E-001 -5.1879614232E+001 +1.2409999981E-001 +8.9454978068E+000
18005500000.000 +1.1464703796E-001 +1.2664667258E+000 +9.4087079219E-001 -5.3018940753E+001 +9.5074712470E-001 -5.3102339696E+001 +1.2418018226E-001 +8.6016661454E+000
18205450000.000 +1.1525807344E-001 +2.2068654324E-001 +9.4157353783E-001 -5.3169968977E+001 +9.4743872161E-001 -5.3263496226E+001 +1.2568546253E-001 +7.7911991739E+000
18405400000.000 +1.1424261097E-001 -2.2160106571E-001 +9.4344333211E-001 -5.4086558837E+001 +9.5908296683E-001 -5.3605937832E+001 +1.2648551150E-001 +7.1851320553E+000
18605350000.000 +1.1491301109E-001 +1.4916257754E-001 +9.4484582756E-001 -5.4906285061E+001 +9.5610884445E-001 -5.5100588141E+001 +1.2708751530E-001 +6.7495277543E+000
18805300000.000 +1.1661986012E-001 -1.3866390753E+000 +9.4599309483E-001 -5.4890973283E+001 +9.3681215692E-001 -5.5266516658E+001 +1.2850337415E-001 +6.0608289604E+000
19005250000.000 +1.1777024298E-001 -1.7640654426E+000 +9.5091727255E-001 -5.5438647515E+001 +9.5613358886E-001 -5.5522536295E+001 +1.3051415143E-001 +5.9753925922E+000
19205200000.000 +1.1667057199E-001 -2.8200833698E+000 +9.5499084090E-001 -5.5929944492E+001 +9.4615775695E-001 -5.7476088560E+001 +1.3085275700E-001 +4.4566992325E+000
19405150000.000 +1.1727616164E-001 -2.5343504289E+000 +9.5352988563E-001 -5.6869079998E+001 +9.3792585963E-001 -5.7572051506E+001 +1.3033809114E-001 +4.4936202568E+000
19605100000.000 +1.1667970790E-001 -3.6089566144E+000 +9.5872035500E-001 -5.7062299035E+001 +9.3535971106E-001 -5.8161337000E+001 +1.3068235536E-001 +3.8417080475E+000
19805050000.000 +1.1855034178E-001 -3.3274876227E+000 +9.5484313376E-001 -5.8351564315E+001 +9.4565391298E-001 -5.8808441174E+001 +1.3261137347E-001 +3.6330385190E+000
20005000000.000 +1.2155513866E-001 -4.5140457866E+000 +9.4580497379E-001 -5.8660317351E+001 +9.3693806899E-001 -5.9837547799E+001 +1.3436187192E-001 +3.2105869663E+000
20204950000.000 +1.2086156093E-001 -4.4993168543E+000 +9.5727304848E-001 -5.9615327026E+001 +9.4171903320E-001 -5.9379852548E+001 +1.3564448948E-001 +3.1560570184E+000
20404900000.000 +1.2185651228E-001 -4.8968175022E+000 +9.5121788112E-001 -6.0090348178E+001 +9.4106219780E-001 -6.0947854256E+001 +1.3556988622E-001 +2.0131006715E+000
20604850000.000 +1.2483430184E-001 -5.6270084640E+000 +9.4767334893E-001 -6.0849855652E+001 +9.2503634881E-001 -6.0546258649E+001 +1.3709759140E-001 +1.8665248545E+000
20804800000.000 +1.2439520609E-001 -6.2664741261E+000 +9.4000239132E-001 -6.1345337222E+001 +9.4636131950E-001 -6.1228437693E+001 +1.3746760670E-001 +1.1557876586E+000
21004750000.000 +1.2508557795E-001 -6.5012020910E+000 +9.4585184978E-001 -6.2074390391E+001 +9.4072394305E-001 -6.2085454940E+001 +1.3923034881E-001 +6.9051330388E-001
21204700000.000 +1.2635286729E-001 -7.2861683309E+000 +9.3198755184E-001 -6.2388456129E+001 +9.4863491967E-001 -6.2537382683E+001 +1.3953896210E-001 +2.9369891418E-002
21404650000.000 +1.2677472741E-001 -8.2310625295E+000 +9.3879839854E-001 -6.2709608420E+001 +9.4263080539E-001 -6.2672213733E+001 +1.4049082738E-001 -3.7582709039E-001
21604600000.000 +1.2528642661E-001 -8.0371199500E+000 +9.3073687188E-001 -6.4067150731E+001 +9.6419646741E-001 -6.3518638919E+001 +1.4023743262E-001 -9.3526258328E-001
21804550000.000 +1.2953641826E-001 -9.3890217508E+000 +9.3777044329E-001 -6.3927114060E+001 +9.4512052049E-001 -6.4556776132E+001 +1.4293779161E-001 -1.5106283554E+000
22004500000.000 +1.2797227759E-001 -9.7678902881E+000 +9.4198993437E-001 -6.4742447850E+001 +9.5387753801E-001 -6.3796382668E+001 +1.4334102610E-001 -1.9415481672E+000
22204450000.000 +1.3076133136E-001 -1.0422619240E+001 +9.4491326400E-001 -6.5036713093E+001 +9.5571473071E-001 -6.5242927266E+001 +1.4561916348E-001 -2.1462867210E+000
22404400000.000 +1.3105466634E-001 -1.0565143651E+001 +9.3888382882E-001 -6.6065633778E+001 +9.4566220806E-001 -6.6397299465E+001 +1.4584901182E-001 -3.0494461314E+000
22604350000.000 +1.3197018105E-001 -1.1608773973E+001 +9.4546694191E-001 -6.6193595761E+001 +9.4380679755E-001 -6.6753704089E+001 +1.4647814940E-001 -3.5862336442E+000
22804300000.000 +1.3181063017E-001 -1.2414034157E+001 +9.5110499423E-001 -6.7375966572E+001 +9.4947501635E-001 -6.7991147160E+001 +1.4733909914E-001 -4.3727162172E+000
23004250000.000 +1.3178438812E-001 -1.2601746652E+001 +9.5045711900E-001 -6.7959392264E+001 +9.3121871141E-001 -6.8626764151E+001 +1.4718887311E-001 -4.9191184032E+000
23204200000.000 +1.3279328769E-001 -1.3465924734E+001 +9.4858970203E-001 -6.8323235625E+001 +9.2608546535E-001 -6.9080989250E+001 +1.4739998581E-001 -4.9784972890E+000
23404150000.000 +1.3348779362E-001 -1.3755604327E+001 +9.5631831161E-001 -6.9705418476E+001 +9.3783301116E-001 -6.9390540117E+001 +1.4945232387E-001 -4.7446936574E+000
23604100000.000 +1.3385672998E-001 -1.4563985824E+001 +9.4580331104E-001 -6.9723905470E+001 +9.2947062008E-001 -7.1534641466E+001 +1.4896465756E-001 -5.9023863678E+000
23804050000.000 +1.3439084918E-001 -1.3890066834E+001 +9.5454696126E-001 -7.0562693244E+001 +9.0889302590E-001 -7.0137361753E+001 +1.5018394181E-001 -4.7412421333E+000
24004000000.000 +1.3605027042E-001 -1.5772217779E+001 +9.4187673614E-001 -7.0881876362E+001 +9.3019484411E-001 -7.1922071535E+001 +1.5206266272E-001 -6.5026246740E+000
24203950000.000 +1.3734850880E-001 -1.4704050567E+001 +9.4150122738E-001 -7.2019090484E+001 +9.1458445385E-001 -7.2693767268E+001 +1.5263999877E-001 -6.7174515011E+000
24403900000.000 +1.3874307783E-001 -1.7989640702E+001 +9.3147262734E-001 -7.1904907578E+001 +9.2537625839E-001 -7.2552357355E+001 +1.5532487044E-001 -8.2021714866E+000
24603850000.000 +1.3712731295E-001 -1.8028082205E+001 +9.4280885433E-001 -7.2693614260E+001 +9.2855306032E-001 -7.2706224795E+001 +1.5513872953E-001 -8.7630661874E+000
24803800000.000 +1.3999389096E-001 -1.8378034049E+001 +9.3048619724E-001 -7.2985320521E+001 +9.3203364351E-001 -7.4535844119E+001 +1.5709815796E-001 -9.5923594374E+000
25003750000.000 +1.3629571174E-001 -1.8977530374E+001 +9.4339115522E-001 -7.3430023193E+001 +9.1253715543E-001 -7.3897242267E+001 +1.5448653806E-001 -1.0181363137E+001
25203700000.000 +1.3835008112E-001 -1.9153601817E+001 +9.3585451014E-001 -7.4485903280E+001 +9.4610602593E-001 -7.3985351511E+001 +1.5769145498E-001 -1.0579696686E+001
25403650000.000 +1.4153713492E-001 -1.9686491916E+001 +9.2690890723E-001 -7.4815280077E+001 +9.2807819588E-001 -7.5571273643E+001 +1.5785437585E-001 -1.1279434876E+001
25603600000.000 +1.4017833816E-001 -2.1386620155E+001 +9.2500004739E-001 -7.5184380867E+001 +9.2655196798E-001 -7.4609053377E+001 +1.5821109994E-001 -1.2370567945E+001
25803550000.000 +1.4252625862E-001 -2.1441737916E+001 +9.2825123147E-001 -7.5594347339E+001 +9.3772321311E-001 -7.5920003611E+001 +1.5911148261E-001 -1.2123474169E+001
26003500000.000 +1.4354331428E-001 -2.2283454629E+001 +9.2834290101E-001 -7.7053109558E+001 +9.3419864703E-001 -7.6186538880E+001 +1.5987347839E-001 -1.3212260167E+001
26203450000.000 +1.4303846416E-001 -2.3139742857E+001 +9.2508535641E-001 -7.7214689123E+001 +9.3254638029E-001 -7.6512402350E+001 +1.5971369344E-001 -1.3587167728E+001
26403400000.000 +1.4498976666E-001 -2.3194175933E+001 +9.3772043056E-001 -7.7964547588E+001 +9.2900721354E-001 -7.6727473386E+001 +1.6254109973E-001 -1.3585687037E+001
26603350000.000 +1.4637222595E-001 -2.3636142041E+001 +9.2433776390E-001 -7.8034302719E+001 +9.3910803092E-001 -7.8953874918E+001 +1.6244194415E-001 -1.4399030538E+001
26803300000.000 +1.4510453350E-001 -2.4424240565E+001 +9.3530485802E-001 -7.8624620822E+001 +9.2478669667E-001 -7.8692955923E+001 +1.6265846842E-001 -1.5224948425E+001
27003250000.000 +1.4620296413E-001 -2.5029544030E+001 +9.3366925944E-001 -7.9483043197E+001 +9.3555327410E-001 -7.9702894367E+001 +1.6333080629E-001 -1.5559474680E+001
27203200000.000 +1.4607500456E-001 -2.4845719481E+001 +9.4111714022E-001 -8.0388269861E+001 +9.0682016039E-001 -8.1088053614E+001 +1.6132342848E-001 -1.5753444781E+001
27403150000.000 +1.4626631583E-001 -2.6401710615E+001 +9.3523825219E-001 -8.0611542142E+001 +9.0468091109E-001 -8.1396564837E+001 +1.6317828794E-001 -1.6710009923E+001
27603100000.000 +1.4602698017E-001 -2.5417689106E+001 +9.4660532794E-001 -8.1663643489E+001 +9.0762379103E-001 -8.1842849178E+001 +1.6227035201E-001 -1.6121664881E+001
27803050000.000 +1.4878989237E-001 -2.5447233891E+001 +9.4297526981E-001 -8.2670479393E+001 +9.0073648911E-001 -8.2733775672E+001 +1.6297707002E-001 -1.6159371222E+001
28003000000.000 +1.4816571541E-001 -2.6266391434E+001 +9.4569128008E-001 -8.3032533411E+001 +8.9221031820E-001 -8.2890700276E+001 +1.6356230252E-001 -1.6478224510E+001
28202950000.000 +1.5114186402E-001 -2.7586821564E+001 +9.4351528540E-001 -8.3793532477E+001 +9.0073282486E-001 -8.2902330969E+001 +1.6611851197E-001 -1.7372698390E+001
28402900000.000 +1.5004919486E-001 -2.9052907717E+001 +9.2638320942E-001 -8.4065039937E+001 +9.3302928589E-001 -8.4268006589E+001 +1.6721105838E-001 -1.9162396171E+001
28602850000.000 +1.5291482928E-001 -3.0709795487E+001 +9.1838146571E-001 -8.4289675123E+001 +9.0837087966E-001 -8.4596601856E+001 +1.6829003761E-001 -1.9931500651E+001
28802800000.000 +1.5083945054E-001 -3.1117803615E+001 +9.2164399432E-001 -8.4742612439E+001 +9.2707747944E-001 -8.4120717151E+001 +1.6884593824E-001 -2.0488791799E+001
29002750000.000 +1.5311698423E-001 -3.1413611445E+001 +9.2743275202E-001 -8.5022311081E+001 +9.2753980856E-001 -8.6279543171E+001 +1.7071210453E-001 -2.1200247289E+001
29202700000.000 +1.5382807221E-001 -3.2193409394E+001 +9.2006696780E-001 -8.5281309711E+001 +9.2410383001E-001 -8.6640429103E+001 +1.7183115696E-001 -2.2088539804E+001
29402650000.000 +1.5379583822E-001 -3.3078559906E+001 +9.2635668506E-001 -8.5596925759E+001 +9.2729869912E-001 -8.6878430028E+001 +1.7302554910E-001 -2.2626651238E+001
29602600000.000 +1.5511023976E-001 -3.3303801044E+001 +9.2791883561E-001 -8.6355548850E+001 +9.2923832625E-001 -8.7785975273E+001 +1.7436098998E-001 -2.3533819913E+001
29802550000.000 +1.5370422010E-001 -3.5406341763E+001 +9.2565836722E-001 -8.6464353756E+001 +9.1117019032E-001 -8.8624638908E+001 +1.7395983401E-001 -2.5015380757E+001
30002500000.000 +1.5423534754E-001 -3.4531893288E+001 +9.3372893387E-001 -8.7479702972E+001 +9.1774614999E-001 -8.7726269183E+001 +1.7358491520E-001 -2.4312613313E+001
30202450000.000 +1.5663115603E-001 -3.5252551688E+001 +9.2282483709E-001 -8.8680797957E+001 +9.3453600381E-001 -8.9436082623E+001 +1.7416699598E-001 -2.5113462528E+001
30402400000.000 +1.5523010701E-001 -3.5515281368E+001 +9.3476552965E-001 -8.9564415444E+001 +8.9383234512E-001 -8.9539988108E+001 +1.7299554764E-001 -2.5363172784E+001
30602350000.000 +1.5908932805E-001 -3.7600590640E+001 +9.2559697992E-001 -9.0582842237E+001 +9.0597764447E-001 -8.8539242843E+001 +1.7670579874E-001 -2.6220863482E+001
30802300000.000 +1.5978001124E-001 -3.7070077982E+001 +9.3036102250E-001 -9.1261447706E+001 +8.9664618242E-001 -9.0187648473E+001 +1.7523420087E-001 -2.6047690795E+001
31002250000.000 +1.6119733690E-001 -3.9813833222E+001 +9.0569469366E-001 -9.1944683842E+001 +9.0146918277E-001 -9.0287345310E+001 +1.7669035136E-001 -2.8253134218E+001
31202200000.000 +1.6087904910E-001 -3.9073388283E+001 +9.2558179006E-001 -9.2194772616E+001 +8.9746959162E-001 -9.1464327484E+001 +1.7634633597E-001 -2.7741115806E+001
31402150000.000 +1.6133320327E-001 -4.0372087325E+001 +9.1110583481E-001 -9.3464842080E+001 +9.1654448864E-001 -9.2066433319E+001 +1.7756401781E-001 -2.9238776989E+001
31602100000.000 +1.6181776061E-001 -4.1361771218E+001 +9.1920407607E-001 -9.3083006455E+001 +8.8350038467E-001 -9.3692905551E+001 +1.7673579197E-001 -3.0013797797E+001
31802050000.000 +1.5875604892E-001 -4.4399594157E+001 +8.9819631431E-001 -9.3953160342E+001 +9.1065232386E-001 -9.1795680464E+001 +1.7768747773E-001 -3.2301036250E+001
32002000000.000 +1.5952570519E-001 -4.2982662449E+001 +9.1930899254E-001 -9.3907210511E+001 +9.0843375938E-001 -9.4350298776E+001 +1.7680152972E-001 -3.2101245694E+001
32201950000.000 +1.5906515221E-001 -4.3699841809E+001 +9.0728219841E-001 -9.4478941939E+001 +9.1110943586E-001 -9.4160882298E+001 +1.7623559216E-001 -3.3112820501E+001
32401900000.000 +1.5653191954E-001 -4.3882820675E+001 +9.3157400915E-001 -9.4141618702E+001 +9.0315796486E-001 -9.5257165931E+001 +1.7449172225E-001 -3.3590589515E+001
32601850000.000 +1.6084668516E-001 -4.4277335308E+001 +9.1458863986E-001 -9.5754390331E+001 +9.1712089094E-001 -9.5461512267E+001 +1.7703782583E-001 -3.3917065117E+001
32801800000.000 +1.6216865236E-001 -4.5482926783E+001 +9.1849450389E-001 -9.5598169529E+001 +9.1333470243E-001 -9.7120940612E+001 +1.7668691269E-001 -3.5052695760E+001
33001750000.000 +1.6157267354E-001 -4.6124285726E+001 +9.2120919292E-001 -9.6386375633E+001 +9.1375187651E-001 -9.7006545182E+001 +1.7703266897E-001 -3.5663255381E+001
33201700000.000 +1.6055112735E-001 -4.7101125164E+001 +9.2607031577E-001 -9.6529590310E+001 +9.1751117672E-001 -9.7359518382E+001 +1.7552556936E-001 -3.6386422899E+001
33401650000.000 +1.6050503273E-001 -4.7724348202E+001 +9.2381890480E-001 -9.7142408967E+001 +9.1283950890E-001 -9.8032809347E+001 +1.7605062130E-001 -3.6703036536E+001
33601600000.000 +1.6129966702E-001 -4.8321160622E+001 +9.2289924473E-001 -9.8184767226E+001 +9.0606705826E-001 -9.8331853695E+001 +1.7657152725E-001 -3.7361975170E+001
33801550000.000 +1.6224185511E-001 -4.9240830810E+001 +9.2074567370E-001 -9.9035166888E+001 +9.0738706854E-001 -9.8844379219E+001 +1.7716377089E-001 -3.8024080966E+001
34001500000.000 +1.6159326215E-001 -5.0852354088E+001 +9.1516764425E-001 -9.9259835894E+001 +8.9396168120E-001 -9.9247819926E+001 +1.7613244024E-001 -3.9495668190E+001
34201450000.000 +1.5938196526E-001 -5.1428312106E+001 +9.2077388285E-001 -9.9553155787E+001 +8.9510288416E-001 -9.9918317592E+001 +1.7637106057E-001 -4.0252123678E+001
34401400000.000 +1.6131514548E-001 -5.2314033762E+001 +9.1531397880E-001 -1.0062346958E+002 +8.9753805929E-001 -1.0037397831E+002 +1.7689455433E-001 -4.1083486253E+001
34601350000.000 +1.6280831996E-001 -5.2568739667E+001 +9.1498231705E-001 -1.0149376418E+002 +8.9646565053E-001 -1.0186554659E+002 +1.7790225385E-001 -4.1683667926E+001
34801300000.000 +1.6168365976E-001 -5.3336694661E+001 +9.1733486287E-001 -1.0189663120E+002 +8.7613121246E-001 -1.0144669776E+002 +1.7730384547E-001 -4.2467538869E+001
35001250000.000 +1.6496048313E-001 -5.5161940410E+001 +9.1257271290E-001 -1.0297410916E+002 +8.8459942680E-001 -1.0131845736E+002 +1.7876860856E-001 -4.3279685612E+001
35201200000.000 +1.6344569396E-001 -5.5758218033E+001 +9.0757156956E-001 -1.0312033359E+002 +8.8171868897E-001 -1.0333164472E+002 +1.7811660811E-001 -4.4993146625E+001
35401150000.000 +1.6388677850E-001 -5.6364905968E+001 +9.0744004321E-001 -1.0397501499E+002 +8.8922557887E-001 -1.0328696321E+002 +1.7756940760E-001 -4.5755067073E+001
35601100000.000 +1.6322900311E-001 -5.7444192155E+001 +9.0939655679E-001 -1.0435028482E+002 +8.9045151720E-001 -1.0374788765E+002 +1.7733168544E-001 -4.7042492589E+001
35801050000.000 +1.6612834100E-001 -5.8592057181E+001 +8.9953070728E-001 -1.0525314065E+002 +8.8616169337E-001 -1.0481887120E+002 +1.7675273220E-001 -4.8443518482E+001
36001000000.000 +1.6251404035E-001 -5.9758619194E+001 +9.0657133789E-001 -1.0497548078E+002 +8.8180734723E-001 -1.0584684273E+002 +1.7449987016E-001 -5.0075953728E+001
36200950000.000 +1.6183361432E-001 -6.1036844436E+001 +9.0304362368E-001 -1.0636767469E+002 +8.9946025570E-001 -1.0487896266E+002 +1.7266607626E-001 -5.1114242404E+001
36400900000.000 +1.5850776712E-001 -6.1440439496E+001 +9.0602298670E-001 -1.0565693686E+002 +9.0515595836E-001 -1.0655073176E+002 +1.6892258552E-001 -5.2564463137E+001
36600850000.000 +1.5593934691E-001 -6.3224692276E+001 +9.0337923369E-001 -1.0635285007E+002 +8.8763307696E-001 -1.0606949882E+002 +1.6611830038E-001 -5.3713971736E+001
36800800000.000 +1.5387397530E-001 -6.2348452949E+001 +9.1952060692E-001 -1.0621733273E+002 +9.0904072453E-001 -1.0715434709E+002 +1.6491489839E-001 -5.3658473955E+001
37000750000.000 +1.5247199518E-001 -6.2998496455E+001 +9.1206452882E-001 -1.0712346083E+002 +9.0763889823E-001 -1.0726953094E+002 +1.6354919019E-001 -5.4614908655E+001
37200700000.000 +1.4658361956E-001 -6.3556235635E+001 +9.2191080433E-001 -1.0658109646E+002 +9.0157152971E-001 -1.0761918041E+002 +1.5999768354E-001 -5.5519973483E+001
37400650000.000 +1.4806453829E-001 -6.3353553609E+001 +9.2440447455E-001 -1.0817802702E+002 +8.9977137452E-001 -1.0777056731E+002 +1.6010531564E-001 -5.5444744267E+001
37600600000.000 +1.4692135631E-001 -6.3898821452E+001 +9.3139043276E-001 -1.0887472736E+002 +9.0109187395E-001 -1.0908942196E+002 +1.5704073801E-001 -5.6230158026E+001
37800550000.000 +1.4734191946E-001 -6.3609201384E+001 +9.2818091803E-001 -1.0997495880E+002 +8.8614813540E-001 -1.0897137976E+002 +1.5683928696E-001 -5.6106231335E+001
38000500000.000 +1.4836546882E-001 -6.4542512537E+001 +9.2818581330E-001 -1.1059561859E+002 +8.9801071602E-001 -1.0847874752E+002 +1.5666983936E-001 -5.6731177827E+001
38200450000.000 +1.5019040757E-001 -6.5776646237E+001 +9.1670524307E-001 -1.1201330132E+002 +8.9520837890E-001 -1.1024305026E+002 +1.5463668168E-001 -5.8339354876E+001
38400400000.000 +1.4677061076E-001 -6.7959965013E+001 +9.0940188438E-001 -1.1197030816E+002 +8.7749766485E-001 -1.1003049130E+002 +1.5220021402E-001 -5.9899817647E+001
38600350000.000 +1.4581449712E-001 -6.6818488571E+001 +9.1302486230E-001 -1.1282941082E+002 +8.9875909481E-001 -1.1114287085E+002 +1.5032819269E-001 -6.0446372063E+001
38800300000.000 +1.4343585158E-001 -6.9598771208E+001 +8.9302223902E-001 -1.1317840215E+002 +8.8632879227E-001 -1.1142877475E+002 +1.4803567326E-001 -6.3489136035E+001
39000250000.000 +1.4376482954E-001 -6.9089113621E+001 +8.9685398635E-001 -1.1359008760E+002 +8.8235832209E-001 -1.1287534040E+002 +1.4559575161E-001 -6.4038915402E+001
39200200000.000 +1.4786323829E-001 -7.0066829057E+001 +8.8648368926E-001 -1.1479182305E+002 +8.7163148461E-001 -1.1289003530E+002 +1.4438545281E-001 -6.5099583881E+001
39400150000.000 +1.4257922881E-001 -6.7985791171E+001 +8.9076583289E-001 -1.1403459582E+002 +8.9099103722E-001 -1.1436414487E+002 +1.3742010972E-001 -6.4950631458E+001
39600100000.000 +1.3964427374E-001 -7.0284109420E+001 +8.8615916321E-001 -1.1410703671E+002 +8.7664141223E-001 -1.1387143153E+002 +1.3383763622E-001 -6.6535158215E+001
39800050000.000 +1.4386678860E-001 -6.6065523785E+001 +9.1046299617E-001 -1.1432590413E+002 +9.0750918764E-001 -1.1505415467E+002 +1.3269551458E-001 -6.2885974071E+001
40000000000.000 +1.4781766303E-001 -6.7734666954E+001 +9.1384783897E-001 -1.1571387089E+002 +8.9348406617E-001 -1.1659188626E+002 +1.3460011592E-001 -6.3164239383E+001
