# Supplementary material for: Conductivity and radio frequency performance data for silver nanoparticle inks deposited via aerosol jet deposition and processed under varying conditions
Source: Data Brief. 2020 Sep 24;33:106331. doi: 10.1016/j.dib.2020.106331 (PMC7560714; doi:10.1016/j.dib.2020.106331)
Supplement: Supplementary file 3 [file mmc3.zip › Sintering Study/ANP Ink/RF Data/ANP_08_02.S2P]

!  2-Port S-parameters saved by WinCal
! VAR MeasName=S-Parameters (CALIBRATED_DATA) read from VNA (E8364B)
! VAR MeasDate=11/27/2017 2:56:22 PM
! VAR NAME=AFRL171016_11_02
! VAR FILENAME=AFRL171016_11_02.S2P
! VAR DATE=11/27/2017 2:56:22 PM
! VAR PHYS_PORTS=1,2
! VAR ObjTypeName=DATASET
! VAR IndexType=Frequency
!
# Hz S MA R 50
10000000.000 +2.4719778094E-002 -3.0836293503E+000 +9.7181392593E-001 -1.6686819430E-001 +9.7087309773E-001 +4.7803546713E-002 +2.6266128345E-002 -3.4334859557E+000
209950000.000 +2.5436538357E-002 +2.0999998896E+000 +9.7178395927E-001 -7.1215697505E-001 +9.7203564178E-001 -6.8923262559E-001 +2.5520846405E-002 +2.9072220486E+000
409900000.000 +2.5509779833E-002 +4.9099774165E+000 +9.7117904529E-001 -1.3425140580E+000 +9.7178497427E-001 -1.3269763517E+000 +2.5509526404E-002 +4.8998705596E+000
609850000.000 +2.5590168950E-002 +6.0407474046E+000 +9.7078384565E-001 -2.0026831986E+000 +9.7163822559E-001 -2.0302885070E+000 +2.5716895783E-002 +6.4182948061E+000
809800000.000 +2.5866878875E-002 +9.9827468008E+000 +9.7039771740E-001 -2.6416681421E+000 +9.7054118399E-001 -2.6229283887E+000 +2.5883490294E-002 +1.0131288034E+001
1009750000.000 +2.5512679184E-002 +1.2141318515E+001 +9.6893101661E-001 -3.2219025783E+000 +9.6938770827E-001 -3.2167524839E+000 +2.5614159053E-002 +1.2100261959E+001
1209700000.000 +2.6612752545E-002 +1.4849263351E+001 +9.6868347254E-001 -3.8024319166E+000 +9.6924788205E-001 -3.8091934795E+000 +2.6652910534E-002 +1.5162192374E+001
1409650000.000 +2.7204382632E-002 +1.6346860261E+001 +9.6842429729E-001 -4.4269598521E+000 +9.6860741991E-001 -4.4385524011E+000 +2.7423363216E-002 +1.6467919753E+001
1609600000.000 +2.7756699172E-002 +1.6459511911E+001 +9.6807308121E-001 -5.1189289586E+000 +9.6845655501E-001 -5.0915046912E+000 +2.7884514512E-002 +1.7058196681E+001
1809550000.000 +2.7825243981E-002 +1.7902333527E+001 +9.6724099266E-001 -5.7338060562E+000 +9.6723203938E-001 -5.6380317337E+000 +2.8117732415E-002 +1.8886639563E+001
2009500000.000 +2.7671395156E-002 +2.1908786544E+001 +9.6560225018E-001 -6.2733957768E+000 +9.6604049359E-001 -6.2896630113E+000 +2.7905294886E-002 +2.1247290237E+001
2209450000.000 +2.9190045369E-002 +2.4366713560E+001 +9.6516747192E-001 -6.8085673379E+000 +9.6528207751E-001 -6.8628211716E+000 +2.8932793945E-002 +2.5021443808E+001
2409400000.000 +3.0392337755E-002 +2.5817044137E+001 +9.6489540788E-001 -7.3874390810E+000 +9.6513922583E-001 -7.3990882161E+000 +3.0146385934E-002 +2.5906707523E+001
2609350000.000 +3.1565425092E-002 +2.7362849361E+001 +9.6458344404E-001 -7.9779572265E+000 +9.6545313667E-001 -8.0086554769E+000 +3.1529009257E-002 +2.7480908268E+001
2809300000.000 +3.2836690699E-002 +2.7790275096E+001 +9.6448307855E-001 -8.5840280976E+000 +9.6457084382E-001 -8.5605593963E+000 +3.2615383764E-002 +2.8186761169E+001
3009250000.000 +3.3527872556E-002 +2.8301471724E+001 +9.6349956573E-001 -9.1914188939E+000 +9.6364513939E-001 -9.1985815408E+000 +3.3126540485E-002 +2.8738747392E+001
3209200000.000 +3.4410401871E-002 +3.0323915843E+001 +9.6285873199E-001 -9.7247348162E+000 +9.6298686311E-001 -9.7290125260E+000 +3.3907767193E-002 +3.0821363301E+001
3409150000.000 +3.5554302384E-002 +3.0916856522E+001 +9.6247079753E-001 -1.0297594898E+001 +9.6231501584E-001 -1.0302150327E+001 +3.5118570131E-002 +3.2253847948E+001
3609100000.000 +3.6756228617E-002 +3.1309707201E+001 +9.6144590828E-001 -1.0835111144E+001 +9.6174644341E-001 -1.0864544215E+001 +3.6209672748E-002 +3.2733827103E+001
3809050000.000 +3.7874543353E-002 +3.2659618097E+001 +9.6150494081E-001 -1.1491640458E+001 +9.6216992624E-001 -1.1475915464E+001 +3.7609414952E-002 +3.3545641753E+001
4009000000.000 +3.9433166044E-002 +3.2533729083E+001 +9.6043527520E-001 -1.2001606807E+001 +9.6151840034E-001 -1.2022369998E+001 +3.9218081587E-002 +3.3896847368E+001
4208950000.000 +4.0357046561E-002 +3.2965259534E+001 +9.6073268379E-001 -1.2596920075E+001 +9.6137536212E-001 -1.2572069613E+001 +3.9682878313E-002 +3.4205869353E+001
4408900000.000 +4.1573713428E-002 +3.3136520737E+001 +9.6033955098E-001 -1.3182203903E+001 +9.6070362366E-001 -1.3174550823E+001 +4.1211724017E-002 +3.4888603957E+001
4608850000.000 +4.2720951914E-002 +3.3699546427E+001 +9.6023123800E-001 -1.3744169694E+001 +9.6106857041E-001 -1.3748414511E+001 +4.2348543248E-002 +3.5557309180E+001
4808800000.000 +4.4099086965E-002 +3.3782320551E+001 +9.5915311795E-001 -1.4337053236E+001 +9.6032168073E-001 -1.4341872646E+001 +4.3611478581E-002 +3.6036790828E+001
5008750000.000 +4.5385242070E-002 +3.4046207499E+001 +9.5985948116E-001 -1.4865520576E+001 +9.6147102989E-001 -1.4892043546E+001 +4.5191119852E-002 +3.5874000670E+001
5208700000.000 +4.6589308250E-002 +3.4257130831E+001 +9.5943994016E-001 -1.5495141652E+001 +9.6013457587E-001 -1.5550583282E+001 +4.6455968898E-002 +3.6270409699E+001
5408650000.000 +4.8351852410E-002 +3.3671204296E+001 +9.5951552457E-001 -1.6032121192E+001 +9.6024239095E-001 -1.6039054360E+001 +4.8035755259E-002 +3.6142274780E+001
5608600000.000 +4.9501628498E-002 +3.3758619601E+001 +9.6003951437E-001 -1.6694330339E+001 +9.6083308217E-001 -1.6675150220E+001 +4.9269140827E-002 +3.5692873344E+001
5808550000.000 +5.1012212700E-002 +3.3368831024E+001 +9.5963668063E-001 -1.7241543959E+001 +9.5983212497E-001 -1.7232186312E+001 +5.0714414575E-002 +3.5744348701E+001
6008500000.000 +5.2088244110E-002 +3.2865359181E+001 +9.5948469936E-001 -1.7802431061E+001 +9.5953124061E-001 -1.7766488036E+001 +5.1894993147E-002 +3.5660630116E+001
6208450000.000 +5.3424330065E-002 +3.2907122115E+001 +9.5890160114E-001 -1.8374245354E+001 +9.5921421873E-001 -1.8364715527E+001 +5.3071998903E-002 +3.5520912944E+001
6408400000.000 +5.4474051320E-002 +3.2472733641E+001 +9.5871221226E-001 -1.8985444822E+001 +9.5947064985E-001 -1.9008672446E+001 +5.4317412352E-002 +3.5012350856E+001
6608350000.000 +5.5814134416E-002 +3.2174226252E+001 +9.5736681482E-001 -1.9547118554E+001 +9.5828215105E-001 -1.9542364601E+001 +5.5410613437E-002 +3.4832982149E+001
6808300000.000 +5.7206348577E-002 +3.1812279704E+001 +9.5867764111E-001 -2.0088722649E+001 +9.5944317173E-001 -2.0047458749E+001 +5.6910525516E-002 +3.4446801463E+001
7008250000.000 +5.8205578167E-002 +3.1514860751E+001 +9.5746222270E-001 -2.0742575831E+001 +9.5848045996E-001 -2.0791653221E+001 +5.7879036060E-002 +3.4330417743E+001
7208200000.000 +5.9531614561E-002 +3.1091038955E+001 +9.5685940532E-001 -2.1285427762E+001 +9.5771711855E-001 -2.1256002423E+001 +5.9010490342E-002 +3.3933715273E+001
7408150000.000 +6.0608048723E-002 +3.0640051308E+001 +9.5678716037E-001 -2.1908277889E+001 +9.5836239416E-001 -2.1934531039E+001 +6.0005174742E-002 +3.3554544992E+001
7608100000.000 +6.1967100772E-002 +3.0171202776E+001 +9.5672725402E-001 -2.2414773014E+001 +9.5551124419E-001 -2.2458310103E+001 +6.1408059412E-002 +3.3433835176E+001
7808050000.000 +6.3009821500E-002 +2.9605713924E+001 +9.5563174118E-001 -2.2982334017E+001 +9.5483009638E-001 -2.3040160496E+001 +6.2264077873E-002 +3.2844172858E+001
8008000000.000 +6.4444808161E-002 +2.9059746043E+001 +9.5497769839E-001 -2.3528580392E+001 +9.5519744027E-001 -2.3586003965E+001 +6.3194035464E-002 +3.2977107644E+001
8207950000.000 +6.5012175128E-002 +2.9059697024E+001 +9.5544268223E-001 -2.4288220773E+001 +9.5682415482E-001 -2.4330702748E+001 +6.4363998116E-002 +3.2665659268E+001
8407900000.000 +6.6994425605E-002 +2.8647206950E+001 +9.5286085937E-001 -2.4767730708E+001 +9.5307541863E-001 -2.4751265875E+001 +6.5982199868E-002 +3.2541194735E+001
8607850000.000 +6.8107269415E-002 +2.8349468431E+001 +9.5483440571E-001 -2.5243549747E+001 +9.5710685389E-001 -2.5166880979E+001 +6.7276364691E-002 +3.2721144406E+001
8807800000.000 +7.0056096752E-002 +2.8019693382E+001 +9.5340903865E-001 -2.5922344471E+001 +9.5470197146E-001 -2.6007441144E+001 +6.9230953559E-002 +3.2323843635E+001
9007750000.000 +7.0796093720E-002 +2.7094187892E+001 +9.5216758770E-001 -2.6445915602E+001 +9.5276872503E-001 -2.6427245381E+001 +7.0239039339E-002 +3.1259311701E+001
9207700000.000 +7.1892494660E-002 +2.6685756432E+001 +9.5296087045E-001 -2.7024060854E+001 +9.5560490916E-001 -2.7078385646E+001 +7.1507220587E-002 +3.0776868191E+001
9407650000.000 +7.3429600462E-002 +2.6131635976E+001 +9.5278013482E-001 -2.7584968224E+001 +9.5456577905E-001 -2.7713044152E+001 +7.2774564548E-002 +3.0511435580E+001
9607600000.000 +7.4849776216E-002 +2.5531807743E+001 +9.5106451022E-001 -2.8163497391E+001 +9.5301360244E-001 -2.8313962336E+001 +7.4066846390E-002 +2.9988288140E+001
9807550000.000 +7.5623239452E-002 +2.4493589727E+001 +9.5144057020E-001 -2.8696955163E+001 +9.5222646571E-001 -2.8766381899E+001 +7.4967188100E-002 +2.9493122377E+001
10007500000.000 +7.6216512412E-002 +2.3356500127E+001 +9.5262499719E-001 -2.9410854095E+001 +9.5378263634E-001 -2.9466060251E+001 +7.5985512609E-002 +2.8604878189E+001
10207450000.000 +7.7612397964E-002 +2.3334266489E+001 +9.5032237905E-001 -2.9914220535E+001 +9.4783579274E-001 -2.9921798280E+001 +7.6971477503E-002 +2.8535605165E+001
10407400000.000 +7.8556273650E-002 +2.2693404945E+001 +9.5211739085E-001 -3.0370600353E+001 +9.5125860011E-001 -3.0147119912E+001 +7.8291143246E-002 +2.8339944106E+001
10607350000.000 +7.9302033721E-002 +2.2378864669E+001 +9.4991442072E-001 -3.1097184688E+001 +9.5169790679E-001 -3.1168394150E+001 +7.8869750807E-002 +2.7787317684E+001
10807300000.000 +8.0939540328E-002 +2.1659044853E+001 +9.5011764621E-001 -3.1543310541E+001 +9.4534798442E-001 -3.1439617315E+001 +8.0297040953E-002 +2.7512395061E+001
11007250000.000 +8.1892947553E-002 +2.0849687758E+001 +9.4988232068E-001 -3.2091146545E+001 +9.5162523347E-001 -3.1953569906E+001 +8.1643248643E-002 +2.7098202498E+001
11207200000.000 +8.3559836413E-002 +2.0268267618E+001 +9.5104794338E-001 -3.2582101465E+001 +9.4971983990E-001 -3.2502798963E+001 +8.3019559467E-002 +2.6890387406E+001
11407150000.000 +8.4239450297E-002 +1.9901438962E+001 +9.4671690260E-001 -3.3353729281E+001 +9.4896045814E-001 -3.3299912211E+001 +8.4229250854E-002 +2.6288624248E+001
11607100000.000 +8.4287853339E-002 +1.8486773051E+001 +9.4781876050E-001 -3.3411978906E+001 +9.4547900952E-001 -3.3581764329E+001 +8.5546807118E-002 +2.5135709983E+001
11807050000.000 +8.5392810777E-002 +1.8355798658E+001 +9.5020924895E-001 -3.4409774338E+001 +9.5511841946E-001 -3.4457441614E+001 +8.5877942082E-002 +2.4177188203E+001
12007000000.000 +8.6792576652E-002 +1.7547754294E+001 +9.4497732929E-001 -3.4544228583E+001 +9.4228871960E-001 -3.5006870476E+001 +8.6769919594E-002 +2.3810354800E+001
12206950000.000 +8.7588151966E-002 +1.7268422782E+001 +9.4793587191E-001 -3.5331432832E+001 +9.5316735595E-001 -3.5202761146E+001 +8.8235437741E-002 +2.3954802472E+001
12406900000.000 +8.9001914006E-002 +1.6644556326E+001 +9.4766550293E-001 -3.5725116646E+001 +9.5063998989E-001 -3.6329782071E+001 +8.9842088251E-002 +2.3234224263E+001
12606850000.000 +8.8514072413E-002 +1.6723334264E+001 +9.4955688657E-001 -3.6500000810E+001 +9.5010017316E-001 -3.6681221361E+001 +9.0259419738E-002 +2.2928152607E+001
12806800000.000 +9.0962334000E-002 +1.7238351550E+001 +9.4614288956E-001 -3.6724338253E+001 +9.4833004413E-001 -3.7304729736E+001 +9.1399656642E-002 +2.2441147793E+001
13006750000.000 +9.3977331063E-002 +1.5494157650E+001 +9.5227092672E-001 -3.7723218220E+001 +9.5562574411E-001 -3.7898973731E+001 +9.2093398833E-002 +2.1887468932E+001
13206700000.000 +9.4195935485E-002 +1.4984718407E+001 +9.4849769960E-001 -3.8364819433E+001 +9.4995590920E-001 -3.8882232620E+001 +9.2693489285E-002 +2.2361337267E+001
13406650000.000 +9.5217457062E-002 +1.3247224400E+001 +9.5273877054E-001 -3.8901987445E+001 +9.4847045871E-001 -3.8688827011E+001 +9.4914984929E-002 +2.1917994966E+001
13606600000.000 +9.5391355488E-002 +1.2388475597E+001 +9.5063092956E-001 -3.9459066815E+001 +9.5388844749E-001 -3.9439631574E+001 +9.6432468657E-002 +2.1291992434E+001
13806550000.000 +9.7037493414E-002 +1.2206494801E+001 +9.4924307141E-001 -4.0257192359E+001 +9.4600007912E-001 -4.0087713200E+001 +9.8191622631E-002 +2.0801596459E+001
14006500000.000 +9.7283108089E-002 +1.1008659975E+001 +9.4654419595E-001 -4.0669087372E+001 +9.4792292442E-001 -4.0287151423E+001 +9.8314498519E-002 +1.9247307470E+001
14206450000.000 +9.7741686640E-002 +1.0457442189E+001 +9.4959053225E-001 -4.1245832440E+001 +9.4980299690E-001 -4.0864082030E+001 +9.8721945616E-002 +1.9166562262E+001
14406400000.000 +9.9226007295E-002 +9.9259379508E+000 +9.4970507110E-001 -4.1813246269E+001 +9.4609748049E-001 -4.1105587604E+001 +1.0005456424E-001 +1.8865174485E+001
14606350000.000 +9.9273714318E-002 +9.3410769240E+000 +9.4365844799E-001 -4.2083128524E+001 +9.4704485653E-001 -4.1700173034E+001 +1.0031072957E-001 +1.8292872822E+001
14806300000.000 +1.0019218932E-001 +9.0833720743E+000 +9.5047478967E-001 -4.2439276745E+001 +9.4841248458E-001 -4.2380095909E+001 +1.0162817575E-001 +1.8272918339E+001
15006250000.000 +1.0172646283E-001 +8.6877030044E+000 +9.4543959538E-001 -4.3240171978E+001 +9.5093330594E-001 -4.3364247432E+001 +1.0291313111E-001 +1.7643958984E+001
15206200000.000 +1.0125693219E-001 +8.2074305837E+000 +9.5015867528E-001 -4.3310622797E+001 +9.4486360467E-001 -4.3173110223E+001 +1.0272825816E-001 +1.7727931184E+001
15406150000.000 +1.0378135184E-001 +6.4878423223E+000 +9.5202948768E-001 -4.4318711679E+001 +9.6047002961E-001 -4.4196659084E+001 +1.0572187436E-001 +1.6889931638E+001
15606100000.000 +1.0322728298E-001 +5.8138136110E+000 +9.5056802875E-001 -4.4703760978E+001 +9.4754705838E-001 -4.5473343359E+001 +1.0640653035E-001 +1.6155958867E+001
15806050000.000 +1.0341703835E-001 +5.6212929969E+000 +9.5177050784E-001 -4.5668956811E+001 +9.5574789418E-001 -4.5512418208E+001 +1.0743502905E-001 +1.5745707823E+001
16006000000.000 +1.0430965219E-001 +4.6340214617E+000 +9.5483217336E-001 -4.5830686671E+001 +9.5228992042E-001 -4.6613723118E+001 +1.0860246947E-001 +1.5240589570E+001
16205950000.000 +1.0430564624E-001 +4.8491019282E+000 +9.5554021574E-001 -4.6787021697E+001 +9.4809951892E-001 -4.7188717617E+001 +1.0903197245E-001 +1.4958940289E+001
16405900000.000 +1.0684562697E-001 +3.0785973712E+000 +9.4911224949E-001 -4.6639953345E+001 +9.4241437465E-001 -4.8421206084E+001 +1.1180179038E-001 +1.3319078579E+001
16605850000.000 +1.0608642336E-001 +3.6008929316E+000 +9.5689203859E-001 -4.7892012380E+001 +9.5278757054E-001 -4.8068721929E+001 +1.1176482342E-001 +1.3961348514E+001
16805800000.000 +1.0847129613E-001 +4.3597848919E+000 +9.4488924522E-001 -4.8602672798E+001 +9.5267259369E-001 -4.9594859661E+001 +1.1262625120E-001 +1.4336916183E+001
17005750000.000 +1.0868243472E-001 +3.3250397663E+000 +9.5340522726E-001 -4.9363354891E+001 +9.4155169168E-001 -4.9072009589E+001 +1.1421771600E-001 +1.3623937063E+001
17205700000.000 +1.0900853993E-001 +2.4575524096E+000 +9.4655952829E-001 -4.9739312152E+001 +9.5111507786E-001 -5.0175332559E+001 +1.1552647685E-001 +1.3010904758E+001
17405650000.000 +1.0875940237E-001 +2.6111241026E+000 +9.5300580931E-001 -5.0397649856E+001 +9.4442878886E-001 -5.0565983042E+001 +1.1626879883E-001 +1.2525509223E+001
17605600000.000 +1.1117024765E-001 +1.7909846665E+000 +9.4202885902E-001 -5.0940940384E+001 +9.4716079268E-001 -5.0831633544E+001 +1.1787477637E-001 +1.1638372914E+001
17805550000.000 +1.1198423886E-001 +7.9342618818E-001 +9.5279658249E-001 -5.1494421796E+001 +9.4815127805E-001 -5.1005522826E+001 +1.1869524292E-001 +1.1315184542E+001
18005500000.000 +1.1247548194E-001 +7.6444926346E-001 +9.4379644585E-001 -5.2161788265E+001 +9.5471200605E-001 -5.2242412397E+001 +1.1913680106E-001 +1.1062404566E+001
18205450000.000 +1.1359718349E-001 -2.7363256643E-001 +9.4455134509E-001 -5.2325546506E+001 +9.5159033787E-001 -5.2435775513E+001 +1.2055607306E-001 +1.0182671185E+001
18405400000.000 +1.1315123351E-001 -7.4924536410E-001 +9.4698625544E-001 -5.3264879862E+001 +9.6301722785E-001 -5.2727714480E+001 +1.2166048139E-001 +9.5906701271E+000
18605350000.000 +1.1416466928E-001 -7.0971878907E-001 +9.4791913442E-001 -5.4008112828E+001 +9.5992655194E-001 -5.4164699048E+001 +1.2237951770E-001 +9.1761561501E+000
18805300000.000 +1.1563340470E-001 -2.0724664549E+000 +9.4931101754E-001 -5.4073388683E+001 +9.4057512424E-001 -5.4361143571E+001 +1.2371446690E-001 +8.3292971293E+000
19005250000.000 +1.1701440883E-001 -2.4870049409E+000 +9.5406689416E-001 -5.4577930933E+001 +9.6035160758E-001 -5.4630831314E+001 +1.2561840851E-001 +8.3867668286E+000
19205200000.000 +1.1605969511E-001 -3.6196526740E+000 +9.5806093577E-001 -5.5081492424E+001 +9.5049237967E-001 -5.6571362258E+001 +1.2586788268E-001 +6.9713093764E+000
19405150000.000 +1.1674441960E-001 -3.2539040998E+000 +9.5653140922E-001 -5.5958870445E+001 +9.4202583205E-001 -5.6622442523E+001 +1.2589236470E-001 +6.9049958107E+000
19605100000.000 +1.1637419336E-001 -4.3189446080E+000 +9.6175804247E-001 -5.6154530600E+001 +9.3976173608E-001 -5.7261753349E+001 +1.2619786727E-001 +6.3058462690E+000
19805050000.000 +1.1831708704E-001 -4.0454195567E+000 +9.5790921851E-001 -5.7431547967E+001 +9.4970520545E-001 -5.7849166289E+001 +1.2814817616E-001 +6.2724046159E+000
20005000000.000 +1.2110578196E-001 -5.0300188869E+000 +9.4903923280E-001 -5.7741402012E+001 +9.4047838398E-001 -5.8919038839E+001 +1.2983575896E-001 +5.7830073228E+000
20204950000.000 +1.2064773093E-001 -5.1266802752E+000 +9.5986439391E-001 -5.8699487953E+001 +9.4584797683E-001 -5.8450913172E+001 +1.3126378995E-001 +5.6741736087E+000
20404900000.000 +1.2171300070E-001 -5.3588284997E+000 +9.5375438237E-001 -5.9196054965E+001 +9.4469199289E-001 -6.0049383298E+001 +1.3082632090E-001 +4.9106021593E+000
20604850000.000 +1.2456717228E-001 -6.0922629338E+000 +9.4986456579E-001 -5.9907285702E+001 +9.2899069586E-001 -5.9588484325E+001 +1.3292432272E-001 +4.5043104309E+000
20804800000.000 +1.2445543660E-001 -6.8453854945E+000 +9.4318964061E-001 -6.0427027259E+001 +9.5039876888E-001 -6.0253117298E+001 +1.3369595561E-001 +3.7364591761E+000
21004750000.000 +1.2559229679E-001 -7.2615846835E+000 +9.4947441059E-001 -6.1185959955E+001 +9.4460527878E-001 -6.1086621819E+001 +1.3492940798E-001 +3.4942911489E+000
21204700000.000 +1.2689757992E-001 -7.8502802894E+000 +9.3551313195E-001 -6.1456442512E+001 +9.5278437375E-001 -6.1594097238E+001 +1.3531874425E-001 +2.7965925101E+000
21404650000.000 +1.2754137778E-001 -8.7074028644E+000 +9.4280301780E-001 -6.1806085480E+001 +9.4705618158E-001 -6.1751187779E+001 +1.3655991950E-001 +2.3695509024E+000
21604600000.000 +1.2521674833E-001 -8.5957755627E+000 +9.3380149960E-001 -6.3134853920E+001 +9.6842568575E-001 -6.2489394653E+001 +1.3569077187E-001 +1.8692335866E+000
21804550000.000 +1.3021881052E-001 -9.9383388480E+000 +9.4101963979E-001 -6.2980385024E+001 +9.4946282516E-001 -6.3566975480E+001 +1.3902797199E-001 +9.7515134351E-001
22004500000.000 +1.2891383055E-001 -1.0395972140E+001 +9.4425515622E-001 -6.3756366709E+001 +9.5770909683E-001 -6.2806181626E+001 +1.3915034488E-001 +7.8056791296E-001
22204450000.000 +1.3164331651E-001 -1.0871113581E+001 +9.4705123310E-001 -6.4001139047E+001 +9.5991591010E-001 -6.4290484838E+001 +1.4183228071E-001 +7.6447957159E-001
22404400000.000 +1.3158970066E-001 -1.1180289320E+001 +9.4236860182E-001 -6.5088679120E+001 +9.5018562363E-001 -6.5443709772E+001 +1.4228448279E-001 -1.8880495888E-003
22604350000.000 +1.3204106847E-001 -1.2139037768E+001 +9.4813809816E-001 -6.5262991504E+001 +9.4694831232E-001 -6.5802429013E+001 +1.4298090344E-001 -3.1930647436E-001
22804300000.000 +1.3157347403E-001 -1.2346354213E+001 +9.5242789143E-001 -6.6333434174E+001 +9.5176971406E-001 -6.6955686439E+001 +1.4448469922E-001 -9.1375157283E-001
23004250000.000 +1.3306468477E-001 -1.2188087479E+001 +9.5287522730E-001 -6.6926227989E+001 +9.3381079641E-001 -6.7648444349E+001 +1.4508915196E-001 -1.5794137439E+000
23204200000.000 +1.3474907836E-001 -1.3422447443E+001 +9.5074940589E-001 -6.7282937342E+001 +9.2997611156E-001 -6.8078106824E+001 +1.4602688195E-001 -1.9298225773E+000
23404150000.000 +1.3511681352E-001 -1.3845407924E+001 +9.5888066996E-001 -6.8611891716E+001 +9.4196544130E-001 -6.8352389615E+001 +1.4749650954E-001 -2.0892980493E+000
23604100000.000 +1.3558142154E-001 -1.4505648455E+001 +9.4796456126E-001 -6.8645426985E+001 +9.3379558030E-001 -7.0496783155E+001 +1.4779270352E-001 -3.1525227381E+000
23804050000.000 +1.3651012782E-001 -1.3933548603E+001 +9.5815666282E-001 -6.9459511587E+001 +9.1333645896E-001 -6.9120089421E+001 +1.4857147768E-001 -1.9471633072E+000
24004000000.000 +1.3904091503E-001 -1.5941405935E+001 +9.4466785350E-001 -6.9835669655E+001 +9.3467905510E-001 -7.0894461341E+001 +1.5065479297E-001 -3.5604960218E+000
24203950000.000 +1.4087485780E-001 -1.5160036030E+001 +9.4443446996E-001 -7.1023004930E+001 +9.1861509779E-001 -7.1666719949E+001 +1.5194720423E-001 -3.5940715924E+000
24403900000.000 +1.4157473883E-001 -1.8614321270E+001 +9.3296822408E-001 -7.0853582388E+001 +9.2910412415E-001 -7.1520664948E+001 +1.5544105924E-001 -5.2236493471E+000
24603850000.000 +1.3939538294E-001 -1.9024953985E+001 +9.4370343538E-001 -7.1603534120E+001 +9.3077510829E-001 -7.1627192774E+001 +1.5599907802E-001 -6.0640117434E+000
24803800000.000 +1.4130731487E-001 -1.8993438189E+001 +9.3149091663E-001 -7.1840525070E+001 +9.3476188587E-001 -7.3391748235E+001 +1.5837683318E-001 -7.0529352590E+000
25003750000.000 +1.3736023149E-001 -1.9340659386E+001 +9.4484159485E-001 -7.2147427785E+001 +9.1542603939E-001 -7.2712359177E+001 +1.5502798165E-001 -8.1317285698E+000
25203700000.000 +1.3992638659E-001 -1.9284780155E+001 +9.3851493859E-001 -7.3257671071E+001 +9.4906158361E-001 -7.2733707760E+001 +1.5757037402E-001 -8.5554846589E+000
25403650000.000 +1.4340726394E-001 -1.9537759302E+001 +9.2991448532E-001 -7.3646367004E+001 +9.3158555510E-001 -7.4275998439E+001 +1.5747621358E-001 -9.1446020125E+000
25603600000.000 +1.4221051954E-001 -2.1059616643E+001 +9.2752117552E-001 -7.3981099791E+001 +9.2888611647E-001 -7.3380593002E+001 +1.5810436347E-001 -1.0264943296E+001
25803550000.000 +1.4476261999E-001 -2.1040438646E+001 +9.3100479031E-001 -7.4389964197E+001 +9.4095016395E-001 -7.4682541979E+001 +1.5858035371E-001 -9.8806805436E+000
26003500000.000 +1.4585935648E-001 -2.1739527525E+001 +9.3117072783E-001 -7.5785492094E+001 +9.3777439604E-001 -7.4885774206E+001 +1.5946379884E-001 -1.0927027522E+001
26203450000.000 +1.4581599882E-001 -2.2585080437E+001 +9.2754038229E-001 -7.6011359030E+001 +9.3605469480E-001 -7.5271692044E+001 +1.5968228919E-001 -1.1432172769E+001
26403400000.000 +1.4794477602E-001 -2.2732317552E+001 +9.4084220400E-001 -7.6713906592E+001 +9.3236514512E-001 -7.5497510806E+001 +1.6237150561E-001 -1.1432908499E+001
26603350000.000 +1.4958073059E-001 -2.2958745624E+001 +9.2659522158E-001 -7.6789496166E+001 +9.4324707928E-001 -7.7674179332E+001 +1.6236803618E-001 -1.2177074280E+001
26803300000.000 +1.4857554010E-001 -2.3896958318E+001 +9.3801339480E-001 -7.7319535434E+001 +9.2911211941E-001 -7.7446619509E+001 +1.6261019154E-001 -1.3024796318E+001
27003250000.000 +1.4989553631E-001 -2.4427720683E+001 +9.3730551160E-001 -7.8279357638E+001 +9.4031790039E-001 -7.8466123309E+001 +1.6329474553E-001 -1.3288515085E+001
27203200000.000 +1.4965262403E-001 -2.4069393686E+001 +9.4524724935E-001 -7.9159381547E+001 +9.1206517244E-001 -7.9906869175E+001 +1.6150326110E-001 -1.3411701058E+001
27403150000.000 +1.5110537594E-001 -2.5553825340E+001 +9.3891674077E-001 -7.9412452223E+001 +9.0911259997E-001 -8.0189738313E+001 +1.6419555247E-001 -1.4172545597E+001
27603100000.000 +1.5138786518E-001 -2.5088536426E+001 +9.4929591089E-001 -8.0444002114E+001 +9.1191138912E-001 -8.0653292100E+001 +1.6380896373E-001 -1.3789106556E+001
27803050000.000 +1.5402672795E-001 -2.5010761742E+001 +9.4597975263E-001 -8.1412509512E+001 +9.0445066075E-001 -8.1467643663E+001 +1.6453376882E-001 -1.3914966486E+001
28003000000.000 +1.5375991805E-001 -2.5663310820E+001 +9.4896453187E-001 -8.1758334828E+001 +8.9584061418E-001 -8.1686513261E+001 +1.6493468230E-001 -1.4252398229E+001
28202950000.000 +1.5717034124E-001 -2.7294915593E+001 +9.4599887116E-001 -8.2470055184E+001 +9.0361549109E-001 -8.1658771490E+001 +1.6725146100E-001 -1.5139052448E+001
28402900000.000 +1.5583840425E-001 -2.8894921883E+001 +9.2991338397E-001 -8.2730932967E+001 +9.3667552300E-001 -8.2944816626E+001 +1.6872891881E-001 -1.6660890415E+001
28602850000.000 +1.5790500067E-001 -3.0331328976E+001 +9.2114245412E-001 -8.3039426939E+001 +9.1159801946E-001 -8.3291648072E+001 +1.7095945980E-001 -1.7639967921E+001
28802800000.000 +1.5592169305E-001 -3.0578912097E+001 +9.2447255106E-001 -8.3412425203E+001 +9.2978546022E-001 -8.2809294215E+001 +1.7165806630E-001 -1.8355447555E+001
29002750000.000 +1.5867974515E-001 -3.0793632980E+001 +9.3049930351E-001 -8.3674293984E+001 +9.3109842175E-001 -8.4922293130E+001 +1.7331462947E-001 -1.9233889432E+001
29202700000.000 +1.5974078240E-001 -3.1391224872E+001 +9.2308930836E-001 -8.4011300218E+001 +9.2769862484E-001 -8.5317111120E+001 +1.7446331488E-001 -2.0172629964E+001
29402650000.000 +1.5995122386E-001 -3.2103249058E+001 +9.2860048126E-001 -8.4168289603E+001 +9.3153604333E-001 -8.5514897063E+001 +1.7586560148E-001 -2.0872816034E+001
29602600000.000 +1.6175238800E-001 -3.2532700033E+001 +9.3075061142E-001 -8.5000558974E+001 +9.3312047551E-001 -8.6431032511E+001 +1.7712150176E-001 -2.1785082381E+001
29802550000.000 +1.6067963186E-001 -3.4426885271E+001 +9.2796715406E-001 -8.5116167213E+001 +9.1509554911E-001 -8.7279463238E+001 +1.7746161137E-001 -2.3421125661E+001
30002500000.000 +1.6137755337E-001 -3.4017077107E+001 +9.3591232805E-001 -8.6127466998E+001 +9.2028279677E-001 -8.6340424425E+001 +1.7683235953E-001 -2.3081299467E+001
30202450000.000 +1.6273591327E-001 -3.4896505316E+001 +9.2466934837E-001 -8.7230824240E+001 +9.3753331770E-001 -8.7881477605E+001 +1.7545366041E-001 -2.4213985980E+001
30402400000.000 +1.6068494992E-001 -3.4752617585E+001 +9.3914794641E-001 -8.8057332146E+001 +8.9833573762E-001 -8.8056962213E+001 +1.7336505480E-001 -2.3944971453E+001
30602350000.000 +1.6527951386E-001 -3.6576002718E+001 +9.3036528250E-001 -8.9133415168E+001 +9.1035901210E-001 -8.7084754063E+001 +1.7761112653E-001 -2.4524979989E+001
30802300000.000 +1.6641825463E-001 -3.6042197373E+001 +9.3523779480E-001 -8.9803267848E+001 +9.0151424770E-001 -8.8754532803E+001 +1.7639255769E-001 -2.4267341083E+001
31002250000.000 +1.6820720938E-001 -3.8623736262E+001 +9.1055263053E-001 -9.0477793003E+001 +9.0603193314E-001 -8.8852689053E+001 +1.7821823060E-001 -2.6346846812E+001
31202200000.000 +1.6797988471E-001 -3.7944417052E+001 +9.3063854465E-001 -9.0746975418E+001 +9.0252778627E-001 -9.0033680834E+001 +1.7775391360E-001 -2.5859644661E+001
31402150000.000 +1.6886152532E-001 -3.8989608603E+001 +9.1608769837E-001 -9.2027853093E+001 +9.2182574904E-001 -9.0656981778E+001 +1.7895482288E-001 -2.7352707512E+001
31602100000.000 +1.6947380299E-001 -3.9924029665E+001 +9.2407475332E-001 -9.1663999153E+001 +8.8877836814E-001 -9.2255829871E+001 +1.7807817347E-001 -2.8116418509E+001
31802050000.000 +1.6720447076E-001 -4.3056073233E+001 +9.0286543474E-001 -9.2552968174E+001 +9.1539039137E-001 -9.0346180368E+001 +1.7899148910E-001 -3.0271515537E+001
32002000000.000 +1.6842027893E-001 -4.1529684294E+001 +9.2483266716E-001 -9.2489184195E+001 +9.1430275308E-001 -9.2954810537E+001 +1.7815077729E-001 -2.9870470692E+001
32201950000.000 +1.6808551004E-001 -4.2268168694E+001 +9.1193273968E-001 -9.3092516040E+001 +9.1715943444E-001 -9.2823494357E+001 +1.7842420327E-001 -3.0706797513E+001
32401900000.000 +1.6602700092E-001 -4.2746199119E+001 +9.3598207293E-001 -9.2737149926E+001 +9.0877231727E-001 -9.3898918390E+001 +1.7749922577E-001 -3.1391828425E+001
32601850000.000 +1.7076191360E-001 -4.3143085106E+001 +9.1864859983E-001 -9.4359641418E+001 +9.2224985804E-001 -9.4032891521E+001 +1.7974909211E-001 -3.1733049588E+001
32801800000.000 +1.7185094857E-001 -4.4205310091E+001 +9.2325259049E-001 -9.4190870589E+001 +9.1925808326E-001 -9.5731985282E+001 +1.7928620061E-001 -3.2750479030E+001
33001750000.000 +1.7182978492E-001 -4.4695889772E+001 +9.2618199994E-001 -9.5040233623E+001 +9.1993012158E-001 -9.5659326079E+001 +1.8039901662E-001 -3.3171924617E+001
33201700000.000 +1.7252858759E-001 -4.5857548849E+001 +9.2966885612E-001 -9.5147659596E+001 +9.2247462708E-001 -9.6123573443E+001 +1.7982683421E-001 -3.4121766778E+001
33401650000.000 +1.7292111084E-001 -4.6796984554E+001 +9.2694092991E-001 -9.5748461605E+001 +9.1714969318E-001 -9.6691179149E+001 +1.7972337791E-001 -3.4659017542E+001
33601600000.000 +1.7359982033E-001 -4.7580961715E+001 +9.2591008748E-001 -9.6802658995E+001 +9.1004852803E-001 -9.7053644232E+001 +1.7989306377E-001 -3.5376032017E+001
33801550000.000 +1.7434799191E-001 -4.8710911754E+001 +9.2441847128E-001 -9.7635885143E+001 +9.1097941175E-001 -9.7445816152E+001 +1.8026941438E-001 -3.6046402955E+001
34001500000.000 +1.7336742006E-001 -5.0461281814E+001 +9.1799563585E-001 -9.7839858083E+001 +8.9687138893E-001 -9.7747348899E+001 +1.7855984689E-001 -3.7537521667E+001
34201450000.000 +1.6977236958E-001 -5.0858913783E+001 +9.2508660706E-001 -9.8030277086E+001 +8.9924127493E-001 -9.8410790096E+001 +1.7766405569E-001 -3.8007169399E+001
34401400000.000 +1.7233509467E-001 -5.1514330474E+001 +9.1954957505E-001 -9.9146320658E+001 +9.0296804393E-001 -9.8973124410E+001 +1.7871128597E-001 -3.8503382698E+001
34601350000.000 +1.7444597481E-001 -5.1633575303E+001 +9.2004825722E-001 -1.0010441810E+002 +9.0160907489E-001 -1.0044385076E+002 +1.7970232011E-001 -3.8957589214E+001
34801300000.000 +1.7356015718E-001 -5.2670220991E+001 +9.2128133569E-001 -1.0047315310E+002 +8.8045543106E-001 -1.0009759457E+002 +1.7982220369E-001 -3.9723423873E+001
35001250000.000 +1.7760974826E-001 -5.4526031830E+001 +9.1638767267E-001 -1.0159821969E+002 +8.8919773972E-001 -9.9984541748E+001 +1.8202360469E-001 -4.0468219164E+001
35201200000.000 +1.7560714495E-001 -5.5186389825E+001 +9.1167876042E-001 -1.0171715590E+002 +8.8702042977E-001 -1.0197879283E+002 +1.8107334793E-001 -4.1843338738E+001
35401150000.000 +1.7664114513E-001 -5.5811606582E+001 +9.1199444944E-001 -1.0259032842E+002 +8.9442217994E-001 -1.0197718600E+002 +1.8139689586E-001 -4.2503096002E+001
35601100000.000 +1.7690508012E-001 -5.7258858211E+001 +9.1311872254E-001 -1.0298991984E+002 +8.9472928328E-001 -1.0235724038E+002 +1.8080879636E-001 -4.3592401412E+001
35801050000.000 +1.7963037206E-001 -5.8307703367E+001 +9.0297495352E-001 -1.0395888360E+002 +8.9090112179E-001 -1.0348307905E+002 +1.8171202983E-001 -4.4951533699E+001
36001000000.000 +1.7607591798E-001 -5.9894676377E+001 +9.0970474641E-001 -1.0363081100E+002 +8.8603477638E-001 -1.0456093102E+002 +1.7956009608E-001 -4.6373064644E+001
36200950000.000 +1.7502494407E-001 -6.1437015438E+001 +9.0580262038E-001 -1.0500441666E+002 +9.0275626521E-001 -1.0354491061E+002 +1.7841854655E-001 -4.7273595948E+001
36400900000.000 +1.7109214675E-001 -6.1839111390E+001 +9.0842092499E-001 -1.0425049365E+002 +9.0889309906E-001 -1.0520202066E+002 +1.7528730569E-001 -4.8584251793E+001
36600850000.000 +1.6902329072E-001 -6.3772409831E+001 +9.0483513208E-001 -1.0500859497E+002 +8.8972521821E-001 -1.0475967869E+002 +1.7323372780E-001 -5.0024465064E+001
36800800000.000 +1.6705909178E-001 -6.3496086861E+001 +9.2013976838E-001 -1.0478555903E+002 +9.1060574284E-001 -1.0577764761E+002 +1.7171361041E-001 -5.0029749265E+001
37000750000.000 +1.6468355669E-001 -6.4473680779E+001 +9.1276674046E-001 -1.0567517501E+002 +9.0891457535E-001 -1.0586886809E+002 +1.7019001101E-001 -5.0724607657E+001
37200700000.000 +1.5748540248E-001 -6.5502782600E+001 +9.2248820383E-001 -1.0507706372E+002 +9.0262883287E-001 -1.0620607979E+002 +1.6635734682E-001 -5.1571504092E+001
37400650000.000 +1.5803274475E-001 -6.5110681114E+001 +9.2532727039E-001 -1.0662514451E+002 +9.0079388566E-001 -1.0634318922E+002 +1.6670974718E-001 -5.1335491630E+001
37600600000.000 +1.5698301930E-001 -6.5474171355E+001 +9.3190333962E-001 -1.0732652863E+002 +9.0242239047E-001 -1.0767580885E+002 +1.6449030930E-001 -5.2547282978E+001
37800550000.000 +1.5755827922E-001 -6.5576862126E+001 +9.2850068359E-001 -1.0838703337E+002 +8.8686217408E-001 -1.0751614269E+002 +1.6417363600E-001 -5.2540465013E+001
38000500000.000 +1.5805342115E-001 -6.6943982930E+001 +9.2840785796E-001 -1.0896803428E+002 +8.9805727470E-001 -1.0693558958E+002 +1.6386280458E-001 -5.3012239133E+001
38200450000.000 +1.5896744180E-001 -6.8123949640E+001 +9.1832422760E-001 -1.1040973098E+002 +8.9586002326E-001 -1.0865642931E+002 +1.6224757037E-001 -5.4425594875E+001
38400400000.000 +1.5531402624E-001 -7.0655888930E+001 +9.1062658146E-001 -1.1029442937E+002 +8.7856395972E-001 -1.0843677360E+002 +1.6000186476E-001 -5.5852423602E+001
38600350000.000 +1.5333374295E-001 -6.9803931288E+001 +9.1487618507E-001 -1.1112081266E+002 +9.0064466850E-001 -1.0952085965E+002 +1.5832567154E-001 -5.6313257973E+001
38800300000.000 +1.5099514069E-001 -7.3031095601E+001 +8.9542314038E-001 -1.1143134801E+002 +8.8840853559E-001 -1.0980242229E+002 +1.5579679201E-001 -5.9187869067E+001
39000250000.000 +1.5013725280E-001 -7.2928758023E+001 +8.9979791993E-001 -1.1185846247E+002 +8.8540523465E-001 -1.1128557570E+002 +1.5350046240E-001 -5.9525684132E+001
39200200000.000 +1.5266140404E-001 -7.3877459650E+001 +8.9121296300E-001 -1.1303586969E+002 +8.7566221687E-001 -1.1135660669E+002 +1.5237217798E-001 -6.0190617785E+001
39400150000.000 +1.4467995193E-001 -7.2735438512E+001 +8.9647273160E-001 -1.1227892946E+002 +8.9676157104E-001 -1.1279066211E+002 +1.4685522933E-001 -6.0028971540E+001
39600100000.000 +1.3994151568E-001 -7.5596794521E+001 +8.9347758930E-001 -1.1237631192E+002 +8.8355123214E-001 -1.1239085680E+002 +1.4371003306E-001 -6.1655762135E+001
39800050000.000 +1.3800395990E-001 -7.0814876925E+001 +9.2006929770E-001 -1.1268668157E+002 +9.1672083438E-001 -1.1372603167E+002 +1.4432733868E-001 -5.8904748138E+001
40000000000.000 +1.3949793215E-001 -7.1456800231E+001 +9.2294169468E-001 -1.1439696286E+002 +9.0150791371E-001 -1.1551858298E+002 +1.4540885212E-001 -6.0101157970E+001
