# Supplementary material for: Conductivity and radio frequency performance data for silver nanoparticle inks deposited via aerosol jet deposition and processed under varying conditions
Source: Data Brief. 2020 Sep 24;33:106331. doi: 10.1016/j.dib.2020.106331 (PMC7560714; doi:10.1016/j.dib.2020.106331)
Supplement: Supplementary file 3 [file mmc3.zip › Sintering Study/ANP Ink/RF Data/ANP_08_03.S2P]

!  2-Port S-parameters saved by WinCal
! VAR MeasName=S-Parameters (CALIBRATED_DATA) read from VNA (E8364B)
! VAR MeasDate=11/27/2017 2:57:16 PM
! VAR NAME=AFRL171016_11_03
! VAR FILENAME=AFRL171016_11_03.S2P
! VAR DATE=11/27/2017 2:57:16 PM
! VAR PHYS_PORTS=1,2
! VAR ObjTypeName=DATASET
! VAR IndexType=Frequency
!
# Hz S MA R 50
10000000.000 +2.6074991180E-002 +4.3383416552E-001 +9.7010758407E-001 -1.0528948519E-001 +9.7129014723E-001 -1.5532858643E-002 +2.7030162069E-002 -2.8116770322E+000
209950000.000 +2.6610410729E-002 +2.7020285708E+000 +9.7033047597E-001 -7.1540044905E-001 +9.7101830443E-001 -7.1143099484E-001 +2.6934363993E-002 +3.2533301680E+000
409900000.000 +2.6976909476E-002 +5.4691054331E+000 +9.7006573796E-001 -1.3669243531E+000 +9.7061868977E-001 -1.3437712006E+000 +2.6961164643E-002 +5.7195782092E+000
609850000.000 +2.7028427872E-002 +7.1681712484E+000 +9.6966470481E-001 -2.0244746324E+000 +9.7002922986E-001 -2.0514913368E+000 +2.6938209598E-002 +7.4955922503E+000
809800000.000 +2.7214505285E-002 +1.1332282214E+001 +9.6868381679E-001 -2.6698262464E+000 +9.6931363196E-001 -2.6384090965E+000 +2.7326169962E-002 +1.1510683855E+001
1009750000.000 +2.7094422836E-002 +1.3545912388E+001 +9.6767948614E-001 -3.2707616230E+000 +9.6824249954E-001 -3.3016746804E+000 +2.7229645109E-002 +1.3478218696E+001
1209700000.000 +2.8310594743E-002 +1.6167678026E+001 +9.6773949537E-001 -3.8885975946E+000 +9.6799819436E-001 -3.8500798834E+000 +2.8340449508E-002 +1.6660922118E+001
1409650000.000 +2.9019261480E-002 +1.7922405571E+001 +9.6732257023E-001 -4.4816113723E+000 +9.6734666725E-001 -4.4929394408E+000 +2.9322708841E-002 +1.8275649060E+001
1609600000.000 +2.9677318923E-002 +1.8301179720E+001 +9.6677704589E-001 -5.1491610925E+000 +9.6715335008E-001 -5.1486833875E+000 +2.9740133502E-002 +1.9109420323E+001
1809550000.000 +2.9835364733E-002 +1.9759262476E+001 +9.6593563530E-001 -5.7564210406E+000 +9.6620195327E-001 -5.7414084273E+000 +3.0107472846E-002 +2.1223934463E+001
2009500000.000 +2.9837350791E-002 +2.3742225884E+001 +9.6477589421E-001 -6.3637446981E+000 +9.6500051603E-001 -6.3515142145E+000 +3.0115243611E-002 +2.3506120120E+001
2209450000.000 +3.1535791471E-002 +2.6382881622E+001 +9.6374421229E-001 -6.8907225653E+000 +9.6398851181E-001 -6.9005207592E+000 +3.1289615707E-002 +2.7406877108E+001
2409400000.000 +3.3044224428E-002 +2.7527171590E+001 +9.6401877839E-001 -7.4802238513E+000 +9.6413312068E-001 -7.4963962035E+000 +3.2552089717E-002 +2.8211273081E+001
2609350000.000 +3.4400193966E-002 +2.9463857186E+001 +9.6361537325E-001 -8.0541408207E+000 +9.6395657730E-001 -8.0547220939E+000 +3.4083501611E-002 +3.0097095858E+001
2809300000.000 +3.5660662762E-002 +2.9970022170E+001 +9.6321150361E-001 -8.6803018799E+000 +9.6352704711E-001 -8.6797453604E+000 +3.5314913418E-002 +3.1166873798E+001
3009250000.000 +3.6428744263E-002 +3.0351494805E+001 +9.6251339426E-001 -9.2928913443E+000 +9.6224449667E-001 -9.2607446726E+000 +3.5753527761E-002 +3.1777209811E+001
3209200000.000 +3.7359720420E-002 +3.2625537537E+001 +9.6117257238E-001 -9.8517910651E+000 +9.6139483741E-001 -9.8276789508E+000 +3.6828347933E-002 +3.3719914869E+001
3409150000.000 +3.8694614006E-002 +3.3284980313E+001 +9.6095918305E-001 -1.0412875595E+001 +9.6107514401E-001 -1.0473421678E+001 +3.8282485641E-002 +3.5123773626E+001
3609100000.000 +4.0281974676E-002 +3.3622113756E+001 +9.6014153354E-001 -1.0979762651E+001 +9.6059739068E-001 -1.1034264817E+001 +3.9618272119E-002 +3.5766409240E+001
3809050000.000 +4.1552818812E-002 +3.4781296781E+001 +9.6049711013E-001 -1.1633734070E+001 +9.6075593446E-001 -1.1605640798E+001 +4.1177374510E-002 +3.6397180877E+001
4009000000.000 +4.3371355743E-002 +3.4653634452E+001 +9.5958000756E-001 -1.2135697168E+001 +9.6007299398E-001 -1.2164413092E+001 +4.2709589854E-002 +3.6752349135E+001
4208950000.000 +4.4423584473E-002 +3.4961445450E+001 +9.5977741367E-001 -1.2763219205E+001 +9.6021029611E-001 -1.2753735319E+001 +4.3637565276E-002 +3.7192982866E+001
4408900000.000 +4.5733292389E-002 +3.5217404118E+001 +9.5921967448E-001 -1.3381704644E+001 +9.5957052541E-001 -1.3342473200E+001 +4.5258453769E-002 +3.7903575782E+001
4608850000.000 +4.6966330618E-002 +3.5577483319E+001 +9.5923729980E-001 -1.3916722224E+001 +9.5995852739E-001 -1.3927663871E+001 +4.6491455850E-002 +3.8354929772E+001
4808800000.000 +4.8707648856E-002 +3.5752281109E+001 +9.5848935541E-001 -1.4511679488E+001 +9.5944108598E-001 -1.4524330431E+001 +4.8069393189E-002 +3.8979652611E+001
5008750000.000 +5.0109224670E-002 +3.5836054918E+001 +9.5918204531E-001 -1.5052898278E+001 +9.6001578872E-001 -1.5085489637E+001 +4.9736475830E-002 +3.9000537487E+001
5208700000.000 +5.1574058766E-002 +3.6172076761E+001 +9.5843720869E-001 -1.5680853088E+001 +9.5897594090E-001 -1.5723736935E+001 +5.1146607681E-002 +3.9383489622E+001
5408650000.000 +5.3395159147E-002 +3.5614523433E+001 +9.5836475862E-001 -1.6236106737E+001 +9.5890350189E-001 -1.6247199403E+001 +5.2727152882E-002 +3.9284047661E+001
5608600000.000 +5.4825108470E-002 +3.5739921643E+001 +9.5876598680E-001 -1.6872460960E+001 +9.5959641112E-001 -1.6886427290E+001 +5.4192696988E-002 +3.9061179364E+001
5808550000.000 +5.6111743422E-002 +3.5486159497E+001 +9.5815724183E-001 -1.7450318164E+001 +9.5842708826E-001 -1.7499762548E+001 +5.5591493574E-002 +3.8986671883E+001
6008500000.000 +5.7532962206E-002 +3.5053891751E+001 +9.5785340286E-001 -1.8030482037E+001 +9.5808349276E-001 -1.7997063354E+001 +5.6960587966E-002 +3.9000353435E+001
6208450000.000 +5.9199677148E-002 +3.4828122712E+001 +9.5768048833E-001 -1.8600607750E+001 +9.5785959527E-001 -1.8589862486E+001 +5.8272321107E-002 +3.8821493500E+001
6408400000.000 +6.0357220326E-002 +3.4408672766E+001 +9.5760641181E-001 -1.9228381409E+001 +9.5842611292E-001 -1.9250604281E+001 +5.9858756726E-002 +3.8415291233E+001
6608350000.000 +6.1847784987E-002 +3.4000774464E+001 +9.5617524975E-001 -1.9799456308E+001 +9.5714878316E-001 -1.9795133217E+001 +6.1093526716E-002 +3.8233978691E+001
6808300000.000 +6.3310291182E-002 +3.3671583375E+001 +9.5754089664E-001 -2.0352068723E+001 +9.5810747580E-001 -2.0290468201E+001 +6.2715570112E-002 +3.7932376010E+001
7008250000.000 +6.4598422254E-002 +3.3333767390E+001 +9.5637580389E-001 -2.1007630297E+001 +9.5723821228E-001 -2.1054315646E+001 +6.3850820171E-002 +3.7794986693E+001
7208200000.000 +6.5962942121E-002 +3.2837483920E+001 +9.5563721732E-001 -2.1558453763E+001 +9.5640981027E-001 -2.1540558303E+001 +6.4998248516E-002 +3.7320460635E+001
7408150000.000 +6.7126591841E-002 +3.2415222212E+001 +9.5546131768E-001 -2.2194444525E+001 +9.5722455386E-001 -2.2201265994E+001 +6.6223869569E-002 +3.6922968536E+001
7608100000.000 +6.8809978066E-002 +3.1845380020E+001 +9.5545243063E-001 -2.2691962890E+001 +9.5428433724E-001 -2.2736381074E+001 +6.7526639039E-002 +3.6964947162E+001
7808050000.000 +6.9804014656E-002 +3.1223900331E+001 +9.5459179284E-001 -2.3271778066E+001 +9.5358044735E-001 -2.3336395177E+001 +6.8598103087E-002 +3.6394413617E+001
8008000000.000 +7.1372297257E-002 +3.0815142426E+001 +9.5376359032E-001 -2.3815851785E+001 +9.5380736493E-001 -2.3888252676E+001 +6.9679511033E-002 +3.6363927386E+001
8207950000.000 +7.2058163485E-002 +3.0746598991E+001 +9.5392672591E-001 -2.4595115685E+001 +9.5526647403E-001 -2.4643001221E+001 +7.0923592385E-002 +3.6301487092E+001
8407900000.000 +7.4094728009E-002 +3.0237701711E+001 +9.5174930929E-001 -2.5068805163E+001 +9.5133834205E-001 -2.5053462593E+001 +7.2575234573E-002 +3.6261921370E+001
8607850000.000 +7.5295722820E-002 +2.9969095830E+001 +9.5349079985E-001 -2.5562206186E+001 +9.5570630811E-001 -2.5495141669E+001 +7.4217181640E-002 +3.6092116480E+001
8807800000.000 +7.7478565563E-002 +2.9609381892E+001 +9.5234479661E-001 -2.6249680091E+001 +9.5336411371E-001 -2.6353892819E+001 +7.6227500699E-002 +3.5634556043E+001
9007750000.000 +7.8313094765E-002 +2.8571575846E+001 +9.5093247640E-001 -2.6782333883E+001 +9.5148646292E-001 -2.6755081804E+001 +7.7160038269E-002 +3.4743787726E+001
9207700000.000 +7.9465356642E-002 +2.8198222489E+001 +9.5146359507E-001 -2.7362127538E+001 +9.5412856360E-001 -2.7411580294E+001 +7.8557423194E-002 +3.4213834151E+001
9407650000.000 +8.1179594613E-002 +2.7615108545E+001 +9.5175627714E-001 -2.7973404258E+001 +9.5297991110E-001 -2.8065879945E+001 +7.9882257307E-002 +3.3885090788E+001
9607600000.000 +8.2641963603E-002 +2.6940890114E+001 +9.4969636184E-001 -2.8522535949E+001 +9.5135731619E-001 -2.8671750028E+001 +8.1232755992E-002 +3.3484797992E+001
9807550000.000 +8.3542178116E-002 +2.5910627633E+001 +9.5013241793E-001 -2.9062375872E+001 +9.5078528555E-001 -2.9141331865E+001 +8.2217797527E-002 +3.2906952487E+001
10007500000.000 +8.4045539109E-002 +2.4842750418E+001 +9.5139850767E-001 -2.9787729487E+001 +9.5248973990E-001 -2.9838368847E+001 +8.3321842829E-002 +3.1913408727E+001
10207450000.000 +8.5572310064E-002 +2.4747269962E+001 +9.4896455128E-001 -3.0274590731E+001 +9.4660156966E-001 -3.0289411168E+001 +8.4324149165E-002 +3.1938042379E+001
10407400000.000 +8.6675087088E-002 +2.4017113355E+001 +9.5069837451E-001 -3.0763347100E+001 +9.4992375281E-001 -3.0515858965E+001 +8.5757307210E-002 +3.1672994047E+001
10607350000.000 +8.7469910017E-002 +2.3718125784E+001 +9.4835493290E-001 -3.1478036733E+001 +9.4996936424E-001 -3.1553835384E+001 +8.6396787991E-002 +3.1214889232E+001
10807300000.000 +8.9162080174E-002 +2.2963419870E+001 +9.4883009523E-001 -3.1934644483E+001 +9.4392792111E-001 -3.1831533307E+001 +8.7782607536E-002 +3.0884280703E+001
11007250000.000 +9.0144881721E-002 +2.2200042183E+001 +9.4865619916E-001 -3.2490002011E+001 +9.5005409920E-001 -3.2346619106E+001 +8.9104780979E-002 +3.0484292349E+001
11207200000.000 +9.1898301901E-002 +2.1630928379E+001 +9.4944160901E-001 -3.2983403269E+001 +9.4793224066E-001 -3.2893765962E+001 +9.0509522617E-002 +3.0209845192E+001
11407150000.000 +9.2852136892E-002 +2.1181326297E+001 +9.4493311395E-001 -3.3740730545E+001 +9.4757627678E-001 -3.3694928476E+001 +9.1671691153E-002 +2.9422001871E+001
11607100000.000 +9.3038058655E-002 +1.9340222245E+001 +9.4660035714E-001 -3.3839113405E+001 +9.4459176426E-001 -3.3980427221E+001 +9.2361342053E-002 +2.8365098762E+001
11807050000.000 +9.3283222374E-002 +1.9141145693E+001 +9.4867242527E-001 -3.4818352982E+001 +9.5403981890E-001 -3.4897680527E+001 +9.3277991484E-002 +2.7797092100E+001
12007000000.000 +9.4609262097E-002 +1.8546479893E+001 +9.4361795534E-001 -3.4988560134E+001 +9.4099896462E-001 -3.5446065922E+001 +9.4290901120E-002 +2.7334279316E+001
12206950000.000 +9.5551920642E-002 +1.8304474249E+001 +9.4682006273E-001 -3.5812099708E+001 +9.5187163590E-001 -3.5648265522E+001 +9.5833096230E-002 +2.7302510963E+001
12406900000.000 +9.7131778067E-002 +1.7752347018E+001 +9.4660929694E-001 -3.6136441123E+001 +9.4906132809E-001 -3.6772303453E+001 +9.7595206387E-002 +2.6479321486E+001
12606850000.000 +9.6604695779E-002 +1.7825286291E+001 +9.4824422832E-001 -3.6945472109E+001 +9.4845750970E-001 -3.7109129142E+001 +9.7707346147E-002 +2.6215515335E+001
12806800000.000 +9.9000614284E-002 +1.8209154659E+001 +9.4478976242E-001 -3.7179838254E+001 +9.4695475534E-001 -3.7768771935E+001 +9.8987662920E-002 +2.5643362478E+001
13006750000.000 +1.0229685862E-001 +1.6613253938E+001 +9.5116094354E-001 -3.8172301456E+001 +9.5428155647E-001 -3.8364186733E+001 +9.9636453133E-002 +2.4992146350E+001
13206700000.000 +1.0240464400E-001 +1.6193969537E+001 +9.4759527117E-001 -3.8844634675E+001 +9.4827884970E-001 -3.9354426217E+001 +9.9981030716E-002 +2.5386819110E+001
13406650000.000 +1.0362712397E-001 +1.4468451095E+001 +9.5129013215E-001 -3.9327451788E+001 +9.4716567689E-001 -3.9143970027E+001 +1.0220106702E-001 +2.4929929819E+001
13606600000.000 +1.0412346213E-001 +1.3603320825E+001 +9.4934177913E-001 -3.9952686247E+001 +9.5227569547E-001 -3.9862951494E+001 +1.0331581027E-001 +2.4321468979E+001
13806550000.000 +1.0584116924E-001 +1.3033799327E+001 +9.4819903625E-001 -4.0721420859E+001 +9.4454172696E-001 -4.0557845174E+001 +1.0461078972E-001 +2.4153401516E+001
14006500000.000 +1.0527687042E-001 +1.1785776131E+001 +9.4528146162E-001 -4.1136159873E+001 +9.4729436680E-001 -4.0801400325E+001 +1.0510129832E-001 +2.2822255589E+001
14206450000.000 +1.0551834191E-001 +1.1281000351E+001 +9.4850361569E-001 -4.1744660460E+001 +9.4870120465E-001 -4.1360692467E+001 +1.0590431214E-001 +2.2597483061E+001
14406400000.000 +1.0705524998E-001 +1.0636795826E+001 +9.4867729825E-001 -4.2287047564E+001 +9.4533662226E-001 -4.1589927228E+001 +1.0705767175E-001 +2.2325721938E+001
14606350000.000 +1.0691475114E-001 +1.0093779381E+001 +9.4261764021E-001 -4.2582988046E+001 +9.4632977627E-001 -4.2205317931E+001 +1.0749637342E-001 +2.1623470645E+001
14806300000.000 +1.0786064392E-001 +9.8514509796E+000 +9.4978180223E-001 -4.2944083721E+001 +9.4789428713E-001 -4.2887029530E+001 +1.0891135719E-001 +2.1533720644E+001
15006250000.000 +1.0924709126E-001 +9.3436904364E+000 +9.4432921798E-001 -4.3724592032E+001 +9.5016531893E-001 -4.3902130729E+001 +1.1018038745E-001 +2.0912328111E+001
15206200000.000 +1.0860472380E-001 +9.0875746181E+000 +9.4941683562E-001 -4.3817595528E+001 +9.4409755701E-001 -4.3725299848E+001 +1.0994450072E-001 +2.1093558566E+001
15406150000.000 +1.1135434113E-001 +7.6461092211E+000 +9.5082722916E-001 -4.4886334681E+001 +9.5952013718E-001 -4.4773905492E+001 +1.1368394199E-001 +1.9897823697E+001
15606100000.000 +1.1113716843E-001 +6.8418076834E+000 +9.4970461395E-001 -4.5247710383E+001 +9.4654029448E-001 -4.6009553809E+001 +1.1373035518E-001 +1.8963581751E+001
15806050000.000 +1.1131932805E-001 +6.4448282949E+000 +9.5120949533E-001 -4.6221329550E+001 +9.5476470183E-001 -4.6027574658E+001 +1.1449818427E-001 +1.8567786977E+001
16006000000.000 +1.1211860226E-001 +5.4641572234E+000 +9.5452549846E-001 -4.6378197381E+001 +9.5118860149E-001 -4.7181049698E+001 +1.1556107859E-001 +1.8019189388E+001
16205950000.000 +1.1190127744E-001 +5.6057396224E+000 +9.5500735618E-001 -4.7365797991E+001 +9.4725719946E-001 -4.7746605138E+001 +1.1580429967E-001 +1.7806084089E+001
16405900000.000 +1.1419438615E-001 +3.7904191629E+000 +9.4841718366E-001 -4.7185688390E+001 +9.4139773632E-001 -4.9002874658E+001 +1.1824839048E-001 +1.6065467213E+001
16605850000.000 +1.1319511763E-001 +4.3993406378E+000 +9.5599788547E-001 -4.8483068755E+001 +9.5177234832E-001 -4.8653221053E+001 +1.1833938582E-001 +1.6724786279E+001
16805800000.000 +1.1552583420E-001 +5.2016738006E+000 +9.4415586162E-001 -4.9179478464E+001 +9.5157535289E-001 -5.0154873855E+001 +1.1944876616E-001 +1.7002794667E+001
17005750000.000 +1.1564224546E-001 +4.2057321904E+000 +9.5226269291E-001 -4.9962216460E+001 +9.4080609630E-001 -4.9681221615E+001 +1.2081433952E-001 +1.6260244000E+001
17205700000.000 +1.1682747469E-001 +3.6342698213E+000 +9.4608402814E-001 -5.0350533001E+001 +9.5024340207E-001 -5.0769860373E+001 +1.2262195734E-001 +1.5609454581E+001
17405650000.000 +1.1754708731E-001 +3.0198008562E+000 +9.5212023707E-001 -5.1014121257E+001 +9.4318513313E-001 -5.1159920093E+001 +1.2305976351E-001 +1.4695499410E+001
17605600000.000 +1.1882355360E-001 +1.7867880204E+000 +9.4066582417E-001 -5.1567139748E+001 +9.4631980676E-001 -5.1444926049E+001 +1.2403526891E-001 +1.3880786714E+001
17805550000.000 +1.1929718333E-001 +8.7635372951E-001 +9.5190153367E-001 -5.2113083566E+001 +9.4765436729E-001 -5.1654331777E+001 +1.2468522071E-001 +1.3621813059E+001
18005500000.000 +1.1959849894E-001 +8.0181098914E-001 +9.4297509470E-001 -5.2797196381E+001 +9.5427550795E-001 -5.2889876522E+001 +1.2496937843E-001 +1.3268416161E+001
18205450000.000 +1.2025143858E-001 -3.5043075015E-001 +9.4366907669E-001 -5.2963747510E+001 +9.5105072208E-001 -5.3074212689E+001 +1.2614482438E-001 +1.2322177042E+001
18405400000.000 +1.1915039861E-001 -8.6555705548E-001 +9.4629094952E-001 -5.3949793335E+001 +9.6253106322E-001 -5.3370003490E+001 +1.2669803637E-001 +1.1598126476E+001
18605350000.000 +1.1981379454E-001 -5.3813552653E-001 +9.4679694912E-001 -5.4719779690E+001 +9.5922853372E-001 -5.4843520722E+001 +1.2712552420E-001 +1.1452410423E+001
18805300000.000 +1.2164062255E-001 -1.8876855374E+000 +9.4854181524E-001 -5.4684360732E+001 +9.3967835204E-001 -5.5013923790E+001 +1.2849178155E-001 +1.0661162410E+001
19005250000.000 +1.2298141650E-001 -2.2661713744E+000 +9.5323524461E-001 -5.5239043453E+001 +9.5983213539E-001 -5.5303354980E+001 +1.3071218158E-001 +1.0583540905E+001
19205200000.000 +1.2189257032E-001 -3.3276109424E+000 +9.5746700021E-001 -5.5754028035E+001 +9.4978444729E-001 -5.7245360859E+001 +1.3085433823E-001 +9.1479973224E+000
19405150000.000 +1.2226138750E-001 -3.1887304286E+000 +9.5570798594E-001 -5.6627739647E+001 +9.4114281816E-001 -5.7353186815E+001 +1.3042062586E-001 +9.1204201419E+000
19605100000.000 +1.2185602840E-001 -4.1401614344E+000 +9.6114945335E-001 -5.6811615217E+001 +9.3868509632E-001 -5.7941967359E+001 +1.3076259512E-001 +8.4050223421E+000
19805050000.000 +1.2341245137E-001 -3.9179570469E+000 +9.5707748845E-001 -5.8142175895E+001 +9.4903173566E-001 -5.8602244480E+001 +1.3250858085E-001 +8.2372057829E+000
20005000000.000 +1.2619145295E-001 -5.1246426512E+000 +9.4804950898E-001 -5.8479211990E+001 +9.3999637308E-001 -5.9632014778E+001 +1.3447433356E-001 +7.8357713639E+000
20204950000.000 +1.2563560508E-001 -5.0892033575E+000 +9.5918141658E-001 -5.9405689235E+001 +9.4509027864E-001 -5.9149916405E+001 +1.3549136852E-001 +7.5888245594E+000
20404900000.000 +1.2687517115E-001 -5.4122265923E+000 +9.5367721716E-001 -5.9886936872E+001 +9.4409521360E-001 -6.0766537722E+001 +1.3498641603E-001 +6.5663658282E+000
20604850000.000 +1.2946493673E-001 -6.2574368355E+000 +9.4984197745E-001 -6.0644587522E+001 +9.2852535188E-001 -6.0320072482E+001 +1.3674668933E-001 +6.3284511803E+000
20804800000.000 +1.2896758107E-001 -7.0542630660E+000 +9.4238178473E-001 -6.1144419845E+001 +9.4988001531E-001 -6.0972232692E+001 +1.3727342534E-001 +5.4553821564E+000
21004750000.000 +1.2965576448E-001 -7.3178675346E+000 +9.4842311422E-001 -6.1888848269E+001 +9.4377966673E-001 -6.1867730156E+001 +1.3877624473E-001 +4.9490528318E+000
21204700000.000 +1.3097153164E-001 -8.0597489424E+000 +9.3450518920E-001 -6.2171418861E+001 +9.5208384269E-001 -6.2366679813E+001 +1.3902169319E-001 +4.1988326426E+000
21404650000.000 +1.3119741153E-001 -9.0234370168E+000 +9.4200132490E-001 -6.2519321710E+001 +9.4667023909E-001 -6.2499799626E+001 +1.3982067957E-001 +3.7655410465E+000
21604600000.000 +1.2918578064E-001 -9.0373504674E+000 +9.3352118146E-001 -6.3878072671E+001 +9.6801546121E-001 -6.3261384534E+001 +1.3880761047E-001 +3.1031618770E+000
21804550000.000 +1.3365870567E-001 -1.0213860189E+001 +9.4058058751E-001 -6.3726062562E+001 +9.4949524935E-001 -6.4291350531E+001 +1.4181540891E-001 +2.2857029462E+000
22004500000.000 +1.3234765175E-001 -1.0593631087E+001 +9.4475830702E-001 -6.4527339257E+001 +9.5816375225E-001 -6.3586837651E+001 +1.4214045897E-001 +1.9675346961E+000
22204450000.000 +1.3451888372E-001 -1.1296924338E+001 +9.4715342086E-001 -6.4775059407E+001 +9.5970349453E-001 -6.5057536032E+001 +1.4474009285E-001 +1.8066089573E+000
22404400000.000 +1.3477457857E-001 -1.1443733564E+001 +9.4166869248E-001 -6.5833271105E+001 +9.4939779598E-001 -6.6186436309E+001 +1.4477441489E-001 +8.8635210420E-001
22604350000.000 +1.3529737145E-001 -1.2488883279E+001 +9.4798732695E-001 -6.6039344291E+001 +9.4722264527E-001 -6.6505582829E+001 +1.4522161013E-001 +4.4374707540E-001
22804300000.000 +1.3485440908E-001 -1.3030000858E+001 +9.5370359921E-001 -6.7172854200E+001 +9.5315289141E-001 -6.7788464449E+001 +1.4621265727E-001 -4.0927398471E-001
23004250000.000 +1.3498795872E-001 -1.3320932591E+001 +9.5233594500E-001 -6.7705163331E+001 +9.3416095890E-001 -6.8435364283E+001 +1.4657075437E-001 -1.0567080266E+000
23204200000.000 +1.3616103699E-001 -1.4362702753E+001 +9.4985128623E-001 -6.8070783719E+001 +9.2995996303E-001 -6.8897491830E+001 +1.4697632408E-001 -1.3956694089E+000
23404150000.000 +1.3643319200E-001 -1.4684236416E+001 +9.5892058879E-001 -6.9475415421E+001 +9.4198540315E-001 -6.9149027396E+001 +1.4901633765E-001 -1.5415101120E+000
23604100000.000 +1.3673437022E-001 -1.5440778081E+001 +9.4710253151E-001 -6.9514728124E+001 +9.3323183284E-001 -7.1323324927E+001 +1.4867048204E-001 -2.6233688804E+000
23804050000.000 +1.3652153520E-001 -1.4857142545E+001 +9.5738539251E-001 -7.0279522522E+001 +9.1264810116E-001 -6.9896416545E+001 +1.5010883581E-001 -1.8317196625E+000
24004000000.000 +1.3844461798E-001 -1.6556510611E+001 +9.4440889096E-001 -7.0611505996E+001 +9.3460510657E-001 -7.1651619883E+001 +1.5087877391E-001 -3.8673115427E+000
24203950000.000 +1.3979200677E-001 -1.5385149732E+001 +9.4518774246E-001 -7.1739540334E+001 +9.1887153275E-001 -7.2339275749E+001 +1.5090061142E-001 -4.2016946917E+000
24403900000.000 +1.4116703884E-001 -1.8394623971E+001 +9.3602880111E-001 -7.1632189915E+001 +9.3064282609E-001 -7.2275102310E+001 +1.5256024343E-001 -5.7375072436E+000
24603850000.000 +1.4019106708E-001 -1.8572316448E+001 +9.4723170920E-001 -7.2429078175E+001 +9.3383559989E-001 -7.2478382841E+001 +1.5218011590E-001 -6.1299250128E+000
24803800000.000 +1.4331463360E-001 -1.9003901303E+001 +9.3523206675E-001 -7.2766424967E+001 +9.3753165716E-001 -7.4269871892E+001 +1.5406950842E-001 -6.7676327615E+000
25003750000.000 +1.3939416322E-001 -1.9885207270E+001 +9.4779471479E-001 -7.3203967755E+001 +9.1720902842E-001 -7.3642851301E+001 +1.5136854934E-001 -7.3622699137E+000
25203700000.000 +1.4133168831E-001 -2.0048676344E+001 +9.4019340768E-001 -7.4323576208E+001 +9.5110118548E-001 -7.3800873679E+001 +1.5465780002E-001 -7.9240963143E+000
25403650000.000 +1.4414080368E-001 -2.0655407048E+001 +9.3065301257E-001 -7.4643925878E+001 +9.3297101704E-001 -7.5347755303E+001 +1.5486632822E-001 -8.5339961794E+000
25603600000.000 +1.4233530824E-001 -2.2424723784E+001 +9.2869856138E-001 -7.4932822992E+001 +9.3069735173E-001 -7.4341624133E+001 +1.5517099937E-001 -9.7967293980E+000
25803550000.000 +1.4454272383E-001 -2.2375467689E+001 +9.3135267039E-001 -7.5350297555E+001 +9.4219541876E-001 -7.5728734300E+001 +1.5598250945E-001 -9.5445445711E+000
26003500000.000 +1.4519461675E-001 -2.3283744635E+001 +9.3172139880E-001 -7.6832676655E+001 +9.3874445888E-001 -7.5958188149E+001 +1.5670262586E-001 -1.0760575228E+001
26203450000.000 +1.4435220763E-001 -2.4207728949E+001 +9.2849880492E-001 -7.6950314171E+001 +9.3685965234E-001 -7.6281653952E+001 +1.5659090206E-001 -1.1314599594E+001
26403400000.000 +1.4628648030E-001 -2.4370630293E+001 +9.4142634184E-001 -7.7793785247E+001 +9.3370552031E-001 -7.6524062123E+001 +1.5914889196E-001 -1.1453818675E+001
26603350000.000 +1.4741840951E-001 -2.4587912546E+001 +9.2769764808E-001 -7.7878242106E+001 +9.4398207352E-001 -7.8714356368E+001 +1.5884515062E-001 -1.2165817668E+001
26803300000.000 +1.4561013544E-001 -2.5546830651E+001 +9.3907270080E-001 -7.8408918319E+001 +9.2990503232E-001 -7.8499198071E+001 +1.5905502649E-001 -1.3065842273E+001
27003250000.000 +1.4642154586E-001 -2.6015815152E+001 +9.3792911573E-001 -7.9338523154E+001 +9.4093810796E-001 -7.9534861741E+001 +1.5997976696E-001 -1.3411477253E+001
27203200000.000 +1.4586071188E-001 -2.5407500012E+001 +9.4542707476E-001 -8.0258028956E+001 +9.1159309105E-001 -8.0962532980E+001 +1.5793832347E-001 -1.3740929501E+001
27403150000.000 +1.4763481015E-001 -2.6854615698E+001 +9.3923733891E-001 -8.0497221721E+001 +9.0872403797E-001 -8.1305495399E+001 +1.5997182913E-001 -1.4461685262E+001
27603100000.000 +1.4767565476E-001 -2.6458853239E+001 +9.4939543798E-001 -8.1512696585E+001 +9.1141409135E-001 -8.1649897478E+001 +1.6049656732E-001 -1.4127804181E+001
27803050000.000 +1.5001694992E-001 -2.6415901290E+001 +9.4578492337E-001 -8.2505005870E+001 +9.0407782832E-001 -8.2568334797E+001 +1.6146247231E-001 -1.4361847285E+001
28003000000.000 +1.4938494999E-001 -2.7287274556E+001 +9.4846148221E-001 -8.2877174709E+001 +8.9497741104E-001 -8.2730347643E+001 +1.6154457566E-001 -1.4986401555E+001
28202950000.000 +1.5211334568E-001 -2.9245237799E+001 +9.4449491881E-001 -8.3563102986E+001 +9.0246112603E-001 -8.2680615695E+001 +1.6374168392E-001 -1.6447270794E+001
28402900000.000 +1.4981009240E-001 -3.0791255544E+001 +9.2889886339E-001 -8.3757202471E+001 +9.3556298300E-001 -8.3962501285E+001 +1.6293754425E-001 -1.8217292288E+001
28602850000.000 +1.5123273708E-001 -3.2170481142E+001 +9.2188000059E-001 -8.4015494703E+001 +9.1214158316E-001 -8.4249902464E+001 +1.6373722812E-001 -1.8931404921E+001
28802800000.000 +1.4914406987E-001 -3.2346346175E+001 +9.2542063455E-001 -8.4452143311E+001 +9.3131240377E-001 -8.3834143306E+001 +1.6463747989E-001 -1.9484879500E+001
29002750000.000 +1.5164870429E-001 -3.2477175054E+001 +9.3167015591E-001 -8.4773931141E+001 +9.3226099312E-001 -8.5986265556E+001 +1.6641010780E-001 -2.0299440633E+001
29202700000.000 +1.5228687098E-001 -3.3166914528E+001 +9.2461923100E-001 -8.5048260898E+001 +9.2868845191E-001 -8.6377371709E+001 +1.6760051781E-001 -2.1395378376E+001
29402650000.000 +1.5251636683E-001 -3.3861840050E+001 +9.3027329604E-001 -8.5241917835E+001 +9.3261772399E-001 -8.6655713162E+001 +1.6881575805E-001 -2.2072293484E+001
29602600000.000 +1.5376028447E-001 -3.4235163418E+001 +9.3276224361E-001 -8.6114152740E+001 +9.3469991084E-001 -8.7547625901E+001 +1.6986390540E-001 -2.3103984010E+001
29802550000.000 +1.5218107657E-001 -3.6220498047E+001 +9.3002198082E-001 -8.6211899494E+001 +9.1693759309E-001 -8.8405853157E+001 +1.6952227595E-001 -2.4705982902E+001
30002500000.000 +1.5251470608E-001 -3.5459308743E+001 +9.3948143672E-001 -8.7262956517E+001 +9.2322661331E-001 -8.7488911171E+001 +1.6896124744E-001 -2.4062461190E+001
30202450000.000 +1.5499709334E-001 -3.6058753851E+001 +9.2785102062E-001 -8.8467361702E+001 +9.4033266139E-001 -8.9157093351E+001 +1.6947392984E-001 -2.5010182391E+001
30402400000.000 +1.5375017009E-001 -3.6488954509E+001 +9.4019565353E-001 -8.9358859933E+001 +8.9881615767E-001 -8.9310837388E+001 +1.6780697148E-001 -2.5427582552E+001
30602350000.000 +1.5744768498E-001 -3.8782609801E+001 +9.3083638335E-001 -9.0424720415E+001 +9.1109339531E-001 -8.8322272053E+001 +1.7150418495E-001 -2.6291242370E+001
30802300000.000 +1.5778395077E-001 -3.8219068328E+001 +9.3570091432E-001 -9.1038249852E+001 +9.0198719551E-001 -8.9970481873E+001 +1.6953236920E-001 -2.6166414757E+001
31002250000.000 +1.5894594668E-001 -4.0936416625E+001 +9.1055624467E-001 -9.1681435106E+001 +9.0705835829E-001 -9.0111859166E+001 +1.7103851119E-001 -2.8562159107E+001
31202200000.000 +1.5835809646E-001 -4.0225048443E+001 +9.3136725287E-001 -9.1989443726E+001 +9.0315302885E-001 -9.1282779127E+001 +1.7031234626E-001 -2.8047547323E+001
31402150000.000 +1.5893855456E-001 -4.1495990267E+001 +9.1619458184E-001 -9.3260991259E+001 +9.2230054604E-001 -9.1833771895E+001 +1.7080673255E-001 -2.9628761154E+001
31602100000.000 +1.5924489842E-001 -4.2492443136E+001 +9.2436144113E-001 -9.2909920295E+001 +8.8919372088E-001 -9.3499602375E+001 +1.7003368743E-001 -3.0535281777E+001
31802050000.000 +1.5659058524E-001 -4.5797661769E+001 +9.0347074867E-001 -9.3774198799E+001 +9.1650014752E-001 -9.1558483699E+001 +1.7044008816E-001 -3.2834180135E+001
32002000000.000 +1.5735950499E-001 -4.4126762406E+001 +9.2579244460E-001 -9.3738371150E+001 +9.1498187033E-001 -9.4202925337E+001 +1.6969073023E-001 -3.2598712041E+001
32201950000.000 +1.5692436195E-001 -4.4982705206E+001 +9.1253537027E-001 -9.4370595921E+001 +9.1770916170E-001 -9.4042953155E+001 +1.6950160379E-001 -3.3532358989E+001
32401900000.000 +1.5499973444E-001 -4.5540262394E+001 +9.3635156747E-001 -9.4009205100E+001 +9.0909078162E-001 -9.5158895079E+001 +1.6877838833E-001 -3.4348423328E+001
32601850000.000 +1.5929101250E-001 -4.6123563058E+001 +9.1927414807E-001 -9.5676712836E+001 +9.2257766807E-001 -9.5331424549E+001 +1.7087727986E-001 -3.4941514336E+001
32801800000.000 +1.6009513594E-001 -4.7544782404E+001 +9.2307936528E-001 -9.5469001508E+001 +9.1850555112E-001 -9.6989450605E+001 +1.7014018496E-001 -3.6350507278E+001
33001750000.000 +1.5802208092E-001 -4.8387174852E+001 +9.2659855266E-001 -9.6211811738E+001 +9.1955783375E-001 -9.6796452563E+001 +1.6928729898E-001 -3.7117783693E+001
33201700000.000 +1.5702157942E-001 -4.8951194101E+001 +9.3221633565E-001 -9.6372700638E+001 +9.2421085387E-001 -9.7181229648E+001 +1.6757848950E-001 -3.7636599665E+001
33401650000.000 +1.5769657472E-001 -4.9602764823E+001 +9.2983168290E-001 -9.6988962616E+001 +9.1939887222E-001 -9.7927043712E+001 +1.6835384443E-001 -3.7842708872E+001
33601600000.000 +1.5842238961E-001 -5.0483373664E+001 +9.2847976730E-001 -9.8105351625E+001 +9.1171023252E-001 -9.8226198545E+001 +1.6833842501E-001 -3.8622278442E+001
33801550000.000 +1.5907433328E-001 -5.1519725262E+001 +9.2646549992E-001 -9.8948138852E+001 +9.1333797570E-001 -9.8751346841E+001 +1.6874723411E-001 -3.9302614401E+001
34001500000.000 +1.5828746727E-001 -5.3399264526E+001 +9.2023755195E-001 -9.9244197973E+001 +8.9937094952E-001 -9.9095013456E+001 +1.6780992642E-001 -4.0797704551E+001
34201450000.000 +1.5567020029E-001 -5.4088835986E+001 +9.2606746232E-001 -9.9458092935E+001 +9.0046380825E-001 -9.9846546862E+001 +1.6749565770E-001 -4.1578583318E+001
34401400000.000 +1.5761680202E-001 -5.5020733877E+001 +9.2018721741E-001 -1.0057718877E+002 +9.0325298433E-001 -1.0031874249E+002 +1.6845740117E-001 -4.2402633756E+001
34601350000.000 +1.5893292542E-001 -5.5252435850E+001 +9.2068093696E-001 -1.0152370964E+002 +9.0194371238E-001 -1.0181381582E+002 +1.6887583883E-001 -4.2999511119E+001
34801300000.000 +1.5754474814E-001 -5.6505192753E+001 +9.2209071693E-001 -1.0189940107E+002 +8.8098559995E-001 -1.0140351161E+002 +1.6877116962E-001 -4.3879209321E+001
35001250000.000 +1.6097481932E-001 -5.8448259619E+001 +9.1733276278E-001 -1.0299398735E+002 +8.9045381167E-001 -1.0132373312E+002 +1.7043523097E-001 -4.4682211569E+001
35201200000.000 +1.5950408831E-001 -5.9386726250E+001 +9.1201501834E-001 -1.0317511428E+002 +8.8723829848E-001 -1.0331514506E+002 +1.6956802178E-001 -4.6288099247E+001
35401150000.000 +1.5908328304E-001 -6.0005225264E+001 +9.1257588944E-001 -1.0399698389E+002 +8.9508623374E-001 -1.0332306236E+002 +1.6927149993E-001 -4.7170889234E+001
35601100000.000 +1.5865067173E-001 -6.1680576163E+001 +9.1402890031E-001 -1.0437271304E+002 +8.9581719907E-001 -1.0375646997E+002 +1.6869992788E-001 -4.8409948603E+001
35801050000.000 +1.6085311951E-001 -6.3009582621E+001 +9.0386112755E-001 -1.0529764260E+002 +8.9127408757E-001 -1.0477295722E+002 +1.6834448630E-001 -4.9928175566E+001
36001000000.000 +1.5676850755E-001 -6.4552391487E+001 +9.1123729792E-001 -1.0502151925E+002 +8.8719481389E-001 -1.0588592166E+002 +1.6648566445E-001 -5.1433792039E+001
36200950000.000 +1.5568365961E-001 -6.6120122632E+001 +9.0755455180E-001 -1.0641133287E+002 +9.0432574679E-001 -1.0495128684E+002 +1.6489033355E-001 -5.2399680667E+001
36400900000.000 +1.5214213432E-001 -6.6631141192E+001 +9.1002275649E-001 -1.0573949075E+002 +9.0985656035E-001 -1.0666091818E+002 +1.6245609190E-001 -5.3817969234E+001
36600850000.000 +1.4927303604E-001 -6.9118488780E+001 +9.0535031872E-001 -1.0641100946E+002 +8.9091451029E-001 -1.0618493875E+002 +1.6041147400E-001 -5.5784334926E+001
36800800000.000 +1.4585099022E-001 -6.8774345111E+001 +9.2176691608E-001 -1.0621862249E+002 +9.1179466248E-001 -1.0717233202E+002 +1.5804095831E-001 -5.5774687478E+001
37000750000.000 +1.4296959423E-001 -6.9822257530E+001 +9.1504100379E-001 -1.0713982266E+002 +9.1111106913E-001 -1.0729363339E+002 +1.5659387731E-001 -5.6506694461E+001
37200700000.000 +1.3609800029E-001 -7.0707863062E+001 +9.2493972371E-001 -1.0655033644E+002 +9.0508692395E-001 -1.0763482821E+002 +1.5307926149E-001 -5.7621584349E+001
37400650000.000 +1.3678265940E-001 -7.0493040154E+001 +9.2704931692E-001 -1.0816755618E+002 +9.0319634942E-001 -1.0781487598E+002 +1.5384119926E-001 -5.7445303308E+001
37600600000.000 +1.3473453333E-001 -7.1346223409E+001 +9.3389866126E-001 -1.0884971067E+002 +9.0423732383E-001 -1.0912330929E+002 +1.5112084769E-001 -5.8670024915E+001
37800550000.000 +1.3366693076E-001 -7.1327759217E+001 +9.3113611805E-001 -1.0993584571E+002 +8.8989642985E-001 -1.0898445552E+002 +1.5043332300E-001 -5.8553411076E+001
38000500000.000 +1.3389045740E-001 -7.2619884140E+001 +9.3159104779E-001 -1.1054690628E+002 +9.0220556924E-001 -1.0849969981E+002 +1.4997330914E-001 -5.9002307784E+001
38200450000.000 +1.3481942592E-001 -7.3792090899E+001 +9.2078947496E-001 -1.1202735364E+002 +8.9969892537E-001 -1.1026226657E+002 +1.4834932955E-001 -6.0567284333E+001
38400400000.000 +1.3133169878E-001 -7.6930416478E+001 +9.1283503321E-001 -1.1189124167E+002 +8.8177136458E-001 -1.1005306707E+002 +1.4628955240E-001 -6.2333923522E+001
38600350000.000 +1.2929736933E-001 -7.5759198927E+001 +9.1642679323E-001 -1.1281681489E+002 +9.0307408956E-001 -1.1119366511E+002 +1.4570719278E-001 -6.2896447818E+001
38800300000.000 +1.2719004915E-001 -7.9712840993E+001 +8.9621424102E-001 -1.1313927060E+002 +8.9001247527E-001 -1.1144322958E+002 +1.4417890477E-001 -6.6471620150E+001
39000250000.000 +1.2503587304E-001 -8.0072276368E+001 +9.0023418760E-001 -1.1345506072E+002 +8.8600767310E-001 -1.1283243411E+002 +1.4218920981E-001 -6.7403668495E+001
39200200000.000 +1.2623150528E-001 -8.1322891287E+001 +8.9161173705E-001 -1.1459304482E+002 +8.7679122706E-001 -1.1280854918E+002 +1.4123575185E-001 -6.8661264899E+001
39400150000.000 +1.1614040321E-001 -7.9789925951E+001 +8.9800785040E-001 -1.1378908418E+002 +8.9810066066E-001 -1.1425403634E+002 +1.3463982234E-001 -6.9168571727E+001
39600100000.000 +1.1046988343E-001 -8.2552776196E+001 +8.9613159702E-001 -1.1393654069E+002 +8.8653173327E-001 -1.1385245819E+002 +1.3076673704E-001 -7.1401714283E+001
39800050000.000 +1.0997406051E-001 -7.5449733973E+001 +9.2323782435E-001 -1.1439022398E+002 +9.1910131790E-001 -1.1532676568E+002 +1.2960845977E-001 -6.8102461213E+001
40000000000.000 +1.1274681939E-001 -7.6293997873E+001 +9.2519512266E-001 -1.1605815341E+002 +9.0343382677E-001 -1.1708413373E+002 +1.3038867638E-001 -6.9133218771E+001
