# Supplementary material for: Conductivity and radio frequency performance data for silver nanoparticle inks deposited via aerosol jet deposition and processed under varying conditions
Source: Data Brief. 2020 Sep 24;33:106331. doi: 10.1016/j.dib.2020.106331 (PMC7560714; doi:10.1016/j.dib.2020.106331)
Supplement: Supplementary file 3 [file mmc3.zip › Sintering Study/ANP Ink/RF Data/ANP_08_04.S2P]

!  2-Port S-parameters saved by WinCal
! VAR MeasName=S-Parameters (CALIBRATED_DATA) read from VNA (E8364B)
! VAR MeasDate=11/27/2017 2:58:10 PM
! VAR NAME=AFRL171016_11_04
! VAR FILENAME=AFRL171016_11_04.S2P
! VAR DATE=11/27/2017 2:58:10 PM
! VAR PHYS_PORTS=1,2
! VAR ObjTypeName=DATASET
! VAR IndexType=Frequency
!
# Hz S MA R 50
10000000.000 +2.7847556604E-002 +2.7017191987E+000 +9.6848176512E-001 -6.2817153310E-002 +9.6881441331E-001 -1.0380482808E-001 +2.8267462910E-002 +1.4716311356E+000
209950000.000 +2.8012627555E-002 +2.5306394733E+000 +9.6986630375E-001 -7.2800542004E-001 +9.7010982815E-001 -7.2001859405E-001 +2.8079938297E-002 +2.8273496882E+000
409900000.000 +2.8165181647E-002 +5.2391718894E+000 +9.6920671091E-001 -1.3767880390E+000 +9.6950535175E-001 -1.3630730351E+000 +2.7930918442E-002 +5.3275700359E+000
609850000.000 +2.8016533983E-002 +6.9668479653E+000 +9.6834400750E-001 -2.0597289006E+000 +9.6915544817E-001 -2.0825368000E+000 +2.8170050737E-002 +6.8702677993E+000
809800000.000 +2.8368067899E-002 +1.0743164720E+001 +9.6779304758E-001 -2.6991041770E+000 +9.6802644394E-001 -2.6767159329E+000 +2.8493690543E-002 +1.0322767302E+001
1009750000.000 +2.8350465601E-002 +1.2842799570E+001 +9.6658999059E-001 -3.2976552315E+000 +9.6696753289E-001 -3.3019269708E+000 +2.8383414494E-002 +1.2524085043E+001
1209700000.000 +2.9558825718E-002 +1.5260704674E+001 +9.6655840908E-001 -3.9347081752E+000 +9.6695343732E-001 -3.8895086319E+000 +2.9550788602E-002 +1.5255026767E+001
1409650000.000 +3.0276684486E-002 +1.6900427056E+001 +9.6617305181E-001 -4.5340608761E+000 +9.6638182038E-001 -4.5465871848E+000 +3.0480867896E-002 +1.6662594672E+001
1609600000.000 +3.0976608768E-002 +1.7337687002E+001 +9.6557121311E-001 -5.1930382241E+000 +9.6637262998E-001 -5.1748649411E+000 +3.1225890448E-002 +1.7422269163E+001
1809550000.000 +3.1055025787E-002 +1.8700045658E+001 +9.6493650434E-001 -5.8557062332E+000 +9.6492866095E-001 -5.7866518458E+000 +3.1434640379E-002 +1.9155937725E+001
2009500000.000 +3.1047978275E-002 +2.2679876526E+001 +9.6343987016E-001 -6.4222358432E+000 +9.6399072238E-001 -6.3986849289E+000 +3.1312878343E-002 +2.1478676931E+001
2209450000.000 +3.2692692684E-002 +2.4796821175E+001 +9.6264634462E-001 -6.9781360668E+000 +9.6304668810E-001 -6.9671495239E+000 +3.2443250159E-002 +2.5119751454E+001
2409400000.000 +3.3960940943E-002 +2.6701986918E+001 +9.6246895918E-001 -7.5447511640E+000 +9.6266176315E-001 -7.5269171174E+000 +3.3605077173E-002 +2.6162508205E+001
2609350000.000 +3.5230894319E-002 +2.8060375450E+001 +9.6191510025E-001 -8.1234658629E+000 +9.6291461861E-001 -8.1908512972E+000 +3.4948495859E-002 +2.7777816688E+001
2809300000.000 +3.6419997340E-002 +2.8794779746E+001 +9.6184798361E-001 -8.7749046575E+000 +9.6237577379E-001 -8.7954487471E+000 +3.6137648702E-002 +2.8576778238E+001
3009250000.000 +3.7133648926E-002 +2.9226248752E+001 +9.6083676285E-001 -9.3992367434E+000 +9.6125728099E-001 -9.3888848896E+000 +3.6800343501E-002 +2.9095381314E+001
3209200000.000 +3.8139080830E-002 +3.1300143226E+001 +9.6027630115E-001 -9.9911124435E+000 +9.6011377318E-001 -9.9614968988E+000 +3.7739608528E-002 +3.0723549615E+001
3409150000.000 +3.9365179515E-002 +3.2121479562E+001 +9.5965043868E-001 -1.0479383999E+001 +9.5976778268E-001 -1.0546973154E+001 +3.9203591158E-002 +3.2016482849E+001
3609100000.000 +4.1043320025E-002 +3.2205408653E+001 +9.5877270877E-001 -1.1093361325E+001 +9.5944754860E-001 -1.1102300063E+001 +4.0362049624E-002 +3.2808533935E+001
3809050000.000 +4.2202541703E-002 +3.3598467455E+001 +9.5913543219E-001 -1.1711646573E+001 +9.5940028719E-001 -1.1732094134E+001 +4.1887273288E-002 +3.3317040983E+001
4009000000.000 +4.3960326183E-002 +3.3514117829E+001 +9.5854617397E-001 -1.2297577918E+001 +9.5870818865E-001 -1.2298494165E+001 +4.3552104264E-002 +3.3836599788E+001
4208950000.000 +4.4915081778E-002 +3.3852303637E+001 +9.5815282071E-001 -1.2898476461E+001 +9.5907785726E-001 -1.2864933936E+001 +4.4477879324E-002 +3.3943303291E+001
4408900000.000 +4.6133083791E-002 +3.4124251774E+001 +9.5768289423E-001 -1.3492303616E+001 +9.5860657909E-001 -1.3474918665E+001 +4.6061142651E-002 +3.4529302290E+001
4608850000.000 +4.7466789521E-002 +3.4478946231E+001 +9.5779489477E-001 -1.4078018411E+001 +9.5853744960E-001 -1.4077298217E+001 +4.7191617957E-002 +3.5116071909E+001
4808800000.000 +4.9019479182E-002 +3.4821694417E+001 +9.5714954920E-001 -1.4673744675E+001 +9.5807241498E-001 -1.4674449929E+001 +4.8692361892E-002 +3.5658806088E+001
5008750000.000 +5.0379149697E-002 +3.5097919386E+001 +9.5758055195E-001 -1.5205888665E+001 +9.5872346194E-001 -1.5236179070E+001 +5.0270430914E-002 +3.5779918598E+001
5208700000.000 +5.1762823355E-002 +3.5446449138E+001 +9.5697891047E-001 -1.5847886731E+001 +9.5727322845E-001 -1.5899044519E+001 +5.1631356429E-002 +3.6128565260E+001
5408650000.000 +5.3457356844E-002 +3.4999825487E+001 +9.5668695268E-001 -1.6391043960E+001 +9.5711354929E-001 -1.6415091784E+001 +5.3305734208E-002 +3.6025781619E+001
5608600000.000 +5.4749417723E-002 +3.5207676217E+001 +9.5697394473E-001 -1.7051235526E+001 +9.5818805385E-001 -1.7054772137E+001 +5.4913545197E-002 +3.5701140297E+001
5808550000.000 +5.6200332626E-002 +3.4935862259E+001 +9.5680963986E-001 -1.7641072768E+001 +9.5687814277E-001 -1.7637495112E+001 +5.6427705352E-002 +3.5446799422E+001
6008500000.000 +5.7660075884E-002 +3.4482117196E+001 +9.5632583869E-001 -1.8225039538E+001 +9.5680913702E-001 -1.8193693612E+001 +5.7637774081E-002 +3.5336280653E+001
6208450000.000 +5.9181072686E-002 +3.4329217488E+001 +9.5626877933E-001 -1.8795453544E+001 +9.5661362481E-001 -1.8807826717E+001 +5.9000497744E-002 +3.5092112629E+001
6408400000.000 +6.0332460207E-002 +3.4006094865E+001 +9.5598461910E-001 -1.9433401115E+001 +9.5671349105E-001 -1.9452004709E+001 +6.0467254823E-002 +3.4818814551E+001
6608350000.000 +6.1831663888E-002 +3.3622812949E+001 +9.5468221492E-001 -2.0002644739E+001 +9.5546769752E-001 -1.9996209798E+001 +6.1688352165E-002 +3.4494932705E+001
6808300000.000 +6.3229770179E-002 +3.3393949728E+001 +9.5589063228E-001 -2.0546681565E+001 +9.5677504863E-001 -2.0504670213E+001 +6.3404193217E-002 +3.4136765606E+001
7008250000.000 +6.4377220192E-002 +3.3061474883E+001 +9.5466275393E-001 -2.1224032670E+001 +9.5600099155E-001 -2.1287411982E+001 +6.4627208405E-002 +3.3999603899E+001
7208200000.000 +6.5773449481E-002 +3.2584385107E+001 +9.5402656022E-001 -2.1776017582E+001 +9.5522159104E-001 -2.1751155592E+001 +6.5815569540E-002 +3.3570635182E+001
7408150000.000 +6.6811294484E-002 +3.2173476405E+001 +9.5405687570E-001 -2.2420661471E+001 +9.5586795214E-001 -2.2448559804E+001 +6.7044339802E-002 +3.3072176232E+001
7608100000.000 +6.8383810051E-002 +3.1803953819E+001 +9.5396413881E-001 -2.2931412639E+001 +9.5260139897E-001 -2.2976491477E+001 +6.8483988498E-002 +3.3140639857E+001
7808050000.000 +6.9403240585E-002 +3.1265442776E+001 +9.5307850782E-001 -2.3512516822E+001 +9.5169650264E-001 -2.3574098347E+001 +6.9311870986E-002 +3.2626381263E+001
8008000000.000 +7.0697815128E-002 +3.1023063529E+001 +9.5196756042E-001 -2.4060594478E+001 +9.5174766771E-001 -2.4132498398E+001 +7.0486385101E-002 +3.2636209775E+001
8207950000.000 +7.1512423819E-002 +3.1065847509E+001 +9.5211444241E-001 -2.4861820376E+001 +9.5316203606E-001 -2.4902710335E+001 +7.1846024337E-002 +3.2253985713E+001
8407900000.000 +7.3611063027E-002 +3.0507406137E+001 +9.4986540449E-001 -2.5334187748E+001 +9.4955937020E-001 -2.5327558581E+001 +7.3554757416E-002 +3.2182598802E+001
8607850000.000 +7.4719692854E-002 +3.0316872282E+001 +9.5173011954E-001 -2.5823590544E+001 +9.5404107957E-001 -2.5755306253E+001 +7.5174429106E-002 +3.1992355588E+001
8807800000.000 +7.6844034737E-002 +2.9969846965E+001 +9.5044061642E-001 -2.6506058125E+001 +9.5154491601E-001 -2.6620462311E+001 +7.7284692921E-002 +3.1566198026E+001
9007750000.000 +7.7730760272E-002 +2.8991262144E+001 +9.4914665232E-001 -2.7042513590E+001 +9.4971418765E-001 -2.7036072074E+001 +7.8283652376E-002 +3.0738207939E+001
9207700000.000 +7.8781911578E-002 +2.8679744308E+001 +9.4981472314E-001 -2.7631877691E+001 +9.5250353935E-001 -2.7704417560E+001 +7.9748641244E-002 +3.0076981990E+001
9407650000.000 +8.0437633891E-002 +2.8136885858E+001 +9.4979208715E-001 -2.8205776919E+001 +9.5155503795E-001 -2.8355204002E+001 +8.1221250202E-002 +2.9847038941E+001
9607600000.000 +8.1785413342E-002 +2.7544835883E+001 +9.4789096316E-001 -2.8791062571E+001 +9.4978873294E-001 -2.8971370103E+001 +8.2600573713E-002 +2.9178062676E+001
9807550000.000 +8.2719408538E-002 +2.6504466017E+001 +9.4842429926E-001 -2.9349795600E+001 +9.4914769369E-001 -2.9433752201E+001 +8.3755592786E-002 +2.8649064803E+001
10007500000.000 +8.3271081592E-002 +2.5530040827E+001 +9.4965343238E-001 -3.0076244324E+001 +9.5048283686E-001 -3.0146428079E+001 +8.4958988699E-002 +2.7755461951E+001
10207450000.000 +8.4761896031E-002 +2.5471216168E+001 +9.4732202232E-001 -3.0610535396E+001 +9.4473168876E-001 -3.0610495905E+001 +8.5991404400E-002 +2.7729880691E+001
10407400000.000 +8.5653800480E-002 +2.4859645600E+001 +9.4911525139E-001 -3.1049730258E+001 +9.4781028043E-001 -3.0834497983E+001 +8.7246415968E-002 +2.7525355029E+001
10607350000.000 +8.6500482718E-002 +2.4620829821E+001 +9.4664637009E-001 -3.1779700920E+001 +9.4816056508E-001 -3.1885237267E+001 +8.8053109620E-002 +2.6960226460E+001
10807300000.000 +8.7973343330E-002 +2.4112149854E+001 +9.4711852137E-001 -3.2243493824E+001 +9.4173828932E-001 -3.2166895354E+001 +8.9319846238E-002 +2.6731046003E+001
11007250000.000 +8.8930362742E-002 +2.3394740251E+001 +9.4664297419E-001 -3.2803982814E+001 +9.4784321642E-001 -3.2687144894E+001 +9.0746122833E-002 +2.6113020582E+001
11207200000.000 +9.0613929351E-002 +2.2907795075E+001 +9.4737926078E-001 -3.3324497179E+001 +9.4600621456E-001 -3.3254916550E+001 +9.2105607005E-002 +2.5827231898E+001
11407150000.000 +9.1946994035E-002 +2.2597007622E+001 +9.4293445724E-001 -3.4072317428E+001 +9.4533103995E-001 -3.4053016232E+001 +9.3360578868E-002 +2.5109655665E+001
11607100000.000 +9.2379493829E-002 +2.0614706755E+001 +9.4436455652E-001 -3.4182598949E+001 +9.4201312648E-001 -3.4339197175E+001 +9.3854315449E-002 +2.4366328876E+001
11807050000.000 +9.2383744209E-002 +2.0349154265E+001 +9.4694008620E-001 -3.5160483395E+001 +9.5159800654E-001 -3.5243367256E+001 +9.5764314723E-002 +2.3748587958E+001
12007000000.000 +9.3598729483E-002 +1.9731988714E+001 +9.4187036207E-001 -3.5312224977E+001 +9.3875634001E-001 -3.5777731833E+001 +9.6857739077E-002 +2.3125555267E+001
12206950000.000 +9.4411448105E-002 +1.9761086376E+001 +9.4483245376E-001 -3.6098468996E+001 +9.4989270022E-001 -3.5995778319E+001 +9.8459677197E-002 +2.3028523888E+001
12406900000.000 +9.5803307276E-002 +1.9100690410E+001 +9.4453017011E-001 -3.6480972464E+001 +9.4695316716E-001 -3.7146570406E+001 +1.0034654456E-001 +2.2093518449E+001
12606850000.000 +9.5666369732E-002 +1.9353905711E+001 +9.4682081140E-001 -3.7298702292E+001 +9.4642325742E-001 -3.7487823039E+001 +1.0069446682E-001 +2.1789994874E+001
12806800000.000 +9.8032325097E-002 +1.9742099287E+001 +9.4325280191E-001 -3.7535743491E+001 +9.4500762768E-001 -3.8145564178E+001 +1.0184670582E-001 +2.1107471907E+001
13006750000.000 +1.0107214713E-001 +1.8259474794E+001 +9.4943554161E-001 -3.8548449660E+001 +9.5196706614E-001 -3.8759470547E+001 +1.0262507234E-001 +2.0505085337E+001
13206700000.000 +1.0151906051E-001 +1.7986925226E+001 +9.4555630367E-001 -3.9177623515E+001 +9.4598184908E-001 -3.9764298406E+001 +1.0304519049E-001 +2.0798430040E+001
13406650000.000 +1.0241049971E-001 +1.6484278543E+001 +9.4971246053E-001 -3.9753184141E+001 +9.4485801399E-001 -3.9561397456E+001 +1.0489514666E-001 +2.0383153857E+001
13606600000.000 +1.0348187864E-001 +1.5520413609E+001 +9.4741692529E-001 -4.0335421727E+001 +9.5000403918E-001 -4.0307249361E+001 +1.0594336606E-001 +1.9694149186E+001
13806550000.000 +1.0505369821E-001 +1.4685352797E+001 +9.4574529746E-001 -4.1144990540E+001 +9.4227932456E-001 -4.1025381972E+001 +1.0700367482E-001 +1.9914771329E+001
14006500000.000 +1.0427116904E-001 +1.3394765460E+001 +9.4278453932E-001 -4.1542541638E+001 +9.4458892149E-001 -4.1184693284E+001 +1.0804700104E-001 +1.8694599141E+001
14206450000.000 +1.0425482949E-001 +1.3033733376E+001 +9.4614426476E-001 -4.2133596244E+001 +9.4650220765E-001 -4.1782708964E+001 +1.0929476279E-001 +1.8486198782E+001
14406400000.000 +1.0588180837E-001 +1.2504845938E+001 +9.4637249089E-001 -4.2674922321E+001 +9.4313404588E-001 -4.2011655916E+001 +1.1070091649E-001 +1.8129170800E+001
14606350000.000 +1.0563567315E-001 +1.2071546291E+001 +9.4060144730E-001 -4.2983542375E+001 +9.4408106180E-001 -4.2640498774E+001 +1.1126509342E-001 +1.7352603315E+001
14806300000.000 +1.0651232342E-001 +1.1830018597E+001 +9.4764658672E-001 -4.3339157105E+001 +9.4531365158E-001 -4.3315465734E+001 +1.1286611562E-001 +1.7245563762E+001
15006250000.000 +1.0809414805E-001 +1.1455455231E+001 +9.4223098027E-001 -4.4128864968E+001 +9.4781091404E-001 -4.4369500027E+001 +1.1440397166E-001 +1.6593201224E+001
15206200000.000 +1.0712173927E-001 +1.1199007181E+001 +9.4785356239E-001 -4.4211704723E+001 +9.4195751524E-001 -4.4143598202E+001 +1.1440223274E-001 +1.6588147990E+001
15406150000.000 +1.0958599449E-001 +9.8705807200E+000 +9.4932138241E-001 -4.5249069550E+001 +9.5749885723E-001 -4.5213159565E+001 +1.1764900345E-001 +1.5370698099E+001
15606100000.000 +1.0955429336E-001 +9.1962786334E+000 +9.4804107577E-001 -4.5682437714E+001 +9.4425344306E-001 -4.6523821491E+001 +1.1772814682E-001 +1.4656131366E+001
15806050000.000 +1.0984970213E-001 +8.9620388478E+000 +9.4918829029E-001 -4.6679345947E+001 +9.5252852739E-001 -4.6509636805E+001 +1.1887674795E-001 +1.4239520145E+001
16006000000.000 +1.1056810942E-001 +7.9131905592E+000 +9.5265470132E-001 -4.6855920741E+001 +9.4895547456E-001 -4.7667724953E+001 +1.1997931283E-001 +1.3700980581E+001
16205950000.000 +1.1044354143E-001 +8.2842393972E+000 +9.5283987365E-001 -4.7831375304E+001 +9.4444896783E-001 -4.8275689396E+001 +1.2029701094E-001 +1.3605145897E+001
16405900000.000 +1.1275576173E-001 +6.4061769794E+000 +9.4676206184E-001 -4.7671024549E+001 +9.3857311695E-001 -4.9494196205E+001 +1.2306577257E-001 +1.1809329007E+001
16605850000.000 +1.1183585075E-001 +7.0981304868E+000 +9.5408437541E-001 -4.8952231651E+001 +9.4936340523E-001 -4.9169503922E+001 +1.2331197164E-001 +1.2441149695E+001
16805800000.000 +1.1489988823E-001 +7.8443824084E+000 +9.4205557778E-001 -4.9656216395E+001 +9.4900121548E-001 -5.0709801641E+001 +1.2447928774E-001 +1.2594333699E+001
17005750000.000 +1.1453576979E-001 +7.0417984892E+000 +9.5029238244E-001 -5.0430243449E+001 +9.3835627000E-001 -5.0181445690E+001 +1.2604061854E-001 +1.1812555706E+001
17205700000.000 +1.1533087253E-001 +6.4033698479E+000 +9.4398863103E-001 -5.0837144894E+001 +9.4743256892E-001 -5.1293984458E+001 +1.2725918562E-001 +1.0879858907E+001
17405650000.000 +1.1663302563E-001 +6.2342907324E+000 +9.5043545250E-001 -5.1477844893E+001 +9.4100384106E-001 -5.1713505975E+001 +1.2722417286E-001 +1.0772624545E+001
17605600000.000 +1.1837137009E-001 +4.9607224078E+000 +9.3922551828E-001 -5.2075223171E+001 +9.4385773556E-001 -5.1975436803E+001 +1.2907625236E-001 +1.0029704948E+001
17805550000.000 +1.1867146696E-001 +4.0838147340E+000 +9.5032029613E-001 -5.2582766286E+001 +9.4546325170E-001 -5.2198306356E+001 +1.3017452099E-001 +9.6732862229E+000
18005500000.000 +1.1927304529E-001 +3.9836047735E+000 +9.4088468871E-001 -5.3317745391E+001 +9.5159051987E-001 -5.3433679854E+001 +1.3078955012E-001 +9.2815597058E+000
18205450000.000 +1.2000747768E-001 +2.9633271576E+000 +9.4179548112E-001 -5.3464193334E+001 +9.4840515382E-001 -5.3595239090E+001 +1.3201899688E-001 +8.4184662739E+000
18405400000.000 +1.1957898956E-001 +2.5226182414E+000 +9.4425247065E-001 -5.4451180683E+001 +9.6003272802E-001 -5.3958498199E+001 +1.3312677061E-001 +7.8064087971E+000
18605350000.000 +1.2032452812E-001 +2.5166076868E+000 +9.4539056669E-001 -5.5230415899E+001 +9.5686930195E-001 -5.5446346538E+001 +1.3390520117E-001 +7.5249457964E+000
18805300000.000 +1.2160239014E-001 +1.1166471866E+000 +9.4688537070E-001 -5.5282633349E+001 +9.3701196100E-001 -5.5618433883E+001 +1.3511287745E-001 +6.8328525962E+000
19005250000.000 +1.2255529304E-001 +8.4077165836E-001 +9.5130842357E-001 -5.5743921181E+001 +9.5716089788E-001 -5.5904914314E+001 +1.3733097947E-001 +6.7155877810E+000
19205200000.000 +1.2147214122E-001 -1.3130066388E-001 +9.5531195985E-001 -5.6326032196E+001 +9.4652560490E-001 -5.7849867493E+001 +1.3764605187E-001 +5.3239224966E+000
19405150000.000 +1.2212062939E-001 +2.1125964148E-001 +9.5372505022E-001 -5.7217679077E+001 +9.3846494221E-001 -5.7948017231E+001 +1.3756233721E-001 +5.2088522495E+000
19605100000.000 +1.2154946515E-001 -8.5303253574E-001 +9.5908682835E-001 -5.7433074669E+001 +9.3581868340E-001 -5.8556114634E+001 +1.3787198401E-001 +4.5467242608E+000
19805050000.000 +1.2370372679E-001 -5.8254045541E-001 +9.5510858153E-001 -5.8727974257E+001 +9.4625042041E-001 -5.9204744504E+001 +1.3989620403E-001 +4.4311334204E+000
20005000000.000 +1.2654837364E-001 -1.7317021992E+000 +9.4659126532E-001 -5.9064412055E+001 +9.3683699234E-001 -6.0215818998E+001 +1.4127557023E-001 +4.0015740245E+000
20204950000.000 +1.2613611334E-001 -1.7133083460E+000 +9.5750760334E-001 -6.0019949405E+001 +9.4161186812E-001 -5.9766245914E+001 +1.4275414411E-001 +3.7653113319E+000
20404900000.000 +1.2725027023E-001 -2.0212218552E+000 +9.5123476293E-001 -6.0484988619E+001 +9.4101487291E-001 -6.1406409899E+001 +1.4250838723E-001 +2.9144643943E+000
20604850000.000 +1.3024884945E-001 -2.8139135879E+000 +9.4780551047E-001 -6.1246924102E+001 +9.2457683329E-001 -6.0927847402E+001 +1.4427311206E-001 +2.4782710149E+000
20804800000.000 +1.2981078919E-001 -3.4869374049E+000 +9.4020699204E-001 -6.1740434633E+001 +9.4689580693E-001 -6.1671965489E+001 +1.4536305793E-001 +1.8013285907E+000
21004750000.000 +1.3050676679E-001 -3.9454618183E+000 +9.4677030211E-001 -6.2551659483E+001 +9.4080646393E-001 -6.2517949288E+001 +1.4666070211E-001 +1.2352160485E+000
21204700000.000 +1.3167223213E-001 -4.5450898728E+000 +9.3238765879E-001 -6.2796322689E+001 +9.4908184894E-001 -6.2990804259E+001 +1.4713141180E-001 +6.4307129830E-001
21404650000.000 +1.3206374054E-001 -5.4406432450E+000 +9.3972199555E-001 -6.3166000975E+001 +9.4363220189E-001 -6.3154272432E+001 +1.4800398248E-001 +2.7944410461E-001
21604600000.000 +1.3033231005E-001 -5.4933892446E+000 +9.3105883174E-001 -6.4529544322E+001 +9.6414484965E-001 -6.3955040705E+001 +1.4694990850E-001 -4.5680457228E-001
21804550000.000 +1.3456846113E-001 -6.6499197928E+000 +9.3875151628E-001 -6.4363266327E+001 +9.4562534627E-001 -6.5022600215E+001 +1.5052381195E-001 -1.0558115404E+000
22004500000.000 +1.3316257117E-001 -6.9302297272E+000 +9.4191267313E-001 -6.5131196827E+001 +9.5433036166E-001 -6.4261431478E+001 +1.5069593562E-001 -1.4184768196E+000
22204450000.000 +1.3554690520E-001 -7.6303663206E+000 +9.4455364957E-001 -6.5484889650E+001 +9.5580370861E-001 -6.5750394563E+001 +1.5319832158E-001 -1.5863562481E+000
22404400000.000 +1.3603546599E-001 -7.7425344173E+000 +9.3941121481E-001 -6.6502241267E+001 +9.4572809650E-001 -6.6916549420E+001 +1.5308681592E-001 -2.3739846522E+000
22604350000.000 +1.3638244377E-001 -8.4950805823E+000 +9.4575972340E-001 -6.6712954333E+001 +9.4257039066E-001 -6.7263354844E+001 +1.5342332411E-001 -2.6754435076E+000
22804300000.000 +1.3696764444E-001 -9.0854440523E+000 +9.5057152347E-001 -6.7799771539E+001 +9.4801380222E-001 -6.8459839727E+001 +1.5495691440E-001 -3.2805195296E+000
23004250000.000 +1.3797102497E-001 -9.5618155859E+000 +9.4997888294E-001 -6.8414716655E+001 +9.3042624227E-001 -6.9138273623E+001 +1.5573108317E-001 -3.6858142521E+000
23204200000.000 +1.3895265384E-001 -1.0751564654E+001 +9.4760548254E-001 -6.8824316714E+001 +9.2554228883E-001 -6.9602866830E+001 +1.5677185251E-001 -4.1192993382E+000
23404150000.000 +1.3906610175E-001 -1.1238458488E+001 +9.5524211792E-001 -7.0180561831E+001 +9.3806571339E-001 -6.9866377117E+001 +1.5877250300E-001 -4.4092606286E+000
23604100000.000 +1.3928072738E-001 -1.2019727103E+001 +9.4433135423E-001 -7.0201619818E+001 +9.2860025586E-001 -7.2011553369E+001 +1.5825527157E-001 -5.4982884663E+000
23804050000.000 +1.3935786872E-001 -1.1340345801E+001 +9.5475139756E-001 -7.1008899868E+001 +9.0823241852E-001 -7.0581959185E+001 +1.5953974675E-001 -4.6454264630E+000
24004000000.000 +1.4062647925E-001 -1.3217958114E+001 +9.4222313359E-001 -7.1312389826E+001 +9.2980653118E-001 -7.2368532422E+001 +1.6110245530E-001 -6.5091461101E+000
24203950000.000 +1.4233475989E-001 -1.2146846141E+001 +9.4149458834E-001 -7.2436098265E+001 +9.1458462376E-001 -7.3084240284E+001 +1.6120182178E-001 -6.7995303477E+000
24403900000.000 +1.4328758085E-001 -1.5068086847E+001 +9.3233527829E-001 -7.2350783632E+001 +9.2615790921E-001 -7.3009004207E+001 +1.6313003792E-001 -8.2446870490E+000
24603850000.000 +1.4234233652E-001 -1.5214106902E+001 +9.4389941693E-001 -7.3134408191E+001 +9.2875793728E-001 -7.3133133908E+001 +1.6268490902E-001 -8.6152918867E+000
24803800000.000 +1.4520091740E-001 -1.5662559858E+001 +9.3109029941E-001 -7.3465606718E+001 +9.3277998970E-001 -7.5002429828E+001 +1.6454971477E-001 -9.2239026936E+000
25003750000.000 +1.4140908953E-001 -1.6268832460E+001 +9.4382505987E-001 -7.3922962693E+001 +9.1348223385E-001 -7.4359932746E+001 +1.6193327962E-001 -9.8329579165E+000
25203700000.000 +1.4365126441E-001 -1.6620134431E+001 +9.3637581466E-001 -7.5005827212E+001 +9.4659764585E-001 -7.4491018704E+001 +1.6542893059E-001 -1.0195371859E+001
25403650000.000 +1.4680918474E-001 -1.7189105341E+001 +9.2731154569E-001 -7.5324933433E+001 +9.2825268796E-001 -7.6047504496E+001 +1.6543255235E-001 -1.0930891358E+001
25603600000.000 +1.4494068911E-001 -1.8778561361E+001 +9.2520906410E-001 -7.5666860340E+001 +9.2587130459E-001 -7.5087464176E+001 +1.6605801733E-001 -1.1992443756E+001
25803550000.000 +1.4733298882E-001 -1.8858354718E+001 +9.2800837973E-001 -7.6091082439E+001 +9.3785512188E-001 -7.6488481266E+001 +1.6703594243E-001 -1.1805831998E+001
26003500000.000 +1.4837100195E-001 -1.9731028369E+001 +9.2820377691E-001 -7.7505242310E+001 +9.3446337441E-001 -7.6694020905E+001 +1.6723530210E-001 -1.2769687216E+001
26203450000.000 +1.4756643106E-001 -2.0610507482E+001 +9.2483750430E-001 -7.7694815659E+001 +9.3249137073E-001 -7.7041240713E+001 +1.6747124287E-001 -1.3301117881E+001
26403400000.000 +1.4944520029E-001 -2.0802332119E+001 +9.3790030409E-001 -7.8510797639E+001 +9.2947070344E-001 -7.7264015274E+001 +1.7038331406E-001 -1.3387210169E+001
26603350000.000 +1.5098053396E-001 -2.1369146116E+001 +9.2416418412E-001 -7.8555577972E+001 +9.3918901744E-001 -7.9488752767E+001 +1.6996302527E-001 -1.4043265904E+001
26803300000.000 +1.4899069862E-001 -2.2192315842E+001 +9.3606180492E-001 -7.9172639130E+001 +9.2526276439E-001 -7.9251307469E+001 +1.7038976157E-001 -1.4648752837E+001
27003250000.000 +1.4973566398E-001 -2.2643140869E+001 +9.3448634066E-001 -8.0112229163E+001 +9.3633836450E-001 -8.0305096428E+001 +1.7204161141E-001 -1.5081200965E+001
27203200000.000 +1.4990336990E-001 -2.2180221559E+001 +9.4195101006E-001 -8.1013672230E+001 +9.0689178485E-001 -8.1681108978E+001 +1.7016319653E-001 -1.5370077024E+001
27403150000.000 +1.5056212120E-001 -2.3711555750E+001 +9.3607445409E-001 -8.1231288226E+001 +9.0442765237E-001 -8.2014829754E+001 +1.7256604643E-001 -1.6247139698E+001
27603100000.000 +1.5104185372E-001 -2.3086123086E+001 +9.4605424710E-001 -8.2310557969E+001 +9.0678747044E-001 -8.2436278415E+001 +1.7188248003E-001 -1.5980235843E+001
27803050000.000 +1.5347401629E-001 -2.3140066392E+001 +9.4197855296E-001 -8.3302918058E+001 +8.9982128897E-001 -8.3350944093E+001 +1.7295277167E-001 -1.6073773612E+001
28003000000.000 +1.5279361618E-001 -2.3830415833E+001 +9.4498098526E-001 -8.3610001199E+001 +8.9094421253E-001 -8.3490749018E+001 +1.7286735586E-001 -1.6714525738E+001
28202950000.000 +1.5553551145E-001 -2.5509383391E+001 +9.4186260556E-001 -8.4370443120E+001 +8.9928120905E-001 -8.3475159754E+001 +1.7475133105E-001 -1.7756353974E+001
28402900000.000 +1.5434949265E-001 -2.6944922623E+001 +9.2596516488E-001 -8.4587388390E+001 +9.3165390831E-001 -8.4863083040E+001 +1.7530785581E-001 -1.9250436267E+001
28602850000.000 +1.5652025029E-001 -2.8640449377E+001 +9.1793724392E-001 -8.4910049528E+001 +9.0728716371E-001 -8.5195643563E+001 +1.7654364758E-001 -2.0104334335E+001
28802800000.000 +1.5446016852E-001 -2.9010620329E+001 +9.2124193447E-001 -8.5308567832E+001 +9.2618255921E-001 -8.4708111938E+001 +1.7701285103E-001 -2.0777074238E+001
29002750000.000 +1.5682629741E-001 -2.9272734629E+001 +9.2745909278E-001 -8.5643806622E+001 +9.2660581851E-001 -8.6880214606E+001 +1.7844740004E-001 -2.1622323666E+001
29202700000.000 +1.5700709337E-001 -3.0166264935E+001 +9.1959580958E-001 -8.5908981691E+001 +9.2277861599E-001 -8.7248205138E+001 +1.7990953660E-001 -2.2500586372E+001
29402650000.000 +1.5720790740E-001 -3.0964254357E+001 +9.2565159134E-001 -8.6095724101E+001 +9.2680330790E-001 -8.7485939305E+001 +1.8127158167E-001 -2.3221845482E+001
29602600000.000 +1.5890957283E-001 -3.1434892466E+001 +9.2740187896E-001 -8.6941586324E+001 +9.2867146246E-001 -8.8436623527E+001 +1.8212674597E-001 -2.4130915680E+001
29802550000.000 +1.5721170496E-001 -3.3495313147E+001 +9.2536777670E-001 -8.7048234989E+001 +9.0988917614E-001 -8.9243030293E+001 +1.8189676362E-001 -2.5770120249E+001
30002500000.000 +1.5776764362E-001 -3.3161703295E+001 +9.3234557013E-001 -8.8043801696E+001 +9.1570064041E-001 -8.8290146454E+001 +1.8127464014E-001 -2.5449289207E+001
30202450000.000 +1.5826686140E-001 -3.3892959887E+001 +9.2219931971E-001 -8.9177496166E+001 +9.3293678206E-001 -8.9880739764E+001 +1.7933635492E-001 -2.6316038931E+001
30402400000.000 +1.5687628956E-001 -3.3695192805E+001 +9.3553335818E-001 -9.0096421159E+001 +8.9364191889E-001 -9.0057309119E+001 +1.7763321733E-001 -2.6016564095E+001
30602350000.000 +1.6068951840E-001 -3.5837946329E+001 +9.2633137529E-001 -9.1188345115E+001 +9.0637330575E-001 -8.9085543696E+001 +1.8188030356E-001 -2.6808584041E+001
30802300000.000 +1.6191581444E-001 -3.5302545160E+001 +9.3150867181E-001 -9.1839788138E+001 +8.9750997545E-001 -9.0739958760E+001 +1.8007884834E-001 -2.6496743934E+001
31002250000.000 +1.6300686979E-001 -3.8087674838E+001 +9.0656849589E-001 -9.2497253423E+001 +9.0211855530E-001 -9.0874250261E+001 +1.8152127606E-001 -2.8723670597E+001
31202200000.000 +1.6276531535E-001 -3.7445715740E+001 +9.2671177970E-001 -9.2828218924E+001 +8.9828276698E-001 -9.2046557496E+001 +1.8094183322E-001 -2.8271473883E+001
31402150000.000 +1.6334383995E-001 -3.8677609645E+001 +9.1203931300E-001 -9.4069550384E+001 +9.1717743235E-001 -9.2688326832E+001 +1.8158351401E-001 -2.9797343568E+001
31602100000.000 +1.6344551798E-001 -3.9623248972E+001 +9.2030783676E-001 -9.3711315814E+001 +8.8407168475E-001 -9.4254878234E+001 +1.8050479056E-001 -3.0533637497E+001
31802050000.000 +1.6048361459E-001 -4.2853005960E+001 +8.9905427166E-001 -9.4593104009E+001 +9.1160855789E-001 -9.2386275440E+001 +1.8109600128E-001 -3.2699207336E+001
32002000000.000 +1.6148525497E-001 -4.1239728558E+001 +9.2115795843E-001 -9.4510010096E+001 +9.1003216095E-001 -9.5044689203E+001 +1.8008904410E-001 -3.2376707422E+001
32201950000.000 +1.6138478169E-001 -4.2075035549E+001 +9.0887355770E-001 -9.5199535219E+001 +9.1294008422E-001 -9.4878422388E+001 +1.7980338480E-001 -3.3235344128E+001
32401900000.000 +1.5907056050E-001 -4.2572701639E+001 +9.3254472549E-001 -9.4813299334E+001 +9.0405668987E-001 -9.5983168817E+001 +1.7884049857E-001 -3.3964646607E+001
32601850000.000 +1.6338884646E-001 -4.3301099095E+001 +9.1495959063E-001 -9.6449709542E+001 +9.1806055645E-001 -9.6221918520E+001 +1.8102502697E-001 -3.4382336312E+001
32801800000.000 +1.6433182498E-001 -4.4595413513E+001 +9.1959216029E-001 -9.6313615170E+001 +9.1424277929E-001 -9.7834489171E+001 +1.7989709721E-001 -3.5395272925E+001
33001750000.000 +1.6370977080E-001 -4.5305592058E+001 +9.2267319771E-001 -9.7127311801E+001 +9.1474955544E-001 -9.7754463044E+001 +1.8025358693E-001 -3.5874309973E+001
33201700000.000 +1.6301769950E-001 -4.6413984203E+001 +9.2590721287E-001 -9.7259376692E+001 +9.1795894352E-001 -9.8224932377E+001 +1.7958733745E-001 -3.6759911799E+001
33401650000.000 +1.6287684480E-001 -4.7298339702E+001 +9.2405389308E-001 -9.7910385283E+001 +9.1327922324E-001 -9.8798453336E+001 +1.7952769334E-001 -3.7201812611E+001
33601600000.000 +1.6328684148E-001 -4.8246976449E+001 +9.2270008540E-001 -9.8938178991E+001 +9.0586977531E-001 -9.9098766713E+001 +1.7916789630E-001 -3.7929529460E+001
33801550000.000 +1.6399310879E-001 -4.9328458292E+001 +9.2039519658E-001 -9.9765816537E+001 +9.0704538115E-001 -9.9585952276E+001 +1.7929300219E-001 -3.8648985817E+001
34001500000.000 +1.6202403215E-001 -5.1197624008E+001 +9.1499230834E-001 -9.9954071766E+001 +8.9370991885E-001 -9.9872270849E+001 +1.7703074899E-001 -4.0039176417E+001
34201450000.000 +1.5930791370E-001 -5.1717469757E+001 +9.2146890117E-001 -1.0029688190E+002 +8.9546549184E-001 -1.0059092768E+002 +1.7695521576E-001 -4.0627963715E+001
34401400000.000 +1.6135985468E-001 -5.2542612086E+001 +9.1564686722E-001 -1.0133723827E+002 +8.9881023078E-001 -1.0115894402E+002 +1.7739284702E-001 -4.1228071631E+001
34601350000.000 +1.6296521775E-001 -5.2984456094E+001 +9.1575434359E-001 -1.0232221313E+002 +8.9677386714E-001 -1.0256844490E+002 +1.7798918580E-001 -4.1678625224E+001
34801300000.000 +1.6147164361E-001 -5.3965124298E+001 +9.1733686801E-001 -1.0270329546E+002 +8.7688890301E-001 -1.0224623958E+002 +1.7799585298E-001 -4.2557152134E+001
35001250000.000 +1.6496750465E-001 -5.5893249673E+001 +9.1284918720E-001 -1.0382952573E+002 +8.8609301899E-001 -1.0211774296E+002 +1.7915823214E-001 -4.3228580955E+001
35201200000.000 +1.6337958973E-001 -5.6708941748E+001 +9.0823901888E-001 -1.0401678761E+002 +8.8306960959E-001 -1.0421424002E+002 +1.7866770660E-001 -4.4729608710E+001
35401150000.000 +1.6376245759E-001 -5.7853577529E+001 +9.0735965188E-001 -1.0483125341E+002 +8.8995944741E-001 -1.0417070410E+002 +1.7824450015E-001 -4.5667616082E+001
35601100000.000 +1.6294666456E-001 -5.9353306221E+001 +9.0937940131E-001 -1.0520146639E+002 +8.9054423738E-001 -1.0449616442E+002 +1.7670251717E-001 -4.6786347841E+001
35801050000.000 +1.6507244185E-001 -6.0573141349E+001 +8.9920390149E-001 -1.0613823401E+002 +8.8669124679E-001 -1.0567257974E+002 +1.7687069388E-001 -4.8082143503E+001
36001000000.000 +1.6066390002E-001 -6.2005059399E+001 +9.0601208528E-001 -1.0582682543E+002 +8.8206920968E-001 -1.0673883811E+002 +1.7439517243E-001 -4.9610957139E+001
36200950000.000 +1.5947698987E-001 -6.3816703816E+001 +9.0227945707E-001 -1.0722515827E+002 +8.9951875185E-001 -1.0577394981E+002 +1.7235566342E-001 -5.0531251825E+001
36400900000.000 +1.5577741847E-001 -6.4101028500E+001 +9.0585494080E-001 -1.0655958471E+002 +9.0546127246E-001 -1.0749976197E+002 +1.6925240515E-001 -5.1625173263E+001
36600850000.000 +1.5325029005E-001 -6.6451020659E+001 +9.0144738900E-001 -1.0726296497E+002 +8.8655978919E-001 -1.0702791983E+002 +1.6770135549E-001 -5.3344862104E+001
36800800000.000 +1.5040080773E-001 -6.6263311081E+001 +9.1701138183E-001 -1.0709772093E+002 +9.0669336049E-001 -1.0803974589E+002 +1.6549987314E-001 -5.3520923537E+001
37000750000.000 +1.4756977394E-001 -6.7303448333E+001 +9.1013489824E-001 -1.0796591823E+002 +9.0621250982E-001 -1.0813801244E+002 +1.6352331123E-001 -5.4349786890E+001
37200700000.000 +1.4044407569E-001 -6.8199373661E+001 +9.2078898258E-001 -1.0740693955E+002 +9.0069688728E-001 -1.0846396675E+002 +1.5938628564E-001 -5.5096749483E+001
37400650000.000 +1.4117789473E-001 -6.8018136472E+001 +9.2288940089E-001 -1.0901481446E+002 +8.9962301177E-001 -1.0865057922E+002 +1.5980968253E-001 -5.4754667547E+001
37600600000.000 +1.3966157567E-001 -6.8889258597E+001 +9.2936820670E-001 -1.0971787539E+002 +9.0022462005E-001 -1.1002062818E+002 +1.5781682705E-001 -5.5582948246E+001
37800550000.000 +1.3862165289E-001 -6.9362658453E+001 +9.2592869610E-001 -1.1083540792E+002 +8.8526058673E-001 -1.0983708143E+002 +1.5792373274E-001 -5.5863840392E+001
38000500000.000 +1.3821394528E-001 -7.0791464720E+001 +9.2652469136E-001 -1.1137340303E+002 +8.9778998503E-001 -1.0931977454E+002 +1.5678491455E-001 -5.6441912752E+001
38200450000.000 +1.3835868764E-001 -7.2078112711E+001 +9.1621800348E-001 -1.1279602675E+002 +8.9551720597E-001 -1.1105322736E+002 +1.5440180989E-001 -5.7865712212E+001
38400400000.000 +1.3376024752E-001 -7.4918647649E+001 +9.0940841089E-001 -1.1268620249E+002 +8.7843326075E-001 -1.1082527781E+002 +1.5203909518E-001 -5.9393270848E+001
38600350000.000 +1.3097655156E-001 -7.3921366443E+001 +9.1374539204E-001 -1.1352390034E+002 +8.9995915753E-001 -1.1195648256E+002 +1.5055987591E-001 -5.9935168344E+001
38800300000.000 +1.2755566285E-001 -7.7347934243E+001 +8.9424202221E-001 -1.1383767180E+002 +8.8867056531E-001 -1.1220926970E+002 +1.4787326411E-001 -6.3145926126E+001
39000250000.000 +1.2502441988E-001 -7.7003072231E+001 +8.9938812818E-001 -1.1426363450E+002 +8.8532617318E-001 -1.1365933322E+002 +1.4641384638E-001 -6.4010791183E+001
39200200000.000 +1.2668096265E-001 -7.7901927352E+001 +8.9078540844E-001 -1.1543300484E+002 +8.7662304568E-001 -1.1370567060E+002 +1.4568970031E-001 -6.5237396255E+001
39400150000.000 +1.1832597282E-001 -7.5480103119E+001 +8.9736132649E-001 -1.1477014203E+002 +8.9711124422E-001 -1.1525468239E+002 +1.3991897303E-001 -6.5889924051E+001
39600100000.000 +1.1390241685E-001 -7.7588698117E+001 +8.9494419773E-001 -1.1496446608E+002 +8.8495396078E-001 -1.1487672103E+002 +1.3543426578E-001 -6.8563987637E+001
39800050000.000 +1.1660403423E-001 -7.1684386684E+001 +9.2093224060E-001 -1.1549248443E+002 +9.1644385431E-001 -1.1636030146E+002 +1.3291293846E-001 -6.5964069021E+001
40000000000.000 +1.1984135586E-001 -7.3468927542E+001 +9.2218943471E-001 -1.1714983847E+002 +9.0050898526E-001 -1.1814762420E+002 +1.3141737011E-001 -6.6663269161E+001
