# Supplementary material for: Conductivity and radio frequency performance data for silver nanoparticle inks deposited via aerosol jet deposition and processed under varying conditions
Source: Data Brief. 2020 Sep 24;33:106331. doi: 10.1016/j.dib.2020.106331 (PMC7560714; doi:10.1016/j.dib.2020.106331)
Supplement: Supplementary file 3 [file mmc3.zip › Sintering Study/ANP Ink/RF Data/ANP_08_05.S2P]

!  2-Port S-parameters saved by WinCal
! VAR MeasName=S-Parameters (CALIBRATED_DATA) read from VNA (E8364B)
! VAR MeasDate=11/27/2017 2:58:58 PM
! VAR NAME=AFRL171016_11_05
! VAR FILENAME=AFRL171016_11_05.S2P
! VAR DATE=11/27/2017 2:58:58 PM
! VAR PHYS_PORTS=1,2
! VAR ObjTypeName=DATASET
! VAR IndexType=Frequency
!
# Hz S MA R 50
10000000.000 +2.7850115465E-002 +9.8040022276E-002 +9.6862500103E-001 -8.9587626728E-002 +9.7022315115E-001 +1.2300653833E-002 +2.7233554774E-002 -8.4296783201E-001
209950000.000 +2.6806304870E-002 +1.9641339408E+000 +9.7101400075E-001 -7.0938910729E-001 +9.7128904488E-001 -7.1112532046E-001 +2.6916002467E-002 +2.8762322148E+000
409900000.000 +2.6867987903E-002 +4.9851688367E+000 +9.7040876439E-001 -1.3502094374E+000 +9.7063165528E-001 -1.3433908601E+000 +2.6810953031E-002 +4.8121125672E+000
609850000.000 +2.6864337129E-002 +6.3286780643E+000 +9.6971365883E-001 -2.0088423928E+000 +9.7055306709E-001 -2.0433064888E+000 +2.7016305186E-002 +6.2143002950E+000
809800000.000 +2.7191550158E-002 +9.9748930969E+000 +9.6921044517E-001 -2.6451859978E+000 +9.6954035905E-001 -2.6306552596E+000 +2.7427446730E-002 +9.6981048769E+000
1009750000.000 +2.7021033953E-002 +1.1736102393E+001 +9.6824586530E-001 -3.2532685719E+000 +9.6867179305E-001 -3.2874050579E+000 +2.7291972574E-002 +1.1332025519E+001
1209700000.000 +2.8156021786E-002 +1.4466234198E+001 +9.6805992514E-001 -3.8335648445E+000 +9.6866900360E-001 -3.8402441622E+000 +2.8388302131E-002 +1.4444047611E+001
1409650000.000 +2.8740346636E-002 +1.5943586712E+001 +9.6807582163E-001 -4.4609237000E+000 +9.6767463129E-001 -4.4641229643E+000 +2.9315986161E-002 +1.5674976048E+001
1609600000.000 +2.9464327942E-002 +1.6100314389E+001 +9.6716147863E-001 -5.1101691970E+000 +9.6796273231E-001 -5.0989223853E+000 +2.9802371573E-002 +1.6352649760E+001
1809550000.000 +2.9457636559E-002 +1.7341356782E+001 +9.6656844927E-001 -5.7655839305E+000 +9.6641950160E-001 -5.6759539472E+000 +3.0074236822E-002 +1.7799999322E+001
2009500000.000 +2.9211748546E-002 +2.1147084215E+001 +9.6518931202E-001 -6.3257483889E+000 +9.6550624723E-001 -6.3290514209E+000 +2.9779975917E-002 +2.0045595092E+001
2209450000.000 +3.0686646752E-002 +2.3660443407E+001 +9.6438152522E-001 -6.8624801351E+000 +9.6455331915E-001 -6.9128648222E+000 +3.0712526529E-002 +2.3771773642E+001
2409400000.000 +3.1797622729E-002 +2.5701701920E+001 +9.6416397701E-001 -7.4254262039E+000 +9.6440428772E-001 -7.4370059061E+000 +3.1909491006E-002 +2.4475850846E+001
2609350000.000 +3.2832256623E-002 +2.7073454163E+001 +9.6366402977E-001 -8.0230019100E+000 +9.6398469914E-001 -8.0301130818E+000 +3.3081660356E-002 +2.6032527415E+001
2809300000.000 +3.4166551743E-002 +2.7697835432E+001 +9.6343718357E-001 -8.5877405600E+000 +9.6379281870E-001 -8.6478446407E+000 +3.4385765380E-002 +2.7092878462E+001
3009250000.000 +3.4738280509E-002 +2.8000714472E+001 +9.6276207916E-001 -9.2765005976E+000 +9.6250701362E-001 -9.1971380462E+000 +3.5038705098E-002 +2.7415042828E+001
3209200000.000 +3.5421565948E-002 +3.0036142230E+001 +9.6186321391E-001 -9.7869857928E+000 +9.6196886541E-001 -9.8234822160E+000 +3.5850272418E-002 +2.8859024584E+001
3409150000.000 +3.6617489008E-002 +3.0977878308E+001 +9.6124935337E-001 -1.0318455010E+001 +9.6125093506E-001 -1.0366169302E+001 +3.7091149138E-002 +3.0114407952E+001
3609100000.000 +3.8141554525E-002 +3.1220367537E+001 +9.6059543176E-001 -1.0914909455E+001 +9.6104884124E-001 -1.0960836441E+001 +3.8298361661E-002 +3.0825447654E+001
3809050000.000 +3.9023669218E-002 +3.2565124502E+001 +9.6093158766E-001 -1.1556598933E+001 +9.6134080658E-001 -1.1535822484E+001 +3.9834390487E-002 +3.1277461608E+001
4009000000.000 +4.0762213334E-002 +3.2638678428E+001 +9.5994067257E-001 -1.2062045066E+001 +9.6110299129E-001 -1.2128738521E+001 +4.1376401659E-002 +3.1724810417E+001
4208950000.000 +4.1699959950E-002 +3.2833080356E+001 +9.6028867803E-001 -1.2682652598E+001 +9.6103862017E-001 -1.2683703890E+001 +4.2181210203E-002 +3.2078542128E+001
4408900000.000 +4.2646697803E-002 +3.3228016405E+001 +9.6004725778E-001 -1.3301707879E+001 +9.6028435509E-001 -1.3266654108E+001 +4.3654550808E-002 +3.2572817510E+001
4608850000.000 +4.3711513928E-002 +3.3818167587E+001 +9.5977065883E-001 -1.3832909880E+001 +9.6024927781E-001 -1.3840806319E+001 +4.4711938361E-002 +3.3220332658E+001
4808800000.000 +4.5252691619E-002 +3.4217339818E+001 +9.5904338183E-001 -1.4423043559E+001 +9.5949213943E-001 -1.4434479683E+001 +4.6013718143E-002 +3.3809063037E+001
5008750000.000 +4.6313362528E-002 +3.4757735568E+001 +9.5941153562E-001 -1.4955912808E+001 +9.6049753395E-001 -1.5003821154E+001 +4.7611687906E-002 +3.3698893529E+001
5208700000.000 +4.7485790187E-002 +3.5054305447E+001 +9.5855614294E-001 -1.5590543353E+001 +9.5919453626E-001 -1.5638762537E+001 +4.8901169517E-002 +3.4172879144E+001
5408650000.000 +4.9233274644E-002 +3.4606179580E+001 +9.5875640375E-001 -1.6125921292E+001 +9.5922837095E-001 -1.6153300679E+001 +5.0537161358E-002 +3.3953208140E+001
5608600000.000 +5.0310442085E-002 +3.4798568917E+001 +9.5923758185E-001 -1.6768628264E+001 +9.6027557463E-001 -1.6779683294E+001 +5.2116031054E-002 +3.3479017002E+001
5808550000.000 +5.1821191578E-002 +3.4693111874E+001 +9.5885062392E-001 -1.7353135447E+001 +9.5911880768E-001 -1.7348330745E+001 +5.3603954104E-002 +3.3352369927E+001
6008500000.000 +5.3073163703E-002 +3.4139102674E+001 +9.5863408528E-001 -1.7917860577E+001 +9.5867291466E-001 -1.7902185862E+001 +5.4549334690E-002 +3.3147164084E+001
6208450000.000 +5.4359071101E-002 +3.4080898207E+001 +9.5820954001E-001 -1.8498011092E+001 +9.5874084441E-001 -1.8483458235E+001 +5.6008378944E-002 +3.3025857073E+001
6408400000.000 +5.5369201872E-002 +3.3785254375E+001 +9.5810415173E-001 -1.9114531406E+001 +9.5907221106E-001 -1.9138004546E+001 +5.7491802196E-002 +3.2619437258E+001
6608350000.000 +5.6832446736E-002 +3.3486577845E+001 +9.5694301979E-001 -1.9671488182E+001 +9.5772041059E-001 -1.9679158897E+001 +5.8696421282E-002 +3.2379710651E+001
6808300000.000 +5.8160133519E-002 +3.3182710323E+001 +9.5830015237E-001 -2.0216367762E+001 +9.5891658584E-001 -2.0178231043E+001 +6.0358441724E-002 +3.1918972428E+001
7008250000.000 +5.9210115613E-002 +3.3083033752E+001 +9.5712325569E-001 -2.0873789369E+001 +9.5789539861E-001 -2.0931638710E+001 +6.1448735078E-002 +3.1759657852E+001
7208200000.000 +6.0352688012E-002 +3.2653727437E+001 +9.5657149986E-001 -2.1429584318E+001 +9.5656800787E-001 -2.1421848362E+001 +6.2537429513E-002 +3.1310585049E+001
7408150000.000 +6.1411890376E-002 +3.2444914149E+001 +9.5624178343E-001 -2.2049456136E+001 +9.5751236699E-001 -2.2088288631E+001 +6.3762038636E-002 +3.0943079479E+001
7608100000.000 +6.2648012885E-002 +3.2212467984E+001 +9.5604108102E-001 -2.2557790538E+001 +9.5451265185E-001 -2.2610716959E+001 +6.5093623040E-002 +3.0975080526E+001
7808050000.000 +6.3576848915E-002 +3.1695712617E+001 +9.5510384867E-001 -2.3127048604E+001 +9.5359678731E-001 -2.3192506957E+001 +6.5986402313E-002 +3.0346443582E+001
8008000000.000 +6.4899049539E-002 +3.1418176640E+001 +9.5407392663E-001 -2.3666613165E+001 +9.5423135293E-001 -2.3741429824E+001 +6.7234262410E-002 +3.0302526911E+001
8207950000.000 +6.5552039439E-002 +3.1524628596E+001 +9.5426607550E-001 -2.4452989330E+001 +9.5563957262E-001 -2.4504473375E+001 +6.8506037342E-002 +3.0001123613E+001
8407900000.000 +6.7595695826E-002 +3.1051108952E+001 +9.5228093146E-001 -2.4913149258E+001 +9.5192094495E-001 -2.4919130898E+001 +7.0172898563E-002 +2.9883241320E+001
8607850000.000 +6.8647770000E-002 +3.0828482709E+001 +9.5428662209E-001 -2.5404700605E+001 +9.5621438289E-001 -2.5352961451E+001 +7.1852085567E-002 +2.9731368140E+001
8807800000.000 +7.0665797667E-002 +3.0555239750E+001 +9.5275455655E-001 -2.6099606793E+001 +9.5387870661E-001 -2.6202770764E+001 +7.3941933948E-002 +2.9380309718E+001
9007750000.000 +7.1405541455E-002 +2.9597044965E+001 +9.5171433895E-001 -2.6619454283E+001 +9.5178759341E-001 -2.6606259948E+001 +7.4984076648E-002 +2.8383267783E+001
9207700000.000 +7.2433389544E-002 +2.9396129369E+001 +9.5247193412E-001 -2.7200604831E+001 +9.5479942956E-001 -2.7265319331E+001 +7.6610198708E-002 +2.7680884576E+001
9407650000.000 +7.3975932054E-002 +2.8871778885E+001 +9.5209980391E-001 -2.7772135275E+001 +9.5373357848E-001 -2.7917570587E+001 +7.8039050952E-002 +2.7416509527E+001
9607600000.000 +7.5382103160E-002 +2.8306002277E+001 +9.5036317122E-001 -2.8337909916E+001 +9.5213090511E-001 -2.8525378876E+001 +7.9378615430E-002 +2.6876150818E+001
9807550000.000 +7.6078551570E-002 +2.7394087162E+001 +9.5083457259E-001 -2.8879545991E+001 +9.5144687370E-001 -2.8985770844E+001 +8.0497175287E-002 +2.6239984211E+001
10007500000.000 +7.6574283506E-002 +2.6481940189E+001 +9.5219226882E-001 -2.9607007658E+001 +9.5286138627E-001 -2.9686363080E+001 +8.1797112525E-002 +2.5403336735E+001
10207450000.000 +7.7992442476E-002 +2.6462495812E+001 +9.4958217213E-001 -3.0102961141E+001 +9.4683393766E-001 -3.0145715161E+001 +8.2695084883E-002 +2.5430523440E+001
10407400000.000 +7.8678245551E-002 +2.5945673146E+001 +9.5153159068E-001 -3.0574873894E+001 +9.5006639560E-001 -3.0364542242E+001 +8.4163045825E-002 +2.5181800112E+001
10607350000.000 +7.9426725924E-002 +2.5866905256E+001 +9.4918805915E-001 -3.1305850203E+001 +9.5038533778E-001 -3.1401661469E+001 +8.5070162596E-002 +2.4516942462E+001
10807300000.000 +8.0938173630E-002 +2.5194461058E+001 +9.4955314489E-001 -3.1758977844E+001 +9.4419773428E-001 -3.1683405710E+001 +8.6389936156E-002 +2.4265172397E+001
11007250000.000 +8.1850887815E-002 +2.4561039599E+001 +9.4884182144E-001 -3.2313139205E+001 +9.5030161840E-001 -3.2190160944E+001 +8.7927220667E-002 +2.3669700585E+001
11207200000.000 +8.3456046831E-002 +2.3994017805E+001 +9.4988370174E-001 -3.2810664098E+001 +9.4821753606E-001 -3.2752412882E+001 +8.9398328425E-002 +2.3372407506E+001
11407150000.000 +8.4347016009E-002 +2.3661925934E+001 +9.4543205710E-001 -3.3572220361E+001 +9.4739276287E-001 -3.3555848004E+001 +9.0583953829E-002 +2.2603193185E+001
11607100000.000 +8.3822574182E-002 +2.2152511282E+001 +9.4616087335E-001 -3.3622431964E+001 +9.4353971753E-001 -3.3807188344E+001 +9.1372190321E-002 +2.1758303009E+001
11807050000.000 +8.4934237587E-002 +2.2292145311E+001 +9.4938879661E-001 -3.4611199144E+001 +9.5388455823E-001 -3.4690348880E+001 +9.3190082548E-002 +2.1132576183E+001
12007000000.000 +8.6640337580E-002 +2.1531962160E+001 +9.4478825226E-001 -3.4793207377E+001 +9.4142807034E-001 -3.5243452704E+001 +9.4345426456E-002 +2.0540318852E+001
12206950000.000 +8.7335061579E-002 +2.1414768002E+001 +9.4764169624E-001 -3.5536798036E+001 +9.5252450853E-001 -3.5447446586E+001 +9.6136914525E-002 +2.0438084461E+001
12406900000.000 +8.8702478419E-002 +2.0869342989E+001 +9.4747184499E-001 -3.5917940123E+001 +9.4948445330E-001 -3.6593195645E+001 +9.8081035703E-002 +1.9528796263E+001
12606850000.000 +8.8503615507E-002 +2.1258095017E+001 +9.4954074679E-001 -3.6723490266E+001 +9.4887625036E-001 -3.6935419882E+001 +9.8495280839E-002 +1.9161518069E+001
12806800000.000 +9.0748535956E-002 +2.1678089408E+001 +9.4605617052E-001 -3.6969371401E+001 +9.4723778944E-001 -3.7579735374E+001 +9.9517912608E-002 +1.8601818428E+001
13006750000.000 +9.3626485007E-002 +2.0206361898E+001 +9.5190748287E-001 -3.7969731087E+001 +9.5440319366E-001 -3.8186748555E+001 +1.0055862984E-001 +1.7922341745E+001
13206700000.000 +9.3971453237E-002 +1.9961832189E+001 +9.4829422616E-001 -3.8660352685E+001 +9.4836516850E-001 -3.9188856524E+001 +1.0071690175E-001 +1.8161859079E+001
13406650000.000 +9.4887538215E-002 +1.8511127739E+001 +9.5224626451E-001 -3.9172352789E+001 +9.4720712143E-001 -3.9000514812E+001 +1.0289123879E-001 +1.7707264984E+001
13606600000.000 +9.6042816939E-002 +1.7528669575E+001 +9.4995428355E-001 -3.9770654124E+001 +9.5236687764E-001 -3.9737311177E+001 +1.0387000796E-001 +1.7016305259E+001
13806550000.000 +9.7614120855E-002 +1.6683769649E+001 +9.4787638891E-001 -4.0551750887E+001 +9.4392557871E-001 -4.0414942772E+001 +1.0492395538E-001 +1.7391416306E+001
14006500000.000 +9.6773439247E-002 +1.5495354505E+001 +9.4535761886E-001 -4.0887377223E+001 +9.4622722730E-001 -4.0593607752E+001 +1.0640324655E-001 +1.6266764764E+001
14206450000.000 +9.6871283781E-002 +1.5264500432E+001 +9.4836045105E-001 -4.1495427868E+001 +9.4803841367E-001 -4.1146443014E+001 +1.0791619189E-001 +1.5972497102E+001
14406400000.000 +9.8419723654E-002 +1.4793844507E+001 +9.4886280298E-001 -4.2021832027E+001 +9.4457418209E-001 -4.1385734033E+001 +1.0945069277E-001 +1.5609253303E+001
14606350000.000 +9.8361647119E-002 +1.4419890899E+001 +9.4302244276E-001 -4.2339652866E+001 +9.4573644054E-001 -4.1997148106E+001 +1.1010950097E-001 +1.4793922189E+001
14806300000.000 +9.9222256689E-002 +1.4312403595E+001 +9.4988529358E-001 -4.2684647510E+001 +9.4709670638E-001 -4.2676997223E+001 +1.1187924015E-001 +1.4532800328E+001
15006250000.000 +1.0090534777E-001 +1.3948424738E+001 +9.4491000043E-001 -4.3455622004E+001 +9.4950998150E-001 -4.3663085521E+001 +1.1346247058E-001 +1.3860647707E+001
15206200000.000 +1.0052368174E-001 +1.3842984700E+001 +9.5035645266E-001 -4.3568074897E+001 +9.4379272658E-001 -4.3476693775E+001 +1.1316147668E-001 +1.3790298437E+001
15406150000.000 +1.0333219658E-001 +1.2035346185E+001 +9.5191972549E-001 -4.4576291037E+001 +9.5966757297E-001 -4.4546130551E+001 +1.1642880134E-001 +1.2996463969E+001
15606100000.000 +1.0275717385E-001 +1.1244913307E+001 +9.5040873815E-001 -4.5003353909E+001 +9.4586766047E-001 -4.5831257644E+001 +1.1699420388E-001 +1.2360041187E+001
15806050000.000 +1.0258172384E-001 +1.1211778432E+001 +9.5131569767E-001 -4.5976053557E+001 +9.5391002970E-001 -4.5843852455E+001 +1.1837600641E-001 +1.1983967042E+001
16006000000.000 +1.0310821580E-001 +1.0334243371E+001 +9.5411886360E-001 -4.6095200366E+001 +9.5017583415E-001 -4.6975275591E+001 +1.1992828730E-001 +1.1356014405E+001
16205950000.000 +1.0317122518E-001 +1.0740833358E+001 +9.5524803799E-001 -4.7107177398E+001 +9.4640754229E-001 -4.7579985454E+001 +1.2006174785E-001 +1.1131854125E+001
16405900000.000 +1.0541978888E-001 +8.7268423340E+000 +9.4857676362E-001 -4.6962686415E+001 +9.4052428973E-001 -4.8777419451E+001 +1.2316200863E-001 +9.4068257628E+000
16605850000.000 +1.0458516640E-001 +9.7539560302E+000 +9.5589820893E-001 -4.8170291118E+001 +9.5093361020E-001 -4.8443938245E+001 +1.2354185890E-001 +9.9863651670E+000
16805800000.000 +1.0763216014E-001 +1.0553209645E+001 +9.4418507027E-001 -4.8869397482E+001 +9.5056464565E-001 -4.9934123753E+001 +1.2487560995E-001 +1.0066707049E+001
17005750000.000 +1.0734660131E-001 +9.7656333550E+000 +9.5227027288E-001 -4.9664948381E+001 +9.3973858593E-001 -4.9450053807E+001 +1.2631156910E-001 +9.5635574342E+000
17205700000.000 +1.0839446262E-001 +9.3510970726E+000 +9.4644603596E-001 -5.0021243329E+001 +9.4944567224E-001 -5.0540440973E+001 +1.2811209862E-001 +8.8769188116E+000
17405650000.000 +1.0942081210E-001 +9.1777741060E+000 +9.5298761128E-001 -5.0725093896E+001 +9.4288494862E-001 -5.0928033973E+001 +1.2884537517E-001 +8.3318759550E+000
17605600000.000 +1.1132041842E-001 +7.9119569988E+000 +9.4174403877E-001 -5.1287578102E+001 +9.4538291236E-001 -5.1236141783E+001 +1.3075272704E-001 +7.4712044200E+000
17805550000.000 +1.1169196596E-001 +7.0176016712E+000 +9.5244383361E-001 -5.1836473390E+001 +9.4630049210E-001 -5.1410223052E+001 +1.3165396151E-001 +7.2109102939E+000
18005500000.000 +1.1236099945E-001 +6.9645830981E+000 +9.4323498742E-001 -5.2523009485E+001 +9.5294136915E-001 -5.2656844687E+001 +1.3229075873E-001 +6.8472648285E+000
18205450000.000 +1.1313007215E-001 +5.9927532610E+000 +9.4397501600E-001 -5.2677400405E+001 +9.4964343759E-001 -5.2852446927E+001 +1.3375974538E-001 +6.0394127598E+000
18405400000.000 +1.1256072156E-001 +5.7049092191E+000 +9.4648290843E-001 -5.3624262287E+001 +9.6039896239E-001 -5.3126157425E+001 +1.3493181746E-001 +5.5062025274E+000
18605350000.000 +1.1346266623E-001 +5.9496089033E+000 +9.4768494348E-001 -5.4396015112E+001 +9.5774047930E-001 -5.4645756086E+001 +1.3587024239E-001 +5.1707404122E+000
18805300000.000 +1.1466865220E-001 +4.4741609357E+000 +9.4862303054E-001 -5.4437167977E+001 +9.3821752228E-001 -5.4786944971E+001 +1.3734251908E-001 +4.5187235115E+000
19005250000.000 +1.1578116760E-001 +4.1966531463E+000 +9.5312140365E-001 -5.4938933365E+001 +9.5786638433E-001 -5.5066953780E+001 +1.3989859758E-001 +4.4665492090E+000
19205200000.000 +1.1461735376E-001 +3.3426120618E+000 +9.5733961043E-001 -5.5444493988E+001 +9.4795122388E-001 -5.7017956632E+001 +1.4044404520E-001 +2.9469878276E+000
19405150000.000 +1.1562266666E-001 +3.7142708006E+000 +9.5577558666E-001 -5.6346200226E+001 +9.3958493759E-001 -5.7099979753E+001 +1.4021025049E-001 +2.9336987270E+000
19605100000.000 +1.1495320958E-001 +2.8355644825E+000 +9.6101277760E-001 -5.6507924687E+001 +9.3685814192E-001 -5.7699851278E+001 +1.4065641784E-001 +2.2021916899E+000
19805050000.000 +1.1728030658E-001 +3.1368588590E+000 +9.5687572109E-001 -5.7815332449E+001 +9.4707219234E-001 -5.8338172047E+001 +1.4302292879E-001 +2.1212542795E+000
20005000000.000 +1.2012835726E-001 +1.8551865069E+000 +9.4822503215E-001 -5.8135473397E+001 +9.3814899600E-001 -5.9367638244E+001 +1.4466263769E-001 +1.6942880982E+000
20204950000.000 +1.1970405535E-001 +2.0498699351E+000 +9.5927037260E-001 -5.9106219089E+001 +9.4312061287E-001 -5.8904962300E+001 +1.4654485035E-001 +1.6221982299E+000
20404900000.000 +1.2116099982E-001 +1.7490067562E+000 +9.5374702267E-001 -5.9563360374E+001 +9.4219861423E-001 -6.0493690531E+001 +1.4622156311E-001 +5.9211571376E-001
20604850000.000 +1.2391175941E-001 +8.7600930617E-001 +9.4906757979E-001 -6.0297100484E+001 +9.2620633123E-001 -6.0059553730E+001 +1.4805613273E-001 +4.8083143691E-001
20804800000.000 +1.2387273015E-001 +4.2593385554E-001 +9.4199092290E-001 -6.0804395317E+001 +9.4795190659E-001 -6.0761008524E+001 +1.4968444590E-001 -3.3735554274E-001
21004750000.000 +1.2463781593E-001 +4.6365152545E-002 +9.4833060290E-001 -6.1500682778E+001 +9.4156941223E-001 -6.1598525698E+001 +1.5109467601E-001 -7.2335053295E-001
21204700000.000 +1.2629251631E-001 -7.2968511400E-001 +9.3460188942E-001 -6.1835847835E+001 +9.4924030948E-001 -6.2076478249E+001 +1.5177159476E-001 -1.2979480570E+000
21404650000.000 +1.2677927356E-001 -1.4096959785E+000 +9.4160843682E-001 -6.2138812200E+001 +9.4379418054E-001 -6.2205886015E+001 +1.5284764726E-001 -1.5796157592E+000
21604600000.000 +1.2529814436E-001 -1.2132604922E+000 +9.3289832017E-001 -6.3513315032E+001 +9.6448670517E-001 -6.2896315455E+001 +1.5248016325E-001 -2.2078814224E+000
21804550000.000 +1.2945903626E-001 -2.5004460710E+000 +9.3997421806E-001 -6.3348635791E+001 +9.4612075791E-001 -6.4048708617E+001 +1.5587919791E-001 -2.9536603193E+000
22004500000.000 +1.2822073187E-001 -2.7512922117E+000 +9.4471192383E-001 -6.4116926522E+001 +9.5433543670E-001 -6.3309317552E+001 +1.5647235416E-001 -3.0382393641E+000
22204450000.000 +1.3076846193E-001 -3.3753773793E+000 +9.4570446079E-001 -6.4444760910E+001 +9.5649972542E-001 -6.4726325094E+001 +1.5908046777E-001 -3.2770023227E+000
22404400000.000 +1.3187768282E-001 -3.6331205707E+000 +9.4095072963E-001 -6.5460145561E+001 +9.4628769435E-001 -6.5902845404E+001 +1.5977458945E-001 -4.0756018845E+000
22604350000.000 +1.3209945859E-001 -4.7427849452E+000 +9.4729240276E-001 -6.5613442901E+001 +9.4365310301E-001 -6.6248624118E+001 +1.6074596857E-001 -4.6187412540E+000
22804300000.000 +1.3180949139E-001 -4.9109256665E+000 +9.5311445024E-001 -6.6731261670E+001 +9.4887451280E-001 -6.7450722841E+001 +1.6134293594E-001 -5.4373836588E+000
23004250000.000 +1.3237030818E-001 -4.9962740828E+000 +9.5248536789E-001 -6.7293168951E+001 +9.3176258600E-001 -6.8101730444E+001 +1.6161035878E-001 -5.9117604738E+000
23204200000.000 +1.3371740625E-001 -6.1115299820E+000 +9.4998519917E-001 -6.7693100475E+001 +9.2659814076E-001 -6.8557404131E+001 +1.6229789543E-001 -5.9781649462E+000
23404150000.000 +1.3488598779E-001 -6.2397655069E+000 +9.5820430140E-001 -6.9078743848E+001 +9.3911375330E-001 -6.8837677342E+001 +1.6479696664E-001 -6.0914444307E+000
23604100000.000 +1.3551753084E-001 -6.9899154149E+000 +9.4730459020E-001 -6.9110687914E+001 +9.3025359165E-001 -7.0979665146E+001 +1.6413668203E-001 -7.1875593963E+000
23804050000.000 +1.3637153980E-001 -6.2880851571E+000 +9.5724960320E-001 -6.9920543510E+001 +9.1015443222E-001 -6.9604581669E+001 +1.6528373510E-001 -6.0475268988E+000
24004000000.000 +1.3873527787E-001 -8.2907930484E+000 +9.4441455874E-001 -7.0261991249E+001 +9.3120724718E-001 -7.1375334298E+001 +1.6730124847E-001 -7.6849230859E+000
24203950000.000 +1.4188079791E-001 -7.4897476679E+000 +9.4418066825E-001 -7.1475628791E+001 +9.1581550201E-001 -7.2133509871E+001 +1.6800010813E-001 -7.6801120945E+000
24403900000.000 +1.4194768210E-001 -1.0944388608E+001 +9.3359634864E-001 -7.1316717553E+001 +9.2632587171E-001 -7.2060822069E+001 +1.7140339402E-001 -8.9613225000E+000
24603850000.000 +1.3988303138E-001 -1.1388665657E+001 +9.4376991836E-001 -7.2105985176E+001 +9.2859976791E-001 -7.2220289543E+001 +1.7221185130E-001 -9.4124664174E+000
24803800000.000 +1.4206330595E-001 -1.1889971067E+001 +9.3103546396E-001 -7.2351870218E+001 +9.3096286668E-001 -7.3969885182E+001 +1.7459820811E-001 -1.0209824629E+001
25003750000.000 +1.3711276196E-001 -1.2257074688E+001 +9.4322647702E-001 -7.2701656940E+001 +9.1157681047E-001 -7.3341272321E+001 +1.7205195341E-001 -1.1021998695E+001
25203700000.000 +1.3969810140E-001 -1.2072976734E+001 +9.3639460556E-001 -7.3812415433E+001 +9.4429096477E-001 -7.3408334203E+001 +1.7598222579E-001 -1.1197958297E+001
25403650000.000 +1.4264668174E-001 -1.2650258936E+001 +9.2750175964E-001 -7.4171499209E+001 +9.2656226058E-001 -7.4921767882E+001 +1.7600061053E-001 -1.2018324018E+001
25603600000.000 +1.4128662732E-001 -1.3957209175E+001 +9.2555939321E-001 -7.4473178101E+001 +9.2428541214E-001 -7.3989820868E+001 +1.7688350770E-001 -1.2945782360E+001
25803550000.000 +1.4371385004E-001 -1.3830539654E+001 +9.2842946077E-001 -7.4863959935E+001 +9.3586477765E-001 -7.5306274305E+001 +1.7806981286E-001 -1.2940111058E+001
26003500000.000 +1.4510653015E-001 -1.4481358187E+001 +9.2940762336E-001 -7.6294221853E+001 +9.3299330949E-001 -7.5496954684E+001 +1.7873103146E-001 -1.3842739343E+001
26203450000.000 +1.4494967002E-001 -1.5314842633E+001 +9.2600394561E-001 -7.6463323071E+001 +9.3120537598E-001 -7.5877779144E+001 +1.7913337562E-001 -1.4200904026E+001
26403400000.000 +1.4711230820E-001 -1.5348916534E+001 +9.3893224009E-001 -7.7182412531E+001 +9.2792857124E-001 -7.6056899959E+001 +1.8176511924E-001 -1.4187423881E+001
26603350000.000 +1.4882949696E-001 -1.5825455438E+001 +9.2475678671E-001 -7.7237350907E+001 +9.3790344975E-001 -7.8234941545E+001 +1.8199191685E-001 -1.4924296037E+001
26803300000.000 +1.4735790948E-001 -1.6593142471E+001 +9.3612920957E-001 -7.7803589938E+001 +9.2375434218E-001 -7.8005867964E+001 +1.8263116542E-001 -1.5471402506E+001
27003250000.000 +1.4864012323E-001 -1.6992979215E+001 +9.3530087959E-001 -7.8766586985E+001 +9.3477986234E-001 -7.8996368198E+001 +1.8462357566E-001 -1.5951350682E+001
27203200000.000 +1.4867603991E-001 -1.6520285028E+001 +9.4282628223E-001 -7.9606870437E+001 +9.0661062918E-001 -8.0395338100E+001 +1.8231812129E-001 -1.6460841558E+001
27403150000.000 +1.4934681121E-001 -1.8041559954E+001 +9.3671802969E-001 -7.9805880255E+001 +9.0443826097E-001 -8.0756497385E+001 +1.8394707524E-001 -1.7291630366E+001
27603100000.000 +1.5022202737E-001 -1.7082960042E+001 +9.4760404626E-001 -8.0871958477E+001 +9.0655863733E-001 -8.1119737585E+001 +1.8346108292E-001 -1.6949628372E+001
27803050000.000 +1.5316340443E-001 -1.7017668372E+001 +9.4378105011E-001 -8.1835615769E+001 +8.9992646244E-001 -8.2024265925E+001 +1.8439439927E-001 -1.7020669094E+001
28003000000.000 +1.5327977462E-001 -1.7723107982E+001 +9.4698993276E-001 -8.2212666941E+001 +8.9155154690E-001 -8.2142761596E+001 +1.8433544396E-001 -1.7419864984E+001
28202950000.000 +1.5623163861E-001 -1.9308881913E+001 +9.4413766408E-001 -8.2911908706E+001 +8.9997123591E-001 -8.2199207290E+001 +1.8670393267E-001 -1.8081742934E+001
28402900000.000 +1.5475128272E-001 -2.0894883861E+001 +9.2833500616E-001 -8.3184155206E+001 +9.3158278899E-001 -8.3466831216E+001 +1.8837059833E-001 -1.9430315448E+001
28602850000.000 +1.5699766670E-001 -2.2489265226E+001 +9.1985172704E-001 -8.3440176455E+001 +9.0728454369E-001 -8.3840581097E+001 +1.9030157903E-001 -2.0277696374E+001
28802800000.000 +1.5566451024E-001 -2.2723070665E+001 +9.2298718260E-001 -8.3880097808E+001 +9.2578664537E-001 -8.3362283767E+001 +1.9168285419E-001 -2.0985820749E+001
29002750000.000 +1.5822687713E-001 -2.2923216241E+001 +9.2885874300E-001 -8.4119014336E+001 +9.2619569817E-001 -8.5437747946E+001 +1.9321064726E-001 -2.1831733447E+001
29202700000.000 +1.5926459876E-001 -2.3911216536E+001 +9.2157276294E-001 -8.4458286428E+001 +9.2269507666E-001 -8.5840624113E+001 +1.9432477414E-001 -2.2681602307E+001
29402650000.000 +1.5948181765E-001 -2.4503268216E+001 +9.2757760974E-001 -8.4652780669E+001 +9.2636680513E-001 -8.6031633083E+001 +1.9586527407E-001 -2.3280090979E+001
29602600000.000 +1.6128991695E-001 -2.4859814589E+001 +9.2964754007E-001 -8.5416377891E+001 +9.2854567792E-001 -8.6932264854E+001 +1.9700920990E-001 -2.4160681354E+001
29802550000.000 +1.5960836394E-001 -2.6728693970E+001 +9.2703735681E-001 -8.5548484069E+001 +9.1092978375E-001 -8.7800684400E+001 +1.9654748377E-001 -2.5434858286E+001
30002500000.000 +1.6093931674E-001 -2.5849954892E+001 +9.3594377503E-001 -8.6572564518E+001 +9.1683742812E-001 -8.6855366711E+001 +1.9616780426E-001 -2.4872595505E+001
30202450000.000 +1.6433016005E-001 -2.6555736313E+001 +9.2478502271E-001 -8.7782179846E+001 +9.3385129636E-001 -8.8526345205E+001 +1.9641352938E-001 -2.5683869961E+001
30402400000.000 +1.6353783916E-001 -2.6882501099E+001 +9.3663183317E-001 -8.8644621105E+001 +8.9332787563E-001 -8.8739512617E+001 +1.9425251893E-001 -2.5740362930E+001
30602350000.000 +1.6757755455E-001 -2.9228911478E+001 +9.2766682974E-001 -8.9673447960E+001 +9.0466251521E-001 -8.7684514394E+001 +1.9865989029E-001 -2.6393566618E+001
30802300000.000 +1.6884925076E-001 -2.8729815544E+001 +9.3245090200E-001 -9.0337989516E+001 +8.9603352793E-001 -8.9348096143E+001 +1.9671888311E-001 -2.6303310877E+001
31002250000.000 +1.7015622920E-001 -3.1579036189E+001 +9.0773807542E-001 -9.0984633414E+001 +9.0070754910E-001 -8.9419305619E+001 +1.9833081168E-001 -2.8183793579E+001
31202200000.000 +1.7028866685E-001 -3.0900106448E+001 +9.2781811257E-001 -9.1294193019E+001 +8.9717089409E-001 -9.0593629161E+001 +1.9785454890E-001 -2.7816649377E+001
31402150000.000 +1.7128817223E-001 -3.2202049121E+001 +9.1324428708E-001 -9.2507772684E+001 +9.1565129977E-001 -9.1142614212E+001 +1.9864623552E-001 -2.9226437733E+001
31602100000.000 +1.7177249037E-001 -3.3122085016E+001 +9.2147694287E-001 -9.2126912640E+001 +8.8407437531E-001 -9.2778887311E+001 +1.9684052457E-001 -2.9796879603E+001
31802050000.000 +1.6920306374E-001 -3.6435073216E+001 +9.0005590563E-001 -9.3024457539E+001 +9.0950661619E-001 -9.0822167122E+001 +1.9865288913E-001 -3.1747450880E+001
32002000000.000 +1.7032564319E-001 -3.5002255597E+001 +9.2194894236E-001 -9.2863225009E+001 +9.0896969228E-001 -9.3456874703E+001 +1.9723000371E-001 -3.1521320171E+001
32201950000.000 +1.6964231547E-001 -3.5777301939E+001 +9.0976809092E-001 -9.3541900079E+001 +9.1198832761E-001 -9.3247470279E+001 +1.9710556226E-001 -3.2068595404E+001
32401900000.000 +1.6750767261E-001 -3.6030226042E+001 +9.3355483910E-001 -9.3160948521E+001 +9.0380401267E-001 -9.4416669674E+001 +1.9636525737E-001 -3.2634142616E+001
32601850000.000 +1.7300065813E-001 -3.6755507142E+001 +9.1672853616E-001 -9.4748090751E+001 +9.1696165382E-001 -9.4540865638E+001 +1.9872700809E-001 -3.3006483483E+001
32801800000.000 +1.7369091837E-001 -3.7998316282E+001 +9.2083241062E-001 -9.4604027571E+001 +9.1369291532E-001 -9.6190205670E+001 +1.9778542288E-001 -3.3999098658E+001
33001750000.000 +1.7338324038E-001 -3.8495610737E+001 +9.2416015290E-001 -9.5424701482E+001 +9.1459050864E-001 -9.6085693309E+001 +1.9796624165E-001 -3.4394845214E+001
33201700000.000 +1.7388700348E-001 -3.9501385424E+001 +9.2803161072E-001 -9.5540342320E+001 +9.1775791950E-001 -9.6474078714E+001 +1.9745128667E-001 -3.4993228489E+001
33401650000.000 +1.7451089339E-001 -4.0626509957E+001 +9.2499369946E-001 -9.6130037876E+001 +9.1289279590E-001 -9.7180691389E+001 +1.9761346822E-001 -3.5288894228E+001
33601600000.000 +1.7539976894E-001 -4.1527087238E+001 +9.2445497463E-001 -9.7222499615E+001 +9.0528461941E-001 -9.7434508900E+001 +1.9778260905E-001 -3.5801849758E+001
33801550000.000 +1.7634686321E-001 -4.2739207370E+001 +9.2240217716E-001 -9.8051567051E+001 +9.0689570473E-001 -9.7915515490E+001 +1.9798600913E-001 -3.6263284706E+001
34001500000.000 +1.7568321404E-001 -4.4525288493E+001 +9.1628429434E-001 -9.8297201444E+001 +8.9317496496E-001 -9.8268829707E+001 +1.9678143857E-001 -3.7413518486E+001
34201450000.000 +1.7326612161E-001 -4.5246400923E+001 +9.2165744927E-001 -9.8490320282E+001 +8.9398006523E-001 -9.8945435224E+001 +1.9654574235E-001 -3.8095716963E+001
34401400000.000 +1.7555744080E-001 -4.6395556546E+001 +9.1565304589E-001 -9.9561625619E+001 +8.9711016190E-001 -9.9505935025E+001 +1.9745494683E-001 -3.8647041442E+001
34601350000.000 +1.7696005728E-001 -4.6922228204E+001 +9.1636925220E-001 -1.0046158086E+002 +8.9589865232E-001 -1.0081415871E+002 +1.9761358702E-001 -3.9007311002E+001
34801300000.000 +1.7573257157E-001 -4.8078647087E+001 +9.1776201149E-001 -1.0084958534E+002 +8.7476927998E-001 -1.0047378791E+002 +1.9720998600E-001 -3.9651412543E+001
35001250000.000 +1.7887535455E-001 -5.0001553206E+001 +9.1351542770E-001 -1.0188617868E+002 +8.8424231786E-001 -1.0037294548E+002 +1.9889193107E-001 -4.0137064379E+001
35201200000.000 +1.7766378319E-001 -5.0994996593E+001 +9.0872760271E-001 -1.0207324508E+002 +8.8174037283E-001 -1.0227059308E+002 +1.9738906444E-001 -4.1341115237E+001
35401150000.000 +1.7744067583E-001 -5.1927441103E+001 +9.0869771612E-001 -1.0289943977E+002 +8.8917239369E-001 -1.0230129666E+002 +1.9776192520E-001 -4.1830620817E+001
35601100000.000 +1.7606843153E-001 -5.3432002974E+001 +9.1080225381E-001 -1.0321556703E+002 +8.8989335416E-001 -1.0263348522E+002 +1.9645261427E-001 -4.2677457961E+001
35801050000.000 +1.7779799343E-001 -5.4727266165E+001 +9.0082049766E-001 -1.0409705849E+002 +8.8724962493E-001 -1.0374555779E+002 +1.9630442410E-001 -4.3684169450E+001
36001000000.000 +1.7294673730E-001 -5.6077882148E+001 +9.0829010135E-001 -1.0375944196E+002 +8.8329449890E-001 -1.0477737071E+002 +1.9402132018E-001 -4.4693220420E+001
36200950000.000 +1.7090368612E-001 -5.7653932918E+001 +9.0527455911E-001 -1.0511041709E+002 +9.0053337281E-001 -1.0373544472E+002 +1.9249498277E-001 -4.5135337992E+001
36400900000.000 +1.6653641682E-001 -5.7621832611E+001 +9.0902854198E-001 -1.0440875905E+002 +9.0784620448E-001 -1.0545686067E+002 +1.8981598660E-001 -4.6044342140E+001
36600850000.000 +1.6469086115E-001 -5.9486437114E+001 +9.0536032341E-001 -1.0515653909E+002 +8.8905634075E-001 -1.0505912783E+002 +1.8779871892E-001 -4.7049374803E+001
36800800000.000 +1.6209899526E-001 -5.9202810559E+001 +9.2152873749E-001 -1.0496837444E+002 +9.1047253189E-001 -1.0606768622E+002 +1.8711335593E-001 -4.6813736991E+001
37000750000.000 +1.5946078736E-001 -6.0086421301E+001 +9.1474649669E-001 -1.0588789812E+002 +9.0941115112E-001 -1.0620318571E+002 +1.8615700583E-001 -4.7191437610E+001
37200700000.000 +1.5223120082E-001 -6.0836878417E+001 +9.2492120622E-001 -1.0531318898E+002 +9.0328877538E-001 -1.0654221926E+002 +1.8309287789E-001 -4.7701192174E+001
37400650000.000 +1.5287337643E-001 -6.0236987943E+001 +9.2764755961E-001 -1.0691706848E+002 +9.0199574728E-001 -1.0672276883E+002 +1.8451731054E-001 -4.7490078194E+001
37600600000.000 +1.5262427943E-001 -6.0590828837E+001 +9.3475104837E-001 -1.0761829559E+002 +9.0372289868E-001 -1.0806903115E+002 +1.8219058542E-001 -4.8045360236E+001
37800550000.000 +1.5274603770E-001 -6.0829636779E+001 +9.3179619056E-001 -1.0872995103E+002 +8.8838108052E-001 -1.0797895360E+002 +1.8187730999E-001 -4.7667574824E+001
38000500000.000 +1.5297270024E-001 -6.2109704116E+001 +9.3204699490E-001 -1.0937398008E+002 +9.0044355532E-001 -1.0748913678E+002 +1.8260270024E-001 -4.7652470731E+001
38200450000.000 +1.5407714068E-001 -6.3389027072E+001 +9.2115840209E-001 -1.1083997671E+002 +8.9788099903E-001 -1.0927667358E+002 +1.8137638018E-001 -4.8585046959E+001
38400400000.000 +1.4985770015E-001 -6.6101280982E+001 +9.1316090284E-001 -1.1073771802E+002 +8.7923269808E-001 -1.0911961264E+002 +1.7940278404E-001 -4.9636819933E+001
38600350000.000 +1.4766040976E-001 -6.5182999821E+001 +9.1675410201E-001 -1.1160927861E+002 +9.0080405721E-001 -1.1020338428E+002 +1.7900833023E-001 -4.9728055394E+001
38800300000.000 +1.4464023056E-001 -6.8372948379E+001 +8.9624691557E-001 -1.1195812610E+002 +8.8815646777E-001 -1.1053467098E+002 +1.7661967881E-001 -5.1670769186E+001
39000250000.000 +1.4263377456E-001 -6.8268433826E+001 +8.9947134340E-001 -1.1241662816E+002 +8.8403612162E-001 -1.1204149362E+002 +1.7666905630E-001 -5.1738570460E+001
39200200000.000 +1.4384781454E-001 -6.9136804626E+001 +8.8927678324E-001 -1.1361558282E+002 +8.7268976602E-001 -1.1211959861E+002 +1.7824798266E-001 -5.2218136099E+001
39400150000.000 +1.3499255994E-001 -6.7113577349E+001 +8.9238342182E-001 -1.1286004006E+002 +8.9092859096E-001 -1.1356761611E+002 +1.7577678591E-001 -5.2210659411E+001
39600100000.000 +1.2917319920E-001 -6.8414225893E+001 +8.8715288797E-001 -1.1288323294E+002 +8.7510160490E-001 -1.1308017210E+002 +1.7233010572E-001 -5.3813455118E+001
39800050000.000 +1.3126512343E-001 -6.2341674675E+001 +9.1118095988E-001 -1.1303655860E+002 +9.0509982466E-001 -1.1421669508E+002 +1.7509748060E-001 -5.1544621900E+001
40000000000.000 +1.3509137488E-001 -6.2838199363E+001 +9.1316026050E-001 -1.1446310468E+002 +8.8996807678E-001 -1.1573626646E+002 +1.7707376845E-001 -5.2454688840E+001
