# Supplementary material for: Conductivity and radio frequency performance data for silver nanoparticle inks deposited via aerosol jet deposition and processed under varying conditions
Source: Data Brief. 2020 Sep 24;33:106331. doi: 10.1016/j.dib.2020.106331 (PMC7560714; doi:10.1016/j.dib.2020.106331)
Supplement: Supplementary file 3 [file mmc3.zip › Sintering Study/ANP Ink/RF Data/ANP_09_01.S2P]

!  2-Port S-parameters saved by WinCal
! VAR MeasName=S-Parameters (CALIBRATED_DATA) read from VNA (E8364B)
! VAR MeasDate=11/27/2017 1:58:55 PM
! VAR NAME=AFRL171016_09_01
! VAR FILENAME=AFRL171016_09_01.S2P
! VAR DATE=11/27/2017 1:58:55 PM
! VAR PHYS_PORTS=1,2
! VAR ObjTypeName=DATASET
! VAR IndexType=Frequency
!
# Hz S MA R 50
10000000.000 +3.8557813874E-002 -3.1893050329E-001 +9.5812821129E-001 -4.4994090463E-002 +9.5801756863E-001 -1.1902418684E-001 +3.8621760314E-002 -1.0106554760E+000
209950000.000 +3.8593679691E-002 +1.4640592161E+000 +9.5773454099E-001 -7.3837863535E-001 +9.5797467129E-001 -7.3293196573E-001 +3.8815490663E-002 +1.4557477755E+000
409900000.000 +3.8662125735E-002 +2.6761219020E+000 +9.5723596784E-001 -1.3879147437E+000 +9.5735718112E-001 -1.3820148357E+000 +3.8507667189E-002 +2.9143629657E+000
609850000.000 +3.8270124556E-002 +3.5139510988E+000 +9.5630727899E-001 -2.0675318318E+000 +9.5674812874E-001 -2.0986045354E+000 +3.8316589492E-002 +3.7531552233E+000
809800000.000 +3.8258897249E-002 +6.0604952107E+000 +9.5554686387E-001 -2.7194480923E+000 +9.5547837118E-001 -2.6639782106E+000 +3.8393098776E-002 +6.3344160721E+000
1009750000.000 +3.8048479409E-002 +7.2650086743E+000 +9.5453823235E-001 -3.3814800009E+000 +9.5494881428E-001 -3.3717304562E+000 +3.8307661869E-002 +7.0926017184E+000
1209700000.000 +3.9008396970E-002 +9.2369433114E+000 +9.5439278182E-001 -3.9392288760E+000 +9.5475885961E-001 -3.9266740881E+000 +3.9151455622E-002 +9.4735870750E+000
1409650000.000 +3.9669023001E-002 +1.0133458225E+001 +9.5438243208E-001 -4.5911570028E+000 +9.5395921657E-001 -4.5866110625E+000 +3.9820561924E-002 +1.0287546550E+001
1609600000.000 +4.0218043981E-002 +1.0285049493E+001 +9.5327244177E-001 -5.2294357564E+000 +9.5366742462E-001 -5.2197667400E+000 +4.0272667078E-002 +1.0976458774E+001
1809550000.000 +4.0091532323E-002 +1.1098164241E+001 +9.5261147732E-001 -5.8731912260E+000 +9.5283552615E-001 -5.8787642239E+000 +4.0509970607E-002 +1.1843665150E+001
2009500000.000 +3.9829371173E-002 +1.3704446540E+001 +9.5120597246E-001 -6.4880626302E+000 +9.5170227637E-001 -6.4622015330E+000 +4.0234612972E-002 +1.3674394256E+001
2209450000.000 +4.1295515658E-002 +1.5579093585E+001 +9.5061360035E-001 -7.0547608709E+000 +9.5105385494E-001 -7.0854906114E+000 +4.0964685371E-002 +1.6154490132E+001
2409400000.000 +4.2404337356E-002 +1.6630237011E+001 +9.5036257172E-001 -7.6303129027E+000 +9.5071521343E-001 -7.6379099682E+000 +4.2063860875E-002 +1.7178113960E+001
2609350000.000 +4.3373363314E-002 +1.7917086905E+001 +9.4996712406E-001 -8.2375760218E+000 +9.5044846282E-001 -8.2587201240E+000 +4.3156761037E-002 +1.8414838651E+001
2809300000.000 +4.4610382190E-002 +1.8601208457E+001 +9.4944544799E-001 -8.8293560319E+000 +9.4936037317E-001 -8.8377093180E+000 +4.4041527448E-002 +1.9235275735E+001
3009250000.000 +4.4903589041E-002 +1.9073533070E+001 +9.4800400297E-001 -9.4930617036E+000 +9.4816907388E-001 -9.4797201328E+000 +4.4293834502E-002 +1.9562137300E+001
3209200000.000 +4.5618340624E-002 +2.0725846447E+001 +9.4745411421E-001 -1.0040784975E+001 +9.4773000552E-001 -1.0091127066E+001 +4.4998871392E-002 +2.1098849624E+001
3409150000.000 +4.6892466434E-002 +2.1100448654E+001 +9.4698006639E-001 -1.0584604280E+001 +9.4703032281E-001 -1.0678539028E+001 +4.6309384800E-002 +2.2301309240E+001
3609100000.000 +4.8148435876E-002 +2.1591631088E+001 +9.4577185631E-001 -1.1194945902E+001 +9.4645073571E-001 -1.1209952730E+001 +4.7426018370E-002 +2.2513856042E+001
3809050000.000 +4.9091230406E-002 +2.2473017715E+001 +9.4634615228E-001 -1.1815663739E+001 +9.4670037703E-001 -1.1803889364E+001 +4.8723621150E-002 +2.3479831726E+001
4009000000.000 +5.0701833560E-002 +2.2621273280E+001 +9.4539682779E-001 -1.2370945260E+001 +9.4594217602E-001 -1.2438171053E+001 +5.0122318818E-002 +2.3787061487E+001
4208950000.000 +5.1535640389E-002 +2.3007279023E+001 +9.4523902995E-001 -1.2996893082E+001 +9.4594368940E-001 -1.2945026872E+001 +5.0550867537E-002 +2.4082010405E+001
4408900000.000 +5.2500595394E-002 +2.3160812828E+001 +9.4452677362E-001 -1.3607238325E+001 +9.4516192922E-001 -1.3588996775E+001 +5.1906793046E-002 +2.4629181002E+001
4608850000.000 +5.3600115495E-002 +2.3465798157E+001 +9.4477069636E-001 -1.4180769654E+001 +9.4536050377E-001 -1.4186088882E+001 +5.2923650215E-002 +2.5210433332E+001
4808800000.000 +5.5117686599E-002 +2.3697733414E+001 +9.4394402910E-001 -1.4778628010E+001 +9.4462730518E-001 -1.4802989121E+001 +5.4111367249E-002 +2.5763015041E+001
5008750000.000 +5.6030552488E-002 +2.3826261269E+001 +9.4433658368E-001 -1.5324116225E+001 +9.4532691255E-001 -1.5372762816E+001 +5.5474748562E-002 +2.5957251089E+001
5208700000.000 +5.7405834703E-002 +2.4046446793E+001 +9.4362496908E-001 -1.5975761773E+001 +9.4407275827E-001 -1.6023867609E+001 +5.6580996109E-002 +2.6375433505E+001
5408650000.000 +5.9306205029E-002 +2.3872355529E+001 +9.4379535456E-001 -1.6511571463E+001 +9.4377552883E-001 -1.6544211603E+001 +5.8045047367E-002 +2.6564089147E+001
5608600000.000 +6.0225321356E-002 +2.4101376518E+001 +9.4377376636E-001 -1.7176190027E+001 +9.4433101732E-001 -1.7179767492E+001 +5.9293400987E-002 +2.6347866024E+001
5808550000.000 +6.1365788887E-002 +2.3687096287E+001 +9.4291989550E-001 -1.7766134937E+001 +9.4317428817E-001 -1.7776496911E+001 +6.0727192888E-002 +2.6249062778E+001
6008500000.000 +6.2875995477E-002 +2.3510471725E+001 +9.4276436684E-001 -1.8338921094E+001 +9.4294192229E-001 -1.8311662181E+001 +6.2129166517E-002 +2.6065772553E+001
6208450000.000 +6.4052451775E-002 +2.3387950812E+001 +9.4253553292E-001 -1.8928418579E+001 +9.4278705928E-001 -1.8924216295E+001 +6.3124995174E-002 +2.5922925185E+001
6408400000.000 +6.5354556928E-002 +2.2941560246E+001 +9.4228370879E-001 -1.9563379219E+001 +9.4298224523E-001 -1.9582416009E+001 +6.4282430867E-002 +2.5620132184E+001
6608350000.000 +6.6624707973E-002 +2.2691899924E+001 +9.4095197391E-001 -2.0126191945E+001 +9.4164017647E-001 -2.0116493634E+001 +6.5465640819E-002 +2.5488010403E+001
6808300000.000 +6.7794981068E-002 +2.2443795937E+001 +9.4217460705E-001 -2.0681979198E+001 +9.4273454968E-001 -2.0642257366E+001 +6.6596950750E-002 +2.5246116149E+001
7008250000.000 +6.8690766138E-002 +2.2057755748E+001 +9.4102844859E-001 -2.1357638946E+001 +9.4187269911E-001 -2.1407258962E+001 +6.7731737159E-002 +2.5081893171E+001
7208200000.000 +7.0158580120E-002 +2.1719562808E+001 +9.4018851791E-001 -2.1899311041E+001 +9.4099257773E-001 -2.1880138512E+001 +6.8929378394E-002 +2.4691222993E+001
7408150000.000 +7.1273165558E-002 +2.1228710147E+001 +9.4019175279E-001 -2.2549751859E+001 +9.4143946177E-001 -2.2564283453E+001 +6.9729149402E-002 +2.4392520805E+001
7608100000.000 +7.2660689959E-002 +2.0778791659E+001 +9.4002591905E-001 -2.3060885587E+001 +9.3876748492E-001 -2.3099490750E+001 +7.0819507935E-002 +2.4455429434E+001
7808050000.000 +7.3631256614E-002 +2.0437966643E+001 +9.3912244173E-001 -2.3634972707E+001 +9.3780049892E-001 -2.3689167820E+001 +7.1792290171E-002 +2.3873663720E+001
8008000000.000 +7.4894597360E-002 +2.0005413876E+001 +9.3820809065E-001 -2.4186052683E+001 +9.3761182671E-001 -2.4259429981E+001 +7.2262544928E-002 +2.4043177828E+001
8207950000.000 +7.5332279897E-002 +1.9995242954E+001 +9.3803190227E-001 -2.4962755857E+001 +9.3891233679E-001 -2.5025316641E+001 +7.3323258981E-002 +2.3847728871E+001
8407900000.000 +7.7318235317E-002 +1.9714338608E+001 +9.3565660614E-001 -2.5450261968E+001 +9.3543038702E-001 -2.5441943229E+001 +7.5064003129E-002 +2.3682709266E+001
8607850000.000 +7.8079241800E-002 +1.9563077440E+001 +9.3773955120E-001 -2.5941021876E+001 +9.3981568672E-001 -2.5884755110E+001 +7.6111642227E-002 +2.3772862216E+001
8807800000.000 +7.9877267419E-002 +1.9086564384E+001 +9.3595983087E-001 -2.6641548856E+001 +9.3727329032E-001 -2.6745157288E+001 +7.7762520288E-002 +2.3595604966E+001
9007750000.000 +8.1043683744E-002 +1.8309153489E+001 +9.3528110736E-001 -2.7164605052E+001 +9.3536255019E-001 -2.7160323618E+001 +7.9038392930E-002 +2.2595169887E+001
9207700000.000 +8.1908484267E-002 +1.7893001000E+001 +9.3573741176E-001 -2.7761055458E+001 +9.3775434943E-001 -2.7825815272E+001 +8.0022996166E-002 +2.2206428667E+001
9407650000.000 +8.3270959133E-002 +1.7209849269E+001 +9.3533131321E-001 -2.8350969652E+001 +9.3698614669E-001 -2.8493962605E+001 +8.1027019454E-002 +2.2077037453E+001
9607600000.000 +8.4909233076E-002 +1.6758804232E+001 +9.3377495229E-001 -2.8925246175E+001 +9.3504358694E-001 -2.9088876147E+001 +8.2403834653E-002 +2.1552406269E+001
9807550000.000 +8.5617347077E-002 +1.5882868606E+001 +9.3401426927E-001 -2.9471989299E+001 +9.3445020299E-001 -2.9552117108E+001 +8.3296299817E-002 +2.1026339027E+001
10007500000.000 +8.6181944982E-002 +1.4755085736E+001 +9.3504429972E-001 -3.0208706468E+001 +9.3582734288E-001 -3.0280419660E+001 +8.4013472862E-002 +2.0220911562E+001
10207450000.000 +8.7876028980E-002 +1.4611637364E+001 +9.3286983522E-001 -3.0717422813E+001 +9.3023098905E-001 -3.0730803193E+001 +8.5187517074E-002 +2.0175782243E+001
10407400000.000 +8.8623785979E-002 +1.4146672927E+001 +9.3456565233E-001 -3.1197741043E+001 +9.3395714151E-001 -3.0963825827E+001 +8.6374220060E-002 +1.9972657239E+001
10607350000.000 +8.9130790854E-002 +1.3650433696E+001 +9.3222005068E-001 -3.1934927650E+001 +9.3350688211E-001 -3.2006023440E+001 +8.6524664494E-002 +1.9599584455E+001
10807300000.000 +9.0996012782E-002 +1.3150353508E+001 +9.3259289683E-001 -3.2395021301E+001 +9.2736733618E-001 -3.2279687041E+001 +8.7925124191E-002 +1.9352845635E+001
11007250000.000 +9.1703294192E-002 +1.2583906198E+001 +9.3208441839E-001 -3.2959972687E+001 +9.3325413355E-001 -3.2817874854E+001 +8.8943828939E-002 +1.8853587680E+001
11207200000.000 +9.3086489901E-002 +1.1920743177E+001 +9.3261041084E-001 -3.3476932286E+001 +9.3117188921E-001 -3.3372802951E+001 +8.9844404276E-002 +1.8580760771E+001
11407150000.000 +9.4035976096E-002 +1.1363671789E+001 +9.2812716744E-001 -3.4201991022E+001 +9.3033090873E-001 -3.4161589964E+001 +9.0657749315E-002 +1.7843901023E+001
11607100000.000 +9.3915633816E-002 +1.0324162938E+001 +9.2929250519E-001 -3.4293587970E+001 +9.2707621320E-001 -3.4420217824E+001 +9.1175532057E-002 +1.7441108574E+001
11807050000.000 +9.4833734611E-002 +9.6959886511E+000 +9.3183195994E-001 -3.5255812288E+001 +9.3696599370E-001 -3.5337918524E+001 +9.2420680234E-002 +1.6973744860E+001
12007000000.000 +9.6596263624E-002 +8.9127174255E+000 +9.2770561747E-001 -3.5466974535E+001 +9.2454158376E-001 -3.5882246325E+001 +9.3813891823E-002 +1.6443504193E+001
12206950000.000 +9.7048009110E-002 +8.8150341998E+000 +9.3040834098E-001 -3.6269471134E+001 +9.3524382060E-001 -3.6107688205E+001 +9.4849680852E-002 +1.6437655128E+001
12406900000.000 +9.8007574682E-002 +7.9689794681E+000 +9.2988953969E-001 -3.6630427044E+001 +9.3233455342E-001 -3.7253836256E+001 +9.6217901449E-002 +1.5886613373E+001
12606850000.000 +9.7884561588E-002 +7.9413407609E+000 +9.3203994611E-001 -3.7438312643E+001 +9.3193934765E-001 -3.7600042524E+001 +9.6948099861E-002 +1.5625626720E+001
12806800000.000 +9.9953036470E-002 +8.3145731697E+000 +9.2909873148E-001 -3.7674695133E+001 +9.3052562089E-001 -3.8237666827E+001 +9.8405007063E-002 +1.5305467181E+001
13006750000.000 +1.0234775082E-001 +6.7325819270E+000 +9.3472204449E-001 -3.8699169645E+001 +9.3790778850E-001 -3.8898502303E+001 +9.9792645884E-002 +1.4374070193E+001
13206700000.000 +1.0266840892E-001 +6.2025531633E+000 +9.3114073406E-001 -3.9416861718E+001 +9.3150683591E-001 -3.9918652357E+001 +9.9835264275E-002 +1.3801119293E+001
13406650000.000 +1.0381867711E-001 +4.7384473096E+000 +9.3483164633E-001 -3.9961521846E+001 +9.2987994757E-001 -3.9726975306E+001 +1.0069369606E-001 +1.3221058649E+001
13606600000.000 +1.0364862235E-001 +3.9183946129E+000 +9.3178593132E-001 -4.0551528224E+001 +9.3427246932E-001 -4.0472376356E+001 +1.0041706541E-001 +1.2764656531E+001
13806550000.000 +1.0542452123E-001 +4.0957617720E+000 +9.2920192778E-001 -4.1311521256E+001 +9.2573876413E-001 -4.1116897521E+001 +1.0145527208E-001 +1.3063123964E+001
14006500000.000 +1.0593753143E-001 +2.9067390628E+000 +9.2672057811E-001 -4.1637960612E+001 +9.2870322884E-001 -4.1282248704E+001 +1.0267214608E-001 +1.2109889644E+001
14206450000.000 +1.0649551292E-001 +2.1516672667E+000 +9.3021864949E-001 -4.2220270444E+001 +9.3068080668E-001 -4.1859911571E+001 +1.0327519823E-001 +1.2066310191E+001
14406400000.000 +1.0817530878E-001 +1.4187856458E+000 +9.3029188888E-001 -4.2788406411E+001 +9.2756782224E-001 -4.2086951604E+001 +1.0478585119E-001 +1.1699698884E+001
14606350000.000 +1.0775767023E-001 +7.1644025238E-001 +9.2557807285E-001 -4.3162247145E+001 +9.2900652837E-001 -4.2730000870E+001 +1.0585478173E-001 +1.1066522371E+001
14806300000.000 +1.0794939167E-001 +3.8085410498E-001 +9.3250968942E-001 -4.3509796220E+001 +9.3011170701E-001 -4.3426434354E+001 +1.0661102055E-001 +1.0851881627E+001
15006250000.000 +1.0926038682E-001 -1.3528701812E-001 +9.2696728600E-001 -4.4294590566E+001 +9.3199538494E-001 -4.4430747104E+001 +1.0759390490E-001 +1.0143318453E+001
15206200000.000 +1.0828843732E-001 -3.8199799974E-001 +9.3170184856E-001 -4.4384438034E+001 +9.2651970452E-001 -4.4248220486E+001 +1.0708982606E-001 +1.0115556078E+001
15406150000.000 +1.1037109944E-001 -1.6409685164E+000 +9.3311357417E-001 -4.5450113675E+001 +9.4158991130E-001 -4.5319137413E+001 +1.0945806718E-001 +9.3882169878E+000
15606100000.000 +1.1080830850E-001 -2.7578664712E+000 +9.3196998186E-001 -4.5846041045E+001 +9.2830966559E-001 -4.6581396281E+001 +1.1002236028E-001 +8.6797382432E+000
15806050000.000 +1.1102114568E-001 -3.0678985385E+000 +9.3293329268E-001 -4.6826283976E+001 +9.3666298719E-001 -4.6607263319E+001 +1.1109931864E-001 +8.2723507753E+000
16006000000.000 +1.1147306318E-001 -4.1391878988E+000 +9.3647886026E-001 -4.7013211097E+001 +9.3259468662E-001 -4.7750199631E+001 +1.1142909009E-001 +7.8762478321E+000
16205950000.000 +1.1109343113E-001 -4.2376538016E+000 +9.3644768031E-001 -4.7981422645E+001 +9.2848045345E-001 -4.8362834618E+001 +1.1150477774E-001 +7.6765125458E+000
16405900000.000 +1.1363373755E-001 -5.7528347559E+000 +9.3023410543E-001 -4.7829561860E+001 +9.2256946739E-001 -4.9564230468E+001 +1.1428553602E-001 +6.1406712155E+000
16605850000.000 +1.1217878519E-001 -5.2612196960E+000 +9.3698008669E-001 -4.9079056524E+001 +9.3298471919E-001 -4.9238828411E+001 +1.1382547751E-001 +6.7122451114E+000
16805800000.000 +1.1426366262E-001 -4.6399540429E+000 +9.2543015407E-001 -4.9773443058E+001 +9.3225163214E-001 -5.0734239636E+001 +1.1489627741E-001 +7.0484486914E+000
17005750000.000 +1.1482335221E-001 -5.4615326164E+000 +9.3353920833E-001 -5.0539003496E+001 +9.2217947973E-001 -5.0239654028E+001 +1.1683430156E-001 +6.1955801359E+000
17205700000.000 +1.1476791028E-001 -6.0705789161E+000 +9.2739262676E-001 -5.0940401937E+001 +9.3126853432E-001 -5.1316099492E+001 +1.1769238263E-001 +5.5181233038E+000
17405650000.000 +1.1560150649E-001 -6.4388745110E+000 +9.3349681725E-001 -5.1658412781E+001 +9.2498666736E-001 -5.1767251716E+001 +1.1804232663E-001 +5.0322227134E+000
17605600000.000 +1.1768672405E-001 -7.5006887949E+000 +9.2255177625E-001 -5.2189231919E+001 +9.2756675199E-001 -5.2041385981E+001 +1.1974085241E-001 +4.0541743041E+000
17805550000.000 +1.1769772384E-001 -8.2549473770E+000 +9.3315371629E-001 -5.2760656944E+001 +9.2887844629E-001 -5.2267005394E+001 +1.2004614342E-001 +3.7419940658E+000
18005500000.000 +1.1764013121E-001 -8.5070259143E+000 +9.2421924208E-001 -5.3420277128E+001 +9.3485104188E-001 -5.3438267516E+001 +1.2010397338E-001 +3.3500895303E+000
18205450000.000 +1.1859489299E-001 -9.3866564465E+000 +9.2487494035E-001 -5.3588704588E+001 +9.3186215400E-001 -5.3639976037E+001 +1.2154983426E-001 +2.4675955452E+000
18405400000.000 +1.1787923650E-001 -1.0054625680E+001 +9.2738282518E-001 -5.4549959791E+001 +9.4304447390E-001 -5.3969788156E+001 +1.2203429854E-001 +1.8858392493E+000
18605350000.000 +1.1828303526E-001 -1.0225154790E+001 +9.2827904105E-001 -5.5333022073E+001 +9.4005176073E-001 -5.5489981687E+001 +1.2224469214E-001 +1.6423182003E+000
18805300000.000 +1.2001041540E-001 -1.1469253078E+001 +9.3003385593E-001 -5.5365317868E+001 +9.2102011172E-001 -5.5604205150E+001 +1.2394992946E-001 +9.2006716222E-001
19005250000.000 +1.2050069304E-001 -1.1778960413E+001 +9.3426022964E-001 -5.5893081274E+001 +9.4037173264E-001 -5.5958618237E+001 +1.2497123229E-001 +9.5723974436E-001
19205200000.000 +1.1929818939E-001 -1.3222125823E+001 +9.3796227246E-001 -5.6422441078E+001 +9.2969479742E-001 -5.7836442998E+001 +1.2505771251E-001 -2.1120780588E-001
19405150000.000 +1.1977808532E-001 -1.2829982982E+001 +9.3618433122E-001 -5.7305143890E+001 +9.2166721159E-001 -5.7948119215E+001 +1.2507925549E-001 -3.3179798541E-001
19605100000.000 +1.1920604023E-001 -1.3687447646E+001 +9.4180318923E-001 -5.7527528399E+001 +9.1920923271E-001 -5.8535349544E+001 +1.2485682232E-001 -9.7654796111E-001
19805050000.000 +1.2054113504E-001 -1.3594940309E+001 +9.3740191482E-001 -5.8820879925E+001 +9.2930462671E-001 -5.9210775470E+001 +1.2629951979E-001 -1.0722931218E+000
20005000000.000 +1.2351794942E-001 -1.4421189015E+001 +9.2929778395E-001 -5.9125324641E+001 +9.2046527383E-001 -6.0229448757E+001 +1.2798662816E-001 -1.6553049705E+000
20204950000.000 +1.2256782475E-001 -1.4416343224E+001 +9.3969972180E-001 -6.0093447297E+001 +9.2553994060E-001 -5.9775275274E+001 +1.2880147570E-001 -1.7746159479E+000
20404900000.000 +1.2338415987E-001 -1.4793004012E+001 +9.3399447621E-001 -6.0559329419E+001 +9.2436517403E-001 -6.1398929420E+001 +1.2858876798E-001 -2.7866166512E+000
20604850000.000 +1.2625242547E-001 -1.5482394782E+001 +9.2968762239E-001 -6.1307040179E+001 +9.0860318008E-001 -6.0959496528E+001 +1.3069907867E-001 -3.0625372466E+000
20804800000.000 +1.2561099424E-001 -1.5980996342E+001 +9.2246530250E-001 -6.1785623985E+001 +9.3033085074E-001 -6.1647277306E+001 +1.3112813576E-001 -3.8700376487E+000
21004750000.000 +1.2591017133E-001 -1.6415467130E+001 +9.2854843858E-001 -6.2567311479E+001 +9.2455556999E-001 -6.2474455664E+001 +1.3205091242E-001 -4.2660617122E+000
21204700000.000 +1.2730643928E-001 -1.6991567907E+001 +9.1513461679E-001 -6.2812410018E+001 +9.3220937639E-001 -6.2989161602E+001 +1.3244170529E-001 -5.0068604900E+000
21404650000.000 +1.2782093420E-001 -1.7779166448E+001 +9.2260604301E-001 -6.3181546868E+001 +9.2724822888E-001 -6.3119686077E+001 +1.3322047920E-001 -5.3850494667E+000
21604600000.000 +1.2564004572E-001 -1.7975184610E+001 +9.1388510630E-001 -6.4490698361E+001 +9.4737341490E-001 -6.3919481180E+001 +1.3155212782E-001 -6.2554429998E+000
21804550000.000 +1.2979552411E-001 -1.9262346017E+001 +9.2127772672E-001 -6.4394799195E+001 +9.2865632103E-001 -6.4954260608E+001 +1.3468556490E-001 -6.6637453144E+000
22004500000.000 +1.2849410704E-001 -1.9568591798E+001 +9.2582811149E-001 -6.5168741940E+001 +9.3775237165E-001 -6.4239632686E+001 +1.3498292432E-001 -6.8193322633E+000
22204450000.000 +1.3013636547E-001 -1.9910987993E+001 +9.2732603354E-001 -6.5475437131E+001 +9.3898568404E-001 -6.5692255938E+001 +1.3671631451E-001 -6.8001034991E+000
22404400000.000 +1.2987757446E-001 -2.0289109405E+001 +9.2133344617E-001 -6.6465454964E+001 +9.2915854130E-001 -6.6822522353E+001 +1.3697016279E-001 -7.5942029372E+000
22604350000.000 +1.3078585154E-001 -2.1134037346E+001 +9.2875969391E-001 -6.6667574518E+001 +9.2724720170E-001 -6.7194965033E+001 +1.3768511205E-001 -8.1625232223E+000
22804300000.000 +1.3042372248E-001 -2.1714211528E+001 +9.3379741176E-001 -6.7849951326E+001 +9.3258347619E-001 -6.8427447508E+001 +1.3771696108E-001 -8.8104153973E+000
23004250000.000 +1.3086645788E-001 -2.2124459582E+001 +9.3214974574E-001 -6.8443985068E+001 +9.1432432736E-001 -6.9121186897E+001 +1.3825474584E-001 -9.3345462753E+000
23204200000.000 +1.3234762566E-001 -2.2919112505E+001 +9.3077943222E-001 -6.8835106052E+001 +9.0963977326E-001 -6.9529875668E+001 +1.3904597706E-001 -9.4483547443E+000
23404150000.000 +1.3231453658E-001 -2.3331092238E+001 +9.3706810620E-001 -7.0164812924E+001 +9.2146538610E-001 -6.9806364799E+001 +1.4041509164E-001 -9.6108073385E+000
23604100000.000 +1.3231129063E-001 -2.4208200527E+001 +9.2669433501E-001 -7.0168511087E+001 +9.1239014359E-001 -7.1956836015E+001 +1.4075022282E-001 -1.0714339800E+001
23804050000.000 +1.3332183241E-001 -2.3432639646E+001 +9.3623977793E-001 -7.1023248894E+001 +8.9325226989E-001 -7.0475444630E+001 +1.4203325270E-001 -9.8614651092E+000
24004000000.000 +1.3439744947E-001 -2.5013137570E+001 +9.2413256972E-001 -7.1287955863E+001 +9.1375987091E-001 -7.2270302397E+001 +1.4231570554E-001 -1.2055729098E+001
24203950000.000 +1.3515653420E-001 -2.4078315603E+001 +9.2477783456E-001 -7.2432498267E+001 +8.9898717592E-001 -7.2974131261E+001 +1.4280803268E-001 -1.2169206963E+001
24403900000.000 +1.3745582437E-001 -2.6852179626E+001 +9.1570466158E-001 -7.2336475440E+001 +9.1052217743E-001 -7.2887463876E+001 +1.4440900551E-001 -1.3871005816E+001
24603850000.000 +1.3568983337E-001 -2.6854695356E+001 +9.2702253969E-001 -7.3111888163E+001 +9.1388867704E-001 -7.3102035295E+001 +1.4328465316E-001 -1.4282712004E+001
24803800000.000 +1.3825286188E-001 -2.7479013574E+001 +9.1446688784E-001 -7.3439670590E+001 +9.1664472874E-001 -7.4921095776E+001 +1.4496871615E-001 -1.4738873004E+001
25003750000.000 +1.3499709488E-001 -2.8021670307E+001 +9.2697553050E-001 -7.3842861423E+001 +8.9771056542E-001 -7.4249450320E+001 +1.4265855355E-001 -1.5487544333E+001
25203700000.000 +1.3629091098E-001 -2.8108701316E+001 +9.1959332010E-001 -7.5035567579E+001 +9.3043192345E-001 -7.4419995635E+001 +1.4537994886E-001 -1.5819147238E+001
25403650000.000 +1.3914101878E-001 -2.8732485839E+001 +9.1086464885E-001 -7.5341691134E+001 +9.1237192460E-001 -7.6000824298E+001 +1.4556733952E-001 -1.6435749261E+001
25603600000.000 +1.3815725406E-001 -3.0277807951E+001 +9.0850532954E-001 -7.5674439020E+001 +9.1038355830E-001 -7.5034928635E+001 +1.4592195786E-001 -1.7762513142E+001
25803550000.000 +1.4008355910E-001 -3.0024456879E+001 +9.1184789004E-001 -7.6076915908E+001 +9.2181927746E-001 -7.6390341094E+001 +1.4529859479E-001 -1.7135078760E+001
26003500000.000 +1.4080401431E-001 -3.1012277900E+001 +9.1161999601E-001 -7.7505312069E+001 +9.1900895420E-001 -7.6580098931E+001 +1.4644567571E-001 -1.8011146981E+001
26203450000.000 +1.4000052505E-001 -3.1852300560E+001 +9.0851306652E-001 -7.7667992533E+001 +9.1739123191E-001 -7.6948624164E+001 +1.4664964340E-001 -1.8468391662E+001
26403400000.000 +1.4105839154E-001 -3.1881988600E+001 +9.2114142054E-001 -7.8428583381E+001 +9.1405680065E-001 -7.7157999336E+001 +1.4892375719E-001 -1.8363835185E+001
26603350000.000 +1.4196088993E-001 -3.2166926128E+001 +9.0808799629E-001 -7.8500932790E+001 +9.2375524128E-001 -7.9324926131E+001 +1.4863681164E-001 -1.8968352457E+001
26803300000.000 +1.4077871329E-001 -3.3114541581E+001 +9.1939857967E-001 -7.9086873556E+001 +9.1091840961E-001 -7.9095881106E+001 +1.4928610837E-001 -1.9632610492E+001
27003250000.000 +1.4164620835E-001 -3.3578115881E+001 +9.1863759462E-001 -8.0041345725E+001 +9.2165497057E-001 -8.0172853403E+001 +1.4991989227E-001 -1.9870503711E+001
27203200000.000 +1.4099038502E-001 -3.3340482891E+001 +9.2575548154E-001 -8.0951365566E+001 +8.9304618600E-001 -8.1550617168E+001 +1.4852924702E-001 -2.0036529928E+001
27403150000.000 +1.4238475401E-001 -3.4709228676E+001 +9.2010378988E-001 -8.1187559285E+001 +8.9039122108E-001 -8.1885004355E+001 +1.5060791841E-001 -2.0987251238E+001
27603100000.000 +1.4175889236E-001 -3.4003108089E+001 +9.2961840679E-001 -8.2242386496E+001 +8.9274750436E-001 -8.2333226323E+001 +1.4936779801E-001 -2.0588921085E+001
27803050000.000 +1.4388261754E-001 -3.3802848086E+001 +9.2600929176E-001 -8.3214497674E+001 +8.8578534523E-001 -8.3189022554E+001 +1.5007901602E-001 -2.0699409221E+001
28003000000.000 +1.4366811329E-001 -3.4304606001E+001 +9.2876673334E-001 -8.3572315394E+001 +8.7750287696E-001 -8.3342590990E+001 +1.4997148518E-001 -2.1155129008E+001
28202950000.000 +1.4687356707E-001 -3.5361051121E+001 +9.2592424714E-001 -8.4334260561E+001 +8.8602288493E-001 -8.3354598274E+001 +1.5230297582E-001 -2.2046143531E+001
28402900000.000 +1.4562506211E-001 -3.6833351750E+001 +9.1061135834E-001 -8.4566815481E+001 +9.1761709291E-001 -8.4814340975E+001 +1.5311342816E-001 -2.3577828400E+001
28602850000.000 +1.4864058309E-001 -3.8553034471E+001 +9.0238450763E-001 -8.4857960955E+001 +8.9292400447E-001 -8.5063793994E+001 +1.5519683068E-001 -2.4433123319E+001
28802800000.000 +1.4651914742E-001 -3.8954882273E+001 +9.0581414438E-001 -8.5322147690E+001 +9.1173787824E-001 -8.4623044605E+001 +1.5546962468E-001 -2.5250980692E+001
29002750000.000 +1.4776338002E-001 -3.9051621582E+001 +9.1182927957E-001 -8.5601273891E+001 +9.1186740247E-001 -8.6738183933E+001 +1.5697802120E-001 -2.5900490317E+001
29202700000.000 +1.4822086719E-001 -3.9899184137E+001 +9.0468398693E-001 -8.5857680867E+001 +9.0887365865E-001 -8.7139484785E+001 +1.5840811675E-001 -2.6683871931E+001
29402650000.000 +1.4823576755E-001 -4.0355135877E+001 +9.1046344181E-001 -8.6118015227E+001 +9.1295857980E-001 -8.7387035627E+001 +1.5922759504E-001 -2.7286379596E+001
29602600000.000 +1.4902970021E-001 -4.0752250566E+001 +9.1260682977E-001 -8.6977297372E+001 +9.1474474810E-001 -8.8309787028E+001 +1.6047144357E-001 -2.8097750584E+001
29802550000.000 +1.4857304969E-001 -4.2822175079E+001 +9.1027804833E-001 -8.7078607519E+001 +8.9701720992E-001 -8.9131610726E+001 +1.6086243246E-001 -2.9624976684E+001
30002500000.000 +1.4854457773E-001 -4.1633740762E+001 +9.1857732389E-001 -8.8116628141E+001 +9.0374271728E-001 -8.8248398708E+001 +1.5988318249E-001 -2.9189875455E+001
30202450000.000 +1.5074704405E-001 -4.2254297510E+001 +9.0733335587E-001 -8.9315378137E+001 +9.1949484970E-001 -8.9973066908E+001 +1.5976019543E-001 -2.9884976827E+001
30402400000.000 +1.5036715534E-001 -4.2827159203E+001 +9.1855781575E-001 -9.0201057260E+001 +8.7926781318E-001 -9.0081771686E+001 +1.5922669889E-001 -3.0111398603E+001
30602350000.000 +1.5417881162E-001 -4.4647611473E+001 +9.0930773637E-001 -9.1268605151E+001 +8.9183155695E-001 -8.9082426934E+001 +1.6267164543E-001 -3.1141399925E+001
30802300000.000 +1.5390582252E-001 -4.4023720628E+001 +9.1372061069E-001 -9.1864040791E+001 +8.8223205235E-001 -9.0712583484E+001 +1.6070778851E-001 -3.0957024865E+001
31002250000.000 +1.5546849127E-001 -4.6801576663E+001 +8.8949598437E-001 -9.2480437578E+001 +8.8717371600E-001 -9.0854962094E+001 +1.6285903870E-001 -3.3289971889E+001
31202200000.000 +1.5440896541E-001 -4.5807341100E+001 +9.0990484772E-001 -9.2794158958E+001 +8.8362520380E-001 -9.1979189225E+001 +1.6138344295E-001 -3.2888944161E+001
31402150000.000 +1.5447108978E-001 -4.7121629867E+001 +8.9542441751E-001 -9.3993666456E+001 +9.0212990899E-001 -9.2586586706E+001 +1.6143991329E-001 -3.4267661719E+001
31602100000.000 +1.5523316134E-001 -4.8025684975E+001 +9.0412199509E-001 -9.3685734169E+001 +8.7020099509E-001 -9.4180429828E+001 +1.6162528722E-001 -3.4733248476E+001
31802050000.000 +1.5267669222E-001 -5.0788046021E+001 +8.8405372407E-001 -9.4557791925E+001 +8.9813978283E-001 -9.2358479296E+001 +1.6234611360E-001 -3.6899544575E+001
32002000000.000 +1.5290589704E-001 -4.9144927018E+001 +9.0550469896E-001 -9.4572886315E+001 +8.9529088087E-001 -9.4957850539E+001 +1.6153561793E-001 -3.6478514865E+001
32201950000.000 +1.5258140514E-001 -4.9849357437E+001 +8.9277864328E-001 -9.5188476037E+001 +8.9835462913E-001 -9.4836452251E+001 +1.6243467029E-001 -3.7373276020E+001
32401900000.000 +1.5123879023E-001 -5.0280895721E+001 +9.1618745681E-001 -9.4906590888E+001 +8.8978803001E-001 -9.5936284280E+001 +1.6160134668E-001 -3.8177148753E+001
32601850000.000 +1.5457335480E-001 -5.0413532500E+001 +8.9969859553E-001 -9.6471383867E+001 +9.0320923017E-001 -9.6112487535E+001 +1.6322627254E-001 -3.8685255847E+001
32801800000.000 +1.5574060892E-001 -5.1501857141E+001 +9.0433713773E-001 -9.6307928929E+001 +8.9971377960E-001 -9.7831455089E+001 +1.6330532873E-001 -3.9722548295E+001
33001750000.000 +1.5562557770E-001 -5.1863967275E+001 +9.0692483802E-001 -9.7204258155E+001 +9.0038600860E-001 -9.7721795899E+001 +1.6378614190E-001 -4.0138506539E+001
33201700000.000 +1.5551913010E-001 -5.2818795598E+001 +9.1031029541E-001 -9.7363807990E+001 +9.0253587956E-001 -9.8127057908E+001 +1.6337596937E-001 -4.1159952992E+001
33401650000.000 +1.5569638644E-001 -5.3874495201E+001 +9.0790496974E-001 -9.7933858410E+001 +8.9789862239E-001 -9.8852220561E+001 +1.6375673824E-001 -4.1626759648E+001
33601600000.000 +1.5622552937E-001 -5.4321607899E+001 +9.0647808419E-001 -9.8954530375E+001 +8.9075380761E-001 -9.9068853385E+001 +1.6374337331E-001 -4.2414143424E+001
33801550000.000 +1.5668005688E-001 -5.5190325139E+001 +9.0436057207E-001 -9.9774292442E+001 +8.9299384830E-001 -9.9629994291E+001 +1.6398020370E-001 -4.3110230170E+001
34001500000.000 +1.5622078963E-001 -5.6878247285E+001 +8.9878450436E-001 -1.0008114613E+002 +8.7958337209E-001 -9.9956773100E+001 +1.6354133868E-001 -4.4574883731E+001
34201450000.000 +1.5415842481E-001 -5.7426640726E+001 +9.0417418618E-001 -1.0035177931E+002 +8.7998482521E-001 -1.0060013039E+002 +1.6367771005E-001 -4.5445810540E+001
34401400000.000 +1.5538803146E-001 -5.8071241825E+001 +8.9883607265E-001 -1.0137490481E+002 +8.8257715718E-001 -1.0108303526E+002 +1.6386917251E-001 -4.6414956787E+001
34601350000.000 +1.5651062519E-001 -5.8502234007E+001 +8.9893857724E-001 -1.0228910316E+002 +8.8089570276E-001 -1.0246503625E+002 +1.6426940277E-001 -4.6979193727E+001
34801300000.000 +1.5502913782E-001 -5.9153631265E+001 +9.0123401511E-001 -1.0268322163E+002 +8.6194454546E-001 -1.0206683136E+002 +1.6351786553E-001 -4.7706113811E+001
35001250000.000 +1.5772151193E-001 -6.0669317095E+001 +8.9736209015E-001 -1.0370735529E+002 +8.7221356394E-001 -1.0204433149E+002 +1.6455207562E-001 -4.8375778423E+001
35201200000.000 +1.5627270208E-001 -6.1225168007E+001 +8.9291492343E-001 -1.0396780580E+002 +8.6850322250E-001 -1.0398821472E+002 +1.6436185931E-001 -4.9859417985E+001
35401150000.000 +1.5689410549E-001 -6.1685770059E+001 +8.9317115172E-001 -1.0485392854E+002 +8.7634091584E-001 -1.0408105255E+002 +1.6503574733E-001 -5.0654878143E+001
35601100000.000 +1.5661310086E-001 -6.2381585780E+001 +8.9545205568E-001 -1.0523620113E+002 +8.7716685607E-001 -1.0450345442E+002 +1.6417052241E-001 -5.1930503222E+001
35801050000.000 +1.5925915051E-001 -6.3492905295E+001 +8.8526298879E-001 -1.0619191368E+002 +8.7347486811E-001 -1.0568686969E+002 +1.6527941920E-001 -5.3220369849E+001
36001000000.000 +1.5618756299E-001 -6.4490913157E+001 +8.9261677000E-001 -1.0594008132E+002 +8.6841868663E-001 -1.0674138149E+002 +1.6341814163E-001 -5.4676640070E+001
36200950000.000 +1.5560731200E-001 -6.5531974447E+001 +8.8850363277E-001 -1.0740127821E+002 +8.8542850937E-001 -1.0583617654E+002 +1.6194524745E-001 -5.5772819527E+001
36400900000.000 +1.5278014330E-001 -6.6014060207E+001 +8.9079449099E-001 -1.0672295301E+002 +8.8991589388E-001 -1.0753453674E+002 +1.5995798261E-001 -5.7160657937E+001
36600850000.000 +1.5131014953E-001 -6.8033919590E+001 +8.8592875153E-001 -1.0742424246E+002 +8.7154918145E-001 -1.0707476716E+002 +1.5875122337E-001 -5.9113003921E+001
36800800000.000 +1.4854288619E-001 -6.7285633792E+001 +9.0154968599E-001 -1.0733248563E+002 +8.9135602100E-001 -1.0806237795E+002 +1.5609925864E-001 -5.9315063410E+001
37000750000.000 +1.4672624061E-001 -6.8284773176E+001 +8.9453766354E-001 -1.0824281278E+002 +8.9049045532E-001 -1.0822492932E+002 +1.5460174217E-001 -6.0096727018E+001
37200700000.000 +1.4139840277E-001 -6.8693711784E+001 +9.0343913129E-001 -1.0763280389E+002 +8.8415504840E-001 -1.0856145898E+002 +1.5133288972E-001 -6.1250896444E+001
37400650000.000 +1.4236790127E-001 -6.8348982098E+001 +9.0553236877E-001 -1.0923206793E+002 +8.8269244851E-001 -1.0873896786E+002 +1.5139325242E-001 -6.1240995773E+001
37600600000.000 +1.4115634803E-001 -6.9074522712E+001 +9.1135824763E-001 -1.0990728012E+002 +8.8305003121E-001 -1.1004172791E+002 +1.4846157384E-001 -6.2456098076E+001
37800550000.000 +1.4130212002E-001 -6.8710809494E+001 +9.0862556900E-001 -1.1099457371E+002 +8.6912172686E-001 -1.0985954100E+002 +1.4787394727E-001 -6.2489443878E+001
38000500000.000 +1.4189400817E-001 -6.9330841980E+001 +9.0865823735E-001 -1.1153433106E+002 +8.8113623871E-001 -1.0943525227E+002 +1.4631149285E-001 -6.3350313201E+001
38200450000.000 +1.4301235565E-001 -7.0418212145E+001 +8.9857781834E-001 -1.1302186963E+002 +8.7815855591E-001 -1.1112956296E+002 +1.4409703885E-001 -6.4528807946E+001
38400400000.000 +1.4039381668E-001 -7.2508597887E+001 +8.9140817583E-001 -1.1293297832E+002 +8.6139198641E-001 -1.1092915706E+002 +1.4183368906E-001 -6.6056320299E+001
38600350000.000 +1.3922256887E-001 -7.1035825601E+001 +8.9496670572E-001 -1.1384790477E+002 +8.8202900827E-001 -1.1211140536E+002 +1.4001494782E-001 -6.5873764457E+001
38800300000.000 +1.3725056973E-001 -7.4123327735E+001 +8.7532350994E-001 -1.1419171162E+002 +8.6933993168E-001 -1.1241750690E+002 +1.3969136021E-001 -6.8983202253E+001
39000250000.000 +1.3708894423E-001 -7.3701693361E+001 +8.7852972617E-001 -1.1460787371E+002 +8.6440485467E-001 -1.1385810638E+002 +1.3809191489E-001 -6.9623714897E+001
39200200000.000 +1.3968520309E-001 -7.4303898437E+001 +8.6832983857E-001 -1.1578409531E+002 +8.5450897386E-001 -1.1384633099E+002 +1.3784699851E-001 -7.0986932113E+001
39400150000.000 +1.3447340647E-001 -7.2256660821E+001 +8.7260386049E-001 -1.1504251148E+002 +8.7251133128E-001 -1.1531993686E+002 +1.3174758564E-001 -7.1095814388E+001
39600100000.000 +1.3188444177E-001 -7.4286726248E+001 +8.6840007757E-001 -1.1518388758E+002 +8.5936323040E-001 -1.1483194498E+002 +1.2904629564E-001 -7.3303217375E+001
39800050000.000 +1.3507208795E-001 -6.9817300894E+001 +8.9158374251E-001 -1.1540718779E+002 +8.8809935774E-001 -1.1609308070E+002 +1.2596311297E-001 -7.0730480765E+001
40000000000.000 +1.3861130099E-001 -7.1381311101E+001 +8.9314446045E-001 -1.1681245641E+002 +8.7368264862E-001 -1.1760358420E+002 +1.2527159677E-001 -7.1026221747E+001
