# Supplementary material for: Conductivity and radio frequency performance data for silver nanoparticle inks deposited via aerosol jet deposition and processed under varying conditions
Source: Data Brief. 2020 Sep 24;33:106331. doi: 10.1016/j.dib.2020.106331 (PMC7560714; doi:10.1016/j.dib.2020.106331)
Supplement: Supplementary file 3 [file mmc3.zip › Sintering Study/ANP Ink/RF Data/ANP_09_02.S2P]

!  2-Port S-parameters saved by WinCal
! VAR MeasName=S-Parameters (CALIBRATED_DATA) read from VNA (E8364B)
! VAR MeasDate=11/27/2017 1:59:59 PM
! VAR NAME=AFRL171016_09_02
! VAR FILENAME=AFRL171016_09_02.S2P
! VAR DATE=11/27/2017 1:59:59 PM
! VAR PHYS_PORTS=1,2
! VAR ObjTypeName=DATASET
! VAR IndexType=Frequency
!
# Hz S MA R 50
10000000.000 +3.6321853349E-002 -1.3398660085E-002 +9.5553075752E-001 -8.0730960375E-002 +9.5731163058E-001 -1.1790318430E-001 +3.6553586903E-002 -1.2732615051E+000
209950000.000 +3.4435927714E-002 +1.4272809884E+000 +9.5623609929E-001 -7.5167443890E-001 +9.5737949535E-001 -7.5691806153E-001 +3.5086361439E-002 +1.7834636694E+000
409900000.000 +3.5035108631E-002 +2.9372522139E+000 +9.5612764630E-001 -1.4117332756E+000 +9.5667244524E-001 -1.4013255094E+000 +3.5118761165E-002 +3.2389123516E+000
609850000.000 +3.5040757465E-002 +3.8303857468E+000 +9.5564434971E-001 -2.0981244747E+000 +9.5646945198E-001 -2.1285888337E+000 +3.5262117610E-002 +3.8887636457E+000
809800000.000 +3.5199372980E-002 +6.4361988906E+000 +9.5513418677E-001 -2.7501146340E+000 +9.5495733174E-001 -2.7288108877E+000 +3.4951832196E-002 +6.4805595816E+000
1009750000.000 +3.4417789390E-002 +8.0337553376E+000 +9.5331088255E-001 -3.3724390198E+000 +9.5386880467E-001 -3.3636739207E+000 +3.4677179101E-002 +7.9222671972E+000
1209700000.000 +3.5451926807E-002 +1.0052850144E+001 +9.5350642415E-001 -3.9762546994E+000 +9.5355425467E-001 -3.9682169281E+000 +3.5680320457E-002 +9.9340837838E+000
1409650000.000 +3.5849003298E-002 +1.0688513328E+001 +9.5287455937E-001 -4.6306697199E+000 +9.5301014103E-001 -4.6247294901E+000 +3.6343919455E-002 +1.0707844697E+001
1609600000.000 +3.6457602856E-002 +1.0603399049E+001 +9.5225093602E-001 -5.3408007296E+000 +9.5272860895E-001 -5.2763792616E+000 +3.6797396146E-002 +1.1200987256E+001
1809550000.000 +3.6404952740E-002 +1.1668979927E+001 +9.5160961447E-001 -5.9695776490E+000 +9.5144917557E-001 -5.9046827507E+000 +3.6989645421E-002 +1.2351689280E+001
2009500000.000 +3.5952531573E-002 +1.4457524037E+001 +9.4986901425E-001 -6.5453135857E+000 +9.5024590189E-001 -6.5210520959E+000 +3.6563804775E-002 +1.4066936951E+001
2209450000.000 +3.7506522847E-002 +1.6539353989E+001 +9.4901322949E-001 -7.1050520860E+000 +9.4972157044E-001 -7.1512358052E+000 +3.7487708171E-002 +1.6825233175E+001
2409400000.000 +3.8545536114E-002 +1.7732962741E+001 +9.4898548101E-001 -7.6574169340E+000 +9.4968789602E-001 -7.7191716641E+000 +3.8777560537E-002 +1.7411063912E+001
2609350000.000 +3.9705078240E-002 +1.8751484924E+001 +9.4919560412E-001 -8.3121125215E+000 +9.4970034253E-001 -8.3454065527E+000 +4.0062587944E-002 +1.8618466981E+001
2809300000.000 +4.0974123813E-002 +1.9076564729E+001 +9.4869442784E-001 -8.9460018945E+000 +9.4892440377E-001 -8.9019078619E+000 +4.1051969355E-002 +1.9327912816E+001
3009250000.000 +4.1572688947E-002 +1.9433085109E+001 +9.4754493897E-001 -9.5668295285E+000 +9.4770089403E-001 -9.5733559304E+000 +4.1601697079E-002 +1.9514977300E+001
3209200000.000 +4.2193988857E-002 +2.1319442085E+001 +9.4661001981E-001 -1.0125546093E+001 +9.4643741282E-001 -1.0135582675E+001 +4.1719895866E-002 +2.1272329188E+001
3409150000.000 +4.3107600554E-002 +2.1901656664E+001 +9.4590567156E-001 -1.0675484310E+001 +9.4576976669E-001 -1.0753588363E+001 +4.2980119446E-002 +2.2551742697E+001
3609100000.000 +4.4189260680E-002 +2.2588278717E+001 +9.4475905442E-001 -1.1287555529E+001 +9.4513142899E-001 -1.1292899851E+001 +4.4128138318E-002 +2.2831863057E+001
3809050000.000 +4.4921882862E-002 +2.3476580988E+001 +9.4498673548E-001 -1.1917823427E+001 +9.4531008090E-001 -1.1924467635E+001 +4.5378980708E-002 +2.3638827568E+001
4009000000.000 +4.6505695552E-002 +2.3646540989E+001 +9.4410064096E-001 -1.2501918802E+001 +9.4498381409E-001 -1.2537775825E+001 +4.6701449561E-002 +2.3870716182E+001
4208950000.000 +4.7311704299E-002 +2.4003640276E+001 +9.4389639456E-001 -1.3104218664E+001 +9.4472324958E-001 -1.3061820716E+001 +4.7349329004E-002 +2.3883883850E+001
4408900000.000 +4.8227760047E-002 +2.4174942089E+001 +9.4362847370E-001 -1.3748825811E+001 +9.4399353821E-001 -1.3696521530E+001 +4.8572853257E-002 +2.4515754305E+001
4608850000.000 +4.9152417458E-002 +2.4386881541E+001 +9.4335106502E-001 -1.4290200476E+001 +9.4414906121E-001 -1.4311153919E+001 +4.9507486908E-002 +2.5097156688E+001
4808800000.000 +5.0491651964E-002 +2.4850258938E+001 +9.4247036514E-001 -1.4896807571E+001 +9.4355764772E-001 -1.4922205568E+001 +5.1031920931E-002 +2.5380917443E+001
5008750000.000 +5.1418530884E-002 +2.5001499779E+001 +9.4295167740E-001 -1.5431343976E+001 +9.4444105873E-001 -1.5497007204E+001 +5.2392925668E-002 +2.5347712001E+001
5208700000.000 +5.2946899178E-002 +2.4858719046E+001 +9.4273228951E-001 -1.6099840019E+001 +9.4303055595E-001 -1.6152928521E+001 +5.3637343885E-002 +2.5602259923E+001
5408650000.000 +5.4827635461E-002 +2.4632863308E+001 +9.4255517909E-001 -1.6642634300E+001 +9.4303998411E-001 -1.6682947170E+001 +5.5298940410E-002 +2.5568413044E+001
5608600000.000 +5.5750433484E-002 +2.4770819289E+001 +9.4300144653E-001 -1.7314916150E+001 +9.4355218429E-001 -1.7319088440E+001 +5.6465099933E-002 +2.5235082198E+001
5808550000.000 +5.6985735617E-002 +2.4283953523E+001 +9.4224652288E-001 -1.7910215613E+001 +9.4194353901E-001 -1.7905901442E+001 +5.7606510567E-002 +2.5479128309E+001
6008500000.000 +5.8077764892E-002 +2.4392400022E+001 +9.4150033209E-001 -1.8483423725E+001 +9.4156090385E-001 -1.8456287738E+001 +5.8934327561E-002 +2.5415838169E+001
6208450000.000 +5.9090106458E-002 +2.4437263192E+001 +9.4103261243E-001 -1.9070542437E+001 +9.4108696357E-001 -1.9076348286E+001 +5.9851907894E-002 +2.5142053379E+001
6408400000.000 +6.0138599620E-002 +2.3845333429E+001 +9.4100049963E-001 -1.9723193887E+001 +9.4144873386E-001 -1.9742650304E+001 +6.1098702358E-002 +2.4733138244E+001
6608350000.000 +6.1478841202E-002 +2.3720488857E+001 +9.3943686262E-001 -2.0272941307E+001 +9.4043399469E-001 -2.0288622411E+001 +6.2423525517E-002 +2.4377332150E+001
6808300000.000 +6.2534231978E-002 +2.3495744443E+001 +9.4090616782E-001 -2.0840040958E+001 +9.4134336169E-001 -2.0803472629E+001 +6.3595570891E-002 +2.4142628827E+001
7008250000.000 +6.3346963731E-002 +2.3036813274E+001 +9.3927371786E-001 -2.1512668806E+001 +9.4009381540E-001 -2.1573693085E+001 +6.4529974702E-002 +2.3945432216E+001
7208200000.000 +6.4792021032E-002 +2.2662207416E+001 +9.3892181859E-001 -2.2075855204E+001 +9.3899758481E-001 -2.2073483771E+001 +6.5765534440E-002 +2.3474741387E+001
7408150000.000 +6.5571617421E-002 +2.2310835481E+001 +9.3847488711E-001 -2.2719195250E+001 +9.3977686582E-001 -2.2754704446E+001 +6.6715652605E-002 +2.3024095472E+001
7608100000.000 +6.6952568283E-002 +2.1817049052E+001 +9.3851594097E-001 -2.3222880486E+001 +9.3733840388E-001 -2.3276643141E+001 +6.8131987754E-002 +2.2882908664E+001
7808050000.000 +6.8169268417E-002 +2.1108609951E+001 +9.3788903389E-001 -2.3860122807E+001 +9.3651403771E-001 -2.3879352869E+001 +6.9074222440E-002 +2.2164995427E+001
8008000000.000 +6.9233712927E-002 +2.0891907085E+001 +9.3675715490E-001 -2.4369983943E+001 +9.3675774897E-001 -2.4436314263E+001 +6.9860513499E-002 +2.2167155208E+001
8207950000.000 +6.9774749645E-002 +2.0805000657E+001 +9.3691144742E-001 -2.5158854518E+001 +9.3762632335E-001 -2.5227015044E+001 +7.0945377761E-002 +2.1825267726E+001
8407900000.000 +7.1841859689E-002 +2.0418825458E+001 +9.3462513542E-001 -2.5642636819E+001 +9.3395920263E-001 -2.5629797958E+001 +7.2358989270E-002 +2.1868217470E+001
8607850000.000 +7.2500566432E-002 +2.0374427931E+001 +9.3666276211E-001 -2.6137735146E+001 +9.3807971445E-001 -2.6079492413E+001 +7.3525688835E-002 +2.1962871487E+001
8807800000.000 +7.3698695602E-002 +2.0196538521E+001 +9.3439084231E-001 -2.6835046423E+001 +9.3533569683E-001 -2.6945957252E+001 +7.5037285639E-002 +2.1791065285E+001
9007750000.000 +7.4774680503E-002 +1.9186091909E+001 +9.3330652690E-001 -2.7365014056E+001 +9.3356388275E-001 -2.7359518658E+001 +7.6361397350E-002 +2.0781748828E+001
9207700000.000 +7.5565568082E-002 +1.9042799624E+001 +9.3407349796E-001 -2.7961680951E+001 +9.3613750792E-001 -2.8038856777E+001 +7.7486429400E-002 +2.0219562935E+001
9407650000.000 +7.6794834374E-002 +1.8338219804E+001 +9.3368883188E-001 -2.8537872864E+001 +9.3537474093E-001 -2.8703776645E+001 +7.8726460060E-002 +2.0045696624E+001
9607600000.000 +7.8342049958E-002 +1.7732993083E+001 +9.3175408199E-001 -2.9130738731E+001 +9.3335261351E-001 -2.9308960795E+001 +8.0098826434E-002 +1.9445825581E+001
9807550000.000 +7.9123191266E-002 +1.6941072790E+001 +9.3239923230E-001 -2.9684322444E+001 +9.3264727429E-001 -2.9792823477E+001 +8.0906878622E-002 +1.8895258209E+001
10007500000.000 +7.9412260530E-002 +1.5736073355E+001 +9.3343946379E-001 -3.0442974225E+001 +9.3393201530E-001 -3.0505324060E+001 +8.1805017225E-002 +1.8083413342E+001
10207450000.000 +8.1015128247E-002 +1.5676985591E+001 +9.3105162792E-001 -3.0924009292E+001 +9.2821537271E-001 -3.0949828314E+001 +8.3061089038E-002 +1.7926383763E+001
10407400000.000 +8.1770414305E-002 +1.5249299826E+001 +9.3267284703E-001 -3.1408048775E+001 +9.3216486670E-001 -3.1195261183E+001 +8.4268695948E-002 +1.7580016133E+001
10607350000.000 +8.2302882681E-002 +1.4662936857E+001 +9.3080410780E-001 -3.2142742956E+001 +9.3210068015E-001 -3.2247258394E+001 +8.4883118680E-002 +1.7046661426E+001
10807300000.000 +8.4159808718E-002 +1.4064570565E+001 +9.3123333348E-001 -3.2613783597E+001 +9.2611543317E-001 -3.2510091063E+001 +8.6376561972E-002 +1.6800948737E+001
11007250000.000 +8.4813060457E-002 +1.3554582424E+001 +9.3085467096E-001 -3.3173254704E+001 +9.3192707749E-001 -3.3066298595E+001 +8.7443892713E-002 +1.6322050955E+001
11207200000.000 +8.5953645777E-002 +1.2860263414E+001 +9.3158836415E-001 -3.3698315266E+001 +9.3000488264E-001 -3.3625225961E+001 +8.8724127923E-002 +1.6152145909E+001
11407150000.000 +8.6971398283E-002 +1.2550161989E+001 +9.2689177705E-001 -3.4474655508E+001 +9.2853517915E-001 -3.4458008109E+001 +8.9665569344E-002 +1.5100642509E+001
11607100000.000 +8.6609860084E-002 +1.1643221886E+001 +9.2762648050E-001 -3.4544261630E+001 +9.2477786976E-001 -3.4710926658E+001 +8.9703316453E-002 +1.4549260700E+001
11807050000.000 +8.7210592959E-002 +1.1148062425E+001 +9.2982253538E-001 -3.5536449856E+001 +9.3464084738E-001 -3.5632726054E+001 +9.0985787824E-002 +1.4151956016E+001
12007000000.000 +8.8823817232E-002 +1.0258839702E+001 +9.2532462372E-001 -3.5686520081E+001 +9.2220113939E-001 -3.6152463288E+001 +9.2341739274E-002 +1.3522696114E+001
12206950000.000 +8.9308530469E-002 +1.0336970621E+001 +9.2822480608E-001 -3.6507405981E+001 +9.3296370674E-001 -3.6386434802E+001 +9.3578399826E-002 +1.3537267880E+001
12406900000.000 +9.0219734005E-002 +9.5387633226E+000 +9.2798794343E-001 -3.6851851139E+001 +9.2980987716E-001 -3.7536936261E+001 +9.5062431787E-002 +1.2956462689E+001
12606850000.000 +9.0122306906E-002 +9.5482014736E+000 +9.2995492491E-001 -3.7671951774E+001 +9.2929470313E-001 -3.7871912977E+001 +9.5807606930E-002 +1.2741523301E+001
12806800000.000 +9.2236142332E-002 +1.0137567435E+001 +9.2668584602E-001 -3.7888287073E+001 +9.2791460152E-001 -3.8491271722E+001 +9.7489591700E-002 +1.2377124223E+001
13006750000.000 +9.4884440938E-002 +8.2220386236E+000 +9.3324276650E-001 -3.8949888566E+001 +9.3600903343E-001 -3.9154610856E+001 +9.9224517443E-002 +1.1113685831E+001
13206700000.000 +9.4705974485E-002 +7.5660652781E+000 +9.2961592788E-001 -3.9663776836E+001 +9.3000969746E-001 -4.0197378667E+001 +9.9119901110E-002 +1.0592196556E+001
13406650000.000 +9.5878818904E-002 +6.0489339730E+000 +9.3344789972E-001 -4.0174495761E+001 +9.2874379700E-001 -4.0023710115E+001 +1.0056187347E-001 +1.0039929420E+001
13606600000.000 +9.5477508810E-002 +5.3724161179E+000 +9.3077493214E-001 -4.0870126473E+001 +9.3316656882E-001 -4.0794779592E+001 +1.0036232586E-001 +9.3625273951E+000
13806550000.000 +9.7398620528E-002 +5.5662651291E+000 +9.2830932403E-001 -4.1602764965E+001 +9.2436266657E-001 -4.1473794151E+001 +1.0123853830E-001 +9.8449610479E+000
14006500000.000 +9.8050293304E-002 +4.4524960131E+000 +9.2609125838E-001 -4.1966577395E+001 +9.2676991900E-001 -4.1606003234E+001 +1.0228131829E-001 +8.9305563797E+000
14206450000.000 +9.8119274231E-002 +4.0324378603E+000 +9.2896227173E-001 -4.2565408474E+001 +9.2871268434E-001 -4.2240360044E+001 +1.0311024099E-001 +8.7655164410E+000
14406400000.000 +9.9893320857E-002 +3.3783240857E+000 +9.2880266301E-001 -4.3122695682E+001 +9.2531855124E-001 -4.2436541320E+001 +1.0444332131E-001 +8.3458635637E+000
14606350000.000 +9.9909293723E-002 +2.5686496348E+000 +9.2338162504E-001 -4.3421918971E+001 +9.2628542733E-001 -4.3072382455E+001 +1.0489229788E-001 +7.6579915154E+000
14806300000.000 +9.9741572450E-002 +2.1677475903E+000 +9.3024060825E-001 -4.3799140176E+001 +9.2777473056E-001 -4.3763884333E+001 +1.0600416120E-001 +7.6213625486E+000
15006250000.000 +1.0094352326E-001 +1.7137932996E+000 +9.2495204434E-001 -4.4622195426E+001 +9.2982815862E-001 -4.4770778660E+001 +1.0734089830E-001 +6.9878669671E+000
15206200000.000 +1.0003664804E-001 +1.4701353744E+000 +9.3034594890E-001 -4.4715597933E+001 +9.2428006750E-001 -4.4577086276E+001 +1.0687790039E-001 +7.0194797596E+000
15406150000.000 +1.0186174857E-001 +2.9110783927E-001 +9.3157028443E-001 -4.5708365906E+001 +9.3925400131E-001 -4.5671268923E+001 +1.0958416150E-001 +6.3309892234E+000
15606100000.000 +1.0195015155E-001 -7.4724702558E-001 +9.3038408887E-001 -4.6151489397E+001 +9.2583121218E-001 -4.6933125478E+001 +1.1019190659E-001 +5.5151150403E+000
15806050000.000 +1.0224208429E-001 -9.0986725042E-001 +9.3124961263E-001 -4.7146986354E+001 +9.3503829872E-001 -4.7003669543E+001 +1.1175065181E-001 +4.9906632721E+000
16006000000.000 +1.0290140198E-001 -2.0534870308E+000 +9.3523217094E-001 -4.7322279752E+001 +9.3068437909E-001 -4.8073476596E+001 +1.1247144546E-001 +4.5174774644E+000
16205950000.000 +1.0261890976E-001 -2.0819516829E+000 +9.3525893229E-001 -4.8317950099E+001 +9.2669578251E-001 -4.8723711433E+001 +1.1266824987E-001 +4.3052465934E+000
16405900000.000 +1.0529099431E-001 -3.8693269675E+000 +9.2929106952E-001 -4.8155412542E+001 +9.2087653007E-001 -4.9937880801E+001 +1.1575278458E-001 +2.6742587935E+000
16605850000.000 +1.0397895940E-001 -3.2329471255E+000 +9.3630315660E-001 -4.9438563940E+001 +9.3116742675E-001 -4.9616244361E+001 +1.1532508609E-001 +3.3933095156E+000
16805800000.000 +1.0598930937E-001 -2.7546846046E+000 +9.2440648737E-001 -5.0121952597E+001 +9.2973816722E-001 -5.1151485574E+001 +1.1599644766E-001 +3.4923809362E+000
17005750000.000 +1.0511032215E-001 -3.1056617678E+000 +9.3138075857E-001 -5.0880541029E+001 +9.1981055497E-001 -5.0608233226E+001 +1.1770920729E-001 +2.9623340088E+000
17205700000.000 +1.0550319263E-001 -3.2531548656E+000 +9.2570892754E-001 -5.1273089723E+001 +9.2870947158E-001 -5.1702932694E+001 +1.1892357842E-001 +2.3187709344E+000
17405650000.000 +1.0639997777E-001 -3.4607939988E+000 +9.3188632698E-001 -5.1995677611E+001 +9.2261045801E-001 -5.2116276826E+001 +1.1948359791E-001 +1.8783528016E+000
17605600000.000 +1.0871888425E-001 -4.5306916683E+000 +9.2104215434E-001 -5.2552583871E+001 +9.2557447618E-001 -5.2456950064E+001 +1.2167983695E-001 +9.5829919858E-001
17805550000.000 +1.0898327599E-001 -5.2525816531E+000 +9.3156299119E-001 -5.3137228293E+001 +9.2681584139E-001 -5.2676000220E+001 +1.2215185418E-001 +5.3560366167E-001
18005500000.000 +1.0905152348E-001 -5.5024701414E+000 +9.2249102662E-001 -5.3761120408E+001 +9.3245035046E-001 -5.3905440280E+001 +1.2219384184E-001 +5.5979134233E-002
18205450000.000 +1.1012485834E-001 -6.5039968581E+000 +9.2357362329E-001 -5.3954770305E+001 +9.2916659362E-001 -5.4066408300E+001 +1.2346108727E-001 -6.5313533516E-001
18405400000.000 +1.0920805929E-001 -6.8862293719E+000 +9.2571388056E-001 -5.4925441359E+001 +9.4062421191E-001 -5.4403665612E+001 +1.2432169967E-001 -1.1409162943E+000
18605350000.000 +1.0959998964E-001 -7.0277040430E+000 +9.2646339424E-001 -5.5730131361E+001 +9.3788305302E-001 -5.5926362017E+001 +1.2475073779E-001 -1.5355183091E+000
18805300000.000 +1.1129849848E-001 -8.4543642702E+000 +9.2821937549E-001 -5.5718666183E+001 +9.1904755795E-001 -5.6037107105E+001 +1.2651649400E-001 -2.2789347408E+000
19005250000.000 +1.1221089743E-001 -8.7168771771E+000 +9.3322781276E-001 -5.6296061193E+001 +9.3871908419E-001 -5.6437964834E+001 +1.2811067296E-001 -2.2733844912E+000
19205200000.000 +1.1077892614E-001 -1.0043797865E+001 +9.3714986500E-001 -5.6830185017E+001 +9.2764212408E-001 -5.8332362106E+001 +1.2842583412E-001 -3.4642711152E+000
19405150000.000 +1.1185086554E-001 -9.7078852839E+000 +9.3554726829E-001 -5.7726972746E+001 +9.1963314638E-001 -5.8410802299E+001 +1.2837478377E-001 -3.5910920165E+000
19605100000.000 +1.1129973088E-001 -1.0496298647E+001 +9.4076966818E-001 -5.7961886889E+001 +9.1664927269E-001 -5.9012494387E+001 +1.2807949781E-001 -4.0603181839E+000
19805050000.000 +1.1251555515E-001 -1.0151010206E+001 +9.3624066596E-001 -5.9233021841E+001 +9.2671094400E-001 -5.9681318946E+001 +1.2975662537E-001 -4.1556249477E+000
20005000000.000 +1.1543902101E-001 -1.1224875203E+001 +9.2745422861E-001 -5.9574535021E+001 +9.1734694573E-001 -6.0738260534E+001 +1.3143290070E-001 -4.6642974921E+000
20204950000.000 +1.1511155954E-001 -1.0919415697E+001 +9.3806795763E-001 -6.0550654479E+001 +9.2272896371E-001 -6.0211444631E+001 +1.3246285729E-001 -4.6856739850E+000
20404900000.000 +1.1556882017E-001 -1.1297548839E+001 +9.3189062313E-001 -6.1013470884E+001 +9.2134426871E-001 -6.1892627007E+001 +1.3218623100E-001 -5.6890912614E+000
20604850000.000 +1.1870494399E-001 -1.1971491500E+001 +9.2797770181E-001 -6.1782741113E+001 +9.0646672598E-001 -6.1441113461E+001 +1.3451512569E-001 -5.9726477847E+000
20804800000.000 +1.1819632375E-001 -1.2371780672E+001 +9.2052482418E-001 -6.2249188522E+001 +9.2755519301E-001 -6.2193047781E+001 +1.3534067058E-001 -6.7416495326E+000
21004750000.000 +1.1844871742E-001 -1.3007962281E+001 +9.2681241255E-001 -6.3069451243E+001 +9.2124223356E-001 -6.3004304638E+001 +1.3608189984E-001 -7.0724682767E+000
21204700000.000 +1.2031151254E-001 -1.3607540369E+001 +9.1347634553E-001 -6.3307376428E+001 +9.2931693629E-001 -6.3545277956E+001 +1.3707164693E-001 -7.7945578920E+000
21404650000.000 +1.2034270716E-001 -1.4275391989E+001 +9.2038877517E-001 -6.3665985229E+001 +9.2426401911E-001 -6.3679551390E+001 +1.3757301296E-001 -8.0844968027E+000
21604600000.000 +1.1738797548E-001 -1.4157809407E+001 +9.1108320421E-001 -6.5025511495E+001 +9.4402692944E-001 -6.4466799440E+001 +1.3661196586E-001 -8.8408843969E+000
21804550000.000 +1.2211613555E-001 -1.5440434276E+001 +9.1907563199E-001 -6.4880082725E+001 +9.2587991177E-001 -6.5486209981E+001 +1.4054178701E-001 -9.1483361118E+000
22004500000.000 +1.2144183812E-001 -1.5584141994E+001 +9.2371527558E-001 -6.5615744626E+001 +9.3519922562E-001 -6.4766553961E+001 +1.4101516673E-001 -9.5147811704E+000
22204450000.000 +1.2350841595E-001 -1.6120841846E+001 +9.2633346969E-001 -6.5954837448E+001 +9.3679727105E-001 -6.6192503099E+001 +1.4292825382E-001 -9.5704833084E+000
22404400000.000 +1.2386805941E-001 -1.6643639896E+001 +9.2027747324E-001 -6.6991983448E+001 +9.2595767302E-001 -6.7374338942E+001 +1.4304933151E-001 -1.0307990119E+001
22604350000.000 +1.2467945687E-001 -1.7422166745E+001 +9.2717766186E-001 -6.7261601674E+001 +9.2388692916E-001 -6.7763302571E+001 +1.4383295788E-001 -1.0808001852E+001
22804300000.000 +1.2374720295E-001 -1.7961645104E+001 +9.3152834336E-001 -6.8372327207E+001 +9.2921901643E-001 -6.9010972154E+001 +1.4440280017E-001 -1.1455998111E+001
23004250000.000 +1.2421848906E-001 -1.8488187241E+001 +9.2951427671E-001 -6.8966521152E+001 +9.1038677247E-001 -6.9694623636E+001 +1.4447396275E-001 -1.1968179515E+001
23204200000.000 +1.2560885885E-001 -1.9297784093E+001 +9.2806925849E-001 -6.9357990651E+001 +9.0574699778E-001 -7.0107582723E+001 +1.4530585639E-001 -1.2111385952E+001
23404150000.000 +1.2563588252E-001 -1.9731093382E+001 +9.3457775102E-001 -7.0702250250E+001 +9.1775521386E-001 -7.0354335076E+001 +1.4711007481E-001 -1.2230964536E+001
23604100000.000 +1.2592070260E-001 -2.0614161392E+001 +9.2463852310E-001 -7.0754492664E+001 +9.0807533343E-001 -7.2515128456E+001 +1.4740544053E-001 -1.3398722470E+001
23804050000.000 +1.2652913381E-001 -1.9726626906E+001 +9.3353123180E-001 -7.1563684947E+001 +8.8924199765E-001 -7.1052061195E+001 +1.4864170633E-001 -1.2583309108E+001
24004000000.000 +1.2730727966E-001 -2.1190621659E+001 +9.2162153094E-001 -7.1867708599E+001 +9.1004781349E-001 -7.2859278273E+001 +1.4958681290E-001 -1.4486292435E+001
24203950000.000 +1.2873255459E-001 -2.0106317903E+001 +9.2173661020E-001 -7.2994585409E+001 +8.9503896388E-001 -7.3570713328E+001 +1.5009719628E-001 -1.4834591440E+001
24403900000.000 +1.3072220044E-001 -2.2926370893E+001 +9.1300880372E-001 -7.2873286534E+001 +9.0665376159E-001 -7.3439144945E+001 +1.5241766846E-001 -1.6257254041E+001
24603850000.000 +1.2971625339E-001 -2.3064252496E+001 +9.2359729347E-001 -7.3729106857E+001 +9.0991199143E-001 -7.3724823720E+001 +1.5182284562E-001 -1.6713370404E+001
24803800000.000 +1.3285749769E-001 -2.3471601225E+001 +9.1262221329E-001 -7.3989783755E+001 +9.1292390639E-001 -7.5527582349E+001 +1.5362207955E-001 -1.7401716009E+001
25003750000.000 +1.2973950689E-001 -2.4387515193E+001 +9.2478407389E-001 -7.4499894245E+001 +8.9385376667E-001 -7.4867939721E+001 +1.5167951045E-001 -1.7962803464E+001
25203700000.000 +1.3126156700E-001 -2.4342120669E+001 +9.1694357861E-001 -7.5618007128E+001 +9.2606762098E-001 -7.5062926446E+001 +1.5424806802E-001 -1.8303135234E+001
25403650000.000 +1.3393057075E-001 -2.5040041250E+001 +9.0834235332E-001 -7.5930314934E+001 +9.0800974728E-001 -7.6624548025E+001 +1.5414753197E-001 -1.8975889550E+001
25603600000.000 +1.3259280519E-001 -2.6482936853E+001 +9.0567847947E-001 -7.6254934624E+001 +9.0619285895E-001 -7.5651054544E+001 +1.5476893379E-001 -2.0008300525E+001
25803550000.000 +1.3464866959E-001 -2.6246946927E+001 +9.0878415805E-001 -7.6684622304E+001 +9.1699898535E-001 -7.7039370949E+001 +1.5477112950E-001 -1.9658632207E+001
26003500000.000 +1.3556331865E-001 -2.7138081077E+001 +9.0833181616E-001 -7.8099881382E+001 +9.1421357441E-001 -7.7235516938E+001 +1.5558261940E-001 -2.0532394127E+001
26203450000.000 +1.3505221821E-001 -2.7928864139E+001 +9.0500881933E-001 -7.8281584565E+001 +9.1284259503E-001 -7.7633140093E+001 +1.5585559022E-001 -2.0858992713E+001
26403400000.000 +1.3658699470E-001 -2.8007941122E+001 +9.1732359753E-001 -7.9062317352E+001 +9.0954917648E-001 -7.7812296750E+001 +1.5790900280E-001 -2.0702938669E+001
26603350000.000 +1.3774789646E-001 -2.8636293848E+001 +9.0410898757E-001 -7.9105579881E+001 +9.1822321242E-001 -8.0014164734E+001 +1.5805213671E-001 -2.1384303350E+001
26803300000.000 +1.3638143342E-001 -2.9746871029E+001 +9.1512471539E-001 -7.9721874062E+001 +9.0512686428E-001 -7.9749177726E+001 +1.5860945102E-001 -2.2007036167E+001
27003250000.000 +1.3692790859E-001 -3.0170636678E+001 +9.1454090984E-001 -8.0660184704E+001 +9.1656877779E-001 -8.0846641551E+001 +1.5963649758E-001 -2.2401513638E+001
27203200000.000 +1.3598250289E-001 -2.9975812757E+001 +9.2146030953E-001 -8.1584870851E+001 +8.8830536478E-001 -8.2176428446E+001 +1.5842418298E-001 -2.2673517798E+001
27403150000.000 +1.3758242412E-001 -3.1433056247E+001 +9.1649638154E-001 -8.1812773550E+001 +8.8575200978E-001 -8.2527445495E+001 +1.6033489049E-001 -2.3523968296E+001
27603100000.000 +1.3744547261E-001 -3.0551288176E+001 +9.2622877114E-001 -8.2821028086E+001 +8.8804620631E-001 -8.2984096440E+001 +1.5930084642E-001 -2.3254335677E+001
27803050000.000 +1.4001876527E-001 -3.0666256674E+001 +9.2204244379E-001 -8.3892644077E+001 +8.8089708470E-001 -8.3810679267E+001 +1.6071217420E-001 -2.3358708404E+001
28003000000.000 +1.3978348581E-001 -3.1064898502E+001 +9.2529865804E-001 -8.4256374688E+001 +8.7208522623E-001 -8.3957137851E+001 +1.6069006434E-001 -2.3672914442E+001
28202950000.000 +1.4299703117E-001 -3.2198574651E+001 +9.2212665636E-001 -8.4999645620E+001 +8.8069621163E-001 -8.4078898878E+001 +1.6299045403E-001 -2.4627081807E+001
28402900000.000 +1.4127466180E-001 -3.3664630629E+001 +9.0587534448E-001 -8.5246377379E+001 +9.1106837361E-001 -8.5460672684E+001 +1.6416673123E-001 -2.6304253535E+001
28602850000.000 +1.4394140302E-001 -3.5660756622E+001 +8.9745443022E-001 -8.5460894893E+001 +8.8624661359E-001 -8.5720745321E+001 +1.6634581558E-001 -2.7394095016E+001
28802800000.000 +1.4163543920E-001 -3.5897080017E+001 +9.0071796306E-001 -8.5864826617E+001 +9.0539548640E-001 -8.5252479951E+001 +1.6617511064E-001 -2.8265643308E+001
29002750000.000 +1.4277162547E-001 -3.5863501195E+001 +9.0690687163E-001 -8.6187973354E+001 +9.0601881569E-001 -8.7377286457E+001 +1.6666558340E-001 -2.8890928873E+001
29202700000.000 +1.4360120703E-001 -3.6791277382E+001 +9.0066865770E-001 -8.6487037389E+001 +9.0324764074E-001 -8.7778825566E+001 +1.6799312241E-001 -2.9515096516E+001
29402650000.000 +1.4359186811E-001 -3.7261043319E+001 +9.0670324855E-001 -8.6693787520E+001 +9.0665466876E-001 -8.8039239655E+001 +1.6921587037E-001 -3.0047199467E+001
29602600000.000 +1.4443382526E-001 -3.7690100627E+001 +9.0867037624E-001 -8.7567748968E+001 +9.0879244305E-001 -8.8959495464E+001 +1.6999007830E-001 -3.0882822326E+001
29802550000.000 +1.4375960968E-001 -3.9783405111E+001 +9.0641997801E-001 -8.7682905505E+001 +8.9100081130E-001 -8.9775190325E+001 +1.7031149986E-001 -3.2260502465E+001
30002500000.000 +1.4452232805E-001 -3.8550805159E+001 +9.1429426904E-001 -8.8699959969E+001 +8.9902071619E-001 -8.8933736852E+001 +1.6956725331E-001 -3.1903689420E+001
30202450000.000 +1.4651120199E-001 -3.9414698947E+001 +9.0327897986E-001 -8.9915314198E+001 +9.1448021926E-001 -9.0633963092E+001 +1.6953350266E-001 -3.2607664521E+001
30402400000.000 +1.4602788161E-001 -3.9975305115E+001 +9.1488151786E-001 -9.0826474904E+001 +8.7489628514E-001 -9.0746240816E+001 +1.6849229714E-001 -3.2766012133E+001
30602350000.000 +1.4994241785E-001 -4.1961620687E+001 +9.0596821691E-001 -9.1859079008E+001 +8.8736861266E-001 -8.9754299547E+001 +1.7191355515E-001 -3.3641649747E+001
30802300000.000 +1.4991346869E-001 -4.1314195010E+001 +9.1082273084E-001 -9.2507338755E+001 +8.7782550546E-001 -9.1375391823E+001 +1.6951462894E-001 -3.3483335639E+001
31002250000.000 +1.5111498042E-001 -4.4327470911E+001 +8.8648715562E-001 -9.3094916754E+001 +8.8274467823E-001 -9.1551596862E+001 +1.7150935191E-001 -3.5476907905E+001
31202200000.000 +1.5068570812E-001 -4.3054402573E+001 +9.0592672591E-001 -9.3481940828E+001 +8.7849952059E-001 -9.2659199709E+001 +1.7042574020E-001 -3.5118100106E+001
31402150000.000 +1.5048966728E-001 -4.4394196206E+001 +8.9106920413E-001 -9.4637639110E+001 +8.9687961810E-001 -9.3368296871E+001 +1.7128734417E-001 -3.6503305604E+001
31602100000.000 +1.5127422813E-001 -4.5482029633E+001 +8.9925721244E-001 -9.4324068112E+001 +8.6463982149E-001 -9.4921593311E+001 +1.7092293510E-001 -3.7433939143E+001
31802050000.000 +1.4878638433E-001 -4.8412234555E+001 +8.7929058431E-001 -9.5175451900E+001 +8.9231712323E-001 -9.3068359519E+001 +1.7126597204E-001 -3.9438877331E+001
32002000000.000 +1.4946756013E-001 -4.6762160192E+001 +9.0030419455E-001 -9.5235140167E+001 +8.8929979099E-001 -9.5664118802E+001 +1.7026539655E-001 -3.9144372235E+001
32201950000.000 +1.4971482500E-001 -4.7644850796E+001 +8.8842520521E-001 -9.5887663786E+001 +8.9254738686E-001 -9.5597772037E+001 +1.7054765741E-001 -3.9883727421E+001
32401900000.000 +1.4791477276E-001 -4.8035590029E+001 +9.1125209892E-001 -9.5556877492E+001 +8.8396177636E-001 -9.6666190068E+001 +1.6921696397E-001 -4.0674165166E+001
32601850000.000 +1.5151601526E-001 -4.8430481729E+001 +8.9484259992E-001 -9.7138007476E+001 +8.9702530255E-001 -9.6852532105E+001 +1.7091344667E-001 -4.1113097790E+001
32801800000.000 +1.5264076956E-001 -4.9624466503E+001 +8.9907386255E-001 -9.7039747848E+001 +8.9392455898E-001 -9.8503129580E+001 +1.7092708200E-001 -4.2095647470E+001
33001750000.000 +1.5296938071E-001 -5.0204522158E+001 +9.0224581146E-001 -9.7899117828E+001 +8.9449963546E-001 -9.8467556049E+001 +1.7142774269E-001 -4.2495615023E+001
33201700000.000 +1.5263478156E-001 -5.1298307157E+001 +9.0571489247E-001 -9.8053629233E+001 +8.9679150647E-001 -9.8832250804E+001 +1.7051714206E-001 -4.3633536110E+001
33401650000.000 +1.5261398414E-001 -5.2504347399E+001 +9.0331583432E-001 -9.8608703397E+001 +8.9256918370E-001 -9.9471542603E+001 +1.7042982522E-001 -4.4007077473E+001
33601600000.000 +1.5341212268E-001 -5.3042343662E+001 +9.0264000257E-001 -9.9673144664E+001 +8.8578874648E-001 -9.9767076277E+001 +1.7040667755E-001 -4.4651070117E+001
33801550000.000 +1.5385328846E-001 -5.4012423648E+001 +9.0041420319E-001 -1.0050602943E+002 +8.8683252930E-001 -1.0027159971E+002 +1.6964329763E-001 -4.5193025883E+001
34001500000.000 +1.5293458208E-001 -5.5869546383E+001 +8.9464698710E-001 -1.0077875106E+002 +8.7371389989E-001 -1.0060252534E+002 +1.6893515313E-001 -4.6471526120E+001
34201450000.000 +1.5102744944E-001 -5.6510440739E+001 +8.9956913945E-001 -1.0106980243E+002 +8.7470436946E-001 -1.0139339229E+002 +1.6898266994E-001 -4.7180196735E+001
34401400000.000 +1.5246314234E-001 -5.7444493997E+001 +8.9377045273E-001 -1.0213825676E+002 +8.7712441555E-001 -1.0193080090E+002 +1.6914727601E-001 -4.7965363755E+001
34601350000.000 +1.5345963946E-001 -5.8134910863E+001 +8.9355700757E-001 -1.0301827437E+002 +8.7499667448E-001 -1.0322333232E+002 +1.6912966298E-001 -4.8602035750E+001
34801300000.000 +1.5244402217E-001 -5.8846545849E+001 +8.9569405133E-001 -1.0348878114E+002 +8.5638839230E-001 -1.0283068210E+002 +1.6883881676E-001 -4.9291744791E+001
35001250000.000 +1.5477830485E-001 -6.0384854358E+001 +8.9194507171E-001 -1.0449899233E+002 +8.6620353474E-001 -1.0283265316E+002 +1.6950802615E-001 -4.9909254823E+001
35201200000.000 +1.5319518976E-001 -6.1298991010E+001 +8.8730220383E-001 -1.0471236270E+002 +8.6239128287E-001 -1.0476216095E+002 +1.6883963796E-001 -5.1313402267E+001
35401150000.000 +1.5394698223E-001 -6.1982740879E+001 +8.8710238583E-001 -1.0558108997E+002 +8.6983888404E-001 -1.0488330203E+002 +1.6917640131E-001 -5.1960203149E+001
35601100000.000 +1.5390373445E-001 -6.3138517624E+001 +8.8875912031E-001 -1.0601677046E+002 +8.7084907792E-001 -1.0529118419E+002 +1.6851881832E-001 -5.3171555152E+001
35801050000.000 +1.5634893133E-001 -6.4471968468E+001 +8.7833570568E-001 -1.0692126165E+002 +8.6664121248E-001 -1.0645840688E+002 +1.6960679808E-001 -5.4547052529E+001
36001000000.000 +1.5307525104E-001 -6.5938311128E+001 +8.8564344405E-001 -1.0666658613E+002 +8.6173780839E-001 -1.0745720055E+002 +1.6747453801E-001 -5.6021768990E+001
36200950000.000 +1.5231309042E-001 -6.7346889506E+001 +8.8165591880E-001 -1.0808842319E+002 +8.7906499827E-001 -1.0660263390E+002 +1.6576998822E-001 -5.6990559383E+001
36400900000.000 +1.4942031885E-001 -6.7917335349E+001 +8.8440537328E-001 -1.0747622246E+002 +8.8276919970E-001 -1.0830351297E+002 +1.6361281977E-001 -5.8235422760E+001
36600850000.000 +1.4779080589E-001 -7.0415424487E+001 +8.7951104947E-001 -1.0810004392E+002 +8.6442513511E-001 -1.0780609482E+002 +1.6165398432E-001 -6.0031205119E+001
36800800000.000 +1.4433497773E-001 -6.9977465011E+001 +8.9422370772E-001 -1.0799957432E+002 +8.8399323702E-001 -1.0883216752E+002 +1.5909528465E-001 -6.0203372113E+001
37000750000.000 +1.4183825237E-001 -7.1236710655E+001 +8.8750541601E-001 -1.0883083528E+002 +8.8329698316E-001 -1.0894135030E+002 +1.5755746335E-001 -6.0941144542E+001
37200700000.000 +1.3576347842E-001 -7.2185689221E+001 +8.9679024971E-001 -1.0831599604E+002 +8.7721073277E-001 -1.0926158600E+002 +1.5394275774E-001 -6.1929283068E+001
37400650000.000 +1.3603853876E-001 -7.1961967588E+001 +8.9836657460E-001 -1.0985641295E+002 +8.7583932467E-001 -1.0943554951E+002 +1.5343161149E-001 -6.1983151751E+001
37600600000.000 +1.3416036359E-001 -7.2995233042E+001 +9.0453693521E-001 -1.1052771339E+002 +8.7655441392E-001 -1.1071118943E+002 +1.5046701064E-001 -6.3133802413E+001
37800550000.000 +1.3373565672E-001 -7.2982915069E+001 +9.0186661041E-001 -1.1155321228E+002 +8.6303602351E-001 -1.1052986298E+002 +1.4911177007E-001 -6.3142736823E+001
38000500000.000 +1.3328705650E-001 -7.4029824635E+001 +9.0284444287E-001 -1.1217851587E+002 +8.7580257537E-001 -1.1009825945E+002 +1.4765190965E-001 -6.3570902232E+001
38200450000.000 +1.3331881181E-001 -7.5155040004E+001 +8.9308387279E-001 -1.1357843542E+002 +8.7369659013E-001 -1.1180752036E+002 +1.4520800551E-001 -6.4774213261E+001
38400400000.000 +1.3013060662E-001 -7.7738801466E+001 +8.8644188730E-001 -1.1349266764E+002 +8.5800086563E-001 -1.1162850277E+002 +1.4347154235E-001 -6.6137039848E+001
38600350000.000 +1.2785953820E-001 -7.6465297787E+001 +8.9043800224E-001 -1.1439941131E+002 +8.7841365665E-001 -1.1280326733E+002 +1.4214572517E-001 -6.6414342232E+001
38800300000.000 +1.2562057556E-001 -7.9857187710E+001 +8.7216219375E-001 -1.1480782877E+002 +8.6650904609E-001 -1.1310913641E+002 +1.4109522284E-001 -6.9412033827E+001
39000250000.000 +1.2489546249E-001 -7.9946529115E+001 +8.7536279060E-001 -1.1518169903E+002 +8.6213633753E-001 -1.1452031031E+002 +1.3942928442E-001 -7.0215375913E+001
39200200000.000 +1.2611890855E-001 -8.1026911911E+001 +8.6662812964E-001 -1.1631571725E+002 +8.5349684415E-001 -1.1454651654E+002 +1.3785903409E-001 -7.1224085946E+001
39400150000.000 +1.1914940965E-001 -7.9683138345E+001 +8.7204721839E-001 -1.1564405747E+002 +8.7129409681E-001 -1.1605216650E+002 +1.3204069367E-001 -7.1300990341E+001
39600100000.000 +1.1507509518E-001 -8.2388625999E+001 +8.6874757356E-001 -1.1583490759E+002 +8.5982899364E-001 -1.1569350271E+002 +1.2882896760E-001 -7.3246986031E+001
39800050000.000 +1.1432176428E-001 -7.7284751020E+001 +8.9281525341E-001 -1.1618221784E+002 +8.8890465297E-001 -1.1702404080E+002 +1.2671441260E-001 -7.0601033458E+001
40000000000.000 +1.1467033655E-001 -7.8922039814E+001 +8.9452264970E-001 -1.1771970594E+002 +8.7472946406E-001 -1.1865194466E+002 +1.2589935025E-001 -7.1303225923E+001
