# Supplementary material for: Conductivity and radio frequency performance data for silver nanoparticle inks deposited via aerosol jet deposition and processed under varying conditions
Source: Data Brief. 2020 Sep 24;33:106331. doi: 10.1016/j.dib.2020.106331 (PMC7560714; doi:10.1016/j.dib.2020.106331)
Supplement: Supplementary file 3 [file mmc3.zip › Sintering Study/ANP Ink/RF Data/ANP_09_03.S2P]

!  2-Port S-parameters saved by WinCal
! VAR MeasName=S-Parameters (CALIBRATED_DATA) read from VNA (E8364B)
! VAR MeasDate=11/27/2017 2:01:14 PM
! VAR NAME=AFRL171016_09_03
! VAR FILENAME=AFRL171016_09_03.S2P
! VAR DATE=11/27/2017 2:01:14 PM
! VAR PHYS_PORTS=1,2
! VAR ObjTypeName=DATASET
! VAR IndexType=Frequency
!
# Hz S MA R 50
10000000.000 +3.2364580150E-002 -1.8486670189E+000 +9.5414665319E-001 -1.2727636361E-001 +9.5715191034E-001 -1.6219728967E-001 +3.4609456226E-002 -1.3424999939E+000
209950000.000 +3.0771897406E-002 +2.9000707490E-001 +9.5579144254E-001 -7.2096192261E-001 +9.5606078344E-001 -7.1681461716E-001 +3.0963654371E-002 +7.5581952546E-001
409900000.000 +3.0892730882E-002 +1.8456899071E+000 +9.5517909959E-001 -1.3440606134E+000 +9.5557360995E-001 -1.3449690689E+000 +3.0906455508E-002 +2.1225088789E+000
609850000.000 +3.0780795128E-002 +2.6687880556E+000 +9.5472139994E-001 -2.0076395662E+000 +9.5578709465E-001 -2.0300966697E+000 +3.1476281016E-002 +2.4234200411E+000
809800000.000 +3.1388261804E-002 +4.9605961687E+000 +9.5475465979E-001 -2.6106713363E+000 +9.5511753808E-001 -2.6340201794E+000 +3.1742073619E-002 +4.7453439768E+000
1009750000.000 +3.1121365843E-002 +6.2599909502E+000 +9.5366467459E-001 -3.2336766713E+000 +9.5377313331E-001 -3.2266064163E+000 +3.1173907055E-002 +5.8274629195E+000
1209700000.000 +3.1826946167E-002 +8.1732604169E+000 +9.5341297318E-001 -3.8193282180E+000 +9.5321958279E-001 -3.8180185089E+000 +3.1408890352E-002 +7.8489656833E+000
1409650000.000 +3.1363802070E-002 +9.0540321450E+000 +9.5259724079E-001 -4.4611633784E+000 +9.5214341311E-001 -4.4495790196E+000 +3.1806548405E-002 +8.4938099803E+000
1609600000.000 +3.1694134661E-002 +8.7332592203E+000 +9.5184401972E-001 -5.0874861416E+000 +9.5188276885E-001 -5.0811926384E+000 +3.2070319785E-002 +8.8523234498E+000
1809550000.000 +3.1375602360E-002 +9.5362242925E+000 +9.5091651138E-001 -5.7431420896E+000 +9.5067220098E-001 -5.6645172739E+000 +3.2205913750E-002 +9.6888479460E+000
2009500000.000 +3.0796509077E-002 +1.2590332683E+001 +9.4941259682E-001 -6.2933516527E+000 +9.4989075069E-001 -6.3108331428E+000 +3.1849432761E-002 +1.1154131757E+001
2209450000.000 +3.2336545344E-002 +1.4260912991E+001 +9.4910443753E-001 -6.8477155121E+000 +9.4936531304E-001 -6.8799087208E+000 +3.2595529581E-002 +1.4052644623E+001
2409400000.000 +3.3118295356E-002 +1.5763719807E+001 +9.4869322339E-001 -7.4100761765E+000 +9.4887219807E-001 -7.3970217706E+000 +3.3367139380E-002 +1.4514814093E+001
2609350000.000 +3.3719878014E-002 +1.6821810668E+001 +9.4865008395E-001 -8.0093789038E+000 +9.4869588023E-001 -8.0458236026E+000 +3.4302811352E-002 +1.5540246752E+001
2809300000.000 +3.4775783644E-002 +1.7215217241E+001 +9.4812812155E-001 -8.5834023416E+000 +9.4887761588E-001 -8.6051166357E+000 +3.5672238419E-002 +1.6046983380E+001
3009250000.000 +3.5783751528E-002 +1.6980289533E+001 +9.4777530878E-001 -9.2379298110E+000 +9.4778548285E-001 -9.1756941244E+000 +3.6344546011E-002 +1.5803370880E+001
3209200000.000 +3.6128617521E-002 +1.8791559278E+001 +9.4721077457E-001 -9.7713520879E+000 +9.4685767942E-001 -9.7691201085E+000 +3.6748327670E-002 +1.6811048411E+001
3409150000.000 +3.7095299064E-002 +1.9412419113E+001 +9.4685299296E-001 -1.0333110638E+001 +9.4645930513E-001 -1.0383463962E+001 +3.7693785205E-002 +1.8248637540E+001
3609100000.000 +3.8190118854E-002 +1.9929990604E+001 +9.4613364892E-001 -1.0876064394E+001 +9.4578748193E-001 -1.0920212745E+001 +3.8238385376E-002 +1.8900991013E+001
3809050000.000 +3.8294571750E-002 +2.1315791831E+001 +9.4580918299E-001 -1.1519819622E+001 +9.4534308830E-001 -1.1490074738E+001 +3.9042841708E-002 +1.9739954805E+001
4009000000.000 +3.9215673354E-002 +2.1727311202E+001 +9.4435423704E-001 -1.2033620204E+001 +9.4486327355E-001 -1.2079623093E+001 +4.0063703826E-002 +2.0236699446E+001
4208950000.000 +3.9760274232E-002 +2.2110648825E+001 +9.4441239211E-001 -1.2630418084E+001 +9.4472304571E-001 -1.2598815879E+001 +4.0636778690E-002 +2.0156731583E+001
4408900000.000 +4.0317109931E-002 +2.2455451505E+001 +9.4334533325E-001 -1.3219967400E+001 +9.4407372785E-001 -1.3205226249E+001 +4.1670276062E-002 +2.0620206372E+001
4608850000.000 +4.1013448644E-002 +2.2730279157E+001 +9.4363560031E-001 -1.3785812652E+001 +9.4416014787E-001 -1.3786600970E+001 +4.2514049742E-002 +2.0932309598E+001
4808800000.000 +4.2342813110E-002 +2.2931096954E+001 +9.4292485295E-001 -1.4376714992E+001 +9.4359169666E-001 -1.4376764931E+001 +4.3670808905E-002 +2.1464713072E+001
5008750000.000 +4.2988591893E-002 +2.3242279117E+001 +9.4359939378E-001 -1.4902160953E+001 +9.4439403713E-001 -1.4941531477E+001 +4.4870134865E-002 +2.1323258964E+001
5208700000.000 +4.4000256480E-002 +2.3445908035E+001 +9.4285276270E-001 -1.5529084169E+001 +9.4306817493E-001 -1.5560475097E+001 +4.5834165544E-002 +2.1895147531E+001
5408650000.000 +4.5619918020E-002 +2.3315178434E+001 +9.4276067435E-001 -1.6058975688E+001 +9.4376269287E-001 -1.6089140316E+001 +4.7985070444E-002 +2.1244007861E+001
5608600000.000 +4.6490944217E-002 +2.3340214410E+001 +9.4342656766E-001 -1.6707880732E+001 +9.4411968833E-001 -1.6720039557E+001 +4.8976840936E-002 +2.0666148684E+001
5808550000.000 +4.7843511263E-002 +2.2640581428E+001 +9.4314898782E-001 -1.7281514929E+001 +9.4312734222E-001 -1.7262846294E+001 +5.0275201288E-002 +2.0691651375E+001
6008500000.000 +4.9148733312E-002 +2.2474921974E+001 +9.4290855051E-001 -1.7839022277E+001 +9.4281600677E-001 -1.7805814307E+001 +5.1441879003E-002 +2.0470960582E+001
6208450000.000 +4.9949050509E-002 +2.2548832137E+001 +9.4257303515E-001 -1.8394769284E+001 +9.4202053315E-001 -1.8385337076E+001 +5.1770844403E-002 +2.0826538150E+001
6408400000.000 +5.0244914504E-002 +2.2521009602E+001 +9.4166563515E-001 -1.9033095033E+001 +9.4192245043E-001 -1.9037787214E+001 +5.2748921427E-002 +2.0424245318E+001
6608350000.000 +5.1177149189E-002 +2.2570632334E+001 +9.3997279510E-001 -1.9576779911E+001 +9.4061721386E-001 -1.9576482716E+001 +5.3834591545E-002 +2.0044644829E+001
6808300000.000 +5.1913988740E-002 +2.2542156340E+001 +9.4131091909E-001 -2.0124023741E+001 +9.4138058772E-001 -2.0074476166E+001 +5.4932853541E-002 +1.9672024505E+001
7008250000.000 +5.2603766611E-002 +2.2051651777E+001 +9.3991051471E-001 -2.0777933819E+001 +9.4059494251E-001 -2.0826658305E+001 +5.5827427533E-002 +1.9484174831E+001
7208200000.000 +5.3788059341E-002 +2.1796121990E+001 +9.3932390111E-001 -2.1313144096E+001 +9.3980555688E-001 -2.1314405543E+001 +5.7206877479E-002 +1.8891692326E+001
7408150000.000 +5.4639601337E-002 +2.1428136362E+001 +9.3950905300E-001 -2.1940373239E+001 +9.4056165578E-001 -2.1969407830E+001 +5.7994998665E-002 +1.8371821702E+001
7608100000.000 +5.5716756140E-002 +2.0994357912E+001 +9.3935860624E-001 -2.2441198977E+001 +9.3747575668E-001 -2.2462576908E+001 +5.8904026193E-002 +1.8594658990E+001
7808050000.000 +5.6519633312E-002 +2.0632978829E+001 +9.3816915821E-001 -2.3009422629E+001 +9.3662896963E-001 -2.3062280634E+001 +6.0025697757E-002 +1.7679565471E+001
8008000000.000 +5.7383290858E-002 +2.0553438795E+001 +9.3720229928E-001 -2.3533592283E+001 +9.3773635235E-001 -2.3610087715E+001 +6.1132311202E-002 +1.7306162318E+001
8207950000.000 +5.7874859560E-002 +2.0285332125E+001 +9.3767264632E-001 -2.4301132261E+001 +9.3866123165E-001 -2.4355755931E+001 +6.2177556688E-002 +1.7092806838E+001
8407900000.000 +6.0127786244E-002 +1.9851379472E+001 +9.3597037590E-001 -2.4772584801E+001 +9.3554165918E-001 -2.4759088634E+001 +6.3918462631E-002 +1.7022536774E+001
8607850000.000 +6.0567092919E-002 +1.9909806122E+001 +9.3791314870E-001 -2.5252941291E+001 +9.3952416296E-001 -2.5203241628E+001 +6.4969523966E-002 +1.6873380586E+001
8807800000.000 +6.2106711679E-002 +1.9621288177E+001 +9.3625975056E-001 -2.5924527892E+001 +9.3687344873E-001 -2.6029446205E+001 +6.6447321059E-002 +1.6844005723E+001
9007750000.000 +6.3075142376E-002 +1.8573256220E+001 +9.3530891354E-001 -2.6441457639E+001 +9.3447376104E-001 -2.6427930596E+001 +6.7268235173E-002 +1.6287857446E+001
9207700000.000 +6.3215148855E-002 +1.8842936843E+001 +9.3530197253E-001 -2.7021461435E+001 +9.3692475152E-001 -2.7089918265E+001 +6.8385390965E-002 +1.5613046084E+001
9407650000.000 +6.4114460029E-002 +1.8328506943E+001 +9.3467192045E-001 -2.7592381418E+001 +9.3591357036E-001 -2.7742908682E+001 +6.9376427030E-002 +1.5532861781E+001
9607600000.000 +6.5504448047E-002 +1.8010257536E+001 +9.3319049850E-001 -2.8192364858E+001 +9.3408234267E-001 -2.8312312040E+001 +7.0829709332E-002 +1.5042323508E+001
9807550000.000 +6.6035201131E-002 +1.7139396741E+001 +9.3327361243E-001 -2.8690606420E+001 +9.3343010657E-001 -2.8780862129E+001 +7.1743359567E-002 +1.4402146741E+001
10007500000.000 +6.6286465731E-002 +1.5863150501E+001 +9.3443535475E-001 -2.9418799384E+001 +9.3479293245E-001 -2.9484797905E+001 +7.2898381678E-002 +1.3448742021E+001
10207450000.000 +6.8035553285E-002 +1.6002334545E+001 +9.3198897985E-001 -2.9902131500E+001 +9.2935093378E-001 -2.9914024894E+001 +7.4041200937E-002 +1.3453785715E+001
10407400000.000 +6.8451766825E-002 +1.5662927974E+001 +9.3379042721E-001 -3.0366335429E+001 +9.3264719207E-001 -3.0147268717E+001 +7.5164108126E-002 +1.3210600741E+001
10607350000.000 +6.8799647602E-002 +1.5315885204E+001 +9.3141201688E-001 -3.1084920379E+001 +9.3269848354E-001 -3.1153833182E+001 +7.5611477372E-002 +1.2618035600E+001
10807300000.000 +7.0590431220E-002 +1.4858241879E+001 +9.3195486975E-001 -3.1527751235E+001 +9.2723885063E-001 -3.1421423041E+001 +7.7689240069E-002 +1.2068294169E+001
11007250000.000 +7.1346455403E-002 +1.4430086122E+001 +9.3172965561E-001 -3.2070525870E+001 +9.3315244567E-001 -3.1946593719E+001 +7.8916610813E-002 +1.1442595923E+001
11207200000.000 +7.2972624877E-002 +1.3247639401E+001 +9.3326289250E-001 -3.2570892847E+001 +9.3159731595E-001 -3.2498600392E+001 +8.0114012605E-002 +1.1158275565E+001
11407150000.000 +7.3474568455E-002 +1.2842382503E+001 +9.2907516096E-001 -3.3384522788E+001 +9.3053465460E-001 -3.3316797472E+001 +8.1271817738E-002 +1.0282647764E+001
11607100000.000 +7.3168842092E-002 +1.1869007985E+001 +9.2967070956E-001 -3.3411530412E+001 +9.2686227868E-001 -3.3574315870E+001 +8.1690401474E-002 +9.6791864870E+000
11807050000.000 +7.3707115635E-002 +1.1674210181E+001 +9.3210060296E-001 -3.4377014864E+001 +9.3561369668E-001 -3.4490983866E+001 +8.2608816780E-002 +9.4829329769E+000
12007000000.000 +7.4721164620E-002 +1.1312011981E+001 +9.2655371666E-001 -3.4509153978E+001 +9.2291541388E-001 -3.4971548034E+001 +8.3974794401E-002 +9.1493758147E+000
12206950000.000 +7.5048117493E-002 +1.1667518583E+001 +9.2913789793E-001 -3.5263257731E+001 +9.3344838288E-001 -3.5182019113E+001 +8.5194713041E-002 +9.3191627304E+000
12406900000.000 +7.5979416835E-002 +1.0925687214E+001 +9.2888920146E-001 -3.5662947208E+001 +9.3045201751E-001 -3.6299971510E+001 +8.6753049817E-002 +8.6189934594E+000
12606850000.000 +7.5876390251E-002 +1.1302131128E+001 +9.3043756770E-001 -3.6441152145E+001 +9.3001707031E-001 -3.6617100742E+001 +8.7703254008E-002 +8.2966640269E+000
12806800000.000 +7.8680197737E-002 +1.2294835875E+001 +9.2788743642E-001 -3.6637601920E+001 +9.2882450069E-001 -3.7210086745E+001 +8.9303167253E-002 +7.7725560925E+000
13006750000.000 +8.1588926368E-002 +9.9955362385E+000 +9.3442933919E-001 -3.7627443879E+001 +9.3651461501E-001 -3.7842388377E+001 +9.0488554439E-002 +6.7734967640E+000
13206700000.000 +8.1343726310E-002 +9.0873480132E+000 +9.3084494769E-001 -3.8317140830E+001 +9.3073749269E-001 -3.8878877866E+001 +9.0656745693E-002 +6.5144773296E+000
13406650000.000 +8.1713229698E-002 +7.4020133656E+000 +9.3470283591E-001 -3.8905232868E+001 +9.2992664273E-001 -3.8709118181E+001 +9.2592664997E-002 +6.0388014331E+000
13606600000.000 +8.1334678485E-002 +6.7324361463E+000 +9.3196911805E-001 -3.9543699758E+001 +9.3419083520E-001 -3.9461862199E+001 +9.2995262892E-002 +5.2784000272E+000
13806550000.000 +8.3522635889E-002 +7.0329769412E+000 +9.2998552185E-001 -4.0233290627E+001 +9.2599353210E-001 -4.0093689601E+001 +9.4103466323E-002 +5.8101357241E+000
14006500000.000 +8.4016247747E-002 +6.0136535993E+000 +9.2748205581E-001 -4.0628581177E+001 +9.2824227439E-001 -4.0253344344E+001 +9.5683274958E-002 +4.6887033769E+000
14206450000.000 +8.4127984460E-002 +5.5326880364E+000 +9.3092570206E-001 -4.1197494047E+001 +9.3060123885E-001 -4.0868485348E+001 +9.6718771377E-002 +4.6767485322E+000
14406400000.000 +8.5884011239E-002 +5.0426226524E+000 +9.3126569973E-001 -4.1767232455E+001 +9.2633560995E-001 -4.1077311646E+001 +9.7994943502E-002 +4.7614490405E+000
14606350000.000 +8.6049844826E-002 +4.5934755116E+000 +9.2514987958E-001 -4.2048597743E+001 +9.2659265077E-001 -4.1691900163E+001 +9.9054770576E-002 +4.0101519670E+000
14806300000.000 +8.5395996264E-002 +4.5052301924E+000 +9.3083707869E-001 -4.2386753860E+001 +9.2756823084E-001 -4.2354061794E+001 +9.9813264687E-002 +3.7379633856E+000
15006250000.000 +8.6916121763E-002 +4.1392683918E+000 +9.2572444282E-001 -4.3179567552E+001 +9.2977739611E-001 -4.3322166402E+001 +1.0125265340E-001 +3.2121544898E+000
15206200000.000 +8.5756885844E-002 +4.1142860616E+000 +9.3057989113E-001 -4.3259242551E+001 +9.2435081540E-001 -4.3124639705E+001 +1.0081291071E-001 +3.1058429138E+000
15406150000.000 +8.7520352669E-002 +2.9033199310E+000 +9.3235011685E-001 -4.4250443082E+001 +9.3935897433E-001 -4.4220032420E+001 +1.0378935414E-001 +2.5005351516E+000
15606100000.000 +8.7979432725E-002 +1.8980234924E+000 +9.3100161402E-001 -4.4641824337E+001 +9.2643971598E-001 -4.5420309112E+001 +1.0462374351E-001 +1.8380595963E+000
15806050000.000 +8.8371503651E-002 +1.9471225672E+000 +9.3232713582E-001 -4.5603894413E+001 +9.3439672950E-001 -4.5434353211E+001 +1.0618649138E-001 +1.5181316160E+000
16006000000.000 +8.8659665985E-002 +9.2803984768E-001 +9.3528818596E-001 -4.5775233928E+001 +9.3066919005E-001 -4.6562011591E+001 +1.0698294361E-001 +1.0915360295E+000
16205950000.000 +8.8586003001E-002 +1.1980248039E+000 +9.3546883219E-001 -4.6730637009E+001 +9.2730747024E-001 -4.7118024077E+001 +1.0787325571E-001 +6.7283311829E-001
16405900000.000 +9.1479454891E-002 -5.6812670329E-001 +9.2968857930E-001 -4.6588667065E+001 +9.2186055176E-001 -4.8337684538E+001 +1.1143676255E-001 -7.4314988127E-001
16605850000.000 +9.0549580499E-002 +2.6395341267E-001 +9.3710500498E-001 -4.7835876208E+001 +9.3176799735E-001 -4.8018487839E+001 +1.1118186148E-001 -1.0663126624E-001
16805800000.000 +9.3465552460E-002 +1.2006170313E+000 +9.2548566332E-001 -4.8527071694E+001 +9.3093842159E-001 -4.9506324632E+001 +1.1254342000E-001 +8.6298856214E-002
17005750000.000 +9.3680300640E-002 +3.6211085567E-001 +9.3280475139E-001 -4.9274739813E+001 +9.2062147112E-001 -4.9044521413E+001 +1.1462096071E-001 -6.3906119499E-001
17205700000.000 +9.3966825473E-002 -1.5444877045E-001 +9.2740727820E-001 -4.9622451792E+001 +9.2863060109E-001 -5.0043627704E+001 +1.1495286630E-001 -1.1239613773E+000
17405650000.000 +9.4559199733E-002 -1.7901957453E-001 +9.3331355761E-001 -5.0307261752E+001 +9.2261205693E-001 -5.0459327234E+001 +1.1563951924E-001 -1.4320280506E+000
17605600000.000 +9.6283879044E-002 -1.1064328360E+000 +9.2150782290E-001 -5.0872372117E+001 +9.2508508264E-001 -5.0784813422E+001 +1.1789135482E-001 -2.2185832385E+000
17805550000.000 +9.5916180519E-002 -1.5549884456E+000 +9.3186200599E-001 -5.1416372835E+001 +9.2593065188E-001 -5.1005381084E+001 +1.1813219338E-001 -2.4169993298E+000
18005500000.000 +9.6325566355E-002 -1.4478569518E+000 +9.2284256583E-001 -5.2061671378E+001 +9.3169626452E-001 -5.2174399532E+001 +1.1863311690E-001 -2.7140390940E+000
18205450000.000 +9.7478788495E-002 -2.2814270473E+000 +9.2358896623E-001 -5.2215352242E+001 +9.2871489348E-001 -5.2337412016E+001 +1.2062516024E-001 -3.3401414366E+000
18405400000.000 +9.6784671435E-002 -2.5715681076E+000 +9.2606605027E-001 -5.3150198347E+001 +9.3971130408E-001 -5.2674641280E+001 +1.2181837805E-001 -3.8442394095E+000
18605350000.000 +9.7697689446E-002 -2.6264729085E+000 +9.2719963896E-001 -5.3874201658E+001 +9.3652737952E-001 -5.4083086994E+001 +1.2251931951E-001 -4.0757698311E+000
18805300000.000 +9.9456170068E-002 -4.0118716254E+000 +9.2831633320E-001 -5.3946505326E+001 +9.1832338827E-001 -5.4285824804E+001 +1.2425817869E-001 -4.5727905961E+000
19005250000.000 +1.0000166350E-001 -3.9703180223E+000 +9.3262845239E-001 -5.4456976580E+001 +9.3720486817E-001 -5.4553417516E+001 +1.2612802173E-001 -4.5396521085E+000
19205200000.000 +9.8919686257E-002 -5.3728648801E+000 +9.3655486671E-001 -5.4975318340E+001 +9.2770256403E-001 -5.6452288502E+001 +1.2727482276E-001 -5.8293013081E+000
19405150000.000 +1.0047131448E-001 -4.8570216826E+000 +9.3569969027E-001 -5.5835519564E+001 +9.1978025120E-001 -5.6546360681E+001 +1.2745005575E-001 -5.9296754320E+000
19605100000.000 +1.0013391632E-001 -5.7219714593E+000 +9.4089107049E-001 -5.6046049340E+001 +9.1730613586E-001 -5.7130080739E+001 +1.2794688643E-001 -6.5569161809E+000
19805050000.000 +1.0197008856E-001 -5.2784740391E+000 +9.3700344818E-001 -5.7306296832E+001 +9.2719570638E-001 -5.7759248732E+001 +1.2981233331E-001 -6.4977376955E+000
20005000000.000 +1.0541380934E-001 -6.2427300390E+000 +9.2851548345E-001 -5.7605868910E+001 +9.1696203870E-001 -5.8792575374E+001 +1.3146984838E-001 -6.7586474066E+000
20204950000.000 +1.0457949702E-001 -5.5588240887E+000 +9.3848805786E-001 -5.8538985900E+001 +9.2198092249E-001 -5.8282610113E+001 +1.3266341965E-001 -6.6279285065E+000
20404900000.000 +1.0530660039E-001 -5.5559869924E+000 +9.3202128937E-001 -5.8981826060E+001 +9.2088094841E-001 -5.9903649520E+001 +1.3275952782E-001 -7.6289427277E+000
20604850000.000 +1.0899591256E-001 -6.2901934837E+000 +9.2908737226E-001 -5.9755395934E+001 +9.0588901451E-001 -5.9487243443E+001 +1.3514489930E-001 -7.4920832329E+000
20804800000.000 +1.0840297491E-001 -6.6692375116E+000 +9.2103590526E-001 -6.0243916072E+001 +9.2628147596E-001 -6.0154025875E+001 +1.3637895545E-001 -8.4538093911E+000
21004750000.000 +1.0895682133E-001 -6.9771823970E+000 +9.2703240627E-001 -6.0992688275E+001 +9.2041204318E-001 -6.0966631987E+001 +1.3737864320E-001 -8.7461045587E+000
21204700000.000 +1.1120493795E-001 -7.7585772512E+000 +9.1404614799E-001 -6.1240454720E+001 +9.2796290578E-001 -6.1392561166E+001 +1.3894428528E-001 -9.3785573317E+000
21404650000.000 +1.1188275986E-001 -8.1744149081E+000 +9.2089140643E-001 -6.1584649800E+001 +9.2303748649E-001 -6.1604837528E+001 +1.3966017010E-001 -9.6669288600E+000
21604600000.000 +1.1030733126E-001 -7.9457662580E+000 +9.1321931352E-001 -6.2879840641E+001 +9.4264813723E-001 -6.2339428867E+001 +1.3944288897E-001 -1.0380788435E+001
21804550000.000 +1.1451982118E-001 -9.2843204717E+000 +9.1918021492E-001 -6.2745418023E+001 +9.2483834463E-001 -6.3380285870E+001 +1.4290643242E-001 -1.0602871189E+001
22004500000.000 +1.1341355772E-001 -9.3332782454E+000 +9.2278503856E-001 -6.3482699344E+001 +9.3373191806E-001 -6.2650185720E+001 +1.4369493850E-001 -1.0756199893E+001
22204450000.000 +1.1599780595E-001 -1.0001598934E+001 +9.2525686277E-001 -6.3823218066E+001 +9.3567024189E-001 -6.4092542338E+001 +1.4554806710E-001 -1.0795397334E+001
22404400000.000 +1.1691990060E-001 -1.0206007597E+001 +9.2166684235E-001 -6.4831486165E+001 +9.2608830592E-001 -6.5211771928E+001 +1.4681741833E-001 -1.1383865398E+001
22604350000.000 +1.1788981422E-001 -1.1091884091E+001 +9.2743767049E-001 -6.5028376399E+001 +9.2345528926E-001 -6.5508205468E+001 +1.4769408623E-001 -1.1824249996E+001
22804300000.000 +1.1756791569E-001 -1.1500590445E+001 +9.3261385464E-001 -6.6125722681E+001 +9.2793741977E-001 -6.6768492082E+001 +1.4819661003E-001 -1.2330234776E+001
23004250000.000 +1.1850341076E-001 -1.1785015732E+001 +9.3066524529E-001 -6.6689371290E+001 +9.1039764006E-001 -6.7439502610E+001 +1.4856978075E-001 -1.2601657335E+001
23204200000.000 +1.1988027287E-001 -1.2447131177E+001 +9.2847126420E-001 -6.7085342027E+001 +9.0579717657E-001 -6.7859454029E+001 +1.4961472600E-001 -1.2727601847E+001
23404150000.000 +1.2028876044E-001 -1.2494947422E+001 +9.3599906436E-001 -6.8392028314E+001 +9.1783331617E-001 -6.8124355625E+001 +1.5156969860E-001 -1.2700172618E+001
23604100000.000 +1.2109748424E-001 -1.3354013260E+001 +9.2592121618E-001 -6.8434447461E+001 +9.0874382201E-001 -7.0222052941E+001 +1.5176219149E-001 -1.3525912668E+001
23804050000.000 +1.2288962792E-001 -1.2341757961E+001 +9.3500657644E-001 -6.9263428592E+001 +8.9049373434E-001 -6.8896589653E+001 +1.5301672761E-001 -1.2546130470E+001
24004000000.000 +1.2505857940E-001 -1.4066891282E+001 +9.2327169422E-001 -6.9636565683E+001 +9.1033883679E-001 -7.0633076777E+001 +1.5472446833E-001 -1.4088939743E+001
24203950000.000 +1.2728813047E-001 -1.3358446871E+001 +9.2252440569E-001 -7.0794681534E+001 +8.9566613180E-001 -7.1427797726E+001 +1.5559118017E-001 -1.3849316792E+001
24403900000.000 +1.2961608820E-001 -1.6843515631E+001 +9.1199882963E-001 -7.0727074928E+001 +9.0501840571E-001 -7.1314687789E+001 +1.5949074573E-001 -1.4939084103E+001
24603850000.000 +1.2765125057E-001 -1.7013029442E+001 +9.2226350471E-001 -7.1471951578E+001 +9.0690187238E-001 -7.1531509633E+001 +1.6014263454E-001 -1.5396846533E+001
24803800000.000 +1.2998039115E-001 -1.7666844591E+001 +9.0993257820E-001 -7.1740936346E+001 +9.1017686133E-001 -7.3278672085E+001 +1.6344223616E-001 -1.6028642771E+001
25003750000.000 +1.2611356154E-001 -1.8410361994E+001 +9.2168613733E-001 -7.2108466802E+001 +8.9054782166E-001 -7.2598129313E+001 +1.6245588854E-001 -1.6846258392E+001
25203700000.000 +1.2766609903E-001 -1.8115784190E+001 +9.1437422948E-001 -7.3171696178E+001 +9.2159940960E-001 -7.2651745877E+001 +1.6610044783E-001 -1.7323120636E+001
25403650000.000 +1.3070213610E-001 -1.8338125857E+001 +9.0601999817E-001 -7.3454143960E+001 +9.0535130444E-001 -7.4165386785E+001 +1.6660670427E-001 -1.7996467594E+001
25603600000.000 +1.2997527959E-001 -1.9769158741E+001 +9.0396531160E-001 -7.3770580681E+001 +9.0176148322E-001 -7.3182348360E+001 +1.6763578305E-001 -1.8974050367E+001
25803550000.000 +1.3230012976E-001 -1.9094254286E+001 +9.0689524452E-001 -7.4119934256E+001 +9.1319177962E-001 -7.4491904975E+001 +1.6760824915E-001 -1.8853669834E+001
26003500000.000 +1.3356259907E-001 -1.9558218646E+001 +9.0668441781E-001 -7.5531207618E+001 +9.1011363351E-001 -7.4661281501E+001 +1.6855904865E-001 -1.9537186300E+001
26203450000.000 +1.3357351365E-001 -2.0259858247E+001 +9.0322683384E-001 -7.5694911160E+001 +9.0825317170E-001 -7.5031881505E+001 +1.6919808141E-001 -1.9867585307E+001
26403400000.000 +1.3556241114E-001 -2.0091422654E+001 +9.1564185298E-001 -7.6408103709E+001 +9.0483466075E-001 -7.5231956195E+001 +1.7131850961E-001 -1.9760966005E+001
26603350000.000 +1.3754074041E-001 -2.0676457941E+001 +9.0229196610E-001 -7.6502245334E+001 +9.1526077144E-001 -7.7376727405E+001 +1.7215688306E-001 -2.0430720696E+001
26803300000.000 +1.3625474564E-001 -2.1629977423E+001 +9.1344481435E-001 -7.7019848681E+001 +9.0158275640E-001 -7.7088853307E+001 +1.7271852480E-001 -2.1123758075E+001
27003250000.000 +1.3741322563E-001 -2.2021581337E+001 +9.1346089709E-001 -7.7884911015E+001 +9.1288020448E-001 -7.8058727316E+001 +1.7359978549E-001 -2.1443289951E+001
27203200000.000 +1.3781647741E-001 -2.1483694399E+001 +9.2098280806E-001 -7.8786461936E+001 +8.8603166802E-001 -7.9466540698E+001 +1.7184784549E-001 -2.1624550097E+001
27403150000.000 +1.3945491976E-001 -2.2932501412E+001 +9.1508409316E-001 -7.9030128955E+001 +8.8351971814E-001 -7.9825753115E+001 +1.7444047531E-001 -2.2185202130E+001
27603100000.000 +1.4000817218E-001 -2.2039494045E+001 +9.2482134456E-001 -8.0050254972E+001 +8.8652384620E-001 -8.0217059894E+001 +1.7416882422E-001 -2.2170741255E+001
27803050000.000 +1.4312970846E-001 -2.2097885550E+001 +9.2147429869E-001 -8.1032827063E+001 +8.8001154144E-001 -8.1112665239E+001 +1.7502318497E-001 -2.2087605006E+001
28003000000.000 +1.4383043209E-001 -2.2501218450E+001 +9.2559548482E-001 -8.1347378120E+001 +8.7200074596E-001 -8.1280050753E+001 +1.7571607044E-001 -2.2461055916E+001
28202950000.000 +1.4742246124E-001 -2.3574263612E+001 +9.2259510613E-001 -8.2100178598E+001 +8.7969420427E-001 -8.1284459916E+001 +1.7837607707E-001 -2.3128552890E+001
28402900000.000 +1.4698468643E-001 -2.5163109638E+001 +9.0679918768E-001 -8.2390868060E+001 +9.1011585279E-001 -8.2570154202E+001 +1.8006366271E-001 -2.4481467820E+001
28602850000.000 +1.5002845482E-001 -2.6929201868E+001 +8.9890314441E-001 -8.2650516790E+001 +8.8567128481E-001 -8.2911990782E+001 +1.8197230156E-001 -2.4931786274E+001
28802800000.000 +1.4862964117E-001 -2.7115363033E+001 +9.0141714147E-001 -8.3026832020E+001 +9.0283432011E-001 -8.2430929074E+001 +1.8354249757E-001 -2.5499551087E+001
29002750000.000 +1.5020213181E-001 -2.7248745363E+001 +9.0680977124E-001 -8.3352776485E+001 +9.0413423827E-001 -8.4518118267E+001 +1.8477916477E-001 -2.6302507574E+001
29202700000.000 +1.5101391492E-001 -2.8166054541E+001 +8.9945674085E-001 -8.3577064293E+001 +9.0102565234E-001 -8.4898211392E+001 +1.8661364903E-001 -2.6873685682E+001
29402650000.000 +1.5134667562E-001 -2.8735637565E+001 +9.0528153839E-001 -8.3839240225E+001 +9.0463125999E-001 -8.5107567830E+001 +1.8807178543E-001 -2.7408610418E+001
29602600000.000 +1.5308185794E-001 -2.9055516608E+001 +9.0711550072E-001 -8.4649762691E+001 +9.0667667606E-001 -8.6004810657E+001 +1.8935694657E-001 -2.8085735796E+001
29802550000.000 +1.5265696441E-001 -3.1068890973E+001 +9.0451732969E-001 -8.4699399073E+001 +8.8965158242E-001 -8.6848867270E+001 +1.8995640179E-001 -2.9373466087E+001
30002500000.000 +1.5378134977E-001 -2.9946309510E+001 +9.1331896601E-001 -8.5724079228E+001 +8.9538367560E-001 -8.5990312949E+001 +1.8939487277E-001 -2.8905974628E+001
30202450000.000 +1.5649516881E-001 -3.0656541746E+001 +9.0237175090E-001 -8.6962778842E+001 +9.1137304015E-001 -8.7613716050E+001 +1.8951368501E-001 -2.9580898905E+001
30402400000.000 +1.5660522267E-001 -3.1141932391E+001 +9.1375469908E-001 -8.7798513387E+001 +8.7296925091E-001 -8.7793552280E+001 +1.8889214409E-001 -2.9733900342E+001
30602350000.000 +1.6119646348E-001 -3.3063033850E+001 +9.0532029910E-001 -8.8839919884E+001 +8.8400134177E-001 -8.6816144974E+001 +1.9349840996E-001 -3.0379864732E+001
30802300000.000 +1.6200144393E-001 -3.2523302739E+001 +9.1049245900E-001 -8.9427837559E+001 +8.7561851968E-001 -8.8405813568E+001 +1.9090592905E-001 -3.0350769676E+001
31002250000.000 +1.6411269831E-001 -3.5343122367E+001 +8.8685089048E-001 -9.0096147424E+001 +8.7977185847E-001 -8.8531838474E+001 +1.9379289774E-001 -3.2024168915E+001
31202200000.000 +1.6394153900E-001 -3.4359847759E+001 +9.0613855288E-001 -9.0373624525E+001 +8.7634968659E-001 -8.9665885615E+001 +1.9289441960E-001 -3.1803750010E+001
31402150000.000 +1.6499298614E-001 -3.5737034342E+001 +8.9209803697E-001 -9.1605485967E+001 +8.9329610832E-001 -9.0213205163E+001 +1.9387229690E-001 -3.2833287256E+001
31602100000.000 +1.6516100134E-001 -3.6515208239E+001 +8.9931176746E-001 -9.1204477305E+001 +8.6296105781E-001 -9.1826391047E+001 +1.9262870318E-001 -3.3424873847E+001
31802050000.000 +1.6331087627E-001 -3.9125672844E+001 +8.7895146908E-001 -9.2133650697E+001 +8.8796244007E-001 -8.9959853811E+001 +1.9480897456E-001 -3.5191821768E+001
32002000000.000 +1.6377493176E-001 -3.7593224914E+001 +8.9979107645E-001 -9.2017991240E+001 +8.8728668351E-001 -9.2524933685E+001 +1.9321918655E-001 -3.4818577103E+001
32201950000.000 +1.6483543542E-001 -3.8545688361E+001 +8.8766412916E-001 -9.2667731154E+001 +8.8945130676E-001 -9.2397717001E+001 +1.9425130115E-001 -3.5435637501E+001
32401900000.000 +1.6308331706E-001 -3.8930491114E+001 +9.0983763874E-001 -9.2328388910E+001 +8.8166561631E-001 -9.3479293832E+001 +1.9358454398E-001 -3.6150178277E+001
32601850000.000 +1.6773287731E-001 -3.9345128112E+001 +8.9426919186E-001 -9.3921547398E+001 +8.9469309664E-001 -9.3634583292E+001 +1.9534566336E-001 -3.6412594743E+001
32801800000.000 +1.6880235948E-001 -4.0506339848E+001 +8.9817055052E-001 -9.3771268172E+001 +8.9190354363E-001 -9.5256765190E+001 +1.9507431187E-001 -3.7191998650E+001
33001750000.000 +1.6950058501E-001 -4.0908938161E+001 +9.0125978022E-001 -9.4574111800E+001 +8.9201050597E-001 -9.5191760198E+001 +1.9621868852E-001 -3.7512151407E+001
33201700000.000 +1.6989402059E-001 -4.1937728744E+001 +9.0402795956E-001 -9.4744069254E+001 +8.9444696981E-001 -9.5628404766E+001 +1.9614970380E-001 -3.8384102614E+001
33401650000.000 +1.7033390074E-001 -4.2964796676E+001 +9.0135744208E-001 -9.5307428748E+001 +8.9023876189E-001 -9.6245173625E+001 +1.9685597019E-001 -3.8594462201E+001
33601600000.000 +1.7202931570E-001 -4.3793528291E+001 +9.0094254998E-001 -9.6345836822E+001 +8.8264947410E-001 -9.6599869907E+001 +1.9735417204E-001 -3.9300413665E+001
33801550000.000 +1.7289495124E-001 -4.4706922375E+001 +8.9939224497E-001 -9.7174182271E+001 +8.8443382502E-001 -9.6994916136E+001 +1.9739452771E-001 -3.9758259406E+001
34001500000.000 +1.7226354772E-001 -4.6449710154E+001 +8.9375671249E-001 -9.7425221710E+001 +8.7091427241E-001 -9.7349162047E+001 +1.9679518173E-001 -4.0787326384E+001
34201450000.000 +1.7024029810E-001 -4.6981996813E+001 +8.9887783398E-001 -9.7626814169E+001 +8.7122819144E-001 -9.8024607676E+001 +1.9638619808E-001 -4.1305034388E+001
34401400000.000 +1.7261911915E-001 -4.7609211664E+001 +8.9340281673E-001 -9.8733498005E+001 +8.7369234391E-001 -9.8547214733E+001 +1.9699114845E-001 -4.1834428656E+001
34601350000.000 +1.7373466249E-001 -4.8068541612E+001 +8.9241238352E-001 -9.9617131895E+001 +8.7200844518E-001 -9.9893992673E+001 +1.9755264868E-001 -4.2192600533E+001
34801300000.000 +1.7328857559E-001 -4.8888167210E+001 +8.9384671440E-001 -1.0000449896E+002 +8.5251269521E-001 -9.9624923013E+001 +1.9789213369E-001 -4.2846172845E+001
35001250000.000 +1.7625964004E-001 -5.0465969691E+001 +8.8967190700E-001 -1.0102542148E+002 +8.6081715403E-001 -9.9501211525E+001 +1.9904496130E-001 -4.3419585437E+001
35201200000.000 +1.7451371474E-001 -5.1225592713E+001 +8.8485872378E-001 -1.0117163647E+002 +8.5878605823E-001 -1.0138761030E+002 +1.9812439922E-001 -4.4633416583E+001
35401150000.000 +1.7550115447E-001 -5.1895125407E+001 +8.8520872808E-001 -1.0203653095E+002 +8.6578121714E-001 -1.0142245780E+002 +1.9895025253E-001 -4.5103005236E+001
35601100000.000 +1.7557863665E-001 -5.2999421051E+001 +8.8675423449E-001 -1.0238138033E+002 +8.6626980697E-001 -1.0179912935E+002 +1.9810618385E-001 -4.6073360732E+001
35801050000.000 +1.7803650089E-001 -5.4151959135E+001 +8.7720271894E-001 -1.0331196681E+002 +8.6302461420E-001 -1.0290136301E+002 +1.9870076307E-001 -4.7094876662E+001
36001000000.000 +1.7468203103E-001 -5.5316544736E+001 +8.8353113222E-001 -1.0301760372E+002 +8.5942730323E-001 -1.0398204542E+002 +1.9743213357E-001 -4.8301817418E+001
36200950000.000 +1.7420313277E-001 -5.6449604018E+001 +8.8069305760E-001 -1.0442862699E+002 +8.7513137795E-001 -1.0298980560E+002 +1.9635995029E-001 -4.8971858747E+001
36400900000.000 +1.7152632975E-001 -5.7076351554E+001 +8.8309502859E-001 -1.0373096240E+002 +8.8103883727E-001 -1.0467990160E+002 +1.9402070416E-001 -4.9907228272E+001
36600850000.000 +1.6979820702E-001 -5.9145810350E+001 +8.7880745874E-001 -1.0438920605E+002 +8.6204468274E-001 -1.0422026661E+002 +1.9270419843E-001 -5.1234778493E+001
36800800000.000 +1.6667878259E-001 -5.8569132390E+001 +8.9372099498E-001 -1.0418627252E+002 +8.8216714884E-001 -1.0513862024E+002 +1.9064552335E-001 -5.1280606897E+001
37000750000.000 +1.6447993938E-001 -5.9471641458E+001 +8.8723077069E-001 -1.0506679765E+002 +8.8027017189E-001 -1.0526191325E+002 +1.8900631353E-001 -5.1598341794E+001
37200700000.000 +1.5816844789E-001 -6.0126077197E+001 +8.9598756074E-001 -1.0447592100E+002 +8.7407986339E-001 -1.0560562838E+002 +1.8594066803E-001 -5.2255305702E+001
37400650000.000 +1.5907243576E-001 -5.9644614277E+001 +8.9762013462E-001 -1.0605907815E+002 +8.7212992047E-001 -1.0576386292E+002 +1.8638622387E-001 -5.2139889181E+001
37600600000.000 +1.5750869988E-001 -6.0252850267E+001 +9.0381902188E-001 -1.0671090409E+002 +8.7360041142E-001 -1.0704717305E+002 +1.8382446088E-001 -5.2965116300E+001
37800550000.000 +1.5783439648E-001 -6.0072266472E+001 +9.0109745099E-001 -1.0777500412E+002 +8.5926557045E-001 -1.0692774641E+002 +1.8340717237E-001 -5.2772829758E+001
38000500000.000 +1.5795020163E-001 -6.0878811703E+001 +9.0157517760E-001 -1.0833509997E+002 +8.7044052965E-001 -1.0641539818E+002 +1.8297574472E-001 -5.3037414066E+001
38200450000.000 +1.5911541592E-001 -6.1685024915E+001 +8.9250357988E-001 -1.0978804765E+002 +8.6871781195E-001 -1.0815190510E+002 +1.8142175238E-001 -5.4039641182E+001
38400400000.000 +1.5603654356E-001 -6.3959531146E+001 +8.8480328081E-001 -1.0971093372E+002 +8.5148940591E-001 -1.0796978104E+002 +1.7999558206E-001 -5.5124134230E+001
38600350000.000 +1.5436474102E-001 -6.2514697884E+001 +8.8910517607E-001 -1.1055417909E+002 +8.7273108993E-001 -1.0899793375E+002 +1.7869837392E-001 -5.5444813066E+001
38800300000.000 +1.5240737239E-001 -6.5391483996E+001 +8.7021080844E-001 -1.1090515657E+002 +8.6129596025E-001 -1.0932830146E+002 +1.7722678600E-001 -5.7596985706E+001
39000250000.000 +1.5235473288E-001 -6.5212448646E+001 +8.7364419027E-001 -1.1134582735E+002 +8.5832802647E-001 -1.1076554508E+002 +1.7705352216E-001 -5.8123711912E+001
39200200000.000 +1.5479311710E-001 -6.6128057970E+001 +8.6548727142E-001 -1.1241221616E+002 +8.4835376603E-001 -1.1083064609E+002 +1.7683436399E-001 -5.9079174651E+001
39400150000.000 +1.4791514722E-001 -6.4827695295E+001 +8.6984083453E-001 -1.1172865390E+002 +8.6799282893E-001 -1.1218435784E+002 +1.7216658241E-001 -5.9418207065E+001
39600100000.000 +1.4378104909E-001 -6.6910719875E+001 +8.6658798824E-001 -1.1181424741E+002 +8.5479715720E-001 -1.1178517541E+002 +1.6837872886E-001 -6.1324388759E+001
39800050000.000 +1.4441739675E-001 -6.2370052297E+001 +8.9189317733E-001 -1.1210390574E+002 +8.8527880822E-001 -1.1298560131E+002 +1.6567071615E-001 -5.9302596079E+001
40000000000.000 +1.4656754008E-001 -6.3264873759E+001 +8.9513160818E-001 -1.1364965906E+002 +8.7219834875E-001 -1.1469173189E+002 +1.6415736821E-001 -5.9586794614E+001
