# Supplementary material for: Conductivity and radio frequency performance data for silver nanoparticle inks deposited via aerosol jet deposition and processed under varying conditions
Source: Data Brief. 2020 Sep 24;33:106331. doi: 10.1016/j.dib.2020.106331 (PMC7560714; doi:10.1016/j.dib.2020.106331)
Supplement: Supplementary file 3 [file mmc3.zip › Sintering Study/ANP Ink/RF Data/ANP_09_04.S2P]

!  2-Port S-parameters saved by WinCal
! VAR MeasName=S-Parameters (CALIBRATED_DATA) read from VNA (E8364B)
! VAR MeasDate=11/27/2017 2:02:03 PM
! VAR NAME=AFRL171016_09_04
! VAR FILENAME=AFRL171016_09_04.S2P
! VAR DATE=11/27/2017 2:02:03 PM
! VAR PHYS_PORTS=1,2
! VAR ObjTypeName=DATASET
! VAR IndexType=Frequency
!
# Hz S MA R 50
10000000.000 +3.3939494226E-002 -3.8451617586E+000 +9.5272815933E-001 -1.2180290215E-001 +9.5479848969E-001 -8.2231374476E-002 +3.4447505817E-002 -3.0278509520E+000
209950000.000 +3.1367179325E-002 +7.0427208891E-001 +9.5292995952E-001 -7.3004214687E-001 +9.5352472360E-001 -7.3247674100E-001 +3.1976547119E-002 +1.0951725075E+000
409900000.000 +3.1700784179E-002 +2.6509170626E+000 +9.5283264370E-001 -1.3721627198E+000 +9.5309977607E-001 -1.3505127010E+000 +3.1638176332E-002 +2.9484060639E+000
609850000.000 +3.1270136262E-002 +3.7634972387E+000 +9.5202458635E-001 -2.0381014581E+000 +9.5320233724E-001 -2.0530451340E+000 +3.2253188766E-002 +3.6880919537E+000
809800000.000 +3.2644820014E-002 +6.0909113559E+000 +9.5273747543E-001 -2.6822012166E+000 +9.5279981670E-001 -2.6535376068E+000 +3.2838177889E-002 +6.0349781357E+000
1009750000.000 +3.2340723066E-002 +7.6568445810E+000 +9.5157503758E-001 -3.2779439760E+000 +9.5165844190E-001 -3.2955948761E+000 +3.2504582760E-002 +7.4010298841E+000
1209700000.000 +3.3341282717E-002 +9.6972536824E+000 +9.5169960062E-001 -3.8630495064E+000 +9.5137205892E-001 -3.8655660977E+000 +3.3201197479E-002 +9.6397768213E+000
1409650000.000 +3.3566820051E-002 +1.0431689136E+001 +9.5108873626E-001 -4.5076009975E+000 +9.5010736042E-001 -4.5514849247E+000 +3.3079874772E-002 +1.0641044750E+001
1609600000.000 +3.3124168039E-002 +1.0799851412E+001 +9.4942960357E-001 -5.2007144896E+000 +9.4940768914E-001 -5.1389128342E+000 +3.3278555583E-002 +1.1431814917E+001
1809550000.000 +3.3030043029E-002 +1.2084365934E+001 +9.4832320123E-001 -5.7875184552E+000 +9.4822036001E-001 -5.7355479396E+000 +3.3431879131E-002 +1.2480485257E+001
2009500000.000 +3.2689155796E-002 +1.4775237868E+001 +9.4694179454E-001 -6.3835971972E+000 +9.4741211457E-001 -6.3935340616E+000 +3.3184411881E-002 +1.4154088954E+001
2209450000.000 +3.4186477124E-002 +1.6927207078E+001 +9.4625359533E-001 -6.9221391886E+000 +9.4675816693E-001 -6.9762393800E+000 +3.4086806907E-002 +1.7173548169E+001
2409400000.000 +3.5313837603E-002 +1.8165849388E+001 +9.4625240506E-001 -7.5006649467E+000 +9.4640650248E-001 -7.5175968944E+000 +3.5079759634E-002 +1.7725817168E+001
2609350000.000 +3.6265322123E-002 +1.9257863678E+001 +9.4611843603E-001 -8.0582527130E+000 +9.4652013568E-001 -8.0987892351E+000 +3.6239362100E-002 +1.9114476888E+001
2809300000.000 +3.7335774068E-002 +1.9507268400E+001 +9.4535513746E-001 -8.7171420587E+000 +9.4601222016E-001 -8.7233252020E+000 +3.7152583273E-002 +1.9905550643E+001
3009250000.000 +3.8003529434E-002 +1.9819344036E+001 +9.4450891032E-001 -9.3424073275E+000 +9.4520907043E-001 -9.2912988133E+000 +3.8434758654E-002 +1.9431804892E+001
3209200000.000 +3.9050405933E-002 +2.1152047609E+001 +9.4450514267E-001 -9.8807320426E+000 +9.4450498545E-001 -9.8831633788E+000 +3.8827585207E-002 +2.0547661720E+001
3409150000.000 +4.0204991053E-002 +2.1522303994E+001 +9.4417269194E-001 -1.0415989464E+001 +9.4396628702E-001 -1.0506790337E+001 +3.9893168773E-002 +2.1956364112E+001
3609100000.000 +4.1527363672E-002 +2.2016032186E+001 +9.4332891547E-001 -1.1045137327E+001 +9.4353074434E-001 -1.1041970554E+001 +4.0980347297E-002 +2.2379967408E+001
3809050000.000 +4.2166896784E-002 +2.2976351493E+001 +9.4331417190E-001 -1.1628012793E+001 +9.4255483276E-001 -1.1629232600E+001 +4.1293356202E-002 +2.3796692016E+001
4009000000.000 +4.3469357533E-002 +2.3252729454E+001 +9.4233687790E-001 -1.2204687580E+001 +9.4185804065E-001 -1.2236069659E+001 +4.2419168602E-002 +2.4418078940E+001
4208950000.000 +4.3602552625E-002 +2.4015573815E+001 +9.4146081023E-001 -1.2798446907E+001 +9.4215224875E-001 -1.2793458576E+001 +4.3087793648E-002 +2.4413399510E+001
4408900000.000 +4.4401086741E-002 +2.4215122505E+001 +9.4090331790E-001 -1.3384020930E+001 +9.4107986916E-001 -1.3366585973E+001 +4.4142426902E-002 +2.5022606483E+001
4608850000.000 +4.5330325224E-002 +2.4544814767E+001 +9.4095234799E-001 -1.3953062451E+001 +9.4138765872E-001 -1.3953059562E+001 +4.5144879572E-002 +2.5484504465E+001
4808800000.000 +4.6715208444E-002 +2.4783417780E+001 +9.4001399899E-001 -1.4539170922E+001 +9.4078073840E-001 -1.4556943300E+001 +4.6395353690E-002 +2.6028908129E+001
5008750000.000 +4.7649761733E-002 +2.4865966740E+001 +9.4079237757E-001 -1.5072024506E+001 +9.4132906758E-001 -1.5121911377E+001 +4.7637614302E-002 +2.5947639794E+001
5208700000.000 +4.8780176974E-002 +2.4974708525E+001 +9.3993900586E-001 -1.5718558593E+001 +9.4014939800E-001 -1.5748067558E+001 +4.8762492515E-002 +2.6520227297E+001
5408650000.000 +5.0538848796E-002 +2.4666590887E+001 +9.3984756074E-001 -1.6252747694E+001 +9.4041944333E-001 -1.6266368311E+001 +5.0266494645E-002 +2.6296231349E+001
5608600000.000 +5.1396904743E-002 +2.4754262527E+001 +9.4021516865E-001 -1.6912341828E+001 +9.4137304721E-001 -1.6903445868E+001 +5.1923343870E-002 +2.5442205753E+001
5808550000.000 +5.3078692017E-002 +2.4071341550E+001 +9.4002545067E-001 -1.7484499987E+001 +9.4021845424E-001 -1.7459705214E+001 +5.3116317162E-002 +2.5473387814E+001
6008500000.000 +5.4706564680E-002 +2.3638962710E+001 +9.3986811249E-001 -1.8038321136E+001 +9.4006638222E-001 -1.8017179036E+001 +5.4454631002E-002 +2.5265227637E+001
6208450000.000 +5.5732071514E-002 +2.3502864464E+001 +9.3981665399E-001 -1.8621805069E+001 +9.3967104195E-001 -1.8606638133E+001 +5.5332866653E-002 +2.5062609106E+001
6408400000.000 +5.6744448812E-002 +2.3097912167E+001 +9.3957832316E-001 -1.9240663017E+001 +9.3892437427E-001 -1.9254183644E+001 +5.5765166138E-002 +2.5373977583E+001
6608350000.000 +5.7492572048E-002 +2.3271433000E+001 +9.3750310155E-001 -1.9808868526E+001 +9.3765336728E-001 -1.9789953461E+001 +5.6885824681E-002 +2.5205568704E+001
6808300000.000 +5.8200137666E-002 +2.3229376967E+001 +9.3843286397E-001 -2.0350563432E+001 +9.3881831417E-001 -2.0301670249E+001 +5.8092898186E-002 +2.4912519390E+001
7008250000.000 +5.9026322780E-002 +2.2788467591E+001 +9.3667904276E-001 -2.1001575704E+001 +9.3750767422E-001 -2.1058924067E+001 +5.8915353999E-002 +2.4895110353E+001
7208200000.000 +6.0392949010E-002 +2.2416656916E+001 +9.3635897189E-001 -2.1537870560E+001 +9.3666430602E-001 -2.1532903941E+001 +6.0155388298E-002 +2.4261658005E+001
7408150000.000 +6.1099350840E-002 +2.1997245111E+001 +9.3614501069E-001 -2.2190269118E+001 +9.3753326606E-001 -2.2194955981E+001 +6.1072822038E-002 +2.3915899210E+001
7608100000.000 +6.2657444023E-002 +2.1459534307E+001 +9.3624100460E-001 -2.2677079162E+001 +9.3455788045E-001 -2.2707701841E+001 +6.2038443465E-002 +2.4078384725E+001
7808050000.000 +6.3580958168E-002 +2.0934762769E+001 +9.3533460023E-001 -2.3296555786E+001 +9.3370246088E-001 -2.3299041189E+001 +6.3065172665E-002 +2.3380735640E+001
8008000000.000 +6.4597111096E-002 +2.0636354825E+001 +9.3430982847E-001 -2.3799941837E+001 +9.3395826758E-001 -2.3857192214E+001 +6.3727090021E-002 +2.3327246367E+001
8207950000.000 +6.5125042126E-002 +2.0426632322E+001 +9.3437565171E-001 -2.4572233613E+001 +9.3591463261E-001 -2.4598786166E+001 +6.5276670145E-002 +2.2766284686E+001
8407900000.000 +6.7383667279E-002 +2.0126015179E+001 +9.3253226458E-001 -2.5037675876E+001 +9.3267243745E-001 -2.5026674576E+001 +6.6942549377E-002 +2.2586765088E+001
8607850000.000 +6.8339614145E-002 +1.9756456818E+001 +9.3509826068E-001 -2.5520952199E+001 +9.3673109195E-001 -2.5462251542E+001 +6.8021004845E-002 +2.2481977088E+001
8807800000.000 +7.0032281510E-002 +1.9377505330E+001 +9.3334860277E-001 -2.6192149305E+001 +9.3392209900E-001 -2.6299502679E+001 +6.9644541428E-002 +2.2514036563E+001
9007750000.000 +7.1070505080E-002 +1.8340994414E+001 +9.3233577944E-001 -2.6720073097E+001 +9.3220212158E-001 -2.6709960433E+001 +7.0813740195E-002 +2.1523786865E+001
9207700000.000 +7.1824963015E-002 +1.8142191536E+001 +9.3290926634E-001 -2.7308646574E+001 +9.3406407805E-001 -2.7359933706E+001 +7.1256453493E-002 +2.1505431345E+001
9407650000.000 +7.2681963790E-002 +1.7652879279E+001 +9.3190894542E-001 -2.7877547715E+001 +9.3284655373E-001 -2.8024798889E+001 +7.2310348594E-002 +2.1378188975E+001
9607600000.000 +7.3823588562E-002 +1.7406836807E+001 +9.2974404138E-001 -2.8442090632E+001 +9.3123170301E-001 -2.8610933810E+001 +7.3678269016E-002 +2.0975611731E+001
9807550000.000 +7.4501483540E-002 +1.6564619318E+001 +9.3003664452E-001 -2.8987504753E+001 +9.3019623193E-001 -2.9080973764E+001 +7.4435517104E-002 +2.0395829885E+001
10007500000.000 +7.4893549940E-002 +1.5351278756E+001 +9.3116175259E-001 -2.9723018551E+001 +9.3209336183E-001 -2.9816582707E+001 +7.5331416074E-002 +1.9498292803E+001
10207450000.000 +7.6479030110E-002 +1.5382621733E+001 +9.2901168879E-001 -3.0241787408E+001 +9.2641266550E-001 -3.0209895510E+001 +7.6484277594E-002 +1.9506963778E+001
10407400000.000 +7.7387285765E-002 +1.4854227178E+001 +9.3076279647E-001 -3.0684260468E+001 +9.2971400342E-001 -3.0442910228E+001 +7.7646549071E-002 +1.9219354995E+001
10607350000.000 +7.7787003549E-002 +1.4410559356E+001 +9.2845688140E-001 -3.1414673566E+001 +9.2953166759E-001 -3.1481254206E+001 +7.7910562264E-002 +1.8745263270E+001
10807300000.000 +7.9625458766E-002 +1.3936906051E+001 +9.2908312878E-001 -3.1893115338E+001 +9.2370193738E-001 -3.1744100243E+001 +7.9441817464E-002 +1.8512751411E+001
11007250000.000 +8.0376969320E-002 +1.3360984500E+001 +9.2856276432E-001 -3.2417463043E+001 +9.3019997824E-001 -3.2280980082E+001 +8.0879815031E-002 +1.7589489999E+001
11207200000.000 +8.2197872862E-002 +1.2590272056E+001 +9.2952879333E-001 -3.2920423622E+001 +9.2864211246E-001 -3.2831922573E+001 +8.1909139427E-002 +1.7411418578E+001
11407150000.000 +8.3287050296E-002 +1.1623289516E+001 +9.2551708291E-001 -3.3665787293E+001 +9.2741859084E-001 -3.3630462140E+001 +8.3186944432E-002 +1.6758865559E+001
11607100000.000 +8.2891079099E-002 +1.0645324121E+001 +9.2664598495E-001 -3.3749903531E+001 +9.2394892462E-001 -3.3886476496E+001 +8.3826380237E-002 +1.6132693610E+001
11807050000.000 +8.3842158531E-002 +1.0204989030E+001 +9.2935893167E-001 -3.4713414681E+001 +9.3359817957E-001 -3.4779660562E+001 +8.5070318694E-002 +1.5594365793E+001
12007000000.000 +8.5319608105E-002 +9.5588675769E+000 +9.2461390753E-001 -3.4887343152E+001 +9.2020081709E-001 -3.5302356931E+001 +8.5667649826E-002 +1.5653521073E+001
12206950000.000 +8.5023050487E-002 +1.0098228831E+001 +9.2608885323E-001 -3.5638410588E+001 +9.3077241602E-001 -3.5520956349E+001 +8.7035962028E-002 +1.5576668410E+001
12406900000.000 +8.6133228941E-002 +9.4355686528E+000 +9.2612169299E-001 -3.6046283993E+001 +9.2777572750E-001 -3.6632704751E+001 +8.8231937299E-002 +1.4954768162E+001
12606850000.000 +8.6298069141E-002 +9.7102966818E+000 +9.2776764626E-001 -3.6794718752E+001 +9.2713324680E-001 -3.6965254644E+001 +8.8953686371E-002 +1.4607732269E+001
12806800000.000 +8.9060272713E-002 +1.0620219729E+001 +9.2513378972E-001 -3.7044196854E+001 +9.2620644814E-001 -3.7593974613E+001 +9.0186367520E-002 +1.3909745938E+001
13006750000.000 +9.2726489201E-002 +8.1029319720E+000 +9.3110332583E-001 -3.8029315633E+001 +9.3366604103E-001 -3.8222921886E+001 +9.0750619157E-002 +1.3162433845E+001
13206700000.000 +9.2298269742E-002 +7.0203242942E+000 +9.2747477236E-001 -3.8745295253E+001 +9.2775249846E-001 -3.9244874636E+001 +9.0839848874E-002 +1.3413112904E+001
13406650000.000 +9.2630826366E-002 +5.3900646417E+000 +9.3100376095E-001 -3.9295471781E+001 +9.2647410877E-001 -3.9066156031E+001 +9.2658091779E-002 +1.3022805804E+001
13606600000.000 +9.2346408422E-002 +4.6295241031E+000 +9.2832830841E-001 -3.9882192801E+001 +9.3115629626E-001 -3.9813003232E+001 +9.3176150568E-002 +1.2283099289E+001
13806550000.000 +9.3792603023E-002 +4.9564431616E+000 +9.2593331004E-001 -4.0644607192E+001 +9.2339497424E-001 -4.0487947901E+001 +9.4763314714E-002 +1.2722329705E+001
14006500000.000 +9.5062705574E-002 +3.7396280645E+000 +9.2434689773E-001 -4.1003078589E+001 +9.2581888219E-001 -4.0618450081E+001 +9.6207313235E-002 +1.1507502143E+001
14206450000.000 +9.5498253478E-002 +3.1329135060E+000 +9.2748843851E-001 -4.1537337896E+001 +9.2782043740E-001 -4.1228311973E+001 +9.7168923808E-002 +1.1458926726E+001
14406400000.000 +9.7252985155E-002 +2.5221487577E+000 +9.2821552760E-001 -4.2098134623E+001 +9.2446194034E-001 -4.1413158658E+001 +9.8829276529E-002 +1.1163357287E+001
14606350000.000 +9.7155112410E-002 +2.0580630411E+000 +9.2292748810E-001 -4.2470221746E+001 +9.2505212343E-001 -4.2035411771E+001 +9.9328609882E-002 +1.0472145950E+001
14806300000.000 +9.7292734879E-002 +1.7149168103E+000 +9.2917301873E-001 -4.2779143605E+001 +9.2588709941E-001 -4.2758577988E+001 +9.9742514737E-002 +1.0564543507E+001
15006250000.000 +9.8104686906E-002 +1.5414899159E+000 +9.2314540554E-001 -4.3546474888E+001 +9.2783920153E-001 -4.3726878852E+001 +1.0084799598E-001 +1.0034917418E+001
15206200000.000 +9.7179009834E-002 +1.3517749863E+000 +9.2791734904E-001 -4.3676376723E+001 +9.2232855185E-001 -4.3544710642E+001 +1.0049125939E-001 +1.0023382318E+001
15406150000.000 +9.9253470686E-002 +1.9268522619E-001 +9.2942554945E-001 -4.4690843484E+001 +9.3707496326E-001 -4.4588886046E+001 +1.0311059052E-001 +9.3996634144E+000
15606100000.000 +9.9691820921E-002 -6.9228846954E-001 +9.2794488067E-001 -4.5072923047E+001 +9.2466939642E-001 -4.5831601908E+001 +1.0401885442E-001 +8.7083920323E+000
15806050000.000 +1.0020047405E-001 -9.1954480133E-001 +9.2938934142E-001 -4.6048606930E+001 +9.3242205738E-001 -4.5892147350E+001 +1.0513301171E-001 +8.3458458932E+000
16006000000.000 +1.0077256067E-001 -1.9367049428E+000 +9.3244595780E-001 -4.6222764986E+001 +9.2864076957E-001 -4.6948115804E+001 +1.0607620549E-001 +7.9591768845E+000
16205950000.000 +1.0080906181E-001 -1.8235489981E+000 +9.3279760575E-001 -4.7187701310E+001 +9.2478297687E-001 -4.7550897425E+001 +1.0639438721E-001 +7.7340601522E+000
16405900000.000 +1.0355068379E-001 -3.4918404962E+000 +9.2662465657E-001 -4.7016983361E+001 +9.1992582058E-001 -4.8800293896E+001 +1.0998955256E-001 +6.0044564590E+000
16605850000.000 +1.0234794093E-001 -3.0193943578E+000 +9.3382188018E-001 -4.8323478841E+001 +9.3012733023E-001 -4.8497670448E+001 +1.0969910306E-001 +6.4491383058E+000
16805800000.000 +1.0523846215E-001 -2.3008312392E+000 +9.2277824716E-001 -4.8950808366E+001 +9.2912700121E-001 -4.9944544117E+001 +1.1064982921E-001 +6.5686591995E+000
17005750000.000 +1.0588681662E-001 -2.9962271272E+000 +9.3040245550E-001 -4.9732328323E+001 +9.1916307884E-001 -4.9468387808E+001 +1.1190408027E-001 +6.1528695558E+000
17205700000.000 +1.0631610819E-001 -3.4495841834E+000 +9.2479781507E-001 -5.0120366711E+001 +9.2824958049E-001 -5.0539092709E+001 +1.1296771531E-001 +5.6384240119E+000
17405650000.000 +1.0742867904E-001 -3.6896326257E+000 +9.3076085334E-001 -5.0814385129E+001 +9.2094333429E-001 -5.0906841914E+001 +1.1308293332E-001 +5.6635530889E+000
17605600000.000 +1.0950490405E-001 -4.6517204741E+000 +9.1980926613E-001 -5.1350638260E+001 +9.2357496027E-001 -5.1220813946E+001 +1.1512739317E-001 +4.8595558088E+000
17805550000.000 +1.0930022490E-001 -5.3058342482E+000 +9.2925848202E-001 -5.1911911388E+001 +9.2466887859E-001 -5.1443118138E+001 +1.1572592937E-001 +4.6282160757E+000
18005500000.000 +1.0933404898E-001 -5.5023560299E+000 +9.2044519363E-001 -5.2565249305E+001 +9.3050041314E-001 -5.2654770999E+001 +1.1617377711E-001 +4.3686226026E+000
18205450000.000 +1.1043715877E-001 -6.3242606084E+000 +9.2104210533E-001 -5.2721495756E+001 +9.2758895755E-001 -5.2839986186E+001 +1.1776913762E-001 +3.6247471313E+000
18405400000.000 +1.0962543228E-001 -6.7915825560E+000 +9.2329010332E-001 -5.3679490089E+001 +9.3863806742E-001 -5.3131212779E+001 +1.1865412803E-001 +3.0309233853E+000
18605350000.000 +1.1049266666E-001 -6.9871030078E+000 +9.2439293195E-001 -5.4462381045E+001 +9.3577291567E-001 -5.4615426780E+001 +1.1913532695E-001 +2.9129556782E+000
18805300000.000 +1.1246982574E-001 -8.2383681873E+000 +9.2613905065E-001 -5.4507313701E+001 +9.1715714581E-001 -5.4747721588E+001 +1.2100213440E-001 +2.2596505679E+000
19005250000.000 +1.1312950250E-001 -8.4240932219E+000 +9.3040087816E-001 -5.5014966363E+001 +9.3606466472E-001 -5.5071203502E+001 +1.2246648182E-001 +2.3109250104E+000
19205200000.000 +1.1235463642E-001 -9.8753714496E+000 +9.3400540081E-001 -5.5559668175E+001 +9.2604880728E-001 -5.6978238730E+001 +1.2299268965E-001 +1.1809441164E+000
19405150000.000 +1.1340625663E-001 -9.4423409536E+000 +9.3255782952E-001 -5.6407995046E+001 +9.1885713575E-001 -5.7058317104E+001 +1.2384338442E-001 +8.7937049281E-001
19605100000.000 +1.1356551685E-001 -1.0345504575E+001 +9.3819646876E-001 -5.6620772109E+001 +9.1626605191E-001 -5.7617643987E+001 +1.2388409367E-001 +2.6924450477E-001
19805050000.000 +1.1514453576E-001 -1.0216609272E+001 +9.3465311592E-001 -5.7893091504E+001 +9.2616190445E-001 -5.8317751544E+001 +1.2560797720E-001 +2.9884361761E-001
20005000000.000 +1.1843262365E-001 -1.1016004369E+001 +9.2606317748E-001 -5.8179448930E+001 +9.1766408838E-001 -5.9317838611E+001 +1.2754847408E-001 -1.3340055414E-001
20204950000.000 +1.1789708469E-001 -1.0871407200E+001 +9.3650669391E-001 -5.9153672487E+001 +9.2109145319E-001 -5.8852864406E+001 +1.2813492005E-001 +1.5115333924E-001
20404900000.000 +1.1903872984E-001 -1.1318966128E+001 +9.3092901374E-001 -5.9626673958E+001 +9.2028366446E-001 -6.0481030020E+001 +1.2791013705E-001 -8.3658008340E-001
20604850000.000 +1.2136936735E-001 -1.1645307428E+001 +9.2562982132E-001 -6.0361733469E+001 +9.0483141191E-001 -6.0044576369E+001 +1.3042887967E-001 -9.7216992748E-001
20804800000.000 +1.2126445333E-001 -1.2079173829E+001 +9.1859958978E-001 -6.0816069719E+001 +9.2570297712E-001 -6.0745763564E+001 +1.3086417266E-001 -1.7102158639E+000
21004750000.000 +1.2178731228E-001 -1.2473794138E+001 +9.2423440798E-001 -6.1589502923E+001 +9.1974838482E-001 -6.1548468153E+001 +1.3220323497E-001 -1.9747347443E+000
21204700000.000 +1.2354404551E-001 -1.2981487097E+001 +9.1140875262E-001 -6.1859597538E+001 +9.2772998525E-001 -6.2035158460E+001 +1.3313311620E-001 -2.6713786451E+000
21404650000.000 +1.2432039717E-001 -1.3702288122E+001 +9.1819888450E-001 -6.2212885262E+001 +9.2239514413E-001 -6.2223344519E+001 +1.3376953524E-001 -3.0555488330E+000
21604600000.000 +1.2217246841E-001 -1.3823394474E+001 +9.0956625131E-001 -6.3537614026E+001 +9.4213953230E-001 -6.2951579720E+001 +1.3270986479E-001 -3.5052406278E+000
21804550000.000 +1.2727155585E-001 -1.4920217422E+001 +9.1715180970E-001 -6.3405752191E+001 +9.2404615639E-001 -6.3996147762E+001 +1.3645261584E-001 -3.9131845693E+000
22004500000.000 +1.2580135675E-001 -1.5213761435E+001 +9.2113888413E-001 -6.4158582484E+001 +9.3311601914E-001 -6.3275406506E+001 +1.3703169827E-001 -4.1277861203E+000
22204450000.000 +1.2799404984E-001 -1.5650678417E+001 +9.2276384700E-001 -6.4491315499E+001 +9.3469496462E-001 -6.4714544821E+001 +1.3908647832E-001 -4.3684534020E+000
22404400000.000 +1.2906724060E-001 -1.5950365445E+001 +9.1799833772E-001 -6.5433057010E+001 +9.2513407207E-001 -6.5807275699E+001 +1.3975649154E-001 -4.8053457590E+000
22604350000.000 +1.3042316893E-001 -1.6935956697E+001 +9.2470139033E-001 -6.5633933035E+001 +9.2316071994E-001 -6.6169304594E+001 +1.4087990494E-001 -5.2334125560E+000
22804300000.000 +1.3042320637E-001 -1.7685855333E+001 +9.2929299345E-001 -6.6787088332E+001 +9.2876575586E-001 -6.7392984273E+001 +1.4209224125E-001 -5.8399452360E+000
23004250000.000 +1.3117863797E-001 -1.7889850711E+001 +9.2820414807E-001 -6.7372503440E+001 +9.0940495933E-001 -6.8097929006E+001 +1.4166891552E-001 -6.0507144288E+000
23204200000.000 +1.3230414757E-001 -1.8627438936E+001 +9.2674454793E-001 -6.7773058800E+001 +9.0522601399E-001 -6.8508339652E+001 +1.4273653594E-001 -6.1475250924E+000
23404150000.000 +1.3225481176E-001 -1.8887906744E+001 +9.3247055454E-001 -6.9085574273E+001 +9.1658159941E-001 -6.8797320902E+001 +1.4453018004E-001 -6.4281656282E+000
23604100000.000 +1.3296736458E-001 -1.9463347330E+001 +9.2275630595E-001 -6.9124053153E+001 +9.0816440437E-001 -7.0895390960E+001 +1.4469238715E-001 -7.2758879059E+000
23804050000.000 +1.3458180739E-001 -1.8720327253E+001 +9.3178044264E-001 -6.9964434766E+001 +8.8915207980E-001 -6.9505680691E+001 +1.4670787836E-001 -6.2896635117E+000
24004000000.000 +1.3665141394E-001 -2.0144743037E+001 +9.2004156551E-001 -7.0278804631E+001 +9.0962299778E-001 -7.1280914352E+001 +1.4734728260E-001 -8.0514782635E+000
24203950000.000 +1.3901130972E-001 -1.9517228933E+001 +9.1984588691E-001 -7.1441056418E+001 +8.9462282715E-001 -7.2030129956E+001 +1.4804733471E-001 -7.9284482427E+000
24403900000.000 +1.4128132628E-001 -2.2398064484E+001 +9.1047246679E-001 -7.1296314775E+001 +9.0536975271E-001 -7.1951191851E+001 +1.5112015426E-001 -9.4570571059E+000
24603850000.000 +1.4002932547E-001 -2.3003642653E+001 +9.2047757413E-001 -7.2117728985E+001 +9.0720975194E-001 -7.2089337602E+001 +1.5081219078E-001 -9.9294841556E+000
24803800000.000 +1.4244604820E-001 -2.3519565531E+001 +9.0822073504E-001 -7.2408182022E+001 +9.1061442326E-001 -7.3871024319E+001 +1.5316588419E-001 -1.0399015381E+001
25003750000.000 +1.3899952130E-001 -2.4370829757E+001 +9.1995809738E-001 -7.2831815266E+001 +8.9202174627E-001 -7.3226559698E+001 +1.5159475634E-001 -1.1300775625E+001
25203700000.000 +1.4084233802E-001 -2.4562591741E+001 +9.1412741859E-001 -7.3916131703E+001 +9.2445228349E-001 -7.3385345471E+001 +1.5438539412E-001 -1.1649076713E+001
25403650000.000 +1.4356049551E-001 -2.4984248078E+001 +9.0478682316E-001 -7.4216372703E+001 +9.0687964131E-001 -7.4904530775E+001 +1.5459024664E-001 -1.2073592635E+001
25603600000.000 +1.4261909197E-001 -2.6407564957E+001 +9.0332001995E-001 -7.4552252528E+001 +9.0452057647E-001 -7.3957670346E+001 +1.5563808783E-001 -1.3221578271E+001
25803550000.000 +1.4454966852E-001 -2.6162400056E+001 +9.0626408512E-001 -7.4944547315E+001 +9.1481383103E-001 -7.5283051052E+001 +1.5601043492E-001 -1.2718842117E+001
26003500000.000 +1.4570523946E-001 -2.6905764107E+001 +9.0597041186E-001 -7.6336997469E+001 +9.1110086670E-001 -7.5464125022E+001 +1.5689637444E-001 -1.3556331257E+001
26203450000.000 +1.4478599627E-001 -2.7408564351E+001 +9.0142640740E-001 -7.6535260240E+001 +9.0968261788E-001 -7.5858602608E+001 +1.5728538662E-001 -1.3758360302E+001
26403400000.000 +1.4640828924E-001 -2.7461446196E+001 +9.1337925323E-001 -7.7203549693E+001 +9.0624124185E-001 -7.6028016320E+001 +1.5955264694E-001 -1.3726567969E+001
26603350000.000 +1.4786257747E-001 -2.7897109684E+001 +9.0056122443E-001 -7.7349413555E+001 +9.1581421610E-001 -7.8172363619E+001 +1.5989746131E-001 -1.4298057422E+001
26803300000.000 +1.4689665065E-001 -2.8859930483E+001 +9.1157995522E-001 -7.7892644962E+001 +9.0297249329E-001 -7.7975002553E+001 +1.6073201692E-001 -1.5030600765E+001
27003250000.000 +1.4800274734E-001 -2.9246255093E+001 +9.1073190889E-001 -7.8791867972E+001 +9.1402871772E-001 -7.8960501704E+001 +1.6166319444E-001 -1.5249334029E+001
27203200000.000 +1.4766714167E-001 -2.9109715724E+001 +9.1813567338E-001 -7.9658342533E+001 +8.8637079272E-001 -8.0383065482E+001 +1.6042053040E-001 -1.5387642106E+001
27403150000.000 +1.4976406577E-001 -3.0378954388E+001 +9.1219104913E-001 -7.9953865438E+001 +8.8355716187E-001 -8.0740139008E+001 +1.6273431128E-001 -1.6092227314E+001
27603100000.000 +1.4943978751E-001 -2.9824686578E+001 +9.2154573509E-001 -8.0951315525E+001 +8.8606907324E-001 -8.1137663418E+001 +1.6239037365E-001 -1.5929808220E+001
27803050000.000 +1.5181627511E-001 -2.9898588117E+001 +9.1774640261E-001 -8.1914390283E+001 +8.7951286253E-001 -8.2005580292E+001 +1.6409334714E-001 -1.6133054291E+001
28003000000.000 +1.5260585397E-001 -3.0288867840E+001 +9.2151478069E-001 -8.2299565481E+001 +8.7154679233E-001 -8.2160931272E+001 +1.6469653021E-001 -1.6449478683E+001
28202950000.000 +1.5634741306E-001 -3.1425383404E+001 +9.1898194557E-001 -8.3031861933E+001 +8.7908637793E-001 -8.2178947797E+001 +1.6707885055E-001 -1.7483023660E+001
28402900000.000 +1.5564281596E-001 -3.2960695620E+001 +9.0342949343E-001 -8.3281231823E+001 +9.0940653346E-001 -8.3480667024E+001 +1.6813492715E-001 -1.8894567624E+001
28602850000.000 +1.5843998297E-001 -3.4642476586E+001 +8.9500280363E-001 -8.3535944379E+001 +8.8498745241E-001 -8.3788706798E+001 +1.7045209926E-001 -1.9936914754E+001
28802800000.000 +1.5618978471E-001 -3.4989063287E+001 +8.9841634451E-001 -8.3859912256E+001 +9.0233580039E-001 -8.3295159886E+001 +1.6951876661E-001 -2.0592277148E+001
29002750000.000 +1.5728374756E-001 -3.4829061956E+001 +9.0390134771E-001 -8.4207430958E+001 +9.0370190073E-001 -8.5350524006E+001 +1.7039847887E-001 -2.1018531782E+001
29202700000.000 +1.5809791835E-001 -3.5430666757E+001 +8.9658379668E-001 -8.4434113104E+001 +9.0083950989E-001 -8.5747622270E+001 +1.7190647836E-001 -2.1631447135E+001
29402650000.000 +1.5845341432E-001 -3.6017287706E+001 +9.0211521689E-001 -8.4651563856E+001 +9.0442452261E-001 -8.5984325174E+001 +1.7351180984E-001 -2.2178595824E+001
29602600000.000 +1.6020070151E-001 -3.6360441846E+001 +9.0431504515E-001 -8.5479016080E+001 +9.0639990041E-001 -8.6904863271E+001 +1.7446988585E-001 -2.2882035988E+001
29802550000.000 +1.5998827962E-001 -3.8235780696E+001 +9.0178521769E-001 -8.5614924893E+001 +8.8952952758E-001 -8.7769516313E+001 +1.7502206302E-001 -2.4204829196E+001
30002500000.000 +1.6049848146E-001 -3.7263511671E+001 +9.1061746862E-001 -8.6625917109E+001 +8.9581344573E-001 -8.6884815962E+001 +1.7444651482E-001 -2.3735519911E+001
30202450000.000 +1.6271283020E-001 -3.7888368880E+001 +8.9950648891E-001 -8.7841316276E+001 +9.1159917050E-001 -8.8543524634E+001 +1.7436956383E-001 -2.4363960612E+001
30402400000.000 +1.6258785282E-001 -3.8462590434E+001 +9.1075396480E-001 -8.8694379043E+001 +8.7222768742E-001 -8.8699694039E+001 +1.7398881659E-001 -2.4550990124E+001
30602350000.000 +1.6663268906E-001 -4.0174387890E+001 +9.0228740674E-001 -8.9727890342E+001 +8.8448105261E-001 -8.7655387111E+001 +1.7780972234E-001 -2.5562485280E+001
30802300000.000 +1.6725374608E-001 -3.9671384772E+001 +9.0703291450E-001 -9.0329818697E+001 +8.7604720359E-001 -8.9277615992E+001 +1.7614621909E-001 -2.5430671216E+001
31002250000.000 +1.6988297783E-001 -4.2197715229E+001 +8.8403845968E-001 -9.0990268658E+001 +8.8037086303E-001 -8.9417185840E+001 +1.7788698451E-001 -2.7268118266E+001
31202200000.000 +1.6949048979E-001 -4.1480662010E+001 +9.0315996212E-001 -9.1283166175E+001 +8.7676507527E-001 -9.0580146556E+001 +1.7731920398E-001 -2.7030907088E+001
31402150000.000 +1.7006745125E-001 -4.2795858397E+001 +8.8890875873E-001 -9.2452783696E+001 +8.9508826705E-001 -9.1139387101E+001 +1.7761849355E-001 -2.8232433006E+001
31602100000.000 +1.7115584335E-001 -4.3658838939E+001 +8.9715287334E-001 -9.2117143908E+001 +8.6303149735E-001 -9.2729911800E+001 +1.7662897611E-001 -2.8653341340E+001
31802050000.000 +1.6895490699E-001 -4.6309971251E+001 +8.7717479020E-001 -9.3018126535E+001 +8.8857924465E-001 -9.0863224364E+001 +1.7749927334E-001 -3.0621301246E+001
32002000000.000 +1.6881159276E-001 -4.4816839476E+001 +8.9701532017E-001 -9.2981471081E+001 +8.8731325842E-001 -9.3433653865E+001 +1.7686730226E-001 -3.0159017127E+001
32201950000.000 +1.6901715159E-001 -4.5574794929E+001 +8.8496406777E-001 -9.3623809963E+001 +8.8990024679E-001 -9.3305056162E+001 +1.7741222465E-001 -3.0850243044E+001
32401900000.000 +1.6801092719E-001 -4.6039202793E+001 +9.0769539557E-001 -9.3258556726E+001 +8.8200274856E-001 -9.4401643844E+001 +1.7687856381E-001 -3.1571270052E+001
32601850000.000 +1.7185579035E-001 -4.6345604972E+001 +8.9143404599E-001 -9.4821447644E+001 +8.9512531586E-001 -9.4574186562E+001 +1.7840378904E-001 -3.1943414452E+001
32801800000.000 +1.7373009172E-001 -4.7391178388E+001 +8.9566007101E-001 -9.4705095214E+001 +8.9190155561E-001 -9.6233282660E+001 +1.7826680588E-001 -3.2795384796E+001
33001750000.000 +1.7377074401E-001 -4.7866162711E+001 +8.9808726900E-001 -9.5579207275E+001 +8.9222210976E-001 -9.6156461199E+001 +1.7922834069E-001 -3.3178448788E+001
33201700000.000 +1.7396176808E-001 -4.9045909002E+001 +9.0136846975E-001 -9.5694145161E+001 +8.9435763333E-001 -9.6521181771E+001 +1.7822500134E-001 -3.4263990672E+001
33401650000.000 +1.7409080685E-001 -4.9903620627E+001 +8.9913117756E-001 -9.6245020391E+001 +8.9111158709E-001 -9.7218214562E+001 +1.7879924638E-001 -3.4536814688E+001
33601600000.000 +1.7514632588E-001 -5.0465696629E+001 +8.9836892026E-001 -9.7264744843E+001 +8.8417881107E-001 -9.7456239580E+001 +1.7881025406E-001 -3.5234029624E+001
33801550000.000 +1.7658866476E-001 -5.1379971173E+001 +8.9782515499E-001 -9.8108522071E+001 +8.8633023972E-001 -9.8031184434E+001 +1.7882078865E-001 -3.5693477459E+001
34001500000.000 +1.7632754716E-001 -5.2984169900E+001 +8.9203060704E-001 -9.8377645967E+001 +8.7284131150E-001 -9.8402059393E+001 +1.7821547930E-001 -3.6830953233E+001
34201450000.000 +1.7459166988E-001 -5.3711363336E+001 +8.9680509949E-001 -9.8638180542E+001 +8.7339128655E-001 -9.9040318311E+001 +1.7851677634E-001 -3.7527088592E+001
34401400000.000 +1.7651854472E-001 -5.4507021535E+001 +8.9183211290E-001 -9.9708671658E+001 +8.7495256952E-001 -9.9529089173E+001 +1.7861929504E-001 -3.8054864204E+001
34601350000.000 +1.7787495783E-001 -5.4858058883E+001 +8.9158042843E-001 -1.0062427960E+002 +8.7369310940E-001 -1.0096330615E+002 +1.7912325540E-001 -3.8372294226E+001
34801300000.000 +1.7687330683E-001 -5.5573149485E+001 +8.9274142996E-001 -1.0106604343E+002 +8.5422587251E-001 -1.0066272134E+002 +1.7929019151E-001 -3.8995156673E+001
35001250000.000 +1.7997394928E-001 -5.7054067820E+001 +8.8809844937E-001 -1.0209017708E+002 +8.6256461573E-001 -1.0052940639E+002 +1.8030445295E-001 -3.9890181377E+001
35201200000.000 +1.7871371682E-001 -5.7844468323E+001 +8.8333806064E-001 -1.0228647090E+002 +8.5974812900E-001 -1.0250617235E+002 +1.7996333743E-001 -4.1086061837E+001
35401150000.000 +1.7928396484E-001 -5.8674312886E+001 +8.8278628339E-001 -1.0310727108E+002 +8.6723843396E-001 -1.0249530639E+002 +1.8020554912E-001 -4.1760533206E+001
35601100000.000 +1.7945695182E-001 -5.9925070576E+001 +8.8456110789E-001 -1.0345249167E+002 +8.6725918951E-001 -1.0282321020E+002 +1.7893149879E-001 -4.2926610296E+001
35801050000.000 +1.8177522580E-001 -6.0946182846E+001 +8.7517154040E-001 -1.0436281781E+002 +8.6420046360E-001 -1.0397598745E+002 +1.7895071026E-001 -4.4016476481E+001
36001000000.000 +1.7860880216E-001 -6.2181040703E+001 +8.8182798803E-001 -1.0408496291E+002 +8.6012458341E-001 -1.0501998663E+002 +1.7735244066E-001 -4.5222435464E+001
36200950000.000 +1.7753953560E-001 -6.3407844622E+001 +8.7869259323E-001 -1.0551771877E+002 +8.7722694724E-001 -1.0408675561E+002 +1.7594769432E-001 -4.5943939462E+001
36400900000.000 +1.7531753352E-001 -6.3985695448E+001 +8.8088157776E-001 -1.0486431972E+002 +8.8222603734E-001 -1.0579240776E+002 +1.7426231905E-001 -4.6896160178E+001
36600850000.000 +1.7435198012E-001 -6.6176560488E+001 +8.7709213889E-001 -1.0554365593E+002 +8.6341264828E-001 -1.0532753107E+002 +1.7265141723E-001 -4.8523469710E+001
36800800000.000 +1.7120225486E-001 -6.6034853468E+001 +8.9178092206E-001 -1.0530544692E+002 +8.8331087676E-001 -1.0629364849E+002 +1.7036907072E-001 -4.8572340960E+001
37000750000.000 +1.6883468273E-001 -6.7073315891E+001 +8.8490106840E-001 -1.0619166237E+002 +8.8214756500E-001 -1.0640579720E+002 +1.6911592594E-001 -4.9113192163E+001
37200700000.000 +1.6272173656E-001 -6.8106814155E+001 +8.9381832887E-001 -1.0566601601E+002 +8.7508536760E-001 -1.0671176167E+002 +1.6570481071E-001 -4.9705239214E+001
37400650000.000 +1.6289201765E-001 -6.7868200706E+001 +8.9571537433E-001 -1.0716037232E+002 +8.7335599054E-001 -1.0688123764E+002 +1.6612390766E-001 -4.9632549806E+001
37600600000.000 +1.6062054937E-001 -6.8584928406E+001 +9.0149113651E-001 -1.0780340718E+002 +8.7430737877E-001 -1.0814917708E+002 +1.6328798354E-001 -5.0524551388E+001
37800550000.000 +1.6003149785E-001 -6.8538779254E+001 +8.9878224814E-001 -1.0883699548E+002 +8.6063240384E-001 -1.0800095027E+002 +1.6295492655E-001 -5.0437264871E+001
38000500000.000 +1.5961727316E-001 -6.9393059051E+001 +8.9927782016E-001 -1.0942888192E+002 +8.7230902384E-001 -1.0751242054E+002 +1.6205598296E-001 -5.0725307006E+001
38200450000.000 +1.5963084206E-001 -7.0236945784E+001 +8.9039287628E-001 -1.1084605108E+002 +8.7118142767E-001 -1.0923930987E+002 +1.6051927094E-001 -5.1797080713E+001
38400400000.000 +1.5699157041E-001 -7.2353332751E+001 +8.8343935941E-001 -1.1076583208E+002 +8.5402507898E-001 -1.0908336371E+002 +1.5903860199E-001 -5.3106417227E+001
38600350000.000 +1.5499246015E-001 -7.1353272659E+001 +8.8701496243E-001 -1.1165029705E+002 +8.7475350248E-001 -1.1017481089E+002 +1.5842241384E-001 -5.3381359494E+001
38800300000.000 +1.5288938000E-001 -7.4183284687E+001 +8.6853699037E-001 -1.1205416681E+002 +8.6252786808E-001 -1.1046677146E+002 +1.5690910182E-001 -5.6108533595E+001
39000250000.000 +1.5114788239E-001 -7.4116422351E+001 +8.7187193061E-001 -1.1239046438E+002 +8.6000827660E-001 -1.1186750309E+002 +1.5616355475E-001 -5.6923227366E+001
39200200000.000 +1.5252538427E-001 -7.4686664570E+001 +8.6378686069E-001 -1.1355088598E+002 +8.5121682350E-001 -1.1195871497E+002 +1.5587480493E-001 -5.8183295934E+001
39400150000.000 +1.4547482100E-001 -7.3449150651E+001 +8.6985511299E-001 -1.1287703416E+002 +8.7057658099E-001 -1.1335086679E+002 +1.5074654611E-001 -5.8450021139E+001
39600100000.000 +1.4144982297E-001 -7.5477423473E+001 +8.6676228950E-001 -1.1300120001E+002 +8.5816239666E-001 -1.1296397478E+002 +1.4686678713E-001 -6.0739641236E+001
39800050000.000 +1.4110953064E-001 -7.0961224203E+001 +8.9105620696E-001 -1.1330209598E+002 +8.8862716296E-001 -1.1428146287E+002 +1.4486707720E-001 -5.8610627741E+001
40000000000.000 +1.4329875159E-001 -7.1973590536E+001 +8.9369379372E-001 -1.1492620067E+002 +8.7363838196E-001 -1.1596699510E+002 +1.4312231592E-001 -5.9430518976E+001
