# Supplementary material for: Conductivity and radio frequency performance data for silver nanoparticle inks deposited via aerosol jet deposition and processed under varying conditions
Source: Data Brief. 2020 Sep 24;33:106331. doi: 10.1016/j.dib.2020.106331 (PMC7560714; doi:10.1016/j.dib.2020.106331)
Supplement: Supplementary file 3 [file mmc3.zip › Sintering Study/ANP Ink/RF Data/ANP_09_05.S2P]

!  2-Port S-parameters saved by WinCal
! VAR MeasName=S-Parameters (CALIBRATED_DATA) read from VNA (E8364B)
! VAR MeasDate=11/27/2017 2:02:55 PM
! VAR NAME=AFRL171016_09_05
! VAR FILENAME=AFRL171016_09_05.S2P
! VAR DATE=11/27/2017 2:02:55 PM
! VAR PHYS_PORTS=1,2
! VAR ObjTypeName=DATASET
! VAR IndexType=Frequency
!
# Hz S MA R 50
10000000.000 +3.6353393969E-002 -9.1519751564E-001 +9.5609830674E-001 -9.2290522005E-002 +9.5730555176E-001 -4.5300112819E-002 +3.6193714747E-002 -2.4152549944E-001
209950000.000 +3.4926726501E-002 +1.1442958226E+000 +9.5739770096E-001 -7.3037209612E-001 +9.5700799451E-001 -7.2710111900E-001 +3.4932667036E-002 +1.3122795325E+000
409900000.000 +3.4515840673E-002 +2.7873076158E+000 +9.5634325747E-001 -1.3763966775E+000 +9.5630244651E-001 -1.3678218296E+000 +3.4485192738E-002 +2.8702992567E+000
609850000.000 +3.4125858275E-002 +3.9101899471E+000 +9.5560647095E-001 -2.0504277737E+000 +9.5616637167E-001 -2.0663936560E+000 +3.4521177054E-002 +3.8576623927E+000
809800000.000 +3.4428017002E-002 +6.4579387757E+000 +9.5514174713E-001 -2.6690881672E+000 +9.5525965807E-001 -2.6908844823E+000 +3.4936592273E-002 +6.2886649589E+000
1009750000.000 +3.4352586715E-002 +7.9518965076E+000 +9.5433849108E-001 -3.3073020016E+000 +9.5435274785E-001 -3.3021367035E+000 +3.4663613291E-002 +7.6061405732E+000
1209700000.000 +3.5329113222E-002 +9.9493420045E+000 +9.5420332292E-001 -3.9319763365E+000 +9.5414010193E-001 -3.8999447092E+000 +3.5623026678E-002 +9.6306969644E+000
1409650000.000 +3.5672247512E-002 +1.0853042043E+001 +9.5386943781E-001 -4.5481513847E+000 +9.5380122104E-001 -4.5444073862E+000 +3.6502171589E-002 +1.0477665398E+001
1609600000.000 +3.6656270246E-002 +1.0747449042E+001 +9.5337661907E-001 -5.2030187452E+000 +9.5387273192E-001 -5.1907694097E+000 +3.7075283270E-002 +1.0938746297E+001
1809550000.000 +3.6669613260E-002 +1.1749486932E+001 +9.5286782248E-001 -5.8813178403E+000 +9.5247656209E-001 -5.7893544057E+000 +3.7344763430E-002 +1.1945358175E+001
2009500000.000 +3.6249228231E-002 +1.4429828891E+001 +9.5122123490E-001 -6.4469273078E+000 +9.5155910260E-001 -6.4527622800E+000 +3.6839600785E-002 +1.3398254765E+001
2209450000.000 +3.7639420653E-002 +1.6346901074E+001 +9.5077126145E-001 -6.9955860504E+000 +9.5062517262E-001 -7.0317232931E+000 +3.7462928428E-002 +1.6652415675E+001
2409400000.000 +3.8513285115E-002 +1.8098706536E+001 +9.5023765106E-001 -7.5868489321E+000 +9.4986859779E-001 -7.5882244391E+000 +3.8104834968E-002 +1.7441186638E+001
2609350000.000 +3.8932355958E-002 +1.9424325277E+001 +9.4931342541E-001 -8.1815441640E+000 +9.4979487959E-001 -8.2257987576E+000 +3.9089601922E-002 +1.8763196325E+001
2809300000.000 +4.0197342350E-002 +1.9947500547E+001 +9.4929750442E-001 -8.7990306839E+000 +9.4922767436E-001 -8.8145689841E+000 +4.0272007281E-002 +1.9758025686E+001
3009250000.000 +4.0793395209E-002 +2.0237213711E+001 +9.4816449490E-001 -9.4676457665E+000 +9.4809262684E-001 -9.3639347134E+000 +4.1011621983E-002 +1.9988342353E+001
3209200000.000 +4.1247675642E-002 +2.2058931316E+001 +9.4739572396E-001 -1.0047117456E+001 +9.4736269179E-001 -1.0025445809E+001 +4.1570702546E-002 +2.0756578819E+001
3409150000.000 +4.2556563937E-002 +2.2533580178E+001 +9.4692678999E-001 -1.0526830231E+001 +9.4653161205E-001 -1.0586395576E+001 +4.2637120345E-002 +2.2058753245E+001
3609100000.000 +4.4059868551E-002 +2.3116900903E+001 +9.4625191257E-001 -1.1167898871E+001 +9.4648492080E-001 -1.1177753205E+001 +4.3774307471E-002 +2.2730723070E+001
3809050000.000 +4.4646798209E-002 +2.4063880238E+001 +9.4642344378E-001 -1.1787739579E+001 +9.4643356062E-001 -1.1755321433E+001 +4.4870184374E-002 +2.3380427482E+001
4009000000.000 +4.6190352168E-002 +2.4091375585E+001 +9.4533544223E-001 -1.2302806117E+001 +9.4633463060E-001 -1.2332943942E+001 +4.6634054630E-002 +2.3602993082E+001
4208950000.000 +4.7248379385E-002 +2.4406687333E+001 +9.4566084704E-001 -1.2930627788E+001 +9.4632964410E-001 -1.2930869995E+001 +4.7271317200E-002 +2.3658796982E+001
4408900000.000 +4.8275072936E-002 +2.4511987857E+001 +9.4515669377E-001 -1.3520742238E+001 +9.4559989292E-001 -1.3522573741E+001 +4.8443156623E-002 +2.4262802799E+001
4608850000.000 +4.9118507101E-002 +2.4800126169E+001 +9.4526315335E-001 -1.4110049604E+001 +9.4544043414E-001 -1.4112887409E+001 +4.9324418507E-002 +2.4773489462E+001
4808800000.000 +5.0552070415E-002 +2.5242609492E+001 +9.4426029202E-001 -1.4706934977E+001 +9.4442631169E-001 -1.4706822334E+001 +5.0166887692E-002 +2.5756268257E+001
5008750000.000 +5.1286332934E-002 +2.5638372325E+001 +9.4445100627E-001 -1.5242197529E+001 +9.4531310652E-001 -1.5282557386E+001 +5.1518419649E-002 +2.5901866438E+001
5208700000.000 +5.2082128393E-002 +2.6112545452E+001 +9.4312105401E-001 -1.5887894333E+001 +9.4357841770E-001 -1.5940615562E+001 +5.2538248458E-002 +2.6378905976E+001
5408650000.000 +5.4024133393E-002 +2.5903748987E+001 +9.4331262643E-001 -1.6440331763E+001 +9.4390073253E-001 -1.6466102162E+001 +5.4193939114E-002 +2.6250385187E+001
5608600000.000 +5.4929640621E-002 +2.6121607406E+001 +9.4391745538E-001 -1.7126221491E+001 +9.4466101490E-001 -1.7084822072E+001 +5.5436923528E-002 +2.5749795508E+001
5808550000.000 +5.6424220902E-002 +2.5609770782E+001 +9.4317747346E-001 -1.7684399001E+001 +9.4338736346E-001 -1.7671738467E+001 +5.6792529951E-002 +2.5821040428E+001
6008500000.000 +5.7910950813E-002 +2.5195433118E+001 +9.4305754389E-001 -1.8252910557E+001 +9.4303736907E-001 -1.8220584902E+001 +5.8088901594E-002 +2.5580029887E+001
6208450000.000 +5.8965931992E-002 +2.5273806061E+001 +9.4279930690E-001 -1.8832319343E+001 +9.4273233133E-001 -1.8823255125E+001 +5.9191175183E-002 +2.5534250999E+001
6408400000.000 +5.9997290318E-002 +2.4850817635E+001 +9.4259447436E-001 -1.9459923548E+001 +9.4291448241E-001 -1.9481971649E+001 +6.0493424452E-002 +2.5103213510E+001
6608350000.000 +6.1340655899E-002 +2.4682531802E+001 +9.4122571529E-001 -2.0038827670E+001 +9.4212379034E-001 -2.0026658963E+001 +6.1878901890E-002 +2.4644901029E+001
6808300000.000 +6.2672232220E-002 +2.4300908334E+001 +9.4271040658E-001 -2.0581841635E+001 +9.4330922508E-001 -2.0536844830E+001 +6.3135475754E-002 +2.4398565772E+001
7008250000.000 +6.3574862966E-002 +2.3930171105E+001 +9.4122651694E-001 -2.1243931797E+001 +9.4205366050E-001 -2.1305498363E+001 +6.4051641287E-002 +2.4302002187E+001
7208200000.000 +6.5005300289E-002 +2.3461336706E+001 +9.4074477325E-001 -2.1808233857E+001 +9.4100774063E-001 -2.1791787882E+001 +6.5262304343E-002 +2.3936355438E+001
7408150000.000 +6.5779570637E-002 +2.3213255308E+001 +9.4085511898E-001 -2.2479392704E+001 +9.4164942612E-001 -2.2457943323E+001 +6.6064631975E-002 +2.3573134677E+001
7608100000.000 +6.7002054985E-002 +2.2819927986E+001 +9.4022310934E-001 -2.2958447122E+001 +9.3817798262E-001 -2.2981135628E+001 +6.6912929946E-002 +2.3971636536E+001
7808050000.000 +6.7675688754E-002 +2.2693553781E+001 +9.3903840121E-001 -2.3573186594E+001 +9.3727606710E-001 -2.3589711170E+001 +6.8025002115E-002 +2.3275476650E+001
8008000000.000 +6.8650017937E-002 +2.2433425931E+001 +9.3777741381E-001 -2.4074977626E+001 +9.3763681350E-001 -2.4138054291E+001 +6.8879579958E-002 +2.3258661496E+001
8207950000.000 +6.9196775120E-002 +2.2316287104E+001 +9.3809104449E-001 -2.4905110323E+001 +9.3885400909E-001 -2.4911096195E+001 +6.9747572345E-002 +2.2986054217E+001
8407900000.000 +7.1314329660E-002 +2.2005557590E+001 +9.3580649818E-001 -2.5331994612E+001 +9.3534985527E-001 -2.5329984699E+001 +7.1813858098E-002 +2.2567118880E+001
8607850000.000 +7.2076128152E-002 +2.1908441726E+001 +9.3781603134E-001 -2.5832038825E+001 +9.3950261036E-001 -2.5790059088E+001 +7.3206624517E-002 +2.2393132877E+001
8807800000.000 +7.3923126057E-002 +2.1509695473E+001 +9.3626820184E-001 -2.6522182226E+001 +9.3683242751E-001 -2.6646779201E+001 +7.4757998685E-002 +2.2317921371E+001
9007750000.000 +7.4990706967E-002 +2.0548703698E+001 +9.3530599606E-001 -2.7048718667E+001 +9.3513077686E-001 -2.7040894421E+001 +7.5962449907E-002 +2.1456752678E+001
9207700000.000 +7.5783615822E-002 +2.0388671878E+001 +9.3598805226E-001 -2.7625453433E+001 +9.3769847170E-001 -2.7717308482E+001 +7.7079381397E-002 +2.1018785771E+001
9407650000.000 +7.7041355363E-002 +1.9722911554E+001 +9.3554016632E-001 -2.8212403528E+001 +9.3710017969E-001 -2.8365463815E+001 +7.8446608966E-002 +2.0676627401E+001
9607600000.000 +7.8785357066E-002 +1.9147332704E+001 +9.3387333931E-001 -2.8790040640E+001 +9.3562949430E-001 -2.8975802914E+001 +7.9882063174E-002 +2.0238338726E+001
9807550000.000 +7.9651620278E-002 +1.8144885320E+001 +9.3461775707E-001 -2.9345378446E+001 +9.3479698922E-001 -2.9437260837E+001 +8.0690872458E-002 +1.9626089810E+001
10007500000.000 +7.9999901802E-002 +1.7095185787E+001 +9.3572044960E-001 -3.0085131589E+001 +9.3604584572E-001 -3.0142352291E+001 +8.1623126323E-002 +1.8840801508E+001
10207450000.000 +8.1540816059E-002 +1.7090596042E+001 +9.3354320519E-001 -3.0606502952E+001 +9.3012514005E-001 -3.0600001393E+001 +8.2489788615E-002 +1.8976443429E+001
10407400000.000 +8.2323544047E-002 +1.6657813041E+001 +9.3498924418E-001 -3.1050428442E+001 +9.3304967368E-001 -3.0830055601E+001 +8.3526640835E-002 +1.8885353688E+001
10607350000.000 +8.2244371788E-002 +1.6499708987E+001 +9.3201039457E-001 -3.1784565550E+001 +9.3329258801E-001 -3.1873907610E+001 +8.4015315089E-002 +1.8391063855E+001
10807300000.000 +8.3991103413E-002 +1.5965232806E+001 +9.3221931858E-001 -3.2245915467E+001 +9.2709280817E-001 -3.2153593777E+001 +8.5582649963E-002 +1.8042408564E+001
11007250000.000 +8.4723789134E-002 +1.5438899795E+001 +9.3193991366E-001 -3.2803071876E+001 +9.3301553407E-001 -3.2694338971E+001 +8.6712666204E-002 +1.7447575550E+001
11207200000.000 +8.5875297402E-002 +1.4662043174E+001 +9.3268833783E-001 -3.3309552223E+001 +9.3104556208E-001 -3.3238020151E+001 +8.7855986381E-002 +1.7207275914E+001
11407150000.000 +8.6658326653E-002 +1.4483055606E+001 +9.2813730647E-001 -3.4060005285E+001 +9.3048131950E-001 -3.4017698294E+001 +8.9132988644E-002 +1.6432301304E+001
11607100000.000 +8.6904219395E-002 +1.3420044408E+001 +9.2971916034E-001 -3.4138612266E+001 +9.2694146103E-001 -3.4302793142E+001 +8.9556123949E-002 +1.5736748419E+001
11807050000.000 +8.7683997694E-002 +1.3050820990E+001 +9.3239179707E-001 -3.5125571963E+001 +9.3665185174E-001 -3.5210057861E+001 +9.0975858616E-002 +1.5238812352E+001
12007000000.000 +8.9406829990E-002 +1.2264377601E+001 +9.2750362814E-001 -3.5259364493E+001 +9.2466444119E-001 -3.5733830500E+001 +9.2666241861E-002 +1.4448803799E+001
12206950000.000 +8.9847069384E-002 +1.2327525431E+001 +9.3051388203E-001 -3.6097324201E+001 +9.3552816414E-001 -3.5973492722E+001 +9.3705125993E-002 +1.4370844857E+001
12406900000.000 +9.1205186607E-002 +1.1505660099E+001 +9.3071472256E-001 -3.6451397160E+001 +9.3250903450E-001 -3.7118690693E+001 +9.5282134788E-002 +1.3711630967E+001
12606850000.000 +9.1298235387E-002 +1.1789707622E+001 +9.3283185311E-001 -3.7254882197E+001 +9.3212896550E-001 -3.7452978612E+001 +9.5774184193E-002 +1.3312776042E+001
12806800000.000 +9.3844803387E-002 +1.2551102910E+001 +9.2960740209E-001 -3.7484328392E+001 +9.3035345633E-001 -3.8094472187E+001 +9.6615458594E-002 +1.2731341789E+001
13006750000.000 +9.7416790940E-002 +1.0441823354E+001 +9.3554190233E-001 -3.8528672507E+001 +9.3732059527E-001 -3.8744562292E+001 +9.7046348044E-002 +1.2216551317E+001
13206700000.000 +9.6592629451E-002 +9.5427670200E+000 +9.3098687461E-001 -3.9230153644E+001 +9.3084224573E-001 -3.9763646859E+001 +9.7253675028E-002 +1.2547995808E+001
13406650000.000 +9.6645853413E-002 +8.0299134419E+000 +9.3441047700E-001 -3.9762158832E+001 +9.2963892499E-001 -3.9555157410E+001 +9.9158645943E-002 +1.2101717680E+001
13606600000.000 +9.6408159095E-002 +7.4472094537E+000 +9.3168134446E-001 -4.0353838920E+001 +9.3412691638E-001 -4.0315465191E+001 +9.9574549205E-002 +1.1527021539E+001
13806550000.000 +9.8133664907E-002 +7.6764508738E+000 +9.2928995865E-001 -4.1110409577E+001 +9.2589877158E-001 -4.0943243208E+001 +1.0104101338E-001 +1.1804863267E+001
14006500000.000 +9.8567159279E-002 +6.8377404560E+000 +9.2714381039E-001 -4.1485073899E+001 +9.2880704398E-001 -4.1151503574E+001 +1.0245514216E-001 +1.0581418054E+001
14206450000.000 +9.9257490651E-002 +6.2283429240E+000 +9.3057089019E-001 -4.2025036301E+001 +9.3062799150E-001 -4.1698686509E+001 +1.0347432293E-001 +1.0438293959E+001
14406400000.000 +1.0136465283E-001 +5.7565716936E+000 +9.3156185676E-001 -4.2630440403E+001 +9.2760560868E-001 -4.1933745907E+001 +1.0501580865E-001 +9.8980006011E+000
14606350000.000 +1.0187105804E-001 +4.9231284227E+000 +9.2609043899E-001 -4.2930959824E+001 +9.2883398932E-001 -4.2573805007E+001 +1.0526059666E-001 +9.1335921580E+000
14806300000.000 +1.0174190684E-001 +4.2736170295E+000 +9.3285453816E-001 -4.3350546633E+001 +9.3010746827E-001 -4.3259139955E+001 +1.0646946043E-001 +9.0827262055E+000
15006250000.000 +1.0300689297E-001 +3.8287605743E+000 +9.2704492762E-001 -4.4103406969E+001 +9.3229754343E-001 -4.4264490089E+001 +1.0795422565E-001 +8.4899260255E+000
15206200000.000 +1.0213250616E-001 +3.5820716223E+000 +9.3261326763E-001 -4.4184988430E+001 +9.2679090954E-001 -4.4083356248E+001 +1.0742299030E-001 +8.4622680478E+000
15406150000.000 +1.0409727778E-001 +2.4248007692E+000 +9.3397360381E-001 -4.5245687581E+001 +9.4175865937E-001 -4.5140696571E+001 +1.1034657318E-001 +7.7605507602E+000
15606100000.000 +1.0430270970E-001 +1.5050756746E+000 +9.3280316776E-001 -4.5633848414E+001 +9.2832452083E-001 -4.6401215118E+001 +1.1095539976E-001 +7.0851833247E+000
15806050000.000 +1.0459964457E-001 +1.3516976294E+000 +9.3369424554E-001 -4.6612204299E+001 +9.3599160454E-001 -4.6430366399E+001 +1.1195748957E-001 +6.9201492385E+000
16006000000.000 +1.0445435073E-001 +5.5327182231E-001 +9.3649374839E-001 -4.6787064103E+001 +9.3222930843E-001 -4.7572042430E+001 +1.1283542628E-001 +6.3885082731E+000
16205950000.000 +1.0442126651E-001 +7.4825851923E-001 +9.3668474736E-001 -4.7760406957E+001 +9.2801913254E-001 -4.8147321104E+001 +1.1317731457E-001 +6.1535801313E+000
16405900000.000 +1.0686299510E-001 -9.8405995497E-001 +9.3028501007E-001 -4.7569145654E+001 +9.2243429888E-001 -4.9417728781E+001 +1.1619563468E-001 +4.5415914853E+000
16605850000.000 +1.0560465121E-001 -2.6565277566E-001 +9.3758260802E-001 -4.8873949610E+001 +9.3312490201E-001 -4.9096171270E+001 +1.1606743456E-001 +5.0265238379E+000
16805800000.000 +1.0851302125E-001 +4.5496717930E-001 +9.2591501715E-001 -4.9583189674E+001 +9.3221841710E-001 -5.0554506782E+001 +1.1708399784E-001 +5.2741181472E+000
17005750000.000 +1.0874065940E-001 -3.7237995130E-001 +9.3396381350E-001 -5.0357707332E+001 +9.2227880202E-001 -5.0089084832E+001 +1.1885434649E-001 +4.6217078277E+000
17205700000.000 +1.0910488921E-001 -7.7665937313E-001 +9.2797505738E-001 -5.0672160190E+001 +9.3120566945E-001 -5.1179284831E+001 +1.2002248268E-001 +3.8797964349E+000
17405650000.000 +1.1011559505E-001 -1.0321370451E+000 +9.3421825920E-001 -5.1422975589E+001 +9.2486859428E-001 -5.1553114315E+001 +1.2064486256E-001 +3.4691884025E+000
17605600000.000 +1.1215823773E-001 -2.1032938570E+000 +9.2307037038E-001 -5.1977586524E+001 +9.2799919144E-001 -5.1831253799E+001 +1.2270468402E-001 +2.4651365218E+000
17805550000.000 +1.1266576823E-001 -2.9326844307E+000 +9.3396519137E-001 -5.2545169266E+001 +9.2915098353E-001 -5.2088968461E+001 +1.2321180244E-001 +2.1853192261E+000
18005500000.000 +1.1311849747E-001 -3.2034875092E+000 +9.2503141222E-001 -5.3211884659E+001 +9.3496602881E-001 -5.3300314181E+001 +1.2347868111E-001 +1.8414833812E+000
18205450000.000 +1.1410585778E-001 -4.1038963518E+000 +9.2595599366E-001 -5.3362428976E+001 +9.3189606672E-001 -5.3493230661E+001 +1.2506683845E-001 +1.1038009092E+000
18405400000.000 +1.1321160809E-001 -4.4966678906E+000 +9.2810802266E-001 -5.4329430085E+001 +9.4310253886E-001 -5.3831333104E+001 +1.2595746626E-001 +5.7012631613E-001
18605350000.000 +1.1392962592E-001 -4.6029034150E+000 +9.2911350843E-001 -5.5108592761E+001 +9.3954760304E-001 -5.5314235733E+001 +1.2625467245E-001 +4.4246474720E-001
18805300000.000 +1.1521848215E-001 -5.8887198287E+000 +9.3028550126E-001 -5.5156277401E+001 +9.2044360095E-001 -5.5426694891E+001 +1.2788734017E-001 -1.1773284684E-001
19005250000.000 +1.1567263366E-001 -6.0341065275E+000 +9.3448112311E-001 -5.5661431486E+001 +9.3971604578E-001 -5.5796413742E+001 +1.2949578350E-001 -1.6702133279E-001
19205200000.000 +1.1448263284E-001 -7.2361332526E+000 +9.3825344881E-001 -5.6202932362E+001 +9.2901891248E-001 -5.7643951576E+001 +1.3018299922E-001 -1.3936171343E+000
19405150000.000 +1.1553792841E-001 -6.9221273023E+000 +9.3675184803E-001 -5.7082971010E+001 +9.2124881612E-001 -5.7778674234E+001 +1.2998096810E-001 -1.5765847467E+000
19605100000.000 +1.1507146234E-001 -7.7238324445E+000 +9.4174205542E-001 -5.7299755889E+001 +9.1902657261E-001 -5.8357996934E+001 +1.3024637643E-001 -2.2467602129E+000
19805050000.000 +1.1673418030E-001 -7.5198179046E+000 +9.3793391024E-001 -5.8588199119E+001 +9.2901580955E-001 -5.9033185229E+001 +1.3201731882E-001 -2.3190991805E+000
20005000000.000 +1.2009973445E-001 -8.5032110053E+000 +9.2945751936E-001 -5.8890581576E+001 +9.1976535176E-001 -6.0042144822E+001 +1.3354637913E-001 -2.7335432459E+000
20204950000.000 +1.1916493688E-001 -8.3022594846E+000 +9.3972688530E-001 -5.9868405565E+001 +9.2487370424E-001 -5.9592425179E+001 +1.3497778973E-001 -2.8243512311E+000
20404900000.000 +1.2037911575E-001 -8.7434752461E+000 +9.3440363961E-001 -6.0330735020E+001 +9.2403461454E-001 -6.1198915357E+001 +1.3485389239E-001 -3.9062779832E+000
20604850000.000 +1.2354810424E-001 -9.4421492639E+000 +9.3012762708E-001 -6.1083654719E+001 +9.0892382688E-001 -6.0755398294E+001 +1.3718468579E-001 -4.0922874727E+000
20804800000.000 +1.2334250390E-001 -9.8527481302E+000 +9.2333403954E-001 -6.1579044040E+001 +9.2949709977E-001 -6.1486940479E+001 +1.3793770945E-001 -4.9201731817E+000
21004750000.000 +1.2393148771E-001 -1.0358124678E+001 +9.2959348252E-001 -6.2351377631E+001 +9.2373719159E-001 -6.2288209238E+001 +1.3885656339E-001 -5.1978266713E+000
21204700000.000 +1.2568286463E-001 -1.0952887043E+001 +9.1589113119E-001 -6.2614969227E+001 +9.3160677981E-001 -6.2808552518E+001 +1.4003819179E-001 -5.8792095108E+000
21404650000.000 +1.2601292274E-001 -1.1648805934E+001 +9.2280381430E-001 -6.2962605140E+001 +9.2551717940E-001 -6.2958039176E+001 +1.4039179191E-001 -6.1048865419E+000
21604600000.000 +1.2385270005E-001 -1.1468593186E+001 +9.1371939026E-001 -6.4265372909E+001 +9.4604724482E-001 -6.3714713363E+001 +1.3942847151E-001 -6.7037188796E+000
21804550000.000 +1.2772512866E-001 -1.2744812987E+001 +9.2100910134E-001 -6.4176620057E+001 +9.2768170392E-001 -6.4761185132E+001 +1.4291656561E-001 -7.2868343671E+000
22004500000.000 +1.2638343230E-001 -1.2937949062E+001 +9.2443990190E-001 -6.4940625845E+001 +9.3595060002E-001 -6.4031945844E+001 +1.4321604767E-001 -7.5906295332E+000
22204450000.000 +1.2880853873E-001 -1.3542549970E+001 +9.2715818576E-001 -6.5223803637E+001 +9.3793472587E-001 -6.5508561751E+001 +1.4528045763E-001 -7.5075708347E+000
22404400000.000 +1.2893055837E-001 -1.3849412304E+001 +9.2217080282E-001 -6.6251445608E+001 +9.2824951757E-001 -6.6622492923E+001 +1.4584868917E-001 -8.2334333210E+000
22604350000.000 +1.2974451791E-001 -1.4749947277E+001 +9.2831115300E-001 -6.6380076825E+001 +9.2610882199E-001 -6.7013530704E+001 +1.4630987474E-001 -8.7865870077E+000
22804300000.000 +1.2908268504E-001 -1.5281483537E+001 +9.3353559289E-001 -6.7595713225E+001 +9.3091465674E-001 -6.8224375757E+001 +1.4680977761E-001 -9.4028889655E+000
23004250000.000 +1.2979323227E-001 -1.5355906897E+001 +9.3335245622E-001 -6.8189752217E+001 +9.1333903758E-001 -6.8864681343E+001 +1.4758753685E-001 -9.8136689227E+000
23204200000.000 +1.3098052574E-001 -1.6378607821E+001 +9.3090798085E-001 -6.8578344025E+001 +9.0906578343E-001 -6.9320036141E+001 +1.4853333402E-001 -1.0083417934E+001
23404150000.000 +1.3127557027E-001 -1.6735698009E+001 +9.3803083735E-001 -6.9930183009E+001 +9.2133977413E-001 -6.9627615662E+001 +1.5002686048E-001 -1.0094161851E+001
23604100000.000 +1.3204047885E-001 -1.7594824115E+001 +9.2758736881E-001 -6.9966580337E+001 +9.1253021262E-001 -7.1757083555E+001 +1.5022737765E-001 -1.0949144780E+001
23804050000.000 +1.3349919736E-001 -1.6569848436E+001 +9.3743135000E-001 -7.0825658119E+001 +8.9267315619E-001 -7.0334588512E+001 +1.5097984904E-001 -9.8769355631E+000
24004000000.000 +1.3488485623E-001 -1.8357956855E+001 +9.2486727594E-001 -7.1120246401E+001 +9.1332209153E-001 -7.2170232385E+001 +1.5266300157E-001 -1.1652067462E+001
24203950000.000 +1.3688147261E-001 -1.7459837411E+001 +9.2465348210E-001 -7.2305230570E+001 +8.9772798281E-001 -7.2907476386E+001 +1.5344359446E-001 -1.1425931175E+001
24403900000.000 +1.3826295653E-001 -2.0548048946E+001 +9.1413200488E-001 -7.2221102815E+001 +9.0799700909E-001 -7.2837501930E+001 +1.5676891735E-001 -1.2741527400E+001
24603850000.000 +1.3607510219E-001 -2.0601802525E+001 +9.2463221790E-001 -7.2989444094E+001 +9.1038651372E-001 -7.2998974893E+001 +1.5683855404E-001 -1.3374356118E+001
24803800000.000 +1.3853382112E-001 -2.1161469178E+001 +9.1150682112E-001 -7.3222969158E+001 +9.1288583194E-001 -7.4777650343E+001 +1.5937891696E-001 -1.3996654502E+001
25003750000.000 +1.3494612311E-001 -2.1663967182E+001 +9.2398691500E-001 -7.3694923118E+001 +8.9441167718E-001 -7.4134754603E+001 +1.5759144348E-001 -1.4830448505E+001
25203700000.000 +1.3685296686E-001 -2.1548729413E+001 +9.1710895675E-001 -7.4766346048E+001 +9.2683230027E-001 -7.4275592428E+001 +1.6028858690E-001 -1.5432779804E+001
25403650000.000 +1.3983229975E-001 -2.2131647981E+001 +9.0855390478E-001 -7.5070900766E+001 +9.0880042466E-001 -7.5757537819E+001 +1.6082054187E-001 -1.5980291647E+001
25603600000.000 +1.3844257950E-001 -2.3559090809E+001 +9.0656420696E-001 -7.5414231678E+001 +9.0716356384E-001 -7.4822539699E+001 +1.6179190960E-001 -1.7075725845E+001
25803550000.000 +1.4043839455E-001 -2.3265839116E+001 +9.0911787804E-001 -7.5830717298E+001 +9.1794620383E-001 -7.6169201018E+001 +1.6193756279E-001 -1.6867793638E+001
26003500000.000 +1.4142136675E-001 -2.4070279086E+001 +9.0907551626E-001 -7.7214585519E+001 +9.1548981326E-001 -7.6305202762E+001 +1.6279306548E-001 -1.7867815150E+001
26203450000.000 +1.4115758032E-001 -2.4901261145E+001 +9.0632599055E-001 -7.7386875919E+001 +9.1380889278E-001 -7.6699854801E+001 +1.6323506489E-001 -1.8304782842E+001
26403400000.000 +1.4289679505E-001 -2.4990651274E+001 +9.1920354153E-001 -7.8145618327E+001 +9.1059205056E-001 -7.6920564321E+001 +1.6532685779E-001 -1.8300484633E+001
26603350000.000 +1.4387444943E-001 -2.5425096384E+001 +9.0627696805E-001 -7.8233561747E+001 +9.2017410928E-001 -7.9091306335E+001 +1.6538223249E-001 -1.8877897731E+001
26803300000.000 +1.4249632043E-001 -2.6173130754E+001 +9.1730281182E-001 -7.8764417771E+001 +9.0687842524E-001 -7.8879362025E+001 +1.6588999772E-001 -1.9380061106E+001
27003250000.000 +1.4348584975E-001 -2.6620275401E+001 +9.1602323789E-001 -7.9694792063E+001 +9.1696585030E-001 -7.9891700016E+001 +1.6718336291E-001 -1.9658102099E+001
27203200000.000 +1.4341714555E-001 -2.6202542274E+001 +9.2296875463E-001 -8.0637428330E+001 +8.8895211348E-001 -8.1317190413E+001 +1.6521530358E-001 -1.9820052953E+001
27403150000.000 +1.4439205159E-001 -2.7543852529E+001 +9.1645059189E-001 -8.0832049321E+001 +8.8636187374E-001 -8.1637089148E+001 +1.6775100309E-001 -2.0690297702E+001
27603100000.000 +1.4423724973E-001 -2.6788141211E+001 +9.2636510771E-001 -8.1876462318E+001 +8.8851889684E-001 -8.2034796039E+001 +1.6690827729E-001 -2.0447960299E+001
27803050000.000 +1.4658885334E-001 -2.6873214071E+001 +9.2250240491E-001 -8.2850889343E+001 +8.8147322629E-001 -8.2885648937E+001 +1.6772261640E-001 -2.0517087420E+001
28003000000.000 +1.4663108289E-001 -2.7020485843E+001 +9.2629838972E-001 -8.3240061458E+001 +8.7386865368E-001 -8.3046953509E+001 +1.6817720387E-001 -2.0876647542E+001
28202950000.000 +1.4984217816E-001 -2.8129973249E+001 +9.2382737000E-001 -8.3967593107E+001 +8.8207257236E-001 -8.3105061826E+001 +1.7074001271E-001 -2.1756869866E+001
28402900000.000 +1.4888917805E-001 -2.9588576567E+001 +9.0780256236E-001 -8.4249429438E+001 +9.1292197223E-001 -8.4448179100E+001 +1.7216295536E-001 -2.3276488069E+001
28602850000.000 +1.5162049031E-001 -3.1258939709E+001 +8.9938644362E-001 -8.4504877225E+001 +8.8880520593E-001 -8.4736271490E+001 +1.7432855412E-001 -2.4148781378E+001
28802800000.000 +1.5021101812E-001 -3.1476085124E+001 +9.0240094242E-001 -8.4905275390E+001 +9.0677149569E-001 -8.4291280061E+001 +1.7488933404E-001 -2.4939208003E+001
29002750000.000 +1.5207506349E-001 -3.1673160985E+001 +9.0831920196E-001 -8.5226723548E+001 +9.0798938204E-001 -8.6397539624E+001 +1.7609345529E-001 -2.5678225648E+001
29202700000.000 +1.5279509384E-001 -3.2558585011E+001 +9.0143540642E-001 -8.5466536899E+001 +9.0450695326E-001 -8.6775141127E+001 +1.7731074846E-001 -2.6506937633E+001
29402650000.000 +1.5333801290E-001 -3.3117127948E+001 +9.0758505758E-001 -8.5718443481E+001 +9.0796435658E-001 -8.7001532820E+001 +1.7870292740E-001 -2.7098447482E+001
29602600000.000 +1.5447568485E-001 -3.3548464385E+001 +9.0939138744E-001 -8.6536902942E+001 +9.0964871377E-001 -8.7926256897E+001 +1.7950642127E-001 -2.7784259922E+001
29802550000.000 +1.5348693736E-001 -3.5438790321E+001 +9.0700968678E-001 -8.6618032599E+001 +8.9228817996E-001 -8.8731012067E+001 +1.7977014865E-001 -2.9157291264E+001
30002500000.000 +1.5451391991E-001 -3.4330930804E+001 +9.1540763263E-001 -8.7635450898E+001 +8.9812583859E-001 -8.7855498772E+001 +1.7881557922E-001 -2.8545319267E+001
30202450000.000 +1.5649585188E-001 -3.5014795239E+001 +9.0309969666E-001 -8.8802583762E+001 +9.1368671200E-001 -8.9522505775E+001 +1.7903262950E-001 -2.9243227703E+001
30402400000.000 +1.5613682111E-001 -3.5469191975E+001 +9.1453525815E-001 -8.9707041460E+001 +8.7445533660E-001 -8.9651064236E+001 +1.7829430013E-001 -2.9441934204E+001
30602350000.000 +1.6009261209E-001 -3.7521251037E+001 +9.0554022324E-001 -9.0693519756E+001 +8.8618850928E-001 -8.8664440103E+001 +1.8182032853E-001 -3.0272463616E+001
30802300000.000 +1.6061880271E-001 -3.6973985297E+001 +9.1022235516E-001 -9.1326106773E+001 +8.7742345880E-001 -9.0280089147E+001 +1.7989823469E-001 -3.0246053086E+001
31002250000.000 +1.6162506037E-001 -3.9754564766E+001 +8.8640535144E-001 -9.1941493990E+001 +8.8206866011E-001 -9.0395989533E+001 +1.8168373926E-001 -3.2171573326E+001
31202200000.000 +1.6118858295E-001 -3.8774871790E+001 +9.0675376096E-001 -9.2264361889E+001 +8.7872182454E-001 -9.1556392177E+001 +1.8088057246E-001 -3.1919733828E+001
31402150000.000 +1.6144565330E-001 -3.9891511776E+001 +8.9248530028E-001 -9.3466824308E+001 +8.9723862069E-001 -9.2088787602E+001 +1.8091380880E-001 -3.3152556883E+001
31602100000.000 +1.6288572985E-001 -4.0666287401E+001 +9.0092651389E-001 -9.3159668589E+001 +8.6606743934E-001 -9.3738480358E+001 +1.8028519872E-001 -3.3638038786E+001
31802050000.000 +1.6065132283E-001 -4.3513785383E+001 +8.8057033767E-001 -9.4037475774E+001 +8.9269325767E-001 -9.1840396908E+001 +1.8119744513E-001 -3.5646761464E+001
32002000000.000 +1.6209697666E-001 -4.2077247273E+001 +9.0182371603E-001 -9.3971021847E+001 +8.9076193287E-001 -9.4458638118E+001 +1.7993233957E-001 -3.5146215966E+001
32201950000.000 +1.6231076539E-001 -4.2975033010E+001 +8.8956544570E-001 -9.4630307875E+001 +8.9374095641E-001 -9.4310211053E+001 +1.8080004005E-001 -3.5705681370E+001
32401900000.000 +1.6099916851E-001 -4.3426340539E+001 +9.1259166124E-001 -9.4272446917E+001 +8.8505068646E-001 -9.5375035349E+001 +1.7968164390E-001 -3.6564222558E+001
32601850000.000 +1.6494756789E-001 -4.4007805058E+001 +8.9654405512E-001 -9.5863595242E+001 +8.9851573983E-001 -9.5551911273E+001 +1.8134828818E-001 -3.6762179379E+001
32801800000.000 +1.6612205519E-001 -4.5109696279E+001 +9.0069450546E-001 -9.5732633685E+001 +8.9499102429E-001 -9.7248318442E+001 +1.8062977935E-001 -3.7462059049E+001
33001750000.000 +1.6581564274E-001 -4.5535153814E+001 +9.0283219868E-001 -9.6525766564E+001 +8.9532336321E-001 -9.7142253325E+001 +1.8149500648E-001 -3.7750950344E+001
33201700000.000 +1.6607159765E-001 -4.6621479947E+001 +9.0581498148E-001 -9.6730455493E+001 +8.9786854079E-001 -9.7611801608E+001 +1.8138432877E-001 -3.8609724248E+001
33401650000.000 +1.6645593354E-001 -4.7707504684E+001 +9.0331915857E-001 -9.7311192246E+001 +8.9310733798E-001 -9.8178826715E+001 +1.8152018953E-001 -3.8921247408E+001
33601600000.000 +1.6745342030E-001 -4.8556752999E+001 +9.0188572176E-001 -9.8263983171E+001 +8.8598675438E-001 -9.8463770137E+001 +1.8151433176E-001 -3.9616723910E+001
33801550000.000 +1.6820813936E-001 -4.9666838077E+001 +9.0000338034E-001 -9.9109669564E+001 +8.8801754721E-001 -9.8988226788E+001 +1.8148731167E-001 -4.0094926085E+001
34001500000.000 +1.6746039899E-001 -5.1455657956E+001 +8.9554199847E-001 -9.9384022640E+001 +8.7450632293E-001 -9.9248906804E+001 +1.8044573111E-001 -4.1147423183E+001
34201450000.000 +1.6523788617E-001 -5.2264401927E+001 +9.0023782683E-001 -9.9597561985E+001 +8.7541223196E-001 -9.9961665386E+001 +1.8053972199E-001 -4.1793846781E+001
34401400000.000 +1.6690408349E-001 -5.3202086672E+001 +8.9466249762E-001 -1.0060884632E+002 +8.7852620871E-001 -1.0049966504E+002 +1.8054785513E-001 -4.2387661687E+001
34601350000.000 +1.6737015460E-001 -5.3801976849E+001 +8.9522452728E-001 -1.0147505776E+002 +8.7717057812E-001 -1.0179065989E+002 +1.8110716707E-001 -4.2653131604E+001
34801300000.000 +1.6631389422E-001 -5.4535867597E+001 +8.9772356104E-001 -1.0191969483E+002 +8.5840510662E-001 -1.0139535543E+002 +1.8069845608E-001 -4.3216726967E+001
35001250000.000 +1.6950605993E-001 -5.6168705354E+001 +8.9409226495E-001 -1.0296532102E+002 +8.6816004982E-001 -1.0137099163E+002 +1.8192655009E-001 -4.3650989764E+001
35201200000.000 +1.6786178043E-001 -5.7076738101E+001 +8.8957398499E-001 -1.0317223583E+002 +8.6547861876E-001 -1.0333170055E+002 +1.8136137140E-001 -4.4599506530E+001
35401150000.000 +1.6848200309E-001 -5.7729128134E+001 +8.9023384541E-001 -1.0403843365E+002 +8.7294806475E-001 -1.0339518131E+002 +1.8181207401E-001 -4.4944862893E+001
35601100000.000 +1.6824941168E-001 -5.9028386748E+001 +8.9165798271E-001 -1.0438724500E+002 +8.7313655144E-001 -1.0378834239E+002 +1.8126178309E-001 -4.5662196481E+001
35801050000.000 +1.7016005708E-001 -6.0282750335E+001 +8.8232613025E-001 -1.0533427720E+002 +8.6949336037E-001 -1.0486133585E+002 +1.8159991089E-001 -4.6368286552E+001
36001000000.000 +1.6574675573E-001 -6.1456062147E+001 +8.8870893921E-001 -1.0503000372E+002 +8.6524252317E-001 -1.0598755896E+002 +1.8095253241E-001 -4.7508568026E+001
36200950000.000 +1.6505409154E-001 -6.2781256974E+001 +8.8533004207E-001 -1.0650269569E+002 +8.8232002158E-001 -1.0509074518E+002 +1.8013916051E-001 -4.7901305840E+001
36400900000.000 +1.6196903356E-001 -6.3260058434E+001 +8.8747374024E-001 -1.0582100971E+002 +8.8725916843E-001 -1.0680279513E+002 +1.7900076699E-001 -4.8834198685E+001
36600850000.000 +1.5972098954E-001 -6.5494231519E+001 +8.8280713011E-001 -1.0649787657E+002 +8.6889491663E-001 -1.0635830552E+002 +1.7819271747E-001 -5.0162086560E+001
36800800000.000 +1.5706601969E-001 -6.5215262255E+001 +8.9844471169E-001 -1.0634340437E+002 +8.8859523215E-001 -1.0737674750E+002 +1.7727185507E-001 -4.9982878351E+001
37000750000.000 +1.5447626106E-001 -6.6330742751E+001 +8.9185652529E-001 -1.0728208355E+002 +8.8762128630E-001 -1.0749203327E+002 +1.7657778899E-001 -5.0394745811E+001
37200700000.000 +1.4831360068E-001 -6.7199525868E+001 +9.0094315146E-001 -1.0667312814E+002 +8.8125253060E-001 -1.0784790516E+002 +1.7434882240E-001 -5.0979113113E+001
37400650000.000 +1.4838340899E-001 -6.6893003319E+001 +9.0247325240E-001 -1.0826554194E+002 +8.7981735990E-001 -1.0798816003E+002 +1.7597628791E-001 -5.1067562313E+001
37600600000.000 +1.4659890546E-001 -6.7676256652E+001 +9.0866380643E-001 -1.0892624426E+002 +8.8045409797E-001 -1.0929563954E+002 +1.7413316682E-001 -5.1834719388E+001
37800550000.000 +1.4619725807E-001 -6.7755445360E+001 +9.0611826180E-001 -1.0996984474E+002 +8.6625817127E-001 -1.0914040367E+002 +1.7454742171E-001 -5.1647109368E+001
38000500000.000 +1.4535841921E-001 -6.8631992081E+001 +9.0666623552E-001 -1.1054470383E+002 +8.7783364059E-001 -1.0866518552E+002 +1.7466672593E-001 -5.1763754951E+001
38200450000.000 +1.4540017564E-001 -6.9544233231E+001 +8.9607177415E-001 -1.1191855407E+002 +8.7534449015E-001 -1.1039171243E+002 +1.7389845274E-001 -5.2876612452E+001
38400400000.000 +1.4197165844E-001 -7.1632319885E+001 +8.8932882203E-001 -1.1185131618E+002 +8.5769323342E-001 -1.1017901886E+002 +1.7231254860E-001 -5.3780830784E+001
38600350000.000 +1.3999022800E-001 -7.0169927015E+001 +8.9223589590E-001 -1.1272230459E+002 +8.7838635488E-001 -1.1128505976E+002 +1.7253339017E-001 -5.3821916085E+001
38800300000.000 +1.3816690398E-001 -7.3390971114E+001 +8.7278747277E-001 -1.1307696731E+002 +8.6547300631E-001 -1.1162455642E+002 +1.7196302597E-001 -5.5895583475E+001
39000250000.000 +1.3635458880E-001 -7.3557342651E+001 +8.7502842904E-001 -1.1343867290E+002 +8.6105129102E-001 -1.1299899660E+002 +1.7305568591E-001 -5.6359853982E+001
39200200000.000 +1.3680522777E-001 -7.4066789114E+001 +8.6587313163E-001 -1.1452982144E+002 +8.5071770258E-001 -1.1298692065E+002 +1.7479940467E-001 -5.7234939621E+001
39400150000.000 +1.2897494372E-001 -7.2201666947E+001 +8.7023061577E-001 -1.1371523508E+002 +8.6906513980E-001 -1.1437339215E+002 +1.7295021851E-001 -5.7456754902E+001
39600100000.000 +1.2451844190E-001 -7.3650700132E+001 +8.6773253879E-001 -1.1378633759E+002 +8.5629407994E-001 -1.1389212626E+002 +1.7083498236E-001 -5.9311522155E+001
39800050000.000 +1.2555788939E-001 -6.8256914578E+001 +8.9182457388E-001 -1.1404721673E+002 +8.8562455193E-001 -1.1508762447E+002 +1.7303721418E-001 -5.7909508735E+001
40000000000.000 +1.2747950964E-001 -6.8523722318E+001 +8.9405576418E-001 -1.1543716849E+002 +8.7160666669E-001 -1.1660903452E+002 +1.7403907362E-001 -5.9209643801E+001
