# Supplementary material for: Conductivity and radio frequency performance data for silver nanoparticle inks deposited via aerosol jet deposition and processed under varying conditions
Source: Data Brief. 2020 Sep 24;33:106331. doi: 10.1016/j.dib.2020.106331 (PMC7560714; doi:10.1016/j.dib.2020.106331)
Supplement: Supplementary file 3 [file mmc3.zip › Sintering Study/ANP Ink/RF Data/ANP_10_01.S2P]

!  2-Port S-parameters saved by WinCal
! VAR MeasName=S-Parameters (CALIBRATED_DATA) read from VNA (E8364B)
! VAR MeasDate=11/22/2017 4:14:49 PM
! VAR NAME=AFRL171016_06_01
! VAR FILENAME=AFRL171016_06_01.S2P
! VAR DATE=11/22/2017 4:14:49 PM
! VAR PHYS_PORTS=1,2
! VAR ObjTypeName=DATASET
! VAR IndexType=Frequency
!
# Hz S MA R 50
10000000.000 +5.3487202483E-002 -2.3123788490E+000 +9.4229953718E-001 +2.7882423049E-002 +9.4532842976E-001 -1.5793922804E-001 +5.4787254361E-002 +3.0370462321E-001
209950000.000 +5.4139741447E-002 +2.8924157583E-001 +9.4315363951E-001 -6.7415800909E-001 +9.4460878631E-001 -6.7373454178E-001 +5.4018663536E-002 +4.8736287791E-001
409900000.000 +5.4319106899E-002 +7.2435271819E-001 +9.4325100465E-001 -1.2941792445E+000 +9.4462432548E-001 -1.3100287868E+000 +5.4496897056E-002 +5.7956738305E-001
609850000.000 +5.4289851196E-002 +1.0352804810E+000 +9.4309626788E-001 -1.9718004945E+000 +9.4456958591E-001 -1.9855743081E+000 +5.4305993379E-002 +4.0495133397E-001
809800000.000 +5.4296635221E-002 +2.1854037680E+000 +9.4289323107E-001 -2.5998977304E+000 +9.4388122145E-001 -2.6126021045E+000 +5.3914714165E-002 +1.7658372269E+000
1009750000.000 +5.3869194347E-002 +1.8705708510E+000 +9.4196061391E-001 -3.2098787523E+000 +9.4264203898E-001 -3.2183099770E+000 +5.3514031096E-002 +2.3010705755E+000
1209700000.000 +5.4291431020E-002 +2.8693992652E+000 +9.4185929579E-001 -3.8027421976E+000 +9.4272862399E-001 -3.8142931827E+000 +5.4291684280E-002 +3.2524632215E+000
1409650000.000 +5.4744364628E-002 +3.1634011280E+000 +9.4114365607E-001 -4.4275849470E+000 +9.4258981502E-001 -4.4380438021E+000 +5.4651902183E-002 +3.5754965697E+000
1609600000.000 +5.4828357154E-002 +3.6142124814E+000 +9.4103526428E-001 -5.0555703058E+000 +9.4246455751E-001 -5.0756904545E+000 +5.5355831351E-002 +3.1538305764E+000
1809550000.000 +5.4320624230E-002 +3.2701445901E+000 +9.3994577497E-001 -5.6968256037E+000 +9.4098400610E-001 -5.6987849206E+000 +5.4755614791E-002 +2.9253225357E+000
2009500000.000 +5.4027355927E-002 +4.8357657258E+000 +9.3851288350E-001 -6.2753730238E+000 +9.3982333806E-001 -6.3044287973E+000 +5.4263359051E-002 +3.9889312152E+000
2209450000.000 +5.4687030576E-002 +6.0296769414E+000 +9.3807999559E-001 -6.8549466968E+000 +9.3947165032E-001 -6.8587888251E+000 +5.4688483981E-002 +5.2240921060E+000
2409400000.000 +5.5464596765E-002 +6.1804066043E+000 +9.3770569950E-001 -7.4627939829E+000 +9.3937786848E-001 -7.4833027652E+000 +5.5266742340E-002 +5.5230903110E+000
2609350000.000 +5.6012289416E-002 +7.0017113900E+000 +9.3744770062E-001 -8.0190611333E+000 +9.3935705461E-001 -8.0805499196E+000 +5.5973774942E-002 +6.3385271147E+000
2809300000.000 +5.6659357046E-002 +7.4788436292E+000 +9.3746941880E-001 -8.6568887124E+000 +9.3839702761E-001 -8.6384546983E+000 +5.6634934737E-002 +6.7682041116E+000
3009250000.000 +5.6749260111E-002 +7.2589893957E+000 +9.3652895553E-001 -9.2204381777E+000 +9.3801789983E-001 -9.2708248387E+000 +5.6616879353E-002 +6.6049924393E+000
3209200000.000 +5.7254418460E-002 +8.2473207854E+000 +9.3592601698E-001 -9.8137827457E+000 +9.3664701458E-001 -9.8008394879E+000 +5.6669913586E-002 +7.4299736877E+000
3409150000.000 +5.7847682656E-002 +8.8267798954E+000 +9.3573323014E-001 -1.0411458395E+001 +9.3619163653E-001 -1.0382050433E+001 +5.7237228474E-002 +8.0384724399E+000
3609100000.000 +5.8254795280E-002 +8.5678356173E+000 +9.3469598524E-001 -1.0942104385E+001 +9.3585701155E-001 -1.0942251548E+001 +5.7680689041E-002 +8.2514150798E+000
3809050000.000 +5.9187916951E-002 +9.3183989791E+000 +9.3434269308E-001 -1.1516314242E+001 +9.3604881635E-001 -1.1573750584E+001 +5.8723807644E-002 +8.7535389812E+000
4009000000.000 +5.9980675771E-002 +9.7957236347E+000 +9.3388389259E-001 -1.2149378697E+001 +9.3512211664E-001 -1.2166158655E+001 +5.9479056822E-002 +8.9168585502E+000
4208950000.000 +6.0527374712E-002 +9.2157659358E+000 +9.3358817241E-001 -1.2695335739E+001 +9.3510192857E-001 -1.2683643400E+001 +5.9749323057E-002 +8.7008055124E+000
4408900000.000 +6.1443395055E-002 +9.5426138848E+000 +9.3299346081E-001 -1.3309969998E+001 +9.3471810001E-001 -1.3309008644E+001 +6.0568583443E-002 +9.1414497554E+000
4608850000.000 +6.2349290644E-002 +1.0207535543E+001 +9.3288304421E-001 -1.3844279539E+001 +9.3448858624E-001 -1.3881313192E+001 +6.1330613893E-002 +9.5481639995E+000
4808800000.000 +6.3013239936E-002 +1.0428827653E+001 +9.3190806854E-001 -1.4425474351E+001 +9.3369168291E-001 -1.4468396090E+001 +6.2044480093E-002 +9.7401094375E+000
5008750000.000 +6.4218197996E-002 +1.0577232692E+001 +9.3226360837E-001 -1.4988417988E+001 +9.3477520819E-001 -1.5026385478E+001 +6.3068958921E-002 +9.7236983585E+000
5208700000.000 +6.4899207109E-002 +1.1087849323E+001 +9.3178670822E-001 -1.5574440608E+001 +9.3318891350E-001 -1.5661455330E+001 +6.4028932595E-002 +1.0284021606E+001
5408650000.000 +6.5612061631E-002 +1.0658777390E+001 +9.3167222995E-001 -1.6142144178E+001 +9.3301681944E-001 -1.6192059520E+001 +6.4741942783E-002 +9.8842141613E+000
5608600000.000 +6.6945284063E-002 +1.0416962495E+001 +9.3146481622E-001 -1.6724329686E+001 +9.3416716467E-001 -1.6808049454E+001 +6.5913602494E-002 +1.0216849410E+001
5808550000.000 +6.7344242988E-002 +1.0667722086E+001 +9.3134691205E-001 -1.7331111974E+001 +9.3335814291E-001 -1.7382648385E+001 +6.6650919328E-002 +9.9632390721E+000
6008500000.000 +6.7843137273E-002 +1.0260719446E+001 +9.3103374394E-001 -1.7900457655E+001 +9.3210027820E-001 -1.7946511462E+001 +6.7097203764E-002 +9.5596554948E+000
6208450000.000 +6.8942841489E-002 +1.0411470362E+001 +9.3060889051E-001 -1.8495410707E+001 +9.3208394945E-001 -1.8526467927E+001 +6.7803154862E-002 +9.2453112259E+000
6408400000.000 +6.9654318376E-002 +1.0392378674E+001 +9.2997707952E-001 -1.9079427235E+001 +9.3199436375E-001 -1.9157766783E+001 +6.8720732690E-002 +9.1937591006E+000
6608350000.000 +7.0516918832E-002 +1.0104283346E+001 +9.2913359140E-001 -1.9660651496E+001 +9.3084396500E-001 -1.9713648976E+001 +6.9316860497E-002 +8.6108633226E+000
6808300000.000 +7.2046675219E-002 +9.6927687830E+000 +9.2963260220E-001 -2.0239118696E+001 +9.3203697532E-001 -2.0221826395E+001 +7.0587629379E-002 +8.5565747519E+000
7008250000.000 +7.2721163757E-002 +9.9195929556E+000 +9.2870245185E-001 -2.0828632337E+001 +9.3161632641E-001 -2.0961291460E+001 +7.1180421262E-002 +8.3915708292E+000
7208200000.000 +7.2904420166E-002 +9.4761419217E+000 +9.2826798031E-001 -2.1419469173E+001 +9.2987007729E-001 -2.1454853782E+001 +7.1213759852E-002 +7.8127337939E+000
7408150000.000 +7.4197331623E-002 +9.1919184121E+000 +9.2749287606E-001 -2.2018811354E+001 +9.3050358479E-001 -2.2071194574E+001 +7.2044927158E-002 +7.6875024335E+000
7608100000.000 +7.4613873997E-002 +9.0189789145E+000 +9.2736261002E-001 -2.2570641202E+001 +9.2813204485E-001 -2.2642864591E+001 +7.2275403734E-002 +7.3460313637E+000
7808050000.000 +7.5349264497E-002 +8.5115002368E+000 +9.2653311216E-001 -2.3124261021E+001 +9.2751197975E-001 -2.3231433575E+001 +7.2893520508E-002 +6.7716515507E+000
8008000000.000 +7.6589412424E-002 +8.3182287183E+000 +9.2620726635E-001 -2.3689276701E+001 +9.2784021932E-001 -2.3756766465E+001 +7.3655925028E-002 +6.4526614013E+000
8207950000.000 +7.6419433887E-002 +8.2525180803E+000 +9.2572043992E-001 -2.4336129785E+001 +9.2902449037E-001 -2.4464401943E+001 +7.4286902403E-002 +6.7165980867E+000
8407900000.000 +7.7356711533E-002 +8.0083981148E+000 +9.2493176645E-001 -2.4843855432E+001 +9.2575688271E-001 -2.4931075617E+001 +7.4653790680E-002 +6.2892446736E+000
8607850000.000 +7.8897095958E-002 +7.6589662136E+000 +9.2541201055E-001 -2.5389301016E+001 +9.2893502663E-001 -2.5352334822E+001 +7.5506125940E-002 +6.6805039097E+000
8807800000.000 +8.0472820078E-002 +8.2989486197E+000 +9.2468788498E-001 -2.6020925986E+001 +9.2736053733E-001 -2.6193414084E+001 +7.7030164461E-002 +6.5311233301E+000
9007750000.000 +8.0449798566E-002 +7.5650726538E+000 +9.2351073528E-001 -2.6548015666E+001 +9.2508344570E-001 -2.6620506967E+001 +7.7271507609E-002 +5.5449037389E+000
9207700000.000 +8.2016024055E-002 +7.2213559785E+000 +9.2302270191E-001 -2.7132875749E+001 +9.2733033013E-001 -2.7234710814E+001 +7.8602280846E-002 +5.2816174472E+000
9407650000.000 +8.3324572355E-002 +7.4675977322E+000 +9.2324710072E-001 -2.7688823606E+001 +9.2676609308E-001 -2.7877622270E+001 +7.9246809361E-002 +5.1759816055E+000
9607600000.000 +8.3672992793E-002 +6.7144000379E+000 +9.2232977367E-001 -2.8271897063E+001 +9.2500917729E-001 -2.8463961593E+001 +7.9556384057E-002 +4.6501332585E+000
9807550000.000 +8.5245586562E-002 +5.9432679686E+000 +9.2222333575E-001 -2.8864847608E+001 +9.2469962783E-001 -2.8966104674E+001 +8.0737119221E-002 +4.0962362163E+000
10007500000.000 +8.5573797945E-002 +5.3666925888E+000 +9.2137020342E-001 -2.9520074502E+001 +9.2612229633E-001 -2.9633421925E+001 +8.1271987348E-002 +3.6293069306E+000
10207450000.000 +8.5435467025E-002 +5.3352375140E+000 +9.2058684530E-001 -2.9997731118E+001 +9.2087913240E-001 -3.0130009873E+001 +8.0858145665E-002 +2.9990410152E+000
10407400000.000 +8.7024354968E-002 +4.2885992290E+000 +9.2147012449E-001 -3.0514317920E+001 +9.2301353538E-001 -3.0386086566E+001 +8.1587038945E-002 +2.9974817529E+000
10607350000.000 +8.7741932454E-002 +4.8236004458E+000 +9.1941234479E-001 -3.1095465593E+001 +9.2406201431E-001 -3.1324021277E+001 +8.2488415642E-002 +2.7732811568E+000
10807300000.000 +8.7669755341E-002 +4.2269249319E+000 +9.1988681984E-001 -3.1640906493E+001 +9.1836867411E-001 -3.1705841248E+001 +8.2409924508E-002 +2.0014610735E+000
11007250000.000 +8.9792803205E-002 +3.1310792655E+000 +9.1924844914E-001 -3.2176139519E+001 +9.2315350210E-001 -3.2178644861E+001 +8.3405248620E-002 +1.8049112008E+000
11207200000.000 +9.1295009497E-002 +3.6212686575E+000 +9.1974703994E-001 -3.2748417127E+001 +9.2145521529E-001 -3.2741594583E+001 +8.4811416134E-002 +1.3168963996E+000
11407150000.000 +9.0301593220E-002 +3.1682221967E+000 +9.1693806002E-001 -3.3279594723E+001 +9.2120517593E-001 -3.3501442074E+001 +8.4320872363E-002 +7.2053991635E-001
11607100000.000 +9.1916012470E-002 +1.8566139507E+000 +9.1923547190E-001 -3.3656773359E+001 +9.1690365331E-001 -3.3843196944E+001 +8.4890621432E-002 +2.1515982197E-001
11807050000.000 +9.3226651766E-002 +2.5348302932E+000 +9.1845756158E-001 -3.4418881894E+001 +9.2660168426E-001 -3.4542052563E+001 +8.6331772439E-002 +1.9389703741E-001
12007000000.000 +9.3754597710E-002 +1.9580119569E+000 +9.1769887384E-001 -3.4777172495E+001 +9.1605980268E-001 -3.5251146480E+001 +8.6588547485E-002 -1.0431565516E+000
12206950000.000 +9.4706612115E-002 +1.3258751851E+000 +9.1759370432E-001 -3.5432154027E+001 +9.2384672459E-001 -3.5385436785E+001 +8.7205112099E-002 -7.2228699268E-001
12406900000.000 +9.7336691324E-002 +1.6993252855E+000 +9.1780457623E-001 -3.5913087458E+001 +9.2399491547E-001 -3.6444097095E+001 +8.9239665387E-002 -1.4824881043E+000
12606850000.000 +9.5177860342E-002 +1.3740283667E+000 +9.1754111102E-001 -3.6589904076E+001 +9.2252338232E-001 -3.6865277668E+001 +8.8218054463E-002 -1.8597529961E+000
12806800000.000 +9.8270637912E-002 +5.9271794988E-001 +9.1742988919E-001 -3.6940891646E+001 +9.2187047896E-001 -3.7504594736E+001 +8.9113857403E-002 -2.2768349077E+000
13006750000.000 +9.9768852534E-002 -2.6359635268E-001 +9.1944990069E-001 -3.7727205569E+001 +9.2782148184E-001 -3.8060983897E+001 +9.0361746891E-002 -2.3110237333E+000
13206700000.000 +9.7672208476E-002 -4.8150067305E-001 +9.1811395806E-001 -3.8411333514E+001 +9.2459302264E-001 -3.9038922559E+001 +9.0593321671E-002 -2.5042003026E+000
13406650000.000 +9.8244270939E-002 -2.1479458773E+000 +9.1958465263E-001 -3.9000280681E+001 +9.2061369661E-001 -3.8998299938E+001 +9.1121878427E-002 -4.1349608566E+000
13606600000.000 +9.9356614389E-002 -2.2622151817E+000 +9.1771901787E-001 -3.9518023759E+001 +9.2506875649E-001 -3.9646043588E+001 +9.1153037137E-002 -4.4018232080E+000
13806550000.000 +9.8951711645E-002 -1.6470252113E+000 +9.1593196197E-001 -4.0123428042E+001 +9.1831494157E-001 -4.0389252389E+001 +9.0663030662E-002 -4.9069082896E+000
14006500000.000 +9.9772452090E-002 -3.1870008184E+000 +9.1498551945E-001 -4.0577301638E+001 +9.1854279647E-001 -4.0572509366E+001 +9.0478107914E-002 -5.6038540854E+000
14206450000.000 +1.0182277010E-001 -3.3863013214E+000 +9.1639215530E-001 -4.1206805121E+001 +9.2037570535E-001 -4.1137713881E+001 +9.1638875593E-002 -5.5527700537E+000
14406400000.000 +1.0224775476E-001 -3.7868028110E+000 +9.1663902035E-001 -4.1772872531E+001 +9.1649343660E-001 -4.1435672168E+001 +9.1306139415E-002 -5.9152229736E+000
14606350000.000 +1.0263770830E-001 -5.0445139805E+000 +9.1481283012E-001 -4.2061461365E+001 +9.1718793318E-001 -4.2041298274E+001 +9.1622813213E-002 -6.3611103259E+000
14806300000.000 +1.0444599901E-001 -4.7732969909E+000 +9.1910635127E-001 -4.2668731164E+001 +9.1888327490E-001 -4.2671281663E+001 +9.3782076547E-002 -6.1338628727E+000
15006250000.000 +1.0448668114E-001 -4.7423305357E+000 +9.1574069342E-001 -4.3254017946E+001 +9.2243617157E-001 -4.3602916125E+001 +9.4719855578E-002 -6.8022730283E+000
15206200000.000 +1.0456856972E-001 -5.9027047526E+000 +9.1996021165E-001 -4.3733895651E+001 +9.1477275430E-001 -4.3599836733E+001 +9.4360249863E-002 -7.5675982101E+000
15406150000.000 +1.0806276811E-001 -5.9004688014E+000 +9.1888054414E-001 -4.4499668547E+001 +9.2899199202E-001 -4.4360439432E+001 +9.6494844524E-002 -7.8560341565E+000
15606100000.000 +1.0735096758E-001 -5.6888035325E+000 +9.1895313529E-001 -4.4978128716E+001 +9.2072273487E-001 -4.5695426665E+001 +9.6561083740E-002 -9.0376942842E+000
15806050000.000 +1.0616652561E-001 -6.7154739285E+000 +9.1733158899E-001 -4.5726751535E+001 +9.2561494199E-001 -4.5727104207E+001 +9.5974271216E-002 -9.6075796685E+000
16006000000.000 +1.0907636814E-001 -7.1634569609E+000 +9.2057899911E-001 -4.6171786788E+001 +9.2418562856E-001 -4.6795641242E+001 +9.7542640582E-002 -9.9491752898E+000
16205950000.000 +1.0733966088E-001 -6.2988250876E+000 +9.1905784231E-001 -4.6937066869E+001 +9.2107469059E-001 -4.7351757433E+001 +9.7093267103E-002 -1.0425106901E+001
16405900000.000 +1.0999208929E-001 -7.8005926332E+000 +9.1931364579E-001 -4.7046346215E+001 +9.1858902471E-001 -4.8623956804E+001 +9.8659481953E-002 -1.1806105126E+001
16605850000.000 +1.0923207013E-001 -7.3167024435E+000 +9.1981884613E-001 -4.8000135681E+001 +9.2370190211E-001 -4.8330258861E+001 +9.8393730810E-002 -1.1094826848E+001
16805800000.000 +1.0900185188E-001 -5.4576437017E+000 +9.1331337482E-001 -4.8466617989E+001 +9.2655188099E-001 -4.9620976060E+001 +9.9578899977E-002 -1.0623100862E+001
17005750000.000 +1.0877072833E-001 -6.7766171712E+000 +9.1578766932E-001 -4.9294655711E+001 +9.1346570727E-001 -4.9428777535E+001 +9.9037550069E-002 -1.1910250833E+001
17205700000.000 +1.1246872497E-001 -7.2738440009E+000 +9.1382939760E-001 -4.9648882948E+001 +9.2279369602E-001 -5.0324797538E+001 +1.0108740894E-001 -1.1916070460E+001
17405650000.000 +1.1384474917E-001 -7.4072771118E+000 +9.1602692338E-001 -5.0363900336E+001 +9.1752172677E-001 -5.0840127090E+001 +1.0109039391E-001 -1.2879683931E+001
17605600000.000 +1.1359144493E-001 -8.7920307616E+000 +9.1079141842E-001 -5.0692738838E+001 +9.1842632937E-001 -5.1110552535E+001 +1.0041539959E-001 -1.4007951949E+001
17805550000.000 +1.1511606745E-001 -1.0608275068E+001 +9.1601117834E-001 -5.1538429297E+001 +9.1783200314E-001 -5.1369620173E+001 +1.0055968200E-001 -1.4105817013E+001
18005500000.000 +1.1541706836E-001 -9.7480419922E+000 +9.1098573961E-001 -5.1911392666E+001 +9.2483829273E-001 -5.2396563074E+001 +1.0069701718E-001 -1.4024248650E+001
18205450000.000 +1.1542563370E-001 -1.0710748386E+001 +9.1389906707E-001 -5.2271424348E+001 +9.2076812096E-001 -5.2695965603E+001 +1.0082539901E-001 -1.5436325987E+001
18405400000.000 +1.1643527238E-001 -1.1244234262E+001 +9.1306068389E-001 -5.3058043766E+001 +9.2857548879E-001 -5.2920396451E+001 +1.0109308873E-001 -1.5861439304E+001
18605350000.000 +1.1709299744E-001 -1.0122110950E+001 +9.1197518378E-001 -5.3819157011E+001 +9.2950789792E-001 -5.4215515894E+001 +1.0182419973E-001 -1.6051182547E+001
18805300000.000 +1.1742125568E-001 -1.1555271489E+001 +9.1638847681E-001 -5.4119931787E+001 +9.1286784324E-001 -5.4724834633E+001 +1.0246569663E-001 -1.7931619671E+001
19005250000.000 +1.2013438383E-001 -1.1867549029E+001 +9.1869174747E-001 -5.4756662434E+001 +9.2768120131E-001 -5.4854986365E+001 +1.0374743542E-001 -1.7805733966E+001
19205200000.000 +1.2169361603E-001 -1.1577792120E+001 +9.2120166693E-001 -5.5401001078E+001 +9.2498761850E-001 -5.6565617143E+001 +1.0463847865E-001 -1.8990477780E+001
19405150000.000 +1.1885457823E-001 -1.1388282838E+001 +9.1869462245E-001 -5.6117386134E+001 +9.1572937483E-001 -5.6901318370E+001 +1.0401953760E-001 -1.9491424209E+001
19605100000.000 +1.2029244236E-001 -1.3428598550E+001 +9.2347714295E-001 -5.6626710266E+001 +9.1356659639E-001 -5.7530245831E+001 +1.0400283850E-001 -2.0043919184E+001
19805050000.000 +1.2178677398E-001 -1.2145984715E+001 +9.1701351569E-001 -5.7406274278E+001 +9.2236516552E-001 -5.8043370024E+001 +1.0450946055E-001 -1.9476642280E+001
20005000000.000 +1.2279129440E-001 -1.2341740147E+001 +9.1463123751E-001 -5.7612279202E+001 +9.1752209121E-001 -5.9093323780E+001 +1.0439016999E-001 -2.0064227425E+001
20204950000.000 +1.2363197651E-001 -1.3467738916E+001 +9.1705593771E-001 -5.8667782014E+001 +9.1720321128E-001 -5.8802380673E+001 +1.0359362260E-001 -1.9966596739E+001
20404900000.000 +1.2489290735E-001 -1.2801940901E+001 +9.1490110261E-001 -5.9017624389E+001 +9.2030207248E-001 -6.0201006910E+001 +1.0353789219E-001 -1.9836496370E+001
20604850000.000 +1.2544501145E-001 -1.3430602337E+001 +9.1240196808E-001 -5.9631473080E+001 +9.0344007324E-001 -6.0150751907E+001 +1.0305093162E-001 -2.1106646481E+001
20804800000.000 +1.2642989259E-001 -1.4632455046E+001 +9.0928413927E-001 -5.9945378642E+001 +9.2036994718E-001 -6.0523466766E+001 +1.0298249960E-001 -2.1085817554E+001
21004750000.000 +1.2887508688E-001 -1.4890484842E+001 +9.1140734655E-001 -6.0783744945E+001 +9.1667741376E-001 -6.1342234490E+001 +1.0296397258E-001 -2.1132197750E+001
21204700000.000 +1.2871076329E-001 -1.4732717149E+001 +9.0680962121E-001 -6.0823458277E+001 +9.2276236248E-001 -6.1788554342E+001 +1.0295470589E-001 -2.1555136601E+001
21404650000.000 +1.2930439511E-001 -1.6800473803E+001 +9.1294010377E-001 -6.1463564429E+001 +9.1550689257E-001 -6.2053680141E+001 +1.0249552292E-001 -2.2655100590E+001
21604600000.000 +1.2816608665E-001 -1.6091129604E+001 +9.0253261087E-001 -6.2240167164E+001 +9.3228648967E-001 -6.2428577010E+001 +1.0220894367E-001 -2.1759282086E+001
21804550000.000 +1.3139545324E-001 -1.5748621132E+001 +9.1060969582E-001 -6.2623123852E+001 +9.2024919145E-001 -6.3707021924E+001 +1.0545910305E-001 -2.3708226111E+001
22004500000.000 +1.3101658058E-001 -1.6928149697E+001 +9.1215303675E-001 -6.3454647722E+001 +9.2111142728E-001 -6.3082440381E+001 +1.0480688937E-001 -2.4064613808E+001
22204450000.000 +1.3524837833E-001 -1.6726375978E+001 +9.1479731548E-001 -6.4002995549E+001 +9.2552079530E-001 -6.4252250077E+001 +1.0757715329E-001 -2.3533448053E+001
22404400000.000 +1.3590311439E-001 -1.5897104625E+001 +9.0893263326E-001 -6.4570152737E+001 +9.2085428784E-001 -6.5457773524E+001 +1.0848700075E-001 -2.4294889646E+001
22604350000.000 +1.3668886785E-001 -1.6948816141E+001 +9.1417934992E-001 -6.5163811051E+001 +9.1808586782E-001 -6.5851997369E+001 +1.0865224174E-001 -2.5061186814E+001
22804300000.000 +1.3945154779E-001 -1.7346075044E+001 +9.1196698542E-001 -6.6170347560E+001 +9.2544290194E-001 -6.6796965188E+001 +1.0974116353E-001 -2.4165572098E+001
23004250000.000 +1.3996801258E-001 -1.6531053134E+001 +9.1256721478E-001 -6.6568802834E+001 +9.1252758211E-001 -6.7842666506E+001 +1.0918915156E-001 -2.4695520119E+001
23204200000.000 +1.4046465124E-001 -1.8129919918E+001 +9.1190928933E-001 -6.7147348481E+001 +9.0756061411E-001 -6.8373200451E+001 +1.0956728631E-001 -2.5234676832E+001
23404150000.000 +1.4396589682E-001 -1.8728239434E+001 +9.1032861629E-001 -6.8243645065E+001 +9.1540592329E-001 -6.8509331234E+001 +1.0864921994E-001 -2.4172032938E+001
23604100000.000 +1.4641059261E-001 -1.8441326895E+001 +9.1045696962E-001 -6.8376802977E+001 +9.1777110920E-001 -7.0483639676E+001 +1.0899487282E-001 -2.4937897964E+001
23804050000.000 +1.4415560074E-001 -1.9661376055E+001 +9.1311124673E-001 -6.9283450123E+001 +8.9093904228E-001 -6.9898131761E+001 +1.0859777692E-001 -2.5202225715E+001
24004000000.000 +1.5000162044E-001 -2.1860174489E+001 +9.0868746961E-001 -6.9490527161E+001 +9.1363922788E-001 -7.0979610575E+001 +1.1033914370E-001 -2.5541513377E+001
24203950000.000 +1.4909639630E-001 -2.1377824053E+001 +9.0516400763E-001 -7.0455356408E+001 +9.0208239970E-001 -7.2048743715E+001 +1.1005745821E-001 -2.5690653319E+001
24403900000.000 +1.4814185775E-001 -2.4204404929E+001 +9.0320217016E-001 -7.0491745098E+001 +9.0679860035E-001 -7.1833925384E+001 +1.1060231341E-001 -2.7017132752E+001
24603850000.000 +1.4627060354E-001 -2.5476587564E+001 +9.0578531633E-001 -7.1360669886E+001 +9.0549218714E-001 -7.2033113108E+001 +1.1163358887E-001 -2.7229761712E+001
24803800000.000 +1.4716282957E-001 -2.3317322679E+001 +9.0045480638E-001 -7.1535822162E+001 +9.1532049284E-001 -7.3452005023E+001 +1.1338133159E-001 -2.7743937563E+001
25003750000.000 +1.4196266231E-001 -2.4793896660E+001 +9.0770881886E-001 -7.2310251487E+001 +8.9326152922E-001 -7.3390630720E+001 +1.1242733301E-001 -2.9129105999E+001
25203700000.000 +1.4513032522E-001 -2.4346942470E+001 +9.0020649675E-001 -7.2941159157E+001 +9.1589503568E-001 -7.3010954034E+001 +1.1352888544E-001 -2.8596392634E+001
25403650000.000 +1.4933391291E-001 -2.3213356915E+001 +8.9831784131E-001 -7.3047100591E+001 +9.0772737500E-001 -7.4615177961E+001 +1.1496188517E-001 -2.9404319257E+001
25603600000.000 +1.4805816394E-001 -2.4625445389E+001 +8.9794904696E-001 -7.3423124034E+001 +8.9741365443E-001 -7.4099278417E+001 +1.1326917848E-001 -3.0009292021E+001
25803550000.000 +1.5123035858E-001 -2.4866159056E+001 +9.0136417372E-001 -7.4017851145E+001 +9.0951030788E-001 -7.4970413356E+001 +1.1514437794E-001 -2.9035428500E+001
26003500000.000 +1.5246462295E-001 -2.4827259632E+001 +8.9467633521E-001 -7.4951750084E+001 +9.0522386138E-001 -7.5316286065E+001 +1.1529292903E-001 -2.9658919849E+001
26203450000.000 +1.5385296503E-001 -2.5564717904E+001 +8.9574253478E-001 -7.5264199964E+001 +9.0199327707E-001 -7.5716025941E+001 +1.1626061496E-001 -3.0122363983E+001
26403400000.000 +1.5623451028E-001 -2.6410069575E+001 +9.0103871012E-001 -7.6277511853E+001 +8.9850690180E-001 -7.6060380451E+001 +1.1726652524E-001 -3.0060376884E+001
26603350000.000 +1.6032324912E-001 -2.5440850134E+001 +8.9821569373E-001 -7.6231131551E+001 +9.1549826643E-001 -7.7560424535E+001 +1.1873263982E-001 -3.0329377066E+001
26803300000.000 +1.5890333775E-001 -2.6661049457E+001 +9.0410161323E-001 -7.7119470971E+001 +9.0011096793E-001 -7.7834744260E+001 +1.1907259472E-001 -3.1557591364E+001
27003250000.000 +1.6074076010E-001 -2.6814463702E+001 +9.0060076230E-001 -7.7823487436E+001 +9.1148973641E-001 -7.8511872888E+001 +1.2133180823E-001 -3.0994037998E+001
27203200000.000 +1.6108424663E-001 -2.6831112028E+001 +9.0293006500E-001 -7.8850057595E+001 +8.9551994149E-001 -8.0452018196E+001 +1.2174888306E-001 -3.1936781093E+001
27403150000.000 +1.6158095382E-001 -2.7430339642E+001 +9.0193915496E-001 -7.9043582142E+001 +8.9184395550E-001 -8.0849205138E+001 +1.2317417495E-001 -3.3477288212E+001
27603100000.000 +1.6016695754E-001 -2.7925326870E+001 +9.0369526703E-001 -8.0280887398E+001 +8.9239177190E-001 -8.1260249706E+001 +1.2225200281E-001 -3.2056456852E+001
27803050000.000 +1.6153542200E-001 -2.6939438230E+001 +8.9844997441E-001 -8.0936327998E+001 +8.8933579592E-001 -8.2196572267E+001 +1.2445666763E-001 -3.2227172444E+001
28003000000.000 +1.6013521402E-001 -2.7659183689E+001 +9.0257455647E-001 -8.1426465255E+001 +8.7951064320E-001 -8.2661336786E+001 +1.2360192810E-001 -3.2330205794E+001
28202950000.000 +1.6338934504E-001 -2.9032493840E+001 +8.9801631337E-001 -8.2081781396E+001 +8.8281488725E-001 -8.2626744306E+001 +1.2549530927E-001 -3.2154411151E+001
28402900000.000 +1.6806313568E-001 -2.9859380452E+001 +8.9262951595E-001 -8.1978877675E+001 +9.1119531243E-001 -8.2974391738E+001 +1.2600718513E-001 -3.2808698349E+001
28602850000.000 +1.7037487014E-001 -2.9975711801E+001 +8.9016404074E-001 -8.2136504334E+001 +8.9200894792E-001 -8.3960149328E+001 +1.2752592420E-001 -3.4905330717E+001
28802800000.000 +1.6850813158E-001 -3.1560175445E+001 +8.9198117783E-001 -8.2766848946E+001 +8.9841617811E-001 -8.3260270497E+001 +1.2658433044E-001 -3.4797920646E+001
29002750000.000 +1.7499257555E-001 -3.1607749319E+001 +8.9764298148E-001 -8.3290500753E+001 +9.0882386454E-001 -8.4917221279E+001 +1.2961895482E-001 -3.5210499121E+001
29202700000.000 +1.7685775651E-001 -3.1255818191E+001 +8.9595196278E-001 -8.3389800062E+001 +9.0539344825E-001 -8.5415656865E+001 +1.3113873762E-001 -3.6737747539E+001
29402650000.000 +1.7707618733E-001 -3.2972374232E+001 +9.0155005695E-001 -8.4073177808E+001 +9.0612227129E-001 -8.5642532711E+001 +1.3160038361E-001 -3.7229606902E+001
29602600000.000 +1.8172296316E-001 -3.2908115202E+001 +9.0064203254E-001 -8.4840358415E+001 +9.1060788530E-001 -8.6462868617E+001 +1.3378196216E-001 -3.7537205100E+001
29802550000.000 +1.8053707649E-001 -3.3587165121E+001 +9.0333659078E-001 -8.5058994565E+001 +8.9923321517E-001 -8.7676647405E+001 +1.3339732019E-001 -3.9571394626E+001
30002500000.000 +1.7723723325E-001 -3.4633510111E+001 +9.0426245737E-001 -8.6140368444E+001 +8.9225746149E-001 -8.6917694540E+001 +1.3328660234E-001 -3.8400357221E+001
30202450000.000 +1.8200568511E-001 -3.4083364396E+001 +8.9309083073E-001 -8.6748634741E+001 +9.1290268284E-001 -8.7895186980E+001 +1.3585076453E-001 -3.7989774926E+001
30402400000.000 +1.7910255435E-001 -3.4237921399E+001 +8.9823616214E-001 -8.7820564689E+001 +8.8015729339E-001 -8.9259565695E+001 +1.3595301646E-001 -3.9738780145E+001
30602350000.000 +1.8148206184E-001 -3.5900286393E+001 +8.8904322994E-001 -8.8379236174E+001 +8.7768116133E-001 -8.8195978362E+001 +1.3743253062E-001 -3.9768585158E+001
30802300000.000 +1.8406262391E-001 -3.5912619789E+001 +8.9070657910E-001 -8.9210773977E+001 +8.7718872371E-001 -8.9868618691E+001 +1.3926310662E-001 -3.9326307879E+001
31002250000.000 +1.8607475831E-001 -3.6611134764E+001 +8.7633907253E-001 -8.9070441700E+001 +8.7917320548E-001 -8.9941190951E+001 +1.3918371306E-001 -4.1151411094E+001
31202200000.000 +1.8565750115E-001 -3.7624758254E+001 +8.8944084698E-001 -9.0047873903E+001 +8.7747789855E-001 -9.1074820374E+001 +1.3985572616E-001 -4.0393402876E+001
31402150000.000 +1.8843177236E-001 -3.7916955391E+001 +8.7586786282E-001 -9.0625023358E+001 +8.9297739108E-001 -9.1070853902E+001 +1.4177016646E-001 -4.0906012526E+001
31602100000.000 +1.8848846301E-001 -3.8349785510E+001 +8.8602840334E-001 -9.0882414423E+001 +8.7284014973E-001 -9.3265190942E+001 +1.4253282841E-001 -4.2613310449E+001
31802050000.000 +1.8857164666E-001 -4.1100391632E+001 +8.7035821166E-001 -9.0998139039E+001 +8.7884773966E-001 -9.1178207965E+001 +1.4021981081E-001 -4.3510831826E+001
32002000000.000 +1.9047484287E-001 -4.0748698993E+001 +8.8750069106E-001 -9.1844959437E+001 +8.9122859103E-001 -9.3380619118E+001 +1.4360461920E-001 -4.3156812042E+001
32201950000.000 +1.8974033103E-001 -4.0373248035E+001 +8.8013344396E-001 -9.2101675968E+001 +8.8911977019E-001 -9.3259340095E+001 +1.4378367443E-001 -4.4078829863E+001
32401900000.000 +1.8931223414E-001 -4.2199076548E+001 +9.0251976164E-001 -9.2679173365E+001 +8.8496821796E-001 -9.4459618694E+001 +1.4402660075E-001 -4.4966561108E+001
32601850000.000 +1.9263886672E-001 -4.1939839861E+001 +8.8415411863E-001 -9.3403831233E+001 +8.9384140573E-001 -9.4326726440E+001 +1.4745888071E-001 -4.4946062474E+001
32801800000.000 +1.9550537125E-001 -4.2310069612E+001 +8.9143337040E-001 -9.3623014244E+001 +8.9808199957E-001 -9.5870827793E+001 +1.4947271610E-001 -4.6533439881E+001
33001750000.000 +1.9439047309E-001 -4.2712853344E+001 +8.9208033216E-001 -9.4519490296E+001 +8.9485573860E-001 -9.5875423470E+001 +1.5021087357E-001 -4.7103362245E+001
33201700000.000 +1.9600703630E-001 -4.3663610472E+001 +8.9724112814E-001 -9.4840246073E+001 +8.9634449559E-001 -9.6322288179E+001 +1.5144557778E-001 -4.7808326217E+001
33401650000.000 +1.9776980645E-001 -4.4007182534E+001 +8.9517360720E-001 -9.5326788772E+001 +8.9224211759E-001 -9.6971063389E+001 +1.5314695781E-001 -4.8895491950E+001
33601600000.000 +1.9657926218E-001 -4.4536797398E+001 +8.9310271708E-001 -9.6193252934E+001 +8.8417963543E-001 -9.7478906737E+001 +1.5380419352E-001 -4.9387432930E+001
33801550000.000 +1.9890823675E-001 -4.5446399949E+001 +8.8933033033E-001 -9.6959582889E+001 +8.8523461222E-001 -9.8060805758E+001 +1.5568570433E-001 -4.9446013664E+001
34001500000.000 +1.9981298907E-001 -4.6377663323E+001 +8.8717385122E-001 -9.7187061858E+001 +8.7250176414E-001 -9.8687553241E+001 +1.5568134902E-001 -5.1250732134E+001
34201450000.000 +1.9756014734E-001 -4.6707844553E+001 +8.9283287442E-001 -9.7701343927E+001 +8.7297262072E-001 -9.9263433041E+001 +1.5720844476E-001 -5.1867912001E+001
34401400000.000 +2.0045726724E-001 -4.7599409102E+001 +8.8465677030E-001 -9.8457514594E+001 +8.7529378874E-001 -9.9651843089E+001 +1.5771529706E-001 -5.2353383928E+001
34601350000.000 +2.0229804171E-001 -4.7241064215E+001 +8.8229658900E-001 -9.9347458822E+001 +8.7933503330E-001 -1.0094790253E+002 +1.5915122924E-001 -5.2612392213E+001
34801300000.000 +1.9973185851E-001 -4.8602880686E+001 +8.8440303617E-001 -9.9761625734E+001 +8.5766111996E-001 -1.0124575542E+002 +1.5871372630E-001 -5.4162514214E+001
35001250000.000 +2.0279292923E-001 -4.9876908757E+001 +8.7657777901E-001 -1.0047475298E+002 +8.6149974670E-001 -1.0102628293E+002 +1.5969852912E-001 -5.4600453041E+001
35201200000.000 +2.0321554415E-001 -5.0003841015E+001 +8.7594481361E-001 -1.0075089610E+002 +8.6703884508E-001 -1.0270806472E+002 +1.6053248894E-001 -5.6219462168E+001
35401150000.000 +2.0284722910E-001 -5.0022668603E+001 +8.7492411985E-001 -1.0141272322E+002 +8.7172263014E-001 -1.0260965117E+002 +1.6093445949E-001 -5.6911319095E+001
35601100000.000 +2.0387037104E-001 -5.1629255930E+001 +8.7680679940E-001 -1.0196345280E+002 +8.7098104172E-001 -1.0310458920E+002 +1.6068530856E-001 -5.7959133897E+001
35801050000.000 +2.0637302591E-001 -5.1383816236E+001 +8.6686440892E-001 -1.0248489657E+002 +8.7214016267E-001 -1.0413800708E+002 +1.6398402712E-001 -5.9595075077E+001
36001000000.000 +2.0322321285E-001 -5.2530275529E+001 +8.7810459115E-001 -1.0263819429E+002 +8.7054446339E-001 -1.0520956496E+002 +1.6190609624E-001 -6.1559251802E+001
36200950000.000 +2.0327521809E-001 -5.3614970411E+001 +8.6921088386E-001 -1.0375034560E+002 +8.7572950798E-001 -1.0413058428E+002 +1.6052691474E-001 -6.1941065563E+001
36400900000.000 +2.0360931543E-001 -5.3329877490E+001 +8.7924947914E-001 -1.0342673374E+002 +8.8606524076E-001 -1.0554668709E+002 +1.6188407324E-001 -6.3470143800E+001
36600850000.000 +2.0175586626E-001 -5.4563001774E+001 +8.7493459880E-001 -1.0396435834E+002 +8.6574978616E-001 -1.0570760163E+002 +1.5892004224E-001 -6.5416786085E+001
36800800000.000 +2.0136494920E-001 -5.5091906930E+001 +8.9167937138E-001 -1.0451604330E+002 +8.8360448431E-001 -1.0612438407E+002 +1.5919678335E-001 -6.5276921309E+001
37000750000.000 +2.0240476986E-001 -5.5123987198E+001 +8.8390579981E-001 -1.0503985519E+002 +8.8023776611E-001 -1.0634879615E+002 +1.5789978238E-001 -6.5655744138E+001
37200700000.000 +1.9865586974E-001 -5.5527205718E+001 +8.9842972206E-001 -1.0501816240E+002 +8.7432952447E-001 -1.0688066424E+002 +1.5509696134E-001 -6.6555813782E+001
37400650000.000 +2.0093747908E-001 -5.5804779245E+001 +8.9163335154E-001 -1.0637401495E+002 +8.7009720055E-001 -1.0716142311E+002 +1.5586028409E-001 -6.6101450660E+001
37600600000.000 +2.0183278952E-001 -5.6263631354E+001 +8.9573713311E-001 -1.0711008328E+002 +8.7508722226E-001 -1.0826305160E+002 +1.5571184687E-001 -6.6870456524E+001
37800550000.000 +1.9959880713E-001 -5.6512093002E+001 +8.9009832277E-001 -1.0807534418E+002 +8.6085392787E-001 -1.0856747825E+002 +1.5395536011E-001 -6.7637162595E+001
38000500000.000 +2.0114104773E-001 -5.7713389617E+001 +8.9069466554E-001 -1.0862523305E+002 +8.6345705031E-001 -1.0805697497E+002 +1.5208228777E-001 -6.7908870199E+001
38200450000.000 +2.0385288951E-001 -5.8089153073E+001 +8.7678187987E-001 -1.0953765055E+002 +8.6761204207E-001 -1.0960383989E+002 +1.5009933477E-001 -6.9055085625E+001
38400400000.000 +1.9983621392E-001 -5.9290697694E+001 +8.7610151581E-001 -1.0938009963E+002 +8.5046836354E-001 -1.1001595079E+002 +1.4749971083E-001 -7.1040371718E+001
38600350000.000 +1.9960158883E-001 -5.9327382094E+001 +8.7675312537E-001 -1.1028316694E+002 +8.6816455798E-001 -1.1042700395E+002 +1.4661125803E-001 -7.0763276495E+001
38800300000.000 +2.0165471437E-001 -6.0423337255E+001 +8.6304727011E-001 -1.1009804058E+002 +8.5682233845E-001 -1.1103644851E+002 +1.4397798842E-001 -7.3454496901E+001
39000250000.000 +2.0169413406E-001 -6.0038179591E+001 +8.6566613669E-001 -1.1068054053E+002 +8.5886899323E-001 -1.1238648267E+002 +1.4322593482E-001 -7.3710216675E+001
39200200000.000 +2.0594415481E-001 -6.1196345553E+001 +8.5453340515E-001 -1.1142982692E+002 +8.4778572640E-001 -1.1261661880E+002 +1.4529163103E-001 -7.3626722516E+001
39400150000.000 +2.0327994596E-001 -6.0367110660E+001 +8.6617964845E-001 -1.1101154119E+002 +8.6820586118E-001 -1.1337164523E+002 +1.4406535913E-001 -7.3872476595E+001
39600100000.000 +1.9931867537E-001 -6.1955397636E+001 +8.6549405550E-001 -1.1099149752E+002 +8.5219427791E-001 -1.1340845998E+002 +1.4091659103E-001 -7.6413186466E+001
39800050000.000 +2.0165004926E-001 -6.0286330521E+001 +8.8558924031E-001 -1.1198155490E+002 +8.8080267304E-001 -1.1384776678E+002 +1.4167400489E-001 -7.4153829864E+001
40000000000.000 +2.0502148505E-001 -6.0205851779E+001 +8.8192372046E-001 -1.1329470394E+002 +8.7446497653E-001 -1.1550513349E+002 +1.4072410473E-001 -7.4832235667E+001
