# Supplementary material for: Conductivity and radio frequency performance data for silver nanoparticle inks deposited via aerosol jet deposition and processed under varying conditions
Source: Data Brief. 2020 Sep 24;33:106331. doi: 10.1016/j.dib.2020.106331 (PMC7560714; doi:10.1016/j.dib.2020.106331)
Supplement: Supplementary file 3 [file mmc3.zip › Sintering Study/ANP Ink/RF Data/ANP_10_02.S2P]

!  2-Port S-parameters saved by WinCal
! VAR MeasName=S-Parameters (CALIBRATED_DATA) read from VNA (E8364B)
! VAR MeasDate=11/22/2017 4:16:03 PM
! VAR NAME=AFRL171016_06_02
! VAR FILENAME=AFRL171016_06_02.S2P
! VAR DATE=11/22/2017 4:16:03 PM
! VAR PHYS_PORTS=1,2
! VAR ObjTypeName=DATASET
! VAR IndexType=Frequency
!
# Hz S MA R 50
10000000.000 +5.0199585984E-002 -2.4258123318E+000 +9.4619668444E-001 -7.9615600855E-003 +9.4875427480E-001 -1.1197780164E-001 +4.9451626201E-002 +6.9724929722E-002
209950000.000 +4.9221530819E-002 +1.7703240795E-001 +9.4750869898E-001 -6.6512683051E-001 +9.4909103288E-001 -6.7508575688E-001 +4.9189114174E-002 +3.5837748927E-001
409900000.000 +4.9296881552E-002 +6.4860037113E-001 +9.4751569428E-001 -1.2889611892E+000 +9.4884031407E-001 -1.2930841285E+000 +4.9523161010E-002 +7.3011155329E-001
609850000.000 +4.9335703435E-002 +9.2156621346E-001 +9.4736495852E-001 -1.9516172274E+000 +9.4890904242E-001 -1.9681811456E+000 +4.9380447035E-002 +2.9341831128E-001
809800000.000 +4.9314056368E-002 +2.1064541678E+000 +9.4687370902E-001 -2.5764634863E+000 +9.4818212339E-001 -2.5841725918E+000 +4.9081628775E-002 +1.7389065288E+000
1009750000.000 +4.9017358705E-002 +1.7936616287E+000 +9.4618840213E-001 -3.2160117042E+000 +9.4702257513E-001 -3.2195490161E+000 +4.8658060194E-002 +2.2427923915E+000
1209700000.000 +4.9530568099E-002 +2.9390474146E+000 +9.4608633923E-001 -3.7553062266E+000 +9.4713638415E-001 -3.7791786355E+000 +4.9354991510E-002 +3.3781839888E+000
1409650000.000 +4.9789668332E-002 +3.1656916305E+000 +9.4562797911E-001 -4.3780447542E+000 +9.4705971440E-001 -4.4267806069E+000 +4.9587618588E-002 +3.5558320468E+000
1609600000.000 +4.9988892277E-002 +3.3404944834E+000 +9.4523052280E-001 -5.0153102181E+000 +9.4665122418E-001 -5.0708837501E+000 +5.0154438550E-002 +3.1471296492E+000
1809550000.000 +4.9319918643E-002 +2.9407008529E+000 +9.4401806770E-001 -5.6833362246E+000 +9.4525105080E-001 -5.6979958346E+000 +4.9669138841E-002 +2.7687916334E+000
2009500000.000 +4.9032134670E-002 +4.8661122817E+000 +9.4255966304E-001 -6.2082531619E+000 +9.4407826621E-001 -6.2426625277E+000 +4.8996952907E-002 +4.1192233995E+000
2209450000.000 +4.9749863050E-002 +6.1269321077E+000 +9.4209224073E-001 -6.7766632369E+000 +9.4348304048E-001 -6.7500381091E+000 +4.9427401042E-002 +5.5539101584E+000
2409400000.000 +5.0522062053E-002 +6.1425299116E+000 +9.4216796341E-001 -7.3933796188E+000 +9.4355046087E-001 -7.4068576802E+000 +4.9941207901E-002 +5.8396511228E+000
2609350000.000 +5.1115178061E-002 +7.1436397782E+000 +9.4156677218E-001 -7.9197237514E+000 +9.4375452302E-001 -7.9791523984E+000 +5.0506259219E-002 +6.8060078753E+000
2809300000.000 +5.1545472601E-002 +7.5505307194E+000 +9.4147257309E-001 -8.5244841304E+000 +9.4330345860E-001 -8.5821212885E+000 +5.1354881048E-002 +7.1651747364E+000
3009250000.000 +5.1975240899E-002 +7.1934053113E+000 +9.4086701862E-001 -9.0869898662E+000 +9.4177709337E-001 -9.1315371808E+000 +5.1221464994E-002 +6.8580502796E+000
3209200000.000 +5.2261839543E-002 +8.2793142039E+000 +9.4025232236E-001 -9.7130581626E+000 +9.4129443336E-001 -9.6820880217E+000 +5.1236275714E-002 +7.8389550828E+000
3409150000.000 +5.2865198904E-002 +8.8032715497E+000 +9.3975444206E-001 -1.0243943142E+001 +9.4077444110E-001 -1.0231299453E+001 +5.1903524090E-002 +8.4874144930E+000
3609100000.000 +5.3473348415E-002 +8.7439137435E+000 +9.3921078422E-001 -1.0855055822E+001 +9.4025574620E-001 -1.0859912121E+001 +5.2036098320E-002 +8.9318694665E+000
3809050000.000 +5.4372639850E-002 +9.4181234914E+000 +9.3853193059E-001 -1.1390160871E+001 +9.4034535469E-001 -1.1447193382E+001 +5.3002260250E-002 +9.3930894987E+000
4009000000.000 +5.5103826566E-002 +9.6876258891E+000 +9.3801490100E-001 -1.1988039454E+001 +9.3916969006E-001 -1.1993021119E+001 +5.3781887127E-002 +9.4693432002E+000
4208950000.000 +5.5774998341E-002 +9.0584766344E+000 +9.3815814608E-001 -1.2607579675E+001 +9.3960877372E-001 -1.2582889236E+001 +5.4036343310E-002 +9.4384972674E+000
4408900000.000 +5.6533372798E-002 +9.4084041325E+000 +9.3729154894E-001 -1.3123885442E+001 +9.3856238525E-001 -1.3169051790E+001 +5.4645665794E-002 +9.8772418426E+000
4608850000.000 +5.7412481765E-002 +1.0153658901E+001 +9.3718569836E-001 -1.3696495691E+001 +9.3887777241E-001 -1.3730956956E+001 +5.5355015426E-002 +1.0351104315E+001
4808800000.000 +5.8167714171E-002 +1.0401733247E+001 +9.3633246343E-001 -1.4262748314E+001 +9.3803860233E-001 -1.4300897022E+001 +5.6015980101E-002 +1.0526243059E+001
5008750000.000 +5.9267772695E-002 +1.0521387489E+001 +9.3641637823E-001 -1.4833086658E+001 +9.3884176455E-001 -1.4859070065E+001 +5.6760282932E-002 +1.0585728741E+001
5208700000.000 +6.0082471654E-002 +1.1051175563E+001 +9.3592667937E-001 -1.5409922163E+001 +9.3764683893E-001 -1.5495630507E+001 +5.7780091618E-002 +1.1298175482E+001
5408650000.000 +6.0698625921E-002 +1.0530875839E+001 +9.3567074889E-001 -1.5976575914E+001 +9.3783416368E-001 -1.5997493897E+001 +5.8496725850E-002 +1.0878159193E+001
5608600000.000 +6.2095678120E-002 +1.0174390613E+001 +9.3595437044E-001 -1.6557636315E+001 +9.3864919450E-001 -1.6630556449E+001 +5.9576950890E-002 +1.1102096558E+001
5808550000.000 +6.2592245991E-002 +1.0488343616E+001 +9.3571620653E-001 -1.7141818796E+001 +9.3769457006E-001 -1.7170340040E+001 +6.0011371199E-002 +1.0964467078E+001
6008500000.000 +6.3073737910E-002 +9.9978796170E+000 +9.3533992061E-001 -1.7706998984E+001 +9.3701748043E-001 -1.7730798719E+001 +6.0597590856E-002 +1.0542056073E+001
6208450000.000 +6.4492254000E-002 +9.9741859178E+000 +9.3528433859E-001 -1.8297289133E+001 +9.3662425970E-001 -1.8317342296E+001 +6.1060220636E-002 +1.0300864224E+001
6408400000.000 +6.4899766297E-002 +9.9979576112E+000 +9.3465682633E-001 -1.8874628406E+001 +9.3656704995E-001 -1.8953304648E+001 +6.1909369175E-002 +1.0250452785E+001
6608350000.000 +6.5804890494E-002 +9.6870285052E+000 +9.3374335234E-001 -1.9451926990E+001 +9.3534385800E-001 -1.9487707401E+001 +6.2374814164E-002 +9.7266732334E+000
6808300000.000 +6.7373621216E-002 +9.2693326641E+000 +9.3413815284E-001 -2.0015664188E+001 +9.3634791808E-001 -1.9989790929E+001 +6.3652902626E-002 +9.6942957922E+000
7008250000.000 +6.8030049875E-002 +9.4124131629E+000 +9.3334029014E-001 -2.0605151383E+001 +9.3618509449E-001 -2.0715619785E+001 +6.4081536678E-002 +9.6248093735E+000
7208200000.000 +6.8271743843E-002 +8.8805487223E+000 +9.3291640792E-001 -2.1193518541E+001 +9.3479816888E-001 -2.1215137787E+001 +6.4110039758E-002 +9.0344844017E+000
7408150000.000 +6.9636901392E-002 +8.5827292791E+000 +9.3214273377E-001 -2.1764041872E+001 +9.3554124003E-001 -2.1834857873E+001 +6.4962394192E-002 +8.9783534912E+000
7608100000.000 +7.0054118942E-002 +8.3901808027E+000 +9.3208880643E-001 -2.2328222501E+001 +9.3256928261E-001 -2.2384011949E+001 +6.4855965860E-002 +8.5774649498E+000
7808050000.000 +7.0856690592E-002 +7.7985755638E+000 +9.3107228144E-001 -2.2880099943E+001 +9.3192536597E-001 -2.2979213019E+001 +6.5436052728E-002 +8.0733023803E+000
8008000000.000 +7.1908591549E-002 +7.6395047612E+000 +9.3088472688E-001 -2.3436206043E+001 +9.3250305627E-001 -2.3500185677E+001 +6.6140374795E-002 +7.7747284653E+000
8207950000.000 +7.2034609278E-002 +7.5084746405E+000 +9.3047052701E-001 -2.4082071215E+001 +9.3377654590E-001 -2.4202484950E+001 +6.6669265744E-002 +8.0416276667E+000
8407900000.000 +7.2964315960E-002 +7.1690854891E+000 +9.2956605920E-001 -2.4579106519E+001 +9.3041080402E-001 -2.4664619528E+001 +6.6968059882E-002 +7.6572605842E+000
8607850000.000 +7.4470731932E-002 +6.7870924939E+000 +9.3006486409E-001 -2.5136626300E+001 +9.3393534937E-001 -2.5076104345E+001 +6.7852860049E-002 +7.9830511634E+000
8807800000.000 +7.6172140853E-002 +7.4647068979E+000 +9.2941196258E-001 -2.5748006684E+001 +9.3244929584E-001 -2.5903235154E+001 +6.9298229778E-002 +8.1182756034E+000
9007750000.000 +7.6350722940E-002 +6.5904187753E+000 +9.2856746378E-001 -2.6277181275E+001 +9.2983810555E-001 -2.6340541254E+001 +6.9352432043E-002 +7.0944720344E+000
9207700000.000 +7.7699153000E-002 +6.2600694911E+000 +9.2787834937E-001 -2.6848364743E+001 +9.3216916569E-001 -2.6947978660E+001 +7.0593907309E-002 +6.7438130726E+000
9407650000.000 +7.9076110259E-002 +6.4509973987E+000 +9.2791029367E-001 -2.7409469264E+001 +9.3184944835E-001 -2.7554334042E+001 +7.1192847886E-002 +6.7272102529E+000
9607600000.000 +7.9459407453E-002 +5.6046787982E+000 +9.2693873003E-001 -2.7978595601E+001 +9.2994874869E-001 -2.8164824687E+001 +7.1364465526E-002 +6.3606088771E+000
9807550000.000 +8.0943876501E-002 +4.8513604053E+000 +9.2678636004E-001 -2.8573162004E+001 +9.2948831601E-001 -2.8657491040E+001 +7.2352123842E-002 +5.7711190885E+000
10007500000.000 +8.1548945610E-002 +4.2281607085E+000 +9.2596389715E-001 -2.9148290695E+001 +9.3102192076E-001 -2.9311335137E+001 +7.3019927901E-002 +5.3615061750E+000
10207450000.000 +8.1343854140E-002 +4.0501747501E+000 +9.2513748583E-001 -2.9656062529E+001 +9.2584864010E-001 -2.9797928428E+001 +7.2453760366E-002 +4.8434330772E+000
10407400000.000 +8.3010557411E-002 +3.0350117845E+000 +9.2578091943E-001 -3.0194382733E+001 +9.2775438294E-001 -3.0047185982E+001 +7.2943886165E-002 +4.7716258861E+000
10607350000.000 +8.3615515864E-002 +3.4867614558E+000 +9.2414364739E-001 -3.0778820094E+001 +9.2923286089E-001 -3.0996825515E+001 +7.3731949111E-002 +4.5739400021E+000
10807300000.000 +8.3615096903E-002 +2.8358333281E+000 +9.2451066477E-001 -3.1316211272E+001 +9.2365149876E-001 -3.1352142150E+001 +7.3676121235E-002 +4.0461956561E+000
11007250000.000 +8.5767014978E-002 +1.5874270248E+000 +9.2420422712E-001 -3.1842231017E+001 +9.2825762050E-001 -3.1809491432E+001 +7.4588898109E-002 +3.9155696348E+000
11207200000.000 +8.7130516329E-002 +2.1216644731E+000 +9.2502238664E-001 -3.2404324662E+001 +9.2697722486E-001 -3.2396671419E+001 +7.6365685428E-002 +3.5529985399E+000
11407150000.000 +8.6218914419E-002 +1.7357503665E+000 +9.2216051749E-001 -3.2977767803E+001 +9.2665907828E-001 -3.3173112384E+001 +7.5997162495E-002 +2.4639646315E+000
11607100000.000 +8.7937318184E-002 +5.5716720954E-001 +9.2396010083E-001 -3.3334632048E+001 +9.2198390053E-001 -3.3496008604E+001 +7.6320777406E-002 +1.8605486639E+000
11807050000.000 +8.9597680976E-002 +9.5920587401E-001 +9.2353161663E-001 -3.4109790087E+001 +9.3171181233E-001 -3.4193674536E+001 +7.7345850302E-002 +1.9448962303E+000
12007000000.000 +9.0121075410E-002 +5.4189396666E-001 +9.2240684031E-001 -3.4475826183E+001 +9.2112212930E-001 -3.4900682398E+001 +7.7406548998E-002 +8.4511085413E-001
12206950000.000 +9.1013756570E-002 -1.4030065731E-001 +9.2259481939E-001 -3.5118296291E+001 +9.2877077028E-001 -3.5002743756E+001 +7.8020475458E-002 +1.0862738612E+000
12406900000.000 +9.3570193678E-002 +2.1787969112E-001 +9.2260727517E-001 -3.5563510343E+001 +9.2868697719E-001 -3.6053509393E+001 +7.9861840944E-002 +4.7078841843E-001
12606850000.000 +9.1426994097E-002 -1.1890719871E-001 +9.2237608393E-001 -3.6251958928E+001 +9.2728801857E-001 -3.6459348276E+001 +7.8736136700E-002 +1.5352564962E-002
12806800000.000 +9.4706461734E-002 -7.3963707429E-001 +9.2219403525E-001 -3.6542025399E+001 +9.2674287644E-001 -3.7086997038E+001 +7.9675595174E-002 -2.3941630520E-001
13006750000.000 +9.6715414371E-002 -1.6737238177E+000 +9.2445071069E-001 -3.7335205669E+001 +9.3273085270E-001 -3.7614544239E+001 +8.0964493401E-002 -3.1703066280E-001
13206700000.000 +9.4853920361E-002 -2.1155904765E+000 +9.2330014040E-001 -3.7962744446E+001 +9.2990809237E-001 -3.8604114884E+001 +8.0990584486E-002 -5.6431418900E-001
13406650000.000 +9.5343542323E-002 -4.0443813430E+000 +9.2484865247E-001 -3.8572339224E+001 +9.2655613112E-001 -3.8597743285E+001 +8.1212237052E-002 -2.3225167065E+000
13606600000.000 +9.6168626951E-002 -4.2035826904E+000 +9.2316845898E-001 -3.9130557920E+001 +9.3085903353E-001 -3.9216412576E+001 +8.1294420384E-002 -2.3907615279E+000
13806550000.000 +9.5754309275E-002 -3.5033141771E+000 +9.2135677363E-001 -3.9783484110E+001 +9.2403771283E-001 -3.9963646405E+001 +8.0636854284E-002 -2.7636025636E+000
14006500000.000 +9.6562745773E-002 -5.0054745704E+000 +9.2051785949E-001 -4.0169074467E+001 +9.2432717972E-001 -4.0195296613E+001 +8.0635425580E-002 -3.6161924955E+000
14206450000.000 +9.8598528256E-002 -5.1987546860E+000 +9.2185767961E-001 -4.0817838903E+001 +9.2606948701E-001 -4.0719636324E+001 +8.1769708691E-002 -3.6537236402E+000
14406400000.000 +9.9340969057E-002 -5.5758410426E+000 +9.2211095765E-001 -4.1346692230E+001 +9.2205247492E-001 -4.1018112501E+001 +8.1237406293E-002 -3.7793613925E+000
14606350000.000 +9.9629544319E-002 -6.6824466541E+000 +9.2037204126E-001 -4.1725019655E+001 +9.2267624078E-001 -4.1610097950E+001 +8.1545656253E-002 -4.3696302523E+000
14806300000.000 +1.0189216996E-001 -6.3168976912E+000 +9.2391246827E-001 -4.2270686396E+001 +9.2392462470E-001 -4.2247941643E+001 +8.3234704774E-002 -4.3114407629E+000
15006250000.000 +1.0219215845E-001 -6.5934615230E+000 +9.2052211578E-001 -4.2849234998E+001 +9.2727208007E-001 -4.3143398199E+001 +8.3646276337E-002 -4.7560792465E+000
15206200000.000 +1.0219681048E-001 -7.8989541779E+000 +9.2501807569E-001 -4.3290537605E+001 +9.2006957587E-001 -4.3136120110E+001 +8.3268510763E-002 -5.2985059230E+000
15406150000.000 +1.0550770616E-001 -7.8734641041E+000 +9.2394455120E-001 -4.4024574802E+001 +9.3454840376E-001 -4.3872950857E+001 +8.5524935902E-002 -5.4694354945E+000
15606100000.000 +1.0493137605E-001 -7.7421938140E+000 +9.2410227942E-001 -4.4541804466E+001 +9.2667986942E-001 -4.5253062531E+001 +8.5395468519E-002 -6.5282025423E+000
15806050000.000 +1.0372758961E-001 -8.7631762720E+000 +9.2263853062E-001 -4.5270168205E+001 +9.3094484905E-001 -4.5242466232E+001 +8.4865117811E-002 -7.1446260621E+000
16006000000.000 +1.0687030321E-001 -9.1704545414E+000 +9.2598952133E-001 -4.5709161397E+001 +9.2996976310E-001 -4.6295530551E+001 +8.6529630437E-002 -7.4182816477E+000
16205950000.000 +1.0506427957E-001 -8.3694281880E+000 +9.2440185170E-001 -4.6488285190E+001 +9.2718487870E-001 -4.6906660980E+001 +8.6121235466E-002 -7.8651750769E+000
16405900000.000 +1.0784605865E-001 -9.9122326348E+000 +9.2467117902E-001 -4.6590086767E+001 +9.2479998695E-001 -4.8127183359E+001 +8.7579101850E-002 -9.3879439388E+000
16605850000.000 +1.0720210121E-001 -9.7622651482E+000 +9.2539002623E-001 -4.7596223666E+001 +9.2972875902E-001 -4.7830534183E+001 +8.7178489007E-002 -8.5925725677E+000
16805800000.000 +1.0618696373E-001 -7.7853126764E+000 +9.1883810213E-001 -4.8014173245E+001 +9.3268077126E-001 -4.9112674582E+001 +8.8339675205E-002 -8.0225174286E+000
17005750000.000 +1.0565240621E-001 -8.9365847368E+000 +9.2099867514E-001 -4.8811322276E+001 +9.1958013565E-001 -4.8930369374E+001 +8.7868589833E-002 -9.3146316896E+000
17205700000.000 +1.0976803576E-001 -9.2199808770E+000 +9.1944461911E-001 -4.9179344331E+001 +9.2906938339E-001 -4.9838805180E+001 +8.9459808640E-002 -9.1700821323E+000
17405650000.000 +1.1127186582E-001 -9.3128499155E+000 +9.2188339846E-001 -4.9892354016E+001 +9.2373422305E-001 -5.0335187129E+001 +8.9679670723E-002 -1.0043864193E+001
17605600000.000 +1.1106259159E-001 -1.0612348488E+001 +9.1644894658E-001 -5.0203644044E+001 +9.2457651837E-001 -5.0600308034E+001 +8.8956868498E-002 -1.1178093199E+001
17805550000.000 +1.1317540872E-001 -1.2318332446E+001 +9.2188433501E-001 -5.1075445673E+001 +9.2415433310E-001 -5.0846368661E+001 +8.9181957578E-002 -1.1253247568E+001
18005500000.000 +1.1352030121E-001 -1.1542473769E+001 +9.1692201510E-001 -5.1431502126E+001 +9.3141797976E-001 -5.1909435360E+001 +8.9191826323E-002 -1.1068019904E+001
18205450000.000 +1.1368428412E-001 -1.2552704994E+001 +9.1947722517E-001 -5.1780268225E+001 +9.2719572316E-001 -5.2203882028E+001 +8.9156882051E-002 -1.2623631881E+001
18405400000.000 +1.1476759019E-001 -1.3130915842E+001 +9.1868097753E-001 -5.2572764015E+001 +9.3491900790E-001 -5.2387016760E+001 +8.9294616923E-002 -1.3077995804E+001
18605350000.000 +1.1547740413E-001 -1.2025345487E+001 +9.1775623851E-001 -5.3302683633E+001 +9.3621724545E-001 -5.3670857047E+001 +9.0132882829E-002 -1.2983343642E+001
18805300000.000 +1.1603000060E-001 -1.3350842069E+001 +9.2218992780E-001 -5.3635208458E+001 +9.1932927578E-001 -5.4234855758E+001 +9.0409919641E-002 -1.4979975224E+001
19005250000.000 +1.1874403110E-001 -1.3620838091E+001 +9.2418738165E-001 -5.4271421062E+001 +9.3388194767E-001 -5.4275189521E+001 +9.1793615850E-002 -1.4904570494E+001
19205200000.000 +1.2048901308E-001 -1.3258071216E+001 +9.2709917075E-001 -5.4902115827E+001 +9.3173219253E-001 -5.6019535043E+001 +9.2673634596E-002 -1.5942334435E+001
19405150000.000 +1.1779870403E-001 -1.3209693726E+001 +9.2452473517E-001 -5.5614385537E+001 +9.2250570551E-001 -5.6323029615E+001 +9.2358728220E-002 -1.6602359486E+001
19605100000.000 +1.1954571328E-001 -1.5284556316E+001 +9.2929361213E-001 -5.6114359580E+001 +9.2058479200E-001 -5.7033805967E+001 +9.2139605399E-002 -1.6990101561E+001
19805050000.000 +1.2095003157E-001 -1.4043060786E+001 +9.2288883519E-001 -5.6925451456E+001 +9.2927022400E-001 -5.7447179652E+001 +9.2960349264E-002 -1.6363565726E+001
20005000000.000 +1.2175548665E-001 -1.4027019678E+001 +9.2084062319E-001 -5.7055328611E+001 +9.2435326432E-001 -5.8556740382E+001 +9.2638656587E-002 -1.6879887205E+001
20204950000.000 +1.2289025601E-001 -1.5253331381E+001 +9.2235259645E-001 -5.8162604880E+001 +9.2380491138E-001 -5.8263867341E+001 +9.1978144745E-002 -1.6650331485E+001
20404900000.000 +1.2463057060E-001 -1.4771236013E+001 +9.2132139274E-001 -5.8562389926E+001 +9.2694638868E-001 -5.9714872441E+001 +9.1528855581E-002 -1.6486199103E+001
20604850000.000 +1.2483027899E-001 -1.5124382183E+001 +9.1857882737E-001 -5.9099066635E+001 +9.1065228377E-001 -5.9697163740E+001 +9.1577553669E-002 -1.7459369101E+001
20804800000.000 +1.2583535516E-001 -1.6439670450E+001 +9.1517996921E-001 -5.9417582390E+001 +9.2728814611E-001 -5.9978905832E+001 +9.1311991197E-002 -1.7619678198E+001
21004750000.000 +1.2799674088E-001 -1.6822370886E+001 +9.1689080690E-001 -6.0333514681E+001 +9.2313603331E-001 -6.0801881370E+001 +9.1490616843E-002 -1.7565013495E+001
21204700000.000 +1.2831178683E-001 -1.6504048479E+001 +9.1322531031E-001 -6.0327590926E+001 +9.2962816670E-001 -6.1225397721E+001 +9.1169318025E-002 -1.7931413463E+001
21404650000.000 +1.2874904409E-001 -1.8533962466E+001 +9.1827309876E-001 -6.0948606289E+001 +9.2217003396E-001 -6.1454565203E+001 +9.0886894321E-002 -1.8962217412E+001
21604600000.000 +1.2743414537E-001 -1.8113402374E+001 +9.0821228847E-001 -6.1734319288E+001 +9.3901523867E-001 -6.1865420653E+001 +9.0429469976E-002 -1.7525063017E+001
21804550000.000 +1.3039848438E-001 -1.7387222328E+001 +9.1601931669E-001 -6.2146767939E+001 +9.2642014206E-001 -6.3158373904E+001 +9.3821192727E-002 -1.9890821440E+001
22004500000.000 +1.3003895473E-001 -1.8330806033E+001 +9.1726284867E-001 -6.2892604820E+001 +9.2743553304E-001 -6.2511302442E+001 +9.3412538079E-002 -2.0270853267E+001
22204450000.000 +1.3495491529E-001 -1.7987057355E+001 +9.1992078373E-001 -6.3421051068E+001 +9.3233031919E-001 -6.3693705181E+001 +9.6281583063E-002 -1.9603151306E+001
22404400000.000 +1.3569900895E-001 -1.7230611638E+001 +9.1480423961E-001 -6.4032578204E+001 +9.2737200346E-001 -6.4835266458E+001 +9.7587567414E-002 -2.0384059123E+001
22604350000.000 +1.3680698887E-001 -1.8293039606E+001 +9.2031278275E-001 -6.4591846733E+001 +9.2508244268E-001 -6.5268411598E+001 +9.8192876103E-002 -2.1263456271E+001
22804300000.000 +1.3997036257E-001 -1.8787959937E+001 +9.1823381687E-001 -6.5595458182E+001 +9.3201555939E-001 -6.6240498005E+001 +9.9275524856E-002 -2.0265792700E+001
23004250000.000 +1.4023726249E-001 -1.7917866017E+001 +9.1773840552E-001 -6.6087516819E+001 +9.1963002596E-001 -6.7304640503E+001 +9.8936580658E-002 -2.0738338675E+001
23204200000.000 +1.4082945282E-001 -1.9261990435E+001 +9.1773310068E-001 -6.6597208862E+001 +9.1423216758E-001 -6.7748306632E+001 +9.9691762099E-002 -2.1063180885E+001
23404150000.000 +1.4484417380E-001 -1.9910318011E+001 +9.1638228525E-001 -6.7676764169E+001 +9.2150484577E-001 -6.7837734813E+001 +9.8872294940E-002 -2.0001260464E+001
23604100000.000 +1.4705463205E-001 -1.9537414692E+001 +9.1583122063E-001 -6.7809274238E+001 +9.2455862225E-001 -6.9856053258E+001 +9.9320299083E-002 -2.0759410651E+001
23804050000.000 +1.4503039048E-001 -2.0777450599E+001 +9.1882840148E-001 -6.8706337589E+001 +8.9756540232E-001 -6.9305199989E+001 +9.9453267508E-002 -2.1309455436E+001
24004000000.000 +1.5191196999E-001 -2.2839759619E+001 +9.1443185012E-001 -6.8958783106E+001 +9.2021051216E-001 -7.0359631950E+001 +1.0106961967E-001 -2.1656966274E+001
24203950000.000 +1.5043211328E-001 -2.2216809060E+001 +9.1128379306E-001 -6.9839892047E+001 +9.0916661139E-001 -7.1403517895E+001 +1.0112250834E-001 -2.1995706527E+001
24403900000.000 +1.5036497788E-001 -2.5168502955E+001 +9.0862905597E-001 -6.9856500332E+001 +9.1395413770E-001 -7.1184657289E+001 +1.0146519938E-001 -2.3678539450E+001
24603850000.000 +1.4904113323E-001 -2.6484250792E+001 +9.1244912437E-001 -7.0800720199E+001 +9.1249846426E-001 -7.1349203369E+001 +1.0149579252E-001 -2.3952861343E+001
24803800000.000 +1.5005163844E-001 -2.4426125692E+001 +9.0681093183E-001 -7.0970127224E+001 +9.2313498912E-001 -7.2835055257E+001 +1.0311401643E-001 -2.4384713424E+001
25003750000.000 +1.4565020991E-001 -2.6066667374E+001 +9.1506104372E-001 -7.1736825431E+001 +9.0077260667E-001 -7.2799772070E+001 +1.0207867138E-001 -2.5651969168E+001
25203700000.000 +1.4880418251E-001 -2.5725799522E+001 +9.0717123924E-001 -7.2371153599E+001 +9.2347374193E-001 -7.2416658688E+001 +1.0313641574E-001 -2.4919421010E+001
25403650000.000 +1.5298011258E-001 -2.4782504484E+001 +9.0505598920E-001 -7.2522196543E+001 +9.1563298130E-001 -7.4015185239E+001 +1.0531071453E-001 -2.5773798066E+001
25603600000.000 +1.5161986517E-001 -2.6248971910E+001 +9.0456550874E-001 -7.2856146541E+001 +9.0452607330E-001 -7.3544817023E+001 +1.0354106773E-001 -2.6307898447E+001
25803550000.000 +1.5467648705E-001 -2.6451191458E+001 +9.0749119144E-001 -7.3455247711E+001 +9.1679955272E-001 -7.4387096898E+001 +1.0565867051E-001 -2.5233776472E+001
26003500000.000 +1.5530157211E-001 -2.6465631631E+001 +9.0029255731E-001 -7.4447773161E+001 +9.1222972736E-001 -7.4748041592E+001 +1.0631709245E-001 -2.5802698225E+001
26203450000.000 +1.5677741010E-001 -2.7209643092E+001 +9.0113390182E-001 -7.4703737402E+001 +9.0887672830E-001 -7.5165028102E+001 +1.0676827521E-001 -2.6221994589E+001
26403400000.000 +1.5979028723E-001 -2.7893941216E+001 +9.0629279615E-001 -7.5757704769E+001 +9.0497842074E-001 -7.5521606447E+001 +1.0847391693E-001 -2.6110720171E+001
26603350000.000 +1.6370213990E-001 -2.6885471223E+001 +9.0353072640E-001 -7.5676483680E+001 +9.2238333603E-001 -7.7002426460E+001 +1.1034786825E-001 -2.6183661240E+001
26803300000.000 +1.6268427614E-001 -2.8280773164E+001 +9.0905865440E-001 -7.6626620298E+001 +9.0670590782E-001 -7.7284533164E+001 +1.1105163775E-001 -2.7433274440E+001
27003250000.000 +1.6453014173E-001 -2.8462756794E+001 +9.0611431920E-001 -7.7256239119E+001 +9.1789451808E-001 -7.7940182926E+001 +1.1337450252E-001 -2.7002577509E+001
27203200000.000 +1.6489847216E-001 -2.8682736808E+001 +9.0825302768E-001 -7.8281855660E+001 +9.0153061141E-001 -7.9844298093E+001 +1.1387071400E-001 -2.7992874193E+001
27403150000.000 +1.6546877503E-001 -2.9356534269E+001 +9.0703191687E-001 -7.8496031443E+001 +8.9799785345E-001 -8.0235998672E+001 +1.1569975425E-001 -2.9661010566E+001
27603100000.000 +1.6314409081E-001 -2.9820295595E+001 +9.0883695723E-001 -7.9696827871E+001 +8.9896172287E-001 -8.0675960583E+001 +1.1538291005E-001 -2.8272218810E+001
27803050000.000 +1.6479141290E-001 -2.8768662226E+001 +9.0413265558E-001 -8.0383273424E+001 +8.9608641754E-001 -8.1627453333E+001 +1.1795266075E-001 -2.8275674221E+001
28003000000.000 +1.6380508533E-001 -2.9543788384E+001 +9.0808099079E-001 -8.0895093850E+001 +8.8581139415E-001 -8.2149269297E+001 +1.1769447404E-001 -2.8801870904E+001
28202950000.000 +1.6680762046E-001 -3.0919042676E+001 +9.0340406363E-001 -8.1488093078E+001 +8.8868727305E-001 -8.2072805870E+001 +1.1998673865E-001 -2.8693358131E+001
28402900000.000 +1.7157944799E-001 -3.1688237702E+001 +8.9737540030E-001 -8.1415077935E+001 +9.1728315920E-001 -8.2384375014E+001 +1.2062516149E-001 -2.9278617707E+001
28602850000.000 +1.7403266916E-001 -3.1868344741E+001 +8.9468380329E-001 -8.1583270515E+001 +8.9766460707E-001 -8.3383312647E+001 +1.2227814941E-001 -3.1760034888E+001
28802800000.000 +1.7188993964E-001 -3.3315294396E+001 +8.9617956360E-001 -8.2166874865E+001 +9.0369176180E-001 -8.2675236803E+001 +1.2152665896E-001 -3.1807291621E+001
29002750000.000 +1.7844029101E-001 -3.3298184237E+001 +9.0172557634E-001 -8.2715895184E+001 +9.1439637831E-001 -8.4300303810E+001 +1.2491916228E-001 -3.2421869619E+001
29202700000.000 +1.8032035241E-001 -3.3055972760E+001 +8.9943910404E-001 -8.2819131863E+001 +9.1035939613E-001 -8.4812870783E+001 +1.2656788910E-001 -3.4311139301E+001
29402650000.000 +1.8025117408E-001 -3.4715161193E+001 +9.0521192270E-001 -8.3384801230E+001 +9.1060347344E-001 -8.4977199226E+001 +1.2657885947E-001 -3.5145882795E+001
29602600000.000 +1.8444639746E-001 -3.4605732281E+001 +9.0475579171E-001 -8.4192043088E+001 +9.1568161999E-001 -8.5732620168E+001 +1.2811591655E-001 -3.5551363335E+001
29802550000.000 +1.8377470661E-001 -3.5242990370E+001 +9.0753735643E-001 -8.4350782917E+001 +9.0492627540E-001 -8.7022002725E+001 +1.2758181169E-001 -3.7451990594E+001
30002500000.000 +1.8052446846E-001 -3.6304046140E+001 +9.0889867450E-001 -8.5516963116E+001 +8.9746073470E-001 -8.6236489144E+001 +1.2731280869E-001 -3.6326204394E+001
30202450000.000 +1.8511631349E-001 -3.5663582949E+001 +8.9772052673E-001 -8.6119314611E+001 +9.1857657660E-001 -8.7242884730E+001 +1.2991550590E-001 -3.5846247393E+001
30402400000.000 +1.8233791120E-001 -3.5890771949E+001 +9.0300614835E-001 -8.7183691429E+001 +8.8581766750E-001 -8.8603156576E+001 +1.3047320278E-001 -3.7649066036E+001
30602350000.000 +1.8483707024E-001 -3.7515977510E+001 +8.9397297160E-001 -8.7748984658E+001 +8.8321434378E-001 -8.7559798459E+001 +1.3185056976E-001 -3.7816259037E+001
30802300000.000 +1.8732779184E-001 -3.7511219143E+001 +8.9561935479E-001 -8.8583097527E+001 +8.8260874756E-001 -8.9216746348E+001 +1.3361258561E-001 -3.7423294353E+001
31002250000.000 +1.8977044089E-001 -3.8241453074E+001 +8.8090935223E-001 -8.8459953247E+001 +8.8431611603E-001 -8.9256095421E+001 +1.3360540910E-001 -3.9447621998E+001
31202200000.000 +1.8920873389E-001 -3.9150834150E+001 +8.9467507881E-001 -8.9370113814E+001 +8.8349421038E-001 -9.0437542710E+001 +1.3435592867E-001 -3.8529388237E+001
31402150000.000 +1.9239348009E-001 -3.9379532365E+001 +8.8123061963E-001 -9.0025386748E+001 +8.9855201795E-001 -9.0435909135E+001 +1.3630539430E-001 -3.8864538490E+001
31602100000.000 +1.9221921809E-001 -3.9904804238E+001 +8.9045872088E-001 -9.0287670677E+001 +8.7810494608E-001 -9.2619017040E+001 +1.3768284953E-001 -4.0771243431E+001
31802050000.000 +1.9268005022E-001 -4.2478735874E+001 +8.7497292867E-001 -9.0392144252E+001 +8.8441196862E-001 -9.0560756170E+001 +1.3522864677E-001 -4.1855620754E+001
32002000000.000 +1.9521298003E-001 -4.2227718989E+001 +8.9262513315E-001 -9.1284228572E+001 +8.9640351809E-001 -9.2760711055E+001 +1.3881710418E-001 -4.1466595324E+001
32201950000.000 +1.9455153322E-001 -4.1966391876E+001 +8.8440119771E-001 -9.1538074881E+001 +8.9390230753E-001 -9.2643475685E+001 +1.3924874680E-001 -4.2671652616E+001
32401900000.000 +1.9474646430E-001 -4.3896849206E+001 +9.0606739791E-001 -9.2092907769E+001 +8.8993618848E-001 -9.3880113843E+001 +1.3950859409E-001 -4.3641468028E+001
32601850000.000 +1.9795526945E-001 -4.3630640705E+001 +8.8791442207E-001 -9.2872551994E+001 +8.9857223781E-001 -9.3760192373E+001 +1.4261099968E-001 -4.3675742327E+001
32801800000.000 +2.0051497646E-001 -4.4143626259E+001 +8.9494787895E-001 -9.3032179272E+001 +9.0256958778E-001 -9.5252340186E+001 +1.4414136042E-001 -4.5338145414E+001
33001750000.000 +1.9935797062E-001 -4.4714121338E+001 +8.9512385492E-001 -9.3905240497E+001 +8.9862422667E-001 -9.5212281882E+001 +1.4491499540E-001 -4.6113581574E+001
33201700000.000 +2.0016329559E-001 -4.5597198285E+001 +8.9969319211E-001 -9.4170812738E+001 +9.0023788435E-001 -9.5623878534E+001 +1.4580356608E-001 -4.6812337641E+001
33401650000.000 +2.0213329638E-001 -4.5942841461E+001 +8.9861268608E-001 -9.4674777228E+001 +8.9673651409E-001 -9.6294351752E+001 +1.4732545725E-001 -4.7919928668E+001
33601600000.000 +2.0118088427E-001 -4.6443049458E+001 +8.9649613677E-001 -9.5566839036E+001 +8.8880897287E-001 -9.6868890325E+001 +1.4760172817E-001 -4.8353807007E+001
33801550000.000 +2.0361124339E-001 -4.7428390222E+001 +8.9244669194E-001 -9.6342737448E+001 +8.8922907319E-001 -9.7350937740E+001 +1.4966766713E-001 -4.8459949160E+001
34001500000.000 +2.0427178598E-001 -4.8364004608E+001 +8.9045315697E-001 -9.6565358314E+001 +8.7657061201E-001 -9.7988757773E+001 +1.4970226474E-001 -5.0213697399E+001
34201450000.000 +2.0263243350E-001 -4.8863813411E+001 +8.9632415154E-001 -9.7089077118E+001 +8.7776308695E-001 -9.8719861394E+001 +1.5076746077E-001 -5.0545575728E+001
34401400000.000 +2.0537333250E-001 -4.9783764089E+001 +8.8747787695E-001 -9.7887967761E+001 +8.7946888840E-001 -9.9077229695E+001 +1.5216701345E-001 -5.1037813289E+001
34601350000.000 +2.0675734413E-001 -4.9560133548E+001 +8.8455623239E-001 -9.8727720212E+001 +8.8251640236E-001 -1.0029210757E+002 +1.5315803579E-001 -5.1380409280E+001
34801300000.000 +2.0486404318E-001 -5.0989903288E+001 +8.8649630590E-001 -9.9179048549E+001 +8.6126191014E-001 -1.0063639153E+002 +1.5295129897E-001 -5.2907997498E+001
35001250000.000 +2.0741424707E-001 -5.2357305489E+001 +8.7852503782E-001 -9.9871099752E+001 +8.6393596076E-001 -1.0034643081E+002 +1.5354068605E-001 -5.3461944536E+001
35201200000.000 +2.0744735724E-001 -5.2461843701E+001 +8.7796627394E-001 -1.0009463742E+002 +8.7044955882E-001 -1.0205993462E+002 +1.5419754718E-001 -5.4967022978E+001
35401150000.000 +2.0688184788E-001 -5.2709887894E+001 +8.7652882119E-001 -1.0076836494E+002 +8.7434450901E-001 -1.0199707620E+002 +1.5506902255E-001 -5.5616770108E+001
35601100000.000 +2.0796113617E-001 -5.4310458648E+001 +8.7852081568E-001 -1.0137733506E+002 +8.7330140775E-001 -1.0247420439E+002 +1.5504522321E-001 -5.6601031573E+001
35801050000.000 +2.0997344943E-001 -5.4394624754E+001 +8.6718635925E-001 -1.0182568296E+002 +8.7387618079E-001 -1.0354435866E+002 +1.5831210842E-001 -5.8349500445E+001
36001000000.000 +2.0651911822E-001 -5.5641267780E+001 +8.7831280286E-001 -1.0198445746E+002 +8.7185970714E-001 -1.0454556603E+002 +1.5646692591E-001 -6.0359074983E+001
36200950000.000 +2.0598095968E-001 -5.6899734520E+001 +8.6918992230E-001 -1.0303605903E+002 +8.7691481393E-001 -1.0344574652E+002 +1.5498751412E-001 -6.0626771844E+001
36400900000.000 +2.0613915421E-001 -5.6758576845E+001 +8.7934379642E-001 -1.0271291381E+002 +8.8744467965E-001 -1.0484188920E+002 +1.5623444378E-001 -6.2086786638E+001
36600850000.000 +2.0378450843E-001 -5.8287433904E+001 +8.7436422676E-001 -1.0322197690E+002 +8.6673255009E-001 -1.0498044647E+002 +1.5317015255E-001 -6.4229726769E+001
36800800000.000 +2.0295718276E-001 -5.8930030456E+001 +8.9066166493E-001 -1.0366244883E+002 +8.8439373777E-001 -1.0536825968E+002 +1.5348833176E-001 -6.3994988512E+001
37000750000.000 +2.0272022888E-001 -5.9059222117E+001 +8.8361284003E-001 -1.0421367127E+002 +8.8088392543E-001 -1.0555281094E+002 +1.5238694446E-001 -6.4261882318E+001
37200700000.000 +1.9811094685E-001 -5.9816590603E+001 +8.9766231182E-001 -1.0413007390E+002 +8.7507670762E-001 -1.0605362016E+002 +1.4956213917E-001 -6.5157873553E+001
37400650000.000 +1.9916508543E-001 -6.0063585309E+001 +8.9156212732E-001 -1.0546441649E+002 +8.7096094328E-001 -1.0630804155E+002 +1.5059412866E-001 -6.4669506794E+001
37600600000.000 +1.9902482536E-001 -6.0590658905E+001 +8.9594876091E-001 -1.0619153251E+002 +8.7628499454E-001 -1.0738013024E+002 +1.5009503398E-001 -6.5333577853E+001
37800550000.000 +1.9547717235E-001 -6.1045132585E+001 +8.9057157134E-001 -1.0710922150E+002 +8.6233265150E-001 -1.0768502961E+002 +1.4815798825E-001 -6.6054186295E+001
38000500000.000 +1.9589123856E-001 -6.2279588766E+001 +8.9191226205E-001 -1.0759764411E+002 +8.6544500853E-001 -1.0713104191E+002 +1.4612476091E-001 -6.6027891877E+001
38200450000.000 +1.9719917504E-001 -6.2422089346E+001 +8.7937429724E-001 -1.0853047619E+002 +8.7055589742E-001 -1.0866275352E+002 +1.4451400367E-001 -6.7060341730E+001
38400400000.000 +1.9285529224E-001 -6.3744968709E+001 +8.7838768236E-001 -1.0839011634E+002 +8.5378261578E-001 -1.0908572110E+002 +1.4188511988E-001 -6.8903149560E+001
38600350000.000 +1.9166586312E-001 -6.3731573101E+001 +8.8008688308E-001 -1.0930896624E+002 +8.7215045576E-001 -1.0948939476E+002 +1.4149130101E-001 -6.8251329355E+001
38800300000.000 +1.9286769882E-001 -6.5013206690E+001 +8.6630835140E-001 -1.0912293080E+002 +8.6176389718E-001 -1.1013338939E+002 +1.4020015973E-001 -7.1054196302E+001
39000250000.000 +1.9036901748E-001 -6.4724472753E+001 +8.7068251659E-001 -1.0971608697E+002 +8.6467700784E-001 -1.1150625409E+002 +1.3995022188E-001 -7.1603227889E+001
39200200000.000 +1.9302850907E-001 -6.5635968872E+001 +8.6031612411E-001 -1.1056138399E+002 +8.5438776923E-001 -1.1184814993E+002 +1.4172557354E-001 -7.1879742711E+001
39400150000.000 +1.8831569508E-001 -6.4606306592E+001 +8.7227079639E-001 -1.1020303293E+002 +8.7465388749E-001 -1.1266115875E+002 +1.3997877177E-001 -7.2126529611E+001
39600100000.000 +1.8399778390E-001 -6.6420823654E+001 +8.7112182158E-001 -1.1025506695E+002 +8.5867263959E-001 -1.1275193279E+002 +1.3621129596E-001 -7.4453186624E+001
39800050000.000 +1.8289948238E-001 -6.4639491553E+001 +8.9268913151E-001 -1.1128966541E+002 +8.8788847871E-001 -1.1324453853E+002 +1.3777726817E-001 -7.1639113895E+001
40000000000.000 +1.8317659320E-001 -6.4078286892E+001 +8.8904552717E-001 -1.1276827214E+002 +8.8136616281E-001 -1.1509313513E+002 +1.3776310006E-001 -7.2376505907E+001
