# Supplementary material for: Conductivity and radio frequency performance data for silver nanoparticle inks deposited via aerosol jet deposition and processed under varying conditions
Source: Data Brief. 2020 Sep 24;33:106331. doi: 10.1016/j.dib.2020.106331 (PMC7560714; doi:10.1016/j.dib.2020.106331)
Supplement: Supplementary file 3 [file mmc3.zip › Sintering Study/ANP Ink/RF Data/ANP_10_03.S2P]

!  2-Port S-parameters saved by WinCal
! VAR MeasName=S-Parameters (CALIBRATED_DATA) read from VNA (E8364B)
! VAR MeasDate=11/22/2017 4:17:04 PM
! VAR NAME=AFRL171016_06_03
! VAR FILENAME=AFRL171016_06_03.S2P
! VAR DATE=11/22/2017 4:17:04 PM
! VAR PHYS_PORTS=1,2
! VAR ObjTypeName=DATASET
! VAR IndexType=Frequency
!
# Hz S MA R 50
10000000.000 +4.9801578299E-002 -1.6728198160E+000 +9.4606907185E-001 -8.3703832427E-003 +9.4870655218E-001 -1.9240695155E-001 +5.1470339467E-002 +7.5656797979E-002
209950000.000 +5.1026220995E-002 +2.7511460633E-001 +9.4600523006E-001 -6.9095830053E-001 +9.4769712783E-001 -6.8110771010E-001 +5.0910511890E-002 +3.7804161324E-001
409900000.000 +5.1088245218E-002 +7.1385941425E-001 +9.4576169017E-001 -1.3150458037E+000 +9.4733123979E-001 -1.3190824465E+000 +5.1089932020E-002 +9.2551622644E-001
609850000.000 +5.0764227606E-002 +1.3441273176E+000 +9.4539824064E-001 -1.9890297593E+000 +9.4722022823E-001 -1.9974738896E+000 +5.0841857605E-002 +4.9882732899E-001
809800000.000 +5.0647622422E-002 +2.4775429802E+000 +9.4491574469E-001 -2.6202327144E+000 +9.4643282957E-001 -2.6361167898E+000 +5.0461990659E-002 +2.0190281200E+000
1009750000.000 +5.0362892863E-002 +2.3568511704E+000 +9.4420160988E-001 -3.2241668920E+000 +9.4517467529E-001 -3.2413055785E+000 +5.0243554197E-002 +2.6479096934E+000
1209700000.000 +5.1067401881E-002 +3.5502731787E+000 +9.4439501132E-001 -3.8050087546E+000 +9.4529609799E-001 -3.8201892257E+000 +5.1052942624E-002 +3.5734948642E+000
1409650000.000 +5.1554769654E-002 +3.7126859904E+000 +9.4376597136E-001 -4.4353523542E+000 +9.4510971515E-001 -4.4598046954E+000 +5.1507418521E-002 +3.9290302745E+000
1609600000.000 +5.1942784905E-002 +3.9547989352E+000 +9.4323193748E-001 -5.0856259286E+000 +9.4519452177E-001 -5.0982896696E+000 +5.2205397281E-002 +3.6650243114E+000
1809550000.000 +5.1222087734E-002 +3.8092975859E+000 +9.4228525435E-001 -5.7142549560E+000 +9.4361579371E-001 -5.7433626792E+000 +5.1668494085E-002 +3.2774131783E+000
2009500000.000 +5.0768751323E-002 +5.4196557012E+000 +9.4084558714E-001 -6.2990972701E+000 +9.4236862945E-001 -6.3417314079E+000 +5.1060313263E-002 +4.6287085939E+000
2209450000.000 +5.1627285119E-002 +6.8830398398E+000 +9.4042513294E-001 -6.8714059094E+000 +9.4159808318E-001 -6.8533294332E+000 +5.1254419906E-002 +6.1575011245E+000
2409400000.000 +5.2159784980E-002 +7.2794701036E+000 +9.4003344610E-001 -7.4550225193E+000 +9.4179765377E-001 -7.4983641263E+000 +5.1751884330E-002 +6.5080695919E+000
2609350000.000 +5.2622794456E-002 +8.0885282076E+000 +9.3939160875E-001 -8.0306355480E+000 +9.4152249887E-001 -8.0982948549E+000 +5.2284414813E-002 +7.4248898867E+000
2809300000.000 +5.3386856701E-002 +8.5869363342E+000 +9.3933556329E-001 -8.6477299214E+000 +9.4088435071E-001 -8.6940026207E+000 +5.3090970163E-002 +7.8701790255E+000
3009250000.000 +5.3480933954E-002 +8.3853049815E+000 +9.3839104713E-001 -9.2064380017E+000 +9.3971604393E-001 -9.3083315695E+000 +5.3130089565E-002 +7.7082175830E+000
3209200000.000 +5.3919790702E-002 +9.4027212309E+000 +9.3823502653E-001 -9.8608421242E+000 +9.3896281059E-001 -9.8612839537E+000 +5.3218357471E-002 +8.6138863822E+000
3409150000.000 +5.4648792609E-002 +1.0101052797E+001 +9.3777619741E-001 -1.0419777118E+001 +9.3841256286E-001 -1.0375180593E+001 +5.3827529655E-002 +9.3307159627E+000
3609100000.000 +5.5265376800E-002 +1.0158949232E+001 +9.3704804584E-001 -1.0998287758E+001 +9.3844703941E-001 -1.1006946635E+001 +5.4567000190E-002 +9.6528057510E+000
3809050000.000 +5.6212587986E-002 +1.0726417556E+001 +9.3682559922E-001 -1.1538343693E+001 +9.3870294722E-001 -1.1598287279E+001 +5.5451170889E-002 +1.0014969858E+001
4009000000.000 +5.7195860039E-002 +1.0976773001E+001 +9.3576565457E-001 -1.2154503734E+001 +9.3741963570E-001 -1.2147046671E+001 +5.6483557216E-002 +1.0153187418E+001
4208950000.000 +5.7810696742E-002 +1.0773317985E+001 +9.3630057797E-001 -1.2733718415E+001 +9.3775321058E-001 -1.2711505735E+001 +5.6655777421E-002 +9.9340559063E+000
4408900000.000 +5.8515365801E-002 +1.0843074960E+001 +9.3524129220E-001 -1.3319409790E+001 +9.3698058628E-001 -1.3344661323E+001 +5.7384699127E-002 +1.0349425436E+001
4608850000.000 +5.9521467878E-002 +1.1452921244E+001 +9.3522212099E-001 -1.3891465649E+001 +9.3698999732E-001 -1.3923258146E+001 +5.8072376510E-002 +1.0922755430E+001
4808800000.000 +6.0264650362E-002 +1.1936000914E+001 +9.3451765266E-001 -1.4452620091E+001 +9.3607150995E-001 -1.4496823040E+001 +5.8805602630E-002 +1.1183753070E+001
5008750000.000 +6.1152907368E-002 +1.2113045424E+001 +9.3438895617E-001 -1.5023627086E+001 +9.3695574654E-001 -1.5052392278E+001 +5.9404161449E-002 +1.1294019857E+001
5208700000.000 +6.1913853956E-002 +1.2531804070E+001 +9.3385094240E-001 -1.5606790814E+001 +9.3571908791E-001 -1.5708722480E+001 +6.0369335105E-002 +1.2040286679E+001
5408650000.000 +6.2756064579E-002 +1.2298669071E+001 +9.3363166045E-001 -1.6173122277E+001 +9.3569865953E-001 -1.6224186630E+001 +6.1351301237E-002 +1.1644021565E+001
5608600000.000 +6.3632124605E-002 +1.2068037800E+001 +9.3328585804E-001 -1.6773694147E+001 +9.3627839646E-001 -1.6870066759E+001 +6.2276883497E-002 +1.1739577586E+001
5808550000.000 +6.4502246476E-002 +1.2139962201E+001 +9.3336221966E-001 -1.7377102824E+001 +9.3531706923E-001 -1.7424781028E+001 +6.2988437220E-002 +1.1750296263E+001
6008500000.000 +6.5224478086E-002 +1.1920102186E+001 +9.3305622819E-001 -1.7948029893E+001 +9.3491146901E-001 -1.7964512456E+001 +6.3784493935E-002 +1.1318113998E+001
6208450000.000 +6.6305519856E-002 +1.1925033164E+001 +9.3294036170E-001 -1.8527707603E+001 +9.3481718207E-001 -1.8569175155E+001 +6.4445906554E-002 +1.0876502754E+001
6408400000.000 +6.7179206493E-002 +1.1721852643E+001 +9.3218975456E-001 -1.9128760465E+001 +9.3491540881E-001 -1.9208236322E+001 +6.5422003664E-002 +1.0980175346E+001
6608350000.000 +6.8120903380E-002 +1.1646180619E+001 +9.3164875959E-001 -1.9704636647E+001 +9.3359028855E-001 -1.9727505363E+001 +6.6159769667E-002 +1.0387506945E+001
6808300000.000 +6.9487027790E-002 +1.1274096141E+001 +9.3226286080E-001 -2.0277784865E+001 +9.3451209756E-001 -2.0252137700E+001 +6.7267877071E-002 +1.0094061474E+001
7008250000.000 +7.0210664217E-002 +1.1182690021E+001 +9.3142411933E-001 -2.0876702492E+001 +9.3414242435E-001 -2.0994808226E+001 +6.7731327877E-002 +1.0228477906E+001
7208200000.000 +7.0704245633E-002 +1.0854780845E+001 +9.3073402835E-001 -2.1472435365E+001 +9.3265332444E-001 -2.1496165748E+001 +6.7969249018E-002 +9.6574700636E+000
7408150000.000 +7.1752481737E-002 +1.0597629802E+001 +9.2999485640E-001 -2.2055361568E+001 +9.3351809490E-001 -2.2113990956E+001 +6.8724465334E-002 +9.5106603365E+000
7608100000.000 +7.2269249202E-002 +1.0314205349E+001 +9.2976427162E-001 -2.2626052668E+001 +9.3041585451E-001 -2.2680834280E+001 +6.8663010059E-002 +9.3847624339E+000
7808050000.000 +7.3097411077E-002 +1.0079052692E+001 +9.2897816421E-001 -2.3183688395E+001 +9.2976113471E-001 -2.3291831704E+001 +6.9304038651E-002 +8.7745580331E+000
8008000000.000 +7.3762800261E-002 +9.9363781420E+000 +9.2818374773E-001 -2.3735304291E+001 +9.3019604461E-001 -2.3797743996E+001 +6.9961410230E-002 +8.4484003258E+000
8207950000.000 +7.3795209507E-002 +9.7804406795E+000 +9.2774349067E-001 -2.4392142367E+001 +9.3147546742E-001 -2.4505162787E+001 +7.0553358247E-002 +8.8194360042E+000
8407900000.000 +7.4937060877E-002 +9.6671572041E+000 +9.2680801089E-001 -2.4900328776E+001 +9.2807505467E-001 -2.4968920259E+001 +7.1198779987E-002 +8.3932421941E+000
8607850000.000 +7.6174549616E-002 +9.4404055856E+000 +9.2750452446E-001 -2.5445652133E+001 +9.3167316736E-001 -2.5399344899E+001 +7.2072324727E-002 +8.3808341421E+000
8807800000.000 +7.7740284301E-002 +9.7817403627E+000 +9.2661810914E-001 -2.6078449242E+001 +9.2991552717E-001 -2.6239749353E+001 +7.3579870238E-002 +8.5685609092E+000
9007750000.000 +7.8206853841E-002 +9.0944818610E+000 +9.2571905248E-001 -2.6606394207E+001 +9.2745367882E-001 -2.6679191866E+001 +7.3939466238E-002 +7.5655364936E+000
9207700000.000 +7.9455990614E-002 +8.8273592107E+000 +9.2519278234E-001 -2.7193526879E+001 +9.3009886550E-001 -2.7289899755E+001 +7.5070043940E-002 +7.0802084450E+000
9407650000.000 +8.0788611049E-002 +8.6405521249E+000 +9.2539425205E-001 -2.7768028466E+001 +9.2963331417E-001 -2.7928218837E+001 +7.5871702491E-002 +7.1546947847E+000
9607600000.000 +8.1589303766E-002 +7.9814528055E+000 +9.2447942858E-001 -2.8333167926E+001 +9.2785578200E-001 -2.8518188326E+001 +7.6385122063E-002 +6.6974805816E+000
9807550000.000 +8.2898565907E-002 +7.3568428188E+000 +9.2437712891E-001 -2.8876243383E+001 +9.2743503564E-001 -2.9007984801E+001 +7.7378752852E-002 +5.9984691021E+000
10007500000.000 +8.3134610549E-002 +6.5129791320E+000 +9.2372101972E-001 -2.9570908448E+001 +9.2870755242E-001 -2.9687700476E+001 +7.7962089143E-002 +5.6625805802E+000
10207450000.000 +8.3442123700E-002 +6.5841410151E+000 +9.2276942926E-001 -3.0053930608E+001 +9.2317105030E-001 -3.0188265479E+001 +7.7695299599E-002 +5.2258665548E+000
10407400000.000 +8.4730609853E-002 +5.8208805115E+000 +9.2363650405E-001 -3.0570015479E+001 +9.2530188446E-001 -3.0427414185E+001 +7.8191825013E-002 +4.9852256756E+000
10607350000.000 +8.5114749244E-002 +6.1578954776E+000 +9.2183307111E-001 -3.1136502247E+001 +9.2661638726E-001 -3.1372929389E+001 +7.9057262884E-002 +4.8163199681E+000
10807300000.000 +8.5471530537E-002 +5.5568593631E+000 +9.2168705353E-001 -3.1696451794E+001 +9.2080069372E-001 -3.1743350508E+001 +7.9151631486E-002 +4.2848148903E+000
11007250000.000 +8.7337823578E-002 +4.7022508045E+000 +9.2141822367E-001 -3.2219751102E+001 +9.2558273465E-001 -3.2201835236E+001 +7.9967768671E-002 +3.8408745696E+000
11207200000.000 +8.8706339868E-002 +4.7034783630E+000 +9.2243184222E-001 -3.2799424565E+001 +9.2472311485E-001 -3.2784467630E+001 +8.1415223737E-002 +3.4795517315E+000
11407150000.000 +8.7630324263E-002 +4.1708407969E+000 +9.1944390878E-001 -3.3381806334E+001 +9.2422309371E-001 -3.3596731598E+001 +8.1299986234E-002 +2.7008766531E+000
11607100000.000 +8.8747362369E-002 +3.3507451052E+000 +9.2134009645E-001 -3.3797771495E+001 +9.1962830418E-001 -3.3923893968E+001 +8.1892986162E-002 +1.9334449913E+000
11807050000.000 +9.0104420707E-002 +3.6546398292E+000 +9.2061231970E-001 -3.4525756025E+001 +9.2912233799E-001 -3.4631508222E+001 +8.2872601986E-002 +2.0319999992E+000
12007000000.000 +9.1207971178E-002 +3.2409008866E+000 +9.2005236510E-001 -3.4858642900E+001 +9.1869529327E-001 -3.5326768885E+001 +8.3491222050E-002 +8.1588742959E-001
12206950000.000 +9.1695487703E-002 +2.8927169236E+000 +9.2020575218E-001 -3.5548490081E+001 +9.2653610233E-001 -3.5442132318E+001 +8.4097415481E-002 +8.2498266379E-001
12406900000.000 +9.3990452667E-002 +2.9249804923E+000 +9.2024212640E-001 -3.5998895268E+001 +9.2633798000E-001 -3.6507088649E+001 +8.5777647353E-002 +2.8750250587E-001
12606850000.000 +9.2497922366E-002 +2.7081132605E+000 +9.1980553938E-001 -3.6655328170E+001 +9.2497345920E-001 -3.6920779222E+001 +8.5042397145E-002 -9.3899823109E-002
12806800000.000 +9.5650203364E-002 +2.4295440196E+000 +9.1992480661E-001 -3.7015717927E+001 +9.2415982503E-001 -3.7551530016E+001 +8.5808172688E-002 -6.8911035546E-001
13006750000.000 +9.7339036598E-002 +1.3419705168E+000 +9.2209682618E-001 -3.7755182803E+001 +9.3049150241E-001 -3.8083933757E+001 +8.6975881217E-002 -7.5933586701E-001
13206700000.000 +9.6008106623E-002 +8.9751339224E-001 +9.2101078472E-001 -3.8447587485E+001 +9.2764067034E-001 -3.9111650456E+001 +8.6517469587E-002 -9.7816461242E-001
13406650000.000 +9.6443477198E-002 -1.0610094925E+000 +9.2258751291E-001 -3.9023732968E+001 +9.2404727012E-001 -3.9030091943E+001 +8.6905054397E-002 -2.3982948329E+000
13606600000.000 +9.6510676637E-002 -1.3703597061E+000 +9.2092968198E-001 -3.9625444231E+001 +9.2850762360E-001 -3.9710015525E+001 +8.7093602371E-002 -2.4731814501E+000
13806550000.000 +9.6222055871E-002 -6.1778478010E-001 +9.1887791453E-001 -4.0202173374E+001 +9.2160581797E-001 -4.0463399508E+001 +8.7019762192E-002 -2.6983292854E+000
14006500000.000 +9.6762325849E-002 -1.8807905543E+000 +9.1791185196E-001 -4.0653312449E+001 +9.2206524547E-001 -4.0695140654E+001 +8.7182898130E-002 -3.7751989609E+000
14206450000.000 +9.8311275801E-002 -2.0165992682E+000 +9.1945064528E-001 -4.1299464560E+001 +9.2370775221E-001 -4.1217182602E+001 +8.8274854769E-002 -3.8206764132E+000
14406400000.000 +9.8989806047E-002 -2.4463698787E+000 +9.1980986053E-001 -4.1887106829E+001 +9.2001542519E-001 -4.1531139646E+001 +8.8106819840E-002 -4.1096227711E+000
14606350000.000 +9.9213536093E-002 -3.3401692693E+000 +9.1823627937E-001 -4.2180800227E+001 +9.2078394022E-001 -4.2131897108E+001 +8.8452065070E-002 -4.7643983890E+000
14806300000.000 +1.0096761268E-001 -2.8783385702E+000 +9.2191628115E-001 -4.2796184431E+001 +9.2229789561E-001 -4.2802887415E+001 +9.0462945863E-002 -4.7754796381E+000
15006250000.000 +1.0165993226E-001 -3.0890819501E+000 +9.1826262962E-001 -4.3388760775E+001 +9.2496648795E-001 -4.3694828240E+001 +9.1394850327E-002 -5.4141578526E+000
15206200000.000 +1.0170687116E-001 -4.1729467102E+000 +9.2286292655E-001 -4.3819236598E+001 +9.1766521003E-001 -4.3663921329E+001 +9.0828480785E-002 -6.2564888386E+000
15406150000.000 +1.0442511351E-001 -4.3957211082E+000 +9.2207516648E-001 -4.4596070909E+001 +9.3255605430E-001 -4.4477751342E+001 +9.2734077254E-002 -6.5706942330E+000
15606100000.000 +1.0402028470E-001 -4.4687721651E+000 +9.2205968858E-001 -4.5095565859E+001 +9.2407568637E-001 -4.5785639358E+001 +9.2736687793E-002 -7.3392889833E+000
15806050000.000 +1.0306032760E-001 -5.1581455502E+000 +9.2049600464E-001 -4.5824736121E+001 +9.2877604400E-001 -4.5797657384E+001 +9.2185337499E-002 -8.0078911480E+000
16006000000.000 +1.0540696648E-001 -5.6513637319E+000 +9.2380939103E-001 -4.6267111065E+001 +9.2746439001E-001 -4.6894899725E+001 +9.3657805293E-002 -8.3290726340E+000
16205950000.000 +1.0382494946E-001 -4.8134100721E+000 +9.2198114529E-001 -4.7050906576E+001 +9.2418720149E-001 -4.7443202882E+001 +9.3302914737E-002 -8.5475349024E+000
16405900000.000 +1.0682212080E-001 -6.1639013445E+000 +9.2246367397E-001 -4.7168414168E+001 +9.2222144287E-001 -4.8767737722E+001 +9.4663888671E-002 -1.0053016485E+001
16605850000.000 +1.0576139639E-001 -5.6628108473E+000 +9.2307484475E-001 -4.8137010764E+001 +9.2728017032E-001 -4.8438932331E+001 +9.4882300723E-002 -9.3924719812E+000
16805800000.000 +1.0651684587E-001 -3.8414901724E+000 +9.1626405934E-001 -4.8600651365E+001 +9.2985184364E-001 -4.9738412599E+001 +9.6417708028E-002 -8.9993475579E+000
17005750000.000 +1.0620413920E-001 -5.0846812467E+000 +9.1879607097E-001 -4.9455571458E+001 +9.1707700678E-001 -4.9575864559E+001 +9.6048535637E-002 -1.0483555966E+001
17205700000.000 +1.0936993143E-001 -5.6012350786E+000 +9.1699535857E-001 -4.9768041374E+001 +9.2639301909E-001 -5.0419021054E+001 +9.7680975672E-002 -1.0679416932E+001
17405650000.000 +1.1075059401E-001 -6.0295293190E+000 +9.1926040447E-001 -5.0489081007E+001 +9.2083781328E-001 -5.0914447161E+001 +9.7834652356E-002 -1.1599249267E+001
17605600000.000 +1.1091834004E-001 -7.1796897169E+000 +9.1435554505E-001 -5.0815737806E+001 +9.2242189083E-001 -5.1208933506E+001 +9.7383161943E-002 -1.2935839459E+001
17805550000.000 +1.1190848962E-001 -8.7919748512E+000 +9.1933677323E-001 -5.1647368125E+001 +9.2207027795E-001 -5.1531722962E+001 +9.7263344354E-002 -1.3160999296E+001
18005500000.000 +1.1211400258E-001 -8.0558549802E+000 +9.1474373123E-001 -5.2061566012E+001 +9.2879234435E-001 -5.2552289680E+001 +9.6975850247E-002 -1.2970676609E+001
18205450000.000 +1.1225704908E-001 -8.7926005742E+000 +9.1737812564E-001 -5.2406038963E+001 +9.2472863989E-001 -5.2801254889E+001 +9.7255100173E-002 -1.4385507914E+001
18405400000.000 +1.1283686861E-001 -9.2364312440E+000 +9.1653719814E-001 -5.3200918834E+001 +9.3264942080E-001 -5.3047185762E+001 +9.7407567401E-002 -1.4915658815E+001
18605350000.000 +1.1350021165E-001 -8.3432458147E+000 +9.1570745929E-001 -5.3968884945E+001 +9.3371875480E-001 -5.4374479546E+001 +9.7727874310E-002 -1.4828049380E+001
18805300000.000 +1.1439297294E-001 -9.6159454495E+000 +9.2000057392E-001 -5.4241692621E+001 +9.1667346126E-001 -5.4845161855E+001 +9.8567067849E-002 -1.6681946959E+001
19005250000.000 +1.1626087011E-001 -9.7659381642E+000 +9.2208615123E-001 -5.4909896975E+001 +9.3103353998E-001 -5.4950631797E+001 +9.9738578686E-002 -1.6719492123E+001
19205200000.000 +1.1780379902E-001 -9.8517754716E+000 +9.2458132614E-001 -5.5576512739E+001 +9.2835687204E-001 -5.6680263296E+001 +1.0044287492E-001 -1.7612306165E+001
19405150000.000 +1.1593802757E-001 -9.6006367537E+000 +9.2196468860E-001 -5.6291963163E+001 +9.1958782292E-001 -5.7055892980E+001 +1.0029689176E-001 -1.8089961792E+001
19605100000.000 +1.1703112084E-001 -1.1332474544E+001 +9.2693982469E-001 -5.6807140730E+001 +9.1757989762E-001 -5.7672328843E+001 +1.0044917809E-001 -1.8918228398E+001
19805050000.000 +1.1836874983E-001 -1.0354964845E+001 +9.2032028973E-001 -5.7607706765E+001 +9.2656766762E-001 -5.8205337827E+001 +1.0100952501E-001 -1.8271829060E+001
20005000000.000 +1.2007872675E-001 -1.0462543987E+001 +9.1818532617E-001 -5.7776054606E+001 +9.2132357693E-001 -5.9266532177E+001 +1.0115655452E-001 -1.8986533732E+001
20204950000.000 +1.2051158569E-001 -1.1342231161E+001 +9.2070213851E-001 -5.8833665402E+001 +9.2076410697E-001 -5.8942652797E+001 +1.0047498074E-001 -1.9060929358E+001
20404900000.000 +1.2196474557E-001 -1.1363473125E+001 +9.1896877933E-001 -5.9242924060E+001 +9.2440577586E-001 -6.0383242634E+001 +1.0009582046E-001 -1.8776243679E+001
20604850000.000 +1.2338739463E-001 -1.1573405031E+001 +9.1668490472E-001 -5.9806883052E+001 +9.0781805233E-001 -6.0410060383E+001 +1.0051968519E-001 -1.9982215597E+001
20804800000.000 +1.2379829953E-001 -1.2529084854E+001 +9.1361800521E-001 -6.0118636243E+001 +9.2499182000E-001 -6.0711969090E+001 +1.0021275765E-001 -2.0280768332E+001
21004750000.000 +1.2576945950E-001 -1.3181154303E+001 +9.1513070174E-001 -6.0989198411E+001 +9.2038737614E-001 -6.1490812370E+001 +1.0017159941E-001 -2.0343774078E+001
21204700000.000 +1.2633516939E-001 -1.2896436996E+001 +9.1067005062E-001 -6.1021415738E+001 +9.2706366378E-001 -6.1992419689E+001 +9.9955871285E-002 -2.0844105188E+001
21404650000.000 +1.2622662999E-001 -1.4738089387E+001 +9.1707638632E-001 -6.1670742425E+001 +9.1936918621E-001 -6.2254576749E+001 +9.9773756678E-002 -2.2075365093E+001
21604600000.000 +1.2468366133E-001 -1.4166493393E+001 +9.0636830611E-001 -6.2431994064E+001 +9.3666003522E-001 -6.2601907499E+001 +9.8806142452E-002 -2.0943546801E+001
21804550000.000 +1.2825855213E-001 -1.3908396938E+001 +9.1428898290E-001 -6.2877645193E+001 +9.2378462080E-001 -6.3916567191E+001 +1.0238048275E-001 -2.3099637263E+001
22004500000.000 +1.2720536000E-001 -1.4695327410E+001 +9.1514129619E-001 -6.3666790983E+001 +9.2492250422E-001 -6.3258770257E+001 +1.0177793700E-001 -2.3546308572E+001
22204450000.000 +1.3096162401E-001 -1.4553370140E+001 +9.1791965881E-001 -6.4226402192E+001 +9.2928179018E-001 -6.4497364638E+001 +1.0419715012E-001 -2.3033307725E+001
22404400000.000 +1.3287104624E-001 -1.3913072679E+001 +9.1257775231E-001 -6.4848081763E+001 +9.2466237472E-001 -6.5694648322E+001 +1.0554119544E-001 -2.3611088183E+001
22604350000.000 +1.3323529499E-001 -1.4923028631E+001 +9.1783494701E-001 -6.5379808657E+001 +9.2154750924E-001 -6.6067166340E+001 +1.0600825170E-001 -2.4534341730E+001
22804300000.000 +1.3561015486E-001 -1.5553815057E+001 +9.1581077513E-001 -6.6415271035E+001 +9.2956752334E-001 -6.7059372365E+001 +1.0685154517E-001 -2.3651334443E+001
23004250000.000 +1.3697961566E-001 -1.4855526495E+001 +9.1553165371E-001 -6.6886695764E+001 +9.1687136703E-001 -6.8140653594E+001 +1.0708348675E-001 -2.4027949216E+001
23204200000.000 +1.3723811407E-001 -1.6158874938E+001 +9.1585615146E-001 -6.7402126977E+001 +9.1145835337E-001 -6.8578368230E+001 +1.0788791742E-001 -2.4834668651E+001
23404150000.000 +1.4095070451E-001 -1.6928451068E+001 +9.1399538131E-001 -6.8539017102E+001 +9.1938021180E-001 -6.8764012151E+001 +1.0727519955E-001 -2.4043537798E+001
23604100000.000 +1.4367515044E-001 -1.6960362498E+001 +9.1419882564E-001 -6.8610975975E+001 +9.2166573089E-001 -7.0731774298E+001 +1.0762237697E-001 -2.4615639777E+001
23804050000.000 +1.4124978168E-001 -1.7952400223E+001 +9.1653238331E-001 -6.9517426693E+001 +8.9459211341E-001 -7.0135239048E+001 +1.0791013549E-001 -2.5155461567E+001
24004000000.000 +1.4684097753E-001 -2.0245919977E+001 +9.1214721768E-001 -6.9766492617E+001 +9.1645440850E-001 -7.1187511046E+001 +1.0915529848E-001 -2.5852235639E+001
24203950000.000 +1.4531506850E-001 -1.9956319259E+001 +9.0883202977E-001 -7.0646979944E+001 +9.0550322519E-001 -7.2247184537E+001 +1.0878137175E-001 -2.6017954612E+001
24403900000.000 +1.4449842620E-001 -2.2540148365E+001 +9.0666848268E-001 -7.0679835399E+001 +9.1036548598E-001 -7.2000606121E+001 +1.0979400520E-001 -2.7978404281E+001
24603850000.000 +1.4195363977E-001 -2.3601619478E+001 +9.1001817528E-001 -7.1618171091E+001 +9.1008585127E-001 -7.2189463044E+001 +1.0935797403E-001 -2.8422046594E+001
24803800000.000 +1.4371387146E-001 -2.1567179887E+001 +9.0497270363E-001 -7.1784202389E+001 +9.2011764885E-001 -7.3665265314E+001 +1.1063558860E-001 -2.8687946367E+001
25003750000.000 +1.3967782392E-001 -2.2774038037E+001 +9.1266407375E-001 -7.2597123040E+001 +8.9832007225E-001 -7.3665036213E+001 +1.0970435478E-001 -2.9791826002E+001
25203700000.000 +1.4238105808E-001 -2.2561901438E+001 +9.0527102014E-001 -7.3231378572E+001 +9.2050964880E-001 -7.3246824045E+001 +1.1065500417E-001 -2.9412189424E+001
25403650000.000 +1.4683106519E-001 -2.1824431514E+001 +9.0307254837E-001 -7.3321147766E+001 +9.1244194891E-001 -7.4883736446E+001 +1.1246341005E-001 -3.0002988414E+001
25603600000.000 +1.4542274845E-001 -2.3110621872E+001 +9.0293095896E-001 -7.3752821754E+001 +9.0199742323E-001 -7.4388902233E+001 +1.1092404122E-001 -3.0758754731E+001
25803550000.000 +1.4845196423E-001 -2.3393668748E+001 +9.0604494121E-001 -7.4352721525E+001 +9.1421246897E-001 -7.5294807111E+001 +1.1285144717E-001 -2.9980661067E+001
26003500000.000 +1.4880210441E-001 -2.3451981156E+001 +8.9867449647E-001 -7.5333782725E+001 +9.0959894037E-001 -7.5651419604E+001 +1.1301654724E-001 -3.0414121173E+001
26203450000.000 +1.5032279377E-001 -2.4097284858E+001 +8.9980709522E-001 -7.5637999832E+001 +9.0618074541E-001 -7.6042288728E+001 +1.1414151555E-001 -3.0856454566E+001
26403400000.000 +1.5251396985E-001 -2.4855383093E+001 +9.0465197001E-001 -7.6659811101E+001 +9.0235595553E-001 -7.6451830189E+001 +1.1532509266E-001 -3.0732786134E+001
26603350000.000 +1.5709692576E-001 -2.4115050693E+001 +9.0141648168E-001 -7.6621652387E+001 +9.1925394049E-001 -7.7939152268E+001 +1.1715272332E-001 -3.0878130656E+001
26803300000.000 +1.5574317595E-001 -2.5396900487E+001 +9.0772313167E-001 -7.7478666080E+001 +9.0367435093E-001 -7.8189963815E+001 +1.1814137355E-001 -3.2182637066E+001
27003250000.000 +1.5724520131E-001 -2.5758214137E+001 +9.0427333617E-001 -7.8163134897E+001 +9.1450875325E-001 -7.8879924614E+001 +1.2047299325E-001 -3.1981514443E+001
27203200000.000 +1.5799066612E-001 -2.6149188037E+001 +9.0553415088E-001 -7.9213817649E+001 +8.9720325052E-001 -8.0775595453E+001 +1.2067858305E-001 -3.3100187732E+001
27403150000.000 +1.5868850103E-001 -2.6916929953E+001 +9.0468246024E-001 -7.9379214256E+001 +8.9372360102E-001 -8.1132022854E+001 +1.2212704742E-001 -3.4776152923E+001
27603100000.000 +1.5590358550E-001 -2.7006439632E+001 +9.0716789626E-001 -8.0587944129E+001 +8.9570635538E-001 -8.1526601527E+001 +1.2119666239E-001 -3.3378428810E+001
27803050000.000 +1.5727181192E-001 -2.6144334944E+001 +9.0211869938E-001 -8.1298728946E+001 +8.9245524253E-001 -8.2500380657E+001 +1.2351163550E-001 -3.3269012367E+001
28003000000.000 +1.5698517918E-001 -2.6795551290E+001 +9.0585568495E-001 -8.1815706711E+001 +8.8226987029E-001 -8.3013286461E+001 +1.2336857366E-001 -3.3555690848E+001
28202950000.000 +1.5949036099E-001 -2.8044273702E+001 +9.0148223007E-001 -8.2455808441E+001 +8.8576105669E-001 -8.2954750614E+001 +1.2534759220E-001 -3.4008778378E+001
28402900000.000 +1.6321169255E-001 -2.8979913939E+001 +8.9591340366E-001 -8.2348866379E+001 +9.1473301033E-001 -8.3307124150E+001 +1.2539062269E-001 -3.4684058908E+001
28602850000.000 +1.6582953111E-001 -2.9242923809E+001 +8.9384275474E-001 -8.2467361058E+001 +8.9565261782E-001 -8.4302278254E+001 +1.2753947165E-001 -3.6965270506E+001
28802800000.000 +1.6368429972E-001 -3.0669318428E+001 +8.9552465094E-001 -8.3105721376E+001 +9.0180015984E-001 -8.3599980244E+001 +1.2636911200E-001 -3.7113344149E+001
29002750000.000 +1.6952386613E-001 -3.0783154332E+001 +9.0140189933E-001 -8.3704841989E+001 +9.1262336633E-001 -8.5250144931E+001 +1.2909326389E-001 -3.7595492537E+001
29202700000.000 +1.7173680069E-001 -3.0697744706E+001 +8.9988297470E-001 -8.3803337804E+001 +9.0881408339E-001 -8.5795486188E+001 +1.3094745610E-001 -3.9134926382E+001
29402650000.000 +1.7159127900E-001 -3.2260022677E+001 +9.0525617064E-001 -8.4437719376E+001 +9.0947976820E-001 -8.6011456037E+001 +1.3173215911E-001 -3.9793699214E+001
29602600000.000 +1.7617050955E-001 -3.2518603301E+001 +9.0454191635E-001 -8.5251175327E+001 +9.1380363810E-001 -8.6816226358E+001 +1.3344279294E-001 -4.0249876414E+001
29802550000.000 +1.7542206547E-001 -3.3443629292E+001 +9.0691108540E-001 -8.5449597234E+001 +9.0188298982E-001 -8.8082843580E+001 +1.3351876545E-001 -4.2189922644E+001
30002500000.000 +1.7177317664E-001 -3.4165724569E+001 +9.0789340832E-001 -8.6580709168E+001 +8.9525252985E-001 -8.7292950857E+001 +1.3302770219E-001 -4.1334458959E+001
30202450000.000 +1.7593735307E-001 -3.3842118816E+001 +8.9677452090E-001 -8.7163617812E+001 +9.1617013803E-001 -8.8336451955E+001 +1.3488693468E-001 -4.0918185204E+001
30402400000.000 +1.7338113154E-001 -3.4105578232E+001 +9.0163721109E-001 -8.8239749213E+001 +8.8236092738E-001 -8.9643927447E+001 +1.3551719773E-001 -4.2610127321E+001
30602350000.000 +1.7580557519E-001 -3.5573388862E+001 +8.9247842108E-001 -8.8837616498E+001 +8.8036285615E-001 -8.8604964322E+001 +1.3724216889E-001 -4.2940978177E+001
30802300000.000 +1.7793319538E-001 -3.5642045183E+001 +8.9371089675E-001 -8.9605309816E+001 +8.7941941155E-001 -9.0248189221E+001 +1.3801635911E-001 -4.2722516539E+001
31002250000.000 +1.8034895898E-001 -3.6661236257E+001 +8.7909300842E-001 -8.9452528091E+001 +8.8149455189E-001 -9.0284642371E+001 +1.3842682981E-001 -4.4626271772E+001
31202200000.000 +1.7924483427E-001 -3.7308288863E+001 +8.9305045956E-001 -9.0467364364E+001 +8.8067138591E-001 -9.1471277859E+001 +1.3875518120E-001 -4.3981982913E+001
31402150000.000 +1.8201473246E-001 -3.7895913021E+001 +8.7921332300E-001 -9.1057592286E+001 +8.9608102645E-001 -9.1518700505E+001 +1.4052259095E-001 -4.4303865630E+001
31602100000.000 +1.8293806228E-001 -3.8611448459E+001 +8.8901712431E-001 -9.1332324507E+001 +8.7471800278E-001 -9.3669373776E+001 +1.4197768060E-001 -4.6331890550E+001
31802050000.000 +1.8239792194E-001 -4.1303103791E+001 +8.7335997280E-001 -9.1463533537E+001 +8.8129614928E-001 -9.1568057307E+001 +1.3983934909E-001 -4.7646474113E+001
32002000000.000 +1.8366378411E-001 -4.1025421671E+001 +8.9151750006E-001 -9.2322709308E+001 +8.9326662826E-001 -9.3839416152E+001 +1.4223123314E-001 -4.7278441958E+001
32201950000.000 +1.8309558324E-001 -4.0761527956E+001 +8.8368593014E-001 -9.2591518888E+001 +8.9153238073E-001 -9.3698535075E+001 +1.4238099511E-001 -4.8196224495E+001
32401900000.000 +1.8252246965E-001 -4.2580084266E+001 +9.0587575421E-001 -9.3200460391E+001 +8.8777625935E-001 -9.4956438152E+001 +1.4268734306E-001 -4.9226504683E+001
32601850000.000 +1.8582936424E-001 -4.2372813938E+001 +8.8717277412E-001 -9.3908728553E+001 +8.9645210327E-001 -9.4788161110E+001 +1.4524583159E-001 -4.9125085915E+001
32801800000.000 +1.8842751729E-001 -4.3000073814E+001 +8.9546894574E-001 -9.4146072987E+001 +8.9988493048E-001 -9.6356945138E+001 +1.4696238598E-001 -5.0672077778E+001
33001750000.000 +1.8709953022E-001 -4.3546340481E+001 +8.9449286132E-001 -9.5063700363E+001 +8.9650105303E-001 -9.6359835352E+001 +1.4794183393E-001 -5.1314435861E+001
33201700000.000 +1.8780942774E-001 -4.4572804872E+001 +8.9912050902E-001 -9.5371242830E+001 +8.9734310491E-001 -9.6738634308E+001 +1.4855491878E-001 -5.2097900832E+001
33401650000.000 +1.8956032244E-001 -4.5074756512E+001 +8.9786513998E-001 -9.5848428568E+001 +8.9406976880E-001 -9.7496181161E+001 +1.5036199679E-001 -5.3084519528E+001
33601600000.000 +1.8864513649E-001 -4.5702165562E+001 +8.9459345116E-001 -9.6716741442E+001 +8.8593222846E-001 -9.7975145092E+001 +1.5082167761E-001 -5.3598177161E+001
33801550000.000 +1.9029533500E-001 -4.6650580478E+001 +8.9099225593E-001 -9.7499710999E+001 +8.8680405138E-001 -9.8525754698E+001 +1.5222117637E-001 -5.3705387347E+001
34001500000.000 +1.9106956504E-001 -4.7814048722E+001 +8.8905344170E-001 -9.7769965400E+001 +8.7394668938E-001 -9.9198221773E+001 +1.5277444944E-001 -5.5360448169E+001
34201450000.000 +1.8894998696E-001 -4.8399962305E+001 +8.9495399945E-001 -9.8258235147E+001 +8.7447995646E-001 -9.9801409750E+001 +1.5392297415E-001 -5.6027087559E+001
34401400000.000 +1.9135454465E-001 -4.9429470117E+001 +8.8643666437E-001 -9.9013243351E+001 +8.7619250482E-001 -1.0022399011E+002 +1.5456363284E-001 -5.6661848320E+001
34601350000.000 +1.9219858445E-001 -4.9296662012E+001 +8.8359268440E-001 -9.9835716043E+001 +8.8038367568E-001 -1.0150793975E+002 +1.5586340590E-001 -5.6900052892E+001
34801300000.000 +1.9061213893E-001 -5.0735482379E+001 +8.8566448243E-001 -1.0033305834E+002 +8.5843756517E-001 -1.0170822439E+002 +1.5518253617E-001 -5.8368979821E+001
35001250000.000 +1.9326316720E-001 -5.2035534984E+001 +8.7796208366E-001 -1.0111237763E+002 +8.6193369826E-001 -1.0150349803E+002 +1.5597695756E-001 -5.8889274543E+001
35201200000.000 +1.9315463894E-001 -5.2392951158E+001 +8.7717209935E-001 -1.0133579392E+002 +8.6749719498E-001 -1.0326640241E+002 +1.5694195952E-001 -6.0428277984E+001
35401150000.000 +1.9230581237E-001 -5.2877916059E+001 +8.7493970951E-001 -1.0192021357E+002 +8.7056832276E-001 -1.0312372943E+002 +1.5741092549E-001 -6.1429722845E+001
35601100000.000 +1.9214224371E-001 -5.4686926292E+001 +8.7676288189E-001 -1.0249249408E+002 +8.7000648672E-001 -1.0363683511E+002 +1.5704055094E-001 -6.2493121482E+001
35801050000.000 +1.9430973561E-001 -5.4788984237E+001 +8.6634465856E-001 -1.0300762348E+002 +8.7038039612E-001 -1.0457301762E+002 +1.5994028863E-001 -6.4164068986E+001
36001000000.000 +1.9005999221E-001 -5.6062300098E+001 +8.7759227396E-001 -1.0312843391E+002 +8.6868882637E-001 -1.0565615061E+002 +1.5809746189E-001 -6.6177097954E+001
36200950000.000 +1.8860035997E-001 -5.7215635986E+001 +8.6852469668E-001 -1.0421313155E+002 +8.7457989464E-001 -1.0460376309E+002 +1.5673669394E-001 -6.6619237424E+001
36400900000.000 +1.8792274630E-001 -5.7337957087E+001 +8.7910886161E-001 -1.0391638253E+002 +8.8459770323E-001 -1.0596068263E+002 +1.5711980950E-001 -6.8052658983E+001
36600850000.000 +1.8554198361E-001 -5.8785185545E+001 +8.7495586202E-001 -1.0438472952E+002 +8.6493838188E-001 -1.0611888633E+002 +1.5445666913E-001 -6.9979197558E+001
36800800000.000 +1.8328023658E-001 -5.9183705769E+001 +8.9204438284E-001 -1.0491296230E+002 +8.8329569899E-001 -1.0651266069E+002 +1.5434211829E-001 -6.9833975194E+001
37000750000.000 +1.8322188455E-001 -5.9375507154E+001 +8.8482526945E-001 -1.0542272035E+002 +8.8025382380E-001 -1.0673420930E+002 +1.5281094992E-001 -6.9982414957E+001
37200700000.000 +1.7842429694E-001 -6.0011439196E+001 +8.9942240900E-001 -1.0543060742E+002 +8.7451280288E-001 -1.0727439525E+002 +1.5033307668E-001 -7.0820562738E+001
37400650000.000 +1.7943714343E-001 -6.0139806804E+001 +8.9324426957E-001 -1.0680101258E+002 +8.7089992869E-001 -1.0755954631E+002 +1.5108286805E-001 -7.0145989353E+001
37600600000.000 +1.7901748779E-001 -6.0751058149E+001 +8.9766380885E-001 -1.0757092546E+002 +8.7568519587E-001 -1.0866849813E+002 +1.5074324660E-001 -7.0896127045E+001
37800550000.000 +1.7659670906E-001 -6.1086416247E+001 +8.9176271811E-001 -1.0845632827E+002 +8.6145928836E-001 -1.0898844834E+002 +1.4925160116E-001 -7.1546773212E+001
38000500000.000 +1.7682247403E-001 -6.2252304337E+001 +8.9261921325E-001 -1.0903354288E+002 +8.6498013740E-001 -1.0847636421E+002 +1.4783645241E-001 -7.1601750670E+001
38200450000.000 +1.7823782838E-001 -6.2630564564E+001 +8.7950199369E-001 -1.0993883817E+002 +8.6909310419E-001 -1.1003318945E+002 +1.4667044667E-001 -7.2871027639E+001
38400400000.000 +1.7396549023E-001 -6.4406738023E+001 +8.7794642329E-001 -1.0978848187E+002 +8.5125645537E-001 -1.1041156109E+002 +1.4488497579E-001 -7.4941672589E+001
38600350000.000 +1.7142356301E-001 -6.4448120014E+001 +8.7961946498E-001 -1.1067693070E+002 +8.6927510564E-001 -1.1079876993E+002 +1.4426519737E-001 -7.4866579622E+001
38800300000.000 +1.7119433128E-001 -6.5875549806E+001 +8.6690834338E-001 -1.1043161442E+002 +8.5953557015E-001 -1.1137738780E+002 +1.4199390792E-001 -7.7778088482E+001
39000250000.000 +1.6828836526E-001 -6.5030198550E+001 +8.7191593538E-001 -1.1102703463E+002 +8.6293553144E-001 -1.1276757785E+002 +1.4134399699E-001 -7.8451498484E+001
39200200000.000 +1.7191696602E-001 -6.5989220113E+001 +8.6115119587E-001 -1.1190256280E+002 +8.5304739640E-001 -1.1315927360E+002 +1.4336049290E-001 -7.8489960732E+001
39400150000.000 +1.6683622259E-001 -6.5007925070E+001 +8.7345078486E-001 -1.1157238976E+002 +8.7301485412E-001 -1.1398324975E+002 +1.4236061295E-001 -7.9055254292E+001
39600100000.000 +1.6185191213E-001 -6.6884364530E+001 +8.7322989398E-001 -1.1164489767E+002 +8.5763184548E-001 -1.1404675821E+002 +1.3899045748E-001 -8.1791408742E+001
39800050000.000 +1.6060240052E-001 -6.4538714796E+001 +8.9461412784E-001 -1.1275731740E+002 +8.8657191235E-001 -1.1461105030E+002 +1.3982115233E-001 -7.9690368542E+001
40000000000.000 +1.6191156669E-001 -6.3879782130E+001 +8.9101102956E-001 -1.1421056201E+002 +8.8016896330E-001 -1.1642858904E+002 +1.3850536835E-001 -8.0744021034E+001
