# Supplementary material for: Conductivity and radio frequency performance data for silver nanoparticle inks deposited via aerosol jet deposition and processed under varying conditions
Source: Data Brief. 2020 Sep 24;33:106331. doi: 10.1016/j.dib.2020.106331 (PMC7560714; doi:10.1016/j.dib.2020.106331)
Supplement: Supplementary file 3 [file mmc3.zip › Sintering Study/ANP Ink/RF Data/ANP_10_04.S2P]

!  2-Port S-parameters saved by WinCal
! VAR MeasName=S-Parameters (CALIBRATED_DATA) read from VNA (E8364B)
! VAR MeasDate=11/22/2017 4:18:04 PM
! VAR NAME=AFRL171016_06_04
! VAR FILENAME=AFRL171016_06_04.S2P
! VAR DATE=11/22/2017 4:18:04 PM
! VAR PHYS_PORTS=1,2
! VAR ObjTypeName=DATASET
! VAR IndexType=Frequency
!
# Hz S MA R 50
10000000.000 +5.0960414108E-002 -1.4768362980E+000 +9.4599233321E-001 -1.7122288591E-002 +9.4772231832E-001 -1.2199557353E-001 +5.1222550826E-002 +1.5984905375E+000
209950000.000 +5.0332845765E-002 +4.4055441865E-001 +9.4549970112E-001 -6.9995964305E-001 +9.4724864534E-001 -7.0032120274E-001 +5.0419313428E-002 +3.4290866887E-001
409900000.000 +5.0626921212E-002 +9.9366266024E-001 +9.4547695518E-001 -1.3197900251E+000 +9.4682555736E-001 -1.3300524271E+000 +5.0721364936E-002 +1.1216138303E+000
609850000.000 +5.0430941200E-002 +1.6787994681E+000 +9.4498818583E-001 -2.0060917451E+000 +9.4650025149E-001 -2.0144956132E+000 +5.0479957862E-002 +7.4435610558E-001
809800000.000 +5.0455322250E-002 +3.0172367897E+000 +9.4470971705E-001 -2.6255288384E+000 +9.4610378072E-001 -2.6499967396E+000 +5.0370633127E-002 +2.3709264462E+000
1009750000.000 +5.0321907289E-002 +3.0446186640E+000 +9.4390679463E-001 -3.2651195787E+000 +9.4465763591E-001 -3.2636325368E+000 +5.0116482036E-002 +3.1187244575E+000
1209700000.000 +5.0942876617E-002 +4.3668933438E+000 +9.4382208969E-001 -3.8393229346E+000 +9.4531658319E-001 -3.8672861307E+000 +5.0994749184E-002 +4.2033231224E+000
1409650000.000 +5.1420859698E-002 +4.7461851811E+000 +9.4340204993E-001 -4.4811162878E+000 +9.4439160433E-001 -4.4968815092E+000 +5.1198384893E-002 +4.6888366167E+000
1609600000.000 +5.1448612834E-002 +5.1830721254E+000 +9.4268899635E-001 -5.1293639893E+000 +9.4411420261E-001 -5.1489187380E+000 +5.1747527394E-002 +4.5865016612E+000
1809550000.000 +5.0730102024E-002 +5.1616438227E+000 +9.4159816995E-001 -5.7612321518E+000 +9.4258817407E-001 -5.7656199379E+000 +5.1153547982E-002 +4.4588931574E+000
2009500000.000 +5.0386053261E-002 +7.0987164222E+000 +9.3992314649E-001 -6.3329976255E+000 +9.4152254237E-001 -6.3715072986E+000 +5.0593120109E-002 +5.6963468778E+000
2209450000.000 +5.1266379631E-002 +8.6031880730E+000 +9.3976737893E-001 -6.9177825171E+000 +9.4122345044E-001 -6.9339401925E+000 +5.1315264548E-002 +7.2058630868E+000
2409400000.000 +5.1944814184E-002 +9.1042116533E+000 +9.3947661622E-001 -7.5481850897E+000 +9.4111686111E-001 -7.5566414082E+000 +5.1776434053E-002 +7.6034192895E+000
2609350000.000 +5.2672655572E-002 +9.9230473355E+000 +9.3896007065E-001 -8.1005225620E+000 +9.4096255587E-001 -8.1570405309E+000 +5.2479068150E-002 +8.5605533105E+000
2809300000.000 +5.3580878972E-002 +1.0581049244E+001 +9.3883027136E-001 -8.7118225176E+000 +9.4014517882E-001 -8.7176954971E+000 +5.3417049088E-002 +9.2087793740E+000
3009250000.000 +5.3558261275E-002 +1.0368833926E+001 +9.3798642540E-001 -9.3345844089E+000 +9.3936969417E-001 -9.3725238437E+000 +5.3714326790E-002 +9.0861364404E+000
3209200000.000 +5.4067575976E-002 +1.1504979177E+001 +9.3754517553E-001 -9.9177298643E+000 +9.3867089204E-001 -9.9119012340E+000 +5.4012007244E-002 +9.8764775648E+000
3409150000.000 +5.4969491181E-002 +1.2305602268E+001 +9.3732075551E-001 -1.0505288914E+001 +9.3805533539E-001 -1.0432570338E+001 +5.4629130351E-002 +1.0543068410E+001
3609100000.000 +5.5716582055E-002 +1.2343060989E+001 +9.3676502017E-001 -1.1053525681E+001 +9.3781366872E-001 -1.1061310679E+001 +5.5303505563E-002 +1.0832648987E+001
3809050000.000 +5.6658905793E-002 +1.3111064205E+001 +9.3625966044E-001 -1.1636315701E+001 +9.3799502038E-001 -1.1696275323E+001 +5.6225854928E-002 +1.1387809149E+001
4009000000.000 +5.7738200523E-002 +1.3631442981E+001 +9.3589494847E-001 -1.2275154075E+001 +9.3674849924E-001 -1.2294615363E+001 +5.7000386443E-002 +1.1767622657E+001
4208950000.000 +5.8004036259E-002 +1.3203262178E+001 +9.3558530533E-001 -1.2869412301E+001 +9.3691020695E-001 -1.2823899462E+001 +5.7431803018E-002 +1.1595624774E+001
4408900000.000 +5.8731110349E-002 +1.3627625446E+001 +9.3439590413E-001 -1.3396597518E+001 +9.3604299937E-001 -1.3442262386E+001 +5.8222429256E-002 +1.1973433743E+001
4608850000.000 +5.9594826772E-002 +1.4291890031E+001 +9.3439453983E-001 -1.3983883387E+001 +9.3614424914E-001 -1.4023746829E+001 +5.9028838559E-002 +1.2464753474E+001
4808800000.000 +6.0482959883E-002 +1.4800691482E+001 +9.3366177364E-001 -1.4553358496E+001 +9.3575444508E-001 -1.4610034072E+001 +5.9999468369E-002 +1.2585435255E+001
5008750000.000 +6.1571801778E-002 +1.5014282970E+001 +9.3362799026E-001 -1.5135314047E+001 +9.3631525836E-001 -1.5173918566E+001 +6.0735119248E-002 +1.2704792504E+001
5208700000.000 +6.2449969019E-002 +1.5453116531E+001 +9.3290441752E-001 -1.5728388571E+001 +9.3494404276E-001 -1.5833941949E+001 +6.1817606273E-002 +1.3451946593E+001
5408650000.000 +6.3262799421E-002 +1.5254084934E+001 +9.3301491545E-001 -1.6308269004E+001 +9.3490700392E-001 -1.6338392535E+001 +6.2819733354E-002 +1.3090122805E+001
5608600000.000 +6.4267494283E-002 +1.5002663603E+001 +9.3307393272E-001 -1.6906359761E+001 +9.3594033443E-001 -1.6981316729E+001 +6.4151787303E-002 +1.3144529015E+001
5808550000.000 +6.5126317874E-002 +1.5369475125E+001 +9.3268206020E-001 -1.7491451163E+001 +9.3485708602E-001 -1.7544942228E+001 +6.4908471625E-002 +1.3058169054E+001
6008500000.000 +6.5915851925E-002 +1.5037764304E+001 +9.3272693865E-001 -1.8067547166E+001 +9.3432538561E-001 -1.8111222405E+001 +6.5751605472E-002 +1.2591240199E+001
6208450000.000 +6.7193249982E-002 +1.5034144368E+001 +9.3264351572E-001 -1.8700872472E+001 +9.3425311268E-001 -1.8700494656E+001 +6.6484976717E-002 +1.2212878981E+001
6408400000.000 +6.8008080580E-002 +1.4943040458E+001 +9.3185654444E-001 -1.9281306856E+001 +9.3406970913E-001 -1.9343437258E+001 +6.7338395882E-002 +1.2344684189E+001
6608350000.000 +6.9028894471E-002 +1.4878389077E+001 +9.3122066587E-001 -1.9842064976E+001 +9.3280045632E-001 -1.9884895071E+001 +6.8030862839E-002 +1.1808437560E+001
6808300000.000 +7.0071733204E-002 +1.4627522173E+001 +9.3122683366E-001 -2.0425672061E+001 +9.3380826529E-001 -2.0417320560E+001 +6.9298475696E-002 +1.1568146310E+001
7008250000.000 +7.0784784603E-002 +1.4751835743E+001 +9.3047369941E-001 -2.1024017184E+001 +9.3332177767E-001 -2.1153026343E+001 +6.9987380041E-002 +1.1565042253E+001
7208200000.000 +7.1230007087E-002 +1.4419636365E+001 +9.2986333674E-001 -2.1631642636E+001 +9.3149344908E-001 -2.1651700225E+001 +7.0160820381E-002 +1.1032677832E+001
7408150000.000 +7.2225951911E-002 +1.4156983649E+001 +9.2904291652E-001 -2.2223568224E+001 +9.3271002065E-001 -2.2279625438E+001 +7.1245170457E-002 +1.0862436085E+001
7608100000.000 +7.2899123171E-002 +1.3961207173E+001 +9.2906954573E-001 -2.2796857489E+001 +9.2988588922E-001 -2.2859978522E+001 +7.1498566138E-002 +1.0494065442E+001
7808050000.000 +7.3797307504E-002 +1.3628317249E+001 +9.2825919984E-001 -2.3344839661E+001 +9.2920197498E-001 -2.3465593991E+001 +7.2195861313E-002 +9.9925449383E+000
8008000000.000 +7.4556421778E-002 +1.3551069197E+001 +9.2759146354E-001 -2.3915869762E+001 +9.2953414584E-001 -2.3976503589E+001 +7.2982071512E-002 +9.7188438234E+000
8207950000.000 +7.4501133438E-002 +1.3579844081E+001 +9.2728367801E-001 -2.4609668648E+001 +9.3086143579E-001 -2.4700548604E+001 +7.3525134449E-002 +9.9005984101E+000
8407900000.000 +7.5664219678E-002 +1.3283294492E+001 +9.2633409027E-001 -2.5083828517E+001 +9.2768977274E-001 -2.5165134253E+001 +7.4551142612E-002 +9.3430289463E+000
8607850000.000 +7.7050129053E-002 +1.3022675473E+001 +9.2697374904E-001 -2.5635706242E+001 +9.3107840702E-001 -2.5593580958E+001 +7.5527910420E-002 +9.4400948268E+000
8807800000.000 +7.8789429713E-002 +1.3516650877E+001 +9.2638784296E-001 -2.6266686206E+001 +9.2962532117E-001 -2.6433307316E+001 +7.7175433075E-002 +9.3896837014E+000
9007750000.000 +7.9170146458E-002 +1.2831122515E+001 +9.2551479809E-001 -2.6808701048E+001 +9.2716809087E-001 -2.6872636875E+001 +7.7553065925E-002 +8.4504939246E+000
9207700000.000 +8.0483429037E-002 +1.2531726654E+001 +9.2515696424E-001 -2.7391818757E+001 +9.2963598417E-001 -2.7494153108E+001 +7.8858271615E-002 +8.0205328214E+000
9407650000.000 +8.1754191139E-002 +1.2555634527E+001 +9.2523395008E-001 -2.7955600627E+001 +9.2879366836E-001 -2.8133029826E+001 +7.9502107444E-002 +8.0299515110E+000
9607600000.000 +8.2070535300E-002 +1.1947565090E+001 +9.2377548971E-001 -2.8548813943E+001 +9.2690484735E-001 -2.8735826112E+001 +8.0004128392E-002 +7.5498104632E+000
9807550000.000 +8.3294544910E-002 +1.1338569549E+001 +9.2364075914E-001 -2.9084362708E+001 +9.2646963899E-001 -2.9230384068E+001 +8.1119190355E-002 +6.8844330334E+000
10007500000.000 +8.3460411811E-002 +1.0689325557E+001 +9.2259591672E-001 -2.9746018789E+001 +9.2777716987E-001 -2.9909811659E+001 +8.1855212373E-002 +6.4931935634E+000
10207450000.000 +8.3667812250E-002 +1.0723731330E+001 +9.2185984662E-001 -3.0229078031E+001 +9.2275190703E-001 -3.0403280529E+001 +8.1783417326E-002 +5.8851246825E+000
10407400000.000 +8.5113797454E-002 +9.9105757808E+000 +9.2308391902E-001 -3.0776021602E+001 +9.2504373681E-001 -3.0653281251E+001 +8.2468139623E-002 +5.6898272073E+000
10607350000.000 +8.5596149072E-002 +1.0334295209E+001 +9.2131998339E-001 -3.1381881983E+001 +9.2617247323E-001 -3.1604084231E+001 +8.3316580014E-002 +5.3672050938E+000
10807300000.000 +8.5761818232E-002 +9.9149125417E+000 +9.2122745758E-001 -3.1929003295E+001 +9.2023309515E-001 -3.1986499892E+001 +8.3380934566E-002 +4.7092333935E+000
11007250000.000 +8.7637499556E-002 +8.9850448591E+000 +9.2087944513E-001 -3.2465269604E+001 +9.2527801156E-001 -3.2448933588E+001 +8.4356708486E-002 +4.2983373223E+000
11207200000.000 +8.9340278323E-002 +9.1154708177E+000 +9.2147188477E-001 -3.3048220723E+001 +9.2393091878E-001 -3.3032635560E+001 +8.5860491000E-002 +3.9205348784E+000
11407150000.000 +8.8253132957E-002 +8.4572003419E+000 +9.1883945749E-001 -3.3616324277E+001 +9.2348704299E-001 -3.3838181147E+001 +8.6136467185E-002 +3.3398450282E+000
11607100000.000 +8.9261200891E-002 +7.4335836702E+000 +9.2090688461E-001 -3.4022917947E+001 +9.1908238446E-001 -3.4154688705E+001 +8.6976048414E-002 +2.4300241539E+000
11807050000.000 +9.0531611370E-002 +7.9702995390E+000 +9.2014980287E-001 -3.4729166818E+001 +9.2890463169E-001 -3.4881473386E+001 +8.8297074053E-002 +2.3697103157E+000
12007000000.000 +9.1389409276E-002 +7.4677544021E+000 +9.1970766991E-001 -3.5110647187E+001 +9.1796638370E-001 -3.5578015952E+001 +8.8446372979E-002 +1.2107169609E+000
12206950000.000 +9.1761465806E-002 +7.3107666851E+000 +9.1956609050E-001 -3.5789656889E+001 +9.2599675159E-001 -3.5706505540E+001 +8.9388971955E-002 +1.2623349602E+000
12406900000.000 +9.4067129542E-002 +7.5745804647E+000 +9.1970993126E-001 -3.6233243078E+001 +9.2559211805E-001 -3.6775462940E+001 +9.1312021495E-002 +4.6237167139E-001
12606850000.000 +9.2348655295E-002 +7.5395339272E+000 +9.1935479934E-001 -3.6915330226E+001 +9.2426423941E-001 -3.7189062450E+001 +9.0438464961E-002 -4.2190149091E-002
12806800000.000 +9.5353969916E-002 +7.0720142233E+000 +9.1918764266E-001 -3.7253498217E+001 +9.2361059402E-001 -3.7820539463E+001 +9.1591150725E-002 -7.7001828835E-001
13006750000.000 +9.7273617432E-002 +6.1807428908E+000 +9.2151647254E-001 -3.8033414871E+001 +9.2986418223E-001 -3.8381542869E+001 +9.2540002431E-002 -1.0932332778E+000
13206700000.000 +9.6379907633E-002 +5.6775965473E+000 +9.2036240467E-001 -3.8735129687E+001 +9.2660995191E-001 -3.9370203935E+001 +9.1921466603E-002 -1.2923724898E+000
13406650000.000 +9.6391618150E-002 +3.5233543014E+000 +9.2196951620E-001 -3.9295500197E+001 +9.2343149708E-001 -3.9367433948E+001 +9.2000287377E-002 -2.4479643670E+000
13606600000.000 +9.6352544805E-002 +3.1759620099E+000 +9.2013922950E-001 -3.9886405524E+001 +9.2792505656E-001 -4.0008812094E+001 +9.2621872760E-002 -2.4192704475E+000
13806550000.000 +9.5843932296E-002 +4.0152241680E+000 +9.1822227036E-001 -4.0503591388E+001 +9.2106702357E-001 -4.0758176188E+001 +9.2886939149E-002 -2.8534874211E+000
14006500000.000 +9.6215892517E-002 +2.6998560088E+000 +9.1733306511E-001 -4.0901505913E+001 +9.2133089798E-001 -4.0948040433E+001 +9.3164508427E-002 -3.7843763949E+000
14206450000.000 +9.7857028724E-002 +2.5722890410E+000 +9.1936447367E-001 -4.1536985394E+001 +9.2336217704E-001 -4.1516756951E+001 +9.4681402208E-002 -3.9711875709E+000
14406400000.000 +9.8331941646E-002 +2.2237172298E+000 +9.1971810184E-001 -4.2159049932E+001 +9.1942092335E-001 -4.1840087832E+001 +9.4573030278E-002 -4.3504598956E+000
14606350000.000 +9.8407014259E-002 +1.2553050852E+000 +9.1803690553E-001 -4.2453687181E+001 +9.2020533380E-001 -4.2424523087E+001 +9.5222428040E-002 -5.0715093085E+000
14806300000.000 +1.0012238992E-001 +1.6116158363E+000 +9.2196612042E-001 -4.3090323227E+001 +9.2147553056E-001 -4.3085653589E+001 +9.7127367477E-002 -5.1659297272E+000
15006250000.000 +1.0040564545E-001 +1.7245008987E+000 +9.1842214952E-001 -4.3665648640E+001 +9.2462530950E-001 -4.4006227478E+001 +9.7717767358E-002 -5.9944755855E+000
15206200000.000 +1.0005108721E-001 +7.8819062587E-001 +9.2286063509E-001 -4.4132255421E+001 +9.1719100249E-001 -4.3985650428E+001 +9.7160174657E-002 -6.6923866014E+000
15406150000.000 +1.0296239698E-001 +6.0953200423E-001 +9.2173545651E-001 -4.4865209656E+001 +9.3191615480E-001 -4.4767190246E+001 +9.9449527224E-002 -6.9312432372E+000
15606100000.000 +1.0250850042E-001 +7.3984829754E-001 +9.2205465661E-001 -4.5390473611E+001 +9.2335835467E-001 -4.6128234791E+001 +9.9490625068E-002 -8.1216685165E+000
15806050000.000 +1.0127693293E-001 +1.2593858879E-001 +9.2019691796E-001 -4.6150865532E+001 +9.2848042294E-001 -4.6191893391E+001 +9.9245982785E-002 -8.7529402399E+000
16006000000.000 +1.0394385970E-001 -4.8928367117E-001 +9.2411941675E-001 -4.6580321112E+001 +9.2699565072E-001 -4.7232678962E+001 +1.0088572246E-001 -9.1908672489E+000
16205950000.000 +1.0236594992E-001 +6.2492413283E-001 +9.2217275733E-001 -4.7380390245E+001 +9.2390268557E-001 -4.7846785979E+001 +1.0045749405E-001 -9.6290482450E+000
16405900000.000 +1.0472720756E-001 -1.0210383648E+000 +9.2241528730E-001 -4.7477826254E+001 +9.2128327467E-001 -4.9079939756E+001 +1.0234309570E-001 -1.1273418414E+001
16605850000.000 +1.0383356972E-001 -2.8451033237E-001 +9.2312636154E-001 -4.8492326537E+001 +9.2700974887E-001 -4.8843390052E+001 +1.0237232883E-001 -1.0815655407E+001
16805800000.000 +1.0484040749E-001 +1.8557702681E+000 +9.1672451738E-001 -4.8921379188E+001 +9.2961849960E-001 -5.0106635167E+001 +1.0345855852E-001 -1.0716864159E+001
17005750000.000 +1.0443960458E-001 +6.0344203216E-001 +9.1891876663E-001 -4.9752015380E+001 +9.1688537484E-001 -4.9892820515E+001 +1.0281125177E-001 -1.1768298925E+001
17205700000.000 +1.0794185998E-001 -9.5718314551E-003 +9.1735817195E-001 -5.0115445247E+001 +9.2628539320E-001 -5.0807355488E+001 +1.0495001119E-001 -1.1918889389E+001
17405650000.000 +1.0937018884E-001 -3.0151283429E-001 +9.1978158376E-001 -5.0850499389E+001 +9.2083117485E-001 -5.1322305378E+001 +1.0495209339E-001 -1.2740409362E+001
17605600000.000 +1.0926553644E-001 -1.5039636716E+000 +9.1458889877E-001 -5.1165182805E+001 +9.2164062270E-001 -5.1582863872E+001 +1.0438079163E-001 -1.3898090570E+001
17805550000.000 +1.1027206420E-001 -3.1593459091E+000 +9.1993761719E-001 -5.2063280661E+001 +9.2145530921E-001 -5.1907860919E+001 +1.0468107658E-001 -1.4142845773E+001
18005500000.000 +1.1041909656E-001 -2.4181589375E+000 +9.1487616255E-001 -5.2425022543E+001 +9.2838304102E-001 -5.2943946543E+001 +1.0480466012E-001 -1.4182571568E+001
18205450000.000 +1.1014517688E-001 -3.3015309665E+000 +9.1759732988E-001 -5.2779266653E+001 +9.2418434709E-001 -5.3237057068E+001 +1.0495115353E-001 -1.5563825542E+001
18405400000.000 +1.1057774147E-001 -3.7249156645E+000 +9.1649995883E-001 -5.3584977630E+001 +9.3206136431E-001 -5.3445574891E+001 +1.0532494570E-001 -1.6169298259E+001
18605350000.000 +1.1142879140E-001 -2.6081239884E+000 +9.1581765450E-001 -5.4358824537E+001 +9.3308919572E-001 -5.4752785772E+001 +1.0611438913E-001 -1.6341727051E+001
18805300000.000 +1.1166730940E-001 -4.0476794695E+000 +9.2048668695E-001 -5.4623820679E+001 +9.1599821690E-001 -5.5260944853E+001 +1.0669244959E-001 -1.8216019448E+001
19005250000.000 +1.1383114057E-001 -4.3388919212E+000 +9.2262684159E-001 -5.5309293252E+001 +9.3087415573E-001 -5.5364900619E+001 +1.0827825094E-001 -1.8297806804E+001
19205200000.000 +1.1543514459E-001 -4.2746166556E+000 +9.2526992973E-001 -5.5988740096E+001 +9.2786270712E-001 -5.7112659806E+001 +1.0903015211E-001 -1.9441651425E+001
19405150000.000 +1.1323132964E-001 -3.7833691478E+000 +9.2255032986E-001 -5.6695994898E+001 +9.1911901676E-001 -5.7487340731E+001 +1.0892010746E-001 -2.0008274344E+001
19605100000.000 +1.1394649811E-001 -5.7003680043E+000 +9.2763808076E-001 -5.7224500582E+001 +9.1722935012E-001 -5.8149852565E+001 +1.0896596087E-001 -2.0792922185E+001
19805050000.000 +1.1586860188E-001 -4.5787655981E+000 +9.2101693932E-001 -5.8022355413E+001 +9.2614815584E-001 -5.8598291092E+001 +1.0983657379E-001 -2.0413983142E+001
20005000000.000 +1.1692511199E-001 -4.8405730088E+000 +9.1869516035E-001 -5.8178743604E+001 +9.2077329876E-001 -5.9729806124E+001 +1.1023795845E-001 -2.1236548090E+001
20204950000.000 +1.1761244548E-001 -5.7524224288E+000 +9.2145634421E-001 -5.9301806012E+001 +9.2049899911E-001 -5.9421051593E+001 +1.0902628038E-001 -2.1289365612E+001
20404900000.000 +1.1921120030E-001 -5.6004635367E+000 +9.1970756629E-001 -5.9690781290E+001 +9.2354670190E-001 -6.0886485165E+001 +1.0864226240E-001 -2.1303119331E+001
20604850000.000 +1.1981652193E-001 -5.7411586766E+000 +9.1682753269E-001 -6.0224695312E+001 +9.0697624164E-001 -6.0817320402E+001 +1.0880481022E-001 -2.2418667400E+001
20804800000.000 +1.2015497031E-001 -6.9594031966E+000 +9.1386863006E-001 -6.0522070706E+001 +9.2383476584E-001 -6.1173912205E+001 +1.0870456715E-001 -2.2778538579E+001
21004750000.000 +1.2210877089E-001 -7.3144990538E+000 +9.1575619174E-001 -6.1441219933E+001 +9.1988608212E-001 -6.2002453339E+001 +1.0881164819E-001 -2.3054280449E+001
21204700000.000 +1.2266503810E-001 -7.0934395984E+000 +9.1104926749E-001 -6.1474693546E+001 +9.2627512356E-001 -6.2432253032E+001 +1.0879401475E-001 -2.3601998416E+001
21404650000.000 +1.2206842345E-001 -8.9622160770E+000 +9.1715237775E-001 -6.2132877306E+001 +9.1843525493E-001 -6.2701837523E+001 +1.0821692665E-001 -2.4785974392E+001
21604600000.000 +1.2114942033E-001 -8.1838858030E+000 +9.0625735322E-001 -6.2871750391E+001 +9.3540967103E-001 -6.3114584824E+001 +1.0794394189E-001 -2.3923189467E+001
21804550000.000 +1.2458097358E-001 -8.0917773215E+000 +9.1488421204E-001 -6.3347966467E+001 +9.2302334687E-001 -6.4383496361E+001 +1.1091972329E-001 -2.5968257099E+001
22004500000.000 +1.2335141381E-001 -8.8044376351E+000 +9.1568231776E-001 -6.4121897815E+001 +9.2393067748E-001 -6.3760544451E+001 +1.1082987200E-001 -2.6183599084E+001
22204450000.000 +1.2743887185E-001 -8.7859653648E+000 +9.1870763128E-001 -6.4709347692E+001 +9.2849799678E-001 -6.4940115355E+001 +1.1320924024E-001 -2.5930593878E+001
22404400000.000 +1.2937974231E-001 -8.0696260868E+000 +9.1208365892E-001 -6.5267984546E+001 +9.2387749970E-001 -6.6177656090E+001 +1.1447020629E-001 -2.6589562344E+001
22604350000.000 +1.2973276719E-001 -9.2333282931E+000 +9.1828812055E-001 -6.5861041513E+001 +9.2106954230E-001 -6.6570979232E+001 +1.1526994105E-001 -2.7582181059E+001
22804300000.000 +1.3209225080E-001 -9.9181266780E+000 +9.1651787700E-001 -6.6873344541E+001 +9.2877009309E-001 -6.7566498282E+001 +1.1615837308E-001 -2.7030985124E+001
23004250000.000 +1.3316343077E-001 -9.0757552765E+000 +9.1681125195E-001 -6.7354338773E+001 +9.1609385117E-001 -6.8603254557E+001 +1.1591785038E-001 -2.7466116940E+001
23204200000.000 +1.3322683438E-001 -1.0497736376E+001 +9.1658652081E-001 -6.7890522207E+001 +9.0978760705E-001 -6.9080333890E+001 +1.1651306441E-001 -2.8221772009E+001
23404150000.000 +1.3645902437E-001 -1.1456970090E+001 +9.1377086802E-001 -6.9000272387E+001 +9.1808853085E-001 -6.9239564196E+001 +1.1590684921E-001 -2.7222686411E+001
23604100000.000 +1.3917637497E-001 -1.1850963068E+001 +9.1266130887E-001 -6.9140784942E+001 +9.2043899929E-001 -7.1252002417E+001 +1.1671695624E-001 -2.8168465226E+001
23804050000.000 +1.3681240335E-001 -1.2487275904E+001 +9.1615488622E-001 -7.0033517805E+001 +8.9266902763E-001 -7.0635895929E+001 +1.1635999419E-001 -2.8993105810E+001
24004000000.000 +1.4138805892E-001 -1.5242154448E+001 +9.1236213934E-001 -7.0253234487E+001 +9.1548558360E-001 -7.1698026157E+001 +1.1762016535E-001 -2.9695648480E+001
24203950000.000 +1.3965032528E-001 -1.4661413158E+001 +9.0917972512E-001 -7.1123027466E+001 +9.0440206101E-001 -7.2735633751E+001 +1.1745144460E-001 -3.0116940749E+001
24403900000.000 +1.3777641904E-001 -1.7422804421E+001 +9.0696058648E-001 -7.1087440928E+001 +9.0945490398E-001 -7.2487953665E+001 +1.1835603947E-001 -3.1952657795E+001
24603850000.000 +1.3517232810E-001 -1.8179782565E+001 +9.1088420618E-001 -7.2109128173E+001 +9.0940190227E-001 -7.2723350217E+001 +1.1772930365E-001 -3.2221030634E+001
24803800000.000 +1.3743863415E-001 -1.6026316706E+001 +9.0581323494E-001 -7.2266602422E+001 +9.1928078235E-001 -7.4192205577E+001 +1.1928992799E-001 -3.2674019829E+001
25003750000.000 +1.3262893626E-001 -1.7014995275E+001 +9.1389524313E-001 -7.3061349561E+001 +8.9757283248E-001 -7.4158235335E+001 +1.1808793006E-001 -3.3870111974E+001
25203700000.000 +1.3580239852E-001 -1.6951748083E+001 +9.0622819243E-001 -7.3720416608E+001 +9.2058399148E-001 -7.3802234825E+001 +1.1949339572E-001 -3.3446245445E+001
25403650000.000 +1.4061784068E-001 -1.6319868761E+001 +9.0400934952E-001 -7.3863627553E+001 +9.1221009082E-001 -7.5392669139E+001 +1.2103448900E-001 -3.4177112226E+001
25603600000.000 +1.3876874147E-001 -1.7787098153E+001 +9.0352634853E-001 -7.4243087436E+001 +9.0115295200E-001 -7.4953306247E+001 +1.1982481446E-001 -3.4855954896E+001
25803550000.000 +1.4169861120E-001 -1.8195300458E+001 +9.0753925207E-001 -7.4839492713E+001 +9.1391748746E-001 -7.5832422881E+001 +1.2134800789E-001 -3.4181269084E+001
26003500000.000 +1.4243526406E-001 -1.8249873167E+001 +9.0000756969E-001 -7.5830183241E+001 +9.0896300037E-001 -7.6177979184E+001 +1.2153791478E-001 -3.4492320445E+001
26203450000.000 +1.4314155202E-001 -1.8961631585E+001 +9.0093400649E-001 -7.6154951453E+001 +9.0562937914E-001 -7.6605972342E+001 +1.2276853363E-001 -3.5032873215E+001
26403400000.000 +1.4490756236E-001 -1.9660538263E+001 +9.0627009671E-001 -7.7184347216E+001 +9.0204553459E-001 -7.6995403919E+001 +1.2406653251E-001 -3.4996532259E+001
26603350000.000 +1.4936839510E-001 -1.9047496877E+001 +9.0289409465E-001 -7.7151460396E+001 +9.1844940938E-001 -7.8487055940E+001 +1.2594679899E-001 -3.5498730069E+001
26803300000.000 +1.4710846439E-001 -2.0131476015E+001 +9.0897397121E-001 -7.8055251233E+001 +9.0287672921E-001 -7.8757602988E+001 +1.2638530646E-001 -3.6704258231E+001
27003250000.000 +1.4883359881E-001 -2.0454860721E+001 +9.0484633907E-001 -7.8729480431E+001 +9.1444711392E-001 -7.9445247757E+001 +1.2876369478E-001 -3.6489365141E+001
27203200000.000 +1.4922703466E-001 -2.0501913798E+001 +9.0739446496E-001 -7.9778854778E+001 +8.9758385455E-001 -8.1323093098E+001 +1.2875513140E-001 -3.7658200366E+001
27403150000.000 +1.4996502813E-001 -2.1362062203E+001 +9.0634112024E-001 -8.0004726119E+001 +8.9376184996E-001 -8.1734759521E+001 +1.3071651175E-001 -3.9270719096E+001
27603100000.000 +1.4799714499E-001 -2.1402847833E+001 +9.0813110476E-001 -8.1225198085E+001 +8.9460546864E-001 -8.2132790830E+001 +1.2948774196E-001 -3.8338279931E+001
27803050000.000 +1.4981470047E-001 -2.0545129738E+001 +9.0283722006E-001 -8.1896767079E+001 +8.9152453222E-001 -8.3073298223E+001 +1.3188289907E-001 -3.8274650948E+001
28003000000.000 +1.4874387272E-001 -2.1304059820E+001 +9.0702387446E-001 -8.2396431195E+001 +8.8203224574E-001 -8.3565189653E+001 +1.3128301250E-001 -3.8600872856E+001
28202950000.000 +1.5125599164E-001 -2.2809109181E+001 +9.0265670086E-001 -8.3072556866E+001 +8.8509042161E-001 -8.3574442359E+001 +1.3341608921E-001 -3.8935993592E+001
28402900000.000 +1.5493231274E-001 -2.3981282380E+001 +8.9672003817E-001 -8.2963917250E+001 +9.1390798261E-001 -8.3946975340E+001 +1.3405990905E-001 -3.9835847060E+001
28602850000.000 +1.5720430153E-001 -2.4573371814E+001 +8.9420678770E-001 -8.3070501563E+001 +8.9434886737E-001 -8.4928448692E+001 +1.3596970197E-001 -4.2018837568E+001
28802800000.000 +1.5443087001E-001 -2.5986592133E+001 +8.9642787599E-001 -8.3702621472E+001 +9.0070120424E-001 -8.4212668337E+001 +1.3492238998E-001 -4.2060551315E+001
29002750000.000 +1.6013881304E-001 -2.6325306596E+001 +9.0208732916E-001 -8.4258586173E+001 +9.1066589509E-001 -8.5890905355E+001 +1.3782858186E-001 -4.2826475791E+001
29202700000.000 +1.6186196609E-001 -2.6367630540E+001 +8.9995939249E-001 -8.4414386315E+001 +9.0654179243E-001 -8.6379868289E+001 +1.3938230888E-001 -4.4478980716E+001
29402650000.000 +1.6008848813E-001 -2.7886152490E+001 +9.0547983571E-001 -8.4999791993E+001 +9.0738795032E-001 -8.6552309296E+001 +1.3953360338E-001 -4.5339682907E+001
29602600000.000 +1.6421508719E-001 -2.8055539798E+001 +9.0522227340E-001 -8.5791597475E+001 +9.1259406187E-001 -8.7393712558E+001 +1.4064346036E-001 -4.5756710971E+001
29802550000.000 +1.6283517304E-001 -2.8793088558E+001 +9.0808750665E-001 -8.5982617858E+001 +9.0108772015E-001 -8.8625594025E+001 +1.4061181381E-001 -4.7609208424E+001
30002500000.000 +1.5959860711E-001 -2.9409742445E+001 +9.0968737622E-001 -8.7165715609E+001 +8.9487941124E-001 -8.7847443472E+001 +1.4008853678E-001 -4.6693246156E+001
30202450000.000 +1.6414759537E-001 -2.9129855801E+001 +8.9845184934E-001 -8.7740184251E+001 +9.1570543281E-001 -8.8877762169E+001 +1.4207965773E-001 -4.6403916318E+001
30402400000.000 +1.6166908074E-001 -2.9232193460E+001 +9.0364281341E-001 -8.8849436293E+001 +8.8244111368E-001 -9.0224028703E+001 +1.4192401332E-001 -4.7886770996E+001
30602350000.000 +1.6365967096E-001 -3.0856457666E+001 +8.9463210731E-001 -8.9421858981E+001 +8.8020194409E-001 -8.9182768031E+001 +1.4373263755E-001 -4.8144182608E+001
30802300000.000 +1.6553888280E-001 -3.0872606302E+001 +8.9565628475E-001 -9.0226052529E+001 +8.7990669029E-001 -9.0848464121E+001 +1.4458786302E-001 -4.7942258787E+001
31002250000.000 +1.6785640253E-001 -3.2114307265E+001 +8.8155265289E-001 -9.0097177900E+001 +8.8153321900E-001 -9.0897446404E+001 +1.4489573759E-001 -4.9820389868E+001
31202200000.000 +1.6667184618E-001 -3.2801044765E+001 +8.9523040823E-001 -9.1112452699E+001 +8.8095580958E-001 -9.2123520405E+001 +1.4501789049E-001 -4.9275312196E+001
31402150000.000 +1.6952773087E-001 -3.3427357428E+001 +8.8164033030E-001 -9.1698163152E+001 +8.9613964404E-001 -9.2129223910E+001 +1.4664969619E-001 -4.9827947344E+001
31602100000.000 +1.6954696510E-001 -3.4044333103E+001 +8.9179416255E-001 -9.1986562978E+001 +8.7516265564E-001 -9.4286123749E+001 +1.4759594619E-001 -5.1563394803E+001
31802050000.000 +1.6858033010E-001 -3.7066268623E+001 +8.7654674288E-001 -9.2055336115E+001 +8.8165337737E-001 -9.2252001280E+001 +1.4545399524E-001 -5.2586712878E+001
32002000000.000 +1.7013663951E-001 -3.6620803204E+001 +8.9354964522E-001 -9.3002144964E+001 +8.9356057371E-001 -9.4499224929E+001 +1.4830245544E-001 -5.2349852580E+001
32201950000.000 +1.6969268945E-001 -3.6528870565E+001 +8.8546865634E-001 -9.3255305477E+001 +8.9140385388E-001 -9.4390006145E+001 +1.4894434373E-001 -5.3364167963E+001
32401900000.000 +1.6808919502E-001 -3.8421302159E+001 +9.0801648010E-001 -9.3912419246E+001 +8.8713174914E-001 -9.5593783331E+001 +1.4904788048E-001 -5.4508723941E+001
32601850000.000 +1.7169603446E-001 -3.8383684799E+001 +8.8923991715E-001 -9.4634367095E+001 +8.9592059117E-001 -9.5487509446E+001 +1.5175518387E-001 -5.4431043926E+001
32801800000.000 +1.7364712014E-001 -3.9149994362E+001 +8.9663217865E-001 -9.4844124587E+001 +8.9943701732E-001 -9.7035216876E+001 +1.5371977199E-001 -5.6125302644E+001
33001750000.000 +1.7191251644E-001 -3.9789025043E+001 +8.9696645062E-001 -9.5731696812E+001 +8.9570590237E-001 -9.7023489116E+001 +1.5444324413E-001 -5.6797429181E+001
33201700000.000 +1.7179671532E-001 -4.0658930088E+001 +9.0220487386E-001 -9.6007520004E+001 +8.9760048618E-001 -9.7391111749E+001 +1.5481214969E-001 -5.7548906991E+001
33401650000.000 +1.7333344833E-001 -4.1184502179E+001 +9.0054724547E-001 -9.6535943355E+001 +8.9408328295E-001 -9.8140291124E+001 +1.5645561863E-001 -5.8426878696E+001
33601600000.000 +1.7239890758E-001 -4.1813786187E+001 +8.9760353076E-001 -9.7392018344E+001 +8.8636711568E-001 -9.8691686153E+001 +1.5703539847E-001 -5.8997176526E+001
33801550000.000 +1.7410413506E-001 -4.2836889142E+001 +8.9401886424E-001 -9.8211395301E+001 +8.8717149493E-001 -9.9227371587E+001 +1.5819989184E-001 -5.9127199962E+001
34001500000.000 +1.7430246475E-001 -4.4166818784E+001 +8.9240599224E-001 -9.8471437494E+001 +8.7455323059E-001 -9.9895002471E+001 +1.5838217083E-001 -6.0729298504E+001
34201450000.000 +1.7161069510E-001 -4.4639036524E+001 +8.9831757640E-001 -9.9011019021E+001 +8.7509993254E-001 -1.0047861702E+002 +1.5963441071E-001 -6.1373512444E+001
34401400000.000 +1.7411406216E-001 -4.5818216464E+001 +8.8982694896E-001 -9.9762093287E+001 +8.7693335492E-001 -1.0089902929E+002 +1.6021092367E-001 -6.1892313366E+001
34601350000.000 +1.7543743019E-001 -4.5590865376E+001 +8.8736502321E-001 -1.0060732900E+002 +8.8028947515E-001 -1.0216897966E+002 +1.6061913398E-001 -6.2257957102E+001
34801300000.000 +1.7318461623E-001 -4.7184257372E+001 +8.8863912336E-001 -1.0112171518E+002 +8.5889325958E-001 -1.0250534560E+002 +1.6066534441E-001 -6.3664002427E+001
35001250000.000 +1.7533823783E-001 -4.8790286614E+001 +8.8048057231E-001 -1.0187929516E+002 +8.6227138110E-001 -1.0229303941E+002 +1.6156581303E-001 -6.4273168816E+001
35201200000.000 +1.7485978434E-001 -4.9221939455E+001 +8.7955964625E-001 -1.0209698267E+002 +8.6736007446E-001 -1.0399821083E+002 +1.6228010825E-001 -6.5865375833E+001
35401150000.000 +1.7429498785E-001 -4.9542551709E+001 +8.7795531933E-001 -1.0275217018E+002 +8.7143118099E-001 -1.0386670715E+002 +1.6258036005E-001 -6.6708754320E+001
35601100000.000 +1.7383554415E-001 -5.1566320004E+001 +8.7936932109E-001 -1.0329706325E+002 +8.7037968490E-001 -1.0440687859E+002 +1.6282521229E-001 -6.8000757104E+001
35801050000.000 +1.7548179407E-001 -5.1864059792E+001 +8.6905584773E-001 -1.0375465119E+002 +8.7073286702E-001 -1.0541101493E+002 +1.6610366169E-001 -6.9707508988E+001
36001000000.000 +1.7092750571E-001 -5.3134534869E+001 +8.8107196820E-001 -1.0391378327E+002 +8.6918073682E-001 -1.0643525061E+002 +1.6357851801E-001 -7.1618206891E+001
36200950000.000 +1.6937065945E-001 -5.4491928959E+001 +8.7135911756E-001 -1.0497686632E+002 +8.7544793789E-001 -1.0543948908E+002 +1.6213897906E-001 -7.1984491856E+001
36400900000.000 +1.6813137742E-001 -5.4518774775E+001 +8.8245757957E-001 -1.0476896650E+002 +8.8498505123E-001 -1.0676135787E+002 +1.6309510505E-001 -7.3390282148E+001
36600850000.000 +1.6546926905E-001 -5.6225270306E+001 +8.7825652373E-001 -1.0525173257E+002 +8.6539336574E-001 -1.0691032127E+002 +1.6072843487E-001 -7.5321707421E+001
36800800000.000 +1.6289497796E-001 -5.6682164090E+001 +8.9482332815E-001 -1.0576471542E+002 +8.8331442918E-001 -1.0736114472E+002 +1.6095332931E-001 -7.5284285444E+001
37000750000.000 +1.6241900780E-001 -5.6970007298E+001 +8.8784234501E-001 -1.0633279945E+002 +8.8036584525E-001 -1.0755484902E+002 +1.5950428772E-001 -7.5602713344E+001
37200700000.000 +1.5692977550E-001 -5.7621609363E+001 +9.0240371426E-001 -1.0628762148E+002 +8.7466978760E-001 -1.0808093632E+002 +1.5677078374E-001 -7.6579919347E+001
37400650000.000 +1.5787630063E-001 -5.7854698053E+001 +8.9621607685E-001 -1.0763137902E+002 +8.7046407471E-001 -1.0836195224E+002 +1.5693936901E-001 -7.5993464821E+001
37600600000.000 +1.5668601730E-001 -5.8306716381E+001 +9.0004060919E-001 -1.0842842623E+002 +8.7521915266E-001 -1.0947356829E+002 +1.5645255176E-001 -7.6879682191E+001
37800550000.000 +1.5330217225E-001 -5.8789910822E+001 +8.9451949703E-001 -1.0931738802E+002 +8.6156523897E-001 -1.0974416990E+002 +1.5480093442E-001 -7.7566155902E+001
38000500000.000 +1.5278368202E-001 -6.0012999013E+001 +8.9555546160E-001 -1.0984342292E+002 +8.6551753719E-001 -1.0924518536E+002 +1.5333304459E-001 -7.7851676024E+001
38200450000.000 +1.5345188915E-001 -6.0276620928E+001 +8.8332873141E-001 -1.1072915720E+002 +8.6991627193E-001 -1.1080994435E+002 +1.5156131787E-001 -7.9230960782E+001
38400400000.000 +1.4820928337E-001 -6.1819959983E+001 +8.8257895647E-001 -1.1064976660E+002 +8.5327623779E-001 -1.1121803709E+002 +1.4992865406E-001 -8.1148779765E+001
38600350000.000 +1.4677673819E-001 -6.1403888605E+001 +8.8435304332E-001 -1.1157909408E+002 +8.7155818174E-001 -1.1170206285E+002 +1.4963287221E-001 -8.1178986016E+001
38800300000.000 +1.4682238244E-001 -6.2947589173E+001 +8.7165674116E-001 -1.1140857249E+002 +8.6088164433E-001 -1.1232750506E+002 +1.4865932542E-001 -8.4269029265E+001
39000250000.000 +1.4474879300E-001 -6.2176485097E+001 +8.7556217756E-001 -1.1201732260E+002 +8.6288633588E-001 -1.1373102774E+002 +1.4815035679E-001 -8.5483821805E+001
39200200000.000 +1.4783085058E-001 -6.3715135885E+001 +8.6463039313E-001 -1.1286148093E+002 +8.5275628461E-001 -1.1405684649E+002 +1.4899517805E-001 -8.6060227877E+001
39400150000.000 +1.4261357821E-001 -6.2469520010E+001 +8.7655501619E-001 -1.1259918446E+002 +8.7246715498E-001 -1.1494040281E+002 +1.4690026175E-001 -8.6954785698E+001
39600100000.000 +1.3633035588E-001 -6.4241259328E+001 +8.7699746605E-001 -1.1271919718E+002 +8.5757733937E-001 -1.1500214983E+002 +1.4252777996E-001 -8.9629106352E+001
39800050000.000 +1.3573378367E-001 -6.1114302177E+001 +8.9706364884E-001 -1.1385872323E+002 +8.8583070190E-001 -1.1564325134E+002 +1.4212556813E-001 -8.7512775851E+001
40000000000.000 +1.3688399026E-001 -6.0088435201E+001 +8.9242638657E-001 -1.1529187635E+002 +8.7807892604E-001 -1.1743062430E+002 +1.3957042949E-001 -8.8552968350E+001
