# Supplementary material for: Conductivity and radio frequency performance data for silver nanoparticle inks deposited via aerosol jet deposition and processed under varying conditions
Source: Data Brief. 2020 Sep 24;33:106331. doi: 10.1016/j.dib.2020.106331 (PMC7560714; doi:10.1016/j.dib.2020.106331)
Supplement: Supplementary file 3 [file mmc3.zip › Sintering Study/ANP Ink/RF Data/ANP_10_05.S2P]

!  2-Port S-parameters saved by WinCal
! VAR MeasName=S-Parameters (CALIBRATED_DATA) read from VNA (E8364B)
! VAR MeasDate=11/22/2017 4:18:56 PM
! VAR NAME=AFRL171016_06_05
! VAR FILENAME=AFRL171016_06_05.S2P
! VAR DATE=11/22/2017 4:18:56 PM
! VAR PHYS_PORTS=1,2
! VAR ObjTypeName=DATASET
! VAR IndexType=Frequency
!
# Hz S MA R 50
10000000.000 +5.0538627096E-002 -1.8463594405E+000 +9.4522260042E-001 -1.7448806358E-002 +9.4616553425E-001 -1.4022419787E-001 +5.1501031435E-002 -5.2744349037E-002
209950000.000 +4.8683096156E-002 -2.3679402683E-002 +9.4518644132E-001 -7.1452675138E-001 +9.4649482752E-001 -7.2097037142E-001 +4.9042312191E-002 +2.0399064777E-001
409900000.000 +4.8932158917E-002 +9.7259326665E-001 +9.4511263316E-001 -1.3463978065E+000 +9.4626815619E-001 -1.3474889660E+000 +4.9009443712E-002 +1.0218871152E+000
609850000.000 +4.8628645177E-002 +1.7477275718E+000 +9.4460522414E-001 -2.0308200673E+000 +9.4605991064E-001 -2.0402980029E+000 +4.8835370161E-002 +7.5590884774E-001
809800000.000 +4.8794475903E-002 +3.2048749740E+000 +9.4466976471E-001 -2.6719503199E+000 +9.4568696640E-001 -2.6452666407E+000 +4.8692416939E-002 +2.6004539462E+000
1009750000.000 +4.8638499608E-002 +3.3206775623E+000 +9.4363210130E-001 -3.2815920322E+000 +9.4439082613E-001 -3.3324573572E+000 +4.8538525352E-002 +3.3356316614E+000
1209700000.000 +4.9269384309E-002 +4.8006952009E+000 +9.4366392091E-001 -3.8873057725E+000 +9.4471511534E-001 -3.8897333674E+000 +4.9344333110E-002 +4.6575851032E+000
1409650000.000 +4.9695529609E-002 +5.2320719276E+000 +9.4321988517E-001 -4.5180893114E+000 +9.4403268035E-001 -4.5701456832E+000 +4.9452810487E-002 +5.1449241959E+000
1609600000.000 +4.9678259044E-002 +5.7247831436E+000 +9.4237183277E-001 -5.1851278460E+000 +9.4394800262E-001 -5.2331661521E+000 +5.0006484948E-002 +5.0261846993E+000
1809550000.000 +4.8920705333E-002 +5.8961771598E+000 +9.4106431041E-001 -5.8146182884E+000 +9.4209719800E-001 -5.8251220078E+000 +4.9452648321E-002 +5.0447371555E+000
2009500000.000 +4.8702672886E-002 +7.8595753217E+000 +9.3962977962E-001 -6.4020190607E+000 +9.4106875640E-001 -6.4185463767E+000 +4.9035324890E-002 +6.5479382113E+000
2209450000.000 +4.9701088008E-002 +9.4784600229E+000 +9.3926299155E-001 -6.9804526826E+000 +9.4056362023E-001 -6.9955892044E+000 +4.9709436453E-002 +8.2149054433E+000
2409400000.000 +5.0320805552E-002 +1.0123219292E+001 +9.3909087276E-001 -7.6058366704E+000 +9.4054354814E-001 -7.6061226989E+000 +5.0262278054E-002 +8.5416610773E+000
2609350000.000 +5.1182503898E-002 +1.0910733589E+001 +9.3866457529E-001 -8.1602281088E+000 +9.4091350221E-001 -8.2444282469E+000 +5.1005170998E-002 +9.5746913900E+000
2809300000.000 +5.2052025836E-002 +1.1565755882E+001 +9.3869919748E-001 -8.8291265900E+000 +9.4002770012E-001 -8.8362829181E+000 +5.1934192853E-002 +1.0228276762E+001
3009250000.000 +5.2022961550E-002 +1.1478717388E+001 +9.3751305339E-001 -9.4063414625E+000 +9.3881654178E-001 -9.4608684032E+000 +5.2215060139E-002 +1.0204574575E+001
3209200000.000 +5.2726337316E-002 +1.2670332561E+001 +9.3730808129E-001 -9.9665551358E+000 +9.3814619229E-001 -9.9914059610E+000 +5.2671877681E-002 +1.1092240676E+001
3409150000.000 +5.3627658952E-002 +1.3552709069E+001 +9.3720772602E-001 -1.0569040960E+001 +9.3784818268E-001 -1.0580406340E+001 +5.3384978853E-002 +1.1686215661E+001
3609100000.000 +5.4467464150E-002 +1.3660619521E+001 +9.3627614816E-001 -1.1190676380E+001 +9.3717441522E-001 -1.1141391521E+001 +5.4054609737E-002 +1.2167079776E+001
3809050000.000 +5.5445222800E-002 +1.4333974949E+001 +9.3593886654E-001 -1.1740824929E+001 +9.3734888856E-001 -1.1757827884E+001 +5.4861854990E-002 +1.2756656451E+001
4009000000.000 +5.6537142108E-002 +1.4938208358E+001 +9.3542962912E-001 -1.2386338562E+001 +9.3617735183E-001 -1.2394595995E+001 +5.5732593241E-002 +1.3116934297E+001
4208950000.000 +5.6751847569E-002 +1.4567989073E+001 +9.3504752866E-001 -1.2991877755E+001 +9.3658128703E-001 -1.2961016698E+001 +5.6202563033E-002 +1.2962703425E+001
4408900000.000 +5.7595421013E-002 +1.5005141263E+001 +9.3424825393E-001 -1.3526930753E+001 +9.3558538196E-001 -1.3560862527E+001 +5.7074978720E-002 +1.3463746764E+001
4608850000.000 +5.8588976698E-002 +1.5836332492E+001 +9.3395653662E-001 -1.4101927358E+001 +9.3562155035E-001 -1.4143192683E+001 +5.7910471046E-002 +1.4004967704E+001
4808800000.000 +5.9464183114E-002 +1.6262208336E+001 +9.3303695343E-001 -1.4692781668E+001 +9.3520018613E-001 -1.4730473551E+001 +5.8872918338E-002 +1.4186364966E+001
5008750000.000 +6.0602845402E-002 +1.6514463598E+001 +9.3335114876E-001 -1.5278009760E+001 +9.3553488873E-001 -1.5302888381E+001 +5.9745226942E-002 +1.4297015509E+001
5208700000.000 +6.1627524785E-002 +1.7019638470E+001 +9.3277242657E-001 -1.5866539549E+001 +9.3443097852E-001 -1.5959378553E+001 +6.0904685057E-002 +1.4966505161E+001
5408650000.000 +6.2453879223E-002 +1.6729370099E+001 +9.3279527058E-001 -1.6449065132E+001 +9.3427982462E-001 -1.6469904042E+001 +6.1857737790E-002 +1.4715225962E+001
5608600000.000 +6.3624270203E-002 +1.6603567264E+001 +9.3251168460E-001 -1.7052606070E+001 +9.3565366279E-001 -1.7132866833E+001 +6.3313509878E-002 +1.4720180055E+001
5808550000.000 +6.4610849593E-002 +1.6868077380E+001 +9.3249749720E-001 -1.7663011503E+001 +9.3443293707E-001 -1.7708311595E+001 +6.4104317073E-002 +1.4577317649E+001
6008500000.000 +6.5247865424E-002 +1.6479909263E+001 +9.3230894453E-001 -1.8237561875E+001 +9.3383909679E-001 -1.8271315845E+001 +6.4905264627E-002 +1.4159813803E+001
6208450000.000 +6.6522229951E-002 +1.6543170997E+001 +9.3181383380E-001 -1.8843746076E+001 +9.3386072618E-001 -1.8869516375E+001 +6.5802211574E-002 +1.3865349689E+001
6408400000.000 +6.7412012524E-002 +1.6493215399E+001 +9.3141189935E-001 -1.9441953259E+001 +9.3327974025E-001 -1.9526715549E+001 +6.6495637087E-002 +1.4020414768E+001
6608350000.000 +6.8438197042E-002 +1.6434097450E+001 +9.3064664485E-001 -2.0021596073E+001 +9.3227921074E-001 -2.0067569210E+001 +6.7242158187E-002 +1.3547854423E+001
6808300000.000 +6.9579349075E-002 +1.6226160194E+001 +9.3064718971E-001 -2.0610496798E+001 +9.3306069493E-001 -2.0601815292E+001 +6.8490261912E-002 +1.3250470981E+001
7008250000.000 +7.0408966150E-002 +1.6323943661E+001 +9.2995003811E-001 -2.1220853465E+001 +9.3270724569E-001 -2.1344754481E+001 +6.9310636850E-002 +1.3334809744E+001
7208200000.000 +7.0758349925E-002 +1.5980340300E+001 +9.2936347179E-001 -2.1857993089E+001 +9.3128857933E-001 -2.1844416669E+001 +6.9501212748E-002 +1.2774350178E+001
7408150000.000 +7.1867632240E-002 +1.5687642385E+001 +9.2847704475E-001 -2.2430663319E+001 +9.3208445329E-001 -2.2492137335E+001 +7.0640158342E-002 +1.2561226676E+001
7608100000.000 +7.2678478614E-002 +1.5558133451E+001 +9.2870861782E-001 -2.2995196710E+001 +9.2937561981E-001 -2.3057604789E+001 +7.1026970626E-002 +1.2259456591E+001
7808050000.000 +7.3669669355E-002 +1.5162130283E+001 +9.2782345468E-001 -2.3581008596E+001 +9.2876088499E-001 -2.3664055864E+001 +7.1618009114E-002 +1.1791783867E+001
8008000000.000 +7.4494911804E-002 +1.5073263360E+001 +9.2726292510E-001 -2.4133343976E+001 +9.2876457182E-001 -2.4196403813E+001 +7.2433662731E-002 +1.1395148916E+001
8207950000.000 +7.4437163713E-002 +1.5115169360E+001 +9.2669687508E-001 -2.4838969818E+001 +9.3009583721E-001 -2.4917188661E+001 +7.3226009347E-002 +1.1622809014E+001
8407900000.000 +7.5767526680E-002 +1.4864155073E+001 +9.2587943752E-001 -2.5308486300E+001 +9.2708343945E-001 -2.5400437507E+001 +7.4113303250E-002 +1.1126755012E+001
8607850000.000 +7.7255930679E-002 +1.4466897028E+001 +9.2662288552E-001 -2.5867346455E+001 +9.3067129227E-001 -2.5822723454E+001 +7.5303866032E-002 +1.1244083811E+001
8807800000.000 +7.9071825431E-002 +1.4905425251E+001 +9.2602775448E-001 -2.6512711349E+001 +9.2891743407E-001 -2.6684564303E+001 +7.6955725754E-002 +1.1176610028E+001
9007750000.000 +7.9362061963E-002 +1.4242493687E+001 +9.2468256428E-001 -2.7043644957E+001 +9.2644617949E-001 -2.7107861735E+001 +7.7236390528E-002 +1.0160057833E+001
9207700000.000 +8.0826192321E-002 +1.3930576872E+001 +9.2454923762E-001 -2.7633847635E+001 +9.2863163162E-001 -2.7746609177E+001 +7.8521195803E-002 +9.8483760885E+000
9407650000.000 +8.2141438679E-002 +1.3984083475E+001 +9.2470885417E-001 -2.8215807738E+001 +9.2804724427E-001 -2.8397488867E+001 +7.9322060856E-002 +9.8204372847E+000
9607600000.000 +8.2462999334E-002 +1.3374375468E+001 +9.2317068997E-001 -2.8800514309E+001 +9.2611923841E-001 -2.8990306878E+001 +7.9803129942E-002 +9.3972576418E+000
9807550000.000 +8.3722072407E-002 +1.2728249198E+001 +9.2304914547E-001 -2.9369068648E+001 +9.2580392465E-001 -2.9495374816E+001 +8.1035654103E-002 +8.7085299231E+000
10007500000.000 +8.4003236308E-002 +1.2143189619E+001 +9.2235533781E-001 -3.0045284956E+001 +9.2704204116E-001 -3.0176853474E+001 +8.1792593421E-002 +8.2497386445E+000
10207450000.000 +8.4262359920E-002 +1.2167894144E+001 +9.2126692309E-001 -3.0513427269E+001 +9.2188701853E-001 -3.0679307774E+001 +8.1677393053E-002 +7.6890686900E+000
10407400000.000 +8.5688065536E-002 +1.1233868114E+001 +9.2220012238E-001 -3.1068742415E+001 +9.2413717108E-001 -3.0932003740E+001 +8.2378923442E-002 +7.4602435255E+000
10607350000.000 +8.6370477070E-002 +1.1663376522E+001 +9.2045666274E-001 -3.1678478904E+001 +9.2542881630E-001 -3.1895359746E+001 +8.3420906273E-002 +7.2153050951E+000
10807300000.000 +8.6519052923E-002 +1.1161820320E+001 +9.2058005435E-001 -3.2233290626E+001 +9.1937409053E-001 -3.2274291029E+001 +8.3463024601E-002 +6.6346554346E+000
11007250000.000 +8.8301359415E-002 +1.0107264395E+001 +9.2001340424E-001 -3.2771792276E+001 +9.2411126749E-001 -3.2756099275E+001 +8.4504354443E-002 +6.1280085407E+000
11207200000.000 +8.9544103742E-002 +1.0277525837E+001 +9.2052375682E-001 -3.3340362910E+001 +9.2271453384E-001 -3.3334678852E+001 +8.6120283827E-002 +5.7237474947E+000
11407150000.000 +8.8891182236E-002 +1.0188845711E+001 +9.1824954534E-001 -3.3895659850E+001 +9.2274836565E-001 -3.4116124709E+001 +8.6298899192E-002 +4.9807777602E+000
11607100000.000 +9.0180495289E-002 +9.1503883993E+000 +9.2040155520E-001 -3.4277083565E+001 +9.1860431034E-001 -3.4436524607E+001 +8.7102996105E-002 +4.2064472929E+000
11807050000.000 +9.1791979562E-002 +9.4519510572E+000 +9.1961534901E-001 -3.5044204332E+001 +9.2826378251E-001 -3.5182296375E+001 +8.8498671037E-002 +4.1341942092E+000
12007000000.000 +9.2779674140E-002 +8.9545900962E+000 +9.1939415226E-001 -3.5449042092E+001 +9.1731770936E-001 -3.5885122130E+001 +8.8599181390E-002 +3.0595115060E+000
12206950000.000 +9.3218081141E-002 +8.7131629761E+000 +9.1889437653E-001 -3.6076607388E+001 +9.2535759201E-001 -3.6022933244E+001 +8.9547324956E-002 +3.0147295214E+000
12406900000.000 +9.5648585506E-002 +8.8122414563E+000 +9.1909205333E-001 -3.6618608954E+001 +9.2502699331E-001 -3.7113329554E+001 +9.1328992987E-002 +2.2397961306E+000
12606850000.000 +9.3855834619E-002 +8.8680423866E+000 +9.1875845120E-001 -3.7291543457E+001 +9.2367132223E-001 -3.7534300495E+001 +9.0641103757E-002 +1.7045066226E+000
12806800000.000 +9.7035990262E-002 +8.2692717824E+000 +9.1862231999E-001 -3.7599894157E+001 +9.2310514661E-001 -3.8169439576E+001 +9.1706926518E-002 +9.4815131789E-001
13006750000.000 +9.8692361296E-002 +7.4073014715E+000 +9.2058278029E-001 -3.8416506756E+001 +9.2914922363E-001 -3.8745450590E+001 +9.2483980321E-002 +6.1870745651E-001
13206700000.000 +9.7894817521E-002 +7.0938457597E+000 +9.1942007257E-001 -3.9109409061E+001 +9.2575012446E-001 -3.9747931434E+001 +9.1807369308E-002 +5.1332009817E-001
13406650000.000 +9.7855779319E-002 +4.9176170181E+000 +9.2082016972E-001 -3.9706746144E+001 +9.2220820423E-001 -3.9720392318E+001 +9.2025859461E-002 -4.2121620490E-001
13606600000.000 +9.7932823862E-002 +4.6993534862E+000 +9.1913531392E-001 -4.0268061856E+001 +9.2666411547E-001 -4.0363385564E+001 +9.2843420134E-002 -4.7315880135E-001
13806550000.000 +9.7580908785E-002 +5.5988661891E+000 +9.1719122266E-001 -4.0870744531E+001 +9.2009577930E-001 -4.1088565398E+001 +9.3236222745E-002 -7.3154323406E-001
14006500000.000 +9.8231365940E-002 +4.1910765389E+000 +9.1672156321E-001 -4.1291177977E+001 +9.2044028727E-001 -4.1305573105E+001 +9.3543158400E-002 -1.8086934774E+000
14206450000.000 +1.0002414429E-001 +4.1141149476E+000 +9.1821015750E-001 -4.1941161774E+001 +9.2233040855E-001 -4.1872018250E+001 +9.5006026229E-002 -2.0127213393E+000
14406400000.000 +1.0067174794E-001 +3.7622464298E+000 +9.1851116829E-001 -4.2496445725E+001 +9.1871247779E-001 -4.2180325769E+001 +9.4977997835E-002 -2.4982542941E+000
14606350000.000 +1.0091100507E-001 +2.9217210015E+000 +9.1729893690E-001 -4.2817903570E+001 +9.1929737237E-001 -4.2782547699E+001 +9.5477662572E-002 -3.1776278526E+000
14806300000.000 +1.0335355514E-001 +3.2292282573E+000 +9.2136015428E-001 -4.3444963480E+001 +9.2086760236E-001 -4.3445472035E+001 +9.7181277023E-002 -3.3574780000E+000
15006250000.000 +1.0380854661E-001 +2.9358788089E+000 +9.1771644748E-001 -4.4038602981E+001 +9.2414203128E-001 -4.4393542383E+001 +9.7580579849E-002 -3.8948911621E+000
15206200000.000 +1.0328087290E-001 +1.8298835002E+000 +9.2192817368E-001 -4.4484589588E+001 +9.1664950619E-001 -4.4379258749E+001 +9.7209081438E-002 -4.4200328966E+000
15406150000.000 +1.0615772330E-001 +1.5476205080E+000 +9.2084913587E-001 -4.5307263061E+001 +9.3115277011E-001 -4.5170686403E+001 +9.9630471691E-002 -4.8322252131E+000
15606100000.000 +1.0565136258E-001 +1.7037462993E+000 +9.2075535143E-001 -4.5807942591E+001 +9.2284233951E-001 -4.6560928092E+001 +9.9584540101E-002 -5.7260273943E+000
15806050000.000 +1.0441135515E-001 +1.0938666879E+000 +9.1930227893E-001 -4.6550059528E+001 +9.2760779219E-001 -4.6551617973E+001 +9.9438524224E-002 -6.4278564825E+000
16006000000.000 +1.0703359842E-001 +4.7390528172E-001 +9.2279689754E-001 -4.6992724448E+001 +9.2621778663E-001 -4.7650607886E+001 +1.0125093722E-001 -6.9856076420E+000
16205950000.000 +1.0559348026E-001 +1.5357807037E+000 +9.2111862481E-001 -4.7802165829E+001 +9.2292682372E-001 -4.8247116910E+001 +1.0081994086E-001 -7.3098711952E+000
16405900000.000 +1.0814273807E-001 -1.3384526072E-001 +9.2147066014E-001 -4.7900812421E+001 +9.2065758251E-001 -4.9534746897E+001 +1.0240582910E-001 -8.8231745909E+000
16605850000.000 +1.0725200531E-001 +6.2901500118E-001 +9.2182996737E-001 -4.8916634158E+001 +9.2638140862E-001 -4.9236382860E+001 +1.0268485907E-001 -8.2942833509E+000
16805800000.000 +1.0893737207E-001 +2.5358851193E+000 +9.1623134594E-001 -4.9358600638E+001 +9.2898976980E-001 -5.0527018845E+001 +1.0411892589E-001 -8.0895535608E+000
17005750000.000 +1.0823632942E-001 +1.3483081478E+000 +9.1813161378E-001 -5.0175478060E+001 +9.1614720853E-001 -5.0327245343E+001 +1.0373202447E-001 -9.3139200803E+000
17205700000.000 +1.1180935144E-001 +6.7068401947E-001 +9.1680498789E-001 -5.0572123634E+001 +9.2553395820E-001 -5.1247953807E+001 +1.0585892528E-001 -9.5828191077E+000
17405650000.000 +1.1308494082E-001 +3.3654188767E-001 +9.1881868509E-001 -5.1292712065E+001 +9.1980450207E-001 -5.1769894396E+001 +1.0578411107E-001 -1.0389758714E+001
17605600000.000 +1.1304782757E-001 -7.9879997517E-001 +9.1390858429E-001 -5.1611102367E+001 +9.2074403687E-001 -5.2056502649E+001 +1.0522013784E-001 -1.1552654676E+001
17805550000.000 +1.1388985544E-001 -2.3774440659E+000 +9.1846373356E-001 -5.2467808247E+001 +9.2064503692E-001 -5.2346790174E+001 +1.0517993152E-001 -1.1808097327E+001
18005500000.000 +1.1438801603E-001 -1.6144707595E+000 +9.1375863343E-001 -5.2861734844E+001 +9.2779974328E-001 -5.3394630012E+001 +1.0532509166E-001 -1.1750357074E+001
18205450000.000 +1.1419758386E-001 -2.5603763449E+000 +9.1658892615E-001 -5.3229621981E+001 +9.2352377436E-001 -5.3703260600E+001 +1.0555729665E-001 -1.3108078065E+001
18405400000.000 +1.1479683713E-001 -3.0511381494E+000 +9.1574029559E-001 -5.4039543530E+001 +9.3157220561E-001 -5.3872253807E+001 +1.0604962194E-001 -1.3675553405E+001
18605350000.000 +1.1581915454E-001 -1.9874134737E+000 +9.1489679875E-001 -5.4822980566E+001 +9.3231839728E-001 -5.5223681336E+001 +1.0682367261E-001 -1.3810945612E+001
18805300000.000 +1.1630370669E-001 -3.4482384746E+000 +9.1925459352E-001 -5.5111330538E+001 +9.1553354713E-001 -5.5774321240E+001 +1.0728258407E-001 -1.5587154538E+001
19005250000.000 +1.1850472724E-001 -3.6934211161E+000 +9.2151433645E-001 -5.5765402183E+001 +9.3029369813E-001 -5.5850673501E+001 +1.0889109679E-001 -1.5768310821E+001
19205200000.000 +1.2003608475E-001 -3.7311250159E+000 +9.2406256641E-001 -5.6474547856E+001 +9.2716808683E-001 -5.7634520869E+001 +1.0943273976E-001 -1.6799330970E+001
19405150000.000 +1.1811224989E-001 -3.2563289165E+000 +9.2169731610E-001 -5.7192010186E+001 +9.1830878083E-001 -5.7969690600E+001 +1.0950679972E-001 -1.7413923081E+001
19605100000.000 +1.1891026384E-001 -5.1977419032E+000 +9.2661396542E-001 -5.7732164476E+001 +9.1657069118E-001 -5.8642775823E+001 +1.0948324434E-001 -1.8143063049E+001
19805050000.000 +1.2089170125E-001 -4.1645914362E+000 +9.1995191789E-001 -5.8526901021E+001 +9.2511318709E-001 -5.9092250481E+001 +1.1042678298E-001 -1.7710000904E+001
20005000000.000 +1.2196278484E-001 -4.4571017022E+000 +9.1761370841E-001 -5.8678561244E+001 +9.1977563146E-001 -6.0229001901E+001 +1.1053751323E-001 -1.8382368691E+001
20204950000.000 +1.2277574553E-001 -5.3684165256E+000 +9.2035248155E-001 -5.9791015926E+001 +9.1939848910E-001 -5.9921924503E+001 +1.0961930420E-001 -1.8560318035E+001
20404900000.000 +1.2409577193E-001 -5.3848933270E+000 +9.1830728960E-001 -6.0220467182E+001 +9.2258726362E-001 -6.1381331541E+001 +1.0906366629E-001 -1.8253778551E+001
20604850000.000 +1.2499896807E-001 -5.5807611946E+000 +9.1543128224E-001 -6.0776492552E+001 +9.0653851001E-001 -6.1336555662E+001 +1.0938392132E-001 -1.9363713842E+001
20804800000.000 +1.2576096850E-001 -6.6417475500E+000 +9.1292726875E-001 -6.1058873887E+001 +9.2272541940E-001 -6.1684641465E+001 +1.0927047178E-001 -1.9789084267E+001
21004750000.000 +1.2768066592E-001 -7.1459245446E+000 +9.1402803501E-001 -6.1971305731E+001 +9.1883723874E-001 -6.2532272332E+001 +1.0944285776E-001 -1.9868517284E+001
21204700000.000 +1.2809302377E-001 -6.9478333878E+000 +9.0970743173E-001 -6.1983153735E+001 +9.2549509397E-001 -6.2958437065E+001 +1.0934621099E-001 -2.0366204623E+001
21404650000.000 +1.2736200505E-001 -8.8822611268E+000 +9.1576525190E-001 -6.2673005170E+001 +9.1816676691E-001 -6.3229202687E+001 +1.0928875771E-001 -2.1424691307E+001
21604600000.000 +1.2667259261E-001 -8.1438597255E+000 +9.0539899523E-001 -6.3482475965E+001 +9.3529711470E-001 -6.3669897392E+001 +1.0895864728E-001 -2.0655039542E+001
21804550000.000 +1.3021120390E-001 -8.3310515280E+000 +9.1396996078E-001 -6.3908261791E+001 +9.2255531867E-001 -6.4911955903E+001 +1.1211816502E-001 -2.2724126195E+001
22004500000.000 +1.2896868728E-001 -9.0381076389E+000 +9.1502851560E-001 -6.4684959010E+001 +9.2408542482E-001 -6.4292072393E+001 +1.1175362801E-001 -2.3133597981E+001
22204450000.000 +1.3332512541E-001 -8.9030228688E+000 +9.1728947361E-001 -6.5255903994E+001 +9.2817246196E-001 -6.5536098015E+001 +1.1431393747E-001 -2.2998359467E+001
22404400000.000 +1.3525800335E-001 -8.3227254183E+000 +9.1141627458E-001 -6.5839482222E+001 +9.2365646936E-001 -6.6688973368E+001 +1.1559105004E-001 -2.3707730847E+001
22604350000.000 +1.3553389276E-001 -9.4108829439E+000 +9.1679250044E-001 -6.6412116786E+001 +9.2062698985E-001 -6.7128191438E+001 +1.1578240336E-001 -2.4498672273E+001
22804300000.000 +1.3769419316E-001 -9.9837011400E+000 +9.1533242109E-001 -6.7460242555E+001 +9.2791678585E-001 -6.8126882175E+001 +1.1666939432E-001 -2.3849031010E+001
23004250000.000 +1.3903915237E-001 -9.3296449880E+000 +9.1524657368E-001 -6.7928111100E+001 +9.1528042004E-001 -6.9205856543E+001 +1.1663564145E-001 -2.4345604825E+001
23204200000.000 +1.3923975789E-001 -1.0659769467E+001 +9.1546190726E-001 -6.8430988963E+001 +9.0988514063E-001 -6.9636136803E+001 +1.1736582451E-001 -2.4916686927E+001
23404150000.000 +1.4247658140E-001 -1.1434464927E+001 +9.1345398996E-001 -6.9570322349E+001 +9.1770751600E-001 -6.9822425220E+001 +1.1657936610E-001 -2.4126821540E+001
23604100000.000 +1.4511957407E-001 -1.1720512977E+001 +9.1234577676E-001 -6.9727513884E+001 +9.1916051316E-001 -7.1805190195E+001 +1.1694424116E-001 -2.4649972201E+001
23804050000.000 +1.4296768868E-001 -1.2684421153E+001 +9.1524673059E-001 -7.0607916453E+001 +8.9233319844E-001 -7.1227274035E+001 +1.1709986205E-001 -2.5247698141E+001
24004000000.000 +1.4743287407E-001 -1.5252413256E+001 +9.1074501867E-001 -7.0864585226E+001 +9.1479389071E-001 -7.2304340280E+001 +1.1851130838E-001 -2.6039359563E+001
24203950000.000 +1.4608267686E-001 -1.4668616386E+001 +9.0780053883E-001 -7.1743574048E+001 +9.0318283278E-001 -7.3355931820E+001 +1.1860591969E-001 -2.6377453704E+001
24403900000.000 +1.4441662447E-001 -1.7426521911E+001 +9.0581536286E-001 -7.1783358280E+001 +9.0811974451E-001 -7.3134303210E+001 +1.1936076570E-001 -2.8099971050E+001
24603850000.000 +1.4183960614E-001 -1.8235408982E+001 +9.0943299707E-001 -7.2719960000E+001 +9.0814281465E-001 -7.3309121970E+001 +1.1916737918E-001 -2.8355968995E+001
24803800000.000 +1.4415458978E-001 -1.6202416931E+001 +9.0431210200E-001 -7.2887390003E+001 +9.1812308395E-001 -7.4815696592E+001 +1.2077940000E-001 -2.8863132906E+001
25003750000.000 +1.3919509739E-001 -1.7262737722E+001 +9.1182038488E-001 -7.3648241303E+001 +8.9609298754E-001 -7.4769439852E+001 +1.1963273916E-001 -3.0107449617E+001
25203700000.000 +1.4227303353E-001 -1.7068890566E+001 +9.0388415939E-001 -7.4368059828E+001 +9.1915137231E-001 -7.4428481770E+001 +1.2109732213E-001 -2.9588338970E+001
25403650000.000 +1.4727486157E-001 -1.6625993559E+001 +9.0208913997E-001 -7.4452248892E+001 +9.1039824567E-001 -7.6016546888E+001 +1.2275045425E-001 -3.0385477564E+001
25603600000.000 +1.4559932669E-001 -1.7866698757E+001 +9.0197543365E-001 -7.4850393580E+001 +9.0039652186E-001 -7.5552058215E+001 +1.2117663340E-001 -3.1041937112E+001
25803550000.000 +1.4835162460E-001 -1.8277805121E+001 +9.0488755090E-001 -7.5494326079E+001 +9.1276153269E-001 -7.6456754611E+001 +1.2336857432E-001 -3.0128637098E+001
26003500000.000 +1.4922167617E-001 -1.8432754593E+001 +8.9819125852E-001 -7.6446795034E+001 +9.0778277237E-001 -7.6807076826E+001 +1.2349637633E-001 -3.0430893663E+001
26203450000.000 +1.4997471029E-001 -1.9218393209E+001 +8.9900823204E-001 -7.6792770318E+001 +9.0457984844E-001 -7.7220620746E+001 +1.2481642604E-001 -3.1052926115E+001
26403400000.000 +1.5155904350E-001 -1.9930139625E+001 +9.0382003119E-001 -7.7796497657E+001 +9.0047730866E-001 -7.7599581404E+001 +1.2613504838E-001 -3.1326989866E+001
26603350000.000 +1.5606436530E-001 -1.9251405018E+001 +9.0089918363E-001 -7.7716779140E+001 +9.1728670183E-001 -7.9111022690E+001 +1.2792662348E-001 -3.1873389082E+001
26803300000.000 +1.5421839685E-001 -2.0344821640E+001 +9.0716101700E-001 -7.8701816062E+001 +9.0168243991E-001 -7.9386403485E+001 +1.2810614596E-001 -3.3033176675E+001
27003250000.000 +1.5608786015E-001 -2.0596196324E+001 +9.0357941054E-001 -7.9398036611E+001 +9.1318081045E-001 -8.0058102871E+001 +1.3038732327E-001 -3.2945554234E+001
27203200000.000 +1.5641283816E-001 -2.0798744910E+001 +9.0519220628E-001 -8.0403948255E+001 +8.9609072430E-001 -8.1968878587E+001 +1.3052395699E-001 -3.3826844274E+001
27403150000.000 +1.5751871410E-001 -2.1473244300E+001 +9.0484347388E-001 -8.0644201393E+001 +8.9220020993E-001 -8.2387239841E+001 +1.3213170853E-001 -3.5299546775E+001
27603100000.000 +1.5531554845E-001 -2.1647641717E+001 +9.0569336966E-001 -8.1861537376E+001 +8.9302485296E-001 -8.2744297930E+001 +1.3159530379E-001 -3.4216858289E+001
27803050000.000 +1.5694187967E-001 -2.0809263527E+001 +9.0042541715E-001 -8.2510805865E+001 +8.8988154097E-001 -8.3689778992E+001 +1.3388870970E-001 -3.4479505208E+001
28003000000.000 +1.5641315362E-001 -2.1547125820E+001 +9.0437351017E-001 -8.3020404049E+001 +8.8051292706E-001 -8.4186101787E+001 +1.3328808103E-001 -3.4829726527E+001
28202950000.000 +1.5871342174E-001 -2.2807173114E+001 +9.0068767208E-001 -8.3685661891E+001 +8.8391455288E-001 -8.4199112738E+001 +1.3535472338E-001 -3.5074348540E+001
28402900000.000 +1.6272493895E-001 -2.4021462132E+001 +8.9470738012E-001 -8.3563188940E+001 +9.1264115618E-001 -8.4589215849E+001 +1.3611141500E-001 -3.5771106983E+001
28602850000.000 +1.6533249164E-001 -2.4477391029E+001 +8.9250358230E-001 -8.3738390140E+001 +8.9308481796E-001 -8.5547337145E+001 +1.3725403679E-001 -3.7946454229E+001
28802800000.000 +1.6270255642E-001 -2.5809522606E+001 +8.9477240714E-001 -8.4388564307E+001 +8.9945023312E-001 -8.4855751681E+001 +1.3638123268E-001 -3.7986732768E+001
29002750000.000 +1.6859960986E-001 -2.6043200559E+001 +9.0041539462E-001 -8.4876754246E+001 +9.0946331607E-001 -8.6528920393E+001 +1.3949538923E-001 -3.8727741676E+001
29202700000.000 +1.7045915506E-001 -2.5974497064E+001 +8.9803829628E-001 -8.5018421622E+001 +9.0583068524E-001 -8.7035750772E+001 +1.4080014351E-001 -4.0252679688E+001
29402650000.000 +1.7023330361E-001 -2.7557282051E+001 +9.0404508556E-001 -8.5699114283E+001 +9.0636863526E-001 -8.7288074075E+001 +1.4109852949E-001 -4.0909784097E+001
29602600000.000 +1.7504292579E-001 -2.7904207430E+001 +9.0305170997E-001 -8.6501332109E+001 +9.1096628468E-001 -8.8107078488E+001 +1.4262552409E-001 -4.1522439344E+001
29802550000.000 +1.7375575106E-001 -2.8832497109E+001 +9.0552327952E-001 -8.6708773409E+001 +8.9912606546E-001 -8.9326484172E+001 +1.4191154246E-001 -4.3403438050E+001
30002500000.000 +1.7042378674E-001 -2.9457066818E+001 +9.0646837452E-001 -8.7784631778E+001 +8.9287744857E-001 -8.8516374474E+001 +1.4183545867E-001 -4.2435048898E+001
30202450000.000 +1.7521156071E-001 -2.9317643820E+001 +8.9536098700E-001 -8.8392510346E+001 +9.1320273804E-001 -8.9536835331E+001 +1.4417893946E-001 -4.2316955592E+001
30402400000.000 +1.7284539170E-001 -2.9468349039E+001 +9.0032395920E-001 -8.9478976097E+001 +8.8011524069E-001 -9.0920968187E+001 +1.4403430504E-001 -4.3818961125E+001
30602350000.000 +1.7464597788E-001 -3.1134009771E+001 +8.9095705983E-001 -9.0021367772E+001 +8.7822266028E-001 -8.9798333453E+001 +1.4550623773E-001 -4.4197460889E+001
30802300000.000 +1.7665888629E-001 -3.1286468665E+001 +8.9204293076E-001 -9.0869910927E+001 +8.7757947504E-001 -9.1448279667E+001 +1.4689505514E-001 -4.3967147490E+001
31002250000.000 +1.7928916992E-001 -3.2492964271E+001 +8.7835398672E-001 -9.0678927187E+001 +8.7924699290E-001 -9.1514590309E+001 +1.4672502888E-001 -4.5917808622E+001
31202200000.000 +1.7794509009E-001 -3.3148287441E+001 +8.9209368825E-001 -9.1697416305E+001 +8.7875991675E-001 -9.2712116878E+001 +1.4682828483E-001 -4.5345737855E+001
31402150000.000 +1.8075636397E-001 -3.3791270448E+001 +8.7801532697E-001 -9.2287337105E+001 +8.9389788204E-001 -9.2694574705E+001 +1.4817394816E-001 -4.5998896339E+001
31602100000.000 +1.8109063542E-001 -3.4484888558E+001 +8.8870310007E-001 -9.2573614198E+001 +8.7304370523E-001 -9.4847350020E+001 +1.4827177141E-001 -4.7539616533E+001
31802050000.000 +1.8028977605E-001 -3.7199059937E+001 +8.7351506186E-001 -9.2662291367E+001 +8.8011484196E-001 -9.2801618331E+001 +1.4610342625E-001 -4.8462980584E+001
32002000000.000 +1.8207354171E-001 -3.6885422547E+001 +8.9073965984E-001 -9.3575544435E+001 +8.9175998581E-001 -9.5017537765E+001 +1.4858150489E-001 -4.8128934106E+001
32201950000.000 +1.8193887175E-001 -3.6810320815E+001 +8.8291202625E-001 -9.3827526916E+001 +8.8986173067E-001 -9.4946948596E+001 +1.4899810370E-001 -4.9132856076E+001
32401900000.000 +1.8094652647E-001 -3.8760187713E+001 +9.0481725881E-001 -9.4472725539E+001 +8.8587750217E-001 -9.6138283014E+001 +1.4905783128E-001 -4.9904894740E+001
32601850000.000 +1.8468416390E-001 -3.8805064030E+001 +8.8640832307E-001 -9.5177544234E+001 +8.9444046506E-001 -9.6041687908E+001 +1.5151481473E-001 -5.0015229503E+001
32801800000.000 +1.8701216811E-001 -3.9617575469E+001 +8.9399732963E-001 -9.5398788524E+001 +8.9828859242E-001 -9.7602559928E+001 +1.5297900475E-001 -5.1566091922E+001
33001750000.000 +1.8586252335E-001 -4.0301302986E+001 +8.9434934455E-001 -9.6282651333E+001 +8.9492589292E-001 -9.7600142087E+001 +1.5361428030E-001 -5.2072118828E+001
33201700000.000 +1.8614718014E-001 -4.1365156634E+001 +8.9887170839E-001 -9.6557166057E+001 +8.9617762691E-001 -9.7966978305E+001 +1.5447346479E-001 -5.2804257874E+001
33401650000.000 +1.8777474724E-001 -4.2022446259E+001 +8.9764689031E-001 -9.7111337681E+001 +8.9280982653E-001 -9.8690709513E+001 +1.5583411566E-001 -5.3692602038E+001
33601600000.000 +1.8715336946E-001 -4.2821677724E+001 +8.9441999172E-001 -9.7907124201E+001 +8.8540866081E-001 -9.9236585961E+001 +1.5612103923E-001 -5.4192332141E+001
33801550000.000 +1.8847088434E-001 -4.4090238164E+001 +8.9118314552E-001 -9.8716215355E+001 +8.8543521580E-001 -9.9688293906E+001 +1.5711498978E-001 -5.4355508706E+001
34001500000.000 +1.8861029384E-001 -4.5365716303E+001 +8.8959694112E-001 -9.8954190870E+001 +8.7307358217E-001 -1.0029915185E+002 +1.5695717294E-001 -5.5938958437E+001
34201450000.000 +1.8626806630E-001 -4.5963517114E+001 +8.9568434777E-001 -9.9435730688E+001 +8.7425976055E-001 -1.0094647787E+002 +1.5757871506E-001 -5.6393082389E+001
34401400000.000 +1.8816251739E-001 -4.7305790790E+001 +8.8753555112E-001 -1.0016945434E+002 +8.7650656070E-001 -1.0137044936E+002 +1.5792038968E-001 -5.6776199283E+001
34601350000.000 +1.8918351021E-001 -4.7302866944E+001 +8.8486697531E-001 -1.0099165962E+002 +8.7960174348E-001 -1.0260083000E+002 +1.5839095938E-001 -5.6938656882E+001
34801300000.000 +1.8647492786E-001 -4.8794315237E+001 +8.8681513263E-001 -1.0150947995E+002 +8.5878566585E-001 -1.0288709873E+002 +1.5780858620E-001 -5.8167681386E+001
35001250000.000 +1.8794418168E-001 -5.0338151122E+001 +8.7939548470E-001 -1.0219020936E+002 +8.6291234244E-001 -1.0260499356E+002 +1.5786257172E-001 -5.8622478438E+001
35201200000.000 +1.8755482516E-001 -5.0620123655E+001 +8.7952647981E-001 -1.0245583576E+002 +8.6903500241E-001 -1.0438872605E+002 +1.5825795714E-001 -5.9832623146E+001
35401150000.000 +1.8669407917E-001 -5.0930140983E+001 +8.7833964772E-001 -1.0312739185E+002 +8.7391851899E-001 -1.0428469139E+002 +1.5825256409E-001 -6.0256453694E+001
35601100000.000 +1.8655252719E-001 -5.2799050433E+001 +8.8070612810E-001 -1.0371413096E+002 +8.7371787128E-001 -1.0484225443E+002 +1.5811657097E-001 -6.0890613416E+001
35801050000.000 +1.8861810935E-001 -5.3026362916E+001 +8.7056980823E-001 -1.0421787561E+002 +8.7436602958E-001 -1.0591357609E+002 +1.6140505836E-001 -6.2189967718E+001
36001000000.000 +1.8392734151E-001 -5.4479325883E+001 +8.8189906727E-001 -1.0440117601E+002 +8.7235014958E-001 -1.0695336085E+002 +1.5944213816E-001 -6.3791338052E+001
36200950000.000 +1.8246162531E-001 -5.5796754082E+001 +8.7285366737E-001 -1.0551727966E+002 +8.7929245337E-001 -1.0593242140E+002 +1.5856971846E-001 -6.3670195979E+001
36400900000.000 +1.8169656361E-001 -5.5734642758E+001 +8.8335766867E-001 -1.0521182090E+002 +8.8917411601E-001 -1.0737172896E+002 +1.5996980520E-001 -6.4824830359E+001
36600850000.000 +1.7886484856E-001 -5.7442078408E+001 +8.7978064506E-001 -1.0575820747E+002 +8.6869502363E-001 -1.0745994717E+002 +1.5724381763E-001 -6.6394351632E+001
36800800000.000 +1.7648072719E-001 -5.8054673712E+001 +8.9664270472E-001 -1.0633978964E+002 +8.8725832343E-001 -1.0798042574E+002 +1.5878148861E-001 -6.5910072692E+001
37000750000.000 +1.7626256904E-001 -5.8333042407E+001 +8.8944733959E-001 -1.0688500254E+002 +8.8394006928E-001 -1.0821428558E+002 +1.5813538741E-001 -6.5871673340E+001
37200700000.000 +1.7115685783E-001 -5.9055234658E+001 +9.0399465420E-001 -1.0686874684E+002 +8.7767876786E-001 -1.0876334844E+002 +1.5626667546E-001 -6.6318807326E+001
37400650000.000 +1.7227530875E-001 -5.9369541465E+001 +8.9667817148E-001 -1.0820554436E+002 +8.7308975657E-001 -1.0905047625E+002 +1.5808726617E-001 -6.5673881375E+001
37600600000.000 +1.7102605415E-001 -5.9922364855E+001 +9.0037953995E-001 -1.0897672240E+002 +8.7818448031E-001 -1.1014918273E+002 +1.5873113443E-001 -6.6198708953E+001
37800550000.000 +1.6779569910E-001 -6.0432339796E+001 +8.9413126527E-001 -1.0989729070E+002 +8.6325616310E-001 -1.1046355191E+002 +1.5768882350E-001 -6.6493616912E+001
38000500000.000 +1.6696378374E-001 -6.1853820216E+001 +8.9507258485E-001 -1.1045541971E+002 +8.6659406223E-001 -1.0997814964E+002 +1.5778960092E-001 -6.6330626832E+001
38200450000.000 +1.6739043684E-001 -6.2130972432E+001 +8.8117388280E-001 -1.1131325745E+002 +8.7028282003E-001 -1.1151785358E+002 +1.5771966846E-001 -6.7418376230E+001
38400400000.000 +1.6189015081E-001 -6.3604672009E+001 +8.7989037362E-001 -1.1119408868E+002 +8.5311580105E-001 -1.1187684917E+002 +1.5618546005E-001 -6.9078302526E+001
38600350000.000 +1.5949881448E-001 -6.3352638021E+001 +8.8060065118E-001 -1.1204347737E+002 +8.6998287214E-001 -1.1232605285E+002 +1.5756113006E-001 -6.8754384525E+001
38800300000.000 +1.5921760515E-001 -6.4370346332E+001 +8.6693471473E-001 -1.1180313035E+002 +8.5881058440E-001 -1.1285199855E+002 +1.5690609072E-001 -7.1182845397E+001
39000250000.000 +1.5724348990E-001 -6.3146880123E+001 +8.7027041552E-001 -1.1233441405E+002 +8.6033427390E-001 -1.1416703049E+002 +1.5882895506E-001 -7.2060190336E+001
39200200000.000 +1.6063001181E-001 -6.3924164867E+001 +8.6001785535E-001 -1.1300137479E+002 +8.5035736276E-001 -1.1436059794E+002 +1.6193649840E-001 -7.2666007614E+001
39400150000.000 +1.5675702908E-001 -6.2565639255E+001 +8.7277346352E-001 -1.1260387374E+002 +8.7083702555E-001 -1.1513168320E+002 +1.6210645724E-001 -7.3170134585E+001
39600100000.000 +1.5291886783E-001 -6.4056572842E+001 +8.7352571454E-001 -1.1265021360E+002 +8.5594235246E-001 -1.1512419495E+002 +1.5920197319E-001 -7.5204468652E+001
39800050000.000 +1.5265322905E-001 -6.1487464774E+001 +8.9462423513E-001 -1.1357703678E+002 +8.8468382933E-001 -1.1563214222E+002 +1.6394788123E-001 -7.3420862390E+001
40000000000.000 +1.5557587729E-001 -6.0629967454E+001 +8.9116645451E-001 -1.1494690551E+002 +8.7837885619E-001 -1.1730907406E+002 +1.6543955886E-001 -7.4727228181E+001
