# Supplementary material for: Conductivity and radio frequency performance data for silver nanoparticle inks deposited via aerosol jet deposition and processed under varying conditions
Source: Data Brief. 2020 Sep 24;33:106331. doi: 10.1016/j.dib.2020.106331 (PMC7560714; doi:10.1016/j.dib.2020.106331)
Supplement: Supplementary file 3 [file mmc3.zip › Sintering Study/ANP Ink/RF Data/ANP_11_01.S2P]

!  2-Port S-parameters saved by WinCal
! VAR MeasName=S-Parameters (CALIBRATED_DATA) read from VNA (E8364B)
! VAR MeasDate=11/27/2017 3:17:29 PM
! VAR NAME=AFRL171016_12_01
! VAR FILENAME=AFRL171016_12_01.S2P
! VAR DATE=11/27/2017 3:17:29 PM
! VAR PHYS_PORTS=1,2
! VAR ObjTypeName=DATASET
! VAR IndexType=Frequency
!
# Hz S MA R 50
10000000.000 +2.6090009915E-002 +2.0482646813E+000 +9.7290166661E-001 -7.6126924602E-002 +9.7229373359E-001 +4.4787953051E-002 +2.6461716150E-002 -1.8467235799E+000
209950000.000 +2.5723393456E-002 +1.5040067118E+000 +9.7334446858E-001 -6.9384937293E-001 +9.7386522943E-001 -6.9681891101E-001 +2.5913628061E-002 +2.2399356266E+000
409900000.000 +2.5719410737E-002 +3.8363389186E+000 +9.7289702683E-001 -1.3192449769E+000 +9.7329268243E-001 -1.3087237458E+000 +2.5793911667E-002 +3.7763034534E+000
609850000.000 +2.5728082747E-002 +4.7061528020E+000 +9.7230498616E-001 -1.9233094013E+000 +9.7301607033E-001 -1.9943943395E+000 +2.5888923415E-002 +4.6926959438E+000
809800000.000 +2.5852727002E-002 +8.0937194317E+000 +9.7184873495E-001 -2.5581716692E+000 +9.7192397141E-001 -2.5710500576E+000 +2.6127125332E-002 +7.6520772805E+000
1009750000.000 +2.5623007155E-002 +9.6458767288E+000 +9.7102606856E-001 -3.1853751499E+000 +9.7113726181E-001 -3.1771139061E+000 +2.5955064902E-002 +8.9839077787E+000
1209700000.000 +2.6525743981E-002 +1.1869972921E+001 +9.7078097565E-001 -3.7410819216E+000 +9.7094748400E-001 -3.7561773314E+000 +2.6819536116E-002 +1.1733033657E+001
1409650000.000 +2.7171530612E-002 +1.2916978942E+001 +9.7043131529E-001 -4.3667213223E+000 +9.7035375945E-001 -4.3608287976E+000 +2.7602011537E-002 +1.2698354359E+001
1609600000.000 +2.7523773245E-002 +1.3129163339E+001 +9.6979483472E-001 -5.0002591936E+000 +9.7031213312E-001 -4.9740563042E+000 +2.8068312087E-002 +1.2780496743E+001
1809550000.000 +2.7533182303E-002 +1.3981901250E+001 +9.6936732993E-001 -5.6473808844E+000 +9.6914808871E-001 -5.5876082420E+000 +2.8224304644E-002 +1.4114064677E+001
2009500000.000 +2.7044842001E-002 +1.7346296535E+001 +9.6762273404E-001 -6.1971324715E+000 +9.6823524408E-001 -6.2016451518E+000 +2.7874883930E-002 +1.5602281637E+001
2209450000.000 +2.8176122315E-002 +1.9918681064E+001 +9.6717251213E-001 -6.7265487815E+000 +9.6725174351E-001 -6.7665251829E+000 +2.8475306299E-002 +1.8840671365E+001
2409400000.000 +2.9396717155E-002 +2.1004573819E+001 +9.6709108457E-001 -7.2817341547E+000 +9.6713735065E-001 -7.2959830838E+000 +2.9675928150E-002 +1.9679260807E+001
2609350000.000 +3.0120560935E-002 +2.2633838047E+001 +9.6641282466E-001 -7.8658557385E+000 +9.6705912806E-001 -7.8998225683E+000 +3.0735352149E-002 +2.1087644895E+001
2809300000.000 +3.0935991819E-002 +2.3514999362E+001 +9.6608070067E-001 -8.4579509357E+000 +9.6622369518E-001 -8.4378608553E+000 +3.1533492277E-002 +2.1538943629E+001
3009250000.000 +3.1460642486E-002 +2.3700535070E+001 +9.6515280446E-001 -9.0733417421E+000 +9.6506373708E-001 -9.0124483387E+000 +3.2032986546E-002 +2.1736414267E+001
3209200000.000 +3.2128692449E-002 +2.5755437771E+001 +9.6443497182E-001 -9.5884474465E+000 +9.6452878185E-001 -9.6306321433E+000 +3.2710128067E-002 +2.3629601540E+001
3409150000.000 +3.2968866580E-002 +2.6247426334E+001 +9.6397012013E-001 -1.0114211436E+001 +9.6415526022E-001 -1.0207412591E+001 +3.3883518313E-002 +2.4706811035E+001
3609100000.000 +3.3953939005E-002 +2.6690532361E+001 +9.6315344767E-001 -1.0731313176E+001 +9.6328765493E-001 -1.0703217085E+001 +3.4730487197E-002 +2.5068863274E+001
3809050000.000 +3.4863896539E-002 +2.7885096438E+001 +9.6349852710E-001 -1.1313672438E+001 +9.6343462967E-001 -1.1249780928E+001 +3.5949066775E-002 +2.5818899394E+001
4009000000.000 +3.6097188772E-002 +2.8142669983E+001 +9.6272327554E-001 -1.1851604187E+001 +9.6322089446E-001 -1.1842860427E+001 +3.7263439359E-002 +2.5918942963E+001
4208950000.000 +3.6766424468E-002 +2.8728599068E+001 +9.6296416083E-001 -1.2438247333E+001 +9.6291865487E-001 -1.2366207503E+001 +3.7815501839E-002 +2.6151390383E+001
4408900000.000 +3.7802541733E-002 +2.8803203019E+001 +9.6200509093E-001 -1.2990322895E+001 +9.6256390671E-001 -1.2981172231E+001 +3.9123846349E-002 +2.6797753682E+001
4608850000.000 +3.8585061551E-002 +2.9379766016E+001 +9.6230174121E-001 -1.3547479684E+001 +9.6253582697E-001 -1.3553022611E+001 +4.0104872750E-002 +2.7091436148E+001
4808800000.000 +3.9745771690E-002 +2.9813978847E+001 +9.6129120059E-001 -1.4109858994E+001 +9.6212723460E-001 -1.4125301325E+001 +4.1192093073E-002 +2.7585318788E+001
5008750000.000 +4.0779188806E-002 +3.0006578516E+001 +9.6172159389E-001 -1.4631916643E+001 +9.6298470237E-001 -1.4667101537E+001 +4.2627933187E-002 +2.7683173010E+001
5208700000.000 +4.1580592517E-002 +3.0577392441E+001 +9.6115971786E-001 -1.5261575309E+001 +9.6165479123E-001 -1.5302576137E+001 +4.3729417582E-002 +2.7679309596E+001
5408650000.000 +4.2834613587E-002 +3.0226003735E+001 +9.6114021884E-001 -1.5790973519E+001 +9.6154041940E-001 -1.5803952769E+001 +4.5084892489E-002 +2.7630647695E+001
5608600000.000 +4.4038668646E-002 +3.0271534732E+001 +9.6146287474E-001 -1.6408357148E+001 +9.6243001034E-001 -1.6411007549E+001 +4.6404447495E-002 +2.7315425575E+001
5808550000.000 +4.5090204882E-002 +3.0091297761E+001 +9.6129168464E-001 -1.6973030164E+001 +9.6136015376E-001 -1.6969472662E+001 +4.7657834971E-002 +2.7009305123E+001
6008500000.000 +4.5794140170E-002 +2.9779819545E+001 +9.6083410796E-001 -1.7541133562E+001 +9.6101340896E-001 -1.7517421967E+001 +4.8920460682E-002 +2.6372535213E+001
6208450000.000 +4.7180243222E-002 +2.9825818884E+001 +9.6047926261E-001 -1.8093729925E+001 +9.6061101642E-001 -1.8076518912E+001 +4.9803959212E-002 +2.6401460575E+001
6408400000.000 +4.7844216247E-002 +2.9442023208E+001 +9.6030944663E-001 -1.8702550519E+001 +9.6130424596E-001 -1.8718826242E+001 +5.0974546130E-002 +2.5649486303E+001
6608350000.000 +4.8799729150E-002 +2.9325319501E+001 +9.5898386192E-001 -1.9242969159E+001 +9.5966808131E-001 -1.9244771654E+001 +5.1991603022E-002 +2.5292490192E+001
6808300000.000 +5.0133140035E-002 +2.8945149169E+001 +9.6034317135E-001 -1.9785744671E+001 +9.6073705067E-001 -1.9739246748E+001 +5.3460876901E-002 +2.5221712258E+001
7008250000.000 +5.0835273992E-002 +2.8989577357E+001 +9.5916169121E-001 -2.0410688908E+001 +9.5979790844E-001 -2.0487049649E+001 +5.4360320049E-002 +2.4758717833E+001
7208200000.000 +5.1742956542E-002 +2.8720875680E+001 +9.5842643453E-001 -2.0953912738E+001 +9.5873485907E-001 -2.0942517890E+001 +5.5364952476E-002 +2.4209109575E+001
7408150000.000 +5.2698062280E-002 +2.8272714346E+001 +9.5843756062E-001 -2.1569740809E+001 +9.5984538508E-001 -2.1585088125E+001 +5.6461925116E-002 +2.3883691498E+001
7608100000.000 +5.3726043672E-002 +2.7966870166E+001 +9.5837971867E-001 -2.2067096958E+001 +9.5684098604E-001 -2.2109822516E+001 +5.7433364848E-002 +2.3763835015E+001
7808050000.000 +5.4312139063E-002 +2.7557491042E+001 +9.5753364175E-001 -2.2642330667E+001 +9.5583743808E-001 -2.2697133496E+001 +5.8412768620E-002 +2.2952677216E+001
8008000000.000 +5.5703472901E-002 +2.7157348366E+001 +9.5645039616E-001 -2.3162692939E+001 +9.5623730362E-001 -2.3217047300E+001 +5.9301818863E-002 +2.3198543962E+001
8207950000.000 +5.5960241856E-002 +2.7403563257E+001 +9.5701955073E-001 -2.3912430405E+001 +9.5794145193E-001 -2.3962894024E+001 +6.0354404222E-002 +2.2588159127E+001
8407900000.000 +5.7463760583E-002 +2.7167859916E+001 +9.5475799797E-001 -2.4366936375E+001 +9.5428080067E-001 -2.4365471475E+001 +6.1873715392E-002 +2.2571768957E+001
8607850000.000 +5.8587085230E-002 +2.6919068385E+001 +9.5644079427E-001 -2.4840710488E+001 +9.5846660582E-001 -2.4780677251E+001 +6.3374704423E-002 +2.2833222799E+001
8807800000.000 +6.0189076202E-002 +2.6747025784E+001 +9.5487789174E-001 -2.5514427426E+001 +9.5583193855E-001 -2.5624256729E+001 +6.5208303751E-002 +2.2241096974E+001
9007750000.000 +6.0809175611E-002 +2.5960374836E+001 +9.5433955122E-001 -2.6025416584E+001 +9.5408634359E-001 -2.6021970820E+001 +6.6329050810E-002 +2.0990964017E+001
9207700000.000 +6.1833918422E-002 +2.5645279716E+001 +9.5474507158E-001 -2.6593821237E+001 +9.5678906761E-001 -2.6652718983E+001 +6.7711989740E-002 +2.0634982910E+001
9407650000.000 +6.3067683722E-002 +2.5205144440E+001 +9.5462143544E-001 -2.7135955877E+001 +9.5599250805E-001 -2.7289729046E+001 +6.8893434576E-002 +2.0172426705E+001
9607600000.000 +6.4052195657E-002 +2.4772723211E+001 +9.5280184590E-001 -2.7717582630E+001 +9.5428396770E-001 -2.7880732230E+001 +7.0138495514E-002 +1.9572861655E+001
9807550000.000 +6.4915567556E-002 +2.3669868099E+001 +9.5328667705E-001 -2.8249280431E+001 +9.5353259515E-001 -2.8330959258E+001 +7.1171269546E-002 +1.9048710391E+001
10007500000.000 +6.5095173822E-002 +2.2628679758E+001 +9.5461529236E-001 -2.8997490254E+001 +9.5509662354E-001 -2.9029191597E+001 +7.2177390746E-002 +1.7941650298E+001
10207450000.000 +6.6145792904E-002 +2.2856373827E+001 +9.5223737604E-001 -2.9440527554E+001 +9.4926303995E-001 -2.9481964122E+001 +7.2947055866E-002 +1.7828905279E+001
10407400000.000 +6.7118475567E-002 +2.2241956585E+001 +9.5387052506E-001 -2.9908579225E+001 +9.5243738803E-001 -2.9695282605E+001 +7.4344917506E-002 +1.7922390228E+001
10607350000.000 +6.7591156023E-002 +2.2105525228E+001 +9.5182129975E-001 -3.0614088967E+001 +9.5297179105E-001 -3.0708553741E+001 +7.4961104713E-002 +1.7024496602E+001
10807300000.000 +6.8659543999E-002 +2.1755346390E+001 +9.5184478879E-001 -3.1067406007E+001 +9.4662469478E-001 -3.0994115897E+001 +7.6234826246E-002 +1.6660537388E+001
11007250000.000 +6.9775971463E-002 +2.0885862682E+001 +9.5144220887E-001 -3.1602185184E+001 +9.5247230588E-001 -3.1492567112E+001 +7.7801004211E-002 +1.6394118266E+001
11207200000.000 +7.1201975441E-002 +2.0439411382E+001 +9.5236069904E-001 -3.2088102198E+001 +9.5050246007E-001 -3.2039436954E+001 +7.9004794641E-002 +1.6001374172E+001
11407150000.000 +7.1656850089E-002 +2.0353439007E+001 +9.4810290047E-001 -3.2848173346E+001 +9.4978528823E-001 -3.2823258512E+001 +8.0287009925E-002 +1.4907146862E+001
11607100000.000 +7.2005586542E-002 +1.8643349900E+001 +9.4850359353E-001 -3.2900083047E+001 +9.4546331553E-001 -3.3059109353E+001 +8.0702934570E-002 +1.3933195575E+001
11807050000.000 +7.2946079741E-002 +1.8425265135E+001 +9.5158944437E-001 -3.3796961599E+001 +9.5621147861E-001 -3.3910009155E+001 +8.2381377080E-002 +1.3723930849E+001
12007000000.000 +7.3696437015E-002 +1.7723240599E+001 +9.4682492326E-001 -3.3995912605E+001 +9.4373987454E-001 -3.4466374112E+001 +8.3385769803E-002 +1.2787097500E+001
12206950000.000 +7.4628301527E-002 +1.7665718132E+001 +9.5003080218E-001 -3.4750803147E+001 +9.5411277605E-001 -3.4657218566E+001 +8.4754227721E-002 +1.3291932138E+001
12406900000.000 +7.6085620729E-002 +1.7060738598E+001 +9.4991533114E-001 -3.5132853005E+001 +9.5186794821E-001 -3.5771777573E+001 +8.6766081969E-002 +1.2512846756E+001
12606850000.000 +7.4893363860E-002 +1.7560916551E+001 +9.5180961267E-001 -3.5960389981E+001 +9.5102505249E-001 -3.6130402572E+001 +8.7236886982E-002 +1.1976152934E+001
12806800000.000 +7.7363750276E-002 +1.8085334276E+001 +9.4838927211E-001 -3.6160760474E+001 +9.4939246653E-001 -3.6754905019E+001 +8.8587255223E-002 +1.1556837735E+001
13006750000.000 +8.0263572701E-002 +1.6440943801E+001 +9.5431440682E-001 -3.7122609502E+001 +9.5661513520E-001 -3.7343010017E+001 +8.9523935321E-002 +1.0878406247E+001
13206700000.000 +7.9629810722E-002 +1.6024383760E+001 +9.5032340235E-001 -3.7782720445E+001 +9.5071633576E-001 -3.8343332469E+001 +8.9636983654E-002 +1.0981872053E+001
13406650000.000 +8.0585292437E-002 +1.4240380495E+001 +9.5433940720E-001 -3.8278844149E+001 +9.4928806375E-001 -3.8142620049E+001 +9.1859537746E-002 +1.1042217887E+001
13606600000.000 +8.0651841965E-002 +1.3348890494E+001 +9.5201731667E-001 -3.8890078317E+001 +9.5400570379E-001 -3.8853335699E+001 +9.3275233452E-002 +1.0522275739E+001
13806550000.000 +8.1745328680E-002 +1.3764446537E+001 +9.5031648140E-001 -3.9652491834E+001 +9.4598637174E-001 -3.9520730557E+001 +9.5103102935E-002 +1.0032946065E+001
14006500000.000 +8.2202565848E-002 +1.2374530509E+001 +9.4724694243E-001 -4.0003112132E+001 +9.4809835056E-001 -3.9701653233E+001 +9.6051976990E-002 +8.4289544001E+000
14206450000.000 +8.2684306866E-002 +1.1938146497E+001 +9.5044685870E-001 -4.0609959934E+001 +9.4974352684E-001 -4.0260901476E+001 +9.6365510493E-002 +8.2452236376E+000
14406400000.000 +8.4016057169E-002 +1.1374556490E+001 +9.5072978206E-001 -4.1119418572E+001 +9.4613940074E-001 -4.0484423442E+001 +9.7600356469E-002 +7.9568838196E+000
14606350000.000 +8.4087889830E-002 +1.0720707800E+001 +9.4462954009E-001 -4.1422997157E+001 +9.4709331638E-001 -4.1084725052E+001 +9.8328931919E-002 +7.3354433114E+000
14806300000.000 +8.4846332920E-002 +1.0413867429E+001 +9.5171983290E-001 -4.1726273769E+001 +9.4844280994E-001 -4.1727951459E+001 +9.9699496000E-002 +7.4617445776E+000
15006250000.000 +8.5983279140E-002 +1.0032813263E+001 +9.4680331184E-001 -4.2503538381E+001 +9.5079290047E-001 -4.2696192668E+001 +1.0112330256E-001 +6.7052186080E+000
15206200000.000 +8.4949258325E-002 +9.4646785585E+000 +9.5160619742E-001 -4.2611566693E+001 +9.4525053576E-001 -4.2555580741E+001 +1.0126785352E-001 +7.0532722525E+000
15406150000.000 +8.7172266985E-002 +8.3975603109E+000 +9.5363823970E-001 -4.3586307038E+001 +9.6082575991E-001 -4.3536722461E+001 +1.0575585877E-001 +6.2415369748E+000
15606100000.000 +8.6867841330E-002 +7.9110115332E+000 +9.5205668933E-001 -4.3982731870E+001 +9.4772907321E-001 -4.4832760199E+001 +1.0599053027E-001 +4.6739388781E+000
15806050000.000 +8.7022887917E-002 +7.8454454175E+000 +9.5324255513E-001 -4.4984901612E+001 +9.5523722894E-001 -4.4826806684E+001 +1.0707771894E-001 +4.4269452150E+000
16006000000.000 +8.7837144450E-002 +6.7445360104E+000 +9.5590306331E-001 -4.5127900899E+001 +9.5171733685E-001 -4.5931097399E+001 +1.0813773083E-001 +3.9695608254E+000
16205950000.000 +8.7453152593E-002 +7.4307686545E+000 +9.5663798514E-001 -4.6029182673E+001 +9.4768222405E-001 -4.6493667975E+001 +1.0834518480E-001 +3.4857770541E+000
16405900000.000 +8.9710455092E-002 +5.1804110827E+000 +9.5001415025E-001 -4.5924120698E+001 +9.4214617828E-001 -4.7760015464E+001 +1.1149827674E-001 +2.0247583784E+000
16605850000.000 +8.8628904113E-002 +6.3948987902E+000 +9.5732387557E-001 -4.7139394114E+001 +9.5172964098E-001 -4.7350650700E+001 +1.1147908727E-001 +2.7629655027E+000
16805800000.000 +9.1015832089E-002 +7.4803962336E+000 +9.4553333479E-001 -4.7830990129E+001 +9.5164933408E-001 -4.8822967231E+001 +1.1215080446E-001 +2.7903524322E+000
17005750000.000 +9.0859666539E-002 +6.6437996112E+000 +9.5396694982E-001 -4.8574002003E+001 +9.4091735125E-001 -4.8341801464E+001 +1.1365175771E-001 +2.4117468319E+000
17205700000.000 +9.1908480951E-002 +6.0284148157E+000 +9.4769629523E-001 -4.8919162578E+001 +9.5032855633E-001 -4.9366050758E+001 +1.1562212127E-001 +2.0349185760E+000
17405650000.000 +9.2445345243E-002 +6.0180391681E+000 +9.5449291200E-001 -4.9597009656E+001 +9.4384077145E-001 -4.9772294254E+001 +1.1631118652E-001 +1.3526531400E+000
17605600000.000 +9.4293086277E-002 +4.6791368468E+000 +9.4303364802E-001 -5.0161947309E+001 +9.4628469322E-001 -5.0046707710E+001 +1.1844857507E-001 +5.6997379836E-001
17805550000.000 +9.4730562786E-002 +3.8562672512E+000 +9.5350855497E-001 -5.0675027966E+001 +9.4718425286E-001 -5.0282981173E+001 +1.1936735901E-001 +5.1719697536E-001
18005500000.000 +9.5044182699E-002 +3.8263692374E+000 +9.4437922713E-001 -5.1354070738E+001 +9.5361378508E-001 -5.1462686764E+001 +1.1972852371E-001 -1.2530392623E-001
18205450000.000 +9.5520608293E-002 +2.7892789167E+000 +9.4507221699E-001 -5.1483487929E+001 +9.4989497865E-001 -5.1606397115E+001 +1.2146661960E-001 -8.3051989506E-001
18405400000.000 +9.5301635357E-002 +2.4176854370E+000 +9.4718047281E-001 -5.2382928745E+001 +9.6096276132E-001 -5.1930860741E+001 +1.2297098253E-001 -1.2808365409E+000
18605350000.000 +9.5585290701E-002 +3.0488001384E+000 +9.4841380547E-001 -5.3140692450E+001 +9.5842556756E-001 -5.3345062790E+001 +1.2364832837E-001 -1.8633683081E+000
18805300000.000 +9.6785146898E-002 +1.5928447491E+000 +9.4938761595E-001 -5.3164679651E+001 +9.3907098183E-001 -5.3531123801E+001 +1.2489928918E-001 -2.5863846165E+000
19005250000.000 +9.8292025651E-002 +1.4315101917E+000 +9.5426563440E-001 -5.3674347271E+001 +9.5816013788E-001 -5.3792598893E+001 +1.2749580863E-001 -2.3030094152E+000
19205200000.000 +9.7035164905E-002 +5.5197715529E-001 +9.5811568718E-001 -5.4172542587E+001 +9.4834558585E-001 -5.5668703316E+001 +1.2819392893E-001 -4.0210058841E+000
19405150000.000 +9.7404251180E-002 +1.2864702105E+000 +9.5676965055E-001 -5.5032253607E+001 +9.4049160997E-001 -5.5805042454E+001 +1.2778114541E-001 -4.1666129390E+000
19605100000.000 +9.7074452891E-002 +7.2788230165E-002 +9.6192574006E-001 -5.5226945665E+001 +9.3791431558E-001 -5.6392157587E+001 +1.2855826541E-001 -4.6455061586E+000
19805050000.000 +9.9244074383E-002 +7.9405375392E-001 +9.5835661279E-001 -5.6478778781E+001 +9.4812337705E-001 -5.6949300806E+001 +1.3070151319E-001 -4.6680686174E+000
20005000000.000 +1.0166597469E-001 -3.9247716459E-001 +9.4989221919E-001 -5.6804906638E+001 +9.3925255494E-001 -5.8019722537E+001 +1.3227723111E-001 -5.1022758057E+000
20204950000.000 +1.0165737265E-001 -1.6872941468E-002 +9.6002960212E-001 -5.7717915376E+001 +9.4360561447E-001 -5.7520426189E+001 +1.3368707660E-001 -4.9021188914E+000
20404900000.000 +1.0235988339E-001 -3.5518878904E-001 +9.5431354309E-001 -5.8201360176E+001 +9.4305087545E-001 -5.9133341932E+001 +1.3389869708E-001 -5.9297051693E+000
20604850000.000 +1.0534901724E-001 -8.3645109171E-001 +9.5085792895E-001 -5.8947058659E+001 +9.2679915511E-001 -5.8664029804E+001 +1.3526688362E-001 -6.0738677108E+000
20804800000.000 +1.0536433117E-001 -1.5740307852E+000 +9.4349987215E-001 -5.9410448834E+001 +9.4823715230E-001 -5.9292888523E+001 +1.3710553802E-001 -6.7189248488E+000
21004750000.000 +1.0610393274E-001 -1.5774229883E+000 +9.4921664309E-001 -6.0136727816E+001 +9.4227288439E-001 -6.0115808264E+001 +1.3843677024E-001 -7.0255923307E+000
21204700000.000 +1.0741498114E-001 -2.2466307998E+000 +9.3523603078E-001 -6.0427744858E+001 +9.5043603372E-001 -6.0603949261E+001 +1.3914587963E-001 -7.7141254738E+000
21404650000.000 +1.0822383881E-001 -3.1221007702E+000 +9.4279024435E-001 -6.0746460470E+001 +9.4452480461E-001 -6.0758747210E+001 +1.4025694448E-001 -7.9156929569E+000
21604600000.000 +1.0678151285E-001 -2.6873052404E+000 +9.3445475934E-001 -6.2066377864E+001 +9.6530384228E-001 -6.1463277794E+001 +1.3998966484E-001 -8.7217318785E+000
21804550000.000 +1.1062094004E-001 -3.9421584046E+000 +9.4161459641E-001 -6.1902283737E+001 +9.4685788208E-001 -6.2553107558E+001 +1.4343128342E-001 -9.3272562416E+000
22004500000.000 +1.0978303720E-001 -4.0246475448E+000 +9.4583556148E-001 -6.2651479312E+001 +9.5440689327E-001 -6.1781393365E+001 +1.4432011375E-001 -9.3624782502E+000
22204450000.000 +1.1240239805E-001 -4.6370429837E+000 +9.4729978293E-001 -6.2961155407E+001 +9.5675901153E-001 -6.3228959918E+001 +1.4642098108E-001 -9.5580473425E+000
22404400000.000 +1.1314929343E-001 -4.5372923601E+000 +9.4256474993E-001 -6.3995506786E+001 +9.4727093044E-001 -6.4330529297E+001 +1.4723643750E-001 -1.0385113641E+001
22604350000.000 +1.1394185650E-001 -5.5406238572E+000 +9.4897683905E-001 -6.4098065751E+001 +9.4491984043E-001 -6.4668330103E+001 +1.4850888343E-001 -1.0743294805E+001
22804300000.000 +1.1395137612E-001 -6.0519243001E+000 +9.5404561801E-001 -6.5163469315E+001 +9.5047657339E-001 -6.5858184595E+001 +1.4924383068E-001 -1.1376945552E+001
23004250000.000 +1.1419173274E-001 -5.5511117747E+000 +9.5360733665E-001 -6.5758048255E+001 +9.3258852163E-001 -6.6523253056E+001 +1.4918669002E-001 -1.1908673636E+001
23204200000.000 +1.1567146529E-001 -6.6462484196E+000 +9.5187480794E-001 -6.6120125347E+001 +9.2812926131E-001 -6.6943456139E+001 +1.5013388272E-001 -1.1910656698E+001
23404150000.000 +1.1667825404E-001 -6.6297200783E+000 +9.6022390456E-001 -6.7414929161E+001 +9.4049775247E-001 -6.7196310508E+001 +1.5236243926E-001 -1.1897156546E+001
23604100000.000 +1.1731670767E-001 -7.1143752924E+000 +9.4955004480E-001 -6.7480170646E+001 +9.3236699993E-001 -6.9315431424E+001 +1.5174408898E-001 -1.3258993293E+001
23804050000.000 +1.1868528205E-001 -6.0888278000E+000 +9.5953337638E-001 -6.8281009576E+001 +9.1164874844E-001 -6.7963585964E+001 +1.5229173948E-001 -1.1781884217E+001
24004000000.000 +1.2160724325E-001 -8.3691263495E+000 +9.4642589516E-001 -6.8651207239E+001 +9.3348239278E-001 -6.9706637035E+001 +1.5473606451E-001 -1.3293416877E+001
24203950000.000 +1.2487301505E-001 -6.9259363435E+000 +9.4724105295E-001 -6.9822557622E+001 +9.1873048319E-001 -7.0462833597E+001 +1.5453765165E-001 -1.3401765561E+001
24403900000.000 +1.2650820117E-001 -1.1084450308E+001 +9.3633122606E-001 -6.9788065296E+001 +9.2859020405E-001 -7.0359986253E+001 +1.5821461307E-001 -1.4356112057E+001
24603850000.000 +1.2563367822E-001 -1.1860248891E+001 +9.4609106569E-001 -7.0544314231E+001 +9.3029682535E-001 -7.0583043663E+001 +1.5929066246E-001 -1.4625799884E+001
24803800000.000 +1.2767626858E-001 -1.2766886559E+001 +9.3290146473E-001 -7.0820784897E+001 +9.3298037320E-001 -7.2357866231E+001 +1.6195761560E-001 -1.5376876953E+001
25003750000.000 +1.2222053470E-001 -1.3607813586E+001 +9.4424583672E-001 -7.1120046803E+001 +9.1234426825E-001 -7.1673862268E+001 +1.6065982633E-001 -1.6241319210E+001
25203700000.000 +1.2353809371E-001 -1.3673291295E+001 +9.3720116234E-001 -7.2228191324E+001 +9.4427265915E-001 -7.1718434569E+001 +1.6471842381E-001 -1.6507150978E+001
25403650000.000 +1.2565788473E-001 -1.3671110323E+001 +9.2836279047E-001 -7.2484694174E+001 +9.2723862214E-001 -7.3161379462E+001 +1.6485503169E-001 -1.7279804771E+001
25603600000.000 +1.2410874787E-001 -1.4988385848E+001 +9.2636350054E-001 -7.2766959015E+001 +9.2480099822E-001 -7.2223237499E+001 +1.6615513227E-001 -1.8253185816E+001
25803550000.000 +1.2658891934E-001 -1.4555324160E+001 +9.2898163187E-001 -7.3129795377E+001 +9.3672413328E-001 -7.3474492481E+001 +1.6663413065E-001 -1.7955668763E+001
26003500000.000 +1.2811545584E-001 -1.5133994662E+001 +9.3067493479E-001 -7.4543802023E+001 +9.3332045105E-001 -7.3626330061E+001 +1.6750743273E-001 -1.8926864542E+001
26203450000.000 +1.2786824722E-001 -1.5692478038E+001 +9.2700798774E-001 -7.4725717040E+001 +9.3189854929E-001 -7.4012623190E+001 +1.6808449100E-001 -1.9249301685E+001
26403400000.000 +1.3021328443E-001 -1.5498075406E+001 +9.4049377636E-001 -7.5404401213E+001 +9.2837296699E-001 -7.4285534481E+001 +1.7089051363E-001 -1.9079600303E+001
26603350000.000 +1.3214364557E-001 -1.5810905298E+001 +9.2655713217E-001 -7.5521041412E+001 +9.3906717985E-001 -7.6358993077E+001 +1.7119842967E-001 -1.9915751282E+001
26803300000.000 +1.3125094578E-001 -1.6412510504E+001 +9.3770311750E-001 -7.6041403880E+001 +9.2496230933E-001 -7.6123176645E+001 +1.7185645569E-001 -2.0487471410E+001
27003250000.000 +1.3304440149E-001 -1.6760290758E+001 +9.3671788325E-001 -7.6978000215E+001 +9.3589897064E-001 -7.7121821758E+001 +1.7328791614E-001 -2.0915681156E+001
27203200000.000 +1.3313471011E-001 -1.6191546610E+001 +9.4428716722E-001 -7.7747965799E+001 +9.0800884258E-001 -7.8527060595E+001 +1.7057176369E-001 -2.1504666587E+001
27403150000.000 +1.3386478373E-001 -1.7691068503E+001 +9.3876023599E-001 -7.7989896055E+001 +9.0543962185E-001 -7.8805642098E+001 +1.7239613411E-001 -2.2125086028E+001
27603100000.000 +1.3420770974E-001 -1.6650274873E+001 +9.4920447032E-001 -7.8991496123E+001 +9.0862043384E-001 -7.9205858945E+001 +1.7180430861E-001 -2.1583031891E+001
27803050000.000 +1.3736699606E-001 -1.6446476080E+001 +9.4644186483E-001 -7.9972191871E+001 +9.0191392066E-001 -8.0076091782E+001 +1.7220558601E-001 -2.1416059425E+001
28003000000.000 +1.3651281564E-001 -1.6814070161E+001 +9.4932950371E-001 -8.0280403094E+001 +8.9353003481E-001 -8.0258556143E+001 +1.7249177099E-001 -2.1656060478E+001
28202950000.000 +1.3997656788E-001 -1.8444443345E+001 +9.4677359049E-001 -8.1004200728E+001 +9.0169318618E-001 -8.0242156823E+001 +1.7599930921E-001 -2.2061802776E+001
28402900000.000 +1.3961139057E-001 -1.9995462030E+001 +9.3034313145E-001 -8.1292001919E+001 +9.3376882692E-001 -8.1542283048E+001 +1.7826785545E-001 -2.3771711409E+001
28602850000.000 +1.4301771912E-001 -2.1556700437E+001 +9.2207317919E-001 -8.1623947107E+001 +9.0899228131E-001 -8.1857871844E+001 +1.7971574217E-001 -2.4348634837E+001
28802800000.000 +1.4104258174E-001 -2.1919071353E+001 +9.2513638765E-001 -8.1973502801E+001 +9.2673558134E-001 -8.1344954778E+001 +1.8110012072E-001 -2.4726719343E+001
29002750000.000 +1.4397891440E-001 -2.2109546546E+001 +9.3087763138E-001 -8.2257596116E+001 +9.2855161391E-001 -8.3437205644E+001 +1.8299643989E-001 -2.5562534080E+001
29202700000.000 +1.4525954710E-001 -2.2822108599E+001 +9.2324236345E-001 -8.2499028733E+001 +9.2480107148E-001 -8.3827926136E+001 +1.8476973691E-001 -2.6351349837E+001
29402650000.000 +1.4527112849E-001 -2.3463741014E+001 +9.2886312192E-001 -8.2734765389E+001 +9.2827758581E-001 -8.4052848254E+001 +1.8681524483E-001 -2.6749484951E+001
29602600000.000 +1.4762329243E-001 -2.3628343187E+001 +9.3155214931E-001 -8.3503916118E+001 +9.3049839977E-001 -8.4908056100E+001 +1.8825664180E-001 -2.7526137222E+001
29802550000.000 +1.4587785868E-001 -2.5442689875E+001 +9.2861565582E-001 -8.3590762100E+001 +9.1319084050E-001 -8.5764425764E+001 +1.8833625301E-001 -2.8865172766E+001
30002500000.000 +1.4716100045E-001 -2.4629777846E+001 +9.3731454637E-001 -8.4596975127E+001 +9.1835782842E-001 -8.4849157465E+001 +1.8784087605E-001 -2.8058188417E+001
30202450000.000 +1.5056899339E-001 -2.5340529171E+001 +9.2640742137E-001 -8.5755011513E+001 +9.3570024948E-001 -8.6432294191E+001 +1.8899338852E-001 -2.8807687873E+001
30402400000.000 +1.4938697761E-001 -2.5405239514E+001 +9.3901899536E-001 -8.6607271952E+001 +8.9560801219E-001 -8.6677322051E+001 +1.8706568410E-001 -2.8950459842E+001
30602350000.000 +1.5338411346E-001 -2.7563438238E+001 +9.3013054808E-001 -8.7648818398E+001 +9.0626965227E-001 -8.5667576707E+001 +1.9183497283E-001 -2.9202042457E+001
30802300000.000 +1.5487314197E-001 -2.6921550522E+001 +9.3547264880E-001 -8.8279832294E+001 +8.9811101996E-001 -8.7326899003E+001 +1.9011769974E-001 -2.9125902567E+001
31002250000.000 +1.5683867112E-001 -2.9780830000E+001 +9.1080788709E-001 -8.8966962910E+001 +9.0225683115E-001 -8.7423814914E+001 +1.9291574918E-001 -3.0954115472E+001
31202200000.000 +1.5655184334E-001 -2.8941236670E+001 +9.3038398856E-001 -8.9224126704E+001 +8.9888491577E-001 -8.8555815722E+001 +1.9229603990E-001 -3.0552325195E+001
31402150000.000 +1.5799047967E-001 -3.0224869839E+001 +9.1601330138E-001 -9.0478092041E+001 +9.1733305755E-001 -8.9073330971E+001 +1.9431764431E-001 -3.1825676267E+001
31602100000.000 +1.5828884546E-001 -3.0862452482E+001 +9.2370392782E-001 -9.0092777471E+001 +8.8586340518E-001 -9.0724047051E+001 +1.9313002645E-001 -3.2540732560E+001
31802050000.000 +1.5600842191E-001 -3.4432846607E+001 +9.0307003639E-001 -9.0972424472E+001 +9.0988470160E-001 -8.8764112653E+001 +1.9608986938E-001 -3.4293275747E+001
32002000000.000 +1.5706022552E-001 -3.2533364153E+001 +9.2404143052E-001 -9.0824125930E+001 +9.0990283764E-001 -9.1343159011E+001 +1.9509061238E-001 -3.4283714949E+001
32201950000.000 +1.5731578780E-001 -3.3217611820E+001 +9.1093821236E-001 -9.1487205797E+001 +9.1217603219E-001 -9.1147724300E+001 +1.9559651332E-001 -3.5150175017E+001
32401900000.000 +1.5461839727E-001 -3.3367884080E+001 +9.3479384333E-001 -9.1024728464E+001 +9.0452252151E-001 -9.2267727247E+001 +1.9436078498E-001 -3.5777392151E+001
32601850000.000 +1.6044141892E-001 -3.3966772521E+001 +9.1848459195E-001 -9.2629444866E+001 +9.1805926755E-001 -9.2360955463E+001 +1.9703647253E-001 -3.5927802411E+001
32801800000.000 +1.6139573966E-001 -3.5071994518E+001 +9.2209633695E-001 -9.2459010946E+001 +9.1500331101E-001 -9.3989360707E+001 +1.9655052430E-001 -3.7034912267E+001
33001750000.000 +1.6105129217E-001 -3.5395791604E+001 +9.2594715805E-001 -9.3224356190E+001 +9.1552937581E-001 -9.3871074713E+001 +1.9687241536E-001 -3.7243151823E+001
33201700000.000 +1.6060976570E-001 -3.6209051340E+001 +9.3000452192E-001 -9.3357505475E+001 +9.1887464403E-001 -9.4236276553E+001 +1.9688358010E-001 -3.7776167938E+001
33401650000.000 +1.6144583451E-001 -3.6893910749E+001 +9.2742128499E-001 -9.3960048055E+001 +9.1424975645E-001 -9.4910079714E+001 +1.9786392811E-001 -3.8092890618E+001
33601600000.000 +1.6274145465E-001 -3.7415874428E+001 +9.2683234085E-001 -9.4965092962E+001 +9.0659668087E-001 -9.5218394402E+001 +1.9857325078E-001 -3.8605406656E+001
33801550000.000 +1.6395699496E-001 -3.8327634036E+001 +9.2533618721E-001 -9.5873682293E+001 +9.0819242921E-001 -9.5698052407E+001 +1.9934958205E-001 -3.9065653400E+001
34001500000.000 +1.6372313754E-001 -3.9964567051E+001 +9.1917159281E-001 -9.6083088931E+001 +8.9466839917E-001 -9.6136433382E+001 +1.9899489987E-001 -4.0215962790E+001
34201450000.000 +1.6150615195E-001 -4.0282182575E+001 +9.2480158521E-001 -9.6330535449E+001 +8.9566442520E-001 -9.6776643294E+001 +1.9967119167E-001 -4.0866858213E+001
34401400000.000 +1.6408656758E-001 -4.1146362858E+001 +9.1912608678E-001 -9.7358024245E+001 +8.9788378770E-001 -9.7198397091E+001 +2.0046498784E-001 -4.1446820439E+001
34601350000.000 +1.6632943610E-001 -4.1318313095E+001 +9.1993127213E-001 -9.8271660817E+001 +8.9694476955E-001 -9.8597313483E+001 +2.0126690432E-001 -4.1909471145E+001
34801300000.000 +1.6520923249E-001 -4.1913938714E+001 +9.2174784935E-001 -9.8647894268E+001 +8.7599303966E-001 -9.8306879722E+001 +2.0132255550E-001 -4.2446164740E+001
35001250000.000 +1.6906914858E-001 -4.3978405738E+001 +9.1696578001E-001 -9.9710520945E+001 +8.8474901168E-001 -9.8186524581E+001 +2.0403357734E-001 -4.2920948398E+001
35201200000.000 +1.6849787148E-001 -4.4345374061E+001 +9.1210861431E-001 -9.9898008654E+001 +8.8279868396E-001 -1.0011296906E+002 +2.0348667772E-001 -4.4436288435E+001
35401150000.000 +1.6909326860E-001 -4.4748857266E+001 +9.1262436578E-001 -1.0072595821E+002 +8.9057924704E-001 -1.0014160578E+002 +2.0402465050E-001 -4.4984882464E+001
35601100000.000 +1.6842730515E-001 -4.5882615653E+001 +9.1452193245E-001 -1.0102532423E+002 +8.9088403427E-001 -1.0046889474E+002 +2.0360374341E-001 -4.6097976287E+001
35801050000.000 +1.7226321885E-001 -4.6855394962E+001 +9.0458518256E-001 -1.0199801672E+002 +8.8755174762E-001 -1.0162566409E+002 +2.0428833227E-001 -4.7271134657E+001
36001000000.000 +1.6846235913E-001 -4.7991478095E+001 +9.1095557435E-001 -1.0167650668E+002 +8.8312457220E-001 -1.0266091625E+002 +2.0240544253E-001 -4.8702387361E+001
36200950000.000 +1.6861423405E-001 -4.9223501902E+001 +9.0801064305E-001 -1.0308099317E+002 +8.9891664890E-001 -1.0157881256E+002 +2.0144435832E-001 -4.9414130719E+001
36400900000.000 +1.6519115746E-001 -4.9370671576E+001 +9.1013286610E-001 -1.0233411005E+002 +9.0576855248E-001 -1.0317872317E+002 +1.9813457509E-001 -5.0704952392E+001
36600850000.000 +1.6324549551E-001 -5.0898416694E+001 +9.0675470545E-001 -1.0301137967E+002 +8.8674596483E-001 -1.0284167670E+002 +1.9676309747E-001 -5.1697926247E+001
36800800000.000 +1.6168697654E-001 -5.0077452199E+001 +9.2218000733E-001 -1.0280280115E+002 +9.0805501475E-001 -1.0378367843E+002 +1.9616659631E-001 -5.1753547334E+001
37000750000.000 +1.6090236372E-001 -5.0653204595E+001 +9.1472586516E-001 -1.0369005694E+002 +9.0643347468E-001 -1.0388352482E+002 +1.9537933027E-001 -5.2443364285E+001
37200700000.000 +1.5452708750E-001 -5.0829515110E+001 +9.2412562391E-001 -1.0313764272E+002 +8.9977772854E-001 -1.0420874663E+002 +1.9223437447E-001 -5.3327280307E+001
37400650000.000 +1.5784954779E-001 -5.0589750054E+001 +9.2700001252E-001 -1.0469166210E+002 +8.9763013346E-001 -1.0437340840E+002 +1.9286558644E-001 -5.3076753442E+001
37600600000.000 +1.5723852054E-001 -5.0985988227E+001 +9.3360794457E-001 -1.0532996803E+002 +8.9935426228E-001 -1.0568020357E+002 +1.9079338854E-001 -5.3966021482E+001
37800550000.000 +1.5835744110E-001 -5.0745818837E+001 +9.3067747185E-001 -1.0644220127E+002 +8.8369199512E-001 -1.0557773419E+002 +1.9012368078E-001 -5.3895601101E+001
38000500000.000 +1.5966941034E-001 -5.1687772521E+001 +9.3075453439E-001 -1.0704498426E+002 +8.9485734614E-001 -1.0501350206E+002 +1.9031434256E-001 -5.4122705037E+001
38200450000.000 +1.6240479950E-001 -5.2943336146E+001 +9.2085105463E-001 -1.0847004166E+002 +8.9315273387E-001 -1.0677352654E+002 +1.8839405547E-001 -5.5388550104E+001
38400400000.000 +1.5901715686E-001 -5.5020646632E+001 +9.1268439545E-001 -1.0841488597E+002 +8.7407591098E-001 -1.0662458877E+002 +1.8648280300E-001 -5.6645503993E+001
38600350000.000 +1.5905002389E-001 -5.3863969343E+001 +9.1605959669E-001 -1.0924206957E+002 +8.9610239588E-001 -1.0760252201E+002 +1.8548468308E-001 -5.7211356870E+001
38800300000.000 +1.5721829026E-001 -5.6416792317E+001 +8.9601975104E-001 -1.0965744495E+002 +8.8311185100E-001 -1.0791478158E+002 +1.8376069724E-001 -5.9708119100E+001
39000250000.000 +1.5861834492E-001 -5.5937775264E+001 +8.9935261341E-001 -1.1004848536E+002 +8.8010226775E-001 -1.0937254694E+002 +1.8171252069E-001 -6.0350459638E+001
39200200000.000 +1.6343419580E-001 -5.7214783109E+001 +8.8955096117E-001 -1.1117983325E+002 +8.6883574442E-001 -1.0941131915E+002 +1.8102980654E-001 -6.0994771481E+001
39400150000.000 +1.5816701764E-001 -5.5637776826E+001 +8.9270295046E-001 -1.1043670354E+002 +8.8940102447E-001 -1.1076678035E+002 +1.7466096707E-001 -6.1429422589E+001
39600100000.000 +1.5425199538E-001 -5.7699007858E+001 +8.8785449929E-001 -1.1053243075E+002 +8.7378679142E-001 -1.1032641844E+002 +1.7129188432E-001 -6.2814403199E+001
39800050000.000 +1.5894503995E-001 -5.3408669560E+001 +9.1191696155E-001 -1.1063311236E+002 +9.0523544720E-001 -1.1139877484E+002 +1.6933881925E-001 -6.0262843140E+001
40000000000.000 +1.6402944907E-001 -5.4763824145E+001 +9.1565115548E-001 -1.1208587268E+002 +8.9158780939E-001 -1.1299062787E+002 +1.7058705491E-001 -6.0213425654E+001
