# Supplementary material for: Conductivity and radio frequency performance data for silver nanoparticle inks deposited via aerosol jet deposition and processed under varying conditions
Source: Data Brief. 2020 Sep 24;33:106331. doi: 10.1016/j.dib.2020.106331 (PMC7560714; doi:10.1016/j.dib.2020.106331)
Supplement: Supplementary file 3 [file mmc3.zip › Sintering Study/ANP Ink/RF Data/ANP_11_02.S2P]

!  2-Port S-parameters saved by WinCal
! VAR MeasName=S-Parameters (CALIBRATED_DATA) read from VNA (E8364B)
! VAR MeasDate=11/27/2017 3:18:30 PM
! VAR NAME=AFRL171016_12_02
! VAR FILENAME=AFRL171016_12_02.S2P
! VAR DATE=11/27/2017 3:18:30 PM
! VAR PHYS_PORTS=1,2
! VAR ObjTypeName=DATASET
! VAR IndexType=Frequency
!
# Hz S MA R 50
10000000.000 +2.4430348542E-002 +1.8253520785E+000 +9.7441179224E-001 -9.6342764602E-002 +9.7237092861E-001 +6.3890499900E-003 +2.4429362490E-002 -2.0244556309E+000
209950000.000 +2.4101940180E-002 +1.9136537006E+000 +9.7489952617E-001 -6.9113182179E-001 +9.7540469708E-001 -6.8668957111E-001 +2.4274847700E-002 +2.6928942510E+000
409900000.000 +2.4296031020E-002 +4.8815030268E+000 +9.7453781542E-001 -1.3210045166E+000 +9.7489401863E-001 -1.3062605306E+000 +2.4224288194E-002 +4.8623653073E+000
609850000.000 +2.4331664594E-002 +6.1454301835E+000 +9.7373842791E-001 -1.9310907709E+000 +9.7461804700E-001 -1.9976566712E+000 +2.4430536494E-002 +6.4800028325E+000
809800000.000 +2.4589315178E-002 +1.0192245711E+001 +9.7314714165E-001 -2.6052241521E+000 +9.7326438283E-001 -2.5774355597E+000 +2.4672289183E-002 +1.0013079411E+001
1009750000.000 +2.4415424879E-002 +1.1957936065E+001 +9.7202303277E-001 -3.1961967430E+000 +9.7261161730E-001 -3.1783529614E+000 +2.4494198059E-002 +1.1990871017E+001
1209700000.000 +2.5548856085E-002 +1.4413943947E+001 +9.7184174894E-001 -3.7576814987E+000 +9.7228606700E-001 -3.7796125900E+000 +2.5514857163E-002 +1.4971211790E+001
1409650000.000 +2.6267079818E-002 +1.5741895359E+001 +9.7176172344E-001 -4.3988550828E+000 +9.7160016014E-001 -4.3807344537E+000 +2.6422906546E-002 +1.6136272416E+001
1609600000.000 +2.6788136942E-002 +1.6053104014E+001 +9.7123595533E-001 -5.0215540847E+000 +9.7151075982E-001 -4.9965427801E+000 +2.6929842364E-002 +1.6463947855E+001
1809550000.000 +2.6688539422E-002 +1.7132710728E+001 +9.7022701645E-001 -5.6247346026E+000 +9.7048585122E-001 -5.5686124908E+000 +2.7094994467E-002 +1.8242313691E+001
2009500000.000 +2.6629620342E-002 +2.0792729170E+001 +9.6867669347E-001 -6.2020677402E+000 +9.6920645268E-001 -6.1883824819E+000 +2.6892039915E-002 +2.0358133822E+001
2209450000.000 +2.8025905424E-002 +2.3265508182E+001 +9.6816415341E-001 -6.7410624262E+000 +9.6858199427E-001 -6.7940139976E+000 +2.7789004360E-002 +2.3559837996E+001
2409400000.000 +2.9399822545E-002 +2.4244021332E+001 +9.6818779424E-001 -7.3001433828E+000 +9.6859697292E-001 -7.3078319335E+000 +2.9027998871E-002 +2.4519485739E+001
2609350000.000 +3.0381128237E-002 +2.5912226531E+001 +9.6755864816E-001 -7.8473124107E+000 +9.6820284246E-001 -7.9095237750E+000 +3.0149229170E-002 +2.6240756044E+001
2809300000.000 +3.1485307283E-002 +2.6692221537E+001 +9.6697758362E-001 -8.4249320643E+000 +9.6768347191E-001 -8.4787425351E+000 +3.1151400600E-002 +2.6647112592E+001
3009250000.000 +3.2086144554E-002 +2.6536924476E+001 +9.6646789815E-001 -9.1142450628E+000 +9.6650137460E-001 -9.0242554031E+000 +3.1627707601E-002 +2.6937644224E+001
3209200000.000 +3.2945758806E-002 +2.8750190779E+001 +9.6551091053E-001 -9.5885764185E+000 +9.6563327992E-001 -9.6414761858E+000 +3.2278741538E-002 +2.8874216878E+001
3409150000.000 +3.4005608725E-002 +2.9289713438E+001 +9.6520531894E-001 -1.0124162749E+001 +9.6517103014E-001 -1.0183726233E+001 +3.3597157406E-002 +3.0026631672E+001
3609100000.000 +3.5065345701E-002 +2.9265776904E+001 +9.6413136451E-001 -1.0699875720E+001 +9.6442117104E-001 -1.0709190709E+001 +3.4448902039E-002 +3.0616963671E+001
3809050000.000 +3.6219805071E-002 +3.0234603378E+001 +9.6450018546E-001 -1.1348192363E+001 +9.6470035715E-001 -1.1270998758E+001 +3.5914629566E-002 +3.1331770151E+001
4009000000.000 +3.7676746572E-002 +3.0313752507E+001 +9.6347481353E-001 -1.1834435572E+001 +9.6398364244E-001 -1.1849614899E+001 +3.7106839202E-002 +3.1292050293E+001
4208950000.000 +3.8396507745E-002 +3.0714267846E+001 +9.6349845333E-001 -1.2432050774E+001 +9.6414040448E-001 -1.2390992293E+001 +3.7637409937E-002 +3.1932788990E+001
4408900000.000 +3.9669547941E-002 +3.0701720178E+001 +9.6283705123E-001 -1.3011178375E+001 +9.6343249645E-001 -1.2980747761E+001 +3.9084666856E-002 +3.2664424893E+001
4608850000.000 +4.0694961533E-002 +3.1221063400E+001 +9.6315478716E-001 -1.3557368265E+001 +9.6375971232E-001 -1.3567525106E+001 +4.0099710913E-002 +3.3070645925E+001
4808800000.000 +4.1922137801E-002 +3.1438144155E+001 +9.6205586030E-001 -1.4140126626E+001 +9.6321651707E-001 -1.4137319377E+001 +4.1270712413E-002 +3.3530992071E+001
5008750000.000 +4.3179436510E-002 +3.1404770809E+001 +9.6256506143E-001 -1.4654583703E+001 +9.6385116933E-001 -1.4681860071E+001 +4.2681759023E-002 +3.3601440454E+001
5208700000.000 +4.4340627938E-002 +3.1707753610E+001 +9.6211338906E-001 -1.5285946387E+001 +9.6256065136E-001 -1.5306420215E+001 +4.3768465727E-002 +3.3779825423E+001
5408650000.000 +4.5714948249E-002 +3.1198951050E+001 +9.6197056117E-001 -1.5793596732E+001 +9.6251955494E-001 -1.5822951920E+001 +4.5124287892E-002 +3.3610568987E+001
5608600000.000 +4.7039768214E-002 +3.1253649533E+001 +9.6222159804E-001 -1.6418704900E+001 +9.6316542162E-001 -1.6422794085E+001 +4.6493183824E-002 +3.3444100838E+001
5808550000.000 +4.8197026932E-002 +3.0838115994E+001 +9.6220430199E-001 -1.7000343610E+001 +9.6222620917E-001 -1.6982593286E+001 +4.7653629101E-002 +3.3023873564E+001
6008500000.000 +4.9045324976E-002 +3.0337783270E+001 +9.6154971191E-001 -1.7540256562E+001 +9.6202525019E-001 -1.7520542711E+001 +4.8718743982E-002 +3.2776684773E+001
6208450000.000 +5.0656140703E-002 +3.0180166665E+001 +9.6114962446E-001 -1.8101286609E+001 +9.6161096064E-001 -1.8094620043E+001 +4.9604709082E-002 +3.2750245109E+001
6408400000.000 +5.1533374555E-002 +2.9723758392E+001 +9.6126328212E-001 -1.8714420814E+001 +9.6215292305E-001 -1.8730229043E+001 +5.0854490768E-002 +3.2233880143E+001
6608350000.000 +5.2656124651E-002 +2.9351373898E+001 +9.5976156610E-001 -1.9265971268E+001 +9.6075277169E-001 -1.9267257098E+001 +5.1788915759E-002 +3.2005768089E+001
6808300000.000 +5.4138066520E-002 +2.8907164086E+001 +9.6110391476E-001 -1.9795501334E+001 +9.6189298914E-001 -1.9736186003E+001 +5.3299002979E-002 +3.1903936132E+001
7008250000.000 +5.4968114065E-002 +2.8642192381E+001 +9.5984849911E-001 -2.0437669586E+001 +9.6095052620E-001 -2.0497146805E+001 +5.4082977403E-002 +3.1497716894E+001
7208200000.000 +5.6022419748E-002 +2.8237437209E+001 +9.5926164578E-001 -2.0962968550E+001 +9.6005674059E-001 -2.0936719399E+001 +5.5048499049E-002 +3.1140092499E+001
7408150000.000 +5.7186817146E-002 +2.7702339674E+001 +9.5913193257E-001 -2.1577785992E+001 +9.6100900192E-001 -2.1597914581E+001 +5.6158128618E-002 +3.0728852345E+001
7608100000.000 +5.8405691037E-002 +2.7164038133E+001 +9.5919371468E-001 -2.2074157728E+001 +9.5783271370E-001 -2.2120627713E+001 +5.7081547580E-002 +3.0671827713E+001
7808050000.000 +5.9109209517E-002 +2.6686050034E+001 +9.5812798339E-001 -2.2636893997E+001 +9.5711854361E-001 -2.2695745281E+001 +5.7970457114E-002 +2.9961403406E+001
8008000000.000 +6.0669251514E-002 +2.6106723882E+001 +9.5739555390E-001 -2.3164478475E+001 +9.5743633090E-001 -2.3219718890E+001 +5.8913431626E-002 +3.0249113678E+001
8207950000.000 +6.1110147550E-002 +2.6186399483E+001 +9.5780833495E-001 -2.3946411998E+001 +9.5884158201E-001 -2.3952789934E+001 +5.9712821799E-002 +2.9839505656E+001
8407900000.000 +6.2891151164E-002 +2.5644189378E+001 +9.5529283777E-001 -2.4387046672E+001 +9.5506665620E-001 -2.4374190754E+001 +6.1389059397E-002 +2.9845450667E+001
8607850000.000 +6.4029473905E-002 +2.5361053481E+001 +9.5728125459E-001 -2.4841899242E+001 +9.5946843654E-001 -2.4775829927E+001 +6.2747856051E-002 +3.0097223580E+001
8807800000.000 +6.5847116622E-002 +2.5066487537E+001 +9.5588971398E-001 -2.5552397817E+001 +9.5714457174E-001 -2.5613070490E+001 +6.4514549286E-002 +2.9593727530E+001
9007750000.000 +6.6468617283E-002 +2.3947329418E+001 +9.5476407001E-001 -2.6036118616E+001 +9.5519630081E-001 -2.6013821872E+001 +6.5395734989E-002 +2.8448401280E+001
9207700000.000 +6.7752687958E-002 +2.3636068481E+001 +9.5557572889E-001 -2.6582280626E+001 +9.5787669826E-001 -2.6645560847E+001 +6.6778089326E-002 +2.8058871975E+001
9407650000.000 +6.9063347581E-002 +2.3052247290E+001 +9.5517641885E-001 -2.7157945011E+001 +9.5692491170E-001 -2.7283750809E+001 +6.7725146532E-002 +2.7719954433E+001
9607600000.000 +7.0283641262E-002 +2.2500327419E+001 +9.5360887501E-001 -2.7729076333E+001 +9.5547148055E-001 -2.7869987973E+001 +6.8813945902E-002 +2.7141556222E+001
9807550000.000 +7.1242927011E-002 +2.1338038425E+001 +9.5388318970E-001 -2.8252872136E+001 +9.5453104710E-001 -2.8330784334E+001 +6.9836511489E-002 +2.6720143087E+001
10007500000.000 +7.1681471893E-002 +2.0211126937E+001 +9.5509954218E-001 -2.8958646211E+001 +9.5642211011E-001 -2.9045282356E+001 +7.0647385178E-002 +2.5743770665E+001
10207450000.000 +7.2801504367E-002 +2.0242314779E+001 +9.5275410883E-001 -2.9431175915E+001 +9.5047033053E-001 -2.9456746091E+001 +7.1479959946E-002 +2.5648968765E+001
10407400000.000 +7.3921900239E-002 +1.9407417920E+001 +9.5445788892E-001 -2.9936732392E+001 +9.5372513945E-001 -2.9662171625E+001 +7.2856456396E-002 +2.5674100693E+001
10607350000.000 +7.4525607347E-002 +1.9189852867E+001 +9.5242181674E-001 -3.0620571199E+001 +9.5393800441E-001 -3.0676952344E+001 +7.3213896427E-002 +2.5082550769E+001
10807300000.000 +7.5767269719E-002 +1.8539077278E+001 +9.5272722517E-001 -3.1061488979E+001 +9.4796121244E-001 -3.0960004109E+001 +7.4424700105E-002 +2.4762366308E+001
11007250000.000 +7.6973925427E-002 +1.7619903235E+001 +9.5215567228E-001 -3.1590217913E+001 +9.5379052026E-001 -3.1443604003E+001 +7.5830317193E-002 +2.4475555435E+001
11207200000.000 +7.8522742819E-002 +1.7099914000E+001 +9.5325945549E-001 -3.2083327849E+001 +9.5173125976E-001 -3.1993952287E+001 +7.7099604340E-002 +2.4292208303E+001
11407150000.000 +7.8837178232E-002 +1.6778568615E+001 +9.4896687804E-001 -3.2826953012E+001 +9.5133956178E-001 -3.2783310612E+001 +7.8335511791E-002 +2.3336874289E+001
11607100000.000 +7.9139873801E-002 +1.5290693577E+001 +9.4987807458E-001 -3.2915347279E+001 +9.4779200735E-001 -3.3064796219E+001 +7.9569007046E-002 +2.2252420544E+001
11807050000.000 +8.0465611248E-002 +1.5001157310E+001 +9.5233373964E-001 -3.3837387602E+001 +9.5735514035E-001 -3.3910488442E+001 +8.0148767175E-002 +2.1449375794E+001
12007000000.000 +8.1516446991E-002 +1.4267523148E+001 +9.4742798680E-001 -3.4057580591E+001 +9.4461169362E-001 -3.4460017800E+001 +8.0834248916E-002 +2.0742245722E+001
12206950000.000 +8.2624262917E-002 +1.3992525818E+001 +9.5022241690E-001 -3.4768531666E+001 +9.5489564626E-001 -3.4642171718E+001 +8.1983419514E-002 +2.1055651148E+001
12406900000.000 +8.3897375296E-002 +1.3406858639E+001 +9.4978077540E-001 -3.5138393482E+001 +9.5276376151E-001 -3.5742450971E+001 +8.3528040814E-002 +2.0439371193E+001
12606850000.000 +8.3074551168E-002 +1.3493174216E+001 +9.5200054818E-001 -3.5914718720E+001 +9.5223140256E-001 -3.6089488092E+001 +8.3753368471E-002 +2.0208875496E+001
12806800000.000 +8.5433290456E-002 +1.4060333305E+001 +9.4849817446E-001 -3.6147462731E+001 +9.5071315329E-001 -3.6708955201E+001 +8.5041409984E-002 +1.9762237746E+001
13006750000.000 +8.8586399542E-002 +1.2472986868E+001 +9.5450940805E-001 -3.7121427262E+001 +9.5763182124E-001 -3.7294761421E+001 +8.5606836515E-002 +1.9127998923E+001
13206700000.000 +8.8423057149E-002 +1.1891491639E+001 +9.5092841267E-001 -3.7765033450E+001 +9.5214856825E-001 -3.8273836904E+001 +8.5819148288E-002 +1.9549114722E+001
13406650000.000 +8.9457280066E-002 +1.0062362492E+001 +9.5474331177E-001 -3.8242582882E+001 +9.5075756587E-001 -3.8106808829E+001 +8.8028408325E-002 +1.9358775368E+001
13606600000.000 +8.9944872759E-002 +9.0813899138E+000 +9.5241303531E-001 -3.8864458928E+001 +9.5572708430E-001 -3.8770808231E+001 +8.9318881410E-002 +1.8887898036E+001
13806550000.000 +9.1060091189E-002 +9.1158627839E+000 +9.5132207852E-001 -3.9614507238E+001 +9.4842605733E-001 -3.9476143757E+001 +9.0936129422E-002 +1.8467431247E+001
14006500000.000 +9.1531348386E-002 +7.6347401171E+000 +9.4847856359E-001 -4.0040783179E+001 +9.5020457323E-001 -3.9627751393E+001 +9.1588144502E-002 +1.6756320775E+001
14206450000.000 +9.1988286024E-002 +7.1638546330E+000 +9.5192477435E-001 -4.0603833694E+001 +9.5223131997E-001 -4.0242489759E+001 +9.1856726305E-002 +1.6596753047E+001
14406400000.000 +9.3404637015E-002 +6.5213366996E+000 +9.5197508311E-001 -4.1110396853E+001 +9.4830084891E-001 -4.0428823336E+001 +9.2742517207E-002 +1.6407724373E+001
14606350000.000 +9.3485559352E-002 +5.9206385203E+000 +9.4567941768E-001 -4.1416844208E+001 +9.4931453225E-001 -4.1022635917E+001 +9.3341704667E-002 +1.5791470759E+001
14806300000.000 +9.4737442134E-002 +5.7073728776E+000 +9.5253898549E-001 -4.1747654202E+001 +9.5050591644E-001 -4.1682129877E+001 +9.4631055730E-002 +1.5829675280E+001
15006250000.000 +9.5917205251E-002 +5.2833043356E+000 +9.4758789085E-001 -4.2526242674E+001 +9.5293122311E-001 -4.2643892084E+001 +9.5749990054E-002 +1.5113393826E+001
15206200000.000 +9.5433370175E-002 +4.8064468359E+000 +9.5218896475E-001 -4.2585356591E+001 +9.4677580403E-001 -4.2475127054E+001 +9.5441094943E-002 +1.5309446364E+001
15406150000.000 +9.8491423079E-002 +3.1914503650E+000 +9.5416893393E-001 -4.3606275301E+001 +9.6251009012E-001 -4.3457857112E+001 +9.8696564145E-002 +1.4495920056E+001
15606100000.000 +9.7634745614E-002 +2.4614450880E+000 +9.5288194925E-001 -4.3993999940E+001 +9.4983124324E-001 -4.4733343547E+001 +9.9041912923E-002 +1.3581842253E+001
15806050000.000 +9.7702944130E-002 +2.1709506776E+000 +9.5398908490E-001 -4.4964382017E+001 +9.5752806177E-001 -4.4733832589E+001 +1.0013934934E-001 +1.3288510616E+001
16006000000.000 +9.8914692733E-002 +1.2509830334E+000 +9.5725520502E-001 -4.5106436446E+001 +9.5450300649E-001 -4.5852530585E+001 +1.0135003016E-001 +1.2822835288E+001
16205950000.000 +9.8334170898E-002 +1.6107273329E+000 +9.5749709113E-001 -4.5993510252E+001 +9.5022712881E-001 -4.6413557542E+001 +1.0154461600E-001 +1.2528807823E+001
16405900000.000 +1.0088835368E-001 -2.3778551672E-001 +9.5095845455E-001 -4.5909709559E+001 +9.4488379111E-001 -4.7638608522E+001 +1.0454903600E-001 +1.0903771758E+001
16605850000.000 +1.0001814026E-001 +4.3928113834E-001 +9.5863614052E-001 -4.7132083046E+001 +9.5473774313E-001 -4.7284276836E+001 +1.0427241499E-001 +1.1652696557E+001
16805800000.000 +1.0184882552E-001 +1.3690094894E+000 +9.4690573373E-001 -4.7832723214E+001 +9.5477215711E-001 -4.8745324846E+001 +1.0501691607E-001 +1.1960254451E+001
17005750000.000 +1.0217455267E-001 +1.4566551069E-001 +9.5495212806E-001 -4.8590693688E+001 +9.4376389360E-001 -4.8321496917E+001 +1.0661668037E-001 +1.1380620142E+001
17205700000.000 +1.0266591943E-001 -9.1300839469E-001 +9.4857907101E-001 -4.8960742205E+001 +9.5285228445E-001 -4.9310456899E+001 +1.0819179413E-001 +1.0912421392E+001
17405650000.000 +1.0230724373E-001 -4.8146759732E-001 +9.5492994235E-001 -4.9590248503E+001 +9.4671857810E-001 -4.9744674846E+001 +1.0860740292E-001 +1.0338758826E+001
17605600000.000 +1.0474506587E-001 -1.4857983143E+000 +9.4432124054E-001 -5.0093082932E+001 +9.4897993897E-001 -4.9957785531E+001 +1.1021062458E-001 +9.4170622129E+000
17805550000.000 +1.0586372220E-001 -2.3663254432E+000 +9.5493864882E-001 -5.0662173682E+001 +9.5035352319E-001 -5.0191352676E+001 +1.1105407505E-001 +9.3960921183E+000
18005500000.000 +1.0610021829E-001 -2.4713719372E+000 +9.4595104508E-001 -5.1328733752E+001 +9.5649945686E-001 -5.1338856841E+001 +1.1124412270E-001 +9.0395019243E+000
18205450000.000 +1.0699397038E-001 -3.4683171835E+000 +9.4639126151E-001 -5.1491600744E+001 +9.5338666746E-001 -5.1529772214E+001 +1.1275144146E-001 +8.1680983336E+000
18405400000.000 +1.0700492066E-001 -3.9115991695E+000 +9.4892505939E-001 -5.2415077821E+001 +9.6448727065E-001 -5.1817131278E+001 +1.1396865010E-001 +7.5924287488E+000
18605350000.000 +1.0751207267E-001 -3.7281619462E+000 +9.5012351629E-001 -5.3192522180E+001 +9.6233084935E-001 -5.3274288479E+001 +1.1453540368E-001 +7.1038882200E+000
18805300000.000 +1.0911692564E-001 -5.1156681354E+000 +9.5116940328E-001 -5.3209004660E+001 +9.4262806328E-001 -5.3474336870E+001 +1.1570991553E-001 +6.3231107376E+000
19005250000.000 +1.1081342573E-001 -5.4297504235E+000 +9.5560271403E-001 -5.3650915689E+001 +9.6200861576E-001 -5.3760256135E+001 +1.1788687650E-001 +6.5031454229E+000
19205200000.000 +1.0993204064E-001 -6.3119022803E+000 +9.5991204799E-001 -5.4182612963E+001 +9.5255297303E-001 -5.5607995992E+001 +1.1842553598E-001 +4.8907732062E+000
19405150000.000 +1.0988639443E-001 -5.9618692955E+000 +9.5832637249E-001 -5.5045825961E+001 +9.4424926503E-001 -5.5741238434E+001 +1.1802079209E-001 +4.9398256321E+000
19605100000.000 +1.1006735969E-001 -7.1228299399E+000 +9.6348048639E-001 -5.5248616080E+001 +9.4157301855E-001 -5.6290028717E+001 +1.1867516532E-001 +4.4017053999E+000
19805050000.000 +1.1176922188E-001 -6.7025571288E+000 +9.5966976578E-001 -5.6511941467E+001 +9.5195024804E-001 -5.6936171984E+001 +1.2033412379E-001 +4.4255328933E+000
20005000000.000 +1.1446903805E-001 -7.5973421376E+000 +9.5114302442E-001 -5.6809356538E+001 +9.4314178775E-001 -5.7957544499E+001 +1.2200975909E-001 +4.0419553727E+000
20204950000.000 +1.1443963697E-001 -7.6523735231E+000 +9.6164771979E-001 -5.7744174297E+001 +9.4692157099E-001 -5.7437069896E+001 +1.2352904984E-001 +4.0517760053E+000
20404900000.000 +1.1538841738E-001 -7.8813422943E+000 +9.5615615481E-001 -5.8196819865E+001 +9.4701670445E-001 -5.9091884011E+001 +1.2293091130E-001 +3.2072076226E+000
20604850000.000 +1.1789601341E-001 -8.4658565076E+000 +9.5273377811E-001 -5.8956334267E+001 +9.3157665875E-001 -5.8668199867E+001 +1.2491213775E-001 +3.0690053735E+000
20804800000.000 +1.1804792363E-001 -9.1857054583E+000 +9.4431138787E-001 -5.9442378364E+001 +9.5216029626E-001 -5.9305893264E+001 +1.2602433907E-001 +2.2225545069E+000
21004750000.000 +1.1880528756E-001 -9.4951014339E+000 +9.5085031826E-001 -6.0149951243E+001 +9.4630933512E-001 -6.0058052491E+001 +1.2717151844E-001 +1.8359662315E+000
21204700000.000 +1.2020003367E-001 -1.0214520887E+001 +9.3794422865E-001 -6.0437829859E+001 +9.5474006704E-001 -6.0584719613E+001 +1.2765760931E-001 +1.1952855973E+000
21404650000.000 +1.2118316530E-001 -1.1102225193E+001 +9.4415404837E-001 -6.0782611088E+001 +9.4873497976E-001 -6.0747327124E+001 +1.2873136219E-001 +8.0821407861E-001
21604600000.000 +1.1900859338E-001 -1.1234675383E+001 +9.3629712851E-001 -6.2118578410E+001 +9.6996231143E-001 -6.1422488644E+001 +1.2795755695E-001 +2.3509586012E-001
21804550000.000 +1.2348219733E-001 -1.2040275877E+001 +9.4270610233E-001 -6.1952396517E+001 +9.5121115308E-001 -6.2493262735E+001 +1.3135839171E-001 -4.7618329680E-001
22004500000.000 +1.2278465523E-001 -1.2550491658E+001 +9.4714554632E-001 -6.2692285722E+001 +9.5934986698E-001 -6.1754120443E+001 +1.3178995827E-001 -6.1433541465E-001
22204450000.000 +1.2548055001E-001 -1.2928443582E+001 +9.4900355827E-001 -6.2966845514E+001 +9.6168210757E-001 -6.3205658687E+001 +1.3429785775E-001 -5.5621336318E-001
22404400000.000 +1.2506718101E-001 -1.3123433235E+001 +9.4403006393E-001 -6.3975233181E+001 +9.5182479830E-001 -6.4300189193E+001 +1.3473808429E-001 -1.3263822343E+000
22604350000.000 +1.2564553583E-001 -1.3969628319E+001 +9.4961529103E-001 -6.4166444625E+001 +9.4846919735E-001 -6.4641232834E+001 +1.3587790430E-001 -1.5951748975E+000
22804300000.000 +1.2628608160E-001 -1.4129132991E+001 +9.5545466493E-001 -6.5219032314E+001 +9.5427552420E-001 -6.5837969281E+001 +1.3751693310E-001 -2.3022500735E+000
23004250000.000 +1.2690723126E-001 -1.4133778944E+001 +9.5435783502E-001 -6.5780866534E+001 +9.3711582139E-001 -6.6523161307E+001 +1.3790419057E-001 -2.9860646144E+000
23204200000.000 +1.2882170703E-001 -1.5207461954E+001 +9.5295558886E-001 -6.6172167159E+001 +9.3220232270E-001 -6.6936890581E+001 +1.3865907548E-001 -3.0660420375E+000
23404150000.000 +1.2996941126E-001 -1.5629573524E+001 +9.6106000457E-001 -6.7489336699E+001 +9.4468409089E-001 -6.7210777899E+001 +1.4027204899E-001 -3.1177106882E+000
23604100000.000 +1.3044817910E-001 -1.6266349870E+001 +9.5004367635E-001 -6.7569573737E+001 +9.3663823415E-001 -6.9352218868E+001 +1.3991036624E-001 -4.2949773972E+000
23804050000.000 +1.3118413634E-001 -1.5568571841E+001 +9.5985654068E-001 -6.8367079134E+001 +9.1563818527E-001 -6.7997648327E+001 +1.4095024079E-001 -2.9511423303E+000
24004000000.000 +1.3443454049E-001 -1.7455810345E+001 +9.4733600586E-001 -6.8711223646E+001 +9.3765036383E-001 -6.9727634328E+001 +1.4258334290E-001 -4.5189898828E+000
24203950000.000 +1.3609774009E-001 -1.6480647873E+001 +9.4725399033E-001 -6.9876866844E+001 +9.2242718997E-001 -7.0533470878E+001 +1.4371840908E-001 -4.5486151169E+000
24403900000.000 +1.3851381749E-001 -2.0151310048E+001 +9.3644284655E-001 -6.9837180897E+001 +9.3172780136E-001 -7.0412412540E+001 +1.4716108176E-001 -5.8075651089E+000
24603850000.000 +1.3714724454E-001 -2.1038592299E+001 +9.4599574277E-001 -7.0526871104E+001 +9.3306041262E-001 -7.0620817912E+001 +1.4845032339E-001 -6.2934764033E+000
24803800000.000 +1.3824836092E-001 -2.1531928699E+001 +9.3299735228E-001 -7.0812648205E+001 +9.3593249838E-001 -7.2274297652E+001 +1.5113235980E-001 -7.4414318973E+000
25003750000.000 +1.3284065388E-001 -2.2286904757E+001 +9.4480972688E-001 -7.1076235051E+001 +9.1582723172E-001 -7.1632011149E+001 +1.4903628333E-001 -8.5715991771E+000
25203700000.000 +1.3429777234E-001 -2.1923586763E+001 +9.3865840902E-001 -7.2176783020E+001 +9.4877715692E-001 -7.1568815946E+001 +1.5186427024E-001 -9.1392390305E+000
25403650000.000 +1.3712990322E-001 -2.1743152873E+001 +9.2997971098E-001 -7.2492862548E+001 +9.3216575603E-001 -7.3110809328E+001 +1.5186786916E-001 -9.8312008947E+000
25603600000.000 +1.3628015641E-001 -2.3331406402E+001 +9.2840236578E-001 -7.2741376408E+001 +9.2948015536E-001 -7.2141681657E+001 +1.5238645493E-001 -1.1007062559E+001
25803550000.000 +1.3901885760E-001 -2.2828381373E+001 +9.3130601658E-001 -7.3166788862E+001 +9.4164304925E-001 -7.3432584709E+001 +1.5307402233E-001 -1.0581853178E+001
26003500000.000 +1.4033338217E-001 -2.3592801023E+001 +9.3251281152E-001 -7.4566323064E+001 +9.3859866451E-001 -7.3643604564E+001 +1.5363354033E-001 -1.1633935448E+001
26203450000.000 +1.4029911302E-001 -2.4300504505E+001 +9.2877307613E-001 -7.4761402657E+001 +9.3733639920E-001 -7.4063600117E+001 +1.5386631848E-001 -1.2019346204E+001
26403400000.000 +1.4253908178E-001 -2.4234707416E+001 +9.4177116438E-001 -7.5432078941E+001 +9.3331185420E-001 -7.4227428045E+001 +1.5658797948E-001 -1.1935441739E+001
26603350000.000 +1.4419443558E-001 -2.4327145961E+001 +9.2776633771E-001 -7.5568099080E+001 +9.4458628762E-001 -7.6362406328E+001 +1.5668227847E-001 -1.2613482114E+001
26803300000.000 +1.4327665972E-001 -2.5159694708E+001 +9.3978439905E-001 -7.6104135985E+001 +9.3045345506E-001 -7.6149227442E+001 +1.5746222601E-001 -1.3449599115E+001
27003250000.000 +1.4458575969E-001 -2.5552872063E+001 +9.3880955009E-001 -7.7013275376E+001 +9.4200435231E-001 -7.7155392835E+001 +1.5856140776E-001 -1.3886425394E+001
27203200000.000 +1.4440878766E-001 -2.5169757110E+001 +9.4576496041E-001 -7.7900638912E+001 +9.1299498278E-001 -7.8602867900E+001 +1.5624702780E-001 -1.4243791509E+001
27403150000.000 +1.4581483696E-001 -2.6481473201E+001 +9.4018648121E-001 -7.8093455858E+001 +9.1050616176E-001 -7.8907507128E+001 +1.5830650461E-001 -1.4809793370E+001
27603100000.000 +1.4602831005E-001 -2.5929631177E+001 +9.5018969608E-001 -7.9040650724E+001 +9.1285388026E-001 -7.9286706296E+001 +1.5799949627E-001 -1.4209791666E+001
27803050000.000 +1.4813663450E-001 -2.5794704315E+001 +9.4711403485E-001 -8.0050024118E+001 +9.0652010350E-001 -8.0211271892E+001 +1.5904163264E-001 -1.4173482399E+001
28003000000.000 +1.4753561204E-001 -2.6495615662E+001 +9.4988908324E-001 -8.0374051564E+001 +8.9755342087E-001 -8.0347060693E+001 +1.5956311750E-001 -1.4367301214E+001
28202950000.000 +1.5148876706E-001 -2.7893623965E+001 +9.4772992007E-001 -8.1117784464E+001 +9.0583286251E-001 -8.0324349411E+001 +1.6243582542E-001 -1.5195179816E+001
28402900000.000 +1.5075988908E-001 -2.9578962547E+001 +9.3079856462E-001 -8.1405059015E+001 +9.3815736266E-001 -8.1569484879E+001 +1.6406189302E-001 -1.6700500329E+001
28602850000.000 +1.5301790759E-001 -3.0821243733E+001 +9.2239370076E-001 -8.1623182104E+001 +9.1337327157E-001 -8.1919378926E+001 +1.6627441060E-001 -1.7809844839E+001
28802800000.000 +1.5128401202E-001 -3.1206101347E+001 +9.2554748791E-001 -8.2047527897E+001 +9.3107048616E-001 -8.1424719462E+001 +1.6707127152E-001 -1.8369862851E+001
29002750000.000 +1.5422160154E-001 -3.1141217533E+001 +9.3171491079E-001 -8.2328353421E+001 +9.3268028911E-001 -8.3493292130E+001 +1.6913093627E-001 -1.9157997574E+001
29202700000.000 +1.5542397818E-001 -3.1640810642E+001 +9.2419469980E-001 -8.2580858545E+001 +9.2944654024E-001 -8.3893159087E+001 +1.7069465883E-001 -2.0256324195E+001
29402650000.000 +1.5575039507E-001 -3.2384072300E+001 +9.2918391441E-001 -8.2826311852E+001 +9.3294820615E-001 -8.4107639356E+001 +1.7219894159E-001 -2.0779046058E+001
29602600000.000 +1.5781913903E-001 -3.2483262776E+001 +9.3193530217E-001 -8.3565229199E+001 +9.3515673409E-001 -8.4994392722E+001 +1.7362845420E-001 -2.1783304808E+001
29802550000.000 +1.5675848514E-001 -3.4294801045E+001 +9.2880918214E-001 -8.3670620604E+001 +9.1735559379E-001 -8.5856447984E+001 +1.7397385562E-001 -2.3453701700E+001
30002500000.000 +1.5726223871E-001 -3.3733879707E+001 +9.3741096515E-001 -8.4699016205E+001 +9.2204515717E-001 -8.4933290117E+001 +1.7342485298E-001 -2.2809631349E+001
30202450000.000 +1.6074449009E-001 -3.4407745374E+001 +9.2579107158E-001 -8.5872872938E+001 +9.3884680449E-001 -8.6533563742E+001 +1.7386015029E-001 -2.3879147081E+001
30402400000.000 +1.5801926531E-001 -3.4843518545E+001 +9.3843062857E-001 -8.6591128720E+001 +8.9849992476E-001 -8.6627676950E+001 +1.7043835465E-001 -2.4323698613E+001
30602350000.000 +1.6194930899E-001 -3.6594493706E+001 +9.3125237154E-001 -8.7639074406E+001 +9.1101322355E-001 -8.5591744483E+001 +1.7423511151E-001 -2.4386645275E+001
30802300000.000 +1.6288527402E-001 -3.5836647540E+001 +9.3651698134E-001 -8.8277999316E+001 +9.0304962328E-001 -8.7290826408E+001 +1.7292501672E-001 -2.3991934176E+001
31002250000.000 +1.6482800219E-001 -3.8179332870E+001 +9.1207457359E-001 -8.9029716168E+001 +9.0778838526E-001 -8.7411350378E+001 +1.7538825364E-001 -2.5994553932E+001
31202200000.000 +1.6471700250E-001 -3.7569667637E+001 +9.3205077558E-001 -8.9220487182E+001 +9.0403516983E-001 -8.8552001966E+001 +1.7487153024E-001 -2.5485346053E+001
31402150000.000 +1.6578059357E-001 -3.8617964634E+001 +9.1762774352E-001 -9.0511242205E+001 +9.2333127334E-001 -8.9092231093E+001 +1.7639678175E-001 -2.6791017516E+001
31602100000.000 +1.6638933438E-001 -3.9212610827E+001 +9.2563085507E-001 -9.0114097497E+001 +8.9092165022E-001 -9.0741282063E+001 +1.7571337520E-001 -2.7677394961E+001
31802050000.000 +1.6512208027E-001 -4.2517742289E+001 +9.0450547673E-001 -9.1090552961E+001 +9.1634843839E-001 -8.8787438087E+001 +1.7720379183E-001 -2.9680217907E+001
32002000000.000 +1.6601593444E-001 -4.0830877783E+001 +9.2617870853E-001 -9.0960916631E+001 +9.1616805554E-001 -9.1384972884E+001 +1.7628503249E-001 -2.9304501427E+001
32201950000.000 +1.6617955242E-001 -4.1400993624E+001 +9.1362085337E-001 -9.1591171681E+001 +9.1859058361E-001 -9.1227149258E+001 +1.7673534490E-001 -3.0138224235E+001
32401900000.000 +1.6430482251E-001 -4.1920613747E+001 +9.3673818499E-001 -9.1160911450E+001 +9.1031499698E-001 -9.2355210309E+001 +1.7631500437E-001 -3.0877844267E+001
32601850000.000 +1.6900121367E-001 -4.2138775524E+001 +9.2055967985E-001 -9.2799928849E+001 +9.2393018834E-001 -9.2469463795E+001 +1.7838252630E-001 -3.1126212532E+001
32801800000.000 +1.7056095085E-001 -4.3042123565E+001 +9.2407094331E-001 -9.2613100819E+001 +9.2170579718E-001 -9.4197937610E+001 +1.7845133975E-001 -3.2172329899E+001
33001750000.000 +1.7092170704E-001 -4.3378838032E+001 +9.2826927007E-001 -9.3482892997E+001 +9.2181153885E-001 -9.4046954777E+001 +1.7929531301E-001 -3.2558940674E+001
33201700000.000 +1.7136692292E-001 -4.4497611668E+001 +9.3078587126E-001 -9.3557680432E+001 +9.2370426986E-001 -9.4406693885E+001 +1.7918511624E-001 -3.3485948600E+001
33401650000.000 +1.7202097273E-001 -4.5339220584E+001 +9.2835357531E-001 -9.4091561977E+001 +9.1930076480E-001 -9.5104162019E+001 +1.7945804166E-001 -3.3958734431E+001
33601600000.000 +1.7279166412E-001 -4.5988001289E+001 +9.2730420891E-001 -9.5178631184E+001 +9.1140999443E-001 -9.5354445155E+001 +1.7952186438E-001 -3.4575111870E+001
33801550000.000 +1.7367188273E-001 -4.7088447111E+001 +9.2537373485E-001 -9.6007634983E+001 +9.1306286961E-001 -9.5775013081E+001 +1.8012068925E-001 -3.5134904952E+001
34001500000.000 +1.7293940853E-001 -4.8571397771E+001 +9.1994128739E-001 -9.6195851468E+001 +8.9932975968E-001 -9.6181510060E+001 +1.7851017315E-001 -3.6434535800E+001
34201450000.000 +1.7063518490E-001 -4.8881363745E+001 +9.2579032481E-001 -9.6452155490E+001 +9.0133151816E-001 -9.6912424459E+001 +1.7887446719E-001 -3.6914834797E+001
34401400000.000 +1.7326350104E-001 -4.9607440710E+001 +9.2020716517E-001 -9.7497234236E+001 +9.0381116596E-001 -9.7362392947E+001 +1.8004168312E-001 -3.7401128269E+001
34601350000.000 +1.7524561627E-001 -4.9695955304E+001 +9.2107881581E-001 -9.8462261727E+001 +9.0280898120E-001 -9.8756052639E+001 +1.8100067216E-001 -3.7780162811E+001
34801300000.000 +1.7432855249E-001 -5.0539498513E+001 +9.2269653331E-001 -9.8856723411E+001 +8.8154091133E-001 -9.8457884567E+001 +1.8123527867E-001 -3.8487298150E+001
35001250000.000 +1.7821285474E-001 -5.2432113678E+001 +9.1784484357E-001 -9.9864107867E+001 +8.9039715789E-001 -9.8343292993E+001 +1.8308909302E-001 -3.9030870397E+001
35201200000.000 +1.7703433466E-001 -5.2837722480E+001 +9.1324058249E-001 -1.0010129855E+002 +8.8843659239E-001 -1.0029066911E+002 +1.8251654132E-001 -4.0443336215E+001
35401150000.000 +1.7801825715E-001 -5.3440853286E+001 +9.1324086988E-001 -1.0096291048E+002 +8.9556273341E-001 -1.0029911101E+002 +1.8328023416E-001 -4.1090886225E+001
35601100000.000 +1.7806867492E-001 -5.4758420110E+001 +9.1472931663E-001 -1.0126179174E+002 +8.9574826424E-001 -1.0067346570E+002 +1.8286238204E-001 -4.2177043179E+001
35801050000.000 +1.8142661040E-001 -5.5805835816E+001 +9.0422283151E-001 -1.0226017513E+002 +8.9202021559E-001 -1.0174846627E+002 +1.8329923848E-001 -4.3286240884E+001
36001000000.000 +1.7786384298E-001 -5.7134714821E+001 +9.1067678493E-001 -1.0193577469E+002 +8.8789808768E-001 -1.0285839941E+002 +1.8201059631E-001 -4.4773479038E+001
36200950000.000 +1.7718755419E-001 -5.8623126902E+001 +9.0725338051E-001 -1.0329744011E+002 +9.0380719489E-001 -1.0181646979E+002 +1.8104231717E-001 -4.5530050327E+001
36400900000.000 +1.7359955876E-001 -5.8737086264E+001 +9.0945598120E-001 -1.0254229007E+002 +9.1065311056E-001 -1.0346374939E+002 +1.7823444338E-001 -4.6799365440E+001
36600850000.000 +1.7185674779E-001 -6.0445526655E+001 +9.0589357086E-001 -1.0328151314E+002 +8.9140359693E-001 -1.0307498060E+002 +1.7682873128E-001 -4.8144642343E+001
36800800000.000 +1.7066019568E-001 -6.0130851038E+001 +9.2086590077E-001 -1.0304967412E+002 +9.1228369507E-001 -1.0405663720E+002 +1.7609806624E-001 -4.8006708419E+001
37000750000.000 +1.6879086525E-001 -6.0926726754E+001 +9.1330341976E-001 -1.0393472324E+002 +9.1033491364E-001 -1.0414468400E+002 +1.7510010747E-001 -4.8756277879E+001
37200700000.000 +1.6237386187E-001 -6.1761561084E+001 +9.2280605920E-001 -1.0336401529E+002 +9.0341647860E-001 -1.0444529201E+002 +1.7219691393E-001 -4.9694619656E+001
37400650000.000 +1.6398351625E-001 -6.1347663525E+001 +9.2529085422E-001 -1.0490728070E+002 +9.0141831746E-001 -1.0460753177E+002 +1.7325033646E-001 -4.9565700369E+001
37600600000.000 +1.6354881765E-001 -6.1918837235E+001 +9.3145899554E-001 -1.0554651468E+002 +9.0246694126E-001 -1.0591437924E+002 +1.7124531595E-001 -5.0616411693E+001
37800550000.000 +1.6353121887E-001 -6.2236252742E+001 +9.2862163694E-001 -1.0662106731E+002 +8.8678637489E-001 -1.0575957136E+002 +1.7052842791E-001 -5.0666074331E+001
38000500000.000 +1.6435163054E-001 -6.3356381017E+001 +9.2876523958E-001 -1.0717359683E+002 +8.9815795647E-001 -1.0517269639E+002 +1.6999071406E-001 -5.0856147654E+001
38200450000.000 +1.6561924743E-001 -6.4475861152E+001 +9.1897463119E-001 -1.0860048705E+002 +8.9664456407E-001 -1.0691667930E+002 +1.6876471921E-001 -5.2139057679E+001
38400400000.000 +1.6225232470E-001 -6.6973123921E+001 +9.1116426891E-001 -1.0846654019E+002 +8.7818921810E-001 -1.0671209363E+002 +1.6665734960E-001 -5.3609329192E+001
38600350000.000 +1.6050947129E-001 -6.6093823852E+001 +9.1548377991E-001 -1.0929666806E+002 +9.0082150965E-001 -1.0771677473E+002 +1.6570681337E-001 -5.3890264187E+001
38800300000.000 +1.5873038454E-001 -6.8985788622E+001 +8.9512727294E-001 -1.0968113861E+002 +8.8811333150E-001 -1.0799446047E+002 +1.6405207288E-001 -5.6810620550E+001
39000250000.000 +1.5719028060E-001 -6.8774671245E+001 +8.9994438431E-001 -1.1007024374E+002 +8.8574514983E-001 -1.0944959925E+002 +1.6243938958E-001 -5.7310543194E+001
39200200000.000 +1.6046529900E-001 -6.9472347559E+001 +8.9125428727E-001 -1.1126937357E+002 +8.7552106568E-001 -1.0950564346E+002 +1.6236116517E-001 -5.8074385520E+001
39400150000.000 +1.5329424390E-001 -6.8338747941E+001 +8.9487098102E-001 -1.1045498209E+002 +8.9664308486E-001 -1.1088964253E+002 +1.5642871829E-001 -5.8203272463E+001
39600100000.000 +1.5002684277E-001 -7.0991229446E+001 +8.9208834080E-001 -1.1060470289E+002 +8.8278380822E-001 -1.1048432263E+002 +1.5375288071E-001 -5.9764804021E+001
39800050000.000 +1.4860252971E-001 -6.6891389820E+001 +9.1875914350E-001 -1.1077595550E+002 +9.1662191027E-001 -1.1173453293E+002 +1.5383624478E-001 -5.7065837224E+001
40000000000.000 +1.4915787242E-001 -6.7425963279E+001 +9.2246972693E-001 -1.1237417806E+002 +9.0258200527E-001 -1.1350359086E+002 +1.5509196499E-001 -5.8095822598E+001
