# Supplementary material for: Conductivity and radio frequency performance data for silver nanoparticle inks deposited via aerosol jet deposition and processed under varying conditions
Source: Data Brief. 2020 Sep 24;33:106331. doi: 10.1016/j.dib.2020.106331 (PMC7560714; doi:10.1016/j.dib.2020.106331)
Supplement: Supplementary file 3 [file mmc3.zip › Sintering Study/ANP Ink/RF Data/ANP_12_01.S2P]

!  2-Port S-parameters saved by WinCal
! VAR MeasName=S-Parameters (CALIBRATED_DATA) read from VNA (E8364B)
! VAR MeasDate=11/27/2017 3:59:14 PM
! VAR NAME=AFRL171016_14_01
! VAR FILENAME=AFRL171016_14_01.S2P
! VAR DATE=11/27/2017 3:59:14 PM
! VAR PHYS_PORTS=1,2
! VAR ObjTypeName=DATASET
! VAR IndexType=Frequency
!
# Hz S MA R 50
10000000.000 +3.1496673532E-002 +4.5091911498E+000 +9.6845096326E-001 -2.2742459324E-001 +9.6636167378E-001 -1.6780692705E-001 +3.0311123259E-002 +4.5264288461E+000
209950000.000 +3.0509190933E-002 +1.7287504944E+000 +9.6776836876E-001 -6.6541665774E-001 +9.6837035819E-001 -7.0120591859E-001 +3.0780539892E-002 +2.6066416992E+000
409900000.000 +3.0694505348E-002 +4.3307705404E+000 +9.6760297753E-001 -1.3001177986E+000 +9.6813658671E-001 -1.3117526128E+000 +3.0830697182E-002 +4.3712716457E+000
609850000.000 +3.0825287040E-002 +5.6949992403E+000 +9.6727274819E-001 -1.9477307330E+000 +9.6798303820E-001 -1.9976239514E+000 +3.0870415077E-002 +5.7774358940E+000
809800000.000 +3.1081974126E-002 +9.2579441042E+000 +9.6675382514E-001 -2.5366154546E+000 +9.6703941775E-001 -2.5626347909E+000 +3.1249285322E-002 +9.1799331428E+000
1009750000.000 +3.0827857277E-002 +1.1020955191E+001 +9.6555346321E-001 -3.1628117759E+000 +9.6579341321E-001 -3.1882532154E+000 +3.0970333380E-002 +1.0664434069E+001
1209700000.000 +3.1858475239E-002 +1.3403718834E+001 +9.6540381363E-001 -3.7393156240E+000 +9.6576938962E-001 -3.7548065322E+000 +3.1970660066E-002 +1.3696196525E+001
1409650000.000 +3.2584867631E-002 +1.4893721559E+001 +9.6528508445E-001 -4.3724423963E+000 +9.6559219137E-001 -4.3690733001E+000 +3.2891646852E-002 +1.4853823597E+001
1609600000.000 +3.3114522864E-002 +1.5592567404E+001 +9.6458860478E-001 -4.9773118290E+000 +9.6511049549E-001 -4.9890789284E+000 +3.3414743052E-002 +1.5611895873E+001
1809550000.000 +3.3155265207E-002 +1.6491891723E+001 +9.6404227068E-001 -5.6334305566E+000 +9.6415843374E-001 -5.6044348491E+000 +3.3608727501E-002 +1.6916202665E+001
2009500000.000 +3.3020495118E-002 +1.9990563194E+001 +9.6280182977E-001 -6.1855980090E+000 +9.6290949349E-001 -6.2142272454E+000 +3.3441963443E-002 +1.8960251364E+001
2209450000.000 +3.4349482095E-002 +2.2621747274E+001 +9.6162380008E-001 -6.7280603405E+000 +9.6205922655E-001 -6.7715193398E+000 +3.4333915648E-002 +2.2256481028E+001
2409400000.000 +3.5798198815E-002 +2.3660868034E+001 +9.6203152949E-001 -7.2861680338E+000 +9.6203553017E-001 -7.3117506015E+000 +3.5768928533E-002 +2.3212790076E+001
2609350000.000 +3.6931549193E-002 +2.5402138773E+001 +9.6147255350E-001 -7.8665783500E+000 +9.6191016841E-001 -7.8734978891E+000 +3.7227299833E-002 +2.4812979944E+001
2809300000.000 +3.7969728302E-002 +2.6252107998E+001 +9.6122418873E-001 -8.4596514746E+000 +9.6161948302E-001 -8.5068792380E+000 +3.8151006300E-002 +2.5560046036E+001
3009250000.000 +3.8730301336E-002 +2.6507436156E+001 +9.6019876555E-001 -9.0684240535E+000 +9.6012934364E-001 -9.0317657232E+000 +3.8571623473E-002 +2.6041257428E+001
3209200000.000 +3.9807605487E-002 +2.8546833953E+001 +9.5951201537E-001 -9.6259466712E+000 +9.5997330274E-001 -9.6459278263E+000 +3.9611313107E-002 +2.8205927795E+001
3409150000.000 +4.0989398760E-002 +2.9335797500E+001 +9.5904445049E-001 -1.0113566914E+001 +9.5930538579E-001 -1.0221493945E+001 +4.1024853802E-002 +2.9320213985E+001
3609100000.000 +4.2169813447E-002 +2.9738169753E+001 +9.5847909592E-001 -1.0734697849E+001 +9.5857534040E-001 -1.0772360286E+001 +4.1918532846E-002 +2.9927973439E+001
3809050000.000 +4.3384261959E-002 +3.0802515855E+001 +9.5823264628E-001 -1.1298037421E+001 +9.5869833465E-001 -1.1292209291E+001 +4.3494313022E-002 +3.0772424589E+001
4009000000.000 +4.4907469280E-002 +3.1247039219E+001 +9.5753045461E-001 -1.1860667471E+001 +9.5823365629E-001 -1.1907237560E+001 +4.4944255016E-002 +3.1131483969E+001
4208950000.000 +4.5867640451E-002 +3.1511521447E+001 +9.5775812376E-001 -1.2476749043E+001 +9.5811270379E-001 -1.2406441543E+001 +4.5595798293E-002 +3.1476365887E+001
4408900000.000 +4.7310804277E-002 +3.1737788690E+001 +9.5703113575E-001 -1.3008146233E+001 +9.5763203942E-001 -1.3024847014E+001 +4.7170993849E-002 +3.2144607112E+001
4608850000.000 +4.8533806728E-002 +3.2525698834E+001 +9.5744408437E-001 -1.3565399556E+001 +9.5769378122E-001 -1.3593244065E+001 +4.8579419729E-002 +3.2733587675E+001
4808800000.000 +4.9924734838E-002 +3.2661287740E+001 +9.5622880033E-001 -1.4141080163E+001 +9.5726990681E-001 -1.4172580884E+001 +4.9813280755E-002 +3.3151820855E+001
5008750000.000 +5.1324394798E-002 +3.2914583282E+001 +9.5708031643E-001 -1.4657428928E+001 +9.5777036838E-001 -1.4723476027E+001 +5.1510643818E-002 +3.3269443819E+001
5208700000.000 +5.2564760696E-002 +3.3517900226E+001 +9.5619924767E-001 -1.5278201805E+001 +9.5673916005E-001 -1.5343252308E+001 +5.2978664116E-002 +3.3676977142E+001
5408650000.000 +5.4046917807E-002 +3.3076637859E+001 +9.5619533072E-001 -1.5809841256E+001 +9.5654850006E-001 -1.5845394488E+001 +5.4311678104E-002 +3.3601837562E+001
5608600000.000 +5.5588277114E-002 +3.3057333102E+001 +9.5695519623E-001 -1.6437827346E+001 +9.5746538485E-001 -1.6459477073E+001 +5.5972509579E-002 +3.3328943723E+001
5808550000.000 +5.7039811025E-002 +3.3107766626E+001 +9.5641098374E-001 -1.7005318520E+001 +9.5640035203E-001 -1.7014234374E+001 +5.7438071199E-002 +3.3268849423E+001
6008500000.000 +5.7982361114E-002 +3.2718772428E+001 +9.5623128213E-001 -1.7567446847E+001 +9.5626560698E-001 -1.7557813117E+001 +5.8534365968E-002 +3.3006851089E+001
6208450000.000 +5.9654636099E-002 +3.2630208121E+001 +9.5571943188E-001 -1.8127275847E+001 +9.5607647366E-001 -1.8132623518E+001 +5.9730682208E-002 +3.2955526951E+001
6408400000.000 +6.0715425415E-002 +3.2500625574E+001 +9.5563392783E-001 -1.8740237691E+001 +9.5626940020E-001 -1.8775600937E+001 +6.1076179371E-002 +3.2633916264E+001
6608350000.000 +6.1890234427E-002 +3.2233084542E+001 +9.5408599124E-001 -1.9288190079E+001 +9.5502557081E-001 -1.9305824931E+001 +6.2030044463E-002 +3.2415529131E+001
6808300000.000 +6.3509969599E-002 +3.1885786070E+001 +9.5572898622E-001 -1.9822562212E+001 +9.5606874713E-001 -1.9792545961E+001 +6.3765090808E-002 +3.2296624876E+001
7008250000.000 +6.4638908220E-002 +3.1944469443E+001 +9.5436844946E-001 -2.0458650746E+001 +9.5513830474E-001 -2.0529457490E+001 +6.4998992524E-002 +3.2051539884E+001
7208200000.000 +6.5714043317E-002 +3.1600268953E+001 +9.5376731456E-001 -2.0998295810E+001 +9.5424740288E-001 -2.1005162494E+001 +6.5999098347E-002 +3.1634087319E+001
7408150000.000 +6.7002542762E-002 +3.1036049709E+001 +9.5381990772E-001 -2.1628633866E+001 +9.5533665564E-001 -2.1650330246E+001 +6.7404210240E-002 +3.1413562613E+001
7608100000.000 +6.8400704219E-002 +3.0804870873E+001 +9.5391174252E-001 -2.2114276831E+001 +9.5226666907E-001 -2.2172312282E+001 +6.8555523414E-002 +3.1339380452E+001
7808050000.000 +6.9220206036E-002 +3.0446336298E+001 +9.5311089035E-001 -2.2687452211E+001 +9.5152649590E-001 -2.2751554921E+001 +6.9529403555E-002 +3.0695086658E+001
8008000000.000 +7.0793341478E-002 +2.9852800479E+001 +9.5186006748E-001 -2.3207410028E+001 +9.5173198293E-001 -2.3285342364E+001 +7.0536968706E-002 +3.0857193479E+001
8207950000.000 +7.1598945172E-002 +3.0067991884E+001 +9.5212460734E-001 -2.3966867763E+001 +9.5321184651E-001 -2.4025735576E+001 +7.1906646962E-002 +3.0641226778E+001
8407900000.000 +7.3242247058E-002 +2.9649414412E+001 +9.5009886341E-001 -2.4433505207E+001 +9.4970026373E-001 -2.4441871548E+001 +7.3420215527E-002 +3.0451409428E+001
8607850000.000 +7.4596508239E-002 +2.9294014305E+001 +9.5194374565E-001 -2.4904200074E+001 +9.5417565740E-001 -2.4855729452E+001 +7.4928991329E-002 +3.0666432888E+001
8807800000.000 +7.6690413969E-002 +2.9026477429E+001 +9.5059427142E-001 -2.5580700229E+001 +9.5167417103E-001 -2.5683089197E+001 +7.7142165518E-002 +3.0160354511E+001
9007750000.000 +7.7311820788E-002 +2.8425219777E+001 +9.4950974618E-001 -2.6082884588E+001 +9.4967832383E-001 -2.6086632189E+001 +7.7993576127E-002 +2.9252032060E+001
9207700000.000 +7.8599505913E-002 +2.7973842728E+001 +9.5013599328E-001 -2.6650310882E+001 +9.5251807487E-001 -2.6739560146E+001 +7.9400179622E-002 +2.8776989852E+001
9407650000.000 +8.0266202240E-002 +2.7665335239E+001 +9.5010998701E-001 -2.7207023662E+001 +9.5173646885E-001 -2.7369175532E+001 +8.0910594207E-002 +2.8523521505E+001
9607600000.000 +8.1468216544E-002 +2.7153313542E+001 +9.4818224494E-001 -2.7779712312E+001 +9.4986943394E-001 -2.7955957963E+001 +8.2020340194E-002 +2.8045292048E+001
9807550000.000 +8.2416623153E-002 +2.6155001455E+001 +9.4855162346E-001 -2.8314983135E+001 +9.4915351583E-001 -2.8421672974E+001 +8.3072350506E-002 +2.7471981618E+001
10007500000.000 +8.3089886434E-002 +2.5249681867E+001 +9.5012070777E-001 -2.9051195321E+001 +9.5063471916E-001 -2.9110632913E+001 +8.4341999891E-002 +2.6700217249E+001
10207450000.000 +8.4205816178E-002 +2.5414464794E+001 +9.4754901090E-001 -2.9498247249E+001 +9.4494292811E-001 -2.9542057599E+001 +8.5083227526E-002 +2.6552147094E+001
10407400000.000 +8.5185803355E-002 +2.4611530364E+001 +9.4940731707E-001 -3.0007510671E+001 +9.4807767454E-001 -2.9773196306E+001 +8.6352374346E-002 +2.6520186994E+001
10607350000.000 +8.6265230787E-002 +2.4435539061E+001 +9.4726864657E-001 -3.0683010140E+001 +9.4878732408E-001 -3.0769978503E+001 +8.7395878167E-002 +2.5955201108E+001
10807300000.000 +8.7507606249E-002 +2.4016249432E+001 +9.4749340451E-001 -3.1136215782E+001 +9.4235098199E-001 -3.1066909500E+001 +8.8435084644E-002 +2.5587437907E+001
11007250000.000 +8.8543728100E-002 +2.3065772758E+001 +9.4739840389E-001 -3.1671752208E+001 +9.4825259614E-001 -3.1572515005E+001 +8.9862284812E-002 +2.5168229881E+001
11207200000.000 +9.0447195009E-002 +2.2640500358E+001 +9.4818577019E-001 -3.2167441055E+001 +9.4647103226E-001 -3.2122048545E+001 +9.1453674358E-002 +2.4871405350E+001
11407150000.000 +9.1008988703E-002 +2.2505744002E+001 +9.4374118503E-001 -3.2924707707E+001 +9.4578360584E-001 -3.2901060066E+001 +9.2482147143E-002 +2.4039118036E+001
11607100000.000 +9.1421926003E-002 +2.1099394973E+001 +9.4429020805E-001 -3.2995567016E+001 +9.4187472105E-001 -3.3174262228E+001 +9.3071822414E-002 +2.3148521723E+001
11807050000.000 +9.2603636902E-002 +2.0663601950E+001 +9.4722188733E-001 -3.3903028883E+001 +9.5183003709E-001 -3.3996581178E+001 +9.4364956927E-002 +2.2632619935E+001
12007000000.000 +9.3614994131E-002 +2.0095445261E+001 +9.4269230730E-001 -3.4105571399E+001 +9.3970320571E-001 -3.4547188276E+001 +9.5230671442E-002 +2.2186216452E+001
12206950000.000 +9.4508219135E-002 +1.9867788496E+001 +9.4559140295E-001 -3.4832591509E+001 +9.5010834467E-001 -3.4741273185E+001 +9.6757240595E-002 +2.2432259900E+001
12406900000.000 +9.6196246568E-002 +1.9306821694E+001 +9.4553442666E-001 -3.5210313676E+001 +9.4793661234E-001 -3.5863583689E+001 +9.9153081230E-002 +2.1581743858E+001
12606850000.000 +9.5405829681E-002 +1.9680213329E+001 +9.4734942795E-001 -3.6005727009E+001 +9.4717653492E-001 -3.6204526318E+001 +9.9448088386E-002 +2.1257201543E+001
12806800000.000 +9.8021320171E-002 +1.9833355718E+001 +9.4429131641E-001 -3.6247080394E+001 +9.4551725968E-001 -3.6832955338E+001 +1.0067580836E-001 +2.0697506315E+001
13006750000.000 +1.0100269723E-001 +1.8360898176E+001 +9.5005597337E-001 -3.7244834047E+001 +9.5252679925E-001 -3.7430175711E+001 +1.0153370665E-001 +2.0208904909E+001
13206700000.000 +1.0093833061E-001 +1.8045151419E+001 +9.4629500985E-001 -3.7851101715E+001 +9.4709943140E-001 -3.8408297396E+001 +1.0210628562E-001 +2.0432124135E+001
13406650000.000 +1.0128477343E-001 +1.6299396031E+001 +9.5016159540E-001 -3.8414159365E+001 +9.4566224147E-001 -3.8243795029E+001 +1.0368056768E-001 +2.0142666306E+001
13606600000.000 +1.0174692269E-001 +1.5486830392E+001 +9.4803742596E-001 -3.9007186922E+001 +9.5046157854E-001 -3.8955128047E+001 +1.0494158788E-001 +1.9762965784E+001
13806550000.000 +1.0318393086E-001 +1.5666108234E+001 +9.4628170164E-001 -3.9720053874E+001 +9.4258322686E-001 -3.9593222051E+001 +1.0673270318E-001 +2.0000810748E+001
14006500000.000 +1.0345949962E-001 +1.4304081436E+001 +9.4365071729E-001 -4.0069920539E+001 +9.4505653119E-001 -3.9777532265E+001 +1.0851740689E-001 +1.8200072332E+001
14206450000.000 +1.0403227272E-001 +1.3763309621E+001 +9.4698139859E-001 -4.0699289854E+001 +9.4659417252E-001 -4.0362018854E+001 +1.0877963737E-001 +1.7512968094E+001
14406400000.000 +1.0560495061E-001 +1.3248617939E+001 +9.4713019664E-001 -4.1224787811E+001 +9.4290723051E-001 -4.0588054103E+001 +1.0932523701E-001 +1.7273097509E+001
14606350000.000 +1.0532121433E-001 +1.2735148217E+001 +9.4120135502E-001 -4.1530529278E+001 +9.4392743695E-001 -4.1184230907E+001 +1.0958231937E-001 +1.6577785801E+001
14806300000.000 +1.0662695466E-001 +1.2325937764E+001 +9.4804981646E-001 -4.1845843186E+001 +9.4527228612E-001 -4.1846559419E+001 +1.1105476244E-001 +1.6621155428E+001
15006250000.000 +1.0799415089E-001 +1.2023589466E+001 +9.4279228353E-001 -4.2617057848E+001 +9.4767777651E-001 -4.2803037734E+001 +1.1256288901E-001 +1.6007255209E+001
15206200000.000 +1.0710380532E-001 +1.1521300497E+001 +9.4765800146E-001 -4.2671931790E+001 +9.4201724605E-001 -4.2665962726E+001 +1.1215367319E-001 +1.6007180157E+001
15406150000.000 +1.0985340006E-001 +1.0258414031E+001 +9.4967039401E-001 -4.3655261170E+001 +9.5744572988E-001 -4.3619914171E+001 +1.1636114723E-001 +1.5479959505E+001
15606100000.000 +1.0938600722E-001 +9.6558054693E+000 +9.4883998920E-001 -4.4106557740E+001 +9.4538954770E-001 -4.4914657261E+001 +1.1767887809E-001 +1.4310846091E+001
15806050000.000 +1.0926718218E-001 +9.5387926539E+000 +9.4995120618E-001 -4.5102938385E+001 +9.5271053874E-001 -4.4938875669E+001 +1.1833364610E-001 +1.3624057498E+001
16006000000.000 +1.1035055390E-001 +8.5233547292E+000 +9.5262968571E-001 -4.5237081261E+001 +9.4917530678E-001 -4.6060687844E+001 +1.1943525006E-001 +1.3008206277E+001
16205950000.000 +1.1017022553E-001 +9.0072137170E+000 +9.5319093213E-001 -4.6172948184E+001 +9.4500974074E-001 -4.6593344764E+001 +1.1957025837E-001 +1.2892397550E+001
16405900000.000 +1.1232524122E-001 +7.1016501063E+000 +9.4673771803E-001 -4.6036900236E+001 +9.3962466853E-001 -4.7855070097E+001 +1.2229400830E-001 +1.1266879391E+001
16605850000.000 +1.1146793574E-001 +7.7182135734E+000 +9.5405848837E-001 -4.7266133031E+001 +9.4954597424E-001 -4.7473303621E+001 +1.2217800638E-001 +1.1924408927E+001
16805800000.000 +1.1413325247E-001 +8.4942559255E+000 +9.4271886192E-001 -4.7953376680E+001 +9.4932313923E-001 -4.8929501121E+001 +1.2328917940E-001 +1.2124497862E+001
17005750000.000 +1.1362256820E-001 +7.7331371159E+000 +9.5099051203E-001 -4.8685218106E+001 +9.3887264085E-001 -4.8506078988E+001 +1.2429320971E-001 +1.1570436321E+001
17205700000.000 +1.1473873603E-001 +6.9353608771E+000 +9.4436245397E-001 -4.9011107265E+001 +9.4770087986E-001 -4.9487836871E+001 +1.2611547732E-001 +1.0958311803E+001
17405650000.000 +1.1546082366E-001 +6.8391597526E+000 +9.5117895763E-001 -4.9687234011E+001 +9.4204513107E-001 -4.9926734388E+001 +1.2685974818E-001 +1.0627957662E+001
17605600000.000 +1.1707417332E-001 +5.6173348963E+000 +9.4000774060E-001 -5.0297255860E+001 +9.4408591752E-001 -5.0171164171E+001 +1.2849511639E-001 +9.6727913194E+000
17805550000.000 +1.1737297284E-001 +4.7087229870E+000 +9.5072919653E-001 -5.0807229255E+001 +9.4512044095E-001 -5.0411671335E+001 +1.2949850025E-001 +9.3534904978E+000
18005500000.000 +1.1814202193E-001 +4.6820901065E+000 +9.4150416545E-001 -5.1486526926E+001 +9.5157841925E-001 -5.1604015443E+001 +1.2985216166E-001 +8.9699580555E+000
18205450000.000 +1.1835509213E-001 +3.7003032768E+000 +9.4207661529E-001 -5.1591850708E+001 +9.4812385902E-001 -5.1757074074E+001 +1.3114622673E-001 +7.9761948365E+000
18405400000.000 +1.1839239718E-001 +3.1917696694E+000 +9.4446737185E-001 -5.2515810819E+001 +9.5899544295E-001 -5.2067421330E+001 +1.3226569271E-001 +7.4062096689E+000
18605350000.000 +1.1877035366E-001 +3.3996343196E+000 +9.4607698057E-001 -5.3330675236E+001 +9.5668059291E-001 -5.3518380935E+001 +1.3302449373E-001 +6.8376174306E+000
18805300000.000 +1.1972723007E-001 +2.3568788958E+000 +9.4714102979E-001 -5.3351692596E+001 +9.3750566712E-001 -5.3682150768E+001 +1.3402402598E-001 +6.0526057533E+000
19005250000.000 +1.2145697199E-001 +1.8542287406E+000 +9.5144906267E-001 -5.3849442925E+001 +9.5660878546E-001 -5.3945903056E+001 +1.3660357793E-001 +6.0219304587E+000
19205200000.000 +1.2087830483E-001 +1.1976781748E+000 +9.5584419501E-001 -5.4329295723E+001 +9.4723283851E-001 -5.5798437932E+001 +1.3728956303E-001 +4.4243799227E+000
19405150000.000 +1.2073294614E-001 +1.5199723565E+000 +9.5443837111E-001 -5.5191728681E+001 +9.3908149080E-001 -5.5944855789E+001 +1.3657995251E-001 +4.3722742154E+000
19605100000.000 +1.2028823365E-001 +4.0454333812E-001 +9.5969695476E-001 -5.5395061194E+001 +9.3626609998E-001 -5.6523657910E+001 +1.3720371793E-001 +3.7810311504E+000
19805050000.000 +1.2257206528E-001 +6.7838533509E-001 +9.5593434328E-001 -5.6653061004E+001 +9.4663892808E-001 -5.7114302673E+001 +1.3931600484E-001 +3.6611675855E+000
20005000000.000 +1.2472793567E-001 -3.4480655071E-001 +9.4699409006E-001 -5.6990581790E+001 +9.3801432104E-001 -5.8166252654E+001 +1.4081807615E-001 +3.1434700993E+000
20204950000.000 +1.2419237544E-001 -2.2842190254E-001 +9.5773798207E-001 -5.7875496180E+001 +9.4244353631E-001 -5.7698745036E+001 +1.4202378016E-001 +3.1164607909E+000
20404900000.000 +1.2500639905E-001 -6.2957089611E-001 +9.5225420649E-001 -5.8382085208E+001 +9.4215892094E-001 -5.9282907344E+001 +1.4232168425E-001 +2.3401854970E+000
20604850000.000 +1.2750177180E-001 -1.1091025758E+000 +9.4800254694E-001 -5.9097691934E+001 +9.2594993301E-001 -5.8889226804E+001 +1.4360363644E-001 +2.0170077763E+000
20804800000.000 +1.2739755440E-001 -2.0601648176E+000 +9.4160531750E-001 -5.9632488382E+001 +9.4684774054E-001 -5.9471924282E+001 +1.4471811022E-001 +1.3155696055E+000
21004750000.000 +1.2851483856E-001 -2.1873052639E+000 +9.4810445599E-001 -6.0359097841E+001 +9.4146962117E-001 -6.0326041012E+001 +1.4622844484E-001 +8.9335310123E-001
21204700000.000 +1.2946333611E-001 -2.7867349623E+000 +9.3421246059E-001 -6.0626797161E+001 +9.4937338049E-001 -6.0782108453E+001 +1.4660487532E-001 +1.3581317678E-001
21404650000.000 +1.2977814417E-001 -3.6024178446E+000 +9.4028225111E-001 -6.0969513547E+001 +9.4363989606E-001 -6.0947882340E+001 +1.4762513058E-001 -2.7584173066E-001
21604600000.000 +1.2864058617E-001 -3.4919959276E+000 +9.3238058991E-001 -6.2265226725E+001 +9.6441433738E-001 -6.1650273594E+001 +1.4723815276E-001 -9.4508188532E-001
21804550000.000 +1.3257806015E-001 -4.4204225802E+000 +9.3949825236E-001 -6.2091752884E+001 +9.4661757858E-001 -6.2736951949E+001 +1.5029999065E-001 -1.7177488968E+000
22004500000.000 +1.3147118613E-001 -4.9630723093E+000 +9.4364623234E-001 -6.2860522893E+001 +9.5448783338E-001 -6.1986106376E+001 +1.5048818729E-001 -2.0353221641E+000
22204450000.000 +1.3413003954E-001 -5.6492868402E+000 +9.4575966323E-001 -6.3151241247E+001 +9.5628344904E-001 -6.3403984319E+001 +1.5331444932E-001 -2.1980920308E+000
22404400000.000 +1.3479639859E-001 -5.4813354546E+000 +9.4126060837E-001 -6.4149817311E+001 +9.4700966478E-001 -6.4556830104E+001 +1.5350114457E-001 -3.2054057095E+000
22604350000.000 +1.3518470657E-001 -6.6402761048E+000 +9.4779443093E-001 -6.4340037795E+001 +9.4479569185E-001 -6.4901273746E+001 +1.5461052716E-001 -3.7631980243E+000
22804300000.000 +1.3543022944E-001 -7.0932713648E+000 +9.5240163229E-001 -6.5414073192E+001 +9.4935175672E-001 -6.6079718356E+001 +1.5499979721E-001 -4.6100615360E+000
23004250000.000 +1.3511349102E-001 -7.1846783231E+000 +9.5217376879E-001 -6.5982803475E+001 +9.3214363240E-001 -6.6738391332E+001 +1.5495601319E-001 -5.2381715615E+000
23204200000.000 +1.3605075697E-001 -8.0110915813E+000 +9.4984282244E-001 -6.6350751124E+001 +9.2757219859E-001 -6.7167497290E+001 +1.5569059283E-001 -5.2608235527E+000
23404150000.000 +1.3668779384E-001 -8.1370181352E+000 +9.5800772889E-001 -6.7689296094E+001 +9.3981566722E-001 -6.7464525428E+001 +1.5766873654E-001 -5.4747509136E+000
23604100000.000 +1.3725826238E-001 -8.5617430408E+000 +9.4729466062E-001 -6.7713745381E+001 +9.3193094584E-001 -6.9538076830E+001 +1.5778254719E-001 -6.4603205707E+000
23804050000.000 +1.3754390085E-001 -7.7741461750E+000 +9.5765340187E-001 -6.8476340129E+001 +9.1101712056E-001 -6.8204666848E+001 +1.5803400747E-001 -5.4060362395E+000
24004000000.000 +1.4053487407E-001 -9.6538188282E+000 +9.4559255737E-001 -6.8875976376E+001 +9.3323606297E-001 -6.9924714084E+001 +1.6047920159E-001 -7.1031900396E+000
24203950000.000 +1.4256796080E-001 -8.5579173533E+000 +9.4487955406E-001 -7.0018229003E+001 +9.1800109594E-001 -7.0684519595E+001 +1.6093863329E-001 -7.2570184624E+000
24403900000.000 +1.4320800146E-001 -1.2110078397E+001 +9.3488004951E-001 -6.9939482860E+001 +9.2782324565E-001 -7.0588939809E+001 +1.6374113244E-001 -8.5321612111E+000
24603850000.000 +1.4204190207E-001 -1.2493550291E+001 +9.4524427078E-001 -7.0646204060E+001 +9.3039952476E-001 -7.0713764900E+001 +1.6400539856E-001 -9.0952466958E+000
24803800000.000 +1.4410161081E-001 -1.2850615036E+001 +9.3253705755E-001 -7.0902947088E+001 +9.3433178228E-001 -7.2481547833E+001 +1.6602064052E-001 -9.8290924451E+000
25003750000.000 +1.3945332501E-001 -1.3238952117E+001 +9.4555792608E-001 -7.1257898493E+001 +9.1483592207E-001 -7.1850661820E+001 +1.6300369827E-001 -1.0723122671E+001
25203700000.000 +1.4217547051E-001 -1.3464281365E+001 +9.3861341645E-001 -7.2422124359E+001 +9.4746596819E-001 -7.1929699832E+001 +1.6680329937E-001 -1.0809904872E+001
25403650000.000 +1.4531880855E-001 -1.3865817591E+001 +9.2983709640E-001 -7.2783640294E+001 +9.2987941025E-001 -7.3419293247E+001 +1.6683592274E-001 -1.1582127786E+001
25603600000.000 +1.4359763084E-001 -1.5351856850E+001 +9.2793259433E-001 -7.3050152208E+001 +9.2698335544E-001 -7.2514661860E+001 +1.6754821163E-001 -1.2651751806E+001
25803550000.000 +1.4578541946E-001 -1.5375269844E+001 +9.3054719965E-001 -7.3460951053E+001 +9.3904190660E-001 -7.3817745317E+001 +1.6828237107E-001 -1.2372639624E+001
26003500000.000 +1.4716710313E-001 -1.6083161807E+001 +9.3151782986E-001 -7.4871772318E+001 +9.3506430438E-001 -7.3993098359E+001 +1.6925439557E-001 -1.3345078111E+001
26203450000.000 +1.4646902982E-001 -1.6799530957E+001 +9.2746625617E-001 -7.5066851099E+001 +9.3345466668E-001 -7.4361328247E+001 +1.6943840994E-001 -1.3940542067E+001
26403400000.000 +1.4873717902E-001 -1.6972736124E+001 +9.4063018292E-001 -7.5749292798E+001 +9.2966393935E-001 -7.4593575316E+001 +1.7222996088E-001 -1.3897740617E+001
26603350000.000 +1.5007892920E-001 -1.7153186378E+001 +9.2650297671E-001 -7.5880042617E+001 +9.4088323752E-001 -7.6715264906E+001 +1.7271672955E-001 -1.4716564709E+001
26803300000.000 +1.4861175114E-001 -1.7895583774E+001 +9.3843120646E-001 -7.6398921811E+001 +9.2669470772E-001 -7.6493993698E+001 +1.7312069692E-001 -1.5528621331E+001
27003250000.000 +1.4974270469E-001 -1.8403425072E+001 +9.3756411381E-001 -7.7274245382E+001 +9.3808430163E-001 -7.7494013265E+001 +1.7495478494E-001 -1.5821755854E+001
27203200000.000 +1.5000507977E-001 -1.7785823286E+001 +9.4527731835E-001 -7.8210656158E+001 +9.1004819211E-001 -7.8975354019E+001 +1.7268695306E-001 -1.6440139899E+001
27403150000.000 +1.5067583516E-001 -1.9251580506E+001 +9.3877454508E-001 -7.8423451590E+001 +9.0695888300E-001 -7.9255067534E+001 +1.7468445614E-001 -1.7569544711E+001
27603100000.000 +1.5074216678E-001 -1.8765157350E+001 +9.4877070155E-001 -7.9382316187E+001 +9.0926186233E-001 -7.9644695345E+001 +1.7338251810E-001 -1.7164562441E+001
27803050000.000 +1.5279469336E-001 -1.8745571999E+001 +9.4557012935E-001 -8.0340841893E+001 +9.0315764577E-001 -8.0493406828E+001 +1.7348298995E-001 -1.6987582957E+001
28003000000.000 +1.5082596217E-001 -1.8964884137E+001 +9.4916131760E-001 -8.0679380583E+001 +8.9456197160E-001 -8.0651000797E+001 +1.7367913910E-001 -1.7206228075E+001
28202950000.000 +1.5436246050E-001 -2.0734823705E+001 +9.4656742153E-001 -8.1410144028E+001 +9.0304525610E-001 -8.0685975983E+001 +1.7685794693E-001 -1.7627827232E+001
28402900000.000 +1.5360989350E-001 -2.2124769945E+001 +9.3077159577E-001 -8.1726644259E+001 +9.3479138512E-001 -8.1915336934E+001 +1.7876709936E-001 -1.9125830777E+001
28602850000.000 +1.5587190307E-001 -2.3436410716E+001 +9.2211382961E-001 -8.1956448276E+001 +9.1036849521E-001 -8.2283994862E+001 +1.8050283117E-001 -2.0249024081E+001
28802800000.000 +1.5401379402E-001 -2.3740134567E+001 +9.2572447762E-001 -8.2425079126E+001 +9.2779796898E-001 -8.1789964481E+001 +1.8097840310E-001 -2.0937360618E+001
29002750000.000 +1.5689792451E-001 -2.3960297722E+001 +9.3105111930E-001 -8.2672790681E+001 +9.2956137303E-001 -8.3887165385E+001 +1.8243301319E-001 -2.1653429873E+001
29202700000.000 +1.5778999980E-001 -2.4570465230E+001 +9.2362104523E-001 -8.2907868943E+001 +9.2595798956E-001 -8.4262192568E+001 +1.8382770861E-001 -2.2544958600E+001
29402650000.000 +1.5760748043E-001 -2.5248635022E+001 +9.2925169059E-001 -8.3148890457E+001 +9.2985037656E-001 -8.4468593828E+001 +1.8566988424E-001 -2.3056458057E+001
29602600000.000 +1.5969864507E-001 -2.5510133617E+001 +9.3143396879E-001 -8.3942807123E+001 +9.3191341485E-001 -8.5357214246E+001 +1.8721027433E-001 -2.3895689241E+001
29802550000.000 +1.5739234819E-001 -2.7067986949E+001 +9.2904040893E-001 -8.4001231798E+001 +9.1466795341E-001 -8.6212805939E+001 +1.8752645694E-001 -2.5356323079E+001
30002500000.000 +1.5813365316E-001 -2.6559415653E+001 +9.3739935035E-001 -8.5005370863E+001 +9.1977501242E-001 -8.5318902952E+001 +1.8732020403E-001 -2.4625478847E+001
30202450000.000 +1.6148223279E-001 -2.7063621589E+001 +9.2625731031E-001 -8.6266406998E+001 +9.3696982159E-001 -8.6939278179E+001 +1.8866095932E-001 -2.5455985588E+001
30402400000.000 +1.6006099331E-001 -2.7249694642E+001 +9.3847849623E-001 -8.7069757909E+001 +8.9623227340E-001 -8.7139407451E+001 +1.8652222319E-001 -2.5826240272E+001
30602350000.000 +1.6367400118E-001 -2.9538782865E+001 +9.3020133937E-001 -8.8076694167E+001 +9.0705743765E-001 -8.6103813309E+001 +1.9055955176E-001 -2.6210054010E+001
30802300000.000 +1.6430566580E-001 -2.9030419663E+001 +9.3525856376E-001 -8.8709334108E+001 +8.9991256602E-001 -8.7798715934E+001 +1.8927004888E-001 -2.6002166112E+001
31002250000.000 +1.6555850366E-001 -3.1565031145E+001 +9.1097521071E-001 -8.9436223423E+001 +9.0358724856E-001 -8.7833783939E+001 +1.9144255382E-001 -2.8049721026E+001
31202200000.000 +1.6476904904E-001 -3.0903688208E+001 +9.3075607533E-001 -8.9648579903E+001 +9.0011712392E-001 -8.9014366907E+001 +1.9080695876E-001 -2.7783275827E+001
31402150000.000 +1.6588313158E-001 -3.1955510490E+001 +9.1642555475E-001 -9.0941214479E+001 +9.1869367838E-001 -8.9589139566E+001 +1.9318183835E-001 -2.9168344505E+001
31602100000.000 +1.6522157036E-001 -3.2539492591E+001 +9.2402101021E-001 -9.0545682230E+001 +8.8692475101E-001 -9.1253182937E+001 +1.9187241707E-001 -3.0163775164E+001
31802050000.000 +1.6258829829E-001 -3.5840487872E+001 +9.0299363573E-001 -9.1473594570E+001 +9.1200957329E-001 -8.9260447816E+001 +1.9377435824E-001 -3.1980397186E+001
32002000000.000 +1.6382280809E-001 -3.4069389117E+001 +9.2433892433E-001 -9.1308476217E+001 +9.1172711827E-001 -9.1845226952E+001 +1.9311568174E-001 -3.1885282592E+001
32201950000.000 +1.6399403642E-001 -3.4561630798E+001 +9.1186964368E-001 -9.2010218124E+001 +9.1383034011E-001 -9.1717169753E+001 +1.9350480707E-001 -3.2815110459E+001
32401900000.000 +1.6105311122E-001 -3.5017465289E+001 +9.3518316356E-001 -9.1566258162E+001 +9.0518348283E-001 -9.2764187144E+001 +1.9307835497E-001 -3.3690701583E+001
32601850000.000 +1.6601906481E-001 -3.5460764011E+001 +9.1882604734E-001 -9.3160263246E+001 +9.1923037338E-001 -9.2896126960E+001 +1.9525436496E-001 -3.4107368467E+001
32801800000.000 +1.6664362510E-001 -3.6348599820E+001 +9.2293195060E-001 -9.2982634195E+001 +9.1640443944E-001 -9.4529263727E+001 +1.9452342760E-001 -3.5096777791E+001
33001750000.000 +1.6720582822E-001 -3.6634519998E+001 +9.2618893189E-001 -9.3826118820E+001 +9.1682570286E-001 -9.4444440849E+001 +1.9565415176E-001 -3.5586294402E+001
33201700000.000 +1.6701180961E-001 -3.7957558921E+001 +9.2915076550E-001 -9.3942210312E+001 +9.1907562909E-001 -9.4880670351E+001 +1.9598824002E-001 -3.6477503674E+001
33401650000.000 +1.6672856752E-001 -3.8946752066E+001 +9.2606996331E-001 -9.4465973956E+001 +9.1366374861E-001 -9.5406454212E+001 +1.9531235771E-001 -3.7183435066E+001
33601600000.000 +1.6561031159E-001 -3.9445023576E+001 +9.2681864076E-001 -9.5400335901E+001 +9.0782625183E-001 -9.5629744239E+001 +1.9382996620E-001 -3.7564821274E+001
33801550000.000 +1.6671933659E-001 -3.9959325585E+001 +9.2594197447E-001 -9.6330732560E+001 +9.1027152307E-001 -9.6199636084E+001 +1.9511608692E-001 -3.7742332071E+001
34001500000.000 +1.6607480088E-001 -4.1244224000E+001 +9.2001970551E-001 -9.6587991682E+001 +8.9608399234E-001 -9.6600040195E+001 +1.9488689289E-001 -3.8930688443E+001
34201450000.000 +1.6374958233E-001 -4.1637048942E+001 +9.2538468225E-001 -9.6799268955E+001 +8.9706743936E-001 -9.7258542226E+001 +1.9556271709E-001 -3.9758505459E+001
34401400000.000 +1.6617033103E-001 -4.2625155145E+001 +9.1988401691E-001 -9.7865716848E+001 +8.9912524547E-001 -9.7779327139E+001 +1.9688680874E-001 -4.0410466332E+001
34601350000.000 +1.6829652743E-001 -4.2668131834E+001 +9.2046643345E-001 -9.8835667365E+001 +8.9841199899E-001 -9.9146923669E+001 +1.9785729807E-001 -4.0901213425E+001
34801300000.000 +1.6630834200E-001 -4.3412811339E+001 +9.2182306829E-001 -9.9136898242E+001 +8.7758178854E-001 -9.8855841841E+001 +1.9789635169E-001 -4.1701093154E+001
35001250000.000 +1.6987812230E-001 -4.5278308111E+001 +9.1767280430E-001 -1.0026370031E+002 +8.8606829842E-001 -9.8701480929E+001 +2.0055704932E-001 -4.2229831048E+001
35201200000.000 +1.6801397166E-001 -4.5556682903E+001 +9.1292535258E-001 -1.0038855070E+002 +8.8418272096E-001 -1.0072772725E+002 +2.0014024817E-001 -4.3920765966E+001
35401150000.000 +1.6887679091E-001 -4.6039079854E+001 +9.1298616151E-001 -1.0127069141E+002 +8.9125062109E-001 -1.0067517428E+002 +2.0086048993E-001 -4.4658295711E+001
35601100000.000 +1.6805655794E-001 -4.7097691330E+001 +9.1533364002E-001 -1.0160510893E+002 +8.9182878173E-001 -1.0098008595E+002 +1.9971657746E-001 -4.5738289069E+001
35801050000.000 +1.7180689851E-001 -4.8158879086E+001 +9.0499073438E-001 -1.0258637521E+002 +8.8823427972E-001 -1.0217274846E+002 +2.0080933523E-001 -4.7026142039E+001
36001000000.000 +1.6701700029E-001 -4.9095890054E+001 +9.1158519463E-001 -1.0221354591E+002 +8.8423905022E-001 -1.0319321142E+002 +1.9874014996E-001 -4.8660413021E+001
36200950000.000 +1.6760817728E-001 -5.0488477764E+001 +9.0863742941E-001 -1.0368158954E+002 +9.0035028973E-001 -1.0217889164E+002 +1.9797941613E-001 -4.9359140768E+001
36400900000.000 +1.6428232954E-001 -5.0419883152E+001 +9.0994670335E-001 -1.0293522875E+002 +9.0639753304E-001 -1.0386455332E+002 +1.9529815880E-001 -5.0976626355E+001
36600850000.000 +1.6148155211E-001 -5.2423056864E+001 +9.0569049091E-001 -1.0360803774E+002 +8.8634401967E-001 -1.0337566952E+002 +1.9277994324E-001 -5.2647465056E+001
36800800000.000 +1.5889792321E-001 -5.1778241613E+001 +9.2219875151E-001 -1.0335984855E+002 +9.0864360210E-001 -1.0427089213E+002 +1.9007134502E-001 -5.2796938410E+001
37000750000.000 +1.5726462080E-001 -5.1994508220E+001 +9.1623573590E-001 -1.0419106725E+002 +9.0814812010E-001 -1.0438720214E+002 +1.8835351937E-001 -5.3027378500E+001
37200700000.000 +1.5056856008E-001 -5.1924284265E+001 +9.2581226342E-001 -1.0370217311E+002 +9.0161415813E-001 -1.0477471138E+002 +1.8601337515E-001 -5.3879517849E+001
37400650000.000 +1.5359342557E-001 -5.1758738913E+001 +9.2777119072E-001 -1.0528267990E+002 +8.9921165321E-001 -1.0493019935E+002 +1.8756348736E-001 -5.3883222515E+001
37600600000.000 +1.5274394252E-001 -5.2124363842E+001 +9.3398544468E-001 -1.0591610536E+002 +9.0042572409E-001 -1.0624796033E+002 +1.8490530103E-001 -5.5014755726E+001
37800550000.000 +1.5269173083E-001 -5.1843747907E+001 +9.3223403055E-001 -1.0704711530E+002 +8.8595171785E-001 -1.0611176087E+002 +1.8339380994E-001 -5.4681908123E+001
38000500000.000 +1.5390700070E-001 -5.2666998599E+001 +9.3251053298E-001 -1.0766861588E+002 +8.9721236767E-001 -1.0559603511E+002 +1.8431371144E-001 -5.4687270478E+001
38200450000.000 +1.5692441668E-001 -5.3796475155E+001 +9.2232397933E-001 -1.0915064692E+002 +8.9508235404E-001 -1.0739806647E+002 +1.8368809661E-001 -5.5988525958E+001
38400400000.000 +1.5270555367E-001 -5.6012059664E+001 +9.1390592216E-001 -1.0902620294E+002 +8.7581888798E-001 -1.0722771902E+002 +1.8157458657E-001 -5.7450251224E+001
38600350000.000 +1.5250114004E-001 -5.4899673278E+001 +9.1748656127E-001 -1.0987267714E+002 +8.9788832029E-001 -1.0822747639E+002 +1.8056711350E-001 -5.8157140394E+001
38800300000.000 +1.4996168633E-001 -5.7608083892E+001 +8.9690873299E-001 -1.1026307109E+002 +8.8488254113E-001 -1.0852454699E+002 +1.7863414182E-001 -6.0800621742E+001
39000250000.000 +1.5026316247E-001 -5.6895606757E+001 +9.0068040556E-001 -1.1066458616E+002 +8.8197759737E-001 -1.0999752740E+002 +1.7632741937E-001 -6.1528023781E+001
39200200000.000 +1.5507970055E-001 -5.7993629392E+001 +8.9118441499E-001 -1.1189022152E+002 +8.7095950509E-001 -1.1002846616E+002 +1.7562647718E-001 -6.2335044738E+001
39400150000.000 +1.4995111517E-001 -5.5876819257E+001 +8.9412011168E-001 -1.1108963738E+002 +8.9059341169E-001 -1.1141904789E+002 +1.6931535543E-001 -6.2931160361E+001
39600100000.000 +1.4704010661E-001 -5.8133982190E+001 +8.8947151355E-001 -1.1125038086E+002 +8.7562758693E-001 -1.1094228967E+002 +1.6548669487E-001 -6.4564538558E+001
39800050000.000 +1.5061800178E-001 -5.3879685383E+001 +9.1318406123E-001 -1.1131358534E+002 +9.0672779795E-001 -1.1210053664E+002 +1.6327231754E-001 -6.2198853948E+001
40000000000.000 +1.5524910637E-001 -5.4986423452E+001 +9.1577595246E-001 -1.1275847875E+002 +8.9167076957E-001 -1.1367013226E+002 +1.6366459293E-001 -6.2215551922E+001
