# Supplementary material for: Conductivity and radio frequency performance data for silver nanoparticle inks deposited via aerosol jet deposition and processed under varying conditions
Source: Data Brief. 2020 Sep 24;33:106331. doi: 10.1016/j.dib.2020.106331 (PMC7560714; doi:10.1016/j.dib.2020.106331)
Supplement: Supplementary file 3 [file mmc3.zip › Sintering Study/ANP Ink/RF Data/ANP_12_02.S2P]

!  2-Port S-parameters saved by WinCal
! VAR MeasName=S-Parameters (CALIBRATED_DATA) read from VNA (E8364B)
! VAR MeasDate=11/27/2017 4:00:09 PM
! VAR NAME=AFRL171016_14_02
! VAR FILENAME=AFRL171016_14_02.S2P
! VAR DATE=11/27/2017 4:00:09 PM
! VAR PHYS_PORTS=1,2
! VAR ObjTypeName=DATASET
! VAR IndexType=Frequency
!
# Hz S MA R 50
10000000.000 +3.2828715384E-002 +1.5723694794E+000 +9.6529485138E-001 -2.4760543160E-001 +9.6462769240E-001 -6.4185818145E-002 +3.3857473119E-002 +4.3525812463E+000
209950000.000 +3.2924871124E-002 +1.4770813099E+000 +9.6551599439E-001 -6.7448486706E-001 +9.6616962936E-001 -6.8592278432E-001 +3.3056532003E-002 +2.3404581650E+000
409900000.000 +3.3023829721E-002 +4.1227112649E+000 +9.6518804758E-001 -1.2995920005E+000 +9.6584649130E-001 -1.2945952798E+000 +3.3228971511E-002 +3.8971913808E+000
609850000.000 +3.3108966342E-002 +5.0944106227E+000 +9.6477608492E-001 -1.9512832681E+000 +9.6550442714E-001 -2.0046212392E+000 +3.3316386495E-002 +5.0174237329E+000
809800000.000 +3.3266169873E-002 +8.3323689601E+000 +9.6409811948E-001 -2.5399995978E+000 +9.6453350010E-001 -2.5919042236E+000 +3.3505439786E-002 +8.2650844525E+000
1009750000.000 +3.3141993346E-002 +9.8749244416E+000 +9.6358303255E-001 -3.2112618864E+000 +9.6352005666E-001 -3.1852846536E+000 +3.3237983825E-002 +9.7608331437E+000
1209700000.000 +3.4091371412E-002 +1.2132270060E+001 +9.6327793081E-001 -3.7453738984E+000 +9.6334901404E-001 -3.7595133070E+000 +3.4224151089E-002 +1.2565115561E+001
1409650000.000 +3.4839030525E-002 +1.3394743806E+001 +9.6291410480E-001 -4.3634239559E+000 +9.6310189612E-001 -4.4241720551E+000 +3.4999714165E-002 +1.3613330125E+001
1609600000.000 +3.5457913203E-002 +1.3982796732E+001 +9.6263437177E-001 -4.9990605467E+000 +9.6292003894E-001 -4.9905660676E+000 +3.5432638814E-002 +1.4330928653E+001
1809550000.000 +3.5328291931E-002 +1.4962658584E+001 +9.6174170610E-001 -5.6391916852E+000 +9.6172015226E-001 -5.5916564550E+000 +3.5591261569E-002 +1.5627746730E+001
2009500000.000 +3.5181826349E-002 +1.8082411025E+001 +9.6038123385E-001 -6.2000880050E+000 +9.6059944123E-001 -6.2384017892E+000 +3.5213174573E-002 +1.7619735495E+001
2209450000.000 +3.6596308673E-002 +2.0633026558E+001 +9.5944462630E-001 -6.7193445067E+000 +9.5994266558E-001 -6.8018263413E+000 +3.6144472231E-002 +2.0741981078E+001
2409400000.000 +3.8018687728E-002 +2.1447087258E+001 +9.5988165248E-001 -7.3120517896E+000 +9.5981445989E-001 -7.2917797129E+000 +3.7345941713E-002 +2.1820476367E+001
2609350000.000 +3.9225385147E-002 +2.3065466931E+001 +9.5936345197E-001 -7.8835475589E+000 +9.5990669971E-001 -7.8925184097E+000 +3.8713600169E-002 +2.3461292024E+001
2809300000.000 +4.0106500422E-002 +2.3957696263E+001 +9.5888690128E-001 -8.4836932247E+000 +9.5943527752E-001 -8.5146544494E+000 +3.9655601106E-002 +2.4151354654E+001
3009250000.000 +4.1000132797E-002 +2.4181808377E+001 +9.5809488393E-001 -9.0899715168E+000 +9.5802172217E-001 -9.0533669500E+000 +3.9952670296E-002 +2.4783273681E+001
3209200000.000 +4.2124538990E-002 +2.5994708692E+001 +9.5734793898E-001 -9.6211457808E+000 +9.5729367809E-001 -9.6378969399E+000 +4.0866482128E-002 +2.6778524906E+001
3409150000.000 +4.3165758689E-002 +2.6724914625E+001 +9.5658525435E-001 -1.0140036396E+001 +9.5705369162E-001 -1.0212449136E+001 +4.2172196028E-002 +2.8139188972E+001
3609100000.000 +4.4465495675E-002 +2.7085686371E+001 +9.5613597705E-001 -1.0726850549E+001 +9.5652244744E-001 -1.0805397374E+001 +4.2879080896E-002 +2.8961701160E+001
3809050000.000 +4.5603486760E-002 +2.8108443842E+001 +9.5634143521E-001 -1.1377518067E+001 +9.5656445066E-001 -1.1316567960E+001 +4.4333078133E-002 +2.9763472104E+001
4009000000.000 +4.7274068904E-002 +2.8460394073E+001 +9.5555957963E-001 -1.1872349535E+001 +9.5608804466E-001 -1.1946285179E+001 +4.5774071491E-002 +3.0269703666E+001
4208950000.000 +4.8336483980E-002 +2.8686791100E+001 +9.5564030891E-001 -1.2503716813E+001 +9.5613159813E-001 -1.2502198450E+001 +4.6438461184E-002 +3.0651917095E+001
4408900000.000 +4.9585465912E-002 +2.8909218155E+001 +9.5475917977E-001 -1.3047847170E+001 +9.5568814010E-001 -1.3053891887E+001 +4.7867203479E-002 +3.1488643907E+001
4608850000.000 +5.0932117510E-002 +2.9531754397E+001 +9.5491895270E-001 -1.3616386478E+001 +9.5555971962E-001 -1.3637080025E+001 +4.9014042385E-002 +3.2176872583E+001
4808800000.000 +5.2351914867E-002 +2.9653814181E+001 +9.5417404684E-001 -1.4185424408E+001 +9.5498397803E-001 -1.4216823569E+001 +5.0282214319E-002 +3.2765184919E+001
5008750000.000 +5.3869689099E-002 +2.9818326691E+001 +9.5467299845E-001 -1.4710438298E+001 +9.5602612746E-001 -1.4773309021E+001 +5.1866959503E-002 +3.2980148415E+001
5208700000.000 +5.5055023477E-002 +3.0384637744E+001 +9.5396630748E-001 -1.5336017137E+001 +9.5439639011E-001 -1.5401494162E+001 +5.3172517220E-002 +3.3450043483E+001
5408650000.000 +5.6619714415E-002 +2.9936478326E+001 +9.5431442894E-001 -1.5906717787E+001 +9.5452994555E-001 -1.5904463413E+001 +5.4504960372E-002 +3.3452864636E+001
5608600000.000 +5.8236601865E-002 +2.9873832744E+001 +9.5437167401E-001 -1.6495850315E+001 +9.5549705380E-001 -1.6512389894E+001 +5.6014200044E-002 +3.3413746415E+001
5808550000.000 +5.9633050712E-002 +2.9757199275E+001 +9.5416831742E-001 -1.7074941590E+001 +9.5445356123E-001 -1.7078946106E+001 +5.7317587218E-002 +3.3343830204E+001
6008500000.000 +6.0729414325E-002 +2.9348035817E+001 +9.5394270846E-001 -1.7634902932E+001 +9.5405515695E-001 -1.7609267567E+001 +5.8247118985E-002 +3.3362293827E+001
6208450000.000 +6.2447636447E-002 +2.9254364381E+001 +9.5346767939E-001 -1.8187673550E+001 +9.5399627233E-001 -1.8189167306E+001 +5.9433405313E-002 +3.3435457780E+001
6408400000.000 +6.3642225947E-002 +2.9000133800E+001 +9.5343049876E-001 -1.8806487890E+001 +9.5439580100E-001 -1.8832172310E+001 +6.0757523081E-002 +3.3201067079E+001
6608350000.000 +6.4894905985E-002 +2.8664806012E+001 +9.5216710695E-001 -1.9352232389E+001 +9.5291883403E-001 -1.9356517998E+001 +6.1639620107E-002 +3.3103324368E+001
6808300000.000 +6.6583022935E-002 +2.8330681026E+001 +9.5339335174E-001 -1.9885637559E+001 +9.5407722316E-001 -1.9848597144E+001 +6.3225014569E-002 +3.3128082047E+001
7008250000.000 +6.7735885812E-002 +2.8254618778E+001 +9.5235830035E-001 -2.0529972078E+001 +9.5310052987E-001 -2.0600555596E+001 +6.4302812968E-002 +3.2922875988E+001
7208200000.000 +6.8857919035E-002 +2.7839442813E+001 +9.5149362892E-001 -2.1073679749E+001 +9.5194282155E-001 -2.1070308896E+001 +6.5136105272E-002 +3.2645049969E+001
7408150000.000 +7.0287383996E-002 +2.7312951703E+001 +9.5164407407E-001 -2.1711257728E+001 +9.5290648311E-001 -2.1720587473E+001 +6.6374161412E-002 +3.2534109303E+001
7608100000.000 +7.1698038802E-002 +2.6984566929E+001 +9.5149995862E-001 -2.2190564514E+001 +9.5026978563E-001 -2.2236210355E+001 +6.7643174171E-002 +3.2659954818E+001
7808050000.000 +7.2564214528E-002 +2.6479244162E+001 +9.5057336210E-001 -2.2767317329E+001 +9.4949919132E-001 -2.2819758741E+001 +6.8368099867E-002 +3.2166021764E+001
8008000000.000 +7.4309238664E-002 +2.5925002472E+001 +9.4971486230E-001 -2.3283075597E+001 +9.4962409792E-001 -2.3357950934E+001 +6.9387597720E-002 +3.2276771150E+001
8207950000.000 +7.4954159685E-002 +2.5948793393E+001 +9.5009416483E-001 -2.4087289663E+001 +9.5117684984E-001 -2.4107504430E+001 +7.0471406195E-002 +3.2239279566E+001
8407900000.000 +7.6780432629E-002 +2.5529697803E+001 +9.4774513598E-001 -2.4523440205E+001 +9.4770282424E-001 -2.4513481606E+001 +7.1939105836E-002 +3.2156142190E+001
8607850000.000 +7.8271301819E-002 +2.5137517656E+001 +9.4974429133E-001 -2.4988998911E+001 +9.5193118270E-001 -2.4925207699E+001 +7.3380891961E-002 +3.2452430852E+001
8807800000.000 +8.0429550414E-002 +2.4839131573E+001 +9.4838209959E-001 -2.5661376713E+001 +9.4946181925E-001 -2.5759560072E+001 +7.5420411686E-002 +3.2110902824E+001
9007750000.000 +8.1153187567E-002 +2.4109482103E+001 +9.4742219349E-001 -2.6187714830E+001 +9.4760177690E-001 -2.6163659821E+001 +7.6100025191E-002 +3.1243958426E+001
9207700000.000 +8.2466257948E-002 +2.3567501252E+001 +9.4790008400E-001 -2.6753251821E+001 +9.5049556216E-001 -2.6817525433E+001 +7.7375218341E-002 +3.0822250734E+001
9407650000.000 +8.4176778750E-002 +2.3185175371E+001 +9.4752757747E-001 -2.7313991753E+001 +9.4958338377E-001 -2.7449352523E+001 +7.8670469654E-002 +3.0740351318E+001
9607600000.000 +8.5541689605E-002 +2.2636728261E+001 +9.4593448905E-001 -2.7889417806E+001 +9.4791733352E-001 -2.8031692427E+001 +7.9808341769E-002 +3.0358737625E+001
9807550000.000 +8.6603127886E-002 +2.1579406731E+001 +9.4647514465E-001 -2.8431318589E+001 +9.4719961049E-001 -2.8492330069E+001 +8.0642945179E-002 +2.9914423116E+001
10007500000.000 +8.7425958976E-002 +2.0630716516E+001 +9.4769677879E-001 -2.9119704040E+001 +9.4906905202E-001 -2.9223669154E+001 +8.1710448524E-002 +2.9230498568E+001
10207450000.000 +8.8499697280E-002 +2.0601766621E+001 +9.4521491428E-001 -2.9608481133E+001 +9.4323800770E-001 -2.9629102500E+001 +8.2465308007E-002 +2.9227151079E+001
10407400000.000 +8.9690695569E-002 +1.9845380132E+001 +9.4703574681E-001 -3.0085918147E+001 +9.4636802740E-001 -2.9857199491E+001 +8.3659075603E-002 +2.9216632873E+001
10607350000.000 +9.0585091643E-002 +1.9576363230E+001 +9.4530849361E-001 -3.0840839514E+001 +9.4679268133E-001 -3.0867892383E+001 +8.4387965822E-002 +2.8722862198E+001
10807300000.000 +9.1962635475E-002 +1.9015547977E+001 +9.4544865927E-001 -3.1238753119E+001 +9.4059354187E-001 -3.1150466522E+001 +8.5417548656E-002 +2.8531867117E+001
11007250000.000 +9.3206743178E-002 +1.8073655748E+001 +9.4497850883E-001 -3.1789519328E+001 +9.4670815471E-001 -3.1646963352E+001 +8.6772728828E-002 +2.8131989178E+001
11207200000.000 +9.5116421126E-002 +1.7560586416E+001 +9.4609820017E-001 -3.2272160297E+001 +9.4486467089E-001 -3.2182456769E+001 +8.8263808932E-002 +2.8075570339E+001
11407150000.000 +9.5624854817E-002 +1.7242922358E+001 +9.4169599136E-001 -3.3022521766E+001 +9.4413644155E-001 -3.2980568004E+001 +8.9298837278E-002 +2.7395021820E+001
11607100000.000 +9.5965895959E-002 +1.5917740367E+001 +9.4291544373E-001 -3.3105046380E+001 +9.4076204293E-001 -3.3254602163E+001 +9.0339953265E-002 +2.6698449285E+001
11807050000.000 +9.7249406848E-002 +1.5604608343E+001 +9.4538983003E-001 -3.4093921794E+001 +9.5042617030E-001 -3.4173496846E+001 +9.1457395979E-002 +2.5347781334E+001
12007000000.000 +9.8590585862E-002 +1.5041906476E+001 +9.4057523063E-001 -3.4266973095E+001 +9.3761663524E-001 -3.4674965455E+001 +9.1671251117E-002 +2.4926843126E+001
12206950000.000 +9.9559598590E-002 +1.4582173655E+001 +9.4315973138E-001 -3.4986992213E+001 +9.4828856850E-001 -3.4852756708E+001 +9.2628454839E-002 +2.5374678077E+001
12406900000.000 +1.0132893509E-001 +1.3970228684E+001 +9.4314103841E-001 -3.5399250504E+001 +9.4570181052E-001 -3.5961256191E+001 +9.4618193612E-002 +2.4785256679E+001
12606850000.000 +1.0057571070E-001 +1.4148569370E+001 +9.4510326488E-001 -3.6140674855E+001 +9.4550147162E-001 -3.6315040088E+001 +9.4796922841E-002 +2.4701918433E+001
12806800000.000 +1.0296028398E-001 +1.4376158152E+001 +9.4186578745E-001 -3.6383003220E+001 +9.4393929692E-001 -3.6929869706E+001 +9.5923774351E-002 +2.4231870375E+001
13006750000.000 +1.0638528668E-001 +1.2904184083E+001 +9.4748718057E-001 -3.7366169403E+001 +9.5073873722E-001 -3.7523915148E+001 +9.6521067760E-002 +2.3741337627E+001
13206700000.000 +1.0640026075E-001 +1.2466613074E+001 +9.4379212008E-001 -3.7986622416E+001 +9.4521509438E-001 -3.8496918251E+001 +9.6937240166E-002 +2.4254930545E+001
13406650000.000 +1.0712336506E-001 +1.0824033559E+001 +9.4779263381E-001 -3.8545495888E+001 +9.4394371141E-001 -3.8318327221E+001 +9.8586408013E-002 +2.3917161866E+001
13606600000.000 +1.0778420150E-001 +9.8441185258E+000 +9.4540005400E-001 -3.9111353563E+001 +9.4869810278E-001 -3.9020735214E+001 +9.9697553426E-002 +2.3679518969E+001
13806550000.000 +1.0927863433E-001 +9.9509373851E+000 +9.4378837160E-001 -3.9836904601E+001 +9.4111288041E-001 -3.9684454827E+001 +1.0139563246E-001 +2.4003411938E+001
14006500000.000 +1.0980267552E-001 +8.4074487931E+000 +9.4202560806E-001 -4.0240055449E+001 +9.4405333390E-001 -3.9834371525E+001 +1.0285728580E-001 +2.2125546088E+001
14206450000.000 +1.1021832566E-001 +7.7311694058E+000 +9.4523528053E-001 -4.0816849656E+001 +9.4611522696E-001 -4.0500980427E+001 +1.0306056776E-001 +2.1477174976E+001
14406400000.000 +1.1173537367E-001 +7.2618962472E+000 +9.4547446058E-001 -4.1392302288E+001 +9.4209096230E-001 -4.0685112169E+001 +1.0360842949E-001 +2.1278248091E+001
14606350000.000 +1.1139345145E-001 +6.7094044076E+000 +9.3928329925E-001 -4.1694718338E+001 +9.4292021734E-001 -4.1293108053E+001 +1.0352720278E-001 +2.0617927008E+001
14806300000.000 +1.1284452068E-001 +6.4159557798E+000 +9.4597316807E-001 -4.2033278345E+001 +9.4423361568E-001 -4.1966398301E+001 +1.0487307741E-001 +2.0679591217E+001
15006250000.000 +1.1416667144E-001 +6.0390863297E+000 +9.4093142254E-001 -4.2788169213E+001 +9.4650778715E-001 -4.2927165718E+001 +1.0600216508E-001 +2.0120323546E+001
15206200000.000 +1.1357868754E-001 +5.5642810968E+000 +9.4568457121E-001 -4.2850726245E+001 +9.4079673997E-001 -4.2754517840E+001 +1.0557758318E-001 +2.0124864077E+001
15406150000.000 +1.1694960790E-001 +4.2941793779E+000 +9.4773926911E-001 -4.3900571324E+001 +9.5601112561E-001 -4.3764259856E+001 +1.0885219160E-001 +1.9308039774E+001
15606100000.000 +1.1691475502E-001 +3.4055432797E+000 +9.4616506101E-001 -4.4237264711E+001 +9.4354852526E-001 -4.5014751884E+001 +1.0940187866E-001 +1.8633442968E+001
15806050000.000 +1.1633862990E-001 +2.9321487306E+000 +9.4761135048E-001 -4.5245049185E+001 +9.5169030593E-001 -4.5068720920E+001 +1.1011012397E-001 +1.8268444370E+001
16006000000.000 +1.1753992474E-001 +2.0361352633E+000 +9.5065668837E-001 -4.5414431000E+001 +9.4812493438E-001 -4.6120443577E+001 +1.1149118568E-001 +1.7850899301E+001
16205950000.000 +1.1726189168E-001 +2.2749695422E+000 +9.5116543836E-001 -4.6355352865E+001 +9.4424786334E-001 -4.6700589996E+001 +1.1172674151E-001 +1.7794083224E+001
16405900000.000 +1.1975269750E-001 +6.2228847277E-001 +9.4499673375E-001 -4.6230167944E+001 +9.3921474467E-001 -4.7953414484E+001 +1.1402835044E-001 +1.6178863277E+001
16605850000.000 +1.1879930040E-001 +8.9566487169E-001 +9.5217243601E-001 -4.7459387094E+001 +9.4894904758E-001 -4.7610226705E+001 +1.1378069049E-001 +1.6819594319E+001
16805800000.000 +1.2086180043E-001 +1.6694120793E+000 +9.4081864854E-001 -4.8131127464E+001 +9.4883279379E-001 -4.9048986702E+001 +1.1496965510E-001 +1.7221581778E+001
17005750000.000 +1.2088249321E-001 +6.6005372376E-001 +9.4897659953E-001 -4.8902641608E+001 +9.3847417619E-001 -4.8626558709E+001 +1.1601569201E-001 +1.6583845019E+001
17205700000.000 +1.2203618113E-001 -2.4353900757E-001 +9.4266117478E-001 -4.9213663153E+001 +9.4773106235E-001 -4.9664381098E+001 +1.1755272457E-001 +1.6027444257E+001
17405650000.000 +1.2201042295E-001 -7.3645757655E-001 +9.4886255612E-001 -4.9940981210E+001 +9.4079847017E-001 -5.0046835785E+001 +1.1800738201E-001 +1.5581267945E+001
17605600000.000 +1.2298028570E-001 -1.2441822599E+000 +9.3806982411E-001 -5.0479828806E+001 +9.4369440275E-001 -5.0312678876E+001 +1.1912986893E-001 +1.4750839470E+001
17805550000.000 +1.2421337707E-001 -2.1016389339E+000 +9.4843602654E-001 -5.0969349121E+001 +9.4443815281E-001 -5.0525027813E+001 +1.1990819745E-001 +1.4385825518E+001
18005500000.000 +1.2494901892E-001 -2.2011805625E+000 +9.3955871808E-001 -5.1689064683E+001 +9.5113042367E-001 -5.1715927915E+001 +1.2012950244E-001 +1.4284479101E+001
18205450000.000 +1.2564217612E-001 -3.0644047610E+000 +9.4036818787E-001 -5.1830419921E+001 +9.4803433955E-001 -5.1915233415E+001 +1.2141155459E-001 +1.3237192427E+001
18405400000.000 +1.2581809828E-001 -3.7673328555E+000 +9.4293537622E-001 -5.2760988611E+001 +9.5889673721E-001 -5.2157945318E+001 +1.2194338019E-001 +1.2671660438E+001
18605350000.000 +1.2641128175E-001 -3.6774339512E+000 +9.4440257938E-001 -5.3547514517E+001 +9.5672230686E-001 -5.3658662928E+001 +1.2278951136E-001 +1.2345516621E+001
18805300000.000 +1.2786144312E-001 -4.7777405631E+000 +9.4533485588E-001 -5.3588716626E+001 +9.3764536153E-001 -5.3811044956E+001 +1.2411443043E-001 +1.1423451212E+001
19005250000.000 +1.2952292414E-001 -5.3180803548E+000 +9.4978006945E-001 -5.4073545650E+001 +9.5687820624E-001 -5.4087409466E+001 +1.2590211277E-001 +1.1300628074E+001
19205200000.000 +1.2908822523E-001 -6.1211849666E+000 +9.5419660739E-001 -5.4572130400E+001 +9.4759469249E-001 -5.5952851698E+001 +1.2634962581E-001 +9.9151260279E+000
19405150000.000 +1.2878072272E-001 -5.9482406487E+000 +9.5283898787E-001 -5.5437389559E+001 +9.3927505466E-001 -5.6101475983E+001 +1.2563044903E-001 +9.9245830066E+000
19605100000.000 +1.2869056215E-001 -7.0804850769E+000 +9.5782037835E-001 -5.5647592366E+001 +9.3654843740E-001 -5.6654075185E+001 +1.2624968631E-001 +9.3031564104E+000
19805050000.000 +1.3061269386E-001 -6.9310346685E+000 +9.5423423034E-001 -5.6901364298E+001 +9.4706801300E-001 -5.7313155973E+001 +1.2784038609E-001 +9.3807892334E+000
20005000000.000 +1.3287555645E-001 -7.7502710009E+000 +9.4600902845E-001 -5.7212344335E+001 +9.3833866656E-001 -5.8379234359E+001 +1.2956771877E-001 +8.8528434338E+000
20204950000.000 +1.3251436945E-001 -8.0996934042E+000 +9.5596866605E-001 -5.8170814645E+001 +9.4256264267E-001 -5.7875293919E+001 +1.3049218467E-001 +8.8144888992E+000
20404900000.000 +1.3344624551E-001 -8.5047305399E+000 +9.5074318827E-001 -5.8659145710E+001 +9.4271742263E-001 -5.9465959558E+001 +1.3050143773E-001 +8.1255619795E+000
20604850000.000 +1.3582838392E-001 -8.9370275779E+000 +9.4719837624E-001 -5.9381735961E+001 +9.2634087686E-001 -5.9039141726E+001 +1.3207183574E-001 +7.7709001157E+000
20804800000.000 +1.3541082680E-001 -9.7828134730E+000 +9.3959468282E-001 -5.9898541788E+001 +9.4782209640E-001 -5.9705919303E+001 +1.3274053127E-001 +6.9974601819E+000
21004750000.000 +1.3674685743E-001 -1.0075157909E+001 +9.4607262637E-001 -6.0641340555E+001 +9.4197889597E-001 -6.0532043230E+001 +1.3405216860E-001 +6.6249199905E+000
21204700000.000 +1.3697282610E-001 -1.0517065967E+001 +9.3147152473E-001 -6.0866534253E+001 +9.4977467022E-001 -6.0996995344E+001 +1.3403415896E-001 +6.0197270813E+000
21404650000.000 +1.3802856637E-001 -1.1548238709E+001 +9.3877580561E-001 -6.1235252280E+001 +9.4471200200E-001 -6.1092750937E+001 +1.3448959369E-001 +5.5608972331E+000
21604600000.000 +1.3647387946E-001 -1.1689781347E+001 +9.3117668961E-001 -6.2491746590E+001 +9.6566854946E-001 -6.1831307623E+001 +1.3392879216E-001 +5.1811055026E+000
21804550000.000 +1.4070712075E-001 -1.2445678223E+001 +9.3819844197E-001 -6.2379567171E+001 +9.4698519445E-001 -6.2934203962E+001 +1.3711436626E-001 +4.2159772464E+000
22004500000.000 +1.3955922009E-001 -1.3165629039E+001 +9.4235132288E-001 -6.3167866452E+001 +9.5511570149E-001 -6.2177760436E+001 +1.3693743976E-001 +3.8171901368E+000
22204450000.000 +1.4233510448E-001 -1.3676600450E+001 +9.4429272659E-001 -6.3422465912E+001 +9.5753111443E-001 -6.3636565546E+001 +1.3975389331E-001 +3.7066375293E+000
22404400000.000 +1.4219783544E-001 -1.3789809014E+001 +9.3865273870E-001 -6.4423794642E+001 +9.4787477282E-001 -6.4755670844E+001 +1.3985824240E-001 +2.8248206258E+000
22604350000.000 +1.4309051033E-001 -1.4902717897E+001 +9.4458912430E-001 -6.4658757746E+001 +9.4576072788E-001 -6.5151586830E+001 +1.4068975455E-001 +2.3024879551E+000
22804300000.000 +1.4263091783E-001 -1.5541359397E+001 +9.5069044256E-001 -6.5755397927E+001 +9.5019868489E-001 -6.6335954168E+001 +1.4114797150E-001 +1.8857739485E+000
23004250000.000 +1.4235589338E-001 -1.5110276422E+001 +9.4859281509E-001 -6.6289405407E+001 +9.3266635393E-001 -6.6980852637E+001 +1.4243902579E-001 +1.2588833867E+000
23204200000.000 +1.4455115557E-001 -1.5930911500E+001 +9.4779618127E-001 -6.6660405059E+001 +9.2813368180E-001 -6.7391286572E+001 +1.4273443301E-001 +7.7251884237E-001
23404150000.000 +1.4539340617E-001 -1.6552884170E+001 +9.5595148527E-001 -6.7991577717E+001 +9.4068534794E-001 -6.7652259326E+001 +1.4458969887E-001 +6.5932087980E-001
23604100000.000 +1.4537940973E-001 -1.7040075781E+001 +9.4466121076E-001 -6.8011875775E+001 +9.3270575489E-001 -6.9779406035E+001 +1.4396765087E-001 -3.3738554275E-001
23804050000.000 +1.4596973755E-001 -1.6397234673E+001 +9.5513329446E-001 -6.8848809625E+001 +9.1191581682E-001 -6.8444516451E+001 +1.4521939137E-001 +5.0556528069E-001
24004000000.000 +1.4887293953E-001 -1.8190632143E+001 +9.4289013004E-001 -6.9210537711E+001 +9.3423722384E-001 -7.0163602150E+001 +1.4679421830E-001 -9.4512241538E-001
24203950000.000 +1.4991760478E-001 -1.7186006686E+001 +9.4271643240E-001 -7.0308457685E+001 +9.1871961433E-001 -7.0932353745E+001 +1.4747292370E-001 -1.2487318081E+000
24403900000.000 +1.5138652638E-001 -2.0411805210E+001 +9.3219894528E-001 -7.0205994150E+001 +9.2891281284E-001 -7.0799513667E+001 +1.4976421622E-001 -2.7452572598E+000
24603850000.000 +1.5023636246E-001 -2.0927359061E+001 +9.4292831435E-001 -7.0962717294E+001 +9.3154431660E-001 -7.0958781529E+001 +1.4951267220E-001 -3.4316920918E+000
24803800000.000 +1.5239229991E-001 -2.0921749187E+001 +9.3107001398E-001 -7.1269535288E+001 +9.3566142337E-001 -7.2717115930E+001 +1.5146876284E-001 -4.0160824239E+000
25003750000.000 +1.4842535293E-001 -2.1845782125E+001 +9.4416726433E-001 -7.1614126341E+001 +9.1563916973E-001 -7.2125824595E+001 +1.4849409802E-001 -4.9507011004E+000
25203700000.000 +1.5060952947E-001 -2.2043821684E+001 +9.3683753242E-001 -7.2768676976E+001 +9.4817818232E-001 -7.2166597389E+001 +1.5168563364E-001 -5.0375535179E+000
25403650000.000 +1.5334151322E-001 -2.2232565104E+001 +9.2783741088E-001 -7.3095441549E+001 +9.3089498205E-001 -7.3778844318E+001 +1.5207038376E-001 -5.7645553663E+000
25603600000.000 +1.5191698619E-001 -2.3952539705E+001 +9.2559619556E-001 -7.3387611547E+001 +9.2800147032E-001 -7.2799559906E+001 +1.5212444036E-001 -7.1093890443E+000
25803550000.000 +1.5424740145E-001 -2.3898606866E+001 +9.2873797359E-001 -7.3832940831E+001 +9.4031024104E-001 -7.4133680647E+001 +1.5314270213E-001 -6.7465218000E+000
26003500000.000 +1.5529993110E-001 -2.4636457489E+001 +9.2901851396E-001 -7.5243100995E+001 +9.3667074161E-001 -7.4313286251E+001 +1.5378669711E-001 -7.7916950902E+000
26203450000.000 +1.5468243631E-001 -2.5367779329E+001 +9.2577045892E-001 -7.5416039240E+001 +9.3459673036E-001 -7.4702063785E+001 +1.5402418465E-001 -8.4471379023E+000
26403400000.000 +1.5682819797E-001 -2.5657450028E+001 +9.3840145920E-001 -7.6103588196E+001 +9.3072908004E-001 -7.4879034728E+001 +1.5657040672E-001 -8.5649757095E+000
26603350000.000 +1.5800210618E-001 -2.5685962235E+001 +9.2454072373E-001 -7.6247514013E+001 +9.4175338706E-001 -7.7011304998E+001 +1.5675161247E-001 -9.2019613287E+000
26803300000.000 +1.5694993490E-001 -2.6554840946E+001 +9.3625122094E-001 -7.6782095923E+001 +9.2799670269E-001 -7.6834051598E+001 +1.5735420046E-001 -1.0167638054E+001
27003250000.000 +1.5780763472E-001 -2.7128806684E+001 +9.3530408385E-001 -7.7645265072E+001 +9.3936456793E-001 -7.7815001830E+001 +1.5868791735E-001 -1.0466297213E+001
27203200000.000 +1.5733152528E-001 -2.6714969681E+001 +9.4309493628E-001 -7.8563125556E+001 +9.1106353883E-001 -7.9292018759E+001 +1.5709957881E-001 -1.1035455110E+001
27403150000.000 +1.5822062597E-001 -2.7930534557E+001 +9.3712944743E-001 -7.8793246728E+001 +9.0809832549E-001 -7.9587129680E+001 +1.5868779769E-001 -1.2188629952E+001
27603100000.000 +1.5797159604E-001 -2.7552355017E+001 +9.4653127902E-001 -7.9797566571E+001 +9.1040103344E-001 -8.0022004651E+001 +1.5744416772E-001 -1.1736220033E+001
27803050000.000 +1.6043421229E-001 -2.7568763433E+001 +9.4324104270E-001 -8.0743138252E+001 +9.0353126336E-001 -8.0902836036E+001 +1.5827528120E-001 -1.1430230413E+001
28003000000.000 +1.5950359308E-001 -2.8064210572E+001 +9.4657229962E-001 -8.1123107521E+001 +8.9485403700E-001 -8.1038638596E+001 +1.5859133565E-001 -1.1828199348E+001
28202950000.000 +1.6277285776E-001 -2.9672534594E+001 +9.4383379111E-001 -8.1836867404E+001 +9.0330239144E-001 -8.1017747445E+001 +1.6131817177E-001 -1.2527325224E+001
28402900000.000 +1.6208341878E-001 -3.1058291777E+001 +9.2786288790E-001 -8.2117926679E+001 +9.3523385466E-001 -8.2276211511E+001 +1.6241178808E-001 -1.3965074498E+001
28602850000.000 +1.6466349513E-001 -3.2412708002E+001 +9.1952858361E-001 -8.2377185060E+001 +9.1087267841E-001 -8.2612902703E+001 +1.6390607492E-001 -1.5229467804E+001
28802800000.000 +1.6149027976E-001 -3.3234945478E+001 +9.2235394459E-001 -8.2782235930E+001 +9.2901264922E-001 -8.2127460588E+001 +1.6436483183E-001 -1.5968509837E+001
29002750000.000 +1.6397764309E-001 -3.3109444958E+001 +9.2838561567E-001 -8.3017077657E+001 +9.3051598285E-001 -8.4224676016E+001 +1.6633143356E-001 -1.6820063379E+001
29202700000.000 +1.6438984763E-001 -3.3378236726E+001 +9.2106171636E-001 -8.3290967008E+001 +9.2703895723E-001 -8.4617154226E+001 +1.6731547538E-001 -1.7935402332E+001
29402650000.000 +1.6485420072E-001 -3.3980095132E+001 +9.2690119567E-001 -8.3533065377E+001 +9.3066969294E-001 -8.4813123517E+001 +1.6887866941E-001 -1.8710408109E+001
29602600000.000 +1.6674565869E-001 -3.4375923810E+001 +9.2918047034E-001 -8.4362083371E+001 +9.3271186366E-001 -8.5719700316E+001 +1.6992976209E-001 -1.9600351404E+001
29802550000.000 +1.6524969427E-001 -3.5857820937E+001 +9.2635790476E-001 -8.4409440894E+001 +9.1536261527E-001 -8.6579307164E+001 +1.7014898568E-001 -2.1321774386E+001
30002500000.000 +1.6529436589E-001 -3.5516915514E+001 +9.3482707467E-001 -8.5462310060E+001 +9.2045345725E-001 -8.5650920362E+001 +1.6975221012E-001 -2.0700103284E+001
30202450000.000 +1.6836589725E-001 -3.5908130135E+001 +9.2369793524E-001 -8.6665511379E+001 +9.3784280724E-001 -8.7335074804E+001 +1.7073100762E-001 -2.1516978251E+001
30402400000.000 +1.6742418198E-001 -3.6308280565E+001 +9.3571288158E-001 -8.7502722067E+001 +8.9626681347E-001 -8.7492920100E+001 +1.6891527495E-001 -2.2167557825E+001
30602350000.000 +1.7110597146E-001 -3.8693779572E+001 +9.2601831118E-001 -8.8507991934E+001 +9.0696332005E-001 -8.6405065225E+001 +1.7239256400E-001 -2.3368751429E+001
30802300000.000 +1.7008897239E-001 -3.8311834234E+001 +9.3210585176E-001 -8.8977487100E+001 +8.9964140535E-001 -8.7989623913E+001 +1.6867102718E-001 -2.2895503043E+001
31002250000.000 +1.7125947516E-001 -4.0285816519E+001 +9.0940272889E-001 -8.9697236422E+001 +9.0573148014E-001 -8.8077462436E+001 +1.6990934814E-001 -2.4674865797E+001
31202200000.000 +1.7078318176E-001 -3.9647609946E+001 +9.2982164797E-001 -9.0033266793E+001 +9.0224246446E-001 -8.9299373677E+001 +1.7013940096E-001 -2.4043155507E+001
31402150000.000 +1.7195022099E-001 -4.0672758029E+001 +9.1516176407E-001 -9.1293015138E+001 +9.2127145983E-001 -8.9894351098E+001 +1.7155183378E-001 -2.5588894929E+001
31602100000.000 +1.7199098662E-001 -4.1159325077E+001 +9.2313620308E-001 -9.0948573937E+001 +8.8914592170E-001 -9.1562293375E+001 +1.7043900041E-001 -2.6427410292E+001
31802050000.000 +1.6996659714E-001 -4.4399475175E+001 +9.0207430715E-001 -9.1831736682E+001 +9.1490235159E-001 -8.9609023048E+001 +1.7109681016E-001 -2.8777587062E+001
32002000000.000 +1.7102716985E-001 -4.2786889553E+001 +9.2387432880E-001 -9.1681077938E+001 +9.1461653096E-001 -9.2193839807E+001 +1.7082996835E-001 -2.8299810015E+001
32201950000.000 +1.7099654042E-001 -4.3290480598E+001 +9.1135879696E-001 -9.2418133446E+001 +9.1719067324E-001 -9.2057961773E+001 +1.7099795104E-001 -2.9226652293E+001
32401900000.000 +1.6888628846E-001 -4.3910267019E+001 +9.3440998778E-001 -9.1970705329E+001 +9.0860797378E-001 -9.3168153787E+001 +1.7046463239E-001 -3.0133899803E+001
32601850000.000 +1.7293837734E-001 -4.4349259373E+001 +9.1818783356E-001 -9.3643282646E+001 +9.2242677603E-001 -9.3278424085E+001 +1.7251030943E-001 -3.0432079866E+001
32801800000.000 +1.7390331968E-001 -4.5060333321E+001 +9.2252349556E-001 -9.3490377007E+001 +9.1935554378E-001 -9.4967189560E+001 +1.7184801265E-001 -3.1475144801E+001
33001750000.000 +1.7416708237E-001 -4.5393275034E+001 +9.2590908173E-001 -9.4294291274E+001 +9.2053044748E-001 -9.4882688876E+001 +1.7254152250E-001 -3.1973802959E+001
33201700000.000 +1.7446916482E-001 -4.6543366891E+001 +9.2874289197E-001 -9.4443113614E+001 +9.2259793126E-001 -9.5270181115E+001 +1.7247879069E-001 -3.2747613729E+001
33401650000.000 +1.7502372173E-001 -4.7337938525E+001 +9.2624862183E-001 -9.5057678876E+001 +9.1786676931E-001 -9.5984473053E+001 +1.7265396036E-001 -3.3401568023E+001
33601600000.000 +1.7508652185E-001 -4.8165028482E+001 +9.2526731259E-001 -9.6047155821E+001 +9.1046601257E-001 -9.6281824482E+001 +1.7261569783E-001 -3.4127531919E+001
33801550000.000 +1.7634126695E-001 -4.9202663839E+001 +9.2365764927E-001 -9.6893156207E+001 +9.1172634978E-001 -9.6744147274E+001 +1.7300787861E-001 -3.4734599638E+001
34001500000.000 +1.7533682264E-001 -5.0789365974E+001 +9.1758605349E-001 -9.7141407643E+001 +8.9720470658E-001 -9.7127015315E+001 +1.7199218183E-001 -3.6194025873E+001
34201450000.000 +1.7213969139E-001 -5.1481192926E+001 +9.2312378907E-001 -9.7336704221E+001 +8.9859661697E-001 -9.7706768082E+001 +1.7153685777E-001 -3.7112341876E+001
34401400000.000 +1.7388734272E-001 -5.2056111414E+001 +9.1843324612E-001 -9.8436852945E+001 +9.0202624917E-001 -9.8177590398E+001 +1.7171036499E-001 -3.7535365374E+001
34601350000.000 +1.7575773184E-001 -5.2093877914E+001 +9.1936840934E-001 -9.9375506964E+001 +9.0150430717E-001 -9.9638727174E+001 +1.7273363412E-001 -3.7839076426E+001
34801300000.000 +1.7430970071E-001 -5.2984446625E+001 +9.2100397081E-001 -9.9787795410E+001 +8.8039369351E-001 -9.9354874598E+001 +1.7329611008E-001 -3.8681813977E+001
35001250000.000 +1.7827438250E-001 -5.4830610449E+001 +9.1631301335E-001 -1.0082898177E+002 +8.8930785118E-001 -9.9234847755E+001 +1.7517932488E-001 -3.9250617203E+001
35201200000.000 +1.7707669610E-001 -5.5287225178E+001 +9.1152836788E-001 -1.0103972013E+002 +8.8698191614E-001 -1.0123758496E+002 +1.7504840813E-001 -4.0735225842E+001
35401150000.000 +1.7730854033E-001 -5.6016018693E+001 +9.1152882223E-001 -1.0189419640E+002 +8.9451624538E-001 -1.0124192491E+002 +1.7523566454E-001 -4.1440077087E+001
35601100000.000 +1.7717583352E-001 -5.7322473941E+001 +9.1309596093E-001 -1.0230669685E+002 +8.9475501161E-001 -1.0161288140E+002 +1.7472026709E-001 -4.2611430068E+001
35801050000.000 +1.8001209979E-001 -5.8297428362E+001 +9.0278303725E-001 -1.0324752927E+002 +8.9091239737E-001 -1.0277711321E+002 +1.7565665695E-001 -4.3839607509E+001
36001000000.000 +1.7602029854E-001 -5.9756363407E+001 +9.0934831722E-001 -1.0293931342E+002 +8.8607543066E-001 -1.0383431927E+002 +1.7371402145E-001 -4.5510758378E+001
36200950000.000 +1.7535626536E-001 -6.1382222744E+001 +9.0570803760E-001 -1.0436261402E+002 +9.0244031447E-001 -1.0283659552E+002 +1.7265536075E-001 -4.6321765609E+001
36400900000.000 +1.7227811462E-001 -6.1801335563E+001 +9.0701070407E-001 -1.0360936148E+002 +9.0798731236E-001 -1.0453487526E+002 +1.7007230143E-001 -4.7839611127E+001
36600850000.000 +1.6908903757E-001 -6.4020688656E+001 +9.0302942622E-001 -1.0429003157E+002 +8.8859874047E-001 -1.0400858183E+002 +1.6767064174E-001 -4.9778387553E+001
36800800000.000 +1.6537682230E-001 -6.3635776407E+001 +9.1931318443E-001 -1.0396843305E+002 +9.1096711050E-001 -1.0492772045E+002 +1.6534847134E-001 -4.9624072763E+001
37000750000.000 +1.6286301092E-001 -6.3811202688E+001 +9.1313320434E-001 -1.0488243644E+002 +9.1047136158E-001 -1.0507737904E+002 +1.6422737963E-001 -5.0146723934E+001
37200700000.000 +1.5714261600E-001 -6.4560217289E+001 +9.2249620097E-001 -1.0437346671E+002 +9.0298216681E-001 -1.0546891155E+002 +1.6188154489E-001 -5.1104840848E+001
37400650000.000 +1.5845695784E-001 -6.4608632979E+001 +9.2402787396E-001 -1.0593344235E+002 +9.0066810312E-001 -1.0562410371E+002 +1.6316490307E-001 -5.1098836664E+001
37600600000.000 +1.5649179199E-001 -6.5372894891E+001 +9.3059312792E-001 -1.0656160271E+002 +9.0194351160E-001 -1.0692873402E+002 +1.6087200368E-001 -5.2212452839E+001
37800550000.000 +1.5503885136E-001 -6.5061843960E+001 +9.2858033033E-001 -1.0773832212E+002 +8.8739479873E-001 -1.0679612875E+002 +1.6017977349E-001 -5.2025244531E+001
38000500000.000 +1.5664666000E-001 -6.5971895996E+001 +9.2853561476E-001 -1.0833010771E+002 +8.9841666963E-001 -1.0627868891E+002 +1.6047531071E-001 -5.2304984537E+001
38200450000.000 +1.5895934591E-001 -6.7410625914E+001 +9.1751045863E-001 -1.0973454684E+002 +8.9599019067E-001 -1.0800121737E+002 +1.5925546199E-001 -5.3777880015E+001
38400400000.000 +1.5485486982E-001 -7.0038400920E+001 +9.0976475936E-001 -1.0960095389E+002 +8.7764808436E-001 -1.0780040903E+002 +1.5700616599E-001 -5.5317950982E+001
38600350000.000 +1.5257725350E-001 -6.9409298771E+001 +9.1403172508E-001 -1.1040727453E+002 +8.9984322341E-001 -1.0884793395E+002 +1.5592222068E-001 -5.5810481556E+001
38800300000.000 +1.4954822547E-001 -7.2633021045E+001 +8.9448771241E-001 -1.1071340284E+002 +8.8777144412E-001 -1.0911676923E+002 +1.5378379917E-001 -5.8800898188E+001
39000250000.000 +1.4779746871E-001 -7.2508764573E+001 +8.9902261038E-001 -1.1113527050E+002 +8.8506837436E-001 -1.1057555662E+002 +1.5227982506E-001 -5.9451061798E+001
39200200000.000 +1.5023788621E-001 -7.3264047999E+001 +8.9089696800E-001 -1.1236001764E+002 +8.7556577252E-001 -1.1065658573E+002 +1.5210527638E-001 -6.0399532465E+001
39400150000.000 +1.4201047847E-001 -7.2142873077E+001 +8.9468207599E-001 -1.1162534048E+002 +8.9605091462E-001 -1.1206925477E+002 +1.4631831149E-001 -6.0731479213E+001
39600100000.000 +1.3770739621E-001 -7.4628493480E+001 +8.9176283798E-001 -1.1179813256E+002 +8.8215730351E-001 -1.1163538630E+002 +1.4276569607E-001 -6.2935404073E+001
39800050000.000 +1.3583010695E-001 -6.9943545398E+001 +9.1776522543E-001 -1.1199508761E+002 +9.1519641495E-001 -1.1291541851E+002 +1.4167875134E-001 -5.9935607426E+001
40000000000.000 +1.3709463258E-001 -7.0494132150E+001 +9.2153186839E-001 -1.1359789107E+002 +9.0050923456E-001 -1.1466105507E+002 +1.4290383819E-001 -6.0631287101E+001
