# Supplementary material for: Conductivity and radio frequency performance data for silver nanoparticle inks deposited via aerosol jet deposition and processed under varying conditions
Source: Data Brief. 2020 Sep 24;33:106331. doi: 10.1016/j.dib.2020.106331 (PMC7560714; doi:10.1016/j.dib.2020.106331)
Supplement: Supplementary file 3 [file mmc3.zip › Sintering Study/ANP Ink/RF Data/ANP_12_03.S2P]

!  2-Port S-parameters saved by WinCal
! VAR MeasName=S-Parameters (CALIBRATED_DATA) read from VNA (E8364B)
! VAR MeasDate=11/27/2017 4:00:42 PM
! VAR NAME=AFRL171016_14_03
! VAR FILENAME=AFRL171016_14_03.S2P
! VAR DATE=11/27/2017 4:00:42 PM
! VAR PHYS_PORTS=1,2
! VAR ObjTypeName=DATASET
! VAR IndexType=Frequency
!
# Hz S MA R 50
10000000.000 +3.1234537907E-002 +3.9839812799E+000 +9.6783185115E-001 -2.0508463508E-001 +9.6584836256E-001 -7.4237621765E-002 +3.1925686686E-002 +3.3815312379E+000
209950000.000 +3.2002896625E-002 +1.6260063909E+000 +9.6644961657E-001 -6.8387394991E-001 +9.6730637313E-001 -7.0455295444E-001 +3.2021464359E-002 +2.5675766012E+000
409900000.000 +3.2114117621E-002 +4.3274858999E+000 +9.6638074878E-001 -1.3209283489E+000 +9.6693228760E-001 -1.3119853539E+000 +3.2225781879E-002 +4.2415961952E+000
609850000.000 +3.2078281498E-002 +5.6129752398E+000 +9.6575580923E-001 -1.9667496876E+000 +9.6660948407E-001 -2.0165477370E+000 +3.2241241842E-002 +5.4830493114E+000
809800000.000 +3.2419187520E-002 +9.0241959437E+000 +9.6542439626E-001 -2.5981909491E+000 +9.6587007967E-001 -2.5495041464E+000 +3.2473650303E-002 +8.7864559865E+000
1009750000.000 +3.2095555702E-002 +1.0812394449E+001 +9.6421926577E-001 -3.1794570819E+000 +9.6458975532E-001 -3.2021151073E+000 +3.2335168701E-002 +1.0434778374E+001
1209700000.000 +3.3288069607E-002 +1.3132247006E+001 +9.6417259309E-001 -3.7596553346E+000 +9.6463135328E-001 -3.7890286249E+000 +3.3387728369E-002 +1.3202052645E+001
1409650000.000 +3.3998370956E-002 +1.4462865106E+001 +9.6392899032E-001 -4.3816215553E+000 +9.6421785998E-001 -4.3885359183E+000 +3.4317375368E-002 +1.4622318048E+001
1609600000.000 +3.4544174577E-002 +1.5072843286E+001 +9.6344479168E-001 -5.0158272980E+000 +9.6379329756E-001 -5.0306212316E+000 +3.4815177131E-002 +1.5007800628E+001
1809550000.000 +3.4448583952E-002 +1.6085593735E+001 +9.6271509041E-001 -5.6712175967E+000 +9.6261507768E-001 -5.6606988655E+000 +3.5009575092E-002 +1.6408066801E+001
2009500000.000 +3.4368374675E-002 +1.9514943333E+001 +9.6151195381E-001 -6.2283842752E+000 +9.6173068689E-001 -6.2631479125E+000 +3.4878250101E-002 +1.8539268303E+001
2209450000.000 +3.5829848916E-002 +2.1885649853E+001 +9.6062954252E-001 -6.7654927045E+000 +9.6083216163E-001 -6.8131978530E+000 +3.5892070064E-002 +2.1636099002E+001
2409400000.000 +3.7100668619E-002 +2.2923536482E+001 +9.6055476276E-001 -7.3413271164E+000 +9.6082377741E-001 -7.3596995617E+000 +3.7039570962E-002 +2.2562703712E+001
2609350000.000 +3.8433637876E-002 +2.4719402596E+001 +9.6035524976E-001 -7.9109651827E+000 +9.6085268411E-001 -7.9287930728E+000 +3.8566588329E-002 +2.4180118004E+001
2809300000.000 +3.9474054574E-002 +2.5508006254E+001 +9.5977467177E-001 -8.5169451174E+000 +9.6053484063E-001 -8.5565095984E+000 +3.9613213404E-002 +2.4820281224E+001
3009250000.000 +4.0176119118E-002 +2.5763835350E+001 +9.5880143444E-001 -9.1412335210E+000 +9.5925961465E-001 -9.1130075049E+000 +4.0195346005E-002 +2.5272395685E+001
3209200000.000 +4.1310299722E-002 +2.7687236621E+001 +9.5832828655E-001 -9.6700664939E+000 +9.5825074168E-001 -9.6862732727E+000 +4.0988762475E-002 +2.7210746723E+001
3409150000.000 +4.2434627814E-002 +2.8586954990E+001 +9.5778030599E-001 -1.0193032549E+001 +9.5797317858E-001 -1.0302318261E+001 +4.2406248066E-002 +2.8546415233E+001
3609100000.000 +4.3512368855E-002 +2.8883070740E+001 +9.5676597857E-001 -1.0782665901E+001 +9.5762342587E-001 -1.0859607373E+001 +4.3356059375E-002 +2.9105894739E+001
3809050000.000 +4.4832644904E-002 +2.9977313485E+001 +9.5715453847E-001 -1.1391879418E+001 +9.5750195924E-001 -1.1381092695E+001 +4.5045900352E-002 +2.9919341387E+001
4009000000.000 +4.6405959110E-002 +3.0461731467E+001 +9.5648102200E-001 -1.1966385729E+001 +9.5715450686E-001 -1.2001108598E+001 +4.6265213774E-002 +3.0236044475E+001
4208950000.000 +4.7366922194E-002 +3.0667136485E+001 +9.5629941579E-001 -1.2525845091E+001 +9.5694142002E-001 -1.2518679787E+001 +4.7012746630E-002 +3.0659971922E+001
4408900000.000 +4.8846167965E-002 +3.0930161747E+001 +9.5595075741E-001 -1.3151676182E+001 +9.5663239669E-001 -1.3157104660E+001 +4.8714097720E-002 +3.1210102779E+001
4608850000.000 +4.9997042157E-002 +3.1533594287E+001 +9.5592525031E-001 -1.3681084874E+001 +9.5653212785E-001 -1.3705500171E+001 +5.0034879945E-002 +3.1821528624E+001
4808800000.000 +5.1400960306E-002 +3.1855013078E+001 +9.5500026808E-001 -1.4262471685E+001 +9.5595629487E-001 -1.4294571001E+001 +5.1300846731E-002 +3.2324153760E+001
5008750000.000 +5.2927923952E-002 +3.2131356638E+001 +9.5567803400E-001 -1.4770534283E+001 +9.5676523155E-001 -1.4827038355E+001 +5.3089134121E-002 +3.2541456968E+001
5208700000.000 +5.4094897463E-002 +3.2705333903E+001 +9.5478333360E-001 -1.5413418232E+001 +9.5550646984E-001 -1.5471885700E+001 +5.4426588336E-002 +3.2833025994E+001
5408650000.000 +5.5658577563E-002 +3.2239950414E+001 +9.5496538333E-001 -1.5942886743E+001 +9.5571397316E-001 -1.5982025806E+001 +5.5932451219E-002 +3.2854081517E+001
5608600000.000 +5.7012940425E-002 +3.2266040243E+001 +9.5551461807E-001 -1.6604659927E+001 +9.5659751536E-001 -1.6600654041E+001 +5.7554822375E-002 +3.2452455982E+001
5808550000.000 +5.8478285740E-002 +3.2303274742E+001 +9.5500706486E-001 -1.7156904346E+001 +9.5531454331E-001 -1.7153742047E+001 +5.9030662225E-002 +3.2473581400E+001
6008500000.000 +5.9540258196E-002 +3.2107732817E+001 +9.5482111446E-001 -1.7710654986E+001 +9.5492729894E-001 -1.7697613512E+001 +6.0071087332E-002 +3.2217067643E+001
6208450000.000 +6.1211626598E-002 +3.2004288767E+001 +9.5430264309E-001 -1.8280923825E+001 +9.5445839383E-001 -1.8275666639E+001 +6.1174562331E-002 +3.2284096177E+001
6408400000.000 +6.2434837531E-002 +3.1850891147E+001 +9.5413538914E-001 -1.8881860939E+001 +9.5493948864E-001 -1.8919371247E+001 +6.2708623080E-002 +3.1953777252E+001
6608350000.000 +6.3597663556E-002 +3.1603955762E+001 +9.5294557081E-001 -1.9444503313E+001 +9.5359750939E-001 -1.9460460567E+001 +6.3735487664E-002 +3.1804734853E+001
6808300000.000 +6.5252201720E-002 +3.1180497094E+001 +9.5418046613E-001 -1.9979621830E+001 +9.5472416853E-001 -1.9950464696E+001 +6.5532353182E-002 +3.1729203589E+001
7008250000.000 +6.6420164299E-002 +3.1246489771E+001 +9.5298821518E-001 -2.0621639867E+001 +9.5381702808E-001 -2.0697277391E+001 +6.6717555880E-002 +3.1460788771E+001
7208200000.000 +6.7472458645E-002 +3.0908054781E+001 +9.5236197644E-001 -2.1167118167E+001 +9.5303706920E-001 -2.1168586973E+001 +6.7774340757E-002 +3.1163265687E+001
7408150000.000 +6.8843063352E-002 +3.0438074678E+001 +9.5245794325E-001 -2.1792924588E+001 +9.5379257597E-001 -2.1821764097E+001 +6.9143464117E-002 +3.0862240518E+001
7608100000.000 +7.0274020553E-002 +3.0145439197E+001 +9.5198112159E-001 -2.2291622068E+001 +9.5081046862E-001 -2.2345396417E+001 +7.0560513337E-002 +3.0827388339E+001
7808050000.000 +7.1139146224E-002 +2.9754040268E+001 +9.5126875213E-001 -2.2862852409E+001 +9.5017758002E-001 -2.2932266580E+001 +7.1480710331E-002 +3.0266246335E+001
8008000000.000 +7.2720118565E-002 +2.9219844774E+001 +9.5053153511E-001 -2.3392132325E+001 +9.5064126509E-001 -2.3473855331E+001 +7.2614485017E-002 +3.0385993796E+001
8207950000.000 +7.3525528010E-002 +2.9402955660E+001 +9.5067729154E-001 -2.4162087306E+001 +9.5168863303E-001 -2.4223653519E+001 +7.3963856930E-002 +3.0127065934E+001
8407900000.000 +7.5181782970E-002 +2.9049954936E+001 +9.4837976159E-001 -2.4618792400E+001 +9.4828512701E-001 -2.4637455728E+001 +7.5393713474E-002 +3.0083329766E+001
8607850000.000 +7.6600932993E-002 +2.8712355862E+001 +9.5035530417E-001 -2.5098096325E+001 +9.5234874207E-001 -2.5053799334E+001 +7.7024511063E-002 +3.0232710739E+001
8807800000.000 +7.8757038158E-002 +2.8532324032E+001 +9.4885214615E-001 -2.5787065153E+001 +9.5029814022E-001 -2.5893820254E+001 +7.9247545738E-002 +2.9852123192E+001
9007750000.000 +7.9424341488E-002 +2.7809137440E+001 +9.4776280162E-001 -2.6297832360E+001 +9.4830119100E-001 -2.6287847221E+001 +8.0126493655E-002 +2.8928331403E+001
9207700000.000 +8.0713123765E-002 +2.7367933447E+001 +9.4859033523E-001 -2.6851942141E+001 +9.5086289368E-001 -2.6938477836E+001 +8.1769166006E-002 +2.8445487998E+001
9407650000.000 +8.2416181055E-002 +2.7111699586E+001 +9.4829099863E-001 -2.7415406576E+001 +9.5007265558E-001 -2.7576308610E+001 +8.3104673308E-002 +2.8188310606E+001
9607600000.000 +8.3528799106E-002 +2.6617856627E+001 +9.4644251510E-001 -2.7991505058E+001 +9.4862758025E-001 -2.8202903267E+001 +8.4330136827E-002 +2.7747396221E+001
9807550000.000 +8.4605557136E-002 +2.5624353540E+001 +9.4700659666E-001 -2.8527786488E+001 +9.4764193156E-001 -2.8633437651E+001 +8.5475921501E-002 +2.7226987379E+001
10007500000.000 +8.5338946942E-002 +2.4753889121E+001 +9.4812869355E-001 -2.9245886271E+001 +9.4930719610E-001 -2.9321630320E+001 +8.6816287923E-002 +2.6536785145E+001
10207450000.000 +8.6348438605E-002 +2.4913507569E+001 +9.4605316374E-001 -2.9764878026E+001 +9.4346324250E-001 -2.9780200278E+001 +8.7584470285E-002 +2.6462586861E+001
10407400000.000 +8.7422011878E-002 +2.4130097953E+001 +9.4774368020E-001 -3.0196417077E+001 +9.4674658764E-001 -3.0001443265E+001 +8.9026198612E-002 +2.6325263539E+001
10607350000.000 +8.8376110357E-002 +2.3979185259E+001 +9.4539495769E-001 -3.0920107234E+001 +9.4697141636E-001 -3.1009697929E+001 +9.0053863036E-002 +2.5773044832E+001
10807300000.000 +8.9737469364E-002 +2.3522942621E+001 +9.4610983829E-001 -3.1350323836E+001 +9.4079799743E-001 -3.1290479158E+001 +9.1175005936E-002 +2.5533528851E+001
11007250000.000 +9.0777034835E-002 +2.2655311597E+001 +9.4551030001E-001 -3.1903682559E+001 +9.4698384686E-001 -3.1800395545E+001 +9.2799006104E-002 +2.5062338500E+001
11207200000.000 +9.2756317302E-002 +2.2270647656E+001 +9.4664028887E-001 -3.2399397333E+001 +9.4511705521E-001 -3.2338784988E+001 +9.4328127585E-002 +2.4846192448E+001
11407150000.000 +9.3449641206E-002 +2.2068733377E+001 +9.4245584339E-001 -3.3135598296E+001 +9.4442889261E-001 -3.3118316314E+001 +9.5511430782E-002 +2.4120821655E+001
11607100000.000 +9.4032017230E-002 +2.0488503445E+001 +9.4398252346E-001 -3.3203614168E+001 +9.4130701386E-001 -3.3384925076E+001 +9.6518630759E-002 +2.3307882386E+001
11807050000.000 +9.4391746332E-002 +1.9957786625E+001 +9.4671054948E-001 -3.4224945597E+001 +9.5127609381E-001 -3.4319949211E+001 +9.8262435424E-002 +2.2418980930E+001
12007000000.000 +9.5291012111E-002 +1.9797386096E+001 +9.4117524590E-001 -3.4377668756E+001 +9.3802468771E-001 -3.4852471262E+001 +9.9026336016E-002 +2.1781751130E+001
12206950000.000 +9.6382182249E-002 +1.9600215024E+001 +9.4396007061E-001 -3.5129416634E+001 +9.4848486193E-001 -3.5049276128E+001 +1.0020304936E-001 +2.1843432860E+001
12406900000.000 +9.8072386624E-002 +1.9144812033E+001 +9.4355083153E-001 -3.5491689241E+001 +9.4582775573E-001 -3.6154435205E+001 +1.0230922150E-001 +2.1149245750E+001
12606850000.000 +9.7555324801E-002 +1.9585167830E+001 +9.4558537314E-001 -3.6284349306E+001 +9.4532526049E-001 -3.6489639851E+001 +1.0249060390E-001 +2.1003586694E+001
12806800000.000 +9.9949525194E-002 +1.9814971221E+001 +9.4223676264E-001 -3.6525191065E+001 +9.4371571759E-001 -3.7121648652E+001 +1.0387115863E-001 +2.0563249825E+001
13006750000.000 +1.0317086130E-001 +1.8404330539E+001 +9.4802340070E-001 -3.7495190517E+001 +9.5085502746E-001 -3.7710874589E+001 +1.0480353378E-001 +1.9977192125E+001
13206700000.000 +1.0324958038E-001 +1.8165585414E+001 +9.4449327846E-001 -3.8166472767E+001 +9.4500734997E-001 -3.8681200147E+001 +1.0511260813E-001 +2.0318488164E+001
13406650000.000 +1.0388445403E-001 +1.6620217336E+001 +9.4841142687E-001 -3.8628226143E+001 +9.4380278964E-001 -3.8518064952E+001 +1.0704531797E-001 +1.9981853731E+001
13606600000.000 +1.0473085411E-001 +1.5976576274E+001 +9.4596757766E-001 -3.9229089893E+001 +9.4838167933E-001 -3.9220990871E+001 +1.0836571165E-001 +1.9593404604E+001
13806550000.000 +1.0670650289E-001 +1.5993149378E+001 +9.4459137388E-001 -3.9967986896E+001 +9.4098637555E-001 -3.9833882685E+001 +1.0970623033E-001 +1.9849664386E+001
14006500000.000 +1.0722390641E-001 +1.4244166288E+001 +9.4277638729E-001 -4.0359337221E+001 +9.4389080132E-001 -4.0033341397E+001 +1.1120529412E-001 +1.8416355936E+001
14206450000.000 +1.0692459728E-001 +1.3527683803E+001 +9.4624521280E-001 -4.0990754547E+001 +9.4630791910E-001 -4.0654279042E+001 +1.1215636393E-001 +1.7856605162E+001
14406400000.000 +1.0801582721E-001 +1.3174558626E+001 +9.4636006117E-001 -4.1566469332E+001 +9.4242769420E-001 -4.0901731054E+001 +1.1312530471E-001 +1.7624800324E+001
14606350000.000 +1.0776572283E-001 +1.2756748079E+001 +9.4015121014E-001 -4.1834422400E+001 +9.4306420058E-001 -4.1513143296E+001 +1.1348222126E-001 +1.6874392568E+001
14806300000.000 +1.0905338336E-001 +1.2581601934E+001 +9.4686933133E-001 -4.2187508462E+001 +9.4425536485E-001 -4.2184942369E+001 +1.1504809563E-001 +1.6882085807E+001
15006250000.000 +1.1044717568E-001 +1.2397742001E+001 +9.4181147537E-001 -4.2957906982E+001 +9.4650029245E-001 -4.3151609268E+001 +1.1673285434E-001 +1.6266417144E+001
15206200000.000 +1.0962857260E-001 +1.2024222140E+001 +9.4669402449E-001 -4.3020754340E+001 +9.4090258999E-001 -4.3022603779E+001 +1.1644003181E-001 +1.6236316503E+001
15406150000.000 +1.1276183653E-001 +1.0950179976E+001 +9.4821720145E-001 -4.4027842657E+001 +9.5615637654E-001 -4.4020391092E+001 +1.2052506385E-001 +1.5517096239E+001
15606100000.000 +1.1307446868E-001 +1.0309749698E+001 +9.4681732427E-001 -4.4457194100E+001 +9.4289987065E-001 -4.5311860985E+001 +1.2123703749E-001 +1.4448835401E+001
15806050000.000 +1.1279145786E-001 +1.0015172660E+001 +9.4797721243E-001 -4.5417902742E+001 +9.5102096257E-001 -4.5268097788E+001 +1.2206540382E-001 +1.4079372490E+001
16006000000.000 +1.1374130329E-001 +9.0303538000E+000 +9.5131075046E-001 -4.5564038287E+001 +9.4774675019E-001 -4.6377466918E+001 +1.2340941391E-001 +1.3543198796E+001
16205950000.000 +1.1371791958E-001 +9.4331364699E+000 +9.5194391653E-001 -4.6528393545E+001 +9.4376171106E-001 -4.6954702908E+001 +1.2384356128E-001 +1.3452137872E+001
16405900000.000 +1.1579241270E-001 +7.6598863322E+000 +9.4553883164E-001 -4.6386342646E+001 +9.3849227485E-001 -4.8207802067E+001 +1.2651801549E-001 +1.1897340929E+001
16605850000.000 +1.1524955375E-001 +8.3971846220E+000 +9.5291718016E-001 -4.7582787326E+001 +9.4841295051E-001 -4.7825314151E+001 +1.2677264067E-001 +1.2520925932E+001
16805800000.000 +1.1793809513E-001 +9.2128317300E+000 +9.4174121642E-001 -4.8317840714E+001 +9.4820922325E-001 -4.9303834510E+001 +1.2792418666E-001 +1.2723222657E+001
17005750000.000 +1.1760463716E-001 +8.4071774190E+000 +9.4961332766E-001 -4.9037270974E+001 +9.3785479380E-001 -4.8890313476E+001 +1.2915423613E-001 +1.2178513811E+001
17205700000.000 +1.1902247370E-001 +7.7730357276E+000 +9.4360348057E-001 -4.9454281358E+001 +9.4690482120E-001 -4.9896792989E+001 +1.3125418166E-001 +1.1634379419E+001
17405650000.000 +1.2041514505E-001 +7.5956587468E+000 +9.4978595475E-001 -5.0160147054E+001 +9.4036328564E-001 -5.0337459035E+001 +1.3229690513E-001 +1.1093822661E+001
17605600000.000 +1.2150827602E-001 +6.0949638806E+000 +9.3833305263E-001 -5.0679091350E+001 +9.4257092549E-001 -5.0557765213E+001 +1.3333243594E-001 +1.0042329112E+001
17805550000.000 +1.2172783616E-001 +5.3184790431E+000 +9.4914424770E-001 -5.1199837837E+001 +9.4388329893E-001 -5.0801409560E+001 +1.3429718773E-001 +9.8503293993E+000
18005500000.000 +1.2263723065E-001 +5.3612458217E+000 +9.4042269636E-001 -5.1895234372E+001 +9.5028389830E-001 -5.2005425424E+001 +1.3475049168E-001 +9.5493088920E+000
18205450000.000 +1.2303850707E-001 +4.4597509677E+000 +9.4086472691E-001 -5.2026035460E+001 +9.4683245994E-001 -5.2169418542E+001 +1.3612405565E-001 +8.6725024710E+000
18405400000.000 +1.2313305996E-001 +3.9712942886E+000 +9.4355332900E-001 -5.2977962248E+001 +9.5829586388E-001 -5.2459593786E+001 +1.3732602339E-001 +8.0669067862E+000
18605350000.000 +1.2363113260E-001 +4.0672411654E+000 +9.4487602455E-001 -5.3759006386E+001 +9.5572744026E-001 -5.3937776319E+001 +1.3825870629E-001 +7.5747038916E+000
18805300000.000 +1.2440827055E-001 +3.1143724236E+000 +9.4608145485E-001 -5.3806768394E+001 +9.3626529078E-001 -5.4143477540E+001 +1.3887404569E-001 +6.8430759591E+000
19005250000.000 +1.2620611950E-001 +2.7319864067E+000 +9.5039985742E-001 -5.4276123558E+001 +9.5515500230E-001 -5.4400054955E+001 +1.4163673882E-001 +6.9168682088E+000
19205200000.000 +1.2588356453E-001 +2.0634698201E+000 +9.5462997675E-001 -5.4797474695E+001 +9.4587104680E-001 -5.6299506100E+001 +1.4223537803E-001 +5.4472779475E+000
19405150000.000 +1.2609749091E-001 +2.4564963865E+000 +9.5341555100E-001 -5.5643232656E+001 +9.3793662963E-001 -5.6397474525E+001 +1.4196344940E-001 +5.3981227426E+000
19605100000.000 +1.2570669765E-001 +1.3048764879E+000 +9.5822117478E-001 -5.5863573581E+001 +9.3519260219E-001 -5.6994428176E+001 +1.4260553412E-001 +4.8165507911E+000
19805050000.000 +1.2820934675E-001 +1.5808174401E+000 +9.5450624249E-001 -5.7121600003E+001 +9.4539732685E-001 -5.7628802524E+001 +1.4477538027E-001 +4.7783108208E+000
20005000000.000 +1.3035162618E-001 +5.6515587205E-001 +9.4577176416E-001 -5.7431167184E+001 +9.3635522368E-001 -5.8661427089E+001 +1.4658413515E-001 +4.3246849727E+000
20204950000.000 +1.3045355867E-001 +5.3322903352E-001 +9.5701833413E-001 -5.8386867901E+001 +9.4092960727E-001 -5.8163807241E+001 +1.4775419365E-001 +4.2573991742E+000
20404900000.000 +1.3137345540E-001 +3.0308700565E-001 +9.5080166039E-001 -5.8823681309E+001 +9.4066151427E-001 -5.9775479961E+001 +1.4811348960E-001 +3.3347788157E+000
20604850000.000 +1.3382644171E-001 -3.5612066939E-001 +9.4693551277E-001 -5.9597432101E+001 +9.2519653199E-001 -5.9385769570E+001 +1.4997541708E-001 +3.2763571066E+000
20804800000.000 +1.3371262522E-001 -1.2043785114E+000 +9.4012811645E-001 -6.0127867095E+001 +9.4619356231E-001 -6.0052608528E+001 +1.5091816053E-001 +2.5259019808E+000
21004750000.000 +1.3489315582E-001 -1.5061225904E+000 +9.4615468779E-001 -6.0821242656E+001 +9.4003014288E-001 -6.0852650355E+001 +1.5246299292E-001 +2.0369540184E+000
21204700000.000 +1.3599714763E-001 -1.9921412867E+000 +9.3183272008E-001 -6.1129109541E+001 +9.4808585448E-001 -6.1346754630E+001 +1.5302272580E-001 +1.4424794823E+000
21404650000.000 +1.3661134730E-001 -3.0829378949E+000 +9.3949192433E-001 -6.1468491248E+001 +9.4251896743E-001 -6.1449966496E+001 +1.5372669015E-001 +1.0267864040E+000
21604600000.000 +1.3546923474E-001 -2.8617400962E+000 +9.3097805628E-001 -6.2786673584E+001 +9.6294995222E-001 -6.2179486938E+001 +1.5346274421E-001 +3.7909935900E-001
21804550000.000 +1.3934259823E-001 -3.9059302498E+000 +9.3772628379E-001 -6.2653694870E+001 +9.4468244495E-001 -6.3275563732E+001 +1.5675504186E-001 -3.3590707164E-001
22004500000.000 +1.3831428558E-001 -4.3738448573E+000 +9.4274888834E-001 -6.3393497241E+001 +9.5273281786E-001 -6.2527280939E+001 +1.5738240155E-001 -6.6021773210E-001
22204450000.000 +1.4126036151E-001 -4.9838719149E+000 +9.4434372660E-001 -6.3680787210E+001 +9.5454364941E-001 -6.3960276953E+001 +1.5967108924E-001 -7.7428135267E-001
22404400000.000 +1.4206200268E-001 -5.0373256970E+000 +9.3949575784E-001 -6.4702096040E+001 +9.4546572259E-001 -6.5066395490E+001 +1.6010268362E-001 -1.7723790380E+000
22604350000.000 +1.4239349751E-001 -5.9752739316E+000 +9.4597471815E-001 -6.4882777133E+001 +9.4268730389E-001 -6.5418169431E+001 +1.6119479932E-001 -2.3458872254E+000
22804300000.000 +1.4259085930E-001 -6.5044922092E+000 +9.5070912353E-001 -6.6006513696E+001 +9.4843484494E-001 -6.6671348294E+001 +1.6213417962E-001 -3.0186636424E+000
23004250000.000 +1.4275348094E-001 -6.5101443928E+000 +9.4982764604E-001 -6.6557355792E+001 +9.3022857148E-001 -6.7351550193E+001 +1.6212316577E-001 -3.4732664858E+000
23204200000.000 +1.4400092073E-001 -7.4939828555E+000 +9.4753783465E-001 -6.6936676778E+001 +9.2593761745E-001 -6.7769715440E+001 +1.6330060573E-001 -3.7732108714E+000
23404150000.000 +1.4497694592E-001 -7.6935604467E+000 +9.5601132470E-001 -6.8265052581E+001 +9.3793486085E-001 -6.8026680823E+001 +1.6524179146E-001 -3.9077742306E+000
23604100000.000 +1.4584720043E-001 -8.1838695185E+000 +9.4504336054E-001 -6.8345241304E+001 +9.2975117058E-001 -7.0119525951E+001 +1.6479365409E-001 -4.9075232432E+000
23804050000.000 +1.4643032536E-001 -7.6200722005E+000 +9.5497429845E-001 -6.9117071696E+001 +9.0946612946E-001 -6.8780680960E+001 +1.6579858613E-001 -4.0419350127E+000
24004000000.000 +1.4884279418E-001 -9.5108447800E+000 +9.4214403473E-001 -6.9437517179E+001 +9.3069561970E-001 -7.0518310157E+001 +1.6764455909E-001 -5.5091921886E+000
24203950000.000 +1.5184157953E-001 -8.3327162730E+000 +9.4302617928E-001 -7.0606908187E+001 +9.1619382770E-001 -7.1294567532E+001 +1.6825758527E-001 -5.8139193170E+000
24403900000.000 +1.5252818204E-001 -1.1863547050E+001 +9.3238555666E-001 -7.0540526819E+001 +9.2618059681E-001 -7.1191945717E+001 +1.7069303835E-001 -6.9950298673E+000
24603850000.000 +1.5151120453E-001 -1.2517293022E+001 +9.4305218687E-001 -7.1296077351E+001 +9.2829433091E-001 -7.1296533854E+001 +1.7084060113E-001 -7.4586397113E+000
24803800000.000 +1.5372742945E-001 -1.2923033223E+001 +9.3073781748E-001 -7.1561241287E+001 +9.3227085847E-001 -7.3124984246E+001 +1.7291058960E-001 -8.1995959827E+000
25003750000.000 +1.4879596541E-001 -1.3563862373E+001 +9.4340826173E-001 -7.1954728856E+001 +9.1224579489E-001 -7.2457258986E+001 +1.7016498550E-001 -8.8860962486E+000
25203700000.000 +1.5118553060E-001 -1.3914047746E+001 +9.3658413747E-001 -7.3085639299E+001 +9.4484237169E-001 -7.2537724495E+001 +1.7391111558E-001 -9.0599710352E+000
25403650000.000 +1.5429420780E-001 -1.4224760214E+001 +9.2763342718E-001 -7.3401325173E+001 +9.2777877098E-001 -7.4138654615E+001 +1.7422215239E-001 -9.7149912159E+000
25603600000.000 +1.5212961301E-001 -1.5784734624E+001 +9.2542611119E-001 -7.3743883990E+001 +9.2464078511E-001 -7.3174731024E+001 +1.7479807197E-001 -1.0792845929E+001
25803550000.000 +1.5439475838E-001 -1.5810227958E+001 +9.2772968567E-001 -7.4127077821E+001 +9.3624540855E-001 -7.4443109145E+001 +1.7582911943E-001 -1.0579280534E+001
26003500000.000 +1.5587336572E-001 -1.6481668496E+001 +9.2862561671E-001 -7.5518243825E+001 +9.3328941915E-001 -7.4678377814E+001 +1.7682997540E-001 -1.1515297330E+001
26203450000.000 +1.5487329506E-001 -1.7226477239E+001 +9.2500910307E-001 -7.5694302353E+001 +9.3099238421E-001 -7.5012120960E+001 +1.7672055116E-001 -1.2069594532E+001
26403400000.000 +1.5701489820E-001 -1.7482337836E+001 +9.3743280784E-001 -7.6391977273E+001 +9.2744172754E-001 -7.5295269908E+001 +1.7973779252E-001 -1.2145565412E+001
26603350000.000 +1.5884966120E-001 -1.7709707486E+001 +9.2366955432E-001 -7.6526344314E+001 +9.3833898320E-001 -7.7430714944E+001 +1.8014614020E-001 -1.2847603102E+001
26803300000.000 +1.5717391472E-001 -1.8466726081E+001 +9.3579811011E-001 -7.7053012650E+001 +9.2437715560E-001 -7.7163770999E+001 +1.8031063244E-001 -1.3645021945E+001
27003250000.000 +1.5820574879E-001 -1.9077990829E+001 +9.3450126652E-001 -7.8003120621E+001 +9.3540547466E-001 -7.8187615023E+001 +1.8214958450E-001 -1.4054051688E+001
27203200000.000 +1.5807925127E-001 -1.8490576258E+001 +9.4212022373E-001 -7.8825283522E+001 +9.0736028346E-001 -7.9604289595E+001 +1.8021499343E-001 -1.4670995455E+001
27403150000.000 +1.5872712214E-001 -1.9830782455E+001 +9.3585499769E-001 -7.9076318908E+001 +9.0417742682E-001 -7.9952650612E+001 +1.8154425834E-001 -1.5457363349E+001
27603100000.000 +1.5928231762E-001 -1.9108012796E+001 +9.4548943536E-001 -8.0161333970E+001 +9.0601156976E-001 -8.0385259961E+001 +1.8058680666E-001 -1.4838575237E+001
27803050000.000 +1.6232063584E-001 -1.9183003267E+001 +9.4196687906E-001 -8.1044991970E+001 +8.9935980326E-001 -8.1173317222E+001 +1.8193573850E-001 -1.4864232342E+001
28003000000.000 +1.6160101409E-001 -1.9753026172E+001 +9.4520705440E-001 -8.1401298830E+001 +8.9120064683E-001 -8.1351531195E+001 +1.8256804132E-001 -1.5170618459E+001
28202950000.000 +1.6431634617E-001 -2.1459460427E+001 +9.4272490662E-001 -8.2135814594E+001 +8.9900468502E-001 -8.1398131072E+001 +1.8564376761E-001 -1.5957018438E+001
28402900000.000 +1.6352922374E-001 -2.3120320570E+001 +9.2602091961E-001 -8.2397514300E+001 +9.3018605106E-001 -8.2620380338E+001 +1.8730711405E-001 -1.7589306625E+001
28602850000.000 +1.6586532649E-001 -2.4888853276E+001 +9.1645844087E-001 -8.2608882863E+001 +9.0562563603E-001 -8.2986489228E+001 +1.8835433727E-001 -1.8782299740E+001
28802800000.000 +1.6185160594E-001 -2.5460372050E+001 +9.2052089559E-001 -8.2931765567E+001 +9.2347053117E-001 -8.2327098857E+001 +1.8746279624E-001 -1.9430536043E+001
29002750000.000 +1.6425683381E-001 -2.5252181496E+001 +9.2779583475E-001 -8.3200640096E+001 +9.2645385998E-001 -8.4464111628E+001 +1.8902760148E-001 -1.9953896421E+001
29202700000.000 +1.6506107419E-001 -2.5717209514E+001 +9.2046956350E-001 -8.3566166261E+001 +9.2333214132E-001 -8.4867807910E+001 +1.9034517814E-001 -2.0789813474E+001
29402650000.000 +1.6509325157E-001 -2.6243216644E+001 +9.2615528918E-001 -8.3726676251E+001 +9.2706500509E-001 -8.5097191276E+001 +1.9222859645E-001 -2.1348732219E+001
29602600000.000 +1.6741987545E-001 -2.6539683968E+001 +9.2891128867E-001 -8.4595486968E+001 +9.2916190993E-001 -8.6038030231E+001 +1.9371998792E-001 -2.2208555234E+001
29802550000.000 +1.6561157664E-001 -2.8059105806E+001 +9.2606004650E-001 -8.4647626440E+001 +9.1164040722E-001 -8.6850743708E+001 +1.9379299915E-001 -2.3662770129E+001
30002500000.000 +1.6615897114E-001 -2.7651887649E+001 +9.3434238607E-001 -8.5679810570E+001 +9.1724630596E-001 -8.5958108752E+001 +1.9348706165E-001 -2.3000672187E+001
30202450000.000 +1.6949990004E-001 -2.8257813879E+001 +9.2373293333E-001 -8.6930658820E+001 +9.3447518196E-001 -8.7601065006E+001 +1.9429089141E-001 -2.3739652071E+001
30402400000.000 +1.6851851631E-001 -2.8395978924E+001 +9.3563198978E-001 -8.7728538553E+001 +8.9371381561E-001 -8.7790080649E+001 +1.9210745941E-001 -2.4201126883E+001
30602350000.000 +1.7200957178E-001 -3.0667389265E+001 +9.2686007878E-001 -8.8822853422E+001 +9.0471740616E-001 -8.6797616261E+001 +1.9652934125E-001 -2.4732031377E+001
30802300000.000 +1.7305533030E-001 -3.0364510112E+001 +9.3201234305E-001 -8.9398242217E+001 +8.9700121860E-001 -8.8419653902E+001 +1.9449364018E-001 -2.4573650380E+001
31002250000.000 +1.7392689255E-001 -3.2852926069E+001 +9.0775710912E-001 -9.0115781686E+001 +9.0109721227E-001 -8.8521430137E+001 +1.9606615845E-001 -2.6558922710E+001
31202200000.000 +1.7326332738E-001 -3.2272991298E+001 +9.2794365629E-001 -9.0379866223E+001 +8.9759478377E-001 -8.9693429798E+001 +1.9544037126E-001 -2.6196858745E+001
31402150000.000 +1.7431615526E-001 -3.3542092850E+001 +9.1284960338E-001 -9.1620880199E+001 +9.1648592061E-001 -9.0244719209E+001 +1.9670808414E-001 -2.7694358101E+001
31602100000.000 +1.7406531419E-001 -3.3983688197E+001 +9.2145592327E-001 -9.1256798498E+001 +8.8452285701E-001 -9.1884956327E+001 +1.9496868309E-001 -2.8495783378E+001
31802050000.000 +1.7130197056E-001 -3.7212106961E+001 +9.0036421927E-001 -9.2160708332E+001 +9.1004765136E-001 -8.9919640142E+001 +1.9640113060E-001 -3.0266535723E+001
32002000000.000 +1.7267070130E-001 -3.5639603691E+001 +9.2198403477E-001 -9.2046935941E+001 +9.0999194577E-001 -9.2523507263E+001 +1.9569544694E-001 -3.0088561493E+001
32201950000.000 +1.7295800844E-001 -3.6371139828E+001 +9.0918223781E-001 -9.2718075632E+001 +9.1219022811E-001 -9.2383247295E+001 +1.9564519688E-001 -3.0915804258E+001
32401900000.000 +1.7011767877E-001 -3.6784203908E+001 +9.3266407398E-001 -9.2260696971E+001 +9.0353867506E-001 -9.3507494565E+001 +1.9476657132E-001 -3.1696099834E+001
32601850000.000 +1.7511385281E-001 -3.7412069084E+001 +9.1594375291E-001 -9.3929084305E+001 +9.1747339863E-001 -9.3654044763E+001 +1.9711420048E-001 -3.1994290776E+001
32801800000.000 +1.7585240784E-001 -3.8505799638E+001 +9.2004372704E-001 -9.3788180883E+001 +9.1405535113E-001 -9.5316517896E+001 +1.9665284814E-001 -3.2953271488E+001
33001750000.000 +1.7582677987E-001 -3.9004909579E+001 +9.2305977387E-001 -9.4570134911E+001 +9.1457275011E-001 -9.5219199095E+001 +1.9724758650E-001 -3.3534105379E+001
33201700000.000 +1.7574301801E-001 -4.0363539002E+001 +9.2529235933E-001 -9.4682632442E+001 +9.1657856086E-001 -9.5593244903E+001 +1.9731671967E-001 -3.4416433359E+001
33401650000.000 +1.7496615603E-001 -4.1400547002E+001 +9.2269348300E-001 -9.5238588432E+001 +9.1136170400E-001 -9.6151504129E+001 +1.9632430493E-001 -3.5164425164E+001
33601600000.000 +1.7350713205E-001 -4.1946157617E+001 +9.2360302630E-001 -9.6164731996E+001 +9.0561889596E-001 -9.6383505829E+001 +1.9444943702E-001 -3.5609684837E+001
33801550000.000 +1.7458519261E-001 -4.2430340688E+001 +9.2309111945E-001 -9.7040293303E+001 +9.0862316876E-001 -9.6975143328E+001 +1.9451594698E-001 -3.5662349120E+001
34001500000.000 +1.7432565552E-001 -4.3835164635E+001 +9.1679890647E-001 -9.7333957345E+001 +8.9428851398E-001 -9.7309414172E+001 +1.9413386243E-001 -3.6754396557E+001
34201450000.000 +1.7186181853E-001 -4.4365573994E+001 +9.2274769659E-001 -9.7618809542E+001 +8.9559984103E-001 -9.8028285618E+001 +1.9453873135E-001 -3.7466634888E+001
34401400000.000 +1.7463571204E-001 -4.5406082432E+001 +9.1646277023E-001 -9.8737743578E+001 +8.9812157546E-001 -9.8562974143E+001 +1.9562263376E-001 -3.8011179290E+001
34601350000.000 +1.7621401288E-001 -4.5625762699E+001 +9.1739298523E-001 -9.9628932337E+001 +8.9718508440E-001 -1.0001470192E+002 +1.9646471273E-001 -3.8476473906E+001
34801300000.000 +1.7465458792E-001 -4.6593369727E+001 +9.1864403108E-001 -1.0002243321E+002 +8.7589032489E-001 -9.9649506748E+001 +1.9637681683E-001 -3.9229809481E+001
35001250000.000 +1.7802165952E-001 -4.8590874544E+001 +9.1372569632E-001 -1.0107576802E+002 +8.8475081870E-001 -9.9528811090E+001 +1.9833641586E-001 -3.9786614045E+001
35201200000.000 +1.7662645790E-001 -4.9111385101E+001 +9.0916119388E-001 -1.0119969103E+002 +8.8269276473E-001 -1.0151131937E+002 +1.9756851711E-001 -4.1220683750E+001
35401150000.000 +1.7674776642E-001 -4.9906703314E+001 +9.0925020328E-001 -1.0211576288E+002 +8.8959230473E-001 -1.0148514119E+002 +1.9778367224E-001 -4.1921255605E+001
35601100000.000 +1.7609235846E-001 -5.1186764018E+001 +9.1113195894E-001 -1.0243742215E+002 +8.9043152375E-001 -1.0183396834E+002 +1.9656947857E-001 -4.2879658152E+001
35801050000.000 +1.7860583203E-001 -5.2225033014E+001 +9.0132586067E-001 -1.0336009126E+002 +8.8709549054E-001 -1.0294674649E+002 +1.9674715524E-001 -4.4011163845E+001
36001000000.000 +1.7411048422E-001 -5.3417416151E+001 +9.0839628535E-001 -1.0309119016E+002 +8.8250097728E-001 -1.0404562346E+002 +1.9472470291E-001 -4.5405302177E+001
36200950000.000 +1.7336824971E-001 -5.4987729483E+001 +9.0487283889E-001 -1.0450000798E+002 +8.9919821804E-001 -1.0305436138E+002 +1.9368566062E-001 -4.6045761566E+001
36400900000.000 +1.7013706069E-001 -5.5335098732E+001 +9.0651494964E-001 -1.0382499845E+002 +9.0526755408E-001 -1.0475433072E+002 +1.9096155719E-001 -4.7340058065E+001
36600850000.000 +1.6695084294E-001 -5.7355104998E+001 +9.0238239629E-001 -1.0445100202E+002 +8.8576398440E-001 -1.0426900103E+002 +1.8861407912E-001 -4.8885736655E+001
36800800000.000 +1.6405671910E-001 -5.6955901653E+001 +9.1859391385E-001 -1.0420451701E+002 +9.0747783413E-001 -1.0522167933E+002 +1.8710983219E-001 -4.8870864175E+001
37000750000.000 +1.6181354075E-001 -5.7489245126E+001 +9.1157524076E-001 -1.0505602695E+002 +9.0610267445E-001 -1.0531108576E+002 +1.8562103881E-001 -4.9543667408E+001
37200700000.000 +1.5494056051E-001 -5.7968188882E+001 +9.2183047093E-001 -1.0451664133E+002 +8.9989487438E-001 -1.0566290103E+002 +1.8242388523E-001 -5.0307560682E+001
37400650000.000 +1.5637083429E-001 -5.7924734290E+001 +9.2405836991E-001 -1.0611426859E+002 +8.9783286069E-001 -1.0581892283E+002 +1.8361907644E-001 -5.0212532988E+001
37600600000.000 +1.5490471064E-001 -5.8417069605E+001 +9.3060657901E-001 -1.0680107197E+002 +8.9883768244E-001 -1.0715363172E+002 +1.8112300197E-001 -5.1106932811E+001
37800550000.000 +1.5424184613E-001 -5.8358072834E+001 +9.2775081443E-001 -1.0787572016E+002 +8.8438714999E-001 -1.0700823553E+002 +1.8016725507E-001 -5.0849907677E+001
38000500000.000 +1.5453899580E-001 -5.9381209219E+001 +9.2845947969E-001 -1.0848932776E+002 +8.9599297584E-001 -1.0647173948E+002 +1.8066665482E-001 -5.0979690755E+001
38200450000.000 +1.5686799559E-001 -6.0487101947E+001 +9.1862852870E-001 -1.0994930978E+002 +8.9393464383E-001 -1.0827443659E+002 +1.7995099484E-001 -5.2095848535E+001
38400400000.000 +1.5258868574E-001 -6.2962355894E+001 +9.1041930563E-001 -1.0985053871E+002 +8.7554496834E-001 -1.0810062005E+002 +1.7778593306E-001 -5.3500049633E+001
38600350000.000 +1.5155712676E-001 -6.2149978576E+001 +9.1412904176E-001 -1.1068006979E+002 +8.9701754286E-001 -1.0915282324E+002 +1.7731330067E-001 -5.4097415249E+001
38800300000.000 +1.4885480770E-001 -6.5424340339E+001 +8.9385282265E-001 -1.1103069273E+002 +8.8418997542E-001 -1.0942639166E+002 +1.7524275457E-001 -5.6834594765E+001
39000250000.000 +1.4791519952E-001 -6.5411838282E+001 +8.9743919501E-001 -1.1140099034E+002 +8.8098325160E-001 -1.1084343321E+002 +1.7383169658E-001 -5.7676654261E+001
39200200000.000 +1.4999337452E-001 -6.6958546783E+001 +8.8825435595E-001 -1.1247053326E+002 +8.7082847182E-001 -1.1083142355E+002 +1.7352351685E-001 -5.8921103755E+001
39400150000.000 +1.4135094263E-001 -6.5551441180E+001 +8.9323814767E-001 -1.1168397280E+002 +8.9138520449E-001 -1.1216265091E+002 +1.6738660987E-001 -5.9677196811E+001
39600100000.000 +1.3525921452E-001 -6.7648772003E+001 +8.9120107318E-001 -1.1174893883E+002 +8.7913333033E-001 -1.1170804664E+002 +1.6261721212E-001 -6.1746746982E+001
39800050000.000 +1.3623198385E-001 -6.2121468351E+001 +9.1850377804E-001 -1.1206565370E+002 +9.1350388075E-001 -1.1300780784E+002 +1.6108207859E-001 -5.9346620173E+001
40000000000.000 +1.3884834133E-001 -6.2499639855E+001 +9.2274429930E-001 -1.1371506158E+002 +8.9920558397E-001 -1.1478838074E+002 +1.6095530583E-001 -5.9905245920E+001
