# Supplementary material for: Conductivity and radio frequency performance data for silver nanoparticle inks deposited via aerosol jet deposition and processed under varying conditions
Source: Data Brief. 2020 Sep 24;33:106331. doi: 10.1016/j.dib.2020.106331 (PMC7560714; doi:10.1016/j.dib.2020.106331)
Supplement: Supplementary file 3 [file mmc3.zip › Sintering Study/ANP Ink/RF Data/ANP_12_04.S2P]

!  2-Port S-parameters saved by WinCal
! VAR MeasName=S-Parameters (CALIBRATED_DATA) read from VNA (E8364B)
! VAR MeasDate=11/27/2017 4:01:26 PM
! VAR NAME=AFRL171016_14_04
! VAR FILENAME=AFRL171016_14_04.S2P
! VAR DATE=11/27/2017 4:01:26 PM
! VAR PHYS_PORTS=1,2
! VAR ObjTypeName=DATASET
! VAR IndexType=Frequency
!
# Hz S MA R 50
10000000.000 +3.3148835409E-002 +1.8856900352E+000 +9.6478155507E-001 -1.3289811844E-001 +9.6448888566E-001 -1.3715787242E-001 +3.4689439016E-002 +2.1409854205E+000
209950000.000 +3.3955021381E-002 +1.1920605059E+000 +9.6461956736E-001 -6.6737743131E-001 +9.6532480739E-001 -6.7166499237E-001 +3.4168279943E-002 +1.9473056062E+000
409900000.000 +3.4099215065E-002 +3.3468890847E+000 +9.6419939543E-001 -1.2823676101E+000 +9.6464083105E-001 -1.2885547099E+000 +3.4103270502E-002 +3.4226589369E+000
609850000.000 +3.3988268786E-002 +4.2323429844E+000 +9.6378629823E-001 -1.9330662520E+000 +9.6462274798E-001 -1.9786373272E+000 +3.4162607481E-002 +4.4721754561E+000
809800000.000 +3.4102355232E-002 +7.2700753107E+000 +9.6335204984E-001 -2.5510406648E+000 +9.6356702987E-001 -2.4971355731E+000 +3.4286822751E-002 +7.2449699260E+000
1009750000.000 +3.3792406885E-002 +8.5430590554E+000 +9.6239353811E-001 -3.1297743022E+000 +9.6238811628E-001 -3.1465740970E+000 +3.4001799952E-002 +8.6226778151E+000
1209700000.000 +3.4808496286E-002 +1.0775087155E+001 +9.6216817159E-001 -3.6882166801E+000 +9.6248430592E-001 -3.7131125006E+000 +3.4923654569E-002 +1.0991048032E+001
1409650000.000 +3.5394371950E-002 +1.1645189557E+001 +9.6202818736E-001 -4.3306332066E+000 +9.6204838312E-001 -4.3687256488E+000 +3.5626057238E-002 +1.1870967371E+001
1609600000.000 +3.5948597859E-002 +1.2162586221E+001 +9.6154185580E-001 -4.9257433918E+000 +9.6197902889E-001 -4.9294820238E+000 +3.6145049594E-002 +1.2563824596E+001
1809550000.000 +3.5803261694E-002 +1.2996661299E+001 +9.6066462789E-001 -5.5667740761E+000 +9.6090493499E-001 -5.5139373270E+000 +3.6249536957E-002 +1.3680796521E+001
2009500000.000 +3.5484731363E-002 +1.6137273511E+001 +9.5949461454E-001 -6.0570977786E+000 +9.5982005549E-001 -6.1349801516E+000 +3.5913570964E-002 +1.5705302861E+001
2209450000.000 +3.6761358811E-002 +1.8004776882E+001 +9.5881049117E-001 -6.6369873957E+000 +9.5892315635E-001 -6.6917505824E+000 +3.6642815235E-002 +1.8558844446E+001
2409400000.000 +3.7904608395E-002 +1.9263914035E+001 +9.5907051233E-001 -7.2023430903E+000 +9.5895417903E-001 -7.2243705302E+000 +3.7848445053E-002 +1.9309005029E+001
2609350000.000 +3.9026732546E-002 +2.0763517085E+001 +9.5830555427E-001 -7.7490201107E+000 +9.5902215770E-001 -7.8164663451E+000 +3.9005253546E-002 +2.0808107792E+001
2809300000.000 +3.9988528559E-002 +2.1514042207E+001 +9.5832193095E-001 -8.3648447984E+000 +9.5848413214E-001 -8.3991944068E+000 +3.9908167155E-002 +2.1684499828E+001
3009250000.000 +4.0598380762E-002 +2.1776362497E+001 +9.5704308141E-001 -8.9599956136E+000 +9.5743281058E-001 -8.9671333576E+000 +4.0341003556E-002 +2.2194587599E+001
3209200000.000 +4.1415494732E-002 +2.3636999292E+001 +9.5659232727E-001 -9.4922384251E+000 +9.5687270868E-001 -9.5428676342E+000 +4.1059820627E-002 +2.3828512307E+001
3409150000.000 +4.2335081699E-002 +2.4509609070E+001 +9.5597086368E-001 -1.0008007066E+001 +9.5603999514E-001 -1.0056997504E+001 +4.2088492830E-002 +2.5223687451E+001
3609100000.000 +4.3499083908E-002 +2.4995191577E+001 +9.5529425705E-001 -1.0618037005E+001 +9.5584665048E-001 -1.0649363420E+001 +4.3097863107E-002 +2.5922010334E+001
3809050000.000 +4.4618254807E-002 +2.6012138323E+001 +9.5567527355E-001 -1.1178668482E+001 +9.5584220107E-001 -1.1179229542E+001 +4.4409526043E-002 +2.6835827723E+001
4009000000.000 +4.5981453258E-002 +2.6483211317E+001 +9.5487781502E-001 -1.1746483730E+001 +9.5560940197E-001 -1.1777250930E+001 +4.5622416553E-002 +2.7375202082E+001
4208950000.000 +4.6939269549E-002 +2.6572467646E+001 +9.5497033101E-001 -1.2353663327E+001 +9.5537763090E-001 -1.2297081663E+001 +4.6299003547E-002 +2.7534141098E+001
4408900000.000 +4.8162779634E-002 +2.6949516891E+001 +9.5418904432E-001 -1.2868409457E+001 +9.5460520658E-001 -1.2890729367E+001 +4.7697907658E-002 +2.8383077380E+001
4608850000.000 +4.9244254240E-002 +2.7540560488E+001 +9.5439301948E-001 -1.3422611153E+001 +9.5511031516E-001 -1.3450532016E+001 +4.8853049112E-002 +2.9100307854E+001
4808800000.000 +5.0515299805E-002 +2.7883942037E+001 +9.5330111469E-001 -1.3995324656E+001 +9.5440263297E-001 -1.4036233054E+001 +4.9941058671E-002 +2.9667656554E+001
5008750000.000 +5.1950120704E-002 +2.8119494049E+001 +9.5420958618E-001 -1.4527341529E+001 +9.5525597432E-001 -1.4577228838E+001 +5.1621059969E-002 +2.9818805014E+001
5208700000.000 +5.3078336650E-002 +2.8713962998E+001 +9.5340788417E-001 -1.5134329664E+001 +9.5406488371E-001 -1.5202652572E+001 +5.2833130413E-002 +3.0460557217E+001
5408650000.000 +5.4616830790E-002 +2.8321714388E+001 +9.5353665325E-001 -1.5655859103E+001 +9.5397930257E-001 -1.5690258500E+001 +5.4150979233E-002 +3.0574522459E+001
5608600000.000 +5.5906216601E-002 +2.8432336482E+001 +9.5402058118E-001 -1.6273622948E+001 +9.5472968429E-001 -1.6305633681E+001 +5.5669292448E-002 +3.0281186286E+001
5808550000.000 +5.7155736970E-002 +2.8459899727E+001 +9.5367381507E-001 -1.6839266501E+001 +9.5369693045E-001 -1.6852193803E+001 +5.6982151298E-002 +3.0399487457E+001
6008500000.000 +5.8213716967E-002 +2.8210008623E+001 +9.5328971253E-001 -1.7401448795E+001 +9.5337927999E-001 -1.7396895736E+001 +5.7989244579E-002 +3.0110313964E+001
6208450000.000 +5.9744285856E-002 +2.8170202243E+001 +9.5299282910E-001 -1.7956094447E+001 +9.5302404969E-001 -1.7974082406E+001 +5.8891522718E-002 +3.0008904578E+001
6408400000.000 +6.0866366079E-002 +2.8043126116E+001 +9.5280079301E-001 -1.8557675557E+001 +9.5332778731E-001 -1.8597174370E+001 +6.0253155446E-002 +3.0027562787E+001
6608350000.000 +6.2031046938E-002 +2.7734323821E+001 +9.5148749357E-001 -1.9114348192E+001 +9.5217855893E-001 -1.9127596161E+001 +6.1103809006E-002 +2.9923965386E+001
6808300000.000 +6.3579188855E-002 +2.7423582379E+001 +9.5289311786E-001 -1.9631677904E+001 +9.5318405063E-001 -1.9611729755E+001 +6.2663282466E-002 +2.9808623130E+001
7008250000.000 +6.4737511096E-002 +2.7442244643E+001 +9.5160229227E-001 -2.0275390347E+001 +9.5229840570E-001 -2.0342449192E+001 +6.3858232022E-002 +2.9783118916E+001
7208200000.000 +6.5708187838E-002 +2.7073405332E+001 +9.5103546016E-001 -2.0798903826E+001 +9.5139892601E-001 -2.0794895865E+001 +6.4714947901E-002 +2.9572386385E+001
7408150000.000 +6.7046434923E-002 +2.6604865279E+001 +9.5111317982E-001 -2.1424615292E+001 +9.5234268389E-001 -2.1456667809E+001 +6.6075834757E-002 +2.9263676350E+001
7608100000.000 +6.8399060295E-002 +2.6282287828E+001 +9.5095100826E-001 -2.1950345912E+001 +9.4952799903E-001 -2.1946781244E+001 +6.7274685864E-002 +2.9547727485E+001
7808050000.000 +6.9208380863E-002 +2.5862096865E+001 +9.5003899697E-001 -2.2473078434E+001 +9.4878827670E-001 -2.2544056000E+001 +6.8178632618E-002 +2.8995040853E+001
8008000000.000 +7.0650745262E-002 +2.5465612768E+001 +9.4905095887E-001 -2.2998220595E+001 +9.4910650331E-001 -2.3071784554E+001 +6.9056194156E-002 +2.9097433162E+001
8207950000.000 +7.1360300334E-002 +2.5737015682E+001 +9.4946941567E-001 -2.3781226089E+001 +9.5030556355E-001 -2.3801716217E+001 +7.0230693156E-002 +2.9012865292E+001
8407900000.000 +7.3108250894E-002 +2.5253377751E+001 +9.4725368381E-001 -2.4211105381E+001 +9.4666970918E-001 -2.4210685872E+001 +7.1659800830E-002 +2.9122676156E+001
8607850000.000 +7.4338119866E-002 +2.4994538477E+001 +9.4887433358E-001 -2.4674461710E+001 +9.5094835667E-001 -2.4621099408E+001 +7.3113702073E-002 +2.9176505847E+001
8807800000.000 +7.6465502524E-002 +2.4881275183E+001 +9.4751487208E-001 -2.5330356727E+001 +9.4862787215E-001 -2.5439565411E+001 +7.5263566437E-002 +2.8944991442E+001
9007750000.000 +7.7149475861E-002 +2.4063757157E+001 +9.4676168877E-001 -2.5844330997E+001 +9.4677109638E-001 -2.5840251744E+001 +7.6054873933E-002 +2.8160878263E+001
9207700000.000 +7.8343325151E-002 +2.3589761895E+001 +9.4731924742E-001 -2.6416308597E+001 +9.4953476418E-001 -2.6500858028E+001 +7.7492571261E-002 +2.7670513424E+001
9407650000.000 +8.0080188533E-002 +2.3404775236E+001 +9.4691251930E-001 -2.6959273248E+001 +9.4870609526E-001 -2.7100016102E+001 +7.8844612503E-002 +2.7632853581E+001
9607600000.000 +8.1311165856E-002 +2.2871268737E+001 +9.4542257948E-001 -2.7519140641E+001 +9.4698290104E-001 -2.7692860023E+001 +7.9981164763E-002 +2.7232001259E+001
9807550000.000 +8.2282147863E-002 +2.1867547379E+001 +9.4557789205E-001 -2.8055269466E+001 +9.4621061602E-001 -2.8152030317E+001 +8.0916214120E-002 +2.6702360703E+001
10007500000.000 +8.3127277697E-002 +2.1020538109E+001 +9.4670747910E-001 -2.8747994805E+001 +9.4773756021E-001 -2.8819095895E+001 +8.2219830146E-002 +2.6095981357E+001
10207450000.000 +8.4088881658E-002 +2.1153206792E+001 +9.4461700672E-001 -2.9224098314E+001 +9.4229087457E-001 -2.9259519997E+001 +8.2918305745E-002 +2.6043146980E+001
10407400000.000 +8.5206407850E-002 +2.0409097673E+001 +9.4638131242E-001 -2.9689908792E+001 +9.4527876046E-001 -2.9488780200E+001 +8.4126404857E-002 +2.5969466938E+001
10607350000.000 +8.6166444701E-002 +2.0254511978E+001 +9.4425226153E-001 -3.0401094403E+001 +9.4590399268E-001 -3.0477583420E+001 +8.5054270035E-002 +2.5515709115E+001
10807300000.000 +8.7527325790E-002 +1.9818819859E+001 +9.4459380209E-001 -3.0835761397E+001 +9.3966098670E-001 -3.0751486529E+001 +8.6177099379E-002 +2.5368797222E+001
11007250000.000 +8.8595916509E-002 +1.8925760973E+001 +9.4436932414E-001 -3.1366517428E+001 +9.4569845174E-001 -3.1247917035E+001 +8.7543201419E-002 +2.4973289148E+001
11207200000.000 +9.0476965961E-002 +1.8571616143E+001 +9.4540738769E-001 -3.1849584390E+001 +9.4376298540E-001 -3.1798009010E+001 +8.8843499295E-002 +2.4822167093E+001
11407150000.000 +9.1305878839E-002 +1.8465679668E+001 +9.4095044217E-001 -3.2589826794E+001 +9.4310597478E-001 -3.2565076487E+001 +8.9990720443E-002 +2.4235456164E+001
11607100000.000 +9.2007509213E-002 +1.7022988535E+001 +9.4219861944E-001 -3.2671113651E+001 +9.4003425554E-001 -3.2824212495E+001 +9.0564507981E-002 +2.3676649580E+001
11807050000.000 +9.2709700661E-002 +1.6046484944E+001 +9.4464726009E-001 -3.3591400976E+001 +9.4955312769E-001 -3.3745741857E+001 +9.2664982234E-002 +2.3347006663E+001
12007000000.000 +9.3317394844E-002 +1.5852046536E+001 +9.3979371335E-001 -3.3783931221E+001 +9.3744052311E-001 -3.4256917487E+001 +9.4257102384E-002 +2.2577864049E+001
12206950000.000 +9.4231379997E-002 +1.5779272138E+001 +9.4252030409E-001 -3.4537210969E+001 +9.4744866141E-001 -3.4431814367E+001 +9.5389127448E-002 +2.2356784054E+001
12406900000.000 +9.6084562533E-002 +1.5286747526E+001 +9.4228391745E-001 -3.4907484557E+001 +9.4474896271E-001 -3.5549361841E+001 +9.7185112359E-002 +2.1534683912E+001
12606850000.000 +9.5306540176E-002 +1.5714783630E+001 +9.4399207375E-001 -3.5676222101E+001 +9.4418077936E-001 -3.5867070784E+001 +9.7214056494E-002 +2.1471966091E+001
12806800000.000 +9.7772649990E-002 +1.6057257738E+001 +9.4088292357E-001 -3.5915169658E+001 +9.4268976473E-001 -3.6485032200E+001 +9.8480607529E-002 +2.0942432013E+001
13006750000.000 +1.0114847097E-001 +1.4762018677E+001 +9.4690937090E-001 -3.6917348567E+001 +9.4952438249E-001 -3.7071344264E+001 +9.9148843507E-002 +2.0473989491E+001
13206700000.000 +1.0131542465E-001 +1.4513966458E+001 +9.4344830376E-001 -3.7532231627E+001 +9.4425509105E-001 -3.8030607445E+001 +9.9563149138E-002 +2.0889395203E+001
13406650000.000 +1.0226147355E-001 +1.3026732924E+001 +9.4693516785E-001 -3.8006245769E+001 +9.4285403646E-001 -3.7859046083E+001 +1.0129596820E-001 +2.0520084990E+001
13606600000.000 +1.0328908257E-001 +1.2321721523E+001 +9.4478454656E-001 -3.8578553156E+001 +9.4729983786E-001 -3.8562008362E+001 +1.0233353286E-001 +2.0125892467E+001
13806550000.000 +1.0558139997E-001 +1.2443680716E+001 +9.4334603951E-001 -3.9307107069E+001 +9.3973479822E-001 -3.9183928644E+001 +1.0336148462E-001 +2.0480030592E+001
14006500000.000 +1.0659113016E-001 +1.0326104302E+001 +9.4132610306E-001 -3.9674045097E+001 +9.4259378466E-001 -3.9356322393E+001 +1.0436945236E-001 +1.9310683419E+001
14206450000.000 +1.0601045519E-001 +9.3573164383E+000 +9.4428129976E-001 -4.0284572421E+001 +9.4434004379E-001 -3.9958788928E+001 +1.0530751279E-001 +1.9050416446E+001
14406400000.000 +1.0689989902E-001 +9.0939031467E+000 +9.4455375354E-001 -4.0836424856E+001 +9.4105363203E-001 -4.0192028639E+001 +1.0654273183E-001 +1.8898319674E+001
14606350000.000 +1.0645565428E-001 +8.6953326044E+000 +9.3878206798E-001 -4.1143411139E+001 +9.4183082042E-001 -4.0788019301E+001 +1.0702225443E-001 +1.8192887666E+001
14806300000.000 +1.0773951890E-001 +8.5715351356E+000 +9.4528572735E-001 -4.1489757604E+001 +9.4296735423E-001 -4.1449824343E+001 +1.0866351529E-001 +1.8225440702E+001
15006250000.000 +1.0918046259E-001 +8.3800336884E+000 +9.4018767093E-001 -4.2239437866E+001 +9.4543266675E-001 -4.2402709475E+001 +1.1033433562E-001 +1.7680864070E+001
15206200000.000 +1.0840901752E-001 +7.9967290444E+000 +9.4495909810E-001 -4.2290788757E+001 +9.3958599808E-001 -4.2230065218E+001 +1.1007169610E-001 +1.7687595718E+001
15406150000.000 +1.1156469575E-001 +6.8794490860E+000 +9.4717823509E-001 -4.3325901527E+001 +9.5486812382E-001 -4.3221324722E+001 +1.1419256249E-001 +1.6869064612E+001
15606100000.000 +1.1181008623E-001 +6.4468411634E+000 +9.4583375057E-001 -4.3713451373E+001 +9.4261019907E-001 -4.4472876803E+001 +1.1497970147E-001 +1.5862378938E+001
15806050000.000 +1.1177055277E-001 +6.0712442057E+000 +9.4680402719E-001 -4.4670433569E+001 +9.5027854652E-001 -4.4531099819E+001 +1.1542248082E-001 +1.5415053217E+001
16006000000.000 +1.1305196156E-001 +5.0300374778E+000 +9.4970652153E-001 -4.4824381772E+001 +9.4684878861E-001 -4.5600210269E+001 +1.1662654184E-001 +1.4975450911E+001
16205950000.000 +1.1316757055E-001 +5.4678553328E+000 +9.5063201627E-001 -4.5745191198E+001 +9.4300811910E-001 -4.6145280228E+001 +1.1691769659E-001 +1.5063310228E+001
16405900000.000 +1.1540797916E-001 +3.8081927106E+000 +9.4422583582E-001 -4.5612236013E+001 +9.3785773019E-001 -4.7349278212E+001 +1.1976542960E-001 +1.3552700005E+001
16605850000.000 +1.1471185985E-001 +4.2850591182E+000 +9.5159243510E-001 -4.6798319783E+001 +9.4754227760E-001 -4.7015884883E+001 +1.1971434013E-001 +1.4287826448E+001
16805800000.000 +1.1722630000E-001 +5.0683744267E+000 +9.4035645298E-001 -4.7503899631E+001 +9.4746894199E-001 -4.8467565029E+001 +1.2105911485E-001 +1.4609872190E+001
17005750000.000 +1.1691311035E-001 +4.3107823187E+000 +9.4843729336E-001 -4.8272865832E+001 +9.3699297098E-001 -4.8045563167E+001 +1.2231849443E-001 +1.4053091856E+001
17205700000.000 +1.1822350248E-001 +3.6463191058E+000 +9.4227558864E-001 -4.8602161082E+001 +9.4619490435E-001 -4.9039221581E+001 +1.2421881333E-001 +1.3382362256E+001
17405650000.000 +1.1911192594E-001 +3.6953991912E+000 +9.4832059558E-001 -4.9320700679E+001 +9.3979989376E-001 -4.9504831382E+001 +1.2437938561E-001 +1.2805078574E+001
17605600000.000 +1.2128151261E-001 +2.4769688382E+000 +9.3745744288E-001 -4.9860759026E+001 +9.4199300835E-001 -4.9700074736E+001 +1.2551196925E-001 +1.2396834239E+001
17805550000.000 +1.2196817216E-001 +1.6035591046E+000 +9.4778330081E-001 -5.0369087277E+001 +9.4304958855E-001 -4.9915279876E+001 +1.2680099482E-001 +1.2158779746E+001
18005500000.000 +1.2287775166E-001 +1.4945653863E+000 +9.3890174913E-001 -5.1036146074E+001 +9.4936067594E-001 -5.1071783164E+001 +1.2738626467E-001 +1.1948518833E+001
18205450000.000 +1.2351493103E-001 +6.2217856209E-001 +9.3956566810E-001 -5.1191322058E+001 +9.4610611950E-001 -5.1268687118E+001 +1.2874824795E-001 +1.1118120409E+001
18405400000.000 +1.2369327587E-001 +1.0608288622E-001 +9.4213759719E-001 -5.2069196409E+001 +9.5730196546E-001 -5.1589787600E+001 +1.2986740741E-001 +1.0589788579E+001
18605350000.000 +1.2457944138E-001 +2.5343801229E-001 +9.4348401405E-001 -5.2874024792E+001 +9.5502817523E-001 -5.3029331019E+001 +1.3092969237E-001 +1.0303686909E+001
18805300000.000 +1.2604717357E-001 -1.0036027654E+000 +9.4426766686E-001 -5.2912351444E+001 +9.3578801574E-001 -5.3215577189E+001 +1.3221277318E-001 +9.5187997893E+000
19005250000.000 +1.2751831240E-001 -1.4224420430E+000 +9.4876577976E-001 -5.3348483886E+001 +9.5498943377E-001 -5.3494709353E+001 +1.3467744136E-001 +9.5148405295E+000
19205200000.000 +1.2719186496E-001 -2.1402690523E+000 +9.5293682657E-001 -5.3883891532E+001 +9.4559077536E-001 -5.5316485258E+001 +1.3531464675E-001 +8.0687704828E+000
19405150000.000 +1.2729504240E-001 -1.8447996436E+000 +9.5170318720E-001 -5.4736345571E+001 +9.3725328858E-001 -5.5428079892E+001 +1.3498212365E-001 +8.0939066495E+000
19605100000.000 +1.2714029031E-001 -2.9399029741E+000 +9.5658278685E-001 -5.4953245067E+001 +9.3458728083E-001 -5.6015119643E+001 +1.3561225011E-001 +7.5402915658E+000
19805050000.000 +1.2951404618E-001 -2.6900198065E+000 +9.5278703529E-001 -5.6160971614E+001 +9.4487522268E-001 -5.6619347839E+001 +1.3772562685E-001 +7.6393191134E+000
20005000000.000 +1.3161565949E-001 -3.4657082072E+000 +9.4404679497E-001 -5.6479783007E+001 +9.3625506457E-001 -5.7682218786E+001 +1.3964119562E-001 +7.2529592720E+000
20204950000.000 +1.3161530463E-001 -3.6605021427E+000 +9.5470997113E-001 -5.7412741172E+001 +9.4075850091E-001 -5.7221322464E+001 +1.4095587039E-001 +7.1286668274E+000
20404900000.000 +1.3296978420E-001 -3.9996396416E+000 +9.4923509684E-001 -5.7892533048E+001 +9.4030108246E-001 -5.8767205036E+001 +1.4113957531E-001 +6.3975065458E+000
20604850000.000 +1.3555151918E-001 -4.5878786347E+000 +9.4575321476E-001 -5.8629780537E+001 +9.2445746733E-001 -5.8356677841E+001 +1.4266931157E-001 +6.2277298815E+000
20804800000.000 +1.3520815104E-001 -5.3300458153E+000 +9.3818688883E-001 -5.9166336265E+001 +9.4559029691E-001 -5.9023425617E+001 +1.4393522437E-001 +5.5941178025E+000
21004750000.000 +1.3657333148E-001 -5.4695211667E+000 +9.4426418354E-001 -5.9866142924E+001 +9.3964546614E-001 -5.9801389097E+001 +1.4535410002E-001 +5.1669529726E+000
21204700000.000 +1.3804995249E-001 -6.1267179159E+000 +9.3091019935E-001 -6.0152867452E+001 +9.4760493688E-001 -6.0267728228E+001 +1.4575924004E-001 +4.6566820375E+000
21404650000.000 +1.3883624112E-001 -6.9345446790E+000 +9.3771360897E-001 -6.0430902583E+001 +9.4176978136E-001 -6.0457019384E+001 +1.4715655498E-001 +4.1808911199E+000
21604600000.000 +1.3738929391E-001 -7.0775213512E+000 +9.3002165671E-001 -6.1803859939E+001 +9.6257208446E-001 -6.1155051449E+001 +1.4679854508E-001 +3.6928141174E+000
21804550000.000 +1.4200349697E-001 -7.8601572316E+000 +9.3690139858E-001 -6.1603291499E+001 +9.4452057657E-001 -6.2234606128E+001 +1.4970869227E-001 +2.8451422647E+000
22004500000.000 +1.4076275528E-001 -8.2905289286E+000 +9.3966622942E-001 -6.2356246356E+001 +9.5213943236E-001 -6.1475689954E+001 +1.5011256056E-001 +2.5813838161E+000
22204450000.000 +1.4396346500E-001 -8.8922592855E+000 +9.4260683913E-001 -6.2638922275E+001 +9.5483531467E-001 -6.2910430597E+001 +1.5296598048E-001 +2.5115943176E+000
22404400000.000 +1.4440506174E-001 -8.9172339092E+000 +9.3800534934E-001 -6.3623682368E+001 +9.4509560114E-001 -6.4032883784E+001 +1.5313543621E-001 +1.6471117580E+000
22604350000.000 +1.4519609892E-001 -9.8995329778E+000 +9.4375188873E-001 -6.3883678148E+001 +9.4292743983E-001 -6.4389410292E+001 +1.5420818314E-001 +1.1690237758E+000
22804300000.000 +1.4538767136E-001 -1.0385597530E+001 +9.4921914661E-001 -6.4927512996E+001 +9.4771042782E-001 -6.5533520539E+001 +1.5497485525E-001 +5.2673281285E-001
23004250000.000 +1.4594717068E-001 -1.0277606235E+001 +9.4775225297E-001 -6.5519945380E+001 +9.3010566765E-001 -6.6238309814E+001 +1.5482435203E-001 +2.4292073732E-001
23204200000.000 +1.4758499189E-001 -1.1072707263E+001 +9.4544588792E-001 -6.5791264024E+001 +9.2538082668E-001 -6.6659061123E+001 +1.5613594827E-001 +1.8751971561E-001
23404150000.000 +1.4840848260E-001 -1.1567507510E+001 +9.5442145830E-001 -6.7113976461E+001 +9.3756557102E-001 -6.6909610135E+001 +1.5882470002E-001 -5.6559832556E-002
23604100000.000 +1.4963561268E-001 -1.1858864061E+001 +9.4425505788E-001 -6.7225676127E+001 +9.3043056495E-001 -6.8951651738E+001 +1.5838420665E-001 -9.1696922878E-001
23804050000.000 +1.4982377149E-001 -1.1334356303E+001 +9.5343209662E-001 -6.7980886222E+001 +9.0924969191E-001 -6.7671077526E+001 +1.5976447920E-001 -6.4086721612E-002
24004000000.000 +1.5288525877E-001 -1.2951353594E+001 +9.4112208610E-001 -6.8315857889E+001 +9.3135764175E-001 -6.9357865003E+001 +1.6159535987E-001 -1.5378500022E+000
24203950000.000 +1.5596182282E-001 -1.1904054538E+001 +9.4142559920E-001 -6.9456037785E+001 +9.1695316229E-001 -7.0161798695E+001 +1.6243386428E-001 -1.7292048178E+000
24403900000.000 +1.5794809938E-001 -1.5054473579E+001 +9.3175751937E-001 -6.9391253129E+001 +9.2675227235E-001 -7.0035343260E+001 +1.6491358525E-001 -2.8113899612E+000
24603850000.000 +1.5744781852E-001 -1.5865828512E+001 +9.4155077065E-001 -7.0137446687E+001 +9.2834886296E-001 -7.0212884940E+001 +1.6542185413E-001 -3.3902881018E+000
24803800000.000 +1.5993138977E-001 -1.6506366240E+001 +9.2870603904E-001 -7.0502830792E+001 +9.3202788380E-001 -7.1970663614E+001 +1.6774468437E-001 -3.8300627836E+000
25003750000.000 +1.5496678594E-001 -1.7553377619E+001 +9.4069280030E-001 -7.0812713406E+001 +9.1178729538E-001 -7.1383994251E+001 +1.6532065934E-001 -4.7452375545E+000
25203700000.000 +1.5686215292E-001 -1.7871695720E+001 +9.3391502408E-001 -7.1895349920E+001 +9.4357291603E-001 -7.1335665531E+001 +1.6854158563E-001 -4.9126352888E+000
25403650000.000 +1.5985700702E-001 -1.7914964325E+001 +9.2555639178E-001 -7.2224877706E+001 +9.2699495638E-001 -7.2881828003E+001 +1.6905879817E-001 -5.5360375226E+000
25603600000.000 +1.5802640582E-001 -1.9457115102E+001 +9.2293651191E-001 -7.2521862934E+001 +9.2402043747E-001 -7.1976541931E+001 +1.6931805788E-001 -6.5834821394E+000
25803550000.000 +1.6021311421E-001 -1.9436049414E+001 +9.2609633042E-001 -7.2921506537E+001 +9.3577431605E-001 -7.3216431680E+001 +1.7068442859E-001 -6.3526685362E+000
26003500000.000 +1.6147331670E-001 -1.9935629279E+001 +9.2648100105E-001 -7.4266839037E+001 +9.3242039830E-001 -7.3429717445E+001 +1.7131186930E-001 -7.2098645748E+000
26203450000.000 +1.6112417992E-001 -2.0676856543E+001 +9.2326493776E-001 -7.4472289970E+001 +9.3034158217E-001 -7.3812359175E+001 +1.7173812424E-001 -7.8184363512E+000
26403400000.000 +1.6343581625E-001 -2.0952991849E+001 +9.3576436148E-001 -7.5124199010E+001 +9.2700255616E-001 -7.3999655355E+001 +1.7425701151E-001 -7.7667007830E+000
26603350000.000 +1.6510422545E-001 -2.1051870988E+001 +9.2184925091E-001 -7.5291637515E+001 +9.3818102484E-001 -7.6104998315E+001 +1.7496760581E-001 -8.4123605281E+000
26803300000.000 +1.6413177724E-001 -2.1855850230E+001 +9.3301562192E-001 -7.5743093079E+001 +9.2334614024E-001 -7.5914435254E+001 +1.7539347068E-001 -9.2407854308E+000
27003250000.000 +1.6517588215E-001 -2.2440444223E+001 +9.3238548412E-001 -7.6674179829E+001 +9.3500956797E-001 -7.6900109720E+001 +1.7743230791E-001 -9.5527820813E+000
27203200000.000 +1.6507143700E-001 -2.2057325306E+001 +9.4004929487E-001 -7.7515154294E+001 +9.0774254939E-001 -7.8378460540E+001 +1.7555883409E-001 -9.9583995986E+000
27403150000.000 +1.6621840633E-001 -2.3284385619E+001 +9.3420566385E-001 -7.7817792905E+001 +9.0487543943E-001 -7.8688676390E+001 +1.7770350587E-001 -1.0732547062E+001
27603100000.000 +1.6584824360E-001 -2.2770103629E+001 +9.4387893549E-001 -7.8788566850E+001 +9.0634678259E-001 -7.9098996450E+001 +1.7747399908E-001 -1.0298358787E+001
27803050000.000 +1.6863361539E-001 -2.2690783220E+001 +9.4035231595E-001 -7.9730607104E+001 +8.9940853546E-001 -7.9896148802E+001 +1.7852018487E-001 -1.0362985404E+001
28003000000.000 +1.6769307628E-001 -2.3266518389E+001 +9.4309368678E-001 -8.0077257778E+001 +8.9121456314E-001 -8.0118485029E+001 +1.7908235975E-001 -1.0714730910E+001
28202950000.000 +1.7102780260E-001 -2.4586993449E+001 +9.4139355172E-001 -8.0772933896E+001 +8.9898291574E-001 -8.0075834658E+001 +1.8165092935E-001 -1.1392828105E+001
28402900000.000 +1.7067079159E-001 -2.6043298427E+001 +9.2454750490E-001 -8.1062791643E+001 +9.3055028890E-001 -8.1286780577E+001 +1.8341376735E-001 -1.2809129868E+001
28602850000.000 +1.7379377868E-001 -2.7266298782E+001 +9.1616419796E-001 -8.1316210634E+001 +9.0643678180E-001 -8.1649512781E+001 +1.8476930498E-001 -1.3862221270E+001
28802800000.000 +1.7148547751E-001 -2.7915325197E+001 +9.1905192305E-001 -8.1685947367E+001 +9.2347494803E-001 -8.1097901621E+001 +1.8473053842E-001 -1.4600336245E+001
29002750000.000 +1.7475984650E-001 -2.7955145177E+001 +9.2489107343E-001 -8.1938154724E+001 +9.2611116238E-001 -8.3174164445E+001 +1.8619414306E-001 -1.5239576305E+001
29202700000.000 +1.7558663227E-001 -2.8531499050E+001 +9.1723052599E-001 -8.2219527128E+001 +9.2223697110E-001 -8.3572533258E+001 +1.8750784493E-001 -1.6006034939E+001
29402650000.000 +1.7551824169E-001 -2.9235770706E+001 +9.2276276708E-001 -8.2373807607E+001 +9.2589172756E-001 -8.3755106334E+001 +1.8920699147E-001 -1.6561584279E+001
29602600000.000 +1.7772171926E-001 -2.9533860526E+001 +9.2538295280E-001 -8.3192594175E+001 +9.2825878776E-001 -8.4652680490E+001 +1.9076417954E-001 -1.7402283103E+001
29802550000.000 +1.7643771583E-001 -3.0993978449E+001 +9.2225604081E-001 -8.3278767803E+001 +9.1099163657E-001 -8.5512713640E+001 +1.9125231694E-001 -1.8843870961E+001
30002500000.000 +1.7712427159E-001 -3.0755407989E+001 +9.3110254609E-001 -8.4339574825E+001 +9.1576619313E-001 -8.4642479420E+001 +1.9096272470E-001 -1.8236191832E+001
30202450000.000 +1.8055317680E-001 -3.1161951317E+001 +9.2049573046E-001 -8.5537846904E+001 +9.3268956718E-001 -8.6203435279E+001 +1.9177549365E-001 -1.8933204481E+001
30402400000.000 +1.7920557874E-001 -3.1570164669E+001 +9.3186228554E-001 -8.6312144136E+001 +8.9168562831E-001 -8.6431474220E+001 +1.9028986806E-001 -1.9485194253E+001
30602350000.000 +1.8282259925E-001 -3.3901329547E+001 +9.2228589518E-001 -8.7285162164E+001 +9.0160920966E-001 -8.5341373946E+001 +1.9393741661E-001 -2.0397674063E+001
30802300000.000 +1.8206712420E-001 -3.3426360798E+001 +9.2897272427E-001 -8.7812178520E+001 +8.9481668742E-001 -8.6891010639E+001 +1.9030164953E-001 -2.0029104942E+001
31002250000.000 +1.8347335719E-001 -3.5135290754E+001 +9.0635392118E-001 -8.8576852605E+001 +9.0055746259E-001 -8.7061131144E+001 +1.9208788586E-001 -2.1535524783E+001
31202200000.000 +1.8311611664E-001 -3.4698054419E+001 +9.2578631334E-001 -8.8832950919E+001 +8.9736785462E-001 -8.8220540870E+001 +1.9243554853E-001 -2.1050465508E+001
31402150000.000 +1.8503284084E-001 -3.5630740403E+001 +9.1186849592E-001 -9.0116674421E+001 +9.1620039193E-001 -8.8778531778E+001 +1.9368748434E-001 -2.2388213279E+001
31602100000.000 +1.8498404015E-001 -3.6045632409E+001 +9.1971336793E-001 -8.9736778402E+001 +8.8490051479E-001 -9.0427411303E+001 +1.9260182779E-001 -2.3139721457E+001
31802050000.000 +1.8332561943E-001 -3.9096282617E+001 +8.9889319612E-001 -9.0671045463E+001 +9.0915513261E-001 -8.8454319213E+001 +1.9361225787E-001 -2.5050730307E+001
32002000000.000 +1.8445156900E-001 -3.7747993600E+001 +9.2006120292E-001 -9.0476378187E+001 +9.0972162170E-001 -9.1024979377E+001 +1.9324366972E-001 -2.4680919045E+001
32201950000.000 +1.8505982364E-001 -3.8312563530E+001 +9.0743551047E-001 -9.1216710796E+001 +9.1195634069E-001 -9.0864981956E+001 +1.9350977951E-001 -2.5418191776E+001
32401900000.000 +1.8265717346E-001 -3.8847976160E+001 +9.3025597901E-001 -9.0707689924E+001 +9.0347199988E-001 -9.1988508156E+001 +1.9284358507E-001 -2.6260849424E+001
32601850000.000 +1.8746309878E-001 -3.9303918140E+001 +9.1389021244E-001 -9.2364964804E+001 +9.1698050035E-001 -9.2089880928E+001 +1.9517992697E-001 -2.6474858600E+001
32801800000.000 +1.8878694219E-001 -4.0136238041E+001 +9.1768812680E-001 -9.2213684457E+001 +9.1443941519E-001 -9.3762412150E+001 +1.9462996631E-001 -2.7329897298E+001
33001750000.000 +1.8897577048E-001 -4.0593100279E+001 +9.2124723470E-001 -9.3011169514E+001 +9.1499571643E-001 -9.3671157820E+001 +1.9536978676E-001 -2.7764715284E+001
33201700000.000 +1.8953510427E-001 -4.1704682642E+001 +9.2406056742E-001 -9.3182982659E+001 +9.1721457171E-001 -9.4102393260E+001 +1.9537098454E-001 -2.8451247033E+001
33401650000.000 +1.8979999031E-001 -4.2599722627E+001 +9.2104265641E-001 -9.3674899023E+001 +9.1203877431E-001 -9.4684372043E+001 +1.9530399759E-001 -2.9028195969E+001
33601600000.000 +1.8963373149E-001 -4.3398021345E+001 +9.2088810597E-001 -9.4694860185E+001 +9.0465488046E-001 -9.4962655482E+001 +1.9500816677E-001 -2.9537280847E+001
33801550000.000 +1.9064191852E-001 -4.4152656795E+001 +9.1907753905E-001 -9.5551660739E+001 +9.0669981483E-001 -9.5485364889E+001 +1.9573163920E-001 -2.9981043565E+001
34001500000.000 +1.9011824524E-001 -4.5517749883E+001 +9.1329730135E-001 -9.5776690694E+001 +8.9228142486E-001 -9.5836336878E+001 +1.9464464935E-001 -3.1144147688E+001
34201450000.000 +1.8735759549E-001 -4.6136135840E+001 +9.1843325324E-001 -9.5984659507E+001 +8.9375339196E-001 -9.6443986205E+001 +1.9437761980E-001 -3.1946801093E+001
34401400000.000 +1.8933474616E-001 -4.6856770922E+001 +9.1382124622E-001 -9.7002044410E+001 +8.9690499835E-001 -9.6888374082E+001 +1.9467279774E-001 -3.2251880993E+001
34601350000.000 +1.9138363466E-001 -4.6819524671E+001 +9.1473984062E-001 -9.7976224357E+001 +8.9685109804E-001 -9.8384580231E+001 +1.9638980825E-001 -3.2566593489E+001
34801300000.000 +1.9029555055E-001 -4.7690145497E+001 +9.1621608331E-001 -9.8365002100E+001 +8.7508378129E-001 -9.8108892943E+001 +1.9635374420E-001 -3.3312833561E+001
35001250000.000 +1.9433058700E-001 -4.9270155483E+001 +9.1173824827E-001 -9.9418776707E+001 +8.8388534632E-001 -9.7962579991E+001 +1.9866908801E-001 -3.3775670003E+001
35201200000.000 +1.9331399222E-001 -4.9807685869E+001 +9.0662428735E-001 -9.9630768563E+001 +8.8213940434E-001 -9.9949812281E+001 +1.9830023110E-001 -3.5171075158E+001
35401150000.000 +1.9374564356E-001 -5.0461251301E+001 +9.0678444227E-001 -1.0043249612E+002 +8.8900310965E-001 -9.9924298837E+001 +1.9877723825E-001 -3.5788763562E+001
35601100000.000 +1.9377655697E-001 -5.1624269918E+001 +9.0862439355E-001 -1.0080385528E+002 +8.8944493327E-001 -1.0027567814E+002 +1.9792645375E-001 -3.6809145028E+001
35801050000.000 +1.9685030021E-001 -5.2430092240E+001 +8.9881497218E-001 -1.0178035095E+002 +8.8600241869E-001 -1.0141979193E+002 +1.9844366621E-001 -3.7916374550E+001
36001000000.000 +1.9317976233E-001 -5.3709913572E+001 +9.0503273042E-001 -1.0141313677E+002 +8.8190226939E-001 -1.0246916762E+002 +1.9610076407E-001 -3.9259923331E+001
36200950000.000 +1.9267796390E-001 -5.5153759348E+001 +9.0158849588E-001 -1.0285436626E+002 +8.9740742816E-001 -1.0143594928E+002 +1.9515518416E-001 -3.9805999040E+001
36400900000.000 +1.8990290633E-001 -5.5512766665E+001 +9.0251161079E-001 -1.0210424466E+002 +9.0378290584E-001 -1.0309620889E+002 +1.9223442338E-001 -4.0980187280E+001
36600850000.000 +1.8723738218E-001 -5.7489415118E+001 +8.9847810564E-001 -1.0281052257E+002 +8.8391248602E-001 -1.0263177265E+002 +1.8974224285E-001 -4.2507353759E+001
36800800000.000 +1.8459458799E-001 -5.7363774314E+001 +9.1454371294E-001 -1.0250669684E+002 +9.0548941201E-001 -1.0353861634E+002 +1.8801448274E-001 -4.2236292064E+001
37000750000.000 +1.8299603135E-001 -5.7878744257E+001 +9.0751635914E-001 -1.0335949832E+002 +9.0420854235E-001 -1.0365948771E+002 +1.8708958843E-001 -4.2795000979E+001
37200700000.000 +1.7635858180E-001 -5.8627998604E+001 +9.1657677307E-001 -1.0273282605E+002 +8.9704647259E-001 -1.0397687708E+002 +1.8432526440E-001 -4.3590051098E+001
37400650000.000 +1.7763602118E-001 -5.8650693650E+001 +9.1918173401E-001 -1.0432465514E+002 +8.9504184281E-001 -1.0412275745E+002 +1.8524360493E-001 -4.3695318841E+001
37600600000.000 +1.7623120381E-001 -5.9264906990E+001 +9.2614814811E-001 -1.0492143467E+002 +8.9695923875E-001 -1.0541477993E+002 +1.8246543167E-001 -4.4354573463E+001
37800550000.000 +1.7540931957E-001 -5.9133726404E+001 +9.2404689559E-001 -1.0605480148E+002 +8.8236615948E-001 -1.0532677716E+002 +1.8186280439E-001 -4.3790804322E+001
38000500000.000 +1.7653850010E-001 -6.0230715681E+001 +9.2372416123E-001 -1.0670419444E+002 +8.9256852883E-001 -1.0479822324E+002 +1.8409351949E-001 -4.3873391425E+001
38200450000.000 +1.7849289141E-001 -6.1326745184E+001 +9.1311561827E-001 -1.0812547798E+002 +8.9040113802E-001 -1.0653620444E+002 +1.8362367767E-001 -4.5265802561E+001
38400400000.000 +1.7445464888E-001 -6.3630476123E+001 +9.0507496368E-001 -1.0799648390E+002 +8.7128631967E-001 -1.0634769682E+002 +1.8135430873E-001 -4.6813912332E+001
38600350000.000 +1.7239243192E-001 -6.3081688536E+001 +9.0927842561E-001 -1.0877952927E+002 +8.9367918625E-001 -1.0730659244E+002 +1.8068852534E-001 -4.7256529004E+001
38800300000.000 +1.6966198128E-001 -6.5692502176E+001 +8.9033876839E-001 -1.0909950051E+002 +8.8147710601E-001 -1.0758255492E+002 +1.7804863083E-001 -4.9768155875E+001
39000250000.000 +1.6783544057E-001 -6.5575409771E+001 +8.9437285995E-001 -1.0946986164E+002 +8.7948794822E-001 -1.0901764746E+002 +1.7655136542E-001 -5.0420302923E+001
39200200000.000 +1.6978124451E-001 -6.6184146048E+001 +8.8711599017E-001 -1.1069565809E+002 +8.7005041466E-001 -1.0906094836E+002 +1.7659614594E-001 -5.1324078073E+001
39400150000.000 +1.6139152540E-001 -6.4795458187E+001 +8.9089927169E-001 -1.0988023189E+002 +8.9143620159E-001 -1.1043419248E+002 +1.7104122100E-001 -5.1843102272E+001
39600100000.000 +1.5681361438E-001 -6.6492828781E+001 +8.8781349986E-001 -1.1000910903E+002 +8.7763524047E-001 -1.1001689408E+002 +1.6654264565E-001 -5.4104822058E+001
39800050000.000 +1.5796556426E-001 -6.1958089499E+001 +9.1438941272E-001 -1.1027054208E+002 +9.1130716612E-001 -1.1127602073E+002 +1.6534856657E-001 -5.1999164294E+001
40000000000.000 +1.6131284960E-001 -6.2526255829E+001 +9.1801886043E-001 -1.1188057377E+002 +8.9717926780E-001 -1.1305827349E+002 +1.6456912754E-001 -5.2749239882E+001
