# Supplementary material for: Conductivity and radio frequency performance data for silver nanoparticle inks deposited via aerosol jet deposition and processed under varying conditions
Source: Data Brief. 2020 Sep 24;33:106331. doi: 10.1016/j.dib.2020.106331 (PMC7560714; doi:10.1016/j.dib.2020.106331)
Supplement: Supplementary file 3 [file mmc3.zip › Sintering Study/ANP Ink/RF Data/ANP_12_05.S2P]

!  2-Port S-parameters saved by WinCal
! VAR MeasName=S-Parameters (CALIBRATED_DATA) read from VNA (E8364B)
! VAR MeasDate=11/27/2017 4:02:05 PM
! VAR NAME=AFRL171016_14_05
! VAR FILENAME=AFRL171016_14_05.S2P
! VAR DATE=11/27/2017 4:02:05 PM
! VAR PHYS_PORTS=1,2
! VAR ObjTypeName=DATASET
! VAR IndexType=Frequency
!
# Hz S MA R 50
10000000.000 +3.2988825272E-002 +4.4771157378E+000 +9.6513347365E-001 -1.3012012449E-001 +9.6257986010E-001 -1.1086114733E-001 +3.4451293344E-002 +3.5780209102E+000
209950000.000 +3.3017887167E-002 +8.0261227694E-001 +9.6468763704E-001 -6.5260767287E-001 +9.6532048781E-001 -6.6515526993E-001 +3.3303782957E-002 +1.7790366661E+000
409900000.000 +3.3248940360E-002 +2.6965070061E+000 +9.6442763990E-001 -1.2597551152E+000 +9.6471819774E-001 -1.2667517842E+000 +3.3371966189E-002 +2.7419303981E+000
609850000.000 +3.3089526808E-002 +3.5372847620E+000 +9.6396100261E-001 -1.8910596960E+000 +9.6463376939E-001 -1.9383189127E+000 +3.3338583924E-002 +3.4948373098E+000
809800000.000 +3.3225865403E-002 +6.0181708446E+000 +9.6361038804E-001 -2.4990657980E+000 +9.6365542688E-001 -2.4978388507E+000 +3.3533538552E-002 +5.9204384804E+000
1009750000.000 +3.2838493681E-002 +7.4780245830E+000 +9.6260878305E-001 -3.1041863063E+000 +9.6274176105E-001 -3.0771276964E+000 +3.3237915815E-002 +6.9866612935E+000
1209700000.000 +3.3868121327E-002 +9.0624433434E+000 +9.6281420529E-001 -3.6219616481E+000 +9.6322513524E-001 -3.6663911346E+000 +3.4176191655E-002 +9.0364636567E+000
1409650000.000 +3.4448268913E-002 +1.0158257298E+001 +9.6231864478E-001 -4.2122378777E+000 +9.6243233012E-001 -4.2275807214E+000 +3.4889314571E-002 +1.0234715551E+001
1609600000.000 +3.4834978951E-002 +1.0374451392E+001 +9.6187284784E-001 -4.8109717485E+000 +9.6215040018E-001 -4.8351254405E+000 +3.5220113496E-002 +1.0401629289E+001
1809550000.000 +3.4658267868E-002 +1.0917269805E+001 +9.6123033348E-001 -5.4637946873E+000 +9.6102708297E-001 -5.3992415285E+000 +3.5052695329E-002 +1.1426252065E+001
2009500000.000 +3.4242637661E-002 +1.3956446701E+001 +9.6018362743E-001 -5.9911531289E+000 +9.5982239378E-001 -5.9820310273E+000 +3.4726595596E-002 +1.2919482592E+001
2209450000.000 +3.5164124273E-002 +1.6086631689E+001 +9.5905606814E-001 -6.5073596341E+000 +9.5935037527E-001 -6.5659245079E+000 +3.5176640704E-002 +1.5839286240E+001
2409400000.000 +3.6169102711E-002 +1.7156683365E+001 +9.5908472176E-001 -7.0607846879E+000 +9.5923423365E-001 -7.0838705510E+000 +3.6235523390E-002 +1.6441910914E+001
2609350000.000 +3.7089354669E-002 +1.8724040913E+001 +9.5863742476E-001 -7.5878780671E+000 +9.5897017899E-001 -7.6723853584E+000 +3.7027748448E-002 +1.8014075129E+001
2809300000.000 +3.7990616128E-002 +1.9340956960E+001 +9.5847112960E-001 -8.2025997892E+000 +9.5852771321E-001 -8.1989931334E+000 +3.7990694860E-002 +1.8610779848E+001
3009250000.000 +3.8478033719E-002 +1.9425532211E+001 +9.5752364237E-001 -8.8252089680E+000 +9.5738203581E-001 -8.7431362478E+000 +3.8418402047E-002 +1.9106502494E+001
3209200000.000 +3.9064162164E-002 +2.1240601218E+001 +9.5682101014E-001 -9.3077556637E+000 +9.5678683869E-001 -9.3281304917E+000 +3.8808693109E-002 +2.0473813426E+001
3409150000.000 +3.9870742956E-002 +2.2066487299E+001 +9.5647758726E-001 -9.8049110587E+000 +9.5634793152E-001 -9.9225330289E+000 +3.9817764869E-002 +2.1932797234E+001
3609100000.000 +4.0956367098E-002 +2.2482874572E+001 +9.5581021869E-001 -1.0403825631E+001 +9.5637039879E-001 -1.0436042581E+001 +4.0678829766E-002 +2.2462622693E+001
3809050000.000 +4.1888951343E-002 +2.3541871507E+001 +9.5603962401E-001 -1.0958551770E+001 +9.5631128823E-001 -1.0996202856E+001 +4.1900337268E-002 +2.3137462805E+001
4009000000.000 +4.3261414247E-002 +2.3758516892E+001 +9.5534595667E-001 -1.1514097623E+001 +9.5579719903E-001 -1.1518397113E+001 +4.3144932924E-002 +2.3579563564E+001
4208950000.000 +4.3985448251E-002 +2.3829492720E+001 +9.5563099844E-001 -1.2098791902E+001 +9.5578788705E-001 -1.2053065982E+001 +4.3566474230E-002 +2.3899754518E+001
4408900000.000 +4.5066863816E-002 +2.4192967027E+001 +9.5498006970E-001 -1.2633586949E+001 +9.5512746543E-001 -1.2643000192E+001 +4.4703445271E-002 +2.4711341392E+001
4608850000.000 +4.5923250011E-002 +2.5063430891E+001 +9.5492677797E-001 -1.3162675374E+001 +9.5512621200E-001 -1.3183887958E+001 +4.5558683217E-002 +2.5464981941E+001
4808800000.000 +4.6978236225E-002 +2.5474404824E+001 +9.5395150611E-001 -1.3724119986E+001 +9.5462438594E-001 -1.3741400881E+001 +4.6548553091E-002 +2.6155549269E+001
5008750000.000 +4.8200892934E-002 +2.5862018030E+001 +9.5462730527E-001 -1.4226948019E+001 +9.5547395666E-001 -1.4284264062E+001 +4.8055185121E-002 +2.6369315091E+001
5208700000.000 +4.9107799149E-002 +2.6459218085E+001 +9.5389428059E-001 -1.4837558961E+001 +9.5417922507E-001 -1.4878540980E+001 +4.9036551271E-002 +2.6974472410E+001
5408650000.000 +5.0430710069E-002 +2.6167753049E+001 +9.5382570195E-001 -1.5344801002E+001 +9.5422798181E-001 -1.5382131676E+001 +5.0342260478E-002 +2.7034843977E+001
5608600000.000 +5.1672762245E-002 +2.6217674606E+001 +9.5434792718E-001 -1.5956094987E+001 +9.5509205224E-001 -1.5972909241E+001 +5.1741630304E-002 +2.6842034010E+001
5808550000.000 +5.2949273040E-002 +2.6398180327E+001 +9.5413126134E-001 -1.6500861011E+001 +9.5390181556E-001 -1.6504945436E+001 +5.3000349765E-002 +2.6793594270E+001
6008500000.000 +5.3791118858E-002 +2.5823694529E+001 +9.5424360185E-001 -1.7094729526E+001 +9.5405916336E-001 -1.7060470070E+001 +5.3935648784E-002 +2.6511012388E+001
6208450000.000 +5.5132589772E-002 +2.5769974601E+001 +9.5356563249E-001 -1.7606023354E+001 +9.5370982394E-001 -1.7638666691E+001 +5.4852466665E-002 +2.6173427852E+001
6408400000.000 +5.6191843657E-002 +2.5739847348E+001 +9.5374812401E-001 -1.8196997961E+001 +9.5403746641E-001 -1.8229404705E+001 +5.6077565221E-002 +2.6238955345E+001
6608350000.000 +5.7209103111E-002 +2.5504424647E+001 +9.5217986411E-001 -1.8744877049E+001 +9.5279950619E-001 -1.8740687965E+001 +5.6803988084E-002 +2.6110777347E+001
6808300000.000 +5.8624512360E-002 +2.5185944994E+001 +9.5348112776E-001 -1.9249710753E+001 +9.5400310393E-001 -1.9210786798E+001 +5.8332327460E-002 +2.6056169470E+001
7008250000.000 +5.9585354169E-002 +2.5255943178E+001 +9.5232850829E-001 -1.9888643357E+001 +9.5262230123E-001 -1.9950682724E+001 +5.9105503163E-002 +2.6013982259E+001
7208200000.000 +6.0414455948E-002 +2.4945636533E+001 +9.5186706864E-001 -2.0400976688E+001 +9.5188661964E-001 -2.0399046181E+001 +5.9950733632E-002 +2.5854453548E+001
7408150000.000 +6.1488605224E-002 +2.4625314702E+001 +9.5161694761E-001 -2.1010146962E+001 +9.5287744624E-001 -2.1039623066E+001 +6.1074423803E-002 +2.5545205403E+001
7608100000.000 +6.2742942750E-002 +2.4440321496E+001 +9.5152725327E-001 -2.1476895090E+001 +9.4991906593E-001 -2.1534064930E+001 +6.2077571576E-002 +2.5763351738E+001
7808050000.000 +6.3363187679E-002 +2.4059736073E+001 +9.5056388749E-001 -2.2040486800E+001 +9.4908717415E-001 -2.2097302115E+001 +6.2854914559E-002 +2.5284712673E+001
8008000000.000 +6.4762809465E-002 +2.3652367597E+001 +9.4972757687E-001 -2.2549641786E+001 +9.4951400724E-001 -2.2622553049E+001 +6.3827896834E-002 +2.5424720848E+001
8207950000.000 +6.5399787573E-002 +2.3954395125E+001 +9.4999976925E-001 -2.3290419999E+001 +9.5095069819E-001 -2.3350754559E+001 +6.4940512283E-002 +2.5349643684E+001
8407900000.000 +6.6946760406E-002 +2.3596969306E+001 +9.4782349329E-001 -2.3747962061E+001 +9.4757770724E-001 -2.3748208679E+001 +6.6218334480E-002 +2.5489547812E+001
8607850000.000 +6.8185799015E-002 +2.3362271594E+001 +9.4970039080E-001 -2.4193600036E+001 +9.5155927702E-001 -2.4133372372E+001 +6.7571444218E-002 +2.5546571594E+001
8807800000.000 +7.0090255225E-002 +2.3243255205E+001 +9.4826638429E-001 -2.4857172139E+001 +9.4941062833E-001 -2.4948668246E+001 +6.9610363826E-002 +2.5344984226E+001
9007750000.000 +7.0722027629E-002 +2.2527444908E+001 +9.4723758943E-001 -2.5351400826E+001 +9.4780107387E-001 -2.5335274787E+001 +7.0465692996E-002 +2.4497952619E+001
9207700000.000 +7.1953157086E-002 +2.2013052864E+001 +9.4825028577E-001 -2.5894298640E+001 +9.5016865547E-001 -2.5978272127E+001 +7.1821220641E-002 +2.3970725181E+001
9407650000.000 +7.3535030386E-002 +2.1930280934E+001 +9.4784963596E-001 -2.6438468410E+001 +9.4937599302E-001 -2.6594037030E+001 +7.3094170194E-002 +2.3948346268E+001
9607600000.000 +7.4666376558E-002 +2.1433596373E+001 +9.4622185045E-001 -2.7000233631E+001 +9.4780232904E-001 -2.7160177860E+001 +7.4139382971E-002 +2.3574619150E+001
9807550000.000 +7.5601984827E-002 +2.0398024296E+001 +9.4650673412E-001 -2.7518696454E+001 +9.4685540644E-001 -2.7606760674E+001 +7.5092323394E-002 +2.3154858179E+001
10007500000.000 +7.6294119762E-002 +1.9583152646E+001 +9.4773229868E-001 -2.8188305116E+001 +9.4846411353E-001 -2.8274362250E+001 +7.6361005688E-002 +2.2457802278E+001
10207450000.000 +7.7083605639E-002 +1.9813069269E+001 +9.4542462902E-001 -2.8668878424E+001 +9.4277495021E-001 -2.8706831639E+001 +7.6738312328E-002 +2.2516745593E+001
10407400000.000 +7.8069695075E-002 +1.9152272940E+001 +9.4706474266E-001 -2.9126360964E+001 +9.4585891596E-001 -2.8926099760E+001 +7.7935592530E-002 +2.2556246260E+001
10607350000.000 +7.8974155369E-002 +1.8999090514E+001 +9.4523542632E-001 -2.9814653468E+001 +9.4632457749E-001 -2.9902740339E+001 +7.8800294051E-002 +2.2044556174E+001
10807300000.000 +8.0209820818E-002 +1.8719676440E+001 +9.4537575614E-001 -3.0249383912E+001 +9.4040013121E-001 -3.0170462827E+001 +7.9813683598E-002 +2.2027265574E+001
11007250000.000 +8.1151900034E-002 +1.7764256670E+001 +9.4491203006E-001 -3.0771129118E+001 +9.4602795292E-001 -3.0655322032E+001 +8.1073421451E-002 +2.1630630543E+001
11207200000.000 +8.2986655665E-002 +1.7486990882E+001 +9.4562120329E-001 -3.1246991061E+001 +9.4414962750E-001 -3.1187658841E+001 +8.2359659907E-002 +2.1501293010E+001
11407150000.000 +8.3582870693E-002 +1.7217938177E+001 +9.4159705596E-001 -3.1969411143E+001 +9.4350142551E-001 -3.1941009955E+001 +8.3401465311E-002 +2.0874446023E+001
11607100000.000 +8.3942374036E-002 +1.5645109809E+001 +9.4244894950E-001 -3.2066051827E+001 +9.3992862767E-001 -3.2192733176E+001 +8.4083278499E-002 +2.0366672366E+001
11807050000.000 +8.4650209346E-002 +1.5676797257E+001 +9.4517196642E-001 -3.2888228186E+001 +9.5004494845E-001 -3.3002836989E+001 +8.5898836686E-002 +2.0036831884E+001
12007000000.000 +8.5938210608E-002 +1.5186078739E+001 +9.4144965003E-001 -3.3121726751E+001 +9.3847893224E-001 -3.3545099134E+001 +8.7329228031E-002 +1.9851487455E+001
12206950000.000 +8.6625657253E-002 +1.5071817924E+001 +9.4404320072E-001 -3.3865111910E+001 +9.4857176497E-001 -3.3759715969E+001 +8.9196947095E-002 +1.9630669932E+001
12406900000.000 +8.8501709281E-002 +1.4713364429E+001 +9.4365261267E-001 -3.4268548700E+001 +9.4590087989E-001 -3.4859635158E+001 +9.1208532923E-002 +1.8659926713E+001
12606850000.000 +8.7850917977E-002 +1.5087015789E+001 +9.4537881370E-001 -3.5005163192E+001 +9.4537056530E-001 -3.5194495984E+001 +9.1135319493E-002 +1.8458203213E+001
12806800000.000 +9.0000185346E-002 +1.5743234452E+001 +9.4226922143E-001 -3.5211625064E+001 +9.4358385967E-001 -3.5794643316E+001 +9.2282323401E-002 +1.8019009583E+001
13006750000.000 +9.3400725457E-002 +1.4434577215E+001 +9.4799328520E-001 -3.6206679018E+001 +9.5044298532E-001 -3.6367394837E+001 +9.3095095205E-002 +1.7458182837E+001
13206700000.000 +9.3544849860E-002 +1.4317209720E+001 +9.4433717645E-001 -3.6775756378E+001 +9.4530203410E-001 -3.7366294896E+001 +9.3311394371E-002 +1.7918158641E+001
13406650000.000 +9.4547552811E-002 +1.2688147063E+001 +9.4820879211E-001 -3.7288769901E+001 +9.4364813646E-001 -3.7152819665E+001 +9.4991432281E-002 +1.7685259575E+001
13606600000.000 +9.5429182194E-002 +1.1999165066E+001 +9.4605559101E-001 -3.7917730698E+001 +9.4825064875E-001 -3.7845949227E+001 +9.5907871465E-002 +1.7209325067E+001
13806550000.000 +9.7490378291E-002 +1.2320329694E+001 +9.4422313197E-001 -3.8613448426E+001 +9.4079161864E-001 -3.8521045086E+001 +9.6824390344E-002 +1.7709838152E+001
14006500000.000 +9.8651961685E-002 +1.0292845916E+001 +9.4199551817E-001 -3.9011394453E+001 +9.4296009612E-001 -3.8649754527E+001 +9.8149233456E-002 +1.6584983783E+001
14206450000.000 +9.8336749535E-002 +9.2566463048E+000 +9.4455611145E-001 -3.9534056593E+001 +9.4466637432E-001 -3.9218539387E+001 +9.9441366170E-002 +1.6221746612E+001
14406400000.000 +9.9324007875E-002 +9.0703203742E+000 +9.4480590648E-001 -4.0062156316E+001 +9.4127092172E-001 -3.9435527053E+001 +1.0053481909E-001 +1.6043915557E+001
14606350000.000 +9.9074079336E-002 +8.7240748429E+000 +9.3928019753E-001 -4.0401237330E+001 +9.4218452413E-001 -4.0012162889E+001 +1.0096088631E-001 +1.5339553515E+001
14806300000.000 +1.0037654761E-001 +8.6220026399E+000 +9.4588466496E-001 -4.0688730492E+001 +9.4339448890E-001 -4.0654615435E+001 +1.0245431495E-001 +1.5464364927E+001
15006250000.000 +1.0180766785E-001 +8.5334177233E+000 +9.4107562322E-001 -4.1418228214E+001 +9.4584526526E-001 -4.1599039623E+001 +1.0419664755E-001 +1.5021302729E+001
15206200000.000 +1.0122609861E-001 +8.1936819108E+000 +9.4585126116E-001 -4.1520793286E+001 +9.4012067075E-001 -4.1431512135E+001 +1.0391752075E-001 +1.4982522926E+001
15406150000.000 +1.0460815225E-001 +7.2611110988E+000 +9.4793716916E-001 -4.2478051556E+001 +9.5538170578E-001 -4.2429056514E+001 +1.0776600183E-001 +1.4286251278E+001
15606100000.000 +1.0555737324E-001 +6.5464543174E+000 +9.4702857467E-001 -4.2896763197E+001 +9.4350627964E-001 -4.3644397818E+001 +1.0826357932E-001 +1.3668197967E+001
15806050000.000 +1.0490434815E-001 +5.9737985631E+000 +9.4779823219E-001 -4.3861594306E+001 +9.5077258574E-001 -4.3726977090E+001 +1.0958696845E-001 +1.3472280826E+001
16006000000.000 +1.0601980058E-001 +5.0175852644E+000 +9.5012550000E-001 -4.4005794103E+001 +9.4678974387E-001 -4.4737516667E+001 +1.1150011623E-001 +1.2808414774E+001
16205950000.000 +1.0584952072E-001 +5.5210203847E+000 +9.5055470606E-001 -4.4904458719E+001 +9.4308673070E-001 -4.5337387348E+001 +1.1139458554E-001 +1.2650120105E+001
16405900000.000 +1.0826061556E-001 +3.8385437817E+000 +9.4415038007E-001 -4.4773726391E+001 +9.3821974152E-001 -4.6509781282E+001 +1.1397889199E-001 +1.1288051406E+001
16605850000.000 +1.0738107013E-001 +4.5171194691E+000 +9.5141358321E-001 -4.5909914039E+001 +9.4753304949E-001 -4.6152856331E+001 +1.1411373726E-001 +1.2019314416E+001
16805800000.000 +1.0981624988E-001 +5.5367365391E+000 +9.4058624583E-001 -4.6632135977E+001 +9.4764425700E-001 -4.7549819995E+001 +1.1506863283E-001 +1.2481887914E+001
17005750000.000 +1.0978912585E-001 +4.6878719749E+000 +9.4851358026E-001 -4.7352334206E+001 +9.3712327449E-001 -4.7122566681E+001 +1.1658204957E-001 +1.2015384202E+001
17205700000.000 +1.1113452597E-001 +4.1430614674E+000 +9.4264862879E-001 -4.7699643070E+001 +9.4613234881E-001 -4.8105964033E+001 +1.1847740226E-001 +1.1509846640E+001
17405650000.000 +1.1231004624E-001 +4.1656936314E+000 +9.4908058437E-001 -4.8353180621E+001 +9.4017853941E-001 -4.8506897713E+001 +1.1930167802E-001 +1.1195734401E+001
17605600000.000 +1.1427797795E-001 +3.0136151509E+000 +9.3814241595E-001 -4.8878517756E+001 +9.4272918093E-001 -4.8814133790E+001 +1.2090539999E-001 +1.0507352497E+001
17805550000.000 +1.1511396155E-001 +2.1636860223E+000 +9.4881148043E-001 -4.9413912730E+001 +9.4318979529E-001 -4.8981238605E+001 +1.2199938096E-001 +1.0290340083E+001
18005500000.000 +1.1610571749E-001 +2.2256443167E+000 +9.3980936565E-001 -5.0094193169E+001 +9.4975552676E-001 -5.0159467801E+001 +1.2250843459E-001 +1.0177350834E+001
18205450000.000 +1.1684608132E-001 +1.3895052062E+000 +9.4023622460E-001 -5.0226739277E+001 +9.4630958775E-001 -5.0354538890E+001 +1.2405264238E-001 +9.3611834214E+000
18405400000.000 +1.1702423772E-001 +8.6073309186E-001 +9.4248814055E-001 -5.1131133712E+001 +9.5658836891E-001 -5.0578249919E+001 +1.2526620480E-001 +8.9295181991E+000
18605350000.000 +1.1797189325E-001 +1.1909532599E+000 +9.4391102079E-001 -5.1879390383E+001 +9.5487897046E-001 -5.2039192083E+001 +1.2633429868E-001 +8.6304822388E+000
18805300000.000 +1.1950036806E-001 +4.4768666381E-002 +9.4444372400E-001 -5.1893661253E+001 +9.3593022849E-001 -5.2219972775E+001 +1.2759891982E-001 +8.0607258239E+000
19005250000.000 +1.2108784619E-001 -3.5021674183E-001 +9.4890909038E-001 -5.2385050106E+001 +9.5451334362E-001 -5.2496960893E+001 +1.3031458895E-001 +8.2094785794E+000
19205200000.000 +1.2094017261E-001 -1.0756012752E+000 +9.5279332138E-001 -5.2879783549E+001 +9.4573042875E-001 -5.4332934812E+001 +1.3142461227E-001 +6.7367171819E+000
19405150000.000 +1.2114376283E-001 -6.3564773780E-001 +9.5148623287E-001 -5.3707312729E+001 +9.3745860519E-001 -5.4433547464E+001 +1.3121547436E-001 +6.7515048236E+000
19605100000.000 +1.2096397701E-001 -1.8168769630E+000 +9.5608172125E-001 -5.3898736054E+001 +9.3472272998E-001 -5.5021310641E+001 +1.3195619119E-001 +6.1570383339E+000
19805050000.000 +1.2348890506E-001 -1.3769805040E+000 +9.5277858277E-001 -5.5135299684E+001 +9.4486719785E-001 -5.5600767164E+001 +1.3400783538E-001 +6.3555385270E+000
20005000000.000 +1.2630050302E-001 -2.1457723142E+000 +9.4463223621E-001 -5.5452799911E+001 +9.3674889026E-001 -5.6603648407E+001 +1.3577138499E-001 +6.0251456743E+000
20204950000.000 +1.2594379700E-001 -2.2941168818E+000 +9.5532285909E-001 -5.6327081983E+001 +9.4083771956E-001 -5.6120400665E+001 +1.3762886659E-001 +6.0462598866E+000
20404900000.000 +1.2733596805E-001 -2.5736007322E+000 +9.4977878926E-001 -5.6790825085E+001 +9.4083346522E-001 -5.7685917984E+001 +1.3818722715E-001 +5.2679613465E+000
20604850000.000 +1.3019427409E-001 -2.8691970249E+000 +9.4557491859E-001 -5.7497535885E+001 +9.2455895477E-001 -5.7296740317E+001 +1.3958041042E-001 +5.2449966661E+000
20804800000.000 +1.3017750786E-001 -3.6715740292E+000 +9.3866211154E-001 -5.8078254107E+001 +9.4531123163E-001 -5.7936106319E+001 +1.4112906031E-001 +4.5882657083E+000
21004750000.000 +1.3167205397E-001 -3.9407247596E+000 +9.4495875364E-001 -5.8762867656E+001 +9.3988604234E-001 -5.8716759561E+001 +1.4299236895E-001 +4.5384195392E+000
21204700000.000 +1.3317088156E-001 -4.4972990292E+000 +9.3155035030E-001 -5.9036052337E+001 +9.4702096759E-001 -5.9156108500E+001 +1.4347396389E-001 +3.9094462740E+000
21404650000.000 +1.3403158138E-001 -5.1875828476E+000 +9.3777710354E-001 -5.9312511342E+001 +9.4086213409E-001 -5.9318918651E+001 +1.4470690733E-001 +3.5277216084E+000
21604600000.000 +1.3272017871E-001 -5.2652457149E+000 +9.3005237548E-001 -6.0624289974E+001 +9.6178652558E-001 -5.9948853123E+001 +1.4438135252E-001 +3.1271040830E+000
21804550000.000 +1.3731509383E-001 -5.7997158762E+000 +9.3596083046E-001 -6.0440574281E+001 +9.4428846574E-001 -6.1044885151E+001 +1.4819122628E-001 +2.5112631472E+000
22004500000.000 +1.3668591211E-001 -6.4004163072E+000 +9.4063925380E-001 -6.1171280680E+001 +9.5073378157E-001 -6.0314748510E+001 +1.4839747253E-001 +2.2629959597E+000
22204450000.000 +1.3972080263E-001 -6.8316345041E+000 +9.4201407941E-001 -6.1446739708E+001 +9.5362638157E-001 -6.1669938712E+001 +1.5174120642E-001 +2.2330424966E+000
22404400000.000 +1.4076800335E-001 -6.8239048149E+000 +9.3793158318E-001 -6.2492937788E+001 +9.4489071842E-001 -6.2798270528E+001 +1.5208123141E-001 +1.4786888432E+000
22604350000.000 +1.4175237829E-001 -7.7783908540E+000 +9.4354458820E-001 -6.2636797977E+001 +9.4201861434E-001 -6.3129243521E+001 +1.5341076967E-001 +9.5145677084E-001
22804300000.000 +1.4234636977E-001 -8.3047411312E+000 +9.4830691432E-001 -6.3700144470E+001 +9.4809064423E-001 -6.4280463830E+001 +1.5488671987E-001 +4.2116760999E-001
23004250000.000 +1.4324726503E-001 -8.4286513689E+000 +9.4785539485E-001 -6.4263430974E+001 +9.3021901400E-001 -6.5026854743E+001 +1.5499578368E-001 -9.7199516463E-002
23204200000.000 +1.4428997576E-001 -9.2927280564E+000 +9.4540438057E-001 -6.4597338274E+001 +9.2608817196E-001 -6.5388528283E+001 +1.5623217467E-001 -2.0446908057E-001
23404150000.000 +1.4500398129E-001 -9.3320347680E+000 +9.5448796685E-001 -6.5811733358E+001 +9.3761647141E-001 -6.5614313910E+001 +1.5830476726E-001 -1.2454057392E-001
23604100000.000 +1.4607294778E-001 -9.5536151117E+000 +9.4344873152E-001 -6.5910862812E+001 +9.3077416817E-001 -6.7705935385E+001 +1.5838298417E-001 -9.6967571110E-001
23804050000.000 +1.4689799342E-001 -8.7687544560E+000 +9.5398976178E-001 -6.6676726467E+001 +9.0967199570E-001 -6.6445894261E+001 +1.5928672328E-001 -5.5299381909E-003
24004000000.000 +1.5005235333E-001 -1.0429406219E+001 +9.4170022530E-001 -6.7023505527E+001 +9.3164526372E-001 -6.8086023074E+001 +1.6136661550E-001 -1.2577888361E+000
24203950000.000 +1.5291182853E-001 -9.2644460306E+000 +9.4180642857E-001 -6.8180769582E+001 +9.1740002939E-001 -6.8873541332E+001 +1.6233138380E-001 -1.2435488245E+000
24403900000.000 +1.5574700551E-001 -1.2372480104E+001 +9.3184696623E-001 -6.8159212948E+001 +9.2667029555E-001 -6.8750675094E+001 +1.6537433700E-001 -2.2180382296E+000
24603850000.000 +1.5554904191E-001 -1.3058036952E+001 +9.4151184887E-001 -6.8848862119E+001 +9.2890362435E-001 -6.8970367131E+001 +1.6643666988E-001 -2.4659068682E+000
24803800000.000 +1.5898805587E-001 -1.3564361890E+001 +9.2922833013E-001 -6.9244708956E+001 +9.3241661243E-001 -7.0745727698E+001 +1.6944879678E-001 -2.8873651787E+000
25003750000.000 +1.5461803817E-001 -1.4848825918E+001 +9.3973352954E-001 -6.9550626799E+001 +9.1160800070E-001 -7.0205150215E+001 +1.6802733323E-001 -3.6262527359E+000
25203700000.000 +1.5616092822E-001 -1.5434614516E+001 +9.3232012387E-001 -7.0597872866E+001 +9.4161268649E-001 -7.0100279273E+001 +1.7251402679E-001 -3.8940104912E+000
25403650000.000 +1.5843419154E-001 -1.5517458745E+001 +9.2319754447E-001 -7.0925286469E+001 +9.2521084020E-001 -7.1638348347E+001 +1.7343314428E-001 -4.6350983434E+000
25603600000.000 +1.5652823097E-001 -1.6778555165E+001 +9.2104599619E-001 -7.1182948853E+001 +9.2163905442E-001 -7.0681570584E+001 +1.7392051444E-001 -5.7568393087E+000
25803550000.000 +1.5846644920E-001 -1.6457905298E+001 +9.2350495613E-001 -7.1526963780E+001 +9.3381359524E-001 -7.1872138218E+001 +1.7528029267E-001 -5.5987464958E+000
26003500000.000 +1.5995582548E-001 -1.6926459168E+001 +9.2504980627E-001 -7.2872003694E+001 +9.3016466132E-001 -7.2004083908E+001 +1.7627061628E-001 -6.4500154640E+000
26203450000.000 +1.6022590045E-001 -1.7452732613E+001 +9.2130858540E-001 -7.3020131421E+001 +9.2838386796E-001 -7.2426007882E+001 +1.7678632366E-001 -6.9445970486E+000
26403400000.000 +1.6283184871E-001 -1.7470162314E+001 +9.3426309647E-001 -7.3703353990E+001 +9.2452312732E-001 -7.2591609580E+001 +1.7981132190E-001 -6.9118023109E+000
26603350000.000 +1.6494446352E-001 -1.7558869753E+001 +9.2062597932E-001 -7.3840357730E+001 +9.3601091400E-001 -7.4644429366E+001 +1.8039169331E-001 -7.4631829607E+000
26803300000.000 +1.6436580961E-001 -1.8229502094E+001 +9.3159357956E-001 -7.4301983198E+001 +9.2161013602E-001 -7.4462999807E+001 +1.8092033750E-001 -8.1785282212E+000
27003250000.000 +1.6599995361E-001 -1.8591739501E+001 +9.3155507165E-001 -7.5173276956E+001 +9.3304544853E-001 -7.5399180354E+001 +1.8318246529E-001 -8.5236268541E+000
27203200000.000 +1.6645616444E-001 -1.8076954565E+001 +9.3893305732E-001 -7.6036404453E+001 +9.0625536856E-001 -7.6874085405E+001 +1.8182227753E-001 -8.9100449903E+000
27403150000.000 +1.6798173905E-001 -1.9289851693E+001 +9.3268878428E-001 -7.6265997062E+001 +9.0321981962E-001 -7.7200812357E+001 +1.8394327226E-001 -9.7003983667E+000
27603100000.000 +1.6767258731E-001 -1.8947718026E+001 +9.4216139818E-001 -7.7196090769E+001 +9.0480852555E-001 -7.7592350457E+001 +1.8401521034E-001 -9.4471997194E+000
27803050000.000 +1.7060032473E-001 -1.8670700173E+001 +9.3971433729E-001 -7.8133486978E+001 +8.9884653162E-001 -7.8382529817E+001 +1.8448541203E-001 -9.4141469289E+000
28003000000.000 +1.6998048003E-001 -1.8971632410E+001 +9.4241606596E-001 -7.8448727742E+001 +8.9035299991E-001 -7.8584400379E+001 +1.8480397742E-001 -9.6848973820E+000
28202950000.000 +1.7406802015E-001 -2.0375349976E+001 +9.3971123271E-001 -7.9178594547E+001 +8.9804979831E-001 -7.8555782975E+001 +1.8805583128E-001 -1.0066965294E+001
28402900000.000 +1.7424803529E-001 -2.1695311247E+001 +9.2396219938E-001 -7.9418008816E+001 +9.2951633982E-001 -7.9662803025E+001 +1.8989641164E-001 -1.1261199718E+001
28602850000.000 +1.7780047875E-001 -2.2881919072E+001 +9.1574844369E-001 -7.9706700480E+001 +9.0595574511E-001 -8.0064681722E+001 +1.9136241236E-001 -1.2084684958E+001
28802800000.000 +1.7533309752E-001 -2.3498757309E+001 +9.1879112187E-001 -8.0106466402E+001 +9.2239415933E-001 -7.9531654022E+001 +1.9296660124E-001 -1.2512752640E+001
29002750000.000 +1.7867872828E-001 -2.3465835752E+001 +9.2401236399E-001 -8.0336941037E+001 +9.2516695802E-001 -8.1624115855E+001 +1.9537219081E-001 -1.3253693805E+001
29202700000.000 +1.8008962484E-001 -2.3882592187E+001 +9.1633173122E-001 -8.0637850603E+001 +9.2152702351E-001 -8.1961458578E+001 +1.9677093220E-001 -1.4107219816E+001
29402650000.000 +1.8097161708E-001 -2.4454253063E+001 +9.2184028511E-001 -8.0777685834E+001 +9.2453459259E-001 -8.2138504992E+001 +1.9875123332E-001 -1.4656681920E+001
29602600000.000 +1.8350828706E-001 -2.4654588896E+001 +9.2386104188E-001 -8.1533699388E+001 +9.2676091859E-001 -8.3003532946E+001 +2.0035309019E-001 -1.5378533591E+001
29802550000.000 +1.8293342264E-001 -2.6006673801E+001 +9.2105422277E-001 -8.1643183995E+001 +9.1001014489E-001 -8.3890624345E+001 +2.0070231498E-001 -1.6645608589E+001
30002500000.000 +1.8371035727E-001 -2.5612103061E+001 +9.3016256429E-001 -8.2559566230E+001 +9.1375398157E-001 -8.2953338393E+001 +2.0058985094E-001 -1.6028833505E+001
30202450000.000 +1.8762184216E-001 -2.5992499617E+001 +9.1980168485E-001 -8.3790178679E+001 +9.3156971642E-001 -8.4509384146E+001 +2.0226317309E-001 -1.6689082551E+001
30402400000.000 +1.8701308783E-001 -2.6217244276E+001 +9.3159182984E-001 -8.4594665892E+001 +8.9163232040E-001 -8.4855687687E+001 +2.0041378933E-001 -1.7010847768E+001
30602350000.000 +1.9147245150E-001 -2.8004225824E+001 +9.2359738583E-001 -8.5653823139E+001 +9.0061332455E-001 -8.3761231583E+001 +2.0483136152E-001 -1.7545963724E+001
30802300000.000 +1.9322817924E-001 -2.7638586713E+001 +9.2829506788E-001 -8.6215548138E+001 +8.9407212085E-001 -8.5431487889E+001 +2.0326760233E-001 -1.7279342791E+001
31002250000.000 +1.9586705485E-001 -2.9771084411E+001 +9.0445942808E-001 -8.7003875159E+001 +8.9750729887E-001 -8.5478661452E+001 +2.0515632272E-001 -1.8954710511E+001
31202200000.000 +1.9540835334E-001 -2.9501977116E+001 +9.2378540654E-001 -8.7139937405E+001 +8.9487060068E-001 -8.6592086153E+001 +2.0507412631E-001 -1.8634119002E+001
31402150000.000 +1.9759601706E-001 -3.0422077018E+001 +9.0964252531E-001 -8.8395033968E+001 +9.1297268174E-001 -8.7074229578E+001 +2.0627728949E-001 -1.9968238767E+001
31602100000.000 +1.9802213909E-001 -3.0973588932E+001 +9.1726950567E-001 -8.7956318963E+001 +8.8314062869E-001 -8.8778668459E+001 +2.0481173590E-001 -2.0496729359E+001
31802050000.000 +1.9705942564E-001 -3.3842425862E+001 +8.9719701501E-001 -8.8940370694E+001 +9.0539805738E-001 -8.6695686535E+001 +2.0695749097E-001 -2.2063606961E+001
32002000000.000 +1.9858048508E-001 -3.2621961832E+001 +9.1742367336E-001 -8.8688496262E+001 +9.0701736181E-001 -8.9278292136E+001 +2.0663034044E-001 -2.1747166379E+001
32201950000.000 +1.9953931067E-001 -3.3235036317E+001 +9.0458379174E-001 -8.9403422954E+001 +9.0810532562E-001 -8.9084891060E+001 +2.0672726750E-001 -2.2380220303E+001
32401900000.000 +1.9760878476E-001 -3.3905807804E+001 +9.2690978127E-001 -8.8854172219E+001 +9.0038656798E-001 -9.0203130722E+001 +2.0682587086E-001 -2.3107003276E+001
32601850000.000 +2.0244410946E-001 -3.4365700861E+001 +9.1096309116E-001 -9.0480995410E+001 +9.1348420748E-001 -9.0237676614E+001 +2.0884157350E-001 -2.3308731292E+001
32801800000.000 +2.0350693631E-001 -3.5120776210E+001 +9.1486404775E-001 -9.0263843682E+001 +9.1199187147E-001 -9.1881790513E+001 +2.0865824980E-001 -2.3970566616E+001
33001750000.000 +2.0490792311E-001 -3.5481733736E+001 +9.1878316127E-001 -9.1094531311E+001 +9.1177625194E-001 -9.1792465107E+001 +2.0994521773E-001 -2.4293896380E+001
33201700000.000 +2.0576467400E-001 -3.6680902932E+001 +9.2075579690E-001 -9.1249787287E+001 +9.1361161442E-001 -9.2129790823E+001 +2.1030615061E-001 -2.4948784928E+001
33401650000.000 +2.0609454262E-001 -3.7526736124E+001 +9.1813242273E-001 -9.1782289128E+001 +9.0864419077E-001 -9.2745849768E+001 +2.1015062605E-001 -2.5438903414E+001
33601600000.000 +2.0617972302E-001 -3.8006621505E+001 +9.1825298416E-001 -9.2682763043E+001 +9.0216960523E-001 -9.3018971252E+001 +2.0950339444E-001 -2.5820826603E+001
33801550000.000 +2.0827480184E-001 -3.8798706316E+001 +9.1728916678E-001 -9.3548263753E+001 +9.0413939940E-001 -9.3469354796E+001 +2.1027043572E-001 -2.5876601181E+001
34001500000.000 +2.0862176333E-001 -4.0100402076E+001 +9.1127121915E-001 -9.3777291776E+001 +8.8981577655E-001 -9.3866162168E+001 +2.0961360638E-001 -2.6852358130E+001
34201450000.000 +2.0682212492E-001 -4.0696446641E+001 +9.1633002527E-001 -9.3988162650E+001 +8.9160488846E-001 -9.4544125309E+001 +2.1031214375E-001 -2.7387134184E+001
34401400000.000 +2.1000560154E-001 -4.1500642624E+001 +9.1063214029E-001 -9.5066775465E+001 +8.9402047480E-001 -9.4978619718E+001 +2.1149479308E-001 -2.7670171333E+001
34601350000.000 +2.1220803566E-001 -4.1787924377E+001 +9.1199928966E-001 -9.5942501775E+001 +8.9426039575E-001 -9.6461532929E+001 +2.1351861568E-001 -2.7857512293E+001
34801300000.000 +2.1144463882E-001 -4.2655701665E+001 +9.1324907243E-001 -9.6304260211E+001 +8.7214920304E-001 -9.6161196208E+001 +2.1371525971E-001 -2.8461995967E+001
35001250000.000 +2.1537443515E-001 -4.4248251721E+001 +9.0883425857E-001 -9.7307876536E+001 +8.8003764850E-001 -9.5984937858E+001 +2.1623887100E-001 -2.8801571956E+001
35201200000.000 +2.1515768769E-001 -4.4821892942E+001 +9.0378044838E-001 -9.7505987818E+001 +8.7921254832E-001 -9.7909614203E+001 +2.1586642416E-001 -2.9905692555E+001
35401150000.000 +2.1563025536E-001 -4.5479716240E+001 +9.0410334975E-001 -9.8329433406E+001 +8.8563434807E-001 -9.7870481568E+001 +2.1702048809E-001 -3.0422108469E+001
35601100000.000 +2.1552131348E-001 -4.6728954691E+001 +9.0532861639E-001 -9.8630661599E+001 +8.8623901411E-001 -9.8205320596E+001 +2.1651151124E-001 -3.1143023035E+001
35801050000.000 +2.1840255059E-001 -4.7572660142E+001 +8.9592917590E-001 -9.9542826037E+001 +8.8360914462E-001 -9.9317419343E+001 +2.1709248734E-001 -3.1891435699E+001
36001000000.000 +2.1472664358E-001 -4.8807891212E+001 +9.0204119110E-001 -9.9189965810E+001 +8.8020735405E-001 -1.0033226773E+002 +2.1568780506E-001 -3.2902748076E+001
36200950000.000 +2.1419912223E-001 -5.0209240014E+001 +8.9944396128E-001 -1.0056394625E+002 +8.9456513599E-001 -9.9234214841E+001 +2.1520390990E-001 -3.3215555823E+001
36400900000.000 +2.1164942688E-001 -5.0560493202E+001 +9.0001670985E-001 -9.9783607736E+001 +9.0192655127E-001 -1.0084946621E+002 +2.1302196330E-001 -3.4096565760E+001
36600850000.000 +2.0860823788E-001 -5.2297566122E+001 +8.9633198513E-001 -1.0045569609E+002 +8.8126835672E-001 -1.0041598075E+002 +2.1104857051E-001 -3.5329694717E+001
36800800000.000 +2.0514932962E-001 -5.2156581409E+001 +9.1224598940E-001 -1.0007862996E+002 +9.0401103586E-001 -1.0121023125E+002 +2.1012421531E-001 -3.5058730181E+001
37000750000.000 +2.0357224104E-001 -5.2284662633E+001 +9.0664363672E-001 -1.0093154569E+002 +9.0317206245E-001 -1.0132171325E+002 +2.0933946960E-001 -3.5321278549E+001
37200700000.000 +1.9800391598E-001 -5.2799076594E+001 +9.1539368055E-001 -1.0032469228E+002 +8.9656455594E-001 -1.0172011335E+002 +2.0744022119E-001 -3.5785203164E+001
37400650000.000 +1.9990965377E-001 -5.2827853198E+001 +9.1820965448E-001 -1.0188156270E+002 +8.9366367009E-001 -1.0184986941E+002 +2.0974953310E-001 -3.5767304354E+001
37600600000.000 +1.9852350876E-001 -5.3330205326E+001 +9.2535320688E-001 -1.0248620957E+002 +8.9616137498E-001 -1.0311059180E+002 +2.0819095488E-001 -3.6265950284E+001
37800550000.000 +1.9758283397E-001 -5.2911924695E+001 +9.2420395034E-001 -1.0356911231E+002 +8.8126082035E-001 -1.0302524623E+002 +2.0780490137E-001 -3.5892207114E+001
38000500000.000 +1.9960110988E-001 -5.3526847997E+001 +9.2496610032E-001 -1.0419322723E+002 +8.9217765298E-001 -1.0244599306E+002 +2.0949125495E-001 -3.5603150645E+001
38200450000.000 +2.0333369560E-001 -5.4385684553E+001 +9.1513565151E-001 -1.0570563794E+002 +8.9116957388E-001 -1.0427069351E+002 +2.1021679596E-001 -3.6332004962E+001
38400400000.000 +2.0078065334E-001 -5.6358418642E+001 +9.0656776857E-001 -1.0566801304E+002 +8.7113464061E-001 -1.0419078044E+002 +2.0933391607E-001 -3.7309615103E+001
38600350000.000 +1.9929136842E-001 -5.6059836227E+001 +9.0998180321E-001 -1.0638110517E+002 +8.9370243267E-001 -1.0507094237E+002 +2.0950159292E-001 -3.7550840866E+001
38800300000.000 +1.9813648413E-001 -5.8343231242E+001 +8.9072643772E-001 -1.0681098354E+002 +8.8111607118E-001 -1.0543137339E+002 +2.0774411952E-001 -3.9274684567E+001
39000250000.000 +1.9721997491E-001 -5.8259371745E+001 +8.9462664157E-001 -1.0721940397E+002 +8.7944172913E-001 -1.0693046011E+002 +2.0833925990E-001 -3.9504338781E+001
39200200000.000 +2.0041601681E-001 -5.9062086093E+001 +8.8598852563E-001 -1.0848001773E+002 +8.6850528603E-001 -1.0706474531E+002 +2.1044780558E-001 -4.0003169203E+001
39400150000.000 +1.9257734365E-001 -5.8193800385E+001 +8.8778515542E-001 -1.0765024302E+002 +8.8935202127E-001 -1.0837879069E+002 +2.0716910408E-001 -4.0067915313E+001
39600100000.000 +1.8909896440E-001 -5.9974536159E+001 +8.8263819342E-001 -1.0778890326E+002 +8.7257644775E-001 -1.0803732701E+002 +2.0470509675E-001 -4.1732671966E+001
39800050000.000 +1.8864323024E-001 -5.6751818354E+001 +9.0620496228E-001 -1.0789105016E+002 +9.0397074708E-001 -1.0912071895E+002 +2.0724031672E-001 -4.0244780226E+001
40000000000.000 +1.9071062982E-001 -5.7083496676E+001 +9.0875183311E-001 -1.0938922570E+002 +8.8876130550E-001 -1.1076448906E+002 +2.0816942999E-001 -4.1101173627E+001
