# Supplementary material for: Conductivity and radio frequency performance data for silver nanoparticle inks deposited via aerosol jet deposition and processed under varying conditions
Source: Data Brief. 2020 Sep 24;33:106331. doi: 10.1016/j.dib.2020.106331 (PMC7560714; doi:10.1016/j.dib.2020.106331)
Supplement: Supplementary file 3 [file mmc3.zip › Sintering Study/ANP Ink/RF Data/ANP_13_01.S2P]

!  2-Port S-parameters saved by WinCal
! VAR MeasName=S-Parameters (CALIBRATED_DATA) read from VNA (E8364B)
! VAR MeasDate=11/27/2017 4:33:01 PM
! VAR NAME=AFRL171016_16_01
! VAR FILENAME=AFRL171016_16_01.S2P
! VAR DATE=11/27/2017 4:33:01 PM
! VAR PHYS_PORTS=1,2
! VAR ObjTypeName=DATASET
! VAR IndexType=Frequency
!
# Hz S MA R 50
10000000.000 +3.4656468892E-002 +1.4950784178E+000 +9.6190431547E-001 -2.7096738700E-001 +9.5926468240E-001 -1.7927126775E-001 +3.4937177695E-002 +5.3009148087E+000
209950000.000 +3.2962352562E-002 +5.8114341431E-001 +9.6021044285E-001 -7.0658788699E-001 +9.6120126511E-001 -7.4172082876E-001 +3.3181709329E-002 +1.4393092350E+000
409900000.000 +3.3030088012E-002 +2.9860869227E+000 +9.6024119183E-001 -1.3359162876E+000 +9.6053613044E-001 -1.3551310330E+000 +3.3282890092E-002 +2.8502811504E+000
609850000.000 +3.2861010949E-002 +4.2802336486E+000 +9.5957533758E-001 -2.0042407662E+000 +9.6019367050E-001 -2.0721977664E+000 +3.2962152515E-002 +4.1435095373E+000
809800000.000 +3.3012848457E-002 +7.8084308711E+000 +9.5882678546E-001 -2.5872660224E+000 +9.5885572934E-001 -2.6426998962E+000 +3.2906727209E-002 +7.5209882709E+000
1009750000.000 +3.2303228780E-002 +9.6670022071E+000 +9.5743494791E-001 -3.2307017014E+000 +9.5777213786E-001 -3.2577388902E+000 +3.2420975421E-002 +8.9072636754E+000
1209700000.000 +3.3515806647E-002 +1.1690228611E+001 +9.5752463105E-001 -3.8075285698E+000 +9.5762759774E-001 -3.8403444044E+000 +3.3567707875E-002 +1.1875476472E+001
1409650000.000 +3.4184507892E-002 +1.3033601562E+001 +9.5718783506E-001 -4.4300038281E+000 +9.5748926088E-001 -4.4945954241E+000 +3.4488828539E-002 +1.2859879687E+001
1609600000.000 +3.4772799583E-002 +1.3631191365E+001 +9.5703715356E-001 -5.0857993884E+000 +9.5713463515E-001 -5.0802431325E+000 +3.5024744182E-002 +1.3273193710E+001
1809550000.000 +3.4599019279E-002 +1.4768410116E+001 +9.5584647439E-001 -5.6874205283E+000 +9.5612227674E-001 -5.7185272027E+000 +3.5094675435E-002 +1.4536660634E+001
2009500000.000 +3.4474033629E-002 +1.8060896587E+001 +9.5488531597E-001 -6.2968310201E+000 +9.5463771222E-001 -6.3321527286E+000 +3.4967652116E-002 +1.6490147598E+001
2209450000.000 +3.5724583553E-002 +2.0615687239E+001 +9.5360060226E-001 -6.8283758125E+000 +9.5398995730E-001 -6.8631223956E+000 +3.5961226544E-002 +1.9503772271E+001
2409400000.000 +3.7183204509E-002 +2.1378948785E+001 +9.5392183888E-001 -7.4183992981E+000 +9.5436628747E-001 -7.4338813327E+000 +3.7431032226E-002 +2.0332479962E+001
2609350000.000 +3.8488467702E-002 +2.2610831091E+001 +9.5351087324E-001 -8.0178059393E+000 +9.5400988554E-001 -8.0723437991E+000 +3.8614267804E-002 +2.1748185707E+001
2809300000.000 +3.9608303200E-002 +2.3754461422E+001 +9.5334284918E-001 -8.5702804680E+000 +9.5361106329E-001 -8.6510482535E+000 +3.9709892997E-002 +2.2506541883E+001
3009250000.000 +4.0095013375E-002 +2.3965156409E+001 +9.5219177824E-001 -9.2308460603E+000 +9.5210489677E-001 -9.2032402955E+000 +3.9962790157E-002 +2.3028650487E+001
3209200000.000 +4.1243423874E-002 +2.6039169490E+001 +9.5159913400E-001 -9.7973140459E+000 +9.5112089685E-001 -9.7950460191E+000 +4.0599713693E-002 +2.5452184392E+001
3409150000.000 +4.1946011429E-002 +2.7025592516E+001 +9.5083505772E-001 -1.0329354277E+001 +9.5073209258E-001 -1.0401097523E+001 +4.1893371640E-002 +2.6341243191E+001
3609100000.000 +4.2842277871E-002 +2.7497759127E+001 +9.4999593585E-001 -1.0908091819E+001 +9.5027237745E-001 -1.0965620928E+001 +4.2772638353E-002 +2.7023074679E+001
3809050000.000 +4.4320927774E-002 +2.8236412115E+001 +9.5022732208E-001 -1.1550030358E+001 +9.5036258698E-001 -1.1532705864E+001 +4.4232867092E-002 +2.7781934381E+001
4009000000.000 +4.5658447034E-002 +2.8905408646E+001 +9.4932277492E-001 -1.2077446222E+001 +9.4964358446E-001 -1.2084596809E+001 +4.5824784343E-002 +2.7872646362E+001
4208950000.000 +4.6762128730E-002 +2.8896530855E+001 +9.4954104512E-001 -1.2688501836E+001 +9.4968417415E-001 -1.2670933997E+001 +4.6515246685E-002 +2.8047164055E+001
4408900000.000 +4.8161215802E-002 +2.9243819194E+001 +9.4878196951E-001 -1.3270183948E+001 +9.4906804077E-001 -1.3266488969E+001 +4.7902834782E-002 +2.8756446218E+001
4608850000.000 +4.9369059452E-002 +2.9803984902E+001 +9.4873081879E-001 -1.3791220791E+001 +9.4895346171E-001 -1.3825864735E+001 +4.9321744136E-002 +2.9292967337E+001
4808800000.000 +5.0670514679E-002 +3.0072601126E+001 +9.4766795165E-001 -1.4373303911E+001 +9.4883202103E-001 -1.4424274947E+001 +5.0766899879E-002 +2.9496512358E+001
5008750000.000 +5.2306026325E-002 +3.0223969412E+001 +9.4826588951E-001 -1.4894885566E+001 +9.4946393840E-001 -1.4976909705E+001 +5.2520197621E-002 +2.9752282960E+001
5208700000.000 +5.3472848405E-002 +3.0779192305E+001 +9.4796164110E-001 -1.5525097764E+001 +9.4828186054E-001 -1.5618180824E+001 +5.3907649060E-002 +2.9905701698E+001
5408650000.000 +5.4854337558E-002 +3.0313680537E+001 +9.4795984525E-001 -1.6076011316E+001 +9.4825947498E-001 -1.6113352302E+001 +5.5142511454E-002 +2.9779371585E+001
5608600000.000 +5.6413447840E-002 +3.0171087347E+001 +9.4813166796E-001 -1.6695547199E+001 +9.4905051297E-001 -1.6732543239E+001 +5.6845257173E-002 +2.9714923843E+001
5808550000.000 +5.7739592107E-002 +3.0238411884E+001 +9.4795515542E-001 -1.7271665175E+001 +9.4756645958E-001 -1.7295900044E+001 +5.7808491256E-002 +2.9744313647E+001
6008500000.000 +5.8125466182E-002 +3.0165382573E+001 +9.4726277215E-001 -1.7848322524E+001 +9.4767237256E-001 -1.7859232836E+001 +5.8897435285E-002 +2.9392540527E+001
6208450000.000 +5.9798059664E-002 +2.9938727912E+001 +9.4698513080E-001 -1.8426324501E+001 +9.4690023002E-001 -1.8447599913E+001 +6.0051245175E-002 +2.9215049166E+001
6408400000.000 +6.0939567503E-002 +2.9916579923E+001 +9.4679784006E-001 -1.9021929930E+001 +9.4745830959E-001 -1.9081831848E+001 +6.1456459646E-002 +2.8848298089E+001
6608350000.000 +6.1946472917E-002 +2.9589075644E+001 +9.4544567110E-001 -1.9589462605E+001 +9.4598216817E-001 -1.9617018935E+001 +6.2359279532E-002 +2.8596158435E+001
6808300000.000 +6.3819944945E-002 +2.9049713264E+001 +9.4687093402E-001 -2.0131766517E+001 +9.4718440613E-001 -2.0107888001E+001 +6.4241444914E-002 +2.8431702046E+001
7008250000.000 +6.4849066607E-002 +2.9132281230E+001 +9.4574403946E-001 -2.0790145869E+001 +9.4604194170E-001 -2.0866618933E+001 +6.5238709441E-002 +2.8113210734E+001
7208200000.000 +6.5609908332E-002 +2.8834230169E+001 +9.4499937943E-001 -2.1316469856E+001 +9.4499891170E-001 -2.1341643916E+001 +6.6047341321E-002 +2.7615087045E+001
7408150000.000 +6.7119455668E-002 +2.8235305109E+001 +9.4508494614E-001 -2.1955267607E+001 +9.4623024260E-001 -2.1999160895E+001 +6.7630096293E-002 +2.7265745082E+001
7608100000.000 +6.8249566705E-002 +2.7978221112E+001 +9.4495849616E-001 -2.2450312889E+001 +9.4327798290E-001 -2.2511189714E+001 +6.8835550851E-002 +2.7089069014E+001
7808050000.000 +6.9090306829E-002 +2.7444821642E+001 +9.4409299489E-001 -2.3036341674E+001 +9.4243608815E-001 -2.3120709085E+001 +6.9669345602E-002 +2.6448224399E+001
8008000000.000 +7.0682410171E-002 +2.6851099079E+001 +9.4331060140E-001 -2.3573850083E+001 +9.4299085743E-001 -2.3651897460E+001 +7.0694981472E-002 +2.6503442670E+001
8207950000.000 +7.1277749570E-002 +2.7009847789E+001 +9.4358765043E-001 -2.4346634204E+001 +9.4450550907E-001 -2.4403542662E+001 +7.1916595093E-002 +2.6317533111E+001
8407900000.000 +7.2597392299E-002 +2.6621923776E+001 +9.4110137719E-001 -2.4792472758E+001 +9.4025277665E-001 -2.4818713539E+001 +7.2879544244E-002 +2.6441121481E+001
8607850000.000 +7.4122038613E-002 +2.6315187717E+001 +9.4295090179E-001 -2.5269653636E+001 +9.4458140938E-001 -2.5243255739E+001 +7.4441274324E-002 +2.6561627481E+001
8807800000.000 +7.5913365605E-002 +2.6300140026E+001 +9.4129668983E-001 -2.5958913478E+001 +9.4237485306E-001 -2.6090162477E+001 +7.6593248487E-002 +2.5950692524E+001
9007750000.000 +7.6264678081E-002 +2.5617204723E+001 +9.4028881004E-001 -2.6469133504E+001 +9.4038209282E-001 -2.6493598777E+001 +7.7173427684E-002 +2.5053142757E+001
9207700000.000 +7.7772749984E-002 +2.5068246352E+001 +9.4107490772E-001 -2.7047464256E+001 +9.4290769949E-001 -2.7136616102E+001 +7.8859166017E-002 +2.4511919819E+001
9407650000.000 +7.9236554283E-002 +2.4899257872E+001 +9.4103409147E-001 -2.7635987871E+001 +9.4216226821E-001 -2.7785879143E+001 +8.0112160458E-002 +2.4164672360E+001
9607600000.000 +8.0282938582E-002 +2.4343173237E+001 +9.3918930314E-001 -2.8186534554E+001 +9.4067729531E-001 -2.8374162228E+001 +8.1180513064E-002 +2.3705508529E+001
9807550000.000 +8.1365931612E-002 +2.3249462337E+001 +9.3942233804E-001 -2.8735358668E+001 +9.3969410710E-001 -2.8844281513E+001 +8.2321934919E-002 +2.3120144368E+001
10007500000.000 +8.1946768749E-002 +2.2391316310E+001 +9.4099609819E-001 -2.9473021023E+001 +9.4139040286E-001 -2.9537098747E+001 +8.3565812963E-002 +2.2276964532E+001
10207450000.000 +8.2621185332E-002 +2.2560592644E+001 +9.3860798945E-001 -2.9967793594E+001 +9.3584168255E-001 -2.9999403650E+001 +8.4159257119E-002 +2.1982479349E+001
10407400000.000 +8.3844331974E-002 +2.1628262703E+001 +9.4028441915E-001 -3.0412788699E+001 +9.3915595354E-001 -3.0239878609E+001 +8.5658228101E-002 +2.1892286516E+001
10607350000.000 +8.4867087322E-002 +2.1454089781E+001 +9.3836620863E-001 -3.1128273760E+001 +9.3947074520E-001 -3.1239596493E+001 +8.6531659392E-002 +2.1228599255E+001
10807300000.000 +8.5762179880E-002 +2.0967198698E+001 +9.3864461863E-001 -3.1586828915E+001 +9.3335196222E-001 -3.1525479658E+001 +8.7390112631E-002 +2.0936608655E+001
11007250000.000 +8.6852216613E-002 +1.9972283379E+001 +9.3823798420E-001 -3.2142724914E+001 +9.3923260326E-001 -3.2032704112E+001 +8.8982972243E-002 +2.0482135864E+001
11207200000.000 +8.8757259249E-002 +1.9643666553E+001 +9.3913701314E-001 -3.2622570185E+001 +9.3708880096E-001 -3.2601410855E+001 +9.0236115886E-002 +2.0253922686E+001
11407150000.000 +8.8952238007E-002 +1.9519714232E+001 +9.3467951078E-001 -3.3383472788E+001 +9.3611111062E-001 -3.3386737370E+001 +9.0966052311E-002 +1.9473849818E+001
11607100000.000 +8.9218373834E-002 +1.8167577767E+001 +9.3507198352E-001 -3.3451434132E+001 +9.3213328304E-001 -3.3640226927E+001 +9.1406419989E-002 +1.8458860853E+001
11807050000.000 +9.0320266225E-002 +1.7841491076E+001 +9.3815032623E-001 -3.4414093500E+001 +9.4207974274E-001 -3.4501069736E+001 +9.3152107056E-002 +1.8113535906E+001
12007000000.000 +9.1212621085E-002 +1.7362992597E+001 +9.3360782437E-001 -3.4603645346E+001 +9.3026189395E-001 -3.5058582611E+001 +9.3906179659E-002 +1.7401747209E+001
12206950000.000 +9.2085176913E-002 +1.6916645457E+001 +9.3632502332E-001 -3.5379948662E+001 +9.4052938723E-001 -3.5257860803E+001 +9.5308094693E-002 +1.7488534653E+001
12406900000.000 +9.3939063948E-002 +1.6339529039E+001 +9.3623866677E-001 -3.5722605964E+001 +9.3821834766E-001 -3.6417865870E+001 +9.7475937962E-002 +1.6683954931E+001
12606850000.000 +9.2781915979E-002 +1.6690189094E+001 +9.3802402877E-001 -3.6539444727E+001 +9.3772740665E-001 -3.6736483655E+001 +9.7573448824E-002 +1.6484809204E+001
12806800000.000 +9.5170776397E-002 +1.6888287064E+001 +9.3467071369E-001 -3.6763470593E+001 +9.3607563385E-001 -3.7365240773E+001 +9.9177558042E-002 +1.5908989019E+001
13006750000.000 +9.8573864993E-002 +1.5441619065E+001 +9.4077411376E-001 -3.7744566199E+001 +9.4315074072E-001 -3.7966162142E+001 +1.0014169774E-001 +1.5216333869E+001
13206700000.000 +9.8330923950E-002 +1.5047340451E+001 +9.3788425624E-001 -3.8407312684E+001 +9.3773837452E-001 -3.8953426820E+001 +1.0011849703E-001 +1.5453774210E+001
13406650000.000 +9.8701424003E-002 +1.3251587174E+001 +9.4109699353E-001 -3.8915128461E+001 +9.3649187708E-001 -3.8781198074E+001 +1.0179849622E-001 +1.5263487301E+001
13606600000.000 +9.9000013589E-002 +1.2375064829E+001 +9.3907457014E-001 -3.9569883770E+001 +9.4122754741E-001 -3.9505641403E+001 +1.0319875451E-001 +1.4854291973E+001
13806550000.000 +9.9824501140E-002 +1.2634989055E+001 +9.3704181980E-001 -4.0269161930E+001 +9.3318109093E-001 -4.0154266433E+001 +1.0444006687E-001 +1.4993170667E+001
14006500000.000 +1.0026393625E-001 +1.1230591690E+001 +9.3473124944E-001 -4.0654412953E+001 +9.3556283947E-001 -4.0395323783E+001 +1.0611131617E-001 +1.3299628341E+001
14206450000.000 +1.0036249692E-001 +1.0817442602E+001 +9.3708194157E-001 -4.1231261068E+001 +9.3700894973E-001 -4.0933277323E+001 +1.0622571010E-001 +1.2528798229E+001
14406400000.000 +1.0153107489E-001 +1.0279009545E+001 +9.3770724742E-001 -4.1828987695E+001 +9.3340327562E-001 -4.1172766905E+001 +1.0677835448E-001 +1.2239474932E+001
14606350000.000 +1.0133331260E-001 +9.6692426479E+000 +9.3149790958E-001 -4.2098042975E+001 +9.3424648907E-001 -4.1762819115E+001 +1.0686624330E-001 +1.1398868985E+001
14806300000.000 +1.0278425610E-001 +9.3559306065E+000 +9.3836023424E-001 -4.2473534609E+001 +9.3566830215E-001 -4.2440623340E+001 +1.0862642114E-001 +1.1274723580E+001
15006250000.000 +1.0377126136E-001 +9.0132135113E+000 +9.3346266685E-001 -4.3196682435E+001 +9.3789004172E-001 -4.3414889695E+001 +1.0986869219E-001 +1.0574397742E+001
15206200000.000 +1.0280368377E-001 +8.4627206943E+000 +9.3856884406E-001 -4.3285016707E+001 +9.3236576432E-001 -4.3234346510E+001 +1.0937886423E-001 +1.0607457817E+001
15406150000.000 +1.0581417226E-001 +7.0600651731E+000 +9.4067541552E-001 -4.4282763516E+001 +9.4768778511E-001 -4.4265184321E+001 +1.1392773424E-001 +9.9339091188E+000
15606100000.000 +1.0509740530E-001 +6.7805514472E+000 +9.3951086538E-001 -4.4684975770E+001 +9.3525590397E-001 -4.5533321081E+001 +1.1458549730E-001 +8.5969833759E+000
15806050000.000 +1.0492163785E-001 +6.4287904712E+000 +9.4034878921E-001 -4.5725981317E+001 +9.4308165785E-001 -4.5579523029E+001 +1.1537733084E-001 +8.1064501222E+000
16006000000.000 +1.0636244819E-001 +5.2140605838E+000 +9.4374550668E-001 -4.5877734039E+001 +9.3939546021E-001 -4.6692588455E+001 +1.1665953128E-001 +7.4809062212E+000
16205950000.000 +1.0585223967E-001 +5.7370888276E+000 +9.4421422132E-001 -4.6814751318E+001 +9.3539777558E-001 -4.7246830918E+001 +1.1646715851E-001 +7.3615493767E+000
16405900000.000 +1.0776197090E-001 +3.8083762702E+000 +9.3804776195E-001 -4.6676096612E+001 +9.2981734450E-001 -4.8457673280E+001 +1.1908208267E-001 +5.6554718675E+000
16605850000.000 +1.0704769137E-001 +4.4369975011E+000 +9.4517074254E-001 -4.7937936426E+001 +9.3946183680E-001 -4.8142100161E+001 +1.1882069219E-001 +6.5044196245E+000
16805800000.000 +1.0904820578E-001 +5.2717098263E+000 +9.3350850019E-001 -4.8566869813E+001 +9.3913365493E-001 -4.9603802738E+001 +1.1947033872E-001 +6.6606387627E+000
17005750000.000 +1.0812245384E-001 +4.4503919578E+000 +9.4084005441E-001 -4.9326790097E+001 +9.2878252792E-001 -4.9141008366E+001 +1.2021697850E-001 +6.1962198266E+000
17205700000.000 +1.0946524657E-001 +3.6757838008E+000 +9.3515631198E-001 -4.9717788461E+001 +9.3780841170E-001 -5.0158651745E+001 +1.2236283791E-001 +5.6948491140E+000
17405650000.000 +1.0969028402E-001 +3.7087127655E+000 +9.4182107380E-001 -5.0405966462E+001 +9.3208300714E-001 -5.0618281522E+001 +1.2280407533E-001 +5.1952666841E+000
17605600000.000 +1.1107181053E-001 +2.4541253249E+000 +9.3082545918E-001 -5.0974046124E+001 +9.3419635328E-001 -5.0873266465E+001 +1.2418245354E-001 +4.1954848953E+000
17805550000.000 +1.1142646479E-001 +1.4437857679E+000 +9.4127407128E-001 -5.1522459022E+001 +9.3552420923E-001 -5.1121432907E+001 +1.2548996262E-001 +3.7934164975E+000
18005500000.000 +1.1212095583E-001 +1.3926229146E+000 +9.3223371700E-001 -5.2195339859E+001 +9.4167782080E-001 -5.2311004002E+001 +1.2535200522E-001 +3.3900741296E+000
18205450000.000 +1.1222457209E-001 +4.3649168985E-001 +9.3289719637E-001 -5.2332588669E+001 +9.3834708625E-001 -5.2513118658E+001 +1.2681002408E-001 +2.3453364858E+000
18405400000.000 +1.1242416617E-001 -1.4324138769E-001 +9.3493644255E-001 -5.3227885215E+001 +9.4908613260E-001 -5.2802772055E+001 +1.2796320286E-001 +1.6685585071E+000
18605350000.000 +1.1241380202E-001 +1.1819382729E-001 +9.3644429156E-001 -5.4059195960E+001 +9.4667862771E-001 -5.4230223192E+001 +1.2883357341E-001 +9.3441744850E-001
18805300000.000 +1.1317694132E-001 -9.2063803862E-001 +9.3808674393E-001 -5.4063799537E+001 +9.2764716792E-001 -5.4406596132E+001 +1.2961306825E-001 +6.0001727923E-002
19005250000.000 +1.1519456185E-001 -1.5531675214E+000 +9.4263740221E-001 -5.4564644455E+001 +9.4707232708E-001 -5.4697038554E+001 +1.3235766134E-001 +5.6341421197E-002
19205200000.000 +1.1430190667E-001 -2.1391675202E+000 +9.4680551359E-001 -5.5084039416E+001 +9.3748206705E-001 -5.6584939329E+001 +1.3251702912E-001 -1.6928379725E+000
19405150000.000 +1.1373003257E-001 -1.7976592316E+000 +9.4545322930E-001 -5.5940988557E+001 +9.2936645380E-001 -5.6698191061E+001 +1.3165518366E-001 -1.7275554741E+000
19605100000.000 +1.1332725431E-001 -2.9739108356E+000 +9.5065404248E-001 -5.6174068124E+001 +9.2607326097E-001 -5.7240783317E+001 +1.3221868879E-001 -2.2441052450E+000
19805050000.000 +1.1516986045E-001 -2.5682036679E+000 +9.4645516221E-001 -5.7432832841E+001 +9.3652189352E-001 -5.7924887250E+001 +1.3389822698E-001 -2.2861247865E+000
20005000000.000 +1.1663983296E-001 -3.6297518883E+000 +9.3737629546E-001 -5.7739949917E+001 +9.2748959135E-001 -5.8964784161E+001 +1.3513595915E-001 -2.7466963979E+000
20204950000.000 +1.1648041717E-001 -3.7334847229E+000 +9.4867833994E-001 -5.8704596021E+001 +9.3213594024E-001 -5.8479007575E+001 +1.3658187699E-001 -2.6863456013E+000
20404900000.000 +1.1692460691E-001 -3.7607810411E+000 +9.4293275311E-001 -5.9121618760E+001 +9.3190025534E-001 -6.0050006546E+001 +1.3663079843E-001 -3.7347628061E+000
20604850000.000 +1.1886087161E-001 -4.3519886296E+000 +9.3913055643E-001 -5.9862696594E+001 +9.1641600542E-001 -5.9612378644E+001 +1.3737982370E-001 -3.8773045162E+000
20804800000.000 +1.1866984224E-001 -5.3498991284E+000 +9.3180301881E-001 -6.0408950830E+001 +9.3711124554E-001 -6.0276603757E+001 +1.3891484575E-001 -4.5820210219E+000
21004750000.000 +1.1951356177E-001 -5.3469800304E+000 +9.3800026670E-001 -6.1094160363E+001 +9.3144638103E-001 -6.1136856529E+001 +1.3987489729E-001 -5.1789415132E+000
21204700000.000 +1.2023451247E-001 -6.0279780659E+000 +9.2474092306E-001 -6.1421257440E+001 +9.4002286781E-001 -6.1651813505E+001 +1.4037758927E-001 -5.5996187889E+000
21404650000.000 +1.2091157760E-001 -6.9575939551E+000 +9.3192064918E-001 -6.1749112242E+001 +9.3491565389E-001 -6.1778919245E+001 +1.4144605527E-001 -6.2118582316E+000
21604600000.000 +1.1933318026E-001 -6.9858612790E+000 +9.2301980921E-001 -6.3071167790E+001 +9.5516326131E-001 -6.2484469884E+001 +1.4058006888E-001 -6.9220697530E+000
21804550000.000 +1.2293959961E-001 -8.0429565691E+000 +9.3064820731E-001 -6.2968541196E+001 +9.3684486881E-001 -6.3531585903E+001 +1.4346218685E-001 -7.9700283483E+000
22004500000.000 +1.2210095242E-001 -8.4341599356E+000 +9.3476220493E-001 -6.3710949169E+001 +9.4504247109E-001 -6.2861529984E+001 +1.4407160474E-001 -8.2054993889E+000
22204450000.000 +1.2459980583E-001 -9.1106864616E+000 +9.3685835788E-001 -6.3999239154E+001 +9.4686598707E-001 -6.4281501020E+001 +1.4653101272E-001 -8.4621908680E+000
22404400000.000 +1.2546706025E-001 -9.1097933625E+000 +9.3224970783E-001 -6.5017276439E+001 +9.3689068580E-001 -6.5400528186E+001 +1.4598090782E-001 -9.3448210328E+000
22604350000.000 +1.2515899809E-001 -1.0119589144E+001 +9.3808138478E-001 -6.5197139161E+001 +9.3443976099E-001 -6.5718928087E+001 +1.4749181080E-001 -9.9045733373E+000
22804300000.000 +1.2553799186E-001 -1.0609968487E+001 +9.4341917859E-001 -6.6323477643E+001 +9.3993314203E-001 -6.6940256781E+001 +1.4773790222E-001 -1.0885046481E+001
23004250000.000 +1.2497149562E-001 -1.0537352332E+001 +9.4269948316E-001 -6.6895846643E+001 +9.2237450062E-001 -6.7630523897E+001 +1.4714419834E-001 -1.1370876804E+001
23204200000.000 +1.2609642659E-001 -1.1477462557E+001 +9.4082308548E-001 -6.7272052175E+001 +9.1778997573E-001 -6.8088209747E+001 +1.4825853876E-001 -1.1595010991E+001
23404150000.000 +1.2662821638E-001 -1.1925274152E+001 +9.4845630356E-001 -6.8605359520E+001 +9.2999341095E-001 -6.8343501274E+001 +1.5030482465E-001 -1.1559702728E+001
23604100000.000 +1.2679198841E-001 -1.2285694098E+001 +9.3794954095E-001 -6.8678752748E+001 +9.2197491959E-001 -7.0448664894E+001 +1.4949919350E-001 -1.2606115001E+001
23804050000.000 +1.2658770601E-001 -1.1608991884E+001 +9.4813064775E-001 -6.9471738150E+001 +9.0163783900E-001 -6.9095215729E+001 +1.4998989676E-001 -1.1357533649E+001
24004000000.000 +1.2859096920E-001 -1.3940183971E+001 +9.3520779858E-001 -6.9819092129E+001 +9.2237241001E-001 -7.0838999829E+001 +1.5268124843E-001 -1.2965950821E+001
24203950000.000 +1.3008788805E-001 -1.2574778314E+001 +9.3505056794E-001 -7.0995417497E+001 +9.0753302781E-001 -7.1595279095E+001 +1.5320496355E-001 -1.3327708986E+001
24403900000.000 +1.2948983080E-001 -1.6074804911E+001 +9.2523617687E-001 -7.0820337784E+001 +9.1761083239E-001 -7.1464000234E+001 +1.5609710163E-001 -1.4666824848E+001
24603850000.000 +1.2801742468E-001 -1.6258901413E+001 +9.3579686209E-001 -7.1570816765E+001 +9.2050999366E-001 -7.1618111180E+001 +1.5679311135E-001 -1.5416190132E+001
24803800000.000 +1.3007281928E-001 -1.6204473465E+001 +9.2421427245E-001 -7.1779685931E+001 +9.2379152042E-001 -7.3326386681E+001 +1.5797860257E-001 -1.6199991451E+001
25003750000.000 +1.2578565479E-001 -1.6376307082E+001 +9.3708985753E-001 -7.2238095384E+001 +9.0531172176E-001 -7.2737807749E+001 +1.5494769422E-001 -1.7145130403E+001
25203700000.000 +1.2823725560E-001 -1.6718570958E+001 +9.3021272944E-001 -7.3305344762E+001 +9.3732166319E-001 -7.2850400160E+001 +1.5805534799E-001 -1.7138777011E+001
25403650000.000 +1.3125427091E-001 -1.6746473488E+001 +9.2131621366E-001 -7.3669840630E+001 +9.2025299578E-001 -7.4350800467E+001 +1.5795762394E-001 -1.7952228238E+001
25603600000.000 +1.2930961587E-001 -1.8405669528E+001 +9.1904820190E-001 -7.4009728600E+001 +9.1811326933E-001 -7.3458610029E+001 +1.5837394607E-001 -1.8929649331E+001
25803550000.000 +1.3161522979E-001 -1.8483387003E+001 +9.2207997120E-001 -7.4425773123E+001 +9.2945437693E-001 -7.4782197586E+001 +1.5921270008E-001 -1.8811328569E+001
26003500000.000 +1.3244816936E-001 -1.9265214461E+001 +9.2249916677E-001 -7.5796567963E+001 +9.2652799208E-001 -7.4938186308E+001 +1.5955940806E-001 -1.9750240277E+001
26203450000.000 +1.3194656086E-001 -1.9843140859E+001 +9.1870365998E-001 -7.6023372421E+001 +9.2456606959E-001 -7.5305085772E+001 +1.6013444692E-001 -2.0499562295E+001
26403400000.000 +1.3444513629E-001 -2.0056672253E+001 +9.3182107317E-001 -7.6765508393E+001 +9.2126922783E-001 -7.5546321759E+001 +1.6258913628E-001 -2.0436789523E+001
26603350000.000 +1.3595578467E-001 -2.0218061545E+001 +9.1823611110E-001 -7.6858094869E+001 +9.3160834796E-001 -7.7702727284E+001 +1.6284179193E-001 -2.1287304813E+001
26803300000.000 +1.3466552647E-001 -2.0872789283E+001 +9.2997696498E-001 -7.7391526604E+001 +9.1771687565E-001 -7.7464696858E+001 +1.6326617643E-001 -2.2139103546E+001
27003250000.000 +1.3554825236E-001 -2.1506433323E+001 +9.2899476863E-001 -7.8319853182E+001 +9.2938466497E-001 -7.8495513186E+001 +1.6535397418E-001 -2.2610959035E+001
27203200000.000 +1.3573962540E-001 -2.0733130526E+001 +9.3677852569E-001 -7.9249067372E+001 +9.0101501556E-001 -7.9912770919E+001 +1.6285224086E-001 -2.3339748272E+001
27403150000.000 +1.3637240894E-001 -2.2268762300E+001 +9.3081970504E-001 -7.9447994397E+001 +8.9837012339E-001 -8.0259199391E+001 +1.6425174201E-001 -2.4206415682E+001
27603100000.000 +1.3610510225E-001 -2.1741996684E+001 +9.4065947013E-001 -8.0456975694E+001 +9.0050178292E-001 -8.0577658281E+001 +1.6303861618E-001 -2.3867665877E+001
27803050000.000 +1.3846437768E-001 -2.1729509445E+001 +9.3751700105E-001 -8.1453852502E+001 +8.9483413331E-001 -8.1481053207E+001 +1.6294132056E-001 -2.3571039402E+001
28003000000.000 +1.3683532959E-001 -2.1885671026E+001 +9.4125345509E-001 -8.1788643831E+001 +8.8610291682E-001 -8.1658059384E+001 +1.6284308310E-001 -2.3609391926E+001
28202950000.000 +1.3930026085E-001 -2.3743958676E+001 +9.3869989065E-001 -8.2530081422E+001 +8.9454658514E-001 -8.1686647105E+001 +1.6570866441E-001 -2.4154085284E+001
28402900000.000 +1.3776859131E-001 -2.5330833230E+001 +9.2204301103E-001 -8.2773110736E+001 +9.2575910956E-001 -8.2960069255E+001 +1.6726567678E-001 -2.5737206400E+001
28602850000.000 +1.3972943974E-001 -2.6601246679E+001 +9.1414617302E-001 -8.3049947418E+001 +9.0192383571E-001 -8.3311731383E+001 +1.6808491875E-001 -2.6703227284E+001
28802800000.000 +1.3757744211E-001 -2.7026124293E+001 +9.1722753723E-001 -8.3496552147E+001 +9.1960561471E-001 -8.2854657334E+001 +1.6904878417E-001 -2.7284523784E+001
29002750000.000 +1.4053126225E-001 -2.7136719239E+001 +9.2329229725E-001 -8.3803798310E+001 +9.2113852089E-001 -8.4982705506E+001 +1.7057147276E-001 -2.8180697692E+001
29202700000.000 +1.4109446039E-001 -2.7584623876E+001 +9.1573091360E-001 -8.4043040941E+001 +9.1722479338E-001 -8.5350299030E+001 +1.7179852963E-001 -2.9145647628E+001
29402650000.000 +1.4094159873E-001 -2.8200109250E+001 +9.2173630732E-001 -8.4280760125E+001 +9.2137105024E-001 -8.5598287691E+001 +1.7390582260E-001 -2.9729843917E+001
29602600000.000 +1.4278808025E-001 -2.8636571128E+001 +9.2390290563E-001 -8.5125520102E+001 +9.2307027602E-001 -8.6490022770E+001 +1.7534794569E-001 -3.0528789293E+001
29802550000.000 +1.4086433075E-001 -3.0091043825E+001 +9.2150320222E-001 -8.5203412940E+001 +9.0631607754E-001 -8.7327930560E+001 +1.7520057280E-001 -3.2091513275E+001
30002500000.000 +1.4125526534E-001 -2.9581102784E+001 +9.2941250617E-001 -8.6196521693E+001 +9.1163281054E-001 -8.6431094689E+001 +1.7524580674E-001 -3.1274936183E+001
30202450000.000 +1.4468178355E-001 -3.0236309603E+001 +9.1914935082E-001 -8.7432507463E+001 +9.2834451744E-001 -8.8104044715E+001 +1.7612502031E-001 -3.2045269929E+001
30402400000.000 +1.4337698796E-001 -3.0344501367E+001 +9.3082271389E-001 -8.8262055885E+001 +8.8856667162E-001 -8.8234475110E+001 +1.7372195778E-001 -3.2423006178E+001
30602350000.000 +1.4629583907E-001 -3.2790041269E+001 +9.2249206071E-001 -8.9317329718E+001 +9.0012687023E-001 -8.7269785572E+001 +1.7840098962E-001 -3.2713393566E+001
30802300000.000 +1.4718794713E-001 -3.2281207228E+001 +9.2728066377E-001 -8.9897306150E+001 +8.9162659641E-001 -8.8923956341E+001 +1.7609357528E-001 -3.2423504173E+001
31002250000.000 +1.4809889991E-001 -3.4901144415E+001 +9.0340562267E-001 -9.0631729659E+001 +8.9567867518E-001 -8.9013213947E+001 +1.7830089496E-001 -3.4469706361E+001
31202200000.000 +1.4718220457E-001 -3.4144515522E+001 +9.2279621356E-001 -9.0933636118E+001 +8.9238575374E-001 -9.0231819957E+001 +1.7807335049E-001 -3.4084763004E+001
31402150000.000 +1.4865678896E-001 -3.5484040614E+001 +9.0771254020E-001 -9.2220232720E+001 +9.1034078502E-001 -9.0812062971E+001 +1.7998755396E-001 -3.5683334524E+001
31602100000.000 +1.4799909360E-001 -3.5654520345E+001 +9.1655387893E-001 -9.1850728522E+001 +8.7869611511E-001 -9.2438780750E+001 +1.7852132175E-001 -3.6611852630E+001
31802050000.000 +1.4493952022E-001 -3.9498729618E+001 +8.9503804915E-001 -9.2732429246E+001 +9.0382690004E-001 -9.0459259366E+001 +1.8107444611E-001 -3.8709459202E+001
32002000000.000 +1.4625313532E-001 -3.7588700859E+001 +9.1633342985E-001 -9.2626395658E+001 +9.0304550877E-001 -9.3110001490E+001 +1.8043468314E-001 -3.8594106553E+001
32201950000.000 +1.4627388845E-001 -3.8183148947E+001 +9.0349765629E-001 -9.3279270680E+001 +9.0493748663E-001 -9.2887031922E+001 +1.8046257862E-001 -3.9746919104E+001
32401900000.000 +1.4281450853E-001 -3.8393192043E+001 +9.2669198910E-001 -9.2858261498E+001 +8.9624919167E-001 -9.3994422144E+001 +1.8016199243E-001 -4.0698909232E+001
32601850000.000 +1.4720119458E-001 -3.9036903550E+001 +9.1050862671E-001 -9.4401727074E+001 +9.1071252583E-001 -9.4091700450E+001 +1.8159156473E-001 -4.1097887600E+001
32801800000.000 +1.4784309254E-001 -3.9603898341E+001 +9.1544772582E-001 -9.4323749148E+001 +9.0810590383E-001 -9.5788787715E+001 +1.8081582598E-001 -4.1977572469E+001
33001750000.000 +1.4874859742E-001 -4.0091250355E+001 +9.1876755144E-001 -9.5161978275E+001 +9.0856642375E-001 -9.5731669360E+001 +1.8204032752E-001 -4.2468980564E+001
33201700000.000 +1.4824776437E-001 -4.1714736459E+001 +9.2143969228E-001 -9.5317386642E+001 +9.1032725809E-001 -9.6067641237E+001 +1.8202815525E-001 -4.3369997697E+001
33401650000.000 +1.4696360295E-001 -4.2405939430E+001 +9.1975886722E-001 -9.5764525148E+001 +9.0623128882E-001 -9.6674284499E+001 +1.8049542496E-001 -4.3947570525E+001
33601600000.000 +1.4665008158E-001 -4.2713458908E+001 +9.1997340335E-001 -9.6874864868E+001 +8.9973962044E-001 -9.7011923998E+001 +1.8085225963E-001 -4.4115626340E+001
33801550000.000 +1.4801443807E-001 -4.3619034714E+001 +9.1831776951E-001 -9.7738219382E+001 +9.0088219296E-001 -9.7518948398E+001 +1.8189953237E-001 -4.4538363762E+001
34001500000.000 +1.4702932779E-001 -4.5066637030E+001 +9.1147095072E-001 -9.8015461446E+001 +8.8695692737E-001 -9.7893678318E+001 +1.8159056074E-001 -4.5860365893E+001
34201450000.000 +1.4408207375E-001 -4.5238593933E+001 +9.1704018553E-001 -9.8212150166E+001 +8.8839813961E-001 -9.8576292884E+001 +1.8228831936E-001 -4.6708086010E+001
34401400000.000 +1.4676513727E-001 -4.6431413104E+001 +9.1109929185E-001 -9.9320595346E+001 +8.9070777366E-001 -9.9075353945E+001 +1.8346100530E-001 -4.7333015346E+001
34601350000.000 +1.4866055538E-001 -4.6482039046E+001 +9.1174337037E-001 -1.0025102604E+002 +8.8957773265E-001 -1.0050723020E+002 +1.8434625326E-001 -4.7910005864E+001
34801300000.000 +1.4702226854E-001 -4.7221099453E+001 +9.1334412287E-001 -1.0065157967E+002 +8.6938082616E-001 -1.0017540048E+002 +1.8464481263E-001 -4.8628248369E+001
35001250000.000 +1.5043826042E-001 -4.9468852561E+001 +9.0846987890E-001 -1.0168462010E+002 +8.7803376094E-001 -1.0007973022E+002 +1.8729579909E-001 -4.9155054713E+001
35201200000.000 +1.4908459457E-001 -4.9820324841E+001 +9.0376962027E-001 -1.0187125949E+002 +8.7559014883E-001 -1.0204210012E+002 +1.8686095154E-001 -5.0906938984E+001
35401150000.000 +1.4934758771E-001 -5.0108964186E+001 +9.0467351655E-001 -1.0277194598E+002 +8.8267834743E-001 -1.0204195821E+002 +1.8761855427E-001 -5.1669960104E+001
35601100000.000 +1.4854153972E-001 -5.1349464382E+001 +9.0617453413E-001 -1.0307842118E+002 +8.8355544908E-001 -1.0241695849E+002 +1.8740895659E-001 -5.2891471945E+001
35801050000.000 +1.5160712410E-001 -5.2535387433E+001 +8.9604412006E-001 -1.0402326060E+002 +8.7934162700E-001 -1.0354374231E+002 +1.8808192105E-001 -5.4455109461E+001
36001000000.000 +1.4714246678E-001 -5.3655583098E+001 +9.0350153456E-001 -1.0376112121E+002 +8.7474717002E-001 -1.0457050839E+002 +1.8605756696E-001 -5.6199982530E+001
36200950000.000 +1.4686777931E-001 -5.5284477377E+001 +8.9920614110E-001 -1.0510665684E+002 +8.9095086732E-001 -1.0358454263E+002 +1.8518345546E-001 -5.7198310180E+001
36400900000.000 +1.4339536227E-001 -5.5302575982E+001 +9.0105135667E-001 -1.0441551715E+002 +8.9651153115E-001 -1.0525681801E+002 +1.8193481757E-001 -5.9043417849E+001
36600850000.000 +1.3978545092E-001 -5.7299379640E+001 +8.9736233239E-001 -1.0507073674E+002 +8.7788842617E-001 -1.0469977111E+002 +1.7868320022E-001 -6.0804207645E+001
36800800000.000 +1.3715106160E-001 -5.6252431542E+001 +9.1459536641E-001 -1.0489089709E+002 +9.0022627730E-001 -1.0569476023E+002 +1.7640131654E-001 -6.0581408670E+001
37000750000.000 +1.3575360423E-001 -5.6429235296E+001 +9.0742891603E-001 -1.0576153884E+002 +8.9885475100E-001 -1.0584462001E+002 +1.7615277415E-001 -6.1225798180E+001
37200700000.000 +1.2953452365E-001 -5.6433419369E+001 +9.1692935652E-001 -1.0527335904E+002 +8.9219889875E-001 -1.0621597822E+002 +1.7367932607E-001 -6.2390272431E+001
37400650000.000 +1.3204246396E-001 -5.6267665744E+001 +9.1810517333E-001 -1.0684115182E+002 +8.9035952065E-001 -1.0637364002E+002 +1.7458336669E-001 -6.2425501015E+001
37600600000.000 +1.3111434006E-001 -5.6663692939E+001 +9.2456067226E-001 -1.0747026250E+002 +8.9100637586E-001 -1.0767791916E+002 +1.7162366138E-001 -6.3597388924E+001
37800550000.000 +1.3102329550E-001 -5.6335506220E+001 +9.2225081773E-001 -1.0863390709E+002 +8.7707300212E-001 -1.0755895482E+002 +1.7007158001E-001 -6.3248104215E+001
38000500000.000 +1.3193077047E-001 -5.7219664895E+001 +9.2236294719E-001 -1.0924560556E+002 +8.8806713980E-001 -1.0708875365E+002 +1.7094427062E-001 -6.3440883468E+001
38200450000.000 +1.3467292767E-001 -5.8614065093E+001 +9.1210393725E-001 -1.1067024493E+002 +8.8560253831E-001 -1.0879781862E+002 +1.6909439833E-001 -6.4797512384E+001
38400400000.000 +1.3040912819E-001 -6.0841295605E+001 +9.0471322385E-001 -1.1061552319E+002 +8.6832991749E-001 -1.0861017618E+002 +1.6733796484E-001 -6.6310177182E+001
38600350000.000 +1.2984112423E-001 -5.9810091299E+001 +9.0851319712E-001 -1.1136740817E+002 +8.8952273157E-001 -1.0968422099E+002 +1.6574274373E-001 -6.7020323506E+001
38800300000.000 +1.2759788441E-001 -6.2834205992E+001 +8.8841056831E-001 -1.1177920819E+002 +8.7706083832E-001 -1.0998652536E+002 +1.6443347044E-001 -6.9733305702E+001
39000250000.000 +1.2769360609E-001 -6.2075337837E+001 +8.9196971499E-001 -1.1217532324E+002 +8.7349051906E-001 -1.1141817712E+002 +1.6216088613E-001 -7.0654453340E+001
39200200000.000 +1.3123787446E-001 -6.3277559127E+001 +8.8316240548E-001 -1.1333718908E+002 +8.6329397668E-001 -1.1144331141E+002 +1.6106428869E-001 -7.1413491637E+001
39400150000.000 +1.2672023058E-001 -6.0884677470E+001 +8.8606545763E-001 -1.1264455689E+002 +8.8147454290E-001 -1.1285543661E+002 +1.5453861609E-001 -7.2367678600E+001
39600100000.000 +1.2333125137E-001 -6.3114012385E+001 +8.8095447354E-001 -1.1275737380E+002 +8.6737168811E-001 -1.1239494542E+002 +1.5158572480E-001 -7.4247044391E+001
39800050000.000 +1.2665895810E-001 -5.8273323349E+001 +9.0427685021E-001 -1.1289840126E+002 +8.9732977664E-001 -1.1356566675E+002 +1.4834988426E-001 -7.1805761757E+001
40000000000.000 +1.3047462676E-001 -5.9375975070E+001 +9.0681889621E-001 -1.1424775671E+002 +8.8224275734E-001 -1.1509697557E+002 +1.4789077786E-001 -7.1955894248E+001
