# Supplementary material for: Conductivity and radio frequency performance data for silver nanoparticle inks deposited via aerosol jet deposition and processed under varying conditions
Source: Data Brief. 2020 Sep 24;33:106331. doi: 10.1016/j.dib.2020.106331 (PMC7560714; doi:10.1016/j.dib.2020.106331)
Supplement: Supplementary file 3 [file mmc3.zip › Sintering Study/ANP Ink/RF Data/ANP_13_02.S2P]

!  2-Port S-parameters saved by WinCal
! VAR MeasName=S-Parameters (CALIBRATED_DATA) read from VNA (E8364B)
! VAR MeasDate=11/27/2017 4:33:58 PM
! VAR NAME=AFRL171016_16_02
! VAR FILENAME=AFRL171016_16_02.S2P
! VAR DATE=11/27/2017 4:33:58 PM
! VAR PHYS_PORTS=1,2
! VAR ObjTypeName=DATASET
! VAR IndexType=Frequency
!
# Hz S MA R 50
10000000.000 +3.3522631339E-002 +4.2119556799E+000 +9.6173077045E-001 -2.8660713729E-001 +9.5865346749E-001 -1.9619472469E-001 +3.4018639124E-002 +5.7212066819E+000
209950000.000 +3.1824437468E-002 -1.0514080248E-001 +9.5850938429E-001 -7.2769397245E-001 +9.5911686964E-001 -7.6169006453E-001 +3.1998800096E-002 +7.8418031084E-001
409900000.000 +3.1663352880E-002 +2.5616542698E+000 +9.5790970966E-001 -1.3524593929E+000 +9.5858259381E-001 -1.3729795481E+000 +3.1869568959E-002 +2.5116246259E+000
609850000.000 +3.1286945678E-002 +3.8794224920E+000 +9.5732458097E-001 -2.0002251485E+000 +9.5802604132E-001 -2.0541768204E+000 +3.1481581115E-002 +3.8906134918E+000
809800000.000 +3.1676696030E-002 +7.5244159823E+000 +9.5658679060E-001 -2.5943292874E+000 +9.5746503107E-001 -2.6412891734E+000 +3.2302215274E-002 +7.0890677286E+000
1009750000.000 +3.1679525593E-002 +9.2012591500E+000 +9.5605780163E-001 -3.2258200113E+000 +9.5663798401E-001 -3.2519420767E+000 +3.1950623726E-002 +8.7622281081E+000
1209700000.000 +3.3006716662E-002 +1.1086516048E+001 +9.5657427192E-001 -3.8052597874E+000 +9.5655841890E-001 -3.8444165713E+000 +3.2943046760E-002 +1.1613719959E+001
1409650000.000 +3.3547069362E-002 +1.2411329063E+001 +9.5561345082E-001 -4.4403153356E+000 +9.5610898490E-001 -4.4602810134E+000 +3.3748274207E-002 +1.2729399244E+001
1609600000.000 +3.4056917040E-002 +1.3181355938E+001 +9.5542610630E-001 -5.0671577467E+000 +9.5506951434E-001 -5.0936370963E+000 +3.3734261502E-002 +1.3366092389E+001
1809550000.000 +3.3348912362E-002 +1.4513700275E+001 +9.5382503258E-001 -5.6902300012E+000 +9.5405468136E-001 -5.6797102460E+000 +3.3690268243E-002 +1.4988152582E+001
2009500000.000 +3.3244209867E-002 +1.7737746071E+001 +9.5287276886E-001 -6.2783665301E+000 +9.5286775468E-001 -6.3465062052E+000 +3.3504946018E-002 +1.6849908519E+001
2209450000.000 +3.4565529266E-002 +2.0102779699E+001 +9.5198619701E-001 -6.8495209435E+000 +9.5193965326E-001 -6.8981015520E+000 +3.4218014145E-002 +2.0133732631E+001
2409400000.000 +3.6008631855E-002 +2.1076372654E+001 +9.5218940726E-001 -7.4328551543E+000 +9.5185443260E-001 -7.4132846201E+000 +3.5692762441E-002 +2.1023458286E+001
2609350000.000 +3.7091666071E-002 +2.2431621262E+001 +9.5135832888E-001 -8.0137210411E+000 +9.5214050771E-001 -8.0644423012E+000 +3.6964279747E-002 +2.2571206563E+001
2809300000.000 +3.8068500952E-002 +2.3463761825E+001 +9.5103086730E-001 -8.6078977565E+000 +9.5151306015E-001 -8.6496358337E+000 +3.7837824173E-002 +2.3504309219E+001
3009250000.000 +3.8699321831E-002 +2.3784252428E+001 +9.5004544328E-001 -9.2359269238E+000 +9.5042499738E-001 -9.2370307292E+000 +3.8262263309E-002 +2.3967021055E+001
3209200000.000 +3.9826473860E-002 +2.5552989865E+001 +9.4908769269E-001 -9.7745029964E+000 +9.5006872049E-001 -9.8348732248E+000 +3.9377299762E-002 +2.5824630662E+001
3409150000.000 +4.0840007463E-002 +2.6332967348E+001 +9.4883817574E-001 -1.0307729957E+001 +9.4949060784E-001 -1.0370144201E+001 +4.0745173469E-002 +2.6745621802E+001
3609100000.000 +4.2232524181E-002 +2.6270165753E+001 +9.4846328970E-001 -1.0877148806E+001 +9.4935703953E-001 -1.0973647131E+001 +4.1501237956E-002 +2.7365109405E+001
3809050000.000 +4.3601196534E-002 +2.7072648845E+001 +9.4863436500E-001 -1.1550314393E+001 +9.4940898780E-001 -1.1534689542E+001 +4.2985494749E-002 +2.8237652600E+001
4009000000.000 +4.5036745629E-002 +2.7617959232E+001 +9.4792596535E-001 -1.2075141003E+001 +9.4855569990E-001 -1.2092810678E+001 +4.4273764644E-002 +2.8612916531E+001
4208950000.000 +4.6000788370E-002 +2.7636401017E+001 +9.4789003090E-001 -1.2669165659E+001 +9.4819244856E-001 -1.2643311126E+001 +4.4590150235E-002 +2.9380414781E+001
4408900000.000 +4.7205161523E-002 +2.8072350091E+001 +9.4666252956E-001 -1.3233281966E+001 +9.4717601296E-001 -1.3277438129E+001 +4.6117474609E-002 +2.9909004215E+001
4608850000.000 +4.8208774327E-002 +2.8916794543E+001 +9.4658372562E-001 -1.3796686973E+001 +9.4711311736E-001 -1.3836569587E+001 +4.7296713571E-002 +3.0646472979E+001
4808800000.000 +4.9514328855E-002 +2.8984023431E+001 +9.4563221602E-001 -1.4398248705E+001 +9.4660313624E-001 -1.4439000903E+001 +4.8530491899E-002 +3.1076919440E+001
5008750000.000 +5.1198048095E-002 +2.9136541045E+001 +9.4639968743E-001 -1.4915653244E+001 +9.4753026382E-001 -1.4996803641E+001 +5.0301084925E-002 +3.1200212149E+001
5208700000.000 +5.2311319545E-002 +2.9801299298E+001 +9.4570343493E-001 -1.5544324334E+001 +9.4609358223E-001 -1.5637587864E+001 +5.1587317217E-002 +3.1552429535E+001
5408650000.000 +5.3654742067E-002 +2.9193580236E+001 +9.4567898466E-001 -1.6096485178E+001 +9.4610688756E-001 -1.6131814872E+001 +5.2807121353E-002 +3.1424543417E+001
5608600000.000 +5.5188169769E-002 +2.8971866887E+001 +9.4594750914E-001 -1.6717231608E+001 +9.4709187906E-001 -1.6753608114E+001 +5.4434848920E-002 +3.1313390346E+001
5808550000.000 +5.6443480837E-002 +2.8957614255E+001 +9.4551667154E-001 -1.7299232064E+001 +9.4590533244E-001 -1.7309848824E+001 +5.5628098417E-002 +3.1145664728E+001
6008500000.000 +5.7501818830E-002 +2.8450743443E+001 +9.4557789446E-001 -1.7872779947E+001 +9.4607300686E-001 -1.7859893115E+001 +5.6872504523E-002 +3.0734376919E+001
6208450000.000 +5.9375530905E-002 +2.8005690171E+001 +9.4540165716E-001 -1.8431029536E+001 +9.4577963289E-001 -1.8457315002E+001 +5.8113167079E-002 +3.0489056231E+001
6408400000.000 +6.0499915411E-002 +2.7874911030E+001 +9.4522649966E-001 -1.9048127307E+001 +9.4608011817E-001 -1.9097199128E+001 +5.9381730879E-002 +3.0208083388E+001
6608350000.000 +6.1539501397E-002 +2.7498435112E+001 +9.4395993674E-001 -1.9600512164E+001 +9.4443691988E-001 -1.9628849954E+001 +5.9962754127E-002 +3.0232195915E+001
6808300000.000 +6.3313223809E-002 +2.7041665594E+001 +9.4518901551E-001 -2.0150770510E+001 +9.4531273519E-001 -2.0128029030E+001 +6.1706891696E-002 +3.0258366536E+001
7008250000.000 +6.3928466071E-002 +2.7400204081E+001 +9.4357433376E-001 -2.0811086220E+001 +9.4418459835E-001 -2.0883111125E+001 +6.2655653578E-002 +2.9981622005E+001
7208200000.000 +6.4885088468E-002 +2.6826918727E+001 +9.4274695671E-001 -2.1351836935E+001 +9.4329614983E-001 -2.1352607623E+001 +6.3368016848E-002 +2.9607515396E+001
7408150000.000 +6.6255370099E-002 +2.6320239172E+001 +9.4248603899E-001 -2.1977380800E+001 +9.4419531236E-001 -2.2032384577E+001 +6.4729897003E-002 +2.9367946452E+001
7608100000.000 +6.7559246674E-002 +2.6028015089E+001 +9.4266979241E-001 -2.2465942453E+001 +9.4155132818E-001 -2.2534935689E+001 +6.5917123468E-002 +2.9336534217E+001
7808050000.000 +6.8278398356E-002 +2.5487185690E+001 +9.4169684890E-001 -2.3058518749E+001 +9.4058218458E-001 -2.3119237837E+001 +6.6632137587E-002 +2.8855967372E+001
8008000000.000 +6.9968089845E-002 +2.4831475637E+001 +9.4084188768E-001 -2.3580814083E+001 +9.4068615639E-001 -2.3666874519E+001 +6.7701541336E-002 +2.8914194866E+001
8207950000.000 +7.0502097293E-002 +2.4946225172E+001 +9.4098371125E-001 -2.4351337534E+001 +9.4204099745E-001 -2.4416362590E+001 +6.8790317392E-002 +2.8861525717E+001
8407900000.000 +7.1853852962E-002 +2.4488606718E+001 +9.3878686338E-001 -2.4816456172E+001 +9.3861073881E-001 -2.4829690157E+001 +7.0077075602E-002 +2.8649378199E+001
8607850000.000 +7.3701739289E-002 +2.4040478192E+001 +9.4079861529E-001 -2.5300274456E+001 +9.4340067442E-001 -2.5257472200E+001 +7.1791440148E-002 +2.8550416309E+001
8807800000.000 +7.5778169672E-002 +2.3691842990E+001 +9.3962805410E-001 -2.5975086776E+001 +9.4097052166E-001 -2.6092159501E+001 +7.3876357484E-002 +2.8002286039E+001
9007750000.000 +7.6434092028E-002 +2.2840912027E+001 +9.3861932262E-001 -2.6490739104E+001 +9.3913735812E-001 -2.6495154724E+001 +7.4429051883E-002 +2.7206727005E+001
9207700000.000 +7.7887673747E-002 +2.2215249478E+001 +9.3921317950E-001 -2.7068307131E+001 +9.4178576061E-001 -2.7151232847E+001 +7.6011572714E-002 +2.6657093304E+001
9407650000.000 +7.9496790860E-002 +2.1960506065E+001 +9.3915618683E-001 -2.7635136757E+001 +9.4082493491E-001 -2.7790163971E+001 +7.7124274676E-002 +2.6606332596E+001
9607600000.000 +8.0567850412E-002 +2.1360738917E+001 +9.3742500355E-001 -2.8248113727E+001 +9.3848235701E-001 -2.8411507935E+001 +7.7768332748E-002 +2.6411613050E+001
9807550000.000 +8.1393450226E-002 +2.0491684320E+001 +9.3727745232E-001 -2.8751363959E+001 +9.3778624793E-001 -2.8851999770E+001 +7.8897726175E-002 +2.5830537867E+001
10007500000.000 +8.1989111480E-002 +1.9525326319E+001 +9.3838234499E-001 -2.9473223932E+001 +9.3939778010E-001 -2.9555691997E+001 +8.0099332921E-002 +2.5053200017E+001
10207450000.000 +8.2666506352E-002 +1.9627538368E+001 +9.3609280793E-001 -2.9951808196E+001 +9.3364310111E-001 -3.0004147797E+001 +8.0537871223E-002 +2.4985294336E+001
10407400000.000 +8.3937317021E-002 +1.8717908958E+001 +9.3810198791E-001 -3.0454430054E+001 +9.3704593013E-001 -3.0237684370E+001 +8.1958997024E-002 +2.4896485947E+001
10607350000.000 +8.4792037497E-002 +1.8576057450E+001 +9.3572544091E-001 -3.1148562417E+001 +9.3720630253E-001 -3.1246280761E+001 +8.2710795667E-002 +2.4367653844E+001
10807300000.000 +8.5857017368E-002 +1.8006095724E+001 +9.3597534640E-001 -3.1603868804E+001 +9.3114514785E-001 -3.1533477066E+001 +8.3626758146E-002 +2.4175576792E+001
11007250000.000 +8.6985820150E-002 +1.6957422105E+001 +9.3570599953E-001 -3.2155361626E+001 +9.3708618475E-001 -3.2040899531E+001 +8.5119649493E-002 +2.3703938678E+001
11207200000.000 +8.8894246631E-002 +1.6577642439E+001 +9.3657968693E-001 -3.2650715767E+001 +9.3535580784E-001 -3.2586785959E+001 +8.6589346482E-002 +2.3444239392E+001
11407150000.000 +8.8939064702E-002 +1.6306547812E+001 +9.3247683096E-001 -3.3434546052E+001 +9.3518286450E-001 -3.3385945060E+001 +8.7725262800E-002 +2.2657199773E+001
11607100000.000 +8.9631029207E-002 +1.4826620600E+001 +9.3403315528E-001 -3.3490795903E+001 +9.3196038078E-001 -3.3665262024E+001 +8.8912261870E-002 +2.1492449720E+001
11807050000.000 +9.1301090083E-002 +1.4492900265E+001 +9.3635265872E-001 -3.4437163123E+001 +9.4090865847E-001 -3.4566421946E+001 +9.0144063767E-002 +2.0671112062E+001
12007000000.000 +9.2123623162E-002 +1.3919386433E+001 +9.3151733762E-001 -3.4601487650E+001 +9.2857677025E-001 -3.5090460222E+001 +9.0507009067E-002 +2.0085896085E+001
12206950000.000 +9.3252535349E-002 +1.3431143075E+001 +9.3425530465E-001 -3.5381971223E+001 +9.3850962639E-001 -3.5294330108E+001 +9.1361727061E-002 +2.0492177470E+001
12406900000.000 +9.4891236684E-002 +1.3048271051E+001 +9.3369878402E-001 -3.5741915999E+001 +9.3567534783E-001 -3.6405060999E+001 +9.3309173293E-002 +1.9733877716E+001
12606850000.000 +9.3768088164E-002 +1.3286135342E+001 +9.3530097368E-001 -3.6567562283E+001 +9.3528461074E-001 -3.6746934597E+001 +9.3058934834E-002 +1.9765061457E+001
12806800000.000 +9.5995741659E-002 +1.3521608954E+001 +9.3199864042E-001 -3.6789740249E+001 +9.3351636228E-001 -3.7374444726E+001 +9.4502208419E-002 +1.9334482648E+001
13006750000.000 +9.9623830073E-002 +1.2161081099E+001 +9.3792588420E-001 -3.7777208562E+001 +9.4074522594E-001 -3.7975560787E+001 +9.5252796362E-002 +1.8773549819E+001
13206700000.000 +9.9268436678E-002 +1.1662329149E+001 +9.3461134171E-001 -3.8434792378E+001 +9.3503292678E-001 -3.8953178346E+001 +9.5371342274E-002 +1.9256963417E+001
13406650000.000 +9.9879723683E-002 +9.9933018103E+000 +9.3831219476E-001 -3.8966315235E+001 +9.3416959323E-001 -3.8809770236E+001 +9.7084384213E-002 +1.8988722691E+001
13606600000.000 +1.0066630106E-001 +8.9809473979E+000 +9.3613309070E-001 -3.9576129983E+001 +9.3889614653E-001 -3.9493620112E+001 +9.8454105738E-002 +1.8665441348E+001
13806550000.000 +1.0162836122E-001 +9.0898208382E+000 +9.3427075421E-001 -4.0253295486E+001 +9.3116603774E-001 -4.0114927048E+001 +9.9775285912E-002 +1.8851944131E+001
14006500000.000 +1.0202365577E-001 +7.5140752310E+000 +9.3240137105E-001 -4.0681846784E+001 +9.3487420178E-001 -4.0360808536E+001 +1.0136383678E-001 +1.6836361957E+001
14206450000.000 +1.0252619758E-001 +6.7849267112E+000 +9.3567192780E-001 -4.1300469274E+001 +9.3634066327E-001 -4.0937505969E+001 +1.0165439159E-001 +1.6104546258E+001
14406400000.000 +1.0389962480E-001 +6.2272466440E+000 +9.3637856656E-001 -4.1861875184E+001 +9.3279376138E-001 -4.1186966322E+001 +1.0225674019E-001 +1.5916807385E+001
14606350000.000 +1.0372768417E-001 +5.6730974792E+000 +9.3022566298E-001 -4.2133036237E+001 +9.3356671873E-001 -4.1778931834E+001 +1.0230714355E-001 +1.5143028998E+001
14806300000.000 +1.0542628560E-001 +5.4332428115E+000 +9.3689085638E-001 -4.2486925290E+001 +9.3461120130E-001 -4.2463835773E+001 +1.0385404480E-001 +1.5108661331E+001
15006250000.000 +1.0650400016E-001 +5.1070310756E+000 +9.3178678473E-001 -4.3245287619E+001 +9.3631980974E-001 -4.3437989934E+001 +1.0476238943E-001 +1.4653983956E+001
15206200000.000 +1.0549757077E-001 +4.6840146541E+000 +9.3619560783E-001 -4.3370356396E+001 +9.3068732374E-001 -4.3257805555E+001 +1.0440650166E-001 +1.4652518556E+001
15406150000.000 +1.0909133175E-001 +3.4966285956E+000 +9.3779892616E-001 -4.4371542078E+001 +9.4583262663E-001 -4.4283717737E+001 +1.0818777025E-001 +1.3813223602E+001
15606100000.000 +1.0849930100E-001 +2.8035424132E+000 +9.3642781213E-001 -4.4750492425E+001 +9.3295688766E-001 -4.5539568991E+001 +1.0830104783E-001 +1.3061271738E+001
15806050000.000 +1.0818620149E-001 +2.2629661760E+000 +9.3767598924E-001 -4.5747753805E+001 +9.4091880246E-001 -4.5573014251E+001 +1.0915943856E-001 +1.2687528195E+001
16006000000.000 +1.0953505043E-001 +1.2817602249E+000 +9.4065136149E-001 -4.5912276289E+001 +9.3752440893E-001 -4.6696225089E+001 +1.1064397588E-001 +1.2182816057E+001
16205950000.000 +1.0914071722E-001 +1.6512646835E+000 +9.4133086113E-001 -4.6851725253E+001 +9.3338210614E-001 -4.7237828247E+001 +1.1058062684E-001 +1.2228699923E+001
16405900000.000 +1.1133153638E-001 -1.0240699049E-001 +9.3493008608E-001 -4.6719417059E+001 +9.2824096041E-001 -4.8502157430E+001 +1.1311682521E-001 +1.0639091125E+001
16605850000.000 +1.1060297850E-001 +3.4523615305E-001 +9.4197163994E-001 -4.7961055800E+001 +9.3800325229E-001 -4.8140212595E+001 +1.1312172172E-001 +1.1300654616E+001
16805800000.000 +1.1236121437E-001 +1.1708790184E+000 +9.3066744644E-001 -4.8649948568E+001 +9.3841454199E-001 -4.9638997857E+001 +1.1416885928E-001 +1.1625458033E+001
17005750000.000 +1.1251379672E-001 -1.8197284126E-001 +9.3910425875E-001 -4.9422693537E+001 +9.2807684488E-001 -4.9142855562E+001 +1.1511302504E-001 +1.0910742377E+001
17205700000.000 +1.1380921549E-001 -1.2370789299E+000 +9.3292102968E-001 -4.9781315536E+001 +9.3708125003E-001 -5.0238226985E+001 +1.1705819306E-001 +1.0422952688E+001
17405650000.000 +1.1309951232E-001 -1.3403665314E+000 +9.3895460107E-001 -5.0437810672E+001 +9.3076916281E-001 -5.0599586811E+001 +1.1733495000E-001 +9.9565023846E+000
17605600000.000 +1.1478640508E-001 -2.0982211769E+000 +9.2825114072E-001 -5.0978717919E+001 +9.3311137350E-001 -5.0853742406E+001 +1.1838720277E-001 +9.1689369238E+000
17805550000.000 +1.1591345036E-001 -2.9221300160E+000 +9.3906626626E-001 -5.1547864685E+001 +9.3380115340E-001 -5.1065544713E+001 +1.1939533281E-001 +8.9838112700E+000
18005500000.000 +1.1626578517E-001 -2.8665097722E+000 +9.2977177522E-001 -5.2206809937E+001 +9.4026006486E-001 -5.2310741623E+001 +1.1937340754E-001 +8.7402940751E+000
18205450000.000 +1.1648199329E-001 -3.6844279855E+000 +9.3036261063E-001 -5.2367359889E+001 +9.3693907557E-001 -5.2506897929E+001 +1.2049736093E-001 +7.7093905158E+000
18405400000.000 +1.1690251189E-001 -4.2435340586E+000 +9.3260011222E-001 -5.3319322205E+001 +9.4806211528E-001 -5.2804339212E+001 +1.2170146781E-001 +6.9977736045E+000
18605350000.000 +1.1742741631E-001 -4.0764218014E+000 +9.3400551553E-001 -5.4105123177E+001 +9.4548170979E-001 -5.4285454910E+001 +1.2239581023E-001 +6.5639563415E+000
18805300000.000 +1.1861181335E-001 -5.1930268981E+000 +9.3496382131E-001 -5.4125385274E+001 +9.2648527239E-001 -5.4413274228E+001 +1.2326912931E-001 +5.6205196765E+000
19005250000.000 +1.2061042926E-001 -5.8496762993E+000 +9.3947474818E-001 -5.4635593046E+001 +9.4531111012E-001 -5.4701093459E+001 +1.2571377249E-001 +5.6240552919E+000
19205200000.000 +1.2017469055E-001 -6.4403486881E+000 +9.4383038998E-001 -5.5158757132E+001 +9.3590927612E-001 -5.6565989349E+001 +1.2590638192E-001 +3.9884995015E+000
19405150000.000 +1.1950853803E-001 -6.2475104212E+000 +9.4240544575E-001 -5.6015464813E+001 +9.2805690948E-001 -5.6718737088E+001 +1.2524772779E-001 +4.1774419466E+000
19605100000.000 +1.1944082940E-001 -7.4481156170E+000 +9.4768429849E-001 -5.6213877893E+001 +9.2550958305E-001 -5.7305321517E+001 +1.2612086623E-001 +3.4405384371E+000
19805050000.000 +1.2143580872E-001 -7.2686202062E+000 +9.4362001767E-001 -5.7507051619E+001 +9.3606785905E-001 -5.7954377450E+001 +1.2803240270E-001 +3.4568152030E+000
20005000000.000 +1.2369545770E-001 -8.2031454427E+000 +9.3607701175E-001 -5.7807074093E+001 +9.2725878500E-001 -5.8982812036E+001 +1.2947441778E-001 +3.1111245892E+000
20204950000.000 +1.2337826890E-001 -8.6517826398E+000 +9.4568402597E-001 -5.8761119615E+001 +9.3170331972E-001 -5.8500763968E+001 +1.3057403590E-001 +3.0790767902E+000
20404900000.000 +1.2443360897E-001 -8.6707714649E+000 +9.4103676964E-001 -5.9194860400E+001 +9.3111095671E-001 -6.0091201952E+001 +1.3103950513E-001 +2.2977112794E+000
20604850000.000 +1.2624240191E-001 -9.4488079688E+000 +9.3716259416E-001 -5.9972378695E+001 +9.1490702200E-001 -5.9680850405E+001 +1.3140432784E-001 +2.2865267647E+000
20804800000.000 +1.2572151758E-001 -1.0124758205E+001 +9.2931676337E-001 -6.0470337103E+001 +9.3596007649E-001 -6.0369485358E+001 +1.3241581648E-001 +1.6663744015E+000
21004750000.000 +1.2686449131E-001 -1.0277578332E+001 +9.3513553202E-001 -6.1204625079E+001 +9.3052221747E-001 -6.1183693435E+001 +1.3376506593E-001 +1.3198419802E+000
21204700000.000 +1.2734837079E-001 -1.1001568659E+001 +9.2211660141E-001 -6.1520500969E+001 +9.3859609464E-001 -6.1655083260E+001 +1.3367396904E-001 +7.2552890075E-001
21404650000.000 +1.2825022205E-001 -1.1897495069E+001 +9.2812618745E-001 -6.1844944068E+001 +9.3310842172E-001 -6.1825331608E+001 +1.3492921000E-001 +5.3877722722E-002
21604600000.000 +1.2650367773E-001 -1.2027293885E+001 +9.1992257829E-001 -6.3194325339E+001 +9.5373129629E-001 -6.2587320747E+001 +1.3425553435E-001 -3.6357692584E-001
21804550000.000 +1.3067325444E-001 -1.2808934330E+001 +9.2711357923E-001 -6.3033388506E+001 +9.3533308983E-001 -6.3624543261E+001 +1.3697594141E-001 -1.3325100298E+000
22004500000.000 +1.2996050039E-001 -1.3431976160E+001 +9.3152127710E-001 -6.3813187810E+001 +9.4370679486E-001 -6.2905219426E+001 +1.3725415422E-001 -1.5726200311E+000
22204450000.000 +1.3296167083E-001 -1.4092525273E+001 +9.3373514243E-001 -6.4088472818E+001 +9.4572111631E-001 -6.4323197837E+001 +1.4017534301E-001 -1.6954011587E+000
22404400000.000 +1.3313382286E-001 -1.4101904402E+001 +9.2868809638E-001 -6.5109555905E+001 +9.3592715649E-001 -6.5459817296E+001 +1.3959421862E-001 -2.6567786654E+000
22604350000.000 +1.3318216560E-001 -1.5247157184E+001 +9.3431330621E-001 -6.5325066556E+001 +9.3394346309E-001 -6.5868126731E+001 +1.4102699941E-001 -3.1748338582E+000
22804300000.000 +1.3355928118E-001 -1.5722976759E+001 +9.3916638602E-001 -6.6401148758E+001 +9.3895151626E-001 -6.7042475078E+001 +1.4268762874E-001 -3.7677583248E+000
23004250000.000 +1.3374707854E-001 -1.5474120707E+001 +9.3891098985E-001 -6.6959947814E+001 +9.2135850520E-001 -6.7710726441E+001 +1.4282865770E-001 -4.4563154727E+000
23204200000.000 +1.3533801725E-001 -1.6355200731E+001 +9.3744781758E-001 -6.7325248091E+001 +9.1670191759E-001 -6.8088487928E+001 +1.4337852101E-001 -4.6832340472E+000
23404150000.000 +1.3655686499E-001 -1.7003296508E+001 +9.4535235386E-001 -6.8693293094E+001 +9.2888797109E-001 -6.8372900252E+001 +1.4526966354E-001 -4.5888299237E+000
23604100000.000 +1.3652052322E-001 -1.7307223604E+001 +9.3446706431E-001 -6.8735849863E+001 +9.2061824382E-001 -7.0510444623E+001 +1.4470342649E-001 -5.6285512967E+000
23804050000.000 +1.3632962176E-001 -1.6962292322E+001 +9.4372930442E-001 -6.9573391087E+001 +8.9998802831E-001 -6.9152891314E+001 +1.4567946560E-001 -4.4296180697E+000
24004000000.000 +1.3840253613E-001 -1.8790203208E+001 +9.3126242145E-001 -6.9872008012E+001 +9.2127704291E-001 -7.0927005429E+001 +1.4800098480E-001 -6.0497095471E+000
24203950000.000 +1.3973743847E-001 -1.7787791146E+001 +9.3134610090E-001 -7.1038117263E+001 +9.0591872323E-001 -7.1635214756E+001 +1.4856837514E-001 -6.2772344842E+000
24403900000.000 +1.4024381421E-001 -2.1080211397E+001 +9.2054284868E-001 -7.0936845636E+001 +9.1588155981E-001 -7.1563609685E+001 +1.5145891986E-001 -7.5380640163E+000
24603850000.000 +1.3899232918E-001 -2.1461486265E+001 +9.3154002869E-001 -7.1667687651E+001 +9.1861922633E-001 -7.1713809679E+001 +1.5161688916E-001 -8.2517948181E+000
24803800000.000 +1.4045730113E-001 -2.1355957908E+001 +9.1923815414E-001 -7.1918413226E+001 +9.2196137064E-001 -7.3463690704E+001 +1.5321579914E-001 -9.0581624448E+000
25003750000.000 +1.3660420072E-001 -2.1956253581E+001 +9.3206940769E-001 -7.2318589132E+001 +9.0300719405E-001 -7.2778484589E+001 +1.5029841231E-001 -1.0089929858E+001
25203700000.000 +1.3875188425E-001 -2.2304572758E+001 +9.2532305395E-001 -7.3459425473E+001 +9.3565712747E-001 -7.2905415694E+001 +1.5332583609E-001 -1.0374952476E+001
25403650000.000 +1.4181526907E-001 -2.2141664722E+001 +9.1674723236E-001 -7.3752443492E+001 +9.1954141211E-001 -7.4403064770E+001 +1.5346553658E-001 -1.1122715495E+001
25603600000.000 +1.4101009694E-001 -2.3999474720E+001 +9.1539879230E-001 -7.4072783131E+001 +9.1685694965E-001 -7.3536188009E+001 +1.5343400741E-001 -1.2251694155E+001
25803550000.000 +1.4338173632E-001 -2.3959060631E+001 +9.1861564855E-001 -7.4506574527E+001 +9.2852396754E-001 -7.4855742241E+001 +1.5464005666E-001 -1.1977393751E+001
26003500000.000 +1.4430466677E-001 -2.4794753519E+001 +9.1893923854E-001 -7.5904612909E+001 +9.2522652541E-001 -7.5041067104E+001 +1.5488494736E-001 -1.2968827961E+001
26203450000.000 +1.4412501819E-001 -2.5445092749E+001 +9.1558418716E-001 -7.6101305794E+001 +9.2270065477E-001 -7.5398856157E+001 +1.5493927130E-001 -1.3424173435E+001
26403400000.000 +1.4659426747E-001 -2.5668660332E+001 +9.2799683743E-001 -7.6823695837E+001 +9.1937221739E-001 -7.5652056013E+001 +1.5776662081E-001 -1.3467836545E+001
26603350000.000 +1.4770809015E-001 -2.5623412054E+001 +9.1386495934E-001 -7.6933256297E+001 +9.2976634282E-001 -7.7790934443E+001 +1.5785212036E-001 -1.4226712036E+001
26803300000.000 +1.4671997844E-001 -2.6444423586E+001 +9.2559563683E-001 -7.7444351892E+001 +9.1628834895E-001 -7.7577475420E+001 +1.5816892941E-001 -1.5214722530E+001
27003250000.000 +1.4773314934E-001 -2.7099571129E+001 +9.2443720471E-001 -7.8383066608E+001 +9.2725921997E-001 -7.8593177138E+001 +1.6018734929E-001 -1.5593675577E+001
27203200000.000 +1.4759576199E-001 -2.6554752628E+001 +9.3169660029E-001 -7.9312346890E+001 +8.9906262766E-001 -7.9996947314E+001 +1.5810147704E-001 -1.6152686764E+001
27403150000.000 +1.4872141317E-001 -2.7604795693E+001 +9.2643419155E-001 -7.9548094116E+001 +8.9652270298E-001 -8.0331777883E+001 +1.5919597131E-001 -1.7108902003E+001
27603100000.000 +1.4897654590E-001 -2.7284066745E+001 +9.3591214501E-001 -8.0577700511E+001 +8.9872718801E-001 -8.0763873863E+001 +1.5866632625E-001 -1.6348626252E+001
27803050000.000 +1.5108775439E-001 -2.7527356215E+001 +9.3221537858E-001 -8.1532328252E+001 +8.9220138770E-001 -8.1655161616E+001 +1.5942292044E-001 -1.6258204787E+001
28003000000.000 +1.4980778676E-001 -2.7980013862E+001 +9.3514849707E-001 -8.1880982180E+001 +8.8378460969E-001 -8.1783789759E+001 +1.5960438812E-001 -1.6554734409E+001
28202950000.000 +1.5310048334E-001 -2.9931012820E+001 +9.3248759561E-001 -8.2653510765E+001 +8.9224038786E-001 -8.1791016396E+001 +1.6264169829E-001 -1.7266151454E+001
28402900000.000 +1.5204612997E-001 -3.1530517476E+001 +9.1671458549E-001 -8.2882226205E+001 +9.2318496771E-001 -8.3064192295E+001 +1.6327037154E-001 -1.8693328441E+001
28602850000.000 +1.5388293247E-001 -3.2892417652E+001 +9.0877202129E-001 -8.3120546655E+001 +8.9933659253E-001 -8.3408293125E+001 +1.6442727514E-001 -1.9847875057E+001
28802800000.000 +1.5096401184E-001 -3.3389048567E+001 +9.1217924246E-001 -8.3507479762E+001 +9.1766281078E-001 -8.2920804538E+001 +1.6491185545E-001 -2.0482850709E+001
29002750000.000 +1.5406138399E-001 -3.3419360270E+001 +9.1839197027E-001 -8.3854670586E+001 +9.1857060379E-001 -8.5044273184E+001 +1.6644057887E-001 -2.1225468795E+001
29202700000.000 +1.5498904049E-001 -3.3657742066E+001 +9.1131759255E-001 -8.4133360458E+001 +9.1465463357E-001 -8.5422397242E+001 +1.6730610952E-001 -2.2251972390E+001
29402650000.000 +1.5480223683E-001 -3.4129997154E+001 +9.1631300164E-001 -8.4305010559E+001 +9.1847597962E-001 -8.5649794682E+001 +1.6938103014E-001 -2.2953562138E+001
29602600000.000 +1.5651173446E-001 -3.4488585267E+001 +9.1808580538E-001 -8.5166657750E+001 +9.2038469495E-001 -8.6556102972E+001 +1.7061327084E-001 -2.3926140943E+001
29802550000.000 +1.5512123127E-001 -3.5933573348E+001 +9.1584288609E-001 -8.5234316507E+001 +9.0294664501E-001 -8.7411352784E+001 +1.7074374254E-001 -2.5474749354E+001
30002500000.000 +1.5553778551E-001 -3.5673763015E+001 +9.2376913875E-001 -8.6264533589E+001 +9.0855671777E-001 -8.6521930165E+001 +1.7075063531E-001 -2.4776878829E+001
30202450000.000 +1.5892541702E-001 -3.6139241843E+001 +9.1276591550E-001 -8.7512753006E+001 +9.2484842385E-001 -8.8167797577E+001 +1.7156130595E-001 -2.5637432568E+001
30402400000.000 +1.5769918188E-001 -3.6602966782E+001 +9.2394861375E-001 -8.8314548381E+001 +8.8438727783E-001 -8.8285381721E+001 +1.6946243438E-001 -2.6331746727E+001
30602350000.000 +1.6036605876E-001 -3.9001551699E+001 +9.1511853881E-001 -8.9235304361E+001 +8.9577836659E-001 -8.7221153299E+001 +1.7184904679E-001 -2.7221851522E+001
30802300000.000 +1.6038136405E-001 -3.8313404227E+001 +9.2176072992E-001 -8.9836628058E+001 +8.8902391118E-001 -8.8845431620E+001 +1.6939596815E-001 -2.6387611194E+001
31002250000.000 +1.6163850792E-001 -4.0428799537E+001 +8.9820177812E-001 -9.0577420586E+001 +8.9467554384E-001 -8.8994823645E+001 +1.7114956193E-001 -2.8469500936E+001
31202200000.000 +1.6133226492E-001 -4.0013838761E+001 +9.1866790597E-001 -9.0918614549E+001 +8.9094602209E-001 -9.0224610896E+001 +1.7139992959E-001 -2.7825787155E+001
31402150000.000 +1.6278845888E-001 -4.1084347186E+001 +9.0450046937E-001 -9.2173929154E+001 +9.0977630566E-001 -9.0796973902E+001 +1.7257034575E-001 -2.9388428505E+001
31602100000.000 +1.6290413284E-001 -4.1423573389E+001 +9.1263010491E-001 -9.1853083236E+001 +8.7816189033E-001 -9.2450479560E+001 +1.7171325694E-001 -3.0247863697E+001
31802050000.000 +1.6097872958E-001 -4.5021432631E+001 +8.9134287508E-001 -9.2737307491E+001 +9.0327623925E-001 -9.0490613490E+001 +1.7242935968E-001 -3.2434129035E+001
32002000000.000 +1.6228636488E-001 -4.3400420080E+001 +9.1257558292E-001 -9.2604418254E+001 +9.0213273348E-001 -9.3105932672E+001 +1.7160732276E-001 -3.2051522443E+001
32201950000.000 +1.6141688677E-001 -4.3856398298E+001 +8.9942717155E-001 -9.3271722886E+001 +9.0454273739E-001 -9.2925722942E+001 +1.7135490806E-001 -3.3051488998E+001
32401900000.000 +1.5911533317E-001 -4.4369756340E+001 +9.2286087014E-001 -9.2878409410E+001 +8.9570841281E-001 -9.4075819603E+001 +1.7132160391E-001 -3.3912612057E+001
32601850000.000 +1.6308678594E-001 -4.4887518063E+001 +9.0626694306E-001 -9.4474348639E+001 +9.0965366449E-001 -9.4202717333E+001 +1.7310672426E-001 -3.4061125630E+001
32801800000.000 +1.6419728404E-001 -4.5543287330E+001 +9.1090812637E-001 -9.4370830482E+001 +9.0654820858E-001 -9.5890110493E+001 +1.7229494600E-001 -3.5071334750E+001
33001750000.000 +1.6471330947E-001 -4.6015881286E+001 +9.1453976433E-001 -9.5232150336E+001 +9.0747376220E-001 -9.5823291912E+001 +1.7306403773E-001 -3.5581188189E+001
33201700000.000 +1.6475150107E-001 -4.7274181627E+001 +9.1718238065E-001 -9.5422996523E+001 +9.0934050897E-001 -9.6193530777E+001 +1.7285632515E-001 -3.6339298418E+001
33401650000.000 +1.6483813526E-001 -4.8077724770E+001 +9.1470762113E-001 -9.5994853991E+001 +9.0462993357E-001 -9.6834953820E+001 +1.7233825200E-001 -3.7062751550E+001
33601600000.000 +1.6487724755E-001 -4.8807312528E+001 +9.1401468900E-001 -9.6956388146E+001 +8.9806271335E-001 -9.7236843067E+001 +1.7223611224E-001 -3.7459039020E+001
33801550000.000 +1.6613933829E-001 -4.9807409329E+001 +9.1197235390E-001 -9.7851726179E+001 +8.9989422316E-001 -9.7684112059E+001 +1.7293070026E-001 -3.8035125198E+001
34001500000.000 +1.6538970144E-001 -5.1343871642E+001 +9.0641857104E-001 -9.8127792002E+001 +8.8576822283E-001 -9.7998178267E+001 +1.7212711771E-001 -3.9428934738E+001
34201450000.000 +1.6292055422E-001 -5.1993631308E+001 +9.1215534146E-001 -9.8266784635E+001 +8.8735483478E-001 -9.8680087336E+001 +1.7208228291E-001 -4.0318244640E+001
34401400000.000 +1.6498866940E-001 -5.2997894847E+001 +9.0701283146E-001 -9.9357642972E+001 +8.9011814775E-001 -9.9204875278E+001 +1.7238304167E-001 -4.0694987524E+001
34601350000.000 +1.6706697480E-001 -5.3013064635E+001 +9.0760366432E-001 -1.0035631327E+002 +8.8943527825E-001 -1.0067643249E+002 +1.7352821693E-001 -4.0992421373E+001
34801300000.000 +1.6517528508E-001 -5.3929712893E+001 +9.0911534359E-001 -1.0072698650E+002 +8.6821184500E-001 -1.0030004965E+002 +1.7311527249E-001 -4.1685369243E+001
35001250000.000 +1.6898029020E-001 -5.5775899236E+001 +9.0454184893E-001 -1.0184225867E+002 +8.7681116905E-001 -1.0024388802E+002 +1.7573993049E-001 -4.2154013441E+001
35201200000.000 +1.6805155546E-001 -5.6315892080E+001 +8.9888856357E-001 -1.0202190626E+002 +8.7428965008E-001 -1.0221068544E+002 +1.7508750493E-001 -4.3648040228E+001
35401150000.000 +1.6823694061E-001 -5.7083991856E+001 +8.9892329737E-001 -1.0291207728E+002 +8.8056317727E-001 -1.0220017674E+002 +1.7533207389E-001 -4.4488387353E+001
35601100000.000 +1.6754528994E-001 -5.8488421767E+001 +9.0027437622E-001 -1.0323670980E+002 +8.8161928405E-001 -1.0259774749E+002 +1.7485672425E-001 -4.5517433364E+001
35801050000.000 +1.7012789366E-001 -5.9650576841E+001 +8.9000110340E-001 -1.0417394207E+002 +8.7775172355E-001 -1.0373619366E+002 +1.7494111026E-001 -4.6818896116E+001
36001000000.000 +1.6618427560E-001 -6.1125663666E+001 +8.9661076680E-001 -1.0389075804E+002 +8.7246046032E-001 -1.0476187846E+002 +1.7328776989E-001 -4.8499762348E+001
36200950000.000 +1.6552341223E-001 -6.2973879931E+001 +8.9241711918E-001 -1.0529741403E+002 +8.8866732635E-001 -1.0382149406E+002 +1.7240153824E-001 -4.9327368889E+001
36400900000.000 +1.6187071237E-001 -6.3382567144E+001 +8.9430871354E-001 -1.0455113158E+002 +8.9448462607E-001 -1.0546205761E+002 +1.6918055621E-001 -5.1007889105E+001
36600850000.000 +1.5724738806E-001 -6.5438099133E+001 +8.9096420350E-001 -1.0521135489E+002 +8.7668251374E-001 -1.0493645886E+002 +1.6658564990E-001 -5.2941101449E+001
36800800000.000 +1.5462566624E-001 -6.4496340049E+001 +9.0862317574E-001 -1.0501519511E+002 +8.9895426481E-001 -1.0595048372E+002 +1.6475795976E-001 -5.2471021953E+001
37000750000.000 +1.5397104231E-001 -6.5081093218E+001 +9.0102343245E-001 -1.0598628184E+002 +8.9683595751E-001 -1.0615972874E+002 +1.6460645607E-001 -5.3179311196E+001
37200700000.000 +1.4822892491E-001 -6.6005362173E+001 +9.0993392921E-001 -1.0544918900E+002 +8.8981432979E-001 -1.0650393472E+002 +1.6209268063E-001 -5.4184432936E+001
37400650000.000 +1.4904967284E-001 -6.6197321780E+001 +9.1084160349E-001 -1.0695303210E+002 +8.8717951283E-001 -1.0663460338E+002 +1.6371651505E-001 -5.4367965246E+001
37600600000.000 +1.4684927607E-001 -6.6912066558E+001 +9.1738111759E-001 -1.0755300740E+002 +8.8748491471E-001 -1.0790332652E+002 +1.6031321281E-001 -5.5400860471E+001
37800550000.000 +1.4551307895E-001 -6.6575761406E+001 +9.1403450001E-001 -1.0870961488E+002 +8.7363475660E-001 -1.0777073071E+002 +1.5938419159E-001 -5.5135293872E+001
38000500000.000 +1.4648998302E-001 -6.7862220265E+001 +9.1374059472E-001 -1.0929769983E+002 +8.8430231154E-001 -1.0727879563E+002 +1.5974032676E-001 -5.5264541525E+001
38200450000.000 +1.4804503723E-001 -6.9196855920E+001 +9.0345245937E-001 -1.1069040868E+002 +8.8189699965E-001 -1.0896363472E+002 +1.5802856238E-001 -5.6586110052E+001
38400400000.000 +1.4337364900E-001 -7.1702698394E+001 +8.9674839251E-001 -1.1057177365E+002 +8.6479096709E-001 -1.0876205467E+002 +1.5570895886E-001 -5.8056401903E+001
38600350000.000 +1.4141947981E-001 -7.1160485933E+001 +9.0036503015E-001 -1.1134973475E+002 +8.8600307641E-001 -1.0982843272E+002 +1.5479387670E-001 -5.8568764687E+001
38800300000.000 +1.3848234735E-001 -7.4304768114E+001 +8.8165122025E-001 -1.1169438987E+002 +8.7445512625E-001 -1.1009401054E+002 +1.5254281551E-001 -6.1417112400E+001
39000250000.000 +1.3670717357E-001 -7.4158902076E+001 +8.8582208691E-001 -1.1209875284E+002 +8.7135201878E-001 -1.1153752693E+002 +1.5100364070E-001 -6.2191199968E+001
39200200000.000 +1.3809709787E-001 -7.5299951995E+001 +8.7751713473E-001 -1.1321312734E+002 +8.6253940167E-001 -1.1155769897E+002 +1.5053508018E-001 -6.3254612075E+001
39400150000.000 +1.3044796700E-001 -7.3489955952E+001 +8.8215941252E-001 -1.1258239950E+002 +8.8247167767E-001 -1.1300050591E+002 +1.4499324568E-001 -6.3928369919E+001
39600100000.000 +1.2614315758E-001 -7.5892115911E+001 +8.7876148354E-001 -1.1276285820E+002 +8.6920170209E-001 -1.1258728657E+002 +1.4176196788E-001 -6.6446169423E+001
39800050000.000 +1.2424600896E-001 -7.1080327771E+001 +9.0387264111E-001 -1.1293378822E+002 +9.0035099892E-001 -1.1385892532E+002 +1.3965482124E-001 -6.3805040751E+001
40000000000.000 +1.2526995180E-001 -7.1626427602E+001 +9.0699399008E-001 -1.1455682865E+002 +8.8587624462E-001 -1.1552755976E+002 +1.3961013866E-001 -6.4234704819E+001
