# Supplementary material for: Conductivity and radio frequency performance data for silver nanoparticle inks deposited via aerosol jet deposition and processed under varying conditions
Source: Data Brief. 2020 Sep 24;33:106331. doi: 10.1016/j.dib.2020.106331 (PMC7560714; doi:10.1016/j.dib.2020.106331)
Supplement: Supplementary file 3 [file mmc3.zip › Sintering Study/ANP Ink/RF Data/ANP_13_03.S2P]

!  2-Port S-parameters saved by WinCal
! VAR MeasName=S-Parameters (CALIBRATED_DATA) read from VNA (E8364B)
! VAR MeasDate=11/27/2017 4:34:40 PM
! VAR NAME=AFRL171016_16_03
! VAR FILENAME=AFRL171016_16_03.S2P
! VAR DATE=11/27/2017 4:34:40 PM
! VAR PHYS_PORTS=1,2
! VAR ObjTypeName=DATASET
! VAR IndexType=Frequency
!
# Hz S MA R 50
10000000.000 +3.4872340333E-002 +2.8624367848E+000 +9.6046613595E-001 -3.0600917953E-001 +9.5858865908E-001 -1.8406477502E-001 +3.5148001991E-002 +4.9279263943E+000
209950000.000 +3.3376303258E-002 +3.6337775323E-001 +9.5903214821E-001 -7.2285972923E-001 +9.5961731720E-001 -7.5776472366E-001 +3.3131557321E-002 +1.0018978685E+000
409900000.000 +3.2852710692E-002 +3.1490515065E+000 +9.5813614004E-001 -1.3474384219E+000 +9.5871811739E-001 -1.3613425592E+000 +3.2855836509E-002 +3.0797970646E+000
609850000.000 +3.2507643063E-002 +4.6005587669E+000 +9.5734940682E-001 -2.0118684853E+000 +9.5831592668E-001 -2.0634361816E+000 +3.2685922301E-002 +4.5122976887E+000
809800000.000 +3.3086932278E-002 +8.1963014544E+000 +9.5709126340E-001 -2.6345349057E+000 +9.5746054728E-001 -2.6393421758E+000 +3.3176010319E-002 +7.8447307110E+000
1009750000.000 +3.2641536282E-002 +1.0065423572E+001 +9.5584152700E-001 -3.2421134189E+000 +9.5642230155E-001 -3.2546649465E+000 +3.2822092813E-002 +9.5143779734E+000
1209700000.000 +3.3940022119E-002 +1.2214489646E+001 +9.5591808045E-001 -3.8179539952E+000 +9.5619540547E-001 -3.8570923582E+000 +3.3834931109E-002 +1.2441859168E+001
1409650000.000 +3.4661589342E-002 +1.3572960274E+001 +9.5559234781E-001 -4.4479259667E+000 +9.5615296259E-001 -4.4909285895E+000 +3.5091713002E-002 +1.3384179381E+001
1609600000.000 +3.5572092939E-002 +1.4147373676E+001 +9.5554196212E-001 -5.0922705257E+000 +9.5593803159E-001 -5.1109808762E+000 +3.5661952883E-002 +1.3896921125E+001
1809550000.000 +3.5456677298E-002 +1.5056372952E+001 +9.5492377265E-001 -5.7691802620E+000 +9.5503389891E-001 -5.7088984835E+000 +3.5873073187E-002 +1.5335759748E+001
2009500000.000 +3.5508602716E-002 +1.8475736915E+001 +9.5334606808E-001 -6.2804959286E+000 +9.5393988138E-001 -6.3664270502E+000 +3.5752073203E-002 +1.7182668535E+001
2209450000.000 +3.6863621384E-002 +2.0703787299E+001 +9.5273678775E-001 -6.8585301251E+000 +9.5209137245E-001 -6.9027589771E+000 +3.6194128317E-002 +2.0791370589E+001
2409400000.000 +3.8061768374E-002 +2.1762878403E+001 +9.5250871403E-001 -7.4636682588E+000 +9.5229869120E-001 -7.4922774956E+000 +3.7396542370E-002 +2.1497346665E+001
2609350000.000 +3.9049732686E-002 +2.3653095882E+001 +9.5167743094E-001 -8.0561423094E+000 +9.5181392108E-001 -8.0609368539E+000 +3.8751597492E-002 +2.3170943607E+001
2809300000.000 +4.0028320446E-002 +2.4381916978E+001 +9.5125055669E-001 -8.6489915758E+000 +9.5152972037E-001 -8.6927086064E+000 +3.9762460530E-002 +2.3968997499E+001
3009250000.000 +4.0781294025E-002 +2.4705147182E+001 +9.5048405907E-001 -9.3260958943E+000 +9.5061951531E-001 -9.2448639788E+000 +4.0281298344E-002 +2.4480421482E+001
3209200000.000 +4.1865277351E-002 +2.6424109936E+001 +9.4934263529E-001 -9.8341220180E+000 +9.4992802205E-001 -9.8940333845E+000 +4.1201515924E-002 +2.6056562541E+001
3409150000.000 +4.3025852066E-002 +2.7332351297E+001 +9.4906285688E-001 -1.0351011109E+001 +9.4927222108E-001 -1.0464788506E+001 +4.2407059747E-002 +2.7428513328E+001
3609100000.000 +4.4251727349E-002 +2.7543199281E+001 +9.4822841965E-001 -1.0943336366E+001 +9.4904019389E-001 -1.1025406278E+001 +4.3409931009E-002 +2.8077054037E+001
3809050000.000 +4.5665527728E-002 +2.8400258136E+001 +9.4856578150E-001 -1.1603214271E+001 +9.4908009538E-001 -1.1617364433E+001 +4.4987826848E-002 +2.8684342813E+001
4009000000.000 +4.7000915158E-002 +2.8820120016E+001 +9.4750374379E-001 -1.2154724568E+001 +9.4889292754E-001 -1.2163100188E+001 +4.6735989460E-002 +2.8830227906E+001
4208950000.000 +4.8430791255E-002 +2.8622393215E+001 +9.4818547591E-001 -1.2755047169E+001 +9.4876497322E-001 -1.2758428570E+001 +4.7443925059E-002 +2.9078764692E+001
4408900000.000 +4.9940597616E-002 +2.8793379586E+001 +9.4713065401E-001 -1.3316244957E+001 +9.4798986017E-001 -1.3344345952E+001 +4.8885115558E-002 +2.9823060082E+001
4608850000.000 +5.1215529100E-002 +2.9342322694E+001 +9.4742473468E-001 -1.3884454111E+001 +9.4805936266E-001 -1.3923313154E+001 +5.0215588473E-002 +3.0378460779E+001
4808800000.000 +5.2529041285E-002 +2.9568386353E+001 +9.4639098587E-001 -1.4465375911E+001 +9.4677862169E-001 -1.4516985516E+001 +5.1099904757E-002 +3.1180182905E+001
5008750000.000 +5.3957686296E-002 +3.0005704951E+001 +9.4683111677E-001 -1.5002193802E+001 +9.4781337813E-001 -1.5079681540E+001 +5.2906358934E-002 +3.1433028526E+001
5208700000.000 +5.5004163312E-002 +3.0786985277E+001 +9.4560415424E-001 -1.5644013662E+001 +9.4623264177E-001 -1.5719372053E+001 +5.4144744910E-002 +3.1796852333E+001
5408650000.000 +5.6421339502E-002 +3.0306927193E+001 +9.4566377055E-001 -1.6173749528E+001 +9.4659800007E-001 -1.6230374770E+001 +5.5382112384E-002 +3.1757305449E+001
5608600000.000 +5.7884953467E-002 +3.0080578017E+001 +9.4623901030E-001 -1.6812411935E+001 +9.4715633582E-001 -1.6852161777E+001 +5.7208541239E-002 +3.1524578062E+001
5808550000.000 +5.9158409053E-002 +3.0155163963E+001 +9.4557734258E-001 -1.7396784517E+001 +9.4591466420E-001 -1.7413434005E+001 +5.8381665126E-002 +3.1293814057E+001
6008500000.000 +6.0246016332E-002 +2.9701936323E+001 +9.4540429119E-001 -1.7972697092E+001 +9.4580244782E-001 -1.7966622826E+001 +5.9407146126E-002 +3.1151870707E+001
6208450000.000 +6.2020574477E-002 +2.9494466058E+001 +9.4503691539E-001 -1.8540779055E+001 +9.4545500124E-001 -1.8566267352E+001 +6.0690512347E-002 +3.0953880619E+001
6408400000.000 +6.3243568898E-002 +2.9371750753E+001 +9.4490948210E-001 -1.9145656157E+001 +9.4595790393E-001 -1.9206081106E+001 +6.2200437992E-002 +3.0566958850E+001
6608350000.000 +6.4309996256E-002 +2.8997615791E+001 +9.4344851465E-001 -1.9721675158E+001 +9.4485572102E-001 -1.9744649731E+001 +6.3151969443E-002 +3.0192414967E+001
6808300000.000 +6.6454920364E-002 +2.8233029333E+001 +9.4535440393E-001 -2.0262958712E+001 +9.4615799628E-001 -2.0246795142E+001 +6.5028664183E-002 +2.9961539896E+001
7008250000.000 +6.7518235686E-002 +2.8265349537E+001 +9.4419120068E-001 -2.0924597434E+001 +9.4486074275E-001 -2.1008781608E+001 +6.6097183341E-002 +2.9678537862E+001
7208200000.000 +6.8433521970E-002 +2.7811795053E+001 +9.4358282031E-001 -2.1465318056E+001 +9.4401718904E-001 -2.1479628579E+001 +6.6883471873E-002 +2.9419629888E+001
7408150000.000 +6.9864273639E-002 +2.7234744830E+001 +9.4346108856E-001 -2.2099478993E+001 +9.4454949395E-001 -2.2161439791E+001 +6.8091096215E-002 +2.9278934666E+001
7608100000.000 +7.0994682542E-002 +2.7078051700E+001 +9.4316936851E-001 -2.2610309470E+001 +9.4129623029E-001 -2.2662478662E+001 +6.9068743784E-002 +2.9517062585E+001
7808050000.000 +7.1438471298E-002 +2.6783202113E+001 +9.4168951902E-001 -2.3193320034E+001 +9.4048013875E-001 -2.3243682269E+001 +6.9892060715E-002 +2.8984909405E+001
8008000000.000 +7.3123987983E-002 +2.6200953969E+001 +9.4090056102E-001 -2.3717409530E+001 +9.4074897466E-001 -2.3797728813E+001 +7.1047495892E-002 +2.9029958036E+001
8207950000.000 +7.3653585180E-002 +2.6326991470E+001 +9.4102846757E-001 -2.4526966413E+001 +9.4213003610E-001 -2.4562827229E+001 +7.2168904810E-002 +2.8806986636E+001
8407900000.000 +7.5161443515E-002 +2.5816869698E+001 +9.3873748452E-001 -2.4957901002E+001 +9.3862782975E-001 -2.4978605625E+001 +7.3552243438E-002 +2.8649320852E+001
8607850000.000 +7.6999971539E-002 +2.5354628600E+001 +9.4078742363E-001 -2.5441521278E+001 +9.4306502313E-001 -2.5409099948E+001 +7.5117960401E-002 +2.8697712436E+001
8807800000.000 +7.9010328060E-002 +2.5175789566E+001 +9.3928572031E-001 -2.6115523151E+001 +9.4051363154E-001 -2.6241778137E+001 +7.7251275529E-002 +2.8224414544E+001
9007750000.000 +7.9496401416E-002 +2.4364743311E+001 +9.3831890968E-001 -2.6645993774E+001 +9.3866572537E-001 -2.6658578572E+001 +7.7800078829E-002 +2.7461807388E+001
9207700000.000 +8.0925230624E-002 +2.3777970504E+001 +9.3892253538E-001 -2.7219838095E+001 +9.4160842493E-001 -2.7314610643E+001 +7.9542766128E-002 +2.6737456916E+001
9407650000.000 +8.2589934902E-002 +2.3528430721E+001 +9.3871743445E-001 -2.7781167017E+001 +9.4108256264E-001 -2.7951919844E+001 +8.1013799919E-002 +2.6387165243E+001
9607600000.000 +8.3811334426E-002 +2.2855771162E+001 +9.3734332959E-001 -2.8351577103E+001 +9.3897457674E-001 -2.8544507582E+001 +8.1935589513E-002 +2.6007054928E+001
9807550000.000 +8.5038524490E-002 +2.1718301750E+001 +9.3769779142E-001 -2.8940717066E+001 +9.3829370667E-001 -2.9022710273E+001 +8.2997209565E-002 +2.5404068982E+001
10007500000.000 +8.5655266407E-002 +2.0776402846E+001 +9.3921670590E-001 -2.9660370361E+001 +9.4009579684E-001 -2.9723318464E+001 +8.4290749830E-002 +2.4584333254E+001
10207450000.000 +8.6379353747E-002 +2.0855234728E+001 +9.3667709731E-001 -3.0128245963E+001 +9.3374935954E-001 -3.0177041299E+001 +8.4500524992E-002 +2.4784743784E+001
10407400000.000 +8.7526577105E-002 +2.0045329730E+001 +9.3833003551E-001 -3.0586461992E+001 +9.3711250953E-001 -3.0401784425E+001 +8.5966778725E-002 +2.4730555707E+001
10607350000.000 +8.8063491395E-002 +2.0058491282E+001 +9.3590448925E-001 -3.1310484789E+001 +9.3722516724E-001 -3.1417267272E+001 +8.6739418962E-002 +2.4082807612E+001
10807300000.000 +8.9084766641E-002 +1.9601016181E+001 +9.3595420502E-001 -3.1762699968E+001 +9.3099649354E-001 -3.1694156757E+001 +8.7532022607E-002 +2.3978804789E+001
11007250000.000 +9.0204594938E-002 +1.8566424306E+001 +9.3554098666E-001 -3.2322523339E+001 +9.3699472780E-001 -3.2208572242E+001 +8.9170374025E-002 +2.3411355100E+001
11207200000.000 +9.2212440382E-002 +1.8166177630E+001 +9.3670034861E-001 -3.2812627479E+001 +9.3559581983E-001 -3.2759642963E+001 +9.0766201368E-002 +2.3041527625E+001
11407150000.000 +9.2604477455E-002 +1.7882752219E+001 +9.3257518775E-001 -3.3549969647E+001 +9.3482578436E-001 -3.3546011914E+001 +9.1516744091E-002 +2.2380879719E+001
11607100000.000 +9.3155661345E-002 +1.6064755845E+001 +9.3425168924E-001 -3.3654186898E+001 +9.3173471574E-001 -3.3844055215E+001 +9.2292140104E-002 +2.1295518782E+001
11807050000.000 +9.3644422263E-002 +1.5864152074E+001 +9.3631771936E-001 -3.4669639196E+001 +9.4086653971E-001 -3.4764933118E+001 +9.3783685966E-002 +2.0735644828E+001
12007000000.000 +9.4465885700E-002 +1.5563844866E+001 +9.3132754759E-001 -3.4801727702E+001 +9.2882140948E-001 -3.5276148953E+001 +9.4811865773E-002 +1.9937120411E+001
12206950000.000 +9.5660890454E-002 +1.5101731907E+001 +9.3430753304E-001 -3.5578161102E+001 +9.3902270347E-001 -3.5494475108E+001 +9.6152031722E-002 +1.9929342202E+001
12406900000.000 +9.7775453767E-002 +1.4601476834E+001 +9.3431913831E-001 -3.5941947040E+001 +9.3633449027E-001 -3.6613417789E+001 +9.8111830031E-002 +1.8916504534E+001
12606850000.000 +9.6690949351E-002 +1.4798469243E+001 +9.3595582473E-001 -3.6745790219E+001 +9.3569591481E-001 -3.6950342717E+001 +9.7790819202E-002 +1.8904780977E+001
12806800000.000 +9.8927002784E-002 +1.4999798831E+001 +9.3268921933E-001 -3.6963974800E+001 +9.3349806134E-001 -3.7595767566E+001 +9.9303176626E-002 +1.8519088690E+001
13006750000.000 +1.0244973095E-001 +1.3840155171E+001 +9.3864087390E-001 -3.7993850756E+001 +9.4043192481E-001 -3.8186386799E+001 +9.9740457926E-002 +1.7930400786E+001
13206700000.000 +1.0181276339E-001 +1.3636891333E+001 +9.3454698511E-001 -3.8631033440E+001 +9.3472100622E-001 -3.9170271997E+001 +9.9765869501E-002 +1.8399936612E+001
13406650000.000 +1.0233389501E-001 +1.2013970116E+001 +9.3809981780E-001 -3.9161636778E+001 +9.3340519053E-001 -3.8984244892E+001 +1.0151223767E-001 +1.8122300864E+001
13606600000.000 +1.0332634368E-001 +1.1170029993E+001 +9.3579602483E-001 -3.9716143040E+001 +9.3842266632E-001 -3.9701371565E+001 +1.0261263343E-001 +1.7731115011E+001
13806550000.000 +1.0470681779E-001 +1.1195953507E+001 +9.3422273289E-001 -4.0450470354E+001 +9.3125127605E-001 -4.0354911979E+001 +1.0353065032E-001 +1.7872350580E+001
14006500000.000 +1.0520826851E-001 +9.2248971069E+000 +9.3280545260E-001 -4.0871306417E+001 +9.3426565955E-001 -4.0520272838E+001 +1.0479246459E-001 +1.6341990238E+001
14206450000.000 +1.0493195084E-001 +8.5394998106E+000 +9.3628826968E-001 -4.1498414871E+001 +9.3562479761E-001 -4.1179441318E+001 +1.0603701250E-001 +1.5810680760E+001
14406400000.000 +1.0577238404E-001 +7.9802687433E+000 +9.3612586735E-001 -4.2032107205E+001 +9.3278596065E-001 -4.1385065726E+001 +1.0613247277E-001 +1.5460974213E+001
14606350000.000 +1.0554758940E-001 +7.6417767575E+000 +9.3020539145E-001 -4.2396404584E+001 +9.3264958428E-001 -4.2059569964E+001 +1.0718422335E-001 +1.4947885687E+001
14806300000.000 +1.0674621766E-001 +7.4610603398E+000 +9.3699142004E-001 -4.2697094474E+001 +9.3479431232E-001 -4.2685789373E+001 +1.0828513290E-001 +1.4335148087E+001
15006250000.000 +1.0794151419E-001 +7.1129301247E+000 +9.3214133027E-001 -4.3477271776E+001 +9.3711008514E-001 -4.3679854620E+001 +1.0968010252E-001 +1.3711389761E+001
15206200000.000 +1.0721490352E-001 +6.6165353544E+000 +9.3751042166E-001 -4.3547507043E+001 +9.3149573165E-001 -4.3496062946E+001 +1.0929127117E-001 +1.3791021701E+001
15406150000.000 +1.1050878973E-001 +5.4658376118E+000 +9.3878970541E-001 -4.4587491634E+001 +9.4619880532E-001 -4.4585742425E+001 +1.1381778050E-001 +1.3016840499E+001
15606100000.000 +1.1040880159E-001 +4.8678063012E+000 +9.3749393062E-001 -4.4999814539E+001 +9.3323707907E-001 -4.5795011315E+001 +1.1338482481E-001 +1.1874939320E+001
15806050000.000 +1.1013928605E-001 +4.3966451864E+000 +9.3850897116E-001 -4.5960283885E+001 +9.4080346265E-001 -4.5822653371E+001 +1.1415331010E-001 +1.1593269356E+001
16006000000.000 +1.1087863648E-001 +3.5636828150E+000 +9.4119956425E-001 -4.6144866254E+001 +9.3739555691E-001 -4.6943258655E+001 +1.1527898116E-001 +1.1015822091E+001
16205950000.000 +1.1050596085E-001 +3.9872055310E+000 +9.4165676651E-001 -4.7092188402E+001 +9.3366435101E-001 -4.7534673249E+001 +1.1511409776E-001 +1.1046259749E+001
16405900000.000 +1.1250581153E-001 +2.1725728929E+000 +9.3551798713E-001 -4.6951791166E+001 +9.2810001172E-001 -4.8755752458E+001 +1.1763025116E-001 +9.4640094302E+000
16605850000.000 +1.1180956910E-001 +2.6718816061E+000 +9.4292239009E-001 -4.8213094335E+001 +9.3866796730E-001 -4.8439737842E+001 +1.1769960134E-001 +1.0054211589E+001
16805800000.000 +1.1400015179E-001 +3.4701985194E+000 +9.3159070349E-001 -4.8903324413E+001 +9.3804246538E-001 -4.9884781604E+001 +1.1845541363E-001 +1.0413672357E+001
17005750000.000 +1.1346655533E-001 +2.5161127728E+000 +9.3955731945E-001 -4.9670269829E+001 +9.2784058300E-001 -4.9414769851E+001 +1.1954958985E-001 +9.8616373253E+000
17205700000.000 +1.1512009690E-001 +1.8294661143E+000 +9.3354649308E-001 -5.0056458363E+001 +9.3679354417E-001 -5.0488477532E+001 +1.2174486185E-001 +9.2387206369E+000
17405650000.000 +1.1587317660E-001 +1.4358800786E+000 +9.3948718573E-001 -5.0748391710E+001 +9.3016618198E-001 -5.0894079919E+001 +1.2221451421E-001 +8.4200062751E+000
17605600000.000 +1.1672159040E-001 +1.6590104374E-001 +9.2838248694E-001 -5.1291786206E+001 +9.3315528900E-001 -5.1167662347E+001 +1.2303500993E-001 +7.4438464397E+000
17805550000.000 +1.1725506576E-001 -7.5891271126E-001 +9.3961583911E-001 -5.1813934704E+001 +9.3447477414E-001 -5.1386141407E+001 +1.2421383082E-001 +7.0830618692E+000
18005500000.000 +1.1784235247E-001 -8.9015955953E-001 +9.3075476055E-001 -5.2486078081E+001 +9.4056951931E-001 -5.2554612801E+001 +1.2403575735E-001 +6.8342059726E+000
18205450000.000 +1.1806542587E-001 -1.8169492514E+000 +9.3137694807E-001 -5.2589852174E+001 +9.3722999818E-001 -5.2764268660E+001 +1.2525518279E-001 +5.7347219447E+000
18405400000.000 +1.1827886797E-001 -2.4005817940E+000 +9.3386658620E-001 -5.3605992813E+001 +9.4841167164E-001 -5.3068919465E+001 +1.2614295790E-001 +5.0564147677E+000
18605350000.000 +1.1842584232E-001 -2.1634182490E+000 +9.3516190670E-001 -5.4388020247E+001 +9.4552361690E-001 -5.4606209173E+001 +1.2643676963E-001 +4.5474703624E+000
18805300000.000 +1.1875682789E-001 -3.0219948202E+000 +9.3559425810E-001 -5.4444181436E+001 +9.2604097783E-001 -5.4729587865E+001 +1.2696787809E-001 +3.9645754528E+000
19005250000.000 +1.2052903214E-001 -3.4156295257E+000 +9.4004819637E-001 -5.4907641644E+001 +9.4521418323E-001 -5.5056036410E+001 +1.2973137419E-001 +3.8817851139E+000
19205200000.000 +1.2007960173E-001 -4.0057334074E+000 +9.4431261361E-001 -5.5440957534E+001 +9.3563862746E-001 -5.6901582139E+001 +1.2993210083E-001 +2.3225072566E+000
19405150000.000 +1.1976580714E-001 -3.7254156086E+000 +9.4299961775E-001 -5.6308865770E+001 +9.2762575621E-001 -5.7024022400E+001 +1.2924562748E-001 +2.3245271048E+000
19605100000.000 +1.1939095030E-001 -4.9330719133E+000 +9.4831035218E-001 -5.6530288307E+001 +9.2511423705E-001 -5.7601172570E+001 +1.3011639228E-001 +1.7219736292E+000
19805050000.000 +1.2150726523E-001 -4.6995770516E+000 +9.4472029317E-001 -5.7784268473E+001 +9.3543297731E-001 -5.8258564116E+001 +1.3165565808E-001 +1.6013737165E+000
20005000000.000 +1.2315115219E-001 -5.7404132132E+000 +9.3625499106E-001 -5.8084176428E+001 +9.2642411791E-001 -5.9263333222E+001 +1.3339338568E-001 +1.2975851867E+000
20204950000.000 +1.2312486133E-001 -6.0242149646E+000 +9.4628911800E-001 -5.9072936248E+001 +9.3133907590E-001 -5.8829414032E+001 +1.3458996461E-001 +1.1510600066E+000
20404900000.000 +1.2389811259E-001 -6.2953183960E+000 +9.4160910006E-001 -5.9544427692E+001 +9.3112327321E-001 -6.0423421274E+001 +1.3459353097E-001 +1.5712712733E-001
20604850000.000 +1.2587389282E-001 -6.9809344789E+000 +9.3749314719E-001 -6.0281833557E+001 +9.1599596935E-001 -5.9972399117E+001 +1.3559276047E-001 +8.9580858446E-002
20804800000.000 +1.2547331202E-001 -7.8620659504E+000 +9.2988412431E-001 -6.0779529947E+001 +9.3651964088E-001 -6.0703628212E+001 +1.3689156635E-001 -7.8831501194E-001
21004750000.000 +1.2666587219E-001 -8.1883490635E+000 +9.3691048299E-001 -6.1584763596E+001 +9.3074473060E-001 -6.1522734495E+001 +1.3816217484E-001 -1.1044656000E+000
21204700000.000 +1.2730127343E-001 -8.8800128775E+000 +9.2326782670E-001 -6.1832663009E+001 +9.3825149397E-001 -6.1946442211E+001 +1.3819615968E-001 -1.9123483824E+000
21404650000.000 +1.2774582987E-001 -9.8425988281E+000 +9.3011411051E-001 -6.2160205164E+001 +9.3244447706E-001 -6.2093930248E+001 +1.3879657175E-001 -2.2558101411E+000
21604600000.000 +1.2585780861E-001 -9.6956534334E+000 +9.2109087442E-001 -6.3513485574E+001 +9.5384408788E-001 -6.2903965690E+001 +1.3811155948E-001 -2.7368418551E+000
21804550000.000 +1.2963890914E-001 -1.0555830848E+001 +9.2823749596E-001 -6.3389538769E+001 +9.3522634422E-001 -6.3951628526E+001 +1.4075367637E-001 -3.7749671751E+000
22004500000.000 +1.2872248678E-001 -1.1048100835E+001 +9.3249390406E-001 -6.4136864769E+001 +9.4368327417E-001 -6.3215895021E+001 +1.4140609527E-001 -4.1224407423E+000
22204450000.000 +1.3145383040E-001 -1.1720951377E+001 +9.3421886199E-001 -6.4434948391E+001 +9.4565889139E-001 -6.4688983594E+001 +1.4380446198E-001 -4.3503090357E+000
22404400000.000 +1.3178101336E-001 -1.1620997314E+001 +9.2962038798E-001 -6.5417520827E+001 +9.3599990348E-001 -6.5806950498E+001 +1.4334583733E-001 -5.3701970461E+000
22604350000.000 +1.3206196779E-001 -1.2805137045E+001 +9.3576119091E-001 -6.5652815907E+001 +9.3342459935E-001 -6.6160991510E+001 +1.4456982059E-001 -5.9092197358E+000
22804300000.000 +1.3259935501E-001 -1.3331892056E+001 +9.4080686019E-001 -6.6788840077E+001 +9.3874130526E-001 -6.7383736343E+001 +1.4536502385E-001 -6.5966305049E+000
23004250000.000 +1.3241924901E-001 -1.3402255237E+001 +9.4014434979E-001 -6.7337316281E+001 +9.2103894195E-001 -6.8074324731E+001 +1.4497272286E-001 -7.1838663207E+000
23204200000.000 +1.3357076122E-001 -1.4428459775E+001 +9.3770325374E-001 -6.7756651887E+001 +9.1657612997E-001 -6.8503973255E+001 +1.4634582562E-001 -7.4752525006E+000
23404150000.000 +1.3400674096E-001 -1.4896180932E+001 +9.4661194373E-001 -6.9064072119E+001 +9.2877663273E-001 -6.8729482355E+001 +1.4842154741E-001 -7.4819016502E+000
23604100000.000 +1.3392908629E-001 -1.5533279673E+001 +9.3540549171E-001 -6.9117375333E+001 +9.2049189661E-001 -7.0928032228E+001 +1.4771100705E-001 -8.5465345575E+000
23804050000.000 +1.3414313265E-001 -1.4916728719E+001 +9.4506427381E-001 -6.9977940961E+001 +9.0021318455E-001 -6.9549045229E+001 +1.4850814566E-001 -7.3299469711E+000
24004000000.000 +1.3586589676E-001 -1.7033223112E+001 +9.3265374418E-001 -7.0278694229E+001 +9.2090442484E-001 -7.1330559686E+001 +1.5074999346E-001 -8.9642300114E+000
24203950000.000 +1.3661507547E-001 -1.5794581573E+001 +9.3176283362E-001 -7.1404517369E+001 +9.0527567469E-001 -7.2064684244E+001 +1.5128695213E-001 -9.0476373252E+000
24403900000.000 +1.3607192659E-001 -1.9089606633E+001 +9.2141521081E-001 -7.1301535162E+001 +9.1520124520E-001 -7.1891674150E+001 +1.5435484787E-001 -1.0480591468E+001
24603850000.000 +1.3432069162E-001 -1.9285642071E+001 +9.3159865427E-001 -7.1996320294E+001 +9.1828296044E-001 -7.2071928190E+001 +1.5490533328E-001 -1.1299387382E+001
24803800000.000 +1.3624721003E-001 -1.9054439027E+001 +9.2034179140E-001 -7.2266495345E+001 +9.2132285494E-001 -7.3800175257E+001 +1.5613151336E-001 -1.2195071174E+001
25003750000.000 +1.3207827058E-001 -1.9385598870E+001 +9.3296672023E-001 -7.2656664995E+001 +9.0284003034E-001 -7.3135305850E+001 +1.5325961470E-001 -1.3276981463E+001
25203700000.000 +1.3456887470E-001 -1.9754520023E+001 +9.2678166819E-001 -7.3793898425E+001 +9.3544177103E-001 -7.3231363542E+001 +1.5611972286E-001 -1.3511413811E+001
25403650000.000 +1.3768228355E-001 -1.9846145937E+001 +9.1832512356E-001 -7.4142725016E+001 +9.1827268084E-001 -7.4791134906E+001 +1.5588472903E-001 -1.4393011832E+001
25603600000.000 +1.3618359747E-001 -2.1491699984E+001 +9.1617913723E-001 -7.4469505619E+001 +9.1653663276E-001 -7.3857049646E+001 +1.5596916979E-001 -1.5405801471E+001
25803550000.000 +1.3842625466E-001 -2.1399946361E+001 +9.1914456453E-001 -7.4879159806E+001 +9.2809980267E-001 -7.5252609613E+001 +1.5687091472E-001 -1.5209079288E+001
26003500000.000 +1.3965206002E-001 -2.2266976226E+001 +9.1971089265E-001 -7.6289423206E+001 +9.2544210219E-001 -7.5439336421E+001 +1.5717816706E-001 -1.6238643820E+001
26203450000.000 +1.3906516512E-001 -2.2949248654E+001 +9.1676822606E-001 -7.6484923724E+001 +9.2361731549E-001 -7.5788026715E+001 +1.5724069633E-001 -1.7002536783E+001
26403400000.000 +1.4150659653E-001 -2.3355483032E+001 +9.2956887839E-001 -7.7223191847E+001 +9.2018509731E-001 -7.6014223877E+001 +1.6010049025E-001 -1.7072793303E+001
26603350000.000 +1.4314925673E-001 -2.3442941840E+001 +9.1590344393E-001 -7.7321130618E+001 +9.3033061205E-001 -7.8193965144E+001 +1.6012215760E-001 -1.7945917685E+001
26803300000.000 +1.4178583620E-001 -2.4288597448E+001 +9.2721303305E-001 -7.7860035394E+001 +9.1676627809E-001 -7.7974176822E+001 +1.6008542649E-001 -1.8843641948E+001
27003250000.000 +1.4269186729E-001 -2.4937929164E+001 +9.2637229713E-001 -7.8824926240E+001 +9.2726421388E-001 -7.9027099758E+001 +1.6171251266E-001 -1.8880771270E+001
27203200000.000 +1.4213504465E-001 -2.4175417843E+001 +9.3391924167E-001 -7.9747996977E+001 +8.9919503435E-001 -8.0415597020E+001 +1.5928360731E-001 -1.9676908265E+001
27403150000.000 +1.4250871895E-001 -2.5337044196E+001 +9.2777453408E-001 -7.9997133713E+001 +8.9627738804E-001 -8.0770427422E+001 +1.6054952948E-001 -2.0489154217E+001
27603100000.000 +1.4279408071E-001 -2.4589081801E+001 +9.3670962195E-001 -8.1009251205E+001 +8.9819866791E-001 -8.1202054885E+001 +1.6022750830E-001 -1.9908530621E+001
27803050000.000 +1.4514198049E-001 -2.4778789753E+001 +9.3335182630E-001 -8.1951548924E+001 +8.9159315115E-001 -8.2066041221E+001 +1.6121905848E-001 -1.9747191035E+001
28003000000.000 +1.4414940023E-001 -2.5237070094E+001 +9.3642255759E-001 -8.2327335127E+001 +8.8311683573E-001 -8.2188278515E+001 +1.6135735888E-001 -2.0399370160E+001
28202950000.000 +1.4699507256E-001 -2.7243831845E+001 +9.3382209631E-001 -8.3063210059E+001 +8.9127934068E-001 -8.2265527336E+001 +1.6432294187E-001 -2.1097175681E+001
28402900000.000 +1.4535166594E-001 -2.9177382931E+001 +9.1705080375E-001 -8.3275243293E+001 +9.2191788881E-001 -8.3499278140E+001 +1.6458409299E-001 -2.3054021323E+001
28602850000.000 +1.4668778206E-001 -3.0633952180E+001 +9.0965753612E-001 -8.3449365666E+001 +8.9873121458E-001 -8.3730833865E+001 +1.6470309723E-001 -2.3930375697E+001
28802800000.000 +1.4342349354E-001 -3.0983690616E+001 +9.1334321141E-001 -8.3893471355E+001 +9.1795474874E-001 -8.3254676376E+001 +1.6509715878E-001 -2.4539653152E+001
29002750000.000 +1.4638559142E-001 -3.1056563498E+001 +9.1961503222E-001 -8.4175004835E+001 +9.1934044181E-001 -8.5398023647E+001 +1.6679530623E-001 -2.5270530724E+001
29202700000.000 +1.4726568028E-001 -3.1427180107E+001 +9.1336671252E-001 -8.4460773085E+001 +9.1610026417E-001 -8.5803790404E+001 +1.6784131913E-001 -2.6373812874E+001
29402650000.000 +1.4712667862E-001 -3.2053213633E+001 +9.1931277237E-001 -8.4737623194E+001 +9.2000926623E-001 -8.6029974544E+001 +1.6984204726E-001 -2.7022561357E+001
29602600000.000 +1.4906886237E-001 -3.2351880816E+001 +9.2135790261E-001 -8.5523766771E+001 +9.2205864105E-001 -8.6967027940E+001 +1.7103669528E-001 -2.7920615043E+001
29802550000.000 +1.4711211019E-001 -3.3833705904E+001 +9.1964622760E-001 -8.5669621219E+001 +9.0461440225E-001 -8.7813062286E+001 +1.7051205129E-001 -2.9405144729E+001
30002500000.000 +1.4713159067E-001 -3.3319163246E+001 +9.2721320875E-001 -8.6701056728E+001 +9.1000000160E-001 -8.6925115933E+001 +1.7058305799E-001 -2.8542324114E+001
30202450000.000 +1.5013665479E-001 -3.3795177913E+001 +9.1569942640E-001 -8.7903437060E+001 +9.2675569917E-001 -8.8656776520E+001 +1.7130678579E-001 -2.9429505010E+001
30402400000.000 +1.4906904156E-001 -3.3822384623E+001 +9.2787453799E-001 -8.8788732860E+001 +8.8649632068E-001 -8.8799379577E+001 +1.6892196519E-001 -2.9809640330E+001
30602350000.000 +1.5215033893E-001 -3.6262046775E+001 +9.1893888126E-001 -8.9806301325E+001 +8.9827256982E-001 -8.7801911972E+001 +1.7333562519E-001 -3.0443051875E+001
30802300000.000 +1.5313174582E-001 -3.5880740187E+001 +9.2416948227E-001 -9.0463815686E+001 +8.8986819587E-001 -8.9432260714E+001 +1.7152491336E-001 -3.0214461483E+001
31002250000.000 +1.5417410183E-001 -3.8488885652E+001 +9.0015605160E-001 -9.1136235611E+001 +8.9456638451E-001 -8.9543932434E+001 +1.7296608973E-001 -3.2440052216E+001
31202200000.000 +1.5332756221E-001 -3.7915429899E+001 +9.2012449122E-001 -9.1420389508E+001 +8.9074341227E-001 -9.0705420086E+001 +1.7245300145E-001 -3.2054477925E+001
31402150000.000 +1.5461968575E-001 -3.8954203711E+001 +9.0569317830E-001 -9.2716894652E+001 +9.0954386598E-001 -9.1335626891E+001 +1.7396894390E-001 -3.3734854805E+001
31602100000.000 +1.5422644465E-001 -3.9517043924E+001 +9.1421624642E-001 -9.2370596403E+001 +8.7770600902E-001 -9.2909692433E+001 +1.7198445104E-001 -3.4610205263E+001
31802050000.000 +1.5133074180E-001 -4.3178890748E+001 +8.9260008606E-001 -9.3253113562E+001 +9.0415677645E-001 -9.1006297265E+001 +1.7372999692E-001 -3.6858373446E+001
32002000000.000 +1.5284909761E-001 -4.1525335669E+001 +9.1477855056E-001 -9.3150057933E+001 +9.0289721368E-001 -9.3605433080E+001 +1.7297158564E-001 -3.6652944754E+001
32201950000.000 +1.5268531384E-001 -4.2180204108E+001 +9.0172747924E-001 -9.3820361273E+001 +9.0557334245E-001 -9.3457274008E+001 +1.7263913124E-001 -3.7691378466E+001
32401900000.000 +1.4986418121E-001 -4.2647583832E+001 +9.2611272103E-001 -9.3473285374E+001 +8.9674797673E-001 -9.4580486700E+001 +1.7211685202E-001 -3.8555414197E+001
32601850000.000 +1.5429442927E-001 -4.3262121180E+001 +9.0909941236E-001 -9.5018849340E+001 +9.1051153634E-001 -9.4750174445E+001 +1.7363969498E-001 -3.8705876580E+001
32801800000.000 +1.5491071354E-001 -4.4314468473E+001 +9.1321058548E-001 -9.4932381094E+001 +9.0624976184E-001 -9.6418913256E+001 +1.7278045834E-001 -3.9772367480E+001
33001750000.000 +1.5478947201E-001 -4.4877190564E+001 +9.1535110431E-001 -9.5793831869E+001 +9.0679548954E-001 -9.6398175633E+001 +1.7355792360E-001 -4.0449167355E+001
33201700000.000 +1.5322808656E-001 -4.6435110871E+001 +9.1816389464E-001 -9.5815262766E+001 +9.0893741690E-001 -9.6621662742E+001 +1.7295852872E-001 -4.1439568005E+001
33401650000.000 +1.5196674653E-001 -4.6951320702E+001 +9.1713031009E-001 -9.6412113089E+001 +9.0615475181E-001 -9.7341944568E+001 +1.7094406683E-001 -4.1938511227E+001
33601600000.000 +1.5222896972E-001 -4.7253436946E+001 +9.1757127547E-001 -9.7466970270E+001 +8.9992856368E-001 -9.7607328296E+001 +1.7110408366E-001 -4.2088970935E+001
33801550000.000 +1.5349189440E-001 -4.8177733370E+001 +9.1555559846E-001 -9.8390853496E+001 +9.0157263228E-001 -9.8178494571E+001 +1.7204501848E-001 -4.2535287905E+001
34001500000.000 +1.5280257321E-001 -4.9727608194E+001 +9.0991613341E-001 -9.8664490630E+001 +8.8733971227E-001 -9.8508775247E+001 +1.7120342180E-001 -4.3899070198E+001
34201450000.000 +1.5031876646E-001 -5.0353406604E+001 +9.1515141632E-001 -9.8834209748E+001 +8.8887410376E-001 -9.9261437766E+001 +1.7153994535E-001 -4.4786885259E+001
34401400000.000 +1.5259316634E-001 -5.1533113499E+001 +9.0948246243E-001 -9.9964702889E+001 +8.9108917856E-001 -9.9726203824E+001 +1.7217256467E-001 -4.5281457871E+001
34601350000.000 +1.5436584013E-001 -5.1631351005E+001 +9.1010570184E-001 -1.0089118188E+002 +8.8994263850E-001 -1.0113485031E+002 +1.7301088233E-001 -4.5799679141E+001
34801300000.000 +1.5251429947E-001 -5.2651095734E+001 +9.1185090658E-001 -1.0132212115E+002 +8.7002419071E-001 -1.0086145961E+002 +1.7349566067E-001 -4.6486490583E+001
35001250000.000 +1.5624574282E-001 -5.4892988881E+001 +9.0707132665E-001 -1.0236532864E+002 +8.7896341299E-001 -1.0079207494E+002 +1.7590107280E-001 -4.6905249449E+001
35201200000.000 +1.5539902947E-001 -5.5397697229E+001 +9.0246296771E-001 -1.0260331744E+002 +8.7607337427E-001 -1.0278525828E+002 +1.7531088257E-001 -4.8523151116E+001
35401150000.000 +1.5522916895E-001 -5.6215035001E+001 +9.0252065913E-001 -1.0343869562E+002 +8.8330643348E-001 -1.0278469692E+002 +1.7549854908E-001 -4.9270455574E+001
35601100000.000 +1.5445099123E-001 -5.7763461933E+001 +9.0407134853E-001 -1.0383989525E+002 +8.8335864241E-001 -1.0316589642E+002 +1.7487553092E-001 -5.0249429499E+001
35801050000.000 +1.5651440757E-001 -5.8894246764E+001 +8.9387304932E-001 -1.0476528363E+002 +8.7926666768E-001 -1.0429241579E+002 +1.7505852954E-001 -5.1634204598E+001
36001000000.000 +1.5210657681E-001 -6.0221691738E+001 +9.0080580311E-001 -1.0451085847E+002 +8.7489785965E-001 -1.0538687024E+002 +1.7342988725E-001 -5.3212778129E+001
36200950000.000 +1.5104624434E-001 -6.2098993641E+001 +8.9657652911E-001 -1.0592512746E+002 +8.9126032413E-001 -1.0444421794E+002 +1.7287130652E-001 -5.3999877937E+001
36400900000.000 +1.4769760240E-001 -6.2451163713E+001 +8.9833518365E-001 -1.0523657226E+002 +8.9649251035E-001 -1.0614049482E+002 +1.6993564084E-001 -5.5721981927E+001
36600850000.000 +1.4419474705E-001 -6.4701456221E+001 +8.9408135720E-001 -1.0591626546E+002 +8.7791849661E-001 -1.0563424097E+002 +1.6831024196E-001 -5.7504442933E+001
36800800000.000 +1.4115301688E-001 -6.4393539376E+001 +9.1022131649E-001 -1.0574421176E+002 +8.9860536795E-001 -1.0662325696E+002 +1.6677123763E-001 -5.7658010315E+001
37000750000.000 +1.3884303481E-001 -6.5179514197E+001 +9.0340627464E-001 -1.0658818470E+002 +8.9719082973E-001 -1.0673460618E+002 +1.6544098149E-001 -5.8528313759E+001
37200700000.000 +1.3198822846E-001 -6.5708120064E+001 +9.1333806952E-001 -1.0606275016E+002 +8.9136529135E-001 -1.0708991210E+002 +1.6277144731E-001 -5.9480225959E+001
37400650000.000 +1.3317313864E-001 -6.5683897113E+001 +9.1468220040E-001 -1.0760244746E+002 +8.8996089948E-001 -1.0724306331E+002 +1.6403919829E-001 -5.9418101721E+001
37600600000.000 +1.3140933242E-001 -6.6595367738E+001 +9.2115035005E-001 -1.0825518065E+002 +8.9050479867E-001 -1.0857311361E+002 +1.6159609333E-001 -6.0531477220E+001
37800550000.000 +1.3035949681E-001 -6.6429362771E+001 +9.1814247026E-001 -1.0940479768E+002 +8.7635356053E-001 -1.0842289489E+002 +1.6077567317E-001 -6.0223123306E+001
38000500000.000 +1.3004351449E-001 -6.7839820266E+001 +9.1896444492E-001 -1.0998230356E+002 +8.8771461968E-001 -1.0794761437E+002 +1.6138185692E-001 -6.0283418653E+001
38200450000.000 +1.3176898618E-001 -6.8946682810E+001 +9.0871421472E-001 -1.1144143583E+002 +8.8519250043E-001 -1.0969791683E+002 +1.6013104979E-001 -6.1493578555E+001
38400400000.000 +1.2738473013E-001 -7.1548541638E+001 +9.0155934143E-001 -1.1135698758E+002 +8.6737031867E-001 -1.0953171323E+002 +1.5852023138E-001 -6.2704507021E+001
38600350000.000 +1.2559819551E-001 -7.0688961343E+001 +9.0389607607E-001 -1.1217744568E+002 +8.8769806105E-001 -1.1063848981E+002 +1.5836837655E-001 -6.3577159207E+001
38800300000.000 +1.2306073076E-001 -7.4396732641E+001 +8.8431058057E-001 -1.1253390201E+002 +8.7511677237E-001 -1.1092667207E+002 +1.5737800328E-001 -6.6421833996E+001
39000250000.000 +1.2171558306E-001 -7.4321699945E+001 +8.8731539976E-001 -1.1293499162E+002 +8.7098841078E-001 -1.1234439241E+002 +1.5684895554E-001 -6.7501342874E+001
39200200000.000 +1.2315725975E-001 -7.5855117683E+001 +8.7844017466E-001 -1.1406514675E+002 +8.6130999668E-001 -1.1232470534E+002 +1.5788873862E-001 -6.8920747683E+001
39400150000.000 +1.1465414124E-001 -7.4386144953E+001 +8.8267420375E-001 -1.1326146264E+002 +8.7977870659E-001 -1.1367084917E+002 +1.5254764884E-001 -7.0466340878E+001
39600100000.000 +1.0833661898E-001 -7.7101693009E+001 +8.8010444628E-001 -1.1334511388E+002 +8.6786797570E-001 -1.1312605077E+002 +1.4924129961E-001 -7.3500913056E+001
39800050000.000 +1.0753160260E-001 -7.0484613614E+001 +9.0633385028E-001 -1.1358618536E+002 +9.0051710491E-001 -1.1440330049E+002 +1.4613037854E-001 -7.1866440659E+001
40000000000.000 +1.0945934518E-001 -7.0667414763E+001 +9.1059031783E-001 -1.1512837308E+002 +8.8691124516E-001 -1.1608768173E+002 +1.4381115257E-001 -7.2718527830E+001
