# Supplementary material for: Conductivity and radio frequency performance data for silver nanoparticle inks deposited via aerosol jet deposition and processed under varying conditions
Source: Data Brief. 2020 Sep 24;33:106331. doi: 10.1016/j.dib.2020.106331 (PMC7560714; doi:10.1016/j.dib.2020.106331)
Supplement: Supplementary file 3 [file mmc3.zip › Sintering Study/ANP Ink/RF Data/ANP_13_04.S2P]

!  2-Port S-parameters saved by WinCal
! VAR MeasName=S-Parameters (CALIBRATED_DATA) read from VNA (E8364B)
! VAR MeasDate=11/27/2017 4:35:26 PM
! VAR NAME=AFRL171016_16_04
! VAR FILENAME=AFRL171016_16_04.S2P
! VAR DATE=11/27/2017 4:35:26 PM
! VAR PHYS_PORTS=1,2
! VAR ObjTypeName=DATASET
! VAR IndexType=Frequency
!
# Hz S MA R 50
10000000.000 +3.3464421942E-002 +4.5873300523E+000 +9.6261074499E-001 -3.4477533614E-001 +9.5929122946E-001 -2.2324074878E-001 +3.2766068527E-002 +5.6704381886E+000
209950000.000 +3.0854821464E-002 -3.9873957566E-001 +9.5874398218E-001 -7.3705251230E-001 +9.5943539314E-001 -7.6980421094E-001 +3.1158869471E-002 +2.5422572689E-001
409900000.000 +3.0798329522E-002 +2.5611269344E+000 +9.5821594994E-001 -1.3488953301E+000 +9.5881144109E-001 -1.3640788705E+000 +3.1103659675E-002 +2.5111232639E+000
609850000.000 +3.0587765198E-002 +4.2871635396E+000 +9.5777724899E-001 -2.0022551969E+000 +9.5863440008E-001 -2.0548731533E+000 +3.0787920139E-002 +4.1980299045E+000
809800000.000 +3.0997184056E-002 +8.0204247869E+000 +9.5728432475E-001 -2.6258752814E+000 +9.5709425699E-001 -2.6301974446E+000 +3.0684483802E-002 +7.7827945227E+000
1009750000.000 +3.0166111932E-002 +1.0470939122E+001 +9.5580017004E-001 -3.2040632705E+000 +9.5603336855E-001 -3.2270722639E+000 +3.0209887728E-002 +9.9333740350E+000
1209700000.000 +3.1337839995E-002 +1.2750381108E+001 +9.5571770596E-001 -3.7815970768E+000 +9.5570716306E-001 -3.8144774336E+000 +3.1315477636E-002 +1.3018093236E+001
1409650000.000 +3.1984449861E-002 +1.4307316662E+001 +9.5539584276E-001 -4.4366248268E+000 +9.5506839991E-001 -4.4398077260E+000 +3.2125711773E-002 +1.4120984226E+001
1609600000.000 +3.2584467947E-002 +1.4892200379E+001 +9.5487862517E-001 -5.0362766413E+000 +9.5542858047E-001 -5.0906304293E+000 +3.2679932373E-002 +1.4717195348E+001
1809550000.000 +3.2597298772E-002 +1.6131956911E+001 +9.5399913949E-001 -5.7012541936E+000 +9.5404788104E-001 -5.6437336787E+000 +3.2862898650E-002 +1.6344046177E+001
2009500000.000 +3.2638914358E-002 +1.9580380829E+001 +9.5290781355E-001 -6.2423600090E+000 +9.5288763076E-001 -6.3103317077E+000 +3.2849440608E-002 +1.8372634498E+001
2209450000.000 +3.4046894265E-002 +2.1918744975E+001 +9.5228861535E-001 -6.7921346686E+000 +9.5193500229E-001 -6.8647619277E+000 +3.3726809268E-002 +2.1681818720E+001
2409400000.000 +3.5449329146E-002 +2.3012361684E+001 +9.5238433401E-001 -7.3732672146E+000 +9.5238216950E-001 -7.3991794182E+000 +3.5433080534E-002 +2.2156891684E+001
2609350000.000 +3.6808110229E-002 +2.4551534133E+001 +9.5174848941E-001 -7.9624381049E+000 +9.5216772056E-001 -7.9938797271E+000 +3.6554985257E-002 +2.4030080519E+001
2809300000.000 +3.8195677663E-002 +2.5233038663E+001 +9.5136375189E-001 -8.5267642631E+000 +9.5170147106E-001 -8.5459193055E+000 +3.7849633428E-002 +2.4752981889E+001
3009250000.000 +3.8731633788E-002 +2.5447075026E+001 +9.5077084509E-001 -9.1972069434E+000 +9.5070401745E-001 -9.1860580907E+000 +3.8282107528E-002 +2.5199287764E+001
3209200000.000 +3.9786360607E-002 +2.7337839744E+001 +9.4995415162E-001 -9.7155591989E+000 +9.4942155301E-001 -9.7348436756E+000 +3.8763969725E-002 +2.7284217261E+001
3409150000.000 +4.0701272368E-002 +2.8380757058E+001 +9.4905133450E-001 -1.0230349790E+001 +9.4866959052E-001 -1.0314171012E+001 +3.9782613673E-002 +2.8765346916E+001
3609100000.000 +4.1505367133E-002 +2.8888448991E+001 +9.4804162903E-001 -1.0808994550E+001 +9.4843162013E-001 -1.0859010459E+001 +4.0720436564E-002 +2.9292143896E+001
3809050000.000 +4.2985276046E-002 +2.9762479252E+001 +9.4810898010E-001 -1.1433846873E+001 +9.4870479387E-001 -1.1469306173E+001 +4.2206588952E-002 +3.0163929383E+001
4009000000.000 +4.4417557814E-002 +3.0284583320E+001 +9.4754079980E-001 -1.2010603823E+001 +9.4813950421E-001 -1.2059675059E+001 +4.3733288319E-002 +3.0409753759E+001
4208950000.000 +4.5493476375E-002 +3.0200144868E+001 +9.4751610969E-001 -1.2572921620E+001 +9.4810174198E-001 -1.2578673247E+001 +4.4502550887E-002 +3.0712924250E+001
4408900000.000 +4.7011482548E-002 +3.0266590282E+001 +9.4692936563E-001 -1.3153150189E+001 +9.4718712604E-001 -1.3198184807E+001 +4.6125334974E-002 +3.1286332009E+001
4608850000.000 +4.8175106511E-002 +3.0926685587E+001 +9.4682989428E-001 -1.3725525243E+001 +9.4734732644E-001 -1.3764126067E+001 +4.7234798646E-002 +3.1823547602E+001
4808800000.000 +4.9522777188E-002 +3.1184168227E+001 +9.4583516671E-001 -1.4299921327E+001 +9.4671969235E-001 -1.4350527249E+001 +4.8603375862E-002 +3.2188177675E+001
5008750000.000 +5.1254724536E-002 +3.1342776113E+001 +9.4648333048E-001 -1.4811339280E+001 +9.4769726934E-001 -1.4907955405E+001 +5.0476804850E-002 +3.2153411858E+001
5208700000.000 +5.2668600167E-002 +3.1759568034E+001 +9.4612566396E-001 -1.5450947158E+001 +9.4630244976E-001 -1.5521875722E+001 +5.1782916585E-002 +3.2512608591E+001
5408650000.000 +5.4023780862E-002 +3.1117665504E+001 +9.4622965388E-001 -1.5988248832E+001 +9.4648953068E-001 -1.6031543147E+001 +5.3193648444E-002 +3.2466110256E+001
5608600000.000 +5.5594379877E-002 +3.0898220254E+001 +9.4659944631E-001 -1.6611482026E+001 +9.4715912169E-001 -1.6646482175E+001 +5.4796594072E-002 +3.2240388371E+001
5808550000.000 +5.6847347108E-002 +3.1121827287E+001 +9.4621912325E-001 -1.7184102495E+001 +9.4585336337E-001 -1.7200501488E+001 +5.5902781441E-002 +3.2143407731E+001
6008500000.000 +5.7637097444E-002 +3.0923395057E+001 +9.4526517512E-001 -1.7763693177E+001 +9.4538632222E-001 -1.7748514821E+001 +5.6560757468E-002 +3.2245245236E+001
6208450000.000 +5.9110903853E-002 +3.0671624070E+001 +9.4501676074E-001 -1.8326543356E+001 +9.4512623938E-001 -1.8350828102E+001 +5.7883709395E-002 +3.1994809807E+001
6408400000.000 +6.0294263207E-002 +3.0652709541E+001 +9.4476063715E-001 -1.8931564800E+001 +9.4515401867E-001 -1.8981671264E+001 +5.9065500158E-002 +3.1671928338E+001
6608350000.000 +6.1327834084E-002 +3.0282511530E+001 +9.4324828708E-001 -1.9490227816E+001 +9.4387066600E-001 -1.9510913250E+001 +6.0041840858E-002 +3.1458074978E+001
6808300000.000 +6.3201166914E-002 +2.9671165685E+001 +9.4469426589E-001 -2.0026656587E+001 +9.4523337097E-001 -1.9996247802E+001 +6.1883319187E-002 +3.1281931052E+001
7008250000.000 +6.4326767906E-002 +2.9632838237E+001 +9.4368304515E-001 -2.0687065637E+001 +9.4417359463E-001 -2.0750417141E+001 +6.2807171059E-002 +3.0966088976E+001
7208200000.000 +6.5260946425E-002 +2.9185818836E+001 +9.4311641018E-001 -2.1215286985E+001 +9.4309667229E-001 -2.1218992108E+001 +6.3711763546E-002 +3.0600140392E+001
7408150000.000 +6.6651307680E-002 +2.8518970972E+001 +9.4300882175E-001 -2.1833087959E+001 +9.4401823830E-001 -2.1873687376E+001 +6.5090979322E-002 +3.0364688372E+001
7608100000.000 +6.7948815299E-002 +2.8239841811E+001 +9.4272312361E-001 -2.2333134760E+001 +9.4155621886E-001 -2.2399723861E+001 +6.6475888507E-002 +3.0012729893E+001
7808050000.000 +6.8805844292E-002 +2.7655680070E+001 +9.4200067452E-001 -2.2907128219E+001 +9.4066239992E-001 -2.2968518318E+001 +6.7298775241E-002 +2.9512873394E+001
8008000000.000 +7.0491711311E-002 +2.6938270433E+001 +9.4117362294E-001 -2.3434021506E+001 +9.4093771521E-001 -2.3522058075E+001 +6.8372103712E-002 +2.9519276385E+001
8207950000.000 +7.1164355432E-002 +2.7069799712E+001 +9.4134710916E-001 -2.4202023289E+001 +9.4234260134E-001 -2.4253603269E+001 +6.9514787840E-002 +2.9554637175E+001
8407900000.000 +7.2548882695E-002 +2.6607704540E+001 +9.3904126558E-001 -2.4660644229E+001 +9.3853057585E-001 -2.4669254684E+001 +7.0657454908E-002 +2.9440372117E+001
8607850000.000 +7.4165898519E-002 +2.6170682251E+001 +9.4114706025E-001 -2.5147648123E+001 +9.4279911424E-001 -2.5095095286E+001 +7.2088466731E-002 +2.9659443789E+001
8807800000.000 +7.5943718527E-002 +2.6192800625E+001 +9.3923334937E-001 -2.5815967203E+001 +9.3992477116E-001 -2.5922693335E+001 +7.4069622910E-002 +2.9151609216E+001
9007750000.000 +7.6328901350E-002 +2.5438600814E+001 +9.3776881329E-001 -2.6328526461E+001 +9.3829187533E-001 -2.6335732446E+001 +7.4601609388E-002 +2.8388239962E+001
9207700000.000 +7.7682823512E-002 +2.4861974794E+001 +9.3862455257E-001 -2.6897239241E+001 +9.4103369843E-001 -2.6985477591E+001 +7.6172756507E-002 +2.7778986816E+001
9407650000.000 +7.9396255779E-002 +2.4622491114E+001 +9.3841272158E-001 -2.7456240350E+001 +9.4023028484E-001 -2.7612878312E+001 +7.7515631560E-002 +2.7545499158E+001
9607600000.000 +8.0397602732E-002 +2.4084001397E+001 +9.3675830449E-001 -2.8023402196E+001 +9.3821796080E-001 -2.8206641946E+001 +7.8457020208E-002 +2.7114465027E+001
9807550000.000 +8.1427867271E-002 +2.2932563572E+001 +9.3710528475E-001 -2.8562467586E+001 +9.3759324986E-001 -2.8671024068E+001 +7.9555534013E-002 +2.6490943553E+001
10007500000.000 +8.2245428572E-002 +2.1989842875E+001 +9.3852320846E-001 -2.9275372390E+001 +9.3911028430E-001 -2.9361250099E+001 +8.0696481436E-002 +2.5662752849E+001
10207450000.000 +8.2876759001E-002 +2.2107067512E+001 +9.3632109386E-001 -2.9748299847E+001 +9.3358174062E-001 -2.9793343101E+001 +8.1216731065E-002 +2.5585672143E+001
10407400000.000 +8.4004013556E-002 +2.1246301991E+001 +9.3791070423E-001 -3.0213898764E+001 +9.3704685746E-001 -3.0031116021E+001 +8.2803118591E-002 +2.5274326501E+001
10607350000.000 +8.5039330657E-002 +2.1014198701E+001 +9.3610149527E-001 -3.0938363068E+001 +9.3759133473E-001 -3.1034151082E+001 +8.3717380000E-002 +2.4644795344E+001
10807300000.000 +8.6102840207E-002 +2.0427762563E+001 +9.3638514545E-001 -3.1384570295E+001 +9.3163402811E-001 -3.1314631290E+001 +8.4558507839E-002 +2.4496307238E+001
11007250000.000 +8.7244623143E-002 +1.9429295787E+001 +9.3623500867E-001 -3.1938057397E+001 +9.3721971423E-001 -3.1816741629E+001 +8.5970952325E-002 +2.3995128299E+001
11207200000.000 +8.9224949701E-002 +1.9057550613E+001 +9.3707103321E-001 -3.2419708619E+001 +9.3551885925E-001 -3.2367428312E+001 +8.7328874960E-002 +2.3699226845E+001
11407150000.000 +8.9679752807E-002 +1.8859737365E+001 +9.3328784397E-001 -3.3153345542E+001 +9.3432081690E-001 -3.3150653212E+001 +8.7759197434E-002 +2.3248900068E+001
11607100000.000 +9.0275367936E-002 +1.7230765979E+001 +9.3393574982E-001 -3.3258238740E+001 +9.3128899460E-001 -3.3426647032E+001 +8.8346874414E-002 +2.2534304263E+001
11807050000.000 +9.0579935462E-002 +1.6809108890E+001 +9.3624273949E-001 -3.4207440963E+001 +9.4043239658E-001 -3.4302890767E+001 +9.0456231086E-002 +2.1996363829E+001
12007000000.000 +9.1248812148E-002 +1.6483585496E+001 +9.3146808962E-001 -3.4411541775E+001 +9.2820832792E-001 -3.4835683838E+001 +9.1464898978E-002 +2.1409176922E+001
12206950000.000 +9.2127271039E-002 +1.6198736733E+001 +9.3426560190E-001 -3.5136937873E+001 +9.3865516778E-001 -3.5057638096E+001 +9.3034955598E-002 +2.1188548342E+001
12406900000.000 +9.4147448506E-002 +1.5726820586E+001 +9.3426853864E-001 -3.5551399986E+001 +9.3611848218E-001 -3.6161682289E+001 +9.5028523891E-002 +2.0062731576E+001
12606850000.000 +9.3014974568E-002 +1.6079157165E+001 +9.3553990937E-001 -3.6306899125E+001 +9.3536571463E-001 -3.6502836778E+001 +9.4718618766E-002 +1.9802659287E+001
12806800000.000 +9.5384548500E-002 +1.6348512844E+001 +9.3249983131E-001 -3.6524002251E+001 +9.3365640653E-001 -3.7115747677E+001 +9.5939259646E-002 +1.9306748826E+001
13006750000.000 +9.8950919349E-002 +1.4980879021E+001 +9.3833261268E-001 -3.7508730109E+001 +9.4107437295E-001 -3.7717652094E+001 +9.6957186804E-002 +1.8581302658E+001
13206700000.000 +9.8764160703E-002 +1.4650587855E+001 +9.3496414743E-001 -3.8179170177E+001 +9.3547391603E-001 -3.8679101116E+001 +9.6784109254E-002 +1.8984613837E+001
13406650000.000 +9.9694231806E-002 +1.3113022645E+001 +9.3907525690E-001 -3.8698071643E+001 +9.3422859194E-001 -3.8509408729E+001 +9.8344395281E-002 +1.8518434750E+001
13606600000.000 +1.0071029548E-001 +1.2193123621E+001 +9.3682862176E-001 -3.9257463343E+001 +9.3923991118E-001 -3.9251363743E+001 +9.9387450200E-002 +1.8093743051E+001
13806550000.000 +1.0248879833E-001 +1.2315297173E+001 +9.3530178059E-001 -3.9993384930E+001 +9.3169606475E-001 -3.9877118038E+001 +1.0000434364E-001 +1.8325548728E+001
14006500000.000 +1.0312079917E-001 +1.0013435606E+001 +9.3285301418E-001 -4.0355298099E+001 +9.3378764307E-001 -4.0038666890E+001 +1.0068361007E-001 +1.7295198862E+001
14206450000.000 +1.0220339810E-001 +9.2725907985E+000 +9.3595864400E-001 -4.1001828395E+001 +9.3578128416E-001 -4.0694302673E+001 +1.0166551258E-001 +1.6702700210E+001
14406400000.000 +1.0275569357E-001 +8.9711083019E+000 +9.3577737690E-001 -4.1522628457E+001 +9.3198886858E-001 -4.0894637110E+001 +1.0262354020E-001 +1.6536175799E+001
14606350000.000 +1.0210443652E-001 +8.5469218772E+000 +9.2987479101E-001 -4.1822129430E+001 +9.3292556257E-001 -4.1486929110E+001 +1.0284834311E-001 +1.5699849086E+001
14806300000.000 +1.0363429886E-001 +8.4378972342E+000 +9.3673716157E-001 -4.2200991924E+001 +9.3434202405E-001 -4.2153839197E+001 +1.0463054142E-001 +1.5589154660E+001
15006250000.000 +1.0466755595E-001 +8.1669514927E+000 +9.3156783389E-001 -4.2926581362E+001 +9.3635311406E-001 -4.3127099594E+001 +1.0594569134E-001 +1.4880303937E+001
15206200000.000 +1.0386099087E-001 +7.7775643293E+000 +9.3647728609E-001 -4.3009401089E+001 +9.3082628054E-001 -4.2945670698E+001 +1.0562646940E-001 +1.4790484518E+001
15406150000.000 +1.0701836147E-001 +6.5374549354E+000 +9.3844050203E-001 -4.4044072645E+001 +9.4598404545E-001 -4.3971048708E+001 +1.0997553557E-001 +1.3841812397E+001
15606100000.000 +1.0686840679E-001 +6.1321042466E+000 +9.3725584157E-001 -4.4400332644E+001 +9.3353736063E-001 -4.5225258175E+001 +1.1011548988E-001 +1.2731523570E+001
15806050000.000 +1.0671858675E-001 +5.6800117643E+000 +9.3837952738E-001 -4.5428338018E+001 +9.4153656253E-001 -4.5303192054E+001 +1.1082152495E-001 +1.2236247712E+001
16006000000.000 +1.0815295897E-001 +4.5838034334E+000 +9.4170712153E-001 -4.5575360575E+001 +9.3801934231E-001 -4.6334462807E+001 +1.1238073916E-001 +1.1615461885E+001
16205950000.000 +1.0803429091E-001 +4.8663199435E+000 +9.4226926494E-001 -4.6529776752E+001 +9.3431924867E-001 -4.6910415943E+001 +1.1217734751E-001 +1.1585945588E+001
16405900000.000 +1.0988804344E-001 +3.1088222251E+000 +9.3595922525E-001 -4.6379539755E+001 +9.2887199554E-001 -4.8158805995E+001 +1.1460813954E-001 +1.0024320963E+001
16605850000.000 +1.0916557014E-001 +3.6335680347E+000 +9.4334587908E-001 -4.7619932140E+001 +9.3829759196E-001 -4.7810551906E+001 +1.1462455595E-001 +1.0712158277E+001
16805800000.000 +1.1125111706E-001 +4.4914915675E+000 +9.3220532873E-001 -4.8285246394E+001 +9.3800335188E-001 -4.9313790425E+001 +1.1499362182E-001 +1.1131755787E+001
17005750000.000 +1.1047658493E-001 +3.6276919402E+000 +9.3981505182E-001 -4.9055894239E+001 +9.2766899239E-001 -4.8805314120E+001 +1.1615994465E-001 +1.0596015556E+001
17205700000.000 +1.1142601565E-001 +2.9866384709E+000 +9.3325256232E-001 -4.9435853133E+001 +9.3665540778E-001 -4.9881977670E+001 +1.1809661391E-001 +9.7790759751E+000
17405650000.000 +1.1230382843E-001 +3.0491640707E+000 +9.3966036378E-001 -5.0123217083E+001 +9.3051655588E-001 -5.0291815234E+001 +1.1748148328E-001 +9.3193714302E+000
17605600000.000 +1.1377773430E-001 +1.8366185320E+000 +9.2873878316E-001 -5.0647690805E+001 +9.3290316827E-001 -5.0557113837E+001 +1.1868125142E-001 +8.7030331041E+000
17805550000.000 +1.1430957246E-001 +8.5146245892E-001 +9.3924433003E-001 -5.1188752143E+001 +9.3394494189E-001 -5.0773451249E+001 +1.2029902212E-001 +8.3290074607E+000
18005500000.000 +1.1509829607E-001 +7.1230506496E-001 +9.3032060884E-001 -5.1858005160E+001 +9.4026191889E-001 -5.1919363581E+001 +1.2036756132E-001 +8.0703003490E+000
18205450000.000 +1.1541112747E-001 -1.1703262231E-001 +9.3120435658E-001 -5.2003097016E+001 +9.3719749297E-001 -5.2158440552E+001 +1.2157884901E-001 +7.0093779366E+000
18405400000.000 +1.1568195383E-001 -6.9947458212E-001 +9.3325451539E-001 -5.2939773931E+001 +9.4797120769E-001 -5.2455091527E+001 +1.2269869659E-001 +6.2627076289E+000
18605350000.000 +1.1628820113E-001 -5.4347681403E-001 +9.3474526535E-001 -5.3714959418E+001 +9.4537722854E-001 -5.3870193274E+001 +1.2356260036E-001 +5.7890042457E+000
18805300000.000 +1.1711703908E-001 -1.7151988561E+000 +9.3579187754E-001 -5.3720200124E+001 +9.2711130129E-001 -5.4104219190E+001 +1.2446593144E-001 +4.8332437049E+000
19005250000.000 +1.1896239461E-001 -2.4129620857E+000 +9.4100351574E-001 -5.4253449535E+001 +9.4589457989E-001 -5.4374923645E+001 +1.2719559520E-001 +4.7405224760E+000
19205200000.000 +1.1851789358E-001 -3.0764608733E+000 +9.4504536947E-001 -5.4779978188E+001 +9.3658577120E-001 -5.6226340747E+001 +1.2730597874E-001 +3.1165564542E+000
19405150000.000 +1.1806620906E-001 -2.6779310492E+000 +9.4379596555E-001 -5.5636370804E+001 +9.2844200275E-001 -5.6339900227E+001 +1.2676694157E-001 +3.1504795702E+000
19605100000.000 +1.1758826040E-001 -3.8185780319E+000 +9.4877697155E-001 -5.5836101550E+001 +9.2553172980E-001 -5.6921668351E+001 +1.2728774653E-001 +2.5664465381E+000
19805050000.000 +1.1984752412E-001 -3.6013052185E+000 +9.4490843285E-001 -5.7104296276E+001 +9.3560644139E-001 -5.7561845800E+001 +1.2882885333E-001 +2.5765190898E+000
20005000000.000 +1.2139445887E-001 -4.3978040337E+000 +9.3649379715E-001 -5.7434001926E+001 +9.2662476259E-001 -5.8522581018E+001 +1.3028712913E-001 +2.3395812546E+000
20204950000.000 +1.2102215916E-001 -4.6081091445E+000 +9.4642025708E-001 -5.8359617976E+001 +9.3144349376E-001 -5.8118711093E+001 +1.3172303243E-001 +2.1232577452E+000
20404900000.000 +1.2155760078E-001 -5.1222818176E+000 +9.4066401768E-001 -5.8854096411E+001 +9.3053116603E-001 -5.9697507730E+001 +1.3173372605E-001 +1.2770128833E+000
20604850000.000 +1.2374647580E-001 -5.5269076682E+000 +9.3744247913E-001 -5.9579160454E+001 +9.1517669943E-001 -5.9233591780E+001 +1.3279866365E-001 +1.2079298621E+000
20804800000.000 +1.2345989259E-001 -6.3688913156E+000 +9.3007902778E-001 -6.0053307842E+001 +9.3587763324E-001 -5.9892463764E+001 +1.3393421048E-001 +3.3509040014E-001
21004750000.000 +1.2444464669E-001 -6.6187217806E+000 +9.3615499934E-001 -6.0830453437E+001 +9.3040020501E-001 -6.0720848207E+001 +1.3517882380E-001 -3.0701293254E-002
21204700000.000 +1.2522746322E-001 -7.1951162730E+000 +9.2251540406E-001 -6.1088161645E+001 +9.3810482503E-001 -6.1245361455E+001 +1.3539851757E-001 -7.8587106681E-001
21404650000.000 +1.2570539353E-001 -8.1671485525E+000 +9.2950919307E-001 -6.1423121205E+001 +9.3328138909E-001 -6.1403397713E+001 +1.3634414609E-001 -1.3130880926E+000
21604600000.000 +1.2408556334E-001 -8.0891415639E+000 +9.2128769357E-001 -6.2709134208E+001 +9.5380761037E-001 -6.2126774239E+001 +1.3578889109E-001 -2.0471952474E+000
21804550000.000 +1.2814441288E-001 -9.0917995113E+000 +9.2850263224E-001 -6.2611190147E+001 +9.3605939801E-001 -6.3169083158E+001 +1.3870895084E-001 -2.9082763472E+000
22004500000.000 +1.2744683404E-001 -9.6572729829E+000 +9.3313903393E-001 -6.3327890011E+001 +9.4312565562E-001 -6.2459236269E+001 +1.3895151022E-001 -3.4360306567E+000
22204450000.000 +1.3007802404E-001 -1.0212288727E+001 +9.3453410000E-001 -6.3641134726E+001 +9.4582504690E-001 -6.3880810078E+001 +1.4147037291E-001 -3.4361454216E+000
22404400000.000 +1.3073933109E-001 -1.0204826818E+001 +9.3026105552E-001 -6.4700380299E+001 +9.3567950978E-001 -6.5018956717E+001 +1.4106825759E-001 -4.4925210792E+000
22604350000.000 +1.3051036530E-001 -1.1222272366E+001 +9.3719333531E-001 -6.4870641838E+001 +9.3344455889E-001 -6.5400844542E+001 +1.4192007323E-001 -4.9948783035E+000
22804300000.000 +1.3074301871E-001 -1.1519293027E+001 +9.4057162487E-001 -6.5962537902E+001 +9.3853061779E-001 -6.6576602260E+001 +1.4266204013E-001 -5.7575578590E+000
23004250000.000 +1.3095971979E-001 -1.1390896315E+001 +9.3914530367E-001 -6.6540423526E+001 +9.2078514881E-001 -6.7258196793E+001 +1.4208708046E-001 -5.9925898922E+000
23204200000.000 +1.3269329730E-001 -1.2319485764E+001 +9.3737208943E-001 -6.6898985296E+001 +9.1624224792E-001 -6.7609076880E+001 +1.4357722671E-001 -5.9837292437E+000
23404150000.000 +1.3292043080E-001 -1.3023465383E+001 +9.4548966063E-001 -6.8196950917E+001 +9.2867365711E-001 -6.7900502695E+001 +1.4584728952E-001 -6.1765196164E+000
23604100000.000 +1.3324668478E-001 -1.3348522027E+001 +9.3571570854E-001 -6.8255223063E+001 +9.2113337030E-001 -7.0034803135E+001 +1.4512956552E-001 -7.4440710985E+000
23804050000.000 +1.3331804849E-001 -1.2601242384E+001 +9.4538333089E-001 -6.9063443966E+001 +9.0049464993E-001 -6.8650312915E+001 +1.4583519858E-001 -6.3547872150E+000
24004000000.000 +1.3537405153E-001 -1.4866022691E+001 +9.3281780442E-001 -6.9412906123E+001 +9.2205962971E-001 -7.0437486908E+001 +1.4799522777E-001 -7.8259331755E+000
24203950000.000 +1.3729314212E-001 -1.3568786026E+001 +9.3320133639E-001 -7.0578232809E+001 +9.0724603436E-001 -7.1204033391E+001 +1.4851108446E-001 -8.1036243664E+000
24403900000.000 +1.3791904905E-001 -1.7009957201E+001 +9.2319198699E-001 -7.0525017715E+001 +9.1738601061E-001 -7.1071265161E+001 +1.5177283740E-001 -9.2799351524E+000
24603850000.000 +1.3669228051E-001 -1.8004995450E+001 +9.3327101986E-001 -7.1262641133E+001 +9.1913428566E-001 -7.1247205914E+001 +1.5249944097E-001 -9.8951837954E+000
24803800000.000 +1.3799282454E-001 -1.8291233807E+001 +9.2109115494E-001 -7.1520917221E+001 +9.2188326196E-001 -7.3002315816E+001 +1.5448202884E-001 -1.0684341890E+001
25003750000.000 +1.3247755182E-001 -1.8665703582E+001 +9.3317475828E-001 -7.1853773796E+001 +9.0313243632E-001 -7.2319494186E+001 +1.5214400680E-001 -1.1893321335E+001
25203700000.000 +1.3446003978E-001 -1.8720300063E+001 +9.2677140015E-001 -7.2927437924E+001 +9.3508182644E-001 -7.2401114765E+001 +1.5516519335E-001 -1.2143852496E+001
25403650000.000 +1.3767866278E-001 -1.8646256133E+001 +9.1880577489E-001 -7.3236690870E+001 +9.1818096768E-001 -7.3909940107E+001 +1.5455215543E-001 -1.2879650298E+001
25603600000.000 +1.3564027146E-001 -2.0022912545E+001 +9.1601906649E-001 -7.3592623723E+001 +9.1593301276E-001 -7.3011664248E+001 +1.5509026044E-001 -1.4019128034E+001
25803550000.000 +1.3778023217E-001 -1.9901210095E+001 +9.1888760378E-001 -7.3988818514E+001 +9.2758965827E-001 -7.4291782488E+001 +1.5585134891E-001 -1.3836610736E+001
26003500000.000 +1.3919665575E-001 -2.0747369500E+001 +9.1996059370E-001 -7.5386093372E+001 +9.2443693850E-001 -7.4535684636E+001 +1.5631528841E-001 -1.4816392730E+001
26203450000.000 +1.3861115683E-001 -2.1296600388E+001 +9.1587114429E-001 -7.5585475858E+001 +9.2245047404E-001 -7.4869147749E+001 +1.5669963264E-001 -1.5592629671E+001
26403400000.000 +1.4099991501E-001 -2.1563834639E+001 +9.2867140596E-001 -7.6308647456E+001 +9.1908296576E-001 -7.5082174801E+001 +1.5911964509E-001 -1.5643855943E+001
26603350000.000 +1.4270329114E-001 -2.1659556878E+001 +9.1548085526E-001 -7.6390724181E+001 +9.2965873655E-001 -7.7237996311E+001 +1.5915931674E-001 -1.6395847498E+001
26803300000.000 +1.4154618460E-001 -2.2462126610E+001 +9.2670380692E-001 -7.6909433289E+001 +9.1611795340E-001 -7.6992776456E+001 +1.5942921004E-001 -1.7261724788E+001
27003250000.000 +1.4254840833E-001 -2.3118208507E+001 +9.2583439693E-001 -7.7840150961E+001 +9.2732170965E-001 -7.8022362136E+001 +1.6156503736E-001 -1.7641136294E+001
27203200000.000 +1.4213847616E-001 -2.2558700318E+001 +9.3300067456E-001 -7.8758485889E+001 +9.0000984973E-001 -7.9466519894E+001 +1.5967878670E-001 -1.8140098094E+001
27403150000.000 +1.4302870860E-001 -2.3743891098E+001 +9.2842948151E-001 -7.9001321098E+001 +8.9713865158E-001 -7.9787833706E+001 +1.6126327374E-001 -1.9032001443E+001
27603100000.000 +1.4280724334E-001 -2.3137405766E+001 +9.3796261935E-001 -7.9992953870E+001 +8.9944092975E-001 -8.0201087065E+001 +1.6116220112E-001 -1.8634533453E+001
27803050000.000 +1.4537920692E-001 -2.3108115189E+001 +9.3481947675E-001 -8.0984639715E+001 +8.9313277774E-001 -8.1047392629E+001 +1.6163597700E-001 -1.8675168963E+001
28003000000.000 +1.4390271379E-001 -2.3317577860E+001 +9.3802176962E-001 -8.1321602167E+001 +8.8370381749E-001 -8.1186577749E+001 +1.6129402953E-001 -1.9028140408E+001
28202950000.000 +1.4678842485E-001 -2.5221934560E+001 +9.3531354707E-001 -8.2071617387E+001 +8.9206416487E-001 -8.1233219433E+001 +1.6411564992E-001 -1.9573167549E+001
28402900000.000 +1.4522292827E-001 -2.6745829565E+001 +9.1847232529E-001 -8.2276391354E+001 +9.2300575679E-001 -8.2483247788E+001 +1.6525986487E-001 -2.1372686359E+001
28602850000.000 +1.4759942915E-001 -2.8032362614E+001 +9.1033977763E-001 -8.2551833336E+001 +8.9947686179E-001 -8.2817081895E+001 +1.6572860902E-001 -2.2442483101E+001
28802800000.000 +1.4497339596E-001 -2.8560955201E+001 +9.1346958369E-001 -8.3017392799E+001 +9.1698282278E-001 -8.2332571572E+001 +1.6645651645E-001 -2.3043551377E+001
29002750000.000 +1.4789404512E-001 -2.8799460658E+001 +9.1934958818E-001 -8.3274708279E+001 +9.1858562971E-001 -8.4448806512E+001 +1.6777545722E-001 -2.3795832031E+001
29202700000.000 +1.4841919102E-001 -2.9173875105E+001 +9.1210219470E-001 -8.3523006943E+001 +9.1515292433E-001 -8.4835675918E+001 +1.6888265397E-001 -2.4839430168E+001
29402650000.000 +1.4834251622E-001 -2.9846382545E+001 +9.1791076338E-001 -8.3765129297E+001 +9.1884653287E-001 -8.5039456069E+001 +1.7101269635E-001 -2.5516206478E+001
29602600000.000 +1.5052752132E-001 -3.0200028437E+001 +9.2001406348E-001 -8.4583444226E+001 +9.2062195985E-001 -8.5939981342E+001 +1.7239643262E-001 -2.6445260594E+001
29802550000.000 +1.4874155245E-001 -3.1657815847E+001 +9.1772758735E-001 -8.4647783516E+001 +9.0370847230E-001 -8.6795159489E+001 +1.7223947286E-001 -2.8050011773E+001
30002500000.000 +1.4910227468E-001 -3.1399276930E+001 +9.2573306723E-001 -8.5690303123E+001 +9.0905316306E-001 -8.5914755800E+001 +1.7250384497E-001 -2.7428128659E+001
30202450000.000 +1.5231913834E-001 -3.2014460573E+001 +9.1503091917E-001 -8.6903464981E+001 +9.2532846989E-001 -8.7559184355E+001 +1.7347983432E-001 -2.8261887115E+001
30402400000.000 +1.5118163928E-001 -3.2289199232E+001 +9.2635067059E-001 -8.7702857309E+001 +8.8481563065E-001 -8.7696544332E+001 +1.7118576562E-001 -2.8967075164E+001
30602350000.000 +1.5301990510E-001 -3.4841338948E+001 +9.1776976760E-001 -8.8605450551E+001 +8.9615735864E-001 -8.6613369527E+001 +1.7436765034E-001 -2.9839505999E+001
30802300000.000 +1.5327954882E-001 -3.3896084787E+001 +9.2455084649E-001 -8.9234261816E+001 +8.8982207945E-001 -8.8258525416E+001 +1.7105588840E-001 -2.9218188489E+001
31002250000.000 +1.5482482615E-001 -3.6037718144E+001 +9.0172838624E-001 -8.9949358091E+001 +8.9452883154E-001 -8.8414401440E+001 +1.7288007234E-001 -3.0972353933E+001
31202200000.000 +1.5385808254E-001 -3.5355250191E+001 +9.2118349901E-001 -9.0267580582E+001 +8.9105866317E-001 -8.9594356567E+001 +1.7302191860E-001 -3.0518987003E+001
31402150000.000 +1.5554341745E-001 -3.6393615056E+001 +9.0637545319E-001 -9.1550239912E+001 +9.0984987993E-001 -9.0216487594E+001 +1.7425441617E-001 -3.1964190598E+001
31602100000.000 +1.5563317338E-001 -3.6804680157E+001 +9.1454794604E-001 -9.1220917702E+001 +8.7774737000E-001 -9.1802444738E+001 +1.7291249751E-001 -3.2969633362E+001
31802050000.000 +1.5291653221E-001 -4.0415372978E+001 +8.9360647981E-001 -9.2113002343E+001 +9.0302086835E-001 -8.9873097085E+001 +1.7500240783E-001 -3.4993483404E+001
32002000000.000 +1.5440195937E-001 -3.8634194740E+001 +9.1511071798E-001 -9.2031462469E+001 +9.0296453430E-001 -9.2461669965E+001 +1.7432123722E-001 -3.4734993516E+001
32201950000.000 +1.5438174683E-001 -3.9220787306E+001 +9.0241570071E-001 -9.2691214024E+001 +9.0519141358E-001 -9.2319981954E+001 +1.7419847173E-001 -3.5829659630E+001
32401900000.000 +1.5138251031E-001 -3.9659663247E+001 +9.2590065567E-001 -9.2286079908E+001 +8.9687926084E-001 -9.3468242022E+001 +1.7381619932E-001 -3.6652609879E+001
32601850000.000 +1.5621448005E-001 -4.0332028496E+001 +9.0936200507E-001 -9.3893580689E+001 +9.1012404691E-001 -9.3567231372E+001 +1.7554217491E-001 -3.6834546775E+001
32801800000.000 +1.5650751448E-001 -4.1177642467E+001 +9.1371882177E-001 -9.3722241895E+001 +9.0757641444E-001 -9.5259442902E+001 +1.7511250588E-001 -3.7936230241E+001
33001750000.000 +1.5710031499E-001 -4.1682254499E+001 +9.1718922803E-001 -9.4583561079E+001 +9.0833087714E-001 -9.5174616418E+001 +1.7589336383E-001 -3.8407638553E+001
33201700000.000 +1.5690709594E-001 -4.3100587957E+001 +9.2041003872E-001 -9.4757960037E+001 +9.1040030484E-001 -9.5554917948E+001 +1.7581745988E-001 -3.9095131337E+001
33401650000.000 +1.5656576421E-001 -4.3977518508E+001 +9.1768048093E-001 -9.5319486804E+001 +9.0583146018E-001 -9.6188830912E+001 +1.7546017509E-001 -3.9891057655E+001
33601600000.000 +1.5615099731E-001 -4.4500337176E+001 +9.1757570568E-001 -9.6308932527E+001 +8.9894966124E-001 -9.6505943465E+001 +1.7549208401E-001 -4.0266468711E+001
33801550000.000 +1.5725318707E-001 -4.5532166948E+001 +9.1593177181E-001 -9.7247693831E+001 +9.0014692679E-001 -9.7063306944E+001 +1.7605211603E-001 -4.0598013672E+001
34001500000.000 +1.5622423835E-001 -4.7056026268E+001 +9.0944906055E-001 -9.7394071196E+001 +8.8606359581E-001 -9.7376486514E+001 +1.7496134425E-001 -4.1962239444E+001
34201450000.000 +1.5274368135E-001 -4.7503540256E+001 +9.1464789865E-001 -9.7596093740E+001 +8.8778236595E-001 -9.7986309336E+001 +1.7517640237E-001 -4.2929885528E+001
34401400000.000 +1.5490946637E-001 -4.8415088763E+001 +9.0969786129E-001 -9.8695356219E+001 +8.9095472154E-001 -9.8524517646E+001 +1.7541802033E-001 -4.3169059682E+001
34601350000.000 +1.5699685128E-001 -4.8320906989E+001 +9.1090580359E-001 -9.9629324096E+001 +8.9041329087E-001 -1.0000521912E+002 +1.7659083211E-001 -4.3492856123E+001
34801300000.000 +1.5513204436E-001 -4.9060300241E+001 +9.1264102453E-001 -1.0003902278E+002 +8.6947157679E-001 -9.9659294367E+001 +1.7671577626E-001 -4.4272777472E+001
35001250000.000 +1.5923342677E-001 -5.1079074249E+001 +9.0811339934E-001 -1.0118092730E+002 +8.7874137372E-001 -9.9604793261E+001 +1.7965936151E-001 -4.4499675395E+001
35201200000.000 +1.5848479150E-001 -5.1431881366E+001 +9.0366995999E-001 -1.0138477236E+002 +8.7665020561E-001 -1.0164813684E+002 +1.7921295803E-001 -4.5993052489E+001
35401150000.000 +1.5893694647E-001 -5.2134937293E+001 +9.0370524509E-001 -1.0230187924E+002 +8.8329617560E-001 -1.0163977744E+002 +1.8044441434E-001 -4.6724464515E+001
35601100000.000 +1.5867658463E-001 -5.3721025367E+001 +9.0492477930E-001 -1.0268390592E+002 +8.8368681461E-001 -1.0201857658E+002 +1.8028523212E-001 -4.7716135981E+001
35801050000.000 +1.6106164506E-001 -5.4711348917E+001 +8.9496275215E-001 -1.0358011109E+002 +8.8047071980E-001 -1.0318504474E+002 +1.8089648709E-001 -4.9034330926E+001
36001000000.000 +1.5723461614E-001 -5.6208646873E+001 +9.0215714724E-001 -1.0331873235E+002 +8.7568311142E-001 -1.0424971256E+002 +1.7924678145E-001 -5.0628433192E+001
36200950000.000 +1.5667605194E-001 -5.8151339048E+001 +8.9737751276E-001 -1.0475045766E+002 +8.9140796713E-001 -1.0325966896E+002 +1.7896810459E-001 -5.1399209128E+001
36400900000.000 +1.5374011488E-001 -5.8327961409E+001 +8.9922580765E-001 -1.0402981047E+002 +8.9687197328E-001 -1.0494615065E+002 +1.7614816062E-001 -5.3059973417E+001
36600850000.000 +1.5007459207E-001 -6.0559100131E+001 +8.9516658975E-001 -1.0469777696E+002 +8.7730019334E-001 -1.0446305949E+002 +1.7396041915E-001 -5.4664363464E+001
36800800000.000 +1.4717496160E-001 -6.0131369679E+001 +9.1104739637E-001 -1.0448621644E+002 +8.9824109670E-001 -1.0547040004E+002 +1.7285791671E-001 -5.4531499776E+001
37000750000.000 +1.4512714915E-001 -6.0715149453E+001 +9.0320767435E-001 -1.0539870093E+002 +8.9640707454E-001 -1.0557781387E+002 +1.7252153691E-001 -5.5385962668E+001
37200700000.000 +1.3838822149E-001 -6.1361998000E+001 +9.1255096264E-001 -1.0485246777E+002 +8.8939200294E-001 -1.0592985282E+002 +1.7033130867E-001 -5.6455739353E+001
37400650000.000 +1.3984153797E-001 -6.1475903232E+001 +9.1368592875E-001 -1.0638785320E+002 +8.8730079392E-001 -1.0605554711E+002 +1.7161324315E-001 -5.6589701734E+001
37600600000.000 +1.3797744172E-001 -6.2166977639E+001 +9.2018347352E-001 -1.0703386755E+002 +8.8851720214E-001 -1.0734734980E+002 +1.6866407047E-001 -5.7668975379E+001
37800550000.000 +1.3708079546E-001 -6.1821082446E+001 +9.1772415830E-001 -1.0819678633E+002 +8.7449792407E-001 -1.0725290167E+002 +1.6748406362E-001 -5.7158972753E+001
38000500000.000 +1.3791184850E-001 -6.3330745171E+001 +9.1728193676E-001 -1.0874961485E+002 +8.8465829759E-001 -1.0678912355E+002 +1.6942067031E-001 -5.7078527323E+001
38200450000.000 +1.4010628124E-001 -6.4695527385E+001 +9.0637116892E-001 -1.1017359956E+002 +8.8198531775E-001 -1.0849981657E+002 +1.6888360655E-001 -5.8442947114E+001
38400400000.000 +1.3571005306E-001 -6.7408903076E+001 +8.9860380980E-001 -1.1005749003E+002 +8.6412790259E-001 -1.0830952836E+002 +1.6771294080E-001 -6.0095756820E+001
38600350000.000 +1.3363950587E-001 -6.6879647420E+001 +9.0230305491E-001 -1.1084163076E+002 +8.8532152570E-001 -1.0934347495E+002 +1.6758519201E-001 -6.0792877641E+001
38800300000.000 +1.3155191511E-001 -7.0519568899E+001 +8.8298937398E-001 -1.1121127249E+002 +8.7286962076E-001 -1.0962082990E+002 +1.6672198827E-001 -6.3552912496E+001
39000250000.000 +1.2936995329E-001 -7.0438953078E+001 +8.8705698024E-001 -1.1161048597E+002 +8.6939069373E-001 -1.1103762525E+002 +1.6580021712E-001 -6.4596957077E+001
39200200000.000 +1.3091858582E-001 -7.1828696927E+001 +8.7830865250E-001 -1.1269373478E+002 +8.5979318394E-001 -1.1101577588E+002 +1.6619384420E-001 -6.5925518397E+001
39400150000.000 +1.2228403911E-001 -7.0498204346E+001 +8.8210042000E-001 -1.1194840573E+002 +8.7854249154E-001 -1.1241888052E+002 +1.6124742255E-001 -6.7018695016E+001
39600100000.000 +1.1694548361E-001 -7.2677115339E+001 +8.7907701823E-001 -1.1209317458E+002 +8.6511375764E-001 -1.1193329646E+002 +1.5883551889E-001 -6.9779591114E+001
39800050000.000 +1.1498135022E-001 -6.6557381006E+001 +9.0440596255E-001 -1.1225398280E+002 +8.9740969943E-001 -1.1312646469E+002 +1.5622161445E-001 -6.8500716592E+001
40000000000.000 +1.1780977733E-001 -6.6645153389E+001 +9.0877728092E-001 -1.1385843012E+002 +8.8385128202E-001 -1.1480992213E+002 +1.5434249920E-001 -6.9719143308E+001
