# Supplementary material for: Conductivity and radio frequency performance data for silver nanoparticle inks deposited via aerosol jet deposition and processed under varying conditions
Source: Data Brief. 2020 Sep 24;33:106331. doi: 10.1016/j.dib.2020.106331 (PMC7560714; doi:10.1016/j.dib.2020.106331)
Supplement: Supplementary file 3 [file mmc3.zip › Sintering Study/ANP Ink/RF Data/ANP_13_05.S2P]

!  2-Port S-parameters saved by WinCal
! VAR MeasName=S-Parameters (CALIBRATED_DATA) read from VNA (E8364B)
! VAR MeasDate=11/27/2017 4:36:16 PM
! VAR NAME=AFRL171016_16_05
! VAR FILENAME=AFRL171016_16_05.S2P
! VAR DATE=11/27/2017 4:36:16 PM
! VAR PHYS_PORTS=1,2
! VAR ObjTypeName=DATASET
! VAR IndexType=Frequency
!
# Hz S MA R 50
10000000.000 +3.4076987259E-002 +4.8904075646E+000 +9.6066472088E-001 -3.2950501895E-001 +9.5719108018E-001 -2.2831951957E-001 +3.5471395714E-002 +6.7978854037E+000
209950000.000 +3.3229115410E-002 +6.5043658921E-002 +9.5717110633E-001 -7.2916244569E-001 +9.5776407573E-001 -7.6780519948E-001 +3.3734289142E-002 +6.9400557032E-001
409900000.000 +3.3422714829E-002 +2.8818894633E+000 +9.5663472375E-001 -1.3567247354E+000 +9.5725725043E-001 -1.3756290142E+000 +3.3715546281E-002 +2.6275195997E+000
609850000.000 +3.3258183204E-002 +4.3272492435E+000 +9.5632474166E-001 -2.0236911808E+000 +9.5695699112E-001 -2.0748649286E+000 +3.3416659453E-002 +4.2027461818E+000
809800000.000 +3.3638427667E-002 +7.6371503992E+000 +9.5600414250E-001 -2.6575486324E+000 +9.5531809227E-001 -2.6718020870E+000 +3.3423139591E-002 +7.6218390179E+000
1009750000.000 +3.2750009826E-002 +9.9455735759E+000 +9.5390962045E-001 -3.2554342761E+000 +9.5434777266E-001 -3.2789868171E+000 +3.2998805549E-002 +9.3969484432E+000
1209700000.000 +3.4035833466E-002 +1.2050618536E+001 +9.5424737945E-001 -3.8310724513E+000 +9.5432414324E-001 -3.8763309603E+000 +3.4042918550E-002 +1.2127855077E+001
1409650000.000 +3.4642266675E-002 +1.3474577481E+001 +9.5369477869E-001 -4.4675966691E+000 +9.5387006434E-001 -4.4870365211E+000 +3.5019778349E-002 +1.3376558455E+001
1609600000.000 +3.5219385692E-002 +1.4127783563E+001 +9.5344332239E-001 -5.1037440063E+000 +9.5357977568E-001 -5.1700317159E+000 +3.5494192108E-002 +1.3904485569E+001
1809550000.000 +3.5246538827E-002 +1.5302536783E+001 +9.5250285728E-001 -5.7360391115E+000 +9.5261637662E-001 -5.7332766042E+000 +3.5765260268E-002 +1.5390648167E+001
2009500000.000 +3.5230370409E-002 +1.8474955499E+001 +9.5148214173E-001 -6.3336917582E+000 +9.5154077918E-001 -6.3828147475E+000 +3.5701190387E-002 +1.7155810306E+001
2209450000.000 +3.6603356233E-002 +2.0565660913E+001 +9.5044191959E-001 -6.8868163203E+000 +9.5080479224E-001 -6.9618370993E+000 +3.6677238305E-002 +2.0175953383E+001
2409400000.000 +3.7946556631E-002 +2.1648284307E+001 +9.5055517439E-001 -7.4992831451E+000 +9.5082593770E-001 -7.5068967550E+000 +3.8155314739E-002 +2.0569830033E+001
2609350000.000 +3.9510003296E-002 +2.2993795595E+001 +9.5022429106E-001 -8.0667256844E+000 +9.5069592706E-001 -8.1144158825E+000 +3.9441265036E-002 +2.2385667702E+001
2809300000.000 +4.0736120361E-002 +2.3627873120E+001 +9.4978426065E-001 -8.6425665611E+000 +9.5042029383E-001 -8.7135753308E+000 +4.0729556754E-002 +2.3243594413E+001
3009250000.000 +4.1309195582E-002 +2.3881187855E+001 +9.4917532725E-001 -9.3400142140E+000 +9.4915548403E-001 -9.3052651748E+000 +4.1170779761E-002 +2.3563614632E+001
3209200000.000 +4.2366234029E-002 +2.5687344977E+001 +9.4840561264E-001 -9.8398836067E+000 +9.4790061833E-001 -9.8618527402E+000 +4.1734510762E-002 +2.5523976642E+001
3409150000.000 +4.3079137868E-002 +2.6912001198E+001 +9.4712391547E-001 -1.0376233543E+001 +9.4706502089E-001 -1.0488313664E+001 +4.2788745089E-002 +2.6817466949E+001
3609100000.000 +4.4130497856E-002 +2.7342150034E+001 +9.4639612207E-001 -1.0968743514E+001 +9.4678794175E-001 -1.1030194495E+001 +4.3657998213E-002 +2.7481163742E+001
3809050000.000 +4.5496572230E-002 +2.8162448351E+001 +9.4652238036E-001 -1.1637588564E+001 +9.4687937507E-001 -1.1584262904E+001 +4.5355901407E-002 +2.8201941161E+001
4009000000.000 +4.6930603274E-002 +2.8647129406E+001 +9.4554892694E-001 -1.2182633450E+001 +9.4633284646E-001 -1.2191485154E+001 +4.6917731981E-002 +2.8367661668E+001
4208950000.000 +4.8069126925E-002 +2.8539958635E+001 +9.4586721494E-001 -1.2752820081E+001 +9.4634749813E-001 -1.2759946440E+001 +4.7602046305E-002 +2.8627377807E+001
4408900000.000 +4.9499202408E-002 +2.8752020111E+001 +9.4505930174E-001 -1.3354829772E+001 +9.4560562929E-001 -1.3380838222E+001 +4.9233366643E-002 +2.9212418933E+001
4608850000.000 +5.0677625516E-002 +2.9430113484E+001 +9.4512924849E-001 -1.3919276151E+001 +9.4528593916E-001 -1.3963506353E+001 +5.0499571557E-002 +2.9712518036E+001
4808800000.000 +5.2055823827E-002 +2.9633174313E+001 +9.4383932946E-001 -1.4504440242E+001 +9.4508312262E-001 -1.4557602689E+001 +5.1965605560E-002 +2.9944728337E+001
5008750000.000 +5.3853769301E-002 +2.9842805915E+001 +9.4461089619E-001 -1.5025019003E+001 +9.4603627016E-001 -1.5108318500E+001 +5.3825060026E-002 +2.9995314608E+001
5208700000.000 +5.5230149111E-002 +3.0165879108E+001 +9.4443882321E-001 -1.5675658984E+001 +9.4454597840E-001 -1.5739868196E+001 +5.5158814106E-002 +3.0374203559E+001
5408650000.000 +5.6633122297E-002 +2.9694491319E+001 +9.4438669511E-001 -1.6209389374E+001 +9.4464333166E-001 -1.6250696677E+001 +5.6549820304E-002 +3.0302771098E+001
5608600000.000 +5.7965512766E-002 +2.9532935194E+001 +9.4477239478E-001 -1.6855574025E+001 +9.4539725522E-001 -1.6891018825E+001 +5.8329893584E-002 +3.0024914460E+001
5808550000.000 +5.9342963011E-002 +2.9787414440E+001 +9.4413376082E-001 -1.7434727286E+001 +9.4414601872E-001 -1.7477668393E+001 +5.9325895593E-002 +3.0122273144E+001
6008500000.000 +6.0096546848E-002 +2.9500052979E+001 +9.4342595051E-001 -1.8016234755E+001 +9.4330416251E-001 -1.8006738235E+001 +6.0107021373E-002 +3.0130442498E+001
6208450000.000 +6.1652457574E-002 +2.9247477676E+001 +9.4304111167E-001 -1.8588096210E+001 +9.4300661778E-001 -1.8590839464E+001 +6.1512079920E-002 +2.9854843020E+001
6408400000.000 +6.2836860209E-002 +2.9232905309E+001 +9.4298888173E-001 -1.9191704162E+001 +9.4369724101E-001 -1.9235589038E+001 +6.2972479768E-002 +2.9439763830E+001
6608350000.000 +6.3900053672E-002 +2.8947144291E+001 +9.4126444556E-001 -1.9759473139E+001 +9.4200875123E-001 -1.9786961970E+001 +6.3777782766E-002 +2.9206574097E+001
6808300000.000 +6.5761582773E-002 +2.8398259473E+001 +9.4284635113E-001 -2.0306233309E+001 +9.4315381245E-001 -2.0283368395E+001 +6.5774708068E-002 +2.8999760595E+001
7008250000.000 +6.6796884411E-002 +2.8415834822E+001 +9.4146082689E-001 -2.0965896416E+001 +9.4196373422E-001 -2.1049752101E+001 +6.6776478414E-002 +2.8634569365E+001
7208200000.000 +6.7618376941E-002 +2.7948248888E+001 +9.4060544420E-001 -2.1511017197E+001 +9.4131606017E-001 -2.1527719767E+001 +6.7661205908E-002 +2.8314360516E+001
7408150000.000 +6.9069759348E-002 +2.7435413745E+001 +9.4075116310E-001 -2.2137458240E+001 +9.4197580782E-001 -2.2197459183E+001 +6.9242426978E-002 +2.7931854225E+001
7608100000.000 +7.0368292140E-002 +2.7198157550E+001 +9.4059406975E-001 -2.2643117891E+001 +9.3927670341E-001 -2.2705959752E+001 +7.0484441301E-002 +2.7658196987E+001
7808050000.000 +7.1309241182E-002 +2.6435310944E+001 +9.3994953274E-001 -2.3228537059E+001 +9.3837228708E-001 -2.3298670798E+001 +7.1385223288E-002 +2.7210788410E+001
8008000000.000 +7.2934892716E-002 +2.5961276899E+001 +9.3921709665E-001 -2.3756735357E+001 +9.3884790434E-001 -2.3850249727E+001 +7.2591286037E-002 +2.7164316666E+001
8207950000.000 +7.3478631879E-002 +2.6061746417E+001 +9.3917798959E-001 -2.4539108862E+001 +9.4019161527E-001 -2.4597413108E+001 +7.3811636465E-002 +2.7073327518E+001
8407900000.000 +7.4935280831E-002 +2.5577613492E+001 +9.3685745594E-001 -2.4991501065E+001 +9.3618831440E-001 -2.5019063080E+001 +7.4832063312E-002 +2.7172604167E+001
8607850000.000 +7.6594933766E-002 +2.5238524237E+001 +9.3879261493E-001 -2.5478156063E+001 +9.4047029444E-001 -2.5447567947E+001 +7.6455588358E-002 +2.7202905480E+001
8807800000.000 +7.8157784405E-002 +2.5352870318E+001 +9.3678998295E-001 -2.6151949714E+001 +9.3799416816E-001 -2.6288821343E+001 +7.8565603048E-002 +2.6670491132E+001
9007750000.000 +7.8675880752E-002 +2.4570652547E+001 +9.3566176442E-001 -2.6686097424E+001 +9.3596242166E-001 -2.6700757574E+001 +7.9139056785E-002 +2.5954083029E+001
9207700000.000 +8.0073706491E-002 +2.4032656725E+001 +9.3639210017E-001 -2.7255535235E+001 +9.3877258915E-001 -2.7353489804E+001 +8.0805627865E-002 +2.5311598892E+001
9407650000.000 +8.1679910683E-002 +2.3813763939E+001 +9.3611158670E-001 -2.7823602389E+001 +9.3775094988E-001 -2.8012193833E+001 +8.2273171937E-002 +2.4977783959E+001
9607600000.000 +8.2765951180E-002 +2.3259147913E+001 +9.3446432277E-001 -2.8408067250E+001 +9.3599661511E-001 -2.8595297763E+001 +8.3145462215E-002 +2.4614780860E+001
9807550000.000 +8.3790305756E-002 +2.2190213542E+001 +9.3474348736E-001 -2.8959251864E+001 +9.3501756041E-001 -2.9068543359E+001 +8.4424963132E-002 +2.4034338833E+001
10007500000.000 +8.4538213609E-002 +2.1337233001E+001 +9.3610850054E-001 -2.9659261450E+001 +9.3680690069E-001 -2.9765922975E+001 +8.5761770039E-002 +2.3202451593E+001
10207450000.000 +8.5146350081E-002 +2.1405553214E+001 +9.3354157619E-001 -3.0167094459E+001 +9.3124782758E-001 -3.0209913048E+001 +8.6299718246E-002 +2.3054573663E+001
10407400000.000 +8.6275795107E-002 +2.0515981110E+001 +9.3546505733E-001 -3.0629843816E+001 +9.3469171144E-001 -3.0455517492E+001 +8.7892391257E-002 +2.2775230723E+001
10607350000.000 +8.7411252278E-002 +2.0349014035E+001 +9.3363392569E-001 -3.1349247261E+001 +9.3493407890E-001 -3.1474193027E+001 +8.8812998963E-002 +2.2162475879E+001
10807300000.000 +8.8443206541E-002 +1.9760360533E+001 +9.3408306176E-001 -3.1799456419E+001 +9.2884760540E-001 -3.1744530514E+001 +8.9666787989E-002 +2.1977526611E+001
11007250000.000 +8.9462633061E-002 +1.8783452016E+001 +9.3361068105E-001 -3.2365849944E+001 +9.3455658818E-001 -3.2257782002E+001 +9.1186175461E-002 +2.1514553675E+001
11207200000.000 +9.1478991324E-002 +1.8415011685E+001 +9.3449859315E-001 -3.2854324636E+001 +9.3253808392E-001 -3.2809812991E+001 +9.2489991287E-002 +2.1266803542E+001
11407150000.000 +9.1708101450E-002 +1.8170637615E+001 +9.2980210469E-001 -3.3596025405E+001 +9.3141224762E-001 -3.3612901166E+001 +9.3063638953E-002 +2.0768049738E+001
11607100000.000 +9.1316441508E-002 +1.6836755132E+001 +9.3056396999E-001 -3.3663965717E+001 +9.2774736822E-001 -3.3854626345E+001 +9.3733834038E-002 +2.0014131822E+001
11807050000.000 +9.2593528486E-002 +1.6909616019E+001 +9.3353135968E-001 -3.4644182398E+001 +9.3766140645E-001 -3.4739927660E+001 +9.5709994557E-002 +1.9466713826E+001
12007000000.000 +9.3580203989E-002 +1.6398722062E+001 +9.2891239870E-001 -3.4786510883E+001 +9.2540154716E-001 -3.5273705823E+001 +9.6494638233E-002 +1.8974441645E+001
12206950000.000 +9.4394457498E-002 +1.5964772232E+001 +9.3177751127E-001 -3.5570563955E+001 +9.3648797762E-001 -3.5504170247E+001 +9.8357751702E-002 +1.9109044733E+001
12406900000.000 +9.6298746472E-002 +1.5550291557E+001 +9.3175029018E-001 -3.5966456824E+001 +9.3336994803E-001 -3.6649526767E+001 +1.0111750181E-001 +1.8000110299E+001
12606850000.000 +9.5465681776E-002 +1.5957941602E+001 +9.3359168566E-001 -3.6783600594E+001 +9.3295624218E-001 -3.6992086988E+001 +1.0079185217E-001 +1.7670253550E+001
12806800000.000 +9.7711734460E-002 +1.6120584868E+001 +9.3023609289E-001 -3.7040841312E+001 +9.3121306437E-001 -3.7628823744E+001 +1.0219685958E-001 +1.7044444555E+001
13006750000.000 +1.0119586816E-001 +1.4841121682E+001 +9.3599695827E-001 -3.8010063603E+001 +9.3873732912E-001 -3.8231242780E+001 +1.0326524068E-001 +1.6241916227E+001
13206700000.000 +1.0103767814E-001 +1.4529134424E+001 +9.3261609083E-001 -3.8663906946E+001 +9.3288405561E-001 -3.9215173436E+001 +1.0328796587E-001 +1.6578717554E+001
13406650000.000 +1.0177715133E-001 +1.3003364366E+001 +9.3671793202E-001 -3.9210865833E+001 +9.3179765422E-001 -3.9057096151E+001 +1.0475114836E-001 +1.6090242037E+001
13606600000.000 +1.0270647265E-001 +1.2138657367E+001 +9.3438198646E-001 -3.9826165764E+001 +9.3646171357E-001 -3.9784391808E+001 +1.0590527518E-001 +1.5679867066E+001
13806550000.000 +1.0447584530E-001 +1.2307687234E+001 +9.3236152866E-001 -4.0541028342E+001 +9.2875427976E-001 -4.0448071517E+001 +1.0617231441E-001 +1.6068270375E+001
14006500000.000 +1.0523716985E-001 +1.0184403388E+001 +9.2982265895E-001 -4.0916090540E+001 +9.3055404818E-001 -4.0618895791E+001 +1.0721251901E-001 +1.5073061452E+001
14206450000.000 +1.0412282078E-001 +9.5797771928E+000 +9.3259807371E-001 -4.1535419053E+001 +9.3226454549E-001 -4.1222250902E+001 +1.0875696247E-001 +1.4557171509E+001
14406400000.000 +1.0491272023E-001 +9.2865539825E+000 +9.3265644439E-001 -4.2051930404E+001 +9.2887989409E-001 -4.1440584150E+001 +1.0973483473E-001 +1.4233269205E+001
14606350000.000 +1.0457879588E-001 +8.9192954454E+000 +9.2691126188E-001 -4.2388256307E+001 +9.2962573903E-001 -4.2051378195E+001 +1.1001371709E-001 +1.3255938432E+001
14806300000.000 +1.0602776404E-001 +8.7919426844E+000 +9.3399467319E-001 -4.2746531786E+001 +9.3111956233E-001 -4.2720285257E+001 +1.1172640800E-001 +1.3073692403E+001
15006250000.000 +1.0722501501E-001 +8.5991581367E+000 +9.2860784069E-001 -4.3464405536E+001 +9.3315194641E-001 -4.3699787016E+001 +1.1298791557E-001 +1.2442136236E+001
15206200000.000 +1.0672736420E-001 +8.2610731253E+000 +9.3387685206E-001 -4.3591890137E+001 +9.2785033622E-001 -4.3519642672E+001 +1.1265553097E-001 +1.2349122220E+001
15406150000.000 +1.1032122062E-001 +7.1057923862E+000 +9.3578012210E-001 -4.4573127595E+001 +9.4306282106E-001 -4.4560045865E+001 +1.1676884888E-001 +1.1491571849E+001
15606100000.000 +1.1031442360E-001 +6.1924561990E+000 +9.3468902687E-001 -4.5025895145E+001 +9.3042634432E-001 -4.5830209424E+001 +1.1674615225E-001 +1.0760394962E+001
15806050000.000 +1.0957260861E-001 +5.6571967619E+000 +9.3551788394E-001 -4.6020285432E+001 +9.3880153328E-001 -4.5931539306E+001 +1.1815351535E-001 +1.0342177517E+001
16006000000.000 +1.1086193696E-001 +4.6763419250E+000 +9.3879767496E-001 -4.6168540167E+001 +9.3478889323E-001 -4.6998496949E+001 +1.2008902628E-001 +9.6441359702E+000
16205950000.000 +1.1053853136E-001 +5.0441686980E+000 +9.3906270876E-001 -4.7134789122E+001 +9.3089347916E-001 -4.7595193234E+001 +1.2012298282E-001 +9.5477376286E+000
16405900000.000 +1.1253740523E-001 +3.3028843205E+000 +9.3320704457E-001 -4.6976485515E+001 +9.2520270768E-001 -4.8798328655E+001 +1.2239966378E-001 +7.8282789778E+000
16605850000.000 +1.1178466068E-001 +3.9361205150E+000 +9.4023223939E-001 -4.8226186676E+001 +9.3486392425E-001 -4.8453603875E+001 +1.2232009676E-001 +8.5650168753E+000
16805800000.000 +1.1401405626E-001 +4.6856072648E+000 +9.2879221635E-001 -4.8906704314E+001 +9.3419011752E-001 -4.9963471489E+001 +1.2273363621E-001 +8.9371821728E+000
17005750000.000 +1.1299886114E-001 +3.9081086094E+000 +9.3610300567E-001 -4.9676922248E+001 +9.2428263153E-001 -4.9443037450E+001 +1.2390854928E-001 +8.4882870598E+000
17205700000.000 +1.1416533380E-001 +3.2432171986E+000 +9.3012769250E-001 -5.0020786749E+001 +9.3294888059E-001 -5.0493820815E+001 +1.2607561843E-001 +7.8722903370E+000
17405650000.000 +1.1492373074E-001 +3.2148796314E+000 +9.3654440785E-001 -5.0740872259E+001 +9.2713166252E-001 -5.0899224020E+001 +1.2634228601E-001 +7.3757034003E+000
17605600000.000 +1.1633963529E-001 +2.0358866577E+000 +9.2565629992E-001 -5.1290370855E+001 +9.2975396075E-001 -5.1193722957E+001 +1.2737965219E-001 +6.6721597903E+000
17805550000.000 +1.1696303808E-001 +1.1078022691E+000 +9.3605812479E-001 -5.1856720636E+001 +9.3072418486E-001 -5.1431597274E+001 +1.2891520839E-001 +6.2963947045E+000
18005500000.000 +1.1780664979E-001 +1.0507590342E+000 +9.2694983479E-001 -5.2526911606E+001 +9.3672517827E-001 -5.2644839495E+001 +1.2885141046E-001 +6.0150183839E+000
18205450000.000 +1.1795134871E-001 +2.5762823123E-001 +9.2772257367E-001 -5.2622003681E+001 +9.3364777189E-001 -5.2854102900E+001 +1.3030955274E-001 +5.0109611765E+000
18405400000.000 +1.1838682472E-001 -3.0534346948E-001 +9.3008202350E-001 -5.3607213256E+001 +9.4438718810E-001 -5.3120078966E+001 +1.3155566587E-001 +4.3623105211E+000
18605350000.000 +1.1897509727E-001 -6.7995600408E-002 +9.3126769840E-001 -5.4399654823E+001 +9.4219898340E-001 -5.4624835902E+001 +1.3237255558E-001 +3.7381324536E+000
18805300000.000 +1.2000131171E-001 -1.2617754343E+000 +9.3273880027E-001 -5.4444750717E+001 +9.2326706290E-001 -5.4750987249E+001 +1.3324298830E-001 +3.0553408245E+000
19005250000.000 +1.2182385996E-001 -1.9108785439E+000 +9.3749338284E-001 -5.4942135252E+001 +9.4214172812E-001 -5.5058092763E+001 +1.3631448371E-001 +2.9348186855E+000
19205200000.000 +1.2127851626E-001 -2.5168985431E+000 +9.4180365940E-001 -5.5477465923E+001 +9.3257283707E-001 -5.6953302543E+001 +1.3638915419E-001 +1.3639108155E+000
19405150000.000 +1.2097760734E-001 -2.1388806055E+000 +9.4035341473E-001 -5.6326030443E+001 +9.2453849467E-001 -5.7028171349E+001 +1.3603938294E-001 +1.3686220864E+000
19605100000.000 +1.2029451085E-001 -3.3247193604E+000 +9.4508876581E-001 -5.6547371587E+001 +9.2125294101E-001 -5.7668633983E+001 +1.3654575010E-001 +8.9589199413E-001
19805050000.000 +1.2247532710E-001 -2.9987302490E+000 +9.4120408315E-001 -5.7829681828E+001 +9.3148231353E-001 -5.8309080291E+001 +1.3831172170E-001 +7.9456763718E-001
20005000000.000 +1.2392433977E-001 -3.8826047114E+000 +9.3225948506E-001 -5.8105550414E+001 +9.2282786286E-001 -5.9329067056E+001 +1.3994187254E-001 +4.7966054509E-001
20204950000.000 +1.2380167084E-001 -4.1315193479E+000 +9.4325625905E-001 -5.9120834132E+001 +9.2730912659E-001 -5.8859683624E+001 +1.4144542275E-001 +4.6650958772E-001
20404900000.000 +1.2460255473E-001 -4.3727381364E+000 +9.3776001468E-001 -5.9521909230E+001 +9.2664269286E-001 -6.0442881919E+001 +1.4145519904E-001 -4.0205146715E-001
20604850000.000 +1.2643732798E-001 -4.9800652531E+000 +9.3353501436E-001 -6.0309498231E+001 +9.1121691818E-001 -5.9984263610E+001 +1.4230841542E-001 -4.8283105347E-001
20804800000.000 +1.2631595580E-001 -5.8169954736E+000 +9.2644771283E-001 -6.0810994829E+001 +9.3249751704E-001 -6.0754647497E+001 +1.4380193418E-001 -1.2241257382E+000
21004750000.000 +1.2731034194E-001 -5.8231789357E+000 +9.3191249864E-001 -6.1551889174E+001 +9.2646696711E-001 -6.1550147631E+001 +1.4479104490E-001 -1.5472035914E+000
21204700000.000 +1.2800016688E-001 -6.5533054159E+000 +9.1885156181E-001 -6.1807061323E+001 +9.3390806957E-001 -6.2024412245E+001 +1.4500617909E-001 -2.2003440909E+000
21404650000.000 +1.2855235680E-001 -7.5203978309E+000 +9.2618750623E-001 -6.2188734576E+001 +9.2932739289E-001 -6.2155147788E+001 +1.4643251453E-001 -2.7895620290E+000
21604600000.000 +1.2744057199E-001 -7.5142610311E+000 +9.1741504653E-001 -6.3524774365E+001 +9.5001633175E-001 -6.2928668349E+001 +1.4589631329E-001 -3.3627061113E+000
21804550000.000 +1.3157540197E-001 -8.5582851906E+000 +9.2539753250E-001 -6.3363199284E+001 +9.3153832152E-001 -6.4003309608E+001 +1.4880805666E-001 -4.3229275849E+000
22004500000.000 +1.3053477106E-001 -8.9187991168E+000 +9.2822832393E-001 -6.4114174086E+001 +9.4003652262E-001 -6.3222088348E+001 +1.4895136203E-001 -4.4865008897E+000
22204450000.000 +1.3338320723E-001 -9.6631361938E+000 +9.3138833074E-001 -6.4446839033E+001 +9.4138934911E-001 -6.4697296010E+001 +1.5221369653E-001 -4.7738677612E+000
22404400000.000 +1.3405909128E-001 -9.5523737080E+000 +9.2595953786E-001 -6.5472049255E+001 +9.3181787633E-001 -6.5832874892E+001 +1.5173138692E-001 -5.4879342820E+000
22604350000.000 +1.3411661652E-001 -1.0579176446E+001 +9.3220706955E-001 -6.5631996595E+001 +9.2933695506E-001 -6.6164723476E+001 +1.5295053780E-001 -6.0908841075E+000
22804300000.000 +1.3442632487E-001 -1.1063664912E+001 +9.3705578449E-001 -6.6713810012E+001 +9.3393410360E-001 -6.7402061608E+001 +1.5358388308E-001 -6.8258456647E+000
23004250000.000 +1.3425623651E-001 -1.1258213122E+001 +9.3578863373E-001 -6.7340029784E+001 +9.1649176273E-001 -6.8043887787E+001 +1.5349572970E-001 -7.3434410407E+000
23204200000.000 +1.3512296574E-001 -1.1948571186E+001 +9.3380883810E-001 -6.7712419485E+001 +9.1256545113E-001 -6.8412415096E+001 +1.5433890522E-001 -7.6506298229E+000
23404150000.000 +1.3537594932E-001 -1.2264866437E+001 +9.4236537879E-001 -6.9015191181E+001 +9.2446955839E-001 -6.8787991045E+001 +1.5670036001E-001 -7.7789591501E+000
23604100000.000 +1.3611004142E-001 -1.2632692208E+001 +9.3141738272E-001 -6.9118324404E+001 +9.1561893420E-001 -7.0885103878E+001 +1.5562041985E-001 -8.5668709453E+000
23804050000.000 +1.3620241612E-001 -1.1896144012E+001 +9.4152264241E-001 -6.9904827132E+001 +8.9654975386E-001 -6.9541189818E+001 +1.5655589542E-001 -7.5376565989E+000
24004000000.000 +1.3868060894E-001 -1.3819564935E+001 +9.2890455302E-001 -7.0261602039E+001 +9.1696850043E-001 -7.1236098593E+001 +1.5886311393E-001 -9.0695421567E+000
24203950000.000 +1.4094567648E-001 -1.2686539355E+001 +9.2891015187E-001 -7.1409019483E+001 +9.0246354661E-001 -7.2021576430E+001 +1.5946375101E-001 -9.1471671662E+000
24403900000.000 +1.4154712076E-001 -1.6099087648E+001 +9.1920159632E-001 -7.1315262387E+001 +9.1258166557E-001 -7.1973163785E+001 +1.6215642370E-001 -1.0470693706E+001
24603850000.000 +1.4039752112E-001 -1.6866105342E+001 +9.2920095608E-001 -7.2081239404E+001 +9.1523830675E-001 -7.2123232267E+001 +1.6282452333E-001 -1.1028038713E+001
24803800000.000 +1.4245918922E-001 -1.7299096840E+001 +9.1712171440E-001 -7.2364927849E+001 +9.1764072497E-001 -7.3922429255E+001 +1.6446297055E-001 -1.1787862461E+001
25003750000.000 +1.3701746863E-001 -1.7803042701E+001 +9.2917485683E-001 -7.2751987391E+001 +8.9872013168E-001 -7.3201995499E+001 +1.6196014463E-001 -1.2785492209E+001
25203700000.000 +1.3911393200E-001 -1.8060999799E+001 +9.2247059701E-001 -7.3828193453E+001 +9.3042551858E-001 -7.3301505306E+001 +1.6508513447E-001 -1.2845058766E+001
25403650000.000 +1.4178900077E-001 -1.8189777400E+001 +9.1414585263E-001 -7.4114792933E+001 +9.1338905055E-001 -7.4876298151E+001 +1.6460768083E-001 -1.3554682916E+001
25603600000.000 +1.3968986180E-001 -1.9561623668E+001 +9.1196633960E-001 -7.4454161869E+001 +9.1156236403E-001 -7.3905032980E+001 +1.6499612030E-001 -1.4552184432E+001
25803550000.000 +1.4180946307E-001 -1.9500430281E+001 +9.1466341380E-001 -7.4880051483E+001 +9.2291244957E-001 -7.5204677736E+001 +1.6611886132E-001 -1.4390276170E+001
26003500000.000 +1.4308253323E-001 -2.0313122560E+001 +9.1489607580E-001 -7.6311732800E+001 +9.1976766481E-001 -7.5442535544E+001 +1.6647130884E-001 -1.5200531679E+001
26203450000.000 +1.4231687598E-001 -2.0876814120E+001 +9.1166223951E-001 -7.6481783421E+001 +9.1784839879E-001 -7.5793485514E+001 +1.6658664515E-001 -1.5873858837E+001
26403400000.000 +1.4514627314E-001 -2.1104617131E+001 +9.2471259476E-001 -7.7189328034E+001 +9.1456567055E-001 -7.6008917990E+001 +1.6928535782E-001 -1.5980184788E+001
26603350000.000 +1.4665062888E-001 -2.1237815685E+001 +9.1077297568E-001 -7.7301364139E+001 +9.2450866345E-001 -7.8164064944E+001 +1.6947159909E-001 -1.6696892579E+001
26803300000.000 +1.4549308587E-001 -2.1927026688E+001 +9.2210831289E-001 -7.7833677942E+001 +9.1124700532E-001 -7.7938144735E+001 +1.6977649033E-001 -1.7523199390E+001
27003250000.000 +1.4660380047E-001 -2.2514175844E+001 +9.2187107712E-001 -7.8808444136E+001 +9.2239954589E-001 -7.8976301508E+001 +1.7197107664E-001 -1.7901099720E+001
27203200000.000 +1.4655478617E-001 -2.2069011978E+001 +9.2823800420E-001 -7.9699564386E+001 +8.9461618075E-001 -8.0368347340E+001 +1.7011178344E-001 -1.8403253742E+001
27403150000.000 +1.4716167603E-001 -2.3418934945E+001 +9.2343666236E-001 -7.9891002920E+001 +8.9172793792E-001 -8.0700180503E+001 +1.7162232506E-001 -1.9286125531E+001
27603100000.000 +1.4669594538E-001 -2.2737114748E+001 +9.3258505426E-001 -8.0856088742E+001 +8.9386404084E-001 -8.1118649118E+001 +1.7126499436E-001 -1.8992579227E+001
27803050000.000 +1.4952233459E-001 -2.2718990727E+001 +9.2957335454E-001 -8.1911183290E+001 +8.8783091382E-001 -8.1949066152E+001 +1.7139567431E-001 -1.8906683557E+001
28003000000.000 +1.4802629862E-001 -2.2929142028E+001 +9.3275604288E-001 -8.2256421561E+001 +8.7902174365E-001 -8.2136672657E+001 +1.7092841659E-001 -1.9012847841E+001
28202950000.000 +1.5066130919E-001 -2.4719319027E+001 +9.2994173432E-001 -8.2970391329E+001 +8.8725207029E-001 -8.2162101481E+001 +1.7363595834E-001 -1.9645823416E+001
28402900000.000 +1.4920966131E-001 -2.6331472672E+001 +9.1393983783E-001 -8.3249612689E+001 +9.1809228353E-001 -8.3414318802E+001 +1.7446136996E-001 -2.1029249331E+001
28602850000.000 +1.5083612811E-001 -2.7539531595E+001 +9.0606111276E-001 -8.3466172781E+001 +8.9465402121E-001 -8.3736145606E+001 +1.7515556350E-001 -2.1870980118E+001
28802800000.000 +1.4835381209E-001 -2.7882385116E+001 +9.0876425315E-001 -8.3899913715E+001 +9.1228552767E-001 -8.3300450260E+001 +1.7616982244E-001 -2.2340493803E+001
29002750000.000 +1.5134601798E-001 -2.7985119431E+001 +9.1447128024E-001 -8.4159359293E+001 +9.1340315050E-001 -8.5401990231E+001 +1.7800484074E-001 -2.3270654448E+001
29202700000.000 +1.5214704454E-001 -2.8416869939E+001 +9.0724874275E-001 -8.4462067739E+001 +9.0970819183E-001 -8.5785294774E+001 +1.7891660086E-001 -2.4257602123E+001
29402650000.000 +1.5223795660E-001 -2.8985994350E+001 +9.1346077437E-001 -8.4701444582E+001 +9.1355455119E-001 -8.5984730752E+001 +1.8081894010E-001 -2.4929312706E+001
29602600000.000 +1.5444858781E-001 -2.9241299583E+001 +9.1556837166E-001 -8.5491191719E+001 +9.1527955125E-001 -8.6888975349E+001 +1.8177608810E-001 -2.5779766135E+001
29802550000.000 +1.5263401163E-001 -3.0586827327E+001 +9.1325963294E-001 -8.5567195175E+001 +8.9871824590E-001 -8.7717943831E+001 +1.8141691294E-001 -2.7215669430E+001
30002500000.000 +1.5330157850E-001 -3.0321987936E+001 +9.2129577182E-001 -8.6637105733E+001 +9.0460228956E-001 -8.6846053469E+001 +1.8185167152E-001 -2.6455350229E+001
30202450000.000 +1.5684726136E-001 -3.0869175385E+001 +9.1081349570E-001 -8.7819973036E+001 +9.2102306641E-001 -8.8558089774E+001 +1.8242509295E-001 -2.7272149542E+001
30402400000.000 +1.5618664322E-001 -3.0906900578E+001 +9.2290376034E-001 -8.8676183223E+001 +8.8181337000E-001 -8.8688198820E+001 +1.8033536049E-001 -2.7541402631E+001
30602350000.000 +1.5955707871E-001 -3.3068219473E+001 +9.1414835577E-001 -8.9725962362E+001 +8.9275224855E-001 -8.7686974124E+001 +1.8462395783E-001 -2.8175027998E+001
30802300000.000 +1.6102324092E-001 -3.2889740403E+001 +9.1886508172E-001 -9.0301156334E+001 +8.8452950563E-001 -8.9306010010E+001 +1.8233117866E-001 -2.7828396644E+001
31002250000.000 +1.6211616672E-001 -3.5394201591E+001 +8.9521748429E-001 -9.0997503984E+001 +8.8829704304E-001 -8.9403603574E+001 +1.8350672445E-001 -2.9753757036E+001
31202200000.000 +1.6082777477E-001 -3.4828036467E+001 +9.1404196638E-001 -9.1280987554E+001 +8.8491510778E-001 -9.0561099159E+001 +1.8340959720E-001 -2.9403579802E+001
31402150000.000 +1.6238867150E-001 -3.5829127090E+001 +8.9963987182E-001 -9.2495891505E+001 +9.0336711523E-001 -9.1202751772E+001 +1.8456495627E-001 -3.0955023552E+001
31602100000.000 +1.6251603484E-001 -3.6320995855E+001 +9.0774247650E-001 -9.2186163923E+001 +8.7177986030E-001 -9.2728974722E+001 +1.8247596960E-001 -3.1746487992E+001
31802050000.000 +1.6005623672E-001 -3.9773584609E+001 +8.8691536339E-001 -9.3029515489E+001 +8.9740695081E-001 -9.0877883030E+001 +1.8393762362E-001 -3.3637169837E+001
32002000000.000 +1.6169866206E-001 -3.8387466747E+001 +9.0821119306E-001 -9.2990950061E+001 +8.9626339213E-001 -9.3432939042E+001 +1.8279804303E-001 -3.3355521575E+001
32201950000.000 +1.6191424596E-001 -3.9026089717E+001 +8.9577090737E-001 -9.3578173160E+001 +8.9876555622E-001 -9.3240348887E+001 +1.8239835716E-001 -3.4258401687E+001
32401900000.000 +1.5897475964E-001 -3.9577448856E+001 +9.1883855896E-001 -9.3184481276E+001 +8.9034356188E-001 -9.4350615502E+001 +1.8227450959E-001 -3.4989182529E+001
32601850000.000 +1.6309380872E-001 -4.0249417349E+001 +9.0270744314E-001 -9.4772541799E+001 +9.0447980310E-001 -9.4484073348E+001 +1.8383949331E-001 -3.5201383340E+001
32801800000.000 +1.6334038734E-001 -4.0899295044E+001 +9.0760198629E-001 -9.4620291300E+001 +9.0202842495E-001 -9.6117356896E+001 +1.8287247330E-001 -3.6036687603E+001
33001750000.000 +1.6448264013E-001 -4.1352006697E+001 +9.1127026539E-001 -9.5484905946E+001 +9.0309956542E-001 -9.6064805921E+001 +1.8373980383E-001 -3.6488068846E+001
33201700000.000 +1.6432461981E-001 -4.2706577132E+001 +9.1406683111E-001 -9.5601243129E+001 +9.0490688405E-001 -9.6414945094E+001 +1.8344827772E-001 -3.7165117057E+001
33401650000.000 +1.6389941373E-001 -4.3398733739E+001 +9.1205498773E-001 -9.6141761301E+001 +9.0109641738E-001 -9.7034056608E+001 +1.8228576542E-001 -3.7677316335E+001
33601600000.000 +1.6438261049E-001 -4.4114723014E+001 +9.1204802116E-001 -9.7214527646E+001 +8.9447298330E-001 -9.7414822752E+001 +1.8228995456E-001 -3.7803553256E+001
33801550000.000 +1.6568248575E-001 -4.5105193923E+001 +9.1040043244E-001 -9.8105966732E+001 +8.9547820492E-001 -9.7882498362E+001 +1.8283981348E-001 -3.8077194453E+001
34001500000.000 +1.6519495740E-001 -4.6599329238E+001 +9.0380171149E-001 -9.8331460692E+001 +8.8184089980E-001 -9.8293774512E+001 +1.8186257733E-001 -3.9266932631E+001
34201450000.000 +1.6276094582E-001 -4.7186654711E+001 +9.0896902253E-001 -9.8539229611E+001 +8.8309932943E-001 -9.9001465603E+001 +1.8241280898E-001 -4.0023707077E+001
34401400000.000 +1.6533251511E-001 -4.8416097777E+001 +9.0319636504E-001 -9.9615671692E+001 +8.8509665885E-001 -9.9451331275E+001 +1.8296749493E-001 -4.0545292464E+001
34601350000.000 +1.6769823476E-001 -4.8787634842E+001 +9.0342389240E-001 -1.0056333666E+002 +8.8429627438E-001 -1.0087394048E+002 +1.8381197458E-001 -4.0841897360E+001
34801300000.000 +1.6583070299E-001 -4.9663590623E+001 +9.0579230575E-001 -1.0095700887E+002 +8.6422607090E-001 -1.0049540675E+002 +1.8337677695E-001 -4.1482524205E+001
35001250000.000 +1.6921355527E-001 -5.1821787283E+001 +9.0078933183E-001 -1.0194714343E+002 +8.7327409179E-001 -1.0040010634E+002 +1.8555347220E-001 -4.1804976414E+001
35201200000.000 +1.6848637965E-001 -5.2468968202E+001 +8.9655222321E-001 -1.0212625778E+002 +8.7096479574E-001 -1.0236958490E+002 +1.8486335557E-001 -4.3004780227E+001
35401150000.000 +1.6871177117E-001 -5.3294325387E+001 +8.9669443225E-001 -1.0304474792E+002 +8.7804464996E-001 -1.0237404869E+002 +1.8547688303E-001 -4.3549786180E+001
35601100000.000 +1.6791817984E-001 -5.4873550799E+001 +8.9802686334E-001 -1.0335299430E+002 +8.7890541073E-001 -1.0273460291E+002 +1.8521385475E-001 -4.4506019431E+001
35801050000.000 +1.7050341557E-001 -5.5946883887E+001 +8.8863131773E-001 -1.0431165773E+002 +8.7546476513E-001 -1.0384962381E+002 +1.8557919810E-001 -4.5575569029E+001
36001000000.000 +1.6606597987E-001 -5.7509518663E+001 +8.9617312454E-001 -1.0397044564E+002 +8.7151648013E-001 -1.0490868457E+002 +1.8368144752E-001 -4.6849478059E+001
36200950000.000 +1.6516018555E-001 -5.9485022602E+001 +8.9245829658E-001 -1.0538354023E+002 +8.8753350745E-001 -1.0393841836E+002 +1.8309315410E-001 -4.7365437226E+001
36400900000.000 +1.6142097541E-001 -5.9748608881E+001 +8.9445581442E-001 -1.0464918826E+002 +8.9304567972E-001 -1.0557943324E+002 +1.7993790339E-001 -4.8773971577E+001
36600850000.000 +1.5657110232E-001 -6.1743341607E+001 +8.9084081784E-001 -1.0526151246E+002 +8.7482457502E-001 -1.0507213945E+002 +1.7750253664E-001 -5.0156779677E+001
36800800000.000 +1.5350681318E-001 -6.0859025295E+001 +9.0756927719E-001 -1.0504991578E+002 +8.9687103361E-001 -1.0605614051E+002 +1.7642248847E-001 -4.9844061981E+001
37000750000.000 +1.5223355283E-001 -6.1287846431E+001 +9.0107670808E-001 -1.0601029530E+002 +8.9559298540E-001 -1.0623804181E+002 +1.7570964475E-001 -5.0345501287E+001
37200700000.000 +1.4632147715E-001 -6.1991739380E+001 +9.1053777148E-001 -1.0543280198E+002 +8.8901960439E-001 -1.0659812701E+002 +1.7355914961E-001 -5.0971956376E+001
37400650000.000 +1.4743628218E-001 -6.2156213382E+001 +9.1182378313E-001 -1.0701927694E+002 +8.8697614107E-001 -1.0673235777E+002 +1.7568162860E-001 -5.0968201360E+001
37600600000.000 +1.4566780709E-001 -6.2811636884E+001 +9.1818978836E-001 -1.0760681540E+002 +8.8811044469E-001 -1.0801298481E+002 +1.7324058037E-001 -5.1921244937E+001
37800550000.000 +1.4468380362E-001 -6.2464928334E+001 +9.1605219041E-001 -1.0876700626E+002 +8.7463838468E-001 -1.0787610821E+002 +1.7257197857E-001 -5.1494677857E+001
38000500000.000 +1.4565449854E-001 -6.3535859795E+001 +9.1684793022E-001 -1.0937816420E+002 +8.8619209549E-001 -1.0740086215E+002 +1.7379260592E-001 -5.1296284932E+001
38200450000.000 +1.4813532306E-001 -6.4815373680E+001 +9.0677463902E-001 -1.1079602205E+002 +8.8412391390E-001 -1.0914170324E+002 +1.7301251421E-001 -5.2231704024E+001
38400400000.000 +1.4438238536E-001 -6.7277405382E+001 +8.9976894717E-001 -1.1069170595E+002 +8.6709120318E-001 -1.0898933461E+002 +1.7154838444E-001 -5.3514062623E+001
38600350000.000 +1.4320578670E-001 -6.6791938989E+001 +9.0393370852E-001 -1.1150149802E+002 +8.8849141482E-001 -1.1004646009E+002 +1.7132888734E-001 -5.3865246690E+001
38800300000.000 +1.4128074847E-001 -6.9998042705E+001 +8.8534842493E-001 -1.1189783269E+002 +8.7699182192E-001 -1.1036728635E+002 +1.6938820710E-001 -5.6088748084E+001
39000250000.000 +1.4037484505E-001 -7.0000107261E+001 +8.8939334242E-001 -1.1231567675E+002 +8.7390151629E-001 -1.1184890917E+002 +1.6904611457E-001 -5.6525377237E+001
39200200000.000 +1.4297910226E-001 -7.1235442019E+001 +8.8109805410E-001 -1.1355881125E+002 +8.6403451798E-001 -1.1193138041E+002 +1.7056811352E-001 -5.7225725604E+001
39400150000.000 +1.3625093230E-001 -7.0137513641E+001 +8.8427216911E-001 -1.1289464392E+002 +8.8227528959E-001 -1.1341036756E+002 +1.6639998887E-001 -5.7479408557E+001
39600100000.000 +1.3167833000E-001 -7.2625584566E+001 +8.7932851931E-001 -1.1303963397E+002 +8.6770903757E-001 -1.1303361108E+002 +1.6458969374E-001 -5.9673229037E+001
39800050000.000 +1.3064028900E-001 -6.8405400826E+001 +9.0235248041E-001 -1.1323418156E+002 +8.9690985156E-001 -1.1425829959E+002 +1.6537493216E-001 -5.8121275660E+001
40000000000.000 +1.3129170264E-001 -6.9120346078E+001 +9.0408231418E-001 -1.1468502359E+002 +8.8112333262E-001 -1.1583207737E+002 +1.6516220978E-001 -5.9166921398E+001
