# Supplementary material for: Conductivity and radio frequency performance data for silver nanoparticle inks deposited via aerosol jet deposition and processed under varying conditions
Source: Data Brief. 2020 Sep 24;33:106331. doi: 10.1016/j.dib.2020.106331 (PMC7560714; doi:10.1016/j.dib.2020.106331)
Supplement: Supplementary file 3 [file mmc3.zip › Sintering Study/ANP Ink/RF Data/ANP_14_01.S2P]

!  2-Port S-parameters saved by WinCal
! VAR MeasName=S-Parameters (CALIBRATED_DATA) read from VNA (E8364B)
! VAR MeasDate=11/27/2017 4:16:25 PM
! VAR NAME=AFRL171016_15_01
! VAR FILENAME=AFRL171016_15_01.S2P
! VAR DATE=11/27/2017 4:16:25 PM
! VAR PHYS_PORTS=1,2
! VAR ObjTypeName=DATASET
! VAR IndexType=Frequency
!
# Hz S MA R 50
10000000.000 +3.3628779363E-002 +4.4417843289E+000 +9.6392637439E-001 -2.1417971268E-001 +9.6158645231E-001 -2.1408097437E-001 +3.2822077573E-002 +4.1584409919E+000
209950000.000 +3.3182546834E-002 +7.3659963160E-001 +9.6272083730E-001 -6.6943201313E-001 +9.6331512281E-001 -7.0195163722E-001 +3.3676203869E-002 +1.2318234591E+000
409900000.000 +3.3550661493E-002 +2.4500919143E+000 +9.6266263014E-001 -1.2918143747E+000 +9.6313963753E-001 -1.2999393730E+000 +3.3586635477E-002 +2.2373255941E+000
609850000.000 +3.3303379906E-002 +2.7510374231E+000 +9.6217547364E-001 -1.9504786513E+000 +9.6260733673E-001 -1.9940081872E+000 +3.3350413812E-002 +2.7962719097E+000
809800000.000 +3.3165387219E-002 +5.7483770146E+000 +9.6137152561E-001 -2.5630039145E+000 +9.6135832340E-001 -2.5800841126E+000 +3.3311219481E-002 +5.3303669321E+000
1009750000.000 +3.2602295469E-002 +6.7118423049E+000 +9.6013800417E-001 -3.1624937755E+000 +9.6049901384E-001 -3.1706370222E+000 +3.2949255649E-002 +6.2709857531E+000
1209700000.000 +3.3617129615E-002 +8.3018439716E+000 +9.6012739711E-001 -3.7323759909E+000 +9.6027002454E-001 -3.7554046855E+000 +3.3863582323E-002 +8.3510450263E+000
1409650000.000 +3.4172415724E-002 +8.9825772698E+000 +9.6002376891E-001 -4.3405361008E+000 +9.5998939222E-001 -4.3628950621E+000 +3.4737245723E-002 +8.9607056297E+000
1609600000.000 +3.4630317821E-002 +9.1788429133E+000 +9.5955669716E-001 -4.9794830478E+000 +9.5970294394E-001 -4.9910452807E+000 +3.5096005076E-002 +8.9303306633E+000
1809550000.000 +3.4326478479E-002 +9.4127392437E+000 +9.5860050305E-001 -5.6384450302E+000 +9.5870928464E-001 -5.5800696956E+000 +3.4989875830E-002 +9.4891449027E+000
2009500000.000 +3.3854588701E-002 +1.2237110496E+001 +9.5732484676E-001 -6.1738151002E+000 +9.5738601069E-001 -6.2184717534E+000 +3.4582316353E-002 +1.1056907761E+001
2209450000.000 +3.4771738983E-002 +1.4524587122E+001 +9.5657455770E-001 -6.6924395321E+000 +9.5690421502E-001 -6.7703560044E+000 +3.5420267139E-002 +1.3466950835E+001
2409400000.000 +3.6071864612E-002 +1.5078589127E+001 +9.5665082279E-001 -7.2813438962E+000 +9.5687365436E-001 -7.2933679570E+000 +3.6450833175E-002 +1.4071701712E+001
2609350000.000 +3.7011476033E-002 +1.6165310851E+001 +9.5619812270E-001 -7.8703997055E+000 +9.5659915960E-001 -7.9072806710E+000 +3.7467968672E-002 +1.5204161523E+001
2809300000.000 +3.7758888110E-002 +1.7007867859E+001 +9.5598244261E-001 -8.4561279372E+000 +9.5603875521E-001 -8.4545852260E+000 +3.8382100653E-002 +1.5846953253E+001
3009250000.000 +3.8149668960E-002 +1.6903918588E+001 +9.5499093740E-001 -9.1027382656E+000 +9.5436557291E-001 -9.0249454985E+000 +3.8186525650E-002 +1.6087428894E+001
3209200000.000 +3.8717764053E-002 +1.8839059903E+001 +9.5394742058E-001 -9.6125789101E+000 +9.5353144394E-001 -9.5978770472E+000 +3.8587181055E-002 +1.7797951061E+001
3409150000.000 +3.9061480172E-002 +1.9687278463E+001 +9.5291281460E-001 -1.0097403947E+001 +9.5335977985E-001 -1.0158165007E+001 +3.9741682581E-002 +1.8709862165E+001
3609100000.000 +3.9975252811E-002 +1.9708199846E+001 +9.5212858970E-001 -1.0672661801E+001 +9.5304184411E-001 -1.0753216648E+001 +4.0348468517E-002 +1.9114244772E+001
3809050000.000 +4.0931933250E-002 +2.0719053917E+001 +9.5256211705E-001 -1.1314493719E+001 +9.5296863782E-001 -1.1311565978E+001 +4.1585107905E-002 +1.9843234619E+001
4009000000.000 +4.2055899383E-002 +2.1137317408E+001 +9.5168627643E-001 -1.1807601009E+001 +9.5246155733E-001 -1.1892108551E+001 +4.2909958448E-002 +1.9867792826E+001
4208950000.000 +4.2786980900E-002 +2.1068698034E+001 +9.5192007210E-001 -1.2401965991E+001 +9.5212930791E-001 -1.2388506008E+001 +4.3194145224E-002 +1.9965334435E+001
4408900000.000 +4.3978963665E-002 +2.1270815146E+001 +9.5122865412E-001 -1.2976570316E+001 +9.5169358730E-001 -1.3017227057E+001 +4.4500471883E-002 +2.0702046766E+001
4608850000.000 +4.4683686246E-002 +2.2014390793E+001 +9.5119796373E-001 -1.3530162581E+001 +9.5172223765E-001 -1.3566751527E+001 +4.5536379897E-002 +2.1080123765E+001
4808800000.000 +4.5660625216E-002 +2.2242293549E+001 +9.5022824105E-001 -1.4115814439E+001 +9.5148546702E-001 -1.4144290948E+001 +4.6718928376E-002 +2.1247887060E+001
5008750000.000 +4.7187720318E-002 +2.2342938744E+001 +9.5140849816E-001 -1.4620976903E+001 +9.5197997024E-001 -1.4680239028E+001 +4.8180693767E-002 +2.1533476996E+001
5208700000.000 +4.7863650531E-002 +2.2997172803E+001 +9.5050904823E-001 -1.5258599667E+001 +9.5064635020E-001 -1.5320331242E+001 +4.9189157760E-002 +2.1647967782E+001
5408650000.000 +4.8948780889E-002 +2.2517777132E+001 +9.5042239868E-001 -1.5781303627E+001 +9.5090188489E-001 -1.5801063019E+001 +5.0311369034E-002 +2.1702208498E+001
5608600000.000 +5.0156892830E-002 +2.2488409027E+001 +9.5085203610E-001 -1.6425956830E+001 +9.5118172940E-001 -1.6421545102E+001 +5.1484376045E-002 +2.1419447505E+001
5808550000.000 +5.1107630320E-002 +2.2572808388E+001 +9.5042886461E-001 -1.6958948420E+001 +9.4987494698E-001 -1.6959341960E+001 +5.2323987921E-002 +2.1357041609E+001
6008500000.000 +5.1667217054E-002 +2.2350528039E+001 +9.4973442696E-001 -1.7502895551E+001 +9.4981004541E-001 -1.7496497583E+001 +5.3333041885E-002 +2.1185104534E+001
6208450000.000 +5.2826994492E-002 +2.2017400958E+001 +9.4943678644E-001 -1.8069836018E+001 +9.4944497560E-001 -1.8084506892E+001 +5.4445226887E-002 +2.0875642420E+001
6408400000.000 +5.3632622542E-002 +2.2028262216E+001 +9.4940767017E-001 -1.8674704172E+001 +9.4976655250E-001 -1.8717039674E+001 +5.5647439665E-002 +2.0332959600E+001
6608350000.000 +5.4332574227E-002 +2.1655905330E+001 +9.4777940525E-001 -1.9220181857E+001 +9.4846886940E-001 -1.9241417166E+001 +5.6313164649E-002 +1.9986625708E+001
6808300000.000 +5.5853168921E-002 +2.1276437197E+001 +9.4926239423E-001 -1.9766884918E+001 +9.4961615630E-001 -1.9737849288E+001 +5.7865415749E-002 +1.9889681051E+001
7008250000.000 +5.6615159125E-002 +2.1376209414E+001 +9.4807556565E-001 -2.0398807166E+001 +9.4847501781E-001 -2.0462536237E+001 +5.8798002267E-002 +1.9392284535E+001
7208200000.000 +5.7214116813E-002 +2.0993586137E+001 +9.4723072038E-001 -2.0929045304E+001 +9.4781626845E-001 -2.0921213751E+001 +5.9546857757E-002 +1.8996016728E+001
7408150000.000 +5.8340653174E-002 +2.0452602373E+001 +9.4724040361E-001 -2.1554401380E+001 +9.4884324717E-001 -2.1571340935E+001 +6.0832638555E-002 +1.8590990301E+001
7608100000.000 +5.9507414514E-002 +2.0194812285E+001 +9.4739840206E-001 -2.2029650403E+001 +9.4576354304E-001 -2.2094475941E+001 +6.1763505273E-002 +1.8513249794E+001
7808050000.000 +5.9890524916E-002 +1.9732183573E+001 +9.4632666467E-001 -2.2601872907E+001 +9.4495323982E-001 -2.2657931865E+001 +6.2422341690E-002 +1.7829105713E+001
8008000000.000 +6.1324145256E-002 +1.9158610818E+001 +9.4542817443E-001 -2.3115997621E+001 +9.4522360317E-001 -2.3201320034E+001 +6.3233801807E-002 +1.7958119257E+001
8207950000.000 +6.1619193328E-002 +1.9470694931E+001 +9.4571127052E-001 -2.3862768871E+001 +9.4665005982E-001 -2.3925923326E+001 +6.4155772775E-002 +1.7758767720E+001
8407900000.000 +6.2778052222E-002 +1.9087986163E+001 +9.4362477108E-001 -2.4324602248E+001 +9.4252221517E-001 -2.4343950094E+001 +6.5063664480E-002 +1.7766588696E+001
8607850000.000 +6.3816451621E-002 +1.8964164073E+001 +9.4499390175E-001 -2.4793797035E+001 +9.4679195746E-001 -2.4762303479E+001 +6.6369145060E-002 +1.8054172385E+001
8807800000.000 +6.5483731759E-002 +1.9026297713E+001 +9.4355273043E-001 -2.5459074186E+001 +9.4458280750E-001 -2.5569866682E+001 +6.8345927313E-002 +1.7617282988E+001
9007750000.000 +6.5805253211E-002 +1.8229473137E+001 +9.4267872387E-001 -2.5979541451E+001 +9.4261420239E-001 -2.5973295462E+001 +6.9005600834E-002 +1.6532306300E+001
9207700000.000 +6.6987416216E-002 +1.7743566134E+001 +9.4304137734E-001 -2.6536218817E+001 +9.4524639288E-001 -2.6620535854E+001 +7.0424470365E-002 +1.6045738292E+001
9407650000.000 +6.8278039807E-002 +1.7607171111E+001 +9.4284053297E-001 -2.7083370487E+001 +9.4439992053E-001 -2.7241370433E+001 +7.1634038368E-002 +1.5860198577E+001
9607600000.000 +6.9120447076E-002 +1.7029681420E+001 +9.4137010007E-001 -2.7655144335E+001 +9.4270027685E-001 -2.7824970142E+001 +7.2630667670E-002 +1.5291543811E+001
9807550000.000 +7.0149473880E-002 +1.5973952913E+001 +9.4169179996E-001 -2.8183756031E+001 +9.4187398059E-001 -2.8294719198E+001 +7.3624137771E-002 +1.4760575112E+001
10007500000.000 +7.0778780941E-002 +1.5063032508E+001 +9.4307853906E-001 -2.8891218255E+001 +9.4356220119E-001 -2.8959027595E+001 +7.4831539511E-002 +1.3925072916E+001
10207450000.000 +7.1065226878E-002 +1.5278025585E+001 +9.4066223613E-001 -2.9360056541E+001 +9.3804069820E-001 -2.9416827076E+001 +7.5394245681E-002 +1.3520911528E+001
10407400000.000 +7.2312981714E-002 +1.4349475321E+001 +9.4253563693E-001 -2.9841492244E+001 +9.4110697597E-001 -2.9634703319E+001 +7.6449641139E-002 +1.3704775543E+001
10607350000.000 +7.2984165933E-002 +1.4297612723E+001 +9.4039437117E-001 -3.0552072485E+001 +9.4158413690E-001 -3.0627092337E+001 +7.7273533749E-002 +1.3029310023E+001
10807300000.000 +7.3794128444E-002 +1.3854685669E+001 +9.4060063711E-001 -3.0974674430E+001 +9.3542648721E-001 -3.0905756738E+001 +7.8012651067E-002 +1.2688714843E+001
11007250000.000 +7.4886622886E-002 +1.2870406255E+001 +9.4011039975E-001 -3.1528985207E+001 +9.4099156949E-001 -3.1407474949E+001 +7.9362569891E-002 +1.2343968229E+001
11207200000.000 +7.6478860200E-002 +1.2691450629E+001 +9.4111074869E-001 -3.2012450788E+001 +9.3901914091E-001 -3.1958882854E+001 +8.0433848572E-002 +1.2277295795E+001
11407150000.000 +7.6373711682E-002 +1.2564896438E+001 +9.3656279715E-001 -3.2760464105E+001 +9.3813959924E-001 -3.2731724509E+001 +8.1227746565E-002 +1.1397631341E+001
11607100000.000 +7.6614646620E-002 +1.1157833895E+001 +9.3737597741E-001 -3.2819999469E+001 +9.3461071953E-001 -3.3005505439E+001 +8.1932330332E-002 +1.0658757609E+001
11807050000.000 +7.7938187059E-002 +1.1023201930E+001 +9.3998290132E-001 -3.3788831700E+001 +9.4412454296E-001 -3.3860270253E+001 +8.4037646409E-002 +1.0120228349E+001
12007000000.000 +7.8817324198E-002 +1.0398379460E+001 +9.3507877726E-001 -3.3958019977E+001 +9.3163688640E-001 -3.4385550827E+001 +8.4910534150E-002 +9.0714240415E+000
12206950000.000 +7.9435443246E-002 +9.8659856913E+000 +9.3788194104E-001 -3.4669265836E+001 +9.4239001199E-001 -3.4574613771E+001 +8.5377204550E-002 +9.3546449215E+000
12406900000.000 +8.0990939040E-002 +9.6423179874E+000 +9.3807972217E-001 -3.5024776198E+001 +9.3998344364E-001 -3.5705435735E+001 +8.7651337392E-002 +8.8284707984E+000
12606850000.000 +7.9635963271E-002 +9.9591025570E+000 +9.3989994231E-001 -3.5879379981E+001 +9.3922724802E-001 -3.6025349437E+001 +8.7647830782E-002 +8.4985008194E+000
12806800000.000 +8.1709210513E-002 +1.0428635902E+001 +9.3632359757E-001 -3.6067028875E+001 +9.3784248632E-001 -3.6634523946E+001 +8.9272064454E-002 +8.0482912159E+000
13006750000.000 +8.5281978424E-002 +9.0707209783E+000 +9.4270796065E-001 -3.7030173009E+001 +9.4482972317E-001 -3.7236539212E+001 +9.0208883020E-002 +7.4026754032E+000
13206700000.000 +8.4708125017E-002 +8.9263720186E+000 +9.3923872837E-001 -3.7686244657E+001 +9.3953700446E-001 -3.8189624703E+001 +8.9948135295E-002 +7.5350168326E+000
13406650000.000 +8.5553035876E-002 +6.7686970968E+000 +9.4270410028E-001 -3.8169584058E+001 +9.3781613450E-001 -3.8031254677E+001 +9.1527597916E-002 +7.4548261367E+000
13606600000.000 +8.5880730797E-002 +5.8288970764E+000 +9.4043059000E-001 -3.8821907806E+001 +9.4245506094E-001 -3.8738852832E+001 +9.2522810261E-002 +7.1059268623E+000
13806550000.000 +8.6610075278E-002 +6.2906506801E+000 +9.3848591669E-001 -3.9509636911E+001 +9.3452359429E-001 -3.9397985591E+001 +9.2783968992E-002 +7.6983863790E+000
14006500000.000 +8.7215382510E-002 +4.7146863421E+000 +9.3585523053E-001 -3.9845872340E+001 +9.3656122308E-001 -3.9525177724E+001 +9.4592543813E-002 +6.6789211546E+000
14206450000.000 +8.7453482036E-002 +4.1968339286E+000 +9.3929319198E-001 -4.0453922802E+001 +9.3869583327E-001 -4.0101585828E+001 +9.6689628515E-002 +6.3976098906E+000
14406400000.000 +8.8555163620E-002 +3.6660489253E+000 +9.3979126509E-001 -4.1003279623E+001 +9.3527973542E-001 -4.0367536434E+001 +9.8317156796E-002 +5.2639149299E+000
14606350000.000 +8.8280338976E-002 +3.0630150755E+000 +9.3335427591E-001 -4.1316395441E+001 +9.3581907300E-001 -4.0972861749E+001 +9.8014325889E-002 +3.8483160395E+000
14806300000.000 +8.9491324771E-002 +2.9572390923E+000 +9.4003564840E-001 -4.1662396883E+001 +9.3693219322E-001 -4.1626791274E+001 +9.8904242683E-002 +3.9231088181E+000
15006250000.000 +9.0460744321E-002 +2.7445194205E+000 +9.3517912217E-001 -4.2427414218E+001 +9.3914709319E-001 -4.2578292140E+001 +1.0010985854E-001 +3.3007816068E+000
15206200000.000 +8.9654779180E-002 +2.1684231397E+000 +9.3948423982E-001 -4.2509365632E+001 +9.3341579335E-001 -4.2395540005E+001 +9.9534717286E-002 +3.3466391251E+000
15406150000.000 +9.2842920413E-002 +1.2043609701E+000 +9.4116167030E-001 -4.3448943585E+001 +9.4825136577E-001 -4.3389901084E+001 +1.0336611093E-001 +3.0380559086E+000
15606100000.000 +9.2605259930E-002 +6.9355136284E-001 +9.4013256407E-001 -4.3819461655E+001 +9.3609178532E-001 -4.4622955978E+001 +1.0403381752E-001 +1.9680736889E+000
15806050000.000 +9.2347475259E-002 +8.0770192933E-002 +9.4158395677E-001 -4.4799874555E+001 +9.4408266946E-001 -4.4624850526E+001 +1.0517424600E-001 +1.8849382057E+000
16006000000.000 +9.3425425147E-002 -1.0358786865E+000 +9.4480491072E-001 -4.4937224276E+001 +9.4097015173E-001 -4.5754899051E+001 +1.0725288648E-001 +1.3321536548E+000
16205950000.000 +9.2525795753E-002 -2.8818560388E-001 +9.4516174228E-001 -4.5921105117E+001 +9.3660644036E-001 -4.6324548478E+001 +1.0687802678E-001 +7.9501885440E-001
16405900000.000 +9.4924306902E-002 -2.1010047223E+000 +9.3906760596E-001 -4.5809350361E+001 +9.3095375552E-001 -4.7529376915E+001 +1.0973615088E-001 -6.8865350906E-001
16605850000.000 +9.3893446766E-002 -1.3720355183E+000 +9.4582393743E-001 -4.7004524413E+001 +9.4050789035E-001 -4.7192353655E+001 +1.0903137648E-001 +1.8662768535E-001
16805800000.000 +9.5289862825E-002 -1.5679466793E-001 +9.3395971337E-001 -4.7637594268E+001 +9.4018724882E-001 -4.8636531672E+001 +1.0967006224E-001 +4.1952596919E-001
17005750000.000 +9.5017835834E-002 -1.1043926539E+000 +9.4201938367E-001 -4.8386012365E+001 +9.2978274334E-001 -4.8160317970E+001 +1.1058187860E-001 -5.3640226783E-002
17205700000.000 +9.6471167664E-002 -1.7644031405E+000 +9.3625602208E-001 -4.8777876512E+001 +9.3879169853E-001 -4.9220616305E+001 +1.1245678445E-001 -4.7151684348E-001
17405650000.000 +9.6926034104E-002 -1.6119423148E+000 +9.4239941053E-001 -4.9443308569E+001 +9.3253774876E-001 -4.9583002428E+001 +1.1290590323E-001 -9.6286852682E-001
17605600000.000 +9.8477167706E-002 -2.8951948144E+000 +9.3139204114E-001 -5.0005047354E+001 +9.3498225977E-001 -4.9886071865E+001 +1.1433632454E-001 -1.7387417705E+000
17805550000.000 +9.9293091028E-002 -3.9406047604E+000 +9.4196353803E-001 -5.0514491256E+001 +9.3575095408E-001 -5.0051119008E+001 +1.1537156645E-001 -1.8141573498E+000
18005500000.000 +9.9695086527E-002 -3.9532555986E+000 +9.3298325506E-001 -5.1131246530E+001 +9.4210068700E-001 -5.1268078533E+001 +1.1585344867E-001 -2.0761803815E+000
18205450000.000 +9.9898672974E-002 -4.8593604088E+000 +9.3365588819E-001 -5.1321830723E+001 +9.3886591973E-001 -5.1463906523E+001 +1.1759347436E-001 -3.1155371387E+000
18405400000.000 +1.0022568087E-001 -5.3143000896E+000 +9.3582489184E-001 -5.2250021500E+001 +9.4971882332E-001 -5.1744142304E+001 +1.1900713009E-001 -3.7378310488E+000
18605350000.000 +1.0065315034E-001 -4.8855877173E+000 +9.3724273634E-001 -5.3017008484E+001 +9.4708774364E-001 -5.3134462597E+001 +1.1967038215E-001 -4.2523861276E+000
18805300000.000 +1.0171806800E-001 -6.2940204842E+000 +9.3844856868E-001 -5.3030183205E+001 +9.2851053513E-001 -5.3323786594E+001 +1.2081749008E-001 -4.9979247053E+000
19005250000.000 +1.0338031744E-001 -6.6886601970E+000 +9.4269048302E-001 -5.3477583994E+001 +9.4732424370E-001 -5.3582330715E+001 +1.2323134779E-001 -4.7178267119E+000
19205200000.000 +1.0239245569E-001 -7.1756104837E+000 +9.4689200778E-001 -5.3982968320E+001 +9.3797407135E-001 -5.5463582883E+001 +1.2413460398E-001 -6.4587004722E+000
19405150000.000 +1.0176535034E-001 -6.4283460303E+000 +9.4570769779E-001 -5.4859202551E+001 +9.2943142682E-001 -5.5576118763E+001 +1.2291393037E-001 -6.4512798747E+000
19605100000.000 +1.0188491690E-001 -7.8054003393E+000 +9.5052872537E-001 -5.5066894532E+001 +9.2662963077E-001 -5.6156384362E+001 +1.2386389133E-001 -6.8670989172E+000
19805050000.000 +1.0388706094E-001 -6.9886165946E+000 +9.4676454027E-001 -5.6303496673E+001 +9.3669724927E-001 -5.6726801351E+001 +1.2560954631E-001 -6.8197254983E+000
20005000000.000 +1.0592093450E-001 -8.0637313979E+000 +9.3783489212E-001 -5.6625052045E+001 +9.2818482976E-001 -5.7772423734E+001 +1.2689886426E-001 -6.9442057740E+000
20204950000.000 +1.0557606366E-001 -7.9243736927E+000 +9.4890885127E-001 -5.7532186297E+001 +9.3305861354E-001 -5.7302122475E+001 +1.2834407039E-001 -6.9649008317E+000
20404900000.000 +1.0640316831E-001 -8.0357508161E+000 +9.4317330410E-001 -5.7984073916E+001 +9.3221521335E-001 -5.8858331881E+001 +1.2841541341E-001 -7.8714499780E+000
20604850000.000 +1.0863548427E-001 -8.6520803009E+000 +9.3996036107E-001 -5.8739796647E+001 +9.1678830905E-001 -5.8444805754E+001 +1.2942473101E-001 -7.7528366092E+000
20804800000.000 +1.0871014478E-001 -9.2914343664E+000 +9.3192803135E-001 -5.9203824767E+001 +9.3721830859E-001 -5.9089189590E+001 +1.3119590966E-001 -8.4624343703E+000
21004750000.000 +1.1002699094E-001 -9.3923991546E+000 +9.3903636890E-001 -5.9982915259E+001 +9.3167538950E-001 -5.9918891860E+001 +1.3223068264E-001 -8.6853193526E+000
21204700000.000 +1.1054941376E-001 -9.8316439889E+000 +9.2450373906E-001 -6.0229656649E+001 +9.3948326247E-001 -6.0364893072E+001 +1.3299630556E-001 -9.4571902364E+000
21404650000.000 +1.1152010027E-001 -1.0867399932E+001 +9.3189682963E-001 -6.0501807706E+001 +9.3429202479E-001 -6.0516378657E+001 +1.3405532896E-001 -9.8279825731E+000
21604600000.000 +1.1051547754E-001 -1.0848083286E+001 +9.2387207938E-001 -6.1899123496E+001 +9.5493314828E-001 -6.1227038765E+001 +1.3371458779E-001 -1.0399637917E+001
21804550000.000 +1.1415673083E-001 -1.1535662694E+001 +9.3122215645E-001 -6.1730792926E+001 +9.3660584269E-001 -6.2279750401E+001 +1.3647297392E-001 -1.1026033544E+001
22004500000.000 +1.1348947725E-001 -1.1976249494E+001 +9.3467553591E-001 -6.2458971253E+001 +9.4444618183E-001 -6.1570129709E+001 +1.3737330829E-001 -1.1288507510E+001
22204450000.000 +1.1623226092E-001 -1.2391043057E+001 +9.3688009648E-001 -6.2767108839E+001 +9.4595377557E-001 -6.2925812625E+001 +1.3960047538E-001 -1.1046439144E+001
22404400000.000 +1.1666912037E-001 -1.2301398696E+001 +9.3206055572E-001 -6.3789377520E+001 +9.3707193362E-001 -6.4082091933E+001 +1.3984198037E-001 -1.1931670909E+001
22604350000.000 +1.1705992424E-001 -1.3223304653E+001 +9.3831979252E-001 -6.3919681798E+001 +9.3499414017E-001 -6.4450792811E+001 +1.4076329465E-001 -1.2413079232E+001
22804300000.000 +1.1811812814E-001 -1.3622777721E+001 +9.4273690057E-001 -6.5033152806E+001 +9.3975507617E-001 -6.5595415745E+001 +1.4175265373E-001 -1.3066197611E+001
23004250000.000 +1.1754976618E-001 -1.3574414789E+001 +9.4227374608E-001 -6.5589936599E+001 +9.2230381119E-001 -6.6337868632E+001 +1.4153498510E-001 -1.3623826657E+001
23204200000.000 +1.1865763792E-001 -1.4615422761E+001 +9.4009378832E-001 -6.5978618583E+001 +9.1752276015E-001 -6.6723030087E+001 +1.4235456590E-001 -1.3663556397E+001
23404150000.000 +1.1972147272E-001 -1.4974021178E+001 +9.4750473013E-001 -6.7286452509E+001 +9.2982642635E-001 -6.6995934356E+001 +1.4467825310E-001 -1.3500288928E+001
23604100000.000 +1.1950305697E-001 -1.5326633167E+001 +9.3710336701E-001 -6.7349965215E+001 +9.2158125772E-001 -6.9074836331E+001 +1.4308948890E-001 -1.4379125081E+001
23804050000.000 +1.1904870496E-001 -1.4599749674E+001 +9.4675340976E-001 -6.8109530756E+001 +9.0156505065E-001 -6.7735011420E+001 +1.4340221702E-001 -1.2893990802E+001
24004000000.000 +1.2181360796E-001 -1.6341358840E+001 +9.3415604245E-001 -6.8473637684E+001 +9.2280196262E-001 -6.9475722899E+001 +1.4646024099E-001 -1.4058232835E+001
24203950000.000 +1.2391037506E-001 -1.4511091715E+001 +9.3478536920E-001 -6.9628480216E+001 +9.0776473802E-001 -7.0248234153E+001 +1.4646801635E-001 -1.3876556317E+001
24403900000.000 +1.2453713781E-001 -1.8437044121E+001 +9.2401028270E-001 -6.9584764276E+001 +9.1734711404E-001 -7.0151761763E+001 +1.5049350247E-001 -1.4546506399E+001
24603850000.000 +1.2315278042E-001 -1.8594070559E+001 +9.3368759147E-001 -7.0284031002E+001 +9.1870488808E-001 -7.0336525680E+001 +1.5244002652E-001 -1.4784989503E+001
24803800000.000 +1.2468667865E-001 -1.8308337954E+001 +9.2088867581E-001 -7.0523418958E+001 +9.2150831598E-001 -7.1996426900E+001 +1.5606581344E-001 -1.5450273341E+001
25003750000.000 +1.2017360753E-001 -1.8534591325E+001 +9.3276888532E-001 -7.0838812122E+001 +9.0156494177E-001 -7.1326499252E+001 +1.5486203686E-001 -1.6631809969E+001
25203700000.000 +1.2349242786E-001 -1.8307141418E+001 +9.2641254523E-001 -7.1887260314E+001 +9.3352285757E-001 -7.1324713324E+001 +1.5884314443E-001 -1.6939304227E+001
25403650000.000 +1.2688515288E-001 -1.8053128313E+001 +9.1800883019E-001 -7.2196970855E+001 +9.1753079475E-001 -7.2813249219E+001 +1.5871331052E-001 -1.8061062638E+001
25603600000.000 +1.2607349926E-001 -1.9818678701E+001 +9.1612452164E-001 -7.2498789664E+001 +9.1462420179E-001 -7.1936617525E+001 +1.5959155290E-001 -1.9124855415E+001
25803550000.000 +1.2894727200E-001 -1.9446052044E+001 +9.1964377235E-001 -7.2904460103E+001 +9.2688433154E-001 -7.3197185099E+001 +1.5998936146E-001 -1.8950064333E+001
26003500000.000 +1.3088310734E-001 -2.0217405852E+001 +9.2050553563E-001 -7.4290961498E+001 +9.2384130223E-001 -7.3349863140E+001 +1.6085567045E-001 -1.9840176958E+001
26203450000.000 +1.3047093255E-001 -2.0823475007E+001 +9.1699224871E-001 -7.4420582988E+001 +9.2211482323E-001 -7.3738184545E+001 +1.6117182964E-001 -2.0364633288E+001
26403400000.000 +1.3343742942E-001 -2.0925843787E+001 +9.2996993485E-001 -7.5124973877E+001 +9.1860576419E-001 -7.3976181333E+001 +1.6351898329E-001 -2.0258194375E+001
26603350000.000 +1.3507088732E-001 -2.0976045902E+001 +9.1596128002E-001 -7.5215012510E+001 +9.2946575437E-001 -7.6057894593E+001 +1.6407395296E-001 -2.1036239585E+001
26803300000.000 +1.3434059256E-001 -2.1653056747E+001 +9.2753748791E-001 -7.5776429131E+001 +9.1601097862E-001 -7.5866130684E+001 +1.6471137542E-001 -2.1669987596E+001
27003250000.000 +1.3582712125E-001 -2.2158391081E+001 +9.2705487602E-001 -7.6697547313E+001 +9.2756927048E-001 -7.6855043185E+001 +1.6689663974E-001 -2.1913427902E+001
27203200000.000 +1.3601997516E-001 -2.1330798017E+001 +9.3527550693E-001 -7.7581776500E+001 +9.0006013097E-001 -7.8273643138E+001 +1.6474721724E-001 -2.2315814512E+001
27403150000.000 +1.3731374303E-001 -2.2716528000E+001 +9.2934755998E-001 -7.7822183319E+001 +8.9741471656E-001 -7.8638628794E+001 +1.6695107635E-001 -2.3080888984E+001
27603100000.000 +1.3729164511E-001 -2.1898943782E+001 +9.3926128546E-001 -7.8811458343E+001 +8.9924114177E-001 -7.8982726380E+001 +1.6637285291E-001 -2.2611442268E+001
27803050000.000 +1.4014574310E-001 -2.1770424739E+001 +9.3620145562E-001 -7.9787529281E+001 +8.9335396042E-001 -7.9895681742E+001 +1.6670350019E-001 -2.2553931007E+001
28003000000.000 +1.3916930878E-001 -2.2214640212E+001 +9.3842179754E-001 -8.0137517398E+001 +8.8396146212E-001 -8.0071512635E+001 +1.6672559542E-001 -2.2809241118E+001
28202950000.000 +1.4245629059E-001 -2.3677855513E+001 +9.3594811914E-001 -8.0859881237E+001 +8.9199296868E-001 -8.0048504986E+001 +1.6952205570E-001 -2.3190860176E+001
28402900000.000 +1.4218276244E-001 -2.5267886760E+001 +9.1904866229E-001 -8.1127756515E+001 +9.2257733884E-001 -8.1299254682E+001 +1.7177901621E-001 -2.4644866882E+001
28602850000.000 +1.4486268153E-001 -2.6619605563E+001 +9.1094911781E-001 -8.1345274488E+001 +8.9867735004E-001 -8.1606669410E+001 +1.7282205715E-001 -2.5655067028E+001
28802800000.000 +1.4295150294E-001 -2.7151048182E+001 +9.1426808950E-001 -8.1742008161E+001 +9.1641892734E-001 -8.1084964527E+001 +1.7339320680E-001 -2.6031548065E+001
29002750000.000 +1.4608804007E-001 -2.7171786538E+001 +9.2017289977E-001 -8.1997932734E+001 +9.1827398545E-001 -8.3165909719E+001 +1.7522749750E-001 -2.6535129268E+001
29202700000.000 +1.4710560435E-001 -2.7436253394E+001 +9.1290397123E-001 -8.2329766576E+001 +9.1473040830E-001 -8.3547788451E+001 +1.7682268232E-001 -2.7292653915E+001
29402650000.000 +1.4734300284E-001 -2.7967507219E+001 +9.1872588180E-001 -8.2530232448E+001 +9.1853200094E-001 -8.3748274925E+001 +1.7935049147E-001 -2.7764944095E+001
29602600000.000 +1.4987319203E-001 -2.8063222021E+001 +9.2122045091E-001 -8.3318283559E+001 +9.2077600890E-001 -8.4652396147E+001 +1.8072034453E-001 -2.8534273706E+001
29802550000.000 +1.4872898299E-001 -2.9427011355E+001 +9.1870269058E-001 -8.3374269986E+001 +9.0423641656E-001 -8.5525349230E+001 +1.8138435194E-001 -2.9821938387E+001
30002500000.000 +1.4953317444E-001 -2.9087054457E+001 +9.2689573190E-001 -8.4424198140E+001 +9.0887220122E-001 -8.4636756583E+001 +1.8120816899E-001 -2.8848688248E+001
30202450000.000 +1.5351500506E-001 -2.9429456456E+001 +9.1651638234E-001 -8.5630182916E+001 +9.2570253212E-001 -8.6244257200E+001 +1.8276806739E-001 -2.9523438767E+001
30402400000.000 +1.5262915994E-001 -2.9477372790E+001 +9.2846512632E-001 -8.6455836434E+001 +8.8624350929E-001 -8.6462413285E+001 +1.8076691850E-001 -2.9778695349E+001
30602350000.000 +1.5649653835E-001 -3.1667838932E+001 +9.1962076101E-001 -8.7495367387E+001 +8.9654644910E-001 -8.5475194213E+001 +1.8555190353E-001 -2.9969461214E+001
30802300000.000 +1.5823820600E-001 -3.1186440433E+001 +9.2423071514E-001 -8.8039296441E+001 +8.8817858114E-001 -8.7093332307E+001 +1.8380047197E-001 -2.9664042382E+001
31002250000.000 +1.5988348029E-001 -3.3603258417E+001 +9.0047196341E-001 -8.8837095210E+001 +8.9208167676E-001 -8.7186018114E+001 +1.8660119703E-001 -3.1562152188E+001
31202200000.000 +1.5904840952E-001 -3.3069814395E+001 +9.1917377787E-001 -8.9040792392E+001 +8.8866984029E-001 -8.8326155661E+001 +1.8616476778E-001 -3.1162730906E+001
31402150000.000 +1.6073448559E-001 -3.4303418485E+001 +9.0496694539E-001 -9.0266239210E+001 +9.0684230437E-001 -8.8848737257E+001 +1.8786617714E-001 -3.2493635664E+001
31602100000.000 +1.6010574504E-001 -3.4601791615E+001 +9.1334545232E-001 -8.9874198367E+001 +8.7666356253E-001 -9.0495026156E+001 +1.8652801483E-001 -3.3065724540E+001
31802050000.000 +1.5824539329E-001 -3.7863711204E+001 +8.9298989282E-001 -9.0829303761E+001 +9.0086569434E-001 -8.8566323692E+001 +1.9025577152E-001 -3.4809566980E+001
32002000000.000 +1.5999995981E-001 -3.6001540102E+001 +9.1373929638E-001 -9.0691523437E+001 +9.0046981539E-001 -9.1172390840E+001 +1.8965232135E-001 -3.4641268122E+001
32201950000.000 +1.6066641305E-001 -3.6538768559E+001 +9.0108798737E-001 -9.1348804093E+001 +9.0203500028E-001 -9.0974536243E+001 +1.9020255377E-001 -3.5512329152E+001
32401900000.000 +1.5818546853E-001 -3.6728351280E+001 +9.2337236371E-001 -9.0892298476E+001 +8.9378025221E-001 -9.2094311032E+001 +1.9036536785E-001 -3.6292104443E+001
32601850000.000 +1.6368221150E-001 -3.7300818939E+001 +9.0804929175E-001 -9.2532143734E+001 +9.0734244641E-001 -9.2190057225E+001 +1.9335972852E-001 -3.6453532151E+001
32801800000.000 +1.6490644325E-001 -3.8122055857E+001 +9.1119815040E-001 -9.2344638084E+001 +9.0467465621E-001 -9.3827976815E+001 +1.9311035046E-001 -3.7424514645E+001
33001750000.000 +1.6558504312E-001 -3.8391576715E+001 +9.1475736145E-001 -9.3207289692E+001 +9.0441216379E-001 -9.3762367089E+001 +1.9463641279E-001 -3.7855333399E+001
33201700000.000 +1.6575586658E-001 -3.9553261524E+001 +9.1735331865E-001 -9.3311831887E+001 +9.0643073811E-001 -9.4081900400E+001 +1.9500223352E-001 -3.8640998031E+001
33401650000.000 +1.6624662935E-001 -4.0278776213E+001 +9.1440217533E-001 -9.3789269850E+001 +9.0155106802E-001 -9.4722954635E+001 +1.9513498628E-001 -3.9267500005E+001
33601600000.000 +1.6642324029E-001 -4.0819114371E+001 +9.1394705062E-001 -9.4759298107E+001 +8.9426356478E-001 -9.5015447056E+001 +1.9469325043E-001 -3.9815234561E+001
33801550000.000 +1.6770447802E-001 -4.1371206389E+001 +9.1281621591E-001 -9.5673694607E+001 +8.9694483767E-001 -9.5513021681E+001 +1.9516576187E-001 -3.9881435925E+001
34001500000.000 +1.6764824197E-001 -4.2782579186E+001 +9.0632388576E-001 -9.5915112672E+001 +8.8225224812E-001 -9.5849057600E+001 +1.9518692901E-001 -4.0967723395E+001
34201450000.000 +1.6566720930E-001 -4.3214748899E+001 +9.1114801854E-001 -9.6132257297E+001 +8.8333898950E-001 -9.6510651128E+001 +1.9625976880E-001 -4.1866880806E+001
34401400000.000 +1.6802717604E-001 -4.4259364240E+001 +9.0577032597E-001 -9.7118954571E+001 +8.8543929783E-001 -9.6953414599E+001 +1.9704505459E-001 -4.2532574077E+001
34601350000.000 +1.6913273256E-001 -4.4259233119E+001 +9.0703706447E-001 -9.7964360320E+001 +8.8578813098E-001 -9.8282004683E+001 +1.9680658194E-001 -4.2774073332E+001
34801300000.000 +1.6786339538E-001 -4.4420628454E+001 +9.1022975591E-001 -9.8388247368E+001 +8.6606296644E-001 -9.7984352592E+001 +1.9701665181E-001 -4.2993661675E+001
35001250000.000 +1.7253115661E-001 -4.6167586894E+001 +9.0573584057E-001 -9.9469558565E+001 +8.7474094488E-001 -9.7993958075E+001 +2.0094294747E-001 -4.3229657324E+001
35201200000.000 +1.7226718989E-001 -4.6459312947E+001 +9.0061524648E-001 -9.9692673125E+001 +8.7212530846E-001 -9.9890584615E+001 +2.0096536084E-001 -4.4735054238E+001
35401150000.000 +1.7301345152E-001 -4.6860555649E+001 +9.0063867757E-001 -1.0053159645E+002 +8.7896810397E-001 -9.9939702841E+001 +2.0241457648E-001 -4.5491411943E+001
35601100000.000 +1.7324125773E-001 -4.8014949116E+001 +9.0210478815E-001 -1.0088205720E+002 +8.7957787657E-001 -1.0024818239E+002 +2.0251447134E-001 -4.6434218711E+001
35801050000.000 +1.7666662513E-001 -4.8936082338E+001 +8.9245632584E-001 -1.0179877215E+002 +8.7634604223E-001 -1.0139964293E+002 +2.0295937018E-001 -4.7540830164E+001
36001000000.000 +1.7323399541E-001 -4.9777299291E+001 +8.9913826564E-001 -1.0149453723E+002 +8.7177073258E-001 -1.0246293246E+002 +2.0161233329E-001 -4.9150776951E+001
36200950000.000 +1.7371266804E-001 -5.1010456576E+001 +8.9588955827E-001 -1.0290646869E+002 +8.8670512266E-001 -1.0139833617E+002 +2.0146323798E-001 -4.9799627998E+001
36400900000.000 +1.7139261495E-001 -5.1103304575E+001 +8.9671993567E-001 -1.0219998713E+002 +8.9251992820E-001 -1.0305318415E+002 +1.9868659922E-001 -5.1305101000E+001
36600850000.000 +1.6914117690E-001 -5.2846717354E+001 +8.9219816905E-001 -1.0290143625E+002 +8.7284590725E-001 -1.0258205520E+002 +1.9728117427E-001 -5.2831500121E+001
36800800000.000 +1.6729447307E-001 -5.2110433561E+001 +9.0700072494E-001 -1.0259300268E+002 +8.9361123448E-001 -1.0348538982E+002 +1.9585493007E-001 -5.3095725587E+001
37000750000.000 +1.6646844792E-001 -5.2566003472E+001 +9.0016274784E-001 -1.0342608703E+002 +8.9198095938E-001 -1.0354589887E+002 +1.9444798262E-001 -5.3849512380E+001
37200700000.000 +1.6051377525E-001 -5.2762491663E+001 +9.0939577766E-001 -1.0286317145E+002 +8.8539045649E-001 -1.0385861433E+002 +1.9135089272E-001 -5.4790129743E+001
37400650000.000 +1.6351538683E-001 -5.2512906185E+001 +9.1152399751E-001 -1.0439321097E+002 +8.8338678272E-001 -1.0400189559E+002 +1.9196190445E-001 -5.4669476362E+001
37600600000.000 +1.6330347728E-001 -5.2993718841E+001 +9.1775135139E-001 -1.0498676634E+002 +8.8512411566E-001 -1.0525711423E+002 +1.8905950441E-001 -5.5597129850E+001
37800550000.000 +1.6355679371E-001 -5.2912546061E+001 +9.1595785581E-001 -1.0602597282E+002 +8.7067100140E-001 -1.0510840153E+002 +1.8702913815E-001 -5.5288108443E+001
38000500000.000 +1.6461563101E-001 -5.3702925093E+001 +9.1704914364E-001 -1.0661968770E+002 +8.8182773401E-001 -1.0453815539E+002 +1.8658958826E-001 -5.4861076963E+001
38200450000.000 +1.6767269884E-001 -5.4613289738E+001 +9.0850141712E-001 -1.0808001459E+002 +8.8163565802E-001 -1.0630557746E+002 +1.8565916686E-001 -5.5286653025E+001
38400400000.000 +1.6440231465E-001 -5.6445087758E+001 +9.0048817326E-001 -1.0804297716E+002 +8.6327740591E-001 -1.0622696764E+002 +1.8573761187E-001 -5.6430882872E+001
38600350000.000 +1.6469696569E-001 -5.5598530755E+001 +9.0426451405E-001 -1.0886633210E+002 +8.8469808305E-001 -1.0721253803E+002 +1.8522380914E-001 -5.7058418106E+001
38800300000.000 +1.6287922942E-001 -5.8052181808E+001 +8.8482475789E-001 -1.0928552678E+002 +8.7207493350E-001 -1.0752706366E+002 +1.8373127853E-001 -5.9367709633E+001
39000250000.000 +1.6349200286E-001 -5.7576261458E+001 +8.8816866062E-001 -1.0970056120E+002 +8.6935965438E-001 -1.0899986058E+002 +1.8255682919E-001 -5.9901389399E+001
39200200000.000 +1.6777403933E-001 -5.8425248210E+001 +8.7983002721E-001 -1.1092526311E+002 +8.5824139825E-001 -1.0907001521E+002 +1.8264106089E-001 -6.0640198629E+001
39400150000.000 +1.6225320837E-001 -5.6519397171E+001 +8.8167079139E-001 -1.1017971153E+002 +8.7744078556E-001 -1.1041637294E+002 +1.7664164263E-001 -6.1533603740E+001
39600100000.000 +1.5929092543E-001 -5.8233947769E+001 +8.7594904474E-001 -1.1026118293E+002 +8.6203144121E-001 -1.0997586937E+002 +1.7344665751E-001 -6.3408523652E+001
39800050000.000 +1.6392795582E-001 -5.4092784882E+001 +8.9924170721E-001 -1.1038342213E+002 +8.9254205339E-001 -1.1108641449E+002 +1.7049555245E-001 -6.1417024868E+001
40000000000.000 +1.6908200367E-001 -5.4899569689E+001 +9.0160716280E-001 -1.1174912909E+002 +8.7795466121E-001 -1.1265951908E+002 +1.6945885508E-001 -6.1482379280E+001
