# Supplementary material for: Conductivity and radio frequency performance data for silver nanoparticle inks deposited via aerosol jet deposition and processed under varying conditions
Source: Data Brief. 2020 Sep 24;33:106331. doi: 10.1016/j.dib.2020.106331 (PMC7560714; doi:10.1016/j.dib.2020.106331)
Supplement: Supplementary file 3 [file mmc3.zip › Sintering Study/ANP Ink/RF Data/ANP_14_02.S2P]

!  2-Port S-parameters saved by WinCal
! VAR MeasName=S-Parameters (CALIBRATED_DATA) read from VNA (E8364B)
! VAR MeasDate=11/27/2017 4:17:12 PM
! VAR NAME=AFRL171016_15_02
! VAR FILENAME=AFRL171016_15_02.S2P
! VAR DATE=11/27/2017 4:17:12 PM
! VAR PHYS_PORTS=1,2
! VAR ObjTypeName=DATASET
! VAR IndexType=Frequency
!
# Hz S MA R 50
10000000.000 +3.7054646304E-002 +3.7794816638E+000 +9.6003214054E-001 -3.0658748487E-001 +9.5784941602E-001 -8.2224899277E-002 +3.6943763351E-002 +2.9541723324E+000
209950000.000 +3.7262206102E-002 +1.3688079408E+000 +9.5918537468E-001 -6.8355351704E-001 +9.5986189919E-001 -7.1657258539E-001 +3.7553202308E-002 +1.9320992990E+000
409900000.000 +3.7399422981E-002 +3.4356319348E+000 +9.5888767746E-001 -1.3518566155E+000 +9.5920302283E-001 -1.3668861565E+000 +3.7352356191E-002 +3.1730439135E+000
609850000.000 +3.6834731479E-002 +4.4081722411E+000 +9.5810051484E-001 -2.0295320796E+000 +9.5867750655E-001 -2.0899168204E+000 +3.7071496228E-002 +4.1871300129E+000
809800000.000 +3.7235022085E-002 +7.5161797029E+000 +9.5739140490E-001 -2.6448528634E+000 +9.5774749227E-001 -2.6531691081E+000 +3.7466291920E-002 +6.8883583452E+000
1009750000.000 +3.6911477858E-002 +8.9041304496E+000 +9.5648111206E-001 -3.2961023616E+000 +9.5679617804E-001 -3.2984100041E+000 +3.7349843977E-002 +8.1177601077E+000
1209700000.000 +3.8187893606E-002 +1.0517466370E+001 +9.5662189609E-001 -3.8934401120E+000 +9.5725686675E-001 -3.9673712093E+000 +3.8466596987E-002 +1.0414032399E+001
1409650000.000 +3.9040307748E-002 +1.1742520546E+001 +9.5652105253E-001 -4.5375865006E+000 +9.5624001508E-001 -4.5560014089E+000 +3.9299387795E-002 +1.1521604391E+001
1609600000.000 +3.9403615200E-002 +1.2216699639E+001 +9.5563553660E-001 -5.2082648132E+000 +9.5609211973E-001 -5.2124564211E+000 +3.9854651875E-002 +1.1674538391E+001
1809550000.000 +3.9269134765E-002 +1.2929671557E+001 +9.5492325512E-001 -5.8812452779E+000 +9.5524729962E-001 -5.8574702866E+000 +4.0100567658E-002 +1.2627742471E+001
2009500000.000 +3.9418330354E-002 +1.5701950894E+001 +9.5379349102E-001 -6.4529958890E+000 +9.5378806947E-001 -6.4543853492E+000 +3.9919741291E-002 +1.4403763539E+001
2209450000.000 +4.0677989402E-002 +1.7805880090E+001 +9.5297666773E-001 -7.0150121078E+000 +9.5313658167E-001 -7.0669781110E+000 +4.0688694419E-002 +1.6910927560E+001
2409400000.000 +4.1953372969E-002 +1.8747846994E+001 +9.5312162293E-001 -7.6067818990E+000 +9.5289471614E-001 -7.6459834250E+000 +4.1786302849E-002 +1.7869367439E+001
2609350000.000 +4.3164381444E-002 +2.0124168479E+001 +9.5246046884E-001 -8.2249484368E+000 +9.5283854352E-001 -8.2648573503E+000 +4.2842254293E-002 +1.9222441333E+001
2809300000.000 +4.4128795171E-002 +2.1014594723E+001 +9.5210133190E-001 -8.8406666475E+000 +9.5199602421E-001 -8.8310498717E+000 +4.3967536708E-002 +2.0043560627E+001
3009250000.000 +4.4450602966E-002 +2.1503210958E+001 +9.5038809537E-001 -9.4689273405E+000 +9.5077562904E-001 -9.4800810661E+000 +4.4191060099E-002 +2.0287440435E+001
3209200000.000 +4.5529877251E-002 +2.3093416032E+001 +9.5009586161E-001 -1.0068586184E+001 +9.4995557690E-001 -1.0044203126E+001 +4.5009236182E-002 +2.2016207198E+001
3409150000.000 +4.6432190993E-002 +2.3966195613E+001 +9.4936479253E-001 -1.0560907479E+001 +9.4924692652E-001 -1.0618893033E+001 +4.6338843283E-002 +2.3000392687E+001
3609100000.000 +4.7657431212E-002 +2.4216283147E+001 +9.4857670594E-001 -1.1210015118E+001 +9.4923017479E-001 -1.1201966048E+001 +4.7258581567E-002 +2.3514313270E+001
3809050000.000 +4.9023358403E-002 +2.4963245322E+001 +9.4900195743E-001 -1.1791120750E+001 +9.4942184011E-001 -1.1835990841E+001 +4.8759838657E-002 +2.4284013133E+001
4009000000.000 +5.0440081220E-002 +2.5462377913E+001 +9.4800923075E-001 -1.2390203344E+001 +9.4870883518E-001 -1.2391126664E+001 +5.0115219062E-002 +2.4405356611E+001
4208950000.000 +5.1383225912E-002 +2.5356207741E+001 +9.4791091900E-001 -1.2984480098E+001 +9.4852084238E-001 -1.2974095076E+001 +5.0774248026E-002 +2.4548216048E+001
4408900000.000 +5.2886693246E-002 +2.5711810862E+001 +9.4731634794E-001 -1.3583461390E+001 +9.4803284324E-001 -1.3638653306E+001 +5.2481455670E-002 +2.5170038813E+001
4608850000.000 +5.4161630166E-002 +2.6153675588E+001 +9.4778630729E-001 -1.4158187533E+001 +9.4803452435E-001 -1.4203063953E+001 +5.3704619833E-002 +2.5591267843E+001
4808800000.000 +5.5482690792E-002 +2.6367088033E+001 +9.4655119407E-001 -1.4759435905E+001 +9.4729471980E-001 -1.4792451936E+001 +5.4917030867E-002 +2.6015162448E+001
5008750000.000 +5.6981160980E-002 +2.6545865120E+001 +9.4726750787E-001 -1.5308645413E+001 +9.4813872904E-001 -1.5368912092E+001 +5.6637596322E-002 +2.6200483225E+001
5208700000.000 +5.8079165905E-002 +2.7259865176E+001 +9.4624726350E-001 -1.5956482789E+001 +9.4614110651E-001 -1.6035264392E+001 +5.7515217890E-002 +2.6710474334E+001
5408650000.000 +5.9382406870E-002 +2.6914931311E+001 +9.4638752306E-001 -1.6502160130E+001 +9.4619980425E-001 -1.6532898679E+001 +5.8832134323E-002 +2.6641606965E+001
5608600000.000 +6.0690771688E-002 +2.6958493204E+001 +9.4626219748E-001 -1.7153590852E+001 +9.4721425870E-001 -1.7188023219E+001 +6.0521925756E-002 +2.6449553210E+001
5808550000.000 +6.1884127991E-002 +2.7069993472E+001 +9.4599643425E-001 -1.7746688462E+001 +9.4582530221E-001 -1.7759945112E+001 +6.1748989630E-002 +2.6236320866E+001
6008500000.000 +6.3022127094E-002 +2.6636579291E+001 +9.4565690003E-001 -1.8321225309E+001 +9.4595536872E-001 -1.8315891440E+001 +6.2841212633E-002 +2.5985535235E+001
6208450000.000 +6.4638785072E-002 +2.6257035320E+001 +9.4548337627E-001 -1.8919210295E+001 +9.4560414453E-001 -1.8922581637E+001 +6.4130498624E-002 +2.5906543626E+001
6408400000.000 +6.5828449556E-002 +2.6232319955E+001 +9.4528545458E-001 -1.9537670438E+001 +9.4552222802E-001 -1.9578288973E+001 +6.5354426792E-002 +2.5507005826E+001
6608350000.000 +6.6807836968E-002 +2.5957937091E+001 +9.4388786409E-001 -2.0118907358E+001 +9.4437563519E-001 -2.0138989603E+001 +6.6295080757E-002 +2.5242706140E+001
6808300000.000 +6.8573989617E-002 +2.5498396834E+001 +9.4523098791E-001 -2.0671777536E+001 +9.4556998398E-001 -2.0638001649E+001 +6.8107649477E-002 +2.5090392347E+001
7008250000.000 +6.9552031615E-002 +2.5564777241E+001 +9.4387466241E-001 -2.1330761133E+001 +9.4465223479E-001 -2.1399647339E+001 +6.9337031828E-002 +2.4705867644E+001
7208200000.000 +7.0677067897E-002 +2.5043245104E+001 +9.4349441058E-001 -2.1895947708E+001 +9.4365639541E-001 -2.1889188640E+001 +7.0172579124E-002 +2.4246806490E+001
7408150000.000 +7.2097551730E-002 +2.4512655059E+001 +9.4338562689E-001 -2.2529812494E+001 +9.4446627244E-001 -2.2576851879E+001 +7.1457015313E-002 +2.4005906306E+001
7608100000.000 +7.3342971206E-002 +2.4278737025E+001 +9.4314507605E-001 -2.3044434689E+001 +9.4151821808E-001 -2.3094863898E+001 +7.2548922895E-002 +2.4010216100E+001
7808050000.000 +7.3847767784E-002 +2.3830236706E+001 +9.4209132216E-001 -2.3638068799E+001 +9.4013716974E-001 -2.3711015975E+001 +7.3148506333E-002 +2.3604024841E+001
8008000000.000 +7.5436488758E-002 +2.3372566907E+001 +9.4112636665E-001 -2.4189407363E+001 +9.4018833830E-001 -2.4253740690E+001 +7.4028248605E-002 +2.3698450753E+001
8207950000.000 +7.5771684347E-002 +2.3657326605E+001 +9.4109139663E-001 -2.5015118939E+001 +9.4193872273E-001 -2.5031098599E+001 +7.5169927377E-002 +2.3451653065E+001
8407900000.000 +7.7292934798E-002 +2.3234709017E+001 +9.3879986394E-001 -2.5450639761E+001 +9.3820892620E-001 -2.5450291065E+001 +7.6540005154E-002 +2.3302949338E+001
8607850000.000 +7.8875457895E-002 +2.2825491774E+001 +9.4070235758E-001 -2.5937962193E+001 +9.4244960808E-001 -2.5901114288E+001 +7.8044648223E-002 +2.3388222927E+001
8807800000.000 +8.0833438952E-002 +2.2735862043E+001 +9.3911837655E-001 -2.6625523073E+001 +9.4040858932E-001 -2.6754791675E+001 +8.0259056563E-002 +2.2881465887E+001
9007750000.000 +8.1369863094E-002 +2.1943460837E+001 +9.3823670374E-001 -2.7161425364E+001 +9.3852326255E-001 -2.7168291571E+001 +8.0937570928E-002 +2.1970461894E+001
9207700000.000 +8.2824176286E-002 +2.1391715446E+001 +9.3904942693E-001 -2.7755758016E+001 +9.4100948772E-001 -2.7840478148E+001 +8.2489427241E-002 +2.1514222759E+001
9407650000.000 +8.4429099190E-002 +2.1166560893E+001 +9.3875012846E-001 -2.8325497468E+001 +9.4011436073E-001 -2.8496082064E+001 +8.3777707885E-002 +2.1267415649E+001
9607600000.000 +8.5407505222E-002 +2.0656449856E+001 +9.3709029512E-001 -2.8925030931E+001 +9.3861981153E-001 -2.9098627724E+001 +8.4759991370E-002 +2.0751401270E+001
9807550000.000 +8.6479165933E-002 +1.9647546961E+001 +9.3717951708E-001 -2.9473449748E+001 +9.3809146179E-001 -2.9589907084E+001 +8.5984150007E-002 +2.0119314169E+001
10007500000.000 +8.7178223712E-002 +1.8634334209E+001 +9.3873996955E-001 -3.0262008882E+001 +9.3951405416E-001 -3.0303696660E+001 +8.7062382471E-002 +1.9358640380E+001
10207450000.000 +8.8047187187E-002 +1.8715875267E+001 +9.3661568716E-001 -3.0704097734E+001 +9.3374309090E-001 -3.0754186312E+001 +8.7690373080E-002 +1.9143323174E+001
10407400000.000 +8.9204761195E-002 +1.7927505831E+001 +9.3811878298E-001 -3.1192047226E+001 +9.3717456339E-001 -3.0985625908E+001 +8.9063744298E-002 +1.9200790515E+001
10607350000.000 +9.0109438035E-002 +1.7810555579E+001 +9.3605327866E-001 -3.1939544451E+001 +9.3690344820E-001 -3.2025562209E+001 +8.9557744935E-002 +1.8692521479E+001
10807300000.000 +9.0975461961E-002 +1.7392504805E+001 +9.3616657369E-001 -3.2388569936E+001 +9.3048434993E-001 -3.2316372070E+001 +9.0423050112E-002 +1.8442002076E+001
11007250000.000 +9.1763985067E-002 +1.6523371792E+001 +9.3552578318E-001 -3.2956241056E+001 +9.3673190173E-001 -3.2836697857E+001 +9.1984519932E-002 +1.8062076250E+001
11207200000.000 +9.3659736393E-002 +1.6170567667E+001 +9.3640789185E-001 -3.3460121545E+001 +9.3496073002E-001 -3.3406073604E+001 +9.3313249353E-002 +1.7788276193E+001
11407150000.000 +9.3812459480E-002 +1.5980272562E+001 +9.3175031382E-001 -3.4230377336E+001 +9.3390126406E-001 -3.4215611778E+001 +9.4173929234E-002 +1.6980674329E+001
11607100000.000 +9.4239379764E-002 +1.4610541389E+001 +9.3346644914E-001 -3.4299293374E+001 +9.3052212180E-001 -3.4470631300E+001 +9.4954998482E-002 +1.6361985048E+001
11807050000.000 +9.5719085048E-002 +1.4278336434E+001 +9.3597921221E-001 -3.5268068921E+001 +9.4031300763E-001 -3.5395950568E+001 +9.7260214903E-002 +1.5768859622E+001
12007000000.000 +9.6536606566E-002 +1.3612684635E+001 +9.3156754329E-001 -3.5469591070E+001 +9.2823144359E-001 -3.5981921964E+001 +9.8447805459E-002 +1.4829907200E+001
12206950000.000 +9.7285144665E-002 +1.3381035054E+001 +9.3417429486E-001 -3.6275095793E+001 +9.3857519594E-001 -3.6199031731E+001 +9.9308530842E-002 +1.4383162136E+001
12406900000.000 +9.9173398612E-002 +1.2965273564E+001 +9.3369172292E-001 -3.6635475389E+001 +9.3555272867E-001 -3.7331872653E+001 +1.0101328225E-001 +1.3644944994E+001
12606850000.000 +9.8279105774E-002 +1.3243829128E+001 +9.3576974192E-001 -3.7464740844E+001 +9.3518284330E-001 -3.7676094902E+001 +1.0074078692E-001 +1.3501047656E+001
12806800000.000 +1.0070040073E-001 +1.3257561339E+001 +9.3253443954E-001 -3.7694661704E+001 +9.3355515275E-001 -3.8314675161E+001 +1.0204690453E-001 +1.3082536164E+001
13006750000.000 +1.0390105135E-001 +1.1985910154E+001 +9.3841651753E-001 -3.8756437306E+001 +9.4060850715E-001 -3.8934627423E+001 +1.0279731016E-001 +1.2539504379E+001
13206700000.000 +1.0365830236E-001 +1.1773860502E+001 +9.3481976040E-001 -3.9382567379E+001 +9.3473686491E-001 -3.9963644581E+001 +1.0247078956E-001 +1.2831247679E+001
13406650000.000 +1.0414194611E-001 +1.0044253349E+001 +9.3836862931E-001 -3.9894363016E+001 +9.3327184093E-001 -3.9757062698E+001 +1.0415033554E-001 +1.2699052227E+001
13606600000.000 +1.0433197179E-001 +9.2654566127E+000 +9.3585101767E-001 -4.0571200432E+001 +9.3791010853E-001 -4.0494794834E+001 +1.0509202011E-001 +1.2291418945E+001
13806550000.000 +1.0545727707E-001 +9.5788043347E+000 +9.3344176119E-001 -4.1283026627E+001 +9.2970397419E-001 -4.1130620598E+001 +1.0582039269E-001 +1.2635274620E+001
14006500000.000 +1.0595631367E-001 +8.1629200688E+000 +9.3115969131E-001 -4.1663010645E+001 +9.3232052764E-001 -4.1306717299E+001 +1.0749038734E-001 +1.1636350689E+001
14206450000.000 +1.0668120395E-001 +7.3920508327E+000 +9.3537795325E-001 -4.2231176758E+001 +9.3509554512E-001 -4.1890072298E+001 +1.0952771598E-001 +1.1156539654E+001
14406400000.000 +1.0775748386E-001 +6.6583443336E+000 +9.3602804557E-001 -4.2863906841E+001 +9.3229555425E-001 -4.2166061828E+001 +1.1100052109E-001 +1.0144627514E+001
14606350000.000 +1.0732958086E-001 +6.0911064589E+000 +9.2990694788E-001 -4.3175941711E+001 +9.3289216517E-001 -4.2849646221E+001 +1.1060282221E-001 +8.9421224400E+000
14806300000.000 +1.0853192849E-001 +5.8328587027E+000 +9.3673785881E-001 -4.3534988114E+001 +9.3377223784E-001 -4.3517192485E+001 +1.1149962449E-001 +8.9041797260E+000
15006250000.000 +1.0951999368E-001 +5.5626794978E+000 +9.3116004145E-001 -4.4313128610E+001 +9.3577529159E-001 -4.4519241333E+001 +1.1258609100E-001 +8.2152838814E+000
15206200000.000 +1.0870807987E-001 +5.1488651727E+000 +9.3655148617E-001 -4.4441938048E+001 +9.3035365600E-001 -4.4325226671E+001 +1.1228208899E-001 +8.1630562609E+000
15406150000.000 +1.1200097770E-001 +3.9898956304E+000 +9.3828044834E-001 -4.5476654183E+001 +9.4564942479E-001 -4.5398570868E+001 +1.1600535821E-001 +7.4166903683E+000
15606100000.000 +1.1190322611E-001 +3.5460361431E+000 +9.3726823135E-001 -4.5814310688E+001 +9.3249896694E-001 -4.6655471187E+001 +1.1617415753E-001 +6.5609921875E+000
15806050000.000 +1.1197259250E-001 +3.0427934067E+000 +9.3790774956E-001 -4.6869624842E+001 +9.4065696073E-001 -4.6706267090E+001 +1.1708531072E-001 +6.2640230599E+000
16006000000.000 +1.1297635794E-001 +1.8062256261E+000 +9.4107556293E-001 -4.7036570454E+001 +9.3647708818E-001 -4.7839258621E+001 +1.1809466972E-001 +5.8214744176E+000
16205950000.000 +1.1202044671E-001 +2.1537197338E+000 +9.4132074248E-001 -4.8023568742E+001 +9.3245679766E-001 -4.8443222147E+001 +1.1793942342E-001 +5.7484572708E+000
16405900000.000 +1.1359886670E-001 +5.8428828952E-001 +9.3505235658E-001 -4.7844806218E+001 +9.2626479134E-001 -4.9649896430E+001 +1.2085639294E-001 +4.0378368784E+000
16605850000.000 +1.1303826261E-001 +1.1839099415E+000 +9.4212768872E-001 -4.9137038880E+001 +9.3700471000E-001 -4.9331358204E+001 +1.2054746079E-001 +4.8056737280E+000
16805800000.000 +1.1520094694E-001 +1.9258206906E+000 +9.3044833522E-001 -4.9837487668E+001 +9.3670107094E-001 -5.0869622110E+001 +1.2112064234E-001 +5.0156817701E+000
17005750000.000 +1.1467100476E-001 +9.8400652492E-001 +9.3863093704E-001 -5.0627906590E+001 +9.2651577701E-001 -5.0335518236E+001 +1.2236788425E-001 +4.4070872673E+000
17205700000.000 +1.1591580626E-001 +2.3882459573E-001 +9.3227015685E-001 -5.0935860007E+001 +9.3547606032E-001 -5.1420228542E+001 +1.2420104607E-001 +3.8435086087E+000
17405650000.000 +1.1661943919E-001 +1.3611459741E-001 +9.3911797539E-001 -5.1704342886E+001 +9.2924790821E-001 -5.1832355435E+001 +1.2436915772E-001 +3.3490952922E+000
17605600000.000 +1.1814168117E-001 -1.1285824988E+000 +9.2780021183E-001 -5.2261626718E+001 +9.3211678890E-001 -5.2157795295E+001 +1.2561643531E-001 +2.5390859766E+000
17805550000.000 +1.1846062037E-001 -2.3843512619E+000 +9.3845588100E-001 -5.2842886382E+001 +9.3293993927E-001 -5.2392817017E+001 +1.2678769085E-001 +2.2546429331E+000
18005500000.000 +1.1752378613E-001 -2.4465009416E+000 +9.2871692694E-001 -5.3513525793E+001 +9.3909434397E-001 -5.3615699649E+001 +1.2697194186E-001 +1.8234395801E+000
18205450000.000 +1.1806924131E-001 -2.7596825575E+000 +9.3002636242E-001 -5.3622488670E+001 +9.3597445928E-001 -5.3801052490E+001 +1.2839677217E-001 +7.8442429386E-001
18405400000.000 +1.1871971829E-001 -3.2217973935E+000 +9.3262154155E-001 -5.4604634247E+001 +9.4744741866E-001 -5.4109109915E+001 +1.2954139257E-001 +2.1233294276E-001
18605350000.000 +1.1947827635E-001 -3.0153808782E+000 +9.3377221347E-001 -5.5398022010E+001 +9.4424109924E-001 -5.5567314044E+001 +1.3010169843E-001 -2.9303069307E-001
18805300000.000 +1.2044767247E-001 -4.2963687493E+000 +9.3522384234E-001 -5.5438866859E+001 +9.2553361251E-001 -5.5757650345E+001 +1.3096870098E-001 -1.0693534697E+000
19005250000.000 +1.2206644614E-001 -4.8104324815E+000 +9.4004455440E-001 -5.5916305380E+001 +9.4449256121E-001 -5.6063182435E+001 +1.3340605056E-001 -9.3713725905E-001
19205200000.000 +1.2108800483E-001 -5.3359841310E+000 +9.4447327808E-001 -5.6510876442E+001 +9.3428748441E-001 -5.7982939514E+001 +1.3342217273E-001 -2.6198313750E+000
19405150000.000 +1.2072625606E-001 -4.8942600954E+000 +9.4244885575E-001 -5.7396532193E+001 +9.2599788208E-001 -5.8050204149E+001 +1.3269645886E-001 -2.7386270139E+000
19605100000.000 +1.2025196079E-001 -6.1073348786E+000 +9.4774271936E-001 -5.7626795704E+001 +9.2316149237E-001 -5.8661366532E+001 +1.3305781383E-001 -3.3382593434E+000
19805050000.000 +1.2254253490E-001 -5.8363467760E+000 +9.4340378842E-001 -5.8909460757E+001 +9.3381298759E-001 -5.9351727537E+001 +1.3476621830E-001 -3.2881138387E+000
20005000000.000 +1.2414339779E-001 -6.8472724456E+000 +9.3492859715E-001 -5.9208057663E+001 +9.2488900366E-001 -6.0376795184E+001 +1.3624156564E-001 -3.7224767060E+000
20204950000.000 +1.2408078683E-001 -7.0377017133E+000 +9.4547406890E-001 -6.0193013177E+001 +9.2998862449E-001 -5.9931523474E+001 +1.3743381072E-001 -3.7714718569E+000
20404900000.000 +1.2492998876E-001 -7.2922975780E+000 +9.3962429029E-001 -6.0692901469E+001 +9.2888190329E-001 -6.1508377577E+001 +1.3691633197E-001 -4.5524710255E+000
20604850000.000 +1.2705034000E-001 -7.8790335873E+000 +9.3620198817E-001 -6.1402436413E+001 +9.1323182355E-001 -6.1037687572E+001 +1.3819816824E-001 -4.9255499172E+000
20804800000.000 +1.2678898061E-001 -8.8314905144E+000 +9.2891920375E-001 -6.1941745989E+001 +9.3528025562E-001 -6.1811399551E+001 +1.3984772859E-001 -5.4997718273E+000
21004750000.000 +1.2804385888E-001 -8.9690161490E+000 +9.3523470008E-001 -6.2705802408E+001 +9.2880912176E-001 -6.2632421196E+001 +1.4073074709E-001 -5.9729983660E+000
21204700000.000 +1.2840402355E-001 -9.7323559737E+000 +9.2169257716E-001 -6.2945166437E+001 +9.3778257465E-001 -6.3138305368E+001 +1.4091639260E-001 -6.5434610210E+000
21404650000.000 +1.2903375164E-001 -1.0763403224E+001 +9.2915977445E-001 -6.3330689371E+001 +9.3158056809E-001 -6.3291998755E+001 +1.4172688415E-001 -7.1142784127E+000
21604600000.000 +1.2765135378E-001 -1.0700331869E+001 +9.1953451275E-001 -6.4678641566E+001 +9.5277544462E-001 -6.4085851466E+001 +1.4101131873E-001 -7.6983026749E+000
21804550000.000 +1.3149432873E-001 -1.1673301027E+001 +9.2804208197E-001 -6.4531807514E+001 +9.3294855775E-001 -6.5123498405E+001 +1.4370579064E-001 -8.5118126245E+000
22004500000.000 +1.2994934887E-001 -1.2132749515E+001 +9.3159858901E-001 -6.5349135044E+001 +9.4235547046E-001 -6.4412629218E+001 +1.4409019936E-001 -8.6534801909E+000
22204450000.000 +1.3284853401E-001 -1.2625122118E+001 +9.3328709989E-001 -6.5646379702E+001 +9.4381659672E-001 -6.5891763118E+001 +1.4642671978E-001 -8.6832794104E+000
22404400000.000 +1.3310326859E-001 -1.2762801294E+001 +9.2907296888E-001 -6.6669448681E+001 +9.3432576336E-001 -6.7045364474E+001 +1.4641755243E-001 -9.7238887347E+000
22604350000.000 +1.3321368992E-001 -1.3786857150E+001 +9.3522946139E-001 -6.6903703257E+001 +9.3209639625E-001 -6.7422450962E+001 +1.4704029968E-001 -1.0293364846E+001
22804300000.000 +1.3390057952E-001 -1.4379698108E+001 +9.3956441325E-001 -6.8033507207E+001 +9.3702355201E-001 -6.8634173342E+001 +1.4779634846E-001 -1.0859065655E+001
23004250000.000 +1.3350766415E-001 -1.4392644090E+001 +9.3961124162E-001 -6.8657435100E+001 +9.1908373485E-001 -6.9349380772E+001 +1.4745634991E-001 -1.1447679145E+001
23204200000.000 +1.3412649826E-001 -1.5662423912E+001 +9.3703406329E-001 -6.9076248787E+001 +9.1386347747E-001 -6.9783537246E+001 +1.4794582614E-001 -1.1497024900E+001
23404150000.000 +1.3374316067E-001 -1.5950866887E+001 +9.4327671090E-001 -7.0415298738E+001 +9.2585165836E-001 -7.0110340818E+001 +1.5013175117E-001 -1.1343209334E+001
23604100000.000 +1.3372518053E-001 -1.5813190242E+001 +9.3268014015E-001 -7.0403589732E+001 +9.1644448261E-001 -7.2154150106E+001 +1.5062853290E-001 -1.2263006760E+001
23804050000.000 +1.3508922397E-001 -1.5270922689E+001 +9.4313261067E-001 -7.1238709447E+001 +8.9786978336E-001 -7.0719566404E+001 +1.5203023613E-001 -1.1313634393E+001
24004000000.000 +1.3731744086E-001 -1.7507940064E+001 +9.3130319649E-001 -7.1554430896E+001 +9.1861218997E-001 -7.2566511150E+001 +1.5389757103E-001 -1.2911165756E+001
24203950000.000 +1.3869360758E-001 -1.6466376553E+001 +9.3026798185E-001 -7.2748448406E+001 +9.0291205302E-001 -7.3312404509E+001 +1.5449546384E-001 -1.3178849991E+001
24403900000.000 +1.3837338565E-001 -2.0062047266E+001 +9.1984897042E-001 -7.2620850978E+001 +9.1295616763E-001 -7.3221854740E+001 +1.5798754720E-001 -1.4593023567E+001
24603850000.000 +1.3658244667E-001 -1.9996853682E+001 +9.3080125917E-001 -7.3334314034E+001 +9.1538555854E-001 -7.3308543702E+001 +1.5792932399E-001 -1.5354051295E+001
24803800000.000 +1.3867351354E-001 -1.9992133932E+001 +9.1897457996E-001 -7.3600373833E+001 +9.1863205352E-001 -7.5090525116E+001 +1.5957432225E-001 -1.6463153033E+001
25003750000.000 +1.3444408840E-001 -2.0171181836E+001 +9.3200585506E-001 -7.4036192570E+001 +9.0065058269E-001 -7.4392871559E+001 +1.5609748255E-001 -1.7469899678E+001
25203700000.000 +1.3718711826E-001 -2.0524579936E+001 +9.2493849031E-001 -7.5099620334E+001 +9.3356935317E-001 -7.4575375713E+001 +1.5913749845E-001 -1.7589772752E+001
25403650000.000 +1.4019542542E-001 -2.0809404712E+001 +9.1659060311E-001 -7.5502841192E+001 +9.1657235042E-001 -7.6154933524E+001 +1.5871957086E-001 -1.8480562828E+001
25603600000.000 +1.3870077703E-001 -2.2514702782E+001 +9.1489011240E-001 -7.5811001882E+001 +9.1505346984E-001 -7.5203905421E+001 +1.5895224549E-001 -1.9515303282E+001
25803550000.000 +1.4095543429E-001 -2.2491803499E+001 +9.1808837942E-001 -7.6243524042E+001 +9.2652314406E-001 -7.6568161669E+001 +1.5976935448E-001 -1.9313674561E+001
26003500000.000 +1.4193851877E-001 -2.3390989604E+001 +9.1803842099E-001 -7.7712319335E+001 +9.2358916348E-001 -7.6790154247E+001 +1.6001998351E-001 -2.0215749925E+001
26203450000.000 +1.4141113550E-001 -2.4048007018E+001 +9.1455462023E-001 -7.7872659230E+001 +9.2163823657E-001 -7.7133651473E+001 +1.6004435148E-001 -2.0881160622E+001
26403400000.000 +1.4378997822E-001 -2.4346530427E+001 +9.2727059840E-001 -7.8668129333E+001 +9.1834140968E-001 -7.7371211548E+001 +1.6253284715E-001 -2.0958496926E+001
26603350000.000 +1.4520814724E-001 -2.4541021908E+001 +9.1426138609E-001 -7.8693660570E+001 +9.2822021386E-001 -7.9556000651E+001 +1.6266424401E-001 -2.1680184770E+001
26803300000.000 +1.4396869451E-001 -2.5281577384E+001 +9.2632008997E-001 -7.9299832217E+001 +9.1525604524E-001 -7.9322389627E+001 +1.6281753877E-001 -2.2496995842E+001
27003250000.000 +1.4463915954E-001 -2.5997549810E+001 +9.2497317518E-001 -8.0266499780E+001 +9.2613953444E-001 -8.0392334060E+001 +1.6438691307E-001 -2.2848607775E+001
27203200000.000 +1.4469403450E-001 -2.5412193434E+001 +9.3272074587E-001 -8.1139993159E+001 +8.9741172224E-001 -8.1758600871E+001 +1.6221954597E-001 -2.3318204041E+001
27403150000.000 +1.4505893084E-001 -2.6803510310E+001 +9.2706300775E-001 -8.1397628219E+001 +8.9488416327E-001 -8.2147784984E+001 +1.6369251469E-001 -2.4108634288E+001
27603100000.000 +1.4518255027E-001 -2.6263192278E+001 +9.3623582044E-001 -8.2479561697E+001 +8.9724800495E-001 -8.2569891201E+001 +1.6320657877E-001 -2.3714215044E+001
27803050000.000 +1.4690493064E-001 -2.6166914121E+001 +9.3283347422E-001 -8.3456261514E+001 +8.9040164773E-001 -8.3460977512E+001 +1.6314122223E-001 -2.3819751628E+001
28003000000.000 +1.4490301811E-001 -2.6622051466E+001 +9.3574743102E-001 -8.3822195075E+001 +8.8176136476E-001 -8.3595603296E+001 +1.6280401820E-001 -2.4294175519E+001
28202950000.000 +1.4884500855E-001 -2.8411210825E+001 +9.3295802989E-001 -8.4638241677E+001 +8.9011908945E-001 -8.3645072439E+001 +1.6480941967E-001 -2.4897473328E+001
28402900000.000 +1.4779452818E-001 -3.0003022112E+001 +9.1635535429E-001 -8.4817922097E+001 +9.2136861979E-001 -8.5016144407E+001 +1.6550626869E-001 -2.6409380781E+001
28602850000.000 +1.4993906076E-001 -3.1520972186E+001 +9.0847650029E-001 -8.5093115004E+001 +8.9741061023E-001 -8.5345081349E+001 +1.6690501812E-001 -2.7331516969E+001
28802800000.000 +1.4731249242E-001 -3.2143727903E+001 +9.1117825207E-001 -8.5530459607E+001 +9.1583013442E-001 -8.4875867993E+001 +1.6756790582E-001 -2.7910433770E+001
29002750000.000 +1.5027127481E-001 -3.2283538668E+001 +9.1777118316E-001 -8.5838195350E+001 +9.1578795432E-001 -8.7000286342E+001 +1.6927305720E-001 -2.8840164819E+001
29202700000.000 +1.5074280497E-001 -3.2928979735E+001 +9.1029254674E-001 -8.6136989170E+001 +9.1246348731E-001 -8.7393828737E+001 +1.7030620746E-001 -2.9913539532E+001
29402650000.000 +1.5047179098E-001 -3.3723433444E+001 +9.1601404451E-001 -8.6281595360E+001 +9.1628818721E-001 -8.7603178791E+001 +1.7210981353E-001 -3.0706777695E+001
29602600000.000 +1.5168719558E-001 -3.4279302690E+001 +9.1835198803E-001 -8.7128786459E+001 +9.1812745328E-001 -8.8489921979E+001 +1.7252735904E-001 -3.1589878661E+001
29802550000.000 +1.4900405297E-001 -3.5687462202E+001 +9.1726019492E-001 -8.7213064997E+001 +9.0180202405E-001 -8.9292842037E+001 +1.7204050215E-001 -3.3015094742E+001
30002500000.000 +1.4961185507E-001 -3.5065458961E+001 +9.2552011536E-001 -8.8300304852E+001 +9.0820932111E-001 -8.8449768848E+001 +1.7204160476E-001 -3.2129435399E+001
30202450000.000 +1.5267826922E-001 -3.5609681079E+001 +9.1422087885E-001 -8.9487682609E+001 +9.2445330957E-001 -9.0179197583E+001 +1.7243070839E-001 -3.2914067726E+001
30402400000.000 +1.5168269913E-001 -3.5651957315E+001 +9.2621327132E-001 -9.0395983661E+001 +8.8460772113E-001 -9.0311127934E+001 +1.7013540056E-001 -3.3160156332E+001
30602350000.000 +1.5447259051E-001 -3.8023427251E+001 +9.1685713593E-001 -9.1394414191E+001 +8.9686330835E-001 -8.9338295485E+001 +1.7420027709E-001 -3.3848561911E+001
30802300000.000 +1.5562265081E-001 -3.7675263904E+001 +9.2137480076E-001 -9.2037394938E+001 +8.8779201718E-001 -9.0993566105E+001 +1.7233709682E-001 -3.3701829804E+001
31002250000.000 +1.5621405648E-001 -4.0304380402E+001 +8.9719635381E-001 -9.2742326158E+001 +8.9286308933E-001 -9.1072626787E+001 +1.7387027158E-001 -3.5973020517E+001
31202200000.000 +1.5598852475E-001 -3.9866211134E+001 +9.1690047317E-001 -9.3072940966E+001 +8.8825239732E-001 -9.2245796845E+001 +1.7351940108E-001 -3.5707122903E+001
31402150000.000 +1.5719346620E-001 -4.1288400674E+001 +9.0144597280E-001 -9.4283062864E+001 +9.0613628822E-001 -9.2880141482E+001 +1.7432402849E-001 -3.7695609898E+001
31602100000.000 +1.5568943492E-001 -4.2062403430E+001 +9.1059010206E-001 -9.3842347790E+001 +8.7433288707E-001 -9.4315692718E+001 +1.7077334248E-001 -3.8771776612E+001
31802050000.000 +1.5200300543E-001 -4.5270785017E+001 +8.9110464092E-001 -9.4722169897E+001 +9.0359317468E-001 -9.2499836957E+001 +1.7110007124E-001 -4.0303807290E+001
32002000000.000 +1.5385082134E-001 -4.3364205643E+001 +9.1362260516E-001 -9.4731803611E+001 +9.0208018666E-001 -9.5163448018E+001 +1.7067734581E-001 -3.9642538690E+001
32201950000.000 +1.5366653194E-001 -4.3923988626E+001 +9.0071164047E-001 -9.5402202084E+001 +9.0457718036E-001 -9.5037003253E+001 +1.7095171448E-001 -4.0768732567E+001
32401900000.000 +1.5115259674E-001 -4.4354991262E+001 +9.2490272906E-001 -9.5139305429E+001 +8.9599293734E-001 -9.6172615686E+001 +1.7051546638E-001 -4.1409670802E+001
32601850000.000 +1.5587382160E-001 -4.5115035859E+001 +9.0776702923E-001 -9.6669519195E+001 +9.1011958743E-001 -9.6360342720E+001 +1.7236688123E-001 -4.1645339350E+001
32801800000.000 +1.5656624678E-001 -4.6086347284E+001 +9.1259332938E-001 -9.6601572705E+001 +9.0640289472E-001 -9.8052605081E+001 +1.7159165260E-001 -4.2686574502E+001
33001750000.000 +1.5669209730E-001 -4.6413441085E+001 +9.1573472093E-001 -9.7437959142E+001 +9.0755114928E-001 -9.7992764306E+001 +1.7188678708E-001 -4.3141083229E+001
33201700000.000 +1.5609876136E-001 -4.7797602581E+001 +9.1916006908E-001 -9.7601722714E+001 +9.0926755838E-001 -9.8367385056E+001 +1.7141549961E-001 -4.3855517787E+001
33401650000.000 +1.5580370472E-001 -4.8676058496E+001 +9.1622223952E-001 -9.8192421269E+001 +9.0437250532E-001 -9.9034955513E+001 +1.7084139888E-001 -4.4504349638E+001
33601600000.000 +1.5508074585E-001 -4.9338733186E+001 +9.1508514007E-001 -9.9262615075E+001 +8.9787033574E-001 -9.9332310712E+001 +1.7083361109E-001 -4.5058915447E+001
33801550000.000 +1.5559525546E-001 -5.0372713185E+001 +9.1343708921E-001 -1.0012218324E+002 +9.0000924306E-001 -9.9839110891E+001 +1.7089985530E-001 -4.5547891633E+001
34001500000.000 +1.5507353525E-001 -5.1818825282E+001 +9.0832385945E-001 -1.0044445290E+002 +8.8657513386E-001 -1.0026128659E+002 +1.7010810412E-001 -4.6824427379E+001
34201450000.000 +1.5213455813E-001 -5.2335594532E+001 +9.1335037162E-001 -1.0070547766E+002 +8.8778218532E-001 -1.0092148748E+002 +1.7036484758E-001 -4.7625144556E+001
34401400000.000 +1.5470851563E-001 -5.3711509564E+001 +9.0799568957E-001 -1.0183876729E+002 +8.9010963652E-001 -1.0143008670E+002 +1.7085698931E-001 -4.8259248940E+001
34601350000.000 +1.5668870798E-001 -5.3984239428E+001 +9.0827905065E-001 -1.0278005866E+002 +8.8868139273E-001 -1.0294195395E+002 +1.7160465653E-001 -4.8661206894E+001
34801300000.000 +1.5463356925E-001 -5.4906767259E+001 +9.1021184888E-001 -1.0314446355E+002 +8.6893635695E-001 -1.0251526660E+002 +1.7106358027E-001 -4.9393278893E+001
35001250000.000 +1.5819120136E-001 -5.7298489150E+001 +9.0493031961E-001 -1.0423153851E+002 +8.7834524473E-001 -1.0244957223E+002 +1.7322159238E-001 -4.9965713038E+001
35201200000.000 +1.5721093868E-001 -5.8047180184E+001 +9.0037981842E-001 -1.0441228952E+002 +8.7480705471E-001 -1.0448254811E+002 +1.7282300578E-001 -5.1613929005E+001
35401150000.000 +1.5647198839E-001 -5.8850974824E+001 +9.0079715324E-001 -1.0523775630E+002 +8.8262323940E-001 -1.0448042666E+002 +1.7255699909E-001 -5.2495324143E+001
35601100000.000 +1.5574982183E-001 -6.0038918924E+001 +9.0303008776E-001 -1.0565146563E+002 +8.8405814807E-001 -1.0489336360E+002 +1.7144967933E-001 -5.3336305580E+001
35801050000.000 +1.5896822348E-001 -6.1430580592E+001 +8.9264846119E-001 -1.0665143193E+002 +8.7926368560E-001 -1.0607879088E+002 +1.7213623904E-001 -5.4578358542E+001
36001000000.000 +1.5458544313E-001 -6.2725495225E+001 +9.0019541851E-001 -1.0643412378E+002 +8.7419110228E-001 -1.0716325355E+002 +1.7008502779E-001 -5.5966052265E+001
36200950000.000 +1.5419352068E-001 -6.4778460877E+001 +8.9495171219E-001 -1.0779838562E+002 +8.9119210146E-001 -1.0627899157E+002 +1.6958191681E-001 -5.6819577873E+001
36400900000.000 +1.5110996296E-001 -6.5192684758E+001 +8.9739548701E-001 -1.0719498000E+002 +8.9560552184E-001 -1.0798845752E+002 +1.6713387647E-001 -5.8599831118E+001
36600850000.000 +1.4744260867E-001 -6.7653835744E+001 +8.9251819166E-001 -1.0781763319E+002 +8.7710426937E-001 -1.0746035686E+002 +1.6567791037E-001 -6.0510709363E+001
36800800000.000 +1.4491247514E-001 -6.7561928576E+001 +9.0825474273E-001 -1.0768946395E+002 +8.9700838826E-001 -1.0849564988E+002 +1.6409895397E-001 -6.0739988495E+001
37000750000.000 +1.4210725846E-001 -6.8591889353E+001 +9.0119147409E-001 -1.0850817136E+002 +8.9588955559E-001 -1.0859281562E+002 +1.6278855241E-001 -6.1789470520E+001
37200700000.000 +1.3490478369E-001 -6.9394943566E+001 +9.1112933338E-001 -1.0794715083E+002 +8.8951917066E-001 -1.0891336213E+002 +1.5972750554E-001 -6.2864831183E+001
37400650000.000 +1.3523108668E-001 -6.9512897940E+001 +9.1234287770E-001 -1.0950007055E+002 +8.8826217266E-001 -1.0904908042E+002 +1.6020957991E-001 -6.2947747452E+001
37600600000.000 +1.3307545457E-001 -7.0506536246E+001 +9.1913021363E-001 -1.1014306581E+002 +8.8899068962E-001 -1.1033387112E+002 +1.5699797968E-001 -6.4147134764E+001
37800550000.000 +1.3066631234E-001 -7.0373949928E+001 +9.1679198510E-001 -1.1124967556E+002 +8.7636456279E-001 -1.1013986468E+002 +1.5570624060E-001 -6.4049066496E+001
38000500000.000 +1.2961396982E-001 -7.0995945293E+001 +9.1891974135E-001 -1.1185094165E+002 +8.8971153131E-001 -1.0969131273E+002 +1.5506136434E-001 -6.4021075636E+001
38200450000.000 +1.3229931118E-001 -7.1515294136E+001 +9.0914229273E-001 -1.1335395217E+002 +8.8765936836E-001 -1.1150605473E+002 +1.5345759910E-001 -6.5093176300E+001
38400400000.000 +1.2985686495E-001 -7.4450439899E+001 +9.0130393895E-001 -1.1334637165E+002 +8.6992368255E-001 -1.1138191986E+002 +1.5256213045E-001 -6.6559636430E+001
38600350000.000 +1.2856264001E-001 -7.4028296481E+001 +9.0418577118E-001 -1.1415780044E+002 +8.8966838440E-001 -1.1250881020E+002 +1.5160724475E-001 -6.7337653305E+001
38800300000.000 +1.2516729789E-001 -7.7865408799E+001 +8.8524640246E-001 -1.1444591911E+002 +8.7751956291E-001 -1.1276443586E+002 +1.5001119825E-001 -7.0481997399E+001
39000250000.000 +1.2386097312E-001 -7.7721401992E+001 +8.8819209119E-001 -1.1488604334E+002 +8.7331468034E-001 -1.1420113051E+002 +1.4883285943E-001 -7.1630018780E+001
39200200000.000 +1.2566908721E-001 -7.9830980507E+001 +8.7859423252E-001 -1.1594740070E+002 +8.6435770717E-001 -1.1414245604E+002 +1.4808009929E-001 -7.3111372500E+001
39400150000.000 +1.1782805920E-001 -7.8399119893E+001 +8.8348306399E-001 -1.1533077837E+002 +8.8261000285E-001 -1.1567053156E+002 +1.4288047276E-001 -7.4066945699E+001
39600100000.000 +1.1201294727E-001 -8.1222615142E+001 +8.8116310673E-001 -1.1547130171E+002 +8.7079590545E-001 -1.1521301987E+002 +1.3958162344E-001 -7.6926803619E+001
39800050000.000 +1.1071737879E-001 -7.5673463483E+001 +9.0603642752E-001 -1.1577357785E+002 +9.0090232157E-001 -1.1657484478E+002 +1.3680399289E-001 -7.4913708280E+001
40000000000.000 +1.1127933185E-001 -7.6364168634E+001 +9.0855087022E-001 -1.1732108572E+002 +8.8576051107E-001 -1.1817980013E+002 +1.3513532553E-001 -7.5955992268E+001
