# Supplementary material for: Conductivity and radio frequency performance data for silver nanoparticle inks deposited via aerosol jet deposition and processed under varying conditions
Source: Data Brief. 2020 Sep 24;33:106331. doi: 10.1016/j.dib.2020.106331 (PMC7560714; doi:10.1016/j.dib.2020.106331)
Supplement: Supplementary file 3 [file mmc3.zip › Sintering Study/ANP Ink/RF Data/ANP_14_03.S2P]

!  2-Port S-parameters saved by WinCal
! VAR MeasName=S-Parameters (CALIBRATED_DATA) read from VNA (E8364B)
! VAR MeasDate=11/27/2017 4:17:58 PM
! VAR NAME=AFRL171016_15_03
! VAR FILENAME=AFRL171016_15_03.S2P
! VAR DATE=11/27/2017 4:17:58 PM
! VAR PHYS_PORTS=1,2
! VAR ObjTypeName=DATASET
! VAR IndexType=Frequency
!
# Hz S MA R 50
10000000.000 +3.3546829011E-002 +6.3080421593E+000 +9.6301628048E-001 -1.8926491741E-001 +9.6272478816E-001 -1.6344584288E-001 +3.3858160754E-002 +4.7552954325E+000
209950000.000 +3.3939427061E-002 +1.1758798569E+000 +9.6299501923E-001 -6.8197049859E-001 +9.6365381318E-001 -7.0795871246E-001 +3.4078070644E-002 +1.6753597810E+000
409900000.000 +3.4126106509E-002 +3.2763278741E+000 +9.6279611255E-001 -1.3178112369E+000 +9.6340904883E-001 -1.3265133918E+000 +3.4409320728E-002 +2.9836166436E+000
609850000.000 +3.4238662744E-002 +3.8896798564E+000 +9.6251087948E-001 -1.9805735993E+000 +9.6332920984E-001 -2.0371174271E+000 +3.4309071656E-002 +3.8369299444E+000
809800000.000 +3.4437415514E-002 +6.6918296777E+000 +9.6176589387E-001 -2.5697273398E+000 +9.6207045676E-001 -2.6265458865E+000 +3.4671159787E-002 +6.4437468232E+000
1009750000.000 +3.4131589134E-002 +7.9625049048E+000 +9.6102558094E-001 -3.2121787738E+000 +9.6125038536E-001 -3.2593644401E+000 +3.4118642280E-002 +7.5374231593E+000
1209700000.000 +3.4941769431E-002 +9.7823484173E+000 +9.6094122570E-001 -3.8024636695E+000 +9.6073052845E-001 -3.8197841378E+000 +3.5009506963E-002 +9.9264363302E+000
1409650000.000 +3.5574152063E-002 +1.0804457734E+001 +9.6031902586E-001 -4.4255227615E+000 +9.6041513314E-001 -4.4504113016E+000 +3.5821053535E-002 +1.0820662909E+001
1609600000.000 +3.5999209834E-002 +1.1006096526E+001 +9.5990693549E-001 -5.0586530401E+000 +9.6024982026E-001 -5.1011981213E+000 +3.6306815766E-002 +1.0875742153E+001
1809550000.000 +3.5855476174E-002 +1.1647871404E+001 +9.5912252527E-001 -5.7290348487E+000 +9.5956698038E-001 -5.6900940430E+000 +3.6464053501E-002 +1.1806858003E+001
2009500000.000 +3.5675457723E-002 +1.4594083251E+001 +9.5778755854E-001 -6.2857614894E+000 +9.5792383523E-001 -6.2890363000E+000 +3.6097245295E-002 +1.3313247765E+001
2209450000.000 +3.6818169640E-002 +1.6460194490E+001 +9.5709192386E-001 -6.8387270061E+000 +9.5694586698E-001 -6.8506451350E+000 +3.6730834822E-002 +1.6267260675E+001
2409400000.000 +3.7820554607E-002 +1.7359025838E+001 +9.5699365751E-001 -7.4197034850E+000 +9.5698261254E-001 -7.4404900431E+000 +3.7849473058E-002 +1.6661417937E+001
2609350000.000 +3.9047865913E-002 +1.8668530748E+001 +9.5641214783E-001 -8.0128251195E+000 +9.5732094842E-001 -8.0102984228E+000 +3.9042016550E-002 +1.7991612396E+001
2809300000.000 +3.9962380965E-002 +1.9416896773E+001 +9.5599899034E-001 -8.6060928218E+000 +9.5693455795E-001 -8.6292072477E+000 +4.0105640349E-002 +1.8735449762E+001
3009250000.000 +4.0605076648E-002 +1.9328408705E+001 +9.5542401306E-001 -9.2098019454E+000 +9.5556457583E-001 -9.1967040735E+000 +4.0452510721E-002 +1.8705717570E+001
3209200000.000 +4.1378338074E-002 +2.0969901941E+001 +9.5448557567E-001 -9.7657280027E+000 +9.5469355844E-001 -9.7913773574E+000 +4.1058844534E-002 +2.0273570558E+001
3409150000.000 +4.2139898823E-002 +2.1793423122E+001 +9.5393389493E-001 -1.0320451227E+001 +9.5421649484E-001 -1.0396159815E+001 +4.1943475012E-002 +2.1715041531E+001
3609100000.000 +4.3252771805E-002 +2.1941714239E+001 +9.5346114204E-001 -1.0866620755E+001 +9.5353598643E-001 -1.0955704222E+001 +4.2603929954E-002 +2.2277562553E+001
3809050000.000 +4.4097480509E-002 +2.3046931653E+001 +9.5317223211E-001 -1.1522654049E+001 +9.5347687936E-001 -1.1525255879E+001 +4.3919247242E-002 +2.2930989058E+001
4009000000.000 +4.5424323553E-002 +2.3472647233E+001 +9.5224484671E-001 -1.2028964735E+001 +9.5316715121E-001 -1.2123718605E+001 +4.5200659774E-002 +2.3104273398E+001
4208950000.000 +4.6165072522E-002 +2.3327172618E+001 +9.5228100852E-001 -1.2649230123E+001 +9.5304238727E-001 -1.2676476056E+001 +4.5698315688E-002 +2.3221314582E+001
4408900000.000 +4.7462888997E-002 +2.3480184660E+001 +9.5164459055E-001 -1.3259602342E+001 +9.5235266756E-001 -1.3247509390E+001 +4.7072053471E-002 +2.3872772496E+001
4608850000.000 +4.8408489354E-002 +2.4088301239E+001 +9.5180828279E-001 -1.3801824833E+001 +9.5243186823E-001 -1.3829572505E+001 +4.8148619868E-002 +2.4260781112E+001
4808800000.000 +4.9574287231E-002 +2.4338127289E+001 +9.5084095411E-001 -1.4361505286E+001 +9.5139839503E-001 -1.4425735595E+001 +4.9205591888E-002 +2.4743650616E+001
5008750000.000 +5.1026916879E-002 +2.4562646821E+001 +9.5160619315E-001 -1.4899519590E+001 +9.5247997838E-001 -1.4965887624E+001 +5.0757561471E-002 +2.5029492726E+001
5208700000.000 +5.1873555745E-002 +2.5204760951E+001 +9.5071700559E-001 -1.5534203113E+001 +9.5134009856E-001 -1.5610582244E+001 +5.1989303282E-002 +2.5119697690E+001
5408650000.000 +5.3218703193E-002 +2.4673632494E+001 +9.5085513573E-001 -1.6066766182E+001 +9.5131966090E-001 -1.6107432730E+001 +5.3096873774E-002 +2.5140298768E+001
5608600000.000 +5.4630812348E-002 +2.4543658678E+001 +9.5127583288E-001 -1.6703688295E+001 +9.5205369486E-001 -1.6743051736E+001 +5.4636133405E-002 +2.4829819412E+001
5808550000.000 +5.5671698376E-002 +2.4578492719E+001 +9.5063205137E-001 -1.7282270221E+001 +9.5085683276E-001 -1.7299839319E+001 +5.5763870595E-002 +2.4602853412E+001
6008500000.000 +5.6548479274E-002 +2.4175125404E+001 +9.5023419951E-001 -1.7848157776E+001 +9.5061934758E-001 -1.7836769741E+001 +5.6437688097E-002 +2.4638544955E+001
6208450000.000 +5.8054299386E-002 +2.3967593718E+001 +9.4988587786E-001 -1.8415417611E+001 +9.4981615878E-001 -1.8432746440E+001 +5.7409468121E-002 +2.4514883805E+001
6408400000.000 +5.8827103614E-002 +2.3963073073E+001 +9.4968047981E-001 -1.9022170151E+001 +9.5031080624E-001 -1.9066638059E+001 +5.8625306870E-002 +2.4187789211E+001
6608350000.000 +5.9729965372E-002 +2.3689968155E+001 +9.4829927275E-001 -1.9587050169E+001 +9.4894021641E-001 -1.9609077560E+001 +5.9383040979E-002 +2.3881315106E+001
6808300000.000 +6.1332531220E-002 +2.3214212365E+001 +9.4950692223E-001 -2.0123891781E+001 +9.5029108735E-001 -2.0100721015E+001 +6.1030382462E-002 +2.3799061566E+001
7008250000.000 +6.2259324155E-002 +2.3218647050E+001 +9.4840665021E-001 -2.0779882016E+001 +9.4925156894E-001 -2.0842322175E+001 +6.2042233569E-002 +2.3456356721E+001
7208200000.000 +6.3064873792E-002 +2.2749292974E+001 +9.4784381163E-001 -2.1319263343E+001 +9.4830221523E-001 -2.1330893802E+001 +6.2770186776E-002 +2.2968527095E+001
7408150000.000 +6.4389875872E-002 +2.2185501447E+001 +9.4775191899E-001 -2.1941436659E+001 +9.4887576366E-001 -2.1980954376E+001 +6.3847681884E-002 +2.2772953625E+001
7608100000.000 +6.5417894008E-002 +2.1989542177E+001 +9.4740026030E-001 -2.2443810524E+001 +9.4621344550E-001 -2.2498086090E+001 +6.4983008199E-002 +2.2848766791E+001
7808050000.000 +6.5974808050E-002 +2.1439977025E+001 +9.4662638936E-001 -2.3062399519E+001 +9.4536240618E-001 -2.3096511862E+001 +6.5824426393E-002 +2.2042082395E+001
8008000000.000 +6.7523724148E-002 +2.0892818531E+001 +9.4583126448E-001 -2.3547667373E+001 +9.4579893832E-001 -2.3631569530E+001 +6.6644122382E-002 +2.2158279435E+001
8207950000.000 +6.8031061731E-002 +2.1032545615E+001 +9.4599916000E-001 -2.4329766382E+001 +9.4712092559E-001 -2.4384598802E+001 +6.7620656049E-002 +2.1940898431E+001
8407900000.000 +6.9371338868E-002 +2.0575405004E+001 +9.4389861479E-001 -2.4786772854E+001 +9.4371582487E-001 -2.4790482640E+001 +6.8831944437E-002 +2.1893610729E+001
8607850000.000 +7.0756089637E-002 +2.0162259801E+001 +9.4568155466E-001 -2.5257654108E+001 +9.4765433519E-001 -2.5221900994E+001 +7.0159975373E-002 +2.1999379288E+001
8807800000.000 +7.2654332895E-002 +2.0140602581E+001 +9.4433339999E-001 -2.5941610812E+001 +9.4515767326E-001 -2.6054388887E+001 +7.1945828079E-002 +2.1752413757E+001
9007750000.000 +7.2896010959E-002 +1.9344317751E+001 +9.4306633805E-001 -2.6460076448E+001 +9.4319326791E-001 -2.6453009531E+001 +7.2589602254E-002 +2.0812886089E+001
9207700000.000 +7.4102338716E-002 +1.8909383464E+001 +9.4356450384E-001 -2.7029616098E+001 +9.4611228074E-001 -2.7110850781E+001 +7.4072107852E-002 +2.0384448393E+001
9407650000.000 +7.5580689066E-002 +1.8811829126E+001 +9.4344229113E-001 -2.7584316528E+001 +9.4486496341E-001 -2.7760432638E+001 +7.5242403711E-002 +2.0116660590E+001
9607600000.000 +7.6470494601E-002 +1.8147763103E+001 +9.4171881707E-001 -2.8171257357E+001 +9.4338664174E-001 -2.8354955844E+001 +7.6149621829E-002 +1.9626502890E+001
9807550000.000 +7.7507687531E-002 +1.7076000925E+001 +9.4203223525E-001 -2.8705834365E+001 +9.4284374271E-001 -2.8844020319E+001 +7.7144685510E-002 +1.9095252519E+001
10007500000.000 +7.8236852409E-002 +1.6123483772E+001 +9.4353178022E-001 -2.9428817187E+001 +9.4428280626E-001 -2.9510544517E+001 +7.8291758893E-002 +1.8251032016E+001
10207450000.000 +7.8730229833E-002 +1.6282263518E+001 +9.4105553027E-001 -2.9901193311E+001 +9.3826525439E-001 -2.9962893787E+001 +7.8621437881E-002 +1.8111468788E+001
10407400000.000 +7.9793749157E-002 +1.5379941813E+001 +9.4303491444E-001 -3.0393389757E+001 +9.4149838261E-001 -3.0187380229E+001 +7.9945853239E-002 +1.8169242211E+001
10607350000.000 +8.0527259562E-002 +1.5344552296E+001 +9.4079059292E-001 -3.1132892434E+001 +9.4190035982E-001 -3.1197812394E+001 +8.0597618487E-002 +1.7450285276E+001
10807300000.000 +8.1512430318E-002 +1.4810090938E+001 +9.4102657217E-001 -3.1543047738E+001 +9.3594025580E-001 -3.1480372200E+001 +8.1501641671E-002 +1.7156368529E+001
11007250000.000 +8.2706511516E-002 +1.3789132125E+001 +9.4052250070E-001 -3.2108509991E+001 +9.4186733664E-001 -3.1980728044E+001 +8.2895183423E-002 +1.6812374471E+001
11207200000.000 +8.4404815602E-002 +1.3476274446E+001 +9.4158449445E-001 -3.2595527964E+001 +9.4013472263E-001 -3.2536132793E+001 +8.4225684333E-002 +1.6550203205E+001
11407150000.000 +8.4614986328E-002 +1.3267200971E+001 +9.3760568205E-001 -3.3358647729E+001 +9.3934396433E-001 -3.3325466954E+001 +8.4994663524E-002 +1.5772554974E+001
11607100000.000 +8.5077925297E-002 +1.1813788156E+001 +9.3854764753E-001 -3.3424167118E+001 +9.3553837208E-001 -3.3583461543E+001 +8.5498997508E-002 +1.5279617964E+001
11807050000.000 +8.6630636326E-002 +1.1662450384E+001 +9.4137415299E-001 -3.4382951106E+001 +9.4555787617E-001 -3.4454366516E+001 +8.7820379731E-002 +1.4597264468E+001
12007000000.000 +8.7453802998E-002 +1.0733687461E+001 +9.3663554284E-001 -3.4543965950E+001 +9.3342975547E-001 -3.5020922115E+001 +8.8750713375E-002 +1.3585628984E+001
12206950000.000 +8.7319814056E-002 +1.0178601118E+001 +9.3899042331E-001 -3.5365378792E+001 +9.4392588062E-001 -3.5304506559E+001 +8.9238068147E-002 +1.3409253590E+001
12406900000.000 +8.8891057115E-002 +1.0143693224E+001 +9.3859675048E-001 -3.5720908399E+001 +9.4098718645E-001 -3.6377966840E+001 +9.1203091777E-002 +1.2764187816E+001
12606850000.000 +8.7856290816E-002 +1.0439670830E+001 +9.4038080795E-001 -3.6527972448E+001 +9.3999543241E-001 -3.6707421697E+001 +9.0840400532E-002 +1.2576322236E+001
12806800000.000 +8.9973095105E-002 +1.0839770156E+001 +9.3709621059E-001 -3.6762659317E+001 +9.3838427299E-001 -3.7326280885E+001 +9.2023720683E-002 +1.2221900738E+001
13006750000.000 +9.3354195557E-002 +9.6459382811E+000 +9.4283405104E-001 -3.7731317113E+001 +9.4551203553E-001 -3.7932397377E+001 +9.2805716535E-002 +1.1624250791E+001
13206700000.000 +9.2920202764E-002 +9.2868017287E+000 +9.3918013407E-001 -3.8356993039E+001 +9.3997135949E-001 -3.8948494670E+001 +9.2694961604E-002 +1.1849348889E+001
13406650000.000 +9.3708200575E-002 +7.5868300353E+000 +9.4314703405E-001 -3.8923579143E+001 +9.3864345950E-001 -3.8734626411E+001 +9.4247495520E-002 +1.1587470503E+001
13606600000.000 +9.4472838528E-002 +6.6698029290E+000 +9.4084045992E-001 -3.9498276126E+001 +9.4313937060E-001 -3.9453803875E+001 +9.5149549484E-002 +1.1189399424E+001
13806550000.000 +9.5518799039E-002 +7.0725108992E+000 +9.3870706686E-001 -4.0233055289E+001 +9.3510101443E-001 -4.0077125386E+001 +9.5650276957E-002 +1.1595597144E+001
14006500000.000 +9.6280525872E-002 +5.6650178159E+000 +9.3664143286E-001 -4.0591686165E+001 +9.3788096130E-001 -4.0233298491E+001 +9.7189561271E-002 +1.0569637302E+001
14206450000.000 +9.7660969200E-002 +4.7963620504E+000 +9.4044209447E-001 -4.1117023981E+001 +9.4021921137E-001 -4.0792486323E+001 +9.8704508867E-002 +1.0199462650E+001
14406400000.000 +9.8848428526E-002 +3.7495625164E+000 +9.4146505401E-001 -4.1720871938E+001 +9.3736684582E-001 -4.1060845233E+001 +9.9725554741E-002 +9.5511388207E+000
14606350000.000 +9.7423628338E-002 +3.0142724074E+000 +9.3529314549E-001 -4.2069095550E+001 +9.3830605595E-001 -4.1717834497E+001 +9.9617099914E-002 +8.4383070988E+000
14806300000.000 +9.8407390254E-002 +2.9716189978E+000 +9.4163665083E-001 -4.2434304431E+001 +9.3912428853E-001 -4.2402221218E+001 +1.0080384401E-001 +8.4731193918E+000
15006250000.000 +9.9175301099E-002 +2.7757501177E+000 +9.3652115005E-001 -4.3204206635E+001 +9.4131927628E-001 -4.3384135990E+001 +1.0196873136E-001 +7.8290748511E+000
15206200000.000 +9.8181994270E-002 +2.3619106853E+000 +9.4118401160E-001 -4.3300505221E+001 +9.3547466444E-001 -4.3200693963E+001 +1.0151064183E-001 +7.8013759874E+000
15406150000.000 +1.0154071403E-001 +1.4035524638E+000 +9.4292166028E-001 -4.4279803122E+001 +9.5058637955E-001 -4.4222632026E+001 +1.0526040458E-001 +7.2139112627E+000
15606100000.000 +1.0135252307E-001 +9.6224829270E-001 +9.4178619576E-001 -4.4693503649E+001 +9.3792550900E-001 -4.5491224840E+001 +1.0562958096E-001 +6.3198431745E+000
15806050000.000 +1.0128646481E-001 +5.4993295040E-001 +9.4292446918E-001 -4.5700079035E+001 +9.4572900215E-001 -4.5514583432E+001 +1.0665210404E-001 +6.0971746621E+000
16006000000.000 +1.0267943885E-001 -4.9772797661E-001 +9.4559441806E-001 -4.5847915300E+001 +9.4192861310E-001 -4.6628878344E+001 +1.0851425428E-001 +5.3899471530E+000
16205950000.000 +1.0203092223E-001 -1.8393619167E-001 +9.4607611179E-001 -4.6789109283E+001 +9.3796788725E-001 -4.7212355685E+001 +1.0795710404E-001 +5.0967172413E+000
16405900000.000 +1.0419255563E-001 -1.9378859209E+000 +9.4009420065E-001 -4.6634316465E+001 +9.3251580164E-001 -4.8391719155E+001 +1.1078107919E-001 +3.4683263725E+000
16605850000.000 +1.0339774902E-001 -1.3792791243E+000 +9.4763377005E-001 -4.7879045606E+001 +9.4274141730E-001 -4.8102606820E+001 +1.1017473804E-001 +4.2236934947E+000
16805800000.000 +1.0504472246E-001 -4.0197900618E-001 +9.3570357170E-001 -4.8572118524E+001 +9.4252276922E-001 -4.9540601442E+001 +1.1094605614E-001 +4.6544251125E+000
17005750000.000 +1.0481870364E-001 -1.3490067748E+000 +9.4391985849E-001 -4.9331159348E+001 +9.3177917833E-001 -4.9058891380E+001 +1.1170217210E-001 +4.1611169700E+000
17205700000.000 +1.0592039606E-001 -1.9871011681E+000 +9.3754863169E-001 -4.9704247328E+001 +9.4098619735E-001 -5.0139480415E+001 +1.1352414057E-001 +3.6888299934E+000
17405650000.000 +1.0652507117E-001 -1.8380066704E+000 +9.4414158264E-001 -5.0391962033E+001 +9.3473325702E-001 -5.0511915271E+001 +1.1382624489E-001 +3.1796964078E+000
17605600000.000 +1.0817973967E-001 -3.0783883336E+000 +9.3307799730E-001 -5.0956183996E+001 +9.3759520920E-001 -5.0842753874E+001 +1.1512937384E-001 +2.4419231999E+000
17805550000.000 +1.0904359455E-001 -4.0181963196E+000 +9.4360724372E-001 -5.1512129337E+001 +9.3832360400E-001 -5.1057953469E+001 +1.1634859008E-001 +2.2321741734E+000
18005500000.000 +1.0999013484E-001 -4.2875681640E+000 +9.3387838630E-001 -5.2200397101E+001 +9.4420151252E-001 -5.2264506013E+001 +1.1680446116E-001 +1.7346615156E+000
18205450000.000 +1.0986260119E-001 -5.3392799118E+000 +9.3475481756E-001 -5.2296928654E+001 +9.4092143232E-001 -5.2436791656E+001 +1.1775204544E-001 +5.7251984207E-001
18405400000.000 +1.0996886065E-001 -5.8787543186E+000 +9.3730428021E-001 -5.3224110525E+001 +9.5188144052E-001 -5.2672589313E+001 +1.1871904053E-001 +6.3836826024E-002
18605350000.000 +1.1037595279E-001 -5.5155542304E+000 +9.3877643727E-001 -5.4017418253E+001 +9.4942840134E-001 -5.4149845447E+001 +1.1924027760E-001 -3.8809771995E-001
18805300000.000 +1.1144514271E-001 -6.8319695644E+000 +9.3983734923E-001 -5.4063215888E+001 +9.3053364169E-001 -5.4332060696E+001 +1.2022234385E-001 -1.2003326082E+000
19005250000.000 +1.1296368017E-001 -7.3062202132E+000 +9.4441511850E-001 -5.4531174236E+001 +9.5010741137E-001 -5.4627321929E+001 +1.2258608130E-001 -1.1411662284E+000
19205200000.000 +1.1199529456E-001 -7.9076661958E+000 +9.4886264576E-001 -5.5080604001E+001 +9.4039986438E-001 -5.6552081743E+001 +1.2266692269E-001 -2.8158288865E+000
19405150000.000 +1.1150991166E-001 -7.3180337626E+000 +9.4687119883E-001 -5.5949987966E+001 +9.3166525406E-001 -5.6652911327E+001 +1.2189188552E-001 -2.6329428749E+000
19605100000.000 +1.1161136800E-001 -8.5010195129E+000 +9.5242728447E-001 -5.6153382081E+001 +9.2936259395E-001 -5.7221137846E+001 +1.2278588089E-001 -3.1414613806E+000
19805050000.000 +1.1384699850E-001 -8.1283488471E+000 +9.4860449010E-001 -5.7418591687E+001 +9.3951729816E-001 -5.7859211769E+001 +1.2439927717E-001 -3.0282096280E+000
20005000000.000 +1.1573586957E-001 -9.0958474899E+000 +9.3993926086E-001 -5.7720121277E+001 +9.3059268272E-001 -5.8883352534E+001 +1.2597446745E-001 -3.3840670986E+000
20204950000.000 +1.1542892825E-001 -9.1270971049E+000 +9.5000916248E-001 -5.8665007176E+001 +9.3542069935E-001 -5.8405540027E+001 +1.2723089638E-001 -3.2735273658E+000
20404900000.000 +1.1633801018E-001 -9.3050250239E+000 +9.4514378043E-001 -5.9138372183E+001 +9.3472632843E-001 -6.0028416875E+001 +1.2692000910E-001 -4.1685438034E+000
20604850000.000 +1.1855837668E-001 -9.8819538186E+000 +9.4129472676E-001 -5.9878339868E+001 +9.1878168453E-001 -5.9571320288E+001 +1.2813792394E-001 -4.2617911594E+000
20804800000.000 +1.1844822460E-001 -1.0792706773E+001 +9.3364764297E-001 -6.0368271199E+001 +9.4002456382E-001 -6.0229343452E+001 +1.2945899963E-001 -4.9447237348E+000
21004750000.000 +1.1930996397E-001 -1.1018791345E+001 +9.3981772434E-001 -6.1149522728E+001 +9.3445356977E-001 -6.1069729332E+001 +1.3064531070E-001 -5.2344263109E+000
21204700000.000 +1.2013639169E-001 -1.1593088626E+001 +9.2625689339E-001 -6.1397558886E+001 +9.4197129443E-001 -6.1551129618E+001 +1.3070411210E-001 -5.9521170618E+000
21404650000.000 +1.2097814842E-001 -1.2487811123E+001 +9.3333357629E-001 -6.1704074755E+001 +9.3662695087E-001 -6.1687015303E+001 +1.3160183254E-001 -6.2876765992E+000
21604600000.000 +1.1953179561E-001 -1.2513475143E+001 +9.2485445875E-001 -6.3061419538E+001 +9.5765498048E-001 -6.2444593326E+001 +1.3104923000E-001 -6.8537470306E+000
21804550000.000 +1.2343265708E-001 -1.3229174978E+001 +9.3233976070E-001 -6.2934184787E+001 +9.3939733247E-001 -6.3508010886E+001 +1.3414165448E-001 -7.7438616511E+000
22004500000.000 +1.2238590912E-001 -1.3889194463E+001 +9.3639813492E-001 -6.3702068804E+001 +9.4770573854E-001 -6.2786922039E+001 +1.3450288582E-001 -8.0276463050E+000
22204450000.000 +1.2550850463E-001 -1.4409967415E+001 +9.3862927221E-001 -6.3995945189E+001 +9.4929423582E-001 -6.4219655351E+001 +1.3660601880E-001 -7.9491165043E+000
22404400000.000 +1.2570686618E-001 -1.4332761988E+001 +9.3369473680E-001 -6.4994819299E+001 +9.3978585889E-001 -6.5317566633E+001 +1.3682485697E-001 -8.9272345436E+000
22604350000.000 +1.2611121206E-001 -1.5442825238E+001 +9.4019297083E-001 -6.5191116206E+001 +9.3789819231E-001 -6.5657609428E+001 +1.3784766278E-001 -9.3340831494E+000
22804300000.000 +1.2654243219E-001 -1.6068665191E+001 +9.4463747248E-001 -6.6332742035E+001 +9.4314822946E-001 -6.6933054342E+001 +1.3832449611E-001 -1.0078187373E+001
23004250000.000 +1.2612887984E-001 -1.6029876074E+001 +9.4376150541E-001 -6.6903855392E+001 +9.2494943040E-001 -6.7561885409E+001 +1.3813047267E-001 -1.0459043872E+001
23204200000.000 +1.2706916545E-001 -1.7053064733E+001 +9.4174501501E-001 -6.7233034619E+001 +9.2019751172E-001 -6.8050123713E+001 +1.3858821760E-001 -1.0635310455E+001
23404150000.000 +1.2749503944E-001 -1.7460044798E+001 +9.4945189826E-001 -6.8612891228E+001 +9.3227178787E-001 -6.8316283417E+001 +1.4039555030E-001 -1.0511113588E+001
23604100000.000 +1.2720785154E-001 -1.7724292236E+001 +9.3881768216E-001 -6.8664859487E+001 +9.2403901289E-001 -7.0384093990E+001 +1.3998751136E-001 -1.1389236341E+001
23804050000.000 +1.2719284554E-001 -1.7068522077E+001 +9.4798204626E-001 -6.9463929948E+001 +9.0382277894E-001 -6.9072690374E+001 +1.4028316180E-001 -1.0062372622E+001
24004000000.000 +1.3005759019E-001 -1.8844060870E+001 +9.3593162203E-001 -6.9820359128E+001 +9.2514727542E-001 -7.0822694458E+001 +1.4238594259E-001 -1.1150546027E+001
24203950000.000 +1.3136876579E-001 -1.7592866114E+001 +9.3600865211E-001 -7.1015754233E+001 +9.0969620849E-001 -7.1579592603E+001 +1.4284030627E-001 -1.0916885292E+001
24403900000.000 +1.3192154597E-001 -2.1182554535E+001 +9.2499597918E-001 -7.0942499476E+001 +9.1950040202E-001 -7.1558196830E+001 +1.4626368051E-001 -1.1764764498E+001
24603850000.000 +1.3033196290E-001 -2.1778156514E+001 +9.3417829543E-001 -7.1704820053E+001 +9.2132358104E-001 -7.1726344307E+001 +1.4831793131E-001 -1.1879944870E+001
24803800000.000 +1.3156412238E-001 -2.1626392689E+001 +9.2100485857E-001 -7.1925348480E+001 +9.2242161071E-001 -7.3435575745E+001 +1.5249495502E-001 -1.2539880264E+001
25003750000.000 +1.2627482046E-001 -2.1621340808E+001 +9.3346997849E-001 -7.2191725376E+001 +9.0295613454E-001 -7.2650614393E+001 +1.5183858687E-001 -1.4073859905E+001
25203700000.000 +1.2922103699E-001 -2.1084381421E+001 +9.2714448322E-001 -7.3199373367E+001 +9.3620470257E-001 -7.2697086509E+001 +1.5588397530E-001 -1.4950463093E+001
25403650000.000 +1.3312780307E-001 -2.0940066089E+001 +9.1957284390E-001 -7.3534629698E+001 +9.2063177459E-001 -7.4187825662E+001 +1.5507684303E-001 -1.6231581897E+001
25603600000.000 +1.3271840775E-001 -2.2657884303E+001 +9.1845626195E-001 -7.3848343349E+001 +9.1848197808E-001 -7.3257620987E+001 +1.5515262427E-001 -1.7490991910E+001
25803550000.000 +1.3523194729E-001 -2.2601337784E+001 +9.2164558397E-001 -7.4248653920E+001 +9.3013293959E-001 -7.4578659398E+001 +1.5536500810E-001 -1.7358604947E+001
26003500000.000 +1.3703113015E-001 -2.3334819995E+001 +9.2225241040E-001 -7.5652064880E+001 +9.2756075514E-001 -7.4797868808E+001 +1.5562851465E-001 -1.8407909536E+001
26203450000.000 +1.3650472557E-001 -2.4007032945E+001 +9.1917523222E-001 -7.5902323041E+001 +9.2602991814E-001 -7.5182579317E+001 +1.5568204629E-001 -1.9048901365E+001
26403400000.000 +1.3919159001E-001 -2.4286513359E+001 +9.3168676720E-001 -7.6556700883E+001 +9.2239199864E-001 -7.5365849047E+001 +1.5774294615E-001 -1.8934711767E+001
26603350000.000 +1.4080398156E-001 -2.4503475628E+001 +9.1780930051E-001 -7.6691664273E+001 +9.3319175872E-001 -7.7520450483E+001 +1.5794822178E-001 -1.9641364529E+001
26803300000.000 +1.3987592103E-001 -2.5271795531E+001 +9.3004150146E-001 -7.7239574106E+001 +9.1955405125E-001 -7.7302690910E+001 +1.5825750722E-001 -2.0495619764E+001
27003250000.000 +1.4101310113E-001 -2.5849503569E+001 +9.2904365910E-001 -7.8151204706E+001 +9.3089492835E-001 -7.8337711309E+001 +1.5997930116E-001 -2.0745674665E+001
27203200000.000 +1.4091328179E-001 -2.5161742485E+001 +9.3677649349E-001 -7.9057539486E+001 +9.0253780992E-001 -7.9732601467E+001 +1.5752530817E-001 -2.1255207084E+001
27403150000.000 +1.4211615949E-001 -2.6524632914E+001 +9.3160740264E-001 -7.9338956362E+001 +9.0067908381E-001 -8.0125057202E+001 +1.5969007059E-001 -2.2032579304E+001
27603100000.000 +1.4207227063E-001 -2.5964951089E+001 +9.4127295138E-001 -8.0371175632E+001 +9.0242124359E-001 -8.0485232713E+001 +1.5901703632E-001 -2.1618657499E+001
27803050000.000 +1.4444266434E-001 -2.6025351579E+001 +9.3836425770E-001 -8.1347395244E+001 +8.9633586294E-001 -8.1409620986E+001 +1.5920911216E-001 -2.1599134221E+001
28003000000.000 +1.4307646077E-001 -2.6484725168E+001 +9.4137267432E-001 -8.1716576031E+001 +8.8798917114E-001 -8.1557916358E+001 +1.5927369850E-001 -2.1914467624E+001
28202950000.000 +1.4616653345E-001 -2.8256526636E+001 +9.3855847984E-001 -8.2472432105E+001 +8.9590889353E-001 -8.1630690076E+001 +1.6161790570E-001 -2.2512957513E+001
28402900000.000 +1.4505756227E-001 -2.9793301098E+001 +9.2188022249E-001 -8.2732745256E+001 +9.2727269231E-001 -8.2876445910E+001 +1.6306443272E-001 -2.3849677701E+001
28602850000.000 +1.4724782073E-001 -3.0914430076E+001 +9.1291127861E-001 -8.3000713689E+001 +9.0221379403E-001 -8.3220549809E+001 +1.6428739827E-001 -2.4854722628E+001
28802800000.000 +1.4545980925E-001 -3.1391767111E+001 +9.1566490351E-001 -8.3360037259E+001 +9.1995319907E-001 -8.2710282197E+001 +1.6538851546E-001 -2.5291352361E+001
29002750000.000 +1.4875034479E-001 -3.1513201611E+001 +9.2176567621E-001 -8.3624415171E+001 +9.2105923042E-001 -8.4823410076E+001 +1.6760335773E-001 -2.6246665194E+001
29202700000.000 +1.4960178476E-001 -3.2033559413E+001 +9.1430893761E-001 -8.3899996498E+001 +9.1729046442E-001 -8.5187343791E+001 +1.6899077523E-001 -2.7503597185E+001
29402650000.000 +1.4970714345E-001 -3.2780071929E+001 +9.1980112690E-001 -8.4108616027E+001 +9.2069291995E-001 -8.5372175974E+001 +1.7023253210E-001 -2.8411488279E+001
29602600000.000 +1.5115405385E-001 -3.3195135592E+001 +9.2210114582E-001 -8.4834087720E+001 +9.2314567321E-001 -8.6200954201E+001 +1.6997409173E-001 -2.9351156059E+001
29802550000.000 +1.4924176793E-001 -3.4600100182E+001 +9.2085531032E-001 -8.4929357580E+001 +9.0740686549E-001 -8.7073358317E+001 +1.6938301198E-001 -3.0406567853E+001
30002500000.000 +1.4967127952E-001 -3.4010784409E+001 +9.2984323186E-001 -8.6017492547E+001 +9.1334134671E-001 -8.6171992778E+001 +1.6930530254E-001 -2.9262337041E+001
30202450000.000 +1.5297132524E-001 -3.4379376561E+001 +9.1895498468E-001 -8.7197423191E+001 +9.3040095013E-001 -8.7843440207E+001 +1.7043032264E-001 -2.9886733797E+001
30402400000.000 +1.5191845815E-001 -3.4271269610E+001 +9.3131313570E-001 -8.8054820127E+001 +8.9009390072E-001 -8.8042932822E+001 +1.6880950616E-001 -3.0263291230E+001
30602350000.000 +1.5595177599E-001 -3.6715649500E+001 +9.2266476925E-001 -8.9141627389E+001 +9.0181851190E-001 -8.7044847623E+001 +1.7311098479E-001 -3.0705002821E+001
30802300000.000 +1.5717836718E-001 -3.6351782893E+001 +9.2722325379E-001 -8.9697500473E+001 +8.9332038355E-001 -8.8705334423E+001 +1.7130228060E-001 -3.0456852048E+001
31002250000.000 +1.5854264835E-001 -3.8856064130E+001 +9.0332230283E-001 -9.0429291344E+001 +8.9773264367E-001 -8.8788925704E+001 +1.7308221213E-001 -3.2653968936E+001
31202200000.000 +1.5789326866E-001 -3.8244653991E+001 +9.2338840120E-001 -9.0715418917E+001 +8.9413857511E-001 -8.9998074119E+001 +1.7264196915E-001 -3.2054245433E+001
31402150000.000 +1.5907588687E-001 -3.9420454775E+001 +9.0865975200E-001 -9.1989117362E+001 +9.1302535238E-001 -9.0548752656E+001 +1.7395188470E-001 -3.3507300689E+001
31602100000.000 +1.5888660666E-001 -3.9901286847E+001 +9.1654931579E-001 -9.1582763055E+001 +8.8086888741E-001 -9.2197229148E+001 +1.7276885731E-001 -3.4382479352E+001
31802050000.000 +1.5620838032E-001 -4.3446215374E+001 +8.9571263440E-001 -9.2523007655E+001 +9.0691790283E-001 -9.0229019043E+001 +1.7451843018E-001 -3.6442202652E+001
32002000000.000 +1.5799964601E-001 -4.1540802358E+001 +9.1759739179E-001 -9.2408857983E+001 +9.0607978187E-001 -9.2907330820E+001 +1.7393750444E-001 -3.6107735046E+001
32201950000.000 +1.5795468527E-001 -4.2054772933E+001 +9.0487221029E-001 -9.3042261519E+001 +9.0878250038E-001 -9.2706168022E+001 +1.7362456595E-001 -3.7022972142E+001
32401900000.000 +1.5574321170E-001 -4.2542042872E+001 +9.2855118956E-001 -9.2709958735E+001 +8.9991794680E-001 -9.3867545782E+001 +1.7321497484E-001 -3.7747216947E+001
32601850000.000 +1.6035141058E-001 -4.3064364816E+001 +9.1201978486E-001 -9.4329822861E+001 +9.1397511523E-001 -9.3976424884E+001 +1.7564407705E-001 -3.7900084628E+001
32801800000.000 +1.6124903981E-001 -4.3955839290E+001 +9.1623691748E-001 -9.4155182763E+001 +9.1055163483E-001 -9.5643483262E+001 +1.7478146544E-001 -3.8975936457E+001
33001750000.000 +1.6164297236E-001 -4.4293314767E+001 +9.1956152403E-001 -9.5034622584E+001 +9.1164399195E-001 -9.5562946904E+001 +1.7562074531E-001 -3.9323644318E+001
33201700000.000 +1.6206626844E-001 -4.5588494097E+001 +9.2242077631E-001 -9.5170709752E+001 +9.1391870009E-001 -9.5929722483E+001 +1.7561898317E-001 -4.0043333153E+001
33401650000.000 +1.6225521068E-001 -4.6413391274E+001 +9.2022109985E-001 -9.5747679978E+001 +9.0910990520E-001 -9.6591511935E+001 +1.7564473496E-001 -4.0631546176E+001
33601600000.000 +1.6258422981E-001 -4.7065624431E+001 +9.1936637186E-001 -9.6767084130E+001 +9.0189314613E-001 -9.6897560236E+001 +1.7549991696E-001 -4.1116294801E+001
33801550000.000 +1.6389990771E-001 -4.8153911826E+001 +9.1725307503E-001 -9.7646514284E+001 +9.0351582425E-001 -9.7403480442E+001 +1.7646321819E-001 -4.1478871571E+001
34001500000.000 +1.6316615656E-001 -4.9906805241E+001 +9.1117995155E-001 -9.7862044316E+001 +8.8873248066E-001 -9.7734001886E+001 +1.7589467617E-001 -4.2856576687E+001
34201450000.000 +1.6060024273E-001 -5.0618785507E+001 +9.1606387098E-001 -9.8048828181E+001 +8.8962195956E-001 -9.8413582063E+001 +1.7633263969E-001 -4.3828110830E+001
34401400000.000 +1.6175865902E-001 -5.1873141934E+001 +9.1031810010E-001 -9.9060931667E+001 +8.9227696423E-001 -9.8842033974E+001 +1.7621514498E-001 -4.4636883345E+001
34601350000.000 +1.6164521897E-001 -5.1729339661E+001 +9.1250147192E-001 -9.9853536525E+001 +8.9301625758E-001 -1.0015893179E+002 +1.7462029809E-001 -4.4900691661E+001
34801300000.000 +1.6045601136E-001 -5.1953414114E+001 +9.1553247919E-001 -1.0035729535E+002 +8.7394285085E-001 -9.9921932489E+001 +1.7482024487E-001 -4.4993834108E+001
35001250000.000 +1.6485454182E-001 -5.3717266915E+001 +9.1150221226E-001 -1.0147372932E+002 +8.8336350818E-001 -9.9889154312E+001 +1.7758741726E-001 -4.5054388673E+001
35201200000.000 +1.6432093693E-001 -5.4205328041E+001 +9.0642851960E-001 -1.0173475052E+002 +8.8028804904E-001 -1.0187745130E+002 +1.7764465344E-001 -4.6469678958E+001
35401150000.000 +1.6531375983E-001 -5.4834762516E+001 +9.0636668624E-001 -1.0261150690E+002 +8.8787975927E-001 -1.0195689059E+002 +1.7899269907E-001 -4.7003215580E+001
35601100000.000 +1.6482849042E-001 -5.6127548821E+001 +9.0783968382E-001 -1.0300241369E+002 +8.8801470791E-001 -1.0235932490E+002 +1.7876385514E-001 -4.7981414355E+001
35801050000.000 +1.6846682269E-001 -5.7284706048E+001 +8.9763953540E-001 -1.0393629569E+002 +8.8420700994E-001 -1.0348670298E+002 +1.7944236550E-001 -4.9145268155E+001
36001000000.000 +1.6434061068E-001 -5.8631586838E+001 +9.0446633766E-001 -1.0367758758E+002 +8.7986802588E-001 -1.0457354157E+002 +1.7854002395E-001 -5.0609669674E+001
36200950000.000 +1.6418094350E-001 -6.0261366225E+001 +9.0042179423E-001 -1.0513235748E+002 +8.9579163834E-001 -1.0363802869E+002 +1.7809338705E-001 -5.1285333973E+001
36400900000.000 +1.6133102345E-001 -6.0610308541E+001 +9.0204511828E-001 -1.0442715590E+002 +9.0126750041E-001 -1.0532486291E+002 +1.7574266603E-001 -5.2790987248E+001
36600850000.000 +1.5861032400E-001 -6.2757977543E+001 +8.9727988491E-001 -1.0511374679E+002 +8.8214963572E-001 -1.0488417499E+002 +1.7451764517E-001 -5.4540448171E+001
36800800000.000 +1.5634517811E-001 -6.2492310117E+001 +9.1327332669E-001 -1.0488498418E+002 +9.0242872880E-001 -1.0580964278E+002 +1.7301695553E-001 -5.4503357148E+001
37000750000.000 +1.5442400620E-001 -6.3241514411E+001 +9.0595511138E-001 -1.0574384029E+002 +9.0069841083E-001 -1.0591138106E+002 +1.7210182144E-001 -5.5253631691E+001
37200700000.000 +1.4763128576E-001 -6.3842540623E+001 +9.1551975542E-001 -1.0520472980E+002 +8.9414206305E-001 -1.0625117135E+002 +1.6964337414E-001 -5.6175045110E+001
37400650000.000 +1.4919084518E-001 -6.3797627507E+001 +9.1690958440E-001 -1.0680288456E+002 +8.9187264859E-001 -1.0641211160E+002 +1.7113786252E-001 -5.6022294802E+001
37600600000.000 +1.4778552663E-001 -6.4454130748E+001 +9.2293429614E-001 -1.0742825207E+002 +8.9290019873E-001 -1.0773011080E+002 +1.6905614553E-001 -5.7051520006E+001
37800550000.000 +1.4665268331E-001 -6.4547546323E+001 +9.2027582417E-001 -1.0850477998E+002 +8.7826962571E-001 -1.0757367593E+002 +1.6829704169E-001 -5.6791468255E+001
38000500000.000 +1.4706022366E-001 -6.5590253984E+001 +9.2051711087E-001 -1.0905237025E+002 +8.8969761367E-001 -1.0704025217E+002 +1.6903116926E-001 -5.6893436680E+001
38200450000.000 +1.4954676709E-001 -6.6559090646E+001 +9.1083136735E-001 -1.1049059485E+002 +8.8774933029E-001 -1.0877686846E+002 +1.6797836232E-001 -5.8091724346E+001
38400400000.000 +1.4626775538E-001 -6.9085049241E+001 +9.0336425359E-001 -1.1044083713E+002 +8.6998831405E-001 -1.0861985978E+002 +1.6638626312E-001 -5.9397635882E+001
38600350000.000 +1.4500306329E-001 -6.8423708566E+001 +9.0698658806E-001 -1.1127415524E+002 +8.9133358401E-001 -1.0970969263E+002 +1.6623754666E-001 -5.9834335246E+001
38800300000.000 +1.4288110440E-001 -7.1762765206E+001 +8.8694011898E-001 -1.1164261369E+002 +8.7892501205E-001 -1.1001354079E+002 +1.6576176095E-001 -6.2433185901E+001
39000250000.000 +1.4206889992E-001 -7.1898000238E+001 +8.9049835664E-001 -1.1206020018E+002 +8.7490124030E-001 -1.1145637428E+002 +1.6602509703E-001 -6.3295265384E+001
39200200000.000 +1.4422517381E-001 -7.3239018614E+001 +8.8151471801E-001 -1.1321908108E+002 +8.6453626569E-001 -1.1147265514E+002 +1.6739704032E-001 -6.4581043628E+001
39400150000.000 +1.3621502647E-001 -7.1974992138E+001 +8.8505332822E-001 -1.1246076981E+002 +8.8315137363E-001 -1.1289346607E+002 +1.6335928999E-001 -6.5609931022E+001
39600100000.000 +1.3075112564E-001 -7.4748267660E+001 +8.8101284545E-001 -1.1246085360E+002 +8.6888533819E-001 -1.1234891569E+002 +1.6121050496E-001 -6.8614844719E+001
39800050000.000 +1.3012500787E-001 -6.9616903581E+001 +9.0614930566E-001 -1.1265966463E+002 +9.0013270513E-001 -1.1352752253E+002 +1.5933781614E-001 -6.7632234638E+001
40000000000.000 +1.3163166375E-001 -6.9977860729E+001 +9.1001417989E-001 -1.1412654584E+002 +8.8665051662E-001 -1.1509054919E+002 +1.5691027344E-001 -6.9204382736E+001
