# Supplementary material for: Conductivity and radio frequency performance data for silver nanoparticle inks deposited via aerosol jet deposition and processed under varying conditions
Source: Data Brief. 2020 Sep 24;33:106331. doi: 10.1016/j.dib.2020.106331 (PMC7560714; doi:10.1016/j.dib.2020.106331)
Supplement: Supplementary file 3 [file mmc3.zip › Sintering Study/ANP Ink/RF Data/ANP_14_04.S2P]

!  2-Port S-parameters saved by WinCal
! VAR MeasName=S-Parameters (CALIBRATED_DATA) read from VNA (E8364B)
! VAR MeasDate=11/27/2017 4:18:47 PM
! VAR NAME=AFRL171016_15_04
! VAR FILENAME=AFRL171016_15_04.S2P
! VAR DATE=11/27/2017 4:18:47 PM
! VAR PHYS_PORTS=1,2
! VAR ObjTypeName=DATASET
! VAR IndexType=Frequency
!
# Hz S MA R 50
10000000.000 +3.9054704046E-002 +2.8567333443E+000 +9.5972671104E-001 -2.2334399171E-001 +9.5792793027E-001 -6.9426574623E-002 +3.9796459849E-002 +2.5921457303E+000
209950000.000 +3.8975786303E-002 +1.0896419394E+000 +9.5906166409E-001 -6.7563623748E-001 +9.5964775721E-001 -6.9213226127E-001 +3.9247050990E-002 +1.4453718313E+000
409900000.000 +3.9237298884E-002 +2.6363871232E+000 +9.5878515283E-001 -1.3119221366E+000 +9.5928901700E-001 -1.3121121557E+000 +3.9274798720E-002 +2.4974000558E+000
609850000.000 +3.8928900037E-002 +3.4352643448E+000 +9.5823138630E-001 -1.9713651325E+000 +9.5881594916E-001 -2.0109887504E+000 +3.8958657283E-002 +3.1817539491E+000
809800000.000 +3.9022170175E-002 +5.7747118216E+000 +9.5758182589E-001 -2.5984870056E+000 +9.5784476254E-001 -2.6115723956E+000 +3.9250367165E-002 +5.1999069453E+000
1009750000.000 +3.8625296629E-002 +6.8732396175E+000 +9.5647169345E-001 -3.1970721945E+000 +9.5710145831E-001 -3.2596250197E+000 +3.8996291261E-002 +6.2509577668E+000
1209700000.000 +3.9645994801E-002 +8.4389999362E+000 +9.5644655664E-001 -3.7826505258E+000 +9.5663256466E-001 -3.8113781882E+000 +3.9849784380E-002 +8.2870559392E+000
1409650000.000 +4.0284413717E-002 +9.3854384275E+000 +9.5615502786E-001 -4.3970103384E+000 +9.5636476192E-001 -4.4180314480E+000 +4.0715393244E-002 +8.9541553773E+000
1609600000.000 +4.0704299010E-002 +9.6704000605E+000 +9.5588226100E-001 -5.0399872460E+000 +9.5608869781E-001 -5.0514824917E+000 +4.1150610809E-002 +9.2014766841E+000
1809550000.000 +4.0641008453E-002 +1.0194239374E+001 +9.5505879084E-001 -5.7029118431E+000 +9.5525453955E-001 -5.6764023096E+000 +4.1397322251E-002 +1.0030480216E+001
2009500000.000 +4.0214538267E-002 +1.2651021747E+001 +9.5384900480E-001 -6.2477230294E+000 +9.5416945811E-001 -6.2657980406E+000 +4.1130054303E-002 +1.1136695834E+001
2209450000.000 +4.1388114056E-002 +1.4393487483E+001 +9.5300976561E-001 -6.8047876585E+000 +9.5337382332E-001 -6.8692365902E+000 +4.1624820084E-002 +1.3520867467E+001
2409400000.000 +4.2393949381E-002 +1.5420660257E+001 +9.5327309404E-001 -7.3799255320E+000 +9.5307716915E-001 -7.4138023552E+000 +4.2726426101E-002 +1.3952485055E+001
2609350000.000 +4.3436478762E-002 +1.6690316363E+001 +9.5260078370E-001 -7.9641529729E+000 +9.5264917141E-001 -7.9766395743E+000 +4.3649078998E-002 +1.5409401249E+001
2809300000.000 +4.4257530300E-002 +1.7249271528E+001 +9.5225150768E-001 -8.5658940262E+000 +9.5276213401E-001 -8.6007738886E+000 +4.4732761531E-002 +1.5999725403E+001
3009250000.000 +4.4566848218E-002 +1.7435559696E+001 +9.5133497171E-001 -9.2179768112E+000 +9.5121422369E-001 -9.1512929375E+000 +4.5020730241E-002 +1.6220431863E+001
3209200000.000 +4.5138965018E-002 +1.9052677722E+001 +9.5025188095E-001 -9.7289757515E+000 +9.5045551159E-001 -9.7574310764E+000 +4.5472957227E-002 +1.7360969490E+001
3409150000.000 +4.5963647400E-002 +1.9937487754E+001 +9.4994093912E-001 -1.0266676724E+001 +9.4996466994E-001 -1.0362862645E+001 +4.6413186804E-002 +1.8477917415E+001
3609100000.000 +4.6955206693E-002 +2.0238696754E+001 +9.4925107976E-001 -1.0845502197E+001 +9.4988307842E-001 -1.0928587592E+001 +4.7307499701E-002 +1.8943113899E+001
3809050000.000 +4.7929695953E-002 +2.1066215339E+001 +9.4933678843E-001 -1.1502499558E+001 +9.4944719019E-001 -1.1462912147E+001 +4.8602894619E-002 +1.9573955047E+001
4009000000.000 +4.9286695930E-002 +2.1536912867E+001 +9.4869788481E-001 -1.2024758274E+001 +9.4909420260E-001 -1.2102941868E+001 +4.9871196962E-002 +1.9828922008E+001
4208950000.000 +5.0050012914E-002 +2.1434479056E+001 +9.4855730159E-001 -1.2653008712E+001 +9.4889654489E-001 -1.2590938233E+001 +5.0504298756E-002 +1.9783118842E+001
4408900000.000 +5.1139597698E-002 +2.1827781915E+001 +9.4776194350E-001 -1.3199512090E+001 +9.4838329229E-001 -1.3252663822E+001 +5.1879750252E-002 +2.0392415770E+001
4608850000.000 +5.2000511385E-002 +2.2402752936E+001 +9.4799167313E-001 -1.3757279222E+001 +9.4822228841E-001 -1.3802913326E+001 +5.2970239030E-002 +2.0763325087E+001
4808800000.000 +5.3319931796E-002 +2.2643752498E+001 +9.4713475803E-001 -1.4333807632E+001 +9.4785427784E-001 -1.4373117932E+001 +5.4102860020E-002 +2.1181980520E+001
5008750000.000 +5.4579780147E-002 +2.2984461714E+001 +9.4787560814E-001 -1.4858218838E+001 +9.4852965792E-001 -1.4934356219E+001 +5.5713436871E-002 +2.1441977566E+001
5208700000.000 +5.5441445112E-002 +2.3612355265E+001 +9.4700131284E-001 -1.5497146499E+001 +9.4708463742E-001 -1.5565330319E+001 +5.6712987807E-002 +2.1708516360E+001
5408650000.000 +5.6709872776E-002 +2.3260095002E+001 +9.4701390241E-001 -1.6054944159E+001 +9.4713091063E-001 -1.6070054666E+001 +5.7737774186E-002 +2.1841414757E+001
5608600000.000 +5.7897816745E-002 +2.3279959262E+001 +9.4730811515E-001 -1.6677976780E+001 +9.4784957161E-001 -1.6697801009E+001 +5.9378107317E-002 +2.1534358356E+001
5808550000.000 +5.8697727116E-002 +2.3613804098E+001 +9.4657087928E-001 -1.7235123342E+001 +9.4644945812E-001 -1.7248603922E+001 +6.0571229209E-002 +2.1479312686E+001
6008500000.000 +5.9563125857E-002 +2.3396954520E+001 +9.4602988854E-001 -1.7799380943E+001 +9.4614006396E-001 -1.7804504357E+001 +6.1542895064E-002 +2.1181994218E+001
6208450000.000 +6.1058538370E-002 +2.3183812909E+001 +9.4629003616E-001 -1.8402871308E+001 +9.4615195379E-001 -1.8389178830E+001 +6.2761008999E-002 +2.0949359462E+001
6408400000.000 +6.1957919571E-002 +2.3160637674E+001 +9.4599214831E-001 -1.8987773077E+001 +9.4598431391E-001 -1.9024240294E+001 +6.3818239317E-002 +2.0639176742E+001
6608350000.000 +6.2938659996E-002 +2.3019988553E+001 +9.4457661823E-001 -1.9541004664E+001 +9.4497549845E-001 -1.9565124146E+001 +6.4725720826E-002 +2.0360372194E+001
6808300000.000 +6.4440441862E-002 +2.2655563455E+001 +9.4582427609E-001 -2.0078099136E+001 +9.4619210975E-001 -2.0057494794E+001 +6.6484503634E-002 +2.0293006870E+001
7008250000.000 +6.5312960289E-002 +2.2776767838E+001 +9.4464598836E-001 -2.0721616457E+001 +9.4517778247E-001 -2.0801395125E+001 +6.7463415019E-002 +1.9966891463E+001
7208200000.000 +6.6059546722E-002 +2.2335328521E+001 +9.4393416507E-001 -2.1270803803E+001 +9.4420635684E-001 -2.1281504317E+001 +6.8375780694E-002 +1.9485818448E+001
7408150000.000 +6.7283173947E-002 +2.1930525044E+001 +9.4382857807E-001 -2.1886223277E+001 +9.4500710198E-001 -2.1948091740E+001 +6.9731167674E-002 +1.9257261861E+001
7608100000.000 +6.8409854990E-002 +2.1716207259E+001 +9.4388914463E-001 -2.2387033652E+001 +9.4196844103E-001 -2.2451121140E+001 +7.0552946908E-002 +1.9242449590E+001
7808050000.000 +6.8929786593E-002 +2.1364317725E+001 +9.4283807771E-001 -2.2983921215E+001 +9.4109061556E-001 -2.3051408550E+001 +7.1505109963E-002 +1.8627860888E+001
8008000000.000 +7.0320115035E-002 +2.0965762925E+001 +9.4205598050E-001 -2.3500616252E+001 +9.4132264261E-001 -2.3581840802E+001 +7.2354852699E-002 +1.8784573215E+001
8207950000.000 +7.0627618695E-002 +2.1316582656E+001 +9.4213569343E-001 -2.4305218879E+001 +9.4265798197E-001 -2.4331944223E+001 +7.3280819927E-002 +1.8539432250E+001
8407900000.000 +7.1904584998E-002 +2.0993030420E+001 +9.3962017092E-001 -2.4719330081E+001 +9.3909785554E-001 -2.4750392258E+001 +7.4613491016E-002 +1.8461951229E+001
8607850000.000 +7.3188858467E-002 +2.0744134224E+001 +9.4154617705E-001 -2.5205637775E+001 +9.4353054188E-001 -2.5178581974E+001 +7.6085061841E-002 +1.8526860913E+001
8807800000.000 +7.5032455468E-002 +2.0759003433E+001 +9.4003462621E-001 -2.5881964518E+001 +9.4102595116E-001 -2.6009202095E+001 +7.8112390095E-002 +1.8236291942E+001
9007750000.000 +7.5424509184E-002 +1.9972962522E+001 +9.3881956944E-001 -2.6400995764E+001 +9.3910169158E-001 -2.6416641484E+001 +7.8924356507E-002 +1.7296085406E+001
9207700000.000 +7.6654504807E-002 +1.9633934160E+001 +9.3981737035E-001 -2.6973841443E+001 +9.4189669439E-001 -2.7075122136E+001 +8.0570100098E-002 +1.6777705169E+001
9407650000.000 +7.8125504497E-002 +1.9523153481E+001 +9.3969391100E-001 -2.7521706573E+001 +9.4112069031E-001 -2.7709092523E+001 +8.1881273285E-002 +1.6579329013E+001
9607600000.000 +7.9009612191E-002 +1.9028985744E+001 +9.3778281545E-001 -2.8113507770E+001 +9.3917796450E-001 -2.8296741179E+001 +8.2831913477E-002 +1.6138035862E+001
9807550000.000 +7.9940791864E-002 +1.8107190485E+001 +9.3827942883E-001 -2.8680464924E+001 +9.3831980211E-001 -2.8760508763E+001 +8.3984415667E-002 +1.5572638494E+001
10007500000.000 +8.0454423947E-002 +1.7291247033E+001 +9.3949966431E-001 -2.9349234479E+001 +9.4002170043E-001 -2.9463752222E+001 +8.5434705561E-002 +1.4755528010E+001
10207450000.000 +8.1196925869E-002 +1.7363622395E+001 +9.3715931573E-001 -2.9830639499E+001 +9.3441616580E-001 -2.9894231200E+001 +8.5912789937E-002 +1.4589968793E+001
10407400000.000 +8.2153015558E-002 +1.6690041335E+001 +9.3895868799E-001 -3.0314576426E+001 +9.3759477484E-001 -3.0136221026E+001 +8.7115927675E-002 +1.4582441231E+001
10607350000.000 +8.2805240835E-002 +1.6666282315E+001 +9.3686779959E-001 -3.1032960770E+001 +9.3762615335E-001 -3.1147648714E+001 +8.7981883051E-002 +1.3915872974E+001
10807300000.000 +8.3750419208E-002 +1.6288130868E+001 +9.3724976535E-001 -3.1477025391E+001 +9.3157445529E-001 -3.1417650763E+001 +8.8691353267E-002 +1.3815000228E+001
11007250000.000 +8.4633853861E-002 +1.5458529572E+001 +9.3681547020E-001 -3.2034309444E+001 +9.3724494899E-001 -3.1941900786E+001 +9.0255132756E-002 +1.3357978876E+001
11207200000.000 +8.6136939839E-002 +1.5351320307E+001 +9.3726061668E-001 -3.2522990280E+001 +9.3526731137E-001 -3.2480948829E+001 +9.1543681920E-002 +1.3140025042E+001
11407150000.000 +8.6364047970E-002 +1.5212324093E+001 +9.3321735074E-001 -3.3262505214E+001 +9.3470041207E-001 -3.3257170250E+001 +9.2550513531E-002 +1.2449768514E+001
11607100000.000 +8.6669848279E-002 +1.3973840265E+001 +9.3451619707E-001 -3.3345631509E+001 +9.3130189321E-001 -3.3531171182E+001 +9.3270259213E-002 +1.1760122153E+001
11807050000.000 +8.8227463527E-002 +1.3860596667E+001 +9.3714754227E-001 -3.4265347499E+001 +9.4105332824E-001 -3.4416622041E+001 +9.5703014791E-002 +1.1246394767E+001
12007000000.000 +8.9457166436E-002 +1.3049033442E+001 +9.3255705056E-001 -3.4463040526E+001 +9.2903521432E-001 -3.4961293043E+001 +9.6473296288E-002 +1.0417806165E+001
12206950000.000 +8.9466978974E-002 +1.2317741197E+001 +9.3499261636E-001 -3.5266536096E+001 +9.3928998585E-001 -3.5199625305E+001 +9.7959470681E-002 +1.0576718559E+001
12406900000.000 +9.0538947724E-002 +1.2200743958E+001 +9.3424564766E-001 -3.5628974107E+001 +9.3616966977E-001 -3.6313653316E+001 +1.0026321521E-001 +9.7024530505E+000
12606850000.000 +8.9462343123E-002 +1.2791683414E+001 +9.3634530463E-001 -3.6427052435E+001 +9.3549896285E-001 -3.6651168004E+001 +1.0025399276E-001 +9.2500799755E+000
12806800000.000 +9.1771264554E-002 +1.3200127018E+001 +9.3336606722E-001 -3.6652504218E+001 +9.3402952097E-001 -3.7274141817E+001 +1.0159485281E-001 +8.6854015472E+000
13006750000.000 +9.5153524752E-002 +1.2061483719E+001 +9.3935920725E-001 -3.7636146989E+001 +9.4103814158E-001 -3.7874705465E+001 +1.0256550784E-001 +8.0926418451E+000
13206700000.000 +9.4830138158E-002 +1.1829729857E+001 +9.3574070298E-001 -3.8308581610E+001 +9.3557386423E-001 -3.8860212596E+001 +1.0225691190E-001 +8.2230414881E+000
13406650000.000 +9.5232391777E-002 +1.0351936491E+001 +9.3932873579E-001 -3.8832221251E+001 +9.3419355041E-001 -3.8674665260E+001 +1.0380175983E-001 +8.0076717752E+000
13606600000.000 +9.5945765216E-002 +9.6532352982E+000 +9.3707626662E-001 -3.9405464487E+001 +9.3835754823E-001 -3.9395663426E+001 +1.0474116821E-001 +7.6021759673E+000
13806550000.000 +9.6843502763E-002 +1.0221673368E+001 +9.3466521874E-001 -4.0145545339E+001 +9.3054909488E-001 -4.0037368763E+001 +1.0525628925E-001 +7.8323969913E+000
14006500000.000 +9.7810111004E-002 +8.8884767617E+000 +9.3208711610E-001 -4.0479803703E+001 +9.3275804575E-001 -4.0180588639E+001 +1.0666546348E-001 +6.8070130835E+000
14206450000.000 +9.9004762366E-002 +8.2098444044E+000 +9.3597743627E-001 -4.1082274466E+001 +9.3524143489E-001 -4.0761393379E+001 +1.0818032120E-001 +6.4447630956E+000
14406400000.000 +1.0027644108E-001 +6.9342895522E+000 +9.3687869820E-001 -4.1632888194E+001 +9.3228844387E-001 -4.1018890865E+001 +1.0915102356E-001 +6.0436606060E+000
14606350000.000 +9.8842990210E-002 +6.1045102612E+000 +9.3080167888E-001 -4.1964102226E+001 +9.3307969846E-001 -4.1661991044E+001 +1.0960598861E-001 +5.0793492412E+000
14806300000.000 +9.9485314320E-002 +6.1433827005E+000 +9.3730553415E-001 -4.2324124103E+001 +9.3420161833E-001 -4.2335607947E+001 +1.1112357851E-001 +5.0534051744E+000
15006250000.000 +1.0032004899E-001 +6.0960744340E+000 +9.3222884008E-001 -4.3075698398E+001 +9.3612718906E-001 -4.3308024628E+001 +1.1264755002E-001 +4.4309076788E+000
15206200000.000 +9.9225010227E-002 +5.7945041015E+000 +9.3701534147E-001 -4.3186798179E+001 +9.3038716966E-001 -4.3130498299E+001 +1.1221559828E-001 +4.4029343974E+000
15406150000.000 +1.0219634503E-001 +4.9698872146E+000 +9.3871834161E-001 -4.4196685140E+001 +9.4552640064E-001 -4.4156695401E+001 +1.1644691294E-001 +3.7733949985E+000
15606100000.000 +1.0208846116E-001 +4.5417171421E+000 +9.3744319899E-001 -4.4538245127E+001 +9.3289019086E-001 -4.5390113618E+001 +1.1713008193E-001 +2.8095217084E+000
15806050000.000 +1.0213760799E-001 +4.2464094573E+000 +9.3877066904E-001 -4.5546612353E+001 +9.4064737972E-001 -4.5426219339E+001 +1.1863512760E-001 +2.5658844977E+000
16006000000.000 +1.0306000223E-001 +3.2377875837E+000 +9.4205195413E-001 -4.5725781319E+001 +9.3726369378E-001 -4.6556310171E+001 +1.2012835108E-001 +1.7306074876E+000
16205950000.000 +1.0258732576E-001 +3.8482988596E+000 +9.4247521950E-001 -4.6686612465E+001 +9.3301553164E-001 -4.7130952430E+001 +1.1961887107E-001 +1.5059135790E+000
16405900000.000 +1.0463853549E-001 +1.9196031955E+000 +9.3623312040E-001 -4.6527171721E+001 +9.2730457941E-001 -4.8368228121E+001 +1.2230340145E-001 +1.1075582004E-001
16605850000.000 +1.0354113464E-001 +2.9578270246E+000 +9.4287909076E-001 -4.7714176935E+001 +9.3742642382E-001 -4.8002928726E+001 +1.2221735260E-001 +7.6139844469E-001
16805800000.000 +1.0593169285E-001 +3.8106024807E+000 +9.3165340151E-001 -4.8460295047E+001 +9.3702396310E-001 -4.9473094839E+001 +1.2281621527E-001 +9.7146460167E-001
17005750000.000 +1.0516525294E-001 +3.0715230301E+000 +9.3948168097E-001 -4.9229356641E+001 +9.2670569168E-001 -4.9031389892E+001 +1.2394760089E-001 +5.3799763753E-001
17205700000.000 +1.0643662878E-001 +2.4347567685E+000 +9.3354300405E-001 -4.9581933812E+001 +9.3580105906E-001 -5.0044643492E+001 +1.2616991074E-001 +1.7188052973E-002
17405650000.000 +1.0692182066E-001 +2.5185174790E+000 +9.3995112312E-001 -5.0268359154E+001 +9.2989588882E-001 -5.0491561544E+001 +1.2642903924E-001 -4.7470226633E-001
17605600000.000 +1.0869564956E-001 +1.3180656006E+000 +9.2899893252E-001 -5.0801663447E+001 +9.3207004650E-001 -5.0737224897E+001 +1.2810768302E-001 -1.2894549735E+000
17805550000.000 +1.0900245860E-001 +6.0267328922E-001 +9.3951280989E-001 -5.1369633641E+001 +9.3312615172E-001 -5.0985723229E+001 +1.2941229270E-001 -1.6543459671E+000
18005500000.000 +1.0985034323E-001 +7.1390491008E-001 +9.3024172897E-001 -5.2054298830E+001 +9.3880695372E-001 -5.2181981575E+001 +1.2880035089E-001 -2.2024406723E+000
18205450000.000 +1.1018131411E-001 -2.4267727715E-001 +9.3089912753E-001 -5.2172483281E+001 +9.3550141111E-001 -5.2325683827E+001 +1.3027386435E-001 -2.7883931180E+000
18405400000.000 +1.1045664397E-001 -6.6475289915E-001 +9.3331033527E-001 -5.3123966010E+001 +9.4667968546E-001 -5.2668445450E+001 +1.3206298068E-001 -3.3235902098E+000
18605350000.000 +1.1093221470E-001 -3.1695658415E-001 +9.3487954425E-001 -5.3896419203E+001 +9.4415490590E-001 -5.4105008336E+001 +1.3283559151E-001 -3.7335656216E+000
18805300000.000 +1.1182550011E-001 -1.5728061610E+000 +9.3602093399E-001 -5.3912677379E+001 +9.2531208921E-001 -5.4248079733E+001 +1.3389477222E-001 -4.4721747988E+000
19005250000.000 +1.1334829643E-001 -1.9727557470E+000 +9.4050956618E-001 -5.4410222668E+001 +9.4460435936E-001 -5.4590141123E+001 +1.3675246034E-001 -4.4450546484E+000
19205200000.000 +1.1256646062E-001 -2.5377714851E+000 +9.4499021732E-001 -5.4942948346E+001 +9.3422784100E-001 -5.6413584571E+001 +1.3717004894E-001 -5.9782515946E+000
19405150000.000 +1.1222048024E-001 -2.0215250786E+000 +9.4309130302E-001 -5.5796204727E+001 +9.2603252783E-001 -5.6550281594E+001 +1.3643063340E-001 -5.9099988667E+000
19605100000.000 +1.1153386867E-001 -3.1182531181E+000 +9.4791504038E-001 -5.6012734774E+001 +9.2342921193E-001 -5.7142437591E+001 +1.3733615068E-001 -6.5166315152E+000
19805050000.000 +1.1390598577E-001 -2.6451688581E+000 +9.4408131485E-001 -5.7274714958E+001 +9.3351343290E-001 -5.7783044627E+001 +1.3923279095E-001 -6.5017564243E+000
20005000000.000 +1.1580060567E-001 -3.7331952053E+000 +9.3588195172E-001 -5.7572452686E+001 +9.2467646975E-001 -5.8789629755E+001 +1.4076590674E-001 -6.9471101646E+000
20204950000.000 +1.1559674193E-001 -3.4384368127E+000 +9.4605066036E-001 -5.8528021037E+001 +9.2961966658E-001 -5.8323862776E+001 +1.4194522544E-001 -6.8898211344E+000
20404900000.000 +1.1662945205E-001 -3.8030268795E+000 +9.4096992863E-001 -5.8998565858E+001 +9.2843145069E-001 -5.9924053025E+001 +1.4216027345E-001 -7.7195742345E+000
20604850000.000 +1.1880048873E-001 -4.3084391595E+000 +9.3763527647E-001 -5.9743434371E+001 +9.1322623466E-001 -5.9484179439E+001 +1.4315495630E-001 -7.6688857833E+000
20804800000.000 +1.1851612394E-001 -5.0050015493E+000 +9.2954304137E-001 -6.0239511295E+001 +9.3373250359E-001 -6.0176232995E+001 +1.4479323887E-001 -8.4945293958E+000
21004750000.000 +1.1952646243E-001 -5.1766744923E+000 +9.3575055432E-001 -6.1003736312E+001 +9.2848465511E-001 -6.1008056722E+001 +1.4650487450E-001 -8.8542600396E+000
21204700000.000 +1.2030420458E-001 -5.8405558789E+000 +9.2211224660E-001 -6.1248548386E+001 +9.3663406878E-001 -6.1458126012E+001 +1.4661885905E-001 -9.4154559543E+000
21404650000.000 +1.2095675305E-001 -6.7838505284E+000 +9.2966716848E-001 -6.1593957935E+001 +9.3033438108E-001 -6.1615052522E+001 +1.4783182282E-001 -9.9509594359E+000
21604600000.000 +1.1943008437E-001 -6.6400406483E+000 +9.2090983860E-001 -6.2942045110E+001 +9.5155214710E-001 -6.2303595231E+001 +1.4754301767E-001 -1.0362979486E+001
21804550000.000 +1.2337405976E-001 -7.4370591527E+000 +9.2779509137E-001 -6.2767147434E+001 +9.3295859662E-001 -6.3383690283E+001 +1.5037908099E-001 -1.1182481088E+001
22004500000.000 +1.2238933631E-001 -7.6587152406E+000 +9.3200417322E-001 -6.3534065739E+001 +9.4070316092E-001 -6.2672112003E+001 +1.5120607505E-001 -1.1337045921E+001
22204450000.000 +1.2504714036E-001 -8.2481602053E+000 +9.3463861715E-001 -6.3819314085E+001 +9.4241040624E-001 -6.4046535314E+001 +1.5346840726E-001 -1.1372596260E+001
22404400000.000 +1.2537721636E-001 -8.1218343937E+000 +9.2904495984E-001 -6.4816180278E+001 +9.3377022737E-001 -6.5231610534E+001 +1.5375635632E-001 -1.2397758012E+001
22604350000.000 +1.2571058086E-001 -8.9660944604E+000 +9.3531275277E-001 -6.5019332971E+001 +9.3085956034E-001 -6.5558275976E+001 +1.5460009591E-001 -1.2759617154E+001
22804300000.000 +1.2635004512E-001 -9.3849309040E+000 +9.4074098205E-001 -6.6140070358E+001 +9.3623789371E-001 -6.6747818239E+001 +1.5582253167E-001 -1.3619843716E+001
23004250000.000 +1.2619384447E-001 -9.3865429767E+000 +9.3944392929E-001 -6.6702679649E+001 +9.1813170439E-001 -6.7436667169E+001 +1.5533785368E-001 -1.4180617788E+001
23204200000.000 +1.2712719319E-001 -1.0175719893E+001 +9.3782616234E-001 -6.7115348272E+001 +9.1384036300E-001 -6.7880674421E+001 +1.5573682240E-001 -1.4298417184E+001
23404150000.000 +1.2768738565E-001 -1.0257957381E+001 +9.4537494900E-001 -6.8397954697E+001 +9.2580871612E-001 -6.8159346565E+001 +1.5785747737E-001 -1.4230815328E+001
23604100000.000 +1.2813503333E-001 -1.0606179576E+001 +9.3448608205E-001 -6.8464596823E+001 +9.1708016759E-001 -7.0249116545E+001 +1.5680117124E-001 -1.5205540675E+001
23804050000.000 +1.2859790094E-001 -9.5152725092E+000 +9.4424497186E-001 -6.9250962729E+001 +8.9771031425E-001 -6.8850951086E+001 +1.5727148129E-001 -1.3853419263E+001
24004000000.000 +1.3182503214E-001 -1.1441655569E+001 +9.3211658001E-001 -6.9573950919E+001 +9.1910401634E-001 -7.0606952197E+001 +1.6028005864E-001 -1.5225955666E+001
24203950000.000 +1.3478931414E-001 -1.0024497459E+001 +9.3375419440E-001 -7.0723140782E+001 +9.0489125227E-001 -7.1343049937E+001 +1.6040923565E-001 -1.5395005726E+001
24403900000.000 +1.3590487159E-001 -1.3662536866E+001 +9.2378625518E-001 -7.0706330319E+001 +9.1536039274E-001 -7.1298024707E+001 +1.6368466124E-001 -1.6404695886E+001
24603850000.000 +1.3514276467E-001 -1.4267364947E+001 +9.3354683344E-001 -7.1442526835E+001 +9.1740476603E-001 -7.1474692804E+001 +1.6438238018E-001 -1.6742765141E+001
24803800000.000 +1.3740812146E-001 -1.5111196727E+001 +9.2081436303E-001 -7.1774693463E+001 +9.2001569054E-001 -7.3280512826E+001 +1.6649803191E-001 -1.7282987132E+001
25003750000.000 +1.3210422852E-001 -1.5726093793E+001 +9.3228732392E-001 -7.2163216191E+001 +9.0050126270E-001 -7.2632908771E+001 +1.6456528082E-001 -1.8117096015E+001
25203700000.000 +1.3379925648E-001 -1.6015164969E+001 +9.2449980505E-001 -7.3243514012E+001 +9.3203161568E-001 -7.2741880137E+001 +1.6883444167E-001 -1.8328737053E+001
25403650000.000 +1.3649250009E-001 -1.6174970742E+001 +9.1588465754E-001 -7.3477617361E+001 +9.1486877471E-001 -7.4277068848E+001 +1.6880720508E-001 -1.9067804522E+001
25603600000.000 +1.3440334517E-001 -1.7760588368E+001 +9.1416039765E-001 -7.3789062805E+001 +9.1240977664E-001 -7.3303432750E+001 +1.6964687572E-001 -2.0074676406E+001
25803550000.000 +1.3630679355E-001 -1.7623117059E+001 +9.1680065378E-001 -7.4227605974E+001 +9.2383138558E-001 -7.4595463544E+001 +1.7061209913E-001 -1.9965042166E+001
26003500000.000 +1.3767936627E-001 -1.8206378949E+001 +9.1730211294E-001 -7.5637780061E+001 +9.2002681506E-001 -7.4737956480E+001 +1.7122650081E-001 -2.0799126585E+001
26203450000.000 +1.3713816679E-001 -1.8735287606E+001 +9.1407976044E-001 -7.5795793708E+001 +9.1847262304E-001 -7.5142577443E+001 +1.7170881223E-001 -2.1376015108E+001
26403400000.000 +1.3927947310E-001 -1.8802793461E+001 +9.2701069309E-001 -7.6524459533E+001 +9.1494129998E-001 -7.5371519785E+001 +1.7416371461E-001 -2.1243667013E+001
26603350000.000 +1.4077685620E-001 -1.9048308007E+001 +9.1300946511E-001 -7.6573949815E+001 +9.2524644318E-001 -7.7461535837E+001 +1.7449136981E-001 -2.2085870947E+001
26803300000.000 +1.3939468812E-001 -1.9516033228E+001 +9.2447469851E-001 -7.7137897331E+001 +9.1192060717E-001 -7.7235294697E+001 +1.7523456188E-001 -2.2774177446E+001
27003250000.000 +1.4062294047E-001 -2.0179816111E+001 +9.2392184887E-001 -7.8030047453E+001 +9.2295647130E-001 -7.8237146921E+001 +1.7719424964E-001 -2.3095428422E+001
27203200000.000 +1.4059084091E-001 -1.9333938495E+001 +9.3174388197E-001 -7.8947792121E+001 +8.9559524991E-001 -7.9687189345E+001 +1.7464360866E-001 -2.3521177804E+001
27403150000.000 +1.4163043951E-001 -2.0625969684E+001 +9.2610233413E-001 -7.9186301852E+001 +8.9307072449E-001 -7.9999661790E+001 +1.7689934060E-001 -2.4204291607E+001
27603100000.000 +1.4175230046E-001 -1.9941075420E+001 +9.3534751903E-001 -8.0212590916E+001 +8.9463368062E-001 -8.0424189408E+001 +1.7606006909E-001 -2.3990940620E+001
27803050000.000 +1.4420750491E-001 -1.9932988767E+001 +9.3234020970E-001 -8.1169583209E+001 +8.8844336304E-001 -8.1255093961E+001 +1.7604903439E-001 -2.3927245021E+001
28003000000.000 +1.4252342702E-001 -2.0181403758E+001 +9.3511496040E-001 -8.1540277979E+001 +8.8008897109E-001 -8.1438836288E+001 +1.7601502752E-001 -2.4121731257E+001
28202950000.000 +1.4503050661E-001 -2.1856569884E+001 +9.3212696836E-001 -8.2252992831E+001 +8.8782768217E-001 -8.1486217422E+001 +1.7910422117E-001 -2.4523887723E+001
28402900000.000 +1.4422676633E-001 -2.3313608860E+001 +9.1563385407E-001 -8.2506325403E+001 +9.1883959253E-001 -8.2714595386E+001 +1.8134970351E-001 -2.5965436809E+001
28602850000.000 +1.4685669688E-001 -2.4709123236E+001 +9.0787947336E-001 -8.2764772484E+001 +8.9492947850E-001 -8.3018501368E+001 +1.8286664211E-001 -2.6839577890E+001
28802800000.000 +1.4431826344E-001 -2.5071063827E+001 +9.1099016365E-001 -8.3120223542E+001 +9.1244927723E-001 -8.2554521432E+001 +1.8410346880E-001 -2.7525161420E+001
29002750000.000 +1.4741289325E-001 -2.5194861304E+001 +9.1699063966E-001 -8.3445095134E+001 +9.1375022035E-001 -8.4646630206E+001 +1.8586249937E-001 -2.8410518587E+001
29202700000.000 +1.4798500576E-001 -2.5657169323E+001 +9.0983756515E-001 -8.3688991626E+001 +9.1025188492E-001 -8.5019717899E+001 +1.8689684584E-001 -2.9375550562E+001
29402650000.000 +1.4799659728E-001 -2.6219156802E+001 +9.1516962508E-001 -8.3901289643E+001 +9.1371613603E-001 -8.5240645413E+001 +1.8896714715E-001 -3.0002964433E+001
29602600000.000 +1.5032445220E-001 -2.6458425831E+001 +9.1747594953E-001 -8.4725619195E+001 +9.1583473672E-001 -8.6103687161E+001 +1.8951245815E-001 -3.0912078728E+001
29802550000.000 +1.4860583193E-001 -2.7912178445E+001 +9.1552197918E-001 -8.4781892045E+001 +8.9946061976E-001 -8.6979166308E+001 +1.8885364358E-001 -3.2029083786E+001
30002500000.000 +1.4903607241E-001 -2.7491616723E+001 +9.2353999921E-001 -8.5842862238E+001 +9.0447143101E-001 -8.6071920767E+001 +1.8893793192E-001 -3.1155877818E+001
30202450000.000 +1.5266504511E-001 -2.7924526150E+001 +9.1284304505E-001 -8.7035355662E+001 +9.2118945169E-001 -8.7695774028E+001 +1.8985174499E-001 -3.1805081856E+001
30402400000.000 +1.5183765432E-001 -2.7894864339E+001 +9.2480986985E-001 -8.7863585146E+001 +8.8182626341E-001 -8.7901950069E+001 +1.8773344322E-001 -3.2045869005E+001
30602350000.000 +1.5539115316E-001 -3.0050828690E+001 +9.1615265061E-001 -8.8941498490E+001 +8.9255191075E-001 -8.6915710418E+001 +1.9272704396E-001 -3.2351364036E+001
30802300000.000 +1.5670694842E-001 -2.9630389853E+001 +9.2005551434E-001 -8.9508000385E+001 +8.8463866645E-001 -8.8529778124E+001 +1.9080665203E-001 -3.2231560492E+001
31002250000.000 +1.5797894271E-001 -3.2315614794E+001 +8.9592526712E-001 -9.0254880173E+001 +8.8868366019E-001 -8.8608354306E+001 +1.9293735599E-001 -3.4158807501E+001
31202200000.000 +1.5724010895E-001 -3.1897280705E+001 +9.1507237712E-001 -9.0422260747E+001 +8.8482798784E-001 -8.9759043159E+001 +1.9233356905E-001 -3.4033351400E+001
31402150000.000 +1.5810241573E-001 -3.3322758777E+001 +9.0058283007E-001 -9.1664930307E+001 +9.0233284721E-001 -9.0306835988E+001 +1.9409334756E-001 -3.5692761531E+001
31602100000.000 +1.5562457375E-001 -3.3681483570E+001 +9.0964009001E-001 -9.1151931251E+001 +8.7257166580E-001 -9.1862064721E+001 +1.9079902298E-001 -3.6658097569E+001
31802050000.000 +1.5301621216E-001 -3.6519642085E+001 +8.9064678788E-001 -9.2130234222E+001 +8.9875123128E-001 -8.9890498418E+001 +1.9219182236E-001 -3.7946618950E+001
32002000000.000 +1.5529620848E-001 -3.4565364943E+001 +9.1285801581E-001 -9.2081368349E+001 +8.9890790904E-001 -9.2523080733E+001 +1.9121275593E-001 -3.7557497216E+001
32201950000.000 +1.5581057814E-001 -3.5066471259E+001 +8.9990008525E-001 -9.2754288301E+001 +9.0111467334E-001 -9.2389323150E+001 +1.9168505830E-001 -3.8276616203E+001
32401900000.000 +1.5318564669E-001 -3.5352835459E+001 +9.2365681425E-001 -9.2381467635E+001 +8.9300491160E-001 -9.3517844615E+001 +1.9156598368E-001 -3.8946429893E+001
32601850000.000 +1.5842627006E-001 -3.6113274171E+001 +9.0709875330E-001 -9.3985834070E+001 +9.0684593085E-001 -9.3659013783E+001 +1.9384875986E-001 -3.9096239064E+001
32801800000.000 +1.5933196040E-001 -3.6981712664E+001 +9.1130632248E-001 -9.3844929155E+001 +9.0386197843E-001 -9.5348728212E+001 +1.9321611919E-001 -4.0005060629E+001
33001750000.000 +1.6001221873E-001 -3.7305139474E+001 +9.1496947088E-001 -9.4708927967E+001 +9.0436572774E-001 -9.5257522921E+001 +1.9420133617E-001 -4.0373163657E+001
33201700000.000 +1.5976420356E-001 -3.8523863589E+001 +9.1800109975E-001 -9.4788271085E+001 +9.0664307838E-001 -9.5623458560E+001 +1.9424262123E-001 -4.0987701238E+001
33401650000.000 +1.5983570687E-001 -3.9442367861E+001 +9.1569497440E-001 -9.5390546752E+001 +9.0156968653E-001 -9.6288972290E+001 +1.9381492483E-001 -4.1487127492E+001
33601600000.000 +1.6005994171E-001 -4.0069784950E+001 +9.1434708946E-001 -9.6416038665E+001 +8.9472818447E-001 -9.6593596885E+001 +1.9386323771E-001 -4.1870862588E+001
33801550000.000 +1.6103646592E-001 -4.0967078697E+001 +9.1290071185E-001 -9.7213470555E+001 +8.9694781900E-001 -9.7163424583E+001 +1.9432552489E-001 -4.2245470518E+001
34001500000.000 +1.6033160126E-001 -4.2511565975E+001 +9.0719789994E-001 -9.7531908845E+001 +8.8290614766E-001 -9.7445017688E+001 +1.9356699856E-001 -4.3374345397E+001
34201450000.000 +1.5807183663E-001 -4.3133194402E+001 +9.1233841896E-001 -9.7756065329E+001 +8.8410296536E-001 -9.8144004348E+001 +1.9417448117E-001 -4.4069935247E+001
34401400000.000 +1.6003620033E-001 -4.4265018949E+001 +9.0660086621E-001 -9.8818753292E+001 +8.8641529192E-001 -9.8653564510E+001 +1.9515601001E-001 -4.4636313834E+001
34601350000.000 +1.6141635022E-001 -4.4488268758E+001 +9.0766325175E-001 -9.9677307094E+001 +8.8587518695E-001 -1.0001034663E+002 +1.9554711160E-001 -4.5042539667E+001
34801300000.000 +1.5931014661E-001 -4.4774990932E+001 +9.1031161088E-001 -1.0008099467E+002 +8.6629380720E-001 -9.9640850133E+001 +1.9475141276E-001 -4.5494473657E+001
35001250000.000 +1.6329587848E-001 -4.6796381693E+001 +9.0604019548E-001 -1.0113192586E+002 +8.7544800413E-001 -9.9663299573E+001 +1.9733634226E-001 -4.5697140715E+001
35201200000.000 +1.6270149523E-001 -4.7202919813E+001 +9.0148543787E-001 -1.0139430537E+002 +8.7307811539E-001 -1.0162990117E+002 +1.9720346379E-001 -4.7144855244E+001
35401150000.000 +1.6309753715E-001 -4.7863528992E+001 +9.0198443249E-001 -1.0221729843E+002 +8.8048133681E-001 -1.0163154668E+002 +1.9738877381E-001 -4.7730149258E+001
35601100000.000 +1.6260737860E-001 -4.8997277824E+001 +9.0435081252E-001 -1.0261751131E+002 +8.8174427614E-001 -1.0202279791E+002 +1.9690222352E-001 -4.8292258839E+001
35801050000.000 +1.6626492040E-001 -5.0092718608E+001 +8.9424118591E-001 -1.0363537457E+002 +8.7810097487E-001 -1.0325080721E+002 +1.9807320300E-001 -4.9253902451E+001
36001000000.000 +1.6244358287E-001 -5.1163701490E+001 +9.0144483155E-001 -1.0338204298E+002 +8.7365579144E-001 -1.0430896475E+002 +1.9663561916E-001 -5.0489013923E+001
36200950000.000 +1.6231747204E-001 -5.2810888953E+001 +8.9718945278E-001 -1.0480266061E+002 +8.8899331784E-001 -1.0336530621E+002 +1.9681852266E-001 -5.1052307521E+001
36400900000.000 +1.5944632246E-001 -5.3091974281E+001 +8.9814466874E-001 -1.0412019177E+002 +8.9408344626E-001 -1.0510681048E+002 +1.9482057818E-001 -5.2624727460E+001
36600850000.000 +1.5662202678E-001 -5.5154946362E+001 +8.9350805683E-001 -1.0479584130E+002 +8.7495388958E-001 -1.0461225764E+002 +1.9347059969E-001 -5.4065077594E+001
36800800000.000 +1.5435393022E-001 -5.4868107734E+001 +9.0896319606E-001 -1.0462361884E+002 +8.9507125769E-001 -1.0556055570E+002 +1.9272249204E-001 -5.4279295496E+001
37000750000.000 +1.5273428734E-001 -5.5534687317E+001 +9.0173577304E-001 -1.0542260270E+002 +8.9352288424E-001 -1.0565681871E+002 +1.9163178576E-001 -5.4990686896E+001
37200700000.000 +1.4628490197E-001 -5.5926674333E+001 +9.1091337088E-001 -1.0486573810E+002 +8.8706053986E-001 -1.0597856166E+002 +1.8909810875E-001 -5.5863016674E+001
37400650000.000 +1.4825997632E-001 -5.6016280614E+001 +9.1275467918E-001 -1.0645129478E+002 +8.8468934511E-001 -1.0616246577E+002 +1.9047349625E-001 -5.5883445100E+001
37600600000.000 +1.4687319121E-001 -5.6848237685E+001 +9.1858943946E-001 -1.0711132618E+002 +8.8574319307E-001 -1.0742976149E+002 +1.8784268879E-001 -5.6867735305E+001
37800550000.000 +1.4665033478E-001 -5.6794426319E+001 +9.1603222635E-001 -1.0821319069E+002 +8.7142623293E-001 -1.0731192558E+002 +1.8651378867E-001 -5.6565323333E+001
38000500000.000 +1.4675487540E-001 -5.7926096963E+001 +9.1677386393E-001 -1.0877017816E+002 +8.8323649705E-001 -1.0678739574E+002 +1.8709259150E-001 -5.6389850228E+001
38200450000.000 +1.4919830700E-001 -5.9183310052E+001 +9.0720122961E-001 -1.1023124002E+002 +8.8132542344E-001 -1.0856164398E+002 +1.8680575668E-001 -5.7187703425E+001
38400400000.000 +1.4517912265E-001 -6.1743632187E+001 +8.9914404131E-001 -1.1013931349E+002 +8.6275061947E-001 -1.0840289151E+002 +1.8627858134E-001 -5.8572557982E+001
38600350000.000 +1.4417821399E-001 -6.1041359709E+001 +9.0261029037E-001 -1.1093788615E+002 +8.8381661225E-001 -1.0942808335E+002 +1.8623059599E-001 -5.9369734304E+001
38800300000.000 +1.4160374524E-001 -6.4375408936E+001 +8.8345341762E-001 -1.1129383529E+002 +8.7155113748E-001 -1.0971186693E+002 +1.8447244142E-001 -6.1835954889E+001
39000250000.000 +1.4141273325E-001 -6.4330644620E+001 +8.8708001001E-001 -1.1174969377E+002 +8.6829103415E-001 -1.1120326028E+002 +1.8369250425E-001 -6.2394203753E+001
39200200000.000 +1.4409751403E-001 -6.5804240818E+001 +8.7763273079E-001 -1.1296916521E+002 +8.5783044158E-001 -1.1124713751E+002 +1.8547042658E-001 -6.3372870141E+001
39400150000.000 +1.3595486616E-001 -6.4784136045E+001 +8.8043456920E-001 -1.1215617991E+002 +8.7584107237E-001 -1.1262158540E+002 +1.8145807560E-001 -6.4619234356E+001
39600100000.000 +1.3070876182E-001 -6.7314084941E+001 +8.7683432625E-001 -1.1225658460E+002 +8.6226816496E-001 -1.1214284513E+002 +1.7899000544E-001 -6.7022608722E+001
39800050000.000 +1.2950802723E-001 -6.2514040500E+001 +9.0100290989E-001 -1.1240009053E+002 +8.9295002314E-001 -1.1330396479E+002 +1.7765173006E-001 -6.6006000286E+001
40000000000.000 +1.3055328554E-001 -6.2938246513E+001 +9.0433157131E-001 -1.1379856877E+002 +8.7868065943E-001 -1.1485906791E+002 +1.7675920130E-001 -6.7477708981E+001
