# Supplementary material for: Conductivity and radio frequency performance data for silver nanoparticle inks deposited via aerosol jet deposition and processed under varying conditions
Source: Data Brief. 2020 Sep 24;33:106331. doi: 10.1016/j.dib.2020.106331 (PMC7560714; doi:10.1016/j.dib.2020.106331)
Supplement: Supplementary file 3 [file mmc3.zip › Sintering Study/ANP Ink/RF Data/ANP_14_05.S2P]

!  2-Port S-parameters saved by WinCal
! VAR MeasName=S-Parameters (CALIBRATED_DATA) read from VNA (E8364B)
! VAR MeasDate=11/27/2017 4:19:35 PM
! VAR NAME=AFRL171016_15_05
! VAR FILENAME=AFRL171016_15_05.S2P
! VAR DATE=11/27/2017 4:19:35 PM
! VAR PHYS_PORTS=1,2
! VAR ObjTypeName=DATASET
! VAR IndexType=Frequency
!
# Hz S MA R 50
10000000.000 +3.8209210626E-002 +3.5490732560E+000 +9.6054343999E-001 -2.6531013743E-001 +9.5793337330E-001 -7.3203828818E-002 +3.7746370126E-002 +2.5393868328E+000
209950000.000 +3.7812784084E-002 +1.0198557920E+000 +9.6021381685E-001 -6.7911751153E-001 +9.6081447394E-001 -6.8409108248E-001 +3.7783378897E-002 +1.5280084175E+000
409900000.000 +3.7758255743E-002 +2.5816981488E+000 +9.5976339814E-001 -1.3154810671E+000 +9.6038926938E-001 -1.3212936940E+000 +3.7705655359E-002 +2.2684458522E+000
609850000.000 +3.7505869612E-002 +3.2162677969E+000 +9.5924587607E-001 -1.9721143307E+000 +9.6003582421E-001 -2.0256849226E+000 +3.7679690360E-002 +2.8908849794E+000
809800000.000 +3.7780131524E-002 +5.6181719595E+000 +9.5896172824E-001 -2.5945655363E+000 +9.5912547925E-001 -2.6230768550E+000 +3.8060652946E-002 +4.9346252191E+000
1009750000.000 +3.7452481119E-002 +6.7801920101E+000 +9.5767552431E-001 -3.1917924520E+000 +9.5834042820E-001 -3.2076851166E+000 +3.7785141195E-002 +6.0171550687E+000
1209700000.000 +3.8385271826E-002 +8.2281606993E+000 +9.5778480497E-001 -3.7890319199E+000 +9.5818577013E-001 -3.8409058336E+000 +3.8669072950E-002 +7.8201238186E+000
1409650000.000 +3.8836716177E-002 +9.2227705847E+000 +9.5726816595E-001 -4.4020047776E+000 +9.5762560347E-001 -4.4171774546E+000 +3.9387109892E-002 +8.5248821866E+000
1609600000.000 +3.9286925404E-002 +9.2332669582E+000 +9.5707870170E-001 -5.0763038336E+000 +9.5752864109E-001 -5.0938529235E+000 +3.9993423172E-002 +8.4062551069E+000
1809550000.000 +3.9344408560E-002 +9.9574953251E+000 +9.5627739888E-001 -5.6585952555E+000 +9.5681304556E-001 -5.6778518867E+000 +4.0167865154E-002 +9.1528930996E+000
2009500000.000 +3.8849130617E-002 +1.2340328790E+001 +9.5521584415E-001 -6.2206456936E+000 +9.5553226445E-001 -6.3128597698E+000 +3.9809794678E-002 +1.0040507336E+001
2209450000.000 +3.9818851507E-002 +1.4175205091E+001 +9.5423028235E-001 -6.7995488806E+000 +9.5489179318E-001 -6.8590472521E+000 +4.0399295671E-002 +1.2656360766E+001
2409400000.000 +4.0720075882E-002 +1.5439572550E+001 +9.5397665895E-001 -7.3517814152E+000 +9.5451813674E-001 -7.4028785526E+000 +4.1263574649E-002 +1.3155741022E+001
2609350000.000 +4.1572675789E-002 +1.6404404047E+001 +9.5344850552E-001 -7.9848137590E+000 +9.5411864295E-001 -8.0179857971E+000 +4.2192696292E-002 +1.4276824970E+001
2809300000.000 +4.2368341191E-002 +1.7139680882E+001 +9.5312160059E-001 -8.5337169254E+000 +9.5375335235E-001 -8.6071612939E+000 +4.3297282510E-002 +1.5034413815E+001
3009250000.000 +4.2755123212E-002 +1.7264544461E+001 +9.5217687009E-001 -9.1922671716E+000 +9.5274362666E-001 -9.1792771695E+000 +4.3725086942E-002 +1.5135139226E+001
3209200000.000 +4.3237534249E-002 +1.8882307858E+001 +9.5171682570E-001 -9.7737255334E+000 +9.5208456225E-001 -9.7675758461E+000 +4.4281308355E-002 +1.5942411811E+001
3409150000.000 +4.3914390385E-002 +1.9792254645E+001 +9.5092619312E-001 -1.0298669111E+001 +9.5092852913E-001 -1.0325162864E+001 +4.5220416436E-002 +1.6897961094E+001
3609100000.000 +4.4929725509E-002 +2.0189984920E+001 +9.5040929278E-001 -1.0832212399E+001 +9.5111328420E-001 -1.0928532981E+001 +4.6088021958E-002 +1.7393682252E+001
3809050000.000 +4.5693655269E-002 +2.1010297147E+001 +9.5046895031E-001 -1.1491359555E+001 +9.5084545463E-001 -1.1421724994E+001 +4.7286853619E-002 +1.7980000564E+001
4009000000.000 +4.6958935258E-002 +2.1410601039E+001 +9.4946551894E-001 -1.1991809998E+001 +9.5041703017E-001 -1.2033217030E+001 +4.8749660997E-002 +1.8046773249E+001
4208950000.000 +4.7566440684E-002 +2.1669506866E+001 +9.4944225944E-001 -1.2604006486E+001 +9.5054242808E-001 -1.2592969772E+001 +4.9335148220E-002 +1.8023179161E+001
4408900000.000 +4.8690859961E-002 +2.1784539688E+001 +9.4889428415E-001 -1.3188042667E+001 +9.4985884317E-001 -1.3220589969E+001 +5.0697595261E-002 +1.8580411339E+001
4608850000.000 +4.9463806986E-002 +2.2602876229E+001 +9.4894535296E-001 -1.3747667508E+001 +9.4945297715E-001 -1.3774017000E+001 +5.1739233653E-002 +1.8897000208E+001
4808800000.000 +5.0597169241E-002 +2.2990164862E+001 +9.4813032981E-001 -1.4327171137E+001 +9.4882423398E-001 -1.4381667388E+001 +5.2789652267E-002 +1.9256565569E+001
5008750000.000 +5.1806105938E-002 +2.3454305944E+001 +9.4863587542E-001 -1.4843339683E+001 +9.4978027553E-001 -1.4921474946E+001 +5.4354448405E-002 +1.9519889832E+001
5208700000.000 +5.2234189714E-002 +2.4188324290E+001 +9.4757341860E-001 -1.5486586519E+001 +9.4821251381E-001 -1.5556209365E+001 +5.5343316978E-002 +1.9829465429E+001
5408650000.000 +5.3482338945E-002 +2.3924557115E+001 +9.4764985521E-001 -1.6009605084E+001 +9.4831023920E-001 -1.6065379594E+001 +5.6673567097E-002 +1.9680034248E+001
5608600000.000 +5.4629006319E-002 +2.3966043896E+001 +9.4820778933E-001 -1.6643997380E+001 +9.4907905084E-001 -1.6683536491E+001 +5.8348783898E-002 +1.9404829470E+001
5808550000.000 +5.5489555573E-002 +2.4187219020E+001 +9.4765271181E-001 -1.7227436542E+001 +9.4787116748E-001 -1.7248878751E+001 +5.9625964891E-002 +1.9155732418E+001
6008500000.000 +5.6448315658E-002 +2.4102835618E+001 +9.4759204491E-001 -1.7778419647E+001 +9.4754215683E-001 -1.7778230635E+001 +6.0669439837E-002 +1.8816081959E+001
6208450000.000 +5.7779115390E-002 +2.3747242148E+001 +9.4717035730E-001 -1.8374881110E+001 +9.4726520393E-001 -1.8379388120E+001 +6.1684871623E-002 +1.8480314036E+001
6408400000.000 +5.8474630059E-002 +2.3829962574E+001 +9.4681466497E-001 -1.8976358982E+001 +9.4762597481E-001 -1.9023843927E+001 +6.3046589755E-002 +1.8174576302E+001
6608350000.000 +5.9277506285E-002 +2.3791512834E+001 +9.4561487745E-001 -1.9541434394E+001 +9.4641792410E-001 -1.9556346999E+001 +6.4134321406E-002 +1.7680103775E+001
6808300000.000 +6.0793628105E-002 +2.3423092996E+001 +9.4707759125E-001 -2.0077355735E+001 +9.4761719590E-001 -2.0047361238E+001 +6.5890346797E-002 +1.7486667981E+001
7008250000.000 +6.1587426454E-002 +2.3568190093E+001 +9.4587546989E-001 -2.0723982784E+001 +9.4635794752E-001 -2.0811374217E+001 +6.6783680373E-002 +1.7126287711E+001
7208200000.000 +6.2298666859E-002 +2.3315317362E+001 +9.4505807943E-001 -2.1258544368E+001 +9.4546512151E-001 -2.1271743846E+001 +6.7738592591E-002 +1.6632737412E+001
7408150000.000 +6.3279577893E-002 +2.2954865288E+001 +9.4494755824E-001 -2.1897925397E+001 +9.4611725983E-001 -2.1940649033E+001 +6.9146818277E-002 +1.6236302144E+001
7608100000.000 +6.4331989972E-002 +2.2926612184E+001 +9.4467353689E-001 -2.2388714470E+001 +9.4298129002E-001 -2.2446661992E+001 +6.9910072641E-002 +1.6459589322E+001
7808050000.000 +6.4616041736E-002 +2.2746720296E+001 +9.4371491054E-001 -2.2988415514E+001 +9.4212813248E-001 -2.3038516658E+001 +7.0876525844E-002 +1.5708213125E+001
8008000000.000 +6.5807175449E-002 +2.2393014517E+001 +9.4292534921E-001 -2.3482860480E+001 +9.4232617295E-001 -2.3578746313E+001 +7.1996427442E-002 +1.5648665167E+001
8207950000.000 +6.6136369933E-002 +2.2863793690E+001 +9.4316663201E-001 -2.4277988273E+001 +9.4363357192E-001 -2.4327277913E+001 +7.3157329821E-002 +1.5339633043E+001
8407900000.000 +6.7430320333E-002 +2.2509476452E+001 +9.4099327210E-001 -2.4718339690E+001 +9.4042181349E-001 -2.4738106443E+001 +7.4456000627E-002 +1.5269363031E+001
8607850000.000 +6.8619099822E-002 +2.2291057971E+001 +9.4240391001E-001 -2.5189186064E+001 +9.4428752383E-001 -2.5158779499E+001 +7.5975317947E-002 +1.5249906876E+001
8807800000.000 +7.0369134861E-002 +2.2396893646E+001 +9.4101231931E-001 -2.5847046434E+001 +9.4158616556E-001 -2.5995501621E+001 +7.8377298724E-002 +1.4754719803E+001
9007750000.000 +7.0743565549E-002 +2.1734189763E+001 +9.4004820792E-001 -2.6369337071E+001 +9.3975742263E-001 -2.6388468386E+001 +7.9111235163E-002 +1.3789098165E+001
9207700000.000 +7.1757532785E-002 +2.1392619662E+001 +9.4064990653E-001 -2.6950605243E+001 +9.4244151617E-001 -2.7055290744E+001 +8.0849473052E-002 +1.3043821415E+001
9407650000.000 +7.3056477356E-002 +2.1376333989E+001 +9.4031607912E-001 -2.7510638133E+001 +9.4064705351E-001 -2.7710966202E+001 +8.2989417592E-002 +1.2360646616E+001
9607600000.000 +7.3985373198E-002 +2.0994935099E+001 +9.3860857724E-001 -2.8089117290E+001 +9.3965013015E-001 -2.8284418102E+001 +8.3628619751E-002 +1.2348421020E+001
9807550000.000 +7.4777902560E-002 +1.9941531465E+001 +9.3924701948E-001 -2.8616546125E+001 +9.3824764713E-001 -2.8744798346E+001 +8.5198248191E-002 +1.1340985443E+001
10007500000.000 +7.5277724269E-002 +1.9398160807E+001 +9.4051860987E-001 -2.9343499081E+001 +9.3886352835E-001 -2.9451430674E+001 +8.7397376713E-002 +1.0392532993E+001
10207450000.000 +7.5847669435E-002 +1.9540802339E+001 +9.3804660013E-001 -2.9830923022E+001 +9.3441539728E-001 -2.9858483902E+001 +8.6749376320E-002 +1.0899661662E+001
10407400000.000 +7.6417277707E-002 +1.8943962347E+001 +9.3983482762E-001 -3.0290957428E+001 +9.3553439426E-001 -3.0196412608E+001 +9.0013758250E-002 +9.5923773120E+000
10607350000.000 +7.7364355320E-002 +1.9129720360E+001 +9.3717877686E-001 -3.1020126142E+001 +9.3650586897E-001 -3.1146544105E+001 +9.0032564553E-002 +9.5437942680E+000
10807300000.000 +7.7972344363E-002 +1.8828112237E+001 +9.3768667618E-001 -3.1445557608E+001 +9.3120554434E-001 -3.1409489476E+001 +9.0194322135E-002 +1.0086212756E+001
11007250000.000 +7.8773603371E-002 +1.8026754477E+001 +9.3728270261E-001 -3.2010295181E+001 +9.3480749638E-001 -3.1972106877E+001 +9.3456428448E-002 +7.7588963409E+000
11207200000.000 +8.0232368195E-002 +1.7824584768E+001 +9.3805043590E-001 -3.2491000412E+001 +9.3388029658E-001 -3.2493918249E+001 +9.4252634123E-002 +8.4232646827E+000
11407150000.000 +8.0717578678E-002 +1.7825565789E+001 +9.3362506218E-001 -3.3245805853E+001 +9.3390263068E-001 -3.3238678947E+001 +9.4526029014E-002 +8.3386348683E+000
11607100000.000 +8.0413929029E-002 +1.6211348218E+001 +9.3485387543E-001 -3.3300224630E+001 +9.2947897142E-001 -3.3532700963E+001 +9.5932896903E-002 +6.7918428813E+000
11807050000.000 +8.1864603119E-002 +1.6439992573E+001 +9.3748309731E-001 -3.4282312192E+001 +9.3921667896E-001 -3.4410871062E+001 +9.8503797364E-002 +6.7143723334E+000
12007000000.000 +8.2542685247E-002 +1.5433825561E+001 +9.3252125566E-001 -3.4404011492E+001 +9.2677490719E-001 -3.4966724709E+001 +9.9137062761E-002 +5.5691740484E+000
12206950000.000 +8.2555833870E-002 +1.5814001324E+001 +9.3578586332E-001 -3.5177614186E+001 +9.3807489608E-001 -3.5156755342E+001 +1.0131415678E-001 +5.9948710965E+000
12406900000.000 +8.4300379372E-002 +1.5425304358E+001 +9.3568438265E-001 -3.5570987122E+001 +9.3562895015E-001 -3.6257306460E+001 +1.0343852535E-001 +5.7938010315E+000
12606850000.000 +8.3402960079E-002 +1.6260562584E+001 +9.3764652447E-001 -3.6392145686E+001 +9.3403205453E-001 -3.6645736350E+001 +1.0400198530E-001 +4.3498407108E+000
12806800000.000 +8.5373992147E-002 +1.6654066568E+001 +9.3398979875E-001 -3.6583328127E+001 +9.3328534040E-001 -3.7258827944E+001 +1.0526243805E-001 +4.5238742404E+000
13006750000.000 +8.8716997660E-002 +1.5737472442E+001 +9.4031534732E-001 -3.7582545974E+001 +9.3941181412E-001 -3.7855564919E+001 +1.0611273912E-001 +3.6829138177E+000
13206700000.000 +8.8470762141E-002 +1.5676331562E+001 +9.3634929680E-001 -3.8265263330E+001 +9.3330749245E-001 -3.8855564071E+001 +1.0618667928E-001 +2.9709605301E+000
13406650000.000 +8.8478689197E-002 +1.4129726190E+001 +9.3973889604E-001 -3.8763709564E+001 +9.3303826512E-001 -3.8660353585E+001 +1.0743522286E-001 +3.5637165198E+000
13606600000.000 +8.9147341024E-002 +1.3446901843E+001 +9.3764234017E-001 -3.9378135434E+001 +9.3714648942E-001 -3.9390808349E+001 +1.0887444640E-001 +3.2359651311E+000
13806550000.000 +9.0470702451E-002 +1.4122583251E+001 +9.3529666927E-001 -4.0129419824E+001 +9.2839076626E-001 -4.0036008624E+001 +1.0917576193E-001 +2.6473342947E+000
14006500000.000 +9.1003140137E-002 +1.2709489168E+001 +9.3307324083E-001 -4.0465358631E+001 +9.3160944312E-001 -4.0217165654E+001 +1.1096846037E-001 +2.2091558818E+000
14206450000.000 +9.2059120516E-002 +1.2139300851E+001 +9.3671799739E-001 -4.1069319456E+001 +9.3365979713E-001 -4.0798304385E+001 +1.1240591079E-001 +2.0543724935E+000
14406400000.000 +9.3168178799E-002 +1.0954196906E+001 +9.3727503603E-001 -4.1649047879E+001 +9.3051321483E-001 -4.1042263736E+001 +1.1350325288E-001 +1.7823832137E+000
14606350000.000 +9.1866206169E-002 +1.0116826604E+001 +9.3078324472E-001 -4.1922443704E+001 +9.3127547533E-001 -4.1642072169E+001 +1.1411835208E-001 +6.7659804512E-001
14806300000.000 +9.2239598100E-002 +1.0299430752E+001 +9.3770983436E-001 -4.2255651062E+001 +9.3227459275E-001 -4.2311714155E+001 +1.1571297379E-001 +6.2039737324E-001
15006250000.000 +9.3393729775E-002 +1.0425241022E+001 +9.3238226982E-001 -4.3003894274E+001 +9.3442582035E-001 -4.3275518025E+001 +1.1755216487E-001 -1.5332283896E-001
15206200000.000 +9.2037170211E-002 +1.0176712820E+001 +9.3759498549E-001 -4.3129733226E+001 +9.2922950302E-001 -4.3110359937E+001 +1.1712893789E-001 -4.0496051763E-002
15406150000.000 +9.5067090149E-002 +9.4181229924E+000 +9.3929475467E-001 -4.4086197745E+001 +9.4375839386E-001 -4.4127168279E+001 +1.2188085419E-001 -5.4987114518E-001
15606100000.000 +9.5094324370E-002 +9.1822347337E+000 +9.3824290389E-001 -4.4503574796E+001 +9.3127444985E-001 -4.5394620484E+001 +1.2200672494E-001 -1.6684441072E+000
15806050000.000 +9.5363432947E-002 +9.2544205891E+000 +9.3962953392E-001 -4.5484941948E+001 +9.3932689830E-001 -4.5429790464E+001 +1.2370523197E-001 -1.8880840664E+000
16006000000.000 +9.6533997632E-002 +7.7780255852E+000 +9.4288596801E-001 -4.5671746398E+001 +9.3568703778E-001 -4.6531323948E+001 +1.2502246273E-001 -2.5676448516E+000
16205950000.000 +9.5857201599E-002 +8.5748393409E+000 +9.4262291771E-001 -4.6628590622E+001 +9.3133180154E-001 -4.7097957411E+001 +1.2509603023E-001 -2.6745138528E+000
16405900000.000 +9.7089496338E-002 +6.4067629742E+000 +9.3596832057E-001 -4.6481216818E+001 +9.2538047190E-001 -4.8332748458E+001 +1.2822872615E-001 -4.2066728518E+000
16605850000.000 +9.6228123517E-002 +7.7862479669E+000 +9.4285785904E-001 -4.7712489409E+001 +9.3533070095E-001 -4.7978233504E+001 +1.2840824009E-001 -3.5355493924E+000
16805800000.000 +9.9046091628E-002 +8.8399299744E+000 +9.3134852292E-001 -4.8387333540E+001 +9.3500103059E-001 -4.9456438373E+001 +1.2888606714E-001 -3.5426747471E+000
17005750000.000 +9.8328466462E-002 +8.1652559304E+000 +9.3928266170E-001 -4.9113672271E+001 +9.2485773519E-001 -4.8954780155E+001 +1.3000317955E-001 -3.7770302818E+000
17205700000.000 +9.9374836697E-002 +7.5191797183E+000 +9.3353821746E-001 -4.9497114584E+001 +9.3348497497E-001 -4.9995305900E+001 +1.3253329310E-001 -4.3636135806E+000
17405650000.000 +9.9928415752E-002 +7.9253305378E+000 +9.3993974262E-001 -5.0190451465E+001 +9.2755341984E-001 -5.0444304397E+001 +1.3277047009E-001 -4.8059544758E+000
17605600000.000 +1.0160949498E-001 +6.6737076044E+000 +9.2893988510E-001 -5.0742814135E+001 +9.2985526345E-001 -5.0725106815E+001 +1.3473804624E-001 -5.4610619643E+000
17805550000.000 +1.0159748557E-001 +6.0543920574E+000 +9.3932915346E-001 -5.1277845932E+001 +9.3096945317E-001 -5.0931474923E+001 +1.3626987865E-001 -5.6693451904E+000
18005500000.000 +1.0291185043E-001 +6.0442400383E+000 +9.3070328074E-001 -5.1946965722E+001 +9.3660494488E-001 -5.2076149417E+001 +1.3674380189E-001 -6.1856595854E+000
18205450000.000 +1.0289787526E-001 +5.2187620609E+000 +9.3126826363E-001 -5.2078765659E+001 +9.3355353897E-001 -5.2325905526E+001 +1.3847161798E-001 -6.9469714664E+000
18405400000.000 +1.0296655910E-001 +4.9869295231E+000 +9.3352522636E-001 -5.3015437219E+001 +9.4431679796E-001 -5.2584126994E+001 +1.4038755229E-001 -7.3430298575E+000
18605350000.000 +1.0395703438E-001 +5.5867061856E+000 +9.3486195542E-001 -5.3795967702E+001 +9.4137829699E-001 -5.4037416219E+001 +1.4113604154E-001 -8.0051113040E+000
18805300000.000 +1.0434031183E-001 +4.3582808441E+000 +9.3614110247E-001 -5.3822763098E+001 +9.2236362141E-001 -5.4209918559E+001 +1.4166084305E-001 -8.5599482695E+000
19005250000.000 +1.0548761588E-001 +4.0650962002E+000 +9.4014500217E-001 -5.4306292179E+001 +9.4150792641E-001 -5.4546752159E+001 +1.4509929283E-001 -8.4596283006E+000
19205200000.000 +1.0463646480E-001 +3.7331289719E+000 +9.4434371518E-001 -5.4822790807E+001 +9.3142292436E-001 -5.6386223403E+001 +1.4556355213E-001 -1.0103120550E+001
19405150000.000 +1.0485370575E-001 +4.5898657141E+000 +9.4286686339E-001 -5.5690273806E+001 +9.2349559284E-001 -5.6488348496E+001 +1.4489266664E-001 -9.9883268909E+000
19605100000.000 +1.0395751544E-001 +3.5234959838E+000 +9.4777359299E-001 -5.5891470406E+001 +9.2099771529E-001 -5.7072666656E+001 +1.4618809335E-001 -1.0624350051E+001
19805050000.000 +1.0693758209E-001 +4.0893818734E+000 +9.4416622324E-001 -5.7148935127E+001 +9.3080634758E-001 -5.7700855152E+001 +1.4837070851E-001 -1.0594810545E+001
20005000000.000 +1.0893754988E-001 +2.9118812311E+000 +9.3571183596E-001 -5.7458320955E+001 +9.2232023178E-001 -5.8719422268E+001 +1.4982365408E-001 -1.0971407193E+001
20204950000.000 +1.0871314121E-001 +3.3170696939E+000 +9.4648785979E-001 -5.8388837418E+001 +9.2665489968E-001 -5.8258034545E+001 +1.5126024642E-001 -1.0846887600E+001
20404900000.000 +1.0990726829E-001 +3.0696522981E+000 +9.4117296726E-001 -5.8882472266E+001 +9.2576770338E-001 -5.9812172627E+001 +1.5164881139E-001 -1.1729653298E+001
20604850000.000 +1.1235218375E-001 +2.7134795993E+000 +9.3704399712E-001 -5.9578196221E+001 +9.1089604626E-001 -5.9399052564E+001 +1.5258195024E-001 -1.1726217793E+001
20804800000.000 +1.1221890793E-001 +1.8083115846E+000 +9.2927909979E-001 -6.0101237304E+001 +9.3088649075E-001 -6.0068117286E+001 +1.5504235795E-001 -1.2327350370E+001
21004750000.000 +1.1349862912E-001 +1.9159263097E+000 +9.3614268376E-001 -6.0840382923E+001 +9.2595693295E-001 -6.0901762882E+001 +1.5631143268E-001 -1.2689359962E+001
21204700000.000 +1.1428981999E-001 +1.0420602376E+000 +9.2184780239E-001 -6.1123694384E+001 +9.3317389656E-001 -6.1353932633E+001 +1.5710753382E-001 -1.3215634670E+001
21404650000.000 +1.1447357411E-001 +4.4144768927E-001 +9.2889869271E-001 -6.1456524846E+001 +9.2748938696E-001 -6.1505182451E+001 +1.5827740132E-001 -1.3637787794E+001
21604600000.000 +1.1439483181E-001 +7.5907433991E-001 +9.2077253990E-001 -6.2740988800E+001 +9.4801698875E-001 -6.2224260682E+001 +1.5860290522E-001 -1.4166528506E+001
21804550000.000 +1.1747451814E-001 -2.3526721627E-001 +9.2789493424E-001 -6.2625095369E+001 +9.2980981945E-001 -6.3302539580E+001 +1.6123508034E-001 -1.4903275348E+001
22004500000.000 +1.1650847568E-001 -1.6884314083E-001 +9.3113392838E-001 -6.3345482270E+001 +9.3735694642E-001 -6.2566801228E+001 +1.6218701758E-001 -1.4898003429E+001
22204450000.000 +1.1902325738E-001 -8.7929930062E-001 +9.3337987132E-001 -6.3632494791E+001 +9.3925377024E-001 -6.4021585457E+001 +1.6484201111E-001 -1.4962840293E+001
22404400000.000 +1.2023333083E-001 -6.7579475145E-001 +9.2887367039E-001 -6.4661280327E+001 +9.2994709813E-001 -6.5061448204E+001 +1.6510400045E-001 -1.5968729192E+001
22604350000.000 +1.2026591829E-001 -1.6183100541E+000 +9.3516821736E-001 -6.4834703797E+001 +9.2767987067E-001 -6.5501614887E+001 +1.6629294534E-001 -1.6415786821E+001
22804300000.000 +1.2130025063E-001 -1.8781364928E+000 +9.4023750866E-001 -6.5922153208E+001 +9.3283541924E-001 -6.6631649169E+001 +1.6782263107E-001 -1.7175256665E+001
23004250000.000 +1.2145405931E-001 -1.7283232376E+000 +9.4020054976E-001 -6.6550464823E+001 +9.1521480529E-001 -6.7339108708E+001 +1.6701303398E-001 -1.7780986373E+001
23204200000.000 +1.2217507071E-001 -2.6344901635E+000 +9.3742160808E-001 -6.6859590605E+001 +9.1068118200E-001 -6.7805229238E+001 +1.6791884502E-001 -1.8051863599E+001
23404150000.000 +1.2316643700E-001 -2.7170695761E+000 +9.4570683642E-001 -6.8220852255E+001 +9.2248196941E-001 -6.8072611076E+001 +1.7046396671E-001 -1.7827398219E+001
23604100000.000 +1.2381992228E-001 -3.2932602973E+000 +9.3474830994E-001 -6.8307187870E+001 +9.1441070147E-001 -7.0136007994E+001 +1.6957808564E-001 -1.9049540865E+001
23804050000.000 +1.2423897911E-001 -2.2261229630E+000 +9.4472298176E-001 -6.9049885767E+001 +8.9553625705E-001 -6.8766627348E+001 +1.6930345069E-001 -1.7568313660E+001
24004000000.000 +1.2615475726E-001 -4.3799959623E+000 +9.3300965088E-001 -6.9412009856E+001 +9.1576971244E-001 -7.0516224072E+001 +1.7199212532E-001 -1.8900333828E+001
24203950000.000 +1.2974395280E-001 -2.6215347465E+000 +9.3348278629E-001 -7.0611098348E+001 +9.0182559096E-001 -7.1290922077E+001 +1.7116888340E-001 -1.8747135343E+001
24403900000.000 +1.3011548449E-001 -6.5849106895E+000 +9.2335448402E-001 -7.0598165240E+001 +9.1170304976E-001 -7.1271129657E+001 +1.7509572792E-001 -1.9343177369E+001
24603850000.000 +1.2925483127E-001 -6.9098363013E+000 +9.3311205585E-001 -7.1407795099E+001 +9.1330622681E-001 -7.1500508379E+001 +1.7580206002E-001 -1.9497365505E+001
24803800000.000 +1.3136265715E-001 -7.9296377777E+000 +9.1943193699E-001 -7.1735752770E+001 +9.1525680851E-001 -7.3295324459E+001 +1.7851377370E-001 -1.9812994710E+001
25003750000.000 +1.2550527639E-001 -8.1600139235E+000 +9.3024081824E-001 -7.2133412328E+001 +8.9523321130E-001 -7.2644606535E+001 +1.7743049549E-001 -2.0071480755E+001
25203700000.000 +1.2680967465E-001 -8.3674540235E+000 +9.2194428484E-001 -7.3167196848E+001 +9.2546911367E-001 -7.2739436929E+001 +1.8401243574E-001 -2.0202971153E+001
25403650000.000 +1.2891484556E-001 -8.3033023471E+000 +9.1222750831E-001 -7.3392688960E+001 +9.0748682462E-001 -7.4102720178E+001 +1.8510585428E-001 -2.1110824660E+001
25603600000.000 +1.2666686292E-001 -8.9393198288E+000 +9.1029487624E-001 -7.3588787886E+001 +9.0526186323E-001 -7.3149939050E+001 +1.8714808114E-001 -2.2113619563E+001
25803550000.000 +1.2953322706E-001 -8.5184640740E+000 +9.1389399788E-001 -7.3924886062E+001 +9.1719491959E-001 -7.4360882260E+001 +1.8847266971E-001 -2.2545398658E+001
26003500000.000 +1.3239300362E-001 -8.6872946892E+000 +9.1488763131E-001 -7.5313312778E+001 +9.1428567918E-001 -7.4500688743E+001 +1.8913327969E-001 -2.3423841178E+001
26203450000.000 +1.3216751615E-001 -9.1798381001E+000 +9.1203017092E-001 -7.5402174507E+001 +9.1334907095E-001 -7.4892694881E+001 +1.8955621097E-001 -2.4065816966E+001
26403400000.000 +1.3511005870E-001 -9.2093626989E+000 +9.2538415872E-001 -7.6170388886E+001 +9.0995775769E-001 -7.5070249169E+001 +1.9208558290E-001 -2.4066980905E+001
26603350000.000 +1.3753824245E-001 -9.6136932467E+000 +9.1225880001E-001 -7.6270211696E+001 +9.2024524216E-001 -7.7178104030E+001 +1.9259144330E-001 -2.5085481825E+001
26803300000.000 +1.3667896230E-001 -9.9131844185E+000 +9.2387336709E-001 -7.6815817947E+001 +9.0705010847E-001 -7.6945198845E+001 +1.9263118699E-001 -2.5677782658E+001
27003250000.000 +1.3841868115E-001 -1.0516986465E+001 +9.2352970245E-001 -7.7740118561E+001 +9.1801363392E-001 -7.7959243520E+001 +1.9475375125E-001 -2.6004552277E+001
27203200000.000 +1.3960769506E-001 -9.5825988006E+000 +9.3140334665E-001 -7.8608378553E+001 +8.9137305760E-001 -7.9370203821E+001 +1.9123259244E-001 -2.6528497021E+001
27403150000.000 +1.4014542263E-001 -1.0990761640E+001 +9.2545722375E-001 -7.8853394963E+001 +8.8882495142E-001 -7.9675772627E+001 +1.9352084121E-001 -2.7101621944E+001
27603100000.000 +1.4122094767E-001 -1.0088418967E+001 +9.3490476920E-001 -7.9851848677E+001 +8.9094419513E-001 -8.0090041047E+001 +1.9300419598E-001 -2.6910902717E+001
27803050000.000 +1.4467287343E-001 -1.0305897196E+001 +9.3174709391E-001 -8.0824659261E+001 +8.8520024921E-001 -8.0980908983E+001 +1.9295303170E-001 -2.6919780548E+001
28003000000.000 +1.4381858807E-001 -1.0520528084E+001 +9.3464068675E-001 -8.1209299720E+001 +8.7670335544E-001 -8.1144208042E+001 +1.9275856262E-001 -2.7129757194E+001
28202950000.000 +1.4645322495E-001 -1.2487641230E+001 +9.3186224520E-001 -8.1926508159E+001 +8.8453390837E-001 -8.1147625729E+001 +1.9584578678E-001 -2.7459148448E+001
28402900000.000 +1.4561954551E-001 -1.4285531666E+001 +9.1590677662E-001 -8.2204788552E+001 +9.1451999904E-001 -8.2421298785E+001 +1.9860031132E-001 -2.8918188067E+001
28602850000.000 +1.4729867523E-001 -1.6013070591E+001 +9.0764309591E-001 -8.2453187702E+001 +8.9100871234E-001 -8.2730604781E+001 +1.9957481611E-001 -2.9548935044E+001
28802800000.000 +1.4502280146E-001 -1.5995900054E+001 +9.1166627387E-001 -8.2837649448E+001 +9.0840234318E-001 -8.2255622915E+001 +2.0140600969E-001 -3.0013864384E+001
29002750000.000 +1.4829121605E-001 -1.6218387469E+001 +9.1712038672E-001 -8.3107907620E+001 +9.1018685419E-001 -8.4336647736E+001 +2.0272272520E-001 -3.0967934876E+001
29202700000.000 +1.4944131249E-001 -1.6876444016E+001 +9.1022899765E-001 -8.3403353706E+001 +9.0701735930E-001 -8.4705101009E+001 +2.0386766610E-001 -3.1761913983E+001
29402650000.000 +1.4922917281E-001 -1.7639663258E+001 +9.1598454172E-001 -8.3587805182E+001 +9.1045697593E-001 -8.4897262990E+001 +2.0583926669E-001 -3.2152832575E+001
29602600000.000 +1.5072037130E-001 -1.7871265922E+001 +9.1775569799E-001 -8.4395463321E+001 +9.1236151273E-001 -8.5794474764E+001 +2.0704395588E-001 -3.2723057037E+001
29802550000.000 +1.4862690625E-001 -1.8924977747E+001 +9.1609496299E-001 -8.4466232546E+001 +8.9589047426E-001 -8.6655494938E+001 +2.0705268255E-001 -3.3895009805E+001
30002500000.000 +1.5075060317E-001 -1.8255240035E+001 +9.2418259041E-001 -8.5517623058E+001 +9.0075786993E-001 -8.5788359868E+001 +2.0702955362E-001 -3.2997825033E+001
30202450000.000 +1.5494274269E-001 -1.8937394508E+001 +9.1301586031E-001 -8.6705692402E+001 +9.1753111044E-001 -8.7382828428E+001 +2.0811805524E-001 -3.3822644966E+001
30402400000.000 +1.5482216731E-001 -1.8703228777E+001 +9.2473438229E-001 -8.7519452323E+001 +8.7863278085E-001 -8.7575658594E+001 +2.0494168816E-001 -3.3967635720E+001
30602350000.000 +1.5843749973E-001 -2.1167600659E+001 +9.1633385256E-001 -8.8590298977E+001 +8.8910195956E-001 -8.6636350525E+001 +2.1017484471E-001 -3.4087062240E+001
30802300000.000 +1.6049551164E-001 -2.0879269802E+001 +9.2091274200E-001 -8.9152048028E+001 +8.8176326929E-001 -8.8280450266E+001 +2.0753622396E-001 -3.4058343436E+001
31002250000.000 +1.6136826621E-001 -2.3637660758E+001 +8.9768839302E-001 -8.9845056276E+001 +8.8549255994E-001 -8.8328821306E+001 +2.0992039008E-001 -3.5667766555E+001
31202200000.000 +1.6110095457E-001 -2.2853617921E+001 +9.1747109539E-001 -9.0118175676E+001 +8.8249133717E-001 -8.9482126925E+001 +2.0898725245E-001 -3.5507072276E+001
31402150000.000 +1.6321222988E-001 -2.4109852026E+001 +9.0311331718E-001 -9.1389162488E+001 +9.0071970973E-001 -9.0112491791E+001 +2.1144386561E-001 -3.6859795811E+001
31602100000.000 +1.6285019081E-001 -2.4524967196E+001 +9.1124184229E-001 -9.1022669727E+001 +8.7022545805E-001 -9.1638356463E+001 +2.0821692262E-001 -3.7440179045E+001
31802050000.000 +1.6033804099E-001 -2.8046804315E+001 +8.9037775222E-001 -9.1959251572E+001 +8.9396656133E-001 -8.9733618593E+001 +2.1171267674E-001 -3.8789429779E+001
32002000000.000 +1.6220956059E-001 -2.6452804765E+001 +9.1135126018E-001 -9.1840031286E+001 +8.9430462763E-001 -9.2326834898E+001 +2.1011366691E-001 -3.8740734984E+001
32201950000.000 +1.6299558378E-001 -2.7247073382E+001 +8.9890874730E-001 -9.2476131940E+001 +8.9630131670E-001 -9.2110946831E+001 +2.1025997531E-001 -3.9324276852E+001
32401900000.000 +1.5988527248E-001 -2.7271475746E+001 +9.2259594660E-001 -9.2078265878E+001 +8.8808323171E-001 -9.3238298419E+001 +2.0984247036E-001 -3.9967155781E+001
32601850000.000 +1.6569398117E-001 -2.8419071636E+001 +9.0569938700E-001 -9.3664822955E+001 +9.0130491632E-001 -9.3390724622E+001 +2.1235667466E-001 -4.0037620073E+001
32801800000.000 +1.6602770585E-001 -2.9399255582E+001 +9.1007184539E-001 -9.3507990855E+001 +8.9814801073E-001 -9.5029244341E+001 +2.1113440693E-001 -4.0869297739E+001
33001750000.000 +1.6678778378E-001 -2.9828781788E+001 +9.1288234564E-001 -9.4326604160E+001 +8.9895693070E-001 -9.4959300385E+001 +2.1238792528E-001 -4.1110001534E+001
33201700000.000 +1.6637154848E-001 -3.1144011716E+001 +9.1586247745E-001 -9.4501212886E+001 +9.0088544246E-001 -9.5305957728E+001 +2.1260386553E-001 -4.1618716544E+001
33401650000.000 +1.6658219897E-001 -3.2163477856E+001 +9.1296981911E-001 -9.5036549588E+001 +8.9587049180E-001 -9.5950515162E+001 +2.1221082725E-001 -4.2038031239E+001
33601600000.000 +1.6620461485E-001 -3.2839694458E+001 +9.1262344536E-001 -9.5998455841E+001 +8.8938319062E-001 -9.6268324622E+001 +2.1187217496E-001 -4.2395535584E+001
33801550000.000 +1.6735366256E-001 -3.3668203982E+001 +9.1167908521E-001 -9.6850568268E+001 +8.9160582056E-001 -9.6667600560E+001 +2.1182513850E-001 -4.2570329238E+001
34001500000.000 +1.6689835430E-001 -3.5071810656E+001 +9.0628578261E-001 -9.7114978180E+001 +8.7782194937E-001 -9.7074830972E+001 +2.1116632666E-001 -4.3459169914E+001
34201450000.000 +1.6452613564E-001 -3.5595803542E+001 +9.1139021743E-001 -9.7356017020E+001 +8.7897615474E-001 -9.7765867011E+001 +2.1204727211E-001 -4.4075323511E+001
34401400000.000 +1.6698182044E-001 -3.7078090210E+001 +9.0504198273E-001 -9.8367261665E+001 +8.8119170224E-001 -9.8228831014E+001 +2.1246560662E-001 -4.4542329422E+001
34601350000.000 +1.6892885614E-001 -3.7117003698E+001 +9.0640170243E-001 -9.9193626773E+001 +8.8152152204E-001 -9.9533511985E+001 +2.1168130200E-001 -4.4815750887E+001
34801300000.000 +1.6736655483E-001 -3.7661537322E+001 +9.0904333184E-001 -9.9612693842E+001 +8.6214595096E-001 -9.9301606618E+001 +2.1123428804E-001 -4.4966389832E+001
35001250000.000 +1.7161139107E-001 -3.9863402031E+001 +9.0506364557E-001 -1.0067837870E+002 +8.7068767580E-001 -9.9251728206E+001 +2.1414713033E-001 -4.4894530555E+001
35201200000.000 +1.7071256784E-001 -4.0478779942E+001 +9.0060999365E-001 -1.0089501452E+002 +8.6940030150E-001 -1.0123364903E+002 +2.1339655584E-001 -4.6028864120E+001
35401150000.000 +1.7109511475E-001 -4.1103491348E+001 +9.0093756964E-001 -1.0174379668E+002 +8.7605295796E-001 -1.0123033980E+002 +2.1473233217E-001 -4.6348571662E+001
35601100000.000 +1.7074861255E-001 -4.2488314460E+001 +9.0241339462E-001 -1.0218970640E+002 +8.7645138926E-001 -1.0164779154E+002 +2.1498896790E-001 -4.6929533396E+001
35801050000.000 +1.7405465696E-001 -4.3776359530E+001 +8.9244401065E-001 -1.0310275553E+002 +8.7269616766E-001 -1.0278150336E+002 +2.1531147356E-001 -4.7828100457E+001
36001000000.000 +1.6945789478E-001 -4.5062190378E+001 +8.9857461990E-001 -1.0284429631E+002 +8.6828834580E-001 -1.0383624311E+002 +2.1409049793E-001 -4.8821288613E+001
36200950000.000 +1.6919782647E-001 -4.6604990723E+001 +8.9468277641E-001 -1.0420381413E+002 +8.8349159816E-001 -1.0285963744E+002 +2.1452345875E-001 -4.9190657505E+001
36400900000.000 +1.6595383360E-001 -4.7064534963E+001 +8.9636979017E-001 -1.0355776967E+002 +8.8942429413E-001 -1.0453410594E+002 +2.1250076832E-001 -5.0370291680E+001
36600850000.000 +1.6224073574E-001 -4.8963368329E+001 +8.9188045936E-001 -1.0419657489E+002 +8.7030097939E-001 -1.0405663691E+002 +2.1083387589E-001 -5.1383983527E+001
36800800000.000 +1.5953572299E-001 -4.8633056273E+001 +9.0780193147E-001 -1.0398124101E+002 +8.9053632308E-001 -1.0500224534E+002 +2.1105008075E-001 -5.1442320796E+001
37000750000.000 +1.5805808689E-001 -4.9110389404E+001 +9.0042409290E-001 -1.0483386497E+002 +8.8887014868E-001 -1.0510365555E+002 +2.1020471874E-001 -5.1889729286E+001
37200700000.000 +1.5062841992E-001 -4.9355142297E+001 +9.0984777704E-001 -1.0421635881E+002 +8.8248542337E-001 -1.0542774728E+002 +2.0798153125E-001 -5.2515921600E+001
37400650000.000 +1.5277924677E-001 -4.9478342649E+001 +9.1156453552E-001 -1.0577119560E+002 +8.8031361377E-001 -1.0555501162E+002 +2.0972628673E-001 -5.2335682493E+001
37600600000.000 +1.5134966214E-001 -4.9874997396E+001 +9.1745875732E-001 -1.0637423245E+002 +8.8199657120E-001 -1.0682130754E+002 +2.0774209674E-001 -5.3220929281E+001
37800550000.000 +1.5059308327E-001 -4.9823242212E+001 +9.1536124001E-001 -1.0742323060E+002 +8.6766643634E-001 -1.0666219778E+002 +2.0672528752E-001 -5.2893181422E+001
38000500000.000 +1.4978886840E-001 -5.0440341011E+001 +9.1693270548E-001 -1.0799307030E+002 +8.7924334438E-001 -1.0609489797E+002 +2.0748710798E-001 -5.2703415493E+001
38200450000.000 +1.5377212478E-001 -5.0982076405E+001 +9.0894989839E-001 -1.0943023804E+002 +8.7905428571E-001 -1.0787177688E+002 +2.0576639048E-001 -5.3464380940E+001
38400400000.000 +1.5120382417E-001 -5.3495699872E+001 +9.0127122815E-001 -1.0941038955E+002 +8.6071005136E-001 -1.0780142291E+002 +2.0434069760E-001 -5.4021747572E+001
38600350000.000 +1.5027753166E-001 -5.2948361970E+001 +9.0421328629E-001 -1.1027144185E+002 +8.8178903680E-001 -1.0882480275E+002 +2.0522709514E-001 -5.4455109700E+001
38800300000.000 +1.4765114413E-001 -5.6242955420E+001 +8.8536063158E-001 -1.1064698232E+002 +8.6962737583E-001 -1.0913069997E+002 +2.0360552502E-001 -5.6234305157E+001
39000250000.000 +1.4737227517E-001 -5.5935846703E+001 +8.8899915765E-001 -1.1108875527E+002 +8.6680875066E-001 -1.1060586279E+002 +2.0312785718E-001 -5.6730372505E+001
39200200000.000 +1.5139165604E-001 -5.7466263843E+001 +8.8108594040E-001 -1.1232697714E+002 +8.5708346148E-001 -1.1071483474E+002 +2.0409688783E-001 -5.7158128909E+001
39400150000.000 +1.4505534359E-001 -5.6484796497E+001 +8.8340410799E-001 -1.1165210615E+002 +8.7605580874E-001 -1.1213522011E+002 +2.0017770482E-001 -5.7683868362E+001
39600100000.000 +1.3908765792E-001 -5.8918043488E+001 +8.7915925121E-001 -1.1172354294E+002 +8.6123363682E-001 -1.1172047457E+002 +1.9772186031E-001 -5.9188862675E+001
39800050000.000 +1.4050101695E-001 -5.4773002820E+001 +9.0247116600E-001 -1.1200914830E+002 +8.9132327638E-001 -1.1295679411E+002 +1.9952755447E-001 -5.7701032888E+001
40000000000.000 +1.4184032614E-001 -5.5640571153E+001 +9.0429883970E-001 -1.1340287772E+002 +8.7545708065E-001 -1.1457811718E+002 +1.9960246541E-001 -5.8618363798E+001
