# Supplementary material for: Conductivity and radio frequency performance data for silver nanoparticle inks deposited via aerosol jet deposition and processed under varying conditions
Source: Data Brief. 2020 Sep 24;33:106331. doi: 10.1016/j.dib.2020.106331 (PMC7560714; doi:10.1016/j.dib.2020.106331)
Supplement: Supplementary file 3 [file mmc3.zip › Sintering Study/ANP Ink/RF Data/ANP_15_01.S2P]

!  2-Port S-parameters saved by WinCal
! VAR MeasName=S-Parameters (CALIBRATED_DATA) read from VNA (E8364B)
! VAR MeasDate=11/27/2017 3:39:06 PM
! VAR NAME=AFRL171016_13_01
! VAR FILENAME=AFRL171016_13_01.S2P
! VAR DATE=11/27/2017 3:39:06 PM
! VAR PHYS_PORTS=1,2
! VAR ObjTypeName=DATASET
! VAR IndexType=Frequency
!
# Hz S MA R 50
10000000.000 +4.9587150711E-002 +5.2529205965E-001 +9.4019602844E-001 -2.3426713746E-001 +9.4009117314E-001 -8.8161948400E-002 +4.9764817720E-002 +1.1686168109E+000
209950000.000 +4.8348376495E-002 +5.4978670672E-001 +9.4050111335E-001 -6.9544830588E-001 +9.4085550664E-001 -6.9284008254E-001 +4.8808264291E-002 +1.2529616656E+000
409900000.000 +4.8534457227E-002 +1.9038914342E+000 +9.4033869652E-001 -1.3139736186E+000 +9.4101410360E-001 -1.3149973141E+000 +4.9248522458E-002 +1.9176190789E+000
609850000.000 +4.9019545261E-002 +2.5365606856E+000 +9.4049355654E-001 -1.9689072871E+000 +9.4094137366E-001 -2.0120311315E+000 +4.9237477545E-002 +2.6889454468E+000
809800000.000 +4.9219358756E-002 +4.4970222762E+000 +9.4008311255E-001 -2.5875001773E+000 +9.4010768125E-001 -2.5897341071E+000 +4.9278232579E-002 +4.5236349752E+000
1009750000.000 +4.8809598460E-002 +5.4662604131E+000 +9.3938259629E-001 -3.1952955586E+000 +9.3858917242E-001 -3.2219645635E+000 +4.8279193101E-002 +5.6683149856E+000
1209700000.000 +4.8900775625E-002 +6.9256679828E+000 +9.3829331857E-001 -3.8117620028E+000 +9.3849560501E-001 -3.8186142662E+000 +4.8948349752E-002 +7.1906669682E+000
1409650000.000 +4.9319250201E-002 +7.9602549948E+000 +9.3791459691E-001 -4.3838851974E+000 +9.3771476121E-001 -4.4029079172E+000 +4.9590694995E-002 +8.1108596992E+000
1609600000.000 +4.9784016470E-002 +8.1990622833E+000 +9.3740884883E-001 -5.0343811108E+000 +9.3771702492E-001 -5.0174778091E+000 +5.0039152565E-002 +8.4537801147E+000
1809550000.000 +4.9604435052E-002 +8.8696512699E+000 +9.3663994409E-001 -5.6717303551E+000 +9.3678272337E-001 -5.6490254395E+000 +5.0123750379E-002 +9.4330892447E+000
2009500000.000 +4.9513205034E-002 +1.0930465590E+001 +9.3565251104E-001 -6.2249655467E+000 +9.3576323482E-001 -6.2160967864E+000 +4.9845071823E-002 +1.0707437581E+001
2209450000.000 +5.0647512621E-002 +1.2565592369E+001 +9.3454057050E-001 -6.7761101038E+000 +9.3502583191E-001 -6.8196015597E+000 +5.0431773318E-002 +1.2857984731E+001
2409400000.000 +5.1754737161E-002 +1.3458334728E+001 +9.3494600110E-001 -7.3452784729E+000 +9.3474302635E-001 -7.3649017141E+000 +5.1445364090E-002 +1.3615023492E+001
2609350000.000 +5.2716341186E-002 +1.4575800496E+001 +9.3446500007E-001 -7.9082693721E+000 +9.3538747914E-001 -7.9906465085E+000 +5.2976940363E-002 +1.4371503636E+001
2809300000.000 +5.3746014587E-002 +1.5033205201E+001 +9.3415073535E-001 -8.5532178520E+000 +9.3481068687E-001 -8.5509578924E+000 +5.3921449288E-002 +1.5134877380E+001
3009250000.000 +5.4909690955E-002 +1.5077415822E+001 +9.3397284145E-001 -9.1861363606E+000 +9.3376178831E-001 -9.1312086519E+000 +5.4213012417E-002 +1.5415279481E+001
3209200000.000 +5.5559586148E-002 +1.6561510224E+001 +9.3317062139E-001 -9.6717338830E+000 +9.3325324280E-001 -9.7236632905E+000 +5.4767132412E-002 +1.6773217803E+001
3409150000.000 +5.6576845101E-002 +1.7033574304E+001 +9.3291490411E-001 -1.0252723512E+001 +9.3186721341E-001 -1.0295448609E+001 +5.5268297041E-002 +1.8147690526E+001
3609100000.000 +5.7732126475E-002 +1.7386148555E+001 +9.3174041667E-001 -1.0787010883E+001 +9.3113730697E-001 -1.0848630623E+001 +5.5760341677E-002 +1.8814272800E+001
3809050000.000 +5.7828701404E-002 +1.8681923381E+001 +9.3115408585E-001 -1.1446907236E+001 +9.3120026290E-001 -1.1390729065E+001 +5.7137239451E-002 +1.9481835235E+001
4009000000.000 +5.9339159358E-002 +1.9179210834E+001 +9.3017220559E-001 -1.1966614885E+001 +9.3069413368E-001 -1.2010094018E+001 +5.8335512859E-002 +2.0106253021E+001
4208950000.000 +6.0115244748E-002 +1.9347078226E+001 +9.2999465818E-001 -1.2549960051E+001 +9.3089386264E-001 -1.2531910571E+001 +5.8899217543E-002 +2.0151781039E+001
4408900000.000 +6.1275492699E-002 +1.9592366074E+001 +9.2928929823E-001 -1.3126864426E+001 +9.3023143284E-001 -1.3131815993E+001 +6.0355245408E-002 +2.0833851771E+001
4608850000.000 +6.2409549075E-002 +2.0005330220E+001 +9.2977016932E-001 -1.3679854637E+001 +9.3031870286E-001 -1.3706291424E+001 +6.1258716532E-002 +2.1536564324E+001
4808800000.000 +6.3865136795E-002 +2.0276565767E+001 +9.2890493009E-001 -1.4252025969E+001 +9.2968456047E-001 -1.4298809808E+001 +6.2376574326E-002 +2.2031141518E+001
5008750000.000 +6.5049179461E-002 +2.0576974394E+001 +9.2959193359E-001 -1.4792467882E+001 +9.3051326080E-001 -1.4841134146E+001 +6.3902908041E-002 +2.2295574260E+001
5208700000.000 +6.6103746113E-002 +2.0933641567E+001 +9.2865037113E-001 -1.5421965118E+001 +9.2942776695E-001 -1.5467289264E+001 +6.5427315271E-002 +2.2549695155E+001
5408650000.000 +6.8065178701E-002 +2.0564124921E+001 +9.2919622747E-001 -1.5946735000E+001 +9.2978372876E-001 -1.5978032629E+001 +6.6728788969E-002 +2.2567396902E+001
5608600000.000 +6.9697454221E-002 +2.0654093807E+001 +9.2980627854E-001 -1.6582535242E+001 +9.3029887097E-001 -1.6587661707E+001 +6.8123399525E-002 +2.2591513935E+001
5808550000.000 +7.0984407864E-002 +2.0611102827E+001 +9.2950257327E-001 -1.7155169469E+001 +9.2925686215E-001 -1.7164400312E+001 +6.9403873664E-002 +2.2723954852E+001
6008500000.000 +7.2060008724E-002 +2.0267739853E+001 +9.2917522035E-001 -1.7717405258E+001 +9.2833769078E-001 -1.7700692383E+001 +6.9838801035E-002 +2.3055894382E+001
6208450000.000 +7.3169702962E-002 +2.0383261428E+001 +9.2848421302E-001 -1.8283366071E+001 +9.2780878486E-001 -1.8291357607E+001 +7.0774826657E-002 +2.3055420273E+001
6408400000.000 +7.3791806945E-002 +2.0579742517E+001 +9.2760677301E-001 -1.8900488817E+001 +9.2802153817E-001 -1.8922157500E+001 +7.2094717640E-002 +2.2959447423E+001
6608350000.000 +7.5012529905E-002 +2.0275584865E+001 +9.2624389538E-001 -1.9433890333E+001 +9.2676949725E-001 -1.9452673330E+001 +7.2941345607E-002 +2.2803250516E+001
6808300000.000 +7.6432662943E-002 +2.0042935586E+001 +9.2748465302E-001 -1.9992965878E+001 +9.2813241505E-001 -1.9953580059E+001 +7.4497478597E-002 +2.2734495399E+001
7008250000.000 +7.7541362490E-002 +2.0025480151E+001 +9.2616866650E-001 -2.0629176066E+001 +9.2693181978E-001 -2.0695672233E+001 +7.5434016599E-002 +2.2605857864E+001
7208200000.000 +7.8845880135E-002 +1.9671729673E+001 +9.2584587580E-001 -2.1159846355E+001 +9.2612075693E-001 -2.1151496645E+001 +7.6353630507E-002 +2.2363288731E+001
7408150000.000 +8.0126521196E-002 +1.9336921166E+001 +9.2586747805E-001 -2.1784488293E+001 +9.2680689254E-001 -2.1813732478E+001 +7.7359008637E-002 +2.2250555647E+001
7608100000.000 +8.1366505555E-002 +1.9075679435E+001 +9.2581942278E-001 -2.2287072136E+001 +9.2423483804E-001 -2.2322073502E+001 +7.8426622110E-002 +2.2396946585E+001
7808050000.000 +8.2133553981E-002 +1.8749425712E+001 +9.2485192928E-001 -2.2850809796E+001 +9.2413390717E-001 -2.2901515982E+001 +7.9782180358E-002 +2.1601173573E+001
8008000000.000 +8.3953875949E-002 +1.8163850594E+001 +9.2421676428E-001 -2.3382969909E+001 +9.2449077236E-001 -2.3438192380E+001 +8.0563638438E-002 +2.1801467540E+001
8207950000.000 +8.4894095470E-002 +1.8128988203E+001 +9.2470588674E-001 -2.4130558367E+001 +9.2541733705E-001 -2.4183330377E+001 +8.1644627493E-002 +2.1702333719E+001
8407900000.000 +8.6467810454E-002 +1.7832208698E+001 +9.2243519196E-001 -2.4592831302E+001 +9.2217807333E-001 -2.4585654262E+001 +8.2875304225E-002 +2.1693672903E+001
8607850000.000 +8.7760621791E-002 +1.7575123397E+001 +9.2440514776E-001 -2.5073864931E+001 +9.2604837558E-001 -2.5032095264E+001 +8.4077269889E-002 +2.1969221888E+001
8807800000.000 +8.9706820918E-002 +1.7505765819E+001 +9.2305952131E-001 -2.5744772908E+001 +9.2301231959E-001 -2.5858075708E+001 +8.5371076543E-002 +2.2089711415E+001
9007750000.000 +8.9994029082E-002 +1.6984129752E+001 +9.2128428086E-001 -2.6264312223E+001 +9.2110489479E-001 -2.6255003026E+001 +8.6237196355E-002 +2.1392264728E+001
9207700000.000 +9.0947814173E-002 +1.6723100986E+001 +9.2172363676E-001 -2.6832082598E+001 +9.2370078516E-001 -2.6913072711E+001 +8.7544732349E-002 +2.1078241402E+001
9407650000.000 +9.2467146529E-002 +1.6451624124E+001 +9.2123125361E-001 -2.7393461953E+001 +9.2255725346E-001 -2.7536122162E+001 +8.8685848535E-002 +2.1052599360E+001
9607600000.000 +9.3687646498E-002 +1.6053267985E+001 +9.1964010466E-001 -2.7964075475E+001 +9.2104935966E-001 -2.8114288144E+001 +8.9828269878E-002 +2.0599542463E+001
9807550000.000 +9.4664168079E-002 +1.5151677343E+001 +9.2009392194E-001 -2.8487706869E+001 +9.2064730747E-001 -2.8595661200E+001 +9.0727026885E-002 +2.0139359216E+001
10007500000.000 +9.5756813618E-002 +1.4265812189E+001 +9.2134621092E-001 -2.9217360660E+001 +9.2183886684E-001 -2.9280086493E+001 +9.1703095202E-002 +1.9592598340E+001
10207450000.000 +9.6869040840E-002 +1.4224733934E+001 +9.1932279365E-001 -2.9701851745E+001 +9.1653356400E-001 -2.9710270863E+001 +9.2309317410E-002 +1.9520879857E+001
10407400000.000 +9.7799128206E-002 +1.3611769809E+001 +9.2091838593E-001 -3.0174665021E+001 +9.1984350045E-001 -2.9952776356E+001 +9.3452746804E-002 +1.9549008843E+001
10607350000.000 +9.8699876191E-002 +1.3389035946E+001 +9.1887988248E-001 -3.0870183649E+001 +9.2038153121E-001 -3.0955752852E+001 +9.4543776596E-002 +1.8919389940E+001
10807300000.000 +1.0008083658E-001 +1.2924702820E+001 +9.1906279465E-001 -3.1327632453E+001 +9.1492607598E-001 -3.1227920644E+001 +9.5600330991E-002 +1.8728455387E+001
11007250000.000 +1.0150746637E-001 +1.2025847315E+001 +9.1903701447E-001 -3.1865968141E+001 +9.2050705135E-001 -3.1750193098E+001 +9.6721905399E-002 +1.8423019192E+001
11207200000.000 +1.0324598794E-001 +1.1642080523E+001 +9.2027705229E-001 -3.2378003057E+001 +9.1880233325E-001 -3.2286808139E+001 +9.7945470024E-002 +1.8311348878E+001
11407150000.000 +1.0385740151E-001 +1.1436177221E+001 +9.1591855377E-001 -3.3143022166E+001 +9.1779122990E-001 -3.3070338086E+001 +9.8911356580E-002 +1.7635889182E+001
11607100000.000 +1.0429442317E-001 +1.0131543287E+001 +9.1697807943E-001 -3.3192783632E+001 +9.1302616425E-001 -3.3324778573E+001 +9.8768384131E-002 +1.7404877155E+001
11807050000.000 +1.0541232707E-001 +9.9834061117E+000 +9.1881038173E-001 -3.4085130056E+001 +9.2239359146E-001 -3.4185574666E+001 +1.0013087116E-001 +1.6978038882E+001
12007000000.000 +1.0578655090E-001 +9.5385184153E+000 +9.1398458712E-001 -3.4276459534E+001 +9.1101655614E-001 -3.4703897274E+001 +1.0085246727E-001 +1.6561679786E+001
12206950000.000 +1.0669327887E-001 +9.2785008364E+000 +9.1680267703E-001 -3.5039819309E+001 +9.2143524847E-001 -3.4975336333E+001 +1.0216874918E-001 +1.6646792090E+001
12406900000.000 +1.0824293671E-001 +8.7800128201E+000 +9.1671483166E-001 -3.5432479862E+001 +9.1863727076E-001 -3.6040150316E+001 +1.0399918849E-001 +1.6028029519E+001
12606850000.000 +1.0766785135E-001 +8.8643632257E+000 +9.1858156570E-001 -3.6221133656E+001 +9.1800036439E-001 -3.6396634002E+001 +1.0421496968E-001 +1.5779614036E+001
12806800000.000 +1.0969564035E-001 +9.0371352043E+000 +9.1565113916E-001 -3.6462392794E+001 +9.1674044143E-001 -3.7000573101E+001 +1.0520059041E-001 +1.5440961068E+001
13006750000.000 +1.1321139950E-001 +7.8590816335E+000 +9.2115158756E-001 -3.7444425924E+001 +9.2319348600E-001 -3.7622599320E+001 +1.0589508038E-001 +1.5052026745E+001
13206700000.000 +1.1286553778E-001 +7.4810557706E+000 +9.1758633135E-001 -3.8094769441E+001 +9.1859827020E-001 -3.8605414294E+001 +1.0630595752E-001 +1.5285280704E+001
13406650000.000 +1.1397980512E-001 +5.9058847674E+000 +9.2128158302E-001 -3.8576491821E+001 +9.1762936942E-001 -3.8411899772E+001 +1.0834044306E-001 +1.5008088863E+001
13606600000.000 +1.1468851748E-001 +4.8971466609E+000 +9.1966418481E-001 -3.9250261078E+001 +9.2212907722E-001 -3.9154953667E+001 +1.0971764992E-001 +1.4642020730E+001
13806550000.000 +1.1586065302E-001 +5.0397942848E+000 +9.1789676862E-001 -3.9941368930E+001 +9.1476433998E-001 -3.9824291515E+001 +1.1137111878E-001 +1.4418565270E+001
14006500000.000 +1.1652112719E-001 +3.8995651357E+000 +9.1541051584E-001 -4.0353881580E+001 +9.1665681732E-001 -3.9978919644E+001 +1.1173058373E-001 +1.2894167723E+001
14206450000.000 +1.1743755642E-001 +3.2705293013E+000 +9.1822757084E-001 -4.0882809004E+001 +9.1758655302E-001 -4.0556266433E+001 +1.1153538603E-001 +1.3060505499E+001
14406400000.000 +1.1871772822E-001 +2.8421352809E+000 +9.1826021580E-001 -4.1438062291E+001 +9.1438576162E-001 -4.0773240627E+001 +1.1229842340E-001 +1.2931036194E+001
14606350000.000 +1.1810826547E-001 +2.3877084950E+000 +9.1208547100E-001 -4.1790262827E+001 +9.1509903714E-001 -4.1377539927E+001 +1.1255862073E-001 +1.2283387984E+001
14806300000.000 +1.1907872868E-001 +1.9715832285E+000 +9.1881835540E-001 -4.2104825154E+001 +9.1626941013E-001 -4.2044227877E+001 +1.1354071507E-001 +1.2347478404E+001
15006250000.000 +1.2036024883E-001 +1.6402374804E+000 +9.1395865407E-001 -4.2869942018E+001 +9.1820625052E-001 -4.3003982330E+001 +1.1475283527E-001 +1.1898270239E+001
15206200000.000 +1.1947279733E-001 +1.0598641486E+000 +9.1890090866E-001 -4.2969211491E+001 +9.1372645606E-001 -4.2824802713E+001 +1.1476812049E-001 +1.1852965361E+001
15406150000.000 +1.2213345796E-001 -2.2290861076E-002 +9.2067133496E-001 -4.3978063343E+001 +9.2794761797E-001 -4.3876221302E+001 +1.1807564985E-001 +1.1199361551E+001
15606100000.000 +1.2209168845E-001 -5.1502732308E-001 +9.1920183555E-001 -4.4361222795E+001 +9.1555465789E-001 -4.5131701737E+001 +1.1849337376E-001 +1.0377155082E+001
15806050000.000 +1.2209241943E-001 -8.8891800608E-001 +9.2009569495E-001 -4.5336101715E+001 +9.2298719148E-001 -4.5167777457E+001 +1.1921404149E-001 +9.9578892594E+000
16006000000.000 +1.2322700526E-001 -1.7755210459E+000 +9.2318539856E-001 -4.5499287948E+001 +9.1998897782E-001 -4.6217210003E+001 +1.2055820178E-001 +9.4646128640E+000
16205950000.000 +1.2316519271E-001 -1.7270537514E+000 +9.2409048288E-001 -4.6431018836E+001 +9.1636710711E-001 -4.6808915656E+001 +1.2074391488E-001 +9.2237979856E+000
16405900000.000 +1.2574126356E-001 -3.1749633784E+000 +9.1866752508E-001 -4.6292183444E+001 +9.1119686551E-001 -4.8004304439E+001 +1.2318557396E-001 +7.7622087359E+000
16605850000.000 +1.2468216735E-001 -2.9863679722E+000 +9.2525522933E-001 -4.7529097068E+001 +9.2086494519E-001 -4.7704404921E+001 +1.2297958228E-001 +8.3670451882E+000
16805800000.000 +1.2667502034E-001 -2.2755606413E+000 +9.1395971859E-001 -4.8188749688E+001 +9.2027559352E-001 -4.9137430761E+001 +1.2375241061E-001 +8.6139333773E+000
17005750000.000 +1.2660847339E-001 -3.1740058352E+000 +9.2138319005E-001 -4.8898221769E+001 +9.0947407198E-001 -4.8638626330E+001 +1.2429340138E-001 +8.3040958040E+000
17205700000.000 +1.2715114842E-001 -3.6907447317E+000 +9.1553013503E-001 -4.9295527477E+001 +9.1807753853E-001 -4.9668353057E+001 +1.2575203320E-001 +7.8490682469E+000
17405650000.000 +1.2742921495E-001 -3.7121269448E+000 +9.2081809187E-001 -4.9977198314E+001 +9.1239588581E-001 -5.0109354389E+001 +1.2639000969E-001 +7.5922402402E+000
17605600000.000 +1.2912015094E-001 -4.8099384183E+000 +9.1015715317E-001 -5.0536955794E+001 +9.1460305050E-001 -5.0352996060E+001 +1.2782811820E-001 +6.6170471194E+000
17805550000.000 +1.2970658777E-001 -5.6980880807E+000 +9.2034988598E-001 -5.1076939844E+001 +9.1580106218E-001 -5.0609740318E+001 +1.2853221435E-001 +6.3656519590E+000
18005500000.000 +1.3005005207E-001 -5.8564771292E+000 +9.1162637171E-001 -5.1727380455E+001 +9.2150044774E-001 -5.1745963796E+001 +1.2877383251E-001 +6.0277535666E+000
18205450000.000 +1.3075619601E-001 -6.7554519582E+000 +9.1273833817E-001 -5.1884583141E+001 +9.1842856914E-001 -5.1938707630E+001 +1.2995734584E-001 +5.1624249399E+000
18405400000.000 +1.3059517287E-001 -7.4098398545E+000 +9.1458197405E-001 -5.2813317403E+001 +9.2905002734E-001 -5.2293492290E+001 +1.3073301832E-001 +4.6499186786E+000
18605350000.000 +1.3095119466E-001 -7.2582367640E+000 +9.1584097825E-001 -5.3571770046E+001 +9.2655341247E-001 -5.3704934561E+001 +1.3137760335E-001 +4.3648766929E+000
18805300000.000 +1.3222660489E-001 -8.2883858871E+000 +9.1714164872E-001 -5.3613373224E+001 +9.0893177304E-001 -5.3845441205E+001 +1.3274035105E-001 +3.4917565823E+000
19005250000.000 +1.3356344702E-001 -8.8148939830E+000 +9.2115451284E-001 -5.4116725452E+001 +9.2765741378E-001 -5.4184842496E+001 +1.3454453752E-001 +3.3804968626E+000
19205200000.000 +1.3340218866E-001 -9.6848355189E+000 +9.2594257157E-001 -5.4612123319E+001 +9.1826150306E-001 -5.6012403236E+001 +1.3507919766E-001 +2.1711342646E+000
19405150000.000 +1.3313719812E-001 -9.4907979541E+000 +9.2459360660E-001 -5.5454675881E+001 +9.1049060781E-001 -5.6103109334E+001 +1.3454479602E-001 +1.9795500224E+000
19605100000.000 +1.3296099996E-001 -1.0617514184E+001 +9.2969806786E-001 -5.5676255215E+001 +9.0814342870E-001 -5.6694801809E+001 +1.3484771960E-001 +1.4541285959E+000
19805050000.000 +1.3479111405E-001 -1.0355390926E+001 +9.2585291420E-001 -5.6916152432E+001 +9.1750544057E-001 -5.7322675881E+001 +1.3629610482E-001 +1.5172321330E+000
20005000000.000 +1.3666423428E-001 -1.1000798910E+001 +9.1760893308E-001 -5.7225275323E+001 +9.0855581243E-001 -5.8300741674E+001 +1.3731484787E-001 +1.2772137019E+000
20204950000.000 +1.3584293129E-001 -1.1224757624E+001 +9.2691445565E-001 -5.8177642408E+001 +9.1263306321E-001 -5.7885861416E+001 +1.3827406128E-001 +1.2178648692E+000
20404900000.000 +1.3690758800E-001 -1.1405549107E+001 +9.2162394923E-001 -5.8635793385E+001 +9.1236401122E-001 -5.9451561444E+001 +1.3823889426E-001 +3.8473973496E-001
20604850000.000 +1.3912283254E-001 -1.1936790055E+001 +9.1762489209E-001 -5.9373296198E+001 +8.9770682844E-001 -5.9004985917E+001 +1.3975014832E-001 +1.5585487144E-001
20804800000.000 +1.3861390271E-001 -1.2599263874E+001 +9.1092359735E-001 -5.9869751334E+001 +9.1795001289E-001 -5.9711498477E+001 +1.4066735732E-001 -7.0939584303E-001
21004750000.000 +1.3973747904E-001 -1.2880101156E+001 +9.1713660698E-001 -6.0573939844E+001 +9.1234484941E-001 -6.0507866752E+001 +1.4159839658E-001 -8.7715313394E-001
21204700000.000 +1.4087980660E-001 -1.3550534018E+001 +9.0429624591E-001 -6.0844050218E+001 +9.1944657701E-001 -6.0978185751E+001 +1.4195835020E-001 -1.7174572761E+000
21404650000.000 +1.4132742274E-001 -1.4218990182E+001 +9.1045747719E-001 -6.1197364558E+001 +9.1436007537E-001 -6.1141950324E+001 +1.4259153095E-001 -2.0797972457E+000
21604600000.000 +1.3954233888E-001 -1.4478395523E+001 +9.0239091657E-001 -6.2493323408E+001 +9.3422310865E-001 -6.1864125256E+001 +1.4204970800E-001 -2.6065091197E+000
21804550000.000 +1.4359762670E-001 -1.5118261946E+001 +9.0963794074E-001 -6.2371422967E+001 +9.1723386592E-001 -6.2897506576E+001 +1.4528205507E-001 -3.4592846951E+000
22004500000.000 +1.4256388903E-001 -1.5773625116E+001 +9.1403431288E-001 -6.3066346700E+001 +9.2543545141E-001 -6.2185942199E+001 +1.4533095491E-001 -3.7762600738E+000
22204450000.000 +1.4541971985E-001 -1.6216094664E+001 +9.1580362924E-001 -6.3367248924E+001 +9.2715140064E-001 -6.3590435648E+001 +1.4787118864E-001 -3.7230292590E+000
22404400000.000 +1.4535931206E-001 -1.6422353847E+001 +9.1112750686E-001 -6.4427946521E+001 +9.1789632733E-001 -6.4706611446E+001 +1.4757463802E-001 -4.6572623613E+000
22604350000.000 +1.4615307613E-001 -1.7372247511E+001 +9.1704689457E-001 -6.4589344269E+001 +9.1593892785E-001 -6.5068674889E+001 +1.4829210046E-001 -5.0621799681E+000
22804300000.000 +1.4583815598E-001 -1.7893538291E+001 +9.2126429831E-001 -6.5709559284E+001 +9.2010532924E-001 -6.6198981349E+001 +1.4870191174E-001 -5.4016016228E+000
23004250000.000 +1.4526641013E-001 -1.7784849580E+001 +9.2030886781E-001 -6.6256992264E+001 +9.0280317776E-001 -6.6873381336E+001 +1.4876658344E-001 -5.9216614217E+000
23204200000.000 +1.4576390076E-001 -1.8671115519E+001 +9.1866469530E-001 -6.6603969066E+001 +8.9890887056E-001 -6.7342314456E+001 +1.4936025980E-001 -6.3002926977E+000
23404150000.000 +1.4628946460E-001 -1.9046092069E+001 +9.2596758928E-001 -6.7872069241E+001 +9.1041610547E-001 -6.7612395638E+001 +1.5126418073E-001 -6.2778428961E+000
23604100000.000 +1.4674194590E-001 -1.9201013533E+001 +9.1623728356E-001 -6.7957617133E+001 +9.0282187100E-001 -6.9636026150E+001 +1.5078575346E-001 -7.3578353088E+000
23804050000.000 +1.4711506068E-001 -1.8904679126E+001 +9.2500147530E-001 -6.8766894614E+001 +8.8353241059E-001 -6.8336093998E+001 +1.5168150694E-001 -6.3858550630E+000
24004000000.000 +1.4954594311E-001 -2.0431019495E+001 +9.1351809395E-001 -6.9073377054E+001 +9.0387136977E-001 -7.0065343115E+001 +1.5299639726E-001 -7.9180526254E+000
24203950000.000 +1.5129163245E-001 -1.9314287781E+001 +9.1401659242E-001 -7.0225088555E+001 +8.8955594374E-001 -7.0812798277E+001 +1.5317607491E-001 -8.1786910960E+000
24403900000.000 +1.5281292677E-001 -2.2151081625E+001 +9.0469099757E-001 -7.0155205577E+001 +9.0000048794E-001 -7.0709578259E+001 +1.5577300954E-001 -9.4289314857E+000
24603850000.000 +1.5185143548E-001 -2.2638901622E+001 +9.1494413583E-001 -7.0878460022E+001 +9.0282864654E-001 -7.0824678002E+001 +1.5603176736E-001 -1.0050821848E+001
24803800000.000 +1.5423262379E-001 -2.2938045246E+001 +9.0363294240E-001 -7.1207646518E+001 +9.0637013362E-001 -7.2622162695E+001 +1.5753514515E-001 -1.0597615181E+001
25003750000.000 +1.5039219388E-001 -2.3812264658E+001 +9.1580871810E-001 -7.1534393593E+001 +8.8789651350E-001 -7.2038882921E+001 +1.5538016250E-001 -1.1559169940E+001
25203700000.000 +1.5253420692E-001 -2.3905494718E+001 +9.0907832951E-001 -7.2665897700E+001 +9.1845054417E-001 -7.2075527385E+001 +1.5806448120E-001 -1.1747056509E+001
25403650000.000 +1.5508948733E-001 -2.4230132657E+001 +9.0078210487E-001 -7.3027142009E+001 +9.0197480960E-001 -7.3593620762E+001 +1.5808123932E-001 -1.2229801167E+001
25603600000.000 +1.5368353385E-001 -2.5623883974E+001 +8.9840827701E-001 -7.3312160341E+001 +8.9863505963E-001 -7.2698946752E+001 +1.5855151038E-001 -1.3322552243E+001
25803550000.000 +1.5512476612E-001 -2.5391393617E+001 +9.0037758145E-001 -7.3720624770E+001 +9.0956750967E-001 -7.3960793994E+001 +1.5914069832E-001 -1.2979381617E+001
26003500000.000 +1.5624794271E-001 -2.6066266385E+001 +9.0108036004E-001 -7.5115083228E+001 +9.0679743206E-001 -7.4212336287E+001 +1.5973223781E-001 -1.3878821058E+001
26203450000.000 +1.5554273049E-001 -2.6778394364E+001 +8.9757651594E-001 -7.5299436671E+001 +9.0505702425E-001 -7.4604779295E+001 +1.6001256143E-001 -1.4366276857E+001
26403400000.000 +1.5717319394E-001 -2.6945381097E+001 +9.0961574022E-001 -7.6019487051E+001 +9.0189886249E-001 -7.4795952568E+001 +1.6234395398E-001 -1.4487620020E+001
26603350000.000 +1.5834579245E-001 -2.7105158991E+001 +8.9717310210E-001 -7.6116941797E+001 +9.1218232274E-001 -7.6879414554E+001 +1.6238557965E-001 -1.5051027097E+001
26803300000.000 +1.5732115849E-001 -2.7797314587E+001 +9.0787324918E-001 -7.6674641300E+001 +8.9902409938E-001 -7.6723961113E+001 +1.6288568828E-001 -1.5895808367E+001
27003250000.000 +1.5843428626E-001 -2.8397802794E+001 +9.0670615213E-001 -7.7596710864E+001 +9.0918982313E-001 -7.7685202611E+001 +1.6385399435E-001 -1.6216680765E+001
27203200000.000 +1.5779984722E-001 -2.7962736461E+001 +9.1361306589E-001 -7.8431709693E+001 +8.8256423951E-001 -7.9120973018E+001 +1.6224459734E-001 -1.6546586220E+001
27403150000.000 +1.5883275396E-001 -2.9249952682E+001 +9.0818109175E-001 -7.8666948618E+001 +8.8039668611E-001 -7.9387036077E+001 +1.6441192425E-001 -1.7493446220E+001
27603100000.000 +1.5860689878E-001 -2.8898608702E+001 +9.1864513981E-001 -7.9639875006E+001 +8.8280039838E-001 -7.9793641086E+001 +1.6301258628E-001 -1.7079026488E+001
27803050000.000 +1.6065028239E-001 -2.8843038861E+001 +9.1560382855E-001 -8.0608124935E+001 +8.7679383831E-001 -8.0654410816E+001 +1.6358405706E-001 -1.7031807950E+001
28003000000.000 +1.5969903176E-001 -2.9379820376E+001 +9.1858011488E-001 -8.0941478828E+001 +8.6840530777E-001 -8.0790480343E+001 +1.6385207309E-001 -1.7284162898E+001
28202950000.000 +1.6287696879E-001 -3.0605598222E+001 +9.1641958208E-001 -8.1673745921E+001 +8.7654162331E-001 -8.0848523507E+001 +1.6606523688E-001 -1.7749777307E+001
28402900000.000 +1.6223969820E-001 -3.1779754047E+001 +9.0142222802E-001 -8.1953747418E+001 +9.0658293793E-001 -8.2108108554E+001 +1.6719770287E-001 -1.9103573944E+001
28602850000.000 +1.6382973186E-001 -3.2755347959E+001 +8.9281810427E-001 -8.2193067813E+001 +8.8272133032E-001 -8.2460734334E+001 +1.6896003178E-001 -2.0108876707E+001
28802800000.000 +1.6243025225E-001 -3.3218229736E+001 +8.9557003757E-001 -8.2676043319E+001 +8.9998620621E-001 -8.2027941258E+001 +1.6970551777E-001 -2.0685863313E+001
29002750000.000 +1.6499420106E-001 -3.3216763497E+001 +9.0032408450E-001 -8.2918957679E+001 +9.0117825647E-001 -8.4076240616E+001 +1.7133135472E-001 -2.1413632744E+001
29202700000.000 +1.6565860207E-001 -3.3674034539E+001 +8.9394463836E-001 -8.3246435923E+001 +8.9807278800E-001 -8.4449096492E+001 +1.7254663930E-001 -2.2351083027E+001
29402650000.000 +1.6574397946E-001 -3.4323764754E+001 +8.9894804428E-001 -8.3392217790E+001 +9.0138787925E-001 -8.4667707264E+001 +1.7416603515E-001 -2.2963762503E+001
29602600000.000 +1.6770536633E-001 -3.4510369892E+001 +9.0135030497E-001 -8.4237384907E+001 +9.0334071373E-001 -8.5587248807E+001 +1.7534213528E-001 -2.3818863532E+001
29802550000.000 +1.6620051645E-001 -3.6072567955E+001 +8.9881640304E-001 -8.4327582760E+001 +8.8682295590E-001 -8.6441134265E+001 +1.7557271867E-001 -2.5199860732E+001
30002500000.000 +1.6673993414E-001 -3.5741346837E+001 +9.0688032085E-001 -8.5315369895E+001 +8.9174507146E-001 -8.5556985282E+001 +1.7501393529E-001 -2.4571187744E+001
30202450000.000 +1.6923069787E-001 -3.6197739173E+001 +8.9600997731E-001 -8.6493937626E+001 +9.0900204784E-001 -8.7176817916E+001 +1.7575070150E-001 -2.5262146626E+001
30402400000.000 +1.6749979996E-001 -3.6478931059E+001 +9.0825018437E-001 -8.7335713212E+001 +8.7060932050E-001 -8.7334892210E+001 +1.7435926429E-001 -2.5590846601E+001
30602350000.000 +1.7130961431E-001 -3.8469618698E+001 +9.0097866820E-001 -8.8394543869E+001 +8.8141602107E-001 -8.6323626527E+001 +1.7807569678E-001 -2.6127608110E+001
30802300000.000 +1.7171130357E-001 -3.7854669673E+001 +9.0546854184E-001 -8.8995126065E+001 +8.7326315927E-001 -8.7968016808E+001 +1.7657454124E-001 -2.5990556528E+001
31002250000.000 +1.7312852857E-001 -4.0079843847E+001 +8.8237739042E-001 -8.9671663528E+001 +8.7770630158E-001 -8.8071534090E+001 +1.7836762642E-001 -2.7898861513E+001
31202200000.000 +1.7271733441E-001 -3.9655115574E+001 +9.0077469002E-001 -8.9912701449E+001 +8.7310717160E-001 -8.9210504108E+001 +1.7767290833E-001 -2.7405658610E+001
31402150000.000 +1.7337809643E-001 -4.0511045376E+001 +8.8700047208E-001 -9.1184787021E+001 +8.9116977564E-001 -8.9817532587E+001 +1.7905496246E-001 -2.8678047982E+001
31602100000.000 +1.7228416976E-001 -4.0957956913E+001 +8.9400312917E-001 -9.0808591762E+001 +8.6055244473E-001 -9.1411880211E+001 +1.7859304745E-001 -2.9628492510E+001
31802050000.000 +1.7066397928E-001 -4.4025653737E+001 +8.7423263690E-001 -9.1720050690E+001 +8.8469012924E-001 -8.9485510857E+001 +1.7981310133E-001 -3.1604104855E+001
32002000000.000 +1.7131340139E-001 -4.2449967635E+001 +8.9430530712E-001 -9.1633631681E+001 +8.8402481890E-001 -9.2046980122E+001 +1.7930608028E-001 -3.1531174789E+001
32201950000.000 +1.7094213345E-001 -4.2852376280E+001 +8.8204009387E-001 -9.2243809692E+001 +8.8678374096E-001 -9.1881301423E+001 +1.7938196971E-001 -3.2439542114E+001
32401900000.000 +1.6919287676E-001 -4.3245186354E+001 +9.0455453700E-001 -9.1827608535E+001 +8.7887294413E-001 -9.2980159148E+001 +1.7881878250E-001 -3.3175280637E+001
32601850000.000 +1.7383354192E-001 -4.3552750101E+001 +8.8920977534E-001 -9.3431354524E+001 +8.9167441434E-001 -9.3112377060E+001 +1.8080549445E-001 -3.3474006726E+001
32801800000.000 +1.7466939478E-001 -4.4491646495E+001 +8.9295592492E-001 -9.3272624366E+001 +8.8897716316E-001 -9.4740287760E+001 +1.8038701600E-001 -3.4508249974E+001
33001750000.000 +1.7424940075E-001 -4.4865726535E+001 +8.9623318756E-001 -9.4107487819E+001 +8.8999959767E-001 -9.4654443827E+001 +1.8119960537E-001 -3.4980579797E+001
33201700000.000 +1.7439493206E-001 -4.5734977768E+001 +8.9984172605E-001 -9.4260663803E+001 +8.9281805787E-001 -9.5029440511E+001 +1.8083314677E-001 -3.5663683398E+001
33401650000.000 +1.7479258541E-001 -4.6434572519E+001 +8.9824680652E-001 -9.4803987606E+001 +8.8875076140E-001 -9.5721635239E+001 +1.8151264695E-001 -3.6010777833E+001
33601600000.000 +1.7504382733E-001 -4.6938977615E+001 +8.9786462999E-001 -9.5847364197E+001 +8.8167025598E-001 -9.5989442790E+001 +1.8175285735E-001 -3.6641764795E+001
33801550000.000 +1.7612357007E-001 -4.7755341577E+001 +8.9606476656E-001 -9.6710030544E+001 +8.8361483721E-001 -9.6560773359E+001 +1.8266110036E-001 -3.7136841258E+001
34001500000.000 +1.7514279327E-001 -4.9082596326E+001 +8.9080281425E-001 -9.6880132842E+001 +8.6937798054E-001 -9.6925314882E+001 +1.8143553445E-001 -3.8302598060E+001
34201450000.000 +1.7269351102E-001 -4.9510136939E+001 +8.9544727376E-001 -9.7177801045E+001 +8.6999711288E-001 -9.7539969487E+001 +1.8191227828E-001 -3.9140505465E+001
34401400000.000 +1.7450564351E-001 -5.0072072557E+001 +8.8950207529E-001 -9.8203374235E+001 +8.7305228519E-001 -9.8053433304E+001 +1.8270048136E-001 -3.9716331876E+001
34601350000.000 +1.7573216252E-001 -5.0112558150E+001 +8.8999940183E-001 -9.9126402185E+001 +8.7177936612E-001 -9.9435927617E+001 +1.8396732953E-001 -4.0152107680E+001
34801300000.000 +1.7429154176E-001 -5.0786439188E+001 +8.9186169483E-001 -9.9519708263E+001 +8.5196760920E-001 -9.9125866695E+001 +1.8401843568E-001 -4.0952829035E+001
35001250000.000 +1.7773334401E-001 -5.2411952034E+001 +8.8757090638E-001 -1.0056905334E+002 +8.6052695830E-001 -9.9014782983E+001 +1.8606527202E-001 -4.1649034953E+001
35201200000.000 +1.7615573320E-001 -5.2679648506E+001 +8.8316603816E-001 -1.0076052114E+002 +8.5854138603E-001 -1.0093836084E+002 +1.8561811989E-001 -4.3119383030E+001
35401150000.000 +1.7629516474E-001 -5.3024660537E+001 +8.8374886294E-001 -1.0155166225E+002 +8.6564629215E-001 -1.0094104038E+002 +1.8590699867E-001 -4.3798692939E+001
35601100000.000 +1.7661223435E-001 -5.4112457788E+001 +8.8530923920E-001 -1.0192951701E+002 +8.6590488111E-001 -1.0125060447E+002 +1.8472617199E-001 -4.4935389057E+001
35801050000.000 +1.7923859066E-001 -5.4765597730E+001 +8.7587515612E-001 -1.0289442443E+002 +8.6293663775E-001 -1.0246454547E+002 +1.8610431372E-001 -4.6195928735E+001
36001000000.000 +1.7609156012E-001 -5.5844215135E+001 +8.8249873345E-001 -1.0262675078E+002 +8.5946062045E-001 -1.0346713535E+002 +1.8464769231E-001 -4.7773836587E+001
36200950000.000 +1.7616392154E-001 -5.7085040654E+001 +8.7951579940E-001 -1.0399287880E+002 +8.7472197294E-001 -1.0249133712E+002 +1.8318075772E-001 -4.8537300341E+001
36400900000.000 +1.7341704940E-001 -5.7097001394E+001 +8.8175093923E-001 -1.0329690670E+002 +8.8089720846E-001 -1.0413679610E+002 +1.8060455071E-001 -4.9869694980E+001
36600850000.000 +1.7117922311E-001 -5.8805667259E+001 +8.7822863352E-001 -1.0401993112E+002 +8.6280928885E-001 -1.0373106732E+002 +1.7905253669E-001 -5.1302315400E+001
36800800000.000 +1.6949708665E-001 -5.8279592133E+001 +8.9311582504E-001 -1.0381102853E+002 +8.8200667379E-001 -1.0471266284E+002 +1.7726125151E-001 -5.1139104381E+001
37000750000.000 +1.6798412629E-001 -5.8580093349E+001 +8.8582462809E-001 -1.0472269947E+002 +8.8058908425E-001 -1.0480450155E+002 +1.7653520054E-001 -5.1806413765E+001
37200700000.000 +1.6182029427E-001 -5.8900024669E+001 +8.9424890722E-001 -1.0409642078E+002 +8.7424131376E-001 -1.0514850662E+002 +1.7370270159E-001 -5.2756755268E+001
37400650000.000 +1.6392316804E-001 -5.8754147125E+001 +8.9662900208E-001 -1.0570928257E+002 +8.7205328024E-001 -1.0531986081E+002 +1.7468050087E-001 -5.2621211274E+001
37600600000.000 +1.6317261173E-001 -5.9130746205E+001 +9.0276881120E-001 -1.0635466526E+002 +8.7351120807E-001 -1.0661808121E+002 +1.7275603349E-001 -5.3513941532E+001
37800550000.000 +1.6280164032E-001 -5.9018475264E+001 +9.0037626955E-001 -1.0739866032E+002 +8.5961405821E-001 -1.0648278316E+002 +1.7211928518E-001 -5.3502824462E+001
38000500000.000 +1.6414676787E-001 -5.9834702584E+001 +9.0083377610E-001 -1.0802244119E+002 +8.6992133922E-001 -1.0599229525E+002 +1.7227285127E-001 -5.3848616292E+001
38200450000.000 +1.6658326569E-001 -6.0783012246E+001 +8.9114393760E-001 -1.0942885910E+002 +8.6815604589E-001 -1.0769994237E+002 +1.7071047902E-001 -5.5081125876E+001
38400400000.000 +1.6293569195E-001 -6.2798494239E+001 +8.8354323438E-001 -1.0934428477E+002 +8.5072870203E-001 -1.0754460947E+002 +1.6898793845E-001 -5.6437668350E+001
38600350000.000 +1.6245658365E-001 -6.1841419756E+001 +8.8710366254E-001 -1.1019152997E+002 +8.7205319586E-001 -1.0856949021E+002 +1.6853579899E-001 -5.6988743012E+001
38800300000.000 +1.6007134461E-001 -6.4129345175E+001 +8.6860953687E-001 -1.1057835556E+002 +8.6034208637E-001 -1.0886643387E+002 +1.6703543973E-001 -5.9657395897E+001
39000250000.000 +1.5987451641E-001 -6.3833881756E+001 +8.7292667703E-001 -1.1098658133E+002 +8.5756033018E-001 -1.1030363265E+002 +1.6567173631E-001 -6.0310864096E+001
39200200000.000 +1.6303536518E-001 -6.4606811261E+001 +8.6442432486E-001 -1.1210247039E+002 +8.4770620327E-001 -1.1035648910E+002 +1.6521428252E-001 -6.1235465881E+001
39400150000.000 +1.5800825984E-001 -6.2918932949E+001 +8.6762730715E-001 -1.1147341487E+002 +8.6663529974E-001 -1.1175170044E+002 +1.5996679591E-001 -6.1756682923E+001
39600100000.000 +1.5427533653E-001 -6.4727778763E+001 +8.6369891646E-001 -1.1156542008E+002 +8.5168909032E-001 -1.1135550725E+002 +1.5651227378E-001 -6.3524136289E+001
39800050000.000 +1.5732336733E-001 -6.0834311758E+001 +8.8626912355E-001 -1.1178675723E+002 +8.8154724313E-001 -1.1252780995E+002 +1.5454620740E-001 -6.1365633056E+001
40000000000.000 +1.6079568294E-001 -6.1377165311E+001 +8.8772074708E-001 -1.1329457538E+002 +8.6691270556E-001 -1.1413606325E+002 +1.5449987620E-001 -6.1619977133E+001
