# Supplementary material for: Conductivity and radio frequency performance data for silver nanoparticle inks deposited via aerosol jet deposition and processed under varying conditions
Source: Data Brief. 2020 Sep 24;33:106331. doi: 10.1016/j.dib.2020.106331 (PMC7560714; doi:10.1016/j.dib.2020.106331)
Supplement: Supplementary file 3 [file mmc3.zip › Sintering Study/ANP Ink/RF Data/ANP_15_02.S2P]

!  2-Port S-parameters saved by WinCal
! VAR MeasName=S-Parameters (CALIBRATED_DATA) read from VNA (E8364B)
! VAR MeasDate=11/27/2017 3:40:02 PM
! VAR NAME=AFRL171016_13_02
! VAR FILENAME=AFRL171016_13_02.S2P
! VAR DATE=11/27/2017 3:40:03 PM
! VAR PHYS_PORTS=1,2
! VAR ObjTypeName=DATASET
! VAR IndexType=Frequency
!
# Hz S MA R 50
10000000.000 +4.4781756290E-002 +4.6103943095E-001 +9.4179395382E-001 -2.1629741126E-001 +9.4202339320E-001 -1.7644842682E-001 +4.5419614879E-002 +1.1839814225E-001
209950000.000 +4.4677712166E-002 +5.3969109272E-001 +9.4200475176E-001 -6.9902575020E-001 +9.4180423952E-001 -7.0294206182E-001 +4.4309753729E-002 +1.1457144754E+000
409900000.000 +4.4202061101E-002 +1.9714801958E+000 +9.4115455461E-001 -1.3184328883E+000 +9.4147762718E-001 -1.3250099550E+000 +4.4337883546E-002 +2.1399034413E+000
609850000.000 +4.3911381227E-002 +2.9689543811E+000 +9.4066968324E-001 -1.9713542426E+000 +9.4152209812E-001 -2.0162555615E+000 +4.4441930803E-002 +3.0271867996E+000
809800000.000 +4.4570741606E-002 +5.1753603937E+000 +9.4066320836E-001 -2.6042911017E+000 +9.4093391670E-001 -2.5854550413E+000 +4.4927069377E-002 +4.9888316977E+000
1009750000.000 +4.4262919151E-002 +6.2937369751E+000 +9.3976772488E-001 -3.1802875228E+000 +9.4002889204E-001 -3.1981090885E+000 +4.4462328991E-002 +6.1055277799E+000
1209700000.000 +4.5309667643E-002 +7.5844316784E+000 +9.3987465763E-001 -3.7724674563E+000 +9.4091568736E-001 -3.7924250555E+000 +4.6219331301E-002 +7.5414038052E+000
1409650000.000 +4.6177745940E-002 +8.3540549908E+000 +9.3998125588E-001 -4.4098711749E+000 +9.4016614729E-001 -4.4148655498E+000 +4.6918466352E-002 +8.3997648900E+000
1609600000.000 +4.7053825729E-002 +8.5518754536E+000 +9.3992892377E-001 -5.0404529004E+000 +9.4014933405E-001 -5.0398976450E+000 +4.7319244055E-002 +8.6552240800E+000
1809550000.000 +4.6901515969E-002 +9.2048382116E+000 +9.3907642642E-001 -5.6691640031E+000 +9.3893269350E-001 -5.6296797678E+000 +4.7221112516E-002 +9.7578990115E+000
2009500000.000 +4.6452382412E-002 +1.1460065180E+001 +9.3776836072E-001 -6.2558802660E+000 +9.3694522321E-001 -6.2899821722E+000 +4.5957562338E-002 +1.1354202868E+001
2209450000.000 +4.7105996865E-002 +1.3369502255E+001 +9.3656315663E-001 -6.8012302471E+000 +9.3626038908E-001 -6.8225465130E+000 +4.6531942145E-002 +1.3760532588E+001
2409400000.000 +4.7585280478E-002 +1.4592241000E+001 +9.3583832681E-001 -7.3714602825E+000 +9.3603977375E-001 -7.4019323771E+000 +4.7457227793E-002 +1.4517789316E+001
2609350000.000 +4.8540923247E-002 +1.5784979840E+001 +9.3532237684E-001 -7.9663498977E+000 +9.3586205975E-001 -8.0053815616E+000 +4.8577994581E-002 +1.5734587450E+001
2809300000.000 +4.9542450049E-002 +1.6420507210E+001 +9.3509908627E-001 -8.5710938398E+000 +9.3564576357E-001 -8.5954347569E+000 +4.9639914180E-002 +1.6391730223E+001
3009250000.000 +5.0302201443E-002 +1.6584315959E+001 +9.3465988254E-001 -9.2169561140E+000 +9.3460786566E-001 -9.1739583372E+000 +5.0092188269E-002 +1.6590035271E+001
3209200000.000 +5.1084944404E-002 +1.8026426175E+001 +9.3381281241E-001 -9.7583370657E+000 +9.3384488953E-001 -9.7733724214E+000 +5.0630233680E-002 +1.7894016558E+001
3409150000.000 +5.2028463355E-002 +1.8571425981E+001 +9.3303921846E-001 -1.0280598409E+001 +9.3337701629E-001 -1.0344577344E+001 +5.1892604062E-002 +1.9073048582E+001
3609100000.000 +5.3256173227E-002 +1.9016945797E+001 +9.3243298667E-001 -1.0829200575E+001 +9.3327339086E-001 -1.0914903555E+001 +5.2865406473E-002 +1.9418407954E+001
3809050000.000 +5.4206215324E-002 +1.9873033142E+001 +9.3259488303E-001 -1.1488050833E+001 +9.3393851474E-001 -1.1458099905E+001 +5.4657374422E-002 +1.9793983764E+001
4009000000.000 +5.6445643566E-002 +1.9694795031E+001 +9.3278350618E-001 -1.2018036488E+001 +9.3324728151E-001 -1.2016319663E+001 +5.6101977886E-002 +2.0205405931E+001
4208950000.000 +5.7321786047E-002 +1.9974901984E+001 +9.3292772968E-001 -1.2605651809E+001 +9.3353774560E-001 -1.2615029846E+001 +5.6582427923E-002 +2.0384279787E+001
4408900000.000 +5.8363312324E-002 +2.0249434376E+001 +9.3229044203E-001 -1.3176357067E+001 +9.3255213745E-001 -1.3167742142E+001 +5.7850760754E-002 +2.1145526558E+001
4608850000.000 +5.9204753328E-002 +2.0838969667E+001 +9.3223897224E-001 -1.3750490686E+001 +9.3156988869E-001 -1.3764755239E+001 +5.7881828520E-002 +2.2367912763E+001
4808800000.000 +5.9535624406E-002 +2.1826414142E+001 +9.2995859676E-001 -1.4328133650E+001 +9.3068706845E-001 -1.4348323117E+001 +5.9010949995E-002 +2.2892891248E+001
5008750000.000 +6.0757169666E-002 +2.2058383758E+001 +9.3060665799E-001 -1.4854676871E+001 +9.3158903026E-001 -1.4924734116E+001 +6.0354964450E-002 +2.3092412912E+001
5208700000.000 +6.1939991792E-002 +2.2572219093E+001 +9.2993237817E-001 -1.5495086102E+001 +9.3037450979E-001 -1.5526095803E+001 +6.1609104327E-002 +2.3632820338E+001
5408650000.000 +6.3473776752E-002 +2.2318023518E+001 +9.3019110677E-001 -1.6008342412E+001 +9.3076960006E-001 -1.6051169267E+001 +6.3185156159E-002 +2.3547310174E+001
5608600000.000 +6.4685084179E-002 +2.2449968630E+001 +9.3017559378E-001 -1.6660180290E+001 +9.3118549515E-001 -1.6675116223E+001 +6.4426761875E-002 +2.3464512003E+001
5808550000.000 +6.6175003603E-002 +2.2308335914E+001 +9.2986682081E-001 -1.7230938003E+001 +9.3015376496E-001 -1.7234272535E+001 +6.5770619360E-002 +2.3552561013E+001
6008500000.000 +6.7249447413E-002 +2.2039441401E+001 +9.2951365132E-001 -1.7790549359E+001 +9.2974056271E-001 -1.7766933791E+001 +6.6777214954E-002 +2.3508159812E+001
6208450000.000 +6.8801589083E-002 +2.2017915356E+001 +9.2951524487E-001 -1.8347851475E+001 +9.3006122310E-001 -1.8354677966E+001 +6.8404899668E-002 +2.3273435782E+001
6408400000.000 +7.0134273454E-002 +2.1692098716E+001 +9.2987996762E-001 -1.8968438860E+001 +9.3080263745E-001 -1.9001835626E+001 +6.9956759029E-002 +2.2828315412E+001
6608350000.000 +7.1681432254E-002 +2.1213841422E+001 +9.2894601882E-001 -1.9526627045E+001 +9.2980818335E-001 -1.9536105852E+001 +7.0964019328E-002 +2.2591877883E+001
6808300000.000 +7.3134693736E-002 +2.1029489153E+001 +9.3033511341E-001 -2.0073844361E+001 +9.3060801849E-001 -2.0039682415E+001 +7.2423566821E-002 +2.2558404985E+001
7008250000.000 +7.4264067391E-002 +2.0951806050E+001 +9.2908716258E-001 -2.0725691874E+001 +9.2941497704E-001 -2.0781696620E+001 +7.3321445725E-002 +2.2540927619E+001
7208200000.000 +7.5253808532E-002 +2.0770935567E+001 +9.2819316914E-001 -2.1256942724E+001 +9.2743677493E-001 -2.1252262076E+001 +7.3415000332E-002 +2.2856049681E+001
7408150000.000 +7.6081045462E-002 +2.0684130404E+001 +9.2773044973E-001 -2.1880841859E+001 +9.2808444316E-001 -2.1921822722E+001 +7.4576140368E-002 +2.2612410312E+001
7608100000.000 +7.6759370311E-002 +2.0738409900E+001 +9.2686367383E-001 -2.2378732052E+001 +9.2562927067E-001 -2.2412536484E+001 +7.5631271016E-002 +2.2837865472E+001
7808050000.000 +7.7546093886E-002 +2.0403311288E+001 +9.2583414001E-001 -2.2958461086E+001 +9.2472367851E-001 -2.3019587744E+001 +7.6545780079E-002 +2.2267603663E+001
8008000000.000 +7.9008863022E-002 +2.0011925393E+001 +9.2504815596E-001 -2.3471479148E+001 +9.2500079928E-001 -2.3557687010E+001 +7.7537921882E-002 +2.2317012333E+001
8207950000.000 +7.9685886381E-002 +2.0085948518E+001 +9.2506783850E-001 -2.4248690384E+001 +9.2606704879E-001 -2.4300635826E+001 +7.8625275473E-002 +2.2233716708E+001
8407900000.000 +8.1618033898E-002 +1.9747795970E+001 +9.2333817071E-001 -2.4713805103E+001 +9.2307752547E-001 -2.4706597622E+001 +8.0091365768E-002 +2.2192431630E+001
8607850000.000 +8.2828690953E-002 +1.9488149015E+001 +9.2517249392E-001 -2.5189538396E+001 +9.2721103791E-001 -2.5149603696E+001 +8.1475988101E-002 +2.2319257155E+001
8807800000.000 +8.4758162314E-002 +1.9333738587E+001 +9.2369322607E-001 -2.5866805208E+001 +9.2456259834E-001 -2.5980735780E+001 +8.3338996814E-002 +2.2149595669E+001
9007750000.000 +8.5519336475E-002 +1.8676047021E+001 +9.2271599456E-001 -2.6390662664E+001 +9.2362913002E-001 -2.6385515542E+001 +8.4829017766E-002 +2.1064837920E+001
9207700000.000 +8.6722031796E-002 +1.8246515048E+001 +9.2332484855E-001 -2.6948694045E+001 +9.2617904665E-001 -2.7038897400E+001 +8.6239821877E-002 +2.0618839017E+001
9407650000.000 +8.8959699766E-002 +1.7674497661E+001 +9.2406600521E-001 -2.7506379163E+001 +9.2538156549E-001 -2.7683935021E+001 +8.7498222980E-002 +2.0500219342E+001
9607600000.000 +9.0143935200E-002 +1.7226882641E+001 +9.2217226263E-001 -2.8086678258E+001 +9.2370212156E-001 -2.8248577671E+001 +8.8740085995E-002 +2.0174047984E+001
9807550000.000 +9.1107328951E-002 +1.6320655090E+001 +9.2263891411E-001 -2.8627768020E+001 +9.2302212922E-001 -2.8722280324E+001 +8.9625652868E-002 +1.9751594236E+001
10007500000.000 +9.2040532198E-002 +1.5636176680E+001 +9.2384197458E-001 -2.9336278670E+001 +9.2328316485E-001 -2.9422019908E+001 +8.9988752274E-002 +1.9661744628E+001
10207450000.000 +9.2347343442E-002 +1.5884731247E+001 +9.2084850099E-001 -2.9826267982E+001 +9.1774688711E-001 -2.9842023829E+001 +9.0555619291E-002 +1.9652629846E+001
10407400000.000 +9.2966203044E-002 +1.5455827479E+001 +9.2201202723E-001 -3.0305635699E+001 +9.2100077872E-001 -3.0093883435E+001 +9.1776587678E-002 +1.9635842245E+001
10607350000.000 +9.3865255715E-002 +1.5240031377E+001 +9.1992834597E-001 -3.1009405239E+001 +9.2101114297E-001 -3.1104023087E+001 +9.2470025101E-002 +1.9226812250E+001
10807300000.000 +9.5157548706E-002 +1.4881599968E+001 +9.2004579100E-001 -3.1464248160E+001 +9.1528234448E-001 -3.1369355596E+001 +9.3586480027E-002 +1.8967278646E+001
11007250000.000 +9.6120843310E-002 +1.4101411313E+001 +9.1981152903E-001 -3.2020604462E+001 +9.2139635984E-001 -3.1894576106E+001 +9.5095027966E-002 +1.8597155506E+001
11207200000.000 +9.8107857561E-002 +1.3662081041E+001 +9.2071968767E-001 -3.2505177342E+001 +9.1957362254E-001 -3.2440256046E+001 +9.6273869188E-002 +1.8573640162E+001
11407150000.000 +9.8695559883E-002 +1.3435586583E+001 +9.1684756311E-001 -3.3245949247E+001 +9.1869148720E-001 -3.3223420615E+001 +9.7634189071E-002 +1.7938731565E+001
11607100000.000 +9.9009606462E-002 +1.2182416051E+001 +9.1836315686E-001 -3.3383910646E+001 +9.1577244955E-001 -3.3492805786E+001 +9.8808213484E-002 +1.7201853672E+001
11807050000.000 +1.0032311961E-001 +1.2020194211E+001 +9.2047571483E-001 -3.4308461853E+001 +9.2494314619E-001 -3.4399420302E+001 +1.0033406275E-001 +1.6295352926E+001
12007000000.000 +1.0202193276E-001 +1.1198579596E+001 +9.1660074873E-001 -3.4490465583E+001 +9.1368501703E-001 -3.4904269913E+001 +1.0123819937E-001 +1.5702415249E+001
12206950000.000 +1.0296952333E-001 +1.0962544068E+001 +9.1938981219E-001 -3.5210269297E+001 +9.2369144667E-001 -3.5133828767E+001 +1.0240299102E-001 +1.5843891664E+001
12406900000.000 +1.0471054899E-001 +1.0460222295E+001 +9.1945260910E-001 -3.5592364699E+001 +9.2090386565E-001 -3.6238182149E+001 +1.0424732245E-001 +1.5286164998E+001
12606850000.000 +1.0391279960E-001 +1.0611076041E+001 +9.2077806408E-001 -3.6400023809E+001 +9.1974815311E-001 -3.6587347772E+001 +1.0406872516E-001 +1.5328352991E+001
12806800000.000 +1.0548055551E-001 +1.1124945848E+001 +9.1741219600E-001 -3.6618149565E+001 +9.1760563244E-001 -3.7213170425E+001 +1.0480795271E-001 +1.5112485012E+001
13006750000.000 +1.0841260761E-001 +1.0180722463E+001 +9.2206037443E-001 -3.7598759660E+001 +9.2438409667E-001 -3.7802154464E+001 +1.0578182904E-001 +1.4836858882E+001
13206700000.000 +1.0863698231E-001 +9.8252788753E+000 +9.1878518561E-001 -3.8265430534E+001 +9.1868299382E-001 -3.8754591252E+001 +1.0589514258E-001 +1.5205006738E+001
13406650000.000 +1.0939456232E-001 +8.2827362337E+000 +9.2236700368E-001 -3.8789460437E+001 +9.1799528178E-001 -3.8589393134E+001 +1.0799464474E-001 +1.4960510060E+001
13606600000.000 +1.1001053036E-001 +7.4312717498E+000 +9.2039770800E-001 -3.9348082664E+001 +9.2281552014E-001 -3.9320820217E+001 +1.0969347659E-001 +1.4468305048E+001
13806550000.000 +1.1142241156E-001 +7.3989380708E+000 +9.1904453366E-001 -4.0116684970E+001 +9.1569242430E-001 -3.9975905226E+001 +1.1092951870E-001 +1.4147787331E+001
14006500000.000 +1.1165424150E-001 +6.2057354062E+000 +9.1661307114E-001 -4.0526341005E+001 +9.1805888273E-001 -4.0179825020E+001 +1.1151257374E-001 +1.2853241332E+001
14206450000.000 +1.1242434910E-001 +5.6499474471E+000 +9.1958208646E-001 -4.1080288814E+001 +9.1964354764E-001 -4.0773600064E+001 +1.1207763050E-001 +1.2766734229E+001
14406400000.000 +1.1382611358E-001 +5.2766234600E+000 +9.1974632832E-001 -4.1684221767E+001 +9.1660757350E-001 -4.0998733219E+001 +1.1318866469E-001 +1.2437921872E+001
14606350000.000 +1.1378528603E-001 +4.7764717596E+000 +9.1404748409E-001 -4.1959696509E+001 +9.1809599550E-001 -4.1600873438E+001 +1.1406790655E-001 +1.1583119191E+001
14806300000.000 +1.1548799159E-001 +4.2173664705E+000 +9.2155693718E-001 -4.2353568011E+001 +9.1930689363E-001 -4.2271266588E+001 +1.1536932157E-001 +1.1715109223E+001
15006250000.000 +1.1717341315E-001 +3.9274639602E+000 +9.1654264912E-001 -4.3080141868E+001 +9.2135307972E-001 -4.3255581438E+001 +1.1679333824E-001 +1.1148293898E+001
15206200000.000 +1.1645746642E-001 +3.5207872154E+000 +9.2156742818E-001 -4.3208913752E+001 +9.1584111291E-001 -4.3077129978E+001 +1.1646085390E-001 +1.1207114708E+001
15406150000.000 +1.1918032038E-001 +2.2938581681E+000 +9.2276578961E-001 -4.4194650071E+001 +9.2925872561E-001 -4.4140304401E+001 +1.1919507232E-001 +1.0930897135E+001
15606100000.000 +1.1882199882E-001 +1.8949820124E+000 +9.2136241274E-001 -4.4538392253E+001 +9.1655048792E-001 -4.5340500230E+001 +1.1940855818E-001 +1.0315623534E+001
15806050000.000 +1.1808933462E-001 +1.8177886977E+000 +9.2135037637E-001 -4.5552916417E+001 +9.2429841997E-001 -4.5406463705E+001 +1.2046843764E-001 +1.0021720915E+001
16006000000.000 +1.1918877647E-001 +9.1025735523E-001 +9.2439522736E-001 -4.5711432172E+001 +9.2069214206E-001 -4.6484748583E+001 +1.2168891691E-001 +9.6990719647E+000
16205950000.000 +1.1906850148E-001 +1.1252255275E+000 +9.2478553148E-001 -4.6674617427E+001 +9.1705006839E-001 -4.7065528107E+001 +1.2207507845E-001 +9.5572509892E+000
16405900000.000 +1.2113649986E-001 -2.7829634549E-001 +9.1888822798E-001 -4.6521484876E+001 +9.1185130906E-001 -4.8212519796E+001 +1.2502319425E-001 +7.9708517368E+000
16605850000.000 +1.2084704909E-001 -7.8863425491E-002 +9.2615942713E-001 -4.7765170601E+001 +9.2191592035E-001 -4.7964854347E+001 +1.2471649584E-001 +8.6640821464E+000
16805800000.000 +1.2312368239E-001 +6.1141878192E-001 +9.1501362186E-001 -4.8441219615E+001 +9.2109129279E-001 -4.9375209202E+001 +1.2581250841E-001 +8.8918615986E+000
17005750000.000 +1.2308665625E-001 -2.2319660989E-001 +9.2266246554E-001 -4.9209239638E+001 +9.1135944293E-001 -4.8925531421E+001 +1.2706519158E-001 +8.3086048140E+000
17205700000.000 +1.2375879193E-001 -1.0222818770E+000 +9.1683666645E-001 -4.9568355010E+001 +9.2040702740E-001 -4.9964196862E+001 +1.2908774014E-001 +7.7114768429E+000
17405650000.000 +1.2396352384E-001 -1.0028493353E+000 +9.2278946230E-001 -5.0235621100E+001 +9.1490938908E-001 -5.0392422630E+001 +1.2985732867E-001 +7.3017744785E+000
17605600000.000 +1.2638139392E-001 -2.0389526568E+000 +9.1304267914E-001 -5.0782928521E+001 +9.1737613534E-001 -5.0666091803E+001 +1.3128877933E-001 +6.4414744167E+000
17805550000.000 +1.2725892074E-001 -2.8364022891E+000 +9.2322949326E-001 -5.1340965862E+001 +9.1849122228E-001 -5.0894840478E+001 +1.3213105304E-001 +6.2880745139E+000
18005500000.000 +1.2798158593E-001 -2.8566630659E+000 +9.1496796666E-001 -5.1974339395E+001 +9.2438373103E-001 -5.2072631514E+001 +1.3246761077E-001 +6.0759715314E+000
18205450000.000 +1.2867553064E-001 -3.7183067674E+000 +9.1592448577E-001 -5.2154034602E+001 +9.2052849285E-001 -5.2244607419E+001 +1.3352095086E-001 +5.5496290256E+000
18405400000.000 +1.2868024820E-001 -4.2042751494E+000 +9.1766268017E-001 -5.3096801500E+001 +9.3074570088E-001 -5.2554981874E+001 +1.3466770999E-001 +5.1662943196E+000
18605350000.000 +1.2863676283E-001 -3.7186969100E+000 +9.1742312977E-001 -5.3865849560E+001 +9.2809334468E-001 -5.4048601559E+001 +1.3515002999E-001 +4.7555578629E+000
18805300000.000 +1.2985216733E-001 -4.9069614967E+000 +9.1845759721E-001 -5.3904849444E+001 +9.0959848028E-001 -5.4178440448E+001 +1.3630729052E-001 +4.0160181967E+000
19005250000.000 +1.3129198076E-001 -5.3275684223E+000 +9.2311390875E-001 -5.4404669309E+001 +9.2831637544E-001 -5.4529978964E+001 +1.3839052986E-001 +4.0937140764E+000
19205200000.000 +1.3086679877E-001 -6.0646702449E+000 +9.2679704999E-001 -5.4927515701E+001 +9.1866381797E-001 -5.6348217991E+001 +1.3899559268E-001 +2.8652755398E+000
19405150000.000 +1.3108172152E-001 -5.8264504149E+000 +9.2553067643E-001 -5.5787056936E+001 +9.1120842692E-001 -5.6469032381E+001 +1.3872164827E-001 +2.7227127363E+000
19605100000.000 +1.3106081149E-001 -6.9062068672E+000 +9.3068095939E-001 -5.6004167908E+001 +9.0885527612E-001 -5.7046818413E+001 +1.3921819259E-001 +2.2752902358E+000
19805050000.000 +1.3322275540E-001 -6.6502403240E+000 +9.2689931539E-001 -5.7251811063E+001 +9.1839444308E-001 -5.7686046474E+001 +1.4103796701E-001 +2.2855917222E+000
20005000000.000 +1.3555433531E-001 -7.5381799620E+000 +9.1888302178E-001 -5.7535054537E+001 +9.1068833061E-001 -5.8685499790E+001 +1.4320829357E-001 +1.7479392421E+000
20204950000.000 +1.3511481019E-001 -7.7061036450E+000 +9.2809515723E-001 -5.8521721520E+001 +9.1551721030E-001 -5.8246685377E+001 +1.4455643355E-001 +1.5607585125E+000
20404900000.000 +1.3724891601E-001 -8.1237859012E+000 +9.2437628908E-001 -5.8969359792E+001 +9.1491867679E-001 -5.9836609175E+001 +1.4444250024E-001 +8.5691902312E-001
20604850000.000 +1.3959254839E-001 -8.7535442141E+000 +9.2054076775E-001 -5.9698058987E+001 +9.0023743967E-001 -5.9387294294E+001 +1.4591461182E-001 +7.1424612608E-001
20804800000.000 +1.3959973108E-001 -9.4114246838E+000 +9.1406477280E-001 -6.0204952748E+001 +9.2022633343E-001 -6.0118686521E+001 +1.4705145298E-001 -2.5259395076E-002
21004750000.000 +1.4065618948E-001 -9.7285329995E+000 +9.1987778113E-001 -6.0960826842E+001 +9.1361782055E-001 -6.0888912851E+001 +1.4756166278E-001 -5.4977604799E-002
21204700000.000 +1.4168443570E-001 -1.0375886265E+001 +9.0710910869E-001 -6.1213258047E+001 +9.2041727661E-001 -6.1326035699E+001 +1.4805053149E-001 -6.4522233473E-001
21404650000.000 +1.4154744941E-001 -1.0847010141E+001 +9.1233883376E-001 -6.1584775988E+001 +9.1522349385E-001 -6.1556889689E+001 +1.4885667968E-001 -1.0059658069E+000
21604600000.000 +1.4017364916E-001 -1.1050582622E+001 +9.0382802254E-001 -6.2883814645E+001 +9.3528347866E-001 -6.2294907045E+001 +1.4849401094E-001 -1.4405142182E+000
21804550000.000 +1.4387294683E-001 -1.1804134181E+001 +9.0987450991E-001 -6.2759182814E+001 +9.1754315176E-001 -6.3369201597E+001 +1.5165775215E-001 -2.2230119272E+000
22004500000.000 +1.4290359399E-001 -1.2177788942E+001 +9.1466437369E-001 -6.3489084359E+001 +9.2587394174E-001 -6.2654932663E+001 +1.5219395232E-001 -2.4052479265E+000
22204450000.000 +1.4548408742E-001 -1.2779302007E+001 +9.1626396427E-001 -6.3827912342E+001 +9.2700786660E-001 -6.4053016613E+001 +1.5428956312E-001 -2.3784855872E+000
22404400000.000 +1.4576988996E-001 -1.2859096583E+001 +9.1222404166E-001 -6.4828363821E+001 +9.1759887569E-001 -6.5178292754E+001 +1.5458832640E-001 -3.1881127605E+000
22604350000.000 +1.4633798443E-001 -1.3545624692E+001 +9.1792594779E-001 -6.4965801993E+001 +9.1539368975E-001 -6.5454170577E+001 +1.5589931505E-001 -3.5167146867E+000
22804300000.000 +1.4721319048E-001 -1.4074439777E+001 +9.2258831892E-001 -6.6017761679E+001 +9.2147475970E-001 -6.6717424393E+001 +1.5765307280E-001 -4.3804018758E+000
23004250000.000 +1.4726306953E-001 -1.4162021597E+001 +9.2153363133E-001 -6.6623740068E+001 +9.0497191417E-001 -6.7366469605E+001 +1.5802076734E-001 -4.9033218082E+000
23204200000.000 +1.4946102711E-001 -1.5241005859E+001 +9.2077847444E-001 -6.7057492030E+001 +9.0043330988E-001 -6.7760729195E+001 +1.5861510480E-001 -5.0550365585E+000
23404150000.000 +1.5021690901E-001 -1.5666377116E+001 +9.2859640721E-001 -6.8361021739E+001 +9.1234919152E-001 -6.8013413013E+001 +1.6019264782E-001 -5.1563292058E+000
23604100000.000 +1.5075653597E-001 -1.6041360131E+001 +9.1863989139E-001 -6.8431563595E+001 +9.0478056649E-001 -7.0129720790E+001 +1.5997682681E-001 -6.0434421171E+000
23804050000.000 +1.5094204233E-001 -1.5501838878E+001 +9.2748479316E-001 -6.9187018743E+001 +8.8395789755E-001 -6.8829306058E+001 +1.6037335723E-001 -5.0242737610E+000
24004000000.000 +1.5358704371E-001 -1.7175540852E+001 +9.1521873542E-001 -6.9537590463E+001 +9.0437104267E-001 -7.0550624436E+001 +1.6176044105E-001 -6.3527472571E+000
24203950000.000 +1.5502224134E-001 -1.5934306698E+001 +9.1482834017E-001 -7.0688885222E+001 +8.8995752320E-001 -7.1280790561E+001 +1.6210818923E-001 -6.3788103457E+000
24403900000.000 +1.5648364592E-001 -1.8929426889E+001 +9.0496392763E-001 -7.0564837623E+001 +9.0008554189E-001 -7.1230885219E+001 +1.6474346775E-001 -7.6569665758E+000
24603850000.000 +1.5592097437E-001 -1.9401492754E+001 +9.1500157775E-001 -7.1375820711E+001 +9.0236395253E-001 -7.1424781478E+001 +1.6494386096E-001 -8.0151039421E+000
24803800000.000 +1.5800706074E-001 -1.9756906208E+001 +9.0323268914E-001 -7.1676470033E+001 +9.0537496430E-001 -7.3192986335E+001 +1.6747090911E-001 -8.7495982123E+000
25003750000.000 +1.5432895153E-001 -2.0656144829E+001 +9.1518989771E-001 -7.2098243520E+001 +8.8695046616E-001 -7.2582419858E+001 +1.6520850646E-001 -9.4531462094E+000
25203700000.000 +1.5649243020E-001 -2.0921593863E+001 +9.0830644390E-001 -7.3173749621E+001 +9.1740053963E-001 -7.2627377860E+001 +1.6830140775E-001 -9.7895499204E+000
25403650000.000 +1.5917697998E-001 -2.1173561330E+001 +8.9972749766E-001 -7.3494913520E+001 +9.0046284574E-001 -7.4138701661E+001 +1.6876933885E-001 -1.0501000806E+001
25603600000.000 +1.5763174137E-001 -2.2584482638E+001 +8.9791961845E-001 -7.3796851351E+001 +8.9895418621E-001 -7.3234847481E+001 +1.6951202009E-001 -1.1586066457E+001
25803550000.000 +1.5976764221E-001 -2.2684664847E+001 +9.0105943392E-001 -7.4196339423E+001 +9.1063371463E-001 -7.4544107836E+001 +1.7071821313E-001 -1.1476336308E+001
26003500000.000 +1.6159072006E-001 -2.3526513472E+001 +9.0191619340E-001 -7.5593737354E+001 +9.0703126145E-001 -7.4707430823E+001 +1.7115753790E-001 -1.2366233114E+001
26203450000.000 +1.6103397005E-001 -2.4235967700E+001 +8.9879881495E-001 -7.5773091619E+001 +9.0565589577E-001 -7.5112311796E+001 +1.7168675162E-001 -1.2780729609E+001
26403400000.000 +1.6296577525E-001 -2.4452723082E+001 +9.1077070164E-001 -7.6503442036E+001 +9.0218164129E-001 -7.5302165812E+001 +1.7392056769E-001 -1.2765046770E+001
26603350000.000 +1.6430750189E-001 -2.4642838176E+001 +8.9771616551E-001 -7.6608182656E+001 +9.1126700681E-001 -7.7446361570E+001 +1.7394771979E-001 -1.3321195476E+001
26803300000.000 +1.6278906847E-001 -2.5376455155E+001 +9.0814887568E-001 -7.7133966679E+001 +8.9741868389E-001 -7.7270406375E+001 +1.7408963069E-001 -1.3924767162E+001
27003250000.000 +1.6340201654E-001 -2.5661763166E+001 +9.0586525983E-001 -7.8067137635E+001 +9.0769143292E-001 -7.8248735029E+001 +1.7518250532E-001 -1.4216725169E+001
27203200000.000 +1.6329760205E-001 -2.5309191318E+001 +9.1286718204E-001 -7.8928852143E+001 +8.8124373468E-001 -7.9652885399E+001 +1.7357247229E-001 -1.4437930655E+001
27403150000.000 +1.6459394144E-001 -2.6599079805E+001 +9.0714572309E-001 -7.9165864971E+001 +8.7833378527E-001 -7.9966073065E+001 +1.7568863439E-001 -1.5211985127E+001
27603100000.000 +1.6439545185E-001 -2.6236125341E+001 +9.1684383182E-001 -8.0184211810E+001 +8.8056510005E-001 -8.0368532677E+001 +1.7557456610E-001 -1.4932363623E+001
27803050000.000 +1.6627780168E-001 -2.6322600793E+001 +9.1303055519E-001 -8.1123488763E+001 +8.7421069193E-001 -8.1225843839E+001 +1.7610228116E-001 -1.4972301131E+001
28003000000.000 +1.6643249558E-001 -2.6913840372E+001 +9.1651074378E-001 -8.1480279892E+001 +8.6567231335E-001 -8.1392513854E+001 +1.7620960655E-001 -1.5360605095E+001
28202950000.000 +1.6925142805E-001 -2.8508001628E+001 +9.1349110981E-001 -8.2169329758E+001 +8.7344247238E-001 -8.1343243004E+001 +1.7789958437E-001 -1.6103867300E+001
28402900000.000 +1.6794467863E-001 -2.9726840934E+001 +8.9879782019E-001 -8.2423264576E+001 +9.0444845379E-001 -8.2635315970E+001 +1.7936072960E-001 -1.7271169794E+001
28602850000.000 +1.6988547048E-001 -3.0945361416E+001 +8.9058394014E-001 -8.2691862585E+001 +8.8201610597E-001 -8.2971832356E+001 +1.8150897325E-001 -1.8356209849E+001
28802800000.000 +1.6805606726E-001 -3.1330857279E+001 +8.9439438377E-001 -8.3101225721E+001 +8.9928997609E-001 -8.2520690488E+001 +1.8216349166E-001 -1.8992214422E+001
29002750000.000 +1.7118223022E-001 -3.1538114136E+001 +9.0051100684E-001 -8.3417842632E+001 +9.0047124188E-001 -8.4608657368E+001 +1.8401493373E-001 -1.9769197302E+001
29202700000.000 +1.7204825937E-001 -3.2063922285E+001 +8.9370337803E-001 -8.3677333984E+001 +8.9749234975E-001 -8.5022361064E+001 +1.8519857601E-001 -2.0727506244E+001
29402650000.000 +1.7221794807E-001 -3.2700563025E+001 +8.9916098447E-001 -8.3914400392E+001 +9.0065140734E-001 -8.5207717754E+001 +1.8670926888E-001 -2.1324162538E+001
29602600000.000 +1.7382446785E-001 -3.3007696478E+001 +9.0096395100E-001 -8.4728358409E+001 +9.0105941801E-001 -8.6093090407E+001 +1.8746907453E-001 -2.1994730388E+001
29802550000.000 +1.7219034335E-001 -3.4523215733E+001 +8.9816610135E-001 -8.4810800888E+001 +8.8435154038E-001 -8.6926501961E+001 +1.8715423215E-001 -2.3438530906E+001
30002500000.000 +1.7239763810E-001 -3.4013523708E+001 +9.0483199510E-001 -8.5792992983E+001 +8.8949722364E-001 -8.6038899413E+001 +1.8705207605E-001 -2.2931888478E+001
30202450000.000 +1.7477119633E-001 -3.4597062868E+001 +8.9485808085E-001 -8.6984275408E+001 +9.0559302563E-001 -8.7609323714E+001 +1.8658455396E-001 -2.3708895299E+001
30402400000.000 +1.7303052390E-001 -3.4823419902E+001 +9.0656393257E-001 -8.7762619578E+001 +8.6801841559E-001 -8.7784542271E+001 +1.8437938065E-001 -2.4008449348E+001
30602350000.000 +1.7657335558E-001 -3.6730827451E+001 +8.9838263461E-001 -8.8776115310E+001 +8.7929292355E-001 -8.6801995906E+001 +1.8771220725E-001 -2.4375958270E+001
30802300000.000 +1.7764061413E-001 -3.6305239634E+001 +9.0346594166E-001 -8.9432597061E+001 +8.7116678396E-001 -8.8441125271E+001 +1.8627396871E-001 -2.4069308132E+001
31002250000.000 +1.7886536143E-001 -3.8455550184E+001 +8.8024324022E-001 -9.0111519638E+001 +8.7604650012E-001 -8.8537421350E+001 +1.8781003721E-001 -2.5930703337E+001
31202200000.000 +1.7846870115E-001 -3.8068863908E+001 +8.9943736394E-001 -9.0413478142E+001 +8.7221185084E-001 -8.9719293006E+001 +1.8752795522E-001 -2.5640254548E+001
31402150000.000 +1.7922324329E-001 -3.9030581845E+001 +8.8585790348E-001 -9.1614546106E+001 +8.9072728504E-001 -9.0268475460E+001 +1.8829724011E-001 -2.7022844288E+001
31602100000.000 +1.7905780026E-001 -3.9682711233E+001 +8.9347839609E-001 -9.1279406936E+001 +8.6094814060E-001 -9.1841513703E+001 +1.8746860402E-001 -2.7789704096E+001
31802050000.000 +1.7782809213E-001 -4.2712855826E+001 +8.7437620048E-001 -9.2177055079E+001 +8.8552965142E-001 -9.0010219076E+001 +1.8837534666E-001 -2.9679103472E+001
32002000000.000 +1.7879704453E-001 -4.1258193952E+001 +8.9487591155E-001 -9.2085083759E+001 +8.8497124032E-001 -9.2559734714E+001 +1.8769497688E-001 -2.9327089147E+001
32201950000.000 +1.7840452163E-001 -4.1847952472E+001 +8.8328129778E-001 -9.2692617510E+001 +8.8740902927E-001 -9.2411500170E+001 +1.8755875814E-001 -3.0080194762E+001
32401900000.000 +1.7657099500E-001 -4.2315897343E+001 +9.0546403303E-001 -9.2387577153E+001 +8.7801580551E-001 -9.3506249005E+001 +1.8637141218E-001 -3.0550170840E+001
32601850000.000 +1.8071254904E-001 -4.2696136581E+001 +8.8892919752E-001 -9.3987036099E+001 +8.9124617350E-001 -9.3670345011E+001 +1.8859378922E-001 -3.0900728988E+001
32801800000.000 +1.8130267376E-001 -4.3449043556E+001 +8.9244182230E-001 -9.3830668729E+001 +8.8851202501E-001 -9.5399037738E+001 +1.8785325346E-001 -3.1787620317E+001
33001750000.000 +1.8100865438E-001 -4.3844654436E+001 +8.9553781382E-001 -9.4685845103E+001 +8.8905603447E-001 -9.5251633116E+001 +1.8866633889E-001 -3.2207396857E+001
33201700000.000 +1.8189971028E-001 -4.4906024964E+001 +8.9860366600E-001 -9.4816907015E+001 +8.9126879549E-001 -9.5717449527E+001 +1.8829824831E-001 -3.3039374612E+001
33401650000.000 +1.8196737551E-001 -4.5767667273E+001 +8.9572114001E-001 -9.5385092560E+001 +8.8728920652E-001 -9.6380302264E+001 +1.8814597803E-001 -3.3504748336E+001
33601600000.000 +1.8226073951E-001 -4.6421609121E+001 +8.9577676919E-001 -9.6351546375E+001 +8.7991608416E-001 -9.6600147842E+001 +1.8791563995E-001 -3.4017726656E+001
33801550000.000 +1.8340620646E-001 -4.7401829125E+001 +8.9373695589E-001 -9.7256713634E+001 +8.8148940604E-001 -9.7076882638E+001 +1.8831363812E-001 -3.4498435241E+001
34001500000.000 +1.8238424013E-001 -4.8902037590E+001 +8.8825816977E-001 -9.7464547498E+001 +8.6795209306E-001 -9.7409638607E+001 +1.8697707114E-001 -3.5807570112E+001
34201450000.000 +1.7969150353E-001 -4.9526396293E+001 +8.9332644938E-001 -9.7699321702E+001 +8.6962149885E-001 -9.8094691827E+001 +1.8714826667E-001 -3.6577204637E+001
34401400000.000 +1.8144305317E-001 -5.0129518469E+001 +8.8876882767E-001 -9.8729524019E+001 +8.7326234612E-001 -9.8568421955E+001 +1.8747756338E-001 -3.7130063346E+001
34601350000.000 +1.8371623155E-001 -5.0406305280E+001 +8.9004407382E-001 -9.9703376097E+001 +8.7247847984E-001 -1.0004200725E+002 +1.8839308413E-001 -3.7419220806E+001
34801300000.000 +1.8246949505E-001 -5.1313259005E+001 +8.9175118420E-001 -1.0011454958E+002 +8.5275387792E-001 -9.9780928231E+001 +1.8844801707E-001 -3.8049773165E+001
35001250000.000 +1.8587984748E-001 -5.3108280308E+001 +8.8726636533E-001 -1.0115503846E+002 +8.6130165720E-001 -9.9624108584E+001 +1.8978561063E-001 -3.8563879055E+001
35201200000.000 +1.8436085884E-001 -5.3555498065E+001 +8.8267516179E-001 -1.0130761099E+002 +8.5840716246E-001 -1.0157489743E+002 +1.8867521698E-001 -3.9773960736E+001
35401150000.000 +1.8487590293E-001 -5.4203093420E+001 +8.8309273644E-001 -1.0219123396E+002 +8.6470432365E-001 -1.0159761520E+002 +1.8867355294E-001 -4.0200137307E+001
35601100000.000 +1.8383761091E-001 -5.5467031136E+001 +8.8290124075E-001 -1.0252682262E+002 +8.6495896884E-001 -1.0195942831E+002 +1.8761443268E-001 -4.1249329481E+001
35801050000.000 +1.8626719434E-001 -5.6316169280E+001 +8.7322523851E-001 -1.0349111484E+002 +8.6125138357E-001 -1.0309481734E+002 +1.8816537084E-001 -4.2474478940E+001
36001000000.000 +1.8194947340E-001 -5.7579376672E+001 +8.7948162189E-001 -1.0314885682E+002 +8.5768409081E-001 -1.0417022556E+002 +1.8624840562E-001 -4.3767475273E+001
36200950000.000 +1.8113041958E-001 -5.9040970026E+001 +8.7634788640E-001 -1.0454658513E+002 +8.7340565152E-001 -1.0315464304E+002 +1.8446671802E-001 -4.4409635493E+001
36400900000.000 +1.7776456601E-001 -5.9159108491E+001 +8.7896319711E-001 -1.0387674564E+002 +8.7962783977E-001 -1.0482526312E+002 +1.8172744057E-001 -4.5557602983E+001
36600850000.000 +1.7552485612E-001 -6.0911021987E+001 +8.7534477430E-001 -1.0458761475E+002 +8.6134656880E-001 -1.0438693344E+002 +1.7977088713E-001 -4.6888926228E+001
36800800000.000 +1.7388471932E-001 -6.0677494020E+001 +8.9019543565E-001 -1.0445508542E+002 +8.8114311105E-001 -1.0540722361E+002 +1.7894710244E-001 -4.6745975982E+001
37000750000.000 +1.7167275263E-001 -6.1398471394E+001 +8.8309978857E-001 -1.0532303862E+002 +8.8013864569E-001 -1.0554039134E+002 +1.7829997975E-001 -4.7547859300E+001
37200700000.000 +1.6566226606E-001 -6.2072392673E+001 +8.9195610153E-001 -1.0473428897E+002 +8.7391563786E-001 -1.0587786724E+002 +1.7565477538E-001 -4.8437714792E+001
37400650000.000 +1.6704349258E-001 -6.2100783952E+001 +8.9524501418E-001 -1.0631690968E+002 +8.7207065209E-001 -1.0604142979E+002 +1.7657667060E-001 -4.8434360161E+001
37600600000.000 +1.6625756449E-001 -6.2676887633E+001 +9.0056560608E-001 -1.0698003977E+002 +8.7294639367E-001 -1.0733524205E+002 +1.7422197365E-001 -4.9316848425E+001
37800550000.000 +1.6520434453E-001 -6.2992117458E+001 +8.9825215411E-001 -1.0800404455E+002 +8.5875001617E-001 -1.0719527146E+002 +1.7337220239E-001 -4.9265854061E+001
38000500000.000 +1.6526517347E-001 -6.4137047186E+001 +8.9855245743E-001 -1.0863482885E+002 +8.6844981971E-001 -1.0667224968E+002 +1.7279002827E-001 -4.9420257033E+001
38200450000.000 +1.6643763974E-001 -6.5101674815E+001 +8.8864975713E-001 -1.0996608453E+002 +8.6635270865E-001 -1.0839074446E+002 +1.7068433506E-001 -5.0507202417E+001
38400400000.000 +1.6156786160E-001 -6.7144505661E+001 +8.8041986395E-001 -1.0987965396E+002 +8.4919220125E-001 -1.0821667654E+002 +1.6830755169E-001 -5.1846078382E+001
38600350000.000 +1.5999805368E-001 -6.6444354770E+001 +8.8410659432E-001 -1.1072219936E+002 +8.7025543935E-001 -1.0923178357E+002 +1.6705127110E-001 -5.2200363557E+001
38800300000.000 +1.5677665629E-001 -6.9042025292E+001 +8.6582646102E-001 -1.1107380975E+002 +8.5895805350E-001 -1.0952889420E+002 +1.6458902445E-001 -5.4835661389E+001
39000250000.000 +1.5509885569E-001 -6.8882157374E+001 +8.6978620264E-001 -1.1147689101E+002 +8.5660147200E-001 -1.1095140257E+002 +1.6311318580E-001 -5.5486852417E+001
39200200000.000 +1.5693562710E-001 -6.9816262345E+001 +8.6205862515E-001 -1.1262343492E+002 +8.4764574911E-001 -1.1099867390E+002 +1.6223771017E-001 -5.6358906253E+001
39400150000.000 +1.4984682823E-001 -6.8389242324E+001 +8.6652097767E-001 -1.1198357493E+002 +8.6694965761E-001 -1.1244204126E+002 +1.5730371527E-001 -5.6589772415E+001
39600100000.000 +1.4500067847E-001 -7.0305160671E+001 +8.6310790407E-001 -1.1211353215E+002 +8.5377822906E-001 -1.1210134250E+002 +1.5364839832E-001 -5.8475960497E+001
39800050000.000 +1.4498914581E-001 -6.6117971369E+001 +8.8675745540E-001 -1.1240090412E+002 +8.8388329518E-001 -1.1335601640E+002 +1.5365364751E-001 -5.6317679537E+001
40000000000.000 +1.4631943598E-001 -6.6360750625E+001 +8.8948837752E-001 -1.1398405658E+002 +8.7030221472E-001 -1.1504094340E+002 +1.5396610605E-001 -5.7144310075E+001
