# Supplementary material for: Conductivity and radio frequency performance data for silver nanoparticle inks deposited via aerosol jet deposition and processed under varying conditions
Source: Data Brief. 2020 Sep 24;33:106331. doi: 10.1016/j.dib.2020.106331 (PMC7560714; doi:10.1016/j.dib.2020.106331)
Supplement: Supplementary file 3 [file mmc3.zip › Sintering Study/ANP Ink/RF Data/ANP_15_03.S2P]

!  2-Port S-parameters saved by WinCal
! VAR MeasName=S-Parameters (CALIBRATED_DATA) read from VNA (E8364B)
! VAR MeasDate=11/27/2017 3:40:45 PM
! VAR NAME=AFRL171016_13_03
! VAR FILENAME=AFRL171016_13_03.S2P
! VAR DATE=11/27/2017 3:40:45 PM
! VAR PHYS_PORTS=1,2
! VAR ObjTypeName=DATASET
! VAR IndexType=Frequency
!
# Hz S MA R 50
10000000.000 +5.1001400760E-002 +3.1980967730E-001 +9.3869490299E-001 -1.8049608309E-001 +9.3744647068E-001 -9.9942274774E-002 +5.1028747224E-002 -3.7091527448E-001
209950000.000 +4.9218612006E-002 +3.4068304105E-001 +9.3808665458E-001 -6.9786984846E-001 +9.3908969011E-001 -7.0850630495E-001 +4.9941113453E-002 +9.2116567763E-001
409900000.000 +4.9716081432E-002 +1.5196831532E+000 +9.3832935541E-001 -1.3242050677E+000 +9.3864167803E-001 -1.3167062878E+000 +4.9851739577E-002 +1.6774082231E+000
609850000.000 +4.9044407498E-002 +2.3470068918E+000 +9.3732482322E-001 -1.9828415617E+000 +9.3697926027E-001 -2.0071200141E+000 +4.8223087297E-002 +2.5105168146E+000
809800000.000 +4.8310872571E-002 +4.2985225966E+000 +9.3624372323E-001 -2.6135007142E+000 +9.3648418825E-001 -2.5976285204E+000 +4.8684629165E-002 +4.3222812215E+000
1009750000.000 +4.7950466316E-002 +5.2925394684E+000 +9.3512275959E-001 -3.2325497532E+000 +9.3561396082E-001 -3.2517745906E+000 +4.8189152448E-002 +5.1187309170E+000
1209700000.000 +4.8857470879E-002 +6.5775280547E+000 +9.3512011187E-001 -3.7863630206E+000 +9.3578715906E-001 -3.8098749593E+000 +4.9334701188E-002 +6.6657477582E+000
1409650000.000 +4.9572569232E-002 +7.2590633292E+000 +9.3516429596E-001 -4.4174198517E+000 +9.3522120018E-001 -4.4706665043E+000 +4.9910875962E-002 +7.2219647732E+000
1609600000.000 +4.9969095190E-002 +7.3719619591E+000 +9.3475374895E-001 -5.1097435867E+000 +9.3492012221E-001 -5.0962400108E+000 +5.0175271226E-002 +7.5752088736E+000
1809550000.000 +4.9755997000E-002 +8.0363330896E+000 +9.3416270433E-001 -5.7260066300E+000 +9.3401774884E-001 -5.6536929985E+000 +5.0236243007E-002 +8.4942963098E+000
2009500000.000 +4.9528468939E-002 +1.0091711841E+001 +9.3273776509E-001 -6.2826761605E+000 +9.3378408523E-001 -6.2985609886E+000 +5.0659937100E-002 +9.3433924920E+000
2209450000.000 +5.1113546825E-002 +1.1464514111E+001 +9.3263081816E-001 -6.8279111328E+000 +9.3342381903E-001 -6.8849140259E+000 +5.1383996936E-002 +1.1311528159E+001
2409400000.000 +5.2393972880E-002 +1.1999238110E+001 +9.3303878554E-001 -7.4117939984E+000 +9.3300005252E-001 -7.4291560857E+000 +5.2263993095E-002 +1.1910263444E+001
2609350000.000 +5.3234179222E-002 +1.3135444439E+001 +9.3244704806E-001 -7.9997502501E+000 +9.3313885635E-001 -8.0514866414E+000 +5.3237127771E-002 +1.3015160745E+001
2809300000.000 +5.4187584838E-002 +1.3713668904E+001 +9.3201909810E-001 -8.6108187725E+000 +9.3212097300E-001 -8.6342278696E+000 +5.3749754090E-002 +1.3769273439E+001
3009250000.000 +5.4249684055E-002 +1.4125522910E+001 +9.3064639863E-001 -9.2088947332E+000 +9.2993756823E-001 -9.2281523450E+000 +5.3228110509E-002 +1.4341311312E+001
3209200000.000 +5.4199967933E-002 +1.5768097257E+001 +9.2937122695E-001 -9.7595234169E+000 +9.2913843860E-001 -9.7813336077E+000 +5.3825702281E-002 +1.5587828897E+001
3409150000.000 +5.4982511612E-002 +1.6287513969E+001 +9.2858406180E-001 -1.0288299919E+001 +9.2892150908E-001 -1.0357447849E+001 +5.4795375853E-002 +1.6620093219E+001
3609100000.000 +5.6178301585E-002 +1.6737927758E+001 +9.2799593163E-001 -1.0911301225E+001 +9.2874786795E-001 -1.0966436459E+001 +5.5830687032E-002 +1.7147090371E+001
3809050000.000 +5.7081527677E-002 +1.7494320778E+001 +9.2842207569E-001 -1.1549693541E+001 +9.2877359211E-001 -1.1529788304E+001 +5.7095947314E-002 +1.7645981207E+001
4009000000.000 +5.8771434115E-002 +1.7816457527E+001 +9.2782275198E-001 -1.2080041686E+001 +9.2813204135E-001 -1.2132834372E+001 +5.8235593450E-002 +1.8110217913E+001
4208950000.000 +5.9516877787E-002 +1.7868727756E+001 +9.2806654288E-001 -1.2696075663E+001 +9.2856075487E-001 -1.2678790540E+001 +5.8833606660E-002 +1.8231965823E+001
4408900000.000 +6.0555435402E-002 +1.8207010311E+001 +9.2720086674E-001 -1.3242637574E+001 +9.2755111534E-001 -1.3268986041E+001 +6.0042168459E-002 +1.8979586190E+001
4608850000.000 +6.1488890412E-002 +1.8777774379E+001 +9.2745848826E-001 -1.3803254281E+001 +9.2866379324E-001 -1.3855188642E+001 +6.1699176588E-002 +1.9125229474E+001
4808800000.000 +6.3377587121E-002 +1.8620624416E+001 +9.2727292489E-001 -1.4405694034E+001 +9.2802346845E-001 -1.4433950356E+001 +6.2753285634E-002 +1.9539556630E+001
5008750000.000 +6.4623006745E-002 +1.8841089331E+001 +9.2797012057E-001 -1.4936132619E+001 +9.2886325119E-001 -1.5004138287E+001 +6.4136504973E-002 +1.9831120522E+001
5208700000.000 +6.5642486637E-002 +1.9399944206E+001 +9.2724425520E-001 -1.5567203169E+001 +9.2713662464E-001 -1.5629402537E+001 +6.5158441783E-002 +2.0251607201E+001
5408650000.000 +6.7086239712E-002 +1.9157356801E+001 +9.2735108844E-001 -1.6103785669E+001 +9.2661288584E-001 -1.6149165411E+001 +6.5844626310E-002 +2.0756211924E+001
5608600000.000 +6.8091105798E-002 +1.9443336035E+001 +9.2722536742E-001 -1.6734558944E+001 +9.2699133567E-001 -1.6814937789E+001 +6.6951233179E-002 +2.0764566139E+001
5808550000.000 +6.8340292913E-002 +1.9923897439E+001 +9.2583020432E-001 -1.7320163365E+001 +9.2554673135E-001 -1.7335386110E+001 +6.8037043780E-002 +2.0958303066E+001
6008500000.000 +6.9427093228E-002 +1.9729199362E+001 +9.2536622446E-001 -1.7884946359E+001 +9.2535157634E-001 -1.7875018864E+001 +6.9015842329E-002 +2.0975980466E+001
6208450000.000 +7.0929496617E-002 +1.9619404666E+001 +9.2506101439E-001 -1.8458864878E+001 +9.2545364043E-001 -1.8477029222E+001 +7.0365702584E-002 +2.0939527407E+001
6408400000.000 +7.1999514069E-002 +1.9482281341E+001 +9.2522611906E-001 -1.9069383404E+001 +9.2576454660E-001 -1.9116722315E+001 +7.1683600756E-002 +2.0681805360E+001
6608350000.000 +7.3274173312E-002 +1.9205326860E+001 +9.2402991612E-001 -1.9624042681E+001 +9.2438978382E-001 -1.9656115360E+001 +7.2498015950E-002 +2.0531863687E+001
6808300000.000 +7.4688195701E-002 +1.9014548153E+001 +9.2512929233E-001 -2.0185652395E+001 +9.2553900977E-001 -2.0168094453E+001 +7.4073812595E-002 +2.0432218408E+001
7008250000.000 +7.5662321041E-002 +1.8982345466E+001 +9.2391382808E-001 -2.0834251173E+001 +9.2456997337E-001 -2.0917833174E+001 +7.4996610962E-002 +2.0386361857E+001
7208200000.000 +7.6658412992E-002 +1.8689504605E+001 +9.2333353325E-001 -2.1375517662E+001 +9.2452863978E-001 -2.1393563458E+001 +7.6544467349E-002 +1.9604397345E+001
7408150000.000 +7.8119541183E-002 +1.8173596560E+001 +9.2359934610E-001 -2.2011561054E+001 +9.2519531491E-001 -2.2065509953E+001 +7.7654401277E-002 +1.9471368718E+001
7608100000.000 +7.9870847905E-002 +1.7878610903E+001 +9.2419399646E-001 -2.2499679730E+001 +9.2228284393E-001 -2.2553407225E+001 +7.8590137685E-002 +1.9647077988E+001
7808050000.000 +8.0488448953E-002 +1.7446815921E+001 +9.2302121380E-001 -2.3113452872E+001 +9.2152338090E-001 -2.3135276260E+001 +7.9487801413E-002 +1.9243616797E+001
8008000000.000 +8.1856062088E-002 +1.7106899728E+001 +9.2231759330E-001 -2.3606879461E+001 +9.2107197903E-001 -2.3703529140E+001 +7.9785549426E-002 +1.9594218484E+001
8207950000.000 +8.2584590297E-002 +1.7362977921E+001 +9.2196137137E-001 -2.4374224625E+001 +9.2178994959E-001 -2.4458843884E+001 +8.0533814399E-002 +1.9777688134E+001
8407900000.000 +8.3123806521E-002 +1.7488859659E+001 +9.1911977397E-001 -2.4839573093E+001 +9.1848383667E-001 -2.4862777608E+001 +8.1806936475E-002 +1.9787078495E+001
8607850000.000 +8.4264709205E-002 +1.7251496233E+001 +9.2075051087E-001 -2.5335429625E+001 +9.2260280134E-001 -2.5309953946E+001 +8.3167894706E-002 +1.9928688440E+001
8807800000.000 +8.6102667284E-002 +1.7191691668E+001 +9.1924709605E-001 -2.5997793674E+001 +9.2000209522E-001 -2.6137614892E+001 +8.5096575109E-002 +1.9811896034E+001
9007750000.000 +8.6787812436E-002 +1.6488569500E+001 +9.1821837092E-001 -2.6529835692E+001 +9.1865481224E-001 -2.6542793436E+001 +8.6133596283E-002 +1.8914958185E+001
9207700000.000 +8.8019699395E-002 +1.6129367071E+001 +9.1887702974E-001 -2.7099128806E+001 +9.2127059122E-001 -2.7204742463E+001 +8.7505931656E-002 +1.8554310912E+001
9407650000.000 +8.9762422481E-002 +1.5826733053E+001 +9.1892849535E-001 -2.7662082401E+001 +9.2000769225E-001 -2.7843304497E+001 +8.8726472031E-002 +1.8465460873E+001
9607600000.000 +9.0966561878E-002 +1.5390425675E+001 +9.1721238115E-001 -2.8239171736E+001 +9.1846938448E-001 -2.8429496471E+001 +8.9801556452E-002 +1.8114284597E+001
9807550000.000 +9.1865046095E-002 +1.4505748472E+001 +9.1766347555E-001 -2.8784847672E+001 +9.1791942135E-001 -2.8894007270E+001 +9.0745462531E-002 +1.7690191161E+001
10007500000.000 +9.2635873974E-002 +1.3720279837E+001 +9.1897846785E-001 -2.9514277570E+001 +9.1981911084E-001 -2.9589919706E+001 +9.2436083245E-002 +1.6789688127E+001
10207450000.000 +9.4038308819E-002 +1.3570158321E+001 +9.1722538906E-001 -2.9984991321E+001 +9.1459685463E-001 -3.0024572955E+001 +9.3058644310E-002 +1.6659800203E+001
10407400000.000 +9.5152276812E-002 +1.2871967371E+001 +9.1904052565E-001 -3.0466594149E+001 +9.1799342297E-001 -3.0271479658E+001 +9.4186197871E-002 +1.6708930374E+001
10607350000.000 +9.6018911801E-002 +1.2770628128E+001 +9.1690716614E-001 -3.1181994304E+001 +9.1773151279E-001 -3.1292151249E+001 +9.4856912079E-002 +1.6192402453E+001
10807300000.000 +9.7247699335E-002 +1.2345142469E+001 +9.1714288084E-001 -3.1620695398E+001 +9.1188559592E-001 -3.1544117773E+001 +9.5687115635E-002 +1.6311112715E+001
11007250000.000 +9.8287023270E-002 +1.1685837818E+001 +9.1694331362E-001 -3.2171320045E+001 +9.1658123117E-001 -3.2074222952E+001 +9.6494908755E-002 +1.6248150204E+001
11207200000.000 +9.9264717122E-002 +1.1685008848E+001 +9.1691566375E-001 -3.2675670466E+001 +9.1494972074E-001 -3.2621198024E+001 +9.7681860475E-002 +1.6139965024E+001
11407150000.000 +9.9746904283E-002 +1.1519427397E+001 +9.1229620049E-001 -3.3410031894E+001 +9.1414270706E-001 -3.3406890210E+001 +9.8831520682E-002 +1.5483492791E+001
11607100000.000 +1.0019176715E-001 +1.0049502023E+001 +9.1396539982E-001 -3.3510716555E+001 +9.1140500761E-001 -3.3679763371E+001 +9.9507841481E-002 +1.4748758250E+001
11807050000.000 +1.0072961675E-001 +9.7546923048E+000 +9.1610260135E-001 -3.4498012845E+001 +9.2035452751E-001 -3.4607525325E+001 +1.0098798303E-001 +1.4242592716E+001
12007000000.000 +1.0190065437E-001 +9.2325287709E+000 +9.1192607861E-001 -3.4688125486E+001 +9.0865893749E-001 -3.5116115413E+001 +1.0177970660E-001 +1.3711819799E+001
12206950000.000 +1.0259153578E-001 +9.0919711325E+000 +9.1438632611E-001 -3.5427062738E+001 +9.1874584723E-001 -3.5350521035E+001 +1.0307062848E-001 +1.3871716899E+001
12406900000.000 +1.0418892258E-001 +8.7526883393E+000 +9.1439364574E-001 -3.5833867438E+001 +9.1558391966E-001 -3.6448231166E+001 +1.0483211683E-001 +1.3296892599E+001
12606850000.000 +1.0331899603E-001 +8.9811794171E+000 +9.1598892722E-001 -3.6583128683E+001 +9.1561933873E-001 -3.6794163645E+001 +1.0543234350E-001 +1.2904642920E+001
12806800000.000 +1.0579234641E-001 +9.2005179182E+000 +9.1340815441E-001 -3.6823141099E+001 +9.1458565408E-001 -3.7417134728E+001 +1.0680949369E-001 +1.2322515346E+001
13006750000.000 +1.0945870636E-001 +7.9956600198E+000 +9.1916236505E-001 -3.7808770958E+001 +9.2127466843E-001 -3.8025398033E+001 +1.0756722433E-001 +1.1945727332E+001
13206700000.000 +1.0962289395E-001 +7.7464658705E+000 +9.1563188993E-001 -3.8473803698E+001 +9.1561281054E-001 -3.8975250935E+001 +1.0766724405E-001 +1.2243176507E+001
13406650000.000 +1.1061367179E-001 +6.3417190291E+000 +9.1933274891E-001 -3.8975279302E+001 +9.1473063173E-001 -3.8794673253E+001 +1.0934683562E-001 +1.2091212158E+001
13606600000.000 +1.1171063983E-001 +5.5689803008E+000 +9.1756204630E-001 -3.9584776116E+001 +9.1845784963E-001 -3.9538682888E+001 +1.0995923220E-001 +1.1968723710E+001
13806550000.000 +1.1238483679E-001 +5.5085749291E+000 +9.1500629725E-001 -4.0315696294E+001 +9.1138658213E-001 -4.0217968708E+001 +1.1079173819E-001 +1.2034245589E+001
14006500000.000 +1.1198322523E-001 +4.3032142684E+000 +9.1250848371E-001 -4.0732974351E+001 +9.1384617321E-001 -4.0397030080E+001 +1.1171585591E-001 +1.0891101357E+001
14206450000.000 +1.1223492905E-001 +3.7441902797E+000 +9.1547513967E-001 -4.1331416557E+001 +9.1549705531E-001 -4.0991616173E+001 +1.1242476921E-001 +1.0774729727E+001
14406400000.000 +1.1359053775E-001 +3.4410402811E+000 +9.1566312822E-001 -4.1862848105E+001 +9.1243401300E-001 -4.1237105960E+001 +1.1355853523E-001 +1.0548655901E+001
14606350000.000 +1.1337218086E-001 +2.9463359926E+000 +9.0999951945E-001 -4.2170594769E+001 +9.1350109600E-001 -4.1850012258E+001 +1.1412955704E-001 +9.8108491170E+000
14806300000.000 +1.1460501944E-001 +2.6218001877E+000 +9.1708886999E-001 -4.2546622440E+001 +9.1444400760E-001 -4.2524817892E+001 +1.1533817566E-001 +9.9141955057E+000
15006250000.000 +1.1599508379E-001 +2.4546831055E+000 +9.1215532706E-001 -4.3352912697E+001 +9.1656175484E-001 -4.3515353516E+001 +1.1676068913E-001 +9.4453558878E+000
15206200000.000 +1.1509719283E-001 +2.0837110733E+000 +9.1670914447E-001 -4.3459186600E+001 +9.1129474708E-001 -4.3344376765E+001 +1.1679697789E-001 +9.4596783815E+000
15406150000.000 +1.1793509391E-001 +1.0252995414E+000 +9.1781847875E-001 -4.4445695177E+001 +9.2588484313E-001 -4.4407344573E+001 +1.2065810184E-001 +8.4413512110E+000
15606100000.000 +1.1815507420E-001 +4.3048457419E-001 +9.1698887665E-001 -4.4822439924E+001 +9.1384442650E-001 -4.5634491125E+001 +1.2116915715E-001 +7.7121466157E+000
15806050000.000 +1.1846335994E-001 -3.0241822244E-003 +9.1878546634E-001 -4.5789471923E+001 +9.2162442648E-001 -4.5681353458E+001 +1.2196399427E-001 +7.3006175706E+000
16006000000.000 +1.1954040703E-001 -8.6344379540E-001 +9.2196139267E-001 -4.5971613705E+001 +9.1794386339E-001 -4.6712276109E+001 +1.2310199112E-001 +6.9322239857E+000
16205950000.000 +1.1928569541E-001 -6.1989089672E-001 +9.2236910134E-001 -4.6920960138E+001 +9.1381676192E-001 -4.7339251122E+001 +1.2282648363E-001 +6.9892465066E+000
16405900000.000 +1.2130141773E-001 -2.1286550605E+000 +9.1670112472E-001 -4.6789799447E+001 +9.0733499102E-001 -4.8510011087E+001 +1.2498723802E-001 +5.7411118618E+000
16605850000.000 +1.1978690487E-001 -1.3479684987E+000 +9.2243120461E-001 -4.8026398027E+001 +9.1741514405E-001 -4.8259904645E+001 +1.2504367755E-001 +6.4350879523E+000
16805800000.000 +1.2180849908E-001 -6.6010127229E-001 +9.1068062553E-001 -4.8647626330E+001 +9.1678607696E-001 -4.9675231979E+001 +1.2617445529E-001 +6.6659477144E+000
17005750000.000 +1.2178922116E-001 -1.3565787921E+000 +9.1868662632E-001 -4.9489720045E+001 +9.0720776140E-001 -4.9221769444E+001 +1.2736520862E-001 +6.1694990967E+000
17205700000.000 +1.2305843691E-001 -1.8980357532E+000 +9.1269160331E-001 -4.9855946710E+001 +9.1580181402E-001 -5.0276804982E+001 +1.2925911147E-001 +5.6389569340E+000
17405650000.000 +1.2420078091E-001 -2.1794438413E+000 +9.1850934213E-001 -5.0552849718E+001 +9.0959874231E-001 -5.0678011673E+001 +1.2985916086E-001 +5.1067876015E+000
17605600000.000 +1.2583975426E-001 -3.3004310274E+000 +9.0826916846E-001 -5.1059579951E+001 +9.1231106600E-001 -5.0979453243E+001 +1.3101278646E-001 +4.2735513988E+000
17805550000.000 +1.2630870402E-001 -4.1697094938E+000 +9.1850578358E-001 -5.1612322886E+001 +9.1349118243E-001 -5.1207440074E+001 +1.3162451311E-001 +4.0750248949E+000
18005500000.000 +1.2692598270E-001 -4.2725390054E+000 +9.1001217191E-001 -5.2277041158E+001 +9.1931847713E-001 -5.2386977372E+001 +1.3188076200E-001 +3.8716410255E+000
18205450000.000 +1.2731351603E-001 -5.0931930128E+000 +9.1081748466E-001 -5.2448497027E+001 +9.1734926416E-001 -5.2598858456E+001 +1.3359730765E-001 +2.9049051207E+000
18405400000.000 +1.2700641052E-001 -5.6442474177E+000 +9.1307288155E-001 -5.3404095549E+001 +9.2806187192E-001 -5.2953352537E+001 +1.3446468469E-001 +2.3194796026E+000
18605350000.000 +1.2819345661E-001 -5.6025903125E+000 +9.1490815003E-001 -5.4180512348E+001 +9.2512723356E-001 -5.4331194744E+001 +1.3513325882E-001 +2.0884044908E+000
18805300000.000 +1.2947183401E-001 -6.6529501821E+000 +9.1615530141E-001 -5.4201891868E+001 +9.0678266649E-001 -5.4491041974E+001 +1.3629605244E-001 +1.5054724541E+000
19005250000.000 +1.3096305381E-001 -7.0056958493E+000 +9.2049125708E-001 -5.4703025088E+001 +9.2557976687E-001 -5.4850685295E+001 +1.3846013495E-001 +1.5790135282E+000
19205200000.000 +1.3028046333E-001 -7.6925251079E+000 +9.2435716735E-001 -5.5234442840E+001 +9.1480132285E-001 -5.6687854905E+001 +1.3840866466E-001 +5.7531849146E-001
19405150000.000 +1.3033686875E-001 -7.3758462514E+000 +9.2265438166E-001 -5.6100167188E+001 +9.0689857714E-001 -5.6798065762E+001 +1.3795328622E-001 +5.8908976614E-001
19605100000.000 +1.2936271632E-001 -8.2364962159E+000 +9.2677418965E-001 -5.6319687604E+001 +9.0445735209E-001 -5.7378823694E+001 +1.3858711374E-001 +2.3282672169E-002
19805050000.000 +1.3142791166E-001 -7.9105576390E+000 +9.2254114483E-001 -5.7574718065E+001 +9.1425376602E-001 -5.8035576694E+001 +1.4037869700E-001 +1.1164660152E-001
20005000000.000 +1.3396665002E-001 -8.7830595432E+000 +9.1500404993E-001 -5.7885762633E+001 +9.0571285721E-001 -5.9016126349E+001 +1.4187250637E-001 -3.4313176509E-001
20204950000.000 +1.3333275273E-001 -8.8984577617E+000 +9.2442772749E-001 -5.8828457864E+001 +9.1075498300E-001 -5.8587493329E+001 +1.4323498814E-001 -3.7632599815E-001
20404900000.000 +1.3489809473E-001 -9.3083210520E+000 +9.1996516866E-001 -5.9324544170E+001 +9.0996962519E-001 -6.0152984813E+001 +1.4328529719E-001 -1.1304501029E+000
20604850000.000 +1.3727155630E-001 -9.7671591511E+000 +9.1651301915E-001 -6.0014337223E+001 +8.9532457198E-001 -5.9745846934E+001 +1.4451703660E-001 -1.2470729549E+000
20804800000.000 +1.3710957525E-001 -1.0314051679E+001 +9.0884512001E-001 -6.0513237025E+001 +9.1563590080E-001 -6.0451661746E+001 +1.4560973435E-001 -1.9568951681E+000
21004750000.000 +1.3797410862E-001 -1.0744223026E+001 +9.1496808911E-001 -6.1302681242E+001 +9.1041622062E-001 -6.1250723089E+001 +1.4722900671E-001 -2.4622870722E+000
21204700000.000 +1.3925634965E-001 -1.1286190465E+001 +9.0232802645E-001 -6.1548543332E+001 +9.1829415827E-001 -6.1754320194E+001 +1.4786202056E-001 -3.0301124697E+000
21404650000.000 +1.4012361416E-001 -1.2453103915E+001 +9.0997863388E-001 -6.1940465120E+001 +9.1251501932E-001 -6.1861278476E+001 +1.4866875748E-001 -3.3717241441E+000
21604600000.000 +1.3876052216E-001 -1.2563207351E+001 +9.0134042391E-001 -6.3179943348E+001 +9.3283296031E-001 -6.2630614007E+001 +1.4812278750E-001 -3.8625254502E+000
21804550000.000 +1.4256412028E-001 -1.3140312941E+001 +9.0771850486E-001 -6.3079150640E+001 +9.1510350391E-001 -6.3690990772E+001 +1.5092400434E-001 -4.6599106866E+000
22004500000.000 +1.4190822460E-001 -1.3685194630E+001 +9.1255353515E-001 -6.3841358065E+001 +9.2203864059E-001 -6.2994852143E+001 +1.5108586698E-001 -4.6401502199E+000
22204450000.000 +1.4411343865E-001 -1.4250755351E+001 +9.1417034463E-001 -6.4178626570E+001 +9.2348775755E-001 -6.4418367979E+001 +1.5330194417E-001 -4.6008806832E+000
22404400000.000 +1.4389964663E-001 -1.3922742853E+001 +9.0828684821E-001 -6.5149424847E+001 +9.1434812373E-001 -6.5548009874E+001 +1.5365821383E-001 -5.3327421814E+000
22604350000.000 +1.4437287652E-001 -1.4876031985E+001 +9.1467501599E-001 -6.5331584514E+001 +9.1228796733E-001 -6.5874393662E+001 +1.5453570801E-001 -5.8177461284E+000
22804300000.000 +1.4478752569E-001 -1.5452194110E+001 +9.1925554064E-001 -6.6503366227E+001 +9.1730887544E-001 -6.7125786032E+001 +1.5516780399E-001 -6.4218081507E+000
23004250000.000 +1.4472118485E-001 -1.5531901844E+001 +9.1826054329E-001 -6.7031471259E+001 +9.0033401722E-001 -6.7755838226E+001 +1.5543426614E-001 -7.0797663472E+000
23204200000.000 +1.4609568551E-001 -1.6539853990E+001 +9.1641380314E-001 -6.7430155872E+001 +8.9591659913E-001 -6.8184498447E+001 +1.5627123650E-001 -6.9876730053E+000
23404150000.000 +1.4665090171E-001 -1.6891367318E+001 +9.2383568048E-001 -6.8738200824E+001 +9.0745448643E-001 -6.8496108381E+001 +1.5802675760E-001 -7.0649195808E+000
23604100000.000 +1.4712269759E-001 -1.7267942951E+001 +9.1418852719E-001 -6.8802499134E+001 +8.9914367218E-001 -7.0550968640E+001 +1.5748569636E-001 -8.0390322841E+000
23804050000.000 +1.4749238098E-001 -1.6713053287E+001 +9.2388323256E-001 -6.9628443869E+001 +8.8096908485E-001 -6.9218188726E+001 +1.5883223227E-001 -7.2666364412E+000
24004000000.000 +1.4996721733E-001 -1.8379917950E+001 +9.1151673165E-001 -6.9909301911E+001 +9.0134487396E-001 -7.0933713195E+001 +1.6074428314E-001 -8.6743143379E+000
24203950000.000 +1.5231910453E-001 -1.7515939449E+001 +9.1224175746E-001 -7.1094718341E+001 +8.8700714008E-001 -7.1716007227E+001 +1.6120526030E-001 -8.7689954047E+000
24403900000.000 +1.5385686579E-001 -2.0551431328E+001 +9.0305412900E-001 -7.1021272892E+001 +8.9716512166E-001 -7.1651815119E+001 +1.6384073940E-001 -9.8925250898E+000
24603850000.000 +1.5275296283E-001 -2.1042188195E+001 +9.1273861553E-001 -7.1796786458E+001 +8.9968732497E-001 -7.1847526791E+001 +1.6434249881E-001 -1.0428819921E+001
24803800000.000 +1.5496457203E-001 -2.1335259360E+001 +9.0109095354E-001 -7.2061007162E+001 +9.0110165242E-001 -7.3599346830E+001 +1.6585765589E-001 -1.0903782815E+001
25003750000.000 +1.5026486561E-001 -2.2113051709E+001 +9.1179701296E-001 -7.2479579431E+001 +8.8228622538E-001 -7.2926595069E+001 +1.6347484838E-001 -1.1637766091E+001
25203700000.000 +1.5189249050E-001 -2.1970441219E+001 +9.0450335466E-001 -7.3571743721E+001 +9.1343874407E-001 -7.3037850106E+001 +1.6662346479E-001 -1.1845902092E+001
25403650000.000 +1.5446843470E-001 -2.2114557082E+001 +8.9604511041E-001 -7.3872977395E+001 +8.9692071482E-001 -7.4598434039E+001 +1.6694554055E-001 -1.2552894742E+001
25603600000.000 +1.5310127516E-001 -2.3540067337E+001 +8.9437396377E-001 -7.4166164968E+001 +8.9476009084E-001 -7.3669455997E+001 +1.6719631332E-001 -1.3699842353E+001
25803550000.000 +1.5528344489E-001 -2.3685910664E+001 +8.9697313915E-001 -7.4603797303E+001 +9.0595544848E-001 -7.4964955234E+001 +1.6789741143E-001 -1.3455322055E+001
26003500000.000 +1.5674151815E-001 -2.4286056391E+001 +8.9770120684E-001 -7.5993378858E+001 +9.0286815548E-001 -7.5185901619E+001 +1.6867773381E-001 -1.4309203653E+001
26203450000.000 +1.5621321584E-001 -2.5032759248E+001 +8.9436961649E-001 -7.6156714101E+001 +9.0100586791E-001 -7.5559780297E+001 +1.6863913742E-001 -1.4771894569E+001
26403400000.000 +1.5809998546E-001 -2.5234957087E+001 +9.0626738800E-001 -7.6872751594E+001 +8.9808438464E-001 -7.5755131599E+001 +1.7105596617E-001 -1.4760203491E+001
26603350000.000 +1.5924021067E-001 -2.5500474945E+001 +8.9345289471E-001 -7.7003613226E+001 +9.0785202564E-001 -7.7888342511E+001 +1.7143560296E-001 -1.5567493309E+001
26803300000.000 +1.5807804732E-001 -2.6221509056E+001 +9.0381946050E-001 -7.7554285930E+001 +8.9522974866E-001 -7.7670832476E+001 +1.7206063487E-001 -1.6396407381E+001
27003250000.000 +1.5942021643E-001 -2.6920085888E+001 +9.0461257004E-001 -7.8492785302E+001 +9.0634102099E-001 -7.8714664008E+001 +1.7341564070E-001 -1.6616073642E+001
27203200000.000 +1.5889603773E-001 -2.6567857822E+001 +9.1108186710E-001 -7.9414070059E+001 +8.7895223733E-001 -8.0073230542E+001 +1.7138890052E-001 -1.6833239884E+001
27403150000.000 +1.5994820386E-001 -2.7544034987E+001 +9.0574620326E-001 -7.9616651407E+001 +8.7607230765E-001 -8.0441031849E+001 +1.7336796583E-001 -1.7600550329E+001
27603100000.000 +1.6032368651E-001 -2.7199507191E+001 +9.1446305559E-001 -8.0649165431E+001 +8.7724517902E-001 -8.0840193752E+001 +1.7301627796E-001 -1.7032757014E+001
27803050000.000 +1.6267861034E-001 -2.7050805651E+001 +9.1113938807E-001 -8.1573585553E+001 +8.7031617875E-001 -8.1660231083E+001 +1.7351163212E-001 -1.7235112635E+001
28003000000.000 +1.6121762335E-001 -2.7658092773E+001 +9.1274761817E-001 -8.1923492481E+001 +8.6193519980E-001 -8.1787192633E+001 +1.7365648226E-001 -1.7769554025E+001
28202950000.000 +1.6420575748E-001 -2.9242358439E+001 +9.0977826245E-001 -8.2613920450E+001 +8.6966814487E-001 -8.1795670753E+001 +1.7511553941E-001 -1.8566134986E+001
28402900000.000 +1.6311485568E-001 -3.0566275909E+001 +8.9493378567E-001 -8.2861010288E+001 +9.0029589981E-001 -8.3092793792E+001 +1.7531420406E-001 -1.9716939361E+001
28602850000.000 +1.6487782354E-001 -3.1696488249E+001 +8.8779849175E-001 -8.3097688243E+001 +8.7819859712E-001 -8.3390172207E+001 +1.7689535177E-001 -2.0498209378E+001
28802800000.000 +1.6308112165E-001 -3.2164326938E+001 +8.9122544478E-001 -8.3586917152E+001 +8.9581669298E-001 -8.2943886981E+001 +1.7769820593E-001 -2.0993698306E+001
29002750000.000 +1.6592885511E-001 -3.2240572683E+001 +8.9715830678E-001 -8.3892751787E+001 +8.9666332293E-001 -8.5050812078E+001 +1.7949145962E-001 -2.1648465732E+001
29202700000.000 +1.6642382944E-001 -3.2746245502E+001 +8.9046382896E-001 -8.4123899986E+001 +8.9317931512E-001 -8.5444380745E+001 +1.8070783540E-001 -2.2591999574E+001
29402650000.000 +1.6623610453E-001 -3.3430540576E+001 +8.9586550059E-001 -8.4382206151E+001 +8.9724457327E-001 -8.5660480100E+001 +1.8212862891E-001 -2.3109759999E+001
29602600000.000 +1.6831190931E-001 -3.3578219303E+001 +8.9783225060E-001 -8.5202223414E+001 +8.9978055266E-001 -8.6565649299E+001 +1.8365847935E-001 -2.4031331281E+001
29802550000.000 +1.6709742277E-001 -3.5232195338E+001 +8.9582842513E-001 -8.5289377717E+001 +8.8328148554E-001 -8.7423275149E+001 +1.8384489534E-001 -2.5411911766E+001
30002500000.000 +1.6808399368E-001 -3.4938754178E+001 +9.0475287385E-001 -8.6340932216E+001 +8.8944798038E-001 -8.6574279117E+001 +1.8313047907E-001 -2.4765558353E+001
30202450000.000 +1.7067430206E-001 -3.5473472738E+001 +8.9422948399E-001 -8.7525788036E+001 +9.0500219198E-001 -8.8157592022E+001 +1.8351160581E-001 -2.5427555992E+001
30402400000.000 +1.6911252369E-001 -3.5723921741E+001 +9.0585977618E-001 -8.8344557393E+001 +8.6626777214E-001 -8.8346245942E+001 +1.8181885835E-001 -2.5608075537E+001
30602350000.000 +1.7269271808E-001 -3.7673663924E+001 +8.9721250837E-001 -8.9342855078E+001 +8.7647423729E-001 -8.7380997993E+001 +1.8492972929E-001 -2.6086533167E+001
30802300000.000 +1.7263130169E-001 -3.7157002614E+001 +9.0082445042E-001 -9.0012896250E+001 +8.6851332037E-001 -8.8977430138E+001 +1.8349035712E-001 -2.5908425201E+001
31002250000.000 +1.7375355457E-001 -3.9403494272E+001 +8.7749816793E-001 -9.0663226956E+001 +8.7243508176E-001 -8.9101726615E+001 +1.8467288771E-001 -2.7958081963E+001
31202200000.000 +1.7327414842E-001 -3.8916877118E+001 +8.9637469037E-001 -9.0968129755E+001 +8.6942847027E-001 -9.0251246824E+001 +1.8420482786E-001 -2.7537245756E+001
31402150000.000 +1.7387843484E-001 -3.9904298979E+001 +8.8253876298E-001 -9.2180030428E+001 +8.8748473333E-001 -9.0861493765E+001 +1.8527501617E-001 -2.8906646413E+001
31602100000.000 +1.7411392182E-001 -4.0512652991E+001 +8.9055327300E-001 -9.1859821590E+001 +8.5708144710E-001 -9.2460734145E+001 +1.8396228921E-001 -2.9673598168E+001
31802050000.000 +1.7201603446E-001 -4.3517036636E+001 +8.7084247855E-001 -9.2724620576E+001 +8.8220597474E-001 -9.0607220070E+001 +1.8497152003E-001 -3.1483213842E+001
32002000000.000 +1.7317949595E-001 -4.2122214792E+001 +8.9140605332E-001 -9.2643755631E+001 +8.8076897697E-001 -9.3134649975E+001 +1.8409088386E-001 -3.1253839160E+001
32201950000.000 +1.7293654995E-001 -4.2676981515E+001 +8.7959237182E-001 -9.3289205317E+001 +8.8345885315E-001 -9.3002362473E+001 +1.8399791424E-001 -3.2034207239E+001
32401900000.000 +1.7126527505E-001 -4.3249007264E+001 +9.0121864092E-001 -9.2930886238E+001 +8.7601207946E-001 -9.4101578232E+001 +1.8410358653E-001 -3.2888974263E+001
32601850000.000 +1.7558994585E-001 -4.3824427500E+001 +8.8613408212E-001 -9.4525046763E+001 +8.8891593305E-001 -9.4252081163E+001 +1.8580964510E-001 -3.3209624003E+001
32801800000.000 +1.7612588556E-001 -4.4868420233E+001 +8.9065234918E-001 -9.4360090771E+001 +8.8576782325E-001 -9.5843966611E+001 +1.8450271974E-001 -3.4302720949E+001
33001750000.000 +1.7537529411E-001 -4.5066606706E+001 +8.9459053306E-001 -9.5177569707E+001 +8.8738902472E-001 -9.5758561916E+001 +1.8444148406E-001 -3.4555023923E+001
33201700000.000 +1.7577419408E-001 -4.5958314326E+001 +8.9767390526E-001 -9.5340167572E+001 +8.9031177684E-001 -9.6174132705E+001 +1.8407174600E-001 -3.5050629319E+001
33401650000.000 +1.7602573986E-001 -4.6704868291E+001 +8.9563113459E-001 -9.5941861327E+001 +8.8429252672E-001 -9.6860795884E+001 +1.8391571403E-001 -3.5284539816E+001
33601600000.000 +1.7588153154E-001 -4.7306233987E+001 +8.9391462974E-001 -9.6964155845E+001 +8.7739574425E-001 -9.7161615527E+001 +1.8357288181E-001 -3.5882377853E+001
33801550000.000 +1.7654129708E-001 -4.8149486590E+001 +8.9149717350E-001 -9.7836315632E+001 +8.7913170228E-001 -9.7654295171E+001 +1.8409708091E-001 -3.6329718295E+001
34001500000.000 +1.7574446178E-001 -4.9601849075E+001 +8.8620655960E-001 -9.8075535265E+001 +8.6599218866E-001 -9.8014052926E+001 +1.8291974954E-001 -3.7548192119E+001
34201450000.000 +1.7325417705E-001 -5.0211866440E+001 +8.9153919948E-001 -9.8266477732E+001 +8.6746300976E-001 -9.8715621938E+001 +1.8307515387E-001 -3.8247678330E+001
34401400000.000 +1.7547417090E-001 -5.0962397544E+001 +8.8641704755E-001 -9.9416655565E+001 +8.7003087317E-001 -9.9198842570E+001 +1.8364806971E-001 -3.8811270084E+001
34601350000.000 +1.7716246533E-001 -5.1226049194E+001 +8.8721591670E-001 -1.0032248635E+002 +8.6938058677E-001 -1.0065196942E+002 +1.8455345028E-001 -3.9131600784E+001
34801300000.000 +1.7562004227E-001 -5.2120201664E+001 +8.8867421197E-001 -1.0070459519E+002 +8.4964208979E-001 -1.0034526733E+002 +1.8429114602E-001 -3.9844958242E+001
35001250000.000 +1.7872884214E-001 -5.3869213878E+001 +8.8455385840E-001 -1.0175175545E+002 +8.5829872920E-001 -1.0020766109E+002 +1.8546348372E-001 -4.0289122676E+001
35201200000.000 +1.7726878094E-001 -5.4413869944E+001 +8.7978984886E-001 -1.0194756705E+002 +8.5617168774E-001 -1.0211108522E+002 +1.8475460218E-001 -4.1785653515E+001
35401150000.000 +1.7738856604E-001 -5.4907897196E+001 +8.8002860996E-001 -1.0282345839E+002 +8.6443782390E-001 -1.0221263052E+002 +1.8522191977E-001 -4.2326167849E+001
35601100000.000 +1.7770852791E-001 -5.6328464030E+001 +8.8282272519E-001 -1.0318027617E+002 +8.6464664374E-001 -1.0257722595E+002 +1.8437603809E-001 -4.3300940243E+001
35801050000.000 +1.8012679511E-001 -5.7196954991E+001 +8.7339372353E-001 -1.0407312761E+002 +8.6159520277E-001 -1.0372021145E+002 +1.8436730157E-001 -4.4307208806E+001
36001000000.000 +1.7642832287E-001 -5.8494758566E+001 +8.7984204314E-001 -1.0384904790E+002 +8.5675729223E-001 -1.0479012651E+002 +1.8242101084E-001 -4.5577005152E+001
36200950000.000 +1.7601067313E-001 -5.9714737542E+001 +8.7648765286E-001 -1.0519615699E+002 +8.7166558123E-001 -1.0382791000E+002 +1.8079379086E-001 -4.6016363080E+001
36400900000.000 +1.7207452704E-001 -5.9866304495E+001 +8.7736443427E-001 -1.0460423432E+002 +8.7690998537E-001 -1.0552013482E+002 +1.7867039416E-001 -4.7288037919E+001
36600850000.000 +1.6953594621E-001 -6.1809413264E+001 +8.7291471359E-001 -1.0524208935E+002 +8.5886597791E-001 -1.0507401514E+002 +1.7657697607E-001 -4.8876248472E+001
36800800000.000 +1.6761164560E-001 -6.1560304024E+001 +8.8829458106E-001 -1.0508691696E+002 +8.7892166021E-001 -1.0605193423E+002 +1.7534359153E-001 -4.8723154923E+001
37000750000.000 +1.6536387921E-001 -6.2109282238E+001 +8.8166428140E-001 -1.0600130756E+002 +8.7802957786E-001 -1.0616554968E+002 +1.7410414658E-001 -4.9312525115E+001
37200700000.000 +1.5922722429E-001 -6.2732364959E+001 +8.9079469534E-001 -1.0541885547E+002 +8.7184233722E-001 -1.0652498461E+002 +1.7120483345E-001 -5.0126035183E+001
37400650000.000 +1.6099549487E-001 -6.2815475900E+001 +8.9294705360E-001 -1.0696426423E+002 +8.7004109207E-001 -1.0669926078E+002 +1.7259378176E-001 -4.9940330443E+001
37600600000.000 +1.5941304636E-001 -6.3315672342E+001 +8.9890513697E-001 -1.0766771326E+002 +8.7115797801E-001 -1.0799743617E+002 +1.7036458609E-001 -5.0848384374E+001
37800550000.000 +1.5857745876E-001 -6.3497266923E+001 +8.9667146961E-001 -1.0870367951E+002 +8.5707480784E-001 -1.0787249805E+002 +1.6958881807E-001 -5.0675794999E+001
38000500000.000 +1.5926040952E-001 -6.4482552252E+001 +8.9651737390E-001 -1.0933360342E+002 +8.6893673180E-001 -1.0740684900E+002 +1.6995500360E-001 -5.0986221648E+001
38200450000.000 +1.6051626422E-001 -6.5435766309E+001 +8.8702682304E-001 -1.1077774870E+002 +8.6713139145E-001 -1.0914348210E+002 +1.6878500032E-001 -5.2093812459E+001
38400400000.000 +1.5745095490E-001 -6.7844588350E+001 +8.8065334590E-001 -1.1068543331E+002 +8.4981150634E-001 -1.0898487171E+002 +1.6713732306E-001 -5.3377998749E+001
38600350000.000 +1.5605965183E-001 -6.7198237688E+001 +8.8421168803E-001 -1.1152033194E+002 +8.7020034804E-001 -1.1004164801E+002 +1.6673198316E-001 -5.3828729962E+001
38800300000.000 +1.5358242769E-001 -6.9849455625E+001 +8.6552403446E-001 -1.1190935895E+002 +8.5775250503E-001 -1.1034055654E+002 +1.6486218376E-001 -5.6508538041E+001
39000250000.000 +1.5253957218E-001 -7.0112115136E+001 +8.6867650855E-001 -1.1227805482E+002 +8.5331194451E-001 -1.1172874807E+002 +1.6360785632E-001 -5.7223305942E+001
39200200000.000 +1.5416328605E-001 -7.0906319193E+001 +8.5970041520E-001 -1.1343507664E+002 +8.4385428381E-001 -1.1174684365E+002 +1.6352641676E-001 -5.8426766057E+001
39400150000.000 +1.4638207855E-001 -6.9618808500E+001 +8.6340832742E-001 -1.1267170153E+002 +8.6289620568E-001 -1.1312723289E+002 +1.5851280149E-001 -5.9208470304E+001
39600100000.000 +1.4167966596E-001 -7.1602834766E+001 +8.6095310394E-001 -1.1280629023E+002 +8.5054684658E-001 -1.1271682406E+002 +1.5451198989E-001 -6.1465698356E+001
39800050000.000 +1.4226746316E-001 -6.7127254829E+001 +8.8569816888E-001 -1.1305210196E+002 +8.8174877381E-001 -1.1398267819E+002 +1.5275932044E-001 -5.9318698595E+001
40000000000.000 +1.4449055227E-001 -6.7822831288E+001 +8.8827295855E-001 -1.1463790330E+002 +8.6823597196E-001 -1.1566144937E+002 +1.5281511232E-001 -5.9967546663E+001
