# Supplementary material for: Conductivity and radio frequency performance data for silver nanoparticle inks deposited via aerosol jet deposition and processed under varying conditions
Source: Data Brief. 2020 Sep 24;33:106331. doi: 10.1016/j.dib.2020.106331 (PMC7560714; doi:10.1016/j.dib.2020.106331)
Supplement: Supplementary file 3 [file mmc3.zip › Sintering Study/ANP Ink/RF Data/ANP_15_04.S2P]

!  2-Port S-parameters saved by WinCal
! VAR MeasName=S-Parameters (CALIBRATED_DATA) read from VNA (E8364B)
! VAR MeasDate=11/27/2017 3:41:22 PM
! VAR NAME=AFRL171016_13_04
! VAR FILENAME=AFRL171016_13_04.S2P
! VAR DATE=11/27/2017 3:41:22 PM
! VAR PHYS_PORTS=1,2
! VAR ObjTypeName=DATASET
! VAR IndexType=Frequency
!
# Hz S MA R 50
10000000.000 +4.7746874145E-002 -1.4480566110E-001 +9.4084510128E-001 -1.9076112020E-001 +9.4080615408E-001 -1.3383511974E-001 +4.7446890531E-002 +1.0862112852E+000
209950000.000 +4.7009246561E-002 +3.7169716927E-001 +9.3968703230E-001 -6.8427759875E-001 +9.4073754950E-001 -6.9288577712E-001 +4.7497572623E-002 +9.7620163875E-001
409900000.000 +4.7560695940E-002 +1.6878311317E+000 +9.4006583573E-001 -1.2988938395E+000 +9.4092104530E-001 -1.2880162529E+000 +4.8144480286E-002 +1.7205423160E+000
609850000.000 +4.7677678953E-002 +2.3906957608E+000 +9.3992164322E-001 -1.9334302597E+000 +9.4048633760E-001 -1.9743910543E+000 +4.7932298350E-002 +2.4746651903E+000
809800000.000 +4.7896758974E-002 +4.1829321159E+000 +9.3963479532E-001 -2.5504558615E+000 +9.3893327470E-001 -2.5305238749E+000 +4.7075812723E-002 +4.4655515433E+000
1009750000.000 +4.6438508652E-002 +5.3528516616E+000 +9.3765918811E-001 -3.1689165557E+000 +9.3791529736E-001 -3.1478499654E+000 +4.6688111767E-002 +5.1964068374E+000
1209700000.000 +4.7238229776E-002 +6.6553043960E+000 +9.3739546877E-001 -3.7048757833E+000 +9.3781117031E-001 -3.7247577775E+000 +4.7427947872E-002 +6.8456209582E+000
1409650000.000 +4.7785656172E-002 +7.3391775668E+000 +9.3754311706E-001 -4.3725688411E+000 +9.3714117937E-001 -4.3444324426E+000 +4.8074132315E-002 +7.4520994391E+000
1609600000.000 +4.8163217448E-002 +7.6307809423E+000 +9.3661680199E-001 -4.9412347028E+000 +9.3725076995E-001 -4.9432516697E+000 +4.8608061136E-002 +7.8098525698E+000
1809550000.000 +4.8200676643E-002 +8.2477247273E+000 +9.3621237621E-001 -5.5955068823E+000 +9.3628537617E-001 -5.5086802379E+000 +4.8620135435E-002 +8.7033284651E+000
2009500000.000 +4.7900333019E-002 +1.0244205484E+001 +9.3502309132E-001 -6.1445622658E+000 +9.3543462567E-001 -6.1621958604E+000 +4.8349264747E-002 +9.7892058874E+000
2209450000.000 +4.9081616838E-002 +1.1732628776E+001 +9.3460923427E-001 -6.6791976090E+000 +9.3456575741E-001 -6.7372431422E+000 +4.8887437050E-002 +1.1906376945E+001
2409400000.000 +4.9946038277E-002 +1.2556763076E+001 +9.3439079006E-001 -7.2448401030E+000 +9.3527143304E-001 -7.2627923983E+000 +5.0516165795E-002 +1.2213649937E+001
2609350000.000 +5.1225414838E-002 +1.3504179035E+001 +9.3441763148E-001 -7.8211655146E+000 +9.3511198398E-001 -7.8578722203E+000 +5.1521534506E-002 +1.3210271430E+001
2809300000.000 +5.2750178134E-002 +1.3905018003E+001 +9.3465480013E-001 -8.4248490041E+000 +9.3456223946E-001 -8.4000921341E+000 +5.2571229956E-002 +1.3925861873E+001
3009250000.000 +5.3034949859E-002 +1.3981309298E+001 +9.3360979065E-001 -9.0593165830E+000 +9.3358379647E-001 -9.0189273439E+000 +5.2781552987E-002 +1.4107894136E+001
3209200000.000 +5.3614397126E-002 +1.5259776291E+001 +9.3281648931E-001 -9.5918480336E+000 +9.3197662963E-001 -9.5994865500E+000 +5.2384052335E-002 +1.5772161814E+001
3409150000.000 +5.4178687865E-002 +1.6091931186E+001 +9.3210129430E-001 -1.0094158290E+001 +9.3108786577E-001 -1.0170273075E+001 +5.3249861320E-002 +1.6808322587E+001
3609100000.000 +5.4600672666E-002 +1.6771719444E+001 +9.3035889974E-001 -1.0677086951E+001 +9.3087271518E-001 -1.0706080009E+001 +5.4057473124E-002 +1.7233714296E+001
3809050000.000 +5.5419819952E-002 +1.7570844244E+001 +9.3051723243E-001 -1.1277812531E+001 +9.3079911043E-001 -1.1268894098E+001 +5.5180928068E-002 +1.8027747437E+001
4009000000.000 +5.6802617607E-002 +1.8063383131E+001 +9.2983350855E-001 -1.1810565119E+001 +9.3062791902E-001 -1.1860266177E+001 +5.6542210424E-002 +1.8400376899E+001
4208950000.000 +5.7570323478E-002 +1.8103249346E+001 +9.2979701255E-001 -1.2417617836E+001 +9.3049905206E-001 -1.2357065118E+001 +5.7086058065E-002 +1.8365795644E+001
4408900000.000 +5.8879522980E-002 +1.8246175051E+001 +9.2940825146E-001 -1.2956993085E+001 +9.2987361825E-001 -1.2962508082E+001 +5.8353338447E-002 +1.9195490898E+001
4608850000.000 +5.9695230780E-002 +1.8796264543E+001 +9.2946172790E-001 -1.3504654671E+001 +9.2989870332E-001 -1.3527903003E+001 +5.9189571436E-002 +1.9679714784E+001
4808800000.000 +6.0845586263E-002 +1.9038476688E+001 +9.2846148629E-001 -1.4070986372E+001 +9.2956556378E-001 -1.4108421465E+001 +6.0409592683E-002 +2.0055581793E+001
5008750000.000 +6.2157926049E-002 +1.9399297605E+001 +9.2912032077E-001 -1.4595408537E+001 +9.3090083036E-001 -1.4663923172E+001 +6.2153431608E-002 +2.0070240229E+001
5208700000.000 +6.3638474516E-002 +1.9544710090E+001 +9.2925815786E-001 -1.5223379711E+001 +9.2947027596E-001 -1.5280921579E+001 +6.3350892145E-002 +2.0477221374E+001
5408650000.000 +6.5212594924E-002 +1.9205296882E+001 +9.2939136752E-001 -1.5738871980E+001 +9.2972795149E-001 -1.5768733850E+001 +6.4601203851E-002 +2.0577947078E+001
5608600000.000 +6.6391546835E-002 +1.9356981764E+001 +9.2936628286E-001 -1.6369427386E+001 +9.3004739547E-001 -1.6384546837E+001 +6.5908531379E-002 +2.0608650782E+001
5808550000.000 +6.7557812267E-002 +1.9496901198E+001 +9.2892031567E-001 -1.6931582764E+001 +9.2846011178E-001 -1.6933372827E+001 +6.6674338042E-002 +2.0770249811E+001
6008500000.000 +6.8061829164E-002 +1.9580262443E+001 +9.2802574827E-001 -1.7469928595E+001 +9.2756302560E-001 -1.7463720369E+001 +6.7130172058E-002 +2.1089956542E+001
6208450000.000 +6.9089682605E-002 +1.9667348966E+001 +9.2728301661E-001 -1.8030967981E+001 +9.2729155020E-001 -1.8032004748E+001 +6.8189245864E-002 +2.1247904549E+001
6408400000.000 +7.0091739470E-002 +1.9552983593E+001 +9.2702678689E-001 -1.8638473907E+001 +9.2761083694E-001 -1.8670561851E+001 +6.9470804229E-002 +2.1044026829E+001
6608350000.000 +7.1153461087E-002 +1.9425669707E+001 +9.2599311947E-001 -1.9203429776E+001 +9.2661005299E-001 -1.9190590280E+001 +7.0547036052E-002 +2.0734521573E+001
6808300000.000 +7.2625176063E-002 +1.9124162344E+001 +9.2718339411E-001 -1.9713160702E+001 +9.2776078006E-001 -1.9681786564E+001 +7.1979246568E-002 +2.0710932638E+001
7008250000.000 +7.3785385672E-002 +1.9013386666E+001 +9.2584505649E-001 -2.0352933963E+001 +9.2658012377E-001 -2.0420472805E+001 +7.2890087094E-002 +2.0662450787E+001
7208200000.000 +7.4735369468E-002 +1.8686450599E+001 +9.2544183366E-001 -2.0880813101E+001 +9.2591828411E-001 -2.0877713920E+001 +7.3823137224E-002 +2.0408960692E+001
7408150000.000 +7.5876917300E-002 +1.8352321537E+001 +9.2506406624E-001 -2.1497212977E+001 +9.2643619794E-001 -2.1532715659E+001 +7.4875867578E-002 +2.0213239025E+001
7608100000.000 +7.7142769508E-002 +1.8286360117E+001 +9.2518970969E-001 -2.1969468631E+001 +9.2472880214E-001 -2.2032656861E+001 +7.6616480014E-002 +1.9889953039E+001
7808050000.000 +7.8239331008E-002 +1.7531925709E+001 +9.2467824432E-001 -2.2546961025E+001 +9.2355573125E-001 -2.2601027666E+001 +7.7347175325E-002 +1.9455718540E+001
8008000000.000 +7.9857217210E-002 +1.7128892391E+001 +9.2419474649E-001 -2.3063711412E+001 +9.2395768636E-001 -2.3145240665E+001 +7.8207760070E-002 +1.9562697288E+001
8207950000.000 +8.0481901489E-002 +1.7313473751E+001 +9.2395405993E-001 -2.3800362727E+001 +9.2505660359E-001 -2.3874177225E+001 +7.9338186742E-002 +1.9635476147E+001
8407900000.000 +8.2090224824E-002 +1.6971819184E+001 +9.2218872436E-001 -2.4274161834E+001 +9.2147720479E-001 -2.4277245471E+001 +8.0244630952E-002 +1.9743511422E+001
8607850000.000 +8.3160084228E-002 +1.6748091648E+001 +9.2406760332E-001 -2.4751178621E+001 +9.2468178509E-001 -2.4695799492E+001 +8.1142833081E-002 +2.0227453982E+001
8807800000.000 +8.4380604116E-002 +1.7133679559E+001 +9.2170975784E-001 -2.5407223703E+001 +9.2245952713E-001 -2.5506810846E+001 +8.2928305828E-002 +2.0150201575E+001
9007750000.000 +8.4806020056E-002 +1.6504698596E+001 +9.2049806421E-001 -2.5918051447E+001 +9.2052907621E-001 -2.5911132660E+001 +8.3771672867E-002 +1.9425901306E+001
9207700000.000 +8.5963948045E-002 +1.6145835007E+001 +9.2104002664E-001 -2.6467181985E+001 +9.2298009884E-001 -2.6558776466E+001 +8.5165019859E-002 +1.9060184994E+001
9407650000.000 +8.7394250306E-002 +1.6015904501E+001 +9.2046268249E-001 -2.7017121559E+001 +9.2232925581E-001 -2.7185287206E+001 +8.6466974101E-002 +1.8924657326E+001
9607600000.000 +8.8548011031E-002 +1.5556980528E+001 +9.1890731308E-001 -2.7582310361E+001 +9.2067955106E-001 -2.7757433208E+001 +8.7536577023E-002 +1.8562988778E+001
9807550000.000 +8.9745193475E-002 +1.4556878040E+001 +9.1994316269E-001 -2.8162878473E+001 +9.1998157290E-001 -2.8216911799E+001 +8.8477208582E-002 +1.8058968763E+001
10007500000.000 +9.0476508792E-002 +1.3840551831E+001 +9.2079609910E-001 -2.8847040357E+001 +9.2127267055E-001 -2.8893852989E+001 +8.9509008103E-002 +1.7512639727E+001
10207450000.000 +9.1466578997E-002 +1.3873945912E+001 +9.1864257660E-001 -2.9298181887E+001 +9.1627935024E-001 -2.9315757830E+001 +9.0282217125E-002 +1.7513084288E+001
10407400000.000 +9.2277227251E-002 +1.3248335146E+001 +9.2035040014E-001 -2.9803171152E+001 +9.2029203133E-001 -2.9569325627E+001 +9.2008465313E-002 +1.6985415042E+001
10607350000.000 +9.3526692776E-002 +1.3041917677E+001 +9.1863901261E-001 -3.0486339450E+001 +9.1991848353E-001 -3.0538672074E+001 +9.2447484371E-002 +1.6759224586E+001
10807300000.000 +9.5127623705E-002 +1.2510659990E+001 +9.1946782819E-001 -3.0880516731E+001 +9.1448763448E-001 -3.0811512668E+001 +9.3608222409E-002 +1.6547171785E+001
11007250000.000 +9.6080280715E-002 +1.1827141816E+001 +9.1900431080E-001 -3.1438438046E+001 +9.2013263827E-001 -3.1320151799E+001 +9.4852398121E-002 +1.6213823959E+001
11207200000.000 +9.7872685591E-002 +1.1588690677E+001 +9.1970439036E-001 -3.1919728654E+001 +9.1826920794E-001 -3.1852438613E+001 +9.5999044383E-002 +1.6181496820E+001
11407150000.000 +9.8682814359E-002 +1.1459859088E+001 +9.1578301510E-001 -3.2630826047E+001 +9.1650035797E-001 -3.2635507093E+001 +9.6327694989E-002 +1.5892624914E+001
11607100000.000 +9.8766553251E-002 +1.0146453719E+001 +9.1643374775E-001 -3.2773508927E+001 +9.1312574711E-001 -3.2889684610E+001 +9.6888284233E-002 +1.5435474440E+001
11807050000.000 +9.9094952240E-002 +9.9286212633E+000 +9.1786001162E-001 -3.3673699919E+001 +9.2220370912E-001 -3.3797661390E+001 +9.8644580279E-002 +1.5068791037E+001
12007000000.000 +9.9765879440E-002 +9.5489018411E+000 +9.1356046084E-001 -3.3826057069E+001 +9.1064426123E-001 -3.4272845917E+001 +9.9631078174E-002 +1.4530702813E+001
12206950000.000 +1.0044622033E-001 +9.4206351151E+000 +9.1614357623E-001 -3.4586131438E+001 +9.2065420378E-001 -3.4499770837E+001 +1.0103529167E-001 +1.4552339987E+001
12406900000.000 +1.0229583049E-001 +9.1063461817E+000 +9.1629779160E-001 -3.4972554644E+001 +9.1784514017E-001 -3.5568841668E+001 +1.0289747785E-001 +1.4029292650E+001
12606850000.000 +1.0147169891E-001 +9.3206193459E+000 +9.1798923025E-001 -3.5753522914E+001 +9.1728698680E-001 -3.5912128989E+001 +1.0307905414E-001 +1.3776231888E+001
12806800000.000 +1.0340059847E-001 +9.7588842480E+000 +9.1490141013E-001 -3.5951467672E+001 +9.1597783564E-001 -3.6520829328E+001 +1.0423122578E-001 +1.3308940729E+001
13006750000.000 +1.0693380149E-001 +8.7630979590E+000 +9.2050657998E-001 -3.6956206018E+001 +9.2318405150E-001 -3.7125598501E+001 +1.0550255433E-001 +1.2620460207E+001
13206700000.000 +1.0751174831E-001 +8.4131055991E+000 +9.1726705091E-001 -3.7530882130E+001 +9.1792975312E-001 -3.8046685089E+001 +1.0572668420E-001 +1.2904949317E+001
13406650000.000 +1.0908509760E-001 +6.9106788769E+000 +9.2153137267E-001 -3.8087899986E+001 +9.1690693428E-001 -3.7892010537E+001 +1.0729983107E-001 +1.2598793254E+001
13606600000.000 +1.1029713335E-001 +6.0733001860E+000 +9.1963052339E-001 -3.8681250506E+001 +9.2165758195E-001 -3.8643677447E+001 +1.0821095626E-001 +1.2162683243E+001
13806550000.000 +1.1176945207E-001 +5.6395496421E+000 +9.1780756778E-001 -3.9388093734E+001 +9.1443452181E-001 -3.9275904993E+001 +1.0894001565E-001 +1.2519956535E+001
14006500000.000 +1.1174828045E-001 +4.2176569369E+000 +9.1511468140E-001 -3.9746781817E+001 +9.1525531807E-001 -3.9433601985E+001 +1.0936333752E-001 +1.1920594110E+001
14206450000.000 +1.1134130174E-001 +3.9410177475E+000 +9.1790167074E-001 -4.0348612343E+001 +9.1722403686E-001 -4.0053577259E+001 +1.1037901010E-001 +1.1804748344E+001
14406400000.000 +1.1223953701E-001 +3.8099032876E+000 +9.1729215469E-001 -4.0881340262E+001 +9.1398322681E-001 -4.0248204064E+001 +1.1169091644E-001 +1.1646261887E+001
14606350000.000 +1.1213561235E-001 +3.3316244838E+000 +9.1185363955E-001 -4.1203503864E+001 +9.1458989001E-001 -4.0840620423E+001 +1.1227020658E-001 +1.0930384829E+001
14806300000.000 +1.1307551019E-001 +3.0966122762E+000 +9.1846372405E-001 -4.1555913448E+001 +9.1593335349E-001 -4.1492878815E+001 +1.1371150142E-001 +1.0956840756E+001
15006250000.000 +1.1440642630E-001 +2.9282468071E+000 +9.1329780850E-001 -4.2252354015E+001 +9.1797817931E-001 -4.2437514199E+001 +1.1533796568E-001 +1.0466903879E+001
15206200000.000 +1.1382784523E-001 +2.4657852204E+000 +9.1865673626E-001 -4.2386820847E+001 +9.1307777812E-001 -4.2266600872E+001 +1.1524881309E-001 +1.0382035389E+001
15406150000.000 +1.1656092312E-001 +1.5391230746E+000 +9.2014785727E-001 -4.3349451552E+001 +9.2724478388E-001 -4.3301957498E+001 +1.1853621312E-001 +9.6451767137E+000
15606100000.000 +1.1666627617E-001 +1.1205484668E+000 +9.1883975208E-001 -4.3760116503E+001 +9.1479627290E-001 -4.4505457185E+001 +1.1883146031E-001 +8.9761413171E+000
15806050000.000 +1.1669192325E-001 +8.1096434740E-001 +9.1982739182E-001 -4.4723737045E+001 +9.2347984677E-001 -4.4585304853E+001 +1.2017058945E-001 +8.5071370885E+000
16006000000.000 +1.1829317453E-001 -9.3461048836E-002 +9.2329787823E-001 -4.4874657225E+001 +9.1963157696E-001 -4.5593518507E+001 +1.2163176804E-001 +8.0573288447E+000
16205950000.000 +1.1853833603E-001 +7.0786765476E-002 +9.2406173148E-001 -4.5808914324E+001 +9.1640729417E-001 -4.6210508011E+001 +1.2173290471E-001 +7.9993361003E+000
16405900000.000 +1.2065823952E-001 -1.3620613163E+000 +9.1804338570E-001 -4.5681620143E+001 +9.1108079703E-001 -4.7400975111E+001 +1.2457170285E-001 +6.6303225519E+000
16605850000.000 +1.1990179931E-001 -8.9105644336E-001 +9.2477928806E-001 -4.6843876257E+001 +9.2005585276E-001 -4.7066664175E+001 +1.2442479807E-001 +7.2467982257E+000
16805800000.000 +1.2216619664E-001 -1.5285705016E-001 +9.1414990731E-001 -4.7544822208E+001 +9.1896254530E-001 -4.8534281690E+001 +1.2462822484E-001 +7.6631328040E+000
17005750000.000 +1.2144552776E-001 -7.1461487317E-001 +9.2080313872E-001 -4.8309719810E+001 +9.0919784873E-001 -4.8045995041E+001 +1.2625310360E-001 +7.2150686419E+000
17205700000.000 +1.2202953896E-001 -1.0875572997E+000 +9.1451544115E-001 -4.8658057676E+001 +9.1765476752E-001 -4.9119514755E+001 +1.2773952309E-001 +6.5772599316E+000
17405650000.000 +1.2314410037E-001 -1.0364890954E+000 +9.2042415487E-001 -4.9329375133E+001 +9.1172629880E-001 -4.9502798401E+001 +1.2775965217E-001 +6.3578045063E+000
17605600000.000 +1.2502782628E-001 -2.1992720060E+000 +9.0965043112E-001 -4.9867768391E+001 +9.1401205069E-001 -4.9727929140E+001 +1.2929769897E-001 +5.7251268441E+000
17805550000.000 +1.2576303215E-001 -2.9993187219E+000 +9.1986957004E-001 -5.0390305417E+001 +9.1538397377E-001 -4.9982613934E+001 +1.3043876660E-001 +5.5156588705E+000
18005500000.000 +1.2682405753E-001 -3.1344161220E+000 +9.1200297987E-001 -5.1045958084E+001 +9.2105002842E-001 -5.1094390485E+001 +1.3095729482E-001 +5.3982732671E+000
18205450000.000 +1.2747996362E-001 -3.9074237595E+000 +9.1273571601E-001 -5.1191943888E+001 +9.1795114812E-001 -5.1298310062E+001 +1.3230379946E-001 +4.6522570681E+000
18405400000.000 +1.2757485599E-001 -4.4323388064E+000 +9.1480727808E-001 -5.2127423520E+001 +9.2861493550E-001 -5.1648446975E+001 +1.3345302208E-001 +4.1624002674E+000
18605350000.000 +1.2824175123E-001 -4.3424164627E+000 +9.1555395215E-001 -5.2885290125E+001 +9.2636982460E-001 -5.3046252090E+001 +1.3446476385E-001 +3.8388415783E+000
18805300000.000 +1.2966499350E-001 -5.3814334959E+000 +9.1681451507E-001 -5.2933068134E+001 +9.0885739563E-001 -5.3196503126E+001 +1.3620287219E-001 +3.0181979724E+000
19005250000.000 +1.3162797116E-001 -5.9551742830E+000 +9.2198136605E-001 -5.3407375458E+001 +9.2700815202E-001 -5.3526174896E+001 +1.3824669637E-001 +3.0562491641E+000
19205200000.000 +1.3119987376E-001 -6.6081390200E+000 +9.2582825022E-001 -5.3915667708E+001 +9.1780340514E-001 -5.5333552640E+001 +1.3897706120E-001 +1.9223051776E+000
19405150000.000 +1.3122771890E-001 -6.3452555860E+000 +9.2436107225E-001 -5.4754443133E+001 +9.1003258444E-001 -5.5444644989E+001 +1.3861823746E-001 +1.7992581713E+000
19605100000.000 +1.3110760955E-001 -7.3658235648E+000 +9.2917371991E-001 -5.4979687114E+001 +9.0681571577E-001 -5.6038504408E+001 +1.3874783331E-001 +1.4681044777E+000
19805050000.000 +1.3330556029E-001 -7.0180395582E+000 +9.2536233478E-001 -5.6201014924E+001 +9.1589661738E-001 -5.6637846456E+001 +1.4047572685E-001 +1.6796320986E+000
20005000000.000 +1.3492268239E-001 -7.5584039433E+000 +9.1679099622E-001 -5.6517618570E+001 +9.0768107399E-001 -5.7594503644E+001 +1.4230598374E-001 +1.2764709883E+000
20204950000.000 +1.3471362275E-001 -7.7405257390E+000 +9.2615595641E-001 -5.7439506864E+001 +9.1165674741E-001 -5.7176610054E+001 +1.4340440777E-001 +1.3850861075E+000
20404900000.000 +1.3596562086E-001 -7.8533531986E+000 +9.2099906319E-001 -5.7879500033E+001 +9.1124963593E-001 -5.8757138251E+001 +1.4375097102E-001 +4.5138121387E-001
20604850000.000 +1.3831407588E-001 -8.3781354422E+000 +9.1700831476E-001 -5.8585313570E+001 +8.9662706227E-001 -5.8348434619E+001 +1.4532222323E-001 +2.9045827882E-001
20804800000.000 +1.3839912298E-001 -9.1523036913E+000 +9.1054665158E-001 -5.9102321064E+001 +9.1701492022E-001 -5.8999490962E+001 +1.4623632478E-001 -2.2789703844E-001
21004750000.000 +1.3957576337E-001 -9.2893739639E+000 +9.1632332690E-001 -5.9827589680E+001 +9.1110625629E-001 -5.9821097356E+001 +1.4764168294E-001 -5.6844226111E-001
21204700000.000 +1.4116324098E-001 -9.9337438814E+000 +9.0418423226E-001 -6.0112037667E+001 +9.1838014687E-001 -6.0273729823E+001 +1.4838241380E-001 -1.1078041283E+000
21404650000.000 +1.4170041094E-001 -1.0670088177E+001 +9.1008670963E-001 -6.0445372589E+001 +9.1343072293E-001 -6.0421251985E+001 +1.4940405000E-001 -1.6308031069E+000
21604600000.000 +1.4004286011E-001 -1.0633674536E+001 +9.0151819844E-001 -6.1705964353E+001 +9.3382986540E-001 -6.1118636158E+001 +1.4921755593E-001 -2.1581127681E+000
21804550000.000 +1.4496610387E-001 -1.1652666136E+001 +9.0944620245E-001 -6.1576289860E+001 +9.1692114673E-001 -6.2170578732E+001 +1.5217191186E-001 -2.6785291480E+000
22004500000.000 +1.4381880683E-001 -1.2108388017E+001 +9.1325514276E-001 -6.2325046731E+001 +9.2398997204E-001 -6.1462488041E+001 +1.5262211271E-001 -3.0762986534E+000
22204450000.000 +1.4645260254E-001 -1.2609918132E+001 +9.1519172687E-001 -6.2650484065E+001 +9.2527715757E-001 -6.2850747945E+001 +1.5502044140E-001 -3.1030884176E+000
22404400000.000 +1.4699385968E-001 -1.2446558939E+001 +9.1077553936E-001 -6.3580807154E+001 +9.1589194653E-001 -6.3966333020E+001 +1.5520392349E-001 -3.5740857675E+000
22604350000.000 +1.4779034197E-001 -1.3296380786E+001 +9.1666033748E-001 -6.3802581611E+001 +9.1297716395E-001 -6.4330547229E+001 +1.5597820307E-001 -3.9138303588E+000
22804300000.000 +1.4752931230E-001 -1.3543346045E+001 +9.1994502772E-001 -6.4868450224E+001 +9.1798157674E-001 -6.5478496750E+001 +1.5698287962E-001 -4.3042239680E+000
23004250000.000 +1.4786587828E-001 -1.3542519964E+001 +9.1892801349E-001 -6.5423695782E+001 +9.0097883260E-001 -6.6156680566E+001 +1.5704699781E-001 -4.8178332491E+000
23204200000.000 +1.4939585208E-001 -1.4494269463E+001 +9.1720232681E-001 -6.5831356092E+001 +8.9703568774E-001 -6.6554027300E+001 +1.5835086669E-001 -4.9304040941E+000
23404150000.000 +1.4989063057E-001 -1.4895242402E+001 +9.2416912601E-001 -6.7072542791E+001 +9.0848837695E-001 -6.6819472044E+001 +1.6020993345E-001 -5.0167200033E+000
23604100000.000 +1.5108586018E-001 -1.5191283065E+001 +9.1549273881E-001 -6.7137118495E+001 +9.0131536794E-001 -6.8860310733E+001 +1.6010109845E-001 -6.0148772565E+000
23804050000.000 +1.5091485367E-001 -1.4542090418E+001 +9.2498515910E-001 -6.7865781641E+001 +8.8199460245E-001 -6.7557906603E+001 +1.6096075057E-001 -5.0157775759E+000
24004000000.000 +1.5399137688E-001 -1.6085795772E+001 +9.1289604269E-001 -6.8250963201E+001 +9.0269624543E-001 -6.9268180289E+001 +1.6273762057E-001 -6.4221971623E+000
24203950000.000 +1.5641624825E-001 -1.5103515770E+001 +9.1342454035E-001 -6.9387294143E+001 +8.8915733602E-001 -7.0019051678E+001 +1.6352802732E-001 -6.5441964892E+000
24403900000.000 +1.5843509122E-001 -1.7892869452E+001 +9.0406763246E-001 -6.9346013165E+001 +8.9928993065E-001 -6.9897436672E+001 +1.6644703137E-001 -7.6311632600E+000
24603850000.000 +1.5888779957E-001 -1.8763358700E+001 +9.1461152030E-001 -7.0114999805E+001 +9.0097327077E-001 -7.0127077367E+001 +1.6716306361E-001 -7.9724030984E+000
24803800000.000 +1.6127960339E-001 -1.9162849724E+001 +9.0212977590E-001 -7.0410288286E+001 +9.0363657733E-001 -7.1864458199E+001 +1.6987172366E-001 -8.4506332921E+000
25003750000.000 +1.5688347370E-001 -2.0253950751E+001 +9.1339894477E-001 -7.0787365308E+001 +8.8424937923E-001 -7.1286603515E+001 +1.6808197142E-001 -9.2378229344E+000
25203700000.000 +1.5856074417E-001 -2.0535270330E+001 +9.0583167637E-001 -7.1854756918E+001 +9.1398512636E-001 -7.1305191019E+001 +1.7145541580E-001 -9.4714121341E+000
25403650000.000 +1.6094524064E-001 -2.0633561930E+001 +8.9775792618E-001 -7.2135462843E+001 +8.9739351544E-001 -7.2801590953E+001 +1.7165699295E-001 -1.0050986152E+001
25603600000.000 +1.5875782820E-001 -2.1717851570E+001 +8.9471224680E-001 -7.2428273383E+001 +8.9474536264E-001 -7.1902982874E+001 +1.7223582728E-001 -1.1127696626E+001
25803550000.000 +1.6082547353E-001 -2.1675159183E+001 +8.9708745100E-001 -7.2834662767E+001 +9.0575297064E-001 -7.3147797256E+001 +1.7315345608E-001 -1.0940566500E+001
26003500000.000 +1.6210037068E-001 -2.2166931369E+001 +8.9803369589E-001 -7.4178554469E+001 +9.0266975265E-001 -7.3298614480E+001 +1.7378577103E-001 -1.1787265530E+001
26203450000.000 +1.6163608503E-001 -2.2836678321E+001 +8.9419420722E-001 -7.4353599978E+001 +9.0129429252E-001 -7.3701344104E+001 +1.7409755654E-001 -1.2330681822E+001
26403400000.000 +1.6401271213E-001 -2.2980621606E+001 +9.0691399130E-001 -7.5042358756E+001 +8.9766340355E-001 -7.3910314359E+001 +1.7671297494E-001 -1.2239191438E+001
26603350000.000 +1.6531994035E-001 -2.3054021954E+001 +8.9385575504E-001 -7.5166698490E+001 +9.0806520360E-001 -7.5960813058E+001 +1.7680462986E-001 -1.2881871119E+001
26803300000.000 +1.6416101206E-001 -2.3745059801E+001 +9.0491726859E-001 -7.5709345498E+001 +8.9458672887E-001 -7.5772248513E+001 +1.7763636734E-001 -1.3541676729E+001
27003250000.000 +1.6524306663E-001 -2.4160699329E+001 +9.0392982505E-001 -7.6534076950E+001 +9.0579982371E-001 -7.6752661333E+001 +1.7939820964E-001 -1.3763613020E+001
27203200000.000 +1.6538175631E-001 -2.3733514607E+001 +9.1095659266E-001 -7.7368935350E+001 +8.8025822089E-001 -7.8167924934E+001 +1.7826804027E-001 -1.4224777978E+001
27403150000.000 +1.6695451514E-001 -2.4985358469E+001 +9.0622358309E-001 -7.7659752954E+001 +8.7764039243E-001 -7.8512175532E+001 +1.8065328079E-001 -1.4942306358E+001
27603100000.000 +1.6702693328E-001 -2.4585843280E+001 +9.1580557343E-001 -7.8613590421E+001 +8.7945983752E-001 -7.8847659284E+001 +1.8009220408E-001 -1.4691766108E+001
27803050000.000 +1.6960933292E-001 -2.4537344922E+001 +9.1271333004E-001 -7.9586451170E+001 +8.7339187530E-001 -7.9683082005E+001 +1.8096462345E-001 -1.4775038049E+001
28003000000.000 +1.6862333952E-001 -2.5043422525E+001 +9.1547416191E-001 -7.9920155431E+001 +8.6468872329E-001 -7.9913115026E+001 +1.8071836664E-001 -1.5107635143E+001
28202950000.000 +1.7216460192E-001 -2.6232549935E+001 +9.1273224928E-001 -8.0607788043E+001 +8.7151224324E-001 -7.9879560504E+001 +1.8270683722E-001 -1.5546762888E+001
28402900000.000 +1.7121790997E-001 -2.7373314899E+001 +8.9657841414E-001 -8.0906768400E+001 +9.0140961503E-001 -8.1097278909E+001 +1.8412216899E-001 -1.6783443677E+001
28602850000.000 +1.7379460146E-001 -2.8421791214E+001 +8.8839954713E-001 -8.1153819941E+001 +8.7863727429E-001 -8.1479376656E+001 +1.8601970639E-001 -1.7591581967E+001
28802800000.000 +1.7213369746E-001 -2.8983644597E+001 +8.9147592504E-001 -8.1593263954E+001 +8.9521708271E-001 -8.0982447574E+001 +1.8677653368E-001 -1.8193905353E+001
29002750000.000 +1.7503276361E-001 -2.9083435803E+001 +8.9683473722E-001 -8.1860310432E+001 +8.9708265664E-001 -8.3012318764E+001 +1.8863074241E-001 -1.8916250492E+001
29202700000.000 +1.7607513956E-001 -2.9555403659E+001 +8.8999739809E-001 -8.2143701931E+001 +8.9359203987E-001 -8.3378048903E+001 +1.8993476481E-001 -1.9837884199E+001
29402650000.000 +1.7629603813E-001 -3.0168564618E+001 +8.9524169953E-001 -8.2301108732E+001 +8.9670040998E-001 -8.3613229558E+001 +1.9181672057E-001 -2.0365920000E+001
29602600000.000 +1.7841555021E-001 -3.0388883336E+001 +8.9743661200E-001 -8.3109258821E+001 +8.9880137395E-001 -8.4474714374E+001 +1.9321761253E-001 -2.1164148465E+001
29802550000.000 +1.7711986286E-001 -3.1959106241E+001 +8.9419930415E-001 -8.3186524241E+001 +8.8230582018E-001 -8.5310319368E+001 +1.9346127346E-001 -2.2513602003E+001
30002500000.000 +1.7762899700E-001 -3.1800027555E+001 +9.0227807920E-001 -8.4109176161E+001 +8.8737663005E-001 -8.4442425968E+001 +1.9342667946E-001 -2.2240013139E+001
30202450000.000 +1.7979388264E-001 -3.2222604290E+001 +8.9273351015E-001 -8.5282473171E+001 +9.0413501455E-001 -8.5911056029E+001 +1.9324803863E-001 -2.2901168871E+001
30402400000.000 +1.7856222490E-001 -3.2279618725E+001 +9.0558442742E-001 -8.6065808637E+001 +8.6657066825E-001 -8.6160035041E+001 +1.9115590864E-001 -2.3116165966E+001
30602350000.000 +1.8243765750E-001 -3.3942517517E+001 +8.9826316137E-001 -8.7124727775E+001 +8.7727513966E-001 -8.5171585145E+001 +1.9502634720E-001 -2.3348153761E+001
30802300000.000 +1.8341410547E-001 -3.3524101394E+001 +9.0272334610E-001 -8.7711289665E+001 +8.6964480821E-001 -8.6801745212E+001 +1.9333346235E-001 -2.3083008482E+001
31002250000.000 +1.8555862474E-001 -3.5555853907E+001 +8.8039852817E-001 -8.8464449992E+001 +8.7280147632E-001 -8.6967805744E+001 +1.9525532364E-001 -2.4568498084E+001
31202200000.000 +1.8442961247E-001 -3.5056163302E+001 +8.9796436687E-001 -8.8676662877E+001 +8.6951291661E-001 -8.8054491493E+001 +1.9464583413E-001 -2.4305473664E+001
31402150000.000 +1.8563406032E-001 -3.5896135934E+001 +8.8425907754E-001 -8.9909408587E+001 +8.8739927883E-001 -8.8603606628E+001 +1.9587380747E-001 -2.5507370387E+001
31602100000.000 +1.8557012791E-001 -3.6337377042E+001 +8.9147267599E-001 -8.9539226616E+001 +8.5780934963E-001 -9.0253396114E+001 +1.9482138362E-001 -2.6289625643E+001
31802050000.000 +1.8407895524E-001 -3.9200034264E+001 +8.7182098116E-001 -9.0473236449E+001 +8.8127173796E-001 -8.8316973603E+001 +1.9637379550E-001 -2.7983254395E+001
32002000000.000 +1.8518776318E-001 -3.7834372833E+001 +8.9213375437E-001 -9.0353391051E+001 +8.8169609850E-001 -9.0887581833E+001 +1.9578556461E-001 -2.7738576605E+001
32201950000.000 +1.8584279536E-001 -3.8388185529E+001 +8.8010518505E-001 -9.1044564607E+001 +8.8336329999E-001 -9.0717144144E+001 +1.9625200176E-001 -2.8501085922E+001
32401900000.000 +1.8397252423E-001 -3.8937265008E+001 +9.0189626922E-001 -9.0597775330E+001 +8.7582873577E-001 -9.1829952796E+001 +1.9576682075E-001 -2.9077534774E+001
32601850000.000 +1.8862032552E-001 -3.9317194651E+001 +8.8658684207E-001 -9.2197513356E+001 +8.8833747115E-001 -9.1916135202E+001 +1.9784854753E-001 -2.9429115502E+001
32801800000.000 +1.8967237267E-001 -4.0198623145E+001 +8.9020955723E-001 -9.2010402899E+001 +8.8687941586E-001 -9.3522603242E+001 +1.9771126040E-001 -3.0301651205E+001
33001750000.000 +1.8966321042E-001 -4.0552628408E+001 +8.9386984981E-001 -9.2779087317E+001 +8.8740259207E-001 -9.3463727358E+001 +1.9851960441E-001 -3.0658281030E+001
33201700000.000 +1.9016143098E-001 -4.1578359118E+001 +8.9766491796E-001 -9.2972144617E+001 +8.8982678495E-001 -9.3815355636E+001 +1.9840074344E-001 -3.1360341335E+001
33401650000.000 +1.9045276292E-001 -4.2216710521E+001 +8.9532275263E-001 -9.3511164707E+001 +8.8562111983E-001 -9.4479101464E+001 +1.9881278513E-001 -3.1686398839E+001
33601600000.000 +1.9127934966E-001 -4.2828547031E+001 +8.9445471643E-001 -9.4516033857E+001 +8.7821248148E-001 -9.4804711009E+001 +1.9884363953E-001 -3.2253375090E+001
33801550000.000 +1.9253404386E-001 -4.3752344630E+001 +8.9296346465E-001 -9.5393280730E+001 +8.7832802409E-001 -9.5248929727E+001 +1.9877471423E-001 -3.2518440471E+001
34001500000.000 +1.9158724933E-001 -4.5011633833E+001 +8.8672338204E-001 -9.5602207257E+001 +8.6545439799E-001 -9.5630231653E+001 +1.9801801619E-001 -3.3606130392E+001
34201450000.000 +1.8862108973E-001 -4.5440579518E+001 +8.9094306891E-001 -9.5794553622E+001 +8.6703555324E-001 -9.6330084575E+001 +1.9806697344E-001 -3.4267205478E+001
34401400000.000 +1.9060340152E-001 -4.6112531421E+001 +8.8664967647E-001 -9.6858029868E+001 +8.6983075507E-001 -9.6802544153E+001 +1.9851810121E-001 -3.4617617339E+001
34601350000.000 +1.9228552231E-001 -4.6115229949E+001 +8.8764899130E-001 -9.7790642766E+001 +8.6920245262E-001 -9.8159216306E+001 +1.9956480467E-001 -3.4919617618E+001
34801300000.000 +1.9130649158E-001 -4.6865490827E+001 +8.8923182157E-001 -9.8172641147E+001 +8.4921993761E-001 -9.7888916761E+001 +1.9978520110E-001 -3.5595895379E+001
35001250000.000 +1.9495982915E-001 -4.8411625119E+001 +8.8537047573E-001 -9.9246977585E+001 +8.5778503574E-001 -9.7805651903E+001 +2.0206439639E-001 -3.5908483589E+001
35201200000.000 +1.9383324053E-001 -4.8835310660E+001 +8.8049866850E-001 -9.9426182882E+001 +8.5599952055E-001 -9.9714178975E+001 +2.0128857433E-001 -3.7154082875E+001
35401150000.000 +1.9495692449E-001 -4.9344057420E+001 +8.8080462340E-001 -1.0029193855E+002 +8.6265715303E-001 -9.9785129430E+001 +2.0214259798E-001 -3.7742141095E+001
35601100000.000 +1.9466769956E-001 -5.0492401316E+001 +8.8243167657E-001 -1.0061818320E+002 +8.6357438723E-001 -1.0012493972E+002 +2.0177457874E-001 -3.8529698275E+001
35801050000.000 +1.9727647281E-001 -5.1164911092E+001 +8.7291675430E-001 -1.0156853874E+002 +8.6144068523E-001 -1.0128666572E+002 +2.0301197957E-001 -3.9580010898E+001
36001000000.000 +1.9480873059E-001 -5.2540451802E+001 +8.7955291528E-001 -1.0132360433E+002 +8.5701644392E-001 -1.0235880730E+002 +2.0122983231E-001 -4.0803775348E+001
36200950000.000 +1.9505139116E-001 -5.3760819296E+001 +8.7692182849E-001 -1.0270792705E+002 +8.7151717769E-001 -1.0134482034E+002 +2.0059648221E-001 -4.1229098123E+001
36400900000.000 +1.9221569979E-001 -5.4079342824E+001 +8.7775417746E-001 -1.0201813967E+002 +8.7776803309E-001 -1.0299954250E+002 +1.9825187794E-001 -4.2346556943E+001
36600850000.000 +1.9013783090E-001 -5.5776389477E+001 +8.7397763717E-001 -1.0271165051E+002 +8.5718731597E-001 -1.0259376122E+002 +1.9627788414E-001 -4.3554980087E+001
36800800000.000 +1.8746853166E-001 -5.5671816616E+001 +8.8731998425E-001 -1.0251370992E+002 +8.7708300950E-001 -1.0349690018E+002 +1.9562639172E-001 -4.3597589028E+001
37000750000.000 +1.8543461674E-001 -5.6098297413E+001 +8.8018083646E-001 -1.0330286446E+002 +8.7563541605E-001 -1.0359617295E+002 +1.9459509069E-001 -4.4190908003E+001
37200700000.000 +1.7932252849E-001 -5.6729978566E+001 +8.8896759446E-001 -1.0271579958E+002 +8.6931610808E-001 -1.0393001984E+002 +1.9179818771E-001 -4.4889669314E+001
37400650000.000 +1.8099591943E-001 -5.6570571827E+001 +8.9126543113E-001 -1.0429684040E+002 +8.6725527067E-001 -1.0410909653E+002 +1.9323791998E-001 -4.4722975173E+001
37600600000.000 +1.8021847428E-001 -5.7144066797E+001 +8.9711130032E-001 -1.0493045863E+002 +8.6862188983E-001 -1.0539816915E+002 +1.9192407899E-001 -4.5530453174E+001
37800550000.000 +1.7985541372E-001 -5.7241037753E+001 +8.9452131246E-001 -1.0598585482E+002 +8.5386979636E-001 -1.0530368655E+002 +1.9175474635E-001 -4.5475949474E+001
38000500000.000 +1.8042154372E-001 -5.8352126479E+001 +8.9442489845E-001 -1.0653031949E+002 +8.6365323398E-001 -1.0475042710E+002 +1.9215605117E-001 -4.5718581311E+001
38200450000.000 +1.8182144971E-001 -5.9213047958E+001 +8.8567381011E-001 -1.0796544994E+002 +8.6242080547E-001 -1.0645043232E+002 +1.9113418579E-001 -4.6728690441E+001
38400400000.000 +1.7829397535E-001 -6.1122341599E+001 +8.7771448026E-001 -1.0788918223E+002 +8.4535360170E-001 -1.0631383087E+002 +1.8995441504E-001 -4.8166143033E+001
38600350000.000 +1.7687719608E-001 -6.0566447793E+001 +8.8205497315E-001 -1.0870789575E+002 +8.6655074713E-001 -1.0726651321E+002 +1.8942771107E-001 -4.8529646846E+001
38800300000.000 +1.7510599457E-001 -6.3040763066E+001 +8.6383764857E-001 -1.0907107814E+002 +8.5452077071E-001 -1.0756431156E+002 +1.8768505155E-001 -5.0812640125E+001
39000250000.000 +1.7345214820E-001 -6.2927281947E+001 +8.6778148518E-001 -1.0946264378E+002 +8.5249843578E-001 -1.0897264119E+002 +1.8669944819E-001 -5.1486502781E+001
39200200000.000 +1.7578175732E-001 -6.3615041813E+001 +8.6027851439E-001 -1.1063041631E+002 +8.4297091874E-001 -1.0907029920E+002 +1.8666223102E-001 -5.2301831490E+001
39400150000.000 +1.6834892447E-001 -6.2443635097E+001 +8.6361518316E-001 -1.0985938726E+002 +8.6127109290E-001 -1.1038491951E+002 +1.8144579993E-001 -5.2775037776E+001
39600100000.000 +1.6457969150E-001 -6.4085107546E+001 +8.5957447319E-001 -1.1006653435E+002 +8.4735171149E-001 -1.1003504831E+002 +1.7820657784E-001 -5.4638345419E+001
39800050000.000 +1.6484165183E-001 -6.0217638307E+001 +8.8265177615E-001 -1.1020735100E+002 +8.7829029744E-001 -1.1117508596E+002 +1.7704572205E-001 -5.3076585046E+001
40000000000.000 +1.6737331106E-001 -6.0518208270E+001 +8.8602911164E-001 -1.1169657273E+002 +8.6512810673E-001 -1.1289563058E+002 +1.7631997707E-001 -5.3693654416E+001
