# Supplementary material for: Conductivity and radio frequency performance data for silver nanoparticle inks deposited via aerosol jet deposition and processed under varying conditions
Source: Data Brief. 2020 Sep 24;33:106331. doi: 10.1016/j.dib.2020.106331 (PMC7560714; doi:10.1016/j.dib.2020.106331)
Supplement: Supplementary file 3 [file mmc3.zip › Sintering Study/ANP Ink/RF Data/ANP_15_05.S2P]

!  2-Port S-parameters saved by WinCal
! VAR MeasName=S-Parameters (CALIBRATED_DATA) read from VNA (E8364B)
! VAR MeasDate=11/27/2017 3:41:59 PM
! VAR NAME=AFRL171016_13_05
! VAR FILENAME=AFRL171016_13_05.S2P
! VAR DATE=11/27/2017 3:41:59 PM
! VAR PHYS_PORTS=1,2
! VAR ObjTypeName=DATASET
! VAR IndexType=Frequency
!
# Hz S MA R 50
10000000.000 +4.9523928415E-002 +1.2438008259E+000 +9.4225057021E-001 -2.0616866112E-001 +9.4218503080E-001 -2.0048804078E-001 +4.9318764047E-002 +1.6056114135E+000
209950000.000 +4.8436913151E-002 +3.6085250218E-001 +9.4233229709E-001 -6.7542418058E-001 +9.4326724529E-001 -6.8631268410E-001 +4.8878233571E-002 +9.7915978709E-001
409900000.000 +4.8761489594E-002 +1.4742468991E+000 +9.4244948462E-001 -1.2847036331E+000 +9.4306395970E-001 -1.2789714891E+000 +4.8859769275E-002 +1.6853149788E+000
609850000.000 +4.8149901846E-002 +2.0457389642E+000 +9.4158956310E-001 -1.9226631014E+000 +9.4157962448E-001 -1.9626095265E+000 +4.7696411990E-002 +2.3499287272E+000
809800000.000 +4.7717501862E-002 +3.8809564365E+000 +9.4080884591E-001 -2.5466017528E+000 +9.4096985994E-001 -2.5217881236E+000 +4.7894120559E-002 +3.9970826328E+000
1009750000.000 +4.7303396023E-002 +4.7438793523E+000 +9.3976907455E-001 -3.1184153918E+000 +9.4019271752E-001 -3.1294149220E+000 +4.7552186293E-002 +4.7451465018E+000
1209700000.000 +4.8167434371E-002 +5.9288319692E+000 +9.3977799022E-001 -3.6892390782E+000 +9.4029519307E-001 -3.7067093587E+000 +4.8451431743E-002 +6.1198258430E+000
1409650000.000 +4.8727395096E-002 +6.4034534276E+000 +9.3998193440E-001 -4.3134360400E+000 +9.3985012938E-001 -4.3631978439E+000 +4.9122517938E-002 +6.7204578342E+000
1609600000.000 +4.9072235788E-002 +6.5611056241E+000 +9.3918822329E-001 -4.9732557430E+000 +9.3975213964E-001 -4.9765800508E+000 +4.9321395073E-002 +6.9296262767E+000
1809550000.000 +4.9047337462E-002 +7.1766364056E+000 +9.3854496025E-001 -5.5740374355E+000 +9.3893070444E-001 -5.5466764504E+000 +4.9527893376E-002 +7.7025373039E+000
2009500000.000 +4.8571067174E-002 +9.1253136399E+000 +9.3729612035E-001 -6.1165864028E+000 +9.3810263257E-001 -6.1441985627E+000 +4.9585524361E-002 +8.6701703102E+000
2209450000.000 +5.0100738382E-002 +1.0438123335E+001 +9.3718597135E-001 -6.6369278023E+000 +9.3767653840E-001 -6.7088348080E+000 +5.0167103828E-002 +1.0659463696E+001
2409400000.000 +5.1036252725E-002 +1.1335094018E+001 +9.3742102105E-001 -7.2077967465E+000 +9.3726615724E-001 -7.2363556017E+000 +5.1024644751E-002 +1.1153296550E+001
2609350000.000 +5.2071624222E-002 +1.2138758130E+001 +9.3701332446E-001 -7.8055999120E+000 +9.3717681220E-001 -7.8360602561E+000 +5.1848949823E-002 +1.2086017807E+001
2809300000.000 +5.2789802168E-002 +1.2697868070E+001 +9.3628067444E-001 -8.3853544711E+000 +9.3619888137E-001 -8.4205614232E+000 +5.2354157094E-002 +1.3042617851E+001
3009250000.000 +5.2832843544E-002 +1.2837954277E+001 +9.3504334554E-001 -9.0317658393E+000 +9.3461738227E-001 -8.9463388347E+000 +5.2255058942E-002 +1.3359433212E+001
3209200000.000 +5.2927646240E-002 +1.4329375245E+001 +9.3412148276E-001 -9.5506230462E+000 +9.3392246209E-001 -9.5180219203E+000 +5.2784687850E-002 +1.4420387292E+001
3409150000.000 +5.3751273606E-002 +1.4932312639E+001 +9.3331960902E-001 -1.0030293943E+001 +9.3339263014E-001 -1.0126062087E+001 +5.3654076252E-002 +1.5418772294E+001
3609100000.000 +5.4893155139E-002 +1.5192075074E+001 +9.3255001044E-001 -1.0590666547E+001 +9.3330004005E-001 -1.0649853855E+001 +5.4539311121E-002 +1.5863069822E+001
3809050000.000 +5.5701975387E-002 +1.5991074227E+001 +9.3262688028E-001 -1.1205789426E+001 +9.3308846374E-001 -1.1226176306E+001 +5.5780889872E-002 +1.6469403930E+001
4009000000.000 +5.7221005671E-002 +1.6327928136E+001 +9.3213095485E-001 -1.1773898592E+001 +9.3278966389E-001 -1.1802246154E+001 +5.6986426306E-002 +1.7012440430E+001
4208950000.000 +5.7857142154E-002 +1.6313730232E+001 +9.3217149607E-001 -1.2331855763E+001 +9.3272430814E-001 -1.2311895913E+001 +5.7283232554E-002 +1.7084437409E+001
4408900000.000 +5.8834988503E-002 +1.6642396666E+001 +9.3157460705E-001 -1.2904980162E+001 +9.3216303900E-001 -1.2922961497E+001 +5.8489504291E-002 +1.7755344422E+001
4608850000.000 +5.9689012141E-002 +1.7157687364E+001 +9.3183737509E-001 -1.3466414312E+001 +9.3273096129E-001 -1.3475180142E+001 +5.9919467024E-002 +1.7942926978E+001
4808800000.000 +6.1417603298E-002 +1.7191428126E+001 +9.3126195647E-001 -1.4016860359E+001 +9.3196754828E-001 -1.4050368303E+001 +6.0948589981E-002 +1.8342811119E+001
5008750000.000 +6.2560308001E-002 +1.7463983993E+001 +9.3212450603E-001 -1.4545723139E+001 +9.3293049294E-001 -1.4594583555E+001 +6.2244140505E-002 +1.8605126796E+001
5208700000.000 +6.3421601937E-002 +1.7986741930E+001 +9.3082355196E-001 -1.5149674311E+001 +9.3144283934E-001 -1.5214590331E+001 +6.3305644225E-002 +1.9176687705E+001
5408650000.000 +6.4802289230E-002 +1.7692063124E+001 +9.3116807440E-001 -1.5672994846E+001 +9.3078690963E-001 -1.5712535176E+001 +6.3944429619E-002 +1.9553996903E+001
5608600000.000 +6.5800335438E-002 +1.8008493364E+001 +9.3112699810E-001 -1.6297730565E+001 +9.3130710097E-001 -1.6333759577E+001 +6.5243215558E-002 +1.9507768205E+001
5808550000.000 +6.6468791655E-002 +1.8389320420E+001 +9.3012739447E-001 -1.6860756775E+001 +9.3002265489E-001 -1.6865001238E+001 +6.6253397875E-002 +1.9591938025E+001
6008500000.000 +6.7412371108E-002 +1.8010894944E+001 +9.2959470620E-001 -1.7424833500E+001 +9.2983392390E-001 -1.7410959333E+001 +6.6999306093E-002 +1.9468931620E+001
6208450000.000 +6.8724006832E-002 +1.7837867870E+001 +9.2941277278E-001 -1.7976144994E+001 +9.3000023567E-001 -1.7965836470E+001 +6.8392644048E-002 +1.9454315851E+001
6408400000.000 +6.9770335426E-002 +1.7780507717E+001 +9.2940915810E-001 -1.8604196731E+001 +9.2991176606E-001 -1.8602558917E+001 +6.9470855875E-002 +1.9334720165E+001
6608350000.000 +7.0983228901E-002 +1.7522375093E+001 +9.2806141656E-001 -1.9099388423E+001 +9.2874744930E-001 -1.9129776190E+001 +7.0411469637E-002 +1.9211448256E+001
6808300000.000 +7.2347606117E-002 +1.7266429454E+001 +9.2937828811E-001 -1.9647858111E+001 +9.2974161342E-001 -1.9616510690E+001 +7.1800327528E-002 +1.9173185079E+001
7008250000.000 +7.3226910391E-002 +1.7327147431E+001 +9.2791462987E-001 -2.0280418955E+001 +9.2869729617E-001 -2.0346706696E+001 +7.2851001011E-002 +1.9060833617E+001
7208200000.000 +7.4141639321E-002 +1.7016980246E+001 +9.2739235592E-001 -2.0810300588E+001 +9.2838144196E-001 -2.0806019174E+001 +7.4036446758E-002 +1.8512418831E+001
7408150000.000 +7.5590663754E-002 +1.6489743836E+001 +9.2764783306E-001 -2.1417001905E+001 +9.2905244980E-001 -2.1455838916E+001 +7.5200410877E-002 +1.8341339312E+001
7608100000.000 +7.7035066356E-002 +1.6322148724E+001 +9.2771835564E-001 -2.1883900881E+001 +9.2636771652E-001 -2.1946196332E+001 +7.6161362426E-002 +1.8507397083E+001
7808050000.000 +7.7774430927E-002 +1.5830956279E+001 +9.2698498946E-001 -2.2466566732E+001 +9.2541733709E-001 -2.2521126452E+001 +7.6947999206E-002 +1.8088580787E+001
8008000000.000 +7.9073476857E-002 +1.5543517801E+001 +9.2612970376E-001 -2.3010956148E+001 +9.2524255044E-001 -2.3057851505E+001 +7.7305425987E-002 +1.8409452913E+001
8207950000.000 +7.9601748858E-002 +1.5845535986E+001 +9.2586795233E-001 -2.3720461525E+001 +9.2612728621E-001 -2.3784147046E+001 +7.8110152596E-002 +1.8478000269E+001
8407900000.000 +8.0416966015E-002 +1.5759862808E+001 +9.2303713675E-001 -2.4176415104E+001 +9.2267457037E-001 -2.4175734389E+001 +7.9346092168E-002 +1.8595090047E+001
8607850000.000 +8.1464269803E-002 +1.5552003778E+001 +9.2483848801E-001 -2.4648920040E+001 +9.2695271318E-001 -2.4615637110E+001 +8.0709155900E-002 +1.8706772760E+001
8807800000.000 +8.3421178214E-002 +1.5557737416E+001 +9.2350013247E-001 -2.5309742800E+001 +9.2426911449E-001 -2.5411020264E+001 +8.2552192315E-002 +1.8642128490E+001
9007750000.000 +8.4050881914E-002 +1.4871450787E+001 +9.2230222002E-001 -2.5801410258E+001 +9.2273158504E-001 -2.5809626704E+001 +8.3538762015E-002 +1.7846533412E+001
9207700000.000 +8.5195247069E-002 +1.4506901114E+001 +9.2311405432E-001 -2.6364310661E+001 +9.2510480778E-001 -2.6466677585E+001 +8.4856818675E-002 +1.7510074488E+001
9407650000.000 +8.6809648385E-002 +1.4273095283E+001 +9.2283643330E-001 -2.6922466494E+001 +9.2419949436E-001 -2.7076221663E+001 +8.6074932602E-002 +1.7466107149E+001
9607600000.000 +8.7943727843E-002 +1.3889169188E+001 +9.2123504661E-001 -2.7470521285E+001 +9.2264921598E-001 -2.7662707560E+001 +8.7154430672E-002 +1.7115634028E+001
9807550000.000 +8.8853146076E-002 +1.3005430315E+001 +9.2148009577E-001 -2.8005000857E+001 +9.2198925754E-001 -2.8106633488E+001 +8.8056237237E-002 +1.6708424305E+001
10007500000.000 +8.9678191880E-002 +1.2177110094E+001 +9.2272593941E-001 -2.8704832831E+001 +9.2395997853E-001 -2.8791560032E+001 +8.9699509044E-002 +1.5896713337E+001
10207450000.000 +9.1038336717E-002 +1.2132995670E+001 +9.2096923359E-001 -2.9163447003E+001 +9.1857930449E-001 -2.9203083840E+001 +9.0311332185E-002 +1.5869633087E+001
10407400000.000 +9.1964297014E-002 +1.1498133337E+001 +9.2289065695E-001 -2.9670479579E+001 +9.2188680640E-001 -2.9445332160E+001 +9.1481936689E-002 +1.5820611096E+001
10607350000.000 +9.2820814514E-002 +1.1394512297E+001 +9.2058240800E-001 -3.0329201216E+001 +9.2156286810E-001 -3.0429846814E+001 +9.2059631229E-002 +1.5459452051E+001
10807300000.000 +9.4133320482E-002 +1.1040653011E+001 +9.2073069244E-001 -3.0765482318E+001 +9.1553070235E-001 -3.0689150917E+001 +9.2771901781E-002 +1.5592240845E+001
11007250000.000 +9.5128130827E-002 +1.0381515468E+001 +9.2025904749E-001 -3.1308132892E+001 +9.2071929520E-001 -3.1195594895E+001 +9.3834653805E-002 +1.5384363659E+001
11207200000.000 +9.6282698258E-002 +1.0350804469E+001 +9.2029609447E-001 -3.1791890723E+001 +9.1893644993E-001 -3.1738050705E+001 +9.4994249977E-002 +1.5339181772E+001
11407150000.000 +9.6690504638E-002 +1.0145282099E+001 +9.1596298024E-001 -3.2560894387E+001 +9.1814171703E-001 -3.2508973252E+001 +9.5979959107E-002 +1.4795070067E+001
11607100000.000 +9.6945538869E-002 +8.8536302198E+000 +9.1721440406E-001 -3.2582730963E+001 +9.1472692066E-001 -3.2749841507E+001 +9.6683169731E-002 +1.4144583614E+001
11807050000.000 +9.7947017904E-002 +8.8492580162E+000 +9.1933875442E-001 -3.3490878869E+001 +9.2407524465E-001 -3.3631077760E+001 +9.8324048519E-002 +1.3816160578E+001
12007000000.000 +9.9465626554E-002 +8.3229552076E+000 +9.1575586801E-001 -3.3709778400E+001 +9.1249009922E-001 -3.4122801720E+001 +9.9383349990E-002 +1.3342210457E+001
12206950000.000 +1.0007520567E-001 +8.1344347840E+000 +9.1825097847E-001 -3.4477173977E+001 +9.2272142405E-001 -3.4373307032E+001 +1.0057831719E-001 +1.3321279215E+001
12406900000.000 +1.0182050619E-001 +7.7689510152E+000 +9.1815548562E-001 -3.4849987059E+001 +9.1974972549E-001 -3.5420797278E+001 +1.0249251609E-001 +1.2871045775E+001
12606850000.000 +1.0104793477E-001 +7.9702470215E+000 +9.1957296877E-001 -3.5584924209E+001 +9.1964388940E-001 -3.5768238041E+001 +1.0296234617E-001 +1.2531278597E+001
12806800000.000 +1.0319174835E-001 +8.3744774170E+000 +9.1686033202E-001 -3.5809402300E+001 +9.1838662440E-001 -3.6368161761E+001 +1.0436279638E-001 +1.2015325848E+001
13006750000.000 +1.0703458256E-001 +7.2893061396E+000 +9.2288955934E-001 -3.6817473549E+001 +9.2503211826E-001 -3.6968228329E+001 +1.0496816206E-001 +1.1534293706E+001
13206700000.000 +1.0712652415E-001 +7.0348407943E+000 +9.1938261733E-001 -3.7429980780E+001 +9.1951541090E-001 -3.7916618205E+001 +1.0499187743E-001 +1.1871647574E+001
13406650000.000 +1.0846926785E-001 +5.7055927663E+000 +9.2285002758E-001 -3.7903746162E+001 +9.1841640403E-001 -3.7752756692E+001 +1.0649337301E-001 +1.1740414828E+001
13606600000.000 +1.0968124673E-001 +4.9574517014E+000 +9.2077511707E-001 -3.8548778638E+001 +9.2200019625E-001 -3.8467172061E+001 +1.0694769464E-001 +1.1542252783E+001
13806550000.000 +1.1052076390E-001 +4.7130555245E+000 +9.1804400967E-001 -3.9249546814E+001 +9.1439395921E-001 -3.9135371641E+001 +1.0761145646E-001 +1.2027520433E+001
14006500000.000 +1.1019592470E-001 +3.4570858093E+000 +9.1537667371E-001 -3.9630476367E+001 +9.1665682082E-001 -3.9269553236E+001 +1.0888570978E-001 +1.1092834223E+001
14206450000.000 +1.1053343223E-001 +3.0264888668E+000 +9.1841613818E-001 -4.0154530850E+001 +9.1847729924E-001 -3.9838779724E+001 +1.1010659335E-001 +1.1018649275E+001
14406400000.000 +1.1204340535E-001 +2.8098679534E+000 +9.1877182224E-001 -4.0696512390E+001 +9.1521469645E-001 -4.0060442656E+001 +1.1142172535E-001 +1.0838223528E+001
14606350000.000 +1.1193547796E-001 +2.3480904393E+000 +9.1315419975E-001 -4.1001234603E+001 +9.1626686984E-001 -4.0664228145E+001 +1.1205469597E-001 +1.0097518115E+001
14806300000.000 +1.1336899005E-001 +2.1511697485E+000 +9.2010454958E-001 -4.1367943007E+001 +9.1745111761E-001 -4.1300770232E+001 +1.1357885150E-001 +1.0119747779E+001
15006250000.000 +1.1490589715E-001 +2.0546648278E+000 +9.1519564592E-001 -4.2073893931E+001 +9.1964819818E-001 -4.2261257426E+001 +1.1502037520E-001 +9.7114658249E+000
15206200000.000 +1.1470850681E-001 +1.6165126261E+000 +9.1997670553E-001 -4.2173638820E+001 +9.1469812468E-001 -4.2092367512E+001 +1.1459044024E-001 +9.5800902028E+000
15406150000.000 +1.1763210466E-001 +3.4656862439E-001 +9.2147657565E-001 -4.3168582300E+001 +9.2941209495E-001 -4.3120716552E+001 +1.1815417347E-001 +8.9323472768E+000
15606100000.000 +1.1778453297E-001 -3.0934155899E-001 +9.2039641246E-001 -4.3586982983E+001 +9.1713007116E-001 -4.4325116190E+001 +1.1896816667E-001 +8.4635891529E+000
15806050000.000 +1.1775230705E-001 -7.0580020607E-001 +9.2169103998E-001 -4.4534524520E+001 +9.2462903280E-001 -4.4383696573E+001 +1.1994274115E-001 +8.1092810555E+000
16006000000.000 +1.1901533046E-001 -1.4855944817E+000 +9.2446391658E-001 -4.4688815895E+001 +9.2128906305E-001 -4.5435395501E+001 +1.2121888666E-001 +7.8102554247E+000
16205950000.000 +1.1891922769E-001 -1.1355382440E+000 +9.2505559417E-001 -4.5602373490E+001 +9.1671001514E-001 -4.5979466993E+001 +1.2126223081E-001 +7.8416828595E+000
16405900000.000 +1.2101845672E-001 -2.5829499760E+000 +9.1898681601E-001 -4.5477030598E+001 +9.1133166215E-001 -4.7203407991E+001 +1.2370369023E-001 +6.7078921988E+000
16605850000.000 +1.1959300221E-001 -1.8977573284E+000 +9.2494336570E-001 -4.6669003299E+001 +9.2064556916E-001 -4.6845899110E+001 +1.2389355737E-001 +7.3562904453E+000
16805800000.000 +1.2160163843E-001 -1.1041706965E+000 +9.1385156523E-001 -4.7333227321E+001 +9.2025206476E-001 -4.8267945790E+001 +1.2499893501E-001 +7.6845267812E+000
17005750000.000 +1.2170383917E-001 -1.9630809737E+000 +9.2120856816E-001 -4.8101507132E+001 +9.1055113273E-001 -4.7855127252E+001 +1.2629931332E-001 +7.2039469788E+000
17205700000.000 +1.2282909544E-001 -2.3806036337E+000 +9.1566597157E-001 -4.8430883968E+001 +9.1922857998E-001 -4.8824838557E+001 +1.2812095627E-001 +6.7165274821E+000
17405650000.000 +1.2402603448E-001 -2.4194633462E+000 +9.2178260652E-001 -4.9108794131E+001 +9.1351190452E-001 -4.9278653765E+001 +1.2872952542E-001 +6.4587510284E+000
17605600000.000 +1.2613951198E-001 -3.4561844163E+000 +9.1148646488E-001 -4.9648102830E+001 +9.1555730896E-001 -4.9501930339E+001 +1.3020549260E-001 +5.7036661509E+000
17805550000.000 +1.2699019974E-001 -4.2801628404E+000 +9.2132152009E-001 -5.0170476857E+001 +9.1650153608E-001 -4.9719737119E+001 +1.3116044456E-001 +5.5865676695E+000
18005500000.000 +1.2774663710E-001 -4.3491932140E+000 +9.1281828592E-001 -5.0829554661E+001 +9.2235700800E-001 -5.0906244923E+001 +1.3155662668E-001 +5.4275184584E+000
18205450000.000 +1.2849134372E-001 -5.1003424501E+000 +9.1339578795E-001 -5.0982744073E+001 +9.1999802606E-001 -5.1106015962E+001 +1.3330129313E-001 +4.5530552850E+000
18405400000.000 +1.2870119735E-001 -5.6713513642E+000 +9.1567855199E-001 -5.1855153534E+001 +9.3033126285E-001 -5.1403474204E+001 +1.3432495460E-001 +4.1016279746E+000
18605350000.000 +1.2992651959E-001 -5.6671257982E+000 +9.1730047811E-001 -5.2659706290E+001 +9.2793810444E-001 -5.2794154157E+001 +1.3532112552E-001 +3.9371483250E+000
18805300000.000 +1.3143740974E-001 -6.6893120126E+000 +9.1817877584E-001 -5.2688835405E+001 +9.0996740096E-001 -5.2960559479E+001 +1.3678809571E-001 +3.3479136554E+000
19005250000.000 +1.3283172596E-001 -7.0162906987E+000 +9.2259819413E-001 -5.3117337738E+001 +9.2766961259E-001 -5.3237353226E+001 +1.3890132285E-001 +3.5053813793E+000
19205200000.000 +1.3256558667E-001 -7.7077125791E+000 +9.2622914221E-001 -5.3662866460E+001 +9.1798530546E-001 -5.5089909633E+001 +1.3932934493E-001 +2.5423079019E+000
19405150000.000 +1.3236013400E-001 -7.3534286023E+000 +9.2461657297E-001 -5.4498470760E+001 +9.1005904986E-001 -5.5148474056E+001 +1.3906306788E-001 +2.4908579616E+000
19605100000.000 +1.3206789175E-001 -8.2989711776E+000 +9.2861786860E-001 -5.4714763765E+001 +9.0773565868E-001 -5.5767923044E+001 +1.3989124626E-001 +2.0332543732E+000
19805050000.000 +1.3416193145E-001 -7.9844753273E+000 +9.2518378276E-001 -5.5935614369E+001 +9.1733561244E-001 -5.6379391837E+001 +1.4173342506E-001 +2.1814563723E+000
20005000000.000 +1.3694270046E-001 -8.6821796480E+000 +9.1749987270E-001 -5.6279050891E+001 +9.0911524075E-001 -5.7355779272E+001 +1.4339578288E-001 +1.8916219212E+000
20204950000.000 +1.3642278532E-001 -8.8340875441E+000 +9.2701754627E-001 -5.7160209930E+001 +9.1329777405E-001 -5.6914691596E+001 +1.4472432515E-001 +1.7869235129E+000
20404900000.000 +1.3791386491E-001 -9.0999815750E+000 +9.2150528358E-001 -5.7619597558E+001 +9.1254405056E-001 -5.8452601077E+001 +1.4509024332E-001 +1.3111657568E+000
20604850000.000 +1.4064657346E-001 -9.5254034627E+000 +9.1833192253E-001 -5.8353104634E+001 +8.9782924064E-001 -5.8105850407E+001 +1.4669846519E-001 +1.1072755554E+000
20804800000.000 +1.4046764340E-001 -1.0140170128E+001 +9.1089349161E-001 -5.8830842625E+001 +9.1769789391E-001 -5.8733127768E+001 +1.4802712095E-001 +5.1283875177E-001
21004750000.000 +1.4158146697E-001 -1.0445927108E+001 +9.1687471139E-001 -5.9569120654E+001 +9.1300861039E-001 -5.9538641986E+001 +1.4963037433E-001 +2.3635893767E-001
21204700000.000 +1.4315297095E-001 -1.0877603434E+001 +9.0423312749E-001 -5.9826518999E+001 +9.2037222750E-001 -5.9978597614E+001 +1.5000007174E-001 -3.5055774340E-001
21404650000.000 +1.4447933862E-001 -1.1843807914E+001 +9.1123392571E-001 -6.0175946211E+001 +9.1484044772E-001 -6.0097889997E+001 +1.5137135412E-001 -6.8435700770E-001
21604600000.000 +1.4316169820E-001 -1.1822087605E+001 +9.0301190433E-001 -6.1457056392E+001 +9.3413678287E-001 -6.0864757966E+001 +1.5108145370E-001 -1.2246000033E+000
21804550000.000 +1.4729240528E-001 -1.2466261843E+001 +9.0931925964E-001 -6.1264409085E+001 +9.1706276251E-001 -6.1868894379E+001 +1.5429724490E-001 -1.6807357138E+000
22004500000.000 +1.4661997705E-001 -1.3082843066E+001 +9.1437674960E-001 -6.1991172153E+001 +9.2352087154E-001 -6.1156336237E+001 +1.5462109979E-001 -1.5584734625E+000
22204450000.000 +1.4906070928E-001 -1.3370035765E+001 +9.1449411569E-001 -6.2327045069E+001 +9.2558019916E-001 -6.2560281057E+001 +1.5708265785E-001 -1.4545386017E+000
22404400000.000 +1.4959977981E-001 -1.3401169421E+001 +9.0983546985E-001 -6.3296248562E+001 +9.1634938844E-001 -6.3674570542E+001 +1.5756186198E-001 -2.2412258718E+000
22604350000.000 +1.5020153411E-001 -1.4197240058E+001 +9.1541349777E-001 -6.3488861538E+001 +9.1407151532E-001 -6.4025949103E+001 +1.5880580371E-001 -2.7179922920E+000
22804300000.000 +1.5072475581E-001 -1.4674721848E+001 +9.2035491314E-001 -6.4535419839E+001 +9.1930084984E-001 -6.5151214669E+001 +1.5974827083E-001 -3.2158688115E+000
23004250000.000 +1.5105642387E-001 -1.4607433469E+001 +9.2072307612E-001 -6.5048232335E+001 +9.0257080837E-001 -6.5825772595E+001 +1.5966777995E-001 -3.6797201008E+000
23204200000.000 +1.5261648166E-001 -1.5521646649E+001 +9.1845387796E-001 -6.5492420927E+001 +8.9855767661E-001 -6.6235323540E+001 +1.6074051632E-001 -3.7058381481E+000
23404150000.000 +1.5345097536E-001 -1.5849793786E+001 +9.2559971559E-001 -6.6776510955E+001 +9.1037913703E-001 -6.6497301080E+001 +1.6296206254E-001 -3.6237682722E+000
23604100000.000 +1.5428710707E-001 -1.6057113572E+001 +9.1600707382E-001 -6.6816799462E+001 +9.0333147813E-001 -6.8540538042E+001 +1.6272165513E-001 -4.3786986956E+000
23804050000.000 +1.5440818735E-001 -1.5577423040E+001 +9.2532883868E-001 -6.7581256347E+001 +8.8390088062E-001 -6.7284249903E+001 +1.6384111743E-001 -3.6939461915E+000
24004000000.000 +1.5793032536E-001 -1.6986915165E+001 +9.1335463538E-001 -6.7910736440E+001 +9.0452175669E-001 -6.8943190626E+001 +1.6593376520E-001 -4.8347554674E+000
24203950000.000 +1.6099907981E-001 -1.5972112317E+001 +9.1476464338E-001 -6.9083140336E+001 +8.9082649803E-001 -6.9711172833E+001 +1.6604075876E-001 -4.7490533333E+000
24403900000.000 +1.6332240386E-001 -1.8770447795E+001 +9.0491864678E-001 -6.9043159942E+001 +9.0026014468E-001 -6.9655433959E+001 +1.6903450099E-001 -5.8277017997E+000
24603850000.000 +1.6302739245E-001 -1.9462305431E+001 +9.1450874488E-001 -6.9750432326E+001 +9.0227171439E-001 -6.9854406875E+001 +1.6972418684E-001 -5.9128795734E+000
24803800000.000 +1.6608298597E-001 -1.9940789208E+001 +9.0242327965E-001 -7.0113462166E+001 +9.0430567792E-001 -7.1608325847E+001 +1.7227411246E-001 -6.1901526818E+000
25003750000.000 +1.6167020390E-001 -2.1085162031E+001 +9.1239165321E-001 -7.0460370395E+001 +8.8445204337E-001 -7.1056730300E+001 +1.7086420950E-001 -6.8328370402E+000
25203700000.000 +1.6280631163E-001 -2.1264404019E+001 +9.0453225306E-001 -7.1530057102E+001 +9.1379031585E-001 -7.1027873528E+001 +1.7457113548E-001 -7.0678840617E+000
25403650000.000 +1.6480212091E-001 -2.1329655338E+001 +8.9533741554E-001 -7.1803848090E+001 +8.9777571135E-001 -7.2523309548E+001 +1.7567947663E-001 -7.7177592101E+000
25603600000.000 +1.6344434043E-001 -2.2649580604E+001 +8.9400799876E-001 -7.2083918984E+001 +8.9484000107E-001 -7.1577531329E+001 +1.7644219742E-001 -8.7883411502E+000
25803550000.000 +1.6532663057E-001 -2.2521915032E+001 +8.9670286026E-001 -7.2428908662E+001 +9.0606617618E-001 -7.2789215589E+001 +1.7769616806E-001 -8.6351105834E+000
26003500000.000 +1.6658748551E-001 -2.2908946522E+001 +8.9742559859E-001 -7.3799416115E+001 +9.0257111399E-001 -7.2992694753E+001 +1.7833474969E-001 -9.4666337035E+000
26203450000.000 +1.6646804106E-001 -2.3493044671E+001 +8.9445968132E-001 -7.3932124887E+001 +9.0117850859E-001 -7.3289814924E+001 +1.7857895652E-001 -9.8958734132E+000
26403400000.000 +1.6861017102E-001 -2.3531588542E+001 +9.0583131967E-001 -7.4642836767E+001 +8.9752046491E-001 -7.3520488661E+001 +1.8138638130E-001 -9.9269649713E+000
26603350000.000 +1.7054775766E-001 -2.3522872974E+001 +8.9282147519E-001 -7.4735275754E+001 +9.0843738978E-001 -7.5599520984E+001 +1.8198857853E-001 -1.0491737515E+001
26803300000.000 +1.6995693987E-001 -2.4220345153E+001 +9.0396903411E-001 -7.5223037584E+001 +8.9514622940E-001 -7.5369972055E+001 +1.8256506108E-001 -1.1230356060E+001
27003250000.000 +1.7175915286E-001 -2.4733351874E+001 +9.0424519336E-001 -7.6089047045E+001 +9.0570487479E-001 -7.6332096158E+001 +1.8457893859E-001 -1.1424854839E+001
27203200000.000 +1.7169586938E-001 -2.4436071627E+001 +9.1088008974E-001 -7.6983135146E+001 +8.7997861606E-001 -7.7780937394E+001 +1.8326228635E-001 -1.1727996868E+001
27403150000.000 +1.7314616212E-001 -2.5551471394E+001 +9.0559563589E-001 -7.7190803977E+001 +8.7749548465E-001 -7.8083910568E+001 +1.8511228238E-001 -1.2481959111E+001
27603100000.000 +1.7268890714E-001 -2.5090025219E+001 +9.1509286732E-001 -7.8127262334E+001 +8.7879944769E-001 -7.8466174787E+001 +1.8428110625E-001 -1.2005221120E+001
27803050000.000 +1.7510560372E-001 -2.4840137396E+001 +9.1198435805E-001 -7.9080317566E+001 +8.7263503980E-001 -7.9311933283E+001 +1.8512057762E-001 -1.1934613630E+001
28003000000.000 +1.7417950798E-001 -2.5309505598E+001 +9.1390517882E-001 -7.9420008337E+001 +8.6439160762E-001 -7.9478689122E+001 +1.8554221549E-001 -1.2299041965E+001
28202950000.000 +1.7773646707E-001 -2.6563283182E+001 +9.1132203741E-001 -8.0145844414E+001 +8.7204512038E-001 -7.9484636297E+001 +1.8795266554E-001 -1.2695680503E+001
28402900000.000 +1.7779244773E-001 -2.7725557945E+001 +8.9635234722E-001 -8.0403080387E+001 +9.0150259878E-001 -8.0635815877E+001 +1.8933681642E-001 -1.3820621982E+001
28602850000.000 +1.8059494763E-001 -2.8656319409E+001 +8.8863866468E-001 -8.0709082959E+001 +8.7945032878E-001 -8.1003204261E+001 +1.9154834351E-001 -1.4579568072E+001
28802800000.000 +1.7924990855E-001 -2.9118292105E+001 +8.9147474551E-001 -8.1082102387E+001 +8.9555964289E-001 -8.0512628850E+001 +1.9256686240E-001 -1.5144902666E+001
29002750000.000 +1.8253172566E-001 -2.9180091419E+001 +8.9707330323E-001 -8.1369080021E+001 +8.9747678957E-001 -8.2532931707E+001 +1.9442837377E-001 -1.5766366482E+001
29202700000.000 +1.8378658017E-001 -2.9593115857E+001 +8.8970525591E-001 -8.1630356865E+001 +8.9415172487E-001 -8.2896690158E+001 +1.9558157878E-001 -1.6700789190E+001
29402650000.000 +1.8456416746E-001 -3.0246675221E+001 +8.9543931979E-001 -8.1855903994E+001 +8.9753436371E-001 -8.3114552215E+001 +1.9712761515E-001 -1.7122457809E+001
29602600000.000 +1.8690430160E-001 -3.0322949160E+001 +8.9723387105E-001 -8.2599623377E+001 +9.0008899582E-001 -8.3954231085E+001 +1.9884001334E-001 -1.7946986451E+001
29802550000.000 +1.8627984041E-001 -3.1755202748E+001 +8.9474944065E-001 -8.2680296343E+001 +8.8404091984E-001 -8.4824484294E+001 +1.9892836249E-001 -1.9071915397E+001
30002500000.000 +1.8728674236E-001 -3.1457036091E+001 +9.0383669292E-001 -8.3659424584E+001 +8.8855832607E-001 -8.3926290556E+001 +1.9896036522E-001 -1.8464864315E+001
30202450000.000 +1.9053484057E-001 -3.1803291596E+001 +8.9352911506E-001 -8.4861584019E+001 +9.0502177603E-001 -8.5469304395E+001 +1.9951179678E-001 -1.9064808516E+001
30402400000.000 +1.8999601211E-001 -3.2052709900E+001 +9.0504918771E-001 -8.5631041541E+001 +8.6622006880E-001 -8.5761464234E+001 +1.9775066027E-001 -1.9276716363E+001
30602350000.000 +1.9437844062E-001 -3.3708795104E+001 +8.9700360182E-001 -8.6690040682E+001 +8.7518985397E-001 -8.4762042868E+001 +2.0180019113E-001 -1.9619412428E+001
30802300000.000 +1.9467048008E-001 -3.3384543070E+001 +9.0018855107E-001 -8.7188741265E+001 +8.6821846888E-001 -8.6364124129E+001 +2.0002819641E-001 -1.9401464948E+001
31002250000.000 +1.9688918691E-001 -3.5302325218E+001 +8.7763748728E-001 -8.7943266757E+001 +8.7251652802E-001 -8.6467472582E+001 +2.0176908289E-001 -2.1047911302E+001
31202200000.000 +1.9686763863E-001 -3.5044904540E+001 +8.9591756977E-001 -8.8194100452E+001 +8.6899809016E-001 -8.7602997595E+001 +2.0169438740E-001 -2.0741097798E+001
31402150000.000 +1.9837534680E-001 -3.5958135088E+001 +8.8270706348E-001 -8.9394094944E+001 +8.8714939941E-001 -8.8077587980E+001 +2.0252678842E-001 -2.1930716004E+001
31602100000.000 +1.9903340502E-001 -3.6573179557E+001 +8.9004345702E-001 -8.9005059993E+001 +8.5770523195E-001 -8.9719909464E+001 +2.0119849491E-001 -2.2419609448E+001
31802050000.000 +1.9809575263E-001 -3.9271527609E+001 +8.7081727635E-001 -8.9927980183E+001 +8.8016774808E-001 -8.7717152773E+001 +2.0222815336E-001 -2.4083079048E+001
32002000000.000 +1.9898292686E-001 -3.8125569301E+001 +8.9065818416E-001 -8.9711264906E+001 +8.8106760484E-001 -9.0275205649E+001 +2.0142831648E-001 -2.3669442883E+001
32201950000.000 +1.9909205369E-001 -3.8528872435E+001 +8.7912298966E-001 -9.0427364416E+001 +8.8378269684E-001 -9.0087275793E+001 +2.0191687867E-001 -2.4171077994E+001
32401900000.000 +1.9818150989E-001 -3.9084090556E+001 +9.0073699397E-001 -8.9924537349E+001 +8.7684355846E-001 -9.1239594470E+001 +2.0176258830E-001 -2.4928564475E+001
32601850000.000 +2.0289588229E-001 -3.9479354516E+001 +8.8620786048E-001 -9.1588621253E+001 +8.8931637044E-001 -9.1290060981E+001 +2.0395919255E-001 -2.5064209652E+001
32801800000.000 +2.0452729549E-001 -4.0328784011E+001 +8.8984301717E-001 -9.1393547860E+001 +8.8770257388E-001 -9.2942123797E+001 +2.0326511787E-001 -2.5759730689E+001
33001750000.000 +2.0511926510E-001 -4.0654969214E+001 +8.9334680885E-001 -9.2216277583E+001 +8.8782540310E-001 -9.2822718919E+001 +2.0407107864E-001 -2.5953061860E+001
33201700000.000 +2.0616577276E-001 -4.1623469025E+001 +8.9621143047E-001 -9.2352825948E+001 +8.8986542027E-001 -9.3177633721E+001 +2.0390001036E-001 -2.6350838705E+001
33401650000.000 +2.0689089767E-001 -4.2438861372E+001 +8.9390026797E-001 -9.2930339440E+001 +8.8477978226E-001 -9.3901000177E+001 +2.0435358085E-001 -2.6559920484E+001
33601600000.000 +2.0736010113E-001 -4.2966539369E+001 +8.9276547019E-001 -9.3897579914E+001 +8.7774357470E-001 -9.4145905123E+001 +2.0449314300E-001 -2.6996947386E+001
33801550000.000 +2.0860928800E-001 -4.3773566070E+001 +8.9065986122E-001 -9.4757120351E+001 +8.7977522348E-001 -9.4693181852E+001 +2.0523544852E-001 -2.7240757041E+001
34001500000.000 +2.0868398401E-001 -4.5093936524E+001 +8.8491693963E-001 -9.4973959763E+001 +8.6584890489E-001 -9.4986189700E+001 +2.0423442249E-001 -2.8242056157E+001
34201450000.000 +2.0682008727E-001 -4.5720546504E+001 +8.9025908581E-001 -9.5156949625E+001 +8.6753085791E-001 -9.5670061744E+001 +2.0475996785E-001 -2.8744932127E+001
34401400000.000 +2.0946001846E-001 -4.6523064780E+001 +8.8505711062E-001 -9.6193822554E+001 +8.7031902216E-001 -9.6180543974E+001 +2.0574941897E-001 -2.9078994035E+001
34601350000.000 +2.1187874208E-001 -4.6783394558E+001 +8.8607650005E-001 -9.7153378200E+001 +8.6980868075E-001 -9.7527660723E+001 +2.0697677708E-001 -2.9268929412E+001
34801300000.000 +2.1071480043E-001 -4.7638999576E+001 +8.8743217738E-001 -9.7491974464E+001 +8.4922537712E-001 -9.7207623006E+001 +2.0675493605E-001 -2.9850445542E+001
35001250000.000 +2.1391188350E-001 -4.9093042508E+001 +8.8353862680E-001 -9.8439300248E+001 +8.5776215769E-001 -9.7129284045E+001 +2.0867148144E-001 -3.0128209185E+001
35201200000.000 +2.1359856471E-001 -4.9600530432E+001 +8.7880624239E-001 -9.8702104199E+001 +8.5702619393E-001 -9.9010544985E+001 +2.0838368160E-001 -3.1188247029E+001
35401150000.000 +2.1344389795E-001 -5.0261116524E+001 +8.7940625917E-001 -9.9487278382E+001 +8.6394369291E-001 -9.9020236441E+001 +2.0905581161E-001 -3.1501254524E+001
35601100000.000 +2.1447136913E-001 -5.1542158539E+001 +8.8143188446E-001 -9.9855647372E+001 +8.6399149973E-001 -9.9326567419E+001 +2.0848775124E-001 -3.2201159451E+001
35801050000.000 +2.1668000478E-001 -5.2303574479E+001 +8.7251132511E-001 -1.0078729731E+002 +8.6171031520E-001 -1.0048384262E+002 +2.0946634592E-001 -3.2879945368E+001
36001000000.000 +2.1378221499E-001 -5.3458316770E+001 +8.7851781515E-001 -1.0041520695E+002 +8.5781232012E-001 -1.0154641332E+002 +2.0787573922E-001 -3.3760447714E+001
36200950000.000 +2.1285766416E-001 -5.4693125846E+001 +8.7608709771E-001 -1.0178779330E+002 +8.7187991657E-001 -1.0047433122E+002 +2.0695465290E-001 -3.3864026098E+001
36400900000.000 +2.0971451739E-001 -5.4775248649E+001 +8.7645760952E-001 -1.0111828653E+002 +8.7892890183E-001 -1.0211656176E+002 +2.0518246973E-001 -3.4580588554E+001
36600850000.000 +2.0810329452E-001 -5.6304316524E+001 +8.7265638932E-001 -1.0181511962E+002 +8.5994422781E-001 -1.0177227395E+002 +2.0384771970E-001 -3.5709499103E+001
36800800000.000 +2.0653316569E-001 -5.6206212573E+001 +8.8716184872E-001 -1.0159957526E+002 +8.8028284771E-001 -1.0268118571E+002 +2.0414428954E-001 -3.5405704917E+001
37000750000.000 +2.0464700481E-001 -5.6856982166E+001 +8.8046045977E-001 -1.0246068603E+002 +8.7860672086E-001 -1.0277985981E+002 +2.0376183235E-001 -3.5791476770E+001
37200700000.000 +1.9909904879E-001 -5.7496932297E+001 +8.8893689212E-001 -1.0182675763E+002 +8.7199895047E-001 -1.0314196727E+002 +2.0180402821E-001 -3.6386153745E+001
37400650000.000 +2.0074258963E-001 -5.7391153965E+001 +8.9162731577E-001 -1.0338771092E+002 +8.6946615254E-001 -1.0329804874E+002 +2.0416233343E-001 -3.6237685538E+001
37600600000.000 +2.0008944867E-001 -5.7959983064E+001 +8.9796785034E-001 -1.0404458931E+002 +8.7142656304E-001 -1.0456811196E+002 +2.0302721792E-001 -3.6778974073E+001
37800550000.000 +1.9973504659E-001 -5.8027912802E+001 +8.9560663243E-001 -1.0511192603E+002 +8.5662847297E-001 -1.0448378009E+002 +2.0362400727E-001 -3.6523378934E+001
38000500000.000 +2.0064526192E-001 -5.9034200167E+001 +8.9545558726E-001 -1.0567615692E+002 +8.6728892166E-001 -1.0392903332E+002 +2.0481374650E-001 -3.6676551370E+001
38200450000.000 +2.0258596699E-001 -5.9841469089E+001 +8.8605733127E-001 -1.0709660433E+002 +8.6598981011E-001 -1.0566366075E+002 +2.0464764337E-001 -3.7504945329E+001
38400400000.000 +2.0006712399E-001 -6.1808421015E+001 +8.7899296293E-001 -1.0702387205E+002 +8.4729772250E-001 -1.0554554365E+002 +2.0354123607E-001 -3.8425154434E+001
38600350000.000 +1.9852214316E-001 -6.1335873556E+001 +8.8254839425E-001 -1.0777647950E+002 +8.6852957824E-001 -1.0648542604E+002 +2.0353592002E-001 -3.8511205777E+001
38800300000.000 +1.9705533541E-001 -6.3588032941E+001 +8.6352217789E-001 -1.0817019865E+002 +8.5597011879E-001 -1.0679822752E+002 +2.0186741040E-001 -4.0243636678E+001
39000250000.000 +1.9584902427E-001 -6.3618930949E+001 +8.6699430555E-001 -1.0859749345E+002 +8.5289363910E-001 -1.0825984921E+002 +2.0287274022E-001 -4.0435234836E+001
39200200000.000 +1.9722866233E-001 -6.4095608246E+001 +8.5794128066E-001 -1.0970217306E+002 +8.4246081900E-001 -1.0834736512E+002 +2.0478735508E-001 -4.1170960631E+001
39400150000.000 +1.8927036619E-001 -6.3288953089E+001 +8.5942434849E-001 -1.0889541517E+002 +8.6134542750E-001 -1.0961645538E+002 +2.0235056165E-001 -4.1483170488E+001
39600100000.000 +1.8559004422E-001 -6.4697541314E+001 +8.5524352397E-001 -1.0897265290E+002 +8.4630438404E-001 -1.0921882649E+002 +1.9986230676E-001 -4.3183961843E+001
39800050000.000 +1.8529994135E-001 -6.1219335766E+001 +8.7854709901E-001 -1.0908528572E+002 +8.7671376570E-001 -1.1024025074E+002 +2.0252386861E-001 -4.1706609916E+001
40000000000.000 +1.8884917587E-001 -6.1396604441E+001 +8.8186423952E-001 -1.1054905789E+002 +8.6322979874E-001 -1.1184245702E+002 +2.0403450242E-001 -4.2809215904E+001
