# Supplementary material for: Conductivity and radio frequency performance data for silver nanoparticle inks deposited via aerosol jet deposition and processed under varying conditions
Source: Data Brief. 2020 Sep 24;33:106331. doi: 10.1016/j.dib.2020.106331 (PMC7560714; doi:10.1016/j.dib.2020.106331)
Supplement: Supplementary file 3 [file mmc3.zip › Sintering Study/Clariant Ink/Conductivity Data/Conductivity Data Clariant.txt]

Sheet resistance measurements were taken using a Keithley 2400 Source Meter
controlled through LabView.  A co-linear four point probe head (Signatone
SP4-40045TBJ) was lowered onto the sample surface using a stable micropositioner
(Signatone S-725SRM) with a four point probe quick mounting chuck (Signatone
L-4PQM).

Three measurements were taken for each sample.  Between each measurement, the
4PP head was raised, the sample position adjusted, and the head was lowered
again. 

The LabView program controlled the source meter which swept the voltage drop 
between the two center pins from -1 V to + 1 V (typ.) and back and measured 
the resulting current through the outer two pins.

Conductivity data acquired by four point probe measurement of sample sheet
resistance as:

conductivity = 1 / (sheet resistance & sample thickness)

Sample          Rs1             Rs2             Rs3          
                (Ohms/square)   (Ohms/square)   (Ohms/square)
            
CLA_01          0.0254          0.0264          0.0261
CLA_02          0.0349          0.0349          0.0368
CLA_03          156.7           199.5           177.9
CLA_04          INF             INF             INF
CLA_05          INF             INF             INF
CLA_10          INF             INF             INF
CLA_06          INF             INF             INF
CLA_09          INF             INF             INF
CLA_07          INF             INF             INF
CLA_08          INF             INF             INF
CLA_11          0.1121          0.1144          0.1204
CLA_15          INF             INF             INF
CLA_12          0.0578          0.0563          0.0572
CLA_14          0.3869          0.3749          0.3686
CLA_13          0.1075          0.1034          0.1044
