# Supplementary material for: Conductivity and radio frequency performance data for silver nanoparticle inks deposited via aerosol jet deposition and processed under varying conditions
Source: Data Brief. 2020 Sep 24;33:106331. doi: 10.1016/j.dib.2020.106331 (PMC7560714; doi:10.1016/j.dib.2020.106331)
Supplement: Supplementary file 3 [file mmc3.zip › Sintering Study/Clariant Ink/Deposition Details/Clariant Example Toolpaths/Clariant CPW.prg]

#0

! Ink is CPTPS50G2 : EG : H2O (0.75:0.25:0.25)

! Ultrasonic Atomizer
! Tp = 45°C; Tua = 20°C
! 100 µm nozzle
! PP 1/8" x 3/32" Tubing
! EtOH Bubbler on atomizer
! EtOH Bubbler on sheath
! Pre-nozzle aperture

! ALIGNMENT STRUCTURE:
   IF (gIntFindFids = 1)
      gDblFidX(1) = 0
      gDblFidY(1) = 0
      gDblFidX(2) = 7
      gDblFidY(2) = 0
           STOP
   END

!===================== USER DEFINED VARIABLES ========================

! INK WELL VARIABLES
REAL xLoc, yLoc, zLoc, xStep, yStep, zStep
REAL rotationRadius ! ROTATES ABOUT CENTER OF INKWELL TO HELP FILL THE WELL
REAL inkwellVel ! FOR INKWELL ROTATION
REAL perim, lapTime, numLoops, inkwellDuration
REAL InkWell_xLoc1, InkWell_xLoc2, InkWell_yLoc1, InkWell_yLoc2, InkWell_zLoc1, InkWell_zLoc2
REAL InkWellNum, inkWellDwell, InkWellAngle, InkWellSpacing, InkWellCounter
rotationRadius = 0.013
inkwellVel = 1.0
InkWellSpacing = 0.6
inkWellDwell = 3.6 !s

! MACHINE COORDINATES:
InkWell_xLoc1 = -0.849       ! FIRST WELL X
InkWell_yLoc1 = 145.696      ! FIRST WELL Y
InkWell_zLoc1 = -39.722      ! FIRST WELL Z
InkWell_xLoc2 = 23.145       ! LAST WELL X
InkWell_yLoc2 = 145.644      ! LAST WELL Y
InkWell_zLoc2 = -39.872      ! LAST WELL Z

InkWellNum = FLOOR(SQRT(POW(InkWell_xLoc2 - InkWell_xLoc1,2)+POW(InkWell_yLoc2 - InkWell_yLoc1,2))/InkWellSpacing)

! GEOMETRIC VARIABLES
   REAL tracewidth, prevTracewidth, nominalTracewidth, actualTracewidth
   REAL cpw, cph, cpx, cpy, stepx, stepy, cornerRadius
   REAL cpw_old, cph_old, cpx_old, cpy_old !TO SAVE INITIAL VALUES
      actualTracewidth = 0.016
      nominalTracewidth = 0.008
      cornerRadius = 0.005

! INITAL FLOW PARAMETERS, FLOW STEPPING
   REAL sh_flow, sh_step, at_flow, at_flow_hi, ex_step, ex_flow, ex_factor
      sh_flow = 20  ! ~1.265 PSI
      at_flow = 25  ! ~1.821 PSI
      at_flow_hi = at_flow * 1.1
      sh_step = 0.05

! NUMBER OF ROWS, COLUMNS, COATS:
   INT nrows, ncols, ncoats
      nrows = 1 !2
      ncols = 5 !8
      ncoats = 1
      
! VELOCITIES:
! MAIN, RAPID
   REAL Vel, RapidVel, padVel
      Vel = 2.0
      padVel = Vel
      RapidVel = 100

! DUMP PARAMETERS
   INT dumpdelay
   REAL dumpx, dumpy
      dumpdelay = 200000
      dumpx = 100
      dumpy = 170
      

!================= END OF USER DEFINED VARIABLES =====================
! counter FOR CONTACT PAD SUBROUTINES
   INT counter

! USED FOR SAVING "gotolast" LOCATION
   REAL tempxhome, tempyhome, tempzhome

! DYNAMIC FLOW PARAMETERS
   REAL SetSheath, SetAtomizer, SetExhaust
   
! LASER VARIABLES
   INT uselaser; uselaser = 0
   
! INTERRUPT VARIABLES
   INT IntWait; IntWait = 100

! CONTACT PAD VARIABLES
   INT PadLoops
   
! TIMING VARIABLES
   REAL time_o, totalTime
   totalTime = (16 * 60 * 1000) + (45 * 1000) !16 minutes, 45 seconds

! FEATURE LOCATION (bottom left-hand corner of box), STEPPING, AND ORIGIN
   REAL clocx, clocy, cstepx, cstepy, clocx_o, clocy_o
      cstepx = 1.75
      cstepy = 0
      clocx_o = 1 !+ 10           !1
      clocy_o = 1.4739 !+ 7.898   !1.4739
      
! TEMPORARY VARIABLE
   REAL tempx, tempy
      
! CELL LABELING (ON = 1, OFF = 0)
   INT cellLabel
      cellLabel = 1
   
! counters
   INT loopcounter1, c2
   INT rowcounter, colcounter, coatscounter
      rowcounter = 0; colcounter = 0
   INT lasercounter, serpCounter
   
   
!-------------------------- CONSTANTS --------------------------------
! VALUE OF PI
   REAL pi
   pi = 3.14159265359
   
!------------------------- INITIALIZATION ----------------------------
! CONVERSION TO PART COORDINATES:
InkWell_xLoc1 = InkWell_xLoc1 - ROFFS(0)
InkWell_yLoc1 = InkWell_yLoc1 - ROFFS(1) + 0.002
InkWell_zLoc1 = InkWell_zLoc1 - ROFFS(2)
InkWell_xLoc2 = InkWell_xLoc2 - ROFFS(0)
InkWell_yLoc2 = InkWell_yLoc2 - ROFFS(1) + 0.002
InkWell_zLoc2 = InkWell_zLoc2 - ROFFS(2)

   
!============================ MAIN BODY============================!

      ! INITIALIZE MOTION STAGES
      CALL motioninit

      ! DEPOSITION:
      
         ! INITIALIZE COUNTERS
            ! Y-COUNTER:
               rowcounter = 0
            ! X-COUNTER:
               colcounter = 0

      SetSheath = sh_flow
      SetAtomizer = at_flow
      
      ! Y-AXIS STEPPING
      LOOP nrows

         ! X-AXIS STEPPING
         LOOP ncols

            cpx = clocx_o + (cstepx * colcounter)
            cpy = clocy_o + 5 + (cstepy * rowcounter)
            
            ! START PRINTING
            IF (rowcounter = 0) & (colcounter = 0)
               CALL AlignCheck
               CALL dephead1
               CALL gotodump
               CALL dep_prep
               CALL InkWells
               time_o = 9160000
               CALL gotolast
               CALL DrawFids
            END
            PTP/ev XY, cpx, cpy, RapidVel
               CALL CPW
            colcounter = colcounter + 1
                     
      END
      ! RESET X-AXIS COUNTER
      colcounter = 0
      rowcounter = rowcounter + 1
      
   END
   
   ! CHECK DEPOSITION RATE AT END OF PRINT JOB
   CALL depRateCheck
         
   ! TURN OFF FLOWS AND ALLOW TO DEPRESSURIZE OVER DUMP POSITION
   CALL flowOff
      
   PTP/ev XY, 0, 0, RapidVel
   PTP/ev Z, 0, 10
   ! SWITCH TO ALIGNMENT CAMERA
   CALL alignmentcamera
      
   PTP/ev Z, InkWell_zLoc1 + (zStep * (InkWellCounter + 1)), 10
   PTP/ev XY, xLoc, yLoc, RapidVel
   CALL waitForTrigger

   ! GOES BACK TO HOME POSITION
   PTP/ev XY, 0, 0, RapidVel
   PTP/ev Z, 0, 10
   
STOP

! SUBROUTINE: DrawFids
DrawFids:
   CALL closeShutter
   PTP/ev XY, clocx_o - 0.5, clocy_o, RapidVel
   CALL openShutter
   PTP/ev XY, clocx_o + 0.5, clocy_o, Vel
   CALL closeShutter
   PTP/ev XY, clocx_o, clocy_o - 0.5, RapidVel
   CALL openShutter
   PTP/ev XY, clocx_o, clocy_o + 0.5, Vel
   CALL closeShutter
   
   PTP/ev XY, clocx_o + 8.5 - 0.5, clocy_o, RapidVel
   CALL openShutter
   PTP/ev XY, clocx_o + 8.5 + 0.5, clocy_o, Vel
   CALL closeShutter
   PTP/ev XY, clocx_o + 8.5, clocy_o - 0.5, RapidVel
   CALL openShutter
   PTP/ev XY, clocx_o + 8.5, clocy_o + 0.5, Vel
   CALL closeShutter
RET


! subroutine: CPW
CPW:
   cpw = 1; cph = 0.25
   CALL Hserpcontactpad
   cpy = cpy + 0.55
   CALL Hserpcontactpad
   cpy = cpy - 0.2; cph = 0.1
   CALL Hserpcontactpad
RET


! subroutine: Horizontal Serpentine Contact Pad (2016-10-20)
! "cpx" AND "cpy" DENOTE BOTTOM-LEFT-HAND CORNER OF PAD
Hserpcontactpad:

   ! SAVE OLD VALUES
   cpx_old = cpx; cpy_old = cpy; cpw_old = cpw; cph_old = cph

   CALL closeShutter
   cpx = cpx + (actualTracewidth * 0.5)
   cpy = cpy + (actualTracewidth * 0.5)
   PTP/ev XY, cpx, cpy, RapidVel

   VEL(0) = 1.0 * padVel !IF IT'S KNOCKING SLOW DOWN
   VEL(1) = 1.0 * padVel

   ! DRAW BORDER
   MSEG XY, cpx, cpy
      CALL openShutter
      LINE XY, cpx + cpw - (actualTracewidth * 0.5) - cornerRadius, cpy
      ARC2 XY, cpx + cpw - (actualTracewidth * 0.5) - cornerRadius, cpy + cornerRadius, pi/2
      LINE XY, cpx + cpw - (actualTracewidth * 0.5), cpy + cph - (actualTracewidth * 0.5) - cornerRadius
      ARC2 XY, cpx + cpw - (actualTracewidth * 0.5) - cornerRadius, cpy + cph - (actualTracewidth * 0.5) - cornerRadius, pi/2
      LINE XY, cpx + cornerRadius, cpy + cph - (actualTracewidth * 0.5)
      ARC2 XY, cpx + cornerRadius, cpy + cph - (actualTracewidth * 0.5) - cornerRadius, pi/2
      LINE XY, cpx, cpy + cornerRadius
      ARC2 XY, cpx + cornerRadius, cpy + cornerRadius, pi/2
   ENDS XY
   TILL (^X_MST.#MOVE) & (^Y_MST.#MOVE)
   CALL closeShutter

   ! FILL BOX
   cpx = cpx + (nominalTracewidth * 1.0)
   cpy = cpy + (nominalTracewidth * 1.0)
   cph = cph - (nominalTracewidth * 1.5)
   cpw = cpw - (nominalTracewidth * 2.0)

   ! NUMBER OF LOOPS TO FILL PAD
   PadLoops = CEIL(cph / (2 * nominalTracewidth))

   ! AMOUNT TO STEP EACH SET(2) OF TRACES TO FILL PIXEL EVENLY
   stepy = (cph / (PadLoops * 2))

   PTP/e XY, cpx, cpy

   VEL(0) = padVel
   VEL(1) = padVel
    
   MSEG XY, cpx, cpy
      CALL openShutter
      counter = 0
      LOOP PadLoops - 1
         LINE XY, cpx + cpw - (stepy * 0.5), cpy + (stepy * 2 * counter)
         ARC2 XY, cpx + cpw - (stepy * 0.5), cpy + (stepy * 2 * counter) + (stepy * 0.5), pi
         LINE XY, cpx + (stepy * 0.5), cpy + (stepy * 2 * counter) + stepy
         ARC2 XY, cpx + (stepy * 0.5), cpy + (stepy * 2 * counter) + (stepy * 1.5), -pi
         counter = counter + 1
      END
      LINE XY, cpx + cpw - (stepy * 0.5), cpy + (stepy * 2 * counter)
      ARC2 XY, cpx + cpw - (stepy * 0.5), cpy + (stepy * 2 * counter) + (stepy * 0.5), pi
      LINE XY, cpx + (stepy * 0.5), cpy + (stepy * 2 * counter) + stepy
   ENDS XY
   TILL ^MST(0).#MOVE & ^MST(1).#MOVE & ^MST(2).#MOVE
   
   CALL closeShutter

   PTP/ev XY, cpx + (stepx * 2 * counter) + stepx, cpy, RapidVel

   !RESTORE VARIABLE VALUES
      cpx = cpx_old
      cpy = cpy_old
      cph = cph_old
      cpw = cpw_old

RET


! subroutine: Vertical Serpentine Contact Pad
! "cpx" AND "cpy" DENOTE BOTTOM-LEFT-HAND CORNER OF PAD
Vserpcontactpad:

   ! SAVE OLD VALUES
   cpx_old = cpx; cpy_old = cpy; cpw_old = cpw; cph_old = cph

   VEL(0) = 1.0 * padVel !IF IT'S KNOCKING SLOW DOWN
   VEL(1) = 1.0 * padVel

   CALL closeShutter
   cpx = cpx + (actualTracewidth * 0.5)
   cpy = cpy + (actualTracewidth * 0.5)
   PTP/ev XY, cpx, cpy, RapidVel

   ! DRAW BORDER
   MSEG XY, cpx, cpy
      CALL openShutter
      LINE XY, cpx + cpw - (actualTracewidth * 0.5) - cornerRadius, cpy
      ARC2 XY, cpx + cpw - (actualTracewidth * 0.5) - cornerRadius, cpy + cornerRadius, pi/2
      LINE XY, cpx + cpw - (actualTracewidth * 0.5), cpy + cph - (actualTracewidth * 0.5) - cornerRadius
      ARC2 XY, cpx + cpw - (actualTracewidth * 0.5) - cornerRadius, cpy + cph - (actualTracewidth * 0.5) - cornerRadius, pi/2
      LINE XY, cpx + cornerRadius, cpy + cph - (actualTracewidth * 0.5)
      ARC2 XY, cpx + cornerRadius, cpy + cph - (actualTracewidth * 0.5) - cornerRadius, pi/2
      LINE XY, cpx, cpy + cornerRadius
      ARC2 XY, cpx + cornerRadius, cpy + cornerRadius, pi/2
   ENDS XY
   TILL (^X_MST.#MOVE) & (^Y_MST.#MOVE)
   CALL closeShutter

   ! FILL BOX
   cpx = cpx + (nominalTracewidth * 1.0)
   cpy = cpy + (nominalTracewidth * 1.0)
   cph = cph - (nominalTracewidth * 2.0)
   cpw = cpw - (nominalTracewidth * 1.5)
   
   ! NUMBER OF LOOPS TO FILL PAD
   PadLoops = CEIL((cpw / (2 * nominalTracewidth)))
   
   ! AMOUNT TO STEP EACH SET(2) OF TRACES TO FILL PIXEL EVENLY
   stepx = (cpw / (PadLoops * 2))
   
   PTP/e XY, cpx, cpy

   MSEG XY, cpx, cpy
      CALL openShutter
      counter = 0
      LOOP PadLoops - 1
         LINE XY, cpx + (stepx * 2 * counter), cpy + cph - (stepx * 0.5)
         ARC2 XY, cpx + (stepx * 2 * counter) + (stepx * 0.5), cpy + cph - (stepx * 0.5), -pi
         LINE XY, cpx + (stepx * 2 * counter) + stepx, cpy + (stepx * 0.5)
         ARC2 XY, cpx + (stepx * 2 * counter) + (stepx * 1.5), cpy + (stepx * 0.5), pi
         counter = counter + 1
      END
      LINE XY, cpx + (stepx * 2 * counter), cpy + cph - (stepx * 0.5)
      ARC2 XY, cpx + (stepx * 2 * counter) + (stepx * 0.5), cpy + cph - (stepx * 0.5), -pi
      LINE XY, cpx + (stepx * 2 * counter) + stepx, cpy + stepx
   ENDS XY
   TILL (^X_MST.#MOVE) & (^Y_MST.#MOVE)

   CALL closeShutter
   PTP/ev XY, cpx + (stepx * 2 * counter) + stepx, cpy, RapidVel

   !RESTORE VARIABLE VALUES
      cpx = cpx_old
      cpy = cpy_old
      cph = cph_old
      cpw = cpw_old

RET


! SUBROUTINE: Inkwell Alignment Check
AlignCheck:
   InkWellAngle = ATAN2((InkWell_yLoc2 - InkWell_yLoc1),(InkWell_xLoc2 - InkWell_xLoc1))
   InkWellAngle = InkWellAngle - gDblRotationAngle
   xLoc = (InkWell_xLoc1*COS(-gDblRotationAngle)) - (InkWell_yLoc1*SIN(-gDblRotationAngle))
   yLoc = (InkWell_yLoc1*COS(-gDblRotationAngle)) + (InkWell_xLoc1*SIN(-gDblRotationAngle))
   PTP/ev XY, xLoc, yLoc, RapidVel
   PTP/ev Z, InkWell_zLoc1, RapidVel
   WHILE OUT0.5 = 0
      WAIT 10
   END
   OUT0.5 = 0
   PTP/ev XY, 0, 0, RapidVel
   PTP/ev Z, 0, RapidVel
RET


! SUBROUTINE: InkWells
InkWells:
   InkWellAngle = ATAN2((InkWell_yLoc2 - InkWell_yLoc1),(InkWell_xLoc2 - InkWell_xLoc1))
   InkWellAngle = InkWellAngle - gDblRotationAngle
   xLoc = (InkWell_xLoc1*COS(-gDblRotationAngle)) - (InkWell_yLoc1*SIN(-gDblRotationAngle))
   yLoc = (InkWell_yLoc1*COS(-gDblRotationAngle)) + (InkWell_xLoc1*SIN(-gDblRotationAngle))
   xStep = InkWellSpacing * COS(InkWellAngle)
   yStep = InkWellSpacing * SIN(InkWellAngle)
   zStep = (InkWell_zLoc2 - InkWell_zLoc1) / InkWellNum
   
   ! ROTATION PARAMETER INITIALIZATION
      perim = 2 * pi * rotationRadius
      lapTime = perim / inkwellVel
      IF lapTime >= inkWellDwell
         inkwellVel = perim / (inkWellDwell/3)
         lapTime = perim / inkwellVel
      END
      IF lapTime > 1000
         inkwellVel = perim
         lapTime = perim / inkwellVel
      END
      numLoops = inkWellDwell / lapTime
      VEL(0) = inkwellVel; VEL(1) = inkwellVel
   ! END ROTATION PARAMETER INITIALIZATION
   
   PTP/ev Z, 8, 10
   PTP/ev XY, xLoc, yLoc + rotationRadius, RapidVel
   PTP/ev Z, InkWell_zLoc1, 10
   InkWellCounter = 1
   WHILE OUT0.5 = 0
      WAIT(10)
      CALL openShutter
      time_o = TIME
      MSEG XY, xLoc, yLoc + rotationRadius
         ARC2 XY, xLoc, yLoc, numLoops*2*pi
      ENDS XY
      TILL (^X_MST.#MOVE) & (^Y_MST.#MOVE)
      CALL closeShutter
      inkwellDuration = TIME - time_o
      WAIT(10)
      IF InkWellCounter >= InkWellNum
         InkWell_xLoc1 = InkWell_xLoc1 + yStep
         InkWell_yLoc1 = InkWell_yLoc1 - xStep
         xLoc = (InkWell_xLoc1*COS(-gDblRotationAngle)) - (InkWell_yLoc1*SIN(-gDblRotationAngle))
         yLoc = (InkWell_yLoc1*COS(-gDblRotationAngle)) + (InkWell_xLoc1*SIN(-gDblRotationAngle))
         zLoc = InkWell_zLoc1
         InkWellCounter = 1
      ELSE
         xLoc = xLoc + xStep
         yLoc = yLoc + yStep
         IF ABS(zLoc - (InkWell_zLoc1 + (zStep * InkWellCounter))) > 0.001
            zLoc = InkWell_zLoc1 + (zStep * InkWellCounter)
            PTP/ev Z, zLoc, 10
         END
         InkWellCounter = InkWellCounter + 1
      END
      PTP/ev XY, xLoc, yLoc, RapidVel
      PTP/ev Z, zLoc, 10
      
   END
   OUT0.5 = 0
   PTP/ev Z, 5, 10
RET


! SUBROUTINE: depRateCheck
depRateCheck:
   xLoc = xLoc + xStep - 0.002
   yLoc = yLoc + yStep
   PTP/ev Z, 8, 10
   PTP/ev XY, xLoc, yLoc + rotationRadius, RapidVel
   PTP/ev Z, InkWell_zLoc1 + (zStep * (InkWellCounter + 1)), 10
   VEL(0) = inkwellVel; VEL(1) = inkwellVel
   CALL openShutter
   MSEG XY, xLoc, yLoc + rotationRadius
      ARC2 XY, xLoc, yLoc, numLoops*2*pi
   ENDS XY
   TILL (^X_MST.#MOVE) & (^Y_MST.#MOVE)
   CALL closeShutter
   
RET


! SUBROUTINE: waitForTrigger
waitForTrigger:
   WHILE OUT0.5 = 0
      WAIT(10)
   END
   OUT0.5 = 0
RET


! SUBROUTINE: dephead1
dephead1:
   CALL closeShutter
   ! CHANGE TOOLS TO Dep Head 1
   DISP "Motion/ChangeTool = 1"; INTERRUPT; PAUSE(0); WAIT(IntWait)
   DISP "Vision/Select_Camera,1"; INTERRUPT; PAUSE(0); WAIT(IntWait)
   TILL ^MST(0).#MOVE & ^MST(1).#MOVE & ^MST(2).#MOVE
   uselaser = 0
RET


! SUBROUTINE: alignmentcamera
alignmentcamera:
   CALL closeShutter
   ! CHANGE TOOLS TO Alignment Camera
   DISP "Motion/ChangeTool = 0"; INTERRUPT; PAUSE(0); WAIT(IntWait)
   DISP "Vision/Select_Camera,0"; INTERRUPT; PAUSE(0); WAIT(IntWait)
   uselaser = 0
RET


! SUBROUTINE: SetFlow
! SETS THE FLOW VALUES FOR THE SHEATH AND ATOMIZER BASED ON THE VALUES ASSIGNED
! TO "setsheath" AND "setatomizer"
SetFlow:
   DISP "Process/UA_S_MFC=",SetSheath; INTERRUPT; PAUSE(0); WAIT(IntWait)
   DISP "Process/UA_Atm_MFC=",SetAtomizer; INTERRUPT; PAUSE(0); WAIT(IntWait)
RET


! SUBROUTINE: flowOff
flowOff:
   CALL closeShutter
   PTP/ev Z, 10, 40
   TILL ^MST(2).#MOVE
   PTP/rev XY, (dumpx + (RAND(-2,2,TIME)))- (ROFFS(0)+APOS(0)), (dumpy + (RAND(-2,2,TIME))) - (ROFFS(1)+APOS(1)), 100
   ! MST(0).#MOVE IS A BIT SIGNALING MOTION AND ^MST(0).#MOVE SIGNALS NO MOTION FOR AXIS 0 (X)
   TILL ^MST(0).#MOVE & ^MST(1).#MOVE
   PTP/ev Z, 5, 20
   TILL ^MST(2).#MOVE
   CALL openShutter
   SetAtomizer = 0; CALL SetFlow; WAIT(2000)
   SetExhaust = ex_flow; CALL SetFlow
   WAIT(15000)
   CALL closeShutter
RET


! SUBROUTINE: dep_prep
dep_prep:
   WAIT(2000)
   SetAtomizer = at_flow_hi
   CALL SetFlow
   WAIT CEIL(dumpdelay * 0.4)
   SetAtomizer = at_flow
   CALL SetFlow
   WAIT CEIL(dumpdelay * 0.6)
   CALL closeShutter
RET


! SUBROUTINE: gotodump
gotodump:
   CALL closeShutter
   tempyhome = APOS(1)
   tempxhome = APOS(0)
   tempzhome = APOS(2)
   PTP/ev Z, 30, 40
   TILL ^MST(2).#MOVE
   PTP/rev XY, (dumpx + (RAND(-2,2,TIME)))- (ROFFS(0)+APOS(0)), (dumpy + (RAND(-2,2,TIME))) - (ROFFS(1)+APOS(1)), 100
   ! MST(0).#MOVE IS A BIT SIGNALING MOTION AND ^MST(0).#MOVE SIGNALS NO MOTION FOR AXIS 0 (X)
   TILL ^MST(0).#MOVE & ^MST(1).#MOVE
   PTP/ev Z, 5, 20
   TILL ^MST(2).#MOVE
   CALL openShutter
RET


! SUBROUTINE: gotolast
gotolast:
   CALL closeShutter
   PTP/ev Z, 30, 40
   TILL ^MST(2).#MOVE
   PTP/ev XY, tempxhome, tempyhome, 100
   TILL ^MST(0).#MOVE & ^MST(1).#MOVE
   PTP/ev Z, tempzhome, 20
   TILL ^MST(2).#MOVE
RET


! SUBROUTINE: gotohome
gotohome:
   CALL closeShutter
   PTP/e Z, 8, 10
   PTP/ev XY, 0, 0, RapidVel
   TILL ^MST(0).#MOVE & ^MST(1).#MOVE
   PTP/e Z, 0, 10
   CALL openShutter
RET


! SUBROUTINE: motioninit
motioninit:
   ! TURN ON PLATEN VACUUM
   IF OUT0.2 = 0
      OUT0.2 = 1
   END
RET


! SUBROUTINE: openShutter
openShutter:
   OUT0.0=1
RET


! SUBROUTINE: closeShutter
closeShutter:
   OUT0.0=0
RET
