# Supplementary material for: Conductivity and radio frequency performance data for silver nanoparticle inks deposited via aerosol jet deposition and processed under varying conditions
Source: Data Brief. 2020 Sep 24;33:106331. doi: 10.1016/j.dib.2020.106331 (PMC7560714; doi:10.1016/j.dib.2020.106331)
Supplement: Supplementary file 3 [file mmc3.zip › Sintering Study/Clariant Ink/Deposition Details/Deposition Details Clariant.txt]

Deposition System:  Optomec Aerosol Jet Deposition System (AJ300-UP)
Atomizer:           Sprint UA Max Ultrasonic at ~600 mA
Substrate:          Intrinsic silicon wafer, cut (see figure) cleaned 
                    w/ Micro-90 detergent, rinsed with distilled water,
                    dried, 18 W Air Plasma cleaning for 10 minutes
Deposition Date:    2017/10/10 - 2017/10/11

Ink:    Clariant Prelect TPS 50 G2 : Ethylene Glycol : Deionized Water
        (0.75 mL : 0.25 mL : 0.25 mL)
        Clariant batch 20160929
        Optomec recommends 200°C for 60 minutes to get 312,500 S/cm

Four Point Probe (4PP) Pads:

Platen Temperature:     40°C
Ink Temperature:        20°C
Nozzle Size:            300 µm
Mist Tube:              Polypropylene 1/8" OD x 3/32" ID
Bubbler:                Ethanol
Passive Aerosol Filter: Installed*
Deposition Rate:        0.0003115 mm^3/s (Using 200 µm DRIE Si inkwells)
Carrier/Sheath gas:     Nitrogen
Sheath Flow Rate:       60 sccm
Carrier Flow Rate:      Adjusted to maintain dep. rate (30 sccm typ.)
Print velocity:         4.0 mm/sccm
Actual line width:      0.060 mm
Raster pitch:           0.030 mm
Coats:                  One horizontal raster, one vertical raster
4PP pad size:           8 mm x 3 mm

Co-Planar Waveguides:

Platen Temperature:     50°C
Ink Temperature:        22°C
Nozzle Size:            100 µm
Mist Tube:              Polypropylene 1/8" OD x 3/32" ID
Bubbler:                Ethanol
Passive Aerosol Filter: Installed*
Deposition Rate:        0.00004639 mm^3/s (Using 50 µm DRIE Si inkwells)
Carrier/Sheath gas:     Nitrogen
Sheath Flow Rate:       20 sccm
Carrier Flow Rate:      Adjusted to maintain dep. rate (37 sccm typ.)
Print velocity:         2.0 mm/sccm
Actual line width:      0.016 mm
Raster pitch:           0.008 mm
Coats:                  One horizontal raster

*(US20190314849A1)
