# Supplementary material for: Conductivity and radio frequency performance data for silver nanoparticle inks deposited via aerosol jet deposition and processed under varying conditions
Source: Data Brief. 2020 Sep 24;33:106331. doi: 10.1016/j.dib.2020.106331 (PMC7560714; doi:10.1016/j.dib.2020.106331)
Supplement: Supplementary file 3 [file mmc3.zip › Sintering Study/Clariant Ink/Profilometry Data/CLA_01.ASC]

Wyko ASCII Data File Format 2	1	1
X Size	10
Y Size	18001
Block Name	Type	Length	Value
Wavelength	7	4	1.185746
Aspect	7	4	0.000339
Pixel_size	7	4	0.700000
RAW_DATA	3	720040	
0.000000	0.000000	-2.091660
0.000000	0.000237	-1.296456
0.000000	0.000474	-0.252487
0.000000	0.000712	-0.209546
0.000000	0.000949	0.874906
0.000000	0.001186	0.364206
0.000000	0.001423	0.747312
0.000000	0.001660	0.690484
0.000000	0.001897	0.333122
0.000000	0.002135	1.564507
0.000000	0.002372	0.872038
0.000000	0.002609	1.702512
0.000000	0.002846	1.417060
0.000000	0.003083	1.047841
0.000000	0.003320	1.341178
0.000000	0.003558	0.495706
0.000000	0.003795	0.939929
0.000000	0.004032	0.313611
0.000000	0.004269	0.321413
0.000000	0.004506	0.672225
0.000000	0.004744	0.543651
0.000000	0.004981	1.643837
0.000000	0.005218	1.805849
0.000000	0.005455	2.673512
0.000000	0.005692	3.391181
0.000000	0.005929	3.422492
0.000000	0.006167	4.195001
0.000000	0.006404	4.017580
0.000000	0.006641	4.562943
0.000000	0.006878	5.006613
0.000000	0.007115	4.959782
0.000000	0.007352	5.743016
0.000000	0.007590	5.173088
0.000000	0.007827	5.883517
0.000000	0.008064	5.723129
0.000000	0.008301	5.380691
0.000000	0.008538	5.848521
0.000000	0.008775	5.084915
0.000000	0.009013	5.624150
0.000000	0.009250	5.572822
0.000000	0.009487	5.265258
0.000000	0.009724	5.441421
0.000000	0.009961	5.151027
0.000000	0.010199	5.847141
0.000000	0.010436	5.482403
0.000000	0.010673	5.483839
0.000000	0.010910	5.894675
0.000000	0.011147	5.399820
0.000000	0.011384	6.316773
0.000000	0.011622	6.392839
0.000000	0.011859	6.689280
0.000000	0.012096	7.950428
0.000000	0.012333	7.849887
0.000000	0.012570	8.985391
0.000000	0.012807	9.044736
0.000000	0.013045	9.043717
0.000000	0.013282	9.706181
0.000000	0.013519	8.961308
0.000000	0.013756	9.331500
0.000000	0.013993	8.931909
0.000000	0.014231	8.612276
0.000000	0.014468	9.155942
0.000000	0.014705	8.538212
0.000000	0.014942	9.181437
0.000000	0.015179	9.311497
0.000000	0.015416	9.495681
0.000000	0.015654	10.448478
0.000000	0.015891	10.197702
0.000000	0.016128	10.627193
0.000000	0.016365	10.060412
0.000000	0.016602	9.836319
0.000000	0.016839	10.271730
0.000000	0.017077	10.075469
0.000000	0.017314	11.316587
0.000000	0.017551	11.343220
0.000000	0.017788	12.027774
0.000000	0.018025	12.756817
0.000000	0.018262	12.259130
0.000000	0.018500	13.280646
0.000000	0.018737	12.678741
0.000000	0.018974	12.695011
0.000000	0.019211	12.635216
0.000000	0.019448	12.007551
0.000000	0.019686	12.519177
0.000000	0.019923	11.774414
0.000000	0.020160	11.572083
0.000000	0.020397	11.364013
0.000000	0.020634	10.935013
0.000000	0.020871	11.412484
0.000000	0.021109	11.257930
0.000000	0.021346	11.675133
0.000000	0.021583	11.960309
0.000000	0.021820	12.101254
0.000000	0.022057	12.945057
0.000000	0.022294	13.030293
0.000000	0.022532	13.771798
0.000000	0.022769	14.077089
0.000000	0.023006	14.397108
0.000000	0.023243	14.607687
0.000000	0.023480	14.587132
0.000000	0.023718	15.317490
0.000000	0.023955	15.356036
0.000000	0.024192	15.764905
0.000000	0.024429	16.063725
0.000000	0.024666	16.229723
0.000000	0.024903	16.366098
0.000000	0.025141	16.339857
0.000000	0.025378	16.508680
0.000000	0.025615	16.393126
0.000000	0.025852	16.240318
0.000000	0.026089	15.959804
0.000000	0.026326	16.077759
0.000000	0.026564	16.274990
0.000000	0.026801	16.565723
0.000000	0.027038	17.316479
0.000000	0.027275	17.296638
0.000000	0.027512	18.165737
0.000000	0.027750	18.223701
0.000000	0.027987	18.275846
0.000000	0.028224	18.824112
0.000000	0.028461	18.306261
0.000000	0.028698	19.152008
0.000000	0.028935	19.352905
0.000000	0.029173	19.487391
0.000000	0.029410	20.660465
0.000000	0.029647	20.321753
0.000000	0.029884	21.210663
0.000000	0.030121	21.412636
0.000000	0.030358	21.365484
0.000000	0.030596	22.281710
0.000000	0.030833	21.854519
0.000000	0.031070	22.343723
0.000000	0.031307	22.323204
0.000000	0.031544	22.136108
0.000000	0.031781	22.163750
0.000000	0.032019	22.070467
0.000000	0.032256	22.606522
0.000000	0.032493	22.222212
0.000000	0.032730	22.869343
0.000000	0.032967	22.672100
0.000000	0.033205	23.349100
0.000000	0.033442	24.242537
0.000000	0.033679	25.124992
0.000000	0.033916	26.243814
0.000000	0.034153	27.360638
0.000000	0.034390	28.830521
0.000000	0.034628	30.033752
0.000000	0.034865	31.423975
0.000000	0.035102	32.742210
0.000000	0.035339	34.084526
0.000000	0.035576	35.435764
0.000000	0.035813	36.669014
0.000000	0.036051	37.675987
0.000000	0.036288	38.991375
0.000000	0.036525	40.465355
0.000000	0.036762	42.209126
0.000000	0.036999	44.611919
0.000000	0.037237	47.488865
0.000000	0.037474	51.042934
0.000000	0.037711	55.778522
0.000000	0.037948	61.677647
0.000000	0.038185	69.457832
0.000000	0.038422	79.337891
0.000000	0.038660	92.208542
0.000000	0.038897	108.747009
0.000000	0.039134	131.099823
0.000000	0.039371	161.545395
0.000000	0.039608	203.255157
0.000000	0.039845	256.703918
0.000000	0.040083	321.625641
0.000000	0.040320	394.843292
0.000000	0.040557	464.990845
0.000000	0.040794	528.985840
0.000000	0.041031	584.831909
0.000000	0.041269	631.533508
0.000000	0.041506	669.180237
0.000000	0.041743	696.789490
0.000000	0.041980	714.261902
0.000000	0.042217	723.473572
0.000000	0.042454	726.277649
0.000000	0.042692	725.627075
0.000000	0.042929	725.378418
0.000000	0.043166	731.937378
0.000000	0.043403	750.939941
0.000000	0.043640	787.589600
0.000000	0.043877	838.086731
0.000000	0.044115	891.736145
0.000000	0.044352	949.556702
0.000000	0.044589	1006.685181
0.000000	0.044826	1056.874634
0.000000	0.045063	1101.891479
0.000000	0.045300	1144.181152
0.000000	0.045538	1187.456055
0.000000	0.045775	1236.566772
0.000000	0.046012	1293.395996
0.000000	0.046249	1358.154907
0.000000	0.046486	1427.818726
0.000000	0.046724	1492.291016
0.000000	0.046961	1547.755005
0.000000	0.047198	1594.612183
0.000000	0.047435	1632.813843
0.000000	0.047672	1662.509033
0.000000	0.047909	1685.779175
0.000000	0.048147	1706.089844
0.000000	0.048384	1725.809937
0.000000	0.048621	1746.941284
0.000000	0.048858	1771.457275
0.000000	0.049095	1802.579956
0.000000	0.049332	1842.674561
0.000000	0.049570	1883.763306
0.000000	0.049807	1915.104980
0.000000	0.050044	1935.732666
0.000000	0.050281	1945.620972
0.000000	0.050518	1946.282715
0.000000	0.050756	1938.096924
0.000000	0.050993	1922.367065
0.000000	0.051230	1900.849121
0.000000	0.051467	1876.746704
0.000000	0.051704	1853.435913
0.000000	0.051941	1830.133057
0.000000	0.052179	1808.245117
0.000000	0.052416	1788.340210
0.000000	0.052653	1771.592407
0.000000	0.052890	1752.802979
0.000000	0.053127	1732.376953
0.000000	0.053364	1705.717407
0.000000	0.053602	1667.757080
0.000000	0.053839	1619.760132
0.000000	0.054076	1562.505249
0.000000	0.054313	1501.008789
0.000000	0.054550	1439.843750
0.000000	0.054787	1391.123535
0.000000	0.055025	1367.365112
0.000000	0.055262	1362.847168
0.000000	0.055499	1367.907715
0.000000	0.055736	1386.549683
0.000000	0.055973	1421.623291
0.000000	0.056211	1474.500854
0.000000	0.056448	1525.500244
0.000000	0.056685	1568.289673
0.000000	0.056922	1602.430054
0.000000	0.057159	1628.562256
0.000000	0.057396	1646.884399
0.000000	0.057634	1656.621948
0.000000	0.057871	1654.585693
0.000000	0.058108	1637.894775
0.000000	0.058345	1605.838379
0.000000	0.058582	1558.346680
0.000000	0.058819	1495.914917
0.000000	0.059057	1422.634033
0.000000	0.059294	1342.223145
0.000000	0.059531	1260.651855
0.000000	0.059768	1182.842041
0.000000	0.060005	1101.187378
0.000000	0.060243	1018.539673
0.000000	0.060480	941.224670
0.000000	0.060717	883.563782
0.000000	0.060954	852.150208
0.000000	0.061191	822.525818
0.000000	0.061428	784.103210
0.000000	0.061666	736.048889
0.000000	0.061903	679.581116
0.000000	0.062140	616.660583
0.000000	0.062377	547.140808
0.000000	0.062614	474.029968
0.000000	0.062851	402.378418
0.000000	0.063089	339.120605
0.000000	0.063326	290.373779
0.000000	0.063563	259.014923
0.000000	0.063800	230.891708
0.000000	0.064037	205.876205
0.000000	0.064275	183.793350
0.000000	0.064512	166.688629
0.000000	0.064749	152.550735
0.000000	0.064986	140.446259
0.000000	0.065223	130.664398
0.000000	0.065460	122.817154
0.000000	0.065698	115.920258
0.000000	0.065935	110.345215
0.000000	0.066172	105.424004
0.000000	0.066409	101.596222
0.000000	0.066646	98.122902
0.000000	0.066883	94.996353
0.000000	0.067121	92.250328
0.000000	0.067358	89.708115
0.000000	0.067595	87.458603
0.000000	0.067832	85.857643
0.000000	0.068069	84.294518
0.000000	0.068306	82.989586
0.000000	0.068544	82.176888
0.000000	0.068781	81.233452
0.000000	0.069018	80.491051
0.000000	0.069255	79.693199
0.000000	0.069492	79.311378
0.000000	0.069730	78.489288
0.000000	0.069967	78.178055
0.000000	0.070204	77.780136
0.000000	0.070441	77.645203
0.000000	0.070678	77.041870
0.000000	0.070915	76.816597
0.000000	0.071153	76.395012
0.000000	0.071390	76.524300
0.000000	0.071627	76.383492
0.000000	0.071864	76.697830
0.000000	0.072101	76.866142
0.000000	0.072338	77.225708
0.000000	0.072576	77.630585
0.000000	0.072813	77.553352
0.000000	0.073050	77.681717
0.000000	0.073287	77.640228
0.000000	0.073524	77.408798
0.000000	0.073762	77.350136
0.000000	0.073999	76.993523
0.000000	0.074236	76.594398
0.000000	0.074473	76.553268
0.000000	0.074710	76.541069
0.000000	0.074947	76.444939
0.000000	0.075185	76.754997
0.000000	0.075422	76.866814
0.000000	0.075659	76.880310
0.000000	0.075896	77.034744
0.000000	0.076133	76.851196
0.000000	0.076370	77.188217
0.000000	0.076608	77.225945
0.000000	0.076845	77.452591
0.000000	0.077082	77.766258
0.000000	0.077319	78.535095
0.000000	0.077556	78.654480
0.000000	0.077794	79.422882
0.000000	0.078031	79.499161
0.000000	0.078268	79.812668
0.000000	0.078505	80.119499
0.000000	0.078742	80.158707
0.000000	0.078979	80.400940
0.000000	0.079217	80.360672
0.000000	0.079454	80.271790
0.000000	0.079691	80.267197
0.000000	0.079928	80.119179
0.000000	0.080165	80.205673
0.000000	0.080402	80.308273
0.000000	0.080640	80.199310
0.000000	0.080877	80.391068
0.000000	0.081114	80.569962
0.000000	0.081351	81.028542
0.000000	0.081588	81.837959
0.000000	0.081825	82.587646
0.000000	0.082063	83.962067
0.000000	0.082300	85.440712
0.000000	0.082537	87.789055
0.000000	0.082774	90.263977
0.000000	0.083011	92.977165
0.000000	0.083249	95.718742
0.000000	0.083486	98.209518
0.000000	0.083723	98.939774
0.000000	0.083960	97.681839
0.000000	0.084197	95.148949
0.000000	0.084434	92.295006
0.000000	0.084672	90.982002
0.000000	0.084909	92.049782
0.000000	0.085146	93.683029
0.000000	0.085383	96.543831
0.000000	0.085620	100.179649
0.000000	0.085857	104.878815
0.000000	0.086095	109.859375
0.000000	0.086332	114.753181
0.000000	0.086569	115.854378
0.000000	0.086806	111.252739
0.000000	0.087043	103.949883
0.000000	0.087281	96.974823
0.000000	0.087518	94.940590
0.000000	0.087755	93.425079
0.000000	0.087992	92.423309
0.000000	0.088229	91.436096
0.000000	0.088466	91.718346
0.000000	0.088704	92.728859
0.000000	0.088941	95.284683
0.000000	0.089178	100.171761
0.000000	0.089415	108.791222
0.000000	0.089652	121.775459
0.000000	0.089889	139.560501
0.000000	0.090127	162.243988
0.000000	0.090364	188.514923
0.000000	0.090601	216.421082
0.000000	0.090838	234.521652
0.000000	0.091075	240.873611
0.000000	0.091312	236.971817
0.000000	0.091550	224.420059
0.000000	0.091787	205.808929
0.000000	0.092024	183.176224
0.000000	0.092261	160.198578
0.000000	0.092498	141.295364
0.000000	0.092736	131.090607
0.000000	0.092973	124.019051
0.000000	0.093210	117.778465
0.000000	0.093447	112.167755
0.000000	0.093684	107.956139
0.000000	0.093921	104.508018
0.000000	0.094159	101.961716
0.000000	0.094396	99.831635
0.000000	0.094633	98.590820
0.000000	0.094870	97.145645
0.000000	0.095107	96.336693
0.000000	0.095344	95.355049
0.000000	0.095582	94.122200
0.000000	0.095819	93.218475
0.000000	0.096056	92.417053
0.000000	0.096293	91.975090
0.000000	0.096530	91.786835
0.000000	0.096768	91.847694
0.000000	0.097005	91.894508
0.000000	0.097242	91.652130
0.000000	0.097479	91.950584
0.000000	0.097716	91.700043
0.000000	0.097953	91.858658
0.000000	0.098191	91.726761
0.000000	0.098428	91.923851
0.000000	0.098665	92.235153
0.000000	0.098902	93.026230
0.000000	0.099139	93.550636
0.000000	0.099376	94.000626
0.000000	0.099614	94.221527
0.000000	0.099851	94.311356
0.000000	0.100088	94.632538
0.000000	0.100325	94.830872
0.000000	0.100562	94.664490
0.000000	0.100800	94.999603
0.000000	0.101037	95.262596
0.000000	0.101274	95.693871
0.000000	0.101511	95.922745
0.000000	0.101748	96.291000
0.000000	0.101985	96.415970
0.000000	0.102223	96.753960
0.000000	0.102460	96.802734
0.000000	0.102697	96.662132
0.000000	0.102934	96.344582
0.000000	0.103171	96.143768
0.000000	0.103408	96.407021
0.000000	0.103646	96.695068
0.000000	0.103883	97.881714
0.000000	0.104120	99.692253
0.000000	0.104357	103.398766
0.000000	0.104594	109.457748
0.000000	0.104831	119.628311
0.000000	0.105069	134.686401
0.000000	0.105306	155.747498
0.000000	0.105543	183.762375
0.000000	0.105780	218.121475
0.000000	0.106017	258.609985
0.000000	0.106255	294.540009
0.000000	0.106492	321.872223
0.000000	0.106729	340.007568
0.000000	0.106966	348.020630
0.000000	0.107203	345.556030
0.000000	0.107440	334.132751
0.000000	0.107678	313.910675
0.000000	0.107915	285.183838
0.000000	0.108152	251.594009
0.000000	0.108389	216.634552
0.000000	0.108626	190.180145
0.000000	0.108863	175.015747
0.000000	0.109101	163.385971
0.000000	0.109338	153.029922
0.000000	0.109575	143.994659
0.000000	0.109812	136.423599
0.000000	0.110049	130.373810
0.000000	0.110287	125.609451
0.000000	0.110524	121.503593
0.000000	0.110761	118.524437
0.000000	0.110998	116.078453
0.000000	0.111235	114.174156
0.000000	0.111472	112.963211
0.000000	0.111710	111.755951
0.000000	0.111947	110.710869
0.000000	0.112184	110.142075
0.000000	0.112421	109.282097
0.000000	0.112658	108.934074
0.000000	0.112895	108.957260
0.000000	0.113133	108.576523
0.000000	0.113370	108.464668
0.000000	0.113607	107.748390
0.000000	0.113844	107.494797
0.000000	0.114081	107.110466
0.000000	0.114318	106.948288
0.000000	0.114556	106.642006
0.000000	0.114793	106.303574
0.000000	0.115030	105.941406
0.000000	0.115267	105.576233
0.000000	0.115504	105.361885
0.000000	0.115742	105.215561
0.000000	0.115979	105.290588
0.000000	0.116216	105.733368
0.000000	0.116453	106.060974
0.000000	0.116690	106.613144
0.000000	0.116927	106.879608
0.000000	0.117165	107.428154
0.000000	0.117402	107.503799
0.000000	0.117639	107.551956
0.000000	0.117876	108.051422
0.000000	0.118113	107.780724
0.000000	0.118350	107.688248
0.000000	0.118588	107.439064
0.000000	0.118825	107.540756
0.000000	0.119062	107.656929
0.000000	0.119299	107.668884
0.000000	0.119536	107.698174
0.000000	0.119774	107.870659
0.000000	0.120011	108.065620
0.000000	0.120248	108.032562
0.000000	0.120485	108.255219
0.000000	0.120722	108.142082
0.000000	0.120959	108.308731
0.000000	0.121197	108.542671
0.000000	0.121434	108.854294
0.000000	0.121671	109.243645
0.000000	0.121908	109.696716
0.000000	0.122145	110.185066
0.000000	0.122382	110.547897
0.000000	0.122620	110.499634
0.000000	0.122857	110.498734
0.000000	0.123094	110.307213
0.000000	0.123331	110.300804
0.000000	0.123568	109.777924
0.000000	0.123806	109.976379
0.000000	0.124043	109.971657
0.000000	0.124280	110.246872
0.000000	0.124517	110.318375
0.000000	0.124754	110.655609
0.000000	0.124991	110.646767
0.000000	0.125229	110.643585
0.000000	0.125466	110.785530
0.000000	0.125703	110.731056
0.000000	0.125940	110.862984
0.000000	0.126177	111.452141
0.000000	0.126414	112.018188
0.000000	0.126652	112.408813
0.000000	0.126889	112.834221
0.000000	0.127126	113.026894
0.000000	0.127363	113.327057
0.000000	0.127600	113.484871
0.000000	0.127837	113.492828
0.000000	0.128075	113.480515
0.000000	0.128312	113.467712
0.000000	0.128549	113.715942
0.000000	0.128786	113.870178
0.000000	0.129023	114.402954
0.000000	0.129261	114.326576
0.000000	0.129498	114.579063
0.000000	0.129735	114.195709
0.000000	0.129972	114.269112
0.000000	0.130209	114.113441
0.000000	0.130446	114.234940
0.000000	0.130684	114.547424
0.000000	0.130921	114.823906
0.000000	0.131158	115.189758
0.000000	0.131395	115.650726
0.000000	0.131632	115.964142
0.000000	0.131869	116.616470
0.000000	0.132107	117.138847
0.000000	0.132344	117.909225
0.000000	0.132581	118.361008
0.000000	0.132818	119.148163
0.000000	0.133055	120.218719
0.000000	0.133293	121.600220
0.000000	0.133530	123.378502
0.000000	0.133767	125.315491
0.000000	0.134004	127.092850
0.000000	0.134241	128.478836
0.000000	0.134478	128.783707
0.000000	0.134716	123.626549
0.000000	0.134953	122.165352
0.000000	0.135190	121.520981
0.000000	0.135427	121.244965
0.000000	0.135664	121.067528
0.000000	0.135901	121.165947
0.000000	0.136139	121.450211
0.000000	0.136376	121.797775
0.000000	0.136613	122.308517
0.000000	0.136850	122.709114
0.000000	0.137087	123.325447
0.000000	0.137324	123.397881
0.000000	0.137562	123.862091
0.000000	0.137799	124.107529
0.000000	0.138036	124.471519
0.000000	0.138273	124.573479
0.000000	0.138510	124.753479
0.000000	0.138748	124.756622
0.000000	0.138985	124.562965
0.000000	0.139222	124.526581
0.000000	0.139459	124.281555
0.000000	0.139696	124.184242
0.000000	0.139933	123.515030
0.000000	0.140171	123.138275
0.000000	0.140408	122.746925
0.000000	0.140645	122.507545
0.000000	0.140882	122.711441
0.000000	0.141119	122.784859
0.000000	0.141356	123.094963
0.000000	0.141594	123.401970
0.000000	0.141831	124.173820
0.000000	0.142068	124.411514
0.000000	0.142305	124.790611
0.000000	0.142542	124.685173
0.000000	0.142780	125.291489
0.000000	0.143017	124.918762
0.000000	0.143254	125.367538
0.000000	0.143491	124.973999
0.000000	0.143728	125.554031
0.000000	0.143965	125.566978
0.000000	0.144203	125.720528
0.000000	0.144440	126.026627
0.000000	0.144677	125.995842
0.000000	0.144914	126.585548
0.000000	0.145151	126.456161
0.000000	0.145388	126.905746
0.000000	0.145626	126.479851
0.000000	0.145863	126.857544
0.000000	0.146100	126.370522
0.000000	0.146337	126.593346
0.000000	0.146574	126.484039
0.000000	0.146812	126.664536
0.000000	0.147049	126.809029
0.000000	0.147286	127.184235
0.000000	0.147523	127.815781
0.000000	0.147760	128.224289
0.000000	0.147997	129.004959
0.000000	0.148235	129.540878
0.000000	0.148472	130.519913
0.000000	0.148709	131.052353
0.000000	0.148946	131.553711
0.000000	0.149183	131.494507
0.000000	0.149420	131.813019
0.000000	0.149658	131.297974
0.000000	0.149895	131.278336
0.000000	0.150132	131.071259
0.000000	0.150369	130.570160
0.000000	0.150606	130.895096
0.000000	0.150843	130.618988
0.000000	0.151081	130.812042
0.000000	0.151318	130.754501
0.000000	0.151555	130.551224
0.000000	0.151792	130.331879
0.000000	0.152029	130.123398
0.000000	0.152267	130.083359
0.000000	0.152504	130.372971
0.000000	0.152741	130.655838
0.000000	0.152978	130.937881
0.000000	0.153215	131.587021
0.000000	0.153452	132.234024
0.000000	0.153690	132.601593
0.000000	0.153927	133.383621
0.000000	0.154164	133.462646
0.000000	0.154401	134.008530
0.000000	0.154638	134.045868
0.000000	0.154875	134.275543
0.000000	0.155113	134.215973
0.000000	0.155350	134.226578
0.000000	0.155587	134.076706
0.000000	0.155824	134.382706
0.000000	0.156061	134.309433
0.000000	0.156299	134.091263
0.000000	0.156536	134.114227
0.000000	0.156773	134.046219
0.000000	0.157010	134.394135
0.000000	0.157247	134.454208
0.000000	0.157484	134.714767
0.000000	0.157722	135.317093
0.000000	0.157959	135.533798
0.000000	0.158196	136.073624
0.000000	0.158433	136.448074
0.000000	0.158670	137.360733
0.000000	0.158907	137.453384
0.000000	0.159145	137.771362
0.000000	0.159382	137.833908
0.000000	0.159619	137.998810
0.000000	0.159856	138.395035
0.000000	0.160093	138.287781
0.000000	0.160331	138.506271
0.000000	0.160568	138.568314
0.000000	0.160805	138.576447
0.000000	0.161042	138.523544
0.000000	0.161279	138.167770
0.000000	0.161516	137.887604
0.000000	0.161754	137.721146
0.000000	0.161991	137.825119
0.000000	0.162228	137.861465
0.000000	0.162465	137.961441
0.000000	0.162702	138.382935
0.000000	0.162939	138.527817
0.000000	0.163177	138.875824
0.000000	0.163414	139.196594
0.000000	0.163651	139.734238
0.000000	0.163888	140.124527
0.000000	0.164125	140.716934
0.000000	0.164362	141.378784
0.000000	0.164600	141.714951
0.000000	0.164837	142.173706
0.000000	0.165074	142.245026
0.000000	0.165311	142.746048
0.000000	0.165548	142.689545
0.000000	0.165786	142.645599
0.000000	0.166023	142.130600
0.000000	0.166260	141.884430
0.000000	0.166497	141.707977
0.000000	0.166734	141.509369
0.000000	0.166971	141.439423
0.000000	0.167209	141.166229
0.000000	0.167446	141.569244
0.000000	0.167683	141.591721
0.000000	0.167920	142.080566
0.000000	0.168157	142.322723
0.000000	0.168394	142.790024
0.000000	0.168632	143.602280
0.000000	0.168869	143.887970
0.000000	0.169106	144.337662
0.000000	0.169343	144.581635
0.000000	0.169580	145.334732
0.000000	0.169818	145.252182
0.000000	0.170055	145.632599
0.000000	0.170292	145.996399
0.000000	0.170529	145.947800
0.000000	0.170766	146.305664
0.000000	0.171003	145.842957
0.000000	0.171241	145.743759
0.000000	0.171478	145.178772
0.000000	0.171715	145.004395
0.000000	0.171952	144.529358
0.000000	0.172189	144.261398
0.000000	0.172426	143.882645
0.000000	0.172664	143.920792
0.000000	0.172901	144.063141
0.000000	0.173138	144.094864
0.000000	0.173375	144.648117
0.000000	0.173612	145.140366
0.000000	0.173849	146.044174
0.000000	0.174087	146.732193
0.000000	0.174324	147.518585
0.000000	0.174561	148.241547
0.000000	0.174798	148.488815
0.000000	0.175035	148.828598
0.000000	0.175273	149.007965
0.000000	0.175510	149.375153
0.000000	0.175747	149.434036
0.000000	0.175984	149.162186
0.000000	0.176221	149.287292
0.000000	0.176458	148.972610
0.000000	0.176696	148.937469
0.000000	0.176933	148.347076
0.000000	0.177170	148.420959
0.000000	0.177407	147.860611
0.000000	0.177644	148.009995
0.000000	0.177881	147.461884
0.000000	0.178119	147.573212
0.000000	0.178356	147.561157
0.000000	0.178593	148.185379
0.000000	0.178830	148.629288
0.000000	0.179067	149.127274
0.000000	0.179305	150.163055
0.000000	0.179542	150.989670
0.000000	0.179779	151.914093
0.000000	0.180016	152.400345
0.000000	0.180253	152.877411
0.000000	0.180490	152.946152
0.000000	0.180728	153.541733
0.000000	0.180965	153.549194
0.000000	0.181202	153.645065
0.000000	0.181439	152.722458
0.000000	0.181676	152.477585
0.000000	0.181913	151.754715
0.000000	0.182151	151.426163
0.000000	0.182388	151.056473
0.000000	0.182625	150.792770
0.000000	0.182862	150.541733
0.000000	0.183099	150.204330
0.000000	0.183337	150.535385
0.000000	0.183574	150.348938
0.000000	0.183811	150.612976
0.000000	0.184048	150.751175
0.000000	0.184285	151.134918
0.000000	0.184522	151.657181
0.000000	0.184760	152.192734
0.000000	0.184997	153.091843
0.000000	0.185234	153.483459
0.000000	0.185471	154.177414
0.000000	0.185708	154.432449
0.000000	0.185945	155.190186
0.000000	0.186183	155.346481
0.000000	0.186420	155.831100
0.000000	0.186657	155.904724
0.000000	0.186894	156.021912
0.000000	0.187131	155.932404
0.000000	0.187368	155.748703
0.000000	0.187606	155.720276
0.000000	0.187843	155.131088
0.000000	0.188080	155.086212
0.000000	0.188317	154.782303
0.000000	0.188554	154.845886
0.000000	0.188792	154.464401
0.000000	0.189029	154.755600
0.000000	0.189266	154.799072
0.000000	0.189503	155.337448
0.000000	0.189740	155.790344
0.000000	0.189977	156.396225
0.000000	0.190215	157.030701
0.000000	0.190452	157.918640
0.000000	0.190689	158.544250
0.000000	0.190926	159.342178
0.000000	0.191163	159.784378
0.000000	0.191400	160.060135
0.000000	0.191638	160.626984
0.000000	0.191875	160.251312
0.000000	0.192112	159.877991
0.000000	0.192349	160.027283
0.000000	0.192586	159.873505
0.000000	0.192824	159.769791
0.000000	0.193061	159.843658
0.000000	0.193298	159.124344
0.000000	0.193535	159.070984
0.000000	0.193772	158.519379
0.000000	0.194009	158.578827
0.000000	0.194247	158.565903
0.000000	0.194484	158.488892
0.000000	0.194721	158.727676
0.000000	0.194958	158.813568
0.000000	0.195195	159.231384
0.000000	0.195432	159.501801
0.000000	0.195670	160.099503
0.000000	0.195907	160.293442
0.000000	0.196144	160.673828
0.000000	0.196381	161.004807
0.000000	0.196618	161.643005
0.000000	0.196856	162.089142
0.000000	0.197093	162.670822
0.000000	0.197330	162.750519
0.000000	0.197567	162.899277
0.000000	0.197804	162.990570
0.000000	0.198041	162.893845
0.000000	0.198279	162.971603
0.000000	0.198516	162.626678
0.000000	0.198753	162.471420
0.000000	0.198990	162.538177
0.000000	0.199227	162.237534
0.000000	0.199464	162.428101
0.000000	0.199702	162.166458
0.000000	0.199939	162.671463
0.000000	0.200176	162.515381
0.000000	0.200413	162.783035
0.000000	0.200650	162.779541
0.000000	0.200887	163.486755
0.000000	0.201125	163.951065
0.000000	0.201362	164.506500
0.000000	0.201599	164.889267
0.000000	0.201836	165.433929
0.000000	0.202073	165.996460
0.000000	0.202311	166.058273
0.000000	0.202548	166.445938
0.000000	0.202785	166.076614
0.000000	0.203022	166.286301
0.000000	0.203259	166.508987
0.000000	0.203496	166.619461
0.000000	0.203734	167.091949
0.000000	0.203971	167.060806
0.000000	0.204208	167.218857
0.000000	0.204445	166.956589
0.000000	0.204682	166.757004
0.000000	0.204919	166.530991
0.000000	0.205157	166.313187
0.000000	0.205394	166.507004
0.000000	0.205631	166.659546
0.000000	0.205868	167.261261
0.000000	0.206105	167.341522
0.000000	0.206343	167.850464
0.000000	0.206580	167.947784
0.000000	0.206817	168.228317
0.000000	0.207054	168.947281
0.000000	0.207291	169.125061
0.000000	0.207528	169.819580
0.000000	0.207766	169.805008
0.000000	0.208003	170.497253
0.000000	0.208240	170.433197
0.000000	0.208477	170.540604
0.000000	0.208714	170.339325
0.000000	0.208951	170.194031
0.000000	0.209189	170.127090
0.000000	0.209426	170.158569
0.000000	0.209663	170.061020
0.000000	0.209900	169.845535
0.000000	0.210137	170.018860
0.000000	0.210374	169.997192
0.000000	0.210612	170.510239
0.000000	0.210849	170.597137
0.000000	0.211086	170.607407
0.000000	0.211323	170.802689
0.000000	0.211560	171.085037
0.000000	0.211798	171.706070
0.000000	0.212035	172.174515
0.000000	0.212272	172.701813
0.000000	0.212509	173.018112
0.000000	0.212746	173.578491
0.000000	0.212983	173.390381
0.000000	0.213221	173.761673
0.000000	0.213458	173.614258
0.000000	0.213695	173.782059
0.000000	0.213932	173.793060
0.000000	0.214169	173.641159
0.000000	0.214406	173.696503
0.000000	0.214644	173.487488
0.000000	0.214881	173.626205
0.000000	0.215118	173.404480
0.000000	0.215355	173.556168
0.000000	0.215592	173.380402
0.000000	0.215830	173.615982
0.000000	0.216067	173.928131
0.000000	0.216304	173.956055
0.000000	0.216541	174.554443
0.000000	0.216778	174.893494
0.000000	0.217015	175.449295
0.000000	0.217253	175.744415
0.000000	0.217490	176.262497
0.000000	0.217727	176.891098
0.000000	0.217964	177.859390
0.000000	0.218201	178.405319
0.000000	0.218438	178.956039
0.000000	0.218676	179.231949
0.000000	0.218913	179.560349
0.000000	0.219150	179.190201
0.000000	0.219387	179.438995
0.000000	0.219624	179.234741
0.000000	0.219862	179.051346
0.000000	0.220099	178.546051
0.000000	0.220336	178.476425
0.000000	0.220573	178.162415
0.000000	0.220810	178.113708
0.000000	0.221047	178.122665
0.000000	0.221285	178.445847
0.000000	0.221522	178.843262
0.000000	0.221759	178.686096
0.000000	0.221996	179.168625
0.000000	0.222233	179.208542
0.000000	0.222470	179.390320
0.000000	0.222708	179.602158
0.000000	0.222945	179.727142
0.000000	0.223182	180.014969
0.000000	0.223419	179.989944
0.000000	0.223656	180.623779
0.000000	0.223893	181.074890
0.000000	0.224131	181.306183
0.000000	0.224368	181.535645
0.000000	0.224605	181.753448
0.000000	0.224842	181.587357
0.000000	0.225079	182.010040
0.000000	0.225317	181.829819
0.000000	0.225554	182.011948
0.000000	0.225791	182.100449
0.000000	0.226028	182.343826
0.000000	0.226265	182.627731
0.000000	0.226502	182.702164
0.000000	0.226740	183.287552
0.000000	0.226977	183.292053
0.000000	0.227214	183.544617
0.000000	0.227451	183.334915
0.000000	0.227688	183.765778
0.000000	0.227925	183.896118
0.000000	0.228163	184.562256
0.000000	0.228400	184.784927
0.000000	0.228637	185.127029
0.000000	0.228874	185.325699
0.000000	0.229111	185.232956
0.000000	0.229349	185.201920
0.000000	0.229586	185.000656
0.000000	0.229823	185.127808
0.000000	0.230060	184.755417
0.000000	0.230297	184.983353
0.000000	0.230534	184.749496
0.000000	0.230772	185.141998
0.000000	0.231009	185.328873
0.000000	0.231246	185.169754
0.000000	0.231483	185.273849
0.000000	0.231720	185.302292
0.000000	0.231957	185.631653
0.000000	0.232195	185.914276
0.000000	0.232432	186.394562
0.000000	0.232669	186.593323
0.000000	0.232906	186.996872
0.000000	0.233143	187.379486
0.000000	0.233380	187.984161
0.000000	0.233618	188.801971
0.000000	0.233855	189.310989
0.000000	0.234092	189.819443
0.000000	0.234329	190.042023
0.000000	0.234566	190.302643
0.000000	0.234804	189.975204
0.000000	0.235041	189.902893
0.000000	0.235278	189.637375
0.000000	0.235515	189.085648
0.000000	0.235752	189.386414
0.000000	0.235989	189.375015
0.000000	0.236227	189.647324
0.000000	0.236464	189.835556
0.000000	0.236701	190.033676
0.000000	0.236938	190.219070
0.000000	0.237175	189.887619
0.000000	0.237412	189.764984
0.000000	0.237650	189.524109
0.000000	0.237887	189.681976
0.000000	0.238124	189.911194
0.000000	0.238361	190.221039
0.000000	0.238598	190.490524
0.000000	0.238836	190.954300
0.000000	0.239073	191.114380
0.000000	0.239310	191.797333
0.000000	0.239547	191.900345
0.000000	0.239784	192.117294
0.000000	0.240021	192.089188
0.000000	0.240259	192.427032
0.000000	0.240496	192.418243
0.000000	0.240733	192.785492
0.000000	0.240970	192.930054
0.000000	0.241207	193.198486
0.000000	0.241444	193.340515
0.000000	0.241682	193.585464
0.000000	0.241919	193.200317
0.000000	0.242156	193.521637
0.000000	0.242393	193.250854
0.000000	0.242630	193.602737
0.000000	0.242868	193.638260
0.000000	0.243105	193.837601
0.000000	0.243342	194.213150
0.000000	0.243579	194.399734
0.000000	0.243816	194.996490
0.000000	0.244053	194.669006
0.000000	0.244291	195.227280
0.000000	0.244528	195.619278
0.000000	0.244765	196.073425
0.000000	0.245002	196.341019
0.000000	0.245239	196.652924
0.000000	0.245476	197.123108
0.000000	0.245714	197.487488
0.000000	0.245951	198.073059
0.000000	0.246188	197.993835
0.000000	0.246425	197.937790
0.000000	0.246662	197.426956
0.000000	0.246900	197.329361
0.000000	0.247137	197.207748
0.000000	0.247374	197.209824
0.000000	0.247611	197.366074
0.000000	0.247848	197.091278
0.000000	0.248085	197.493942
0.000000	0.248323	197.632477
0.000000	0.248560	198.336777
0.000000	0.248797	198.616592
0.000000	0.249034	199.144180
0.000000	0.249271	199.037323
0.000000	0.249508	198.988083
0.000000	0.249746	198.765320
0.000000	0.249983	198.872726
0.000000	0.250220	198.490784
0.000000	0.250457	198.850952
0.000000	0.250694	198.777985
0.000000	0.250931	199.235397
0.000000	0.251169	199.383194
0.000000	0.251406	199.561005
0.000000	0.251643	199.884003
0.000000	0.251880	199.856400
0.000000	0.252117	200.071564
0.000000	0.252355	200.174133
0.000000	0.252592	200.282516
0.000000	0.252829	200.281021
0.000000	0.253066	200.540558
0.000000	0.253303	200.583694
0.000000	0.253540	201.008041
0.000000	0.253778	200.959991
0.000000	0.254015	201.265167
0.000000	0.254252	201.198502
0.000000	0.254489	201.356232
0.000000	0.254726	201.147629
0.000000	0.254963	201.312790
0.000000	0.255201	201.156158
0.000000	0.255438	201.538666
0.000000	0.255675	202.118027
0.000000	0.255912	202.266602
0.000000	0.256149	202.681885
0.000000	0.256387	202.628418
0.000000	0.256624	202.817154
0.000000	0.256861	203.262283
0.000000	0.257098	203.113556
0.000000	0.257335	203.581039
0.000000	0.257572	203.116516
0.000000	0.257810	203.664627
0.000000	0.258047	204.425766
0.000000	0.258284	204.529846
0.000000	0.258521	205.165527
0.000000	0.258758	205.130402
0.000000	0.258995	205.623230
0.000000	0.259233	205.933380
0.000000	0.259470	206.646759
0.000000	0.259707	206.890747
0.000000	0.259944	207.343307
0.000000	0.260181	207.126999
0.000000	0.260418	207.300064
0.000000	0.260656	207.018600
0.000000	0.260893	206.757828
0.000000	0.261130	206.420166
0.000000	0.261367	206.033279
0.000000	0.261604	206.241730
0.000000	0.261842	205.744843
0.000000	0.262079	206.004303
0.000000	0.262316	205.845261
0.000000	0.262553	206.230820
0.000000	0.262790	206.442764
0.000000	0.263027	206.701645
0.000000	0.263265	206.879974
0.000000	0.263502	206.978165
0.000000	0.263739	207.011520
0.000000	0.263976	207.249390
0.000000	0.264213	207.841751
0.000000	0.264450	208.552322
0.000000	0.264688	209.235184
0.000000	0.264925	209.609177
0.000000	0.265162	210.122879
0.000000	0.265399	210.390884
0.000000	0.265636	210.627533
0.000000	0.265874	210.698883
0.000000	0.266111	210.717651
0.000000	0.266348	211.051758
0.000000	0.266585	210.611572
0.000000	0.266822	210.846573
0.000000	0.267059	210.455078
0.000000	0.267297	210.768372
0.000000	0.267534	210.597229
0.000000	0.267771	210.651489
0.000000	0.268008	210.452438
0.000000	0.268245	210.601044
0.000000	0.268482	210.619415
0.000000	0.268720	210.377213
0.000000	0.268957	210.248825
0.000000	0.269194	210.025330
0.000000	0.269431	210.349152
0.000000	0.269668	210.532135
0.000000	0.269906	210.826187
0.000000	0.270143	211.247818
0.000000	0.270380	211.922760
0.000000	0.270617	212.595200
0.000000	0.270854	213.107178
0.000000	0.271091	213.782959
0.000000	0.271329	213.980606
0.000000	0.271566	214.632919
0.000000	0.271803	214.394943
0.000000	0.272040	214.457611
0.000000	0.272277	214.370636
0.000000	0.272514	214.760941
0.000000	0.272752	214.679993
0.000000	0.272989	215.094788
0.000000	0.273226	215.051743
0.000000	0.273463	215.268051
0.000000	0.273700	215.637253
0.000000	0.273937	215.670746
0.000000	0.274175	216.091171
0.000000	0.274412	215.819565
0.000000	0.274649	216.433060
0.000000	0.274886	216.384918
0.000000	0.275123	217.111404
0.000000	0.275361	217.408783
0.000000	0.275598	217.726807
0.000000	0.275835	217.815552
0.000000	0.276072	218.157822
0.000000	0.276309	218.157135
0.000000	0.276546	218.540482
0.000000	0.276784	218.836655
0.000000	0.277021	219.032135
0.000000	0.277258	219.480774
0.000000	0.277495	219.443008
0.000000	0.277732	219.744568
0.000000	0.277969	219.659332
0.000000	0.278207	219.901825
0.000000	0.278444	219.631409
0.000000	0.278681	219.694519
0.000000	0.278918	219.632706
0.000000	0.279155	219.573074
0.000000	0.279393	219.769348
0.000000	0.279630	219.861572
0.000000	0.279867	220.079803
0.000000	0.280104	219.932159
0.000000	0.280341	220.020523
0.000000	0.280578	219.759857
0.000000	0.280816	220.139114
0.000000	0.281053	220.102173
0.000000	0.281290	220.377411
0.000000	0.281527	220.741516
0.000000	0.281764	221.186035
0.000000	0.282001	221.933029
0.000000	0.282239	222.100494
0.000000	0.282476	222.252823
0.000000	0.282713	222.147934
0.000000	0.282950	222.525848
0.000000	0.283187	222.441437
0.000000	0.283424	222.745010
0.000000	0.283662	223.094498
0.000000	0.283899	223.357407
0.000000	0.284136	223.755310
0.000000	0.284373	223.899780
0.000000	0.284610	224.121582
0.000000	0.284848	223.795288
0.000000	0.285085	223.878616
0.000000	0.285322	223.421326
0.000000	0.285559	223.277924
0.000000	0.285796	223.366562
0.000000	0.286033	223.219635
0.000000	0.286271	223.086319
0.000000	0.286508	223.109009
0.000000	0.286745	223.426453
0.000000	0.286982	223.555344
0.000000	0.287219	223.723892
0.000000	0.287456	223.687134
0.000000	0.287694	224.173492
0.000000	0.287931	224.098663
0.000000	0.288168	224.537842
0.000000	0.288405	224.532928
0.000000	0.288642	224.918213
0.000000	0.288880	225.094406
0.000000	0.289117	225.410126
0.000000	0.289354	225.620285
0.000000	0.289591	225.717468
0.000000	0.289828	225.827469
0.000000	0.290065	225.964233
0.000000	0.290303	226.262177
0.000000	0.290540	226.484802
0.000000	0.290777	226.988586
0.000000	0.291014	227.153900
0.000000	0.291251	227.433594
0.000000	0.291488	227.445892
0.000000	0.291726	227.651688
0.000000	0.291963	227.433701
0.000000	0.292200	227.628555
0.000000	0.292437	226.916550
0.000000	0.292674	227.006790
0.000000	0.292911	226.630692
0.000000	0.293149	226.785355
0.000000	0.293386	227.036728
0.000000	0.293623	227.276474
0.000000	0.293860	227.748184
0.000000	0.294097	228.321579
0.000000	0.294335	228.842590
0.000000	0.294572	229.145966
0.000000	0.294809	229.435318
0.000000	0.295046	229.322220
0.000000	0.295283	229.641235
0.000000	0.295520	229.307083
0.000000	0.295758	229.278320
0.000000	0.295995	229.214828
0.000000	0.296232	229.483017
0.000000	0.296469	229.109406
0.000000	0.296706	229.171097
0.000000	0.296943	228.720184
0.000000	0.297181	228.733597
0.000000	0.297418	228.642929
0.000000	0.297655	228.583847
0.000000	0.297892	228.580200
0.000000	0.298129	228.775574
0.000000	0.298367	229.185303
0.000000	0.298604	229.564316
0.000000	0.298841	229.894638
0.000000	0.299078	230.281403
0.000000	0.299315	230.345795
0.000000	0.299552	230.924545
0.000000	0.299790	231.293427
0.000000	0.300027	231.306900
0.000000	0.300264	231.446808
0.000000	0.300501	231.609604
0.000000	0.300738	232.166534
0.000000	0.300975	232.264069
0.000000	0.301213	232.725677
0.000000	0.301450	232.821838
0.000000	0.301687	232.776840
0.000000	0.301924	232.843765
0.000000	0.302161	233.043472
0.000000	0.302399	233.145615
0.000000	0.302636	233.153229
0.000000	0.302873	233.803207
0.000000	0.303110	233.885727
0.000000	0.303347	234.097290
0.000000	0.303584	234.077408
0.000000	0.303822	234.432663
0.000000	0.304059	234.445648
0.000000	0.304296	234.714890
0.000000	0.304533	234.887405
0.000000	0.304770	235.079941
0.000000	0.305007	235.171265
0.000000	0.305245	235.402451
0.000000	0.305482	235.775665
0.000000	0.305719	235.796234
0.000000	0.305956	235.937668
0.000000	0.306193	236.213516
0.000000	0.306430	236.024582
0.000000	0.306668	236.350296
0.000000	0.306905	236.617371
0.000000	0.307142	237.068771
0.000000	0.307379	237.095627
0.000000	0.307616	237.778061
0.000000	0.307854	238.148163
0.000000	0.308091	238.410339
0.000000	0.308328	238.547226
0.000000	0.308565	238.794449
0.000000	0.308802	238.789459
0.000000	0.309039	239.017990
0.000000	0.309277	239.253189
0.000000	0.309514	239.009811
0.000000	0.309751	239.385132
0.000000	0.309988	239.676437
0.000000	0.310225	240.110214
0.000000	0.310462	239.699081
0.000000	0.310700	240.247681
0.000000	0.310937	240.203415
0.000000	0.311174	240.386658
0.000000	0.311411	240.442871
0.000000	0.311648	240.375351
0.000000	0.311886	240.574539
0.000000	0.312123	240.486359
0.000000	0.312360	241.038422
0.000000	0.312597	241.533508
0.000000	0.312834	243.033127
0.000000	0.313071	244.907104
0.000000	0.313309	248.196701
0.000000	0.313546	253.082245
0.000000	0.313783	260.566223
0.000000	0.314020	270.741394
0.000000	0.314257	283.285919
0.000000	0.314494	297.922180
0.000000	0.314732	313.172516
0.000000	0.314969	325.750427
0.000000	0.315206	327.250885
0.000000	0.315443	317.814423
0.000000	0.315680	298.211792
0.000000	0.315917	277.002747
0.000000	0.316155	270.051208
0.000000	0.316392	265.751160
0.000000	0.316629	262.139740
0.000000	0.316866	258.899475
0.000000	0.317103	256.048401
0.000000	0.317341	253.875641
0.000000	0.317578	252.003418
0.000000	0.317815	251.103409
0.000000	0.318052	250.260452
0.000000	0.318289	249.740845
0.000000	0.318526	249.473114
0.000000	0.318764	248.785904
0.000000	0.319001	248.602341
0.000000	0.319238	248.310059
0.000000	0.319475	248.495453
0.000000	0.319712	248.421234
0.000000	0.319950	248.542343
0.000000	0.320187	248.480087
0.000000	0.320424	248.693771
0.000000	0.320661	248.920685
0.000000	0.320898	248.757080
0.000000	0.321135	248.777588
0.000000	0.321373	248.373428
0.000000	0.321610	248.275970
0.000000	0.321847	247.552109
0.000000	0.322084	247.694153
0.000000	0.322321	247.679642
0.000000	0.322558	248.009125
0.000000	0.322796	248.334702
0.000000	0.323033	248.887390
0.000000	0.323270	249.405212
0.000000	0.323507	249.608673
0.000000	0.323744	249.952133
0.000000	0.323981	250.059067
0.000000	0.324219	250.396774
0.000000	0.324456	250.229660
0.000000	0.324693	250.754852
0.000000	0.324930	250.521179
0.000000	0.325167	250.468597
0.000000	0.325405	250.370529
0.000000	0.325642	250.476990
0.000000	0.325879	250.070129
0.000000	0.326116	250.129822
0.000000	0.326353	249.969025
0.000000	0.326590	250.090912
0.000000	0.326828	250.039261
0.000000	0.327065	250.554993
0.000000	0.327302	250.802185
0.000000	0.327539	251.244232
0.000000	0.327776	251.631042
0.000000	0.328013	251.946365
0.000000	0.328251	252.184525
0.000000	0.328488	252.474823
0.000000	0.328725	252.836761
0.000000	0.328962	253.289490
0.000000	0.329199	253.723236
0.000000	0.329437	254.501266
0.000000	0.329674	255.244690
0.000000	0.329911	255.905502
0.000000	0.330148	256.309631
0.000000	0.330385	256.531982
0.000000	0.330622	256.548889
0.000000	0.330860	256.480408
0.000000	0.331097	256.105042
0.000000	0.331334	256.187805
0.000000	0.331571	256.051331
0.000000	0.331808	256.687012
0.000000	0.332045	256.777466
0.000000	0.332283	257.140564
0.000000	0.332520	257.286926
0.000000	0.332757	257.317841
0.000000	0.332994	257.716705
0.000000	0.333231	257.516296
0.000000	0.333468	257.800476
0.000000	0.333706	257.623474
0.000000	0.333943	258.075409
0.000000	0.334180	258.198853
0.000000	0.334417	258.448029
0.000000	0.334654	258.682465
0.000000	0.334892	258.627777
0.000000	0.335129	258.743591
0.000000	0.335366	258.054504
0.000000	0.335603	258.143280
0.000000	0.335840	257.610168
0.000000	0.336077	257.569183
0.000000	0.336315	257.472046
0.000000	0.336552	257.951569
0.000000	0.336789	258.296600
0.000000	0.337026	258.482025
0.000000	0.337263	259.095917
0.000000	0.337500	259.394012
0.000000	0.337738	259.457764
0.000000	0.337975	259.514954
0.000000	0.338212	259.689026
0.000000	0.338449	260.104065
0.000000	0.338686	259.901672
0.000000	0.338924	260.035065
0.000000	0.339161	260.033600
0.000000	0.339398	260.130157
0.000000	0.339635	260.196808
0.000000	0.339872	260.097961
0.000000	0.340109	260.069061
0.000000	0.340347	259.755676
0.000000	0.340584	259.418793
0.000000	0.340821	259.347839
0.000000	0.341058	259.472870
0.000000	0.341295	259.705444
0.000000	0.341532	260.060760
0.000000	0.341770	260.659698
0.000000	0.342007	261.239685
0.000000	0.342244	261.881256
0.000000	0.342481	262.056976
0.000000	0.342718	262.337463
0.000000	0.342955	262.235229
0.000000	0.343193	262.479950
0.000000	0.343430	262.366760
0.000000	0.343667	262.992493
0.000000	0.343904	263.036438
0.000000	0.344141	263.318085
0.000000	0.344379	263.353699
0.000000	0.344616	263.496338
0.000000	0.344853	263.629700
0.000000	0.345090	263.512054
0.000000	0.345327	263.637543
0.000000	0.345564	263.545349
0.000000	0.345802	264.099365
0.000000	0.346039	263.984467
0.000000	0.346276	264.399719
0.000000	0.346513	264.636169
0.000000	0.346750	264.920013
0.000000	0.346987	265.608215
0.000000	0.347225	265.470398
0.000000	0.347462	265.933289
0.000000	0.347699	265.801697
0.000000	0.347936	266.035522
0.000000	0.348173	266.293274
0.000000	0.348411	266.449402
0.000000	0.348648	266.860779
0.000000	0.348885	266.913666
0.000000	0.349122	267.073029
0.000000	0.349359	267.096558
0.000000	0.349596	267.100342
0.000000	0.349834	267.209167
0.000000	0.350071	267.062378
0.000000	0.350308	267.512909
0.000000	0.350545	267.120819
0.000000	0.350782	267.459930
0.000000	0.351019	266.998474
0.000000	0.351257	267.568512
0.000000	0.351494	267.639282
0.000000	0.351731	268.527527
0.000000	0.351968	268.896576
0.000000	0.352205	269.425293
0.000000	0.352443	269.247223
0.000000	0.352680	269.683685
0.000000	0.352917	270.035248
0.000000	0.353154	270.172699
0.000000	0.353391	270.582153
0.000000	0.353628	270.663422
0.000000	0.353866	271.252472
0.000000	0.354103	271.491333
0.000000	0.354340	271.942474
0.000000	0.354577	271.726929
0.000000	0.354814	271.660217
0.000000	0.355051	271.512146
0.000000	0.355289	271.416687
0.000000	0.355526	270.670349
0.000000	0.355763	270.643707
0.000000	0.356000	270.921539
0.000000	0.356237	270.912964
0.000000	0.356474	271.584717
0.000000	0.356712	271.480774
0.000000	0.356949	271.777679
0.000000	0.357186	272.240509
0.000000	0.357423	272.121338
0.000000	0.357660	272.615662
0.000000	0.357898	272.526215
0.000000	0.358135	272.691132
0.000000	0.358372	272.770264
0.000000	0.358609	273.011841
0.000000	0.358846	273.662384
0.000000	0.359083	273.854980
0.000000	0.359321	274.035675
0.000000	0.359558	274.198517
0.000000	0.359795	273.980835
0.000000	0.360032	274.125824
0.000000	0.360269	274.065460
0.000000	0.360506	274.545807
0.000000	0.360744	274.735657
0.000000	0.360981	275.342560
0.000000	0.361218	275.623718
0.000000	0.361455	276.023560
0.000000	0.361692	275.913940
0.000000	0.361930	276.005524
0.000000	0.362167	275.831482
0.000000	0.362404	275.891754
0.000000	0.362641	276.097107
0.000000	0.362878	276.220062
0.000000	0.363115	276.507904
0.000000	0.363353	276.598999
0.000000	0.363590	276.966553
0.000000	0.363827	277.358612
0.000000	0.364064	277.501099
0.000000	0.364301	277.607483
0.000000	0.364538	277.304596
0.000000	0.364776	277.325287
0.000000	0.365013	277.338135
0.000000	0.365250	277.114624
0.000000	0.365487	277.400940
0.000000	0.365724	277.492523
0.000000	0.365961	277.742310
0.000000	0.366199	278.147339
0.000000	0.366436	277.963257
0.000000	0.366673	278.388733
0.000000	0.366910	278.108276
0.000000	0.367147	278.451111
0.000000	0.367385	278.480835
0.000000	0.367622	278.802399
0.000000	0.367859	279.185211
0.000000	0.368096	279.496490
0.000000	0.368333	279.840057
0.000000	0.368570	280.079987
0.000000	0.368808	280.324280
0.000000	0.369045	280.326691
0.000000	0.369282	280.576385
0.000000	0.369519	280.484497
0.000000	0.369756	281.027740
0.000000	0.369993	281.129150
0.000000	0.370231	281.368622
0.000000	0.370468	281.861969
0.000000	0.370705	281.981567
0.000000	0.370942	281.939056
0.000000	0.371179	281.857056
0.000000	0.371417	281.877899
0.000000	0.371654	281.545258
0.000000	0.371891	281.984039
0.000000	0.372128	282.148590
0.000000	0.372365	282.522583
0.000000	0.372602	283.116577
0.000000	0.372840	283.558807
0.000000	0.373077	283.951843
0.000000	0.373314	284.294830
0.000000	0.373551	284.972321
0.000000	0.373788	285.426392
0.000000	0.374025	286.094452
0.000000	0.374263	287.113647
0.000000	0.374500	288.652222
0.000000	0.374737	290.634369
0.000000	0.374974	293.907074
0.000000	0.375211	297.638885
0.000000	0.375449	302.518463
0.000000	0.375686	307.151611
0.000000	0.375923	311.951752
0.000000	0.376160	314.062683
0.000000	0.376397	307.889465
0.000000	0.376634	306.870941
0.000000	0.376872	305.910278
0.000000	0.377109	305.658600
0.000000	0.377346	305.286865
0.000000	0.377583	305.111359
0.000000	0.377820	304.819489
0.000000	0.378057	304.914185
0.000000	0.378295	304.671478
0.000000	0.378532	304.431763
0.000000	0.378769	304.314606
0.000000	0.379006	303.956329
0.000000	0.379243	303.966492
0.000000	0.379481	303.881256
0.000000	0.379718	303.706390
0.000000	0.379955	303.702667
0.000000	0.380192	303.770294
0.000000	0.380429	304.036133
0.000000	0.380666	304.613556
0.000000	0.380904	304.742889
0.000000	0.381141	304.982056
0.000000	0.381378	304.824554
0.000000	0.381615	304.857147
0.000000	0.381852	304.479126
0.000000	0.382089	304.420074
0.000000	0.382327	304.584442
0.000000	0.382564	304.368011
0.000000	0.382801	304.249939
0.000000	0.383038	304.004974
0.000000	0.383275	304.132568
0.000000	0.383512	304.166962
0.000000	0.383750	304.231903
0.000000	0.383987	304.224152
0.000000	0.384224	304.419373
0.000000	0.384461	304.509308
0.000000	0.384698	305.171997
0.000000	0.384936	306.025604
0.000000	0.385173	307.413666
0.000000	0.385410	309.087097
0.000000	0.385647	311.261078
0.000000	0.385884	314.112701
0.000000	0.386121	317.237762
0.000000	0.386359	320.944061
0.000000	0.386596	325.048645
0.000000	0.386833	328.398102
0.000000	0.387070	329.068146
0.000000	0.387307	325.488647
0.000000	0.387544	320.264099
0.000000	0.387782	316.724792
0.000000	0.388019	315.169495
0.000000	0.388256	313.824768
0.000000	0.388493	312.832001
0.000000	0.388730	311.926483
0.000000	0.388968	311.527710
0.000000	0.389205	310.937164
0.000000	0.389442	310.755310
0.000000	0.389679	310.496368
0.000000	0.389916	310.865601
0.000000	0.390153	310.869751
0.000000	0.390391	310.941132
0.000000	0.390628	310.934052
0.000000	0.390865	310.949310
0.000000	0.391102	310.977173
0.000000	0.391339	311.011627
0.000000	0.391576	310.804993
0.000000	0.391814	310.961212
0.000000	0.392051	310.877441
0.000000	0.392288	311.139526
0.000000	0.392525	311.005920
0.000000	0.392762	310.932495
0.000000	0.393000	310.433838
0.000000	0.393237	310.248932
0.000000	0.393474	310.058868
0.000000	0.393711	309.777191
0.000000	0.393948	309.933929
0.000000	0.394185	310.092316
0.000000	0.394423	310.636169
0.000000	0.394660	311.089478
0.000000	0.394897	311.793640
0.000000	0.395134	312.476654
0.000000	0.395371	312.963776
0.000000	0.395608	313.443726
0.000000	0.395846	313.388794
0.000000	0.396083	313.617279
0.000000	0.396320	313.405975
0.000000	0.396557	313.237823
0.000000	0.396794	313.019653
0.000000	0.397031	313.019623
0.000000	0.397269	313.139069
0.000000	0.397506	313.137787
0.000000	0.397743	313.253021
0.000000	0.397980	313.000641
0.000000	0.398217	313.112518
0.000000	0.398455	313.133545
0.000000	0.398692	312.957642
0.000000	0.398929	313.343262
0.000000	0.399166	313.357056
0.000000	0.399403	314.217407
0.000000	0.399640	314.724213
0.000000	0.399878	315.320984
0.000000	0.400115	315.740479
0.000000	0.400352	316.195099
0.000000	0.400589	316.665466
0.000000	0.400826	316.768158
0.000000	0.401063	317.222809
0.000000	0.401301	317.201019
0.000000	0.401538	317.450653
0.000000	0.401775	317.795746
0.000000	0.402012	318.307159
0.000000	0.402249	319.192566
0.000000	0.402487	320.176697
0.000000	0.402724	321.934875
0.000000	0.402961	323.772705
0.000000	0.403198	325.991760
0.000000	0.403435	327.966339
0.000000	0.403672	330.557983
0.000000	0.403910	332.892365
0.000000	0.404147	333.084717
0.000000	0.404384	329.206635
0.000000	0.404621	325.035675
0.000000	0.404858	323.571808
0.000000	0.405095	323.085358
0.000000	0.405333	322.744751
0.000000	0.405570	322.242188
0.000000	0.405807	321.850922
0.000000	0.406044	321.717041
0.000000	0.406281	321.845459
0.000000	0.406518	321.851990
0.000000	0.406756	322.065826
0.000000	0.406993	321.974121
0.000000	0.407230	322.029968
0.000000	0.407467	322.102112
0.000000	0.407704	322.054138
0.000000	0.407942	322.119446
0.000000	0.408179	322.057526
0.000000	0.408416	321.746979
0.000000	0.408653	321.929749
0.000000	0.408890	322.022156
0.000000	0.409127	322.135620
0.000000	0.409365	322.142426
0.000000	0.409602	322.278168
0.000000	0.409839	322.421417
0.000000	0.410076	322.324646
0.000000	0.410313	322.355133
0.000000	0.410550	322.291290
0.000000	0.410788	322.391876
0.000000	0.411025	322.919281
0.000000	0.411262	323.024506
0.000000	0.411499	323.412292
0.000000	0.411736	323.596893
0.000000	0.411974	323.928375
0.000000	0.412211	324.043274
0.000000	0.412448	324.181335
0.000000	0.412685	324.354675
0.000000	0.412922	324.815277
0.000000	0.413159	324.955566
0.000000	0.413397	325.607208
0.000000	0.413634	325.672089
0.000000	0.413871	325.969574
0.000000	0.414108	325.899963
0.000000	0.414345	325.947144
0.000000	0.414582	326.253601
0.000000	0.414820	326.462769
0.000000	0.415057	326.805969
0.000000	0.415294	326.787262
0.000000	0.415531	326.875000
0.000000	0.415768	327.196045
0.000000	0.416005	327.019165
0.000000	0.416243	327.186523
0.000000	0.416480	326.993927
0.000000	0.416717	327.056274
0.000000	0.416954	327.157593
0.000000	0.417191	327.668732
0.000000	0.417429	327.735046
0.000000	0.417666	328.058197
0.000000	0.417903	328.153900
0.000000	0.418140	328.135284
0.000000	0.418377	328.135712
0.000000	0.418614	328.419891
0.000000	0.418852	328.762543
0.000000	0.419089	329.039398
0.000000	0.419326	329.608887
0.000000	0.419563	329.494019
0.000000	0.419800	330.014069
0.000000	0.420037	330.217041
0.000000	0.420275	330.567230
0.000000	0.420512	330.815155
0.000000	0.420749	331.063110
0.000000	0.420986	331.540466
0.000000	0.421223	331.504242
0.000000	0.421461	331.177155
0.000000	0.421698	331.187103
0.000000	0.421935	331.329651
0.000000	0.422172	331.621002
0.000000	0.422409	331.826477
0.000000	0.422646	331.705109
0.000000	0.422884	332.121826
0.000000	0.423121	332.258301
0.000000	0.423358	332.720825
0.000000	0.423595	333.156158
0.000000	0.423832	333.915619
0.000000	0.424069	334.251923
0.000000	0.424307	334.490997
0.000000	0.424544	334.862396
0.000000	0.424781	335.231750
0.000000	0.425018	335.573456
0.000000	0.425255	335.494476
0.000000	0.425492	335.456665
0.000000	0.425730	335.341766
0.000000	0.425967	335.274506
0.000000	0.426204	335.023224
0.000000	0.426441	334.724487
0.000000	0.426678	334.531738
0.000000	0.426916	334.481934
0.000000	0.427153	334.482819
0.000000	0.427390	334.796844
0.000000	0.427627	334.951508
0.000000	0.427864	335.429810
0.000000	0.428101	335.389038
0.000000	0.428339	335.918365
0.000000	0.428576	336.194397
0.000000	0.428813	336.940399
0.000000	0.429050	337.558228
0.000000	0.429287	338.154846
0.000000	0.429524	338.493103
0.000000	0.429762	339.334229
0.000000	0.429999	340.155121
0.000000	0.430236	341.561005
0.000000	0.430473	342.915192
0.000000	0.430710	345.247559
0.000000	0.430948	348.739502
0.000000	0.431185	353.961029
0.000000	0.431422	361.540771
0.000000	0.431659	371.417328
0.000000	0.431896	383.428345
0.000000	0.432133	396.765991
0.000000	0.432371	409.750397
0.000000	0.432608	415.456696
0.000000	0.432845	416.319611
0.000000	0.433082	412.984833
0.000000	0.433319	406.748718
0.000000	0.433556	398.796448
0.000000	0.433794	391.685577
0.000000	0.434031	383.272461
0.000000	0.434268	374.556366
0.000000	0.434505	368.078094
0.000000	0.434742	364.277283
0.000000	0.434979	361.306030
0.000000	0.435217	358.667969
0.000000	0.435454	356.755310
0.000000	0.435691	354.588684
0.000000	0.435928	353.340454
0.000000	0.436165	352.021912
0.000000	0.436403	351.307800
0.000000	0.436640	350.556732
0.000000	0.436877	350.081177
0.000000	0.437114	349.850067
0.000000	0.437351	349.224731
0.000000	0.437588	348.666016
0.000000	0.437826	348.430450
0.000000	0.438063	348.409729
0.000000	0.438300	348.475128
0.000000	0.438537	348.605713
0.000000	0.438774	349.020935
0.000000	0.439011	348.357300
0.000000	0.439249	348.162811
0.000000	0.439486	348.473114
0.000000	0.439723	348.557068
0.000000	0.439960	348.501068
0.000000	0.440197	348.408569
0.000000	0.440435	348.152832
0.000000	0.440672	347.981354
0.000000	0.440909	347.794037
0.000000	0.441146	347.612854
0.000000	0.441383	347.586029
0.000000	0.441620	347.616760
0.000000	0.441858	347.837463
0.000000	0.442095	348.249298
0.000000	0.442332	348.472809
0.000000	0.442569	348.728546
0.000000	0.442806	348.649994
0.000000	0.443043	348.978333
0.000000	0.443281	349.028809
0.000000	0.443518	349.440979
0.000000	0.443755	350.147064
0.000000	0.443992	350.808868
0.000000	0.444229	351.912201
0.000000	0.444467	353.078156
0.000000	0.444704	354.249664
0.000000	0.444941	354.990906
0.000000	0.445178	355.717163
0.000000	0.445415	356.024384
0.000000	0.445652	356.127960
0.000000	0.445890	356.158386
0.000000	0.446127	356.263824
0.000000	0.446364	356.473846
0.000000	0.446601	356.806824
0.000000	0.446838	357.145538
0.000000	0.447075	357.238983
0.000000	0.447313	357.446411
0.000000	0.447550	357.540222
0.000000	0.447787	357.539001
0.000000	0.448024	357.725250
0.000000	0.448261	358.156769
0.000000	0.448498	358.769257
0.000000	0.448736	359.616730
0.000000	0.448973	360.632080
0.000000	0.449210	361.989380
0.000000	0.449447	363.744659
0.000000	0.449684	365.587433
0.000000	0.449922	368.068665
0.000000	0.450159	370.812500
0.000000	0.450396	374.082703
0.000000	0.450633	377.720612
0.000000	0.450870	382.208893
0.000000	0.451107	388.269958
0.000000	0.451345	395.666595
0.000000	0.451582	404.545990
0.000000	0.451819	414.319061
0.000000	0.452056	424.273956
0.000000	0.452293	430.521301
0.000000	0.452531	432.111176
0.000000	0.452768	430.137115
0.000000	0.453005	427.056427
0.000000	0.453242	425.569519
0.000000	0.453479	426.057312
0.000000	0.453716	427.701111
0.000000	0.453954	426.049103
0.000000	0.454191	422.890228
0.000000	0.454428	416.992126
0.000000	0.454665	410.229523
0.000000	0.454902	405.098877
0.000000	0.455139	402.971130
0.000000	0.455377	401.821411
0.000000	0.455614	401.366852
0.000000	0.455851	401.617828
0.000000	0.456088	402.655975
0.000000	0.456325	404.274323
0.000000	0.456562	406.834290
0.000000	0.456800	409.828613
0.000000	0.457037	412.477478
0.000000	0.457274	415.348511
0.000000	0.457511	418.812592
0.000000	0.457748	422.863251
0.000000	0.457986	427.196442
0.000000	0.458223	431.691284
0.000000	0.458460	436.069275
0.000000	0.458697	439.065979
0.000000	0.458934	441.636627
0.000000	0.459171	443.888794
0.000000	0.459409	446.010559
0.000000	0.459646	448.658386
0.000000	0.459883	451.771912
0.000000	0.460120	455.690338
0.000000	0.460357	461.102234
0.000000	0.460594	468.948120
0.000000	0.460832	480.618439
0.000000	0.461069	497.337097
0.000000	0.461306	520.302551
0.000000	0.461543	549.945496
0.000000	0.461780	586.288635
0.000000	0.462018	625.514954
0.000000	0.462255	660.915527
0.000000	0.462492	691.354126
0.000000	0.462729	715.823547
0.000000	0.462966	733.863708
0.000000	0.463203	743.916382
0.000000	0.463441	745.892273
0.000000	0.463678	741.681274
0.000000	0.463915	733.403870
0.000000	0.464152	723.283447
0.000000	0.464389	714.698975
0.000000	0.464626	709.505798
0.000000	0.464864	703.944641
0.000000	0.465101	689.170532
0.000000	0.465338	669.124023
0.000000	0.465575	648.181824
0.000000	0.465812	629.526917
0.000000	0.466049	615.853394
0.000000	0.466287	610.136719
0.000000	0.466524	606.011047
0.000000	0.466761	600.872620
0.000000	0.466998	596.852417
0.000000	0.467235	592.888245
0.000000	0.467473	589.766357
0.000000	0.467710	586.963318
0.000000	0.467947	584.822937
0.000000	0.468184	584.463867
0.000000	0.468421	587.090759
0.000000	0.468658	591.752258
0.000000	0.468896	598.320251
0.000000	0.469133	607.953674
0.000000	0.469370	621.746704
0.000000	0.469607	631.850586
0.000000	0.469844	634.627686
0.000000	0.470081	634.396362
0.000000	0.470319	633.146301
0.000000	0.470556	633.873352
0.000000	0.470793	640.333374
0.000000	0.471030	653.409485
0.000000	0.471267	669.534241
0.000000	0.471505	689.113220
0.000000	0.471742	710.184448
0.000000	0.471979	729.277100
0.000000	0.472216	747.305664
0.000000	0.472453	767.494934
0.000000	0.472690	787.152771
0.000000	0.472928	804.415588
0.000000	0.473165	821.494202
0.000000	0.473402	835.297485
0.000000	0.473639	847.749573
0.000000	0.473876	859.499573
0.000000	0.474113	871.810242
0.000000	0.474351	885.619263
0.000000	0.474588	894.499573
0.000000	0.474825	900.079041
0.000000	0.475062	904.181946
0.000000	0.475299	907.746094
0.000000	0.475536	911.726379
0.000000	0.475774	910.806091
0.000000	0.476011	904.424194
0.000000	0.476248	896.572693
0.000000	0.476485	890.282898
0.000000	0.476722	889.891418
0.000000	0.476960	895.324463
0.000000	0.477197	904.773132
0.000000	0.477434	909.847351
0.000000	0.477671	911.135193
0.000000	0.477908	911.171753
0.000000	0.478145	909.843872
0.000000	0.478383	907.731201
0.000000	0.478620	906.355774
0.000000	0.478857	902.288208
0.000000	0.479094	897.945007
0.000000	0.479331	897.109436
0.000000	0.479568	903.943176
0.000000	0.479806	920.260254
0.000000	0.480043	948.063965
0.000000	0.480280	975.337158
0.000000	0.480517	995.748718
0.000000	0.480754	1009.279724
0.000000	0.480992	1016.733398
0.000000	0.481229	1019.272644
0.000000	0.481466	1018.586853
0.000000	0.481703	1015.385986
0.000000	0.481940	1010.220947
0.000000	0.482177	1006.965637
0.000000	0.482415	1007.241150
0.000000	0.482652	1013.167175
0.000000	0.482889	1023.788635
0.000000	0.483126	1029.792725
0.000000	0.483363	1030.719604
0.000000	0.483600	1029.333984
0.000000	0.483838	1028.248169
0.000000	0.484075	1028.670044
0.000000	0.484312	1033.202271
0.000000	0.484549	1045.975220
0.000000	0.484786	1069.488770
0.000000	0.485024	1095.675171
0.000000	0.485261	1121.263550
0.000000	0.485498	1147.904419
0.000000	0.485735	1175.509033
0.000000	0.485972	1200.414917
0.000000	0.486209	1219.092407
0.000000	0.486447	1230.309570
0.000000	0.486684	1233.898315
0.000000	0.486921	1229.485474
0.000000	0.487158	1219.277100
0.000000	0.487395	1204.836426
0.000000	0.487632	1188.993530
0.000000	0.487870	1173.112427
0.000000	0.488107	1158.141357
0.000000	0.488344	1150.267578
0.000000	0.488581	1145.697876
0.000000	0.488818	1139.071777
0.000000	0.489056	1131.880493
0.000000	0.489293	1125.267944
0.000000	0.489530	1119.657715
0.000000	0.489767	1118.629272
0.000000	0.490004	1120.477295
0.000000	0.490241	1125.580688
0.000000	0.490479	1134.785034
0.000000	0.490716	1150.273315
0.000000	0.490953	1172.895996
0.000000	0.491190	1197.586914
0.000000	0.491427	1215.624268
0.000000	0.491664	1224.847534
0.000000	0.491902	1227.452515
0.000000	0.492139	1226.291626
0.000000	0.492376	1223.802612
0.000000	0.492613	1223.424683
0.000000	0.492850	1229.075806
0.000000	0.493087	1242.297241
0.000000	0.493325	1262.444580
0.000000	0.493562	1287.657104
0.000000	0.493799	1305.558594
0.000000	0.494036	1315.264160
0.000000	0.494273	1316.259033
0.000000	0.494511	1309.392334
0.000000	0.494748	1296.080444
0.000000	0.494985	1280.017700
0.000000	0.495222	1265.366455
0.000000	0.495459	1253.425903
0.000000	0.495696	1242.084351
0.000000	0.495934	1235.832520
0.000000	0.496171	1236.265625
0.000000	0.496408	1242.623901
0.000000	0.496645	1254.104492
0.000000	0.496882	1272.030762
0.000000	0.497119	1294.521729
0.000000	0.497357	1322.428467
0.000000	0.497594	1357.950195
0.000000	0.497831	1395.996216
0.000000	0.498068	1423.210938
0.000000	0.498305	1439.070923
0.000000	0.498543	1446.101440
0.000000	0.498780	1446.706665
0.000000	0.499017	1444.676880
0.000000	0.499254	1443.999146
0.000000	0.499491	1448.769165
0.000000	0.499728	1459.094238
0.000000	0.499966	1477.813599
0.000000	0.500203	1508.665894
0.000000	0.500440	1538.007446
0.000000	0.500677	1557.990356
0.000000	0.500914	1569.424561
0.000000	0.501151	1573.736816
0.000000	0.501389	1573.656006
0.000000	0.501626	1569.513184
0.000000	0.501863	1562.315308
0.000000	0.502100	1553.977539
0.000000	0.502337	1546.730957
0.000000	0.502574	1542.850220
0.000000	0.502812	1539.823486
0.000000	0.503049	1530.525024
0.000000	0.503286	1516.717773
0.000000	0.503523	1499.837402
0.000000	0.503760	1479.675537
0.000000	0.503998	1460.087280
0.000000	0.504235	1444.248169
0.000000	0.504472	1436.645630
0.000000	0.504709	1433.893066
0.000000	0.504946	1434.968018
0.000000	0.505183	1442.958984
0.000000	0.505421	1459.467896
0.000000	0.505658	1477.309448
0.000000	0.505895	1496.499268
0.000000	0.506132	1516.443481
0.000000	0.506369	1538.825684
0.000000	0.506606	1560.053711
0.000000	0.506844	1577.704102
0.000000	0.507081	1593.682861
0.000000	0.507318	1606.601563
0.000000	0.507555	1612.799683
0.000000	0.507792	1613.700195
0.000000	0.508030	1610.863037
0.000000	0.508267	1604.923340
0.000000	0.508504	1596.427124
0.000000	0.508741	1588.395630
0.000000	0.508978	1582.055786
0.000000	0.509215	1576.825928
0.000000	0.509453	1569.759155
0.000000	0.509690	1561.385742
0.000000	0.509927	1549.919922
0.000000	0.510164	1537.044678
0.000000	0.510401	1523.939331
0.000000	0.510638	1512.014038
0.000000	0.510876	1504.486572
0.000000	0.511113	1499.644897
0.000000	0.511350	1497.411621
0.000000	0.511587	1496.885010
0.000000	0.511824	1498.061157
0.000000	0.512061	1499.486572
0.000000	0.512299	1500.116577
0.000000	0.512536	1501.007446
0.000000	0.512773	1502.685425
0.000000	0.513010	1505.654175
0.000000	0.513247	1509.981323
0.000000	0.513485	1512.120850
0.000000	0.513722	1513.007202
0.000000	0.513959	1513.717163
0.000000	0.514196	1514.103516
0.000000	0.514433	1514.678223
0.000000	0.514670	1516.340820
0.000000	0.514908	1520.635254
0.000000	0.515145	1531.312622
0.000000	0.515382	1543.962158
0.000000	0.515619	1554.215210
0.000000	0.515856	1564.220947
0.000000	0.516093	1574.233276
0.000000	0.516331	1584.452759
0.000000	0.516568	1596.719604
0.000000	0.516805	1611.905884
0.000000	0.517042	1629.621338
0.000000	0.517279	1650.421509
0.000000	0.517517	1672.995483
0.000000	0.517754	1695.936157
0.000000	0.517991	1720.136719
0.000000	0.518228	1745.955566
0.000000	0.518465	1770.364258
0.000000	0.518702	1793.638184
0.000000	0.518940	1815.052124
0.000000	0.519177	1837.594360
0.000000	0.519414	1859.588623
0.000000	0.519651	1880.344971
0.000000	0.519888	1898.339233
0.000000	0.520125	1914.553589
0.000000	0.520363	1929.997314
0.000000	0.520600	1946.079956
0.000000	0.520837	1960.108521
0.000000	0.521074	1973.195313
0.000000	0.521311	1985.904663
0.000000	0.521549	1995.501587
0.000000	0.521786	2000.828247
0.000000	0.522023	2002.543945
0.000000	0.522260	2001.671021
0.000000	0.522497	1998.869385
0.000000	0.522734	1993.684937
0.000000	0.522972	1986.361694
0.000000	0.523209	1980.787354
0.000000	0.523446	1975.658203
0.000000	0.523683	1972.930786
0.000000	0.523920	1973.706665
0.000000	0.524157	1975.630493
0.000000	0.524395	1977.211792
0.000000	0.524632	1977.167725
0.000000	0.524869	1978.100952
0.000000	0.525106	1977.494263
0.000000	0.525343	1975.633789
0.000000	0.525580	1973.135376
0.000000	0.525818	1970.572876
0.000000	0.526055	1968.670532
0.000000	0.526292	1969.701416
0.000000	0.526529	1972.665161
0.000000	0.526766	1976.296997
0.000000	0.527004	1980.955566
0.000000	0.527241	1986.851074
0.000000	0.527478	1995.430542
0.000000	0.527715	2005.287354
0.000000	0.527952	2014.952515
0.000000	0.528189	2024.575195
0.000000	0.528427	2033.748169
0.000000	0.528664	2038.538940
0.000000	0.528901	2040.020020
0.000000	0.529138	2038.981079
0.000000	0.529375	2037.178711
0.000000	0.529612	2037.693115
0.000000	0.529850	2042.274658
0.000000	0.530087	2047.787598
0.000000	0.530324	2053.409180
0.000000	0.530561	2056.874268
0.000000	0.530798	2058.982178
0.000000	0.531035	2060.873779
0.000000	0.531273	2063.017090
0.000000	0.531510	2067.314209
0.000000	0.531747	2073.012939
0.000000	0.531984	2079.342773
0.000000	0.532221	2086.126953
0.000000	0.532459	2094.640381
0.000000	0.532696	2104.549072
0.000000	0.532933	2114.084961
0.000000	0.533170	2119.638672
0.000000	0.533407	2122.395264
0.000000	0.533644	2124.086914
0.000000	0.533882	2125.432129
0.000000	0.534119	2127.693115
0.000000	0.534356	2129.192383
0.000000	0.534593	2129.850830
0.000000	0.534830	2129.602051
0.000000	0.535067	2128.158691
0.000000	0.535305	2126.001465
0.000000	0.535542	2124.159180
0.000000	0.535779	2122.727783
0.000000	0.536016	2120.705078
0.000000	0.536253	2117.723633
0.000000	0.536491	2114.619873
0.000000	0.536728	2112.714355
0.000000	0.536965	2113.720703
0.000000	0.537202	2115.593994
0.000000	0.537439	2117.744385
0.000000	0.537676	2120.651367
0.000000	0.537914	2123.677979
0.000000	0.538151	2127.457520
0.000000	0.538388	2127.983398
0.000000	0.538625	2125.868896
0.000000	0.538862	2121.304443
0.000000	0.539099	2114.919678
0.000000	0.539337	2106.231934
0.000000	0.539574	2095.223389
0.000000	0.539811	2083.590820
0.000000	0.540048	2074.704590
0.000000	0.540285	2066.007324
0.000000	0.540523	2060.200439
0.000000	0.540760	2056.016602
0.000000	0.540997	2051.835693
0.000000	0.541234	2047.771362
0.000000	0.541471	2043.150146
0.000000	0.541708	2038.973511
0.000000	0.541946	2036.380493
0.000000	0.542183	2035.707642
0.000000	0.542420	2037.603394
0.000000	0.542657	2040.431274
0.000000	0.542894	2044.611572
0.000000	0.543131	2049.567871
0.000000	0.543369	2055.039795
0.000000	0.543606	2061.114746
0.000000	0.543843	2067.482666
0.000000	0.544080	2075.215088
0.000000	0.544317	2083.208740
0.000000	0.544555	2090.775391
0.000000	0.544792	2096.753418
0.000000	0.545029	2100.817383
0.000000	0.545266	2101.301025
0.000000	0.545503	2100.026123
0.000000	0.545740	2097.195801
0.000000	0.545978	2094.182861
0.000000	0.546215	2092.617188
0.000000	0.546452	2091.915283
0.000000	0.546689	2092.042725
0.000000	0.546926	2094.373047
0.000000	0.547163	2095.593262
0.000000	0.547401	2094.097656
0.000000	0.547638	2091.823730
0.000000	0.547875	2088.646484
0.000000	0.548112	2084.456787
0.000000	0.548349	2079.433838
0.000000	0.548586	2072.861084
0.000000	0.548824	2064.592773
0.000000	0.549061	2055.348145
0.000000	0.549298	2046.698608
0.000000	0.549535	2040.382202
0.000000	0.549772	2033.439331
0.000000	0.550010	2026.651733
0.000000	0.550247	2019.777222
0.000000	0.550484	2013.105347
0.000000	0.550721	2006.012573
0.000000	0.550958	1999.597656
0.000000	0.551195	1996.679443
0.000000	0.551433	1997.190308
0.000000	0.551670	1996.194214
0.000000	0.551907	1993.841187
0.000000	0.552144	1990.642578
0.000000	0.552381	1987.592407
0.000000	0.552619	1986.447021
0.000000	0.552856	1990.052490
0.000000	0.553093	1995.801880
0.000000	0.553330	2002.225830
0.000000	0.553567	2007.838501
0.000000	0.553804	2011.647461
0.000000	0.554042	2012.096924
0.000000	0.554279	2011.208496
0.000000	0.554516	2008.981689
0.000000	0.554753	2006.062378
0.000000	0.554990	2004.333374
0.000000	0.555227	2001.847656
0.000000	0.555465	1999.014771
0.000000	0.555702	1997.727173
0.000000	0.555939	1997.901001
0.000000	0.556176	1997.598145
0.000000	0.556413	1996.101807
0.000000	0.556650	1994.306396
0.000000	0.556888	1992.204956
0.000000	0.557125	1990.524658
0.000000	0.557362	1990.357300
0.000000	0.557599	1989.844238
0.000000	0.557836	1987.321899
0.000000	0.558074	1984.422363
0.000000	0.558311	1981.939575
0.000000	0.558548	1979.827881
0.000000	0.558785	1981.734741
0.000000	0.559022	1984.832275
0.000000	0.559259	1990.977783
0.000000	0.559497	1997.365356
0.000000	0.559734	2004.538940
0.000000	0.559971	2009.856079
0.000000	0.560208	2014.246704
0.000000	0.560445	2017.732422
0.000000	0.560682	2019.849854
0.000000	0.560920	2017.874390
0.000000	0.561157	2010.239014
0.000000	0.561394	1999.017090
0.000000	0.561631	1984.015625
0.000000	0.561868	1967.057617
0.000000	0.562105	1951.856567
0.000000	0.562343	1940.545654
0.000000	0.562580	1933.978027
0.000000	0.562817	1928.618408
0.000000	0.563054	1924.983521
0.000000	0.563291	1924.167358
0.000000	0.563529	1927.984741
0.000000	0.563766	1932.399902
0.000000	0.564003	1937.903931
0.000000	0.564240	1939.862671
0.000000	0.564477	1937.840210
0.000000	0.564714	1933.430664
0.000000	0.564952	1927.275391
0.000000	0.565189	1919.439819
0.000000	0.565426	1911.765747
0.000000	0.565663	1907.927368
0.000000	0.565900	1903.513794
0.000000	0.566137	1898.568481
0.000000	0.566375	1893.134155
0.000000	0.566612	1888.825928
0.000000	0.566849	1884.065552
0.000000	0.567086	1878.846924
0.000000	0.567323	1874.602783
0.000000	0.567560	1869.230835
0.000000	0.567798	1862.526123
0.000000	0.568035	1855.026367
0.000000	0.568272	1846.587891
0.000000	0.568509	1837.682007
0.000000	0.568746	1829.971558
0.000000	0.568984	1825.118896
0.000000	0.569221	1822.563599
0.000000	0.569458	1819.905518
0.000000	0.569695	1814.700439
0.000000	0.569932	1808.451050
0.000000	0.570169	1801.919678
0.000000	0.570407	1796.239380
0.000000	0.570644	1793.211182
0.000000	0.570881	1789.494263
0.000000	0.571118	1786.489258
0.000000	0.571355	1784.359253
0.000000	0.571593	1782.303833
0.000000	0.571830	1781.213379
0.000000	0.572067	1780.633179
0.000000	0.572304	1781.930420
0.000000	0.572541	1785.705933
0.000000	0.572778	1787.906494
0.000000	0.573016	1789.325073
0.000000	0.573253	1788.145020
0.000000	0.573490	1782.767822
0.000000	0.573727	1775.036377
0.000000	0.573964	1766.315796
0.000000	0.574201	1759.392944
0.000000	0.574439	1754.669067
0.000000	0.574676	1750.552856
0.000000	0.574913	1745.271973
0.000000	0.575150	1739.816040
0.000000	0.575387	1733.574341
0.000000	0.575624	1728.672363
0.000000	0.575862	1725.015381
0.000000	0.576099	1721.235107
0.000000	0.576336	1718.944702
0.000000	0.576573	1718.544434
0.000000	0.576810	1718.493652
0.000000	0.577048	1719.188721
0.000000	0.577285	1718.698486
0.000000	0.577522	1718.720093
0.000000	0.577759	1718.619751
0.000000	0.577996	1718.969116
0.000000	0.578233	1719.629028
0.000000	0.578471	1720.188965
0.000000	0.578708	1720.453369
0.000000	0.578945	1720.461914
0.000000	0.579182	1721.106079
0.000000	0.579419	1721.207397
0.000000	0.579656	1721.373169
0.000000	0.579894	1719.095337
0.000000	0.580131	1716.384399
0.000000	0.580368	1714.548706
0.000000	0.580605	1714.636230
0.000000	0.580842	1714.174927
0.000000	0.581080	1711.883667
0.000000	0.581317	1708.733521
0.000000	0.581554	1704.899414
0.000000	0.581791	1701.547852
0.000000	0.582028	1699.133789
0.000000	0.582265	1698.054443
0.000000	0.582503	1697.501221
0.000000	0.582740	1697.940308
0.000000	0.582977	1700.717041
0.000000	0.583214	1707.810791
0.000000	0.583451	1714.750977
0.000000	0.583688	1720.497314
0.000000	0.583926	1721.724487
0.000000	0.584163	1719.567139
0.000000	0.584400	1714.933594
0.000000	0.584637	1708.373413
0.000000	0.584874	1700.418091
0.000000	0.585111	1693.490967
0.000000	0.585349	1688.778564
0.000000	0.585586	1685.144653
0.000000	0.585823	1685.670410
0.000000	0.586060	1690.828125
0.000000	0.586297	1697.629028
0.000000	0.586535	1701.672974
0.000000	0.586772	1705.655273
0.000000	0.587009	1709.915161
0.000000	0.587246	1711.407837
0.000000	0.587483	1711.993774
0.000000	0.587720	1709.784302
0.000000	0.587958	1704.918945
0.000000	0.588195	1697.305176
0.000000	0.588432	1687.486816
0.000000	0.588669	1675.784546
0.000000	0.588906	1667.808472
0.000000	0.589143	1661.698853
0.000000	0.589381	1656.127075
0.000000	0.589618	1649.695801
0.000000	0.589855	1642.998413
0.000000	0.590092	1637.516968
0.000000	0.590329	1631.467041
0.000000	0.590567	1625.337158
0.000000	0.590804	1619.593506
0.000000	0.591041	1613.677979
0.000000	0.591278	1608.405273
0.000000	0.591515	1605.984497
0.000000	0.591752	1604.476807
0.000000	0.591990	1604.612549
0.000000	0.592227	1603.493408
0.000000	0.592464	1602.717529
0.000000	0.592701	1603.307007
0.000000	0.592938	1608.226196
0.000000	0.593175	1615.936401
0.000000	0.593413	1623.126099
0.000000	0.593650	1628.504150
0.000000	0.593887	1633.777222
0.000000	0.594124	1639.098511
0.000000	0.594361	1645.731323
0.000000	0.594599	1652.721191
0.000000	0.594836	1658.253418
0.000000	0.595073	1663.360840
0.000000	0.595310	1667.896484
0.000000	0.595547	1671.689087
0.000000	0.595784	1673.484375
0.000000	0.596022	1673.064209
0.000000	0.596259	1671.963135
0.000000	0.596496	1670.075317
0.000000	0.596733	1668.465698
0.000000	0.596970	1667.163574
0.000000	0.597207	1667.510376
0.000000	0.597445	1667.640015
0.000000	0.597682	1667.998291
0.000000	0.597919	1668.546875
0.000000	0.598156	1669.828979
0.000000	0.598393	1670.897095
0.000000	0.598630	1672.561157
0.000000	0.598868	1674.889526
0.000000	0.599105	1676.303223
0.000000	0.599342	1677.482422
0.000000	0.599579	1678.069336
0.000000	0.599816	1677.977539
0.000000	0.600054	1677.800537
0.000000	0.600291	1678.600464
0.000000	0.600528	1678.371704
0.000000	0.600765	1678.213745
0.000000	0.601002	1678.445190
0.000000	0.601239	1680.920776
0.000000	0.601477	1687.713013
0.000000	0.601714	1695.795532
0.000000	0.601951	1705.148804
0.000000	0.602188	1715.184937
0.000000	0.602425	1725.645020
0.000000	0.602662	1732.820190
0.000000	0.602900	1735.736938
0.000000	0.603137	1737.518188
0.000000	0.603374	1739.776611
0.000000	0.603611	1745.228027
0.000000	0.603848	1752.995728
0.000000	0.604086	1757.689575
0.000000	0.604323	1758.292847
0.000000	0.604560	1756.755981
0.000000	0.604797	1753.230225
0.000000	0.605034	1748.147949
0.000000	0.605271	1741.602417
0.000000	0.605509	1736.953857
0.000000	0.605746	1731.546265
0.000000	0.605983	1726.236694
0.000000	0.606220	1720.229980
0.000000	0.606457	1714.085083
0.000000	0.606694	1708.797241
0.000000	0.606932	1704.287109
0.000000	0.607169	1701.387085
0.000000	0.607406	1698.662231
0.000000	0.607643	1697.226929
0.000000	0.607880	1697.204102
0.000000	0.608117	1696.353271
0.000000	0.608355	1694.503906
0.000000	0.608592	1692.391968
0.000000	0.608829	1691.040405
0.000000	0.609066	1692.134033
0.000000	0.609303	1697.506470
0.000000	0.609541	1703.251099
0.000000	0.609778	1708.003052
0.000000	0.610015	1711.276978
0.000000	0.610252	1713.708740
0.000000	0.610489	1714.557495
0.000000	0.610726	1713.634155
0.000000	0.610964	1711.842651
0.000000	0.611201	1708.617920
0.000000	0.611438	1705.124268
0.000000	0.611675	1702.188232
0.000000	0.611912	1697.889893
0.000000	0.612149	1692.146484
0.000000	0.612387	1685.646973
0.000000	0.612624	1677.933838
0.000000	0.612861	1667.627319
0.000000	0.613098	1656.854126
0.000000	0.613335	1647.314819
0.000000	0.613573	1638.932983
0.000000	0.613810	1630.155151
0.000000	0.614047	1621.934814
0.000000	0.614284	1613.893066
0.000000	0.614521	1606.853394
0.000000	0.614758	1603.451904
0.000000	0.614996	1606.525513
0.000000	0.615233	1617.341919
0.000000	0.615470	1630.545166
0.000000	0.615707	1645.941406
0.000000	0.615944	1663.459839
0.000000	0.616181	1681.719849
0.000000	0.616419	1694.949951
0.000000	0.616656	1701.605713
0.000000	0.616893	1705.819824
0.000000	0.617130	1708.281128
0.000000	0.617367	1709.004517
0.000000	0.617604	1708.720093
0.000000	0.617842	1707.834717
0.000000	0.618079	1708.849487
0.000000	0.618316	1712.219604
0.000000	0.618553	1715.645386
0.000000	0.618790	1718.915771
0.000000	0.619028	1718.863647
0.000000	0.619265	1715.896362
0.000000	0.619502	1710.604248
0.000000	0.619739	1704.256592
0.000000	0.619976	1698.185181
0.000000	0.620213	1689.954956
0.000000	0.620451	1679.757690
0.000000	0.620688	1668.851196
0.000000	0.620925	1661.436157
0.000000	0.621162	1657.806396
0.000000	0.621399	1655.033203
0.000000	0.621636	1651.264771
0.000000	0.621874	1646.976929
0.000000	0.622111	1642.720093
0.000000	0.622348	1639.103638
0.000000	0.622585	1637.208984
0.000000	0.622822	1639.807861
0.000000	0.623060	1644.747314
0.000000	0.623297	1652.883789
0.000000	0.623534	1660.447144
0.000000	0.623771	1664.777710
0.000000	0.624008	1667.336792
0.000000	0.624245	1669.660645
0.000000	0.624483	1671.678101
0.000000	0.624720	1674.133179
0.000000	0.624957	1677.431885
0.000000	0.625194	1682.257813
0.000000	0.625431	1687.549683
0.000000	0.625668	1692.528076
0.000000	0.625906	1695.469849
0.000000	0.626143	1696.751587
0.000000	0.626380	1695.248779
0.000000	0.626617	1692.842651
0.000000	0.626854	1691.426514
0.000000	0.627092	1691.990356
0.000000	0.627329	1692.855103
0.000000	0.627566	1696.759155
0.000000	0.627803	1698.545166
0.000000	0.628040	1699.517822
0.000000	0.628277	1699.925171
0.000000	0.628515	1700.510620
0.000000	0.628752	1700.717896
0.000000	0.628989	1700.125122
0.000000	0.629226	1700.401245
0.000000	0.629463	1704.636230
0.000000	0.629700	1712.857178
0.000000	0.629938	1721.505493
0.000000	0.630175	1730.981445
0.000000	0.630412	1739.958496
0.000000	0.630649	1744.598999
0.000000	0.630886	1745.936401
0.000000	0.631123	1746.290161
0.000000	0.631361	1746.017578
0.000000	0.631598	1746.582031
0.000000	0.631835	1749.820801
0.000000	0.632072	1754.712402
0.000000	0.632309	1760.877319
0.000000	0.632547	1765.643921
0.000000	0.632784	1766.486450
0.000000	0.633021	1765.448242
0.000000	0.633258	1763.143555
0.000000	0.633495	1760.912720
0.000000	0.633732	1760.448242
0.000000	0.633970	1764.435791
0.000000	0.634207	1769.767700
0.000000	0.634444	1775.387207
0.000000	0.634681	1778.050903
0.000000	0.634918	1775.672974
0.000000	0.635155	1770.804199
0.000000	0.635393	1764.479248
0.000000	0.635630	1756.280396
0.000000	0.635867	1750.312866
0.000000	0.636104	1746.761841
0.000000	0.636341	1743.656616
0.000000	0.636579	1739.064209
0.000000	0.636816	1733.930176
0.000000	0.637053	1728.331055
0.000000	0.637290	1723.974731
0.000000	0.637527	1720.539551
0.000000	0.637764	1716.897705
0.000000	0.638002	1713.323608
0.000000	0.638239	1711.060669
0.000000	0.638476	1708.377197
0.000000	0.638713	1705.459595
0.000000	0.638950	1703.546021
0.000000	0.639187	1700.783936
0.000000	0.639425	1695.602051
0.000000	0.639662	1688.715942
0.000000	0.639899	1680.465820
0.000000	0.640136	1671.637695
0.000000	0.640373	1665.754883
0.000000	0.640611	1659.520020
0.000000	0.640848	1654.041016
0.000000	0.641085	1649.567139
0.000000	0.641322	1649.042969
0.000000	0.641559	1650.134399
0.000000	0.641796	1652.423096
0.000000	0.642034	1656.179199
0.000000	0.642271	1661.862427
0.000000	0.642508	1670.588135
0.000000	0.642745	1676.481201
0.000000	0.642982	1678.284546
0.000000	0.643219	1678.257568
0.000000	0.643457	1677.894775
0.000000	0.643694	1678.585449
0.000000	0.643931	1682.527588
0.000000	0.644168	1687.912598
0.000000	0.644405	1695.905640
0.000000	0.644642	1704.049194
0.000000	0.644880	1710.611938
0.000000	0.645117	1715.428467
0.000000	0.645354	1718.614990
0.000000	0.645591	1720.853760
0.000000	0.645828	1723.496948
0.000000	0.646066	1726.529175
0.000000	0.646303	1731.834473
0.000000	0.646540	1737.794067
0.000000	0.646777	1743.902222
0.000000	0.647014	1747.722534
0.000000	0.647251	1750.427246
0.000000	0.647489	1752.828491
0.000000	0.647726	1755.188110
0.000000	0.647963	1756.938110
0.000000	0.648200	1757.303101
0.000000	0.648437	1757.313354
0.000000	0.648674	1756.570923
0.000000	0.648912	1756.572510
0.000000	0.649149	1758.377808
0.000000	0.649386	1762.220337
0.000000	0.649623	1766.190186
0.000000	0.649860	1769.630005
0.000000	0.650097	1772.789673
0.000000	0.650335	1776.401733
0.000000	0.650572	1777.547729
0.000000	0.650809	1777.547974
0.000000	0.651046	1776.180176
0.000000	0.651283	1775.823486
0.000000	0.651521	1776.935547
0.000000	0.651758	1775.086304
0.000000	0.651995	1772.035645
0.000000	0.652232	1767.514648
0.000000	0.652469	1762.038452
0.000000	0.652706	1756.562866
0.000000	0.652944	1750.387939
0.000000	0.653181	1743.787354
0.000000	0.653418	1735.871460
0.000000	0.653655	1727.248169
0.000000	0.653892	1720.429077
0.000000	0.654130	1714.290283
0.000000	0.654367	1708.791992
0.000000	0.654604	1702.659302
0.000000	0.654841	1696.119629
0.000000	0.655078	1689.326416
0.000000	0.655315	1684.186646
0.000000	0.655553	1682.140137
0.000000	0.655790	1682.165161
0.000000	0.656027	1684.531860
0.000000	0.656264	1689.347046
0.000000	0.656501	1696.840820
0.000000	0.656738	1705.125610
0.000000	0.656976	1712.005493
0.000000	0.657213	1718.779785
0.000000	0.657450	1722.151611
0.000000	0.657687	1722.242065
0.000000	0.657924	1720.059204
0.000000	0.658162	1716.176270
0.000000	0.658399	1710.670532
0.000000	0.658636	1705.147949
0.000000	0.658873	1700.404053
0.000000	0.659110	1696.549316
0.000000	0.659347	1694.784302
0.000000	0.659585	1693.017456
0.000000	0.659822	1691.999512
0.000000	0.660059	1692.266724
0.000000	0.660296	1696.103760
0.000000	0.660533	1703.188110
0.000000	0.660770	1712.494019
0.000000	0.661008	1718.212158
0.000000	0.661245	1722.066528
0.000000	0.661482	1725.703247
0.000000	0.661719	1729.371460
0.000000	0.661956	1732.188477
0.000000	0.662193	1734.799438
0.000000	0.662431	1737.954956
0.000000	0.662668	1741.220581
0.000000	0.662905	1746.067383
0.000000	0.663142	1750.894287
0.000000	0.663379	1756.545288
0.000000	0.663617	1761.931152
0.000000	0.663854	1765.948730
0.000000	0.664091	1770.482056
0.000000	0.664328	1775.821289
0.000000	0.664565	1782.814209
0.000000	0.664802	1790.870728
0.000000	0.665040	1798.638428
0.000000	0.665277	1806.503906
0.000000	0.665514	1811.239380
0.000000	0.665751	1816.122925
0.000000	0.665988	1821.303223
0.000000	0.666225	1827.491699
0.000000	0.666463	1836.461304
0.000000	0.666700	1842.973633
0.000000	0.666937	1849.883179
0.000000	0.667174	1859.033813
0.000000	0.667411	1873.028931
0.000000	0.667648	1893.316772
0.000000	0.667886	1910.872314
0.000000	0.668123	1923.468018
0.000000	0.668360	1934.503174
0.000000	0.668597	1944.874512
0.000000	0.668834	1954.201172
0.000000	0.669072	1961.373657
0.000000	0.669309	1967.394653
0.000000	0.669546	1971.816162
0.000000	0.669783	1972.937988
0.000000	0.670020	1973.076538
0.000000	0.670257	1971.936646
0.000000	0.670495	1970.777710
0.000000	0.670732	1973.347412
0.000000	0.670969	1975.796143
0.000000	0.671206	1973.324829
0.000000	0.671443	1968.349976
0.000000	0.671681	1961.642944
0.000000	0.671918	1953.898193
0.000000	0.672155	1947.480957
0.000000	0.672392	1943.749268
0.000000	0.672629	1943.796387
0.000000	0.672866	1945.764893
0.000000	0.673104	1946.136108
0.000000	0.673341	1945.512695
0.000000	0.673578	1944.877686
0.000000	0.673815	1944.114990
0.000000	0.674052	1944.379639
0.000000	0.674289	1944.797119
0.000000	0.674527	1945.397949
0.000000	0.674764	1947.261353
0.000000	0.675001	1950.420166
0.000000	0.675238	1952.708374
0.000000	0.675475	1952.736206
0.000000	0.675712	1951.677856
0.000000	0.675950	1950.594849
0.000000	0.676187	1949.381226
0.000000	0.676424	1948.972534
0.000000	0.676661	1949.219971
0.000000	0.676898	1953.876099
0.000000	0.677136	1961.188354
0.000000	0.677373	1964.653320
0.000000	0.677610	1966.479492
0.000000	0.677847	1967.336426
0.000000	0.678084	1968.272827
0.000000	0.678321	1969.186646
0.000000	0.678559	1971.773560
0.000000	0.678796	1974.042725
0.000000	0.679033	1974.495728
0.000000	0.679270	1974.378296
0.000000	0.679507	1973.920654
0.000000	0.679744	1973.253296
0.000000	0.679982	1972.989014
0.000000	0.680219	1974.283203
0.000000	0.680456	1978.094604
0.000000	0.680693	1984.897461
0.000000	0.680930	1992.369263
0.000000	0.681167	1998.773438
0.000000	0.681405	2001.454468
0.000000	0.681642	2000.306763
0.000000	0.681879	1997.274414
0.000000	0.682116	1991.524780
0.000000	0.682353	1983.622681
0.000000	0.682591	1974.882202
0.000000	0.682828	1965.393066
0.000000	0.683065	1954.652954
0.000000	0.683302	1944.566528
0.000000	0.683539	1939.406860
0.000000	0.683776	1935.150391
0.000000	0.684014	1932.588989
0.000000	0.684251	1930.330078
0.000000	0.684488	1926.644165
0.000000	0.684725	1921.944458
0.000000	0.684962	1917.353271
0.000000	0.685199	1913.435059
0.000000	0.685437	1912.984863
0.000000	0.685674	1915.435547
0.000000	0.685911	1919.187866
0.000000	0.686148	1921.774902
0.000000	0.686385	1923.412598
0.000000	0.686623	1924.886963
0.000000	0.686860	1924.772827
0.000000	0.687097	1924.040039
0.000000	0.687334	1922.988525
0.000000	0.687571	1922.517334
0.000000	0.687808	1923.115356
0.000000	0.688046	1925.276489
0.000000	0.688283	1927.021484
0.000000	0.688520	1929.088745
0.000000	0.688757	1932.221924
0.000000	0.688994	1936.332031
0.000000	0.689231	1942.715576
0.000000	0.689469	1949.905762
0.000000	0.689706	1952.653687
0.000000	0.689943	1952.086304
0.000000	0.690180	1950.133301
0.000000	0.690417	1946.307251
0.000000	0.690655	1942.707153
0.000000	0.690892	1939.070313
0.000000	0.691129	1934.474121
0.000000	0.691366	1929.789917
0.000000	0.691603	1925.395142
0.000000	0.691840	1924.456665
0.000000	0.692078	1926.856812
0.000000	0.692315	1930.522949
0.000000	0.692552	1932.417358
0.000000	0.692789	1933.346069
0.000000	0.693026	1933.457275
0.000000	0.693263	1930.779541
0.000000	0.693501	1926.988770
0.000000	0.693738	1921.835693
0.000000	0.693975	1916.440918
0.000000	0.694212	1912.182129
0.000000	0.694449	1908.380615
0.000000	0.694687	1905.093384
0.000000	0.694924	1903.497437
0.000000	0.695161	1901.622314
0.000000	0.695398	1899.182739
0.000000	0.695635	1895.570435
0.000000	0.695872	1891.378296
0.000000	0.696110	1887.112671
0.000000	0.696347	1883.000244
0.000000	0.696584	1879.618286
0.000000	0.696821	1879.628052
0.000000	0.697058	1881.841553
0.000000	0.697295	1881.799805
0.000000	0.697533	1877.549683
0.000000	0.697770	1871.494385
0.000000	0.698007	1864.243530
0.000000	0.698244	1855.929932
0.000000	0.698481	1850.047241
0.000000	0.698718	1845.966309
0.000000	0.698956	1843.665283
0.000000	0.699193	1843.881714
0.000000	0.699430	1844.095093
0.000000	0.699667	1845.060181
0.000000	0.699904	1847.543579
0.000000	0.700141	1851.495972
0.000000	0.700379	1857.538818
0.000000	0.700616	1864.382080
0.000000	0.700853	1870.622070
0.000000	0.701090	1872.920776
0.000000	0.701327	1872.722168
0.000000	0.701565	1871.252808
0.000000	0.701802	1868.323120
0.000000	0.702039	1865.651001
0.000000	0.702276	1861.392456
0.000000	0.702513	1855.649780
0.000000	0.702750	1848.297729
0.000000	0.702988	1841.788696
0.000000	0.703225	1836.896484
0.000000	0.703462	1831.711182
0.000000	0.703699	1826.599731
0.000000	0.703936	1824.093872
0.000000	0.704174	1824.470459
0.000000	0.704411	1825.818604
0.000000	0.704648	1828.399170
0.000000	0.704885	1833.279297
0.000000	0.705122	1839.955078
0.000000	0.705359	1848.560303
0.000000	0.705597	1858.557251
0.000000	0.705834	1867.424561
0.000000	0.706071	1873.560547
0.000000	0.706308	1877.961792
0.000000	0.706545	1882.133301
0.000000	0.706782	1886.382935
0.000000	0.707020	1890.975586
0.000000	0.707257	1896.765991
0.000000	0.707494	1905.264648
0.000000	0.707731	1908.636963
0.000000	0.707968	1907.868652
0.000000	0.708205	1904.256470
0.000000	0.708443	1898.901733
0.000000	0.708680	1892.731445
0.000000	0.708917	1889.276611
0.000000	0.709154	1889.636719
0.000000	0.709391	1891.325806
0.000000	0.709629	1893.802368
0.000000	0.709866	1895.153442
0.000000	0.710103	1893.669678
0.000000	0.710340	1892.052002
0.000000	0.710577	1890.108887
0.000000	0.710814	1889.185059
0.000000	0.711052	1892.254883
0.000000	0.711289	1895.636719
0.000000	0.711526	1897.197632
0.000000	0.711763	1899.402710
0.000000	0.712000	1904.202148
0.000000	0.712237	1908.711914
0.000000	0.712475	1909.959106
0.000000	0.712712	1910.784790
0.000000	0.712949	1913.294556
0.000000	0.713186	1915.712402
0.000000	0.713423	1916.040771
0.000000	0.713661	1911.874756
0.000000	0.713898	1905.112427
0.000000	0.714135	1896.304565
0.000000	0.714372	1886.124146
0.000000	0.714609	1878.488647
0.000000	0.714846	1870.150513
0.000000	0.715084	1862.996338
0.000000	0.715321	1857.334473
0.000000	0.715558	1852.147705
0.000000	0.715795	1849.705078
0.000000	0.716032	1850.365601
0.000000	0.716269	1852.750488
0.000000	0.716507	1858.174927
0.000000	0.716744	1866.539429
0.000000	0.716981	1876.443604
0.000000	0.717218	1884.823242
0.000000	0.717455	1890.602051
0.000000	0.717692	1895.542358
0.000000	0.717930	1898.636353
0.000000	0.718167	1898.002075
0.000000	0.718404	1893.812744
0.000000	0.718641	1887.834351
0.000000	0.718878	1882.534424
0.000000	0.719115	1880.181885
0.000000	0.719353	1878.013306
0.000000	0.719590	1876.111938
0.000000	0.719827	1876.493042
0.000000	0.720064	1877.130371
0.000000	0.720301	1878.283813
0.000000	0.720539	1880.314819
0.000000	0.720776	1883.645752
0.000000	0.721013	1888.952881
0.000000	0.721250	1893.467651
0.000000	0.721487	1896.786255
0.000000	0.721724	1899.482788
0.000000	0.721962	1901.813843
0.000000	0.722199	1902.367798
0.000000	0.722436	1900.271362
0.000000	0.722673	1896.635864
0.000000	0.722910	1892.646240
0.000000	0.723148	1891.770630
0.000000	0.723385	1889.433472
0.000000	0.723622	1886.088867
0.000000	0.723859	1882.071289
0.000000	0.724096	1878.310913
0.000000	0.724333	1876.072021
0.000000	0.724571	1874.085083
0.000000	0.724808	1873.331543
0.000000	0.725045	1874.068604
0.000000	0.725282	1875.378540
0.000000	0.725519	1877.941406
0.000000	0.725756	1882.012939
0.000000	0.725994	1886.652222
0.000000	0.726231	1889.963867
0.000000	0.726468	1892.707520
0.000000	0.726705	1895.857544
0.000000	0.726942	1899.192749
0.000000	0.727179	1902.555664
0.000000	0.727417	1905.138062
0.000000	0.727654	1906.607544
0.000000	0.727891	1907.557251
0.000000	0.728128	1907.610962
0.000000	0.728365	1906.626709
0.000000	0.728603	1905.451416
0.000000	0.728840	1906.255249
0.000000	0.729077	1908.150146
0.000000	0.729314	1911.130127
0.000000	0.729551	1915.977173
0.000000	0.729788	1921.344604
0.000000	0.730026	1922.903198
0.000000	0.730263	1922.391968
0.000000	0.730500	1921.233154
0.000000	0.730737	1919.306274
0.000000	0.730974	1917.373779
0.000000	0.731211	1916.674561
0.000000	0.731449	1915.550781
0.000000	0.731686	1913.637451
0.000000	0.731923	1910.065918
0.000000	0.732160	1904.156982
0.000000	0.732397	1896.869629
0.000000	0.732635	1889.035889
0.000000	0.732872	1881.764648
0.000000	0.733109	1876.705688
0.000000	0.733346	1874.104492
0.000000	0.733583	1871.702759
0.000000	0.733820	1869.252197
0.000000	0.734058	1867.243652
0.000000	0.734295	1865.136353
0.000000	0.734532	1863.185425
0.000000	0.734769	1861.753418
0.000000	0.735006	1861.994873
0.000000	0.735243	1865.415405
0.000000	0.735481	1869.358032
0.000000	0.735718	1874.919189
0.000000	0.735955	1880.912598
0.000000	0.736192	1885.656250
0.000000	0.736429	1889.175415
0.000000	0.736667	1891.655884
0.000000	0.736904	1893.832642
0.000000	0.737141	1895.875488
0.000000	0.737378	1899.135254
0.000000	0.737615	1903.519043
0.000000	0.737852	1910.880981
0.000000	0.738090	1917.072510
0.000000	0.738327	1923.503784
0.000000	0.738564	1929.132446
0.000000	0.738801	1933.053711
0.000000	0.739038	1936.168579
0.000000	0.739275	1938.341187
0.000000	0.739513	1938.006348
0.000000	0.739750	1934.770630
0.000000	0.739987	1930.257202
0.000000	0.740224	1924.454346
0.000000	0.740461	1920.932495
0.000000	0.740698	1916.714233
0.000000	0.740936	1912.046997
0.000000	0.741173	1906.628296
0.000000	0.741410	1900.125122
0.000000	0.741647	1892.953979
0.000000	0.741884	1886.784424
0.000000	0.742122	1884.714966
0.000000	0.742359	1884.910278
0.000000	0.742596	1885.991455
0.000000	0.742833	1887.904785
0.000000	0.743070	1890.440186
0.000000	0.743307	1893.352173
0.000000	0.743545	1896.708618
0.000000	0.743782	1901.589478
0.000000	0.744019	1907.109863
0.000000	0.744256	1913.136841
0.000000	0.744493	1916.240601
0.000000	0.744730	1915.385010
0.000000	0.744968	1912.847534
0.000000	0.745205	1908.375488
0.000000	0.745442	1902.963257
0.000000	0.745679	1897.636475
0.000000	0.745916	1894.787476
0.000000	0.746154	1895.824707
0.000000	0.746391	1898.007935
0.000000	0.746628	1901.616333
0.000000	0.746865	1907.555664
0.000000	0.747102	1911.148193
0.000000	0.747339	1913.459473
0.000000	0.747577	1912.647339
0.000000	0.747814	1910.254639
0.000000	0.748051	1907.673828
0.000000	0.748288	1904.075562
0.000000	0.748525	1899.472046
0.000000	0.748762	1894.164185
0.000000	0.749000	1888.518311
0.000000	0.749237	1881.521118
0.000000	0.749474	1873.360352
0.000000	0.749711	1865.394531
0.000000	0.749948	1859.032837
0.000000	0.750185	1854.630859
0.000000	0.750423	1853.295166
0.000000	0.750660	1854.135620
0.000000	0.750897	1856.366943
0.000000	0.751134	1859.500366
0.000000	0.751371	1861.962280
0.000000	0.751609	1863.596680
0.000000	0.751846	1865.179321
0.000000	0.752083	1866.844238
0.000000	0.752320	1868.755371
0.000000	0.752557	1870.484619
0.000000	0.752794	1872.836548
0.000000	0.753032	1874.120239
0.000000	0.753269	1875.236450
0.000000	0.753506	1876.631592
0.000000	0.753743	1878.830811
0.000000	0.753980	1882.123047
0.000000	0.754218	1887.202148
0.000000	0.754455	1894.001221
0.000000	0.754692	1901.749146
0.000000	0.754929	1909.364990
0.000000	0.755166	1913.131836
0.000000	0.755403	1916.089233
0.000000	0.755641	1917.950439
0.000000	0.755878	1920.007935
0.000000	0.756115	1922.194580
0.000000	0.756352	1926.117676
0.000000	0.756589	1930.025757
0.000000	0.756826	1933.681519
0.000000	0.757064	1936.785278
0.000000	0.757301	1939.760498
0.000000	0.757538	1941.393066
0.000000	0.757775	1941.173096
0.000000	0.758012	1940.124512
0.000000	0.758249	1939.822998
0.000000	0.758487	1942.485962
0.000000	0.758724	1947.975708
0.000000	0.758961	1954.459106
0.000000	0.759198	1959.527954
0.000000	0.759435	1961.106323
0.000000	0.759672	1959.982544
0.000000	0.759910	1957.055054
0.000000	0.760147	1954.510376
0.000000	0.760384	1951.265625
0.000000	0.760621	1946.869995
0.000000	0.760858	1940.750977
0.000000	0.761096	1934.680908
0.000000	0.761333	1929.249146
0.000000	0.761570	1927.459717
0.000000	0.761807	1926.716919
0.000000	0.762044	1926.518799
0.000000	0.762281	1926.562500
0.000000	0.762519	1926.561401
0.000000	0.762756	1924.365479
0.000000	0.762993	1920.789673
0.000000	0.763230	1916.751465
0.000000	0.763467	1912.136597
0.000000	0.763704	1908.902466
0.000000	0.763942	1906.555664
0.000000	0.764179	1904.180054
0.000000	0.764416	1903.961792
0.000000	0.764653	1905.233276
0.000000	0.764890	1908.325195
0.000000	0.765128	1910.481689
0.000000	0.765365	1911.849121
0.000000	0.765602	1911.558838
0.000000	0.765839	1910.547241
0.000000	0.766076	1909.177979
0.000000	0.766313	1908.386841
0.000000	0.766551	1909.278076
0.000000	0.766788	1910.261475
0.000000	0.767025	1909.792847
0.000000	0.767262	1908.919067
0.000000	0.767499	1908.427124
0.000000	0.767736	1911.411865
0.000000	0.767974	1916.132813
0.000000	0.768211	1919.249268
0.000000	0.768448	1920.136841
0.000000	0.768685	1920.661133
0.000000	0.768922	1921.317505
0.000000	0.769159	1922.537476
0.000000	0.769397	1926.803345
0.000000	0.769634	1931.400635
0.000000	0.769871	1934.954956
0.000000	0.770108	1938.733032
0.000000	0.770345	1941.393311
0.000000	0.770583	1942.815796
0.000000	0.770820	1944.555298
0.000000	0.771057	1947.026611
0.000000	0.771294	1949.510376
0.000000	0.771531	1952.197998
0.000000	0.771769	1954.308594
0.000000	0.772006	1955.313477
0.000000	0.772243	1956.210327
0.000000	0.772480	1956.728394
0.000000	0.772717	1957.406006
0.000000	0.772954	1960.651978
0.000000	0.773192	1964.719727
0.000000	0.773429	1966.024048
0.000000	0.773666	1963.969971
0.000000	0.773903	1960.043213
0.000000	0.774140	1955.316406
0.000000	0.774377	1949.725708
0.000000	0.774615	1947.069702
0.000000	0.774852	1947.892212
0.000000	0.775089	1947.256958
0.000000	0.775326	1945.932983
0.000000	0.775563	1944.883789
0.000000	0.775800	1944.729126
0.000000	0.776038	1944.960693
0.000000	0.776275	1945.149170
0.000000	0.776512	1944.526733
0.000000	0.776749	1943.623047
0.000000	0.776986	1942.600952
0.000000	0.777223	1941.906006
0.000000	0.777461	1944.747192
0.000000	0.777698	1948.599609
0.000000	0.777935	1952.534912
0.000000	0.778172	1954.015625
0.000000	0.778409	1953.035400
0.000000	0.778647	1950.875977
0.000000	0.778884	1947.209839
0.000000	0.779121	1942.824829
0.000000	0.779358	1939.022339
0.000000	0.779595	1936.810303
0.000000	0.779832	1934.360596
0.000000	0.780070	1931.930542
0.000000	0.780307	1929.417480
0.000000	0.780544	1927.548950
0.000000	0.780781	1929.104736
0.000000	0.781018	1929.627319
0.000000	0.781255	1928.241577
0.000000	0.781493	1926.626465
0.000000	0.781730	1925.016357
0.000000	0.781967	1925.436279
0.000000	0.782204	1929.560547
0.000000	0.782441	1932.240845
0.000000	0.782679	1930.713379
0.000000	0.782916	1927.327148
0.000000	0.783153	1922.693726
0.000000	0.783390	1916.992554
0.000000	0.783627	1912.594482
0.000000	0.783864	1909.884766
0.000000	0.784102	1906.250488
0.000000	0.784339	1902.047729
0.000000	0.784576	1898.234985
0.000000	0.784813	1896.112183
0.000000	0.785050	1895.305176
0.000000	0.785287	1895.135742
0.000000	0.785525	1896.451050
0.000000	0.785762	1899.558960
0.000000	0.785999	1903.640869
0.000000	0.786236	1909.752930
0.000000	0.786473	1916.259033
0.000000	0.786711	1920.516235
0.000000	0.786948	1921.854858
0.000000	0.787185	1922.777710
0.000000	0.787422	1923.536865
0.000000	0.787659	1925.614624
0.000000	0.787896	1928.519409
0.000000	0.788134	1932.098633
0.000000	0.788371	1936.655273
0.000000	0.788608	1944.126709
0.000000	0.788845	1952.167358
0.000000	0.789082	1960.326050
0.000000	0.789319	1969.095459
0.000000	0.789557	1976.299194
0.000000	0.789794	1982.096802
0.000000	0.790031	1985.780396
0.000000	0.790268	1986.801025
0.000000	0.790505	1985.954224
0.000000	0.790743	1984.192993
0.000000	0.790980	1984.226074
0.000000	0.791217	1985.982178
0.000000	0.791454	1988.661377
0.000000	0.791691	1991.540161
0.000000	0.791928	1995.468628
0.000000	0.792166	1995.882935
0.000000	0.792403	1992.931274
0.000000	0.792640	1987.953979
0.000000	0.792877	1980.602539
0.000000	0.793114	1971.467896
0.000000	0.793351	1960.529663
0.000000	0.793589	1951.122070
0.000000	0.793826	1944.422974
0.000000	0.794063	1937.761353
0.000000	0.794300	1931.614380
0.000000	0.794537	1926.253174
0.000000	0.794774	1922.296021
0.000000	0.795012	1921.259033
0.000000	0.795249	1923.652710
0.000000	0.795486	1925.588623
0.000000	0.795723	1925.968994
0.000000	0.795960	1926.543457
0.000000	0.796197	1926.535278
0.000000	0.796435	1926.464355
0.000000	0.796672	1926.164185
0.000000	0.796909	1926.110718
0.000000	0.797146	1926.696411
0.000000	0.797383	1928.884644
0.000000	0.797621	1934.475830
0.000000	0.797858	1942.186035
0.000000	0.798095	1952.345337
0.000000	0.798332	1963.802734
0.000000	0.798569	1971.860596
0.000000	0.798806	1978.390137
0.000000	0.799044	1983.277832
0.000000	0.799281	1986.494995
0.000000	0.799518	1989.068237
0.000000	0.799755	1990.141479
0.000000	0.799992	1989.828857
0.000000	0.800230	1987.704712
0.000000	0.800467	1984.538330
0.000000	0.800704	1980.057129
0.000000	0.800941	1974.403442
0.000000	0.801178	1968.170410
0.000000	0.801415	1962.852051
0.000000	0.801653	1962.315674
0.000000	0.801890	1965.190552
0.000000	0.802127	1968.591919
0.000000	0.802364	1972.357178
0.000000	0.802601	1977.556152
0.000000	0.802838	1980.691406
0.000000	0.803076	1982.316772
0.000000	0.803313	1983.014771
0.000000	0.803550	1983.453125
0.000000	0.803787	1983.694824
0.000000	0.804024	1984.225342
0.000000	0.804261	1985.472656
0.000000	0.804499	1981.742432
0.000000	0.804736	1974.666992
0.000000	0.804973	1966.061646
0.000000	0.805210	1959.127930
0.000000	0.805447	1955.480957
0.000000	0.805685	1951.978638
0.000000	0.805922	1948.658081
0.000000	0.806159	1945.545898
0.000000	0.806396	1943.271973
0.000000	0.806633	1941.117676
0.000000	0.806870	1940.133301
0.000000	0.807108	1940.975586
0.000000	0.807345	1940.416138
0.000000	0.807582	1940.685913
0.000000	0.807819	1941.786865
0.000000	0.808056	1941.503784
0.000000	0.808293	1940.332031
0.000000	0.808531	1938.130005
0.000000	0.808768	1936.760010
0.000000	0.809005	1936.635742
0.000000	0.809242	1939.320801
0.000000	0.809479	1944.015625
0.000000	0.809717	1949.972900
0.000000	0.809954	1956.564941
0.000000	0.810191	1958.639404
0.000000	0.810428	1959.053955
0.000000	0.810665	1957.838257
0.000000	0.810902	1956.374512
0.000000	0.811140	1955.286987
0.000000	0.811377	1954.070190
0.000000	0.811614	1953.099854
0.000000	0.811851	1949.901855
0.000000	0.812088	1945.495850
0.000000	0.812325	1939.594849
0.000000	0.812563	1933.601807
0.000000	0.812800	1927.219238
0.000000	0.813037	1920.418335
0.000000	0.813274	1915.762207
0.000000	0.813511	1911.823486
0.000000	0.813748	1908.400513
0.000000	0.813986	1904.829712
0.000000	0.814223	1901.249756
0.000000	0.814460	1898.890991
0.000000	0.814697	1898.555420
0.000000	0.814934	1901.307495
0.000000	0.815172	1907.478760
0.000000	0.815409	1913.127197
0.000000	0.815646	1918.291504
0.000000	0.815883	1921.930542
0.000000	0.816120	1923.100952
0.000000	0.816357	1918.950928
0.000000	0.816595	1912.937378
0.000000	0.816832	1904.715698
0.000000	0.817069	1895.869019
0.000000	0.817306	1890.092651
0.000000	0.817543	1889.182495
0.000000	0.817780	1892.553467
0.000000	0.818018	1898.412598
0.000000	0.818255	1902.480469
0.000000	0.818492	1904.756958
0.000000	0.818729	1907.186523
0.000000	0.818966	1908.708008
0.000000	0.819204	1909.419556
0.000000	0.819441	1910.298828
0.000000	0.819678	1911.360229
0.000000	0.819915	1912.914673
0.000000	0.820152	1915.673950
0.000000	0.820389	1919.745605
0.000000	0.820627	1923.854492
0.000000	0.820864	1928.988892
0.000000	0.821101	1934.449463
0.000000	0.821338	1940.793091
0.000000	0.821575	1948.490234
0.000000	0.821812	1958.086914
0.000000	0.822050	1967.229736
0.000000	0.822287	1972.595093
0.000000	0.822524	1976.044800
0.000000	0.822761	1977.556396
0.000000	0.822998	1977.436646
0.000000	0.823236	1975.388306
0.000000	0.823473	1970.533936
0.000000	0.823710	1963.423950
0.000000	0.823947	1955.486938
0.000000	0.824184	1948.839233
0.000000	0.824421	1945.289429
0.000000	0.824659	1942.873291
0.000000	0.824896	1940.484009
0.000000	0.825133	1939.352173
0.000000	0.825370	1937.889771
0.000000	0.825607	1937.100464
0.000000	0.825844	1938.379028
0.000000	0.826082	1940.416626
0.000000	0.826319	1941.211060
0.000000	0.826556	1941.832642
0.000000	0.826793	1942.762695
0.000000	0.827030	1944.986572
0.000000	0.827267	1949.403198
0.000000	0.827505	1954.515747
0.000000	0.827742	1960.263550
0.000000	0.827979	1962.073486
0.000000	0.828216	1961.291016
0.000000	0.828453	1958.721924
0.000000	0.828691	1955.185425
0.000000	0.828928	1950.865112
0.000000	0.829165	1946.953613
0.000000	0.829402	1943.670166
0.000000	0.829639	1943.565796
0.000000	0.829876	1944.062744
0.000000	0.830114	1945.322998
0.000000	0.830351	1947.977173
0.000000	0.830588	1951.864746
0.000000	0.830825	1957.656128
0.000000	0.831062	1965.113892
0.000000	0.831299	1971.931885
0.000000	0.831537	1977.785156
0.000000	0.831774	1983.427856
0.000000	0.832011	1985.666382
0.000000	0.832248	1983.722412
0.000000	0.832485	1980.832397
0.000000	0.832722	1979.179688
0.000000	0.832960	1978.426147
0.000000	0.833197	1979.061035
0.000000	0.833434	1980.308472
0.000000	0.833671	1982.848633
0.000000	0.833908	1990.045776
0.000000	0.834146	1996.554565
0.000000	0.834383	2000.916382
0.000000	0.834620	2005.217651
0.000000	0.834857	2009.601685
0.000000	0.835094	2013.373291
0.000000	0.835331	2016.486694
0.000000	0.835569	2018.645630
0.000000	0.835806	2017.970581
0.000000	0.836043	2018.782227
0.000000	0.836280	2024.222778
0.000000	0.836517	2028.965576
0.000000	0.836754	2032.642334
0.000000	0.836992	2035.940186
0.000000	0.837229	2038.324219
0.000000	0.837466	2039.362549
0.000000	0.837703	2039.298096
0.000000	0.837940	2038.279175
0.000000	0.838178	2035.537842
0.000000	0.838415	2032.084351
0.000000	0.838652	2029.635986
0.000000	0.838889	2030.600952
0.000000	0.839126	2033.491699
0.000000	0.839363	2038.181396
0.000000	0.839601	2043.530640
0.000000	0.839838	2048.866455
0.000000	0.840075	2053.131836
0.000000	0.840312	2052.937988
0.000000	0.840549	2050.742920
0.000000	0.840786	2047.792603
0.000000	0.841024	2043.696411
0.000000	0.841261	2041.180176
0.000000	0.841498	2038.028442
0.000000	0.841735	2036.016357
0.000000	0.841972	2034.239502
0.000000	0.842210	2031.100708
0.000000	0.842447	2027.101929
0.000000	0.842684	2022.669189
0.000000	0.842921	2019.582275
0.000000	0.843158	2017.875244
0.000000	0.843395	2017.263672
0.000000	0.843633	2019.540771
0.000000	0.843870	2023.700073
0.000000	0.844107	2026.189331
0.000000	0.844344	2028.190552
0.000000	0.844581	2030.381592
0.000000	0.844818	2032.971558
0.000000	0.845056	2034.791992
0.000000	0.845293	2035.712891
0.000000	0.845530	2036.467041
0.000000	0.845767	2036.101563
0.000000	0.846004	2034.994507
0.000000	0.846241	2032.396729
0.000000	0.846479	2028.520752
0.000000	0.846716	2023.646362
0.000000	0.846953	2018.596802
0.000000	0.847190	2015.426025
0.000000	0.847427	2014.643311
0.000000	0.847665	2015.899170
0.000000	0.847902	2018.677368
0.000000	0.848139	2020.497314
0.000000	0.848376	2022.922241
0.000000	0.848613	2027.320801
0.000000	0.848850	2032.423340
0.000000	0.849088	2037.271484
0.000000	0.849325	2043.023560
0.000000	0.849562	2046.470337
0.000000	0.849799	2048.527832
0.000000	0.850036	2049.848877
0.000000	0.850273	2051.010254
0.000000	0.850511	2052.700195
0.000000	0.850748	2056.265381
0.000000	0.850985	2059.369385
0.000000	0.851222	2063.056885
0.000000	0.851459	2067.474365
0.000000	0.851697	2072.112793
0.000000	0.851934	2077.229004
0.000000	0.852171	2082.788818
0.000000	0.852408	2083.021729
0.000000	0.852645	2080.154297
0.000000	0.852882	2075.111816
0.000000	0.853120	2068.134766
0.000000	0.853357	2060.312500
0.000000	0.853594	2053.917236
0.000000	0.853831	2048.894043
0.000000	0.854068	2043.535278
0.000000	0.854305	2039.095703
0.000000	0.854543	2039.387695
0.000000	0.854780	2039.836548
0.000000	0.855017	2039.906128
0.000000	0.855254	2040.484863
0.000000	0.855491	2041.835815
0.000000	0.855729	2043.519775
0.000000	0.855966	2045.477295
0.000000	0.856203	2046.624268
0.000000	0.856440	2046.005371
0.000000	0.856677	2042.921997
0.000000	0.856914	2038.487183
0.000000	0.857152	2034.683960
0.000000	0.857389	2033.026489
0.000000	0.857626	2034.012329
0.000000	0.857863	2035.286133
0.000000	0.858100	2035.740356
0.000000	0.858337	2035.909546
0.000000	0.858575	2037.785400
0.000000	0.858812	2041.003052
0.000000	0.859049	2041.888550
0.000000	0.859286	2041.092285
0.000000	0.859523	2039.483154
0.000000	0.859761	2037.252441
0.000000	0.859998	2035.657715
0.000000	0.860235	2034.895630
0.000000	0.860472	2036.054565
0.000000	0.860709	2037.681274
0.000000	0.860946	2037.196777
0.000000	0.861184	2035.908813
0.000000	0.861421	2034.208374
0.000000	0.861658	2033.917847
0.000000	0.861895	2033.010620
0.000000	0.862132	2032.777466
0.000000	0.862369	2033.911011
0.000000	0.862607	2035.907104
0.000000	0.862844	2036.526489
0.000000	0.863081	2036.225342
0.000000	0.863318	2035.637085
0.000000	0.863555	2034.460449
0.000000	0.863792	2032.665283
0.000000	0.864030	2029.329346
0.000000	0.864267	2024.982666
0.000000	0.864504	2020.209717
0.000000	0.864741	2017.778687
0.000000	0.864978	2016.106567
0.000000	0.865215	2015.379883
0.000000	0.865453	2015.571167
0.000000	0.865690	2016.546875
0.000000	0.865927	2017.596191
0.000000	0.866164	2017.222412
0.000000	0.866401	2016.499512
0.000000	0.866639	2015.756348
0.000000	0.866876	2015.825806
0.000000	0.867113	2016.171753
0.000000	0.867350	2015.430420
0.000000	0.867587	2014.488403
0.000000	0.867824	2012.677856
0.000000	0.868062	2010.411743
0.000000	0.868299	2006.691528
0.000000	0.868536	2001.665527
0.000000	0.868773	1995.857544
0.000000	0.869010	1990.768433
0.000000	0.869247	1986.031006
0.000000	0.869485	1981.496460
0.000000	0.869722	1977.246704
0.000000	0.869959	1973.707520
0.000000	0.870196	1971.863281
0.000000	0.870433	1970.044312
0.000000	0.870671	1968.615479
0.000000	0.870908	1966.570068
0.000000	0.871145	1964.207397
0.000000	0.871382	1960.669800
0.000000	0.871619	1957.356689
0.000000	0.871856	1953.851196
0.000000	0.872094	1950.022339
0.000000	0.872331	1946.163818
0.000000	0.872568	1944.188354
0.000000	0.872805	1944.036621
0.000000	0.873042	1943.031982
0.000000	0.873279	1941.959961
0.000000	0.873517	1940.600952
0.000000	0.873754	1939.506470
0.000000	0.873991	1938.341187
0.000000	0.874228	1933.605347
0.000000	0.874465	1927.025635
0.000000	0.874703	1919.382935
0.000000	0.874940	1910.760010
0.000000	0.875177	1905.557007
0.000000	0.875414	1904.485962
0.000000	0.875651	1905.556519
0.000000	0.875888	1907.907349
0.000000	0.876126	1909.017578
0.000000	0.876363	1910.978271
0.000000	0.876600	1913.950073
0.000000	0.876837	1915.891602
0.000000	0.877074	1917.068970
0.000000	0.877312	1917.533447
0.000000	0.877549	1915.930786
0.000000	0.877786	1912.116577
0.000000	0.878023	1906.816406
0.000000	0.878260	1900.932129
0.000000	0.878497	1895.970581
0.000000	0.878735	1893.083862
0.000000	0.878972	1892.413330
0.000000	0.879209	1895.506836
0.000000	0.879446	1900.522583
0.000000	0.879683	1905.915527
0.000000	0.879920	1911.341553
0.000000	0.880158	1915.987671
0.000000	0.880395	1919.725586
0.000000	0.880632	1923.281982
0.000000	0.880869	1928.436035
0.000000	0.881106	1935.463867
0.000000	0.881343	1945.282837
0.000000	0.881581	1951.270996
0.000000	0.881818	1954.721069
0.000000	0.882055	1956.913208
0.000000	0.882292	1957.344482
0.000000	0.882529	1956.217896
0.000000	0.882766	1955.452759
0.000000	0.883004	1952.812500
0.000000	0.883241	1948.826172
0.000000	0.883478	1944.967041
0.000000	0.883715	1944.581177
0.000000	0.883952	1943.081787
0.000000	0.884190	1939.276001
0.000000	0.884427	1934.792236
0.000000	0.884664	1930.900879
0.000000	0.884901	1929.216919
0.000000	0.885138	1933.090576
0.000000	0.885375	1944.199463
0.000000	0.885613	1957.114990
0.000000	0.885850	1970.012939
0.000000	0.886087	1982.010864
0.000000	0.886324	1991.995117
0.000000	0.886561	2000.442993
0.000000	0.886799	2004.936523
0.000000	0.887036	2007.136841
0.000000	0.887273	2007.378784
0.000000	0.887510	2006.154907
0.000000	0.887747	2004.809204
0.000000	0.887984	2006.075073
0.000000	0.888222	2007.359619
0.000000	0.888459	2010.023315
0.000000	0.888696	2014.999268
0.000000	0.888933	2021.075928
0.000000	0.889170	2027.736938
0.000000	0.889407	2033.291260
0.000000	0.889645	2038.215088
0.000000	0.889882	2042.375244
0.000000	0.890119	2043.350586
0.000000	0.890356	2042.723145
0.000000	0.890593	2039.957764
0.000000	0.890830	2035.608032
0.000000	0.891068	2032.064087
0.000000	0.891305	2032.116089
0.000000	0.891542	2032.761353
0.000000	0.891779	2035.207642
0.000000	0.892016	2038.952637
0.000000	0.892254	2042.671265
0.000000	0.892491	2046.336548
0.000000	0.892728	2049.025391
0.000000	0.892965	2050.662109
0.000000	0.893202	2051.013428
0.000000	0.893439	2050.439697
0.000000	0.893677	2049.665283
0.000000	0.893914	2048.889648
0.000000	0.894151	2048.950195
0.000000	0.894388	2048.631592
0.000000	0.894625	2048.038818
0.000000	0.894862	2047.962158
0.000000	0.895100	2047.803467
0.000000	0.895337	2049.289795
0.000000	0.895574	2052.102051
0.000000	0.895811	2056.167969
0.000000	0.896048	2061.414307
0.000000	0.896286	2067.506348
0.000000	0.896523	2072.622314
0.000000	0.896760	2077.249512
0.000000	0.896997	2081.620361
0.000000	0.897234	2085.442871
0.000000	0.897471	2086.447021
0.000000	0.897709	2084.822021
0.000000	0.897946	2082.046875
0.000000	0.898183	2078.206543
0.000000	0.898420	2074.458252
0.000000	0.898657	2069.258301
0.000000	0.898894	2063.166748
0.000000	0.899132	2058.201416
0.000000	0.899369	2054.355225
0.000000	0.899606	2050.523193
0.000000	0.899843	2048.745361
0.000000	0.900080	2047.585327
0.000000	0.900317	2045.815308
0.000000	0.900555	2042.832397
0.000000	0.900792	2038.932495
0.000000	0.901029	2035.262207
0.000000	0.901266	2032.557861
0.000000	0.901503	2032.818970
0.000000	0.901740	2037.201660
0.000000	0.901978	2044.203857
0.000000	0.902215	2050.634766
0.000000	0.902452	2055.740723
0.000000	0.902689	2059.635254
0.000000	0.902926	2059.281738
0.000000	0.903164	2054.921387
0.000000	0.903401	2048.404053
0.000000	0.903638	2039.314697
0.000000	0.903875	2028.986450
0.000000	0.904112	2021.577393
0.000000	0.904349	2016.226196
0.000000	0.904587	2011.586304
0.000000	0.904824	2008.646729
0.000000	0.905061	2008.248413
0.000000	0.905298	2007.013672
0.000000	0.905535	2004.164429
0.000000	0.905773	2000.209595
0.000000	0.906010	1996.530029
0.000000	0.906247	1994.619263
0.000000	0.906484	1991.489502
0.000000	0.906721	1987.140381
0.000000	0.906958	1984.395752
0.000000	0.907196	1983.530762
0.000000	0.907433	1982.329956
0.000000	0.907670	1981.562622
0.000000	0.907907	1981.840942
0.000000	0.908144	1983.309814
0.000000	0.908381	1988.024780
0.000000	0.908619	1993.226563
0.000000	0.908856	1998.265991
0.000000	0.909093	2003.305908
0.000000	0.909330	2010.780884
0.000000	0.909567	2018.270386
0.000000	0.909804	2024.278809
0.000000	0.910042	2029.617798
0.000000	0.910279	2033.150146
0.000000	0.910516	2032.292480
0.000000	0.910753	2028.909546
0.000000	0.910990	2023.226196
0.000000	0.911228	2016.425049
0.000000	0.911465	2009.403076
0.000000	0.911702	2003.840210
0.000000	0.911939	2003.490845
0.000000	0.912176	2007.508545
0.000000	0.912413	2012.228638
0.000000	0.912651	2017.595947
0.000000	0.912888	2021.029663
0.000000	0.913125	2022.508667
0.000000	0.913362	2021.993286
0.000000	0.913599	2022.834961
0.000000	0.913836	2026.363647
0.000000	0.914074	2030.012939
0.000000	0.914311	2033.634155
0.000000	0.914548	2036.695679
0.000000	0.914785	2039.725830
0.000000	0.915022	2041.554443
0.000000	0.915260	2040.061768
0.000000	0.915497	2034.781006
0.000000	0.915734	2026.633911
0.000000	0.915971	2016.308228
0.000000	0.916208	2006.035400
0.000000	0.916445	1996.349731
0.000000	0.916683	1989.665771
0.000000	0.916920	1985.075928
0.000000	0.917157	1981.448730
0.000000	0.917394	1981.383179
0.000000	0.917631	1981.549072
0.000000	0.917868	1981.684082
0.000000	0.918106	1982.402466
0.000000	0.918343	1984.477417
0.000000	0.918580	1987.562988
0.000000	0.918817	1991.832886
0.000000	0.919054	1996.537476
0.000000	0.919291	2001.470337
0.000000	0.919529	2004.482544
0.000000	0.919766	2007.233887
0.000000	0.920003	2009.711548
0.000000	0.920240	2012.384033
0.000000	0.920477	2016.270752
0.000000	0.920715	2021.653198
0.000000	0.920952	2024.118652
0.000000	0.921189	2023.606445
0.000000	0.921426	2021.586182
0.000000	0.921663	2017.683960
0.000000	0.921900	2012.765381
0.000000	0.922138	2007.494629
0.000000	0.922375	2002.012085
0.000000	0.922612	1997.823608
0.000000	0.922849	1996.697754
0.000000	0.923086	1992.805908
0.000000	0.923323	1988.504883
0.000000	0.923561	1986.704224
0.000000	0.923798	1986.301514
0.000000	0.924035	1987.913574
0.000000	0.924272	1993.529297
0.000000	0.924509	2002.891113
0.000000	0.924747	2012.880615
0.000000	0.924984	2022.090942
0.000000	0.925221	2029.499512
0.000000	0.925458	2037.124146
0.000000	0.925695	2046.017822
0.000000	0.925932	2056.049805
0.000000	0.926170	2065.998535
0.000000	0.926407	2076.196777
0.000000	0.926644	2083.994629
0.000000	0.926881	2085.885254
0.000000	0.927118	2083.887695
0.000000	0.927355	2078.566162
0.000000	0.927593	2071.157227
0.000000	0.927830	2061.724365
0.000000	0.928067	2054.153076
0.000000	0.928304	2050.810791
0.000000	0.928541	2050.110840
0.000000	0.928779	2052.738037
0.000000	0.929016	2057.215088
0.000000	0.929253	2061.463623
0.000000	0.929490	2063.936279
0.000000	0.929727	2065.654297
0.000000	0.929964	2065.856201
0.000000	0.930202	2065.859375
0.000000	0.930439	2065.095459
0.000000	0.930676	2065.144043
0.000000	0.930913	2065.714111
0.000000	0.931150	2067.306641
0.000000	0.931387	2069.266357
0.000000	0.931625	2072.186523
0.000000	0.931862	2073.951416
0.000000	0.932099	2074.962891
0.000000	0.932336	2075.856689
0.000000	0.932573	2077.103271
0.000000	0.932810	2080.661133
0.000000	0.933048	2084.214600
0.000000	0.933285	2087.270264
0.000000	0.933522	2090.458984
0.000000	0.933759	2093.100342
0.000000	0.933996	2096.151367
0.000000	0.934234	2102.065918
0.000000	0.934471	2109.333740
0.000000	0.934708	2112.231934
0.000000	0.934945	2111.367920
0.000000	0.935182	2108.781494
0.000000	0.935419	2104.547852
0.000000	0.935657	2098.988525
0.000000	0.935894	2092.910400
0.000000	0.936131	2089.007080
0.000000	0.936368	2089.433105
0.000000	0.936605	2090.462158
0.000000	0.936843	2092.687500
0.000000	0.937080	2095.541016
0.000000	0.937317	2100.183594
0.000000	0.937554	2107.494385
0.000000	0.937791	2112.933594
0.000000	0.938028	2118.612793
0.000000	0.938266	2125.350830
0.000000	0.938503	2132.508789
0.000000	0.938740	2141.022217
0.000000	0.938977	2152.571045
0.000000	0.939214	2168.506104
0.000000	0.939451	2185.611084
0.000000	0.939689	2200.031494
0.000000	0.939926	2205.998535
0.000000	0.940163	2205.357178
0.000000	0.940400	2199.905762
0.000000	0.940637	2190.018799
0.000000	0.940874	2175.808594
0.000000	0.941112	2158.822021
0.000000	0.941349	2143.700684
0.000000	0.941586	2130.201416
0.000000	0.941823	2120.001953
0.000000	0.942060	2111.183838
0.000000	0.942297	2105.655762
0.000000	0.942535	2100.643799
0.000000	0.942772	2096.280762
0.000000	0.943009	2092.795654
0.000000	0.943246	2089.201660
0.000000	0.943483	2085.984375
0.000000	0.943721	2083.582275
0.000000	0.943958	2083.304199
0.000000	0.944195	2083.625732
0.000000	0.944432	2084.724854
0.000000	0.944669	2085.791260
0.000000	0.944906	2086.735352
0.000000	0.945144	2087.399658
0.000000	0.945381	2088.416504
0.000000	0.945618	2090.346191
0.000000	0.945855	2093.117676
0.000000	0.946092	2095.964844
0.000000	0.946329	2099.111816
0.000000	0.946567	2101.861084
0.000000	0.946804	2104.036865
0.000000	0.947041	2105.561035
0.000000	0.947278	2104.792236
0.000000	0.947515	2102.836914
0.000000	0.947753	2099.924561
0.000000	0.947990	2096.340332
0.000000	0.948227	2092.797607
0.000000	0.948464	2091.271729
0.000000	0.948701	2090.178467
0.000000	0.948938	2090.655029
0.000000	0.949176	2095.745361
0.000000	0.949413	2103.554199
0.000000	0.949650	2111.397461
0.000000	0.949887	2119.102051
0.000000	0.950124	2126.770752
0.000000	0.950361	2133.500244
0.000000	0.950599	2137.073242
0.000000	0.950836	2138.465332
0.000000	0.951073	2139.090820
0.000000	0.951310	2139.626953
0.000000	0.951547	2140.003418
0.000000	0.951784	2144.184570
0.000000	0.952022	2148.559082
0.000000	0.952259	2151.167480
0.000000	0.952496	2154.123291
0.000000	0.952733	2157.862061
0.000000	0.952970	2162.067871
0.000000	0.953208	2166.013184
0.000000	0.953445	2167.392822
0.000000	0.953682	2165.962891
0.000000	0.953919	2162.768555
0.000000	0.954156	2157.879395
0.000000	0.954393	2152.525391
0.000000	0.954631	2147.995361
0.000000	0.954868	2143.345703
0.000000	0.955105	2138.826172
0.000000	0.955342	2137.367920
0.000000	0.955579	2136.241699
0.000000	0.955817	2136.100098
0.000000	0.956054	2136.528320
0.000000	0.956291	2137.601318
0.000000	0.956528	2138.251465
0.000000	0.956765	2136.678711
0.000000	0.957002	2133.986572
0.000000	0.957240	2131.354248
0.000000	0.957477	2129.169678
0.000000	0.957714	2130.654785
0.000000	0.957951	2132.665283
0.000000	0.958188	2132.328369
0.000000	0.958425	2128.425293
0.000000	0.958663	2122.743408
0.000000	0.958900	2115.923340
0.000000	0.959137	2109.163330
0.000000	0.959374	2104.882080
0.000000	0.959611	2100.646240
0.000000	0.959848	2097.050537
0.000000	0.960086	2094.110840
0.000000	0.960323	2092.820068
0.000000	0.960560	2091.614502
0.000000	0.960797	2091.285645
0.000000	0.961034	2092.227051
0.000000	0.961271	2094.919434
0.000000	0.961509	2099.113770
0.000000	0.961746	2105.256592
0.000000	0.961983	2106.419434
0.000000	0.962220	2103.258789
0.000000	0.962457	2097.644531
0.000000	0.962695	2089.990234
0.000000	0.962932	2082.777100
0.000000	0.963169	2079.499512
0.000000	0.963406	2079.305664
0.000000	0.963643	2081.581543
0.000000	0.963880	2085.849365
0.000000	0.964118	2091.045654
0.000000	0.964355	2097.105469
0.000000	0.964592	2104.274170
0.000000	0.964829	2113.104004
0.000000	0.965066	2121.915283
0.000000	0.965304	2126.112061
0.000000	0.965541	2125.572266
0.000000	0.965778	2123.527344
0.000000	0.966015	2122.521973
0.000000	0.966252	2124.877930
0.000000	0.966489	2127.016602
0.000000	0.966727	2127.839111
0.000000	0.966964	2128.488770
0.000000	0.967201	2129.969238
0.000000	0.967438	2133.644775
0.000000	0.967675	2139.318848
0.000000	0.967912	2144.531738
0.000000	0.968150	2149.476807
0.000000	0.968387	2155.003418
0.000000	0.968624	2159.113281
0.000000	0.968861	2163.030518
0.000000	0.969098	2167.938721
0.000000	0.969335	2173.547363
0.000000	0.969573	2181.028076
0.000000	0.969810	2190.422607
0.000000	0.970047	2200.619873
0.000000	0.970284	2211.235352
0.000000	0.970521	2222.867676
0.000000	0.970758	2235.145996
0.000000	0.970996	2245.139160
0.000000	0.971233	2248.694824
0.000000	0.971470	2248.542480
0.000000	0.971707	2245.508301
0.000000	0.971944	2240.073975
0.000000	0.972182	2234.385986
0.000000	0.972419	2231.078369
0.000000	0.972656	2229.284912
0.000000	0.972893	2228.662842
0.000000	0.973130	2228.790527
0.000000	0.973368	2231.103760
0.000000	0.973605	2235.998047
0.000000	0.973842	2238.643066
0.000000	0.974079	2237.570801
0.000000	0.974316	2235.665771
0.000000	0.974553	2232.948730
0.000000	0.974791	2230.968506
0.000000	0.975028	2231.402344
0.000000	0.975265	2231.531982
0.000000	0.975502	2230.727783
0.000000	0.975739	2228.128906
0.000000	0.975976	2223.605957
0.000000	0.976214	2217.752197
0.000000	0.976451	2212.282471
0.000000	0.976688	2209.737549
0.000000	0.976925	2208.466309
0.000000	0.977162	2210.585938
0.000000	0.977399	2214.379395
0.000000	0.977637	2219.711914
0.000000	0.977874	2226.635986
0.000000	0.978111	2235.589600
0.000000	0.978348	2245.781006
0.000000	0.978585	2255.171875
0.000000	0.978822	2259.614990
0.000000	0.979060	2261.469238
0.000000	0.979297	2261.276855
0.000000	0.979534	2259.463623
0.000000	0.979771	2256.074951
0.000000	0.980008	2251.705322
0.000000	0.980246	2247.930176
0.000000	0.980483	2244.871094
0.000000	0.980720	2244.053955
0.000000	0.980957	2243.598389
0.000000	0.981194	2242.389404
0.000000	0.981431	2238.440674
0.000000	0.981669	2231.509033
0.000000	0.981906	2222.469971
0.000000	0.982143	2211.694824
0.000000	0.982380	2199.247070
0.000000	0.982617	2189.684814
0.000000	0.982854	2185.514160
0.000000	0.983092	2182.918701
0.000000	0.983329	2180.965576
0.000000	0.983566	2179.315186
0.000000	0.983803	2179.279297
0.000000	0.984040	2178.741699
0.000000	0.984278	2178.289551
0.000000	0.984515	2177.809326
0.000000	0.984752	2178.493408
0.000000	0.984989	2181.250732
0.000000	0.985226	2181.165771
0.000000	0.985463	2178.942139
0.000000	0.985701	2176.028076
0.000000	0.985938	2172.251953
0.000000	0.986175	2168.745117
0.000000	0.986412	2167.292236
0.000000	0.986649	2166.548828
0.000000	0.986886	2164.694824
0.000000	0.987124	2162.566650
0.000000	0.987361	2160.627930
0.000000	0.987598	2156.643066
0.000000	0.987835	2150.463623
0.000000	0.988072	2142.647217
0.000000	0.988310	2133.755127
0.000000	0.988547	2126.486816
0.000000	0.988784	2121.943359
0.000000	0.989021	2117.705322
0.000000	0.989258	2115.300049
0.000000	0.989495	2113.052002
0.000000	0.989733	2110.989746
0.000000	0.989970	2109.995605
0.000000	0.990207	2109.990967
0.000000	0.990444	2109.278076
0.000000	0.990681	2108.815918
0.000000	0.990918	2109.762695
0.000000	0.991156	2111.687744
0.000000	0.991393	2113.944336
0.000000	0.991630	2115.940186
0.000000	0.991867	2117.170166
0.000000	0.992104	2118.574219
0.000000	0.992342	2120.225342
0.000000	0.992579	2122.337646
0.000000	0.992816	2121.729736
0.000000	0.993053	2119.510254
0.000000	0.993290	2116.451904
0.000000	0.993527	2111.139893
0.000000	0.993765	2104.116943
0.000000	0.994002	2095.218506
0.000000	0.994239	2086.345703
0.000000	0.994476	2080.716309
0.000000	0.994713	2077.699463
0.000000	0.994950	2075.497070
0.000000	0.995188	2075.917480
0.000000	0.995425	2077.647461
0.000000	0.995662	2080.494629
0.000000	0.995899	2084.724365
0.000000	0.996136	2089.966553
0.000000	0.996373	2095.572754
0.000000	0.996611	2097.996826
0.000000	0.996848	2098.796631
0.000000	0.997085	2099.039063
0.000000	0.997322	2098.583984
0.000000	0.997559	2097.101807
0.000000	0.997797	2094.799316
0.000000	0.998034	2092.057373
0.000000	0.998271	2090.013916
0.000000	0.998508	2087.622559
0.000000	0.998745	2084.411865
0.000000	0.998982	2080.603027
0.000000	0.999220	2075.838623
0.000000	0.999457	2071.862061
0.000000	0.999694	2070.944092
0.000000	0.999931	2073.301514
0.000000	1.000168	2076.188965
0.000000	1.000405	2080.554688
0.000000	1.000643	2086.535889
0.000000	1.000880	2094.787598
0.000000	1.001117	2105.087891
0.000000	1.001354	2114.963867
0.000000	1.001591	2120.516357
0.000000	1.001829	2123.030029
0.000000	1.002066	2122.982910
0.000000	1.002303	2119.755615
0.000000	1.002540	2116.203613
0.000000	1.002777	2115.812500
0.000000	1.003014	2119.607666
0.000000	1.003252	2122.952393
0.000000	1.003489	2125.853760
0.000000	1.003726	2127.593994
0.000000	1.003963	2129.090820
0.000000	1.004200	2130.904297
0.000000	1.004437	2132.076416
0.000000	1.004675	2133.711182
0.000000	1.004912	2137.268799
0.000000	1.005149	2143.697998
0.000000	1.005386	2149.189697
0.000000	1.005623	2152.355225
0.000000	1.005860	2152.857178
0.000000	1.006098	2151.317871
0.000000	1.006335	2148.016113
0.000000	1.006572	2144.633301
0.000000	1.006809	2145.007568
0.000000	1.007046	2146.545410
0.000000	1.007284	2147.392334
0.000000	1.007521	2147.026855
0.000000	1.007758	2144.518311
0.000000	1.007995	2140.341309
0.000000	1.008232	2135.494141
0.000000	1.008469	2131.918945
0.000000	1.008707	2131.492920
0.000000	1.008944	2133.364014
0.000000	1.009181	2139.250488
0.000000	1.009418	2144.130127
0.000000	1.009655	2145.593994
0.000000	1.009892	2144.408203
0.000000	1.010130	2142.058838
0.000000	1.010367	2139.492920
0.000000	1.010604	2139.180908
0.000000	1.010841	2141.707520
0.000000	1.011078	2144.832520
0.000000	1.011316	2149.270996
0.000000	1.011553	2153.946045
0.000000	1.011790	2158.229980
0.000000	1.012027	2162.967285
0.000000	1.012264	2168.061279
0.000000	1.012501	2172.801270
0.000000	1.012739	2175.556396
0.000000	1.012976	2173.537354
0.000000	1.013213	2169.656738
0.000000	1.013450	2164.670166
0.000000	1.013687	2159.854736
0.000000	1.013924	2158.361816
0.000000	1.014162	2159.375000
0.000000	1.014399	2157.208496
0.000000	1.014636	2153.871094
0.000000	1.014873	2150.609375
0.000000	1.015110	2147.536621
0.000000	1.015347	2147.896729
0.000000	1.015585	2151.031494
0.000000	1.015822	2157.190674
0.000000	1.016059	2164.583252
0.000000	1.016296	2172.736328
0.000000	1.016533	2179.088379
0.000000	1.016770	2182.967773
0.000000	1.017008	2182.421631
0.000000	1.017245	2179.451904
0.000000	1.017482	2173.877686
0.000000	1.017719	2165.936279
0.000000	1.017956	2157.187988
0.000000	1.018194	2149.528076
0.000000	1.018431	2141.761963
0.000000	1.018668	2137.699707
0.000000	1.018905	2138.475830
0.000000	1.019142	2143.320313
0.000000	1.019379	2149.215820
0.000000	1.019617	2155.590820
0.000000	1.019854	2161.498047
0.000000	1.020091	2167.508057
0.000000	1.020328	2173.614502
0.000000	1.020565	2180.218018
0.000000	1.020803	2183.555420
0.000000	1.021040	2185.700684
0.000000	1.021277	2187.357910
0.000000	1.021514	2190.442871
0.000000	1.021751	2197.563232
0.000000	1.021988	2207.921387
0.000000	1.022226	2216.050049
0.000000	1.022463	2219.743896
0.000000	1.022700	2221.843506
0.000000	1.022937	2223.116699
0.000000	1.023174	2224.027832
0.000000	1.023412	2224.680420
0.000000	1.023649	2226.340332
0.000000	1.023886	2230.061035
0.000000	1.024123	2235.489014
0.000000	1.024360	2239.102295
0.000000	1.024597	2242.654785
0.000000	1.024835	2247.546631
0.000000	1.025072	2254.906250
0.000000	1.025309	2262.771973
0.000000	1.025546	2270.135010
0.000000	1.025783	2276.693604
0.000000	1.026020	2282.808350
0.000000	1.026258	2287.850586
0.000000	1.026495	2288.413086
0.000000	1.026732	2287.183838
0.000000	1.026969	2284.054443
0.000000	1.027206	2280.058105
0.000000	1.027443	2278.294434
0.000000	1.027681	2276.847412
0.000000	1.027918	2275.732910
0.000000	1.028155	2273.860596
0.000000	1.028392	2271.877197
0.000000	1.028629	2267.796387
0.000000	1.028866	2261.283936
0.000000	1.029104	2253.574219
0.000000	1.029341	2247.095459
0.000000	1.029578	2244.105225
0.000000	1.029815	2242.577637
0.000000	1.030052	2242.385498
0.000000	1.030290	2239.502441
0.000000	1.030527	2235.928467
0.000000	1.030764	2231.824219
0.000000	1.031001	2229.519775
0.000000	1.031238	2228.621582
0.000000	1.031475	2227.557373
0.000000	1.031713	2226.520264
0.000000	1.031950	2225.969482
0.000000	1.032187	2227.681396
0.000000	1.032424	2229.940430
0.000000	1.032661	2231.190186
0.000000	1.032899	2231.984131
0.000000	1.033136	2231.930664
0.000000	1.033373	2231.743896
0.000000	1.033610	2230.254883
0.000000	1.033847	2227.201904
0.000000	1.034084	2223.217041
0.000000	1.034322	2218.750977
0.000000	1.034559	2216.446777
0.000000	1.034796	2214.374756
0.000000	1.035033	2213.254883
0.000000	1.035270	2214.365234
0.000000	1.035507	2215.943359
0.000000	1.035745	2217.129883
0.000000	1.035982	2217.983643
0.000000	1.036219	2218.211914
0.000000	1.036456	2218.271484
0.000000	1.036693	2218.294678
0.000000	1.036930	2218.064941
0.000000	1.037168	2217.262451
0.000000	1.037405	2215.490479
0.000000	1.037642	2214.128662
0.000000	1.037879	2212.694824
0.000000	1.038116	2211.055420
0.000000	1.038353	2210.289795
0.000000	1.038591	2210.853271
0.000000	1.038828	2211.404053
0.000000	1.039065	2210.976807
0.000000	1.039302	2210.060059
0.000000	1.039539	2208.465820
0.000000	1.039777	2207.484619
0.000000	1.040014	2207.459717
0.000000	1.040251	2206.261475
0.000000	1.040488	2204.059814
0.000000	1.040725	2201.674072
0.000000	1.040962	2199.114502
0.000000	1.041200	2196.969971
0.000000	1.041437	2197.333496
0.000000	1.041674	2200.654297
0.000000	1.041911	2204.457275
0.000000	1.042148	2209.029297
0.000000	1.042385	2213.331787
0.000000	1.042623	2215.009033
0.000000	1.042860	2216.210693
0.000000	1.043097	2216.450928
0.000000	1.043334	2216.002686
0.000000	1.043571	2214.598633
0.000000	1.043809	2212.151123
0.000000	1.044046	2208.774658
0.000000	1.044283	2204.668457
0.000000	1.044520	2202.163818
0.000000	1.044757	2198.137207
0.000000	1.044994	2194.187256
0.000000	1.045232	2191.694580
0.000000	1.045469	2188.642822
0.000000	1.045706	2184.768555
0.000000	1.045943	2180.261475
0.000000	1.046180	2174.240967
0.000000	1.046417	2166.132568
0.000000	1.046655	2156.120605
0.000000	1.046892	2144.812988
0.000000	1.047129	2135.137207
0.000000	1.047366	2128.851318
0.000000	1.047603	2122.461670
0.000000	1.047840	2114.247314
0.000000	1.048078	2104.576904
0.000000	1.048315	2094.718262
0.000000	1.048552	2086.899414
0.000000	1.048789	2084.129639
0.000000	1.049026	2084.956787
0.000000	1.049264	2088.941162
0.000000	1.049501	2093.605469
0.000000	1.049738	2095.396973
0.000000	1.049975	2094.694336
0.000000	1.050212	2093.650391
0.000000	1.050449	2092.486572
0.000000	1.050687	2093.545654
0.000000	1.050924	2097.055176
0.000000	1.051161	2101.048340
0.000000	1.051398	2104.286133
0.000000	1.051635	2103.517090
0.000000	1.051872	2101.052002
0.000000	1.052110	2097.701416
0.000000	1.052347	2094.822510
0.000000	1.052584	2093.278564
0.000000	1.052821	2090.889893
0.000000	1.053058	2088.187256
0.000000	1.053295	2085.693359
0.000000	1.053533	2087.234863
0.000000	1.053770	2090.624268
0.000000	1.054007	2089.658691
0.000000	1.054244	2085.218506
0.000000	1.054481	2079.425537
0.000000	1.054719	2072.320557
0.000000	1.054956	2065.356689
0.000000	1.055193	2062.935303
0.000000	1.055430	2061.059326
0.000000	1.055667	2061.668457
0.000000	1.055905	2061.373535
0.000000	1.056142	2061.235107
0.000000	1.056379	2062.367920
0.000000	1.056616	2065.574951
0.000000	1.056853	2072.772461
0.000000	1.057090	2083.076904
0.000000	1.057328	2094.948486
0.000000	1.057565	2104.803467
0.000000	1.057802	2111.799805
0.000000	1.058039	2115.450439
0.000000	1.058276	2117.426758
0.000000	1.058513	2118.574219
0.000000	1.058751	2118.228271
0.000000	1.058988	2117.375244
0.000000	1.059225	2115.323486
0.000000	1.059462	2113.176514
0.000000	1.059699	2112.233643
0.000000	1.059937	2117.321533
0.000000	1.060174	2126.313965
0.000000	1.060411	2136.265381
0.000000	1.060648	2147.272705
0.000000	1.060885	2157.328369
0.000000	1.061122	2160.719238
0.000000	1.061360	2156.748779
0.000000	1.061597	2147.975342
0.000000	1.061834	2135.391602
0.000000	1.062071	2119.898193
0.000000	1.062308	2105.875977
0.000000	1.062545	2095.792969
0.000000	1.062783	2091.855225
0.000000	1.063020	2092.928223
0.000000	1.063257	2098.344238
0.000000	1.063494	2106.128906
0.000000	1.063731	2113.661377
0.000000	1.063968	2122.567383
0.000000	1.064206	2132.191162
0.000000	1.064443	2141.437744
0.000000	1.064680	2148.111328
0.000000	1.064917	2151.339111
0.000000	1.065154	2152.492188
0.000000	1.065391	2150.411865
0.000000	1.065629	2146.850586
0.000000	1.065866	2141.470947
0.000000	1.066103	2134.798584
0.000000	1.066340	2127.983398
0.000000	1.066577	2124.897217
0.000000	1.066815	2125.885986
0.000000	1.067052	2128.431396
0.000000	1.067289	2133.451172
0.000000	1.067526	2139.509033
0.000000	1.067763	2144.736328
0.000000	1.068000	2149.762939
0.000000	1.068238	2155.168213
0.000000	1.068475	2161.180908
0.000000	1.068712	2168.108398
0.000000	1.068949	2173.994141
0.000000	1.069186	2178.736816
0.000000	1.069424	2182.513916
0.000000	1.069661	2185.172852
0.000000	1.069898	2186.828857
0.000000	1.070135	2187.270264
0.000000	1.070372	2186.333984
0.000000	1.070609	2184.435547
0.000000	1.070847	2181.756592
0.000000	1.071084	2178.246094
0.000000	1.071321	2174.466064
0.000000	1.071558	2171.568848
0.000000	1.071795	2170.352295
0.000000	1.072032	2171.489014
0.000000	1.072270	2174.471191
0.000000	1.072507	2178.806396
0.000000	1.072744	2179.863281
0.000000	1.072981	2179.473145
0.000000	1.073218	2178.981445
0.000000	1.073455	2179.362061
0.000000	1.073693	2181.685059
0.000000	1.073930	2187.580811
0.000000	1.074167	2195.922363
0.000000	1.074404	2204.624023
0.000000	1.074641	2212.173584
0.000000	1.074878	2219.135498
0.000000	1.075116	2225.731689
0.000000	1.075353	2228.450684
0.000000	1.075590	2229.475342
0.000000	1.075827	2229.634277
0.000000	1.076064	2229.103516
0.000000	1.076302	2229.391357
0.000000	1.076539	2230.110352
0.000000	1.076776	2232.724365
0.000000	1.077013	2235.789063
0.000000	1.077250	2239.365723
0.000000	1.077487	2242.348145
0.000000	1.077725	2244.340332
0.000000	1.077962	2244.798584
0.000000	1.078199	2245.144531
0.000000	1.078436	2246.331543
0.000000	1.078673	2248.692871
0.000000	1.078910	2253.895752
0.000000	1.079148	2259.412354
0.000000	1.079385	2262.702148
0.000000	1.079622	2263.864990
0.000000	1.079859	2264.263916
0.000000	1.080096	2263.972412
0.000000	1.080334	2263.140381
0.000000	1.080571	2263.071045
0.000000	1.080808	2263.750977
0.000000	1.081045	2263.504150
0.000000	1.081282	2262.516846
0.000000	1.081519	2261.470215
0.000000	1.081757	2260.662598
0.000000	1.081994	2261.062500
0.000000	1.082231	2259.084717
0.000000	1.082468	2254.862305
0.000000	1.082705	2249.596924
0.000000	1.082942	2244.456299
0.000000	1.083180	2241.813232
0.000000	1.083417	2238.931885
0.000000	1.083654	2236.204590
0.000000	1.083891	2234.758057
0.000000	1.084128	2233.366211
0.000000	1.084365	2233.733154
0.000000	1.084603	2234.375244
0.000000	1.084840	2233.466553
0.000000	1.085077	2232.255127
0.000000	1.085314	2231.164551
0.000000	1.085551	2230.292725
0.000000	1.085788	2231.415039
0.000000	1.086026	2233.431641
0.000000	1.086263	2234.316650
0.000000	1.086500	2234.377686
0.000000	1.086737	2233.865479
0.000000	1.086974	2231.891846
0.000000	1.087212	2228.638184
0.000000	1.087449	2225.420898
0.000000	1.087686	2222.832031
0.000000	1.087923	2220.126465
0.000000	1.088160	2219.649658
0.000000	1.088398	2220.276123
0.000000	1.088635	2219.931641
0.000000	1.088872	2218.251953
0.000000	1.089109	2216.263916
0.000000	1.089346	2213.998779
0.000000	1.089583	2210.940674
0.000000	1.089821	2207.390625
0.000000	1.090058	2204.265869
0.000000	1.090295	2201.600342
0.000000	1.090532	2199.421875
0.000000	1.090769	2199.283203
0.000000	1.091006	2200.917969
0.000000	1.091244	2202.726807
0.000000	1.091481	2203.770752
0.000000	1.091718	2203.569336
0.000000	1.091955	2201.629883
0.000000	1.092192	2198.765869
0.000000	1.092430	2195.454590
0.000000	1.092667	2192.128418
0.000000	1.092904	2190.891113
0.000000	1.093141	2194.158691
0.000000	1.093378	2200.157227
0.000000	1.093615	2206.263184
0.000000	1.093853	2210.135010
0.000000	1.094090	2211.788574
0.000000	1.094327	2210.171631
0.000000	1.094564	2206.375732
0.000000	1.094801	2201.028809
0.000000	1.095038	2195.886963
0.000000	1.095276	2191.422607
0.000000	1.095513	2187.519287
0.000000	1.095750	2181.732422
0.000000	1.095987	2174.077637
0.000000	1.096224	2164.792725
0.000000	1.096461	2154.731445
0.000000	1.096699	2144.511719
0.000000	1.096936	2134.592529
0.000000	1.097173	2124.142822
0.000000	1.097410	2114.786133
0.000000	1.097647	2106.261719
0.000000	1.097885	2098.860107
0.000000	1.098122	2093.309326
0.000000	1.098359	2088.311279
0.000000	1.098596	2083.417236
0.000000	1.098833	2079.481445
0.000000	1.099070	2076.500000
0.000000	1.099308	2074.541016
0.000000	1.099545	2072.070801
0.000000	1.099782	2068.414551
0.000000	1.100019	2064.713867
0.000000	1.100256	2062.353760
0.000000	1.100493	2061.979980
0.000000	1.100731	2062.876221
0.000000	1.100968	2064.374512
0.000000	1.101205	2063.245117
0.000000	1.101442	2061.454346
0.000000	1.101679	2058.851074
0.000000	1.101916	2055.604980
0.000000	1.102154	2052.097656
0.000000	1.102391	2049.024170
0.000000	1.102628	2045.286133
0.000000	1.102865	2043.060791
0.000000	1.103102	2040.938721
0.000000	1.103340	2038.798950
0.000000	1.103577	2036.229126
0.000000	1.103814	2034.496460
0.000000	1.104051	2034.980469
0.000000	1.104288	2037.962036
0.000000	1.104525	2041.643188
0.000000	1.104763	2046.477783
0.000000	1.105000	2053.668457
0.000000	1.105237	2061.825195
0.000000	1.105474	2070.559082
0.000000	1.105711	2075.997070
0.000000	1.105948	2079.759521
0.000000	1.106186	2082.054199
0.000000	1.106423	2084.843262
0.000000	1.106660	2088.872070
0.000000	1.106897	2093.020020
0.000000	1.107134	2096.916992
0.000000	1.107372	2100.279053
0.000000	1.107609	2103.170410
0.000000	1.107846	2105.889648
0.000000	1.108083	2108.712646
0.000000	1.108320	2111.143311
0.000000	1.108557	2112.889648
0.000000	1.108795	2113.322998
0.000000	1.109032	2112.508789
0.000000	1.109269	2111.636230
0.000000	1.109506	2110.452393
0.000000	1.109743	2109.477295
0.000000	1.109980	2110.343994
0.000000	1.110218	2114.020508
0.000000	1.110455	2118.009277
0.000000	1.110692	2119.839355
0.000000	1.110929	2121.523926
0.000000	1.111166	2123.518311
0.000000	1.111403	2125.680908
0.000000	1.111641	2129.198242
0.000000	1.111878	2131.248291
0.000000	1.112115	2132.013428
0.000000	1.112352	2133.421143
0.000000	1.112589	2137.550293
0.000000	1.112827	2140.543945
0.000000	1.113064	2144.304932
0.000000	1.113301	2149.187744
0.000000	1.113538	2156.018066
0.000000	1.113775	2164.908936
0.000000	1.114012	2175.140137
0.000000	1.114250	2186.943359
0.000000	1.114487	2199.723633
0.000000	1.114724	2208.323730
0.000000	1.114961	2213.134277
0.000000	1.115198	2216.716797
0.000000	1.115435	2219.892090
0.000000	1.115673	2221.808350
0.000000	1.115910	2224.626221
0.000000	1.116147	2228.315674
0.000000	1.116384	2232.074463
0.000000	1.116621	2236.012695
0.000000	1.116859	2240.923340
0.000000	1.117096	2246.512939
0.000000	1.117333	2253.734863
0.000000	1.117570	2260.524170
0.000000	1.117807	2265.417725
0.000000	1.118044	2268.255859
0.000000	1.118282	2266.848633
0.000000	1.118519	2263.657471
0.000000	1.118756	2258.317139
0.000000	1.118993	2252.579590
0.000000	1.119230	2249.659668
0.000000	1.119467	2252.192871
0.000000	1.119705	2257.558105
0.000000	1.119942	2262.314209
0.000000	1.120179	2266.657471
0.000000	1.120416	2271.984619
0.000000	1.120653	2277.604492
0.000000	1.120890	2282.857178
0.000000	1.121128	2286.333740
0.000000	1.121365	2289.224609
0.000000	1.121602	2291.877441
0.000000	1.121839	2293.705078
0.000000	1.122076	2295.221924
0.000000	1.122313	2296.004395
0.000000	1.122551	2296.726563
0.000000	1.122788	2297.254395
0.000000	1.123025	2296.501953
0.000000	1.123262	2295.390869
0.000000	1.123499	2293.758789
0.000000	1.123737	2292.840332
0.000000	1.123974	2294.512207
0.000000	1.124211	2296.912598
0.000000	1.124448	2299.304199
0.000000	1.124685	2301.715088
0.000000	1.124923	2304.149170
0.000000	1.125160	2306.724609
0.000000	1.125397	2308.234375
0.000000	1.125634	2309.195801
0.000000	1.125871	2310.090332
0.000000	1.126108	2310.930664
0.000000	1.126346	2312.650635
0.000000	1.126583	2314.521484
0.000000	1.126820	2317.025635
0.000000	1.127057	2316.228271
0.000000	1.127294	2313.186523
0.000000	1.127531	2309.124268
0.000000	1.127769	2304.373535
0.000000	1.128006	2302.032715
0.000000	1.128243	2301.939209
0.000000	1.128480	2302.171631
0.000000	1.128717	2301.169922
0.000000	1.128955	2299.111572
0.000000	1.129192	2297.152100
0.000000	1.129429	2296.378662
0.000000	1.129666	2300.338379
0.000000	1.129903	2305.174561
0.000000	1.130140	2308.188232
0.000000	1.130378	2307.438477
0.000000	1.130615	2304.547607
0.000000	1.130852	2300.605713
0.000000	1.131089	2296.070801
0.000000	1.131326	2293.374512
0.000000	1.131563	2290.306396
0.000000	1.131801	2287.648438
0.000000	1.132038	2285.781738
0.000000	1.132275	2285.457031
0.000000	1.132512	2286.515625
0.000000	1.132749	2290.121338
0.000000	1.132986	2295.101318
0.000000	1.133224	2300.685303
0.000000	1.133461	2304.549805
0.000000	1.133698	2307.159668
0.000000	1.133935	2310.093262
0.000000	1.134172	2313.051758
0.000000	1.134409	2318.227539
0.000000	1.134647	2322.383301
0.000000	1.134884	2323.905029
0.000000	1.135121	2324.007813
0.000000	1.135358	2323.192871
0.000000	1.135595	2321.048096
0.000000	1.135833	2318.910400
0.000000	1.136070	2315.168457
0.000000	1.136307	2310.081299
0.000000	1.136544	2304.076172
0.000000	1.136781	2297.958740
0.000000	1.137018	2293.443604
0.000000	1.137256	2292.182861
0.000000	1.137493	2290.239258
0.000000	1.137730	2287.956299
0.000000	1.137967	2286.337646
0.000000	1.138204	2282.560059
0.000000	1.138441	2276.075195
0.000000	1.138679	2268.014404
0.000000	1.138916	2258.458740
0.000000	1.139153	2249.040039
0.000000	1.139390	2240.946777
0.000000	1.139627	2235.733643
0.000000	1.139865	2232.032227
0.000000	1.140102	2228.358398
0.000000	1.140339	2224.918457
0.000000	1.140576	2221.164063
0.000000	1.140813	2218.106201
0.000000	1.141050	2215.322021
0.000000	1.141288	2212.243408
0.000000	1.141525	2208.814453
0.000000	1.141762	2205.050537
0.000000	1.141999	2201.162109
0.000000	1.142236	2199.495361
0.000000	1.142473	2198.914551
0.000000	1.142711	2197.465576
0.000000	1.142948	2196.002197
0.000000	1.143185	2195.991943
0.000000	1.143422	2197.228271
0.000000	1.143659	2200.253906
0.000000	1.143896	2207.200195
0.000000	1.144134	2212.250732
0.000000	1.144371	2215.542480
0.000000	1.144608	2219.423584
0.000000	1.144845	2222.940186
0.000000	1.145082	2227.015137
0.000000	1.145320	2230.593506
0.000000	1.145557	2234.359863
0.000000	1.145794	2235.965088
0.000000	1.146031	2235.875977
0.000000	1.146268	2234.282715
0.000000	1.146505	2231.809326
0.000000	1.146743	2229.478271
0.000000	1.146980	2228.625244
0.000000	1.147217	2232.127197
0.000000	1.147454	2234.072998
0.000000	1.147691	2234.841064
0.000000	1.147928	2236.055664
0.000000	1.148166	2238.391846
0.000000	1.148403	2240.755127
0.000000	1.148640	2244.142334
0.000000	1.148877	2248.900146
0.000000	1.149114	2257.920654
0.000000	1.149352	2266.471924
0.000000	1.149589	2275.629395
0.000000	1.149826	2286.459473
0.000000	1.150063	2299.052734
0.000000	1.150300	2312.197510
0.000000	1.150537	2323.406250
0.000000	1.150775	2331.366211
0.000000	1.151012	2338.588135
0.000000	1.151249	2343.818848
0.000000	1.151486	2347.809570
0.000000	1.151723	2351.737793
0.000000	1.151960	2354.991943
0.000000	1.152198	2361.854004
0.000000	1.152435	2364.616211
0.000000	1.152672	2362.043701
0.000000	1.152909	2354.907715
0.000000	1.153146	2344.457520
0.000000	1.153383	2331.547852
0.000000	1.153621	2320.663574
0.000000	1.153858	2313.929688
0.000000	1.154095	2308.913574
0.000000	1.154332	2306.622559
0.000000	1.154569	2304.012207
0.000000	1.154807	2301.392334
0.000000	1.155044	2299.374756
0.000000	1.155281	2298.728271
0.000000	1.155518	2299.936523
0.000000	1.155755	2301.743896
0.000000	1.155993	2303.741699
0.000000	1.156230	2306.522705
0.000000	1.156467	2310.002197
0.000000	1.156704	2308.697998
0.000000	1.156941	2301.852783
0.000000	1.157178	2291.108887
0.000000	1.157416	2278.051758
0.000000	1.157653	2266.281250
0.000000	1.157890	2257.719971
0.000000	1.158127	2249.505859
0.000000	1.158364	2244.169434
0.000000	1.158601	2241.975342
0.000000	1.158839	2240.355957
0.000000	1.159076	2239.251709
0.000000	1.159313	2239.581543
0.000000	1.159550	2240.833984
0.000000	1.159787	2239.713623
0.000000	1.160024	2236.573730
0.000000	1.160262	2233.731689
0.000000	1.160499	2231.440674
0.000000	1.160736	2228.956787
0.000000	1.160973	2226.571289
0.000000	1.161210	2225.114014
0.000000	1.161448	2227.067383
0.000000	1.161685	2230.836426
0.000000	1.161922	2236.538330
0.000000	1.162159	2239.581543
0.000000	1.162396	2239.034424
0.000000	1.162633	2237.155273
0.000000	1.162871	2234.602295
0.000000	1.163108	2231.844482
0.000000	1.163345	2230.406738
0.000000	1.163582	2233.508057
0.000000	1.163819	2235.822266
0.000000	1.164056	2236.562256
0.000000	1.164294	2236.448242
0.000000	1.164531	2236.654297
0.000000	1.164768	2236.780273
0.000000	1.165005	2237.658936
0.000000	1.165242	2239.042480
0.000000	1.165480	2238.339844
0.000000	1.165717	2235.676758
0.000000	1.165954	2230.848633
0.000000	1.166191	2223.863770
0.000000	1.166428	2215.247070
0.000000	1.166665	2206.291748
0.000000	1.166903	2200.941650
0.000000	1.167140	2198.106201
0.000000	1.167377	2196.489014
0.000000	1.167614	2196.961914
0.000000	1.167851	2199.105713
0.000000	1.168088	2202.595459
0.000000	1.168326	2207.819580
0.000000	1.168563	2214.420898
0.000000	1.168800	2221.266602
0.000000	1.169037	2227.461670
0.000000	1.169274	2233.182373
0.000000	1.169511	2236.841797
0.000000	1.169749	2239.115479
0.000000	1.169986	2240.847168
0.000000	1.170223	2242.236328
0.000000	1.170460	2243.226074
0.000000	1.170697	2244.793457
0.000000	1.170934	2245.655273
0.000000	1.171172	2245.030762
0.000000	1.171409	2241.679688
0.000000	1.171646	2236.312012
0.000000	1.171883	2229.971680
0.000000	1.172120	2223.235596
0.000000	1.172358	2219.520508
0.000000	1.172595	2215.774658
0.000000	1.172832	2211.787842
0.000000	1.173069	2206.924316
0.000000	1.173306	2200.794922
0.000000	1.173543	2195.259766
0.000000	1.173781	2191.972168
0.000000	1.174018	2193.527588
0.000000	1.174255	2198.183105
0.000000	1.174492	2202.371826
0.000000	1.174729	2206.226074
0.000000	1.174967	2210.088135
0.000000	1.175204	2214.044922
0.000000	1.175441	2217.786377
0.000000	1.175678	2223.010010
0.000000	1.175915	2229.859619
0.000000	1.176152	2239.328857
0.000000	1.176390	2248.363037
0.000000	1.176627	2256.507568
0.000000	1.176864	2261.734863
0.000000	1.177101	2266.674561
0.000000	1.177338	2272.618408
0.000000	1.177575	2280.651855
0.000000	1.177813	2283.783691
0.000000	1.178050	2283.970947
0.000000	1.178287	2282.492432
0.000000	1.178524	2279.325195
0.000000	1.178761	2275.975098
0.000000	1.178998	2272.801270
0.000000	1.179236	2266.018066
0.000000	1.179473	2257.826172
0.000000	1.179710	2250.972656
0.000000	1.179947	2244.124756
0.000000	1.180184	2238.304443
0.000000	1.180421	2233.831787
0.000000	1.180659	2230.481445
0.000000	1.180896	2230.195801
0.000000	1.181133	2236.496582
0.000000	1.181370	2246.196045
0.000000	1.181607	2255.069092
0.000000	1.181845	2263.909912
0.000000	1.182082	2272.762207
0.000000	1.182319	2275.976318
0.000000	1.182556	2272.948975
0.000000	1.182793	2266.053467
0.000000	1.183030	2256.694092
0.000000	1.183268	2247.426758
0.000000	1.183505	2241.170410
0.000000	1.183742	2236.915771
0.000000	1.183979	2233.117188
0.000000	1.184216	2231.378418
0.000000	1.184453	2229.609863
0.000000	1.184691	2226.467529
0.000000	1.184928	2222.040039
0.000000	1.185165	2217.754395
0.000000	1.185402	2212.406006
0.000000	1.185639	2206.740723
0.000000	1.185877	2201.123047
0.000000	1.186114	2196.700439
0.000000	1.186351	2196.682129
0.000000	1.186588	2198.788086
0.000000	1.186825	2202.793213
0.000000	1.187062	2208.566650
0.000000	1.187300	2216.647705
0.000000	1.187537	2227.001221
0.000000	1.187774	2237.766602
0.000000	1.188011	2247.018311
0.000000	1.188248	2254.072510
0.000000	1.188486	2259.326660
0.000000	1.188723	2262.885254
0.000000	1.188960	2267.200195
0.000000	1.189197	2272.243164
0.000000	1.189434	2280.966797
0.000000	1.189671	2292.633301
0.000000	1.189909	2304.640137
0.000000	1.190146	2313.796387
0.000000	1.190383	2320.919189
0.000000	1.190620	2327.671143
0.000000	1.190857	2331.434326
0.000000	1.191094	2333.052246
0.000000	1.191332	2333.028076
0.000000	1.191569	2331.847412
0.000000	1.191806	2329.807861
0.000000	1.192043	2328.401611
0.000000	1.192280	2330.106689
0.000000	1.192517	2332.874268
0.000000	1.192755	2335.558350
0.000000	1.192992	2336.983398
0.000000	1.193229	2337.640869
0.000000	1.193466	2337.000977
0.000000	1.193703	2336.186279
0.000000	1.193941	2334.728516
0.000000	1.194178	2333.419678
0.000000	1.194415	2332.756836
0.000000	1.194652	2331.663574
0.000000	1.194889	2330.984863
0.000000	1.195126	2331.348389
0.000000	1.195364	2331.503418
0.000000	1.195601	2332.154297
0.000000	1.195838	2332.976318
0.000000	1.196075	2334.148682
0.000000	1.196312	2335.065186
0.000000	1.196549	2334.388672
0.000000	1.196787	2331.883301
0.000000	1.197024	2328.447998
0.000000	1.197261	2324.682373
0.000000	1.197498	2322.723145
0.000000	1.197735	2325.852539
0.000000	1.197973	2333.361816
0.000000	1.198210	2343.057129
0.000000	1.198447	2350.314453
0.000000	1.198684	2356.895020
0.000000	1.198921	2361.172607
0.000000	1.199158	2363.798584
0.000000	1.199396	2363.009766
0.000000	1.199633	2358.568359
0.000000	1.199870	2351.449707
0.000000	1.200107	2342.766846
0.000000	1.200344	2333.782471
0.000000	1.200581	2329.285889
0.000000	1.200819	2326.956299
0.000000	1.201056	2324.820068
0.000000	1.201293	2323.135742
0.000000	1.201530	2319.934814
0.000000	1.201767	2316.879639
0.000000	1.202004	2313.793213
0.000000	1.202242	2312.791260
0.000000	1.202479	2312.297852
0.000000	1.202716	2311.404297
0.000000	1.202953	2310.218994
0.000000	1.203190	2307.376953
0.000000	1.203428	2303.212158
0.000000	1.203665	2298.278564
0.000000	1.203902	2295.308105
0.000000	1.204139	2289.486572
0.000000	1.204376	2282.609863
0.000000	1.204613	2275.420166
0.000000	1.204851	2269.186768
0.000000	1.205088	2267.660645
0.000000	1.205325	2271.640381
0.000000	1.205562	2278.734131
0.000000	1.205799	2288.468506
0.000000	1.206036	2299.002197
0.000000	1.206274	2310.216309
0.000000	1.206511	2319.521484
0.000000	1.206748	2324.283691
0.000000	1.206985	2324.773438
0.000000	1.207222	2323.886475
0.000000	1.207459	2321.853516
0.000000	1.207697	2320.726563
0.000000	1.207934	2322.828125
0.000000	1.208171	2323.516357
0.000000	1.208408	2323.121338
0.000000	1.208645	2320.853271
0.000000	1.208883	2317.869873
0.000000	1.209120	2314.547119
0.000000	1.209357	2312.335449
0.000000	1.209594	2312.235352
0.000000	1.209831	2314.053711
0.000000	1.210068	2317.786377
0.000000	1.210306	2319.988525
0.000000	1.210543	2321.960693
0.000000	1.210780	2323.884766
0.000000	1.211017	2326.416504
0.000000	1.211254	2329.904785
0.000000	1.211491	2332.613281
0.000000	1.211729	2334.227295
0.000000	1.211966	2335.139160
0.000000	1.212203	2333.222168
0.000000	1.212440	2328.614258
0.000000	1.212677	2321.821289
0.000000	1.212915	2314.071045
0.000000	1.213152	2307.122314
0.000000	1.213389	2302.044922
0.000000	1.213626	2298.115479
0.000000	1.213863	2293.145508
0.000000	1.214100	2287.487305
0.000000	1.214338	2281.429443
0.000000	1.214575	2276.527344
0.000000	1.214812	2275.191406
0.000000	1.215049	2275.902100
0.000000	1.215286	2278.719238
0.000000	1.215523	2284.115234
0.000000	1.215761	2291.723389
0.000000	1.215998	2298.978271
0.000000	1.216235	2303.619629
0.000000	1.216472	2306.956055
0.000000	1.216709	2309.890869
0.000000	1.216946	2311.732910
0.000000	1.217184	2312.803955
0.000000	1.217421	2313.610840
0.000000	1.217658	2313.836426
0.000000	1.217895	2314.384033
0.000000	1.218132	2313.164307
0.000000	1.218370	2310.801270
0.000000	1.218607	2307.869385
0.000000	1.218844	2304.960449
0.000000	1.219081	2305.277832
0.000000	1.219318	2306.866943
0.000000	1.219555	2309.308105
0.000000	1.219793	2312.740479
0.000000	1.220030	2315.832520
0.000000	1.220267	2316.419434
0.000000	1.220504	2316.632080
0.000000	1.220741	2316.251465
0.000000	1.220978	2315.636963
0.000000	1.221216	2315.024902
0.000000	1.221453	2313.157471
0.000000	1.221690	2312.344971
0.000000	1.221927	2314.335693
0.000000	1.222164	2317.044434
0.000000	1.222402	2320.001953
0.000000	1.222639	2323.762695
0.000000	1.222876	2323.394043
0.000000	1.223113	2320.567627
0.000000	1.223350	2316.155273
0.000000	1.223588	2309.683350
0.000000	1.223825	2302.618408
0.000000	1.224062	2295.271240
0.000000	1.224299	2289.518799
0.000000	1.224536	2284.383301
0.000000	1.224773	2282.301758
0.000000	1.225011	2284.211182
0.000000	1.225248	2291.209229
0.000000	1.225485	2302.202393
0.000000	1.225722	2311.493408
0.000000	1.225959	2320.478027
0.000000	1.226196	2325.810303
0.000000	1.226434	2326.002197
0.000000	1.226671	2322.598877
0.000000	1.226908	2317.155029
0.000000	1.227145	2311.007080
0.000000	1.227382	2306.716309
0.000000	1.227619	2302.570313
0.000000	1.227857	2300.286377
0.000000	1.228094	2299.114258
0.000000	1.228331	2299.214844
0.000000	1.228568	2300.463623
0.000000	1.228805	2302.917480
0.000000	1.229042	2305.496338
0.000000	1.229280	2307.853760
0.000000	1.229517	2306.855469
0.000000	1.229754	2304.941162
0.000000	1.229991	2303.037109
0.000000	1.230228	2301.473877
0.000000	1.230466	2301.723633
0.000000	1.230703	2302.572510
0.000000	1.230940	2303.660889
0.000000	1.231177	2305.194336
0.000000	1.231414	2307.966797
0.000000	1.231651	2311.041016
0.000000	1.231889	2313.902100
0.000000	1.232126	2316.158936
0.000000	1.232363	2319.017578
0.000000	1.232600	2322.340332
0.000000	1.232837	2327.079346
0.000000	1.233074	2332.341309
0.000000	1.233312	2334.485352
0.000000	1.233549	2333.919922
0.000000	1.233786	2331.840820
0.000000	1.234023	2328.270264
0.000000	1.234260	2323.334961
0.000000	1.234498	2318.385742
0.000000	1.234735	2312.239502
0.000000	1.234972	2304.642090
0.000000	1.235209	2296.339600
0.000000	1.235446	2290.262207
0.000000	1.235683	2288.359863
0.000000	1.235921	2288.441162
0.000000	1.236158	2286.738281
0.000000	1.236395	2283.943359
0.000000	1.236632	2281.227783
0.000000	1.236869	2278.380127
0.000000	1.237106	2275.319092
0.000000	1.237344	2272.103027
0.000000	1.237581	2268.557373
0.000000	1.237818	2265.960205
0.000000	1.238055	2262.045166
0.000000	1.238292	2257.741455
0.000000	1.238529	2252.704102
0.000000	1.238767	2248.444580
0.000000	1.239004	2242.667236
0.000000	1.239241	2236.042725
0.000000	1.239478	2228.616211
0.000000	1.239715	2223.290527
0.000000	1.239952	2219.816406
0.000000	1.240190	2219.299805
0.000000	1.240427	2221.253174
0.000000	1.240664	2224.467041
0.000000	1.240901	2228.620605
0.000000	1.241138	2233.021484
0.000000	1.241376	2236.758545
0.000000	1.241613	2240.948975
0.000000	1.241850	2244.783691
0.000000	1.242087	2246.441406
0.000000	1.242324	2247.292480
0.000000	1.242561	2247.140869
0.000000	1.242799	2245.949707
0.000000	1.243036	2244.704590
0.000000	1.243273	2242.747314
0.000000	1.243510	2239.325928
0.000000	1.243747	2235.261963
0.000000	1.243984	2230.831543
0.000000	1.244222	2226.559326
0.000000	1.244459	2224.139648
0.000000	1.244696	2224.761719
0.000000	1.244933	2226.749756
0.000000	1.245170	2229.967041
0.000000	1.245408	2233.491211
0.000000	1.245645	2236.136230
0.000000	1.245882	2237.287842
0.000000	1.246119	2237.395264
0.000000	1.246356	2237.323975
0.000000	1.246593	2237.024902
0.000000	1.246831	2236.364014
0.000000	1.247068	2235.746826
0.000000	1.247305	2236.830811
0.000000	1.247542	2241.820313
0.000000	1.247779	2248.754395
0.000000	1.248016	2257.729980
0.000000	1.248254	2268.530518
0.000000	1.248491	2280.840332
0.000000	1.248728	2289.553955
0.000000	1.248965	2295.255127
0.000000	1.249202	2295.774170
0.000000	1.249439	2294.021729
0.000000	1.249677	2290.723633
0.000000	1.249914	2286.753418
0.000000	1.250151	2286.793213
0.000000	1.250388	2287.386475
0.000000	1.250625	2288.888184
0.000000	1.250863	2289.834473
0.000000	1.251100	2291.791992
0.000000	1.251337	2295.334961
0.000000	1.251574	2296.696533
0.000000	1.251811	2297.170898
0.000000	1.252048	2296.942871
0.000000	1.252286	2297.924805
0.000000	1.252523	2299.941650
0.000000	1.252760	2304.955566
0.000000	1.252997	2308.765625
0.000000	1.253234	2313.529297
0.000000	1.253471	2320.342529
0.000000	1.253709	2327.372070
0.000000	1.253946	2331.974365
0.000000	1.254183	2336.417236
0.000000	1.254420	2340.726563
0.000000	1.254657	2342.887939
0.000000	1.254895	2343.735840
0.000000	1.255132	2343.108398
0.000000	1.255369	2339.739014
0.000000	1.255606	2333.295898
0.000000	1.255843	2325.007324
0.000000	1.256080	2316.708740
0.000000	1.256318	2312.297119
0.000000	1.256555	2312.792969
0.000000	1.256792	2314.216553
0.000000	1.257029	2317.022949
0.000000	1.257266	2321.618652
0.000000	1.257504	2328.816162
0.000000	1.257741	2338.466309
0.000000	1.257978	2347.343018
0.000000	1.258215	2356.711914
0.000000	1.258452	2368.266602
0.000000	1.258689	2380.361328
0.000000	1.258927	2391.294434
0.000000	1.259164	2400.866211
0.000000	1.259401	2410.228271
0.000000	1.259638	2418.591553
0.000000	1.259875	2425.963379
0.000000	1.260112	2430.316895
0.000000	1.260350	2431.296387
0.000000	1.260587	2430.745850
0.000000	1.260824	2428.821045
0.000000	1.261061	2426.988525
0.000000	1.261298	2427.952148
0.000000	1.261536	2428.074707
0.000000	1.261773	2427.303711
0.000000	1.262010	2425.660889
0.000000	1.262247	2422.434570
0.000000	1.262484	2417.694824
0.000000	1.262721	2411.779785
0.000000	1.262959	2404.826660
0.000000	1.263196	2397.956543
0.000000	1.263433	2391.395264
0.000000	1.263670	2388.850586
0.000000	1.263907	2386.857910
0.000000	1.264144	2383.806152
0.000000	1.264382	2379.474609
0.000000	1.264619	2374.447998
0.000000	1.264856	2369.794434
0.000000	1.265093	2365.216309
0.000000	1.265330	2359.967529
0.000000	1.265567	2354.450195
0.000000	1.265805	2351.450439
0.000000	1.266042	2349.489014
0.000000	1.266279	2347.483154
0.000000	1.266516	2345.814697
0.000000	1.266753	2345.560547
0.000000	1.266991	2343.017090
0.000000	1.267228	2339.913330
0.000000	1.267465	2336.013428
0.000000	1.267702	2331.927490
0.000000	1.267939	2328.374512
0.000000	1.268176	2327.804688
0.000000	1.268414	2328.221924
0.000000	1.268651	2327.876465
0.000000	1.268888	2327.344482
0.000000	1.269125	2326.218994
0.000000	1.269362	2327.079102
0.000000	1.269599	2325.775391
0.000000	1.269837	2322.501221
0.000000	1.270074	2318.221436
0.000000	1.270311	2313.855957
0.000000	1.270548	2308.322266
0.000000	1.270785	2301.317383
0.000000	1.271023	2294.235352
0.000000	1.271260	2291.205078
0.000000	1.271497	2291.327148
0.000000	1.271734	2296.703613
0.000000	1.271971	2302.216553
0.000000	1.272208	2305.287598
0.000000	1.272446	2307.022461
0.000000	1.272683	2307.478516
0.000000	1.272920	2304.954590
0.000000	1.273157	2300.819824
0.000000	1.273394	2295.635742
0.000000	1.273631	2290.490723
0.000000	1.273869	2290.172607
0.000000	1.274106	2296.057617
0.000000	1.274343	2303.312256
0.000000	1.274580	2308.005859
0.000000	1.274817	2312.926025
0.000000	1.275054	2320.625732
0.000000	1.275292	2330.520996
0.000000	1.275529	2340.798096
0.000000	1.275766	2348.501953
0.000000	1.276003	2352.885254
0.000000	1.276240	2356.614258
0.000000	1.276477	2360.328369
0.000000	1.276715	2364.500732
0.000000	1.276952	2368.749023
0.000000	1.277189	2372.739746
0.000000	1.277426	2377.397949
0.000000	1.277663	2381.987305
0.000000	1.277901	2385.270996
0.000000	1.278138	2386.677490
0.000000	1.278375	2386.405518
0.000000	1.278612	2384.866699
0.000000	1.278849	2383.166992
0.000000	1.279086	2380.773682
0.000000	1.279324	2376.550049
0.000000	1.279561	2370.500000
0.000000	1.279798	2364.309814
0.000000	1.280035	2360.580811
0.000000	1.280272	2356.607422
0.000000	1.280509	2351.299561
0.000000	1.280747	2344.683105
0.000000	1.280984	2337.533447
0.000000	1.281221	2329.816406
0.000000	1.281458	2322.707764
0.000000	1.281695	2317.714111
0.000000	1.281933	2313.626221
0.000000	1.282170	2312.596436
0.000000	1.282407	2312.161865
0.000000	1.282644	2311.206299
0.000000	1.282881	2310.389404
0.000000	1.283118	2308.945801
0.000000	1.283356	2306.344727
0.000000	1.283593	2304.639648
0.000000	1.283830	2304.221924
0.000000	1.284067	2302.963379
0.000000	1.284304	2299.409180
0.000000	1.284541	2295.052490
0.000000	1.284779	2289.725830
0.000000	1.285016	2285.655029
0.000000	1.285253	2283.060303
0.000000	1.285490	2282.378906
0.000000	1.285727	2283.671387
0.000000	1.285964	2288.084961
0.000000	1.286202	2296.819580
0.000000	1.286439	2303.888184
0.000000	1.286676	2305.893799
0.000000	1.286913	2305.108643
0.000000	1.287150	2303.312012
0.000000	1.287387	2300.793457
0.000000	1.287625	2298.260254
0.000000	1.287862	2298.065918
0.000000	1.288099	2301.255371
0.000000	1.288336	2305.635986
0.000000	1.288573	2307.781250
0.000000	1.288811	2308.351074
0.000000	1.289048	2307.152344
0.000000	1.289285	2302.672119
0.000000	1.289522	2297.005127
0.000000	1.289759	2290.588135
0.000000	1.289997	2286.655518
0.000000	1.290234	2283.979736
0.000000	1.290471	2280.544678
0.000000	1.290708	2277.411377
0.000000	1.290945	2274.596436
0.000000	1.291182	2272.349121
0.000000	1.291420	2270.305420
0.000000	1.291657	2269.427002
0.000000	1.291894	2269.101318
0.000000	1.292131	2269.151367
0.000000	1.292368	2269.386719
0.000000	1.292605	2270.700195
0.000000	1.292843	2272.871582
0.000000	1.293080	2275.100098
0.000000	1.293317	2276.856689
0.000000	1.293554	2278.285156
0.000000	1.293791	2279.855713
0.000000	1.294029	2281.502930
0.000000	1.294266	2280.792480
0.000000	1.294503	2277.600586
0.000000	1.294740	2272.971191
0.000000	1.294977	2267.308105
0.000000	1.295214	2261.641602
0.000000	1.295452	2257.592041
0.000000	1.295689	2253.156006
0.000000	1.295926	2248.457520
0.000000	1.296163	2245.769531
0.000000	1.296400	2243.894043
0.000000	1.296637	2242.755371
0.000000	1.296875	2242.239746
0.000000	1.297112	2245.095703
0.000000	1.297349	2250.469482
0.000000	1.297586	2255.452393
0.000000	1.297823	2258.241943
0.000000	1.298060	2261.306641
0.000000	1.298298	2265.302734
0.000000	1.298535	2270.963135
0.000000	1.298772	2277.931152
0.000000	1.299009	2286.744141
0.000000	1.299246	2296.256348
0.000000	1.299484	2305.624756
0.000000	1.299721	2316.042725
0.000000	1.299958	2327.102539
0.000000	1.300195	2337.444580
0.000000	1.300432	2343.731445
0.000000	1.300669	2345.918213
0.000000	1.300907	2345.571045
0.000000	1.301144	2343.206055
0.000000	1.301381	2338.914795
0.000000	1.301618	2335.003174
0.000000	1.301855	2329.888916
0.000000	1.302092	2324.289795
0.000000	1.302330	2318.296631
0.000000	1.302567	2313.155029
0.000000	1.302804	2309.061523
0.000000	1.303041	2306.284424
0.000000	1.303278	2304.281006
0.000000	1.303516	2304.218018
0.000000	1.303753	2305.825684
0.000000	1.303990	2307.567627
0.000000	1.304227	2309.122314
0.000000	1.304464	2309.441162
0.000000	1.304701	2309.955811
0.000000	1.304939	2310.511963
0.000000	1.305176	2311.342285
0.000000	1.305413	2312.590332
0.000000	1.305650	2313.685059
0.000000	1.305887	2313.936279
0.000000	1.306124	2315.480469
0.000000	1.306362	2317.456543
0.000000	1.306599	2320.239990
0.000000	1.306836	2323.078613
0.000000	1.307073	2326.173340
0.000000	1.307310	2327.852295
0.000000	1.307547	2329.466553
0.000000	1.307785	2332.330322
0.000000	1.308022	2336.371582
0.000000	1.308259	2343.876221
0.000000	1.308496	2352.232666
0.000000	1.308733	2362.261230
0.000000	1.308971	2373.380859
0.000000	1.309208	2382.725098
0.000000	1.309445	2387.801025
0.000000	1.309682	2391.114746
0.000000	1.309919	2393.774170
0.000000	1.310156	2396.052002
0.000000	1.310394	2396.945557
0.000000	1.310631	2396.469971
0.000000	1.310868	2396.072266
0.000000	1.311105	2395.915283
0.000000	1.311342	2395.115967
0.000000	1.311579	2394.637451
0.000000	1.311817	2395.882568
0.000000	1.312054	2394.323242
0.000000	1.312291	2391.278320
0.000000	1.312528	2386.704590
0.000000	1.312765	2381.434082
0.000000	1.313002	2377.777344
0.000000	1.313240	2375.794678
0.000000	1.313477	2373.140869
0.000000	1.313714	2370.804688
0.000000	1.313951	2368.771729
0.000000	1.314188	2368.895996
0.000000	1.314426	2370.041260
0.000000	1.314663	2371.629883
0.000000	1.314900	2374.571533
0.000000	1.315137	2379.568115
0.000000	1.315374	2386.397217
0.000000	1.315611	2396.744141
0.000000	1.315849	2407.609131
0.000000	1.316086	2419.236084
0.000000	1.316323	2428.013428
0.000000	1.316560	2435.592285
0.000000	1.316797	2443.008789
0.000000	1.317034	2450.299072
0.000000	1.317272	2456.676758
0.000000	1.317509	2458.752686
0.000000	1.317746	2456.875000
0.000000	1.317983	2452.370361
0.000000	1.318220	2448.275391
0.000000	1.318458	2444.004639
0.000000	1.318695	2439.020264
0.000000	1.318932	2436.113770
0.000000	1.319169	2437.724854
0.000000	1.319406	2440.486084
0.000000	1.319643	2444.342041
0.000000	1.319881	2447.464600
0.000000	1.320118	2449.829590
0.000000	1.320355	2453.349365
0.000000	1.320592	2457.816895
0.000000	1.320829	2465.236084
0.000000	1.321066	2473.945068
0.000000	1.321304	2481.639648
0.000000	1.321541	2487.199219
0.000000	1.321778	2490.970459
0.000000	1.322015	2493.732910
0.000000	1.322252	2495.689697
0.000000	1.322490	2495.685791
0.000000	1.322727	2493.180420
0.000000	1.322964	2488.137695
0.000000	1.323201	2481.013672
0.000000	1.323438	2473.064453
0.000000	1.323675	2464.644775
0.000000	1.323913	2457.303223
0.000000	1.324150	2451.607666
0.000000	1.324387	2451.802002
0.000000	1.324624	2457.735596
0.000000	1.324861	2464.912354
0.000000	1.325098	2471.989014
0.000000	1.325336	2475.333984
0.000000	1.325573	2476.528320
0.000000	1.325810	2477.905762
0.000000	1.326047	2480.124512
0.000000	1.326284	2483.191895
0.000000	1.326522	2488.195313
0.000000	1.326759	2495.300293
0.000000	1.326996	2501.936279
0.000000	1.327233	2508.247803
0.000000	1.327470	2514.070557
0.000000	1.327707	2518.282471
0.000000	1.327945	2522.817139
0.000000	1.328182	2528.364014
0.000000	1.328419	2527.977295
0.000000	1.328656	2523.101318
0.000000	1.328893	2515.944824
0.000000	1.329130	2507.199707
0.000000	1.329368	2500.112793
0.000000	1.329605	2496.091553
0.000000	1.329842	2493.188965
0.000000	1.330079	2491.567871
0.000000	1.330316	2490.330078
0.000000	1.330554	2488.148682
0.000000	1.330791	2485.227295
0.000000	1.331028	2481.526123
0.000000	1.331265	2475.857910
0.000000	1.331502	2469.590820
0.000000	1.331739	2464.272217
0.000000	1.331977	2463.408203
0.000000	1.332214	2466.656250
0.000000	1.332451	2471.838379
0.000000	1.332688	2478.964844
0.000000	1.332925	2484.673828
0.000000	1.333162	2489.340088
0.000000	1.333400	2493.193115
0.000000	1.333637	2496.919922
0.000000	1.333874	2499.459961
0.000000	1.334111	2501.483154
0.000000	1.334348	2502.882080
0.000000	1.334585	2504.408691
0.000000	1.334823	2505.840332
0.000000	1.335060	2505.812012
0.000000	1.335297	2504.042480
0.000000	1.335534	2501.806885
0.000000	1.335771	2499.159668
0.000000	1.336008	2496.930908
0.000000	1.336246	2494.050293
0.000000	1.336483	2491.037354
0.000000	1.336720	2488.363037
0.000000	1.336957	2486.402100
0.000000	1.337194	2486.475830
0.000000	1.337432	2486.916992
0.000000	1.337669	2487.734619
0.000000	1.337906	2488.659912
0.000000	1.338143	2489.640869
0.000000	1.338380	2491.103516
0.000000	1.338617	2492.010010
0.000000	1.338855	2493.484131
0.000000	1.339092	2494.982666
0.000000	1.339329	2495.808105
0.000000	1.339566	2496.244385
0.000000	1.339803	2496.626953
0.000000	1.340041	2496.826172
0.000000	1.340278	2497.795410
0.000000	1.340515	2498.155762
0.000000	1.340752	2497.535645
0.000000	1.340989	2496.770508
0.000000	1.341226	2495.360596
0.000000	1.341464	2495.198975
0.000000	1.341701	2492.239014
0.000000	1.341938	2488.369873
0.000000	1.342175	2483.088135
0.000000	1.342412	2476.797852
0.000000	1.342649	2472.157227
0.000000	1.342887	2470.570068
0.000000	1.343124	2471.813965
0.000000	1.343361	2473.297607
0.000000	1.343598	2475.433594
0.000000	1.343835	2477.695801
0.000000	1.344072	2477.789795
0.000000	1.344310	2476.496094
0.000000	1.344547	2474.693604
0.000000	1.344784	2472.097656
0.000000	1.345021	2471.694824
0.000000	1.345258	2471.081055
0.000000	1.345495	2470.766602
0.000000	1.345733	2471.991455
0.000000	1.345970	2474.350586
0.000000	1.346207	2476.561523
0.000000	1.346444	2477.844238
0.000000	1.346681	2479.241211
0.000000	1.346919	2480.143555
0.000000	1.347156	2480.416748
0.000000	1.347393	2479.953857
0.000000	1.347630	2479.286133
0.000000	1.347867	2480.440674
0.000000	1.348104	2479.119873
0.000000	1.348342	2476.780029
0.000000	1.348579	2473.861572
0.000000	1.348816	2472.120850
0.000000	1.349053	2471.050049
0.000000	1.349290	2470.559082
0.000000	1.349527	2470.035645
0.000000	1.349765	2470.546631
0.000000	1.350002	2470.731201
0.000000	1.350239	2470.975098
0.000000	1.350476	2472.010742
0.000000	1.350713	2475.339111
0.000000	1.350951	2476.833740
0.000000	1.351188	2477.262451
0.000000	1.351425	2477.121338
0.000000	1.351662	2474.797852
0.000000	1.351899	2470.362061
0.000000	1.352136	2464.102295
0.000000	1.352374	2458.565674
0.000000	1.352611	2456.658447
0.000000	1.352848	2454.375244
0.000000	1.353085	2451.693848
0.000000	1.353322	2448.352051
0.000000	1.353559	2444.719727
0.000000	1.353797	2441.703369
0.000000	1.354034	2439.886719
0.000000	1.354271	2437.290283
0.000000	1.354508	2434.590088
0.000000	1.354745	2431.827148
0.000000	1.354982	2430.644775
0.000000	1.355220	2432.292969
0.000000	1.355457	2433.722168
0.000000	1.355694	2434.567871
0.000000	1.355931	2434.080322
0.000000	1.356168	2433.592285
0.000000	1.356406	2432.546631
0.000000	1.356643	2430.849854
0.000000	1.356880	2428.065186
0.000000	1.357117	2424.039795
0.000000	1.357354	2419.561523
0.000000	1.357592	2414.073730
0.000000	1.357829	2409.306641
0.000000	1.358066	2404.594727
0.000000	1.358303	2399.708740
0.000000	1.358540	2395.266357
0.000000	1.358777	2392.705811
0.000000	1.359015	2395.518799
0.000000	1.359252	2401.544678
0.000000	1.359489	2407.241943
0.000000	1.359726	2413.708008
0.000000	1.359963	2419.143799
0.000000	1.360200	2424.996094
0.000000	1.360438	2430.939209
0.000000	1.360675	2436.684082
0.000000	1.360912	2442.568115
0.000000	1.361149	2447.845459
0.000000	1.361386	2450.075195
0.000000	1.361623	2450.228271
0.000000	1.361861	2447.208984
0.000000	1.362098	2441.035889
0.000000	1.362335	2433.083252
0.000000	1.362572	2425.573242
0.000000	1.362809	2422.016846
0.000000	1.363047	2421.732178
0.000000	1.363284	2422.343506
0.000000	1.363521	2425.890625
0.000000	1.363758	2430.712402
0.000000	1.363995	2432.825928
0.000000	1.364232	2433.535645
0.000000	1.364470	2433.884277
0.000000	1.364707	2434.439209
0.000000	1.364944	2434.962158
0.000000	1.365181	2437.157227
0.000000	1.365418	2440.306152
0.000000	1.365655	2440.088623
0.000000	1.365893	2439.628662
0.000000	1.366130	2439.173828
0.000000	1.366367	2440.962158
0.000000	1.366604	2445.984619
0.000000	1.366841	2449.776855
0.000000	1.367079	2453.179199
0.000000	1.367316	2456.525879
0.000000	1.367553	2460.188477
0.000000	1.367790	2462.620850
0.000000	1.368027	2461.362061
0.000000	1.368264	2458.319092
0.000000	1.368502	2453.636230
0.000000	1.368739	2448.398193
0.000000	1.368976	2441.574951
0.000000	1.369213	2435.783203
0.000000	1.369450	2433.781006
0.000000	1.369687	2433.268555
0.000000	1.369925	2431.572021
0.000000	1.370162	2430.785400
0.000000	1.370399	2432.681885
0.000000	1.370636	2436.958496
0.000000	1.370873	2440.022461
0.000000	1.371110	2442.465332
0.000000	1.371348	2444.326172
0.000000	1.371585	2446.030762
0.000000	1.371822	2444.733887
0.000000	1.372059	2443.171387
0.000000	1.372296	2442.398438
0.000000	1.372534	2440.385742
0.000000	1.372771	2436.377441
0.000000	1.373008	2430.116211
0.000000	1.373245	2422.312988
0.000000	1.373482	2415.544434
0.000000	1.373719	2408.468506
0.000000	1.373957	2403.291504
0.000000	1.374194	2402.749756
0.000000	1.374431	2405.033203
0.000000	1.374668	2408.096191
0.000000	1.374905	2411.741211
0.000000	1.375142	2415.576416
0.000000	1.375380	2419.154785
0.000000	1.375617	2423.578369
0.000000	1.375854	2427.981445
0.000000	1.376091	2432.134521
0.000000	1.376328	2435.173828
0.000000	1.376566	2435.636719
0.000000	1.376803	2435.067627
0.000000	1.377040	2433.485107
0.000000	1.377277	2431.463623
0.000000	1.377514	2429.633545
0.000000	1.377751	2426.564453
0.000000	1.377989	2422.616943
0.000000	1.378226	2418.683838
0.000000	1.378463	2414.813965
0.000000	1.378700	2411.494141
0.000000	1.378937	2407.112305
0.000000	1.379174	2401.504150
0.000000	1.379412	2395.980225
0.000000	1.379649	2390.067871
0.000000	1.379886	2384.467041
0.000000	1.380123	2381.288818
0.000000	1.380360	2379.573730
0.000000	1.380597	2379.379395
0.000000	1.380835	2383.298828
0.000000	1.381072	2384.183594
0.000000	1.381309	2383.793213
0.000000	1.381546	2383.435547
0.000000	1.381783	2383.955811
0.000000	1.382020	2386.467773
0.000000	1.382258	2388.977051
0.000000	1.382495	2393.240234
0.000000	1.382732	2397.359131
0.000000	1.382969	2399.602783
0.000000	1.383206	2401.860596
0.000000	1.383444	2404.037842
0.000000	1.383681	2407.060791
0.000000	1.383918	2410.745117
0.000000	1.384155	2416.576904
0.000000	1.384392	2425.100830
0.000000	1.384629	2430.698486
0.000000	1.384867	2434.151367
0.000000	1.385104	2433.581543
0.000000	1.385341	2430.182617
0.000000	1.385578	2425.080322
0.000000	1.385815	2417.668945
0.000000	1.386052	2411.369629
0.000000	1.386290	2405.503906
0.000000	1.386527	2398.993896
0.000000	1.386764	2391.684570
0.000000	1.387001	2384.458984
0.000000	1.387238	2378.397949
0.000000	1.387476	2374.792969
0.000000	1.387713	2376.568848
0.000000	1.387950	2383.721924
0.000000	1.388187	2392.474609
0.000000	1.388424	2399.065430
0.000000	1.388662	2404.662598
0.000000	1.388898	2409.909424
0.000000	1.389136	2414.744141
0.000000	1.389373	2418.517578
0.000000	1.389610	2418.102783
0.000000	1.389847	2415.414307
0.000000	1.390084	2412.016357
0.000000	1.390322	2409.699219
0.000000	1.390559	2409.365479
0.000000	1.390796	2408.696289
0.000000	1.391033	2408.419922
0.000000	1.391270	2408.794189
0.000000	1.391508	2410.876465
0.000000	1.391745	2413.807373
0.000000	1.391982	2418.396729
0.000000	1.392219	2421.840332
0.000000	1.392456	2424.277344
0.000000	1.392693	2426.563477
0.000000	1.392931	2429.046631
0.000000	1.393168	2431.744141
0.000000	1.393405	2434.670166
0.000000	1.393642	2437.690674
0.000000	1.393879	2440.616455
0.000000	1.394117	2443.305908
0.000000	1.394354	2446.016602
0.000000	1.394591	2447.454834
0.000000	1.394828	2447.940186
0.000000	1.395065	2446.244141
0.000000	1.395302	2442.677246
0.000000	1.395540	2436.926270
0.000000	1.395777	2429.916016
0.000000	1.396014	2423.234619
0.000000	1.396251	2418.183838
0.000000	1.396488	2414.381104
0.000000	1.396725	2415.177490
0.000000	1.396963	2420.649658
0.000000	1.397200	2424.420166
0.000000	1.397437	2427.447998
0.000000	1.397674	2429.483643
0.000000	1.397911	2429.178711
0.000000	1.398148	2425.860107
0.000000	1.398386	2419.900391
0.000000	1.398623	2414.360840
0.000000	1.398860	2409.370850
0.000000	1.399097	2402.556396
0.000000	1.399334	2394.539551
0.000000	1.399571	2386.039551
0.000000	1.399809	2380.697754
0.000000	1.400046	2379.716309
0.000000	1.400283	2380.112305
0.000000	1.400520	2381.960938
0.000000	1.400757	2382.182129
0.000000	1.400995	2381.281006
0.000000	1.401232	2380.395264
0.000000	1.401469	2379.896973
0.000000	1.401706	2382.322266
0.000000	1.401943	2385.386963
0.000000	1.402180	2386.234375
0.000000	1.402418	2385.058350
0.000000	1.402655	2383.386719
0.000000	1.402892	2381.155029
0.000000	1.403129	2380.119873
0.000000	1.403366	2381.256104
0.000000	1.403604	2383.126221
0.000000	1.403841	2385.909424
0.000000	1.404078	2390.612061
0.000000	1.404315	2394.291260
0.000000	1.404552	2395.732178
0.000000	1.404789	2396.285889
0.000000	1.405026	2395.960693
0.000000	1.405264	2393.743652
0.000000	1.405501	2389.236328
0.000000	1.405738	2383.613281
0.000000	1.405975	2378.072266
0.000000	1.406212	2373.251709
0.000000	1.406450	2371.552246
0.000000	1.406687	2371.457520
0.000000	1.406924	2372.707764
0.000000	1.407161	2375.037598
0.000000	1.407398	2379.135010
0.000000	1.407635	2383.822998
0.000000	1.407873	2389.649902
0.000000	1.408110	2395.568115
0.000000	1.408347	2399.308105
0.000000	1.408584	2399.833008
0.000000	1.408821	2398.637695
0.000000	1.409058	2396.418213
0.000000	1.409296	2393.431152
0.000000	1.409533	2391.580811
0.000000	1.409770	2391.406982
0.000000	1.410007	2391.058594
0.000000	1.410244	2389.912354
0.000000	1.410482	2386.780273
0.000000	1.410719	2381.962402
0.000000	1.410956	2375.685791
0.000000	1.411193	2368.140137
0.000000	1.411430	2359.981934
0.000000	1.411667	2352.069092
0.000000	1.411905	2347.324707
0.000000	1.412142	2345.625488
0.000000	1.412379	2345.397949
0.000000	1.412616	2346.417236
0.000000	1.412853	2348.213623
0.000000	1.413091	2350.832520
0.000000	1.413328	2353.422607
0.000000	1.413565	2355.707275
0.000000	1.413802	2358.411377
0.000000	1.414039	2361.932129
0.000000	1.414276	2365.189697
0.000000	1.414513	2367.921631
0.000000	1.414751	2370.270752
0.000000	1.414988	2372.558350
0.000000	1.415225	2374.904541
0.000000	1.415462	2376.956543
0.000000	1.415699	2379.457275
0.000000	1.415937	2381.945068
0.000000	1.416174	2384.284180
0.000000	1.416411	2386.448975
0.000000	1.416648	2388.899170
0.000000	1.416885	2391.119873
0.000000	1.417122	2392.941650
0.000000	1.417360	2394.219971
0.000000	1.417597	2395.948975
0.000000	1.417834	2398.081543
0.000000	1.418071	2399.463867
0.000000	1.418308	2400.757813
0.000000	1.418545	2402.551514
0.000000	1.418783	2406.392090
0.000000	1.419020	2410.480469
0.000000	1.419257	2413.123779
0.000000	1.419494	2415.074463
0.000000	1.419731	2417.086670
0.000000	1.419969	2419.240967
0.000000	1.420206	2423.306641
0.000000	1.420443	2427.609131
0.000000	1.420680	2430.820801
0.000000	1.420917	2433.556641
0.000000	1.421154	2436.522705
0.000000	1.421392	2438.639404
0.000000	1.421629	2440.867920
0.000000	1.421866	2443.314697
0.000000	1.422103	2447.320068
0.000000	1.422340	2450.807129
0.000000	1.422578	2452.000000
0.000000	1.422815	2450.355469
0.000000	1.423052	2447.472168
0.000000	1.423289	2443.269043
0.000000	1.423526	2438.817871
0.000000	1.423763	2433.534180
0.000000	1.424001	2429.936279
0.000000	1.424238	2430.583984
0.000000	1.424475	2432.518799
0.000000	1.424712	2433.325928
0.000000	1.424949	2434.044189
0.000000	1.425186	2434.949951
0.000000	1.425424	2436.819580
0.000000	1.425661	2439.790283
0.000000	1.425898	2443.785400
0.000000	1.426135	2447.536133
0.000000	1.426372	2450.199463
0.000000	1.426610	2451.593750
0.000000	1.426847	2452.386963
0.000000	1.427084	2453.357422
0.000000	1.427321	2455.063721
0.000000	1.427558	2457.502930
0.000000	1.427795	2459.797607
0.000000	1.428033	2461.656006
0.000000	1.428270	2461.508545
0.000000	1.428507	2459.506348
0.000000	1.428744	2456.219238
0.000000	1.428981	2451.939697
0.000000	1.429218	2446.175293
0.000000	1.429456	2441.141357
0.000000	1.429693	2438.567139
0.000000	1.429930	2438.261719
0.000000	1.430167	2440.279785
0.000000	1.430404	2441.777344
0.000000	1.430641	2442.418701
0.000000	1.430879	2441.819092
0.000000	1.431116	2441.305664
0.000000	1.431353	2441.141357
0.000000	1.431590	2442.601563
0.000000	1.431827	2444.743896
0.000000	1.432065	2447.941162
0.000000	1.432302	2451.356689
0.000000	1.432539	2455.245117
0.000000	1.432776	2458.239014
0.000000	1.433013	2458.615479
0.000000	1.433250	2458.337891
0.000000	1.433488	2457.581055
0.000000	1.433725	2457.253174
0.000000	1.433962	2459.042725
0.000000	1.434199	2463.210938
0.000000	1.434436	2467.936279
0.000000	1.434673	2473.542969
0.000000	1.434911	2476.058594
0.000000	1.435148	2477.106201
0.000000	1.435385	2476.897461
0.000000	1.435622	2474.778809
0.000000	1.435859	2471.084229
0.000000	1.436097	2465.991211
0.000000	1.436334	2460.594727
0.000000	1.436571	2456.381592
0.000000	1.436808	2452.556885
0.000000	1.437045	2450.650146
0.000000	1.437282	2450.757813
0.000000	1.437519	2450.586670
0.000000	1.437757	2450.592773
0.000000	1.437994	2448.941162
0.000000	1.438231	2447.612549
0.000000	1.438468	2446.095703
0.000000	1.438705	2445.292725
0.000000	1.438943	2445.360596
0.000000	1.439180	2445.871826
0.000000	1.439417	2448.332520
0.000000	1.439654	2453.850342
0.000000	1.439891	2459.838379
0.000000	1.440128	2465.415771
0.000000	1.440366	2471.585938
0.000000	1.440603	2477.891846
0.000000	1.440840	2484.685059
0.000000	1.441077	2488.321533
0.000000	1.441314	2491.896973
0.000000	1.441552	2495.262451
0.000000	1.441789	2499.921387
0.000000	1.442026	2504.504883
0.000000	1.442263	2509.252441
0.000000	1.442500	2514.700684
0.000000	1.442737	2521.353516
0.000000	1.442975	2529.127197
0.000000	1.443212	2534.670898
0.000000	1.443449	2538.179443
0.000000	1.443686	2536.440430
0.000000	1.443923	2532.431396
0.000000	1.444160	2527.633301
0.000000	1.444398	2524.067383
0.000000	1.444635	2525.746094
0.000000	1.444872	2532.888916
0.000000	1.445109	2541.066650
0.000000	1.445346	2549.483643
0.000000	1.445584	2553.569824
0.000000	1.445821	2551.754639
0.000000	1.446058	2546.987061
0.000000	1.446295	2540.798096
0.000000	1.446532	2535.042236
0.000000	1.446769	2529.300537
0.000000	1.447006	2523.480225
0.000000	1.447244	2521.659180
0.000000	1.447481	2520.472900
0.000000	1.447718	2518.985352
0.000000	1.447955	2515.585449
0.000000	1.448192	2508.498291
0.000000	1.448430	2499.955322
0.000000	1.448667	2493.475342
0.000000	1.448904	2491.206299
0.000000	1.449141	2490.955078
0.000000	1.449378	2489.087891
0.000000	1.449615	2485.827881
0.000000	1.449853	2482.355713
0.000000	1.450090	2478.250977
0.000000	1.450327	2475.202881
0.000000	1.450564	2471.941162
0.000000	1.450801	2468.775635
0.000000	1.451039	2465.385742
0.000000	1.451276	2462.376953
0.000000	1.451513	2459.799316
0.000000	1.451750	2459.716309
0.000000	1.451987	2462.227295
0.000000	1.452224	2465.295166
0.000000	1.452462	2467.816162
0.000000	1.452699	2466.915283
0.000000	1.452936	2463.733643
0.000000	1.453173	2459.197021
0.000000	1.453410	2453.613281
0.000000	1.453647	2448.414307
0.000000	1.453885	2446.420166
0.000000	1.454122	2450.534424
0.000000	1.454359	2457.145996
0.000000	1.454596	2463.481689
0.000000	1.454833	2468.615479
0.000000	1.455070	2474.185791
0.000000	1.455308	2479.495361
0.000000	1.455545	2483.500244
0.000000	1.455782	2488.272217
0.000000	1.456019	2492.349365
0.000000	1.456256	2497.141357
0.000000	1.456493	2502.236084
0.000000	1.456731	2507.343018
0.000000	1.456968	2511.700928
0.000000	1.457205	2513.980225
0.000000	1.457442	2515.397705
0.000000	1.457679	2514.830566
0.000000	1.457917	2513.265625
0.000000	1.458154	2509.752930
0.000000	1.458391	2504.763428
0.000000	1.458628	2499.761963
0.000000	1.458865	2495.699219
0.000000	1.459103	2490.834717
0.000000	1.459340	2485.909180
0.000000	1.459577	2482.062256
0.000000	1.459814	2477.724854
0.000000	1.460051	2473.649414
0.000000	1.460288	2470.199707
0.000000	1.460526	2466.681396
0.000000	1.460763	2463.153320
0.000000	1.461000	2458.060059
0.000000	1.461237	2452.161133
0.000000	1.461474	2445.493164
0.000000	1.461712	2437.822510
0.000000	1.461949	2429.856934
0.000000	1.462186	2422.021240
0.000000	1.462423	2416.571045
0.000000	1.462660	2411.092285
0.000000	1.462897	2405.310547
0.000000	1.463134	2399.333496
0.000000	1.463372	2392.600830
0.000000	1.463609	2385.843506
0.000000	1.463846	2380.148682
0.000000	1.464083	2377.390381
0.000000	1.464320	2374.549316
0.000000	1.464558	2372.001953
0.000000	1.464795	2370.178223
0.000000	1.465032	2370.473633
0.000000	1.465269	2372.494385
0.000000	1.465506	2375.026123
0.000000	1.465743	2377.881592
0.000000	1.465981	2380.051025
0.000000	1.466218	2380.370117
0.000000	1.466455	2379.105469
0.000000	1.466692	2376.730957
0.000000	1.466929	2373.306641
0.000000	1.467166	2369.382080
0.000000	1.467404	2365.799072
0.000000	1.467641	2367.111328
0.000000	1.467878	2369.443359
0.000000	1.468115	2368.295654
0.000000	1.468352	2364.043213
0.000000	1.468590	2358.551514
0.000000	1.468827	2352.498535
0.000000	1.469064	2348.260742
0.000000	1.469301	2350.263428
0.000000	1.469538	2355.468262
0.000000	1.469775	2361.432373
0.000000	1.470013	2367.109619
0.000000	1.470250	2373.749268
0.000000	1.470487	2381.334229
0.000000	1.470724	2386.481934
0.000000	1.470961	2388.972412
0.000000	1.471199	2390.436768
0.000000	1.471436	2391.820801
0.000000	1.471673	2394.352539
0.000000	1.471910	2397.861084
0.000000	1.472147	2401.990723
0.000000	1.472384	2406.767334
0.000000	1.472621	2412.189453
0.000000	1.472859	2418.039063
0.000000	1.473096	2423.969482
0.000000	1.473333	2430.515869
0.000000	1.473570	2430.802979
0.000000	1.473807	2426.729248
0.000000	1.474045	2419.912598
0.000000	1.474282	2411.001221
0.000000	1.474519	2401.872314
0.000000	1.474756	2396.610107
0.000000	1.474993	2395.317871
0.000000	1.475230	2397.677734
0.000000	1.475468	2401.347900
0.000000	1.475705	2404.928955
0.000000	1.475942	2408.633789
0.000000	1.476179	2413.769043
0.000000	1.476416	2419.777588
0.000000	1.476653	2427.904053
0.000000	1.476891	2435.625244
0.000000	1.477128	2440.497070
0.000000	1.477365	2444.382568
0.000000	1.477602	2447.924072
0.000000	1.477839	2449.959473
0.000000	1.478076	2450.181396
0.000000	1.478314	2451.273682
0.000000	1.478551	2454.621094
0.000000	1.478788	2458.615479
0.000000	1.479025	2463.880127
0.000000	1.479262	2470.054443
0.000000	1.479500	2475.248779
0.000000	1.479737	2480.703613
0.000000	1.479974	2485.213379
0.000000	1.480211	2488.255615
0.000000	1.480448	2488.419678
0.000000	1.480685	2487.130615
0.000000	1.480923	2485.334961
0.000000	1.481160	2484.227051
0.000000	1.481397	2483.689697
0.000000	1.481634	2484.255615
0.000000	1.481871	2484.673340
0.000000	1.482108	2484.567139
0.000000	1.482346	2484.669678
0.000000	1.482583	2484.190674
0.000000	1.482820	2482.856445
0.000000	1.483057	2483.279297
0.000000	1.483294	2485.968018
0.000000	1.483532	2487.808105
0.000000	1.483769	2489.952393
0.000000	1.484006	2493.144287
0.000000	1.484243	2497.982910
0.000000	1.484480	2503.878662
0.000000	1.484717	2509.118408
0.000000	1.484954	2513.447998
0.000000	1.485192	2518.036133
0.000000	1.485429	2522.905029
0.000000	1.485666	2527.214111
0.000000	1.485903	2527.222656
0.000000	1.486140	2524.928711
0.000000	1.486378	2520.805908
0.000000	1.486615	2514.794678
0.000000	1.486852	2507.505127
0.000000	1.487089	2499.366943
0.000000	1.487326	2493.743164
0.000000	1.487563	2488.845215
0.000000	1.487801	2484.337402
0.000000	1.488038	2480.848145
0.000000	1.488275	2478.268799
0.000000	1.488512	2477.739014
0.000000	1.488749	2479.529785
0.000000	1.488987	2482.929199
0.000000	1.489224	2486.470215
0.000000	1.489461	2488.268066
0.000000	1.489698	2487.526123
0.000000	1.489935	2484.479248
0.000000	1.490173	2480.592529
0.000000	1.490410	2475.729004
0.000000	1.490647	2472.395752
0.000000	1.490884	2470.463135
0.000000	1.491121	2468.800781
0.000000	1.491358	2466.268311
0.000000	1.491596	2463.037109
0.000000	1.491833	2459.354736
0.000000	1.492070	2455.673828
0.000000	1.492307	2452.277100
0.000000	1.492544	2449.604492
0.000000	1.492781	2448.220703
0.000000	1.493019	2447.184570
0.000000	1.493256	2447.286621
0.000000	1.493493	2447.326172
0.000000	1.493730	2447.708252
0.000000	1.493967	2448.206543
0.000000	1.494205	2449.035889
0.000000	1.494442	2449.049072
0.000000	1.494679	2447.680908
0.000000	1.494916	2446.002930
0.000000	1.495153	2444.555420
0.000000	1.495390	2442.903320
0.000000	1.495627	2440.214111
0.000000	1.495865	2436.519775
0.000000	1.496102	2433.639160
0.000000	1.496339	2429.215820
0.000000	1.496576	2424.044678
0.000000	1.496813	2419.795410
0.000000	1.497051	2417.492920
0.000000	1.497288	2415.590088
0.000000	1.497525	2414.185303
0.000000	1.497762	2412.938721
0.000000	1.497999	2411.764160
0.000000	1.498236	2413.339600
0.000000	1.498474	2419.369141
0.000000	1.498711	2426.214111
0.000000	1.498948	2430.166504
0.000000	1.499185	2431.784424
0.000000	1.499422	2430.372314
0.000000	1.499660	2427.301514
0.000000	1.499897	2422.690918
0.000000	1.500134	2417.643311
0.000000	1.500371	2412.262939
0.000000	1.500608	2409.672363
0.000000	1.500845	2411.070801
0.000000	1.501083	2412.934082
0.000000	1.501320	2414.614014
0.000000	1.501557	2417.124756
0.000000	1.501794	2420.875977
0.000000	1.502031	2426.109863
0.000000	1.502268	2430.950195
0.000000	1.502506	2435.319092
0.000000	1.502743	2439.977783
0.000000	1.502980	2445.413574
0.000000	1.503217	2452.108887
0.000000	1.503454	2459.722656
0.000000	1.503691	2468.597656
0.000000	1.503929	2477.452148
0.000000	1.504166	2484.599609
0.000000	1.504403	2490.032471
0.000000	1.504640	2492.172852
0.000000	1.504877	2492.655518
0.000000	1.505114	2493.739990
0.000000	1.505352	2495.365723
0.000000	1.505589	2496.305420
0.000000	1.505826	2497.302734
0.000000	1.506063	2497.954834
0.000000	1.506300	2498.471436
0.000000	1.506538	2498.001221
0.000000	1.506775	2496.603760
0.000000	1.507012	2492.565674
0.000000	1.507249	2487.096680
0.000000	1.507486	2480.357666
0.000000	1.507723	2472.988037
0.000000	1.507961	2467.549561
0.000000	1.508198	2465.402100
0.000000	1.508435	2466.245117
0.000000	1.508672	2467.868408
0.000000	1.508909	2472.229248
0.000000	1.509147	2477.632568
0.000000	1.509384	2485.267822
0.000000	1.509621	2495.541992
0.000000	1.509858	2503.293701
0.000000	1.510095	2507.235840
0.000000	1.510332	2509.888184
0.000000	1.510569	2512.084961
0.000000	1.510807	2514.142334
0.000000	1.511044	2517.356201
0.000000	1.511281	2522.594238
0.000000	1.511518	2528.575195
0.000000	1.511755	2535.549316
0.000000	1.511993	2543.160400
0.000000	1.512230	2550.898682
0.000000	1.512467	2559.227051
0.000000	1.512704	2567.205078
0.000000	1.512941	2571.293945
0.000000	1.513178	2574.970947
0.000000	1.513416	2578.013916
0.000000	1.513653	2580.884033
0.000000	1.513890	2583.485596
0.000000	1.514127	2587.027344
0.000000	1.514364	2591.049316
0.000000	1.514601	2595.989258
0.000000	1.514839	2600.664307
0.000000	1.515076	2600.586914
0.000000	1.515313	2598.574951
0.000000	1.515550	2594.960693
0.000000	1.515787	2590.196289
0.000000	1.516025	2586.766113
0.000000	1.516262	2582.572510
0.000000	1.516499	2577.254639
0.000000	1.516736	2570.897461
0.000000	1.516973	2563.586914
0.000000	1.517210	2556.002441
0.000000	1.517448	2551.683105
0.000000	1.517685	2548.900879
0.000000	1.517922	2547.360352
0.000000	1.518159	2545.420166
0.000000	1.518396	2541.984375
0.000000	1.518634	2538.235840
0.000000	1.518871	2534.668457
0.000000	1.519108	2532.826660
0.000000	1.519345	2534.037109
0.000000	1.519582	2533.823730
0.000000	1.519819	2534.141113
0.000000	1.520056	2535.020752
0.000000	1.520294	2537.345459
0.000000	1.520531	2541.235840
0.000000	1.520768	2546.448730
0.000000	1.521005	2550.275146
0.000000	1.521242	2554.358643
0.000000	1.521480	2559.007080
0.000000	1.521717	2562.965332
0.000000	1.521954	2565.881104
0.000000	1.522191	2564.436523
0.000000	1.522428	2560.964600
0.000000	1.522666	2556.860107
0.000000	1.522903	2553.489502
0.000000	1.523140	2552.648438
0.000000	1.523377	2552.156006
0.000000	1.523614	2554.609131
0.000000	1.523851	2555.356201
0.000000	1.524089	2556.500977
0.000000	1.524326	2557.624268
0.000000	1.524563	2558.588867
0.000000	1.524800	2559.916748
0.000000	1.525037	2562.504883
0.000000	1.525274	2567.767822
0.000000	1.525512	2573.634033
0.000000	1.525749	2578.970215
0.000000	1.525986	2583.902832
0.000000	1.526223	2584.373535
0.000000	1.526460	2581.946533
0.000000	1.526697	2579.084229
0.000000	1.526935	2578.116943
0.000000	1.527172	2581.470947
0.000000	1.527409	2584.495605
0.000000	1.527646	2586.137939
0.000000	1.527883	2586.843018
0.000000	1.528121	2585.757080
0.000000	1.528358	2582.482422
0.000000	1.528595	2578.072998
0.000000	1.528832	2572.573242
0.000000	1.529069	2568.876465
0.000000	1.529306	2565.629639
0.000000	1.529544	2564.750244
0.000000	1.529781	2569.061279
0.000000	1.530018	2579.088867
0.000000	1.530255	2591.206055
0.000000	1.530492	2603.344727
0.000000	1.530729	2609.620605
0.000000	1.530967	2610.963623
0.000000	1.531204	2609.769043
0.000000	1.531441	2606.342041
0.000000	1.531678	2601.532471
0.000000	1.531915	2597.027344
0.000000	1.532153	2595.829834
0.000000	1.532390	2594.421875
0.000000	1.532627	2593.519531
0.000000	1.532864	2591.997070
0.000000	1.533101	2589.788330
0.000000	1.533338	2587.729736
0.000000	1.533575	2586.582520
0.000000	1.533813	2586.585449
0.000000	1.534050	2587.511230
0.000000	1.534287	2589.259033
0.000000	1.534524	2588.966797
0.000000	1.534761	2587.128662
0.000000	1.534999	2586.331787
0.000000	1.535236	2585.475342
0.000000	1.535473	2583.492920
0.000000	1.535710	2581.740479
0.000000	1.535947	2580.425049
0.000000	1.536184	2577.573975
0.000000	1.536422	2574.309814
0.000000	1.536659	2570.396729
0.000000	1.536896	2567.582520
0.000000	1.537133	2566.420654
0.000000	1.537370	2567.311035
0.000000	1.537608	2570.630615
0.000000	1.537845	2577.501465
0.000000	1.538082	2587.554932
0.000000	1.538319	2593.420166
0.000000	1.538556	2596.546387
0.000000	1.538793	2599.700928
0.000000	1.539031	2602.976318
0.000000	1.539268	2606.642334
0.000000	1.539505	2610.638428
0.000000	1.539742	2614.651611
0.000000	1.539979	2618.084717
0.000000	1.540216	2621.244141
0.000000	1.540454	2625.437988
0.000000	1.540691	2629.984375
0.000000	1.540928	2633.463135
0.000000	1.541165	2633.198975
0.000000	1.541402	2628.110107
0.000000	1.541640	2620.169189
0.000000	1.541877	2610.000977
0.000000	1.542114	2598.594971
0.000000	1.542351	2589.109131
0.000000	1.542588	2578.415527
0.000000	1.542825	2567.266113
0.000000	1.543062	2555.979492
0.000000	1.543300	2547.854980
0.000000	1.543537	2546.254395
0.000000	1.543774	2547.374756
0.000000	1.544011	2548.441406
0.000000	1.544248	2547.290527
0.000000	1.544486	2545.043457
0.000000	1.544723	2542.137207
0.000000	1.544960	2539.222412
0.000000	1.545197	2537.121338
0.000000	1.545434	2533.731201
0.000000	1.545671	2529.452637
0.000000	1.545909	2524.530518
0.000000	1.546146	2518.541992
0.000000	1.546383	2511.603516
0.000000	1.546620	2506.000000
0.000000	1.546857	2500.840576
0.000000	1.547095	2494.512207
0.000000	1.547332	2487.582764
0.000000	1.547569	2481.811768
0.000000	1.547806	2480.794922
0.000000	1.548043	2481.496094
0.000000	1.548280	2485.409912
0.000000	1.548518	2492.034180
0.000000	1.548755	2499.374023
0.000000	1.548992	2505.095215
0.000000	1.549229	2509.720703
0.000000	1.549466	2514.704102
0.000000	1.549703	2519.569092
0.000000	1.549941	2523.993164
0.000000	1.550178	2526.393799
0.000000	1.550415	2525.449707
0.000000	1.550652	2522.925537
0.000000	1.550889	2518.792725
0.000000	1.551127	2513.801025
0.000000	1.551364	2509.240234
0.000000	1.551601	2504.808105
0.000000	1.551838	2501.553223
0.000000	1.552075	2500.785645
0.000000	1.552312	2500.330811
0.000000	1.552549	2500.764160
0.000000	1.552787	2501.992920
0.000000	1.553024	2506.348877
0.000000	1.553261	2510.170166
0.000000	1.553498	2514.515625
0.000000	1.553735	2518.156250
0.000000	1.553973	2517.702148
0.000000	1.554210	2516.155029
0.000000	1.554447	2515.468750
0.000000	1.554684	2516.312500
0.000000	1.554921	2518.252930
0.000000	1.555158	2522.327881
0.000000	1.555396	2527.607178
0.000000	1.555633	2534.749512
0.000000	1.555870	2540.833740
0.000000	1.556107	2545.695801
0.000000	1.556344	2549.991943
0.000000	1.556582	2551.971191
0.000000	1.556819	2553.672363
0.000000	1.557056	2555.422119
0.000000	1.557293	2557.715332
0.000000	1.557530	2561.975098
0.000000	1.557768	2568.145752
0.000000	1.558005	2575.430176
0.000000	1.558242	2578.428955
0.000000	1.558479	2579.796631
0.000000	1.558716	2580.151611
0.000000	1.558953	2579.485352
0.000000	1.559190	2578.455078
0.000000	1.559428	2576.780762
0.000000	1.559665	2574.167725
0.000000	1.559902	2572.033203
0.000000	1.560139	2568.547119
0.000000	1.560376	2564.181641
0.000000	1.560614	2558.453125
0.000000	1.560851	2552.465576
0.000000	1.561088	2548.806152
0.000000	1.561325	2547.182617
0.000000	1.561562	2545.814697
0.000000	1.561799	2544.976807
0.000000	1.562037	2544.909424
0.000000	1.562274	2547.738525
0.000000	1.562511	2551.263672
0.000000	1.562748	2552.883789
0.000000	1.562985	2553.698242
0.000000	1.563222	2555.169434
0.000000	1.563460	2557.813965
0.000000	1.563697	2562.536377
0.000000	1.563934	2568.975586
0.000000	1.564171	2576.394043
0.000000	1.564408	2584.545898
0.000000	1.564646	2593.244873
0.000000	1.564883	2601.660156
0.000000	1.565120	2611.147461
0.000000	1.565357	2619.942383
0.000000	1.565594	2628.294434
0.000000	1.565831	2636.707275
0.000000	1.566069	2645.729736
0.000000	1.566306	2655.371094
0.000000	1.566543	2665.045898
0.000000	1.566780	2669.601563
0.000000	1.567017	2670.787354
0.000000	1.567255	2667.953125
0.000000	1.567492	2662.757568
0.000000	1.567729	2655.709961
0.000000	1.567966	2649.450195
0.000000	1.568203	2647.432617
0.000000	1.568440	2648.679932
0.000000	1.568677	2650.553223
0.000000	1.568915	2653.903076
0.000000	1.569152	2658.952393
0.000000	1.569389	2665.707275
0.000000	1.569626	2672.494141
0.000000	1.569863	2678.561523
0.000000	1.570101	2682.184814
0.000000	1.570338	2683.322998
0.000000	1.570575	2683.502441
0.000000	1.570812	2682.981201
0.000000	1.571049	2683.393066
0.000000	1.571286	2686.706787
0.000000	1.571524	2687.188477
0.000000	1.571761	2685.326416
0.000000	1.571998	2681.801514
0.000000	1.572235	2677.487061
0.000000	1.572472	2674.025635
0.000000	1.572709	2670.362305
0.000000	1.572947	2666.525635
0.000000	1.573184	2663.057861
0.000000	1.573421	2662.666016
0.000000	1.573658	2663.438232
0.000000	1.573895	2664.252930
0.000000	1.574133	2663.580811
0.000000	1.574370	2662.512451
0.000000	1.574607	2660.138428
0.000000	1.574844	2656.551025
0.000000	1.575081	2651.221924
0.000000	1.575318	2644.585693
0.000000	1.575556	2639.288574
0.000000	1.575793	2634.428955
0.000000	1.576030	2628.691895
0.000000	1.576267	2623.239990
0.000000	1.576504	2617.185303
0.000000	1.576741	2611.639893
0.000000	1.576979	2609.490234
0.000000	1.577216	2611.738281
0.000000	1.577453	2613.510742
0.000000	1.577690	2614.118896
0.000000	1.577927	2615.437012
0.000000	1.578164	2617.790527
0.000000	1.578402	2620.066895
0.000000	1.578639	2621.036377
0.000000	1.578876	2620.783691
0.000000	1.579113	2618.972168
0.000000	1.579350	2615.830078
0.000000	1.579588	2612.189209
0.000000	1.579825	2607.550537
0.000000	1.580062	2601.887451
0.000000	1.580299	2595.587402
0.000000	1.580536	2589.331543
0.000000	1.580773	2585.631348
0.000000	1.581011	2585.204834
0.000000	1.581248	2585.680664
0.000000	1.581485	2587.621826
0.000000	1.581722	2591.256592
0.000000	1.581959	2596.556641
0.000000	1.582196	2601.892822
0.000000	1.582434	2606.260254
0.000000	1.582671	2610.630615
0.000000	1.582908	2615.106689
0.000000	1.583145	2618.730225
0.000000	1.583382	2622.380127
0.000000	1.583619	2626.112549
0.000000	1.583857	2630.638428
0.000000	1.584094	2633.995605
0.000000	1.584331	2636.493896
0.000000	1.584568	2637.949707
0.000000	1.584805	2636.507813
0.000000	1.585043	2632.015869
0.000000	1.585280	2625.835449
0.000000	1.585517	2618.909668
0.000000	1.585754	2614.074219
0.000000	1.585991	2610.939453
0.000000	1.586228	2610.036621
0.000000	1.586466	2610.008545
0.000000	1.586703	2610.005615
0.000000	1.586940	2610.763428
0.000000	1.587177	2611.146240
0.000000	1.587414	2610.319092
0.000000	1.587651	2608.943848
0.000000	1.587889	2608.027832
0.000000	1.588126	2606.695068
0.000000	1.588363	2604.808838
0.000000	1.588600	2602.675537
0.000000	1.588837	2601.414795
0.000000	1.589075	2600.002686
0.000000	1.589312	2599.440918
0.000000	1.589549	2600.111816
0.000000	1.589786	2600.830566
0.000000	1.590023	2601.852783
0.000000	1.590261	2603.745361
0.000000	1.590497	2605.825684
0.000000	1.590735	2604.353027
0.000000	1.590972	2601.758301
0.000000	1.591209	2598.826416
0.000000	1.591446	2597.134766
0.000000	1.591683	2599.626709
0.000000	1.591921	2601.667236
0.000000	1.592158	2602.919189
0.000000	1.592395	2601.031982
0.000000	1.592632	2595.556152
0.000000	1.592869	2586.749756
0.000000	1.593107	2575.669922
0.000000	1.593344	2565.365234
0.000000	1.593581	2559.400879
0.000000	1.593818	2558.287354
0.000000	1.594055	2557.979248
0.000000	1.594292	2558.722900
0.000000	1.594530	2560.677979
0.000000	1.594767	2563.864258
0.000000	1.595004	2569.456055
0.000000	1.595241	2577.077148
0.000000	1.595478	2580.722900
0.000000	1.595716	2581.752197
0.000000	1.595953	2581.538818
0.000000	1.596190	2579.473877
0.000000	1.596427	2575.362793
0.000000	1.596664	2569.627441
0.000000	1.596901	2562.837158
0.000000	1.597139	2556.008057
0.000000	1.597376	2553.653076
0.000000	1.597613	2553.642334
0.000000	1.597850	2555.390625
0.000000	1.598087	2556.109375
0.000000	1.598324	2555.752930
0.000000	1.598562	2555.658691
0.000000	1.598799	2554.812744
0.000000	1.599036	2553.332031
0.000000	1.599273	2551.345947
0.000000	1.599510	2549.241699
0.000000	1.599748	2547.888672
0.000000	1.599985	2547.731934
0.000000	1.600222	2549.308594
0.000000	1.600459	2552.948242
0.000000	1.600696	2556.536377
0.000000	1.600933	2560.244629
0.000000	1.601170	2564.228760
0.000000	1.601408	2568.598389
0.000000	1.601645	2572.645752
0.000000	1.601882	2576.885498
0.000000	1.602119	2580.524902
0.000000	1.602356	2581.677490
0.000000	1.602594	2580.111572
0.000000	1.602831	2576.422607
0.000000	1.603068	2570.235840
0.000000	1.603305	2562.263184
0.000000	1.603542	2552.038086
0.000000	1.603779	2540.946533
0.000000	1.604017	2528.021484
0.000000	1.604254	2514.251465
0.000000	1.604491	2503.246826
0.000000	1.604728	2493.105713
0.000000	1.604965	2483.580078
0.000000	1.605203	2476.663818
0.000000	1.605440	2472.925537
0.000000	1.605677	2469.910400
0.000000	1.605914	2466.514404
0.000000	1.606151	2462.930908
0.000000	1.606388	2459.269531
0.000000	1.606626	2455.785400
0.000000	1.606863	2454.931641
0.000000	1.607100	2452.334473
0.000000	1.607337	2448.591797
0.000000	1.607574	2443.976807
0.000000	1.607811	2439.361328
0.000000	1.608049	2436.053467
0.000000	1.608286	2433.531250
0.000000	1.608523	2430.208252
0.000000	1.608760	2426.412109
0.000000	1.608997	2422.677246
0.000000	1.609234	2419.731201
0.000000	1.609472	2416.760010
0.000000	1.609709	2414.165283
0.000000	1.609946	2412.637695
0.000000	1.610183	2412.266113
0.000000	1.610420	2412.854736
0.000000	1.610657	2415.263916
0.000000	1.610895	2417.299316
0.000000	1.611132	2419.524658
0.000000	1.611369	2422.604492
0.000000	1.611606	2427.854248
0.000000	1.611843	2436.061523
0.000000	1.612081	2442.614502
0.000000	1.612318	2449.854980
0.000000	1.612555	2458.587646
0.000000	1.612792	2469.627686
0.000000	1.613029	2476.606934
0.000000	1.613266	2480.861816
0.000000	1.613504	2483.982178
0.000000	1.613741	2486.989990
0.000000	1.613978	2491.056396
0.000000	1.614215	2498.744629
0.000000	1.614452	2506.364746
0.000000	1.614690	2513.081055
0.000000	1.614927	2520.558105
0.000000	1.615164	2529.095459
0.000000	1.615401	2540.760254
0.000000	1.615638	2555.058838
0.000000	1.615875	2567.063477
0.000000	1.616112	2579.249512
0.000000	1.616350	2592.300781
0.000000	1.616587	2604.087891
0.000000	1.616824	2612.456055
0.000000	1.617061	2617.849609
0.000000	1.617298	2620.806396
0.000000	1.617536	2621.696289
0.000000	1.617773	2621.052490
0.000000	1.618010	2619.052246
0.000000	1.618247	2617.304199
0.000000	1.618484	2614.940918
0.000000	1.618721	2611.697510
0.000000	1.618959	2608.600098
0.000000	1.619196	2605.556152
0.000000	1.619433	2604.079346
0.000000	1.619670	2604.837891
0.000000	1.619907	2606.188965
0.000000	1.620144	2609.468750
0.000000	1.620382	2612.864990
0.000000	1.620619	2617.161865
0.000000	1.620856	2622.324219
0.000000	1.621093	2625.634033
0.000000	1.621330	2626.604004
0.000000	1.621568	2626.456543
0.000000	1.621805	2625.854980
0.000000	1.622042	2624.101318
0.000000	1.622279	2621.287842
0.000000	1.622516	2617.719727
0.000000	1.622754	2613.509521
0.000000	1.622991	2611.436768
0.000000	1.623228	2608.988281
0.000000	1.623465	2605.739990
0.000000	1.623702	2601.992188
0.000000	1.623939	2596.308594
0.000000	1.624177	2589.465820
0.000000	1.624414	2581.782471
0.000000	1.624651	2574.625000
0.000000	1.624888	2571.162598
0.000000	1.625125	2572.043457
0.000000	1.625362	2574.276855
0.000000	1.625600	2577.666748
0.000000	1.625837	2578.744873
0.000000	1.626074	2578.424805
0.000000	1.626311	2577.789795
0.000000	1.626548	2577.559326
0.000000	1.626785	2579.199219
0.000000	1.627023	2582.366699
0.000000	1.627260	2588.629395
0.000000	1.627497	2597.038574
0.000000	1.627734	2605.956299
0.000000	1.627971	2612.179932
0.000000	1.628209	2616.102051
0.000000	1.628446	2618.917480
0.000000	1.628683	2620.544678
0.000000	1.628920	2621.494385
0.000000	1.629157	2622.017090
0.000000	1.629394	2622.427002
0.000000	1.629632	2623.322998
0.000000	1.629869	2622.767578
0.000000	1.630106	2622.219238
0.000000	1.630343	2622.627441
0.000000	1.630580	2624.315918
0.000000	1.630817	2626.183105
0.000000	1.631055	2628.248291
0.000000	1.631292	2630.890137
0.000000	1.631529	2632.791992
0.000000	1.631766	2635.071045
0.000000	1.632003	2637.463135
0.000000	1.632240	2640.900879
0.000000	1.632478	2644.943115
0.000000	1.632715	2649.635986
0.000000	1.632952	2654.680176
0.000000	1.633189	2658.831299
0.000000	1.633426	2660.680908
0.000000	1.633664	2661.684326
0.000000	1.633901	2662.238525
0.000000	1.634138	2662.670654
0.000000	1.634375	2662.104004
0.000000	1.634612	2661.464355
0.000000	1.634849	2660.723877
0.000000	1.635087	2659.079590
0.000000	1.635324	2656.919434
0.000000	1.635561	2654.195313
0.000000	1.635798	2650.437744
0.000000	1.636035	2646.014404
0.000000	1.636272	2642.430908
0.000000	1.636510	2639.625488
0.000000	1.636747	2636.817871
0.000000	1.636984	2636.240967
0.000000	1.637221	2640.324219
0.000000	1.637458	2646.504395
0.000000	1.637696	2650.113525
0.000000	1.637933	2652.982178
0.000000	1.638170	2655.476318
0.000000	1.638407	2657.834961
0.000000	1.638644	2659.183350
0.000000	1.638881	2657.900635
0.000000	1.639118	2655.347412
0.000000	1.639356	2650.855469
0.000000	1.639593	2644.914063
0.000000	1.639830	2638.468994
0.000000	1.640067	2634.233887
0.000000	1.640304	2626.794189
0.000000	1.640542	2617.968994
0.000000	1.640779	2607.591309
0.000000	1.641016	2598.261719
0.000000	1.641253	2592.632324
0.000000	1.641490	2590.497314
0.000000	1.641727	2589.551025
0.000000	1.641965	2589.891846
0.000000	1.642202	2590.997559
0.000000	1.642439	2592.799316
0.000000	1.642676	2594.744141
0.000000	1.642913	2596.656738
0.000000	1.643151	2596.729980
0.000000	1.643388	2595.098877
0.000000	1.643625	2591.911133
0.000000	1.643862	2587.572266
0.000000	1.644099	2581.517334
0.000000	1.644336	2575.595215
0.000000	1.644574	2570.332275
0.000000	1.644811	2564.466064
0.000000	1.645048	2557.993652
0.000000	1.645285	2551.669678
0.000000	1.645522	2545.773193
0.000000	1.645759	2544.267822
0.000000	1.645997	2545.203369
0.000000	1.646234	2546.968018
0.000000	1.646471	2550.703613
0.000000	1.646708	2555.050537
0.000000	1.646945	2557.704834
0.000000	1.647183	2556.325684
0.000000	1.647420	2553.637207
0.000000	1.647657	2549.449951
0.000000	1.647894	2544.484375
0.000000	1.648131	2540.687256
0.000000	1.648368	2538.656250
0.000000	1.648605	2536.458008
0.000000	1.648843	2535.029785
0.000000	1.649080	2532.227539
0.000000	1.649317	2526.121338
0.000000	1.649554	2517.192627
0.000000	1.649791	2505.509766
0.000000	1.650029	2491.610840
0.000000	1.650266	2478.324951
0.000000	1.650503	2467.262695
0.000000	1.650740	2459.870117
0.000000	1.650977	2453.816895
0.000000	1.651214	2451.369385
0.000000	1.651452	2448.080322
0.000000	1.651689	2443.157959
0.000000	1.651926	2437.040771
0.000000	1.652163	2429.097412
0.000000	1.652400	2419.385010
0.000000	1.652638	2407.886719
0.000000	1.652875	2396.460205
0.000000	1.653112	2388.180420
0.000000	1.653349	2383.133789
0.000000	1.653586	2381.837158
0.000000	1.653823	2380.368652
0.000000	1.654061	2379.749512
0.000000	1.654298	2380.126465
0.000000	1.654535	2382.871338
0.000000	1.654772	2388.809326
0.000000	1.655009	2396.476074
0.000000	1.655246	2405.548828
0.000000	1.655484	2413.756836
0.000000	1.655721	2420.820557
0.000000	1.655958	2425.605713
0.000000	1.656195	2426.093018
0.000000	1.656432	2424.636963
0.000000	1.656670	2421.440918
0.000000	1.656907	2417.090332
0.000000	1.657144	2412.401611
0.000000	1.657381	2411.019043
0.000000	1.657618	2411.515869
0.000000	1.657855	2412.975098
0.000000	1.658092	2415.197021
0.000000	1.658330	2418.753174
0.000000	1.658567	2424.627197
0.000000	1.658804	2431.623535
0.000000	1.659041	2437.666016
0.000000	1.659278	2443.557617
0.000000	1.659516	2450.450439
0.000000	1.659753	2457.956787
0.000000	1.659990	2464.915527
0.000000	1.660227	2471.712402
0.000000	1.660464	2478.492188
0.000000	1.660702	2486.561523
0.000000	1.660939	2494.952148
0.000000	1.661176	2501.337891
0.000000	1.661413	2504.224609
0.000000	1.661650	2506.074707
0.000000	1.661887	2507.325928
0.000000	1.662125	2508.778320
0.000000	1.662362	2510.817139
0.000000	1.662599	2513.583008
0.000000	1.662836	2516.564209
0.000000	1.663073	2520.522949
0.000000	1.663311	2524.595703
0.000000	1.663548	2528.915771
0.000000	1.663785	2534.062256
0.000000	1.664022	2539.359863
0.000000	1.664259	2543.851074
0.000000	1.664496	2548.093506
0.000000	1.664733	2552.439453
0.000000	1.664971	2556.406006
0.000000	1.665208	2561.312256
0.000000	1.665445	2567.928467
0.000000	1.665682	2577.025146
0.000000	1.665919	2589.483398
0.000000	1.666157	2603.899170
0.000000	1.666394	2614.373047
0.000000	1.666631	2620.310791
0.000000	1.666868	2624.313721
0.000000	1.667105	2627.102539
0.000000	1.667342	2628.789063
0.000000	1.667580	2631.857422
0.000000	1.667817	2632.754639
0.000000	1.668054	2631.626953
0.000000	1.668291	2629.177246
0.000000	1.668528	2626.286133
0.000000	1.668765	2623.684082
0.000000	1.669003	2624.514160
0.000000	1.669240	2625.453613
0.000000	1.669477	2626.473389
0.000000	1.669714	2627.302246
0.000000	1.669951	2627.594727
0.000000	1.670189	2624.222656
0.000000	1.670426	2619.168945
0.000000	1.670663	2613.552490
0.000000	1.670900	2608.340332
0.000000	1.671137	2606.552979
0.000000	1.671374	2604.998047
0.000000	1.671612	2604.039551
0.000000	1.671849	2605.357422
0.000000	1.672086	2607.890869
0.000000	1.672323	2610.783203
0.000000	1.672560	2612.977539
0.000000	1.672798	2615.837891
0.000000	1.673035	2619.304688
0.000000	1.673272	2623.728516
0.000000	1.673509	2626.809570
0.000000	1.673746	2629.289063
0.000000	1.673983	2631.197998
0.000000	1.674220	2632.553467
0.000000	1.674458	2631.689209
0.000000	1.674695	2628.363037
0.000000	1.674932	2623.788818
0.000000	1.675169	2618.112793
0.000000	1.675406	2614.205322
0.000000	1.675644	2611.144531
0.000000	1.675881	2610.913574
0.000000	1.676118	2612.206055
0.000000	1.676355	2613.817871
0.000000	1.676592	2615.607422
0.000000	1.676829	2616.908203
0.000000	1.677067	2617.184082
0.000000	1.677304	2616.956055
0.000000	1.677541	2616.995605
0.000000	1.677778	2617.437012
0.000000	1.678015	2620.773193
0.000000	1.678252	2623.084717
0.000000	1.678490	2624.123047
0.000000	1.678727	2627.188721
0.000000	1.678964	2632.751465
0.000000	1.679201	2639.626953
0.000000	1.679438	2648.446533
0.000000	1.679676	2657.833496
0.000000	1.679913	2665.255859
0.000000	1.680150	2669.375488
0.000000	1.680387	2672.455811
0.000000	1.680624	2675.822266
0.000000	1.680861	2679.562988
0.000000	1.681099	2681.792725
0.000000	1.681336	2684.824707
0.000000	1.681573	2690.142578
0.000000	1.681810	2694.235596
0.000000	1.682047	2695.754639
0.000000	1.682284	2696.188232
0.000000	1.682522	2696.104492
0.000000	1.682759	2696.278564
0.000000	1.682996	2697.247559
0.000000	1.683233	2701.851807
0.000000	1.683470	2710.469971
0.000000	1.683707	2719.547852
0.000000	1.683945	2729.127930
0.000000	1.684182	2736.672119
0.000000	1.684419	2741.636719
0.000000	1.684656	2743.028076
0.000000	1.684893	2743.610352
0.000000	1.685131	2743.386963
0.000000	1.685368	2743.900146
0.000000	1.685605	2744.432373
0.000000	1.685842	2743.602783
0.000000	1.686079	2742.342041
0.000000	1.686316	2741.064453
0.000000	1.686554	2742.292480
0.000000	1.686791	2742.728760
0.000000	1.687028	2741.642822
0.000000	1.687265	2741.945068
0.000000	1.687502	2744.463867
0.000000	1.687739	2748.916504
0.000000	1.687977	2753.566650
0.000000	1.688214	2759.116943
0.000000	1.688451	2764.309814
0.000000	1.688688	2766.260742
0.000000	1.688925	2767.151123
0.000000	1.689162	2765.915283
0.000000	1.689400	2762.512207
0.000000	1.689637	2757.054932
0.000000	1.689874	2749.724854
0.000000	1.690111	2741.394531
0.000000	1.690348	2732.898926
0.000000	1.690586	2725.222412
0.000000	1.690823	2718.947510
0.000000	1.691060	2713.924072
0.000000	1.691297	2710.049561
0.000000	1.691534	2710.028076
0.000000	1.691772	2711.281250
0.000000	1.692009	2714.152832
0.000000	1.692246	2717.340576
0.000000	1.692483	2719.756592
0.000000	1.692720	2718.865723
0.000000	1.692957	2717.172119
0.000000	1.693195	2714.875488
0.000000	1.693432	2712.502686
0.000000	1.693669	2711.580811
0.000000	1.693906	2711.846924
0.000000	1.694143	2717.887939
0.000000	1.694380	2723.999023
0.000000	1.694618	2728.505127
0.000000	1.694855	2732.824219
0.000000	1.695092	2735.252197
0.000000	1.695329	2737.324707
0.000000	1.695566	2738.440186
0.000000	1.695804	2738.320068
0.000000	1.696041	2736.829102
0.000000	1.696278	2732.578369
0.000000	1.696515	2726.395264
0.000000	1.696752	2718.392090
0.000000	1.696989	2709.360596
0.000000	1.697226	2702.409668
0.000000	1.697464	2698.691406
0.000000	1.697701	2694.946289
0.000000	1.697938	2690.121582
0.000000	1.698175	2685.373779
0.000000	1.698412	2678.706055
0.000000	1.698650	2670.334473
0.000000	1.698887	2660.342773
0.000000	1.699124	2650.922119
0.000000	1.699361	2640.777100
0.000000	1.699598	2632.139160
0.000000	1.699835	2627.345215
0.000000	1.700073	2625.764160
0.000000	1.700310	2628.657227
0.000000	1.700547	2632.593994
0.000000	1.700784	2635.254395
0.000000	1.701021	2633.921143
0.000000	1.701259	2628.659424
0.000000	1.701496	2621.350098
0.000000	1.701733	2613.641113
0.000000	1.701970	2605.725586
0.000000	1.702207	2598.048584
0.000000	1.702444	2589.808350
0.000000	1.702682	2584.133057
0.000000	1.702919	2579.689209
0.000000	1.703156	2577.145752
0.000000	1.703393	2575.601074
0.000000	1.703630	2574.728760
0.000000	1.703867	2574.360596
0.000000	1.704105	2574.510254
0.000000	1.704342	2574.293701
0.000000	1.704579	2574.118164
0.000000	1.704816	2573.913818
0.000000	1.705053	2573.229248
0.000000	1.705291	2571.860352
0.000000	1.705528	2569.540039
0.000000	1.705765	2566.347900
0.000000	1.706002	2563.121582
0.000000	1.706239	2560.248047
0.000000	1.706476	2557.729492
0.000000	1.706713	2556.103027
0.000000	1.706951	2556.880371
0.000000	1.707188	2560.499023
0.000000	1.707425	2565.456543
0.000000	1.707662	2571.208740
0.000000	1.707899	2576.478516
0.000000	1.708137	2579.103760
0.000000	1.708374	2581.522949
0.000000	1.708611	2583.732910
0.000000	1.708848	2586.636475
0.000000	1.709085	2590.172363
0.000000	1.709322	2594.069580
0.000000	1.709560	2597.459717
0.000000	1.709797	2600.720947
0.000000	1.710034	2603.978516
0.000000	1.710271	2604.089111
0.000000	1.710508	2603.229004
0.000000	1.710746	2601.959961
0.000000	1.710983	2600.435791
0.000000	1.711220	2601.265381
0.000000	1.711457	2603.478027
0.000000	1.711694	2609.835693
0.000000	1.711931	2617.703613
0.000000	1.712169	2625.176514
0.000000	1.712406	2634.790771
0.000000	1.712643	2645.153564
0.000000	1.712880	2651.811523
0.000000	1.713117	2656.430176
0.000000	1.713354	2660.900391
0.000000	1.713592	2666.103271
0.000000	1.713829	2673.073486
0.000000	1.714066	2679.465820
0.000000	1.714303	2686.136230
0.000000	1.714540	2693.113770
0.000000	1.714777	2700.142822
0.000000	1.715015	2705.255615
0.000000	1.715252	2705.960205
0.000000	1.715489	2704.317871
0.000000	1.715726	2700.925781
0.000000	1.715963	2696.963379
0.000000	1.716200	2694.966797
0.000000	1.716438	2693.339355
0.000000	1.716675	2691.506836
0.000000	1.716912	2689.763184
0.000000	1.717149	2689.668701
0.000000	1.717386	2687.835693
0.000000	1.717624	2684.522217
0.000000	1.717861	2680.611572
0.000000	1.718098	2676.282959
0.000000	1.718335	2672.543457
0.000000	1.718572	2668.652344
0.000000	1.718809	2665.079102
0.000000	1.719047	2663.993896
0.000000	1.719284	2663.342041
0.000000	1.719521	2662.635498
0.000000	1.719758	2662.227783
0.000000	1.719995	2661.411865
0.000000	1.720233	2658.944580
0.000000	1.720470	2654.773682
0.000000	1.720707	2648.637695
0.000000	1.720944	2641.364258
0.000000	1.721181	2634.531738
0.000000	1.721418	2631.447510
0.000000	1.721655	2633.751953
0.000000	1.721893	2641.556396
0.000000	1.722130	2651.782715
0.000000	1.722367	2663.480957
0.000000	1.722604	2674.388916
0.000000	1.722841	2682.613770
0.000000	1.723079	2688.899658
0.000000	1.723316	2692.160889
0.000000	1.723553	2692.393066
0.000000	1.723790	2690.422363
0.000000	1.724027	2685.630615
0.000000	1.724265	2678.620605
0.000000	1.724502	2669.212891
0.000000	1.724739	2660.296875
0.000000	1.724976	2655.125977
0.000000	1.725213	2651.843506
0.000000	1.725450	2649.573486
0.000000	1.725688	2648.770020
0.000000	1.725925	2651.729736
0.000000	1.726162	2657.791016
0.000000	1.726399	2662.579346
0.000000	1.726636	2667.453613
0.000000	1.726873	2672.003174
0.000000	1.727111	2676.500977
0.000000	1.727348	2682.279541
0.000000	1.727585	2685.987305
0.000000	1.727822	2686.589844
0.000000	1.728059	2685.858398
0.000000	1.728297	2683.814941
0.000000	1.728534	2680.322998
0.000000	1.728771	2676.063232
0.000000	1.729008	2669.981689
0.000000	1.729245	2663.387695
0.000000	1.729482	2658.558350
0.000000	1.729720	2653.065186
0.000000	1.729957	2646.727539
0.000000	1.730194	2639.994141
0.000000	1.730431	2635.798828
0.000000	1.730668	2633.435303
0.000000	1.730905	2632.481445
0.000000	1.731143	2634.386719
0.000000	1.731380	2639.751221
0.000000	1.731617	2646.345703
0.000000	1.731854	2655.498047
0.000000	1.732091	2666.040039
0.000000	1.732328	2672.203369
0.000000	1.732566	2675.587646
0.000000	1.732803	2678.019531
0.000000	1.733040	2680.095459
0.000000	1.733277	2681.884033
0.000000	1.733514	2684.812988
0.000000	1.733752	2685.440186
0.000000	1.733989	2685.109131
0.000000	1.734226	2684.086426
0.000000	1.734463	2683.653809
0.000000	1.734700	2683.168213
0.000000	1.734937	2681.939941
0.000000	1.735175	2681.012451
0.000000	1.735412	2679.583740
0.000000	1.735649	2678.738525
0.000000	1.735886	2678.214111
0.000000	1.736123	2678.498535
0.000000	1.736360	2681.156738
0.000000	1.736598	2687.028564
0.000000	1.736835	2694.244385
0.000000	1.737072	2700.349609
0.000000	1.737309	2704.265625
0.000000	1.737546	2707.074463
0.000000	1.737783	2709.184570
0.000000	1.738021	2708.959961
0.000000	1.738258	2704.705322
0.000000	1.738495	2698.369873
0.000000	1.738732	2689.839844
0.000000	1.738969	2681.555420
0.000000	1.739207	2674.832031
0.000000	1.739444	2670.390381
0.000000	1.739681	2666.544189
0.000000	1.739918	2663.532227
0.000000	1.740155	2663.264893
0.000000	1.740392	2663.707031
0.000000	1.740630	2665.208740
0.000000	1.740867	2667.591064
0.000000	1.741104	2670.697754
0.000000	1.741341	2675.342529
0.000000	1.741578	2679.989014
0.000000	1.741815	2683.732666
0.000000	1.742053	2686.914063
0.000000	1.742290	2686.972168
0.000000	1.742527	2682.766357
0.000000	1.742764	2676.762451
0.000000	1.743001	2669.162598
0.000000	1.743239	2662.730469
0.000000	1.743476	2659.332031
0.000000	1.743713	2655.937744
0.000000	1.743950	2653.355713
0.000000	1.744187	2653.210449
0.000000	1.744424	2656.002197
0.000000	1.744661	2661.091553
0.000000	1.744899	2666.082275
0.000000	1.745136	2667.416748
0.000000	1.745373	2667.427979
0.000000	1.745610	2667.053955
0.000000	1.745847	2666.417969
0.000000	1.746085	2665.976318
0.000000	1.746322	2666.737061
0.000000	1.746559	2667.410156
0.000000	1.746796	2667.855957
0.000000	1.747033	2668.783203
0.000000	1.747270	2670.142822
0.000000	1.747508	2673.860107
0.000000	1.747745	2677.622314
0.000000	1.747982	2678.069336
0.000000	1.748219	2677.193604
0.000000	1.748456	2676.964600
0.000000	1.748694	2676.631836
0.000000	1.748931	2675.530273
0.000000	1.749168	2674.249512
0.000000	1.749405	2672.136230
0.000000	1.749642	2669.444580
0.000000	1.749879	2666.490234
0.000000	1.750117	2664.783936
0.000000	1.750354	2666.571289
0.000000	1.750591	2668.972168
0.000000	1.750828	2667.283447
0.000000	1.751065	2662.683105
0.000000	1.751302	2656.526123
0.000000	1.751540	2648.611572
0.000000	1.751777	2639.072266
0.000000	1.752014	2630.100586
0.000000	1.752251	2623.473877
0.000000	1.752488	2618.185059
0.000000	1.752726	2614.074463
0.000000	1.752963	2611.748535
0.000000	1.753200	2610.486084
0.000000	1.753437	2610.606689
0.000000	1.753674	2613.988037
0.000000	1.753911	2616.509766
0.000000	1.754148	2616.866211
0.000000	1.754386	2615.912598
0.000000	1.754623	2614.809082
0.000000	1.754860	2612.995361
0.000000	1.755097	2611.130127
0.000000	1.755334	2611.107910
0.000000	1.755572	2610.303223
0.000000	1.755809	2607.109375
0.000000	1.756046	2603.017090
0.000000	1.756283	2598.876221
0.000000	1.756520	2594.925293
0.000000	1.756757	2595.200684
0.000000	1.756995	2598.295898
0.000000	1.757232	2604.184082
0.000000	1.757469	2613.860107
0.000000	1.757706	2626.128662
0.000000	1.757943	2637.305664
0.000000	1.758181	2644.162842
0.000000	1.758418	2648.373535
0.000000	1.758655	2650.532227
0.000000	1.758892	2650.759277
0.000000	1.759129	2649.619629
0.000000	1.759367	2647.262939
0.000000	1.759604	2641.839111
0.000000	1.759841	2633.814941
0.000000	1.760078	2623.474365
0.000000	1.760315	2612.603760
0.000000	1.760552	2601.138916
0.000000	1.760790	2593.774658
0.000000	1.761027	2590.234619
0.000000	1.761264	2589.174072
0.000000	1.761501	2587.380127
0.000000	1.761738	2581.553711
0.000000	1.761975	2573.763428
0.000000	1.762213	2565.167480
0.000000	1.762450	2556.517334
0.000000	1.762687	2551.594482
0.000000	1.762924	2549.187256
0.000000	1.763161	2547.762451
0.000000	1.763398	2550.101807
0.000000	1.763636	2555.044434
0.000000	1.763873	2562.138916
0.000000	1.764110	2568.332275
0.000000	1.764347	2572.702637
0.000000	1.764584	2573.827148
0.000000	1.764821	2573.572266
0.000000	1.765059	2573.205322
0.000000	1.765296	2572.543457
0.000000	1.765533	2574.228027
0.000000	1.765770	2576.729492
0.000000	1.766007	2580.790039
0.000000	1.766245	2586.993652
0.000000	1.766482	2596.601074
0.000000	1.766719	2605.871094
0.000000	1.766956	2612.465820
0.000000	1.767193	2615.296875
0.000000	1.767430	2613.802002
0.000000	1.767668	2609.435303
0.000000	1.767905	2602.707520
0.000000	1.768142	2595.534668
0.000000	1.768379	2587.638916
0.000000	1.768616	2580.745361
0.000000	1.768854	2574.985596
0.000000	1.769091	2572.731689
0.000000	1.769328	2570.636963
0.000000	1.769565	2567.434326
0.000000	1.769802	2562.892578
0.000000	1.770039	2555.062744
0.000000	1.770276	2546.208008
0.000000	1.770514	2539.065186
0.000000	1.770751	2533.646973
0.000000	1.770988	2528.272461
0.000000	1.771225	2524.050537
0.000000	1.771462	2523.591064
0.000000	1.771700	2526.110107
0.000000	1.771937	2530.739502
0.000000	1.772174	2535.968018
0.000000	1.772411	2541.432617
0.000000	1.772648	2546.990234
0.000000	1.772885	2549.403076
0.000000	1.773123	2550.211182
0.000000	1.773360	2552.785889
0.000000	1.773597	2557.189453
0.000000	1.773834	2563.053955
0.000000	1.774071	2570.364990
0.000000	1.774308	2579.061035
0.000000	1.774546	2589.852295
0.000000	1.774783	2600.575928
0.000000	1.775020	2607.773926
0.000000	1.775257	2612.245605
0.000000	1.775494	2616.610352
0.000000	1.775732	2619.999756
0.000000	1.775969	2623.482178
0.000000	1.776206	2626.729492
0.000000	1.776443	2627.375244
0.000000	1.776680	2626.690918
0.000000	1.776917	2625.613525
0.000000	1.777155	2624.876221
0.000000	1.777392	2627.929688
0.000000	1.777629	2633.765381
0.000000	1.777866	2640.925049
0.000000	1.778103	2646.981689
0.000000	1.778341	2652.584473
0.000000	1.778578	2658.249023
0.000000	1.778815	2664.221924
0.000000	1.779052	2669.845703
0.000000	1.779289	2676.077393
0.000000	1.779526	2683.527100
0.000000	1.779763	2691.956299
0.000000	1.780001	2701.520264
0.000000	1.780238	2711.065918
0.000000	1.780475	2718.528564
0.000000	1.780712	2722.194824
0.000000	1.780949	2722.270996
0.000000	1.781187	2721.052734
0.000000	1.781424	2719.862549
0.000000	1.781661	2720.190918
0.000000	1.781898	2720.974854
0.000000	1.782135	2725.121826
0.000000	1.782372	2731.478271
0.000000	1.782610	2735.837402
0.000000	1.782847	2740.059570
0.000000	1.783084	2742.158447
0.000000	1.783321	2742.926758
0.000000	1.783558	2742.214844
0.000000	1.783795	2740.372070
0.000000	1.784033	2736.682129
0.000000	1.784270	2732.612061
0.000000	1.784507	2729.133789
0.000000	1.784744	2729.018555
0.000000	1.784981	2727.627686
0.000000	1.785219	2725.072510
0.000000	1.785456	2721.834961
0.000000	1.785693	2718.195557
0.000000	1.785930	2715.443848
0.000000	1.786167	2713.291260
0.000000	1.786404	2713.029785
0.000000	1.786642	2716.379883
0.000000	1.786879	2721.187988
0.000000	1.787116	2726.874023
0.000000	1.787353	2732.139160
0.000000	1.787590	2737.599121
0.000000	1.787827	2738.631592
0.000000	1.788065	2737.230225
0.000000	1.788302	2733.944824
0.000000	1.788539	2729.686035
0.000000	1.788776	2725.652344
0.000000	1.789013	2725.051514
0.000000	1.789250	2724.480469
0.000000	1.789488	2721.910156
0.000000	1.789725	2718.664795
0.000000	1.789962	2715.664063
0.000000	1.790199	2714.640625
0.000000	1.790436	2716.421631
0.000000	1.790674	2719.159668
0.000000	1.790911	2722.847168
0.000000	1.791148	2726.736816
0.000000	1.791385	2727.536133
0.000000	1.791622	2726.101563
0.000000	1.791860	2720.926758
0.000000	1.792097	2712.440186
0.000000	1.792334	2701.472900
0.000000	1.792571	2688.887695
0.000000	1.792808	2678.907715
0.000000	1.793045	2670.220215
0.000000	1.793282	2665.364502
0.000000	1.793520	2663.207031
0.000000	1.793757	2661.661865
0.000000	1.793994	2661.551514
0.000000	1.794231	2662.879395
0.000000	1.794468	2663.493408
0.000000	1.794706	2662.208008
0.000000	1.794943	2661.313965
0.000000	1.795180	2661.175293
0.000000	1.795417	2661.979004
0.000000	1.795654	2666.067139
0.000000	1.795891	2671.370117
0.000000	1.796129	2677.264160
0.000000	1.796366	2683.817139
0.000000	1.796603	2689.645752
0.000000	1.796840	2689.544189
0.000000	1.797077	2685.153809
0.000000	1.797315	2678.332520
0.000000	1.797552	2668.912598
0.000000	1.797789	2659.255859
0.000000	1.798026	2648.681885
0.000000	1.798263	2639.511963
0.000000	1.798500	2632.552979
0.000000	1.798738	2631.000000
0.000000	1.798975	2633.593506
0.000000	1.799212	2638.616455
0.000000	1.799449	2647.242920
0.000000	1.799686	2654.152100
0.000000	1.799923	2660.145752
0.000000	1.800161	2666.666504
0.000000	1.800398	2671.741211
0.000000	1.800635	2675.039551
0.000000	1.800872	2674.404541
0.000000	1.801109	2672.014160
0.000000	1.801347	2667.726318
0.000000	1.801584	2662.583252
0.000000	1.801821	2658.302246
0.000000	1.802058	2655.201172
0.000000	1.802295	2652.274170
0.000000	1.802532	2651.144287
0.000000	1.802769	2651.237061
0.000000	1.803007	2650.420898
0.000000	1.803244	2647.783936
0.000000	1.803481	2644.082520
0.000000	1.803718	2639.411865
0.000000	1.803955	2634.273438
0.000000	1.804193	2630.166260
0.000000	1.804430	2626.965820
0.000000	1.804667	2625.955078
0.000000	1.804904	2627.130615
0.000000	1.805141	2627.533203
0.000000	1.805378	2627.959961
0.000000	1.805616	2628.648193
0.000000	1.805853	2630.289795
0.000000	1.806090	2632.642578
0.000000	1.806327	2634.949463
0.000000	1.806564	2637.054932
0.000000	1.806802	2636.926270
0.000000	1.807039	2633.995605
0.000000	1.807276	2629.449219
0.000000	1.807513	2623.351563
0.000000	1.807750	2618.092529
0.000000	1.807987	2612.889160
0.000000	1.808225	2606.796631
0.000000	1.808462	2600.471680
0.000000	1.808699	2594.526367
0.000000	1.808936	2589.110107
0.000000	1.809173	2585.930908
0.000000	1.809410	2583.012451
0.000000	1.809648	2580.205322
0.000000	1.809885	2577.634033
0.000000	1.810122	2576.568604
0.000000	1.810359	2576.115967
0.000000	1.810596	2576.777588
0.000000	1.810834	2578.291260
0.000000	1.811071	2582.140381
0.000000	1.811308	2586.087402
0.000000	1.811545	2589.832275
0.000000	1.811782	2592.515625
0.000000	1.812019	2595.075928
0.000000	1.812256	2598.107178
0.000000	1.812494	2602.127686
0.000000	1.812731	2608.346680
0.000000	1.812968	2614.321045
0.000000	1.813205	2619.826172
0.000000	1.813442	2625.919434
0.000000	1.813680	2631.932129
0.000000	1.813917	2634.969482
0.000000	1.814154	2635.625000
0.000000	1.814391	2636.014160
0.000000	1.814628	2636.311768
0.000000	1.814865	2637.368652
0.000000	1.815103	2642.101318
0.000000	1.815340	2647.334717
0.000000	1.815577	2651.745361
0.000000	1.815814	2656.309326
0.000000	1.816051	2660.866455
0.000000	1.816289	2664.817139
0.000000	1.816526	2665.979492
0.000000	1.816763	2665.324951
0.000000	1.817000	2663.385986
0.000000	1.817237	2661.654541
0.000000	1.817474	2661.174316
0.000000	1.817712	2662.754639
0.000000	1.817949	2666.119385
0.000000	1.818186	2669.699219
0.000000	1.818423	2674.047607
0.000000	1.818660	2679.027832
0.000000	1.818897	2683.556152
0.000000	1.819135	2686.508545
0.000000	1.819372	2688.418945
0.000000	1.819609	2689.990479
0.000000	1.819846	2691.573975
0.000000	1.820083	2694.076904
0.000000	1.820320	2697.458496
0.000000	1.820558	2701.257568
0.000000	1.820795	2705.435303
0.000000	1.821032	2709.792725
0.000000	1.821269	2715.071289
0.000000	1.821506	2721.275146
0.000000	1.821743	2726.065430
0.000000	1.821981	2730.875977
0.000000	1.822218	2735.700195
0.000000	1.822455	2741.633301
0.000000	1.822692	2748.614746
0.000000	1.822929	2756.751953
0.000000	1.823167	2764.576660
0.000000	1.823404	2771.837402
0.000000	1.823641	2774.277588
0.000000	1.823878	2774.197021
0.000000	1.824115	2771.664551
0.000000	1.824353	2766.373291
0.000000	1.824590	2759.144531
0.000000	1.824827	2750.619385
0.000000	1.825064	2744.465332
0.000000	1.825301	2739.234131
0.000000	1.825538	2737.196289
0.000000	1.825776	2736.833008
0.000000	1.826013	2737.166748
0.000000	1.826250	2738.591064
0.000000	1.826487	2740.389404
0.000000	1.826724	2740.379150
0.000000	1.826962	2739.509033
0.000000	1.827199	2737.652100
0.000000	1.827436	2735.032715
0.000000	1.827673	2732.012207
0.000000	1.827910	2729.327393
0.000000	1.828147	2726.113281
0.000000	1.828384	2722.877441
0.000000	1.828622	2720.905273
0.000000	1.828859	2722.666016
0.000000	1.829096	2725.862061
0.000000	1.829333	2727.805420
0.000000	1.829570	2727.460938
0.000000	1.829808	2727.482910
0.000000	1.830045	2728.913818
0.000000	1.830282	2731.703369
0.000000	1.830519	2734.717041
0.000000	1.830756	2738.995605
0.000000	1.830993	2744.267578
0.000000	1.831231	2748.642822
0.000000	1.831468	2750.727539
0.000000	1.831705	2751.124756
0.000000	1.831942	2750.957275
0.000000	1.832179	2749.884521
0.000000	1.832416	2747.988281
0.000000	1.832654	2745.929443
0.000000	1.832891	2744.113770
0.000000	1.833128	2741.572510
0.000000	1.833365	2739.233398
0.000000	1.833602	2736.909180
0.000000	1.833840	2736.950195
0.000000	1.834077	2741.381104
0.000000	1.834314	2747.562744
0.000000	1.834551	2752.712891
0.000000	1.834788	2754.271240
0.000000	1.835025	2754.763916
0.000000	1.835263	2755.040527
0.000000	1.835500	2754.938721
0.000000	1.835737	2755.157715
0.000000	1.835974	2757.866455
0.000000	1.836211	2757.170898
0.000000	1.836448	2754.967773
0.000000	1.836686	2752.212402
0.000000	1.836923	2750.835693
0.000000	1.837160	2750.474365
0.000000	1.837397	2751.115723
0.000000	1.837634	2752.136963
0.000000	1.837871	2752.558105
0.000000	1.838109	2751.594971
0.000000	1.838346	2750.328613
0.000000	1.838583	2748.723389
0.000000	1.838820	2747.390625
0.000000	1.839057	2746.260742
0.000000	1.839295	2744.428955
0.000000	1.839532	2742.353271
0.000000	1.839769	2740.558105
0.000000	1.840006	2740.051270
0.000000	1.840243	2742.250488
0.000000	1.840480	2742.312988
0.000000	1.840718	2741.589111
0.000000	1.840955	2740.629150
0.000000	1.841192	2739.343994
0.000000	1.841429	2736.269287
0.000000	1.841666	2731.065918
0.000000	1.841903	2723.571777
0.000000	1.842141	2714.584473
0.000000	1.842378	2705.364990
0.000000	1.842615	2697.780518
0.000000	1.842852	2692.095947
0.000000	1.843089	2688.904297
0.000000	1.843326	2684.753662
0.000000	1.843564	2679.000000
0.000000	1.843801	2673.238770
0.000000	1.844038	2667.575684
0.000000	1.844275	2664.380615
0.000000	1.844512	2664.563965
0.000000	1.844750	2668.834717
0.000000	1.844987	2672.894775
0.000000	1.845224	2674.143066
0.000000	1.845461	2675.784180
0.000000	1.845698	2677.866943
0.000000	1.845935	2682.165771
0.000000	1.846173	2686.045654
0.000000	1.846410	2690.475342
0.000000	1.846647	2695.170654
0.000000	1.846884	2700.460205
0.000000	1.847121	2705.495361
0.000000	1.847358	2706.568359
0.000000	1.847596	2705.871582
0.000000	1.847833	2704.204346
0.000000	1.848070	2701.535400
0.000000	1.848307	2700.204346
0.000000	1.848544	2701.117432
0.000000	1.848782	2700.429199
0.000000	1.849019	2698.178711
0.000000	1.849256	2695.052734
0.000000	1.849493	2692.155273
0.000000	1.849730	2691.196533
0.000000	1.849967	2692.566650
0.000000	1.850204	2693.856445
0.000000	1.850442	2696.382568
0.000000	1.850679	2699.702637
0.000000	1.850916	2703.929932
0.000000	1.851153	2709.268555
0.000000	1.851390	2714.699219
0.000000	1.851628	2715.850098
0.000000	1.851865	2714.153320
0.000000	1.852102	2711.558594
0.000000	1.852339	2709.549805
0.000000	1.852576	2710.784424
0.000000	1.852813	2712.855713
0.000000	1.853051	2714.684570
0.000000	1.853288	2715.469727
0.000000	1.853525	2715.742920
0.000000	1.853762	2715.828369
0.000000	1.853999	2717.256592
0.000000	1.854237	2718.840332
0.000000	1.854474	2718.911621
0.000000	1.854711	2717.756104
0.000000	1.854948	2715.687988
0.000000	1.855185	2713.408936
0.000000	1.855422	2710.644531
0.000000	1.855660	2709.725830
0.000000	1.855897	2710.096191
0.000000	1.856134	2711.181152
0.000000	1.856371	2712.676514
0.000000	1.856608	2714.723877
0.000000	1.856845	2716.129150
0.000000	1.857083	2717.786865
0.000000	1.857320	2720.213867
0.000000	1.857557	2724.214600
0.000000	1.857794	2729.259766
0.000000	1.858031	2734.275635
0.000000	1.858269	2740.462891
0.000000	1.858506	2748.045410
0.000000	1.858743	2757.129639
0.000000	1.858980	2766.814697
0.000000	1.859217	2775.060059
0.000000	1.859455	2781.669434
0.000000	1.859692	2788.546143
0.000000	1.859929	2793.856934
0.000000	1.860166	2798.131348
0.000000	1.860403	2798.805420
0.000000	1.860640	2796.907227
0.000000	1.860877	2795.522461
0.000000	1.861115	2793.140137
0.000000	1.861352	2789.297607
0.000000	1.861589	2784.215332
0.000000	1.861826	2779.565186
0.000000	1.862063	2775.784912
0.000000	1.862301	2771.738037
0.000000	1.862538	2767.496826
0.000000	1.862775	2765.142090
0.000000	1.863012	2764.709473
0.000000	1.863249	2765.728027
0.000000	1.863486	2768.425293
0.000000	1.863724	2771.565918
0.000000	1.863961	2775.256592
0.000000	1.864198	2777.884033
0.000000	1.864435	2780.507813
0.000000	1.864672	2783.308838
0.000000	1.864910	2786.962402
0.000000	1.865147	2790.412842
0.000000	1.865384	2793.615479
0.000000	1.865621	2796.132568
0.000000	1.865858	2798.217041
0.000000	1.866095	2799.489502
0.000000	1.866332	2799.269775
0.000000	1.866570	2797.685059
0.000000	1.866807	2794.361084
0.000000	1.867044	2789.627197
0.000000	1.867281	2783.219238
0.000000	1.867518	2774.182861
0.000000	1.867756	2762.053223
0.000000	1.867993	2747.342529
0.000000	1.868230	2731.479004
0.000000	1.868467	2718.342773
0.000000	1.868704	2705.612793
0.000000	1.868941	2693.609131
0.000000	1.869179	2686.146240
0.000000	1.869416	2679.886475
0.000000	1.869653	2674.697021
0.000000	1.869890	2669.760986
0.000000	1.870127	2665.317627
0.000000	1.870364	2661.514160
0.000000	1.870602	2659.239990
0.000000	1.870839	2658.404297
0.000000	1.871076	2656.890869
0.000000	1.871313	2655.551758
0.000000	1.871550	2655.285400
0.000000	1.871788	2655.995850
0.000000	1.872025	2656.180908
0.000000	1.872262	2654.918701
0.000000	1.872499	2652.847900
0.000000	1.872736	2650.523193
0.000000	1.872973	2649.576416
0.000000	1.873211	2649.617920
0.000000	1.873448	2651.418945
0.000000	1.873685	2652.573486
0.000000	1.873922	2653.319580
0.000000	1.874159	2654.626221
0.000000	1.874397	2657.650879
0.000000	1.874634	2664.221924
0.000000	1.874871	2671.842529
0.000000	1.875108	2680.255127
0.000000	1.875345	2686.875244
0.000000	1.875582	2691.471191
0.000000	1.875819	2695.754395
0.000000	1.876057	2700.007324
0.000000	1.876294	2701.903809
0.000000	1.876531	2703.467529
0.000000	1.876768	2704.416992
0.000000	1.877005	2705.679443
0.000000	1.877243	2709.133301
0.000000	1.877480	2713.483643
0.000000	1.877717	2718.845459
0.000000	1.877954	2726.063965
0.000000	1.878191	2734.862549
0.000000	1.878428	2743.553223
0.000000	1.878666	2749.947998
0.000000	1.878903	2754.787598
0.000000	1.879140	2759.197510
0.000000	1.879377	2763.741211
0.000000	1.879614	2767.691162
0.000000	1.879851	2771.400635
0.000000	1.880089	2774.299805
0.000000	1.880326	2772.128662
0.000000	1.880563	2767.414063
0.000000	1.880800	2760.797852
0.000000	1.881037	2753.207031
0.000000	1.881275	2746.661865
0.000000	1.881512	2742.351318
0.000000	1.881749	2740.460693
0.000000	1.881986	2739.317627
0.000000	1.882223	2740.094727
0.000000	1.882460	2743.581543
0.000000	1.882698	2748.248779
0.000000	1.882935	2753.359131
0.000000	1.883172	2756.178955
0.000000	1.883409	2757.678955
0.000000	1.883646	2757.774170
0.000000	1.883884	2755.920166
0.000000	1.884121	2752.381836
0.000000	1.884358	2747.555176
0.000000	1.884595	2743.641846
0.000000	1.884832	2742.507080
0.000000	1.885069	2742.070557
0.000000	1.885306	2742.474365
0.000000	1.885544	2744.958984
0.000000	1.885781	2748.523193
0.000000	1.886018	2751.409424
0.000000	1.886255	2753.497803
0.000000	1.886492	2754.507080
0.000000	1.886730	2754.061035
0.000000	1.886967	2749.831543
0.000000	1.887204	2743.959473
0.000000	1.887441	2737.378418
0.000000	1.887678	2730.249268
0.000000	1.887915	2725.847168
0.000000	1.888153	2724.493164
0.000000	1.888390	2723.153564
0.000000	1.888627	2721.981689
0.000000	1.888864	2719.911133
0.000000	1.889101	2716.645996
0.000000	1.889338	2711.333984
0.000000	1.889576	2703.868408
0.000000	1.889813	2695.340088
0.000000	1.890050	2685.474121
0.000000	1.890287	2678.962402
0.000000	1.890524	2673.846680
0.000000	1.890762	2668.119629
0.000000	1.890999	2663.273438
0.000000	1.891236	2657.020264
0.000000	1.891473	2650.177246
0.000000	1.891710	2642.952148
0.000000	1.891947	2635.158447
0.000000	1.892185	2627.796875
0.000000	1.892422	2621.605469
0.000000	1.892659	2616.259277
0.000000	1.892896	2611.412842
0.000000	1.893133	2607.815674
0.000000	1.893371	2606.343262
0.000000	1.893608	2605.494141
0.000000	1.893845	2605.450928
0.000000	1.894082	2606.934082
0.000000	1.894319	2609.210205
0.000000	1.894556	2611.734863
0.000000	1.894794	2612.875000
0.000000	1.895031	2612.781006
0.000000	1.895268	2612.560791
0.000000	1.895505	2608.704346
0.000000	1.895742	2603.508301
0.000000	1.895979	2597.970459
0.000000	1.896217	2594.133057
0.000000	1.896454	2592.285645
0.000000	1.896691	2590.214844
0.000000	1.896928	2585.795898
0.000000	1.897165	2580.149414
0.000000	1.897403	2574.440430
0.000000	1.897640	2568.624023
0.000000	1.897877	2563.919922
0.000000	1.898114	2561.537598
0.000000	1.898351	2564.816895
0.000000	1.898588	2572.117676
0.000000	1.898825	2580.343262
0.000000	1.899063	2587.388916
0.000000	1.899300	2593.724609
0.000000	1.899537	2599.515137
0.000000	1.899774	2604.117188
0.000000	1.900011	2608.630615
0.000000	1.900249	2611.676514
0.000000	1.900486	2613.465820
0.000000	1.900723	2613.820313
0.000000	1.900960	2613.620850
0.000000	1.901197	2613.492188
0.000000	1.901434	2612.184814
0.000000	1.901672	2609.853271
0.000000	1.901909	2607.543213
0.000000	1.902146	2606.911377
0.000000	1.902383	2607.903076
0.000000	1.902620	2610.153320
0.000000	1.902858	2613.526611
0.000000	1.903095	2619.076416
0.000000	1.903332	2623.953613
0.000000	1.903569	2624.601074
0.000000	1.903806	2621.344971
0.000000	1.904043	2616.190918
0.000000	1.904281	2609.572021
0.000000	1.904518	2602.519775
0.000000	1.904755	2598.626709
0.000000	1.904992	2600.679932
0.000000	1.905229	2608.853760
0.000000	1.905466	2616.712158
0.000000	1.905704	2622.565674
0.000000	1.905941	2628.478271
0.000000	1.906178	2635.763184
0.000000	1.906415	2642.418945
0.000000	1.906652	2647.070068
0.000000	1.906890	2651.666260
0.000000	1.907127	2655.835205
0.000000	1.907364	2658.460205
0.000000	1.907601	2659.060303
0.000000	1.907838	2659.101807
0.000000	1.908075	2658.878906
0.000000	1.908312	2657.923584
0.000000	1.908550	2656.099609
0.000000	1.908787	2654.240723
0.000000	1.909024	2654.747070
0.000000	1.909261	2657.965088
0.000000	1.909498	2663.478271
0.000000	1.909736	2666.924561
0.000000	1.909973	2671.230225
0.000000	1.910210	2677.485596
0.000000	1.910447	2685.314453
0.000000	1.910684	2695.954102
0.000000	1.910921	2703.410889
0.000000	1.911159	2707.714600
0.000000	1.911396	2711.330566
0.000000	1.911633	2714.528564
0.000000	1.911870	2717.522461
0.000000	1.912107	2720.932861
0.000000	1.912345	2723.209717
0.000000	1.912582	2724.971436
0.000000	1.912819	2726.045166
0.000000	1.913056	2727.223389
0.000000	1.913293	2730.487793
0.000000	1.913530	2733.594727
0.000000	1.913768	2734.732422
0.000000	1.914005	2734.194092
0.000000	1.914242	2732.843994
0.000000	1.914479	2731.273682
0.000000	1.914716	2730.969971
0.000000	1.914953	2732.436768
0.000000	1.915191	2735.202637
0.000000	1.915428	2740.207275
0.000000	1.915665	2747.017822
0.000000	1.915902	2756.434570
0.000000	1.916139	2768.684570
0.000000	1.916376	2779.584229
0.000000	1.916614	2792.072510
0.000000	1.916851	2806.808838
0.000000	1.917088	2823.378418
0.000000	1.917325	2838.398193
0.000000	1.917562	2852.024170
0.000000	1.917799	2863.100342
0.000000	1.918037	2868.953125
0.000000	1.918274	2872.315186
0.000000	1.918511	2874.169678
0.000000	1.918748	2874.249756
0.000000	1.918985	2874.463623
0.000000	1.919223	2872.562012
0.000000	1.919460	2868.376465
0.000000	1.919697	2860.991699
0.000000	1.919934	2850.537598
0.000000	1.920171	2839.772705
0.000000	1.920408	2830.322021
0.000000	1.920646	2821.268066
0.000000	1.920883	2813.752197
0.000000	1.921120	2809.858887
0.000000	1.921357	2810.124756
0.000000	1.921594	2813.211426
0.000000	1.921832	2817.693115
0.000000	1.922069	2819.639648
0.000000	1.922306	2817.793457
0.000000	1.922543	2814.386475
0.000000	1.922780	2810.019531
0.000000	1.923018	2805.600342
0.000000	1.923254	2800.735352
0.000000	1.923492	2795.263672
0.000000	1.923729	2789.647461
0.000000	1.923966	2784.586914
0.000000	1.924203	2783.008057
0.000000	1.924440	2783.374268
0.000000	1.924678	2785.058594
0.000000	1.924915	2787.097168
0.000000	1.925152	2789.577148
0.000000	1.925389	2790.560059
0.000000	1.925626	2790.613770
0.000000	1.925864	2789.303223
0.000000	1.926101	2786.861328
0.000000	1.926338	2783.725586
0.000000	1.926575	2780.150146
0.000000	1.926812	2776.922119
0.000000	1.927049	2772.096436
0.000000	1.927287	2765.748291
0.000000	1.927524	2758.915283
0.000000	1.927761	2752.239746
0.000000	1.927998	2749.493896
0.000000	1.928235	2749.545898
0.000000	1.928472	2752.395020
0.000000	1.928710	2755.838623
0.000000	1.928947	2759.164307
0.000000	1.929184	2760.425781
0.000000	1.929421	2761.885498
0.000000	1.929658	2763.924316
0.000000	1.929896	2766.568115
0.000000	1.930133	2770.517090
0.000000	1.930370	2774.303711
0.000000	1.930607	2777.878174
0.000000	1.930844	2779.654785
0.000000	1.931081	2780.178223
0.000000	1.931319	2779.934814
0.000000	1.931556	2777.766357
0.000000	1.931793	2772.958008
0.000000	1.932030	2766.326172
0.000000	1.932267	2759.060791
0.000000	1.932505	2754.120117
0.000000	1.932742	2749.184326
0.000000	1.932979	2744.362305
0.000000	1.933216	2741.954590
0.000000	1.933453	2741.047363
0.000000	1.933690	2740.371826
0.000000	1.933927	2740.534668
0.000000	1.934165	2740.563477
0.000000	1.934402	2740.805664
0.000000	1.934639	2740.980225
0.000000	1.934876	2736.703613
0.000000	1.935113	2730.425781
0.000000	1.935351	2723.203125
0.000000	1.935588	2716.668945
0.000000	1.935825	2714.702148
0.000000	1.936062	2715.202637
0.000000	1.936299	2716.285156
0.000000	1.936536	2714.038330
0.000000	1.936774	2710.512451
0.000000	1.937011	2706.817627
0.000000	1.937248	2703.096191
0.000000	1.937485	2701.945557
0.000000	1.937722	2701.430908
0.000000	1.937959	2702.096436
0.000000	1.938197	2701.151123
0.000000	1.938434	2698.565186
0.000000	1.938671	2695.820313
0.000000	1.938908	2694.333740
0.000000	1.939145	2694.140137
0.000000	1.939383	2694.898926
0.000000	1.939620	2696.636963
0.000000	1.939857	2698.432861
0.000000	1.940094	2701.800049
0.000000	1.940331	2707.516602
0.000000	1.940568	2716.054199
0.000000	1.940806	2724.773193
0.000000	1.941043	2734.193115
0.000000	1.941280	2742.446777
0.000000	1.941517	2746.887451
0.000000	1.941754	2746.378418
0.000000	1.941991	2743.266357
0.000000	1.942229	2737.797119
0.000000	1.942466	2730.428711
0.000000	1.942703	2721.810303
0.000000	1.942940	2715.383057
0.000000	1.943177	2714.092041
0.000000	1.943414	2714.380615
0.000000	1.943652	2716.101563
0.000000	1.943889	2718.019043
0.000000	1.944126	2721.602783
0.000000	1.944363	2726.357178
0.000000	1.944600	2732.641113
0.000000	1.944838	2740.360352
0.000000	1.945075	2748.833984
0.000000	1.945312	2755.114502
0.000000	1.945549	2760.617676
0.000000	1.945786	2766.168213
0.000000	1.946023	2772.338623
0.000000	1.946261	2779.593994
0.000000	1.946498	2786.056152
0.000000	1.946735	2788.243164
0.000000	1.946972	2787.467285
0.000000	1.947209	2785.233643
0.000000	1.947446	2781.222656
0.000000	1.947684	2777.957520
0.000000	1.947921	2775.840332
0.000000	1.948158	2772.755371
0.000000	1.948395	2769.767090
0.000000	1.948632	2767.436035
0.000000	1.948869	2769.192627
0.000000	1.949107	2775.965332
0.000000	1.949344	2783.719727
0.000000	1.949581	2788.187988
0.000000	1.949818	2790.330811
0.000000	1.950055	2790.723389
0.000000	1.950293	2789.789551
0.000000	1.950530	2787.681152
0.000000	1.950767	2784.626465
0.000000	1.951004	2781.264160
0.000000	1.951241	2778.330078
0.000000	1.951478	2778.981689
0.000000	1.951716	2782.122314
0.000000	1.951953	2783.047852
0.000000	1.952190	2783.182617
0.000000	1.952427	2782.742432
0.000000	1.952664	2781.248047
0.000000	1.952901	2779.443115
0.000000	1.953139	2779.788818
0.000000	1.953376	2779.948975
0.000000	1.953613	2776.799561
0.000000	1.953850	2772.110840
0.000000	1.954087	2766.066162
0.000000	1.954325	2759.208252
0.000000	1.954562	2753.862793
0.000000	1.954799	2749.705078
0.000000	1.955036	2744.353027
0.000000	1.955273	2737.450195
0.000000	1.955510	2730.850830
0.000000	1.955747	2724.974609
0.000000	1.955985	2719.251465
0.000000	1.956222	2715.202393
0.000000	1.956459	2713.623535
0.000000	1.956696	2714.729736
0.000000	1.956933	2712.572021
0.000000	1.957171	2705.994873
0.000000	1.957408	2698.639893
0.000000	1.957645	2691.369141
0.000000	1.957882	2688.196045
0.000000	1.958119	2688.723145
0.000000	1.958356	2692.072754
0.000000	1.958594	2697.238770
0.000000	1.958831	2704.583740
0.000000	1.959068	2714.442871
0.000000	1.959305	2724.066895
0.000000	1.959542	2731.639404
0.000000	1.959780	2739.747559
0.000000	1.960017	2749.377441
0.000000	1.960254	2759.475098
0.000000	1.960491	2768.354004
0.000000	1.960728	2772.951660
0.000000	1.960966	2776.039063
0.000000	1.961203	2778.016357
0.000000	1.961440	2779.757813
0.000000	1.961677	2782.941162
0.000000	1.961914	2784.636719
0.000000	1.962151	2784.780273
0.000000	1.962389	2785.168701
0.000000	1.962626	2785.440430
0.000000	1.962863	2787.688477
0.000000	1.963100	2793.660645
0.000000	1.963337	2799.253662
0.000000	1.963574	2804.395020
0.000000	1.963812	2810.621826
0.000000	1.964049	2818.481934
0.000000	1.964286	2827.748291
0.000000	1.964523	2837.842529
0.000000	1.964760	2844.816895
0.000000	1.964997	2851.190674
0.000000	1.965235	2855.074219
0.000000	1.965472	2856.184326
0.000000	1.965709	2856.171631
0.000000	1.965946	2855.503174
0.000000	1.966183	2855.870605
0.000000	1.966420	2858.698486
0.000000	1.966658	2864.855225
0.000000	1.966895	2877.186523
0.000000	1.967132	2892.439941
0.000000	1.967369	2902.822998
0.000000	1.967606	2905.632080
0.000000	1.967844	2902.117676
0.000000	1.968081	2894.996826
0.000000	1.968318	2884.421387
0.000000	1.968555	2870.985840
0.000000	1.968792	2859.695313
0.000000	1.969029	2850.701172
0.000000	1.969267	2845.218506
0.000000	1.969504	2840.590576
0.000000	1.969741	2837.129639
0.000000	1.969978	2835.979004
0.000000	1.970215	2835.094238
0.000000	1.970453	2835.433350
0.000000	1.970690	2834.699463
0.000000	1.970927	2833.180908
0.000000	1.971164	2831.722900
0.000000	1.971401	2832.151855
0.000000	1.971638	2834.825684
0.000000	1.971875	2838.675537
0.000000	1.972113	2843.939453
0.000000	1.972350	2850.043945
0.000000	1.972587	2851.992676
0.000000	1.972824	2849.994629
0.000000	1.973061	2845.954346
0.000000	1.973299	2841.754150
0.000000	1.973536	2838.974365
0.000000	1.973773	2836.788818
0.000000	1.974010	2833.920410
0.000000	1.974247	2831.132324
0.000000	1.974484	2828.999512
0.000000	1.974722	2828.221436
0.000000	1.974959	2827.021729
0.000000	1.975196	2826.450195
0.000000	1.975433	2825.842529
0.000000	1.975670	2827.832520
0.000000	1.975907	2830.339355
0.000000	1.976145	2831.418945
0.000000	1.976382	2829.823486
0.000000	1.976619	2827.254883
0.000000	1.976856	2823.831055
0.000000	1.977093	2819.416504
0.000000	1.977331	2815.885742
0.000000	1.977568	2815.500488
0.000000	1.977805	2815.532715
0.000000	1.978042	2813.282715
0.000000	1.978279	2809.752686
0.000000	1.978516	2806.105713
0.000000	1.978754	2802.153564
0.000000	1.978991	2800.880615
0.000000	1.979228	2802.779785
0.000000	1.979465	2808.256836
0.000000	1.979702	2815.353027
0.000000	1.979940	2822.989502
0.000000	1.980177	2829.525635
0.000000	1.980414	2835.296387
0.000000	1.980651	2840.073730
0.000000	1.980888	2843.449463
0.000000	1.981125	2845.500000
0.000000	1.981362	2845.619873
0.000000	1.981600	2844.956543
0.000000	1.981837	2843.856445
0.000000	1.982074	2845.992432
0.000000	1.982311	2848.292236
0.000000	1.982548	2849.921875
0.000000	1.982786	2850.899170
0.000000	1.983023	2851.664795
0.000000	1.983260	2851.762939
0.000000	1.983497	2848.394043
0.000000	1.983734	2843.438721
0.000000	1.983971	2836.858643
0.000000	1.984209	2831.464600
0.000000	1.984446	2824.778076
0.000000	1.984683	2818.852295
0.000000	1.984920	2813.491211
0.000000	1.985157	2808.640137
0.000000	1.985394	2807.755127
0.000000	1.985632	2810.312256
0.000000	1.985869	2814.596680
0.000000	1.986106	2818.488525
0.000000	1.986343	2822.423096
0.000000	1.986580	2824.943604
0.000000	1.986818	2827.332764
0.000000	1.987055	2830.303955
0.000000	1.987292	2834.273438
0.000000	1.987529	2838.691406
0.000000	1.987766	2842.610596
0.000000	1.988003	2846.530762
0.000000	1.988241	2851.332764
0.000000	1.988478	2857.483887
0.000000	1.988715	2864.485107
0.000000	1.988952	2868.793945
0.000000	1.989189	2871.809814
0.000000	1.989427	2874.280273
0.000000	1.989664	2876.688232
0.000000	1.989901	2879.680420
0.000000	1.990138	2882.200195
0.000000	1.990375	2884.363770
0.000000	1.990612	2886.183594
0.000000	1.990849	2888.028320
0.000000	1.991087	2889.748291
0.000000	1.991324	2891.355469
0.000000	1.991561	2893.753662
0.000000	1.991798	2893.621094
0.000000	1.992035	2891.896973
0.000000	1.992273	2888.777588
0.000000	1.992510	2884.640625
0.000000	1.992747	2878.946777
0.000000	1.992984	2871.452881
0.000000	1.993221	2863.359863
0.000000	1.993459	2854.292236
0.000000	1.993696	2844.541016
0.000000	1.993933	2835.943848
0.000000	1.994170	2827.234863
0.000000	1.994407	2818.677246
0.000000	1.994644	2810.807617
0.000000	1.994882	2805.508545
0.000000	1.995119	2800.851807
0.000000	1.995356	2796.335449
0.000000	1.995593	2791.904785
0.000000	1.995830	2789.294434
0.000000	1.996067	2787.724121
0.000000	1.996305	2787.054199
0.000000	1.996542	2785.053711
0.000000	1.996779	2781.112305
0.000000	1.997016	2775.110596
0.000000	1.997253	2767.752441
0.000000	1.997490	2759.622803
0.000000	1.997728	2751.254883
0.000000	1.997965	2744.764160
0.000000	1.998202	2740.235107
0.000000	1.998439	2737.253174
0.000000	1.998676	2734.887451
0.000000	1.998914	2732.815918
0.000000	1.999151	2730.898193
0.000000	1.999388	2729.557373
0.000000	1.999625	2728.803467
0.000000	1.999862	2728.941650
0.000000	2.000099	2727.545166
0.000000	2.000336	2724.954346
0.000000	2.000574	2721.417480
0.000000	2.000811	2717.192627
0.000000	2.001048	2714.105469
0.000000	2.001285	2711.488281
0.000000	2.001522	2709.574951
0.000000	2.001760	2707.096680
0.000000	2.001997	2705.393311
0.000000	2.002234	2703.356445
0.000000	2.002471	2701.462891
0.000000	2.002708	2699.277344
0.000000	2.002945	2698.114990
0.000000	2.003183	2694.171875
0.000000	2.003420	2688.256836
0.000000	2.003657	2680.743896
0.000000	2.003894	2672.885254
0.000000	2.004131	2666.164063
0.000000	2.004369	2662.903076
0.000000	2.004606	2661.726074
0.000000	2.004843	2661.500000
0.000000	2.005080	2662.348633
0.000000	2.005317	2665.306885
0.000000	2.005554	2669.218018
0.000000	2.005792	2672.008301
0.000000	2.006029	2674.470703
0.000000	2.006266	2671.845703
0.000000	2.006503	2664.837402
0.000000	2.006740	2655.492432
0.000000	2.006978	2645.573486
0.000000	2.007215	2639.192871
0.000000	2.007452	2633.632813
0.000000	2.007689	2627.930420
0.000000	2.007926	2623.875732
0.000000	2.008163	2623.713867
0.000000	2.008401	2625.132324
0.000000	2.008638	2628.080566
0.000000	2.008875	2628.520752
0.000000	2.009112	2629.448975
0.000000	2.009349	2630.584229
0.000000	2.009587	2633.159424
0.000000	2.009824	2637.491455
0.000000	2.010061	2643.500977
0.000000	2.010298	2649.353516
0.000000	2.010535	2655.117676
0.000000	2.010772	2662.498047
0.000000	2.011009	2671.497314
0.000000	2.011247	2681.728027
0.000000	2.011484	2693.376709
0.000000	2.011721	2703.841064
0.000000	2.011958	2712.760986
0.000000	2.012195	2719.920410
0.000000	2.012433	2726.873779
0.000000	2.012670	2734.634033
0.000000	2.012907	2743.301025
0.000000	2.013144	2753.434082
0.000000	2.013381	2763.350830
0.000000	2.013618	2773.351563
0.000000	2.013855	2783.745605
0.000000	2.014093	2796.274658
0.000000	2.014330	2808.219727
0.000000	2.014567	2818.846191
0.000000	2.014804	2829.802979
0.000000	2.015041	2840.274414
0.000000	2.015279	2850.775391
0.000000	2.015516	2859.114014
0.000000	2.015753	2862.391113
0.000000	2.015990	2863.548340
0.000000	2.016227	2863.899170
0.000000	2.016464	2863.984131
0.000000	2.016702	2867.557129
0.000000	2.016939	2872.470459
0.000000	2.017176	2877.716309
0.000000	2.017413	2883.479004
0.000000	2.017650	2886.869629
0.000000	2.017888	2889.270752
0.000000	2.018125	2891.545898
0.000000	2.018362	2895.622559
0.000000	2.018599	2902.189697
0.000000	2.018836	2909.069336
0.000000	2.019073	2914.935791
0.000000	2.019310	2919.702881
0.000000	2.019548	2924.372803
0.000000	2.019785	2927.641846
0.000000	2.020022	2929.393311
0.000000	2.020259	2929.723145
0.000000	2.020496	2927.752686
0.000000	2.020734	2924.792725
0.000000	2.020971	2920.725098
0.000000	2.021208	2918.753174
0.000000	2.021445	2917.707031
0.000000	2.021682	2914.525635
0.000000	2.021919	2910.474365
0.000000	2.022157	2906.645508
0.000000	2.022394	2902.698242
0.000000	2.022631	2898.768311
0.000000	2.022868	2896.107178
0.000000	2.023105	2896.802490
0.000000	2.023343	2899.866211
0.000000	2.023580	2905.431152
0.000000	2.023817	2913.548096
0.000000	2.024054	2923.533936
0.000000	2.024291	2933.344727
0.000000	2.024528	2943.039795
0.000000	2.024766	2950.551025
0.000000	2.025003	2956.814209
0.000000	2.025240	2961.413086
0.000000	2.025477	2963.869873
0.000000	2.025714	2963.685303
0.000000	2.025951	2961.837891
0.000000	2.026189	2958.749756
0.000000	2.026426	2955.927734
0.000000	2.026663	2951.076904
0.000000	2.026900	2944.347168
0.000000	2.027137	2938.235840
0.000000	2.027375	2934.989502
0.000000	2.027612	2931.661621
0.000000	2.027849	2928.732422
0.000000	2.028086	2926.288330
0.000000	2.028323	2923.739990
0.000000	2.028560	2921.266113
0.000000	2.028798	2919.349609
0.000000	2.029035	2917.293213
0.000000	2.029272	2914.533203
0.000000	2.029509	2910.349365
0.000000	2.029746	2904.064453
0.000000	2.029984	2895.987305
0.000000	2.030221	2887.734375
0.000000	2.030458	2878.817383
0.000000	2.030695	2871.302734
0.000000	2.030932	2863.630859
0.000000	2.031169	2857.660889
0.000000	2.031407	2854.112305
0.000000	2.031644	2853.499023
0.000000	2.031881	2855.069336
0.000000	2.032118	2858.452148
0.000000	2.032355	2862.598389
0.000000	2.032593	2867.991211
0.000000	2.032830	2872.579102
0.000000	2.033067	2876.501465
0.000000	2.033304	2879.312988
0.000000	2.033541	2881.928223
0.000000	2.033778	2882.270752
0.000000	2.034015	2880.341553
0.000000	2.034253	2876.896484
0.000000	2.034490	2874.058350
0.000000	2.034727	2870.412842
0.000000	2.034964	2865.422852
0.000000	2.035201	2859.088867
0.000000	2.035439	2852.731934
0.000000	2.035676	2846.765869
0.000000	2.035913	2846.623779
0.000000	2.036150	2850.090820
0.000000	2.036387	2853.969482
0.000000	2.036624	2858.380127
0.000000	2.036862	2862.748047
0.000000	2.037099	2866.216797
0.000000	2.037336	2867.383789
0.000000	2.037573	2868.538574
0.000000	2.037810	2869.785645
0.000000	2.038048	2871.663818
0.000000	2.038285	2874.359863
0.000000	2.038522	2878.598145
0.000000	2.038759	2883.769775
0.000000	2.038996	2889.347656
0.000000	2.039233	2892.274658
0.000000	2.039470	2893.852783
0.000000	2.039708	2895.688721
0.000000	2.039945	2897.398438
0.000000	2.040182	2899.168945
0.000000	2.040419	2900.439209
0.000000	2.040656	2901.116455
0.000000	2.040894	2901.390381
0.000000	2.041131	2900.292236
0.000000	2.041368	2898.984375
0.000000	2.041605	2897.517090
0.000000	2.041842	2898.254150
0.000000	2.042079	2898.771484
0.000000	2.042316	2899.359375
0.000000	2.042554	2900.136719
0.000000	2.042791	2900.551514
0.000000	2.043028	2899.022949
0.000000	2.043265	2896.404053
0.000000	2.043502	2893.158203
0.000000	2.043740	2890.148438
0.000000	2.043977	2886.296143
0.000000	2.044214	2880.985352
0.000000	2.044451	2875.149902
0.000000	2.044688	2868.055908
0.000000	2.044925	2860.308350
0.000000	2.045163	2854.132568
0.000000	2.045400	2848.676270
0.000000	2.045637	2846.774170
0.000000	2.045874	2846.100586
0.000000	2.046111	2845.943359
0.000000	2.046349	2846.666016
0.000000	2.046586	2848.190918
0.000000	2.046823	2849.365479
0.000000	2.047060	2852.679199
0.000000	2.047297	2860.132813
0.000000	2.047534	2868.634521
0.000000	2.047772	2876.441406
0.000000	2.048009	2882.785156
0.000000	2.048246	2888.505859
0.000000	2.048483	2890.884521
0.000000	2.048720	2891.998535
0.000000	2.048957	2893.267578
0.000000	2.049195	2894.551025
0.000000	2.049432	2894.527832
0.000000	2.049669	2892.310791
0.000000	2.049906	2888.057617
0.000000	2.050143	2881.968506
0.000000	2.050380	2875.280273
0.000000	2.050618	2869.423828
0.000000	2.050855	2864.499756
0.000000	2.051092	2858.834473
0.000000	2.051329	2854.942139
0.000000	2.051566	2854.106689
0.000000	2.051804	2856.631592
0.000000	2.052041	2861.202881
0.000000	2.052278	2867.389160
0.000000	2.052515	2874.875977
0.000000	2.052752	2883.302002
0.000000	2.052989	2887.981445
0.000000	2.053227	2888.670898
0.000000	2.053464	2888.926025
0.000000	2.053701	2889.236084
0.000000	2.053938	2894.476318
0.000000	2.054175	2901.723389
0.000000	2.054413	2905.881836
0.000000	2.054650	2908.202393
0.000000	2.054887	2908.633301
0.000000	2.055124	2907.866455
0.000000	2.055361	2904.587402
0.000000	2.055598	2899.482666
0.000000	2.055836	2895.315918
0.000000	2.056073	2893.800781
0.000000	2.056310	2893.435791
0.000000	2.056547	2893.290283
0.000000	2.056784	2893.968262
0.000000	2.057022	2895.725098
0.000000	2.057259	2898.419678
0.000000	2.057496	2902.566650
0.000000	2.057733	2907.968506
0.000000	2.057970	2914.131592
0.000000	2.058208	2921.960693
0.000000	2.058444	2927.823242
0.000000	2.058682	2931.068848
0.000000	2.058919	2932.098877
0.000000	2.059156	2931.801270
0.000000	2.059393	2929.443359
0.000000	2.059630	2925.410889
0.000000	2.059868	2919.924072
0.000000	2.060105	2912.302734
0.000000	2.060342	2902.335205
0.000000	2.060579	2890.003662
0.000000	2.060816	2877.967529
0.000000	2.061054	2867.685791
0.000000	2.061291	2857.912598
0.000000	2.061528	2848.745117
0.000000	2.061765	2842.892090
0.000000	2.062002	2841.333984
0.000000	2.062239	2842.455566
0.000000	2.062476	2846.317139
0.000000	2.062714	2851.813965
0.000000	2.062951	2857.788818
0.000000	2.063188	2860.963379
0.000000	2.063425	2860.576416
0.000000	2.063662	2858.739502
0.000000	2.063900	2855.947266
0.000000	2.064137	2852.240723
0.000000	2.064374	2848.988037
0.000000	2.064611	2842.465088
0.000000	2.064848	2832.622314
0.000000	2.065085	2820.372314
0.000000	2.065323	2806.296875
0.000000	2.065560	2793.610596
0.000000	2.065797	2785.609863
0.000000	2.066034	2782.443115
0.000000	2.066271	2780.950195
0.000000	2.066509	2780.852051
0.000000	2.066746	2780.823975
0.000000	2.066983	2781.707275
0.000000	2.067220	2782.981689
0.000000	2.067457	2784.107422
0.000000	2.067694	2782.795166
0.000000	2.067931	2781.288330
0.000000	2.068169	2779.912842
0.000000	2.068406	2779.411865
0.000000	2.068643	2781.927246
0.000000	2.068880	2788.310059
0.000000	2.069117	2792.355957
0.000000	2.069355	2792.735352
0.000000	2.069592	2790.786865
0.000000	2.069829	2787.962646
0.000000	2.070066	2782.965332
0.000000	2.070303	2776.310059
0.000000	2.070540	2769.933594
0.000000	2.070778	2763.382080
0.000000	2.071015	2755.868408
0.000000	2.071252	2748.723389
0.000000	2.071489	2744.444092
0.000000	2.071726	2742.079834
0.000000	2.071964	2740.372070
0.000000	2.072201	2738.225098
0.000000	2.072438	2736.644531
0.000000	2.072675	2736.004883
0.000000	2.072912	2736.917969
0.000000	2.073149	2741.125977
0.000000	2.073387	2746.420654
0.000000	2.073624	2752.609863
0.000000	2.073861	2756.336182
0.000000	2.074098	2759.298828
0.000000	2.074335	2760.355957
0.000000	2.074572	2760.547119
0.000000	2.074810	2759.991943
0.000000	2.075047	2759.373779
0.000000	2.075284	2760.983643
0.000000	2.075521	2762.671143
0.000000	2.075758	2761.953613
0.000000	2.075995	2760.429932
0.000000	2.076233	2759.066650
0.000000	2.076470	2757.115723
0.000000	2.076707	2753.766602
0.000000	2.076944	2749.442383
0.000000	2.077181	2743.567627
0.000000	2.077419	2736.774658
0.000000	2.077656	2730.609863
0.000000	2.077893	2724.487793
0.000000	2.078130	2718.175537
0.000000	2.078367	2713.539307
0.000000	2.078604	2712.808105
0.000000	2.078842	2713.623047
0.000000	2.079079	2719.290039
0.000000	2.079316	2728.282227
0.000000	2.079553	2738.898438
0.000000	2.079790	2748.462158
0.000000	2.080028	2754.381836
0.000000	2.080265	2759.394043
0.000000	2.080502	2765.028320
0.000000	2.080739	2771.855713
0.000000	2.080976	2781.626221
0.000000	2.081213	2792.302979
0.000000	2.081450	2803.907959
0.000000	2.081688	2812.366455
0.000000	2.081925	2819.065430
0.000000	2.082162	2825.919678
0.000000	2.082399	2832.834961
0.000000	2.082636	2839.374512
0.000000	2.082874	2847.388184
0.000000	2.083111	2857.928955
0.000000	2.083348	2868.652832
0.000000	2.083585	2876.561279
0.000000	2.083822	2882.695801
0.000000	2.084059	2887.375977
0.000000	2.084297	2889.913818
0.000000	2.084534	2891.060303
0.000000	2.084771	2891.126221
0.000000	2.085008	2889.948975
0.000000	2.085245	2887.851807
0.000000	2.085483	2885.889160
0.000000	2.085720	2886.646240
0.000000	2.085957	2887.069336
0.000000	2.086194	2888.142822
0.000000	2.086431	2889.825684
0.000000	2.086668	2892.065918
0.000000	2.086905	2895.776855
0.000000	2.087143	2897.627197
0.000000	2.087380	2896.973633
0.000000	2.087617	2894.773193
0.000000	2.087854	2892.167480
0.000000	2.088091	2890.519775
0.000000	2.088329	2888.158936
0.000000	2.088566	2885.045654
0.000000	2.088803	2881.926514
0.000000	2.089040	2877.922852
0.000000	2.089277	2874.397949
0.000000	2.089514	2870.388184
0.000000	2.089751	2866.629150
0.000000	2.089989	2865.323486
0.000000	2.090226	2865.153076
0.000000	2.090463	2866.459717
0.000000	2.090700	2867.689941
0.000000	2.090937	2865.304932
0.000000	2.091175	2861.156982
0.000000	2.091412	2855.719971
0.000000	2.091649	2848.983154
0.000000	2.091886	2843.229492
0.000000	2.092123	2838.746338
0.000000	2.092360	2836.051270
0.000000	2.092598	2834.822754
0.000000	2.092835	2835.604980
0.000000	2.093072	2837.931885
0.000000	2.093309	2842.457275
0.000000	2.093546	2843.598633
0.000000	2.093784	2840.197754
0.000000	2.094021	2833.932129
0.000000	2.094258	2825.197998
0.000000	2.094495	2814.605469
0.000000	2.094732	2804.143799
0.000000	2.094970	2796.708008
0.000000	2.095207	2791.261963
0.000000	2.095444	2787.235596
0.000000	2.095681	2782.519775
0.000000	2.095918	2778.024414
0.000000	2.096155	2773.083496
0.000000	2.096393	2769.184570
0.000000	2.096630	2764.788574
0.000000	2.096867	2759.999756
0.000000	2.097104	2754.490967
0.000000	2.097341	2749.572510
0.000000	2.097578	2743.578369
0.000000	2.097816	2737.739990
0.000000	2.098053	2733.727051
0.000000	2.098290	2729.416016
0.000000	2.098527	2724.397461
0.000000	2.098764	2718.308105
0.000000	2.099001	2713.786621
0.000000	2.099239	2710.284180
0.000000	2.099476	2706.335205
0.000000	2.099713	2702.284180
0.000000	2.099950	2699.289307
0.000000	2.100187	2698.181641
0.000000	2.100425	2697.668701
0.000000	2.100662	2697.437012
0.000000	2.100899	2698.116211
0.000000	2.101136	2700.210449
0.000000	2.101373	2702.257568
0.000000	2.101610	2704.260010
0.000000	2.101848	2705.880127
0.000000	2.102085	2708.654297
0.000000	2.102322	2712.707275
0.000000	2.102559	2719.511230
0.000000	2.102796	2731.178955
0.000000	2.103034	2743.700928
0.000000	2.103271	2757.111816
0.000000	2.103508	2770.632813
0.000000	2.103745	2783.805420
0.000000	2.103982	2795.179688
0.000000	2.104219	2800.643555
0.000000	2.104457	2803.238037
0.000000	2.104694	2805.505615
0.000000	2.104931	2809.792725
0.000000	2.105168	2818.896729
0.000000	2.105405	2829.920898
0.000000	2.105643	2842.299561
0.000000	2.105880	2853.380859
0.000000	2.106117	2858.431396
0.000000	2.106354	2858.853271
0.000000	2.106591	2856.982666
0.000000	2.106828	2852.987549
0.000000	2.107065	2847.637695
0.000000	2.107303	2841.895996
0.000000	2.107540	2838.034668
0.000000	2.107777	2835.630859
0.000000	2.108014	2832.873047
0.000000	2.108251	2830.030273
0.000000	2.108489	2827.415039
0.000000	2.108726	2825.269531
0.000000	2.108963	2823.629639
0.000000	2.109200	2822.906006
0.000000	2.109437	2825.563477
0.000000	2.109674	2830.593262
0.000000	2.109911	2834.829346
0.000000	2.110149	2838.287109
0.000000	2.110386	2842.558594
0.000000	2.110623	2847.869873
0.000000	2.110860	2855.015381
0.000000	2.111097	2862.757813
0.000000	2.111335	2870.686523
0.000000	2.111572	2878.687256
0.000000	2.111809	2884.770752
0.000000	2.112046	2890.436035
0.000000	2.112283	2895.788086
0.000000	2.112520	2900.278564
0.000000	2.112758	2903.799805
0.000000	2.112995	2905.284180
0.000000	2.113232	2903.958496
0.000000	2.113469	2901.135742
0.000000	2.113706	2896.850830
0.000000	2.113944	2893.169678
0.000000	2.114181	2891.130615
0.000000	2.114418	2887.455322
0.000000	2.114655	2881.711914
0.000000	2.114892	2876.189209
0.000000	2.115129	2871.165039
0.000000	2.115366	2869.962891
0.000000	2.115604	2869.161621
0.000000	2.115841	2868.965820
0.000000	2.116078	2868.796631
0.000000	2.116315	2869.577637
0.000000	2.116552	2870.840576
0.000000	2.116790	2872.987549
0.000000	2.117027	2873.832520
0.000000	2.117264	2873.509766
0.000000	2.117501	2871.872559
0.000000	2.117738	2869.960205
0.000000	2.117975	2868.389160
0.000000	2.118213	2869.155273
0.000000	2.118450	2874.530762
0.000000	2.118687	2882.010010
0.000000	2.118924	2885.886475
0.000000	2.119161	2888.454590
0.000000	2.119399	2890.822021
0.000000	2.119636	2892.071777
0.000000	2.119873	2893.242432
0.000000	2.120110	2893.739746
0.000000	2.120347	2895.869873
0.000000	2.120584	2901.166504
0.000000	2.120822	2907.621338
0.000000	2.121059	2914.531982
0.000000	2.121296	2921.753906
0.000000	2.121533	2930.329834
0.000000	2.121770	2937.628906
0.000000	2.122008	2943.038818
0.000000	2.122245	2945.633545
0.000000	2.122482	2946.091797
0.000000	2.122719	2945.210938
0.000000	2.122956	2942.663574
0.000000	2.123193	2939.503662
0.000000	2.123431	2937.438232
0.000000	2.123668	2936.405518
0.000000	2.123905	2936.374023
0.000000	2.124142	2936.207520
0.000000	2.124379	2936.915283
0.000000	2.124616	2939.979248
0.000000	2.124854	2941.670410
0.000000	2.125091	2941.032471
0.000000	2.125328	2938.861572
0.000000	2.125565	2934.451416
0.000000	2.125802	2927.826416
0.000000	2.126040	2919.862305
0.000000	2.126277	2910.959961
0.000000	2.126514	2904.831787
0.000000	2.126751	2904.956299
0.000000	2.126988	2910.687012
0.000000	2.127225	2917.568359
0.000000	2.127463	2923.699951
0.000000	2.127700	2930.632324
0.000000	2.127937	2938.979248
0.000000	2.128174	2946.750977
0.000000	2.128411	2951.814941
0.000000	2.128649	2952.237305
0.000000	2.128886	2950.626953
0.000000	2.129123	2947.325195
0.000000	2.129360	2943.239258
0.000000	2.129597	2941.327393
0.000000	2.129834	2940.132080
0.000000	2.130071	2938.292725
0.000000	2.130309	2936.963623
0.000000	2.130546	2933.124512
0.000000	2.130783	2927.239502
0.000000	2.131020	2919.740479
0.000000	2.131257	2911.749756
0.000000	2.131495	2905.416504
0.000000	2.131732	2898.954102
0.000000	2.131969	2894.156250
0.000000	2.132206	2891.751953
0.000000	2.132443	2888.593994
0.000000	2.132680	2886.745361
0.000000	2.132918	2885.626221
0.000000	2.133155	2886.724121
0.000000	2.133392	2889.232666
0.000000	2.133629	2889.843262
0.000000	2.133866	2890.133789
0.000000	2.134104	2889.015381
0.000000	2.134341	2887.883057
0.000000	2.134578	2886.205811
0.000000	2.134815	2885.001221
0.000000	2.135052	2883.136475
0.000000	2.135289	2881.188721
0.000000	2.135526	2879.565430
0.000000	2.135764	2880.842285
0.000000	2.136001	2886.109619
0.000000	2.136238	2895.572021
0.000000	2.136475	2906.611572
0.000000	2.136712	2916.362549
0.000000	2.136950	2923.894775
0.000000	2.137187	2931.069580
0.000000	2.137424	2937.384277
0.000000	2.137661	2942.154785
0.000000	2.137898	2946.457520
0.000000	2.138135	2950.914063
0.000000	2.138372	2957.266357
0.000000	2.138610	2962.845703
0.000000	2.138847	2963.562744
0.000000	2.139084	2961.125732
0.000000	2.139321	2956.315674
0.000000	2.139558	2950.481689
0.000000	2.139796	2946.089111
0.000000	2.140033	2944.271484
0.000000	2.140270	2942.427490
0.000000	2.140507	2943.479492
0.000000	2.140744	2945.639160
0.000000	2.140981	2948.503906
0.000000	2.141219	2951.933594
0.000000	2.141456	2955.347412
0.000000	2.141693	2957.522217
0.000000	2.141930	2955.732910
0.000000	2.142167	2951.521973
0.000000	2.142405	2945.468750
0.000000	2.142642	2937.854492
0.000000	2.142879	2929.728271
0.000000	2.143116	2924.800781
0.000000	2.143353	2922.244385
0.000000	2.143590	2920.646973
0.000000	2.143828	2920.932861
0.000000	2.144065	2924.819092
0.000000	2.144302	2930.463379
0.000000	2.144539	2933.107910
0.000000	2.144776	2933.658203
0.000000	2.145014	2933.558105
0.000000	2.145251	2931.948486
0.000000	2.145488	2928.890137
0.000000	2.145725	2924.352539
0.000000	2.145962	2918.722656
0.000000	2.146199	2912.090576
0.000000	2.146437	2906.787109
0.000000	2.146674	2902.858398
0.000000	2.146911	2899.962402
0.000000	2.147148	2897.456055
0.000000	2.147385	2897.415771
0.000000	2.147622	2902.918701
0.000000	2.147860	2907.404053
0.000000	2.148097	2911.195313
0.000000	2.148334	2914.914063
0.000000	2.148571	2917.541016
0.000000	2.148808	2918.827637
0.000000	2.149045	2919.477539
0.000000	2.149283	2920.514893
0.000000	2.149520	2923.198730
0.000000	2.149757	2925.287109
0.000000	2.149994	2924.270752
0.000000	2.150231	2922.074707
0.000000	2.150469	2918.675537
0.000000	2.150706	2914.545410
0.000000	2.150943	2911.870361
0.000000	2.151180	2909.142334
0.000000	2.151417	2906.596436
0.000000	2.151654	2905.306885
0.000000	2.151892	2904.818115
0.000000	2.152129	2905.616455
0.000000	2.152366	2906.495605
0.000000	2.152603	2907.623047
0.000000	2.152840	2905.944824
0.000000	2.153078	2902.548340
0.000000	2.153315	2900.196533
0.000000	2.153552	2901.632080
0.000000	2.153789	2904.816162
0.000000	2.154026	2909.387207
0.000000	2.154263	2915.394775
0.000000	2.154500	2922.543213
0.000000	2.154738	2930.534424
0.000000	2.154975	2936.801270
0.000000	2.155212	2940.135010
0.000000	2.155449	2940.574463
0.000000	2.155686	2938.455078
0.000000	2.155924	2934.673828
0.000000	2.156161	2930.647461
0.000000	2.156398	2930.150879
0.000000	2.156635	2930.640869
0.000000	2.156872	2931.515381
0.000000	2.157109	2932.454346
0.000000	2.157346	2934.676270
0.000000	2.157584	2936.812256
0.000000	2.157821	2939.807861
0.000000	2.158058	2943.352295
0.000000	2.158295	2947.515137
0.000000	2.158532	2950.583984
0.000000	2.158770	2952.612549
0.000000	2.159007	2953.114014
0.000000	2.159244	2952.887939
0.000000	2.159481	2952.343994
0.000000	2.159718	2952.541992
0.000000	2.159956	2951.032471
0.000000	2.160193	2948.628906
0.000000	2.160430	2945.800049
0.000000	2.160667	2943.214355
0.000000	2.160904	2941.928955
0.000000	2.161141	2941.010010
0.000000	2.161379	2940.499268
0.000000	2.161616	2939.895020
0.000000	2.161853	2939.144287
0.000000	2.162090	2938.101563
0.000000	2.162327	2937.307617
0.000000	2.162565	2936.945801
0.000000	2.162802	2936.466797
0.000000	2.163039	2936.386963
0.000000	2.163276	2937.757813
0.000000	2.163513	2942.739990
0.000000	2.163750	2953.194092
0.000000	2.163987	2964.029785
0.000000	2.164225	2969.956055
0.000000	2.164462	2970.804932
0.000000	2.164699	2968.806885
0.000000	2.164936	2963.909912
0.000000	2.165173	2956.946289
0.000000	2.165411	2947.682373
0.000000	2.165648	2940.213135
0.000000	2.165885	2933.069824
0.000000	2.166122	2926.727539
0.000000	2.166359	2920.181641
0.000000	2.166596	2913.610840
0.000000	2.166834	2908.205322
0.000000	2.167071	2903.824951
0.000000	2.167308	2901.944092
0.000000	2.167545	2901.133789
0.000000	2.167782	2901.718994
0.000000	2.168020	2901.871338
0.000000	2.168257	2900.790039
0.000000	2.168494	2900.066650
0.000000	2.168731	2899.848389
0.000000	2.168968	2900.321533
0.000000	2.169205	2900.740967
0.000000	2.169443	2901.864746
0.000000	2.169680	2903.577393
0.000000	2.169917	2907.272705
0.000000	2.170154	2911.825684
0.000000	2.170391	2917.480225
0.000000	2.170629	2925.011230
0.000000	2.170866	2934.286621
0.000000	2.171103	2945.618408
0.000000	2.171340	2955.985107
0.000000	2.171577	2965.038330
0.000000	2.171814	2968.336914
0.000000	2.172052	2968.557861
0.000000	2.172289	2966.942627
0.000000	2.172526	2963.592041
0.000000	2.172763	2961.215820
0.000000	2.173000	2963.083984
0.000000	2.173237	2965.831299
0.000000	2.173475	2966.547119
0.000000	2.173712	2966.564697
0.000000	2.173949	2965.722656
0.000000	2.174186	2963.037842
0.000000	2.174423	2960.267822
0.000000	2.174660	2957.830322
0.000000	2.174898	2955.038574
0.000000	2.175135	2951.647217
0.000000	2.175372	2948.984863
0.000000	2.175609	2946.069824
0.000000	2.175846	2941.968506
0.000000	2.176084	2936.983154
0.000000	2.176321	2932.609131
0.000000	2.176558	2927.397217
0.000000	2.176795	2923.585693
0.000000	2.177032	2919.672363
0.000000	2.177269	2915.764893
0.000000	2.177506	2912.810059
0.000000	2.177744	2913.623779
0.000000	2.177981	2917.143799
0.000000	2.178218	2922.688721
0.000000	2.178455	2929.399414
0.000000	2.178692	2935.448242
0.000000	2.178930	2939.240967
0.000000	2.179167	2940.557861
0.000000	2.179404	2939.823975
0.000000	2.179641	2938.105713
0.000000	2.179878	2936.796143
0.000000	2.180115	2934.831787
0.000000	2.180353	2930.430420
0.000000	2.180590	2923.510742
0.000000	2.180827	2915.009766
0.000000	2.181064	2904.746094
0.000000	2.181301	2894.331787
0.000000	2.181539	2882.947266
0.000000	2.181776	2873.449463
0.000000	2.182013	2865.571533
0.000000	2.182250	2863.002686
0.000000	2.182487	2863.141357
0.000000	2.182724	2864.771729
0.000000	2.182961	2868.255859
0.000000	2.183199	2874.033691
0.000000	2.183436	2881.366455
0.000000	2.183673	2889.978760
0.000000	2.183910	2900.668945
0.000000	2.184147	2912.840332
0.000000	2.184385	2924.063721
0.000000	2.184622	2933.421143
0.000000	2.184859	2940.370361
0.000000	2.185096	2943.392334
0.000000	2.185333	2944.215088
0.000000	2.185570	2943.548584
0.000000	2.185807	2941.453125
0.000000	2.186045	2938.240234
0.000000	2.186282	2934.915039
0.000000	2.186519	2934.195068
0.000000	2.186756	2933.231934
0.000000	2.186993	2931.245117
0.000000	2.187231	2928.669434
0.000000	2.187468	2926.163330
0.000000	2.187705	2921.702148
0.000000	2.187942	2917.003662
0.000000	2.188179	2915.195313
0.000000	2.188416	2916.491943
0.000000	2.188654	2919.164795
0.000000	2.188891	2922.804688
0.000000	2.189128	2925.407227
0.000000	2.189365	2927.196533
0.000000	2.189602	2929.189697
0.000000	2.189840	2931.842285
0.000000	2.190077	2933.037842
0.000000	2.190314	2933.545166
0.000000	2.190551	2933.620850
0.000000	2.190788	2933.436035
0.000000	2.191025	2933.052246
0.000000	2.191263	2932.540771
0.000000	2.191500	2930.895996
0.000000	2.191737	2928.848633
0.000000	2.191974	2925.767334
0.000000	2.192211	2923.125244
0.000000	2.192449	2922.321533
0.000000	2.192686	2922.739990
0.000000	2.192923	2921.912598
0.000000	2.193160	2919.984619
0.000000	2.193397	2918.562256
0.000000	2.193635	2917.179199
0.000000	2.193872	2916.105713
0.000000	2.194109	2915.996826
0.000000	2.194346	2917.355957
0.000000	2.194583	2918.882568
0.000000	2.194820	2920.597412
0.000000	2.195058	2923.201172
0.000000	2.195295	2924.431396
0.000000	2.195532	2924.156250
0.000000	2.195769	2923.558350
0.000000	2.196006	2922.695068
0.000000	2.196243	2921.746826
0.000000	2.196481	2921.133301
0.000000	2.196718	2919.445557
0.000000	2.196955	2917.104492
0.000000	2.197192	2913.438721
0.000000	2.197429	2909.586670
0.000000	2.197666	2906.083252
0.000000	2.197904	2906.394531
0.000000	2.198141	2905.634521
0.000000	2.198378	2905.801025
0.000000	2.198615	2907.705078
0.000000	2.198852	2907.704102
0.000000	2.199090	2906.720215
0.000000	2.199327	2905.396973
0.000000	2.199564	2904.520996
0.000000	2.199801	2904.577881
0.000000	2.200038	2906.743408
0.000000	2.200275	2909.765381
0.000000	2.200513	2913.534424
0.000000	2.200750	2918.473389
0.000000	2.200987	2919.509766
0.000000	2.201224	2919.259766
0.000000	2.201461	2919.338867
0.000000	2.201699	2919.878906
0.000000	2.201936	2925.908936
0.000000	2.202173	2931.453857
0.000000	2.202410	2935.049316
0.000000	2.202647	2936.422607
0.000000	2.202884	2936.171631
0.000000	2.203121	2934.378906
0.000000	2.203359	2930.853760
0.000000	2.203596	2927.187500
0.000000	2.203833	2923.901855
0.000000	2.204070	2924.997314
0.000000	2.204307	2926.745850
0.000000	2.204545	2927.874268
0.000000	2.204782	2927.767822
0.000000	2.205019	2926.379883
0.000000	2.205256	2921.084229
0.000000	2.205493	2913.479248
0.000000	2.205730	2904.504395
0.000000	2.205967	2895.427734
0.000000	2.206205	2890.645508
0.000000	2.206442	2887.757568
0.000000	2.206679	2886.699463
0.000000	2.206916	2889.726074
0.000000	2.207153	2893.973877
0.000000	2.207391	2895.382324
0.000000	2.207628	2895.423828
0.000000	2.207865	2894.854980
0.000000	2.208102	2894.257324
0.000000	2.208339	2893.747314
0.000000	2.208576	2893.641846
0.000000	2.208814	2894.643311
0.000000	2.209051	2897.623779
0.000000	2.209288	2901.076660
0.000000	2.209525	2903.938965
0.000000	2.209762	2906.294678
0.000000	2.210000	2907.519043
0.000000	2.210237	2904.516357
0.000000	2.210474	2898.425049
0.000000	2.210711	2889.785889
0.000000	2.210948	2879.353027
0.000000	2.211185	2869.520508
0.000000	2.211422	2859.608398
0.000000	2.211660	2853.082764
0.000000	2.211897	2850.494141
0.000000	2.212134	2848.146973
0.000000	2.212371	2846.503662
0.000000	2.212608	2845.710449
0.000000	2.212846	2846.426270
0.000000	2.213083	2850.161865
0.000000	2.213320	2855.919678
0.000000	2.213557	2863.968750
0.000000	2.213794	2871.755371
0.000000	2.214031	2880.087402
0.000000	2.214269	2888.052246
0.000000	2.214506	2896.117920
0.000000	2.214743	2904.006592
0.000000	2.214980	2911.178467
0.000000	2.215217	2914.705322
0.000000	2.215455	2916.411621
0.000000	2.215692	2918.069824
0.000000	2.215929	2919.286865
0.000000	2.216166	2921.593262
0.000000	2.216403	2926.951660
0.000000	2.216640	2930.202148
0.000000	2.216878	2931.869873
0.000000	2.217115	2932.816162
0.000000	2.217352	2932.643555
0.000000	2.217589	2931.364258
0.000000	2.217826	2929.181885
0.000000	2.218064	2926.346436
0.000000	2.218301	2923.350830
0.000000	2.218538	2922.106689
0.000000	2.218775	2919.958984
0.000000	2.219012	2915.474854
0.000000	2.219249	2909.202148
0.000000	2.219487	2902.130859
0.000000	2.219724	2894.464355
0.000000	2.219961	2890.030762
0.000000	2.220198	2890.711914
0.000000	2.220435	2894.761719
0.000000	2.220672	2900.642090
0.000000	2.220910	2908.436523
0.000000	2.221147	2917.123535
0.000000	2.221384	2925.659424
0.000000	2.221621	2933.195557
0.000000	2.221858	2938.466309
0.000000	2.222095	2941.006592
0.000000	2.222333	2940.200928
0.000000	2.222570	2937.171143
0.000000	2.222807	2932.611816
0.000000	2.223044	2928.743652
0.000000	2.223281	2927.634277
0.000000	2.223519	2925.793213
0.000000	2.223756	2923.687012
0.000000	2.223993	2921.620361
0.000000	2.224230	2918.499268
0.000000	2.224467	2915.682129
0.000000	2.224705	2915.400391
0.000000	2.224941	2918.881592
0.000000	2.225179	2923.126953
0.000000	2.225416	2925.879639
0.000000	2.225653	2923.862061
0.000000	2.225890	2919.614014
0.000000	2.226127	2914.466553
0.000000	2.226365	2909.111816
0.000000	2.226602	2907.498535
0.000000	2.226839	2908.564209
0.000000	2.227076	2912.000732
0.000000	2.227313	2916.571533
0.000000	2.227551	2923.124268
0.000000	2.227788	2931.947266
0.000000	2.228025	2942.076416
0.000000	2.228262	2949.826904
0.000000	2.228499	2954.863037
0.000000	2.228736	2958.284424
0.000000	2.228974	2959.139160
0.000000	2.229211	2957.427490
0.000000	2.229448	2953.346436
0.000000	2.229685	2947.441895
0.000000	2.229922	2940.746338
0.000000	2.230160	2933.296875
0.000000	2.230397	2925.776123
0.000000	2.230634	2920.947266
0.000000	2.230871	2917.229248
0.000000	2.231108	2917.837646
0.000000	2.231345	2919.751709
0.000000	2.231582	2922.841797
0.000000	2.231820	2926.882568
0.000000	2.232057	2932.042236
0.000000	2.232294	2934.658447
0.000000	2.232531	2934.464844
0.000000	2.232768	2932.330566
0.000000	2.233006	2928.495117
0.000000	2.233243	2922.678711
0.000000	2.233480	2915.809326
0.000000	2.233717	2907.382568
0.000000	2.233954	2900.266846
0.000000	2.234191	2895.706299
0.000000	2.234428	2894.544189
0.000000	2.234666	2894.666992
0.000000	2.234903	2896.631592
0.000000	2.235140	2900.710693
0.000000	2.235377	2906.190674
0.000000	2.235614	2912.661377
0.000000	2.235852	2919.701904
0.000000	2.236089	2923.183105
0.000000	2.236326	2921.591797
0.000000	2.236563	2917.953369
0.000000	2.236800	2911.912842
0.000000	2.237037	2903.786865
0.000000	2.237275	2896.385742
0.000000	2.237512	2889.840332
0.000000	2.237749	2882.009033
0.000000	2.237986	2872.993164
0.000000	2.238223	2863.343750
0.000000	2.238461	2855.890869
0.000000	2.238698	2848.287109
0.000000	2.238935	2840.884277
0.000000	2.239172	2834.474121
0.000000	2.239409	2828.684326
0.000000	2.239646	2825.823242
0.000000	2.239884	2824.556885
0.000000	2.240121	2824.860596
0.000000	2.240358	2825.534668
0.000000	2.240595	2827.096191
0.000000	2.240832	2831.689453
0.000000	2.241070	2838.148438
0.000000	2.241307	2842.841309
0.000000	2.241544	2844.303711
0.000000	2.241781	2844.869873
0.000000	2.242018	2844.457520
0.000000	2.242255	2843.602051
0.000000	2.242493	2841.898438
0.000000	2.242730	2839.802734
0.000000	2.242967	2838.048096
0.000000	2.243204	2839.048096
0.000000	2.243441	2840.960693
0.000000	2.243679	2843.700928
0.000000	2.243916	2848.165039
0.000000	2.244153	2855.095703
0.000000	2.244390	2863.068359
0.000000	2.244627	2868.855713
0.000000	2.244864	2873.569092
0.000000	2.245101	2875.880371
0.000000	2.245339	2876.729736
0.000000	2.245576	2877.927246
0.000000	2.245813	2882.135254
0.000000	2.246050	2887.902588
0.000000	2.246287	2894.540771
0.000000	2.246525	2900.614502
0.000000	2.246762	2904.980713
0.000000	2.246999	2906.809082
0.000000	2.247236	2905.962891
0.000000	2.247473	2902.500000
0.000000	2.247710	2898.307373
0.000000	2.247948	2893.832764
0.000000	2.248185	2888.582275
0.000000	2.248422	2883.163818
0.000000	2.248659	2879.419922
0.000000	2.248896	2880.222412
0.000000	2.249134	2882.005615
0.000000	2.249371	2885.767578
0.000000	2.249608	2890.590820
0.000000	2.249845	2896.353760
0.000000	2.250082	2904.022949
0.000000	2.250319	2912.494385
0.000000	2.250556	2921.502686
0.000000	2.250794	2926.776123
0.000000	2.251031	2930.242676
0.000000	2.251268	2934.122314
0.000000	2.251505	2938.816162
0.000000	2.251742	2945.858398
0.000000	2.251980	2956.597656
0.000000	2.252217	2968.499023
0.000000	2.252454	2980.025635
0.000000	2.252691	2989.570801
0.000000	2.252928	2999.436768
0.000000	2.253165	3008.979492
0.000000	2.253402	3016.056641
0.000000	2.253640	3020.440430
0.000000	2.253877	3022.489746
0.000000	2.254114	3019.996826
0.000000	2.254351	3013.599121
0.000000	2.254588	3007.875488
0.000000	2.254826	3007.023438
0.000000	2.255063	3011.816406
0.000000	2.255300	3024.062744
0.000000	2.255537	3034.334473
0.000000	2.255774	3039.822021
0.000000	2.256011	3043.586426
0.000000	2.256249	3046.767090
0.000000	2.256486	3048.431396
0.000000	2.256723	3046.290771
0.000000	2.256960	3042.763672
0.000000	2.257197	3037.680176
0.000000	2.257435	3034.166016
0.000000	2.257672	3034.088379
0.000000	2.257909	3032.586426
0.000000	2.258146	3030.510254
0.000000	2.258383	3028.179932
0.000000	2.258621	3026.552979
0.000000	2.258858	3025.616699
0.000000	2.259095	3025.304932
0.000000	2.259332	3025.022217
0.000000	2.259569	3024.144775
0.000000	2.259806	3023.281006
0.000000	2.260043	3023.328613
0.000000	2.260281	3023.952637
0.000000	2.260518	3024.742188
0.000000	2.260755	3024.870605
0.000000	2.260992	3024.843994
0.000000	2.261229	3024.501953
0.000000	2.261467	3024.470703
0.000000	2.261704	3024.129639
0.000000	2.261941	3023.907227
0.000000	2.262178	3024.468994
0.000000	2.262415	3026.045166
0.000000	2.262652	3028.694580
0.000000	2.262890	3034.287842
0.000000	2.263127	3042.914551
0.000000	2.263364	3050.810303
0.000000	2.263601	3055.399902
0.000000	2.263838	3057.078369
0.000000	2.264076	3058.081787
0.000000	2.264313	3058.209961
0.000000	2.264550	3058.214844
0.000000	2.264787	3058.593506
0.000000	2.265024	3057.831055
0.000000	2.265261	3056.746582
0.000000	2.265499	3056.989014
0.000000	2.265736	3060.708496
0.000000	2.265973	3063.122559
0.000000	2.266210	3065.776123
0.000000	2.266447	3068.809326
0.000000	2.266685	3073.026367
0.000000	2.266922	3077.434814
0.000000	2.267159	3082.118896
0.000000	2.267396	3083.936523
0.000000	2.267633	3084.697998
0.000000	2.267870	3084.795410
0.000000	2.268108	3084.050293
0.000000	2.268345	3082.288330
0.000000	2.268582	3079.469482
0.000000	2.268819	3075.094482
0.000000	2.269056	3070.035645
0.000000	2.269293	3064.751221
0.000000	2.269531	3057.776611
0.000000	2.269768	3049.486572
0.000000	2.270005	3041.712402
0.000000	2.270242	3033.819092
0.000000	2.270479	3026.611084
0.000000	2.270716	3021.049072
0.000000	2.270954	3012.969482
0.000000	2.271191	3004.716309
0.000000	2.271428	3000.024658
0.000000	2.271665	2998.827148
0.000000	2.271902	2997.010498
0.000000	2.272140	2993.780273
0.000000	2.272377	2990.515625
0.000000	2.272614	2987.062256
0.000000	2.272851	2984.671631
0.000000	2.273088	2984.640137
0.000000	2.273325	2985.513428
0.000000	2.273562	2986.396729
0.000000	2.273800	2988.025391
0.000000	2.274037	2989.538086
0.000000	2.274274	2989.777100
0.000000	2.274511	2989.909424
0.000000	2.274748	2989.967285
0.000000	2.274986	2990.596191
0.000000	2.275223	2990.874268
0.000000	2.275460	2989.879639
0.000000	2.275697	2988.107910
0.000000	2.275934	2986.058838
0.000000	2.276171	2985.252441
0.000000	2.276409	2985.446289
0.000000	2.276646	2987.038818
0.000000	2.276883	2988.263428
0.000000	2.277120	2987.629883
0.000000	2.277357	2983.993896
0.000000	2.277595	2977.840332
0.000000	2.277832	2969.730713
0.000000	2.278069	2961.050293
0.000000	2.278306	2954.343506
0.000000	2.278543	2947.454834
0.000000	2.278780	2943.515137
0.000000	2.279017	2944.025146
0.000000	2.279255	2947.805664
0.000000	2.279492	2953.036865
0.000000	2.279729	2957.239502
0.000000	2.279966	2959.665283
0.000000	2.280203	2956.827881
0.000000	2.280441	2951.426025
0.000000	2.280678	2943.981201
0.000000	2.280915	2935.947998
0.000000	2.281152	2930.977295
0.000000	2.281389	2925.865234
0.000000	2.281626	2921.597900
0.000000	2.281864	2920.488525
0.000000	2.282101	2921.359375
0.000000	2.282338	2921.387451
0.000000	2.282575	2920.641602
0.000000	2.282812	2921.342773
0.000000	2.283049	2923.226807
0.000000	2.283287	2928.469727
0.000000	2.283524	2936.759277
0.000000	2.283761	2947.632080
0.000000	2.283998	2960.439697
0.000000	2.284235	2972.162354
0.000000	2.284472	2984.044189
0.000000	2.284710	2994.034912
0.000000	2.284947	2999.688965
0.000000	2.285184	3003.473389
0.000000	2.285421	3005.646729
0.000000	2.285658	3006.402100
0.000000	2.285896	3005.948242
0.000000	2.286133	3005.057617
0.000000	2.286370	3005.975830
0.000000	2.286607	3006.860840
0.000000	2.286844	3007.377686
0.000000	2.287081	3005.464600
0.000000	2.287319	3002.155029
0.000000	2.287556	2997.838623
0.000000	2.287793	2994.237549
0.000000	2.288030	2993.484863
0.000000	2.288267	2993.830811
0.000000	2.288505	2993.771240
0.000000	2.288742	2993.178223
0.000000	2.288979	2991.377686
0.000000	2.289216	2989.259521
0.000000	2.289453	2987.503418
0.000000	2.289690	2986.611084
0.000000	2.289928	2988.641357
0.000000	2.290165	2990.796143
0.000000	2.290402	2993.173584
0.000000	2.290639	2996.032471
0.000000	2.290876	2998.461426
0.000000	2.291114	2998.900391
0.000000	2.291351	2997.449463
0.000000	2.291588	2995.516602
0.000000	2.291825	2992.882568
0.000000	2.292062	2990.493652
0.000000	2.292300	2990.051270
0.000000	2.292536	2991.942139
0.000000	2.292774	2992.790039
0.000000	2.293011	2992.639648
0.000000	2.293248	2990.707031
0.000000	2.293485	2987.726563
0.000000	2.293722	2983.832520
0.000000	2.293960	2979.622314
0.000000	2.294197	2975.668945
0.000000	2.294434	2970.781494
0.000000	2.294671	2966.112305
0.000000	2.294908	2962.300537
0.000000	2.295146	2959.622314
0.000000	2.295383	2958.053711
0.000000	2.295620	2956.761719
0.000000	2.295857	2955.932373
0.000000	2.296094	2957.317627
0.000000	2.296331	2957.411865
0.000000	2.296569	2957.827637
0.000000	2.296806	2958.340576
0.000000	2.297043	2959.442139
0.000000	2.297280	2962.204346
0.000000	2.297517	2963.839600
0.000000	2.297755	2965.055176
0.000000	2.297992	2966.225830
0.000000	2.298229	2967.128662
0.000000	2.298466	2967.085938
0.000000	2.298703	2963.569336
0.000000	2.298940	2958.846924
0.000000	2.299177	2956.707764
0.000000	2.299415	2957.739746
0.000000	2.299652	2958.674805
0.000000	2.299889	2960.022217
0.000000	2.300126	2961.914063
0.000000	2.300363	2964.339355
0.000000	2.300601	2965.702637
0.000000	2.300838	2967.348877
0.000000	2.301075	2968.665039
0.000000	2.301312	2971.699707
0.000000	2.301549	2977.631348
0.000000	2.301786	2983.073242
0.000000	2.302023	2986.592773
0.000000	2.302261	2988.833496
0.000000	2.302498	2991.152588
0.000000	2.302735	2992.646240
0.000000	2.302972	2993.220703
0.000000	2.303209	2992.299561
0.000000	2.303447	2991.259033
0.000000	2.303684	2988.704102
0.000000	2.303921	2985.627197
0.000000	2.304158	2979.681396
0.000000	2.304395	2972.706543
0.000000	2.304632	2966.416992
0.000000	2.304870	2958.782227
0.000000	2.305107	2950.032959
0.000000	2.305344	2942.184814
0.000000	2.305581	2939.100830
0.000000	2.305818	2938.143799
0.000000	2.306056	2938.674561
0.000000	2.306293	2941.503174
0.000000	2.306530	2946.025391
0.000000	2.306767	2949.947021
0.000000	2.307004	2954.693115
0.000000	2.307241	2960.780518
0.000000	2.307479	2968.638184
0.000000	2.307716	2978.272949
0.000000	2.307953	2986.524414
0.000000	2.308190	2993.517578
0.000000	2.308427	2997.896240
0.000000	2.308664	2998.793213
0.000000	2.308902	2997.303223
0.000000	2.309139	2993.046875
0.000000	2.309376	2986.334473
0.000000	2.309613	2977.612305
0.000000	2.309850	2968.665771
0.000000	2.310087	2958.421387
0.000000	2.310325	2949.841797
0.000000	2.310562	2944.816650
0.000000	2.310799	2941.489258
0.000000	2.311036	2937.561523
0.000000	2.311273	2932.783447
0.000000	2.311511	2927.454102
0.000000	2.311748	2921.858154
0.000000	2.311985	2916.488281
0.000000	2.312222	2913.588623
0.000000	2.312459	2910.756592
0.000000	2.312696	2909.439697
0.000000	2.312934	2907.926270
0.000000	2.313171	2906.044189
0.000000	2.313408	2904.108154
0.000000	2.313645	2902.353760
0.000000	2.313882	2901.036621
0.000000	2.314120	2902.077637
0.000000	2.314357	2907.136963
0.000000	2.314594	2914.606201
0.000000	2.314831	2922.863281
0.000000	2.315068	2930.374268
0.000000	2.315305	2938.018555
0.000000	2.315543	2943.145752
0.000000	2.315780	2945.913818
0.000000	2.316017	2946.347656
0.000000	2.316254	2945.685303
0.000000	2.316491	2944.290039
0.000000	2.316729	2944.211670
0.000000	2.316966	2944.855713
0.000000	2.317203	2945.375000
0.000000	2.317440	2945.541992
0.000000	2.317677	2945.541504
0.000000	2.317914	2945.235596
0.000000	2.318151	2944.513428
0.000000	2.318389	2943.807129
0.000000	2.318626	2940.980225
0.000000	2.318863	2935.265381
0.000000	2.319100	2928.302734
0.000000	2.319337	2919.796631
0.000000	2.319575	2911.614258
0.000000	2.319812	2907.104980
0.000000	2.320049	2904.446533
0.000000	2.320286	2900.202393
0.000000	2.320523	2893.412354
0.000000	2.320760	2884.465820
0.000000	2.320997	2873.680420
0.000000	2.321235	2861.232422
0.000000	2.321472	2850.811279
0.000000	2.321709	2843.360596
0.000000	2.321946	2838.347900
0.000000	2.322183	2838.973389
0.000000	2.322421	2842.869629
0.000000	2.322658	2849.030518
0.000000	2.322895	2856.755127
0.000000	2.323132	2865.622803
0.000000	2.323369	2870.727783
0.000000	2.323606	2875.318115
0.000000	2.323844	2881.406494
0.000000	2.324081	2887.009521
0.000000	2.324318	2890.533936
0.000000	2.324555	2894.792969
0.000000	2.324792	2900.967773
0.000000	2.325030	2910.064941
0.000000	2.325267	2919.146240
0.000000	2.325504	2928.206299
0.000000	2.325741	2936.855713
0.000000	2.325978	2945.694092
0.000000	2.326216	2954.918945
0.000000	2.326452	2963.108887
0.000000	2.326690	2970.270996
0.000000	2.326927	2978.866455
0.000000	2.327164	2988.949951
0.000000	2.327401	3001.414795
0.000000	2.327638	3017.525879
0.000000	2.327876	3031.047119
0.000000	2.328113	3039.939209
0.000000	2.328350	3043.243408
0.000000	2.328587	3040.965332
0.000000	2.328824	3036.142822
0.000000	2.329062	3029.475586
0.000000	2.329299	3024.908936
0.000000	2.329536	3019.887451
0.000000	2.329773	3015.389893
0.000000	2.330010	3011.440186
0.000000	2.330247	3006.680664
0.000000	2.330485	3000.610596
0.000000	2.330722	2993.009766
0.000000	2.330959	2985.742432
0.000000	2.331196	2976.852051
0.000000	2.331433	2967.887451
0.000000	2.331670	2961.205811
0.000000	2.331908	2957.004150
0.000000	2.332145	2955.174805
0.000000	2.332382	2956.595703
0.000000	2.332619	2957.168701
0.000000	2.332856	2956.690918
0.000000	2.333093	2955.997070
0.000000	2.333331	2955.176514
0.000000	2.333568	2954.641602
0.000000	2.333805	2954.056885
0.000000	2.334042	2953.312256
0.000000	2.334279	2952.792236
0.000000	2.334517	2953.595947
0.000000	2.334754	2955.860352
0.000000	2.334991	2961.287109
0.000000	2.335228	2969.172852
0.000000	2.335465	2977.259033
0.000000	2.335702	2983.536865
0.000000	2.335940	2986.843994
0.000000	2.336177	2988.410400
0.000000	2.336414	2988.806152
0.000000	2.336651	2989.072510
0.000000	2.336888	2991.255615
0.000000	2.337126	2995.237061
0.000000	2.337363	2999.890137
0.000000	2.337600	3004.393066
0.000000	2.337837	3009.006104
0.000000	2.338074	3014.495361
0.000000	2.338311	3019.560303
0.000000	2.338549	3023.141846
0.000000	2.338786	3023.970703
0.000000	2.339023	3022.781982
0.000000	2.339260	3020.247314
0.000000	2.339497	3017.529297
0.000000	2.339735	3015.335449
0.000000	2.339972	3017.292725
0.000000	2.340209	3020.441406
0.000000	2.340446	3024.214355
0.000000	2.340683	3027.222412
0.000000	2.340920	3028.292969
0.000000	2.341157	3028.317139
0.000000	2.341395	3027.711670
0.000000	2.341632	3024.612549
0.000000	2.341869	3020.406738
0.000000	2.342106	3015.391357
0.000000	2.342343	3010.605957
0.000000	2.342581	3009.793213
0.000000	2.342818	3015.054932
0.000000	2.343055	3021.854980
0.000000	2.343292	3029.421143
0.000000	2.343529	3037.998779
0.000000	2.343766	3045.173096
0.000000	2.344004	3046.804932
0.000000	2.344241	3043.991699
0.000000	2.344478	3039.121338
0.000000	2.344715	3032.732422
0.000000	2.344952	3026.590332
0.000000	2.345190	3019.937744
0.000000	2.345427	3013.972656
0.000000	2.345664	3005.812500
0.000000	2.345901	2994.911377
0.000000	2.346138	2983.048584
0.000000	2.346375	2969.999756
0.000000	2.346612	2956.834717
0.000000	2.346850	2945.803711
0.000000	2.347087	2934.054932
0.000000	2.347324	2922.761719
0.000000	2.347561	2912.709473
0.000000	2.347798	2903.745850
0.000000	2.348036	2894.373535
0.000000	2.348273	2886.003662
0.000000	2.348510	2882.026123
0.000000	2.348747	2879.611084
0.000000	2.348984	2878.472900
0.000000	2.349221	2877.427002
0.000000	2.349458	2874.951416
0.000000	2.349696	2870.809082
0.000000	2.349933	2865.488770
0.000000	2.350170	2859.279053
0.000000	2.350407	2854.046387
0.000000	2.350644	2852.791748
0.000000	2.350882	2853.723389
0.000000	2.351119	2856.098877
0.000000	2.351356	2859.710449
0.000000	2.351593	2865.905029
0.000000	2.351830	2869.579834
0.000000	2.352067	2872.162109
0.000000	2.352305	2874.896973
0.000000	2.352542	2877.767822
0.000000	2.352779	2880.996582
0.000000	2.353016	2884.327393
0.000000	2.353253	2885.209717
0.000000	2.353491	2884.801758
0.000000	2.353728	2884.836426
0.000000	2.353965	2886.525391
0.000000	2.354202	2889.676025
0.000000	2.354439	2893.578613
0.000000	2.354676	2895.461426
0.000000	2.354914	2896.909912
0.000000	2.355151	2898.592529
0.000000	2.355388	2900.524414
0.000000	2.355625	2902.984131
0.000000	2.355862	2905.993652
0.000000	2.356100	2910.106201
0.000000	2.356337	2914.895020
0.000000	2.356574	2919.863525
0.000000	2.356811	2924.602783
0.000000	2.357048	2926.187744
0.000000	2.357285	2925.852295
0.000000	2.357523	2923.640137
0.000000	2.357760	2920.068604
0.000000	2.357997	2916.010498
0.000000	2.358234	2912.144775
0.000000	2.358471	2911.397217
0.000000	2.358708	2912.252686
0.000000	2.358946	2914.376465
0.000000	2.359183	2916.649414
0.000000	2.359420	2918.681152
0.000000	2.359657	2920.204590
0.000000	2.359894	2921.019287
0.000000	2.360132	2921.766357
0.000000	2.360369	2922.833984
0.000000	2.360606	2924.394043
0.000000	2.360843	2928.755859
0.000000	2.361080	2933.118652
0.000000	2.361317	2938.063721
0.000000	2.361555	2942.168457
0.000000	2.361792	2943.372314
0.000000	2.362029	2942.556396
0.000000	2.362266	2942.259277
0.000000	2.362503	2942.001221
0.000000	2.362741	2943.458984
0.000000	2.362978	2946.186279
0.000000	2.363215	2950.477783
0.000000	2.363452	2957.557129
0.000000	2.363689	2967.279785
0.000000	2.363926	2977.406494
0.000000	2.364164	2984.359375
0.000000	2.364401	2988.304199
0.000000	2.364638	2990.782471
0.000000	2.364875	2989.299805
0.000000	2.365112	2983.764648
0.000000	2.365350	2976.460693
0.000000	2.365587	2969.608154
0.000000	2.365824	2963.706543
0.000000	2.366061	2961.107910
0.000000	2.366298	2961.914795
0.000000	2.366535	2963.316406
0.000000	2.366772	2965.306396
0.000000	2.367010	2968.783936
0.000000	2.367247	2975.400146
0.000000	2.367484	2982.469727
0.000000	2.367721	2988.824707
0.000000	2.367958	2994.996582
0.000000	2.368196	2999.420898
0.000000	2.368433	3001.855957
0.000000	2.368670	3001.239990
0.000000	2.368907	2998.818848
0.000000	2.369144	2995.349121
0.000000	2.369381	2992.019043
0.000000	2.369618	2988.687012
0.000000	2.369856	2988.263184
0.000000	2.370093	2992.477539
0.000000	2.370330	2999.386475
0.000000	2.370567	3009.017334
0.000000	2.370804	3020.528564
0.000000	2.371042	3032.589111
0.000000	2.371279	3043.404053
0.000000	2.371516	3048.627197
0.000000	2.371753	3049.401367
0.000000	2.371990	3048.666504
0.000000	2.372227	3050.659180
0.000000	2.372465	3055.240967
0.000000	2.372702	3061.400635
0.000000	2.372939	3069.135498
0.000000	2.373176	3076.919922
0.000000	2.373413	3081.836426
0.000000	2.373651	3082.637451
0.000000	2.373888	3082.173828
0.000000	2.374125	3080.447266
0.000000	2.374362	3074.847412
0.000000	2.374599	3066.319336
0.000000	2.374836	3054.718262
0.000000	2.375073	3042.049316
0.000000	2.375311	3032.442383
0.000000	2.375548	3025.257813
0.000000	2.375785	3018.906006
0.000000	2.376022	3013.782715
0.000000	2.376259	3012.470215
0.000000	2.376497	3011.786865
0.000000	2.376734	3010.324707
0.000000	2.376971	3008.579102
0.000000	2.377208	3006.633301
0.000000	2.377445	3004.746094
0.000000	2.377682	3002.749512
0.000000	2.377920	3002.239014
0.000000	2.378157	3001.621338
0.000000	2.378394	3000.189697
0.000000	2.378631	2999.231934
0.000000	2.378868	2999.489502
0.000000	2.379106	3002.830078
0.000000	2.379343	3010.024658
0.000000	2.379580	3018.585693
0.000000	2.379817	3029.140137
0.000000	2.380054	3040.373047
0.000000	2.380291	3046.634277
0.000000	2.380529	3048.850830
0.000000	2.380766	3049.845703
0.000000	2.381003	3049.761230
0.000000	2.381240	3049.233398
0.000000	2.381477	3050.413818
0.000000	2.381714	3054.190430
0.000000	2.381952	3056.386963
0.000000	2.382189	3055.787842
0.000000	2.382426	3053.971191
0.000000	2.382663	3051.373779
0.000000	2.382900	3049.099854
0.000000	2.383137	3049.335693
0.000000	2.383375	3049.759521
0.000000	2.383612	3048.280029
0.000000	2.383849	3045.546875
0.000000	2.384086	3041.358154
0.000000	2.384323	3035.751953
0.000000	2.384561	3029.042236
0.000000	2.384798	3022.669434
0.000000	2.385035	3018.066895
0.000000	2.385272	3014.603760
0.000000	2.385509	3011.443359
0.000000	2.385746	3008.333008
0.000000	2.385984	3006.153564
0.000000	2.386221	3005.954834
0.000000	2.386458	3008.397705
0.000000	2.386695	3011.238770
0.000000	2.386932	3014.762695
0.000000	2.387170	3019.591553
0.000000	2.387407	3025.287598
0.000000	2.387644	3032.101563
0.000000	2.387881	3038.059814
0.000000	2.388118	3043.714355
0.000000	2.388355	3047.206543
0.000000	2.388592	3047.718506
0.000000	2.388830	3046.528809
0.000000	2.389067	3044.678955
0.000000	2.389304	3042.037598
0.000000	2.389541	3040.467773
0.000000	2.389778	3042.757324
0.000000	2.390016	3050.427246
0.000000	2.390253	3059.458496
0.000000	2.390490	3067.016602
0.000000	2.390727	3073.479736
0.000000	2.390964	3078.179443
0.000000	2.391201	3080.771240
0.000000	2.391439	3081.439453
0.000000	2.391676	3081.169678
0.000000	2.391913	3080.866211
0.000000	2.392150	3081.630859
0.000000	2.392387	3082.137939
0.000000	2.392625	3081.501465
0.000000	2.392862	3080.720459
0.000000	2.393099	3079.447998
0.000000	2.393336	3080.891357
0.000000	2.393573	3083.144775
0.000000	2.393811	3086.247803
0.000000	2.394047	3089.732178
0.000000	2.394285	3092.727295
0.000000	2.394522	3096.319092
0.000000	2.394759	3096.943115
0.000000	2.394996	3095.745117
0.000000	2.395233	3093.505127
0.000000	2.395471	3089.844238
0.000000	2.395708	3085.360596
0.000000	2.395945	3081.001465
0.000000	2.396182	3077.839844
0.000000	2.396419	3077.076172
0.000000	2.396657	3076.056152
0.000000	2.396894	3071.640625
0.000000	2.397131	3066.059570
0.000000	2.397368	3059.503418
0.000000	2.397605	3053.189453
0.000000	2.397842	3045.841553
0.000000	2.398079	3038.103760
0.000000	2.398317	3032.930420
0.000000	2.398554	3032.157715
0.000000	2.398791	3033.677490
0.000000	2.399028	3034.229980
0.000000	2.399265	3034.578369
0.000000	2.399503	3032.964844
0.000000	2.399740	3029.749268
0.000000	2.399977	3024.648682
0.000000	2.400214	3019.524658
0.000000	2.400451	3016.066162
0.000000	2.400688	3012.833496
0.000000	2.400926	3010.606445
0.000000	2.401163	3008.205322
0.000000	2.401400	3006.690186
0.000000	2.401637	3005.778076
0.000000	2.401874	3004.870117
0.000000	2.402112	3004.422119
0.000000	2.402349	3004.665039
0.000000	2.402586	3004.629883
0.000000	2.402823	3003.625977
0.000000	2.403060	3002.903809
0.000000	2.403297	3004.095215
0.000000	2.403535	3007.142090
0.000000	2.403772	3010.998779
0.000000	2.404009	3015.797852
0.000000	2.404246	3021.808105
0.000000	2.404483	3028.095215
0.000000	2.404721	3033.519531
0.000000	2.404958	3036.976807
0.000000	2.405195	3039.460938
0.000000	2.405432	3041.699951
0.000000	2.405669	3045.873779
0.000000	2.405906	3051.126465
0.000000	2.406144	3057.763184
0.000000	2.406381	3064.984619
0.000000	2.406618	3070.520264
0.000000	2.406855	3076.328857
0.000000	2.407092	3079.637939
0.000000	2.407329	3082.441650
0.000000	2.407567	3085.926514
0.000000	2.407804	3091.742676
0.000000	2.408041	3097.750977
0.000000	2.408278	3101.088135
0.000000	2.408515	3103.709717
0.000000	2.408752	3105.798096
0.000000	2.408990	3105.551758
0.000000	2.409227	3103.344238
0.000000	2.409464	3101.708984
0.000000	2.409701	3102.711182
0.000000	2.409938	3104.318604
0.000000	2.410176	3106.220947
0.000000	2.410413	3108.629395
0.000000	2.410650	3109.516602
0.000000	2.410887	3110.229980
0.000000	2.411124	3110.881592
0.000000	2.411361	3111.830811
0.000000	2.411599	3112.922119
0.000000	2.411836	3113.307129
0.000000	2.412073	3113.251465
0.000000	2.412310	3113.685547
0.000000	2.412547	3113.278809
0.000000	2.412785	3109.655029
0.000000	2.413022	3103.457275
0.000000	2.413259	3095.269531
0.000000	2.413496	3085.579346
0.000000	2.413733	3077.257080
0.000000	2.413970	3072.284424
0.000000	2.414207	3069.435791
0.000000	2.414445	3066.330811
0.000000	2.414682	3061.610352
0.000000	2.414919	3055.847168
0.000000	2.415156	3050.907715
0.000000	2.415393	3046.861328
0.000000	2.415631	3041.988770
0.000000	2.415868	3036.099365
0.000000	2.416105	3029.831299
0.000000	2.416342	3022.503662
0.000000	2.416579	3014.400391
0.000000	2.416816	3007.532227
0.000000	2.417053	3002.163574
0.000000	2.417291	2999.436523
0.000000	2.417528	2997.560059
0.000000	2.417765	2996.009766
0.000000	2.418002	2993.606201
0.000000	2.418239	2991.493164
0.000000	2.418477	2988.825195
0.000000	2.418714	2987.529297
0.000000	2.418951	2986.220703
0.000000	2.419188	2985.889893
0.000000	2.419425	2986.581543
0.000000	2.419662	2984.334229
0.000000	2.419900	2978.322510
0.000000	2.420137	2970.201660
0.000000	2.420374	2961.346680
0.000000	2.420611	2954.390625
0.000000	2.420848	2949.767090
0.000000	2.421086	2945.008545
0.000000	2.421323	2941.675537
0.000000	2.421560	2935.464844
0.000000	2.421797	2926.172607
0.000000	2.422034	2916.199463
0.000000	2.422271	2908.856689
0.000000	2.422508	2903.915283
0.000000	2.422746	2899.329102
0.000000	2.422983	2895.884277
0.000000	2.423220	2894.418213
0.000000	2.423457	2894.064209
0.000000	2.423694	2895.614502
0.000000	2.423932	2899.263184
0.000000	2.424169	2905.646484
0.000000	2.424406	2912.647461
0.000000	2.424643	2921.303955
0.000000	2.424880	2931.398682
0.000000	2.425117	2943.414063
0.000000	2.425355	2957.419678
0.000000	2.425592	2970.362549
0.000000	2.425829	2979.501953
0.000000	2.426066	2986.904053
0.000000	2.426303	2993.526855
0.000000	2.426541	2999.438721
0.000000	2.426778	3004.371582
0.000000	2.427015	3006.280518
0.000000	2.427252	3006.391113
0.000000	2.427489	3005.935791
0.000000	2.427727	3004.591797
0.000000	2.427964	3004.504883
0.000000	2.428201	3006.115479
0.000000	2.428438	3007.730713
0.000000	2.428675	3009.132813
0.000000	2.428912	3010.852539
0.000000	2.429150	3011.656982
0.000000	2.429387	3009.791748
0.000000	2.429624	3006.521484
0.000000	2.429861	3002.356689
0.000000	2.430098	2997.670410
0.000000	2.430335	2994.677490
0.000000	2.430573	2992.485840
0.000000	2.430810	2991.932373
0.000000	2.431047	2987.405518
0.000000	2.431284	2981.000000
0.000000	2.431521	2973.446289
0.000000	2.431758	2964.958252
0.000000	2.431996	2958.573975
0.000000	2.432233	2952.888916
0.000000	2.432470	2948.615479
0.000000	2.432707	2947.044189
0.000000	2.432944	2945.726807
0.000000	2.433182	2941.608398
0.000000	2.433419	2936.016113
0.000000	2.433656	2929.309570
0.000000	2.433893	2921.548096
0.000000	2.434130	2913.797363
0.000000	2.434367	2909.923096
0.000000	2.434605	2906.383301
0.000000	2.434842	2902.581543
0.000000	2.435079	2899.299805
0.000000	2.435316	2897.048584
0.000000	2.435553	2896.634277
0.000000	2.435791	2897.295898
0.000000	2.436028	2899.802246
0.000000	2.436265	2903.789551
0.000000	2.436502	2909.972656
0.000000	2.436739	2917.319336
0.000000	2.436976	2926.019531
0.000000	2.437213	2935.122803
0.000000	2.437451	2940.733643
0.000000	2.437688	2943.314453
0.000000	2.437925	2945.532715
0.000000	2.438162	2946.258545
0.000000	2.438399	2946.353760
0.000000	2.438637	2946.066895
0.000000	2.438874	2944.740479
0.000000	2.439111	2942.760986
0.000000	2.439348	2940.887939
0.000000	2.439585	2940.117920
0.000000	2.439822	2940.171143
0.000000	2.440060	2941.245850
0.000000	2.440297	2944.132813
0.000000	2.440534	2949.439697
0.000000	2.440771	2957.874756
0.000000	2.441008	2966.915527
0.000000	2.441246	2975.408447
0.000000	2.441483	2984.115234
0.000000	2.441720	2992.123047
0.000000	2.441957	3000.904297
0.000000	2.442194	3010.560791
0.000000	2.442431	3020.560547
0.000000	2.442668	3026.212402
0.000000	2.442906	3029.820068
0.000000	2.443143	3031.631104
0.000000	2.443380	3032.130859
0.000000	2.443617	3030.460205
0.000000	2.443854	3027.820557
0.000000	2.444092	3024.636719
0.000000	2.444329	3021.358887
0.000000	2.444566	3016.870361
0.000000	2.444803	3013.689209
0.000000	2.445040	3014.214844
0.000000	2.445277	3016.347656
0.000000	2.445514	3021.553223
0.000000	2.445752	3027.897949
0.000000	2.445989	3035.436768
0.000000	2.446226	3042.490479
0.000000	2.446463	3045.719971
0.000000	2.446700	3047.262939
0.000000	2.446938	3048.286865
0.000000	2.447175	3049.936035
0.000000	2.447412	3052.125000
0.000000	2.447649	3055.609619
0.000000	2.447886	3059.637695
0.000000	2.448123	3065.651367
0.000000	2.448361	3072.461426
0.000000	2.448598	3076.916504
0.000000	2.448835	3081.571533
0.000000	2.449072	3086.864990
0.000000	2.449309	3092.760010
0.000000	2.449547	3097.822754
0.000000	2.449784	3104.166016
0.000000	2.450021	3111.748535
0.000000	2.450258	3118.442383
0.000000	2.450495	3124.069092
0.000000	2.450732	3125.489502
0.000000	2.450970	3123.165527
0.000000	2.451207	3118.529297
0.000000	2.451444	3111.816162
0.000000	2.451681	3103.811035
0.000000	2.451918	3097.868408
0.000000	2.452156	3094.786133
0.000000	2.452393	3093.111572
0.000000	2.452630	3093.787598
0.000000	2.452867	3098.281006
0.000000	2.453104	3101.618896
0.000000	2.453341	3102.247559
0.000000	2.453579	3102.442627
0.000000	2.453816	3102.945313
0.000000	2.454053	3104.353027
0.000000	2.454290	3108.209229
0.000000	2.454527	3113.707275
0.000000	2.454765	3120.087402
0.000000	2.455002	3126.694092
0.000000	2.455239	3129.434326
0.000000	2.455476	3127.378906
0.000000	2.455713	3123.845703
0.000000	2.455950	3119.182373
0.000000	2.456187	3114.799316
0.000000	2.456425	3110.179932
0.000000	2.456662	3107.478271
0.000000	2.456899	3108.810303
0.000000	2.457136	3109.742432
0.000000	2.457373	3109.770752
0.000000	2.457611	3109.475098
0.000000	2.457848	3108.864990
0.000000	2.458085	3108.446777
0.000000	2.458322	3108.130371
0.000000	2.458559	3107.080322
0.000000	2.458797	3105.553955
0.000000	2.459034	3103.854492
0.000000	2.459271	3101.819824
0.000000	2.459508	3099.270508
0.000000	2.459745	3096.615234
0.000000	2.459982	3093.748779
0.000000	2.460220	3090.511475
0.000000	2.460457	3086.348633
0.000000	2.460694	3080.484619
0.000000	2.460931	3073.349121
0.000000	2.461168	3066.428223
0.000000	2.461406	3059.461914
0.000000	2.461643	3052.420166
0.000000	2.461880	3046.827393
0.000000	2.462117	3045.332764
0.000000	2.462354	3045.935547
0.000000	2.462591	3048.717285
0.000000	2.462828	3053.910400
0.000000	2.463066	3055.726563
0.000000	2.463303	3056.412842
0.000000	2.463540	3057.289063
0.000000	2.463777	3058.474365
0.000000	2.464014	3060.376221
0.000000	2.464252	3062.703613
0.000000	2.464489	3066.025391
0.000000	2.464726	3068.260742
0.000000	2.464963	3071.095459
0.000000	2.465200	3074.487549
0.000000	2.465437	3079.557373
0.000000	2.465674	3086.360840
0.000000	2.465912	3095.021729
0.000000	2.466149	3100.396729
0.000000	2.466386	3104.414063
0.000000	2.466623	3108.275146
0.000000	2.466860	3111.948486
0.000000	2.467098	3115.783203
0.000000	2.467335	3120.005371
0.000000	2.467572	3123.701904
0.000000	2.467809	3125.894287
0.000000	2.468046	3128.020508
0.000000	2.468283	3130.821045
0.000000	2.468521	3131.682617
0.000000	2.468758	3131.802979
0.000000	2.468995	3130.305420
0.000000	2.469232	3127.848633
0.000000	2.469469	3124.278320
0.000000	2.469707	3121.524902
0.000000	2.469944	3118.251953
0.000000	2.470181	3115.801758
0.000000	2.470418	3116.174072
0.000000	2.470655	3117.381836
0.000000	2.470892	3120.231201
0.000000	2.471129	3123.685303
0.000000	2.471367	3126.761719
0.000000	2.471604	3129.474365
0.000000	2.471841	3130.369141
0.000000	2.472078	3130.456299
0.000000	2.472315	3129.679199
0.000000	2.472553	3127.725830
0.000000	2.472790	3125.388672
0.000000	2.473027	3123.003662
0.000000	2.473264	3120.872070
0.000000	2.473501	3120.312988
0.000000	2.473738	3121.664307
0.000000	2.473976	3123.568359
0.000000	2.474213	3125.984619
0.000000	2.474450	3128.805664
0.000000	2.474687	3132.460449
0.000000	2.474924	3137.185059
0.000000	2.475162	3141.913330
0.000000	2.475399	3143.800537
0.000000	2.475636	3145.015137
0.000000	2.475873	3146.092529
0.000000	2.476110	3147.707520
0.000000	2.476347	3149.517578
0.000000	2.476585	3149.982666
0.000000	2.476822	3148.823486
0.000000	2.477059	3146.760010
0.000000	2.477296	3143.210449
0.000000	2.477533	3139.048828
0.000000	2.477771	3133.606201
0.000000	2.478008	3126.094482
0.000000	2.478245	3117.013672
0.000000	2.478482	3107.239258
0.000000	2.478719	3097.387451
0.000000	2.478956	3086.054443
0.000000	2.479194	3076.978516
0.000000	2.479431	3066.838867
0.000000	2.479668	3056.123291
0.000000	2.479905	3048.270996
0.000000	2.480142	3041.238770
0.000000	2.480379	3035.201172
0.000000	2.480617	3032.071777
0.000000	2.480854	3030.474121
0.000000	2.481091	3031.917236
0.000000	2.481328	3035.497803
0.000000	2.481565	3040.095215
0.000000	2.481802	3046.139160
0.000000	2.482040	3053.020508
0.000000	2.482277	3058.848633
0.000000	2.482514	3062.592041
0.000000	2.482751	3067.003418
0.000000	2.482988	3072.193848
0.000000	2.483226	3078.687012
0.000000	2.483463	3083.722412
0.000000	2.483700	3087.539063
0.000000	2.483937	3091.120850
0.000000	2.484174	3093.767334
0.000000	2.484411	3094.181641
0.000000	2.484648	3091.564941
0.000000	2.484886	3087.098633
0.000000	2.485123	3082.664551
0.000000	2.485360	3080.616699
0.000000	2.485597	3082.875977
0.000000	2.485834	3085.862793
0.000000	2.486072	3088.994141
0.000000	2.486309	3093.773926
0.000000	2.486546	3100.461670
0.000000	2.486783	3110.331055
0.000000	2.487020	3118.186523
0.000000	2.487257	3123.883789
0.000000	2.487495	3124.100586
0.000000	2.487732	3119.880859
0.000000	2.487969	3112.205322
0.000000	2.488206	3100.668701
0.000000	2.488443	3086.517822
0.000000	2.488681	3071.831543
0.000000	2.488918	3060.235840
0.000000	2.489155	3053.269775
0.000000	2.489392	3049.330566
0.000000	2.489629	3047.165771
0.000000	2.489866	3048.125732
0.000000	2.490103	3051.462158
0.000000	2.490341	3055.094482
0.000000	2.490578	3057.893555
0.000000	2.490815	3058.069336
0.000000	2.491052	3056.734619
0.000000	2.491289	3053.584717
0.000000	2.491527	3048.684082
0.000000	2.491764	3043.094482
0.000000	2.492001	3037.720215
0.000000	2.492238	3036.816650
0.000000	2.492475	3038.489014
0.000000	2.492712	3040.263672
0.000000	2.492950	3040.000244
0.000000	2.493187	3040.135254
0.000000	2.493424	3040.288574
0.000000	2.493661	3041.717041
0.000000	2.493898	3046.074951
0.000000	2.494135	3053.093506
0.000000	2.494373	3060.695557
0.000000	2.494610	3067.827148
0.000000	2.494847	3075.107178
0.000000	2.495084	3080.760254
0.000000	2.495321	3086.532227
0.000000	2.495559	3092.894043
0.000000	2.495796	3099.369873
0.000000	2.496033	3105.467285
0.000000	2.496270	3109.879150
0.000000	2.496507	3111.669189
0.000000	2.496744	3110.053467
0.000000	2.496982	3107.172363
0.000000	2.497219	3103.006592
0.000000	2.497456	3100.536133
0.000000	2.497693	3100.799561
0.000000	2.497930	3100.228760
0.000000	2.498168	3099.010254
0.000000	2.498405	3096.513428
0.000000	2.498642	3092.816162
0.000000	2.498879	3088.566895
0.000000	2.499116	3083.785400
0.000000	2.499353	3079.856689
0.000000	2.499591	3079.930664
0.000000	2.499828	3084.832764
0.000000	2.500065	3090.734375
0.000000	2.500302	3096.913086
0.000000	2.500539	3100.230225
0.000000	2.500777	3101.709961
0.000000	2.501014	3103.023193
0.000000	2.501251	3104.364746
0.000000	2.501488	3106.165039
0.000000	2.501725	3108.691895
0.000000	2.501962	3113.328857
0.000000	2.502200	3118.381592
0.000000	2.502437	3124.440918
0.000000	2.502674	3131.419678
0.000000	2.502911	3138.852539
0.000000	2.503148	3146.125732
0.000000	2.503386	3153.711670
0.000000	2.503623	3159.314453
0.000000	2.503860	3162.359131
0.000000	2.504097	3164.283936
0.000000	2.504334	3164.093750
0.000000	2.504571	3161.581787
0.000000	2.504808	3157.064697
0.000000	2.505046	3150.431885
0.000000	2.505283	3143.546143
0.000000	2.505520	3135.569580
0.000000	2.505757	3128.751709
0.000000	2.505994	3125.021484
0.000000	2.506232	3118.766602
0.000000	2.506469	3109.800293
0.000000	2.506706	3099.052490
0.000000	2.506943	3086.202881
0.000000	2.507180	3073.193604
0.000000	2.507417	3061.467529
0.000000	2.507655	3048.550049
0.000000	2.507892	3037.197510
0.000000	2.508129	3028.209473
0.000000	2.508366	3021.415771
0.000000	2.508603	3017.063965
0.000000	2.508841	3014.017822
0.000000	2.509078	3010.638916
0.000000	2.509315	3006.872314
0.000000	2.509552	3003.291260
0.000000	2.509789	3000.609619
0.000000	2.510026	3000.454834
0.000000	2.510263	3003.930908
0.000000	2.510501	3008.062500
0.000000	2.510738	3011.934326
0.000000	2.510975	3015.077393
0.000000	2.511212	3019.611572
0.000000	2.511449	3024.083008
0.000000	2.511687	3027.128418
0.000000	2.511924	3029.912842
0.000000	2.512161	3033.540771
0.000000	2.512398	3037.740723
0.000000	2.512635	3043.075439
0.000000	2.512872	3049.218750
0.000000	2.513109	3056.592041
0.000000	2.513347	3064.420654
0.000000	2.513584	3073.025146
0.000000	2.513821	3080.608887
0.000000	2.514058	3086.430908
0.000000	2.514295	3091.052734
0.000000	2.514533	3095.628906
0.000000	2.514770	3102.063965
0.000000	2.515007	3108.889893
0.000000	2.515244	3113.349121
0.000000	2.515481	3115.567627
0.000000	2.515718	3116.712891
0.000000	2.515956	3115.721680
0.000000	2.516193	3113.963135
0.000000	2.516430	3114.537354
0.000000	2.516667	3117.005859
0.000000	2.516904	3118.989258
0.000000	2.517142	3120.102783
0.000000	2.517379	3121.045654
0.000000	2.517616	3121.348633
0.000000	2.517853	3120.093506
0.000000	2.518090	3118.406982
0.000000	2.518327	3116.959229
0.000000	2.518565	3117.327393
0.000000	2.518802	3118.387695
0.000000	2.519039	3119.486328
0.000000	2.519276	3120.870361
0.000000	2.519513	3123.117676
0.000000	2.519750	3125.415771
0.000000	2.519988	3125.776367
0.000000	2.520225	3126.216064
0.000000	2.520462	3128.004639
0.000000	2.520699	3128.602295
0.000000	2.520936	3127.788818
0.000000	2.521173	3125.875000
0.000000	2.521411	3123.326660
0.000000	2.521648	3121.826660
0.000000	2.521885	3120.239746
0.000000	2.522122	3115.059326
0.000000	2.522359	3108.372314
0.000000	2.522597	3100.600342
0.000000	2.522834	3093.044189
0.000000	2.523071	3088.403564
0.000000	2.523308	3086.312988
0.000000	2.523545	3088.762939
0.000000	2.523782	3094.797607
0.000000	2.524020	3100.611816
0.000000	2.524257	3101.753174
0.000000	2.524494	3099.319824
0.000000	2.524731	3094.482910
0.000000	2.524968	3087.607666
0.000000	2.525206	3078.569824
0.000000	2.525443	3069.551758
0.000000	2.525680	3060.668213
0.000000	2.525917	3050.796387
0.000000	2.526154	3041.333252
0.000000	2.526392	3035.493408
0.000000	2.526629	3031.816895
0.000000	2.526866	3029.867920
0.000000	2.527103	3029.439453
0.000000	2.527340	3030.319824
0.000000	2.527577	3031.224609
0.000000	2.527815	3029.868164
0.000000	2.528052	3025.563477
0.000000	2.528289	3019.927734
0.000000	2.528526	3013.311523
0.000000	2.528763	3005.801270
0.000000	2.529000	2999.989014
0.000000	2.529238	2996.065430
0.000000	2.529475	2993.810059
0.000000	2.529712	2992.183105
0.000000	2.529949	2991.858887
0.000000	2.530186	2995.605225
0.000000	2.530423	3000.519287
0.000000	2.530661	3005.271973
0.000000	2.530898	3008.992432
0.000000	2.531135	3011.037842
0.000000	2.531372	3011.356201
0.000000	2.531609	3011.083008
0.000000	2.531847	3009.555908
0.000000	2.532084	3007.816895
0.000000	2.532321	3006.582031
0.000000	2.532558	3006.845459
0.000000	2.532795	3011.917725
0.000000	2.533032	3021.754883
0.000000	2.533269	3034.114014
0.000000	2.533507	3046.243164
0.000000	2.533744	3057.008789
0.000000	2.533981	3065.186768
0.000000	2.534218	3069.594238
0.000000	2.534455	3071.903564
0.000000	2.534693	3073.099365
0.000000	2.534930	3072.301758
0.000000	2.535167	3069.297363
0.000000	2.535404	3065.466797
0.000000	2.535641	3061.225586
0.000000	2.535878	3059.659668
0.000000	2.536116	3061.069336
0.000000	2.536353	3064.900635
0.000000	2.536590	3068.598877
0.000000	2.536827	3072.873047
0.000000	2.537064	3077.725586
0.000000	2.537302	3082.304199
0.000000	2.537539	3086.176270
0.000000	2.537776	3086.657715
0.000000	2.538013	3086.213379
0.000000	2.538250	3084.496826
0.000000	2.538487	3083.031738
0.000000	2.538724	3083.958252
0.000000	2.538962	3086.939941
0.000000	2.539199	3093.607178
0.000000	2.539436	3097.228271
0.000000	2.539673	3100.050293
0.000000	2.539910	3102.794678
0.000000	2.540148	3106.197754
0.000000	2.540385	3109.365967
0.000000	2.540622	3112.166260
0.000000	2.540859	3113.350586
0.000000	2.541096	3113.515137
0.000000	2.541333	3112.280518
0.000000	2.541571	3110.215576
0.000000	2.541808	3107.148682
0.000000	2.542045	3104.053467
0.000000	2.542282	3102.052490
0.000000	2.542519	3101.718994
0.000000	2.542756	3100.456543
0.000000	2.542994	3096.885986
0.000000	2.543231	3091.786377
0.000000	2.543468	3087.458252
0.000000	2.543705	3085.212402
0.000000	2.543942	3082.516846
0.000000	2.544179	3079.963867
0.000000	2.544417	3077.033936
0.000000	2.544654	3073.739502
0.000000	2.544891	3071.007813
0.000000	2.545128	3068.852051
0.000000	2.545365	3064.763184
0.000000	2.545603	3057.538574
0.000000	2.545840	3048.222412
0.000000	2.546077	3038.597656
0.000000	2.546314	3030.602295
0.000000	2.546551	3023.138672
0.000000	2.546788	3016.578369
0.000000	2.547026	3008.722168
0.000000	2.547263	3000.048096
0.000000	2.547500	2991.312744
0.000000	2.547737	2985.935303
0.000000	2.547974	2981.875488
0.000000	2.548212	2979.071777
0.000000	2.548449	2977.023926
0.000000	2.548686	2976.282715
0.000000	2.548923	2975.955811
0.000000	2.549160	2975.540283
0.000000	2.549397	2976.586914
0.000000	2.549635	2978.945801
0.000000	2.549872	2982.816895
0.000000	2.550109	2989.671143
0.000000	2.550346	2998.881592
0.000000	2.550583	3009.535645
0.000000	2.550821	3020.236328
0.000000	2.551058	3028.585938
0.000000	2.551295	3034.126465
0.000000	2.551532	3039.129395
0.000000	2.551769	3043.995605
0.000000	2.552006	3046.975830
0.000000	2.552243	3048.891113
0.000000	2.552481	3050.438477
0.000000	2.552718	3051.642334
0.000000	2.552955	3051.941406
0.000000	2.553192	3052.036865
0.000000	2.553429	3052.488770
0.000000	2.553667	3051.488037
0.000000	2.553904	3051.024170
0.000000	2.554141	3053.549561
0.000000	2.554378	3058.261475
0.000000	2.554615	3062.618896
0.000000	2.554852	3067.393799
0.000000	2.555090	3072.832520
0.000000	2.555327	3075.466064
0.000000	2.555564	3076.893799
0.000000	2.555801	3078.422852
0.000000	2.556038	3080.226563
0.000000	2.556276	3080.286133
0.000000	2.556513	3079.628662
0.000000	2.556750	3079.178223
0.000000	2.556987	3079.564941
0.000000	2.557224	3078.877686
0.000000	2.557462	3078.232666
0.000000	2.557698	3077.743164
0.000000	2.557936	3079.462402
0.000000	2.558173	3083.452637
0.000000	2.558410	3086.187988
0.000000	2.558647	3088.618652
0.000000	2.558884	3091.063477
0.000000	2.559122	3094.130859
0.000000	2.559359	3097.002686
0.000000	2.559596	3100.322510
0.000000	2.559833	3103.693604
0.000000	2.560070	3108.064697
0.000000	2.560308	3112.817627
0.000000	2.560544	3117.881836
0.000000	2.560782	3123.629883
0.000000	2.561019	3130.009521
0.000000	2.561256	3136.142334
0.000000	2.561493	3142.035645
0.000000	2.561730	3147.676270
0.000000	2.561968	3151.463135
0.000000	2.562205	3152.892578
0.000000	2.562442	3154.115723
0.000000	2.562679	3157.144287
0.000000	2.562916	3157.980225
0.000000	2.563154	3158.343018
0.000000	2.563391	3156.125244
0.000000	2.563628	3153.129395
0.000000	2.563865	3149.506348
0.000000	2.564102	3147.764893
0.000000	2.564339	3149.543701
0.000000	2.564577	3152.587891
0.000000	2.564814	3158.019043
0.000000	2.565051	3164.959961
0.000000	2.565288	3172.625732
0.000000	2.565525	3181.241699
0.000000	2.565763	3188.346924
0.000000	2.566000	3192.368652
0.000000	2.566237	3194.662109
0.000000	2.566474	3195.975342
0.000000	2.566711	3196.720459
0.000000	2.566948	3196.659180
0.000000	2.567185	3196.187012
0.000000	2.567423	3195.218994
0.000000	2.567660	3195.084473
0.000000	2.567897	3194.500488
0.000000	2.568134	3192.056641
0.000000	2.568371	3188.156982
0.000000	2.568609	3183.066895
0.000000	2.568846	3178.006592
0.000000	2.569083	3172.597412
0.000000	2.569320	3166.640625
0.000000	2.569557	3160.773926
0.000000	2.569794	3155.027588
0.000000	2.570032	3150.342529
0.000000	2.570269	3149.255859
0.000000	2.570506	3150.195557
0.000000	2.570743	3152.419189
0.000000	2.570980	3155.287842
0.000000	2.571218	3157.618408
0.000000	2.571455	3160.067139
0.000000	2.571692	3163.256592
0.000000	2.571929	3167.333984
0.000000	2.572166	3172.245117
0.000000	2.572403	3177.423828
0.000000	2.572641	3182.486328
0.000000	2.572878	3187.505371
0.000000	2.573115	3190.150879
0.000000	2.573352	3188.079346
0.000000	2.573589	3183.552246
0.000000	2.573827	3177.176025
0.000000	2.574064	3169.212158
0.000000	2.574301	3162.794678
0.000000	2.574538	3159.847168
0.000000	2.574775	3157.440918
0.000000	2.575012	3154.747314
0.000000	2.575250	3152.273682
0.000000	2.575487	3150.811279
0.000000	2.575724	3152.337891
0.000000	2.575961	3155.533203
0.000000	2.576198	3159.644287
0.000000	2.576436	3163.837402
0.000000	2.576673	3165.678467
0.000000	2.576910	3166.444336
0.000000	2.577147	3165.938965
0.000000	2.577384	3163.999512
0.000000	2.577621	3159.917480
0.000000	2.577858	3154.289063
0.000000	2.578096	3146.636719
0.000000	2.578333	3138.177490
0.000000	2.578570	3129.302979
0.000000	2.578807	3121.339355
0.000000	2.579044	3112.159912
0.000000	2.579282	3102.331299
0.000000	2.579519	3094.273926
0.000000	2.579756	3088.163574
0.000000	2.579993	3084.279785
0.000000	2.580230	3083.568848
0.000000	2.580467	3082.623047
0.000000	2.580704	3081.323975
0.000000	2.580942	3079.946533
0.000000	2.581179	3079.093018
0.000000	2.581416	3077.641602
0.000000	2.581653	3074.433105
0.000000	2.581890	3072.225342
0.000000	2.582128	3073.195557
0.000000	2.582365	3078.205078
0.000000	2.582602	3082.241943
0.000000	2.582839	3084.370850
0.000000	2.583076	3086.499023
0.000000	2.583313	3088.320801
0.000000	2.583551	3090.484863
0.000000	2.583788	3092.441406
0.000000	2.584025	3092.187500
0.000000	2.584262	3090.963867
0.000000	2.584499	3089.251221
0.000000	2.584737	3087.643066
0.000000	2.584974	3088.611328
0.000000	2.585211	3091.083740
0.000000	2.585448	3092.356934
0.000000	2.585685	3093.783447
0.000000	2.585922	3095.588867
0.000000	2.586159	3098.217529
0.000000	2.586397	3102.173096
0.000000	2.586634	3106.635986
0.000000	2.586871	3110.657715
0.000000	2.587108	3113.737305
0.000000	2.587345	3115.058594
0.000000	2.587583	3115.852783
0.000000	2.587820	3116.265625
0.000000	2.588057	3117.070557
0.000000	2.588294	3119.504395
0.000000	2.588531	3121.433105
0.000000	2.588768	3121.814697
0.000000	2.589006	3121.500732
0.000000	2.589243	3119.329834
0.000000	2.589480	3116.835449
0.000000	2.589717	3116.471680
0.000000	2.589954	3117.679199
0.000000	2.590192	3120.456787
0.000000	2.590429	3125.978760
0.000000	2.590666	3129.039307
0.000000	2.590903	3132.126953
0.000000	2.591140	3134.812744
0.000000	2.591377	3137.731689
0.000000	2.591615	3139.699951
0.000000	2.591852	3140.984619
0.000000	2.592089	3140.974609
0.000000	2.592326	3140.011963
0.000000	2.592563	3138.707764
0.000000	2.592800	3138.636475
0.000000	2.593038	3139.092773
0.000000	2.593275	3139.390381
0.000000	2.593512	3140.695801
0.000000	2.593749	3144.339844
0.000000	2.593986	3147.240479
0.000000	2.594223	3148.692627
0.000000	2.594461	3147.719727
0.000000	2.594698	3146.092529
0.000000	2.594935	3144.134033
0.000000	2.595172	3142.756348
0.000000	2.595409	3144.232422
0.000000	2.595647	3147.083008
0.000000	2.595884	3152.249023
0.000000	2.596121	3154.203125
0.000000	2.596358	3155.075928
0.000000	2.596595	3155.311279
0.000000	2.596833	3156.572998
0.000000	2.597070	3158.780518
0.000000	2.597307	3161.075684
0.000000	2.597544	3162.910645
0.000000	2.597781	3166.397217
0.000000	2.598018	3170.603271
0.000000	2.598256	3175.192383
0.000000	2.598493	3177.709717
0.000000	2.598730	3179.224365
0.000000	2.598967	3182.287842
0.000000	2.599204	3185.594971
0.000000	2.599442	3187.564209
0.000000	2.599679	3190.186035
0.000000	2.599916	3192.414063
0.000000	2.600153	3193.585205
0.000000	2.600390	3192.188965
0.000000	2.600627	3189.853027
0.000000	2.600864	3186.227539
0.000000	2.601102	3182.032471
0.000000	2.601339	3176.850098
0.000000	2.601576	3173.281982
0.000000	2.601813	3173.277100
0.000000	2.602050	3172.369141
0.000000	2.602288	3167.552002
0.000000	2.602525	3161.091309
0.000000	2.602762	3153.946045
0.000000	2.602999	3146.458252
0.000000	2.603236	3142.611328
0.000000	2.603473	3143.467041
0.000000	2.603711	3146.611572
0.000000	2.603948	3148.664063
0.000000	2.604185	3149.143311
0.000000	2.604422	3149.993896
0.000000	2.604659	3151.095703
0.000000	2.604897	3152.531738
0.000000	2.605134	3155.762695
0.000000	2.605371	3159.440430
0.000000	2.605608	3162.002197
0.000000	2.605845	3162.063232
0.000000	2.606082	3158.843018
0.000000	2.606319	3153.778076
0.000000	2.606557	3147.544434
0.000000	2.606794	3141.634521
0.000000	2.607031	3139.347900
0.000000	2.607268	3138.695313
0.000000	2.607505	3138.755615
0.000000	2.607743	3138.872070
0.000000	2.607980	3138.038330
0.000000	2.608217	3137.415039
0.000000	2.608454	3138.689941
0.000000	2.608691	3142.010986
0.000000	2.608928	3147.522461
0.000000	2.609165	3155.061035
0.000000	2.609403	3164.237549
0.000000	2.609640	3173.477295
0.000000	2.609877	3179.592773
0.000000	2.610114	3183.890137
0.000000	2.610351	3187.874268
0.000000	2.610589	3191.801514
0.000000	2.610826	3194.803467
0.000000	2.611063	3195.719727
0.000000	2.611300	3194.739502
0.000000	2.611537	3192.385742
0.000000	2.611774	3189.631348
0.000000	2.612012	3185.092041
0.000000	2.612249	3179.031250
0.000000	2.612486	3172.771729
0.000000	2.612723	3166.275391
0.000000	2.612960	3159.770752
0.000000	2.613198	3156.283691
0.000000	2.613435	3155.946533
0.000000	2.613672	3158.650635
0.000000	2.613909	3164.470459
0.000000	2.614146	3170.851074
0.000000	2.614383	3178.109863
0.000000	2.614621	3182.828369
0.000000	2.614858	3185.914307
0.000000	2.615095	3188.093750
0.000000	2.615332	3189.588623
0.000000	2.615569	3190.775146
0.000000	2.615806	3191.660645
0.000000	2.616044	3190.891602
0.000000	2.616281	3187.849365
0.000000	2.616518	3183.254395
0.000000	2.616755	3177.390869
0.000000	2.616992	3171.385986
0.000000	2.617229	3165.828125
0.000000	2.617467	3160.667725
0.000000	2.617704	3156.641602
0.000000	2.617941	3152.138428
0.000000	2.618178	3146.857666
0.000000	2.618415	3141.113281
0.000000	2.618653	3135.504639
0.000000	2.618890	3131.357178
0.000000	2.619127	3131.478760
0.000000	2.619364	3134.538330
0.000000	2.619601	3138.398926
0.000000	2.619838	3141.697510
0.000000	2.620076	3144.632813
0.000000	2.620313	3148.724365
0.000000	2.620550	3153.288574
0.000000	2.620787	3157.909912
0.000000	2.621024	3163.582520
0.000000	2.621262	3170.140869
0.000000	2.621499	3177.964355
0.000000	2.621736	3187.184570
0.000000	2.621973	3197.969482
0.000000	2.622210	3209.645264
0.000000	2.622447	3218.286621
0.000000	2.622685	3222.442627
0.000000	2.622922	3224.564209
0.000000	2.623159	3226.017334
0.000000	2.623396	3226.200439
0.000000	2.623633	3226.834473
0.000000	2.623871	3227.836914
0.000000	2.624108	3229.234863
0.000000	2.624345	3231.842529
0.000000	2.624582	3236.951660
0.000000	2.624819	3242.449707
0.000000	2.625057	3247.231201
0.000000	2.625293	3251.483154
0.000000	2.625531	3251.817871
0.000000	2.625768	3250.346436
0.000000	2.626005	3247.297119
0.000000	2.626242	3242.022705
0.000000	2.626479	3234.236328
0.000000	2.626717	3227.574951
0.000000	2.626954	3224.446533
0.000000	2.627191	3224.024170
0.000000	2.627428	3223.270264
0.000000	2.627665	3223.549316
0.000000	2.627903	3226.052734
0.000000	2.628139	3229.610352
0.000000	2.628377	3232.930176
0.000000	2.628614	3234.334961
0.000000	2.628851	3235.043945
0.000000	2.629088	3234.555420
0.000000	2.629325	3231.926270
0.000000	2.629563	3227.402832
0.000000	2.629800	3222.117676
0.000000	2.630037	3217.821777
0.000000	2.630274	3212.182373
0.000000	2.630511	3205.635254
0.000000	2.630749	3198.147461
0.000000	2.630986	3192.602539
0.000000	2.631223	3187.725586
0.000000	2.631460	3183.480957
0.000000	2.631697	3180.530029
0.000000	2.631934	3179.596191
0.000000	2.632172	3181.285400
0.000000	2.632409	3182.022949
0.000000	2.632646	3181.713379
0.000000	2.632883	3182.035645
0.000000	2.633120	3182.533936
0.000000	2.633358	3184.021240
0.000000	2.633595	3184.334473
0.000000	2.633832	3183.519287
0.000000	2.634069	3182.397217
0.000000	2.634306	3180.130127
0.000000	2.634543	3176.250000
0.000000	2.634780	3170.717773
0.000000	2.635018	3164.431885
0.000000	2.635255	3158.963135
0.000000	2.635492	3151.976807
0.000000	2.635729	3144.213623
0.000000	2.635966	3136.763184
0.000000	2.636204	3128.031738
0.000000	2.636441	3117.515869
0.000000	2.636678	3106.920898
0.000000	2.636915	3099.074463
0.000000	2.637152	3095.308594
0.000000	2.637389	3095.193359
0.000000	2.637627	3097.981689
0.000000	2.637864	3102.868896
0.000000	2.638101	3108.578125
0.000000	2.638338	3112.970215
0.000000	2.638575	3116.940430
0.000000	2.638813	3121.027100
0.000000	2.639050	3125.930176
0.000000	2.639287	3130.974365
0.000000	2.639524	3136.836914
0.000000	2.639761	3141.935547
0.000000	2.639998	3142.897705
0.000000	2.640236	3142.371338
0.000000	2.640473	3140.977783
0.000000	2.640710	3140.185303
0.000000	2.640947	3138.755371
0.000000	2.641184	3135.234863
0.000000	2.641421	3131.227783
0.000000	2.641659	3129.167236
0.000000	2.641896	3129.858398
0.000000	2.642133	3131.437744
0.000000	2.642370	3134.298828
0.000000	2.642607	3138.891602
0.000000	2.642844	3146.299072
0.000000	2.643082	3152.613281
0.000000	2.643319	3158.749268
0.000000	2.643556	3165.823975
0.000000	2.643793	3173.839844
0.000000	2.644030	3181.446045
0.000000	2.644268	3188.217285
0.000000	2.644505	3194.125977
0.000000	2.644742	3199.836670
0.000000	2.644979	3202.291260
0.000000	2.645216	3201.244629
0.000000	2.645453	3196.293457
0.000000	2.645691	3190.460449
0.000000	2.645928	3187.844482
0.000000	2.646165	3191.698242
0.000000	2.646402	3200.229736
0.000000	2.646639	3211.154297
0.000000	2.646877	3223.102539
0.000000	2.647114	3234.666260
0.000000	2.647351	3243.422119
0.000000	2.647588	3250.959717
0.000000	2.647825	3252.758057
0.000000	2.648062	3250.703857
0.000000	2.648299	3245.278564
0.000000	2.648537	3237.150391
0.000000	2.648774	3226.526367
0.000000	2.649011	3217.110596
0.000000	2.649248	3207.424805
0.000000	2.649485	3196.908936
0.000000	2.649723	3186.536133
0.000000	2.649960	3178.367432
0.000000	2.650197	3170.841797
0.000000	2.650434	3164.198730
0.000000	2.650671	3161.245361
0.000000	2.650908	3162.998535
0.000000	2.651146	3164.578125
0.000000	2.651383	3164.933838
0.000000	2.651620	3160.800781
0.000000	2.651857	3154.647461
0.000000	2.652094	3147.765869
0.000000	2.652332	3141.608643
0.000000	2.652569	3135.056641
0.000000	2.652806	3127.391846
0.000000	2.653043	3121.273438
0.000000	2.653280	3119.911865
0.000000	2.653517	3123.637451
0.000000	2.653754	3129.871826
0.000000	2.653992	3137.972656
0.000000	2.654229	3148.201172
0.000000	2.654466	3156.677979
0.000000	2.654703	3165.871094
0.000000	2.654940	3175.961670
0.000000	2.655178	3186.736084
0.000000	2.655415	3197.081787
0.000000	2.655652	3206.577393
0.000000	2.655889	3215.196289
0.000000	2.656126	3223.323730
0.000000	2.656363	3231.743408
0.000000	2.656600	3238.549561
0.000000	2.656838	3242.975098
0.000000	2.657075	3246.575439
0.000000	2.657312	3250.669434
0.000000	2.657549	3253.770020
0.000000	2.657786	3254.075928
0.000000	2.658024	3249.636230
0.000000	2.658261	3242.450928
0.000000	2.658498	3232.210205
0.000000	2.658735	3220.113281
0.000000	2.658972	3209.766846
0.000000	2.659209	3199.308594
0.000000	2.659447	3189.921875
0.000000	2.659684	3184.457031
0.000000	2.659921	3182.893311
0.000000	2.660158	3184.161621
0.000000	2.660395	3187.075195
0.000000	2.660633	3193.418945
0.000000	2.660870	3198.284180
0.000000	2.661107	3202.284424
0.000000	2.661344	3205.476074
0.000000	2.661581	3205.547852
0.000000	2.661819	3203.850586
0.000000	2.662056	3200.604980
0.000000	2.662293	3196.167725
0.000000	2.662530	3191.000732
0.000000	2.662767	3187.299316
0.000000	2.663004	3188.270996
0.000000	2.663242	3189.397461
0.000000	2.663479	3190.868896
0.000000	2.663716	3192.518555
0.000000	2.663953	3193.449219
0.000000	2.664190	3193.403809
0.000000	2.664427	3192.491699
0.000000	2.664665	3190.397217
0.000000	2.664902	3186.795166
0.000000	2.665139	3181.175293
0.000000	2.665376	3173.986328
0.000000	2.665613	3168.598145
0.000000	2.665850	3166.340820
0.000000	2.666088	3166.340820
0.000000	2.666325	3165.872070
0.000000	2.666562	3165.978516
0.000000	2.666799	3168.081787
0.000000	2.667036	3170.973145
0.000000	2.667274	3171.375000
0.000000	2.667511	3168.378662
0.000000	2.667748	3163.153076
0.000000	2.667985	3156.026611
0.000000	2.668222	3148.012695
0.000000	2.668459	3140.259766
0.000000	2.668697	3134.982910
0.000000	2.668934	3135.513672
0.000000	2.669171	3136.684326
0.000000	2.669408	3136.657715
0.000000	2.669645	3135.727051
0.000000	2.669883	3132.600586
0.000000	2.670120	3127.265625
0.000000	2.670357	3119.816406
0.000000	2.670594	3110.759766
0.000000	2.670831	3101.159668
0.000000	2.671068	3094.176270
0.000000	2.671306	3088.494629
0.000000	2.671543	3084.388672
0.000000	2.671780	3083.495850
0.000000	2.672017	3087.748291
0.000000	2.672254	3092.038574
0.000000	2.672492	3095.921387
0.000000	2.672729	3098.865234
0.000000	2.672966	3100.671631
0.000000	2.673203	3100.922852
0.000000	2.673440	3099.261230
0.000000	2.673677	3096.535400
0.000000	2.673914	3092.290283
0.000000	2.674152	3086.568359
0.000000	2.674389	3078.989746
0.000000	2.674626	3070.459717
0.000000	2.674863	3064.876709
0.000000	2.675100	3060.633057
0.000000	2.675338	3058.020264
0.000000	2.675575	3056.538574
0.000000	2.675812	3055.490723
0.000000	2.676049	3055.718994
0.000000	2.676286	3058.650635
0.000000	2.676523	3063.050781
0.000000	2.676760	3067.597900
0.000000	2.676998	3073.048096
0.000000	2.677235	3079.179688
0.000000	2.677472	3082.960693
0.000000	2.677709	3086.529785
0.000000	2.677946	3090.107666
0.000000	2.678184	3094.160400
0.000000	2.678421	3099.836426
0.000000	2.678658	3107.054199
0.000000	2.678895	3115.711670
0.000000	2.679132	3125.893555
0.000000	2.679369	3135.667725
0.000000	2.679607	3144.378174
0.000000	2.679844	3152.312744
0.000000	2.680081	3158.347168
0.000000	2.680318	3162.886230
0.000000	2.680555	3165.903809
0.000000	2.680793	3168.146729
0.000000	2.681030	3170.039795
0.000000	2.681267	3172.586914
0.000000	2.681504	3175.976074
0.000000	2.681741	3179.972168
0.000000	2.681978	3184.987305
0.000000	2.682215	3191.606201
0.000000	2.682453	3197.153809
0.000000	2.682690	3201.876709
0.000000	2.682927	3206.292480
0.000000	2.683164	3211.618164
0.000000	2.683401	3219.081055
0.000000	2.683639	3225.086914
0.000000	2.683876	3226.435059
0.000000	2.684113	3225.498291
0.000000	2.684350	3222.805176
0.000000	2.684587	3218.351807
0.000000	2.684824	3213.371094
0.000000	2.685062	3208.330811
0.000000	2.685299	3204.372070
0.000000	2.685536	3201.540527
0.000000	2.685773	3198.124268
0.000000	2.686010	3192.079102
0.000000	2.686248	3183.936523
0.000000	2.686485	3174.590332
0.000000	2.686722	3164.928955
0.000000	2.686959	3159.153320
0.000000	2.687196	3159.038086
0.000000	2.687433	3164.187500
0.000000	2.687671	3169.810547
0.000000	2.687908	3177.453613
0.000000	2.688145	3187.616211
0.000000	2.688382	3200.462891
0.000000	2.688619	3211.141357
0.000000	2.688857	3222.930664
0.000000	2.689094	3235.141113
0.000000	2.689331	3242.080811
0.000000	2.689568	3245.213135
0.000000	2.689805	3246.492676
0.000000	2.690042	3246.549072
0.000000	2.690280	3245.030273
0.000000	2.690517	3241.894531
0.000000	2.690754	3237.070557
0.000000	2.690991	3232.901123
0.000000	2.691228	3227.822266
0.000000	2.691465	3221.582520
0.000000	2.691703	3215.104492
0.000000	2.691940	3210.964111
0.000000	2.692177	3208.416748
0.000000	2.692414	3207.109131
0.000000	2.692651	3204.445557
0.000000	2.692888	3202.443359
0.000000	2.693126	3200.235352
0.000000	2.693363	3197.594238
0.000000	2.693600	3194.032715
0.000000	2.693837	3189.441650
0.000000	2.694074	3183.894287
0.000000	2.694312	3177.428711
0.000000	2.694549	3171.289551
0.000000	2.694786	3164.912109
0.000000	2.695023	3157.833252
0.000000	2.695260	3150.364746
0.000000	2.695498	3144.957031
0.000000	2.695735	3144.306641
0.000000	2.695972	3145.899170
0.000000	2.696209	3149.830566
0.000000	2.696446	3155.526611
0.000000	2.696683	3163.531006
0.000000	2.696920	3172.608154
0.000000	2.697158	3181.185791
0.000000	2.697395	3188.579590
0.000000	2.697632	3193.447510
0.000000	2.697869	3197.782227
0.000000	2.698106	3201.908691
0.000000	2.698344	3204.481934
0.000000	2.698581	3207.318848
0.000000	2.698818	3212.505615
0.000000	2.699055	3219.037842
0.000000	2.699292	3226.891602
0.000000	2.699529	3235.363281
0.000000	2.699767	3244.304443
0.000000	2.700004	3250.447266
0.000000	2.700241	3254.788330
0.000000	2.700478	3258.706299
0.000000	2.700715	3262.193359
0.000000	2.700953	3265.928711
0.000000	2.701190	3270.743164
0.000000	2.701427	3276.913086
0.000000	2.701664	3284.928467
0.000000	2.701901	3291.345703
0.000000	2.702138	3296.592529
0.000000	2.702375	3299.502686
0.000000	2.702613	3301.915527
0.000000	2.702850	3305.054932
0.000000	2.703087	3309.471436
0.000000	2.703324	3312.492676
0.000000	2.703561	3314.410156
0.000000	2.703799	3314.451904
0.000000	2.704036	3311.463867
0.000000	2.704273	3306.874512
0.000000	2.704510	3300.959473
0.000000	2.704747	3294.720459
0.000000	2.704984	3290.905273
0.000000	2.705221	3293.193359
0.000000	2.705459	3301.578125
0.000000	2.705696	3313.457275
0.000000	2.705933	3326.145020
0.000000	2.706170	3337.446289
0.000000	2.706407	3344.710938
0.000000	2.706645	3347.049561
0.000000	2.706882	3346.097900
0.000000	2.707119	3342.603271
0.000000	2.707356	3336.686523
0.000000	2.707593	3329.338623
0.000000	2.707830	3323.915527
0.000000	2.708068	3321.716553
0.000000	2.708305	3318.656982
0.000000	2.708542	3313.581055
0.000000	2.708779	3307.564453
0.000000	2.709016	3301.194580
0.000000	2.709254	3293.907959
0.000000	2.709491	3284.242920
0.000000	2.709728	3272.008301
0.000000	2.709965	3257.710938
0.000000	2.710202	3242.850830
0.000000	2.710439	3228.684082
0.000000	2.710677	3213.556885
0.000000	2.710914	3200.715332
0.000000	2.711151	3190.569824
0.000000	2.711388	3183.734863
0.000000	2.711625	3178.690430
0.000000	2.711863	3173.855469
0.000000	2.712100	3169.209473
0.000000	2.712337	3165.702881
0.000000	2.712574	3164.287109
0.000000	2.712811	3164.852295
0.000000	2.713048	3169.900391
0.000000	2.713286	3176.107910
0.000000	2.713523	3183.275635
0.000000	2.713760	3191.735840
0.000000	2.713997	3200.283203
0.000000	2.714234	3209.326660
0.000000	2.714471	3218.429932
0.000000	2.714709	3226.810303
0.000000	2.714946	3232.926025
0.000000	2.715183	3238.575684
0.000000	2.715420	3244.849609
0.000000	2.715657	3253.666748
0.000000	2.715894	3263.491699
0.000000	2.716132	3273.020264
0.000000	2.716369	3283.258545
0.000000	2.716606	3294.475098
0.000000	2.716843	3305.614990
0.000000	2.717080	3314.465576
0.000000	2.717318	3314.225830
0.000000	2.717555	3307.957764
0.000000	2.717792	3297.198486
0.000000	2.718029	3284.066650
0.000000	2.718266	3272.899658
0.000000	2.718503	3268.641846
0.000000	2.718741	3264.280029
0.000000	2.718978	3259.388184
0.000000	2.719215	3253.435791
0.000000	2.719452	3247.305908
0.000000	2.719689	3240.795410
0.000000	2.719927	3233.911377
0.000000	2.720164	3227.016357
0.000000	2.720401	3219.259766
0.000000	2.720638	3211.873535
0.000000	2.720875	3203.523193
0.000000	2.721112	3194.181641
0.000000	2.721349	3183.793213
0.000000	2.721587	3174.710449
0.000000	2.721824	3168.850830
0.000000	2.722061	3167.598633
0.000000	2.722298	3168.098145
0.000000	2.722535	3169.732178
0.000000	2.722773	3172.848145
0.000000	2.723010	3176.249756
0.000000	2.723247	3180.593750
0.000000	2.723484	3185.687500
0.000000	2.723721	3190.466553
0.000000	2.723958	3193.158691
0.000000	2.724195	3196.975342
0.000000	2.724433	3203.520020
0.000000	2.724670	3207.442139
0.000000	2.724907	3211.296631
0.000000	2.725144	3217.440430
0.000000	2.725381	3226.577393
0.000000	2.725619	3235.381836
0.000000	2.725856	3242.694092
0.000000	2.726093	3247.346680
0.000000	2.726330	3250.590088
0.000000	2.726567	3253.251465
0.000000	2.726804	3255.641357
0.000000	2.727042	3257.364990
0.000000	2.727279	3259.121094
0.000000	2.727516	3260.536133
0.000000	2.727753	3260.002441
0.000000	2.727990	3259.211426
0.000000	2.728228	3258.002441
0.000000	2.728465	3258.005127
0.000000	2.728702	3257.890137
0.000000	2.728939	3257.671631
0.000000	2.729176	3255.677002
0.000000	2.729414	3252.379639
0.000000	2.729650	3248.597900
0.000000	2.729888	3246.681885
0.000000	2.730125	3245.688477
0.000000	2.730362	3247.159912
0.000000	2.730599	3250.889160
0.000000	2.730836	3256.614014
0.000000	2.731074	3262.670410
0.000000	2.731311	3269.154541
0.000000	2.731548	3275.931885
0.000000	2.731785	3283.090332
0.000000	2.732022	3290.453857
0.000000	2.732260	3295.666992
0.000000	2.732497	3296.353027
0.000000	2.732734	3294.618408
0.000000	2.732971	3291.167969
0.000000	2.733208	3286.639893
0.000000	2.733445	3282.624268
0.000000	2.733683	3280.827393
0.000000	2.733920	3282.038086
0.000000	2.734157	3284.251221
0.000000	2.734394	3286.983154
0.000000	2.734631	3289.708740
0.000000	2.734869	3292.292725
0.000000	2.735106	3293.979492
0.000000	2.735343	3294.194336
0.000000	2.735580	3293.610107
0.000000	2.735817	3292.615723
0.000000	2.736054	3292.096680
0.000000	2.736292	3294.577393
0.000000	2.736529	3297.892334
0.000000	2.736766	3302.661621
0.000000	2.737003	3307.305908
0.000000	2.737240	3310.198730
0.000000	2.737478	3312.575684
0.000000	2.737715	3314.736084
0.000000	2.737952	3316.449463
0.000000	2.738189	3316.592773
0.000000	2.738426	3313.569824
0.000000	2.738663	3308.461182
0.000000	2.738901	3301.840576
0.000000	2.739138	3295.267822
0.000000	2.739375	3290.006592
0.000000	2.739612	3283.879395
0.000000	2.739849	3276.944092
0.000000	2.740086	3269.495117
0.000000	2.740324	3261.240723
0.000000	2.740561	3254.944336
0.000000	2.740798	3249.958984
0.000000	2.741035	3246.987061
0.000000	2.741272	3248.311035
0.000000	2.741509	3250.149902
0.000000	2.741747	3252.987305
0.000000	2.741984	3254.782227
0.000000	2.742221	3255.245605
0.000000	2.742458	3255.536377
0.000000	2.742695	3255.036133
0.000000	2.742933	3254.110352
0.000000	2.743170	3252.585938
0.000000	2.743407	3251.659668
0.000000	2.743644	3253.007324
0.000000	2.743881	3256.563477
0.000000	2.744118	3263.274170
0.000000	2.744355	3270.197998
0.000000	2.744593	3276.419189
0.000000	2.744830	3281.919189
0.000000	2.745067	3286.690430
0.000000	2.745304	3290.885254
0.000000	2.745541	3293.999023
0.000000	2.745779	3294.775146
0.000000	2.746016	3294.921631
0.000000	2.746253	3295.782471
0.000000	2.746490	3297.968994
0.000000	2.746727	3300.279053
0.000000	2.746964	3303.777344
0.000000	2.747202	3308.432373
0.000000	2.747439	3315.690430
0.000000	2.747676	3324.434326
0.000000	2.747913	3333.938232
0.000000	2.748150	3340.915527
0.000000	2.748388	3348.231445
0.000000	2.748625	3355.847900
0.000000	2.748862	3363.289551
0.000000	2.749099	3370.116699
0.000000	2.749336	3374.968994
0.000000	2.749573	3378.757568
0.000000	2.749810	3380.971924
0.000000	2.750048	3380.842041
0.000000	2.750285	3378.367676
0.000000	2.750522	3374.024658
0.000000	2.750759	3368.309326
0.000000	2.750996	3361.249268
0.000000	2.751234	3351.905518
0.000000	2.751471	3341.781982
0.000000	2.751708	3332.780518
0.000000	2.751945	3327.052490
0.000000	2.752182	3321.609131
0.000000	2.752419	3316.609863
0.000000	2.752657	3310.611328
0.000000	2.752894	3304.135498
0.000000	2.753131	3297.588135
0.000000	2.753368	3291.934814
0.000000	2.753605	3289.970215
0.000000	2.753842	3288.647461
0.000000	2.754080	3286.914307
0.000000	2.754317	3284.564697
0.000000	2.754554	3281.579346
0.000000	2.754791	3277.795410
0.000000	2.755028	3272.837891
0.000000	2.755265	3265.852539
0.000000	2.755503	3256.963135
0.000000	2.755740	3246.425049
0.000000	2.755977	3237.181885
0.000000	2.756214	3231.980713
0.000000	2.756451	3230.744873
0.000000	2.756689	3235.140625
0.000000	2.756926	3242.519775
0.000000	2.757163	3251.986816
0.000000	2.757400	3260.466797
0.000000	2.757637	3266.742920
0.000000	2.757874	3269.566162
0.000000	2.758112	3271.460693
0.000000	2.758349	3271.281494
0.000000	2.758586	3270.113770
0.000000	2.758823	3268.968262
0.000000	2.759060	3269.102051
0.000000	2.759298	3273.093994
0.000000	2.759535	3274.637451
0.000000	2.759772	3272.191650
0.000000	2.760009	3267.403320
0.000000	2.760246	3260.735840
0.000000	2.760484	3252.831055
0.000000	2.760721	3247.148926
0.000000	2.760958	3240.537842
0.000000	2.761195	3233.989258
0.000000	2.761432	3226.788574
0.000000	2.761669	3219.758057
0.000000	2.761907	3214.823730
0.000000	2.762144	3210.554443
0.000000	2.762381	3209.435791
0.000000	2.762618	3210.010498
0.000000	2.762855	3213.388672
0.000000	2.763092	3217.496582
0.000000	2.763330	3221.770020
0.000000	2.763567	3225.120850
0.000000	2.763804	3228.169189
0.000000	2.764041	3231.956299
0.000000	2.764278	3236.049316
0.000000	2.764515	3240.901367
0.000000	2.764753	3242.908203
0.000000	2.764990	3243.433838
0.000000	2.765227	3243.118408
0.000000	2.765464	3241.923340
0.000000	2.765701	3241.041016
0.000000	2.765939	3240.563477
0.000000	2.766176	3241.202148
0.000000	2.766413	3244.136230
0.000000	2.766650	3248.879150
0.000000	2.766887	3252.484619
0.000000	2.767124	3256.052490
0.000000	2.767362	3261.267090
0.000000	2.767599	3267.375732
0.000000	2.767836	3274.714355
0.000000	2.768073	3282.191162
0.000000	2.768310	3288.858398
0.000000	2.768548	3295.584717
0.000000	2.768785	3301.969238
0.000000	2.769022	3306.420166
0.000000	2.769259	3311.055908
0.000000	2.769496	3315.817139
0.000000	2.769733	3321.334473
0.000000	2.769970	3326.589111
0.000000	2.770208	3331.662109
0.000000	2.770445	3335.978271
0.000000	2.770682	3339.417480
0.000000	2.770919	3340.547852
0.000000	2.771156	3340.787109
0.000000	2.771394	3340.098389
0.000000	2.771631	3339.427246
0.000000	2.771868	3339.947998
0.000000	2.772105	3338.246582
0.000000	2.772342	3335.041992
0.000000	2.772579	3330.334229
0.000000	2.772816	3325.704346
0.000000	2.773054	3319.596680
0.000000	2.773291	3313.086182
0.000000	2.773528	3307.666016
0.000000	2.773765	3303.203613
0.000000	2.774002	3300.364258
0.000000	2.774240	3301.563477
0.000000	2.774477	3302.013916
0.000000	2.774714	3302.977783
0.000000	2.774951	3304.427734
0.000000	2.775188	3306.680420
0.000000	2.775425	3310.055420
0.000000	2.775663	3312.332031
0.000000	2.775900	3314.725098
0.000000	2.776137	3317.776367
0.000000	2.776374	3321.976074
0.000000	2.776611	3327.557373
0.000000	2.776848	3334.407959
0.000000	2.777086	3343.835693
0.000000	2.777323	3354.174072
0.000000	2.777560	3361.694092
0.000000	2.777797	3366.601074
0.000000	2.778034	3371.219727
0.000000	2.778271	3374.843994
0.000000	2.778509	3378.426025
0.000000	2.778746	3380.708984
0.000000	2.778983	3380.724854
0.000000	2.779220	3378.751709
0.000000	2.779457	3375.310059
0.000000	2.779695	3369.955566
0.000000	2.779932	3363.340576
0.000000	2.780169	3355.175537
0.000000	2.780406	3347.336914
0.000000	2.780643	3342.268799
0.000000	2.780880	3337.230713
0.000000	2.781118	3331.945557
0.000000	2.781355	3326.493896
0.000000	2.781592	3321.718262
0.000000	2.781829	3316.917480
0.000000	2.782066	3311.982910
0.000000	2.782304	3308.772461
0.000000	2.782541	3307.318359
0.000000	2.782778	3306.792236
0.000000	2.783015	3304.784912
0.000000	2.783252	3302.859131
0.000000	2.783489	3301.104492
0.000000	2.783726	3299.855713
0.000000	2.783964	3298.708740
0.000000	2.784201	3297.854248
0.000000	2.784438	3296.787842
0.000000	2.784675	3295.057861
0.000000	2.784912	3292.803955
0.000000	2.785150	3291.262451
0.000000	2.785387	3292.838623
0.000000	2.785624	3295.245850
0.000000	2.785861	3298.376221
0.000000	2.786098	3302.847168
0.000000	2.786335	3306.712402
0.000000	2.786573	3309.586670
0.000000	2.786810	3311.841309
0.000000	2.787047	3312.234375
0.000000	2.787284	3311.334961
0.000000	2.787521	3309.905762
0.000000	2.787759	3307.499023
0.000000	2.787996	3306.617188
0.000000	2.788233	3308.664795
0.000000	2.788470	3310.221436
0.000000	2.788707	3309.791748
0.000000	2.788944	3307.828613
0.000000	2.789182	3305.271240
0.000000	2.789419	3302.182617
0.000000	2.789656	3299.024170
0.000000	2.789893	3294.932861
0.000000	2.790130	3290.108154
0.000000	2.790368	3286.697266
0.000000	2.790605	3282.312012
0.000000	2.790842	3276.722656
0.000000	2.791079	3269.245361
0.000000	2.791316	3260.856445
0.000000	2.791553	3252.558838
0.000000	2.791791	3243.634521
0.000000	2.792027	3233.674072
0.000000	2.792265	3224.345215
0.000000	2.792502	3217.227051
0.000000	2.792739	3211.985596
0.000000	2.792977	3207.484375
0.000000	2.793213	3204.961914
0.000000	2.793451	3204.048584
0.000000	2.793688	3205.798340
0.000000	2.793925	3210.106934
0.000000	2.794163	3215.743652
0.000000	2.794399	3220.748535
0.000000	2.794636	3221.945801
0.000000	2.794874	3222.057617
0.000000	2.795111	3221.019043
0.000000	2.795348	3219.554199
0.000000	2.795585	3217.466553
0.000000	2.795822	3214.573730
0.000000	2.796060	3209.906494
0.000000	2.796297	3203.589844
0.000000	2.796534	3195.594482
0.000000	2.796771	3187.666748
0.000000	2.797008	3184.014893
0.000000	2.797246	3182.006348
0.000000	2.797483	3180.889404
0.000000	2.797720	3180.395752
0.000000	2.797957	3179.835449
0.000000	2.798194	3179.954346
0.000000	2.798431	3180.787842
0.000000	2.798669	3182.458252
0.000000	2.798906	3184.552246
0.000000	2.799143	3186.963135
0.000000	2.799380	3190.038086
0.000000	2.799617	3191.302734
0.000000	2.799855	3192.507568
0.000000	2.800092	3193.448242
0.000000	2.800329	3194.637451
0.000000	2.800566	3195.492188
0.000000	2.800803	3195.780029
0.000000	2.801040	3195.205322
0.000000	2.801278	3194.075439
0.000000	2.801515	3192.741211
0.000000	2.801752	3191.830811
0.000000	2.801989	3192.696777
0.000000	2.802226	3195.635498
0.000000	2.802464	3202.321777
0.000000	2.802701	3210.652832
0.000000	2.802938	3220.363525
0.000000	2.803175	3229.023193
0.000000	2.803412	3239.461670
0.000000	2.803649	3251.713135
0.000000	2.803886	3265.342773
0.000000	2.804124	3277.484863
0.000000	2.804361	3288.386719
0.000000	2.804598	3295.686035
0.000000	2.804835	3299.452637
0.000000	2.805072	3302.262939
0.000000	2.805310	3303.843018
0.000000	2.805547	3304.653320
0.000000	2.805784	3305.378418
0.000000	2.806021	3308.784424
0.000000	2.806258	3312.790771
0.000000	2.806495	3315.864014
0.000000	2.806733	3318.368164
0.000000	2.806970	3319.875732
0.000000	2.807207	3320.633301
0.000000	2.807444	3320.185547
0.000000	2.807681	3316.209717
0.000000	2.807919	3310.577148
0.000000	2.808156	3303.677246
0.000000	2.808393	3298.771484
0.000000	2.808630	3296.186035
0.000000	2.808867	3295.115479
0.000000	2.809104	3294.914795
0.000000	2.809342	3295.261963
0.000000	2.809579	3295.714844
0.000000	2.809816	3296.348389
0.000000	2.810053	3296.701660
0.000000	2.810290	3296.278320
0.000000	2.810528	3295.333740
0.000000	2.810765	3292.493652
0.000000	2.811002	3289.514404
0.000000	2.811239	3288.709961
0.000000	2.811476	3285.177002
0.000000	2.811713	3280.909180
0.000000	2.811951	3279.856445
0.000000	2.812187	3280.666504
0.000000	2.812425	3283.074219
0.000000	2.812662	3286.385498
0.000000	2.812899	3290.469971
0.000000	2.813136	3294.616455
0.000000	2.813373	3296.978760
0.000000	2.813611	3298.203857
0.000000	2.813848	3299.508301
0.000000	2.814085	3301.289551
0.000000	2.814322	3304.486572
0.000000	2.814559	3308.452881
0.000000	2.814796	3312.197021
0.000000	2.815034	3317.309570
0.000000	2.815271	3323.224121
0.000000	2.815508	3328.788818
0.000000	2.815745	3333.642090
0.000000	2.815982	3336.369873
0.000000	2.816220	3336.787354
0.000000	2.816457	3334.645752
0.000000	2.816694	3330.202148
0.000000	2.816931	3324.151855
0.000000	2.817168	3318.082520
0.000000	2.817405	3314.356934
0.000000	2.817643	3314.567383
0.000000	2.817880	3316.116943
0.000000	2.818117	3318.156006
0.000000	2.818354	3320.033936
0.000000	2.818591	3320.893311
0.000000	2.818829	3318.796631
0.000000	2.819066	3313.175781
0.000000	2.819303	3304.670654
0.000000	2.819540	3293.758301
0.000000	2.819777	3282.933838
0.000000	2.820014	3272.792969
0.000000	2.820252	3261.509521
0.000000	2.820489	3252.825439
0.000000	2.820726	3245.044922
0.000000	2.820963	3243.032959
0.000000	2.821200	3244.380859
0.000000	2.821438	3247.214844
0.000000	2.821675	3250.595947
0.000000	2.821912	3254.882568
0.000000	2.822149	3260.335205
0.000000	2.822386	3266.381836
0.000000	2.822623	3269.461670
0.000000	2.822860	3270.679932
0.000000	2.823098	3270.727051
0.000000	2.823335	3270.052246
0.000000	2.823572	3270.756592
0.000000	2.823809	3273.243164
0.000000	2.824046	3276.424561
0.000000	2.824284	3280.480469
0.000000	2.824521	3285.688477
0.000000	2.824758	3292.612793
0.000000	2.824995	3300.691162
0.000000	2.825232	3309.489990
0.000000	2.825469	3318.714111
0.000000	2.825707	3328.123291
0.000000	2.825944	3333.345947
0.000000	2.826181	3334.629395
0.000000	2.826418	3333.788818
0.000000	2.826655	3331.540283
0.000000	2.826892	3327.978760
0.000000	2.827130	3324.935791
0.000000	2.827367	3324.448730
0.000000	2.827604	3324.446533
0.000000	2.827841	3325.289795
0.000000	2.828078	3325.400391
0.000000	2.828315	3325.264648
0.000000	2.828553	3325.116699
0.000000	2.828790	3324.680176
0.000000	2.829027	3323.302490
0.000000	2.829264	3321.103760
0.000000	2.829501	3317.950684
0.000000	2.829739	3314.560547
0.000000	2.829976	3312.265625
0.000000	2.830213	3310.514893
0.000000	2.830450	3309.442871
0.000000	2.830687	3309.385986
0.000000	2.830925	3310.230225
0.000000	2.831161	3312.461182
0.000000	2.831399	3316.567627
0.000000	2.831636	3318.423828
0.000000	2.831873	3318.338379
0.000000	2.832110	3317.466553
0.000000	2.832347	3316.564697
0.000000	2.832585	3317.327637
0.000000	2.832822	3320.337158
0.000000	2.833059	3325.034180
0.000000	2.833296	3327.847900
0.000000	2.833533	3329.309570
0.000000	2.833771	3329.769531
0.000000	2.834008	3329.938721
0.000000	2.834245	3330.466553
0.000000	2.834482	3330.678711
0.000000	2.834719	3326.633057
0.000000	2.834956	3319.777100
0.000000	2.835194	3310.207764
0.000000	2.835431	3298.312256
0.000000	2.835668	3286.085205
0.000000	2.835905	3278.023438
0.000000	2.836142	3271.925781
0.000000	2.836380	3265.648193
0.000000	2.836617	3259.224854
0.000000	2.836854	3253.327881
0.000000	2.837091	3249.399658
0.000000	2.837328	3246.449707
0.000000	2.837565	3244.251709
0.000000	2.837803	3242.302246
0.000000	2.838040	3241.637695
0.000000	2.838277	3243.371338
0.000000	2.838514	3246.053711
0.000000	2.838751	3247.816895
0.000000	2.838989	3248.096191
0.000000	2.839226	3246.325928
0.000000	2.839463	3244.531006
0.000000	2.839700	3244.896973
0.000000	2.839937	3246.436523
0.000000	2.840174	3246.552002
0.000000	2.840412	3246.485107
0.000000	2.840648	3245.909180
0.000000	2.840886	3245.659424
0.000000	2.841123	3245.559570
0.000000	2.841360	3246.650391
0.000000	2.841598	3248.114014
0.000000	2.841834	3250.441406
0.000000	2.842072	3254.963867
0.000000	2.842309	3259.315186
0.000000	2.842546	3260.074707
0.000000	2.842783	3258.727295
0.000000	2.843020	3256.216309
0.000000	2.843257	3252.620850
0.000000	2.843495	3248.672607
0.000000	2.843732	3247.549561
0.000000	2.843969	3247.364990
0.000000	2.844206	3247.762451
0.000000	2.844443	3248.212891
0.000000	2.844681	3249.972900
0.000000	2.844918	3253.168457
0.000000	2.845155	3256.929688
0.000000	2.845392	3260.938965
0.000000	2.845629	3264.746338
0.000000	2.845866	3267.780273
0.000000	2.846104	3269.150635
0.000000	2.846341	3268.204346
0.000000	2.846578	3265.119141
0.000000	2.846815	3260.262451
0.000000	2.847052	3253.489502
0.000000	2.847290	3245.360596
0.000000	2.847527	3236.778076
0.000000	2.847764	3231.231445
0.000000	2.848001	3228.238770
0.000000	2.848238	3225.534668
0.000000	2.848475	3223.249268
0.000000	2.848713	3223.206299
0.000000	2.848950	3225.005615
0.000000	2.849187	3227.115723
0.000000	2.849424	3229.451904
0.000000	2.849661	3232.726563
0.000000	2.849899	3236.239746
0.000000	2.850136	3240.510010
0.000000	2.850373	3243.939941
0.000000	2.850610	3243.943359
0.000000	2.850847	3242.850342
0.000000	2.851084	3241.291748
0.000000	2.851321	3239.384033
0.000000	2.851559	3239.203369
0.000000	2.851796	3241.050537
0.000000	2.852033	3246.045898
0.000000	2.852270	3254.126709
0.000000	2.852507	3262.297852
0.000000	2.852745	3267.517334
0.000000	2.852982	3272.330322
0.000000	2.853219	3277.772705
0.000000	2.853456	3284.612793
0.000000	2.853693	3293.560059
0.000000	2.853930	3305.237793
0.000000	2.854168	3317.883545
0.000000	2.854405	3329.877930
0.000000	2.854642	3337.871582
0.000000	2.854879	3341.264648
0.000000	2.855116	3342.265381
0.000000	2.855354	3341.680176
0.000000	2.855591	3341.035156
0.000000	2.855828	3342.928467
0.000000	2.856065	3347.065674
0.000000	2.856302	3350.413574
0.000000	2.856539	3353.079346
0.000000	2.856777	3352.952393
0.000000	2.857014	3352.212158
0.000000	2.857251	3350.573730
0.000000	2.857488	3348.353271
0.000000	2.857725	3345.656006
0.000000	2.857963	3342.220215
0.000000	2.858200	3340.780273
0.000000	2.858437	3343.245605
0.000000	2.858674	3347.570313
0.000000	2.858911	3352.529053
0.000000	2.859149	3354.741943
0.000000	2.859386	3356.226074
0.000000	2.859622	3358.626953
0.000000	2.859860	3365.209717
0.000000	2.860097	3374.227295
0.000000	2.860334	3381.731445
0.000000	2.860572	3387.080078
0.000000	2.860808	3392.135986
0.000000	2.861046	3395.371826
0.000000	2.861283	3396.769775
0.000000	2.861520	3397.204834
0.000000	2.861757	3396.973389
0.000000	2.861994	3397.656250
0.000000	2.862231	3399.148193
0.000000	2.862469	3399.418457
0.000000	2.862706	3398.894775
0.000000	2.862943	3398.151855
0.000000	2.863180	3397.980957
0.000000	2.863417	3397.759521
0.000000	2.863655	3395.778076
0.000000	2.863892	3392.363770
0.000000	2.864129	3388.085693
0.000000	2.864366	3382.188232
0.000000	2.864603	3375.388672
0.000000	2.864841	3369.210205
0.000000	2.865078	3364.332275
0.000000	2.865315	3359.240723
0.000000	2.865552	3357.200684
0.000000	2.865789	3356.433350
0.000000	2.866026	3357.415039
0.000000	2.866264	3359.216797
0.000000	2.866501	3358.647705
0.000000	2.866738	3356.455322
0.000000	2.866975	3353.678467
0.000000	2.867212	3349.918701
0.000000	2.867450	3345.729492
0.000000	2.867687	3341.075684
0.000000	2.867924	3335.537354
0.000000	2.868161	3330.489990
0.000000	2.868398	3328.125977
0.000000	2.868635	3326.716797
0.000000	2.868873	3327.424316
0.000000	2.869110	3327.381592
0.000000	2.869347	3326.102295
0.000000	2.869584	3326.393799
0.000000	2.869821	3331.046875
0.000000	2.870059	3338.329590
0.000000	2.870296	3344.467285
0.000000	2.870533	3350.231689
0.000000	2.870770	3357.076172
0.000000	2.871007	3364.320801
0.000000	2.871244	3368.382324
0.000000	2.871481	3371.995850
0.000000	2.871719	3376.516113
0.000000	2.871956	3381.898438
0.000000	2.872193	3389.803223
0.000000	2.872430	3400.219727
0.000000	2.872667	3411.321533
0.000000	2.872905	3419.508301
0.000000	2.873142	3422.782227
0.000000	2.873379	3423.506836
0.000000	2.873616	3422.728516
0.000000	2.873853	3420.879639
0.000000	2.874090	3418.784668
0.000000	2.874328	3418.214600
0.000000	2.874565	3417.421143
0.000000	2.874802	3417.218506
0.000000	2.875039	3416.942871
0.000000	2.875276	3415.951172
0.000000	2.875513	3416.056152
0.000000	2.875751	3417.988525
0.000000	2.875988	3419.794922
0.000000	2.876225	3418.414795
0.000000	2.876462	3413.785156
0.000000	2.876699	3406.190674
0.000000	2.876936	3396.195557
0.000000	2.877174	3385.486816
0.000000	2.877411	3374.868164
0.000000	2.877648	3364.235840
0.000000	2.877885	3356.146484
0.000000	2.878122	3348.743652
0.000000	2.878360	3340.475830
0.000000	2.878597	3331.951416
0.000000	2.878834	3324.705078
0.000000	2.879071	3318.220215
0.000000	2.879308	3313.828613
0.000000	2.879545	3309.612305
0.000000	2.879782	3305.058105
0.000000	2.880020	3300.089600
0.000000	2.880257	3296.563232
0.000000	2.880494	3291.349854
0.000000	2.880731	3284.778076
0.000000	2.880968	3276.870850
0.000000	2.881206	3269.548340
0.000000	2.881443	3262.267578
0.000000	2.881680	3255.196777
0.000000	2.881917	3250.346924
0.000000	2.882154	3246.781006
0.000000	2.882391	3247.506348
0.000000	2.882629	3250.725830
0.000000	2.882866	3255.947266
0.000000	2.883103	3263.976074
0.000000	2.883340	3271.458252
0.000000	2.883577	3280.088623
0.000000	2.883815	3289.511230
0.000000	2.884052	3298.774170
0.000000	2.884289	3308.302246
0.000000	2.884526	3316.196777
0.000000	2.884763	3322.372314
0.000000	2.885000	3326.752930
0.000000	2.885238	3330.492188
0.000000	2.885475	3332.903320
0.000000	2.885712	3334.375488
0.000000	2.885949	3335.384521
0.000000	2.886186	3337.520752
0.000000	2.886424	3338.836670
0.000000	2.886661	3335.043457
0.000000	2.886898	3328.289795
0.000000	2.887135	3319.008789
0.000000	2.887372	3307.878906
0.000000	2.887609	3298.312256
0.000000	2.887847	3292.657715
0.000000	2.888084	3292.718262
0.000000	2.888321	3293.814941
0.000000	2.888558	3293.577393
0.000000	2.888795	3292.794922
0.000000	2.889033	3292.091797
0.000000	2.889269	3291.194580
0.000000	2.889507	3289.297852
0.000000	2.889744	3287.302490
0.000000	2.889981	3285.303223
0.000000	2.890218	3286.519043
0.000000	2.890455	3288.480225
0.000000	2.890692	3291.075928
0.000000	2.890930	3294.885742
0.000000	2.891167	3299.715088
0.000000	2.891404	3304.679688
0.000000	2.891641	3309.558105
0.000000	2.891878	3314.845947
0.000000	2.892116	3320.774658
0.000000	2.892353	3326.160400
0.000000	2.892590	3330.319092
0.000000	2.892827	3333.867188
0.000000	2.893064	3337.430908
0.000000	2.893301	3339.573486
0.000000	2.893539	3337.917236
0.000000	2.893776	3334.547363
0.000000	2.894013	3329.978027
0.000000	2.894250	3326.519531
0.000000	2.894487	3325.139648
0.000000	2.894725	3327.312988
0.000000	2.894962	3330.775391
0.000000	2.895199	3334.168945
0.000000	2.895436	3336.475586
0.000000	2.895673	3339.180908
0.000000	2.895911	3341.828369
0.000000	2.896148	3344.359619
0.000000	2.896385	3345.828369
0.000000	2.896622	3346.036621
0.000000	2.896859	3344.683350
0.000000	2.897096	3340.699707
0.000000	2.897334	3336.676025
0.000000	2.897571	3335.119873
0.000000	2.897808	3335.895996
0.000000	2.898045	3337.687256
0.000000	2.898282	3340.982422
0.000000	2.898520	3347.027832
0.000000	2.898757	3354.761719
0.000000	2.898994	3357.163330
0.000000	2.899231	3356.301270
0.000000	2.899468	3354.610107
0.000000	2.899705	3352.440186
0.000000	2.899942	3352.127197
0.000000	2.900180	3355.236084
0.000000	2.900417	3358.586426
0.000000	2.900654	3361.802490
0.000000	2.900891	3366.038574
0.000000	2.901128	3370.925049
0.000000	2.901366	3376.899902
0.000000	2.901603	3382.914063
0.000000	2.901840	3387.765625
0.000000	2.902077	3388.992432
0.000000	2.902314	3388.719238
0.000000	2.902551	3387.267822
0.000000	2.902789	3385.107178
0.000000	2.903026	3383.347656
0.000000	2.903263	3380.457031
0.000000	2.903500	3377.329590
0.000000	2.903737	3374.695068
0.000000	2.903975	3374.346924
0.000000	2.904212	3380.223145
0.000000	2.904449	3388.956299
0.000000	2.904686	3396.287598
0.000000	2.904923	3404.487549
0.000000	2.905160	3412.655518
0.000000	2.905398	3420.481934
0.000000	2.905635	3424.566162
0.000000	2.905872	3427.614746
0.000000	2.906109	3429.552734
0.000000	2.906346	3429.310791
0.000000	2.906584	3427.409912
0.000000	2.906821	3424.570313
0.000000	2.907058	3421.052490
0.000000	2.907295	3420.973389
0.000000	2.907532	3420.456787
0.000000	2.907769	3419.427002
0.000000	2.908007	3418.331787
0.000000	2.908243	3418.483398
0.000000	2.908481	3421.258545
0.000000	2.908718	3424.577881
0.000000	2.908955	3428.316895
0.000000	2.909193	3429.614990
0.000000	2.909429	3429.381592
0.000000	2.909667	3428.353027
0.000000	2.909904	3427.121094
0.000000	2.910141	3427.255859
0.000000	2.910378	3427.822021
0.000000	2.910615	3427.239014
0.000000	2.910852	3425.358643
0.000000	2.911090	3420.740967
0.000000	2.911327	3415.138184
0.000000	2.911564	3409.612793
0.000000	2.911801	3405.489746
0.000000	2.912038	3407.115967
0.000000	2.912276	3412.251709
0.000000	2.912513	3419.940430
0.000000	2.912750	3431.301758
0.000000	2.912987	3443.850098
0.000000	2.913224	3453.207764
0.000000	2.913461	3455.618896
0.000000	2.913699	3453.871582
0.000000	2.913936	3450.568604
0.000000	2.914173	3445.638672
0.000000	2.914410	3441.231201
0.000000	2.914647	3440.527832
0.000000	2.914885	3441.759521
0.000000	2.915122	3445.959229
0.000000	2.915359	3450.834717
0.000000	2.915596	3454.617188
0.000000	2.915833	3456.616699
0.000000	2.916070	3457.123291
0.000000	2.916308	3456.599609
0.000000	2.916545	3454.909424
0.000000	2.916782	3451.881836
0.000000	2.917019	3448.424805
0.000000	2.917256	3441.712891
0.000000	2.917494	3431.670654
0.000000	2.917731	3418.924072
0.000000	2.917968	3404.359375
0.000000	2.918205	3391.615723
0.000000	2.918442	3382.935547
0.000000	2.918679	3376.280762
0.000000	2.918916	3372.070313
0.000000	2.919154	3370.975586
0.000000	2.919391	3369.273682
0.000000	2.919628	3367.147217
0.000000	2.919865	3364.495117
0.000000	2.920102	3361.832031
0.000000	2.920340	3359.004883
0.000000	2.920577	3356.752686
0.000000	2.920814	3355.715088
0.000000	2.921051	3357.417969
0.000000	2.921288	3361.589600
0.000000	2.921525	3368.800293
0.000000	2.921763	3376.549805
0.000000	2.922000	3382.536621
0.000000	2.922237	3387.780029
0.000000	2.922474	3390.957275
0.000000	2.922711	3392.500977
0.000000	2.922949	3393.726074
0.000000	2.923186	3393.757080
0.000000	2.923423	3392.609863
0.000000	2.923660	3390.268311
0.000000	2.923897	3386.416504
0.000000	2.924134	3383.944824
0.000000	2.924372	3382.981934
0.000000	2.924609	3380.849121
0.000000	2.924846	3376.863525
0.000000	2.925083	3371.602295
0.000000	2.925320	3366.116211
0.000000	2.925557	3362.485596
0.000000	2.925795	3363.100830
0.000000	2.926032	3365.008301
0.000000	2.926269	3367.545166
0.000000	2.926506	3371.437012
0.000000	2.926743	3376.273682
0.000000	2.926980	3382.150391
0.000000	2.927217	3388.828857
0.000000	2.927455	3396.454834
0.000000	2.927692	3403.999512
0.000000	2.927929	3408.906250
0.000000	2.928166	3413.153076
0.000000	2.928403	3416.967773
0.000000	2.928641	3421.126465
0.000000	2.928878	3424.256836
0.000000	2.929115	3426.683838
0.000000	2.929352	3428.691162
0.000000	2.929589	3430.853760
0.000000	2.929826	3434.500244
0.000000	2.930064	3437.294434
0.000000	2.930301	3439.373779
0.000000	2.930538	3441.680176
0.000000	2.930775	3444.467773
0.000000	2.931012	3448.664551
0.000000	2.931250	3453.378906
0.000000	2.931487	3456.664307
0.000000	2.931724	3459.460938
0.000000	2.931961	3461.714355
0.000000	2.932198	3463.205811
0.000000	2.932436	3460.844238
0.000000	2.932673	3454.870850
0.000000	2.932910	3447.421875
0.000000	2.933147	3441.646973
0.000000	2.933384	3436.385742
0.000000	2.933621	3435.001465
0.000000	2.933859	3438.540771
0.000000	2.934096	3443.633057
0.000000	2.934333	3447.066406
0.000000	2.934570	3448.863281
0.000000	2.934807	3450.099121
0.000000	2.935045	3451.222412
0.000000	2.935282	3451.764404
0.000000	2.935519	3451.067627
0.000000	2.935756	3448.815918
0.000000	2.935993	3445.920898
0.000000	2.936230	3444.503906
0.000000	2.936468	3444.859619
0.000000	2.936705	3443.825684
0.000000	2.936942	3442.309082
0.000000	2.937179	3440.749023
0.000000	2.937416	3438.952637
0.000000	2.937654	3435.618408
0.000000	2.937890	3430.225830
0.000000	2.938128	3423.642090
0.000000	2.938365	3417.671387
0.000000	2.938602	3412.054932
0.000000	2.938839	3409.451172
0.000000	2.939076	3407.052246
0.000000	2.939313	3405.082520
0.000000	2.939551	3403.724854
0.000000	2.939788	3403.471680
0.000000	2.940025	3405.567383
0.000000	2.940262	3409.848877
0.000000	2.940499	3416.191895
0.000000	2.940737	3426.688232
0.000000	2.940974	3436.168701
0.000000	2.941211	3441.633545
0.000000	2.941448	3445.939697
0.000000	2.941685	3450.689697
0.000000	2.941922	3455.642090
0.000000	2.942160	3461.616211
0.000000	2.942397	3467.564697
0.000000	2.942634	3472.840088
0.000000	2.942871	3476.557373
0.000000	2.943108	3478.994385
0.000000	2.943346	3481.160156
0.000000	2.943583	3483.403320
0.000000	2.943820	3486.892578
0.000000	2.944057	3491.497559
0.000000	2.944294	3495.235352
0.000000	2.944531	3496.150391
0.000000	2.944769	3496.264893
0.000000	2.945006	3495.996826
0.000000	2.945243	3495.233398
0.000000	2.945480	3495.840332
0.000000	2.945717	3497.374756
0.000000	2.945955	3498.652832
0.000000	2.946192	3499.608887
0.000000	2.946429	3500.648193
0.000000	2.946666	3500.455811
0.000000	2.946903	3499.861816
0.000000	2.947140	3498.993652
0.000000	2.947377	3498.800537
0.000000	2.947615	3498.509766
0.000000	2.947852	3494.770508
0.000000	2.948089	3490.059082
0.000000	2.948326	3484.776855
0.000000	2.948563	3480.254150
0.000000	2.948801	3478.447998
0.000000	2.949038	3478.998047
0.000000	2.949275	3481.847412
0.000000	2.949512	3486.489990
0.000000	2.949749	3492.552979
0.000000	2.949986	3500.056152
0.000000	2.950224	3505.906006
0.000000	2.950461	3510.363037
0.000000	2.950698	3514.331299
0.000000	2.950935	3516.548828
0.000000	2.951172	3516.351074
0.000000	2.951410	3513.793213
0.000000	2.951647	3509.239258
0.000000	2.951884	3502.901855
0.000000	2.952121	3494.834961
0.000000	2.952358	3486.991699
0.000000	2.952595	3481.620117
0.000000	2.952833	3477.334473
0.000000	2.953070	3473.332275
0.000000	2.953307	3469.691406
0.000000	2.953544	3467.842773
0.000000	2.953781	3470.243652
0.000000	2.954019	3473.059082
0.000000	2.954256	3473.592529
0.000000	2.954493	3469.775146
0.000000	2.954730	3462.749512
0.000000	2.954967	3453.769287
0.000000	2.955204	3442.308838
0.000000	2.955442	3430.589844
0.000000	2.955678	3421.872559
0.000000	2.955916	3412.724609
0.000000	2.956153	3402.196777
0.000000	2.956390	3391.454346
0.000000	2.956628	3382.249756
0.000000	2.956864	3373.662842
0.000000	2.957102	3365.998047
0.000000	2.957339	3360.369385
0.000000	2.957576	3355.058350
0.000000	2.957814	3349.636230
0.000000	2.958050	3343.306396
0.000000	2.958287	3338.362305
0.000000	2.958525	3335.216064
0.000000	2.958762	3336.944824
0.000000	2.958999	3342.026611
0.000000	2.959236	3347.401367
0.000000	2.959473	3353.694336
0.000000	2.959711	3360.659180
0.000000	2.959948	3368.823486
0.000000	2.960185	3376.682861
0.000000	2.960422	3385.524658
0.000000	2.960659	3392.577148
0.000000	2.960896	3397.511230
0.000000	2.961134	3400.931885
0.000000	2.961371	3403.071777
0.000000	2.961608	3403.165283
0.000000	2.961845	3401.895264
0.000000	2.962082	3398.052734
0.000000	2.962320	3393.240723
0.000000	2.962557	3390.456299
0.000000	2.962794	3387.485352
0.000000	2.963031	3385.929932
0.000000	2.963268	3383.791504
0.000000	2.963506	3381.337402
0.000000	2.963743	3377.967041
0.000000	2.963980	3374.656250
0.000000	2.964217	3370.988281
0.000000	2.964454	3366.340088
0.000000	2.964691	3360.658203
0.000000	2.964929	3354.840820
0.000000	2.965166	3349.589600
0.000000	2.965403	3347.962891
0.000000	2.965640	3348.481445
0.000000	2.965877	3345.217529
0.000000	2.966115	3339.814941
0.000000	2.966352	3332.707764
0.000000	2.966589	3324.880127
0.000000	2.966826	3318.203369
0.000000	2.967063	3316.912598
0.000000	2.967300	3316.956055
0.000000	2.967537	3318.960205
0.000000	2.967775	3322.246094
0.000000	2.968012	3327.293945
0.000000	2.968249	3335.006104
0.000000	2.968486	3344.953369
0.000000	2.968723	3354.017334
0.000000	2.968961	3358.096924
0.000000	2.969198	3360.449951
0.000000	2.969435	3361.892822
0.000000	2.969672	3363.736816
0.000000	2.969909	3365.985107
0.000000	2.970146	3370.712891
0.000000	2.970384	3378.475830
0.000000	2.970621	3386.075195
0.000000	2.970858	3392.016113
0.000000	2.971095	3397.953369
0.000000	2.971332	3404.891357
0.000000	2.971570	3411.001709
0.000000	2.971807	3417.411865
0.000000	2.972044	3422.612793
0.000000	2.972281	3426.661865
0.000000	2.972518	3430.073486
0.000000	2.972755	3433.450439
0.000000	2.972993	3437.084717
0.000000	2.973230	3440.068604
0.000000	2.973467	3442.351318
0.000000	2.973704	3445.032471
0.000000	2.973941	3448.885742
0.000000	2.974178	3453.284180
0.000000	2.974416	3457.840576
0.000000	2.974653	3461.459473
0.000000	2.974890	3464.903076
0.000000	2.975127	3468.288574
0.000000	2.975364	3470.916016
0.000000	2.975601	3472.625977
0.000000	2.975838	3470.611084
0.000000	2.976076	3466.915527
0.000000	2.976313	3461.711182
0.000000	2.976550	3456.938721
0.000000	2.976787	3451.401367
0.000000	2.977024	3448.270752
0.000000	2.977262	3446.101807
0.000000	2.977499	3444.679932
0.000000	2.977736	3444.739014
0.000000	2.977973	3443.476563
0.000000	2.978210	3441.350586
0.000000	2.978447	3438.749756
0.000000	2.978685	3435.483154
0.000000	2.978922	3431.973633
0.000000	2.979159	3426.960205
0.000000	2.979396	3421.376709
0.000000	2.979633	3414.917236
0.000000	2.979871	3408.809082
0.000000	2.980108	3401.730225
0.000000	2.980345	3393.795654
0.000000	2.980582	3385.689941
0.000000	2.980819	3379.123535
0.000000	2.981056	3378.189453
0.000000	2.981294	3379.197510
0.000000	2.981531	3381.578369
0.000000	2.981768	3385.433350
0.000000	2.982005	3389.975586
0.000000	2.982242	3393.886230
0.000000	2.982480	3398.180176
0.000000	2.982717	3402.414307
0.000000	2.982954	3403.686768
0.000000	2.983191	3402.932861
0.000000	2.983428	3401.373535
0.000000	2.983665	3399.006592
0.000000	2.983903	3396.961426
0.000000	2.984140	3396.635254
0.000000	2.984377	3397.162842
0.000000	2.984614	3398.349609
0.000000	2.984851	3401.544922
0.000000	2.985089	3407.171387
0.000000	2.985326	3414.227539
0.000000	2.985563	3422.923096
0.000000	2.985800	3430.125244
0.000000	2.986037	3437.418213
0.000000	2.986274	3442.574707
0.000000	2.986511	3445.210693
0.000000	2.986749	3447.800537
0.000000	2.986986	3451.559326
0.000000	2.987223	3453.225586
0.000000	2.987460	3454.238770
0.000000	2.987697	3454.709473
0.000000	2.987934	3455.831299
0.000000	2.988172	3458.721680
0.000000	2.988409	3461.156006
0.000000	2.988646	3463.006836
0.000000	2.988883	3460.974609
0.000000	2.989120	3456.705566
0.000000	2.989357	3450.958740
0.000000	2.989595	3446.171875
0.000000	2.989832	3443.092285
0.000000	2.990069	3439.726318
0.000000	2.990306	3436.132568
0.000000	2.990543	3435.372314
0.000000	2.990781	3434.469727
0.000000	2.991018	3433.485596
0.000000	2.991255	3431.993408
0.000000	2.991492	3428.768799
0.000000	2.991729	3425.166992
0.000000	2.991966	3421.324219
0.000000	2.992204	3419.210693
0.000000	2.992441	3417.812988
0.000000	2.992678	3419.512451
0.000000	2.992915	3425.830811
0.000000	2.993152	3431.051758
0.000000	2.993390	3433.252441
0.000000	2.993627	3434.603516
0.000000	2.993864	3436.016602
0.000000	2.994101	3437.229736
0.000000	2.994338	3439.174805
0.000000	2.994576	3439.989258
0.000000	2.994812	3439.261475
0.000000	2.995050	3437.473633
0.000000	2.995287	3435.096436
0.000000	2.995524	3433.664307
0.000000	2.995761	3433.526123
0.000000	2.995998	3436.479004
0.000000	2.996236	3441.022949
0.000000	2.996473	3448.116943
0.000000	2.996710	3457.923828
0.000000	2.996947	3468.154541
0.000000	2.997184	3474.505371
0.000000	2.997422	3475.692627
0.000000	2.997659	3474.225098
0.000000	2.997896	3471.198242
0.000000	2.998133	3466.992188
0.000000	2.998370	3463.960693
0.000000	2.998607	3465.462891
0.000000	2.998845	3469.272949
0.000000	2.999082	3474.968506
0.000000	2.999319	3481.855225
0.000000	2.999556	3489.485352
0.000000	2.999793	3495.908203
0.000000	3.000031	3501.041992
0.000000	3.000268	3505.874512
0.000000	3.000505	3508.352539
0.000000	3.000742	3509.894775
0.000000	3.000979	3512.202393
0.000000	3.001216	3514.179443
0.000000	3.001454	3515.675537
0.000000	3.001691	3518.639648
0.000000	3.001928	3518.998047
0.000000	3.002165	3515.983887
0.000000	3.002402	3510.904785
0.000000	3.002640	3504.433105
0.000000	3.002877	3497.979004
0.000000	3.003114	3495.189209
0.000000	3.003351	3493.877686
0.000000	3.003588	3494.151611
0.000000	3.003825	3495.244873
0.000000	3.004063	3497.809082
0.000000	3.004299	3501.392334
0.000000	3.004537	3503.533936
0.000000	3.004774	3505.136475
0.000000	3.005011	3506.449951
0.000000	3.005249	3506.857422
0.000000	3.005485	3504.372070
0.000000	3.005723	3499.139160
0.000000	3.005960	3489.885986
0.000000	3.006197	3476.710693
0.000000	3.006434	3459.690430
0.000000	3.006671	3440.143311
0.000000	3.006908	3423.393066
0.000000	3.007146	3411.150391
0.000000	3.007383	3406.047852
0.000000	3.007620	3403.055420
0.000000	3.007857	3402.088135
0.000000	3.008094	3402.019531
0.000000	3.008332	3403.618164
0.000000	3.008569	3406.824463
0.000000	3.008806	3410.337646
0.000000	3.009043	3413.710693
0.000000	3.009280	3416.737549
0.000000	3.009517	3417.335449
0.000000	3.009755	3417.454102
0.000000	3.009992	3416.802490
0.000000	3.010229	3416.638916
0.000000	3.010466	3418.085205
0.000000	3.010703	3420.535156
0.000000	3.010941	3424.904785
0.000000	3.011178	3431.596436
0.000000	3.011415	3444.091064
0.000000	3.011652	3460.088623
0.000000	3.011889	3471.339355
0.000000	3.012126	3476.131836
0.000000	3.012364	3477.181396
0.000000	3.012601	3475.962646
0.000000	3.012838	3473.866699
0.000000	3.013075	3472.533691
0.000000	3.013312	3474.160645
0.000000	3.013550	3476.687500
0.000000	3.013787	3479.344238
0.000000	3.014024	3482.551758
0.000000	3.014261	3483.618164
0.000000	3.014498	3483.578613
0.000000	3.014735	3484.234131
0.000000	3.014972	3484.321289
0.000000	3.015210	3484.883545
0.000000	3.015447	3485.455566
0.000000	3.015684	3486.056641
0.000000	3.015921	3486.958740
0.000000	3.016158	3490.736816
0.000000	3.016396	3493.833008
0.000000	3.016633	3496.512695
0.000000	3.016870	3499.576660
0.000000	3.017107	3502.511963
0.000000	3.017344	3505.248779
0.000000	3.017581	3508.284668
0.000000	3.017819	3511.314209
0.000000	3.018056	3514.021484
0.000000	3.018293	3516.095947
0.000000	3.018530	3514.962646
0.000000	3.018767	3511.323242
0.000000	3.019005	3505.345215
0.000000	3.019242	3497.620850
0.000000	3.019479	3489.914795
0.000000	3.019716	3481.010010
0.000000	3.019953	3470.387451
0.000000	3.020190	3460.987061
0.000000	3.020428	3454.572998
0.000000	3.020665	3448.820801
0.000000	3.020902	3446.322510
0.000000	3.021139	3447.438232
0.000000	3.021376	3447.484863
0.000000	3.021614	3447.240234
0.000000	3.021851	3448.509277
0.000000	3.022088	3451.451660
0.000000	3.022325	3458.022217
0.000000	3.022562	3467.849121
0.000000	3.022799	3477.214355
0.000000	3.023037	3484.352051
0.000000	3.023273	3486.362793
0.000000	3.023511	3485.753418
0.000000	3.023748	3482.771484
0.000000	3.023985	3477.949219
0.000000	3.024222	3471.110352
0.000000	3.024459	3464.825439
0.000000	3.024697	3461.062500
0.000000	3.024934	3458.515137
0.000000	3.025171	3456.839111
0.000000	3.025408	3454.076416
0.000000	3.025645	3450.866699
0.000000	3.025882	3447.450928
0.000000	3.026120	3443.422363
0.000000	3.026357	3439.799805
0.000000	3.026594	3437.591309
0.000000	3.026831	3437.585693
0.000000	3.027068	3437.224121
0.000000	3.027306	3437.468018
0.000000	3.027543	3440.138184
0.000000	3.027780	3444.293457
0.000000	3.028017	3447.949463
0.000000	3.028254	3451.838623
0.000000	3.028491	3454.229248
0.000000	3.028729	3455.660156
0.000000	3.028966	3457.345459
0.000000	3.029203	3459.750977
0.000000	3.029440	3465.497314
0.000000	3.029677	3472.939453
0.000000	3.029915	3478.664307
0.000000	3.030152	3482.735352
0.000000	3.030389	3485.402100
0.000000	3.030626	3487.709229
0.000000	3.030863	3489.415039
0.000000	3.031101	3489.801514
0.000000	3.031338	3488.468262
0.000000	3.031575	3485.308594
0.000000	3.031812	3482.153076
0.000000	3.032049	3480.100342
0.000000	3.032286	3478.508789
0.000000	3.032524	3478.146484
0.000000	3.032761	3481.871338
0.000000	3.032998	3488.521240
0.000000	3.033235	3496.830322
0.000000	3.033472	3502.252686
0.000000	3.033710	3503.452148
0.000000	3.033947	3502.785645
0.000000	3.034184	3500.320557
0.000000	3.034421	3496.119629
0.000000	3.034658	3489.867920
0.000000	3.034895	3483.559570
0.000000	3.035132	3476.788818
0.000000	3.035370	3467.887451
0.000000	3.035607	3457.534668
0.000000	3.035844	3446.565918
0.000000	3.036081	3439.781982
0.000000	3.036318	3437.043701
0.000000	3.036555	3437.026123
0.000000	3.036793	3438.648682
0.000000	3.037030	3440.648926
0.000000	3.037267	3442.119873
0.000000	3.037504	3443.435547
0.000000	3.037741	3443.992920
0.000000	3.037978	3443.081299
0.000000	3.038216	3436.707520
0.000000	3.038453	3426.386475
0.000000	3.038690	3413.146484
0.000000	3.038927	3398.311523
0.000000	3.039164	3385.272217
0.000000	3.039402	3373.045654
0.000000	3.039639	3362.118408
0.000000	3.039876	3353.126221
0.000000	3.040113	3349.429688
0.000000	3.040350	3349.197266
0.000000	3.040587	3350.991699
0.000000	3.040825	3354.989746
0.000000	3.041062	3358.484375
0.000000	3.041299	3360.696045
0.000000	3.041536	3360.958496
0.000000	3.041773	3361.393066
0.000000	3.042011	3361.512695
0.000000	3.042248	3363.337158
0.000000	3.042485	3365.685059
0.000000	3.042722	3368.977539
0.000000	3.042959	3375.936279
0.000000	3.043196	3387.524902
0.000000	3.043433	3401.203369
0.000000	3.043671	3416.569336
0.000000	3.043908	3428.038330
0.000000	3.044145	3433.635742
0.000000	3.044382	3435.838135
0.000000	3.044619	3436.140381
0.000000	3.044857	3434.872070
0.000000	3.045094	3432.261719
0.000000	3.045331	3430.532959
0.000000	3.045568	3432.007813
0.000000	3.045805	3430.199463
0.000000	3.046042	3425.702393
0.000000	3.046280	3419.656738
0.000000	3.046517	3413.159180
0.000000	3.046754	3406.224854
0.000000	3.046991	3403.027344
0.000000	3.047228	3403.280762
0.000000	3.047466	3408.452148
0.000000	3.047703	3414.427979
0.000000	3.047940	3421.172852
0.000000	3.048177	3427.197021
0.000000	3.048414	3431.195557
0.000000	3.048651	3434.864746
0.000000	3.048889	3437.644287
0.000000	3.049126	3440.732178
0.000000	3.049363	3443.206055
0.000000	3.049600	3445.693359
0.000000	3.049837	3447.855225
0.000000	3.050075	3448.941895
0.000000	3.050312	3449.637939
0.000000	3.050549	3448.831299
0.000000	3.050786	3447.600342
0.000000	3.051023	3446.147461
0.000000	3.051260	3443.394043
0.000000	3.051498	3439.803467
0.000000	3.051734	3435.399170
0.000000	3.051972	3432.521729
0.000000	3.052209	3432.382813
0.000000	3.052446	3434.145752
0.000000	3.052684	3435.800781
0.000000	3.052920	3438.104736
0.000000	3.053158	3441.643555
0.000000	3.053395	3445.903076
0.000000	3.053632	3450.444824
0.000000	3.053869	3454.110840
0.000000	3.054106	3455.212646
0.000000	3.054343	3453.961426
0.000000	3.054581	3451.492676
0.000000	3.054818	3448.618896
0.000000	3.055055	3446.945557
0.000000	3.055292	3443.689941
0.000000	3.055529	3439.505615
0.000000	3.055767	3434.423584
0.000000	3.056004	3429.532959
0.000000	3.056241	3424.803711
0.000000	3.056478	3419.392578
0.000000	3.056715	3414.929199
0.000000	3.056952	3412.734863
0.000000	3.057190	3410.739502
0.000000	3.057427	3409.803955
0.000000	3.057664	3410.656494
0.000000	3.057901	3412.008545
0.000000	3.058138	3410.688477
0.000000	3.058376	3406.455322
0.000000	3.058613	3400.718262
0.000000	3.058850	3393.925049
0.000000	3.059087	3388.274658
0.000000	3.059324	3383.739258
0.000000	3.059561	3383.069580
0.000000	3.059799	3385.483154
0.000000	3.060036	3392.381104
0.000000	3.060273	3397.516113
0.000000	3.060510	3402.536377
0.000000	3.060747	3406.747314
0.000000	3.060985	3408.772217
0.000000	3.061222	3409.710449
0.000000	3.061459	3409.720459
0.000000	3.061696	3410.616699
0.000000	3.061933	3412.769531
0.000000	3.062171	3416.269287
0.000000	3.062407	3422.678467
0.000000	3.062645	3428.418945
0.000000	3.062882	3434.415283
0.000000	3.063119	3440.495850
0.000000	3.063356	3446.571777
0.000000	3.063593	3450.608398
0.000000	3.063831	3454.752930
0.000000	3.064068	3458.656738
0.000000	3.064305	3462.495117
0.000000	3.064542	3466.113525
0.000000	3.064779	3469.829346
0.000000	3.065017	3474.391357
0.000000	3.065254	3480.674805
0.000000	3.065491	3486.703613
0.000000	3.065728	3488.608643
0.000000	3.065965	3488.486572
0.000000	3.066202	3487.739014
0.000000	3.066440	3485.475342
0.000000	3.066677	3483.413574
0.000000	3.066914	3480.334229
0.000000	3.067151	3478.062988
0.000000	3.067388	3475.231689
0.000000	3.067626	3471.931152
0.000000	3.067863	3469.330566
0.000000	3.068100	3467.594971
0.000000	3.068337	3467.742188
0.000000	3.068574	3470.872559
0.000000	3.068811	3474.307373
0.000000	3.069049	3478.696289
0.000000	3.069286	3484.293945
0.000000	3.069523	3491.647461
0.000000	3.069760	3498.552002
0.000000	3.069997	3504.066895
0.000000	3.070235	3509.901123
0.000000	3.070472	3516.461914
0.000000	3.070709	3523.707520
0.000000	3.070946	3530.994141
0.000000	3.071183	3539.376953
0.000000	3.071420	3547.351318
0.000000	3.071658	3555.848389
0.000000	3.071894	3565.353760
0.000000	3.072132	3575.808350
0.000000	3.072369	3586.109619
0.000000	3.072606	3592.493652
0.000000	3.072843	3594.450684
0.000000	3.073080	3594.451660
0.000000	3.073318	3594.215332
0.000000	3.073555	3595.096436
0.000000	3.073792	3600.057373
0.000000	3.074029	3606.514893
0.000000	3.074266	3614.586182
0.000000	3.074503	3623.814697
0.000000	3.074741	3632.339355
0.000000	3.074978	3634.940674
0.000000	3.075215	3633.739746
0.000000	3.075452	3630.672607
0.000000	3.075689	3625.505371
0.000000	3.075927	3620.648926
0.000000	3.076164	3615.500000
0.000000	3.076401	3608.425293
0.000000	3.076638	3600.568359
0.000000	3.076875	3591.115967
0.000000	3.077112	3577.908691
0.000000	3.077350	3561.612549
0.000000	3.077587	3542.519043
0.000000	3.077824	3523.572021
0.000000	3.078061	3507.644043
0.000000	3.078298	3494.262939
0.000000	3.078536	3484.159180
0.000000	3.078773	3474.918213
0.000000	3.079010	3467.514160
0.000000	3.079247	3461.938721
0.000000	3.079484	3460.976318
0.000000	3.079721	3463.562744
0.000000	3.079959	3466.636230
0.000000	3.080196	3469.739014
0.000000	3.080433	3472.715088
0.000000	3.080670	3472.050049
0.000000	3.080907	3469.740967
0.000000	3.081145	3466.279053
0.000000	3.081382	3462.583008
0.000000	3.081619	3460.765137
0.000000	3.081856	3462.386719
0.000000	3.082093	3466.026367
0.000000	3.082330	3471.986084
0.000000	3.082567	3478.729248
0.000000	3.082805	3484.865967
0.000000	3.083042	3488.254395
0.000000	3.083279	3488.250000
0.000000	3.083516	3487.821533
0.000000	3.083753	3489.765625
0.000000	3.083991	3495.320557
0.000000	3.084228	3501.233154
0.000000	3.084465	3507.329102
0.000000	3.084702	3513.338135
0.000000	3.084939	3517.735352
0.000000	3.085176	3519.655518
0.000000	3.085414	3521.113037
0.000000	3.085651	3522.680664
0.000000	3.085888	3524.909668
0.000000	3.086125	3528.969482
0.000000	3.086362	3534.601074
0.000000	3.086599	3540.971191
0.000000	3.086837	3547.536133
0.000000	3.087074	3554.359863
0.000000	3.087311	3558.051270
0.000000	3.087548	3559.604980
0.000000	3.087785	3561.353027
0.000000	3.088022	3563.365479
0.000000	3.088260	3565.612061
0.000000	3.088497	3567.612549
0.000000	3.088734	3569.064941
0.000000	3.088971	3570.614502
0.000000	3.089208	3573.237549
0.000000	3.089446	3577.173096
0.000000	3.089683	3586.063232
0.000000	3.089920	3593.626953
0.000000	3.090157	3601.827637
0.000000	3.090394	3608.533447
0.000000	3.090631	3614.123535
0.000000	3.090868	3619.220703
0.000000	3.091106	3622.970947
0.000000	3.091343	3626.524170
0.000000	3.091580	3630.010986
0.000000	3.091817	3634.013184
0.000000	3.092054	3638.187012
0.000000	3.092292	3640.742432
0.000000	3.092529	3642.391602
0.000000	3.092766	3642.370361
0.000000	3.093003	3641.234375
0.000000	3.093240	3639.357666
0.000000	3.093477	3637.267578
0.000000	3.093715	3636.939697
0.000000	3.093952	3637.220703
0.000000	3.094189	3639.877930
0.000000	3.094426	3643.929443
0.000000	3.094663	3649.181885
0.000000	3.094901	3653.026611
0.000000	3.095138	3656.680664
0.000000	3.095375	3661.821777
0.000000	3.095612	3667.072021
0.000000	3.095849	3673.353760
0.000000	3.096087	3678.489746
0.000000	3.096324	3681.760498
0.000000	3.096561	3684.520508
0.000000	3.096798	3686.681152
0.000000	3.097035	3687.578125
0.000000	3.097272	3686.711670
0.000000	3.097510	3682.229492
0.000000	3.097747	3674.889404
0.000000	3.097984	3665.517578
0.000000	3.098221	3654.234863
0.000000	3.098458	3641.010742
0.000000	3.098696	3627.240967
0.000000	3.098933	3612.584473
0.000000	3.099170	3596.714355
0.000000	3.099407	3581.674561
0.000000	3.099644	3564.611816
0.000000	3.099881	3547.646729
0.000000	3.100119	3533.558838
0.000000	3.100355	3521.748779
0.000000	3.100593	3509.791016
0.000000	3.100830	3497.896973
0.000000	3.101067	3488.722168
0.000000	3.101305	3482.574219
0.000000	3.101541	3478.902832
0.000000	3.101779	3477.211426
0.000000	3.102016	3479.247559
0.000000	3.102253	3481.816650
0.000000	3.102490	3483.248535
0.000000	3.102727	3484.719482
0.000000	3.102964	3486.121094
0.000000	3.103202	3486.014893
0.000000	3.103439	3482.905029
0.000000	3.103676	3478.534180
0.000000	3.103913	3473.357910
0.000000	3.104150	3469.945068
0.000000	3.104388	3467.693359
0.000000	3.104625	3465.090820
0.000000	3.104862	3463.165283
0.000000	3.105099	3461.909424
0.000000	3.105336	3462.980225
0.000000	3.105573	3466.989014
0.000000	3.105811	3472.051758
0.000000	3.106048	3477.439453
0.000000	3.106285	3480.946289
0.000000	3.106522	3483.586426
0.000000	3.106759	3488.244629
0.000000	3.106997	3494.670898
0.000000	3.107234	3502.654785
0.000000	3.107471	3511.423340
0.000000	3.107708	3517.136963
0.000000	3.107945	3519.816406
0.000000	3.108182	3521.673828
0.000000	3.108420	3522.461182
0.000000	3.108657	3524.883301
0.000000	3.108894	3528.354492
0.000000	3.109131	3529.528320
0.000000	3.109368	3529.285156
0.000000	3.109606	3527.595947
0.000000	3.109843	3524.315430
0.000000	3.110080	3520.287842
0.000000	3.110317	3514.816406
0.000000	3.110554	3507.590820
0.000000	3.110791	3497.557617
0.000000	3.111028	3486.994629
0.000000	3.111266	3476.476318
0.000000	3.111503	3466.917725
0.000000	3.111740	3457.582275
0.000000	3.111977	3449.910156
0.000000	3.112214	3443.649414
0.000000	3.112452	3440.029541
0.000000	3.112689	3437.870605
0.000000	3.112926	3436.678467
0.000000	3.113163	3436.622070
0.000000	3.113400	3437.609863
0.000000	3.113637	3438.683105
0.000000	3.113875	3439.965332
0.000000	3.114112	3442.574707
0.000000	3.114349	3447.235352
0.000000	3.114586	3452.470947
0.000000	3.114823	3457.859131
0.000000	3.115061	3460.631104
0.000000	3.115298	3462.443848
0.000000	3.115535	3463.614258
0.000000	3.115772	3465.319580
0.000000	3.116009	3467.122803
0.000000	3.116246	3469.674805
0.000000	3.116484	3473.498779
0.000000	3.116721	3477.346680
0.000000	3.116958	3480.952881
0.000000	3.117195	3485.105225
0.000000	3.117432	3489.212402
0.000000	3.117670	3492.583740
0.000000	3.117907	3496.184814
0.000000	3.118144	3499.171631
0.000000	3.118381	3499.589355
0.000000	3.118618	3498.719727
0.000000	3.118855	3496.450439
0.000000	3.119093	3494.683105
0.000000	3.119329	3495.458252
0.000000	3.119567	3495.191650
0.000000	3.119804	3492.948486
0.000000	3.120041	3488.631592
0.000000	3.120279	3483.549316
0.000000	3.120515	3477.387207
0.000000	3.120753	3469.485596
0.000000	3.120990	3459.617676
0.000000	3.121227	3448.908203
0.000000	3.121464	3439.016357
0.000000	3.121701	3428.796387
0.000000	3.121938	3418.479736
0.000000	3.122176	3407.938477
0.000000	3.122413	3399.080322
0.000000	3.122650	3394.937744
0.000000	3.122887	3392.406006
0.000000	3.123124	3391.989990
0.000000	3.123362	3392.031494
0.000000	3.123599	3392.240967
0.000000	3.123836	3391.316162
0.000000	3.124073	3387.655029
0.000000	3.124310	3383.171631
0.000000	3.124547	3378.071777
0.000000	3.124785	3373.515137
0.000000	3.125022	3373.380859
0.000000	3.125259	3375.480225
0.000000	3.125496	3379.543213
0.000000	3.125733	3384.050781
0.000000	3.125971	3389.397705
0.000000	3.126208	3397.966797
0.000000	3.126445	3407.641357
0.000000	3.126682	3415.085205
0.000000	3.126919	3420.927979
0.000000	3.127156	3426.353027
0.000000	3.127394	3431.715088
0.000000	3.127631	3436.326172
0.000000	3.127868	3440.478760
0.000000	3.128105	3445.346436
0.000000	3.128342	3449.406494
0.000000	3.128580	3452.630371
0.000000	3.128817	3455.991211
0.000000	3.129054	3458.324219
0.000000	3.129291	3458.606934
0.000000	3.129528	3458.598877
0.000000	3.129766	3458.126221
0.000000	3.130002	3460.027832
0.000000	3.130240	3463.911377
0.000000	3.130477	3466.210693
0.000000	3.130714	3467.088135
0.000000	3.130951	3465.979980
0.000000	3.131188	3463.822998
0.000000	3.131426	3461.031738
0.000000	3.131663	3459.853271
0.000000	3.131900	3460.885742
0.000000	3.132137	3461.926270
0.000000	3.132374	3464.248779
0.000000	3.132612	3466.172363
0.000000	3.132849	3468.339355
0.000000	3.133086	3470.668457
0.000000	3.133323	3472.930908
0.000000	3.133560	3474.760742
0.000000	3.133797	3475.914551
0.000000	3.134035	3477.008301
0.000000	3.134272	3477.678467
0.000000	3.134509	3478.216064
0.000000	3.134746	3478.718262
0.000000	3.134983	3477.247070
0.000000	3.135220	3473.745117
0.000000	3.135458	3467.884033
0.000000	3.135695	3460.675537
0.000000	3.135932	3451.832520
0.000000	3.136169	3441.413086
0.000000	3.136406	3432.646973
0.000000	3.136643	3423.162842
0.000000	3.136881	3412.951904
0.000000	3.137118	3403.929443
0.000000	3.137355	3394.690430
0.000000	3.137592	3387.436035
0.000000	3.137829	3383.543945
0.000000	3.138067	3380.981934
0.000000	3.138304	3377.771484
0.000000	3.138541	3375.060547
0.000000	3.138778	3372.980225
0.000000	3.139015	3374.558105
0.000000	3.139252	3378.264160
0.000000	3.139489	3379.901367
0.000000	3.139727	3380.795898
0.000000	3.139964	3382.131836
0.000000	3.140201	3384.012939
0.000000	3.140438	3386.716797
0.000000	3.140675	3391.039063
0.000000	3.140913	3395.818359
0.000000	3.141150	3401.517090
0.000000	3.141387	3408.084717
0.000000	3.141624	3415.391846
0.000000	3.141861	3423.835938
0.000000	3.142098	3432.903320
0.000000	3.142336	3439.348145
0.000000	3.142573	3445.791260
0.000000	3.142810	3452.414307
0.000000	3.143047	3459.689453
0.000000	3.143284	3466.991699
0.000000	3.143522	3475.198486
0.000000	3.143759	3483.512207
0.000000	3.143996	3493.030029
0.000000	3.144233	3502.301514
0.000000	3.144470	3507.923096
0.000000	3.144707	3510.321533
0.000000	3.144945	3511.708740
0.000000	3.145182	3512.887451
0.000000	3.145419	3513.918701
0.000000	3.145656	3517.182373
0.000000	3.145893	3520.869141
0.000000	3.146131	3526.238525
0.000000	3.146368	3531.191650
0.000000	3.146605	3533.901367
0.000000	3.146842	3535.813965
0.000000	3.147079	3537.885986
0.000000	3.147316	3541.916260
0.000000	3.147554	3547.367920
0.000000	3.147791	3555.072266
0.000000	3.148028	3562.822021
0.000000	3.148265	3571.030029
0.000000	3.148502	3578.283203
0.000000	3.148740	3581.522705
0.000000	3.148976	3581.354248
0.000000	3.149214	3579.998047
0.000000	3.149451	3577.586914
0.000000	3.149688	3575.004150
0.000000	3.149925	3575.476563
0.000000	3.150162	3579.295410
0.000000	3.150399	3583.566162
0.000000	3.150637	3586.372559
0.000000	3.150874	3584.625244
0.000000	3.151111	3579.505127
0.000000	3.151348	3573.526855
0.000000	3.151585	3568.968262
0.000000	3.151823	3567.062988
0.000000	3.152060	3564.318848
0.000000	3.152297	3560.279785
0.000000	3.152534	3555.493652
0.000000	3.152771	3550.466064
0.000000	3.153008	3547.549561
0.000000	3.153246	3549.030762
0.000000	3.153483	3552.778564
0.000000	3.153720	3556.940918
0.000000	3.153957	3562.033691
0.000000	3.154194	3568.875488
0.000000	3.154432	3575.393799
0.000000	3.154669	3579.388916
0.000000	3.154906	3583.172852
0.000000	3.155143	3587.096680
0.000000	3.155380	3590.818359
0.000000	3.155617	3595.343750
0.000000	3.155855	3594.439941
0.000000	3.156092	3591.453369
0.000000	3.156329	3585.898682
0.000000	3.156566	3578.750000
0.000000	3.156803	3571.748535
0.000000	3.157041	3566.820313
0.000000	3.157278	3562.755859
0.000000	3.157515	3560.648682
0.000000	3.157752	3559.810303
0.000000	3.157989	3562.315674
0.000000	3.158226	3565.509766
0.000000	3.158463	3566.648193
0.000000	3.158701	3568.576660
0.000000	3.158938	3572.939697
0.000000	3.159175	3578.978516
0.000000	3.159412	3583.268066
0.000000	3.159649	3587.309326
0.000000	3.159887	3590.916992
0.000000	3.160124	3593.465820
0.000000	3.160361	3593.456299
0.000000	3.160598	3590.574463
0.000000	3.160835	3585.377930
0.000000	3.161072	3579.248535
0.000000	3.161310	3572.428467
0.000000	3.161547	3567.436523
0.000000	3.161784	3564.239746
0.000000	3.162021	3564.139648
0.000000	3.162258	3569.210938
0.000000	3.162496	3575.839844
0.000000	3.162733	3582.412109
0.000000	3.162970	3586.687256
0.000000	3.163207	3590.107910
0.000000	3.163444	3593.954346
0.000000	3.163682	3598.158936
0.000000	3.163919	3602.190186
0.000000	3.164156	3605.526611
0.000000	3.164393	3609.110840
0.000000	3.164630	3612.646240
0.000000	3.164867	3617.156250
0.000000	3.165105	3621.319336
0.000000	3.165342	3624.220947
0.000000	3.165579	3622.817871
0.000000	3.165816	3617.673584
0.000000	3.166053	3611.012939
0.000000	3.166291	3603.521240
0.000000	3.166528	3594.670898
0.000000	3.166764	3586.667236
0.000000	3.167002	3579.458252
0.000000	3.167239	3572.144775
0.000000	3.167476	3564.446289
0.000000	3.167714	3556.279297
0.000000	3.167950	3549.371094
0.000000	3.168188	3541.679199
0.000000	3.168425	3533.033203
0.000000	3.168662	3524.190918
0.000000	3.168900	3515.759766
0.000000	3.169136	3508.260498
0.000000	3.169374	3501.239014
0.000000	3.169611	3494.471436
0.000000	3.169848	3488.516846
0.000000	3.170085	3483.193604
0.000000	3.170322	3479.037598
0.000000	3.170559	3476.469238
0.000000	3.170797	3475.954102
0.000000	3.171034	3478.002930
0.000000	3.171271	3484.723877
0.000000	3.171508	3496.646973
0.000000	3.171745	3508.801758
0.000000	3.171983	3516.021240
0.000000	3.172220	3518.171875
0.000000	3.172457	3518.538086
0.000000	3.172694	3518.026855
0.000000	3.172931	3517.367188
0.000000	3.173168	3517.461182
0.000000	3.173406	3522.264893
0.000000	3.173643	3528.859619
0.000000	3.173880	3536.013916
0.000000	3.174117	3542.908691
0.000000	3.174354	3548.163330
0.000000	3.174592	3550.094238
0.000000	3.174829	3547.869385
0.000000	3.175066	3543.998291
0.000000	3.175303	3538.305664
0.000000	3.175540	3533.345703
0.000000	3.175777	3529.135986
0.000000	3.176015	3526.719971
0.000000	3.176252	3523.025146
0.000000	3.176489	3518.820068
0.000000	3.176726	3515.365479
0.000000	3.176963	3513.492920
0.000000	3.177201	3511.706055
0.000000	3.177438	3506.909912
0.000000	3.177675	3500.415283
0.000000	3.177912	3493.915283
0.000000	3.178149	3485.989014
0.000000	3.178386	3479.655029
0.000000	3.178623	3475.499756
0.000000	3.178861	3471.468750
[truncated: 4,977,509 more chars]
