# Supplementary material for: Conductivity and radio frequency performance data for silver nanoparticle inks deposited via aerosol jet deposition and processed under varying conditions
Source: Data Brief. 2020 Sep 24;33:106331. doi: 10.1016/j.dib.2020.106331 (PMC7560714; doi:10.1016/j.dib.2020.106331)
Supplement: Supplementary file 3 [file mmc3.zip › Sintering Study/Clariant Ink/Profilometry Data/CLA_02.ASC]

Wyko ASCII Data File Format 2	1	1
X Size	10
Y Size	18001
Block Name	Type	Length	Value
Wavelength	7	4	1.185746
Aspect	7	4	0.000339
Pixel_size	7	4	0.700000
RAW_DATA	3	720040	
0.000000	0.000000	-106.259209
0.000000	0.000237	-106.674995
0.000000	0.000474	-106.486557
0.000000	0.000712	-106.674629
0.000000	0.000949	-106.065804
0.000000	0.001186	-105.943115
0.000000	0.001423	-105.757317
0.000000	0.001660	-105.620644
0.000000	0.001897	-105.154961
0.000000	0.002135	-104.601753
0.000000	0.002372	-103.868141
0.000000	0.002609	-103.083023
0.000000	0.002846	-102.282333
0.000000	0.003083	-101.139801
0.000000	0.003320	-100.915321
0.000000	0.003558	-99.850800
0.000000	0.003795	-99.902954
0.000000	0.004032	-99.547668
0.000000	0.004269	-99.497139
0.000000	0.004506	-99.391724
0.000000	0.004744	-99.459976
0.000000	0.004981	-99.449539
0.000000	0.005218	-99.346748
0.000000	0.005455	-99.273438
0.000000	0.005692	-99.242867
0.000000	0.005929	-99.269478
0.000000	0.006167	-99.728310
0.000000	0.006404	-99.887703
0.000000	0.006641	-99.954140
0.000000	0.006878	-100.511017
0.000000	0.007115	-100.557106
0.000000	0.007352	-100.520164
0.000000	0.007590	-100.013794
0.000000	0.007827	-99.758965
0.000000	0.008064	-99.170372
0.000000	0.008301	-98.863647
0.000000	0.008538	-98.742279
0.000000	0.008775	-98.323318
0.000000	0.009013	-98.088898
0.000000	0.009250	-97.451508
0.000000	0.009487	-97.160889
0.000000	0.009724	-96.783058
0.000000	0.009961	-96.717583
0.000000	0.010199	-97.002907
0.000000	0.010436	-97.042068
0.000000	0.010673	-97.669998
0.000000	0.010910	-98.025818
0.000000	0.011147	-98.425117
0.000000	0.011384	-98.228722
0.000000	0.011622	-98.502831
0.000000	0.011859	-98.769470
0.000000	0.012096	-98.517677
0.000000	0.012333	-98.573837
0.000000	0.012570	-98.572609
0.000000	0.012807	-98.362633
0.000000	0.013045	-98.277473
0.000000	0.013282	-97.689041
0.000000	0.013519	-97.185318
0.000000	0.013756	-96.301918
0.000000	0.013993	-95.554657
0.000000	0.014231	-94.638733
0.000000	0.014468	-94.579796
0.000000	0.014705	-94.580040
0.000000	0.014942	-94.264969
0.000000	0.015179	-94.348801
0.000000	0.015416	-94.225029
0.000000	0.015654	-93.872261
0.000000	0.015891	-94.141510
0.000000	0.016128	-93.834839
0.000000	0.016365	-93.671310
0.000000	0.016602	-93.805908
0.000000	0.016839	-93.898781
0.000000	0.017077	-94.319855
0.000000	0.017314	-94.584511
0.000000	0.017551	-94.788643
0.000000	0.017788	-95.394730
0.000000	0.018025	-95.518456
0.000000	0.018262	-95.580681
0.000000	0.018500	-95.662712
0.000000	0.018737	-95.237106
0.000000	0.018974	-94.749634
0.000000	0.019211	-94.071869
0.000000	0.019448	-93.202850
0.000000	0.019686	-92.400337
0.000000	0.019923	-91.573074
0.000000	0.020160	-90.998047
0.000000	0.020397	-89.869110
0.000000	0.020634	-89.326569
0.000000	0.020871	-88.364815
0.000000	0.021109	-88.744164
0.000000	0.021346	-88.715057
0.000000	0.021583	-89.355400
0.000000	0.021820	-89.691864
0.000000	0.022057	-90.406021
0.000000	0.022294	-90.733925
0.000000	0.022532	-90.981682
0.000000	0.022769	-91.480698
0.000000	0.023006	-91.471222
0.000000	0.023243	-91.762527
0.000000	0.023480	-91.372948
0.000000	0.023718	-91.495888
0.000000	0.023955	-91.054787
0.000000	0.024192	-90.763344
0.000000	0.024429	-90.635559
0.000000	0.024666	-90.302299
0.000000	0.024903	-89.988777
0.000000	0.025141	-89.569801
0.000000	0.025378	-88.804359
0.000000	0.025615	-88.321938
0.000000	0.025852	-87.322281
0.000000	0.026089	-87.305084
0.000000	0.026326	-87.242294
0.000000	0.026564	-87.130013
0.000000	0.026801	-87.446999
0.000000	0.027038	-87.205002
0.000000	0.027275	-87.573669
0.000000	0.027512	-87.075233
0.000000	0.027750	-87.480011
0.000000	0.027987	-86.598587
0.000000	0.028224	-86.331093
0.000000	0.028461	-86.112381
0.000000	0.028698	-85.343536
0.000000	0.028935	-85.134850
0.000000	0.029173	-84.441391
0.000000	0.029410	-84.612831
0.000000	0.029647	-84.585274
0.000000	0.029884	-84.568947
0.000000	0.030121	-84.539009
0.000000	0.030358	-83.981049
0.000000	0.030596	-83.966110
0.000000	0.030833	-83.286896
0.000000	0.031070	-83.140045
0.000000	0.031307	-83.066170
0.000000	0.031544	-82.092232
0.000000	0.031781	-82.053665
0.000000	0.032019	-81.196960
0.000000	0.032256	-81.727280
0.000000	0.032493	-81.513672
0.000000	0.032730	-81.982994
0.000000	0.032967	-82.171761
0.000000	0.033205	-82.045090
0.000000	0.033442	-82.563072
0.000000	0.033679	-82.514847
0.000000	0.033916	-82.719788
0.000000	0.034153	-82.695023
0.000000	0.034390	-82.790329
0.000000	0.034628	-83.242699
0.000000	0.034865	-83.056328
0.000000	0.035102	-83.157501
0.000000	0.035339	-82.685699
0.000000	0.035576	-82.344902
0.000000	0.035813	-82.268715
0.000000	0.036051	-81.610413
0.000000	0.036288	-81.218498
0.000000	0.036525	-80.404160
0.000000	0.036762	-80.293846
0.000000	0.036999	-79.973038
0.000000	0.037237	-79.820259
0.000000	0.037474	-79.981735
0.000000	0.037711	-79.734108
0.000000	0.037948	-80.397377
0.000000	0.038185	-80.265747
0.000000	0.038422	-80.371422
0.000000	0.038660	-80.580093
0.000000	0.038897	-80.011444
0.000000	0.039134	-80.339241
0.000000	0.039371	-79.634773
0.000000	0.039608	-79.320694
0.000000	0.039845	-79.179100
0.000000	0.040083	-78.716980
0.000000	0.040320	-78.646736
0.000000	0.040557	-77.878342
0.000000	0.040794	-77.254265
0.000000	0.041031	-76.820595
0.000000	0.041269	-75.768509
0.000000	0.041506	-75.960495
0.000000	0.041743	-76.252312
0.000000	0.041980	-76.146904
0.000000	0.042217	-75.752235
0.000000	0.042454	-76.175980
0.000000	0.042692	-76.710381
0.000000	0.042929	-76.952354
0.000000	0.043166	-77.220062
0.000000	0.043403	-77.119873
0.000000	0.043640	-77.353745
0.000000	0.043877	-77.553230
0.000000	0.044115	-76.966507
0.000000	0.044352	-77.042679
0.000000	0.044589	-76.848434
0.000000	0.044826	-76.867920
0.000000	0.045063	-76.504890
0.000000	0.045300	-76.484283
0.000000	0.045538	-76.574112
0.000000	0.045775	-76.390671
0.000000	0.046012	-76.392731
0.000000	0.046249	-75.961899
0.000000	0.046486	-75.447090
0.000000	0.046724	-74.988541
0.000000	0.046961	-74.859009
0.000000	0.047198	-74.480232
0.000000	0.047435	-74.355446
0.000000	0.047672	-74.157532
0.000000	0.047909	-73.910385
0.000000	0.048147	-74.370285
0.000000	0.048384	-74.703316
0.000000	0.048621	-74.992546
0.000000	0.048858	-75.563950
0.000000	0.049095	-75.400063
0.000000	0.049332	-75.656326
0.000000	0.049570	-75.467621
0.000000	0.049807	-74.920006
0.000000	0.050044	-74.621384
0.000000	0.050281	-74.108566
0.000000	0.050518	-74.119682
0.000000	0.050756	-73.335602
0.000000	0.050993	-73.083611
0.000000	0.051230	-72.672752
0.000000	0.051467	-72.107506
0.000000	0.051704	-72.256325
0.000000	0.051941	-71.562439
0.000000	0.052179	-71.470993
0.000000	0.052416	-71.414848
0.000000	0.052653	-71.032272
0.000000	0.052890	-71.422562
0.000000	0.053127	-71.025078
0.000000	0.053364	-71.393059
0.000000	0.053602	-71.325996
0.000000	0.053839	-71.883812
0.000000	0.054076	-71.718880
0.000000	0.054313	-71.395462
0.000000	0.054550	-71.529747
0.000000	0.054787	-71.164673
0.000000	0.055025	-71.625916
0.000000	0.055262	-71.101860
0.000000	0.055499	-71.256462
0.000000	0.055736	-71.013031
0.000000	0.055973	-70.585678
0.000000	0.056211	-70.821350
0.000000	0.056448	-70.142029
0.000000	0.056685	-69.976662
0.000000	0.056922	-69.386040
0.000000	0.057159	-68.866035
0.000000	0.057396	-68.457550
0.000000	0.057634	-68.194832
0.000000	0.057871	-68.586189
0.000000	0.058108	-68.541351
0.000000	0.058345	-68.389633
0.000000	0.058582	-68.250885
0.000000	0.058819	-68.013542
0.000000	0.059057	-68.420975
0.000000	0.059294	-68.152206
0.000000	0.059531	-68.278671
0.000000	0.059768	-68.693489
0.000000	0.060005	-68.770126
0.000000	0.060243	-69.078888
0.000000	0.060480	-68.751511
0.000000	0.060717	-68.855705
0.000000	0.060954	-68.308372
0.000000	0.061191	-68.430244
0.000000	0.061428	-68.384132
0.000000	0.061666	-68.132965
0.000000	0.061903	-67.524902
0.000000	0.062140	-67.517189
0.000000	0.062377	-66.535553
0.000000	0.062614	-65.898842
0.000000	0.062851	-65.051231
0.000000	0.063089	-64.395782
0.000000	0.063326	-64.353477
0.000000	0.063563	-63.628162
0.000000	0.063800	-63.685734
0.000000	0.064037	-63.842476
0.000000	0.064275	-63.604378
0.000000	0.064512	-64.176781
0.000000	0.064749	-63.867641
0.000000	0.064986	-64.465408
0.000000	0.065223	-64.649445
0.000000	0.065460	-64.378479
0.000000	0.065698	-65.220734
0.000000	0.065935	-64.993103
0.000000	0.066172	-65.457169
0.000000	0.066409	-65.278442
0.000000	0.066646	-65.027481
0.000000	0.066883	-64.953255
0.000000	0.067121	-64.698074
0.000000	0.067358	-64.497978
0.000000	0.067595	-64.353294
0.000000	0.067832	-64.135941
0.000000	0.068069	-63.714508
0.000000	0.068306	-63.086769
0.000000	0.068544	-62.753033
0.000000	0.068781	-62.129913
0.000000	0.069018	-61.952641
0.000000	0.069255	-61.999657
0.000000	0.069492	-61.170307
0.000000	0.069730	-61.159870
0.000000	0.069967	-60.318859
0.000000	0.070204	-60.482319
0.000000	0.070441	-60.617485
0.000000	0.070678	-60.353340
0.000000	0.070915	-60.899467
0.000000	0.071153	-61.045219
0.000000	0.071390	-61.464806
0.000000	0.071627	-61.510586
0.000000	0.071864	-61.364540
0.000000	0.072101	-61.476135
0.000000	0.072338	-60.727081
0.000000	0.072576	-60.183571
0.000000	0.072813	-59.760311
0.000000	0.073050	-59.001759
0.000000	0.073287	-58.670143
0.000000	0.073524	-57.724133
0.000000	0.073762	-57.889637
0.000000	0.073999	-57.751698
0.000000	0.074236	-58.000576
0.000000	0.074473	-57.999851
0.000000	0.074710	-57.577660
0.000000	0.074947	-56.833576
0.000000	0.075185	-56.515858
0.000000	0.075422	-55.938755
0.000000	0.075659	-55.973064
0.000000	0.075896	-55.797432
0.000000	0.076133	-55.884777
0.000000	0.076370	-55.743450
0.000000	0.076608	-55.593964
0.000000	0.076845	-55.794765
0.000000	0.077082	-54.758118
0.000000	0.077319	-55.383003
0.000000	0.077556	-54.679092
0.000000	0.077794	-54.783127
0.000000	0.078031	-54.751732
0.000000	0.078268	-54.318607
0.000000	0.078505	-54.203758
0.000000	0.078742	-53.571709
0.000000	0.078979	-53.759052
0.000000	0.079217	-53.334015
0.000000	0.079454	-53.248127
0.000000	0.079691	-53.277546
0.000000	0.079928	-52.447124
0.000000	0.080165	-52.698727
0.000000	0.080402	-52.493206
0.000000	0.080640	-52.527798
0.000000	0.080877	-52.672157
0.000000	0.081114	-52.046032
0.000000	0.081351	-52.198566
0.000000	0.081588	-51.562492
0.000000	0.081825	-51.321129
0.000000	0.082063	-50.880009
0.000000	0.082300	-50.218681
0.000000	0.082537	-49.801174
0.000000	0.082774	-49.229233
0.000000	0.083011	-48.671146
0.000000	0.083249	-47.674999
0.000000	0.083486	-45.534855
0.000000	0.083723	-44.257896
0.000000	0.083960	-41.191071
0.000000	0.084197	-38.766850
0.000000	0.084434	-36.273495
0.000000	0.084672	-33.706123
0.000000	0.084909	-31.803299
0.000000	0.085146	-30.692316
0.000000	0.085383	-30.318584
0.000000	0.085620	-29.708609
0.000000	0.085857	-28.688639
0.000000	0.086095	-27.955812
0.000000	0.086332	-27.506506
0.000000	0.086569	-26.956474
0.000000	0.086806	-26.396759
0.000000	0.087043	-25.811825
0.000000	0.087281	-25.074074
0.000000	0.087518	-24.797506
0.000000	0.087755	-24.274464
0.000000	0.087992	-23.749506
0.000000	0.088229	-23.244823
0.000000	0.088466	-23.145550
0.000000	0.088704	-23.216381
0.000000	0.088941	-22.938782
0.000000	0.089178	-23.112188
0.000000	0.089415	-22.847338
0.000000	0.089652	-22.202480
0.000000	0.089889	-21.397131
0.000000	0.090127	-20.564917
0.000000	0.090364	-19.489908
0.000000	0.090601	-18.926735
0.000000	0.090838	-18.406563
0.000000	0.091075	-17.999765
0.000000	0.091312	-16.994354
0.000000	0.091550	-15.707044
0.000000	0.091787	-14.058903
0.000000	0.092024	-11.187227
0.000000	0.092261	-7.411093
0.000000	0.092498	-2.238319
0.000000	0.092736	4.530883
0.000000	0.092973	12.620116
0.000000	0.093210	21.607685
0.000000	0.093447	31.664213
0.000000	0.093684	40.776226
0.000000	0.093921	46.323971
0.000000	0.094159	53.497704
0.000000	0.094396	61.087070
0.000000	0.094633	67.735985
0.000000	0.094870	69.147789
0.000000	0.095107	65.389885
0.000000	0.095344	67.110634
0.000000	0.095582	68.053856
0.000000	0.095819	68.220108
0.000000	0.096056	67.509674
0.000000	0.096293	66.044876
0.000000	0.096530	61.841171
0.000000	0.096768	57.466450
0.000000	0.097005	55.459122
0.000000	0.097242	57.289005
0.000000	0.097479	65.701653
0.000000	0.097716	78.719559
0.000000	0.097953	96.483116
0.000000	0.098191	119.638824
0.000000	0.098428	148.200043
0.000000	0.098665	178.447205
0.000000	0.098902	209.888412
0.000000	0.099139	245.052948
0.000000	0.099376	284.218506
0.000000	0.099614	321.190155
0.000000	0.099851	355.660065
0.000000	0.100088	390.527435
0.000000	0.100325	429.279144
0.000000	0.100562	474.771729
0.000000	0.100800	527.150940
0.000000	0.101037	576.119934
0.000000	0.101274	615.037598
0.000000	0.101511	642.938232
0.000000	0.101748	660.629517
0.000000	0.101985	668.591125
0.000000	0.102223	669.301819
0.000000	0.102460	667.483032
0.000000	0.102697	668.319519
0.000000	0.102934	677.462585
0.000000	0.103171	697.810791
0.000000	0.103408	724.787781
0.000000	0.103646	754.919800
0.000000	0.103883	778.646667
0.000000	0.104120	796.171204
0.000000	0.104357	809.545898
0.000000	0.104594	821.672241
0.000000	0.104831	836.417542
0.000000	0.105069	857.638489
0.000000	0.105306	884.721252
0.000000	0.105543	909.964783
0.000000	0.105780	937.307800
0.000000	0.106017	970.237732
0.000000	0.106255	1008.736023
0.000000	0.106492	1053.124268
0.000000	0.106729	1095.483765
0.000000	0.106966	1127.665649
0.000000	0.107203	1148.865356
0.000000	0.107440	1160.806885
0.000000	0.107678	1164.855957
0.000000	0.107915	1163.789795
0.000000	0.108152	1159.842041
0.000000	0.108389	1155.927856
0.000000	0.108626	1156.998901
0.000000	0.108863	1167.965332
0.000000	0.109101	1193.697998
0.000000	0.109338	1228.605591
0.000000	0.109575	1257.061279
0.000000	0.109812	1280.383423
0.000000	0.110049	1301.048950
0.000000	0.110287	1321.938477
0.000000	0.110524	1345.201294
0.000000	0.110761	1372.884399
0.000000	0.110998	1405.209351
0.000000	0.111235	1443.743408
0.000000	0.111472	1474.214233
0.000000	0.111710	1488.977051
0.000000	0.111947	1486.713379
0.000000	0.112184	1466.093506
0.000000	0.112421	1424.809937
0.000000	0.112658	1359.977051
0.000000	0.112895	1268.546387
0.000000	0.113133	1151.943115
0.000000	0.113370	1014.303650
0.000000	0.113607	860.777527
0.000000	0.113844	702.297546
0.000000	0.114081	552.940125
0.000000	0.114318	435.469025
0.000000	0.114556	365.407166
0.000000	0.114793	304.616669
0.000000	0.115030	256.623230
0.000000	0.115267	216.187836
0.000000	0.115504	182.631180
0.000000	0.115742	156.285034
0.000000	0.115979	137.701477
0.000000	0.116216	126.189034
0.000000	0.116453	121.272202
0.000000	0.116690	123.055901
0.000000	0.116927	129.376068
0.000000	0.117165	140.616486
0.000000	0.117402	153.672165
0.000000	0.117639	160.977646
0.000000	0.117876	161.188950
0.000000	0.118113	155.552185
0.000000	0.118350	145.283295
0.000000	0.118588	131.416382
0.000000	0.118825	115.471619
0.000000	0.119062	101.693649
0.000000	0.119299	93.648880
0.000000	0.119536	86.521393
0.000000	0.119774	81.630325
0.000000	0.120011	82.424927
0.000000	0.120248	92.651138
0.000000	0.120485	110.557167
0.000000	0.120722	136.271469
0.000000	0.120959	167.695023
0.000000	0.121197	195.049103
0.000000	0.121434	214.182236
0.000000	0.121671	227.218033
0.000000	0.121908	235.926941
0.000000	0.122145	239.496857
0.000000	0.122382	238.278992
0.000000	0.122620	232.962433
0.000000	0.122857	224.922882
0.000000	0.123094	209.534256
0.000000	0.123331	188.468491
0.000000	0.123568	163.599686
0.000000	0.123806	138.104034
0.000000	0.124043	117.019730
0.000000	0.124280	100.899521
0.000000	0.124517	82.432755
0.000000	0.124754	64.593513
0.000000	0.124991	50.890404
0.000000	0.125229	41.850105
0.000000	0.125466	34.412838
0.000000	0.125703	28.132803
0.000000	0.125940	23.212833
0.000000	0.126177	19.452671
0.000000	0.126414	16.124853
0.000000	0.126652	13.699745
0.000000	0.126889	11.699430
0.000000	0.127126	10.001093
0.000000	0.127363	8.739605
0.000000	0.127600	7.454755
0.000000	0.127837	6.538206
0.000000	0.128075	5.310975
0.000000	0.128312	4.188862
0.000000	0.128549	3.020570
0.000000	0.128786	1.911243
0.000000	0.129023	0.743910
0.000000	0.129261	-0.342379
0.000000	0.129498	-1.313597
0.000000	0.129735	-1.644659
0.000000	0.129972	-2.394710
0.000000	0.130209	-2.830571
0.000000	0.130446	-2.917185
0.000000	0.130684	-3.125552
0.000000	0.130921	-2.973503
0.000000	0.131158	-2.578601
0.000000	0.131395	-2.566565
0.000000	0.131632	-2.476552
0.000000	0.131869	-2.059716
0.000000	0.132107	-1.675290
0.000000	0.132344	-1.450052
0.000000	0.132581	-1.246913
0.000000	0.132818	-0.522550
0.000000	0.133055	0.345907
0.000000	0.133293	1.522856
0.000000	0.133530	3.171591
0.000000	0.133767	5.839837
0.000000	0.134004	10.451109
0.000000	0.134241	17.129963
0.000000	0.134478	26.999252
0.000000	0.134716	39.972927
0.000000	0.134953	56.013332
0.000000	0.135190	74.320023
0.000000	0.135427	90.529709
0.000000	0.135664	99.669510
0.000000	0.135901	102.693413
0.000000	0.136139	100.873955
0.000000	0.136376	95.129456
0.000000	0.136613	86.615715
0.000000	0.136850	76.277794
0.000000	0.137087	66.718346
0.000000	0.137324	65.096886
0.000000	0.137562	70.576042
0.000000	0.137799	76.693588
0.000000	0.138036	81.358360
0.000000	0.138273	80.121094
0.000000	0.138510	74.141617
0.000000	0.138748	66.430847
0.000000	0.138985	58.734272
0.000000	0.139222	52.995049
0.000000	0.139459	48.869617
0.000000	0.139696	44.416382
0.000000	0.139933	39.761490
0.000000	0.140171	36.248440
0.000000	0.140408	33.018791
0.000000	0.140645	29.737034
0.000000	0.140882	26.784826
0.000000	0.141119	24.196539
0.000000	0.141356	21.761477
0.000000	0.141594	19.755108
0.000000	0.141831	17.976828
0.000000	0.142068	16.580492
0.000000	0.142305	15.474082
0.000000	0.142542	14.915451
0.000000	0.142780	14.666168
0.000000	0.143017	14.101213
0.000000	0.143254	13.813659
0.000000	0.143491	13.584180
0.000000	0.143728	13.676092
0.000000	0.143965	14.353965
0.000000	0.144203	14.760814
0.000000	0.144440	15.574586
0.000000	0.144677	16.136621
0.000000	0.144914	16.843603
0.000000	0.145151	17.370417
0.000000	0.145388	17.142502
0.000000	0.145626	16.343805
0.000000	0.145863	15.715114
0.000000	0.146100	14.954767
0.000000	0.146337	14.857684
0.000000	0.146574	14.285719
0.000000	0.146812	14.376274
0.000000	0.147049	14.228126
0.000000	0.147286	14.842336
0.000000	0.147523	15.280954
0.000000	0.147760	16.011227
0.000000	0.147997	16.410187
0.000000	0.148235	17.292356
0.000000	0.148472	18.028450
0.000000	0.148709	19.053389
0.000000	0.148946	18.379999
0.000000	0.149183	19.122871
0.000000	0.149420	19.387812
0.000000	0.149658	19.736776
0.000000	0.149895	20.027184
0.000000	0.150132	19.986914
0.000000	0.150369	19.715956
0.000000	0.150606	19.340763
0.000000	0.150843	19.005732
0.000000	0.151081	18.739714
0.000000	0.151318	18.809580
0.000000	0.151555	18.622599
0.000000	0.151792	18.418194
0.000000	0.152029	18.213736
0.000000	0.152267	18.154636
0.000000	0.152504	18.025387
0.000000	0.152741	18.091444
0.000000	0.152978	18.502489
0.000000	0.153215	19.030878
0.000000	0.153452	19.186232
0.000000	0.153690	19.693966
0.000000	0.153927	20.210102
0.000000	0.154164	20.730919
0.000000	0.154401	21.611679
0.000000	0.154638	22.223238
0.000000	0.154875	23.121202
0.000000	0.155113	23.409515
0.000000	0.155350	23.752707
0.000000	0.155587	23.757359
0.000000	0.155824	23.756403
0.000000	0.156061	23.374302
0.000000	0.156299	23.089195
0.000000	0.156536	22.674538
0.000000	0.156773	22.387434
0.000000	0.157010	21.768764
0.000000	0.157247	21.212412
0.000000	0.157484	20.776474
0.000000	0.157722	20.884134
0.000000	0.157959	20.732712
0.000000	0.158196	20.822145
0.000000	0.158433	21.543486
0.000000	0.158670	21.926487
0.000000	0.158907	22.541588
0.000000	0.159145	22.643938
0.000000	0.159382	23.182510
0.000000	0.159619	23.803074
0.000000	0.159856	24.490824
0.000000	0.160093	24.376961
0.000000	0.160331	24.904234
0.000000	0.160568	25.490673
0.000000	0.160805	26.109390
0.000000	0.161042	26.597946
0.000000	0.161279	26.664333
0.000000	0.161516	26.512188
0.000000	0.161754	26.741716
0.000000	0.161991	26.268015
0.000000	0.162228	26.060722
0.000000	0.162465	25.436844
0.000000	0.162702	25.400982
0.000000	0.162939	25.516373
0.000000	0.163177	25.785589
0.000000	0.163414	25.709616
0.000000	0.163651	25.756193
0.000000	0.163888	25.692204
0.000000	0.164125	25.407946
0.000000	0.164362	25.540447
0.000000	0.164600	25.891304
0.000000	0.164837	26.110531
0.000000	0.165074	26.681353
0.000000	0.165311	27.357197
0.000000	0.165548	27.861851
0.000000	0.165786	28.153694
0.000000	0.166023	28.446955
0.000000	0.166260	28.606207
0.000000	0.166497	28.863228
0.000000	0.166734	28.851051
0.000000	0.166971	29.049824
0.000000	0.167209	28.982403
0.000000	0.167446	29.130733
0.000000	0.167683	29.139362
0.000000	0.167920	29.123507
0.000000	0.168157	29.083769
0.000000	0.168394	29.141672
0.000000	0.168632	29.052307
0.000000	0.168869	28.806364
0.000000	0.169106	28.769156
0.000000	0.169343	28.830206
0.000000	0.169580	28.627766
0.000000	0.169818	28.414787
0.000000	0.170055	28.231171
0.000000	0.170292	28.125946
0.000000	0.170529	28.511217
0.000000	0.170766	28.809109
0.000000	0.171003	29.855371
0.000000	0.171241	30.770815
0.000000	0.171478	31.107649
0.000000	0.171715	31.162210
0.000000	0.171952	30.911945
0.000000	0.172189	30.968140
0.000000	0.172426	31.111219
0.000000	0.172664	31.223213
0.000000	0.172901	31.303823
0.000000	0.173138	31.114256
0.000000	0.173375	30.786131
0.000000	0.173612	31.077368
0.000000	0.173849	31.288605
0.000000	0.174087	31.163742
0.000000	0.174324	31.548832
0.000000	0.174561	31.852810
0.000000	0.174798	31.701580
0.000000	0.175035	31.710938
0.000000	0.175273	31.923485
0.000000	0.175510	32.492928
0.000000	0.175747	33.312679
0.000000	0.175984	33.640766
0.000000	0.176221	34.179787
0.000000	0.176458	34.932011
0.000000	0.176696	35.517323
0.000000	0.176933	36.027065
0.000000	0.177170	36.439861
0.000000	0.177407	36.613789
0.000000	0.177644	37.504139
0.000000	0.177881	37.640118
0.000000	0.178119	37.452152
0.000000	0.178356	37.787457
0.000000	0.178593	37.321152
0.000000	0.178830	37.251740
0.000000	0.179067	37.245518
0.000000	0.179305	37.062973
0.000000	0.179542	36.828835
0.000000	0.179779	36.685268
0.000000	0.180016	36.297482
0.000000	0.180253	36.183647
0.000000	0.180490	36.393234
0.000000	0.180728	36.712639
0.000000	0.180965	37.026009
0.000000	0.181202	37.449947
0.000000	0.181439	37.852100
0.000000	0.181676	38.451866
0.000000	0.181913	38.856152
0.000000	0.182151	39.389027
0.000000	0.182388	39.295017
0.000000	0.182625	39.521793
0.000000	0.182862	39.356407
0.000000	0.183099	39.280972
0.000000	0.183337	39.673714
0.000000	0.183574	39.920685
0.000000	0.183811	39.735424
0.000000	0.184048	39.572811
0.000000	0.184285	39.192383
0.000000	0.184522	38.973431
0.000000	0.184760	38.228004
0.000000	0.184997	37.853561
0.000000	0.185234	38.055264
0.000000	0.185471	38.399952
0.000000	0.185708	39.018799
0.000000	0.185945	39.419365
0.000000	0.186183	40.063976
0.000000	0.186420	40.455833
0.000000	0.186657	41.059193
0.000000	0.186894	41.504326
0.000000	0.187131	42.138092
0.000000	0.187368	42.461723
0.000000	0.187606	43.176353
0.000000	0.187843	43.657085
0.000000	0.188080	43.981163
0.000000	0.188317	44.244209
0.000000	0.188554	43.706776
0.000000	0.188792	43.957035
0.000000	0.189029	43.961933
0.000000	0.189266	44.102673
0.000000	0.189503	44.171310
0.000000	0.189740	44.316372
0.000000	0.189977	44.930576
0.000000	0.190215	45.542206
0.000000	0.190452	46.253548
0.000000	0.190689	46.437199
0.000000	0.190926	47.047501
0.000000	0.191163	47.616680
0.000000	0.191400	47.897270
0.000000	0.191638	48.623344
0.000000	0.191875	49.086422
0.000000	0.192112	50.129124
0.000000	0.192349	50.535107
0.000000	0.192586	51.236244
0.000000	0.192824	51.858829
0.000000	0.193061	52.610962
0.000000	0.193298	52.971275
0.000000	0.193535	53.020187
0.000000	0.193772	52.989365
0.000000	0.194009	53.011055
0.000000	0.194247	53.100414
0.000000	0.194484	53.267605
0.000000	0.194721	52.907963
0.000000	0.194958	52.872177
0.000000	0.195195	53.066944
0.000000	0.195432	53.007191
0.000000	0.195670	52.800632
0.000000	0.195907	52.695755
0.000000	0.196144	52.955570
0.000000	0.196381	52.871243
0.000000	0.196618	52.455242
0.000000	0.196856	52.608166
0.000000	0.197093	53.037300
0.000000	0.197330	53.650028
0.000000	0.197567	54.567581
0.000000	0.197804	55.397556
0.000000	0.198041	56.324055
0.000000	0.198279	57.041916
0.000000	0.198516	57.115944
0.000000	0.198753	57.101551
0.000000	0.198990	57.354195
0.000000	0.199227	57.382069
0.000000	0.199464	57.164772
0.000000	0.199702	56.578453
0.000000	0.199939	56.369781
0.000000	0.200176	55.968006
0.000000	0.200413	55.871655
0.000000	0.200650	55.374310
0.000000	0.200887	55.337467
0.000000	0.201125	55.073296
0.000000	0.201362	54.726505
0.000000	0.201599	54.709671
0.000000	0.201836	54.834503
0.000000	0.202073	55.740139
0.000000	0.202311	56.100487
0.000000	0.202548	56.968716
0.000000	0.202785	57.602386
0.000000	0.203022	58.319511
0.000000	0.203259	58.601452
0.000000	0.203496	59.264999
0.000000	0.203734	59.449238
0.000000	0.203971	59.848850
0.000000	0.204208	60.088970
0.000000	0.204445	60.261978
0.000000	0.204682	60.223320
0.000000	0.204919	60.075523
0.000000	0.205157	59.937225
0.000000	0.205394	59.330132
0.000000	0.205631	58.999878
0.000000	0.205868	58.752865
0.000000	0.206105	58.379398
0.000000	0.206343	58.518497
0.000000	0.206580	58.356026
0.000000	0.206817	58.628658
0.000000	0.207054	58.753876
0.000000	0.207291	58.851452
0.000000	0.207528	59.292858
0.000000	0.207766	59.837658
0.000000	0.208003	60.340538
0.000000	0.208240	60.649036
0.000000	0.208477	60.982174
0.000000	0.208714	61.211830
0.000000	0.208951	61.458378
0.000000	0.209189	61.611206
0.000000	0.209426	61.926662
0.000000	0.209663	62.421379
0.000000	0.209900	62.607353
0.000000	0.210137	63.194016
0.000000	0.210374	63.682930
0.000000	0.210612	64.029846
0.000000	0.210849	63.953308
0.000000	0.211086	64.038498
0.000000	0.211323	63.442535
0.000000	0.211560	63.509613
0.000000	0.211798	63.560093
0.000000	0.212035	63.603500
0.000000	0.212272	63.290119
0.000000	0.212509	63.493473
0.000000	0.212746	63.284317
0.000000	0.212983	64.011230
0.000000	0.213221	64.242859
0.000000	0.213458	64.674164
0.000000	0.213695	65.176781
0.000000	0.213932	65.362167
0.000000	0.214169	65.931686
0.000000	0.214406	65.901093
0.000000	0.214644	66.210724
0.000000	0.214881	66.381042
0.000000	0.215118	66.523537
0.000000	0.215355	66.400955
0.000000	0.215592	66.394188
0.000000	0.215830	66.295631
0.000000	0.216067	66.861778
0.000000	0.216304	67.142357
0.000000	0.216541	67.597893
0.000000	0.216778	67.728340
0.000000	0.217015	68.359329
0.000000	0.217253	68.145622
0.000000	0.217490	68.514809
0.000000	0.217727	68.396576
0.000000	0.217964	68.513062
0.000000	0.218201	68.768089
0.000000	0.218438	68.806160
0.000000	0.218676	69.114716
0.000000	0.218913	69.219360
0.000000	0.219150	69.601212
0.000000	0.219387	69.780930
0.000000	0.219624	70.238716
0.000000	0.219862	70.133568
0.000000	0.220099	70.560333
0.000000	0.220336	70.702553
0.000000	0.220573	71.287827
0.000000	0.220810	72.079735
0.000000	0.221047	72.316444
0.000000	0.221285	72.800034
0.000000	0.221522	73.023842
0.000000	0.221759	73.313576
0.000000	0.221996	73.036476
0.000000	0.222233	73.019012
0.000000	0.222470	72.789040
0.000000	0.222708	72.717804
0.000000	0.222945	72.228882
0.000000	0.223182	71.968307
0.000000	0.223419	71.767021
0.000000	0.223656	71.928307
0.000000	0.223893	72.375130
0.000000	0.224131	73.231346
0.000000	0.224368	73.974358
0.000000	0.224605	74.897911
0.000000	0.224842	75.455002
0.000000	0.225079	74.373093
0.000000	0.225317	74.443321
0.000000	0.225554	74.793663
0.000000	0.225791	75.199089
0.000000	0.226028	75.526375
0.000000	0.226265	76.234352
0.000000	0.226502	76.192238
0.000000	0.226740	76.188759
0.000000	0.226977	76.210007
0.000000	0.227214	75.634460
0.000000	0.227451	75.308243
0.000000	0.227688	75.026627
0.000000	0.227925	74.572098
0.000000	0.228163	74.335495
0.000000	0.228400	74.109200
0.000000	0.228637	74.277969
0.000000	0.228874	74.250099
0.000000	0.229111	74.019180
0.000000	0.229349	74.205345
0.000000	0.229586	74.471237
0.000000	0.229823	74.577843
0.000000	0.230060	74.772255
0.000000	0.230297	75.069046
0.000000	0.230534	75.838745
0.000000	0.230772	76.343552
0.000000	0.231009	76.785919
0.000000	0.231246	77.262535
0.000000	0.231483	77.385010
0.000000	0.231720	77.612961
0.000000	0.231957	78.059868
0.000000	0.232195	78.341347
0.000000	0.232432	77.937546
0.000000	0.232669	77.927032
0.000000	0.232906	77.730042
0.000000	0.233143	77.594162
0.000000	0.233380	77.292625
0.000000	0.233618	77.203491
0.000000	0.233855	77.228081
0.000000	0.234092	76.889671
0.000000	0.234329	77.170280
0.000000	0.234566	76.888062
0.000000	0.234804	76.896538
0.000000	0.235041	76.992516
0.000000	0.235278	77.438820
0.000000	0.235515	78.245705
0.000000	0.235752	78.425377
0.000000	0.235989	78.797295
0.000000	0.236227	79.128860
0.000000	0.236464	79.782761
0.000000	0.236701	80.268021
0.000000	0.236938	80.677292
0.000000	0.237175	81.232590
0.000000	0.237412	81.671043
0.000000	0.237650	82.085991
0.000000	0.237887	81.728195
0.000000	0.238124	81.799400
0.000000	0.238361	81.961929
0.000000	0.238598	82.204681
0.000000	0.238836	82.382362
0.000000	0.239073	82.103134
0.000000	0.239310	81.721901
0.000000	0.239547	81.029953
0.000000	0.239784	80.933868
0.000000	0.240021	80.537552
0.000000	0.240259	81.094048
0.000000	0.240496	81.550842
0.000000	0.240733	82.121056
0.000000	0.240970	82.529686
0.000000	0.241207	82.733841
0.000000	0.241444	82.821945
0.000000	0.241682	83.139511
0.000000	0.241919	83.310410
0.000000	0.242156	83.436188
0.000000	0.242393	83.271286
0.000000	0.242630	82.581032
0.000000	0.242868	82.978661
0.000000	0.243105	83.180832
0.000000	0.243342	83.529335
0.000000	0.243579	83.522232
0.000000	0.243816	83.500694
0.000000	0.244053	83.588539
0.000000	0.244291	83.427238
0.000000	0.244528	83.386955
0.000000	0.244765	83.614281
0.000000	0.245002	83.518860
0.000000	0.245239	83.955826
0.000000	0.245476	83.974129
0.000000	0.245714	84.413895
0.000000	0.245951	84.435905
0.000000	0.246188	85.241982
0.000000	0.246425	85.380257
0.000000	0.246662	85.663353
0.000000	0.246900	85.853912
0.000000	0.247137	86.069969
0.000000	0.247374	86.554756
0.000000	0.247611	86.814789
0.000000	0.247848	86.945190
0.000000	0.248085	87.176018
0.000000	0.248323	87.256851
0.000000	0.248560	87.173508
0.000000	0.248797	87.165154
0.000000	0.249034	87.237633
0.000000	0.249271	86.905205
0.000000	0.249508	87.141670
0.000000	0.249746	86.759560
0.000000	0.249983	86.490639
0.000000	0.250220	86.993233
0.000000	0.250457	86.852051
0.000000	0.250694	86.919197
0.000000	0.250931	87.233421
0.000000	0.251169	88.050156
0.000000	0.251406	88.739212
0.000000	0.251643	89.599861
0.000000	0.251880	89.598137
0.000000	0.252117	89.890930
0.000000	0.252355	89.515060
0.000000	0.252592	89.453598
0.000000	0.252829	89.161446
0.000000	0.253066	89.779129
0.000000	0.253303	90.017342
0.000000	0.253540	90.705811
0.000000	0.253778	91.101395
0.000000	0.254015	91.637840
0.000000	0.254252	92.154243
0.000000	0.254489	91.630898
0.000000	0.254726	91.739189
0.000000	0.254963	91.303947
0.000000	0.255201	91.307083
0.000000	0.255438	91.429718
0.000000	0.255675	91.324722
0.000000	0.255912	91.246063
0.000000	0.256149	91.580864
0.000000	0.256387	91.733009
0.000000	0.256624	92.047348
0.000000	0.256861	92.267700
0.000000	0.257098	92.491714
0.000000	0.257335	92.338684
0.000000	0.257572	92.406670
0.000000	0.257810	92.469009
0.000000	0.258047	92.407745
0.000000	0.258284	92.471367
0.000000	0.258521	92.550346
0.000000	0.258758	93.013786
0.000000	0.258995	92.770401
0.000000	0.259233	92.902046
0.000000	0.259470	92.836281
0.000000	0.259707	93.438622
0.000000	0.259944	93.515320
0.000000	0.260181	93.775726
0.000000	0.260418	94.473358
0.000000	0.260656	94.749023
0.000000	0.260893	95.175758
0.000000	0.261130	95.380653
0.000000	0.261367	95.589500
0.000000	0.261604	95.674110
0.000000	0.261842	95.986298
0.000000	0.262079	96.268051
0.000000	0.262316	96.240234
0.000000	0.262553	96.478592
0.000000	0.262790	95.514938
0.000000	0.263027	95.285881
0.000000	0.263265	95.015152
0.000000	0.263502	94.860016
0.000000	0.263739	94.622711
0.000000	0.263976	94.467926
0.000000	0.264213	95.173958
0.000000	0.264450	95.436874
0.000000	0.264688	96.082283
0.000000	0.264925	96.617493
0.000000	0.265162	97.246445
0.000000	0.265399	97.806816
0.000000	0.265636	98.246521
0.000000	0.265874	98.517319
0.000000	0.266111	98.461288
0.000000	0.266348	98.304245
0.000000	0.266585	98.056259
0.000000	0.266822	97.736809
0.000000	0.267059	97.856834
0.000000	0.267297	97.587112
0.000000	0.267534	97.649208
0.000000	0.267771	97.570847
0.000000	0.268008	97.469215
0.000000	0.268245	96.867554
0.000000	0.268482	97.001678
0.000000	0.268720	96.949417
0.000000	0.268957	97.202431
0.000000	0.269194	97.413567
0.000000	0.269431	97.583412
0.000000	0.269668	97.718704
0.000000	0.269906	98.440155
0.000000	0.270143	98.787849
0.000000	0.270380	99.104424
0.000000	0.270617	99.756302
0.000000	0.270854	100.132072
0.000000	0.271091	101.296822
0.000000	0.271329	101.160835
0.000000	0.271566	101.844330
0.000000	0.271803	102.020187
0.000000	0.272040	102.014267
0.000000	0.272277	102.191246
0.000000	0.272514	102.080254
0.000000	0.272752	101.934837
0.000000	0.272989	102.031204
0.000000	0.273226	102.282303
0.000000	0.273463	102.339500
0.000000	0.273700	102.693901
0.000000	0.273937	102.870560
0.000000	0.274175	103.345360
0.000000	0.274412	103.750931
0.000000	0.274649	103.944969
0.000000	0.274886	104.280861
0.000000	0.275123	104.153915
0.000000	0.275361	104.532242
0.000000	0.275598	104.823303
0.000000	0.275835	105.243988
0.000000	0.276072	105.766365
0.000000	0.276309	105.500557
0.000000	0.276546	105.140450
0.000000	0.276784	105.074448
0.000000	0.277021	105.093491
0.000000	0.277258	104.486748
0.000000	0.277495	104.733894
0.000000	0.277732	104.796265
0.000000	0.277969	105.038559
0.000000	0.278207	105.350533
0.000000	0.278444	105.367058
0.000000	0.278681	105.692657
0.000000	0.278918	105.850143
0.000000	0.279155	106.429497
0.000000	0.279393	107.047913
0.000000	0.279630	107.046448
0.000000	0.279867	107.472282
0.000000	0.280104	106.984642
0.000000	0.280341	106.659988
0.000000	0.280578	106.665199
0.000000	0.280816	106.666588
0.000000	0.281053	106.670166
0.000000	0.281290	107.166885
0.000000	0.281527	106.699997
0.000000	0.281764	106.954689
0.000000	0.282001	106.641441
0.000000	0.282239	106.742241
0.000000	0.282476	107.058640
0.000000	0.282713	107.725906
0.000000	0.282950	108.129715
0.000000	0.283187	108.483109
0.000000	0.283424	108.771347
0.000000	0.283662	109.223984
0.000000	0.283899	109.706512
0.000000	0.284136	110.072662
0.000000	0.284373	110.054726
0.000000	0.284610	110.127106
0.000000	0.284848	110.425308
0.000000	0.285085	110.346359
0.000000	0.285322	110.609734
0.000000	0.285559	110.493431
0.000000	0.285796	110.588188
0.000000	0.286033	110.776810
0.000000	0.286271	110.809700
0.000000	0.286508	110.442856
0.000000	0.286745	110.311096
0.000000	0.286982	110.113052
0.000000	0.287219	110.265900
0.000000	0.287456	110.817818
0.000000	0.287694	111.777527
0.000000	0.287931	112.501480
0.000000	0.288168	113.405586
0.000000	0.288405	113.337036
0.000000	0.288642	113.452850
0.000000	0.288880	113.520767
0.000000	0.289117	113.545830
0.000000	0.289354	113.540474
0.000000	0.289591	113.764954
0.000000	0.289828	113.749985
0.000000	0.290065	113.863113
0.000000	0.290303	114.243164
0.000000	0.290540	114.167206
0.000000	0.290777	114.235359
0.000000	0.291014	114.589294
0.000000	0.291251	114.870163
0.000000	0.291488	115.063606
0.000000	0.291726	115.403778
0.000000	0.291963	115.645226
0.000000	0.292200	115.658447
0.000000	0.292437	115.811760
0.000000	0.292674	116.002121
0.000000	0.292911	116.358421
0.000000	0.293149	116.759666
0.000000	0.293386	117.192162
0.000000	0.293623	117.150162
0.000000	0.293860	117.342964
0.000000	0.294097	117.412109
0.000000	0.294335	118.076744
0.000000	0.294572	117.749329
0.000000	0.294809	117.852737
0.000000	0.295046	117.564384
0.000000	0.295283	117.616966
0.000000	0.295520	117.548409
0.000000	0.295758	117.966698
0.000000	0.295995	117.903053
0.000000	0.296232	117.578827
0.000000	0.296469	117.741440
0.000000	0.296706	117.821037
0.000000	0.296943	117.830383
0.000000	0.297181	117.913986
0.000000	0.297418	118.220825
0.000000	0.297655	119.012558
0.000000	0.297892	119.557152
0.000000	0.298129	119.943253
0.000000	0.298367	120.522415
0.000000	0.298604	120.927864
0.000000	0.298841	121.024368
0.000000	0.299078	122.025368
0.000000	0.299315	122.356400
0.000000	0.299552	123.059479
0.000000	0.299790	123.271446
0.000000	0.300027	123.323997
0.000000	0.300264	123.338127
0.000000	0.300501	123.562836
0.000000	0.300738	123.998108
0.000000	0.300975	123.769958
0.000000	0.301213	123.692162
0.000000	0.301450	123.524101
0.000000	0.301687	123.259758
0.000000	0.301924	123.026901
0.000000	0.302161	122.481880
0.000000	0.302399	121.776459
0.000000	0.302636	121.819450
0.000000	0.302873	121.944611
0.000000	0.303110	122.040443
0.000000	0.303347	122.350166
0.000000	0.303584	122.503494
0.000000	0.303822	122.962868
0.000000	0.304059	123.222595
0.000000	0.304296	123.365868
0.000000	0.304533	123.371063
0.000000	0.304770	123.594612
0.000000	0.305007	123.188568
0.000000	0.305245	123.243477
0.000000	0.305482	123.551941
0.000000	0.305719	123.632339
0.000000	0.305956	123.599159
0.000000	0.306193	123.587257
0.000000	0.306430	123.620811
0.000000	0.306668	124.088982
0.000000	0.306905	124.280838
0.000000	0.307142	124.796547
0.000000	0.307379	125.157928
0.000000	0.307616	125.595879
0.000000	0.307854	125.985001
0.000000	0.308091	126.557365
0.000000	0.308328	126.934822
0.000000	0.308565	127.331688
0.000000	0.308802	127.848923
0.000000	0.309039	127.973923
0.000000	0.309277	128.038589
0.000000	0.309514	127.792900
0.000000	0.309751	128.210297
0.000000	0.309988	127.850868
0.000000	0.310225	127.795410
0.000000	0.310462	127.355827
0.000000	0.310700	127.533798
0.000000	0.310937	127.652283
0.000000	0.311174	127.846062
0.000000	0.311411	128.131180
0.000000	0.311648	128.393234
0.000000	0.311886	128.992508
0.000000	0.312123	129.308487
0.000000	0.312360	130.032700
0.000000	0.312597	130.290878
0.000000	0.312834	130.406052
0.000000	0.313071	130.620758
0.000000	0.313309	130.343658
0.000000	0.313546	130.443237
0.000000	0.313783	130.962296
0.000000	0.314020	131.417648
0.000000	0.314257	131.771042
0.000000	0.314494	131.976852
0.000000	0.314732	132.112869
0.000000	0.314969	132.148773
0.000000	0.315206	131.707138
0.000000	0.315443	130.680359
0.000000	0.315680	130.713684
0.000000	0.315917	130.571899
0.000000	0.316155	130.774231
0.000000	0.316392	131.357880
0.000000	0.316629	131.963974
0.000000	0.316866	132.448578
0.000000	0.317103	132.789200
0.000000	0.317341	133.217590
0.000000	0.317578	133.853699
0.000000	0.317815	134.322418
0.000000	0.318052	134.718582
0.000000	0.318289	135.630081
0.000000	0.318526	135.694794
0.000000	0.318764	136.193588
0.000000	0.319001	135.902618
0.000000	0.319238	136.124420
0.000000	0.319475	136.017151
0.000000	0.319712	136.042923
0.000000	0.319950	135.348267
0.000000	0.320187	135.148117
0.000000	0.320424	134.762970
0.000000	0.320661	134.341080
0.000000	0.320898	134.050171
0.000000	0.321135	133.819397
0.000000	0.321373	134.296707
0.000000	0.321610	134.534409
0.000000	0.321847	134.747803
0.000000	0.322084	135.160294
0.000000	0.322321	135.867844
0.000000	0.322558	135.732834
0.000000	0.322796	135.673645
0.000000	0.323033	135.939728
0.000000	0.323270	135.684753
0.000000	0.323507	135.631378
0.000000	0.323744	135.444305
0.000000	0.323981	135.505127
0.000000	0.324219	135.591049
0.000000	0.324456	136.067352
0.000000	0.324693	135.956085
0.000000	0.324930	135.840866
0.000000	0.325167	135.984238
0.000000	0.325405	136.044632
0.000000	0.325642	136.277893
0.000000	0.325879	136.462845
0.000000	0.326116	136.856461
0.000000	0.326353	136.986221
0.000000	0.326590	137.699478
0.000000	0.326828	138.388824
0.000000	0.327065	139.130524
0.000000	0.327302	139.147095
0.000000	0.327539	139.365799
0.000000	0.327776	139.669281
0.000000	0.328013	139.565796
0.000000	0.328251	139.416672
0.000000	0.328488	139.613831
0.000000	0.328725	139.699692
0.000000	0.328962	139.924606
0.000000	0.329199	139.937225
0.000000	0.329437	140.107132
0.000000	0.329674	140.449615
0.000000	0.329911	140.721542
0.000000	0.330148	140.908142
0.000000	0.330385	141.361618
0.000000	0.330622	141.584641
0.000000	0.330860	141.427994
0.000000	0.331097	141.612183
0.000000	0.331334	141.908859
0.000000	0.331571	141.825378
0.000000	0.331808	141.719177
0.000000	0.332045	141.732681
0.000000	0.332283	141.766479
0.000000	0.332520	142.198700
0.000000	0.332757	142.185669
0.000000	0.332994	142.318283
0.000000	0.333231	142.606430
0.000000	0.333468	142.804352
0.000000	0.333706	143.020706
0.000000	0.333943	143.005051
0.000000	0.334180	143.359497
0.000000	0.334417	143.241089
0.000000	0.334654	143.612595
0.000000	0.334892	143.765717
0.000000	0.335129	143.693787
0.000000	0.335366	143.649658
0.000000	0.335603	144.261963
0.000000	0.335840	144.444122
0.000000	0.336077	145.132019
0.000000	0.336315	144.853363
0.000000	0.336552	145.152405
0.000000	0.336789	145.083923
0.000000	0.337026	145.008301
0.000000	0.337263	145.312134
0.000000	0.337500	145.405945
0.000000	0.337738	145.768707
0.000000	0.337975	145.793823
0.000000	0.338212	145.950500
0.000000	0.338449	146.240402
0.000000	0.338686	146.532684
0.000000	0.338924	146.323441
0.000000	0.339161	146.207840
0.000000	0.339398	146.449875
0.000000	0.339635	146.454651
0.000000	0.339872	146.824692
0.000000	0.340109	146.478149
0.000000	0.340347	146.507523
0.000000	0.340584	146.469818
0.000000	0.340821	147.232010
0.000000	0.341058	147.344299
0.000000	0.341295	147.859009
0.000000	0.341532	148.044144
0.000000	0.341770	148.239365
0.000000	0.342007	148.077942
0.000000	0.342244	148.532623
0.000000	0.342481	148.769485
0.000000	0.342718	149.007904
0.000000	0.342955	149.116638
0.000000	0.343193	149.087753
0.000000	0.343430	149.167694
0.000000	0.343667	149.126526
0.000000	0.343904	149.581528
0.000000	0.344141	149.333221
0.000000	0.344379	149.711166
0.000000	0.344616	149.534775
0.000000	0.344853	150.138641
0.000000	0.345090	150.210266
0.000000	0.345327	150.818848
0.000000	0.345564	151.119217
0.000000	0.345802	151.573990
0.000000	0.346039	151.454605
0.000000	0.346276	151.733063
0.000000	0.346513	152.078278
0.000000	0.346750	152.734329
0.000000	0.346987	153.199646
0.000000	0.347225	153.551239
0.000000	0.347462	153.748932
0.000000	0.347699	153.998215
0.000000	0.347936	153.782364
0.000000	0.348173	153.559204
0.000000	0.348411	153.092514
0.000000	0.348648	152.762405
0.000000	0.348885	152.240753
0.000000	0.349122	151.926620
0.000000	0.349359	151.991409
0.000000	0.349596	151.619888
0.000000	0.349834	151.799789
0.000000	0.350071	151.839264
0.000000	0.350308	152.222336
0.000000	0.350545	152.705292
0.000000	0.350782	153.018250
0.000000	0.351019	153.374252
0.000000	0.351257	153.517166
0.000000	0.351494	153.684753
0.000000	0.351731	153.649933
0.000000	0.351968	154.161850
0.000000	0.352205	154.639496
0.000000	0.352443	155.066681
0.000000	0.352680	155.541153
0.000000	0.352917	156.030716
0.000000	0.353154	156.247635
0.000000	0.353391	156.509842
0.000000	0.353628	156.305450
0.000000	0.353866	155.983353
0.000000	0.354103	155.448547
0.000000	0.354340	154.987152
0.000000	0.354577	155.265198
0.000000	0.354814	155.232788
0.000000	0.355051	155.613083
0.000000	0.355289	155.563354
0.000000	0.355526	155.797089
0.000000	0.355763	155.717850
0.000000	0.356000	156.174774
0.000000	0.356237	156.335251
0.000000	0.356474	156.675903
0.000000	0.356712	156.966858
0.000000	0.356949	157.211716
0.000000	0.357186	157.536087
0.000000	0.357423	158.303040
0.000000	0.357660	158.761475
0.000000	0.357898	159.339523
0.000000	0.358135	159.507538
0.000000	0.358372	159.340378
0.000000	0.358609	159.192413
0.000000	0.358846	159.084320
0.000000	0.359083	158.678467
0.000000	0.359321	158.370346
0.000000	0.359558	158.573151
0.000000	0.359795	158.833054
0.000000	0.360032	159.143112
0.000000	0.360269	159.247559
0.000000	0.360506	159.134781
0.000000	0.360744	159.544235
0.000000	0.360981	159.408981
0.000000	0.361218	159.827133
0.000000	0.361455	160.109329
0.000000	0.361692	160.748291
0.000000	0.361930	161.269363
0.000000	0.362167	162.022797
0.000000	0.362404	162.385620
0.000000	0.362641	163.172485
0.000000	0.362878	163.872940
0.000000	0.363115	164.182968
0.000000	0.363353	164.409683
0.000000	0.363590	164.277390
0.000000	0.363827	164.129776
0.000000	0.364064	163.854858
0.000000	0.364301	163.472778
0.000000	0.364538	162.898056
0.000000	0.364776	162.541840
0.000000	0.365013	162.578766
0.000000	0.365250	163.158829
0.000000	0.365487	162.937241
0.000000	0.365724	163.092636
0.000000	0.365961	163.035019
0.000000	0.366199	162.887848
0.000000	0.366436	163.040222
0.000000	0.366673	163.404099
0.000000	0.366910	163.750717
0.000000	0.367147	164.079758
0.000000	0.367385	164.509186
0.000000	0.367622	165.393967
0.000000	0.367859	165.856766
0.000000	0.368096	166.083771
0.000000	0.368333	166.411591
0.000000	0.368570	166.584595
0.000000	0.368808	166.586685
0.000000	0.369045	166.536621
0.000000	0.369282	166.687164
0.000000	0.369519	166.562653
0.000000	0.369756	166.525116
0.000000	0.369993	166.586517
0.000000	0.370231	166.506485
0.000000	0.370468	166.524567
0.000000	0.370705	166.403778
0.000000	0.370942	166.391632
0.000000	0.371179	166.018738
0.000000	0.371417	166.274704
0.000000	0.371654	166.347946
0.000000	0.371891	166.362213
0.000000	0.372128	166.821396
0.000000	0.372365	167.137741
0.000000	0.372602	167.425797
0.000000	0.372840	167.809250
0.000000	0.373077	168.410065
0.000000	0.373314	169.094940
0.000000	0.373551	169.468475
0.000000	0.373788	169.980942
0.000000	0.374025	170.128021
0.000000	0.374263	170.370880
0.000000	0.374500	170.585449
0.000000	0.374737	170.762695
0.000000	0.374974	170.774658
0.000000	0.375211	170.619217
0.000000	0.375449	170.793182
0.000000	0.375686	170.584702
0.000000	0.375923	170.719376
0.000000	0.376160	170.725708
0.000000	0.376397	170.592255
0.000000	0.376634	170.799988
0.000000	0.376872	170.497345
0.000000	0.377109	170.639740
0.000000	0.377346	170.272430
0.000000	0.377583	170.124374
0.000000	0.377820	169.869446
0.000000	0.378057	170.025146
0.000000	0.378295	170.267151
0.000000	0.378532	170.370163
0.000000	0.378769	170.960938
0.000000	0.379006	171.217255
0.000000	0.379243	171.991638
0.000000	0.379481	172.693817
0.000000	0.379718	173.422256
0.000000	0.379955	174.390533
0.000000	0.380192	175.187973
0.000000	0.380429	176.108749
0.000000	0.380666	176.236862
0.000000	0.380904	176.236008
0.000000	0.381141	175.976868
0.000000	0.381378	175.832245
0.000000	0.381615	175.709763
0.000000	0.381852	175.269730
0.000000	0.382089	175.148834
0.000000	0.382327	175.152618
0.000000	0.382564	175.065018
0.000000	0.382801	175.026993
0.000000	0.383038	175.306000
0.000000	0.383275	175.676132
0.000000	0.383512	175.767319
0.000000	0.383750	176.300613
0.000000	0.383987	176.555161
0.000000	0.384224	177.246353
0.000000	0.384461	177.285568
0.000000	0.384698	177.751984
0.000000	0.384936	178.060898
0.000000	0.385173	178.931900
0.000000	0.385410	179.501144
0.000000	0.385647	179.955276
0.000000	0.385884	180.251114
0.000000	0.386121	180.103897
0.000000	0.386359	180.330093
0.000000	0.386596	179.820328
0.000000	0.386833	179.995468
0.000000	0.387070	179.159088
0.000000	0.387307	178.501770
0.000000	0.387544	177.832245
0.000000	0.387782	177.082428
0.000000	0.388019	176.319382
0.000000	0.388256	176.352890
0.000000	0.388493	176.164856
0.000000	0.388730	176.627762
0.000000	0.388968	177.280197
0.000000	0.389205	177.732452
0.000000	0.389442	178.190414
0.000000	0.389679	178.998260
0.000000	0.389916	179.288986
0.000000	0.390153	179.523361
0.000000	0.390391	180.083481
0.000000	0.390628	180.748581
0.000000	0.390865	181.517914
0.000000	0.391102	182.012970
0.000000	0.391339	182.935928
0.000000	0.391576	183.411453
0.000000	0.391814	183.864029
0.000000	0.392051	184.372513
0.000000	0.392288	184.280609
0.000000	0.392525	184.513580
0.000000	0.392762	183.485718
0.000000	0.393000	183.254761
0.000000	0.393237	182.557587
0.000000	0.393474	182.273239
0.000000	0.393711	181.849426
0.000000	0.393948	182.044464
0.000000	0.394185	181.798401
0.000000	0.394423	181.720139
0.000000	0.394660	181.723312
0.000000	0.394897	181.837219
0.000000	0.395134	182.331940
0.000000	0.395371	182.616669
0.000000	0.395608	183.412476
0.000000	0.395846	184.231567
0.000000	0.396083	184.792725
0.000000	0.396320	185.300278
0.000000	0.396557	185.853668
0.000000	0.396794	186.310532
0.000000	0.397031	186.766647
0.000000	0.397269	186.955246
0.000000	0.397506	187.214981
0.000000	0.397743	187.532806
0.000000	0.397980	187.279831
0.000000	0.398217	187.164810
0.000000	0.398455	186.962143
0.000000	0.398692	186.684006
0.000000	0.398929	186.475388
0.000000	0.399166	186.370041
0.000000	0.399403	185.915512
0.000000	0.399640	186.118439
0.000000	0.399878	186.303009
0.000000	0.400115	186.722488
0.000000	0.400352	187.020142
0.000000	0.400589	187.307846
0.000000	0.400826	188.187851
0.000000	0.401063	188.673599
0.000000	0.401301	188.954926
0.000000	0.401538	189.369064
0.000000	0.401775	189.656326
0.000000	0.402012	189.913284
0.000000	0.402249	189.880066
0.000000	0.402487	190.152573
0.000000	0.402724	189.640976
0.000000	0.402961	189.794083
0.000000	0.403198	189.919388
0.000000	0.403435	189.891464
0.000000	0.403672	189.349915
0.000000	0.403910	189.412918
0.000000	0.404147	189.527756
0.000000	0.404384	189.342148
0.000000	0.404621	190.078705
0.000000	0.404858	190.292816
0.000000	0.405095	190.791077
0.000000	0.405333	190.712189
0.000000	0.405570	190.764938
0.000000	0.405807	191.090744
0.000000	0.406044	191.335266
0.000000	0.406281	191.613037
0.000000	0.406518	191.678070
0.000000	0.406756	192.256638
0.000000	0.406993	192.506607
0.000000	0.407230	192.532227
0.000000	0.407467	192.710754
0.000000	0.407704	193.072830
0.000000	0.407942	193.394455
0.000000	0.408179	193.798874
0.000000	0.408416	194.522614
0.000000	0.408653	195.051804
0.000000	0.408890	195.449463
0.000000	0.409127	195.664307
0.000000	0.409365	195.654343
0.000000	0.409602	195.395920
0.000000	0.409839	194.767578
0.000000	0.410076	194.281876
0.000000	0.410313	194.481155
0.000000	0.410550	194.197906
0.000000	0.410788	194.178680
0.000000	0.411025	193.752243
0.000000	0.411262	194.066299
0.000000	0.411499	194.835693
0.000000	0.411736	195.479156
0.000000	0.411974	196.476730
0.000000	0.412211	197.335678
0.000000	0.412448	198.753387
0.000000	0.412685	199.976379
0.000000	0.412922	201.078522
0.000000	0.413159	201.432877
0.000000	0.413397	201.892670
0.000000	0.413634	203.107590
0.000000	0.413871	204.472870
0.000000	0.414108	206.031570
0.000000	0.414345	207.553055
0.000000	0.414582	208.190369
0.000000	0.414820	206.886917
0.000000	0.415057	205.483261
0.000000	0.415294	205.594269
0.000000	0.415531	206.015442
0.000000	0.415768	206.861343
0.000000	0.416005	207.697220
0.000000	0.416243	208.401917
0.000000	0.416480	207.764450
0.000000	0.416717	204.858047
0.000000	0.416954	203.995956
0.000000	0.417191	203.441330
0.000000	0.417429	203.267502
0.000000	0.417666	202.909790
0.000000	0.417903	202.862640
0.000000	0.418140	203.011566
0.000000	0.418377	203.214691
0.000000	0.418614	202.832947
0.000000	0.418852	202.574585
0.000000	0.419089	202.345047
0.000000	0.419326	202.536499
0.000000	0.419563	202.689743
0.000000	0.419800	202.805954
0.000000	0.420037	203.253143
0.000000	0.420275	203.546539
0.000000	0.420512	204.153687
0.000000	0.420749	204.337448
0.000000	0.420986	204.686432
0.000000	0.421223	204.848663
0.000000	0.421461	205.193512
0.000000	0.421698	205.610825
0.000000	0.421935	206.456070
0.000000	0.422172	206.852142
0.000000	0.422409	207.229294
0.000000	0.422646	207.195801
0.000000	0.422884	207.461792
0.000000	0.423121	207.064529
0.000000	0.423358	207.097168
0.000000	0.423595	207.113495
0.000000	0.423832	207.123154
0.000000	0.424069	207.255692
0.000000	0.424307	207.395554
0.000000	0.424544	207.420700
0.000000	0.424781	207.457275
0.000000	0.425018	207.279022
0.000000	0.425255	207.392410
0.000000	0.425492	207.827972
0.000000	0.425730	208.347092
0.000000	0.425967	208.563522
0.000000	0.426204	208.936783
0.000000	0.426441	209.215805
0.000000	0.426678	209.506027
0.000000	0.426916	209.433578
0.000000	0.427153	209.475616
0.000000	0.427390	209.883881
0.000000	0.427627	210.285202
0.000000	0.427864	210.277832
0.000000	0.428101	209.949280
0.000000	0.428339	209.905029
0.000000	0.428576	209.556976
0.000000	0.428813	209.155624
0.000000	0.429050	209.464310
0.000000	0.429287	209.185455
0.000000	0.429524	209.055496
0.000000	0.429762	208.883133
0.000000	0.429999	209.319931
0.000000	0.430236	209.672073
0.000000	0.430473	210.533295
0.000000	0.430710	211.517044
0.000000	0.430948	211.832626
0.000000	0.431185	212.025024
0.000000	0.431422	212.201431
0.000000	0.431659	212.358002
0.000000	0.431896	212.369553
0.000000	0.432133	212.840103
0.000000	0.432371	213.040573
0.000000	0.432608	212.945435
0.000000	0.432845	212.678558
0.000000	0.433082	212.640930
0.000000	0.433319	212.655319
0.000000	0.433556	212.804581
0.000000	0.433794	213.584747
0.000000	0.434031	214.706573
0.000000	0.434268	216.306992
0.000000	0.434505	219.101807
0.000000	0.434742	222.897369
0.000000	0.434979	229.050705
0.000000	0.435217	237.603378
0.000000	0.435454	248.333511
0.000000	0.435691	260.830475
0.000000	0.435928	273.786011
0.000000	0.436165	281.915924
0.000000	0.436403	286.607422
0.000000	0.436640	289.619171
0.000000	0.436877	291.167328
0.000000	0.437114	292.350037
0.000000	0.437351	293.398468
0.000000	0.437588	294.307739
0.000000	0.437826	294.684052
0.000000	0.438063	294.471283
0.000000	0.438300	294.220825
0.000000	0.438537	293.758118
0.000000	0.438774	293.127106
0.000000	0.439011	292.367462
0.000000	0.439249	291.764282
0.000000	0.439486	291.001495
0.000000	0.439723	289.880127
0.000000	0.439960	288.948517
0.000000	0.440197	288.534546
0.000000	0.440435	288.463226
0.000000	0.440672	288.655792
0.000000	0.440909	289.169037
0.000000	0.441146	289.994568
0.000000	0.441383	290.236328
0.000000	0.441620	290.678864
0.000000	0.441858	293.567780
0.000000	0.442095	299.075256
0.000000	0.442332	306.782684
0.000000	0.442569	315.986237
0.000000	0.442806	326.322449
0.000000	0.443043	334.678497
0.000000	0.443281	338.929291
0.000000	0.443518	342.089966
0.000000	0.443755	344.550629
0.000000	0.443992	346.067566
0.000000	0.444229	346.588959
0.000000	0.444467	346.510101
0.000000	0.444704	345.570801
0.000000	0.444941	345.130890
0.000000	0.445178	344.762238
0.000000	0.445415	344.586853
0.000000	0.445652	344.328857
0.000000	0.445890	344.281952
0.000000	0.446127	344.478851
0.000000	0.446364	344.434601
0.000000	0.446601	344.250885
0.000000	0.446838	344.046082
0.000000	0.447075	344.073944
0.000000	0.447313	343.741882
0.000000	0.447550	343.542480
0.000000	0.447787	343.626221
0.000000	0.448024	344.007019
0.000000	0.448261	344.186951
0.000000	0.448498	344.133240
0.000000	0.448736	344.191803
0.000000	0.448973	344.115356
0.000000	0.449210	344.136780
0.000000	0.449447	344.132904
0.000000	0.449684	343.852386
0.000000	0.449922	343.775757
0.000000	0.450159	343.789764
0.000000	0.450396	343.521545
0.000000	0.450633	343.323883
0.000000	0.450870	343.206879
0.000000	0.451107	342.940521
0.000000	0.451345	342.667694
0.000000	0.451582	342.310303
0.000000	0.451819	342.408173
0.000000	0.452056	342.654266
0.000000	0.452293	343.436981
0.000000	0.452531	344.030579
0.000000	0.452768	344.764832
0.000000	0.453005	345.614594
0.000000	0.453242	345.937531
0.000000	0.453479	346.427277
0.000000	0.453716	346.716156
0.000000	0.453954	347.395538
0.000000	0.454191	348.210114
0.000000	0.454428	348.142517
0.000000	0.454665	348.359009
0.000000	0.454902	348.378876
0.000000	0.455139	348.312988
0.000000	0.455377	348.167358
0.000000	0.455614	347.958527
0.000000	0.455851	347.713409
0.000000	0.456088	347.710632
0.000000	0.456325	347.746002
0.000000	0.456562	347.966156
0.000000	0.456800	348.028259
0.000000	0.457037	348.306396
0.000000	0.457274	348.815399
0.000000	0.457511	349.428223
0.000000	0.457748	349.999817
0.000000	0.457986	350.257507
0.000000	0.458223	350.544006
0.000000	0.458460	350.858856
0.000000	0.458697	351.197479
0.000000	0.458934	351.426361
0.000000	0.459171	352.133820
0.000000	0.459409	351.959808
0.000000	0.459646	352.189514
0.000000	0.459883	351.972443
0.000000	0.460120	351.770660
0.000000	0.460357	351.467102
0.000000	0.460594	351.064789
0.000000	0.460832	350.816254
0.000000	0.461069	350.370911
0.000000	0.461306	350.100830
0.000000	0.461543	349.543243
0.000000	0.461780	349.328369
0.000000	0.462018	348.896973
0.000000	0.462255	348.895660
0.000000	0.462492	348.897461
0.000000	0.462729	349.183167
0.000000	0.462966	349.668732
0.000000	0.463203	350.734009
0.000000	0.463441	351.276550
0.000000	0.463678	352.219910
0.000000	0.463915	353.297241
0.000000	0.464152	354.211121
0.000000	0.464389	354.535187
0.000000	0.464626	354.710571
0.000000	0.464864	355.338684
0.000000	0.465101	355.440918
0.000000	0.465338	355.708527
0.000000	0.465575	356.014191
0.000000	0.465812	355.865417
0.000000	0.466049	355.652130
0.000000	0.466287	355.481781
0.000000	0.466524	355.292145
0.000000	0.466761	356.190552
0.000000	0.466998	358.129425
0.000000	0.467235	361.017151
0.000000	0.467473	365.640320
0.000000	0.467710	371.164612
0.000000	0.467947	377.704468
0.000000	0.468184	384.650513
0.000000	0.468421	390.938507
0.000000	0.468658	391.646576
0.000000	0.468896	388.774597
0.000000	0.469133	383.599060
0.000000	0.469370	376.306183
0.000000	0.469607	370.010132
0.000000	0.469844	367.988068
0.000000	0.470081	366.225067
0.000000	0.470319	364.390747
0.000000	0.470556	362.948303
0.000000	0.470793	361.973907
0.000000	0.471030	361.396240
0.000000	0.471267	360.781921
0.000000	0.471505	360.592163
0.000000	0.471742	361.136261
0.000000	0.471979	362.541565
0.000000	0.472216	364.950287
0.000000	0.472453	369.183777
0.000000	0.472690	374.460846
0.000000	0.472928	381.314972
0.000000	0.473165	388.563446
0.000000	0.473402	395.979492
0.000000	0.473639	399.957947
0.000000	0.473876	396.217865
0.000000	0.474113	388.538513
0.000000	0.474351	383.308746
0.000000	0.474588	379.210754
0.000000	0.474825	377.568695
0.000000	0.475062	376.302795
0.000000	0.475299	375.066101
0.000000	0.475536	373.804108
0.000000	0.475774	372.665680
0.000000	0.476011	372.018097
0.000000	0.476248	371.840668
0.000000	0.476485	370.984161
0.000000	0.476722	370.108826
0.000000	0.476960	369.083344
0.000000	0.477197	368.397522
0.000000	0.477434	368.067810
0.000000	0.477671	367.478760
0.000000	0.477908	366.844849
0.000000	0.478145	366.399872
0.000000	0.478383	365.775879
0.000000	0.478620	365.088409
0.000000	0.478857	364.233032
0.000000	0.479094	363.851685
0.000000	0.479331	363.388245
0.000000	0.479568	363.115570
0.000000	0.479806	363.195374
0.000000	0.480043	363.413055
0.000000	0.480280	363.528656
0.000000	0.480517	363.773560
0.000000	0.480754	364.371216
0.000000	0.480992	364.908539
0.000000	0.481229	365.420715
0.000000	0.481466	365.331512
0.000000	0.481703	364.923767
0.000000	0.481940	364.044830
0.000000	0.482177	362.819794
0.000000	0.482415	362.143677
0.000000	0.482652	361.594360
0.000000	0.482889	360.954529
0.000000	0.483126	360.362854
0.000000	0.483363	359.476654
0.000000	0.483600	358.924164
0.000000	0.483838	358.740448
0.000000	0.484075	358.202087
0.000000	0.484312	357.895142
0.000000	0.484549	357.442413
0.000000	0.484786	357.162231
0.000000	0.485024	356.620392
0.000000	0.485261	355.937744
0.000000	0.485498	354.466095
0.000000	0.485735	352.839600
0.000000	0.485972	349.965790
0.000000	0.486209	346.034546
0.000000	0.486447	340.905975
0.000000	0.486684	334.135010
0.000000	0.486921	326.130737
0.000000	0.487158	316.784607
0.000000	0.487395	307.204620
0.000000	0.487632	298.543701
0.000000	0.487870	292.425415
0.000000	0.488107	289.507599
0.000000	0.488344	291.021606
0.000000	0.488581	296.312103
0.000000	0.488818	305.298035
0.000000	0.489056	318.001678
0.000000	0.489293	333.831726
0.000000	0.489530	350.471375
0.000000	0.489767	359.651428
0.000000	0.490004	360.437317
0.000000	0.490241	353.293549
0.000000	0.490479	341.253082
0.000000	0.490716	326.615387
0.000000	0.490953	312.968262
0.000000	0.491190	304.508484
0.000000	0.491427	302.723358
0.000000	0.491664	301.776794
0.000000	0.491902	301.234558
0.000000	0.492139	299.220001
0.000000	0.492376	296.531525
0.000000	0.492613	294.599731
0.000000	0.492850	294.920624
0.000000	0.493087	297.080933
0.000000	0.493325	299.833588
0.000000	0.493562	302.086243
0.000000	0.493799	303.613831
0.000000	0.494036	304.815277
0.000000	0.494273	301.557098
0.000000	0.494511	295.191864
0.000000	0.494748	289.786194
0.000000	0.494985	287.226349
0.000000	0.495222	285.313599
0.000000	0.495459	283.464569
0.000000	0.495696	281.876862
0.000000	0.495934	280.469574
0.000000	0.496171	279.239655
0.000000	0.496408	278.275909
0.000000	0.496645	277.039154
0.000000	0.496882	275.586823
0.000000	0.497119	274.373749
0.000000	0.497357	272.912811
0.000000	0.497594	271.209564
0.000000	0.497831	269.914246
0.000000	0.498068	268.852844
0.000000	0.498305	268.075500
0.000000	0.498543	267.622742
0.000000	0.498780	267.158417
0.000000	0.499017	266.822174
0.000000	0.499254	266.765350
0.000000	0.499491	266.895355
0.000000	0.499728	266.983490
0.000000	0.499966	267.762390
0.000000	0.500203	268.622040
0.000000	0.500440	269.268585
0.000000	0.500677	270.014709
0.000000	0.500914	270.221283
0.000000	0.501151	270.962646
0.000000	0.501389	271.175507
0.000000	0.501626	271.857147
0.000000	0.501863	272.241699
0.000000	0.502100	273.633789
0.000000	0.502337	274.949646
0.000000	0.502574	276.887482
0.000000	0.502812	278.937622
0.000000	0.503049	282.112396
0.000000	0.503286	285.542023
0.000000	0.503523	289.316437
0.000000	0.503760	293.571960
0.000000	0.503998	295.585449
0.000000	0.504235	296.136658
0.000000	0.504472	295.935608
0.000000	0.504709	295.087219
0.000000	0.504946	294.133606
0.000000	0.505183	293.545349
0.000000	0.505421	292.940552
0.000000	0.505658	292.264282
0.000000	0.505895	291.811310
0.000000	0.506132	291.255188
0.000000	0.506369	290.483002
0.000000	0.506606	289.738983
0.000000	0.506844	289.140381
0.000000	0.507081	288.657959
0.000000	0.507318	287.745605
0.000000	0.507555	286.815094
0.000000	0.507792	285.342010
0.000000	0.508030	283.571838
0.000000	0.508267	281.733887
0.000000	0.508504	280.176331
0.000000	0.508741	279.247925
0.000000	0.508978	279.516235
0.000000	0.509215	281.956451
0.000000	0.509453	286.391388
0.000000	0.509690	293.177673
0.000000	0.509927	302.531464
0.000000	0.510164	312.989502
0.000000	0.510401	322.239471
0.000000	0.510638	327.132751
0.000000	0.510876	329.628448
0.000000	0.511113	329.645294
0.000000	0.511350	326.725433
0.000000	0.511587	319.523071
0.000000	0.511824	310.033752
0.000000	0.512061	300.750824
0.000000	0.512299	296.050598
0.000000	0.512536	296.832672
0.000000	0.512773	299.704315
0.000000	0.513010	304.848541
0.000000	0.513247	312.002655
0.000000	0.513485	321.664795
0.000000	0.513722	334.362762
0.000000	0.513959	349.863800
0.000000	0.514196	367.615814
0.000000	0.514433	387.147583
0.000000	0.514670	406.815277
0.000000	0.514908	425.717743
0.000000	0.515145	441.269318
0.000000	0.515382	458.102936
0.000000	0.515619	479.226746
0.000000	0.515856	503.161072
0.000000	0.516093	528.939148
0.000000	0.516331	550.165771
0.000000	0.516568	565.163147
0.000000	0.516805	576.827148
0.000000	0.517042	586.825867
0.000000	0.517279	595.878113
0.000000	0.517517	607.637756
0.000000	0.517754	617.119995
0.000000	0.517991	619.428528
0.000000	0.518228	612.250610
0.000000	0.518465	599.145386
0.000000	0.518702	580.838745
0.000000	0.518940	559.706421
0.000000	0.519177	541.247314
0.000000	0.519414	529.634277
0.000000	0.519651	530.432556
0.000000	0.519888	550.531494
0.000000	0.520125	590.273315
0.000000	0.520363	627.816711
0.000000	0.520600	660.328186
0.000000	0.520837	688.082458
0.000000	0.521074	710.749084
0.000000	0.521311	729.749207
0.000000	0.521549	745.382080
0.000000	0.521786	757.260864
0.000000	0.522023	762.677612
0.000000	0.522260	763.085510
0.000000	0.522497	759.619141
0.000000	0.522734	755.559937
0.000000	0.522972	754.314087
0.000000	0.523209	760.058105
0.000000	0.523446	775.404480
0.000000	0.523683	795.410583
0.000000	0.523920	818.022522
0.000000	0.524157	833.591248
0.000000	0.524395	840.483887
0.000000	0.524632	838.446777
0.000000	0.524869	829.224792
0.000000	0.525106	812.343262
0.000000	0.525343	787.824768
0.000000	0.525580	755.488403
0.000000	0.525818	719.366150
0.000000	0.526055	683.493896
0.000000	0.526292	653.921021
0.000000	0.526529	635.729370
0.000000	0.526766	617.712830
0.000000	0.527004	600.249695
0.000000	0.527241	583.960205
0.000000	0.527478	569.375122
0.000000	0.527715	559.480713
0.000000	0.527952	551.038757
0.000000	0.528189	545.852173
0.000000	0.528427	547.104126
0.000000	0.528664	546.987549
0.000000	0.528901	547.283936
0.000000	0.529138	550.407959
0.000000	0.529375	556.915039
0.000000	0.529612	568.021912
0.000000	0.529850	586.388794
0.000000	0.530087	606.400940
0.000000	0.530324	628.307800
0.000000	0.530561	649.355347
0.000000	0.530798	664.469360
0.000000	0.531035	674.242432
0.000000	0.531273	679.277466
0.000000	0.531510	681.645630
0.000000	0.531747	682.261353
0.000000	0.531984	682.252991
0.000000	0.532221	684.629150
0.000000	0.532459	686.684204
0.000000	0.532696	687.187012
0.000000	0.532933	686.080750
0.000000	0.533170	683.388000
0.000000	0.533407	679.417847
0.000000	0.533644	672.798462
0.000000	0.533882	662.258545
0.000000	0.534119	650.409912
0.000000	0.534356	640.978394
0.000000	0.534593	636.331421
0.000000	0.534830	637.143677
0.000000	0.535067	638.696716
0.000000	0.535305	638.824951
0.000000	0.535542	638.571838
0.000000	0.535779	639.234497
0.000000	0.536016	640.973267
0.000000	0.536253	644.763489
0.000000	0.536491	652.183716
0.000000	0.536728	665.011658
0.000000	0.536965	679.452881
0.000000	0.537202	693.574219
0.000000	0.537439	705.033447
0.000000	0.537676	715.264771
0.000000	0.537914	725.757080
0.000000	0.538151	733.953796
0.000000	0.538388	740.242188
0.000000	0.538625	745.580322
0.000000	0.538862	751.841248
0.000000	0.539099	755.908691
0.000000	0.539337	760.160339
0.000000	0.539574	764.860352
0.000000	0.539811	770.639709
0.000000	0.540048	779.522766
0.000000	0.540285	788.258911
0.000000	0.540523	797.912170
0.000000	0.540760	807.252075
0.000000	0.540997	816.721436
0.000000	0.541234	822.468628
0.000000	0.541471	827.333496
0.000000	0.541708	830.536133
0.000000	0.541946	832.866516
0.000000	0.542183	834.672180
0.000000	0.542420	836.655396
0.000000	0.542657	838.871033
0.000000	0.542894	841.783325
0.000000	0.543131	845.800415
0.000000	0.543369	852.263367
0.000000	0.543606	859.698181
0.000000	0.543843	868.152771
0.000000	0.544080	878.909790
0.000000	0.544317	893.654663
0.000000	0.544555	914.247498
0.000000	0.544792	943.465149
0.000000	0.545029	975.105469
0.000000	0.545266	1001.079834
0.000000	0.545503	1022.660950
0.000000	0.545740	1040.684204
0.000000	0.545978	1057.801392
0.000000	0.546215	1077.161621
0.000000	0.546452	1100.751465
0.000000	0.546689	1115.156250
0.000000	0.546926	1119.703247
0.000000	0.547163	1116.821533
0.000000	0.547401	1108.256836
0.000000	0.547638	1094.492554
0.000000	0.547875	1077.954468
0.000000	0.548112	1062.429443
0.000000	0.548349	1052.351440
0.000000	0.548586	1052.983032
0.000000	0.548824	1067.938965
0.000000	0.549061	1088.883911
0.000000	0.549298	1118.431396
0.000000	0.549535	1155.034058
0.000000	0.549772	1190.626831
0.000000	0.550010	1221.897461
0.000000	0.550247	1248.584351
0.000000	0.550484	1270.427734
0.000000	0.550721	1286.314575
0.000000	0.550958	1296.700806
0.000000	0.551195	1300.016235
0.000000	0.551433	1295.346680
0.000000	0.551670	1283.838745
0.000000	0.551907	1263.383789
0.000000	0.552144	1235.340088
0.000000	0.552381	1204.107056
0.000000	0.552619	1173.600708
0.000000	0.552856	1149.961060
0.000000	0.553093	1128.242920
0.000000	0.553330	1106.182129
0.000000	0.553567	1087.249023
0.000000	0.553804	1075.071899
0.000000	0.554042	1071.855225
0.000000	0.554279	1073.296265
0.000000	0.554516	1078.260620
0.000000	0.554753	1087.794800
0.000000	0.554990	1103.136475
0.000000	0.555227	1123.509277
0.000000	0.555465	1149.684204
0.000000	0.555702	1182.512207
0.000000	0.555939	1219.288208
0.000000	0.556176	1259.442749
0.000000	0.556413	1293.035889
0.000000	0.556650	1318.691040
0.000000	0.556888	1336.839111
0.000000	0.557125	1347.491699
0.000000	0.557362	1351.153564
0.000000	0.557599	1349.591187
0.000000	0.557836	1344.799561
0.000000	0.558074	1339.054443
0.000000	0.558311	1334.809570
0.000000	0.558548	1333.747437
0.000000	0.558785	1331.855103
0.000000	0.559022	1329.221924
0.000000	0.559259	1325.957764
0.000000	0.559497	1323.278809
0.000000	0.559734	1322.359985
0.000000	0.559971	1325.658569
0.000000	0.560208	1330.596191
0.000000	0.560445	1330.896729
0.000000	0.560682	1329.137207
0.000000	0.560920	1325.892578
0.000000	0.561157	1320.820801
0.000000	0.561394	1315.219849
0.000000	0.561631	1308.549683
0.000000	0.561868	1302.034424
0.000000	0.562105	1298.611206
0.000000	0.562343	1296.053223
0.000000	0.562580	1293.730591
0.000000	0.562817	1294.539185
0.000000	0.563054	1302.016479
0.000000	0.563291	1317.067993
0.000000	0.563529	1335.300537
0.000000	0.563766	1353.003418
0.000000	0.564003	1367.557007
0.000000	0.564240	1380.252319
0.000000	0.564477	1388.094116
0.000000	0.564714	1390.741089
0.000000	0.564952	1386.568359
0.000000	0.565189	1376.984253
0.000000	0.565426	1362.172485
0.000000	0.565663	1343.279785
0.000000	0.565900	1323.739380
0.000000	0.566137	1309.450562
0.000000	0.566375	1305.702515
0.000000	0.566612	1310.685059
0.000000	0.566849	1315.605957
0.000000	0.567086	1323.148315
0.000000	0.567323	1334.472046
0.000000	0.567560	1349.325684
0.000000	0.567798	1365.526733
0.000000	0.568035	1384.119141
0.000000	0.568272	1405.730347
0.000000	0.568509	1430.344727
0.000000	0.568746	1458.443115
0.000000	0.568984	1486.466187
0.000000	0.569221	1515.889038
0.000000	0.569458	1544.022339
0.000000	0.569695	1572.484497
0.000000	0.569932	1602.301270
0.000000	0.570169	1630.941040
0.000000	0.570407	1654.574097
0.000000	0.570644	1672.439575
0.000000	0.570881	1682.529419
0.000000	0.571118	1688.485840
0.000000	0.571355	1690.947632
0.000000	0.571593	1689.838501
0.000000	0.571830	1685.408081
0.000000	0.572067	1677.638550
0.000000	0.572304	1666.268677
0.000000	0.572541	1652.569336
0.000000	0.572778	1638.101074
0.000000	0.573016	1622.023682
0.000000	0.573253	1605.426758
0.000000	0.573490	1592.464600
0.000000	0.573727	1584.724487
0.000000	0.573964	1581.712769
0.000000	0.574201	1584.343506
0.000000	0.574439	1591.549561
0.000000	0.574676	1597.592163
0.000000	0.574913	1602.080200
0.000000	0.575150	1608.452148
0.000000	0.575387	1616.811279
0.000000	0.575624	1626.482422
0.000000	0.575862	1636.107544
0.000000	0.576099	1646.471069
0.000000	0.576336	1656.785522
0.000000	0.576573	1668.035156
0.000000	0.576810	1678.882446
0.000000	0.577048	1687.203491
0.000000	0.577285	1695.677124
0.000000	0.577522	1703.521362
0.000000	0.577759	1710.454834
0.000000	0.577996	1717.719849
0.000000	0.578233	1725.532715
0.000000	0.578471	1732.872925
0.000000	0.578708	1739.657471
0.000000	0.578945	1746.673340
0.000000	0.579182	1754.222534
0.000000	0.579419	1762.299072
0.000000	0.579656	1771.065674
0.000000	0.579894	1777.959961
0.000000	0.580131	1784.053955
0.000000	0.580368	1789.483276
0.000000	0.580605	1794.562378
0.000000	0.580842	1800.323730
0.000000	0.581080	1807.447998
0.000000	0.581317	1816.147339
0.000000	0.581554	1821.988525
0.000000	0.581791	1823.619385
0.000000	0.582028	1822.045410
0.000000	0.582265	1818.576904
0.000000	0.582503	1813.319092
0.000000	0.582740	1805.807373
0.000000	0.582977	1800.208252
0.000000	0.583214	1794.960571
0.000000	0.583451	1790.790771
0.000000	0.583688	1786.606201
0.000000	0.583926	1780.984741
0.000000	0.584163	1775.227661
0.000000	0.584400	1770.762207
0.000000	0.584637	1770.072388
0.000000	0.584874	1776.247314
0.000000	0.585111	1785.058594
0.000000	0.585349	1795.596680
0.000000	0.585586	1804.159424
0.000000	0.585823	1809.521973
0.000000	0.586060	1814.109253
0.000000	0.586297	1818.980591
0.000000	0.586535	1824.386353
0.000000	0.586772	1831.126953
0.000000	0.587009	1839.034668
0.000000	0.587246	1846.766968
0.000000	0.587483	1856.060669
0.000000	0.587720	1866.202393
0.000000	0.587958	1875.491211
0.000000	0.588195	1883.598999
0.000000	0.588432	1891.909668
0.000000	0.588669	1900.713013
0.000000	0.588906	1909.720215
0.000000	0.589143	1917.225342
0.000000	0.589381	1920.433105
0.000000	0.589618	1922.325684
0.000000	0.589855	1923.942383
0.000000	0.590092	1926.595093
0.000000	0.590329	1929.574219
0.000000	0.590567	1934.166992
0.000000	0.590804	1940.506836
0.000000	0.591041	1946.501221
0.000000	0.591278	1952.575439
0.000000	0.591515	1958.651367
0.000000	0.591752	1965.100098
0.000000	0.591990	1970.693726
0.000000	0.592227	1976.753540
0.000000	0.592464	1983.246338
0.000000	0.592701	1986.295776
0.000000	0.592938	1989.405762
0.000000	0.593175	1995.512085
0.000000	0.593413	2003.874146
0.000000	0.593650	2012.012329
0.000000	0.593887	2020.833130
0.000000	0.594124	2030.132202
0.000000	0.594361	2038.406860
0.000000	0.594599	2043.868408
0.000000	0.594836	2045.436890
0.000000	0.595073	2044.841431
0.000000	0.595310	2042.329346
0.000000	0.595547	2037.428467
0.000000	0.595784	2031.156860
0.000000	0.596022	2022.306274
0.000000	0.596259	2012.020386
0.000000	0.596496	2002.646729
0.000000	0.596733	1997.143677
0.000000	0.596970	1991.350708
0.000000	0.597207	1985.975952
0.000000	0.597445	1982.969971
0.000000	0.597682	1982.172974
0.000000	0.597919	1982.033691
0.000000	0.598156	1983.526123
0.000000	0.598393	1984.781006
0.000000	0.598630	1986.633301
0.000000	0.598868	1988.728760
0.000000	0.599105	1991.292969
0.000000	0.599342	1993.568848
0.000000	0.599579	1995.627075
0.000000	0.599816	1997.316650
0.000000	0.600054	1998.500610
0.000000	0.600291	1999.552979
0.000000	0.600528	2000.155396
0.000000	0.600765	2000.508423
0.000000	0.601002	2000.401001
0.000000	0.601239	1999.701538
0.000000	0.601477	1999.346558
0.000000	0.601714	1999.735107
0.000000	0.601951	2001.104248
0.000000	0.602188	2004.908325
0.000000	0.602425	2009.379028
0.000000	0.602662	2013.333008
0.000000	0.602900	2015.476563
0.000000	0.603137	2015.154297
0.000000	0.603374	2013.832275
0.000000	0.603611	2011.891479
0.000000	0.603848	2009.649658
0.000000	0.604086	2007.091064
0.000000	0.604323	2005.644775
0.000000	0.604560	2006.915771
0.000000	0.604797	2011.806152
0.000000	0.605034	2016.238159
0.000000	0.605271	2021.446533
0.000000	0.605509	2026.810791
0.000000	0.605746	2031.954224
0.000000	0.605983	2037.144897
0.000000	0.606220	2042.230591
0.000000	0.606457	2046.040527
0.000000	0.606694	2046.324097
0.000000	0.606932	2044.745728
0.000000	0.607169	2042.053833
0.000000	0.607406	2040.146606
0.000000	0.607643	2038.948608
0.000000	0.607880	2037.715820
0.000000	0.608117	2036.594727
0.000000	0.608355	2035.415649
0.000000	0.608592	2035.596436
0.000000	0.608829	2036.115479
0.000000	0.609066	2034.899658
0.000000	0.609303	2031.505249
0.000000	0.609541	2026.101563
0.000000	0.609778	2019.675537
0.000000	0.610015	2011.495972
0.000000	0.610252	2003.802734
0.000000	0.610489	1996.949707
0.000000	0.610726	1991.271240
0.000000	0.610964	1989.801880
0.000000	0.611201	1987.857300
0.000000	0.611438	1986.106323
0.000000	0.611675	1983.950684
0.000000	0.611912	1980.840210
0.000000	0.612149	1977.930542
0.000000	0.612387	1973.653320
0.000000	0.612624	1967.342651
0.000000	0.612861	1960.341919
0.000000	0.613098	1952.753540
0.000000	0.613335	1946.845337
0.000000	0.613573	1943.708496
0.000000	0.613810	1940.881348
0.000000	0.614047	1938.002197
0.000000	0.614284	1934.908447
0.000000	0.614521	1931.909180
0.000000	0.614758	1929.555420
0.000000	0.614996	1927.769531
0.000000	0.615233	1924.842529
0.000000	0.615470	1920.974121
0.000000	0.615707	1916.906372
0.000000	0.615944	1912.172974
0.000000	0.616181	1910.138306
0.000000	0.616419	1905.960938
0.000000	0.616656	1898.947144
0.000000	0.616893	1889.730225
0.000000	0.617130	1878.729736
0.000000	0.617367	1868.528564
0.000000	0.617604	1858.115601
0.000000	0.617842	1845.674805
0.000000	0.618079	1831.646973
0.000000	0.618316	1816.726807
0.000000	0.618553	1800.171021
0.000000	0.618790	1785.718628
0.000000	0.619028	1775.128296
0.000000	0.619265	1768.828247
0.000000	0.619502	1764.889771
0.000000	0.619739	1763.967163
0.000000	0.619976	1762.848999
0.000000	0.620213	1762.970947
0.000000	0.620451	1764.209717
0.000000	0.620688	1763.492554
0.000000	0.620925	1762.280151
0.000000	0.621162	1761.182739
0.000000	0.621399	1762.046509
0.000000	0.621636	1764.123291
0.000000	0.621874	1766.496460
0.000000	0.622111	1769.205933
0.000000	0.622348	1772.408203
0.000000	0.622585	1778.244507
0.000000	0.622822	1785.874146
0.000000	0.623060	1792.996338
0.000000	0.623297	1799.088013
0.000000	0.623534	1801.478516
0.000000	0.623771	1799.260620
0.000000	0.624008	1794.536621
0.000000	0.624245	1787.298218
0.000000	0.624483	1778.710449
0.000000	0.624720	1770.826294
0.000000	0.624957	1764.719849
0.000000	0.625194	1763.667603
0.000000	0.625431	1763.515869
0.000000	0.625668	1762.460815
0.000000	0.625906	1761.125366
0.000000	0.626143	1758.835571
0.000000	0.626380	1756.312744
0.000000	0.626617	1753.572144
0.000000	0.626854	1750.630371
0.000000	0.627092	1747.989380
0.000000	0.627329	1746.843018
0.000000	0.627566	1748.375977
0.000000	0.627803	1751.191284
0.000000	0.628040	1755.339966
0.000000	0.628277	1758.996948
0.000000	0.628515	1761.523560
0.000000	0.628752	1763.142090
0.000000	0.628989	1764.176147
0.000000	0.629226	1763.754883
0.000000	0.629463	1762.153198
0.000000	0.629700	1760.006348
0.000000	0.629938	1758.366333
0.000000	0.630175	1758.813721
0.000000	0.630412	1764.998779
0.000000	0.630649	1772.747314
0.000000	0.630886	1778.515259
0.000000	0.631123	1780.618652
0.000000	0.631361	1781.617554
0.000000	0.631598	1782.960693
0.000000	0.631835	1784.777100
0.000000	0.632072	1789.240356
0.000000	0.632309	1794.146729
0.000000	0.632547	1800.153687
0.000000	0.632784	1806.664429
0.000000	0.633021	1810.499023
0.000000	0.633258	1809.801392
0.000000	0.633495	1807.732422
0.000000	0.633732	1804.928345
0.000000	0.633970	1802.177612
0.000000	0.634207	1801.899292
0.000000	0.634444	1803.884644
0.000000	0.634681	1804.617798
0.000000	0.634918	1804.847168
0.000000	0.635155	1804.224487
0.000000	0.635393	1802.478882
0.000000	0.635630	1799.565063
0.000000	0.635867	1795.921997
0.000000	0.636104	1791.015137
0.000000	0.636341	1784.173950
0.000000	0.636579	1776.122070
0.000000	0.636816	1765.898071
0.000000	0.637053	1754.756958
0.000000	0.637290	1742.254883
0.000000	0.637527	1730.326294
0.000000	0.637764	1718.670288
0.000000	0.638002	1711.528809
0.000000	0.638239	1707.791016
0.000000	0.638476	1704.946289
0.000000	0.638713	1703.168701
0.000000	0.638950	1703.756104
0.000000	0.639187	1706.172607
0.000000	0.639425	1709.059204
0.000000	0.639662	1711.273193
0.000000	0.639899	1712.392822
0.000000	0.640136	1712.719727
0.000000	0.640373	1711.763184
0.000000	0.640611	1710.184937
0.000000	0.640848	1708.959473
0.000000	0.641085	1709.771240
0.000000	0.641322	1713.066528
0.000000	0.641559	1717.051758
0.000000	0.641796	1721.306641
0.000000	0.642034	1724.705933
0.000000	0.642271	1728.122681
0.000000	0.642508	1731.691040
0.000000	0.642745	1734.991211
0.000000	0.642982	1737.424194
0.000000	0.643219	1736.688965
0.000000	0.643457	1735.066528
0.000000	0.643694	1731.909302
0.000000	0.643931	1728.607422
0.000000	0.644168	1725.828613
0.000000	0.644405	1722.700562
0.000000	0.644642	1720.072388
0.000000	0.644880	1717.536743
0.000000	0.645117	1715.801758
0.000000	0.645354	1714.495361
0.000000	0.645591	1715.481934
0.000000	0.645828	1721.132324
0.000000	0.646066	1726.758789
0.000000	0.646303	1728.657959
0.000000	0.646540	1730.433594
0.000000	0.646777	1731.792480
0.000000	0.647014	1733.162231
0.000000	0.647251	1734.843872
0.000000	0.647489	1734.908447
0.000000	0.647726	1733.687500
0.000000	0.647963	1731.468384
0.000000	0.648200	1727.857666
0.000000	0.648437	1723.222168
0.000000	0.648674	1718.471558
0.000000	0.648912	1712.978760
0.000000	0.649149	1706.506226
0.000000	0.649386	1699.419922
0.000000	0.649623	1691.285767
0.000000	0.649860	1683.296021
0.000000	0.650097	1678.515015
0.000000	0.650335	1676.497681
0.000000	0.650572	1675.823120
0.000000	0.650809	1678.327148
0.000000	0.651046	1681.964478
0.000000	0.651283	1686.165283
0.000000	0.651521	1687.742920
0.000000	0.651758	1687.330078
0.000000	0.651995	1685.141724
0.000000	0.652232	1680.612305
0.000000	0.652469	1674.476196
0.000000	0.652706	1667.455933
0.000000	0.652944	1660.788696
0.000000	0.653181	1656.990723
0.000000	0.653418	1652.809570
0.000000	0.653655	1648.085205
0.000000	0.653892	1643.186646
0.000000	0.654130	1638.543945
0.000000	0.654367	1635.599243
0.000000	0.654604	1634.098755
0.000000	0.654841	1632.980225
0.000000	0.655078	1632.110352
0.000000	0.655315	1632.231445
0.000000	0.655553	1633.125122
0.000000	0.655790	1634.877441
0.000000	0.656027	1638.969238
0.000000	0.656264	1644.131836
0.000000	0.656501	1648.234619
0.000000	0.656738	1650.739380
0.000000	0.656976	1652.384521
0.000000	0.657213	1655.576904
0.000000	0.657450	1661.137695
0.000000	0.657687	1668.353149
0.000000	0.657924	1677.101440
0.000000	0.658162	1684.858643
0.000000	0.658399	1693.048218
0.000000	0.658636	1701.953491
0.000000	0.658873	1712.417358
0.000000	0.659110	1723.715454
0.000000	0.659347	1734.078613
0.000000	0.659585	1742.788696
0.000000	0.659822	1751.129028
0.000000	0.660059	1758.527344
0.000000	0.660296	1762.137939
0.000000	0.660533	1762.797363
0.000000	0.660770	1760.170044
0.000000	0.661008	1755.184692
0.000000	0.661245	1748.608643
0.000000	0.661482	1740.585815
0.000000	0.661719	1736.344727
0.000000	0.661956	1737.188721
0.000000	0.662193	1735.573853
0.000000	0.662431	1732.805664
0.000000	0.662668	1730.660645
0.000000	0.662905	1726.216919
0.000000	0.663142	1718.883667
0.000000	0.663379	1709.352051
0.000000	0.663617	1697.158936
0.000000	0.663854	1682.640015
0.000000	0.664091	1668.415771
0.000000	0.664328	1658.447266
0.000000	0.664565	1651.310303
0.000000	0.664802	1645.454956
0.000000	0.665040	1640.944092
0.000000	0.665277	1637.926147
0.000000	0.665514	1634.664063
0.000000	0.665751	1628.407837
0.000000	0.665988	1619.591553
0.000000	0.666225	1607.703003
0.000000	0.666463	1592.175781
0.000000	0.666700	1572.965576
0.000000	0.666937	1552.190186
0.000000	0.667174	1530.103760
0.000000	0.667411	1511.398071
0.000000	0.667648	1494.960693
0.000000	0.667886	1477.631592
0.000000	0.668123	1459.444946
0.000000	0.668360	1442.602051
0.000000	0.668597	1432.582886
0.000000	0.668834	1430.189209
0.000000	0.669072	1430.742065
0.000000	0.669309	1432.827393
0.000000	0.669546	1431.886108
0.000000	0.669783	1428.104614
0.000000	0.670020	1423.999268
0.000000	0.670257	1420.277100
0.000000	0.670495	1416.978149
0.000000	0.670732	1416.777100
0.000000	0.670969	1420.778931
0.000000	0.671206	1425.521240
0.000000	0.671443	1428.789429
0.000000	0.671681	1432.335571
0.000000	0.671918	1437.664307
0.000000	0.672155	1444.691284
0.000000	0.672392	1454.172363
0.000000	0.672629	1466.558838
0.000000	0.672866	1480.176025
0.000000	0.673104	1495.997681
0.000000	0.673341	1513.073853
0.000000	0.673578	1529.414185
0.000000	0.673815	1543.535889
0.000000	0.674052	1554.405396
0.000000	0.674289	1562.583618
0.000000	0.674527	1566.345825
0.000000	0.674764	1567.911865
0.000000	0.675001	1567.970947
0.000000	0.675238	1567.455078
0.000000	0.675475	1569.503906
0.000000	0.675712	1573.362183
0.000000	0.675950	1577.411255
0.000000	0.676187	1582.735352
0.000000	0.676424	1588.852051
0.000000	0.676661	1595.139282
0.000000	0.676898	1598.729858
0.000000	0.677136	1601.413330
0.000000	0.677373	1604.573975
0.000000	0.677610	1608.164673
0.000000	0.677847	1613.351929
0.000000	0.678084	1619.428467
0.000000	0.678321	1623.250000
0.000000	0.678559	1623.715210
0.000000	0.678796	1621.914795
0.000000	0.679033	1618.213379
0.000000	0.679270	1612.705811
0.000000	0.679507	1606.797241
0.000000	0.679744	1600.021118
0.000000	0.679982	1593.929077
0.000000	0.680219	1591.096436
0.000000	0.680456	1590.350586
0.000000	0.680693	1589.651489
0.000000	0.680930	1588.646362
0.000000	0.681167	1587.627441
0.000000	0.681405	1587.331787
0.000000	0.681642	1587.453491
0.000000	0.681879	1588.884399
0.000000	0.682116	1593.942139
0.000000	0.682353	1598.248413
0.000000	0.682591	1602.284058
0.000000	0.682828	1605.973633
0.000000	0.683065	1609.764404
0.000000	0.683302	1613.057617
0.000000	0.683539	1615.033447
0.000000	0.683776	1617.236572
0.000000	0.684014	1621.776733
0.000000	0.684251	1625.239990
0.000000	0.684488	1628.058838
0.000000	0.684725	1629.266113
0.000000	0.684962	1630.606201
0.000000	0.685199	1632.809082
0.000000	0.685437	1634.374268
0.000000	0.685674	1634.946777
0.000000	0.685911	1635.066162
0.000000	0.686148	1634.617920
0.000000	0.686385	1634.385010
0.000000	0.686623	1633.739990
0.000000	0.686860	1632.777954
0.000000	0.687097	1633.680054
0.000000	0.687334	1634.717041
0.000000	0.687571	1634.597656
0.000000	0.687808	1634.521484
0.000000	0.688046	1633.986572
0.000000	0.688283	1635.698242
0.000000	0.688520	1634.055908
0.000000	0.688757	1630.248535
0.000000	0.688994	1624.864746
0.000000	0.689231	1619.150391
0.000000	0.689469	1614.339722
0.000000	0.689706	1608.265259
0.000000	0.689943	1603.556519
0.000000	0.690180	1600.607422
0.000000	0.690417	1594.146240
0.000000	0.690655	1586.889893
0.000000	0.690892	1581.478760
0.000000	0.691129	1579.148315
0.000000	0.691366	1576.824097
0.000000	0.691603	1575.777710
0.000000	0.691840	1574.623291
0.000000	0.692078	1573.254028
0.000000	0.692315	1571.137817
0.000000	0.692552	1566.896484
0.000000	0.692789	1560.601563
0.000000	0.693026	1552.697998
0.000000	0.693263	1543.769897
0.000000	0.693501	1536.313354
0.000000	0.693738	1532.335815
0.000000	0.693975	1529.617920
0.000000	0.694212	1527.173950
0.000000	0.694449	1525.886475
0.000000	0.694687	1525.152710
0.000000	0.694924	1525.618042
0.000000	0.695161	1527.626587
0.000000	0.695398	1530.332520
0.000000	0.695635	1531.341187
0.000000	0.695872	1532.159790
0.000000	0.696110	1533.381470
0.000000	0.696347	1534.467773
0.000000	0.696584	1535.657471
0.000000	0.696821	1537.866699
0.000000	0.697058	1541.794434
0.000000	0.697295	1546.863281
0.000000	0.697533	1551.520020
0.000000	0.697770	1556.179443
0.000000	0.698007	1561.961060
0.000000	0.698244	1568.329712
0.000000	0.698481	1575.226440
0.000000	0.698718	1579.127197
0.000000	0.698956	1580.527100
0.000000	0.699193	1581.143677
0.000000	0.699430	1581.906738
0.000000	0.699667	1582.313965
0.000000	0.699904	1585.699829
0.000000	0.700141	1588.673218
0.000000	0.700379	1588.500977
0.000000	0.700616	1586.922974
0.000000	0.700853	1584.862305
0.000000	0.701090	1583.611694
0.000000	0.701327	1585.682861
0.000000	0.701565	1589.305298
0.000000	0.701802	1593.001465
0.000000	0.702039	1594.641235
0.000000	0.702276	1595.244507
0.000000	0.702513	1594.533081
0.000000	0.702750	1593.443726
0.000000	0.702988	1592.082520
0.000000	0.703225	1591.973633
0.000000	0.703462	1592.516235
0.000000	0.703699	1593.325928
0.000000	0.703936	1594.650635
0.000000	0.704174	1596.538818
0.000000	0.704411	1600.264771
0.000000	0.704648	1605.731079
0.000000	0.704885	1613.300049
0.000000	0.705122	1620.981079
0.000000	0.705359	1629.164063
0.000000	0.705597	1638.334961
0.000000	0.705834	1644.573242
0.000000	0.706071	1650.025635
0.000000	0.706308	1655.972656
0.000000	0.706545	1662.163574
0.000000	0.706782	1668.155029
0.000000	0.707020	1673.537598
0.000000	0.707257	1679.283081
0.000000	0.707494	1683.755127
0.000000	0.707731	1686.209839
0.000000	0.707968	1686.708496
0.000000	0.708205	1684.739380
0.000000	0.708443	1681.293579
0.000000	0.708680	1678.147705
0.000000	0.708917	1677.767822
0.000000	0.709154	1676.970459
0.000000	0.709391	1674.831177
0.000000	0.709629	1672.080078
0.000000	0.709866	1669.587769
0.000000	0.710103	1668.416138
0.000000	0.710340	1669.475830
0.000000	0.710577	1672.070190
0.000000	0.710814	1675.148560
0.000000	0.711052	1677.224976
0.000000	0.711289	1679.261963
0.000000	0.711526	1680.653809
0.000000	0.711763	1679.699829
0.000000	0.712000	1676.877930
0.000000	0.712237	1673.677124
0.000000	0.712475	1670.896606
0.000000	0.712712	1667.095459
0.000000	0.712949	1665.449097
0.000000	0.713186	1666.442139
0.000000	0.713423	1671.314087
0.000000	0.713661	1680.340088
0.000000	0.713898	1690.269653
0.000000	0.714135	1697.522949
0.000000	0.714372	1701.923218
0.000000	0.714609	1702.917847
0.000000	0.714846	1701.770508
0.000000	0.715084	1698.742310
0.000000	0.715321	1695.450073
0.000000	0.715558	1694.784058
0.000000	0.715795	1698.491333
0.000000	0.716032	1706.375000
0.000000	0.716269	1715.850586
0.000000	0.716507	1726.556519
0.000000	0.716744	1736.513306
0.000000	0.716981	1744.752686
0.000000	0.717218	1750.779907
0.000000	0.717455	1753.362061
0.000000	0.717692	1754.627686
0.000000	0.717930	1753.715210
0.000000	0.718167	1751.634888
0.000000	0.718404	1749.738647
0.000000	0.718641	1749.399780
0.000000	0.718878	1748.390259
0.000000	0.719115	1748.219116
0.000000	0.719353	1749.262085
0.000000	0.719590	1752.314331
0.000000	0.719827	1758.744751
0.000000	0.720064	1765.762329
0.000000	0.720301	1774.226196
0.000000	0.720539	1780.930908
0.000000	0.720776	1784.566772
0.000000	0.721013	1786.847168
0.000000	0.721250	1787.408203
0.000000	0.721487	1785.444824
0.000000	0.721724	1781.834839
0.000000	0.721962	1778.938477
0.000000	0.722199	1775.987671
0.000000	0.722436	1775.691650
0.000000	0.722673	1776.670654
0.000000	0.722910	1777.492554
0.000000	0.723148	1778.081665
0.000000	0.723385	1779.204224
0.000000	0.723622	1779.220581
0.000000	0.723859	1777.527954
0.000000	0.724096	1771.361816
0.000000	0.724333	1763.715576
0.000000	0.724571	1755.262695
0.000000	0.724808	1749.605347
0.000000	0.725045	1747.195068
0.000000	0.725282	1747.836670
0.000000	0.725519	1751.236694
0.000000	0.725756	1754.330811
0.000000	0.725994	1758.498901
0.000000	0.726231	1765.985596
0.000000	0.726468	1773.951050
0.000000	0.726705	1781.142822
0.000000	0.726942	1788.199097
0.000000	0.727179	1795.634033
0.000000	0.727417	1802.801270
0.000000	0.727654	1809.088013
0.000000	0.727891	1812.907959
0.000000	0.728128	1813.877319
0.000000	0.728365	1812.850464
0.000000	0.728603	1811.104614
0.000000	0.728840	1809.028442
0.000000	0.729077	1809.245972
0.000000	0.729314	1811.860229
0.000000	0.729551	1815.656738
0.000000	0.729788	1817.814575
0.000000	0.730026	1819.109741
0.000000	0.730263	1817.201172
0.000000	0.730500	1811.649902
0.000000	0.730737	1802.461548
0.000000	0.730974	1790.198608
0.000000	0.731211	1774.699219
0.000000	0.731449	1759.082642
0.000000	0.731686	1745.722900
0.000000	0.731923	1733.209961
0.000000	0.732160	1723.479736
0.000000	0.732397	1717.504639
0.000000	0.732635	1714.911499
0.000000	0.732872	1713.308472
0.000000	0.733109	1713.780884
0.000000	0.733346	1718.451172
0.000000	0.733583	1727.066162
0.000000	0.733820	1736.353882
0.000000	0.734058	1746.283936
0.000000	0.734295	1753.883057
0.000000	0.734532	1761.089233
0.000000	0.734769	1766.447388
0.000000	0.735006	1771.790161
0.000000	0.735243	1777.527588
0.000000	0.735481	1784.275635
0.000000	0.735718	1792.155396
0.000000	0.735955	1799.389648
0.000000	0.736192	1805.737183
0.000000	0.736429	1807.441650
0.000000	0.736667	1805.720825
0.000000	0.736904	1804.236938
0.000000	0.737141	1802.894409
0.000000	0.737378	1801.814941
0.000000	0.737615	1801.420044
0.000000	0.737852	1800.928589
0.000000	0.738090	1801.492188
0.000000	0.738327	1799.826904
0.000000	0.738564	1797.704468
0.000000	0.738801	1794.319092
0.000000	0.739038	1789.865723
0.000000	0.739275	1785.349976
0.000000	0.739513	1784.100952
0.000000	0.739750	1786.498047
0.000000	0.739987	1789.918457
0.000000	0.740224	1793.669800
0.000000	0.740461	1797.458740
0.000000	0.740698	1800.254639
0.000000	0.740936	1800.751343
0.000000	0.741173	1798.020874
0.000000	0.741410	1793.636353
0.000000	0.741647	1788.614990
0.000000	0.741884	1783.686890
0.000000	0.742122	1783.093018
0.000000	0.742359	1784.738403
0.000000	0.742596	1790.341919
0.000000	0.742833	1798.229736
0.000000	0.743070	1810.257202
0.000000	0.743307	1825.066650
0.000000	0.743545	1840.246948
0.000000	0.743782	1855.058594
0.000000	0.744019	1871.990234
0.000000	0.744256	1890.535767
0.000000	0.744493	1906.910645
0.000000	0.744730	1916.240356
0.000000	0.744968	1919.380005
0.000000	0.745205	1918.932617
0.000000	0.745442	1915.569336
0.000000	0.745679	1909.439697
0.000000	0.745916	1902.655029
0.000000	0.746154	1898.009399
0.000000	0.746391	1894.047852
0.000000	0.746628	1890.969604
0.000000	0.746865	1886.971680
0.000000	0.747102	1883.622192
0.000000	0.747339	1882.334351
0.000000	0.747577	1883.407227
0.000000	0.747814	1885.804932
0.000000	0.748051	1889.566895
0.000000	0.748288	1894.024414
0.000000	0.748525	1899.337524
0.000000	0.748762	1905.632690
0.000000	0.749000	1912.589478
0.000000	0.749237	1919.806519
0.000000	0.749474	1922.632568
0.000000	0.749711	1920.960938
0.000000	0.749948	1917.578125
0.000000	0.750185	1912.509277
0.000000	0.750423	1906.625366
0.000000	0.750660	1904.150757
0.000000	0.750897	1906.406860
0.000000	0.751134	1911.534546
0.000000	0.751371	1921.130981
0.000000	0.751609	1931.661377
0.000000	0.751846	1943.726440
0.000000	0.752083	1954.545166
0.000000	0.752320	1962.018677
0.000000	0.752557	1965.732788
0.000000	0.752794	1967.266235
0.000000	0.753032	1967.890137
0.000000	0.753269	1967.067871
0.000000	0.753506	1965.710815
0.000000	0.753743	1966.396729
0.000000	0.753980	1965.258911
0.000000	0.754218	1960.530273
0.000000	0.754455	1952.902222
0.000000	0.754692	1942.802368
0.000000	0.754929	1931.362061
0.000000	0.755166	1921.827393
0.000000	0.755403	1915.754028
0.000000	0.755641	1912.345093
0.000000	0.755878	1911.581543
0.000000	0.756115	1911.947510
0.000000	0.756352	1912.777466
0.000000	0.756589	1911.491943
0.000000	0.756826	1910.280396
0.000000	0.757064	1908.629883
0.000000	0.757301	1907.450317
0.000000	0.757538	1907.631714
0.000000	0.757775	1908.246704
0.000000	0.758012	1909.628540
0.000000	0.758249	1913.520020
0.000000	0.758487	1915.230347
0.000000	0.758724	1917.276123
0.000000	0.758961	1919.935669
0.000000	0.759198	1922.419922
0.000000	0.759435	1922.148193
0.000000	0.759672	1920.195068
0.000000	0.759910	1916.854004
0.000000	0.760147	1912.428589
0.000000	0.760384	1908.198486
0.000000	0.760621	1904.585938
0.000000	0.760858	1899.269653
0.000000	0.761096	1893.873901
0.000000	0.761333	1889.840820
0.000000	0.761570	1887.294678
0.000000	0.761807	1888.903198
0.000000	0.762044	1891.052612
0.000000	0.762281	1893.533691
0.000000	0.762519	1896.278198
0.000000	0.762756	1897.833496
0.000000	0.762993	1896.878296
0.000000	0.763230	1895.269287
0.000000	0.763467	1892.265015
0.000000	0.763704	1891.186279
0.000000	0.763942	1892.610962
0.000000	0.764179	1891.972168
0.000000	0.764416	1888.961060
0.000000	0.764653	1885.692993
0.000000	0.764890	1882.121338
0.000000	0.765128	1880.272827
0.000000	0.765365	1880.924683
0.000000	0.765602	1882.931152
0.000000	0.765839	1887.144165
0.000000	0.766076	1893.405640
0.000000	0.766313	1900.721680
0.000000	0.766551	1907.408325
0.000000	0.766788	1911.790894
0.000000	0.767025	1915.248901
0.000000	0.767262	1917.920776
0.000000	0.767499	1920.295532
0.000000	0.767736	1922.712036
0.000000	0.767974	1921.225098
0.000000	0.768211	1917.156372
0.000000	0.768448	1911.449829
0.000000	0.768685	1904.126221
0.000000	0.768922	1896.766479
0.000000	0.769159	1891.597656
0.000000	0.769397	1889.836304
0.000000	0.769634	1890.370850
0.000000	0.769871	1890.997192
0.000000	0.770108	1891.810059
0.000000	0.770345	1892.003296
0.000000	0.770583	1889.945801
0.000000	0.770820	1886.107788
0.000000	0.771057	1881.850464
0.000000	0.771294	1878.140259
0.000000	0.771531	1880.017090
0.000000	0.771769	1882.457520
0.000000	0.772006	1884.162964
0.000000	0.772243	1885.968750
0.000000	0.772480	1888.651611
0.000000	0.772717	1890.729004
0.000000	0.772954	1891.990723
0.000000	0.773192	1893.857178
0.000000	0.773429	1896.304077
0.000000	0.773666	1900.722778
0.000000	0.773903	1908.342163
0.000000	0.774140	1918.583740
0.000000	0.774377	1928.471680
0.000000	0.774615	1932.737183
0.000000	0.774852	1932.530273
0.000000	0.775089	1929.286987
0.000000	0.775326	1923.374756
0.000000	0.775563	1915.859253
0.000000	0.775800	1907.990479
0.000000	0.776038	1899.876099
0.000000	0.776275	1894.234009
0.000000	0.776512	1892.295532
0.000000	0.776749	1890.414551
0.000000	0.776986	1889.119751
0.000000	0.777223	1888.984009
0.000000	0.777461	1888.663574
0.000000	0.777698	1887.088989
0.000000	0.777935	1885.655884
0.000000	0.778172	1883.559692
0.000000	0.778409	1881.120605
0.000000	0.778647	1880.078491
0.000000	0.778884	1879.059570
0.000000	0.779121	1876.873047
0.000000	0.779358	1874.543579
0.000000	0.779595	1873.656372
0.000000	0.779832	1874.670776
0.000000	0.780070	1874.970947
0.000000	0.780307	1874.325195
0.000000	0.780544	1873.237671
0.000000	0.780781	1871.254639
0.000000	0.781018	1868.631958
0.000000	0.781255	1865.630981
0.000000	0.781493	1860.926025
0.000000	0.781730	1855.140625
0.000000	0.781967	1848.772583
0.000000	0.782204	1840.473633
0.000000	0.782441	1830.694458
0.000000	0.782679	1821.406738
0.000000	0.782916	1814.464111
0.000000	0.783153	1807.311646
0.000000	0.783390	1802.001343
0.000000	0.783627	1797.577393
0.000000	0.783864	1792.880737
0.000000	0.784102	1788.328003
0.000000	0.784339	1785.729492
0.000000	0.784576	1786.156006
0.000000	0.784813	1786.752930
0.000000	0.785050	1787.982544
0.000000	0.785287	1789.446777
0.000000	0.785525	1789.997681
0.000000	0.785762	1790.707275
0.000000	0.785999	1790.435425
0.000000	0.786236	1791.468262
0.000000	0.786473	1793.228271
0.000000	0.786711	1793.679565
0.000000	0.786948	1795.078369
0.000000	0.787185	1796.786865
0.000000	0.787422	1796.348755
0.000000	0.787659	1793.815796
0.000000	0.787896	1791.062866
0.000000	0.788134	1788.484253
0.000000	0.788371	1784.252075
0.000000	0.788608	1778.558594
0.000000	0.788845	1771.917236
0.000000	0.789082	1765.291992
0.000000	0.789319	1759.133301
0.000000	0.789557	1751.193604
0.000000	0.789794	1742.296265
0.000000	0.790031	1733.213745
0.000000	0.790268	1727.236328
0.000000	0.790505	1726.955444
0.000000	0.790743	1731.726685
0.000000	0.790980	1738.280762
0.000000	0.791217	1746.490479
0.000000	0.791454	1750.745239
0.000000	0.791691	1752.338867
0.000000	0.791928	1752.343506
0.000000	0.792166	1750.940186
0.000000	0.792403	1748.217407
0.000000	0.792640	1744.295288
0.000000	0.792877	1738.721680
0.000000	0.793114	1732.298584
0.000000	0.793351	1727.597778
0.000000	0.793589	1723.059204
0.000000	0.793826	1719.896240
0.000000	0.794063	1718.799561
0.000000	0.794300	1718.882568
0.000000	0.794537	1720.793945
0.000000	0.794774	1726.498657
0.000000	0.795012	1736.871704
0.000000	0.795249	1747.016479
0.000000	0.795486	1757.989990
0.000000	0.795723	1770.019897
0.000000	0.795960	1782.765259
0.000000	0.796197	1795.196655
0.000000	0.796435	1803.996094
0.000000	0.796672	1807.288208
0.000000	0.796909	1807.781738
0.000000	0.797146	1807.352051
0.000000	0.797383	1806.365845
0.000000	0.797621	1808.238159
0.000000	0.797858	1816.234375
0.000000	0.798095	1828.598145
0.000000	0.798332	1841.400513
0.000000	0.798569	1855.539917
0.000000	0.798806	1871.606567
0.000000	0.799044	1885.814575
0.000000	0.799281	1894.423218
0.000000	0.799518	1897.133911
0.000000	0.799755	1896.324951
0.000000	0.799992	1892.258179
0.000000	0.800230	1885.292847
0.000000	0.800467	1875.918457
0.000000	0.800704	1864.998047
0.000000	0.800941	1855.299561
0.000000	0.801178	1848.817139
0.000000	0.801415	1847.109985
0.000000	0.801653	1848.174561
0.000000	0.801890	1852.024414
0.000000	0.802127	1858.739258
0.000000	0.802364	1865.680664
0.000000	0.802601	1871.797485
0.000000	0.802838	1877.237305
0.000000	0.803076	1881.738281
0.000000	0.803313	1885.595459
0.000000	0.803550	1889.544678
0.000000	0.803787	1892.407715
0.000000	0.804024	1894.934082
0.000000	0.804261	1896.468384
0.000000	0.804499	1896.743530
0.000000	0.804736	1895.822388
0.000000	0.804973	1894.610596
0.000000	0.805210	1892.406250
0.000000	0.805447	1890.707153
0.000000	0.805685	1890.892944
0.000000	0.805922	1890.795898
0.000000	0.806159	1890.077881
0.000000	0.806396	1888.932373
0.000000	0.806633	1886.449463
0.000000	0.806870	1881.775513
0.000000	0.807108	1875.595825
0.000000	0.807345	1868.539551
0.000000	0.807582	1860.898193
0.000000	0.807819	1856.805908
0.000000	0.808056	1857.198486
0.000000	0.808293	1859.595825
0.000000	0.808531	1864.591431
0.000000	0.808768	1871.142456
0.000000	0.809005	1877.148926
0.000000	0.809242	1882.950317
0.000000	0.809479	1889.390259
0.000000	0.809717	1896.569336
0.000000	0.809954	1903.556519
0.000000	0.810191	1910.009644
0.000000	0.810428	1913.491943
0.000000	0.810665	1915.505493
0.000000	0.810902	1917.501343
0.000000	0.811140	1920.715698
0.000000	0.811377	1927.203491
0.000000	0.811614	1936.023193
0.000000	0.811851	1944.408081
0.000000	0.812088	1950.275024
0.000000	0.812325	1953.897095
0.000000	0.812563	1956.602173
0.000000	0.812800	1957.735352
0.000000	0.813037	1956.930176
0.000000	0.813274	1953.719116
0.000000	0.813511	1948.205078
0.000000	0.813748	1941.213867
0.000000	0.813986	1933.631958
0.000000	0.814223	1930.665405
0.000000	0.814460	1930.518921
0.000000	0.814697	1928.093018
0.000000	0.814934	1924.207886
0.000000	0.815172	1919.940674
0.000000	0.815409	1915.780396
0.000000	0.815646	1913.529541
0.000000	0.815883	1913.444336
0.000000	0.816120	1916.719116
0.000000	0.816357	1924.390625
0.000000	0.816595	1935.208130
0.000000	0.816832	1949.161011
0.000000	0.817069	1962.205933
0.000000	0.817306	1972.300171
0.000000	0.817543	1978.418701
0.000000	0.817780	1982.713501
0.000000	0.818018	1985.512451
0.000000	0.818255	1987.270752
0.000000	0.818492	1987.816406
0.000000	0.818729	1988.106201
0.000000	0.818966	1988.698364
0.000000	0.819204	1993.010498
0.000000	0.819441	2002.104614
0.000000	0.819678	2007.168457
0.000000	0.819915	2009.510010
0.000000	0.820152	2010.736938
0.000000	0.820389	2011.599731
0.000000	0.820627	2012.492554
0.000000	0.820864	2015.569458
0.000000	0.821101	2018.711426
0.000000	0.821338	2021.315918
0.000000	0.821575	2024.035400
0.000000	0.821812	2028.291992
0.000000	0.822050	2032.201538
0.000000	0.822287	2033.069336
0.000000	0.822524	2031.713135
0.000000	0.822761	2028.425781
0.000000	0.822998	2023.199951
0.000000	0.823236	2016.700684
0.000000	0.823473	2010.995850
0.000000	0.823710	2006.208984
0.000000	0.823947	2000.490845
0.000000	0.824184	1995.238037
0.000000	0.824421	1992.634033
0.000000	0.824659	1991.635986
0.000000	0.824896	1991.122559
0.000000	0.825133	1989.979492
0.000000	0.825370	1988.883789
0.000000	0.825607	1988.293823
0.000000	0.825844	1989.361084
0.000000	0.826082	1990.732544
0.000000	0.826319	1990.948120
0.000000	0.826556	1990.166382
0.000000	0.826793	1987.133545
0.000000	0.827030	1984.169800
0.000000	0.827267	1983.428833
0.000000	0.827505	1984.359253
0.000000	0.827742	1986.429932
0.000000	0.827979	1989.508179
0.000000	0.828216	1990.983521
0.000000	0.828453	1990.937256
0.000000	0.828691	1989.934082
0.000000	0.828928	1987.234009
0.000000	0.829165	1983.834595
0.000000	0.829402	1980.454956
0.000000	0.829639	1978.668457
0.000000	0.829876	1977.414307
0.000000	0.830114	1977.856323
0.000000	0.830351	1980.259521
0.000000	0.830588	1983.771484
0.000000	0.830825	1986.274780
0.000000	0.831062	1989.184692
0.000000	0.831299	1992.572998
0.000000	0.831537	1997.742554
0.000000	0.831774	2000.544189
0.000000	0.832011	2000.730225
0.000000	0.832248	1999.494263
0.000000	0.832485	1997.216187
0.000000	0.832722	1994.384644
0.000000	0.832960	1992.788330
0.000000	0.833197	1992.886230
0.000000	0.833434	1994.235474
0.000000	0.833671	1997.086426
0.000000	0.833908	2004.529541
0.000000	0.834146	2013.054199
0.000000	0.834383	2021.632202
0.000000	0.834620	2024.717163
0.000000	0.834857	2025.787231
0.000000	0.835094	2025.799316
0.000000	0.835331	2025.135010
0.000000	0.835569	2025.344360
0.000000	0.835806	2024.478027
0.000000	0.836043	2022.719360
0.000000	0.836280	2019.846558
0.000000	0.836517	2015.708130
0.000000	0.836754	2011.196045
0.000000	0.836992	2010.046265
0.000000	0.837229	2008.274780
0.000000	0.837466	2006.241821
0.000000	0.837703	2003.339844
0.000000	0.837940	1999.580566
0.000000	0.838178	1995.293335
0.000000	0.838415	1990.407837
0.000000	0.838652	1987.115234
0.000000	0.838889	1983.053711
0.000000	0.839126	1979.452271
0.000000	0.839363	1977.996826
0.000000	0.839601	1975.861694
0.000000	0.839838	1973.133301
0.000000	0.840075	1972.596924
0.000000	0.840312	1974.939575
0.000000	0.840549	1977.714355
0.000000	0.840786	1978.155640
0.000000	0.841024	1976.340454
0.000000	0.841261	1973.954468
0.000000	0.841498	1972.088379
0.000000	0.841735	1971.449341
0.000000	0.841972	1974.546387
0.000000	0.842210	1977.681152
0.000000	0.842447	1980.645508
0.000000	0.842684	1984.793335
0.000000	0.842921	1988.581299
0.000000	0.843158	1990.695435
0.000000	0.843395	1993.355103
0.000000	0.843633	1996.179810
0.000000	0.843870	2000.260132
0.000000	0.844107	2006.283203
0.000000	0.844344	2013.896606
0.000000	0.844581	2022.220825
0.000000	0.844818	2029.866211
0.000000	0.845056	2034.300171
0.000000	0.845293	2035.176392
0.000000	0.845530	2033.964478
0.000000	0.845767	2031.349854
0.000000	0.846004	2026.934692
0.000000	0.846241	2020.912842
0.000000	0.846479	2015.404419
0.000000	0.846716	2012.659058
0.000000	0.846953	2013.849731
0.000000	0.847190	2016.307251
0.000000	0.847427	2018.430786
0.000000	0.847665	2019.771851
0.000000	0.847902	2020.082153
0.000000	0.848139	2019.261475
0.000000	0.848376	2017.163696
0.000000	0.848613	2014.112915
0.000000	0.848850	2010.553833
0.000000	0.849088	2006.901611
0.000000	0.849325	2002.885498
0.000000	0.849562	1998.960205
0.000000	0.849799	1994.227783
0.000000	0.850036	1991.142578
0.000000	0.850273	1989.723877
0.000000	0.850511	1984.871582
0.000000	0.850748	1978.968140
0.000000	0.850985	1972.612549
0.000000	0.851222	1966.640747
0.000000	0.851459	1964.000977
0.000000	0.851697	1961.142578
0.000000	0.851934	1958.661987
0.000000	0.852171	1955.580444
0.000000	0.852408	1953.215210
0.000000	0.852645	1951.483643
0.000000	0.852882	1949.320923
0.000000	0.853120	1947.136597
0.000000	0.853357	1944.930664
0.000000	0.853594	1944.188599
0.000000	0.853831	1945.651123
0.000000	0.854068	1946.876099
0.000000	0.854305	1947.301392
0.000000	0.854543	1948.045532
0.000000	0.854780	1948.537476
0.000000	0.855017	1948.043213
0.000000	0.855254	1946.094727
0.000000	0.855491	1943.050659
0.000000	0.855729	1939.048706
0.000000	0.855966	1937.774780
0.000000	0.856203	1934.899536
0.000000	0.856440	1931.990967
0.000000	0.856677	1929.607544
0.000000	0.856914	1928.360718
0.000000	0.857152	1931.728027
0.000000	0.857389	1939.127319
0.000000	0.857626	1946.044067
0.000000	0.857863	1950.570435
0.000000	0.858100	1954.109497
0.000000	0.858337	1956.997070
0.000000	0.858575	1960.091675
0.000000	0.858812	1962.903931
0.000000	0.859049	1966.461304
0.000000	0.859286	1966.061401
0.000000	0.859523	1964.409668
0.000000	0.859761	1960.998779
0.000000	0.859998	1956.069336
0.000000	0.860235	1951.836182
0.000000	0.860472	1950.600342
0.000000	0.860709	1949.340454
0.000000	0.860946	1948.113037
0.000000	0.861184	1947.134277
0.000000	0.861421	1944.874146
0.000000	0.861658	1942.692993
0.000000	0.861895	1942.479370
0.000000	0.862132	1946.004272
0.000000	0.862369	1951.193604
0.000000	0.862607	1957.940308
0.000000	0.862844	1964.825684
0.000000	0.863081	1970.734497
0.000000	0.863318	1972.917358
0.000000	0.863555	1974.281738
0.000000	0.863792	1974.926392
0.000000	0.864030	1974.866089
0.000000	0.864267	1973.174683
0.000000	0.864504	1970.187378
0.000000	0.864741	1965.740723
0.000000	0.864978	1960.372314
0.000000	0.865215	1954.481689
0.000000	0.865453	1950.617432
0.000000	0.865690	1946.285645
0.000000	0.865927	1941.615356
0.000000	0.866164	1936.620361
0.000000	0.866401	1932.749146
0.000000	0.866639	1932.211426
0.000000	0.866876	1937.076782
0.000000	0.867113	1941.539917
0.000000	0.867350	1945.569702
0.000000	0.867587	1948.264526
0.000000	0.867824	1949.831665
0.000000	0.868062	1951.058960
0.000000	0.868299	1952.339844
0.000000	0.868536	1951.811279
0.000000	0.868773	1950.584961
0.000000	0.869010	1948.613770
0.000000	0.869247	1946.923584
0.000000	0.869485	1946.745239
0.000000	0.869722	1946.503906
0.000000	0.869959	1946.595093
0.000000	0.870196	1948.009521
0.000000	0.870433	1949.851563
0.000000	0.870671	1952.069824
0.000000	0.870908	1955.279053
0.000000	0.871145	1956.634888
0.000000	0.871382	1957.239258
0.000000	0.871619	1957.575562
0.000000	0.871856	1957.787598
0.000000	0.872094	1957.886597
0.000000	0.872331	1959.339722
0.000000	0.872568	1957.187134
0.000000	0.872805	1953.268311
0.000000	0.873042	1950.465942
0.000000	0.873279	1949.013428
0.000000	0.873517	1948.327271
0.000000	0.873754	1947.923584
0.000000	0.873991	1948.520508
0.000000	0.874228	1951.458984
0.000000	0.874465	1951.998535
0.000000	0.874703	1949.918457
0.000000	0.874940	1947.108887
0.000000	0.875177	1943.839355
0.000000	0.875414	1941.051758
0.000000	0.875651	1942.107056
0.000000	0.875888	1945.577148
0.000000	0.876126	1951.058228
0.000000	0.876363	1959.009033
0.000000	0.876600	1965.317627
0.000000	0.876837	1969.477661
0.000000	0.877074	1973.783691
0.000000	0.877312	1978.836182
0.000000	0.877549	1983.227905
0.000000	0.877786	1987.368042
0.000000	0.878023	1990.875122
0.000000	0.878260	1993.044067
0.000000	0.878497	1991.700439
0.000000	0.878735	1988.920410
0.000000	0.878972	1983.441528
0.000000	0.879209	1976.534668
0.000000	0.879446	1968.672119
0.000000	0.879683	1963.649780
0.000000	0.879920	1962.861938
0.000000	0.880158	1962.659424
0.000000	0.880395	1962.630371
0.000000	0.880632	1963.523804
0.000000	0.880869	1964.011230
0.000000	0.881106	1963.133301
0.000000	0.881343	1959.132446
0.000000	0.881581	1953.120117
0.000000	0.881818	1945.943359
0.000000	0.882055	1940.671265
0.000000	0.882292	1938.499634
0.000000	0.882529	1936.215088
0.000000	0.882766	1934.622437
0.000000	0.883004	1934.558228
0.000000	0.883241	1939.182861
0.000000	0.883478	1948.366211
0.000000	0.883715	1955.541748
0.000000	0.883952	1960.817749
0.000000	0.884190	1965.778442
0.000000	0.884427	1967.476807
0.000000	0.884664	1966.935059
0.000000	0.884901	1966.306763
0.000000	0.885138	1965.813843
0.000000	0.885375	1967.862549
0.000000	0.885613	1975.302856
0.000000	0.885850	1984.116333
0.000000	0.886087	1990.316772
0.000000	0.886324	1992.151611
0.000000	0.886561	1989.638062
0.000000	0.886799	1985.016479
0.000000	0.887036	1978.643311
0.000000	0.887273	1971.747192
0.000000	0.887510	1967.563477
0.000000	0.887747	1965.816895
0.000000	0.887984	1965.635132
0.000000	0.888222	1965.455200
0.000000	0.888459	1965.069702
0.000000	0.888696	1964.307739
0.000000	0.888933	1963.794189
0.000000	0.889170	1964.943848
0.000000	0.889407	1967.686035
0.000000	0.889645	1973.131714
0.000000	0.889882	1976.614380
0.000000	0.890119	1980.412476
0.000000	0.890356	1983.468506
0.000000	0.890593	1985.395020
0.000000	0.890830	1984.984985
0.000000	0.891068	1983.544189
0.000000	0.891305	1981.083496
0.000000	0.891542	1978.556641
0.000000	0.891779	1975.442871
0.000000	0.892016	1971.538208
0.000000	0.892254	1967.008179
0.000000	0.892491	1963.000610
0.000000	0.892728	1961.231445
0.000000	0.892965	1963.369263
0.000000	0.893202	1965.893311
0.000000	0.893439	1968.264771
0.000000	0.893677	1971.709473
0.000000	0.893914	1976.586426
0.000000	0.894151	1979.166260
0.000000	0.894388	1981.387085
0.000000	0.894625	1983.799683
0.000000	0.894862	1986.394653
0.000000	0.895100	1988.905029
0.000000	0.895337	1991.624878
0.000000	0.895574	1994.662476
0.000000	0.895811	1997.049805
0.000000	0.896048	1998.200439
0.000000	0.896286	1997.633911
0.000000	0.896523	1995.418457
0.000000	0.896760	1991.759155
0.000000	0.896997	1987.273804
0.000000	0.897234	1980.926636
0.000000	0.897471	1974.848145
0.000000	0.897709	1970.698242
0.000000	0.897946	1968.608032
0.000000	0.898183	1967.629272
0.000000	0.898420	1966.197876
0.000000	0.898657	1964.890503
0.000000	0.898894	1962.295654
0.000000	0.899132	1957.824951
0.000000	0.899369	1951.975098
0.000000	0.899606	1945.303467
0.000000	0.899843	1938.655029
0.000000	0.900080	1932.158447
0.000000	0.900317	1926.506348
0.000000	0.900555	1920.741943
0.000000	0.900792	1917.424316
0.000000	0.901029	1915.345825
0.000000	0.901266	1915.663818
0.000000	0.901503	1916.360596
0.000000	0.901740	1917.406250
0.000000	0.901978	1919.080078
0.000000	0.902215	1919.316406
0.000000	0.902452	1919.324463
0.000000	0.902689	1918.880737
0.000000	0.902926	1918.101563
0.000000	0.903164	1917.838867
0.000000	0.903401	1917.361206
0.000000	0.903638	1917.329834
0.000000	0.903875	1919.453003
0.000000	0.904112	1924.582520
0.000000	0.904349	1931.008301
0.000000	0.904587	1937.463623
0.000000	0.904824	1944.111084
0.000000	0.905061	1951.519897
0.000000	0.905298	1960.493652
0.000000	0.905535	1971.000366
0.000000	0.905773	1982.559448
0.000000	0.906010	1993.739014
0.000000	0.906247	2003.785156
0.000000	0.906484	2009.344604
0.000000	0.906721	2012.469604
0.000000	0.906958	2014.030640
0.000000	0.907196	2014.310913
0.000000	0.907433	2014.175171
0.000000	0.907670	2011.293335
0.000000	0.907907	2006.804565
0.000000	0.908144	2001.086060
0.000000	0.908381	1997.303711
0.000000	0.908619	1994.774902
0.000000	0.908856	1992.398438
0.000000	0.909093	1990.903809
0.000000	0.909330	1988.800171
0.000000	0.909567	1986.735718
0.000000	0.909804	1984.564331
0.000000	0.910042	1983.861206
0.000000	0.910279	1984.032227
0.000000	0.910516	1984.772827
0.000000	0.910753	1985.747681
0.000000	0.910990	1985.513550
0.000000	0.911228	1985.785400
0.000000	0.911465	1989.058960
0.000000	0.911702	1993.478760
0.000000	0.911939	1995.611694
0.000000	0.912176	1995.846313
0.000000	0.912413	1995.832031
0.000000	0.912651	1995.521362
0.000000	0.912888	1995.609497
0.000000	0.913125	1995.957520
0.000000	0.913362	1994.964111
0.000000	0.913599	1993.516357
0.000000	0.913836	1992.087280
0.000000	0.914074	1990.814087
0.000000	0.914311	1991.402100
0.000000	0.914548	1993.893799
0.000000	0.914785	1998.670166
0.000000	0.915022	2005.509888
0.000000	0.915260	2016.423462
0.000000	0.915497	2024.935913
0.000000	0.915734	2031.234497
0.000000	0.915971	2033.665039
0.000000	0.916208	2033.549194
0.000000	0.916445	2032.193848
0.000000	0.916683	2028.535767
0.000000	0.916920	2023.465820
0.000000	0.917157	2019.024536
0.000000	0.917394	2017.909180
0.000000	0.917631	2019.474365
0.000000	0.917868	2022.888794
0.000000	0.918106	2027.611694
0.000000	0.918343	2033.297729
0.000000	0.918580	2038.376099
0.000000	0.918817	2041.702026
0.000000	0.919054	2043.224243
0.000000	0.919291	2040.858887
0.000000	0.919529	2036.418701
0.000000	0.919766	2030.914429
0.000000	0.920003	2025.762573
0.000000	0.920240	2022.421387
0.000000	0.920477	2020.511475
0.000000	0.920715	2021.779541
0.000000	0.920952	2024.337402
0.000000	0.921189	2028.383545
0.000000	0.921426	2031.742676
0.000000	0.921663	2031.516235
0.000000	0.921900	2030.158691
0.000000	0.922138	2028.158936
0.000000	0.922375	2025.950439
0.000000	0.922612	2025.313965
0.000000	0.922849	2026.256226
0.000000	0.923086	2029.163208
0.000000	0.923323	2032.335571
0.000000	0.923561	2035.729248
0.000000	0.923798	2039.232910
0.000000	0.924035	2042.905762
0.000000	0.924272	2046.129517
0.000000	0.924509	2049.073242
0.000000	0.924747	2050.437988
0.000000	0.924984	2050.642578
0.000000	0.925221	2049.011963
0.000000	0.925458	2046.568359
0.000000	0.925695	2043.152954
0.000000	0.925932	2039.907837
0.000000	0.926170	2038.663208
0.000000	0.926407	2036.742432
0.000000	0.926644	2035.136230
0.000000	0.926881	2033.321045
0.000000	0.927118	2031.857300
0.000000	0.927355	2032.999023
0.000000	0.927593	2034.906982
0.000000	0.927830	2037.720825
0.000000	0.928067	2040.069946
0.000000	0.928304	2040.222778
0.000000	0.928541	2040.372681
0.000000	0.928779	2040.914185
0.000000	0.929016	2043.068481
0.000000	0.929253	2047.212402
0.000000	0.929490	2053.822510
0.000000	0.929727	2060.958252
0.000000	0.929964	2069.694336
0.000000	0.930202	2078.543945
0.000000	0.930439	2083.448486
0.000000	0.930676	2085.739502
0.000000	0.930913	2087.678955
0.000000	0.931150	2089.180664
0.000000	0.931387	2090.905273
0.000000	0.931625	2093.496582
0.000000	0.931862	2097.028320
0.000000	0.932099	2096.951660
0.000000	0.932336	2096.185303
0.000000	0.932573	2094.590576
0.000000	0.932810	2093.412109
0.000000	0.933048	2091.147461
0.000000	0.933285	2088.341309
0.000000	0.933522	2086.950684
0.000000	0.933759	2085.430908
0.000000	0.933996	2083.488525
0.000000	0.934234	2081.708496
0.000000	0.934471	2079.993896
0.000000	0.934708	2079.842041
0.000000	0.934945	2080.205811
0.000000	0.935182	2080.442139
0.000000	0.935419	2081.230469
0.000000	0.935657	2082.528076
0.000000	0.935894	2086.425293
0.000000	0.936131	2088.243408
0.000000	0.936368	2090.653076
0.000000	0.936605	2093.392090
0.000000	0.936843	2095.780029
0.000000	0.937080	2095.911865
0.000000	0.937317	2095.591553
0.000000	0.937554	2094.726318
0.000000	0.937791	2094.712646
0.000000	0.938028	2095.125000
0.000000	0.938266	2095.432373
0.000000	0.938503	2095.024414
0.000000	0.938740	2093.737793
0.000000	0.938977	2090.926270
0.000000	0.939214	2088.401367
0.000000	0.939451	2085.851318
0.000000	0.939689	2081.967773
0.000000	0.939926	2076.814697
0.000000	0.940163	2070.720947
0.000000	0.940400	2064.635010
0.000000	0.940637	2059.343994
0.000000	0.940874	2056.711670
0.000000	0.941112	2054.972168
0.000000	0.941349	2052.870605
0.000000	0.941586	2049.306641
0.000000	0.941823	2045.612671
0.000000	0.942060	2042.935425
0.000000	0.942297	2041.166992
0.000000	0.942535	2037.431274
0.000000	0.942772	2032.842285
0.000000	0.943009	2026.898804
0.000000	0.943246	2020.374390
0.000000	0.943483	2015.737427
0.000000	0.943721	2012.463501
0.000000	0.943958	2009.765625
0.000000	0.944195	2009.487915
0.000000	0.944432	2012.646118
0.000000	0.944669	2019.937988
0.000000	0.944906	2027.361938
0.000000	0.945144	2034.349487
0.000000	0.945381	2036.419434
0.000000	0.945618	2035.039795
0.000000	0.945855	2031.406128
0.000000	0.946092	2025.162720
0.000000	0.946329	2016.910767
0.000000	0.946567	2007.520996
0.000000	0.946804	1997.978149
0.000000	0.947041	1989.079712
0.000000	0.947278	1980.261353
0.000000	0.947515	1974.632324
0.000000	0.947753	1970.193359
0.000000	0.947990	1969.205566
0.000000	0.948227	1970.848755
0.000000	0.948464	1974.591064
0.000000	0.948701	1977.094360
0.000000	0.948938	1978.138306
0.000000	0.949176	1979.044922
0.000000	0.949413	1980.031372
0.000000	0.949650	1979.899536
0.000000	0.949887	1978.728516
0.000000	0.950124	1976.995850
0.000000	0.950361	1974.834473
0.000000	0.950599	1973.800659
0.000000	0.950836	1973.041504
0.000000	0.951073	1973.405029
0.000000	0.951310	1975.388428
0.000000	0.951547	1977.246948
0.000000	0.951784	1977.798828
0.000000	0.952022	1976.116455
0.000000	0.952259	1973.493164
0.000000	0.952496	1970.131348
0.000000	0.952733	1966.289185
0.000000	0.952970	1964.566162
0.000000	0.953208	1964.488281
0.000000	0.953445	1966.444458
0.000000	0.953682	1968.769287
0.000000	0.953919	1973.187134
0.000000	0.954156	1979.434570
0.000000	0.954393	1986.127441
0.000000	0.954631	1991.281982
0.000000	0.954868	1996.671875
0.000000	0.955105	2003.181519
0.000000	0.955342	2011.386963
0.000000	0.955579	2018.321899
0.000000	0.955817	2023.061401
0.000000	0.956054	2026.205322
0.000000	0.956291	2028.721680
0.000000	0.956528	2029.949829
0.000000	0.956765	2030.326416
0.000000	0.957002	2030.079712
0.000000	0.957240	2028.704590
0.000000	0.957477	2024.583618
0.000000	0.957714	2020.144897
0.000000	0.957951	2016.746582
0.000000	0.958188	2011.511963
0.000000	0.958425	2004.375000
0.000000	0.958663	1995.883667
0.000000	0.958900	1988.665161
0.000000	0.959137	1985.138550
0.000000	0.959374	1983.365234
0.000000	0.959611	1984.010376
0.000000	0.959848	1988.604004
0.000000	0.960086	1993.288208
0.000000	0.960323	1993.892456
0.000000	0.960560	1992.963867
0.000000	0.960797	1993.994263
0.000000	0.961034	1994.207275
0.000000	0.961271	1993.612793
0.000000	0.961509	1991.784790
0.000000	0.961746	1991.231567
0.000000	0.961983	1995.035645
0.000000	0.962220	2000.041748
0.000000	0.962457	2004.548584
0.000000	0.962695	2008.769409
0.000000	0.962932	2013.255249
0.000000	0.963169	2015.987793
0.000000	0.963406	2017.376587
0.000000	0.963643	2017.987183
0.000000	0.963880	2017.548828
0.000000	0.964118	2017.100830
0.000000	0.964355	2017.155151
0.000000	0.964592	2017.348267
0.000000	0.964829	2017.354492
0.000000	0.965066	2019.332275
0.000000	0.965304	2019.548828
0.000000	0.965541	2018.749512
0.000000	0.965778	2016.715088
0.000000	0.966015	2014.785400
0.000000	0.966252	2011.976318
0.000000	0.966489	2008.908081
0.000000	0.966727	2009.693726
0.000000	0.966964	2010.948120
0.000000	0.967201	2009.353149
0.000000	0.967438	2007.390747
0.000000	0.967675	2007.425537
0.000000	0.967912	2011.936646
0.000000	0.968150	2018.771362
0.000000	0.968387	2026.075195
0.000000	0.968624	2032.347412
0.000000	0.968861	2035.172363
0.000000	0.969098	2036.381226
0.000000	0.969335	2036.154785
0.000000	0.969573	2034.967896
0.000000	0.969810	2033.663818
0.000000	0.970047	2034.349487
0.000000	0.970284	2036.165649
0.000000	0.970521	2037.352173
0.000000	0.970758	2035.109375
0.000000	0.970996	2031.965942
0.000000	0.971233	2030.852051
0.000000	0.971470	2031.015015
0.000000	0.971707	2031.721069
0.000000	0.971944	2032.918701
0.000000	0.972182	2034.922119
0.000000	0.972419	2037.792114
0.000000	0.972656	2041.653687
0.000000	0.972893	2046.533936
0.000000	0.973130	2052.196777
0.000000	0.973368	2058.730957
0.000000	0.973605	2063.894043
0.000000	0.973842	2067.045410
0.000000	0.974079	2068.614014
0.000000	0.974316	2067.866943
0.000000	0.974553	2065.583496
0.000000	0.974791	2063.610840
0.000000	0.975028	2062.342529
0.000000	0.975265	2061.658936
0.000000	0.975502	2060.749756
0.000000	0.975739	2060.904541
0.000000	0.975976	2060.927734
0.000000	0.976214	2060.844971
0.000000	0.976451	2060.427734
0.000000	0.976688	2058.866943
0.000000	0.976925	2057.017822
0.000000	0.977162	2054.670654
0.000000	0.977399	2053.293457
0.000000	0.977637	2053.706055
0.000000	0.977874	2055.094482
0.000000	0.978111	2057.482422
0.000000	0.978348	2060.288818
0.000000	0.978585	2064.856934
0.000000	0.978822	2069.363525
0.000000	0.979060	2071.671143
0.000000	0.979297	2072.652832
0.000000	0.979534	2072.838135
0.000000	0.979771	2072.031494
0.000000	0.980008	2069.077148
0.000000	0.980246	2065.427246
0.000000	0.980483	2061.177246
0.000000	0.980720	2058.565674
0.000000	0.980957	2059.818604
0.000000	0.981194	2062.078125
0.000000	0.981431	2064.201416
0.000000	0.981669	2064.559326
0.000000	0.981906	2063.108154
0.000000	0.982143	2061.526367
0.000000	0.982380	2059.563477
0.000000	0.982617	2058.075928
0.000000	0.982854	2056.822266
0.000000	0.983092	2054.981689
0.000000	0.983329	2052.486572
0.000000	0.983566	2049.208984
0.000000	0.983803	2045.950928
0.000000	0.984040	2040.725220
0.000000	0.984278	2033.411377
0.000000	0.984515	2023.777954
0.000000	0.984752	2012.634399
0.000000	0.984989	2002.813965
0.000000	0.985226	1997.355225
0.000000	0.985463	1994.971313
0.000000	0.985701	1995.396240
0.000000	0.985938	1996.879517
0.000000	0.986175	1999.356079
0.000000	0.986412	2003.709961
0.000000	0.986649	2007.525391
0.000000	0.986886	2010.053955
0.000000	0.987124	2010.335938
0.000000	0.987361	2010.437012
0.000000	0.987598	2010.165161
0.000000	0.987835	2009.152710
0.000000	0.988072	2006.294434
0.000000	0.988310	2003.082764
0.000000	0.988547	1999.641602
0.000000	0.988784	1997.250488
0.000000	0.989021	1998.499512
0.000000	0.989258	2002.510864
0.000000	0.989495	2006.583862
0.000000	0.989733	2008.008179
0.000000	0.989970	2008.208740
0.000000	0.990207	2007.370972
0.000000	0.990444	2005.831177
0.000000	0.990681	2004.186890
0.000000	0.990918	2004.470337
0.000000	0.991156	2004.593994
0.000000	0.991393	2005.744995
0.000000	0.991630	2006.899414
0.000000	0.991867	2008.504517
0.000000	0.992104	2010.104126
0.000000	0.992342	2011.777222
0.000000	0.992579	2012.361938
0.000000	0.992816	2012.281982
0.000000	0.993053	2011.460571
0.000000	0.993290	2010.161865
0.000000	0.993527	2008.508667
0.000000	0.993765	2007.540161
0.000000	0.994002	2006.971069
0.000000	0.994239	2008.373779
0.000000	0.994476	2010.427856
0.000000	0.994713	2011.515137
0.000000	0.994950	2011.806396
0.000000	0.995188	2011.471436
0.000000	0.995425	2009.975830
0.000000	0.995662	2008.881714
0.000000	0.995899	2009.174316
0.000000	0.996136	2012.080444
0.000000	0.996373	2016.634644
0.000000	0.996611	2021.879272
0.000000	0.996848	2027.405396
0.000000	0.997085	2032.935425
0.000000	0.997322	2037.035400
0.000000	0.997559	2039.973267
0.000000	0.997797	2042.398560
0.000000	0.998034	2044.396729
0.000000	0.998271	2045.492798
0.000000	0.998508	2046.254028
0.000000	0.998745	2048.056396
0.000000	0.998982	2051.632324
0.000000	0.999220	2059.788818
0.000000	0.999457	2071.765137
0.000000	0.999694	2082.739990
0.000000	0.999931	2092.534424
0.000000	1.000168	2101.593506
0.000000	1.000405	2105.971680
0.000000	1.000643	2105.711182
0.000000	1.000880	2102.655273
0.000000	1.001117	2097.946289
0.000000	1.001354	2092.154541
0.000000	1.001591	2087.346924
0.000000	1.001829	2088.786133
0.000000	1.002066	2093.126709
0.000000	1.002303	2099.594238
0.000000	1.002540	2108.130371
0.000000	1.002777	2116.040039
0.000000	1.003014	2125.195313
0.000000	1.003252	2135.636963
0.000000	1.003489	2146.545410
0.000000	1.003726	2154.542480
0.000000	1.003963	2162.160156
0.000000	1.004200	2169.896240
0.000000	1.004437	2174.945801
0.000000	1.004675	2178.616211
0.000000	1.004912	2181.041748
0.000000	1.005149	2181.345215
0.000000	1.005386	2179.941650
0.000000	1.005623	2178.939697
0.000000	1.005860	2177.576172
0.000000	1.006098	2175.102783
0.000000	1.006335	2172.419922
0.000000	1.006572	2169.706299
0.000000	1.006809	2164.446777
0.000000	1.007046	2158.410889
0.000000	1.007284	2151.875732
0.000000	1.007521	2144.236084
0.000000	1.007758	2139.197510
0.000000	1.007995	2135.270020
0.000000	1.008232	2131.462646
0.000000	1.008469	2128.959717
0.000000	1.008707	2125.593994
0.000000	1.008944	2121.406006
0.000000	1.009181	2116.754883
0.000000	1.009418	2112.097412
0.000000	1.009655	2106.269043
0.000000	1.009892	2100.221924
0.000000	1.010130	2096.459229
0.000000	1.010367	2093.944824
0.000000	1.010604	2091.223877
0.000000	1.010841	2088.717529
0.000000	1.011078	2085.325928
0.000000	1.011316	2081.236328
0.000000	1.011553	2077.875977
0.000000	1.011790	2075.918457
0.000000	1.012027	2075.747070
0.000000	1.012264	2078.704346
0.000000	1.012501	2080.834473
0.000000	1.012739	2082.799561
0.000000	1.012976	2083.107666
0.000000	1.013213	2083.458496
0.000000	1.013450	2083.387695
0.000000	1.013687	2082.983398
0.000000	1.013924	2081.843506
0.000000	1.014162	2080.900635
0.000000	1.014399	2080.358398
0.000000	1.014636	2083.245605
0.000000	1.014873	2086.833740
0.000000	1.015110	2090.820557
0.000000	1.015347	2096.037598
0.000000	1.015585	2101.904785
0.000000	1.015822	2106.868164
0.000000	1.016059	2112.108643
0.000000	1.016296	2115.690186
0.000000	1.016533	2118.583252
0.000000	1.016770	2121.994629
0.000000	1.017008	2124.131592
0.000000	1.017245	2125.242188
0.000000	1.017482	2126.018555
0.000000	1.017719	2126.713135
0.000000	1.017956	2127.563232
0.000000	1.018194	2127.794434
0.000000	1.018431	2127.803467
0.000000	1.018668	2126.293945
0.000000	1.018905	2124.397705
0.000000	1.019142	2121.864990
0.000000	1.019379	2119.789551
0.000000	1.019617	2117.955566
0.000000	1.019854	2114.783936
0.000000	1.020091	2110.778076
0.000000	1.020328	2106.555176
0.000000	1.020565	2102.541260
0.000000	1.020803	2101.696777
0.000000	1.021040	2101.303223
0.000000	1.021277	2098.629150
0.000000	1.021514	2095.280762
0.000000	1.021751	2092.275391
0.000000	1.021988	2089.080322
0.000000	1.022226	2084.643799
0.000000	1.022463	2080.478027
0.000000	1.022700	2076.830078
0.000000	1.022937	2072.351807
0.000000	1.023174	2066.912109
0.000000	1.023412	2061.469727
0.000000	1.023649	2056.631104
0.000000	1.023886	2052.466553
0.000000	1.024123	2049.557617
0.000000	1.024360	2047.387451
0.000000	1.024597	2048.054443
0.000000	1.024835	2049.583008
0.000000	1.025072	2052.847168
0.000000	1.025309	2056.113037
0.000000	1.025546	2058.779785
0.000000	1.025783	2062.365967
0.000000	1.026020	2066.900635
0.000000	1.026258	2071.182129
0.000000	1.026495	2076.174805
0.000000	1.026732	2081.034424
0.000000	1.026969	2087.140869
0.000000	1.027206	2093.486084
0.000000	1.027443	2100.706787
0.000000	1.027681	2105.323730
0.000000	1.027918	2106.939697
0.000000	1.028155	2107.181152
0.000000	1.028392	2106.354492
0.000000	1.028629	2105.440918
0.000000	1.028866	2103.537842
0.000000	1.029104	2101.806152
0.000000	1.029341	2101.777100
0.000000	1.029578	2103.979492
0.000000	1.029815	2109.711426
0.000000	1.030052	2116.948975
0.000000	1.030290	2124.785400
0.000000	1.030527	2129.851318
0.000000	1.030764	2131.550537
0.000000	1.031001	2133.032227
0.000000	1.031238	2134.486328
0.000000	1.031475	2138.113770
0.000000	1.031713	2141.004395
0.000000	1.031950	2140.350098
0.000000	1.032187	2137.684082
0.000000	1.032424	2133.254395
0.000000	1.032661	2126.942627
0.000000	1.032899	2118.797119
0.000000	1.033136	2108.490234
0.000000	1.033373	2097.046875
0.000000	1.033610	2087.336182
0.000000	1.033847	2081.748779
0.000000	1.034084	2077.064941
0.000000	1.034322	2075.578613
0.000000	1.034559	2076.504639
0.000000	1.034796	2077.038086
0.000000	1.035033	2077.184326
0.000000	1.035270	2077.296387
0.000000	1.035507	2076.525146
0.000000	1.035745	2073.932373
0.000000	1.035982	2071.009277
0.000000	1.036219	2067.117676
0.000000	1.036456	2062.787354
0.000000	1.036693	2058.391357
0.000000	1.036930	2055.659668
0.000000	1.037168	2054.101563
0.000000	1.037405	2051.751953
0.000000	1.037642	2048.033447
0.000000	1.037879	2043.285156
0.000000	1.038116	2039.267334
0.000000	1.038353	2036.658691
0.000000	1.038591	2034.671021
0.000000	1.038828	2032.118164
0.000000	1.039065	2029.234375
0.000000	1.039302	2022.959595
0.000000	1.039539	2014.663330
0.000000	1.039777	2007.676758
0.000000	1.040014	2003.490601
0.000000	1.040251	2002.071777
0.000000	1.040488	2002.923584
0.000000	1.040725	2005.790649
0.000000	1.040962	2008.994263
0.000000	1.041200	2010.581543
0.000000	1.041437	2012.255127
0.000000	1.041674	2013.801147
0.000000	1.041911	2015.917236
0.000000	1.042148	2018.653564
0.000000	1.042385	2020.885986
0.000000	1.042623	2023.597778
0.000000	1.042860	2027.365112
0.000000	1.043097	2032.490234
0.000000	1.043334	2038.673584
0.000000	1.043571	2045.581787
0.000000	1.043809	2053.366943
0.000000	1.044046	2060.789307
0.000000	1.044283	2064.183350
0.000000	1.044520	2067.089844
0.000000	1.044757	2070.123047
0.000000	1.044994	2074.185303
0.000000	1.045232	2082.515625
0.000000	1.045469	2091.046143
0.000000	1.045706	2099.382324
0.000000	1.045943	2105.039551
0.000000	1.046180	2106.123535
0.000000	1.046417	2104.641846
0.000000	1.046655	2101.940430
0.000000	1.046892	2098.217041
0.000000	1.047129	2094.470947
0.000000	1.047366	2094.363037
0.000000	1.047603	2096.265137
0.000000	1.047840	2101.000488
0.000000	1.048078	2104.510254
0.000000	1.048315	2108.058594
0.000000	1.048552	2110.009277
0.000000	1.048789	2111.253906
0.000000	1.049026	2111.806885
0.000000	1.049264	2111.361816
0.000000	1.049501	2110.143311
0.000000	1.049738	2108.681152
0.000000	1.049975	2106.947754
0.000000	1.050212	2104.217285
0.000000	1.050449	2100.799072
0.000000	1.050687	2096.885986
0.000000	1.050924	2093.996094
0.000000	1.051161	2093.114746
0.000000	1.051398	2091.759277
0.000000	1.051635	2091.556152
0.000000	1.051872	2093.732910
0.000000	1.052110	2098.377686
0.000000	1.052347	2101.215820
0.000000	1.052584	2102.071533
0.000000	1.052821	2101.545166
0.000000	1.053058	2100.545654
0.000000	1.053295	2099.491455
0.000000	1.053533	2098.814941
0.000000	1.053770	2101.459473
0.000000	1.054007	2102.745117
0.000000	1.054244	2102.171875
0.000000	1.054481	2099.169189
0.000000	1.054719	2095.469238
0.000000	1.054956	2092.804932
0.000000	1.055193	2094.073730
0.000000	1.055430	2097.683594
0.000000	1.055667	2101.725586
0.000000	1.055905	2104.086182
0.000000	1.056142	2106.354004
0.000000	1.056379	2108.458008
0.000000	1.056616	2111.462891
0.000000	1.056853	2113.908936
0.000000	1.057090	2113.835693
0.000000	1.057328	2111.236084
0.000000	1.057565	2106.768555
0.000000	1.057802	2100.328125
0.000000	1.058039	2093.700439
0.000000	1.058276	2086.302002
0.000000	1.058513	2078.932861
0.000000	1.058751	2071.214355
0.000000	1.058988	2067.572754
0.000000	1.059225	2064.922607
0.000000	1.059462	2060.915527
0.000000	1.059699	2055.652832
0.000000	1.059937	2049.067627
0.000000	1.060174	2041.411133
0.000000	1.060411	2034.213135
0.000000	1.060648	2029.151611
0.000000	1.060885	2022.479858
0.000000	1.061122	2013.988892
0.000000	1.061360	2004.520386
0.000000	1.061597	1994.198730
0.000000	1.061834	1984.700562
0.000000	1.062071	1976.778442
0.000000	1.062308	1972.765747
0.000000	1.062545	1971.461792
0.000000	1.062783	1971.952759
0.000000	1.063020	1974.048096
0.000000	1.063257	1977.266235
0.000000	1.063494	1977.236084
0.000000	1.063731	1976.859619
0.000000	1.063968	1977.228394
0.000000	1.064206	1977.415894
0.000000	1.064443	1977.685547
0.000000	1.064680	1977.478760
0.000000	1.064917	1977.846436
0.000000	1.065154	1977.368652
0.000000	1.065391	1976.506104
0.000000	1.065629	1975.888550
0.000000	1.065866	1975.909546
0.000000	1.066103	1977.739624
0.000000	1.066340	1983.114746
0.000000	1.066577	1989.932251
0.000000	1.066815	1998.073730
0.000000	1.067052	2005.769409
0.000000	1.067289	2012.799805
0.000000	1.067526	2018.704224
0.000000	1.067763	2021.979858
0.000000	1.068000	2023.788452
0.000000	1.068238	2025.242432
0.000000	1.068475	2026.451172
0.000000	1.068712	2028.506104
0.000000	1.068949	2029.588135
0.000000	1.069186	2029.442261
0.000000	1.069424	2027.705811
0.000000	1.069661	2025.875244
0.000000	1.069898	2025.947388
0.000000	1.070135	2028.426270
0.000000	1.070372	2033.112793
0.000000	1.070609	2038.325195
0.000000	1.070847	2041.548950
0.000000	1.071084	2043.252686
0.000000	1.071321	2044.416504
0.000000	1.071558	2044.948975
0.000000	1.071795	2044.987915
0.000000	1.072032	2044.923828
0.000000	1.072270	2045.392090
0.000000	1.072507	2046.258423
0.000000	1.072744	2050.079834
0.000000	1.072981	2053.787109
0.000000	1.073218	2058.588867
0.000000	1.073455	2066.602783
0.000000	1.073693	2074.535400
0.000000	1.073930	2081.475098
0.000000	1.074167	2087.316650
0.000000	1.074404	2090.657471
0.000000	1.074641	2092.965088
0.000000	1.074878	2094.532959
0.000000	1.075116	2095.354980
0.000000	1.075353	2095.240234
0.000000	1.075590	2094.193115
0.000000	1.075827	2092.438721
0.000000	1.076064	2090.538818
0.000000	1.076302	2088.251709
0.000000	1.076539	2087.003906
0.000000	1.076776	2087.543457
0.000000	1.077013	2089.463867
0.000000	1.077250	2091.441895
0.000000	1.077487	2089.406250
0.000000	1.077725	2084.269287
0.000000	1.077962	2079.181641
0.000000	1.078199	2076.996826
0.000000	1.078436	2078.900635
0.000000	1.078673	2081.371338
0.000000	1.078910	2084.731445
0.000000	1.079148	2088.495605
0.000000	1.079385	2092.180908
0.000000	1.079622	2096.787109
0.000000	1.079859	2101.780762
0.000000	1.080096	2106.273926
0.000000	1.080334	2107.657715
0.000000	1.080571	2107.333740
0.000000	1.080808	2106.294922
0.000000	1.081045	2104.544922
0.000000	1.081282	2103.679199
0.000000	1.081519	2105.358643
0.000000	1.081757	2108.221924
0.000000	1.081994	2114.689697
0.000000	1.082231	2119.376465
0.000000	1.082468	2122.136230
0.000000	1.082705	2124.925049
0.000000	1.082942	2128.402344
0.000000	1.083180	2132.512207
0.000000	1.083417	2136.901611
0.000000	1.083654	2141.752686
0.000000	1.083891	2146.568359
0.000000	1.084128	2151.008545
0.000000	1.084365	2154.811523
0.000000	1.084603	2156.735107
0.000000	1.084840	2157.017578
0.000000	1.085077	2156.718018
0.000000	1.085314	2156.214355
0.000000	1.085551	2155.724121
0.000000	1.085788	2153.461182
0.000000	1.086026	2149.428467
0.000000	1.086263	2143.862793
0.000000	1.086500	2136.285400
0.000000	1.086737	2128.173828
0.000000	1.086974	2122.505859
0.000000	1.087212	2116.966309
0.000000	1.087449	2111.092285
0.000000	1.087686	2105.003662
0.000000	1.087923	2100.174072
0.000000	1.088160	2099.037842
0.000000	1.088398	2100.342529
0.000000	1.088635	2104.062256
0.000000	1.088872	2108.884766
0.000000	1.089109	2115.712891
0.000000	1.089346	2124.696045
0.000000	1.089583	2134.467041
0.000000	1.089821	2140.372070
0.000000	1.090058	2143.884766
0.000000	1.090295	2147.194580
0.000000	1.090532	2150.860840
0.000000	1.090769	2156.635010
0.000000	1.091006	2163.586182
0.000000	1.091244	2168.826416
0.000000	1.091481	2171.635986
0.000000	1.091718	2172.016846
0.000000	1.091955	2171.167969
0.000000	1.092192	2169.215088
0.000000	1.092430	2166.604004
0.000000	1.092667	2164.912598
0.000000	1.092904	2165.173340
0.000000	1.093141	2168.550781
0.000000	1.093378	2175.268555
0.000000	1.093615	2181.150635
0.000000	1.093853	2184.389893
0.000000	1.094090	2187.599609
0.000000	1.094327	2191.491943
0.000000	1.094564	2196.738281
0.000000	1.094801	2203.730225
0.000000	1.095038	2214.402344
0.000000	1.095276	2225.572266
0.000000	1.095513	2235.996826
0.000000	1.095750	2243.702881
0.000000	1.095987	2249.413086
0.000000	1.096224	2252.458008
0.000000	1.096461	2253.917969
0.000000	1.096699	2254.712158
0.000000	1.096936	2254.648682
0.000000	1.097173	2254.170166
0.000000	1.097410	2255.089600
0.000000	1.097647	2254.981689
0.000000	1.097885	2253.324707
0.000000	1.098122	2251.824463
0.000000	1.098359	2249.813477
0.000000	1.098596	2249.197021
0.000000	1.098833	2252.700928
0.000000	1.099070	2259.270996
0.000000	1.099308	2267.041992
0.000000	1.099545	2271.391846
0.000000	1.099782	2271.738525
0.000000	1.100019	2270.825684
0.000000	1.100256	2268.940186
0.000000	1.100493	2266.280518
0.000000	1.100731	2263.998535
0.000000	1.100968	2262.917969
0.000000	1.101205	2263.294189
0.000000	1.101442	2262.310303
0.000000	1.101679	2260.896729
0.000000	1.101916	2258.329102
0.000000	1.102154	2254.852051
0.000000	1.102391	2251.477051
0.000000	1.102628	2248.249756
0.000000	1.102865	2244.061279
0.000000	1.103102	2239.219971
0.000000	1.103340	2232.511963
0.000000	1.103577	2225.114502
0.000000	1.103814	2218.148193
0.000000	1.104051	2210.424805
0.000000	1.104288	2203.001465
0.000000	1.104525	2196.670654
0.000000	1.104763	2192.194336
0.000000	1.105000	2191.410156
0.000000	1.105237	2191.426514
0.000000	1.105474	2190.735107
0.000000	1.105711	2188.605469
0.000000	1.105948	2184.993896
0.000000	1.106186	2180.863525
0.000000	1.106423	2176.000244
0.000000	1.106660	2172.705811
0.000000	1.106897	2171.158691
0.000000	1.107134	2168.275879
0.000000	1.107372	2164.895020
0.000000	1.107609	2163.048096
0.000000	1.107846	2161.261963
0.000000	1.108083	2159.897461
0.000000	1.108320	2158.563721
0.000000	1.108557	2157.060547
0.000000	1.108795	2155.765869
0.000000	1.109032	2154.307617
0.000000	1.109269	2152.159912
0.000000	1.109506	2149.057129
0.000000	1.109743	2145.545654
0.000000	1.109980	2142.422119
0.000000	1.110218	2138.280273
0.000000	1.110455	2133.602295
0.000000	1.110692	2130.816895
0.000000	1.110929	2130.912354
0.000000	1.111166	2132.122070
0.000000	1.111403	2134.099609
0.000000	1.111641	2136.831543
0.000000	1.111878	2136.925293
0.000000	1.112115	2135.833008
0.000000	1.112352	2133.783203
0.000000	1.112589	2131.041016
0.000000	1.112827	2128.981689
0.000000	1.113064	2127.614746
0.000000	1.113301	2127.901855
0.000000	1.113538	2128.089355
0.000000	1.113775	2128.516846
0.000000	1.114012	2130.520996
0.000000	1.114250	2133.248779
0.000000	1.114487	2135.277344
0.000000	1.114724	2136.973389
0.000000	1.114961	2140.666748
0.000000	1.115198	2145.701904
0.000000	1.115435	2151.061279
0.000000	1.115673	2154.457275
0.000000	1.115910	2155.865234
0.000000	1.116147	2155.055664
0.000000	1.116384	2152.373291
0.000000	1.116621	2148.649414
0.000000	1.116859	2145.776611
0.000000	1.117096	2144.304199
0.000000	1.117333	2144.500000
0.000000	1.117570	2145.317627
0.000000	1.117807	2146.317383
0.000000	1.118044	2148.084229
0.000000	1.118282	2151.256592
0.000000	1.118519	2154.873291
0.000000	1.118756	2158.143555
0.000000	1.118993	2160.626465
0.000000	1.119230	2161.321289
0.000000	1.119467	2160.427490
0.000000	1.119705	2157.024658
0.000000	1.119942	2151.922119
0.000000	1.120179	2144.983887
0.000000	1.120416	2136.218018
0.000000	1.120653	2126.896973
0.000000	1.120890	2120.857178
0.000000	1.121128	2118.614746
0.000000	1.121365	2119.110107
0.000000	1.121602	2121.331787
0.000000	1.121839	2125.332764
0.000000	1.122076	2130.218994
0.000000	1.122313	2136.236572
0.000000	1.122551	2140.372559
0.000000	1.122788	2142.249268
0.000000	1.123025	2143.156250
0.000000	1.123262	2144.138916
0.000000	1.123499	2144.691162
0.000000	1.123737	2145.464111
0.000000	1.123974	2147.049316
0.000000	1.124211	2150.870117
0.000000	1.124448	2154.361816
0.000000	1.124685	2157.683350
0.000000	1.124923	2160.703613
0.000000	1.125160	2164.427979
0.000000	1.125397	2167.092773
0.000000	1.125634	2168.854248
0.000000	1.125871	2168.401611
0.000000	1.126108	2166.403564
0.000000	1.126346	2161.753662
0.000000	1.126583	2154.743896
0.000000	1.126820	2146.315918
0.000000	1.127057	2140.346924
0.000000	1.127294	2135.394043
0.000000	1.127531	2130.981689
0.000000	1.127769	2128.023438
0.000000	1.128006	2127.950684
0.000000	1.128243	2129.937012
0.000000	1.128480	2132.873291
0.000000	1.128717	2133.750488
0.000000	1.128955	2133.254639
0.000000	1.129192	2132.454834
0.000000	1.129429	2131.420410
0.000000	1.129666	2130.499268
0.000000	1.129903	2128.632568
0.000000	1.130140	2126.049316
0.000000	1.130378	2122.539307
0.000000	1.130615	2119.391357
0.000000	1.130852	2117.176025
0.000000	1.131089	2117.417725
0.000000	1.131326	2120.283936
0.000000	1.131563	2124.914307
0.000000	1.131801	2130.619629
0.000000	1.132038	2132.349609
0.000000	1.132275	2132.498047
0.000000	1.132512	2130.687500
0.000000	1.132749	2127.654541
0.000000	1.132986	2124.068848
0.000000	1.133224	2119.996582
0.000000	1.133461	2114.972656
0.000000	1.133698	2110.671387
0.000000	1.133935	2107.275146
0.000000	1.134172	2103.971680
0.000000	1.134409	2101.387939
0.000000	1.134647	2099.330566
0.000000	1.134884	2099.174561
0.000000	1.135121	2100.334473
0.000000	1.135358	2102.848389
0.000000	1.135595	2105.836426
0.000000	1.135833	2109.814697
0.000000	1.136070	2115.414795
0.000000	1.136307	2120.534912
0.000000	1.136544	2125.396729
0.000000	1.136781	2130.942139
0.000000	1.137018	2137.437012
0.000000	1.137256	2144.758545
0.000000	1.137493	2148.883789
0.000000	1.137730	2151.227783
0.000000	1.137967	2149.964355
0.000000	1.138204	2147.517090
0.000000	1.138441	2145.055908
0.000000	1.138679	2145.070068
0.000000	1.138916	2146.342773
0.000000	1.139153	2148.233643
0.000000	1.139390	2150.981445
0.000000	1.139627	2152.345947
0.000000	1.139865	2151.414063
0.000000	1.140102	2149.299072
0.000000	1.140339	2145.480469
0.000000	1.140576	2141.070801
0.000000	1.140813	2136.082275
0.000000	1.141050	2131.066895
0.000000	1.141288	2128.067871
0.000000	1.141525	2127.611572
0.000000	1.141762	2129.247803
0.000000	1.141999	2135.003418
0.000000	1.142236	2140.730469
0.000000	1.142473	2146.189209
0.000000	1.142711	2152.625488
0.000000	1.142948	2159.107666
0.000000	1.143185	2164.393799
0.000000	1.143422	2168.606934
0.000000	1.143659	2167.772705
0.000000	1.143896	2164.468018
0.000000	1.144134	2158.739014
0.000000	1.144371	2151.095947
0.000000	1.144608	2144.068115
0.000000	1.144845	2137.619629
0.000000	1.145082	2129.922119
0.000000	1.145320	2123.189941
0.000000	1.145557	2117.953125
0.000000	1.145794	2111.107422
0.000000	1.146031	2103.119385
0.000000	1.146268	2094.613770
0.000000	1.146505	2087.213867
0.000000	1.146743	2082.771484
0.000000	1.146980	2078.641357
0.000000	1.147217	2075.130127
0.000000	1.147454	2072.508301
0.000000	1.147691	2072.548584
0.000000	1.147928	2077.006592
0.000000	1.148166	2082.482422
0.000000	1.148403	2089.198486
0.000000	1.148640	2097.816406
0.000000	1.148877	2105.275635
0.000000	1.149114	2113.141602
0.000000	1.149352	2121.926025
0.000000	1.149589	2132.416260
0.000000	1.149826	2141.989746
0.000000	1.150063	2147.654053
0.000000	1.150300	2151.756104
0.000000	1.150537	2154.407959
0.000000	1.150775	2156.367676
0.000000	1.151012	2157.904297
0.000000	1.151249	2160.403320
0.000000	1.151486	2164.231445
0.000000	1.151723	2167.771240
0.000000	1.151960	2169.484375
0.000000	1.152198	2170.126465
0.000000	1.152435	2169.716797
0.000000	1.152672	2168.975586
0.000000	1.152909	2167.515137
0.000000	1.153146	2165.990479
0.000000	1.153383	2165.266846
0.000000	1.153621	2165.508545
0.000000	1.153858	2166.236328
0.000000	1.154095	2169.484131
0.000000	1.154332	2171.672852
0.000000	1.154569	2174.085449
0.000000	1.154807	2178.216553
0.000000	1.155044	2184.191895
0.000000	1.155281	2190.513916
0.000000	1.155518	2196.583740
0.000000	1.155755	2202.774170
0.000000	1.155993	2207.521484
0.000000	1.156230	2211.078613
0.000000	1.156467	2213.331543
0.000000	1.156704	2212.024658
0.000000	1.156941	2207.368652
0.000000	1.157178	2200.326416
0.000000	1.157416	2192.512939
0.000000	1.157653	2184.644043
0.000000	1.157890	2179.264404
0.000000	1.158127	2177.889160
0.000000	1.158364	2182.179688
0.000000	1.158601	2186.366211
0.000000	1.158839	2189.613770
0.000000	1.159076	2190.172119
0.000000	1.159313	2187.005859
0.000000	1.159550	2182.787109
0.000000	1.159787	2178.133789
0.000000	1.160024	2173.586182
0.000000	1.160262	2171.200195
0.000000	1.160499	2171.144531
0.000000	1.160736	2172.492920
0.000000	1.160973	2171.879883
0.000000	1.161210	2170.178711
0.000000	1.161448	2167.770020
0.000000	1.161685	2163.411621
0.000000	1.161922	2158.494141
0.000000	1.162159	2155.659912
0.000000	1.162396	2152.135986
0.000000	1.162633	2147.987305
0.000000	1.162871	2143.274902
0.000000	1.163108	2139.510254
0.000000	1.163345	2137.305664
0.000000	1.163582	2137.572266
0.000000	1.163819	2138.149658
0.000000	1.164056	2139.567139
0.000000	1.164294	2141.638184
0.000000	1.164531	2143.556641
0.000000	1.164768	2143.951904
0.000000	1.165005	2143.443848
0.000000	1.165242	2140.172119
0.000000	1.165480	2136.377197
0.000000	1.165717	2132.556641
0.000000	1.165954	2131.049805
0.000000	1.166191	2132.645508
0.000000	1.166428	2135.382080
0.000000	1.166665	2138.833252
0.000000	1.166903	2144.084473
0.000000	1.167140	2149.866211
0.000000	1.167377	2154.356445
0.000000	1.167614	2155.349609
0.000000	1.167851	2154.713867
0.000000	1.168088	2153.335449
0.000000	1.168326	2151.844971
0.000000	1.168563	2152.477051
0.000000	1.168800	2155.336182
0.000000	1.169037	2158.950439
0.000000	1.169274	2162.684326
0.000000	1.169511	2168.279297
0.000000	1.169749	2175.235107
0.000000	1.169986	2182.627930
0.000000	1.170223	2191.211670
0.000000	1.170460	2199.107422
0.000000	1.170697	2204.456543
0.000000	1.170934	2209.099609
0.000000	1.171172	2213.458252
0.000000	1.171409	2217.261963
0.000000	1.171646	2220.138916
0.000000	1.171883	2222.865479
0.000000	1.172120	2224.113037
0.000000	1.172358	2223.314697
0.000000	1.172595	2223.034912
0.000000	1.172832	2225.654297
0.000000	1.173069	2229.742676
0.000000	1.173306	2230.395020
0.000000	1.173543	2229.726074
0.000000	1.173781	2227.735352
0.000000	1.174018	2224.520264
0.000000	1.174255	2220.315430
0.000000	1.174492	2215.759277
0.000000	1.174729	2211.152100
0.000000	1.174967	2206.638672
0.000000	1.175204	2202.999023
0.000000	1.175441	2203.775146
0.000000	1.175678	2206.171875
0.000000	1.175915	2207.169189
0.000000	1.176152	2207.769287
0.000000	1.176390	2208.344971
0.000000	1.176627	2208.442383
0.000000	1.176864	2208.680664
0.000000	1.177101	2208.912842
0.000000	1.177338	2211.562744
0.000000	1.177575	2211.893066
0.000000	1.177813	2208.248291
0.000000	1.178050	2203.039795
0.000000	1.178287	2196.558594
0.000000	1.178524	2189.519775
0.000000	1.178761	2181.474854
0.000000	1.178998	2174.660400
0.000000	1.179236	2168.889648
0.000000	1.179473	2165.397217
0.000000	1.179710	2163.169189
0.000000	1.179947	2162.611328
0.000000	1.180184	2163.404541
0.000000	1.180421	2165.679932
0.000000	1.180659	2169.066162
0.000000	1.180896	2171.722900
0.000000	1.181133	2173.804443
0.000000	1.181370	2174.428711
0.000000	1.181607	2174.830322
0.000000	1.181845	2174.867432
0.000000	1.182082	2175.721436
0.000000	1.182319	2175.520264
0.000000	1.182556	2173.554443
0.000000	1.182793	2170.319336
0.000000	1.183030	2166.137207
0.000000	1.183268	2162.725830
0.000000	1.183505	2159.888672
0.000000	1.183742	2157.082275
0.000000	1.183979	2156.672852
0.000000	1.184216	2158.908691
0.000000	1.184453	2163.047363
0.000000	1.184691	2168.899902
0.000000	1.184928	2171.529053
0.000000	1.185165	2172.747803
0.000000	1.185402	2173.187256
0.000000	1.185639	2172.696533
0.000000	1.185877	2170.843506
0.000000	1.186114	2166.140625
0.000000	1.186351	2159.174316
0.000000	1.186588	2152.707520
0.000000	1.186825	2147.570557
0.000000	1.187062	2147.513672
0.000000	1.187300	2149.455811
0.000000	1.187537	2152.338623
0.000000	1.187774	2156.841064
0.000000	1.188011	2160.586426
0.000000	1.188248	2163.480713
0.000000	1.188486	2166.674805
0.000000	1.188723	2169.668457
0.000000	1.188960	2171.846924
0.000000	1.189197	2172.063477
0.000000	1.189434	2171.620117
0.000000	1.189671	2171.406006
0.000000	1.189909	2171.526855
0.000000	1.190146	2173.145996
0.000000	1.190383	2177.344727
0.000000	1.190620	2179.312012
0.000000	1.190857	2180.852051
0.000000	1.191094	2181.842041
0.000000	1.191332	2182.815674
0.000000	1.191569	2182.430908
0.000000	1.191806	2181.822998
0.000000	1.192043	2181.621826
0.000000	1.192280	2183.550293
0.000000	1.192517	2186.214600
0.000000	1.192755	2187.312256
0.000000	1.192992	2187.397705
0.000000	1.193229	2187.604736
0.000000	1.193466	2187.779053
0.000000	1.193703	2188.351807
0.000000	1.193941	2187.797607
0.000000	1.194178	2186.640137
0.000000	1.194415	2185.249512
0.000000	1.194652	2184.058105
0.000000	1.194889	2183.663574
0.000000	1.195126	2182.124756
0.000000	1.195364	2180.037109
0.000000	1.195601	2179.898682
0.000000	1.195838	2182.253662
0.000000	1.196075	2184.034180
0.000000	1.196312	2184.370361
0.000000	1.196549	2184.546875
0.000000	1.196787	2184.645996
0.000000	1.197024	2183.362061
0.000000	1.197261	2180.610107
0.000000	1.197498	2176.594482
0.000000	1.197735	2170.672607
0.000000	1.197973	2163.338623
0.000000	1.198210	2156.738525
0.000000	1.198447	2154.553711
0.000000	1.198684	2157.354980
0.000000	1.198921	2163.119385
0.000000	1.199158	2171.295166
0.000000	1.199396	2177.341797
0.000000	1.199633	2182.430420
0.000000	1.199870	2186.960449
0.000000	1.200107	2189.177979
0.000000	1.200344	2189.942627
0.000000	1.200581	2189.472412
0.000000	1.200819	2187.316162
0.000000	1.201056	2183.821777
0.000000	1.201293	2179.914795
0.000000	1.201530	2178.257813
0.000000	1.201767	2177.896973
0.000000	1.202004	2179.528076
0.000000	1.202242	2182.123779
0.000000	1.202479	2185.074707
0.000000	1.202716	2188.147217
0.000000	1.202953	2191.053467
0.000000	1.203190	2193.735107
0.000000	1.203428	2196.286133
0.000000	1.203665	2197.643555
0.000000	1.203902	2199.616211
0.000000	1.204139	2200.980469
0.000000	1.204376	2202.693604
0.000000	1.204613	2204.521973
0.000000	1.204851	2208.589844
0.000000	1.205088	2214.498779
0.000000	1.205325	2218.727051
0.000000	1.205562	2219.466553
0.000000	1.205799	2219.210938
0.000000	1.206036	2219.381348
0.000000	1.206274	2220.004150
0.000000	1.206511	2223.235352
0.000000	1.206748	2225.432373
0.000000	1.206985	2226.168213
0.000000	1.207222	2226.060547
0.000000	1.207459	2225.459229
0.000000	1.207697	2224.623535
0.000000	1.207934	2224.873291
0.000000	1.208171	2224.872803
0.000000	1.208408	2224.660889
0.000000	1.208645	2222.458008
0.000000	1.208883	2217.745850
0.000000	1.209120	2210.470703
0.000000	1.209357	2201.268311
0.000000	1.209594	2190.439941
0.000000	1.209831	2179.424316
0.000000	1.210068	2167.264404
0.000000	1.210306	2156.574951
0.000000	1.210543	2150.355469
0.000000	1.210780	2149.393555
0.000000	1.211017	2151.014404
0.000000	1.211254	2152.898926
0.000000	1.211491	2154.613525
0.000000	1.211729	2156.945313
0.000000	1.211966	2157.597900
0.000000	1.212203	2154.624512
0.000000	1.212440	2150.413330
0.000000	1.212677	2145.008545
0.000000	1.212915	2138.367432
0.000000	1.213152	2133.479492
0.000000	1.213389	2130.108887
0.000000	1.213626	2125.915283
0.000000	1.213863	2121.000244
0.000000	1.214100	2116.397461
0.000000	1.214338	2112.531494
0.000000	1.214575	2108.336914
0.000000	1.214812	2102.955566
0.000000	1.215049	2099.297363
0.000000	1.215286	2100.712402
0.000000	1.215523	2106.802979
0.000000	1.215761	2112.928711
0.000000	1.215998	2118.079590
0.000000	1.216235	2120.513184
0.000000	1.216472	2121.312012
0.000000	1.216709	2121.738770
0.000000	1.216946	2122.320313
0.000000	1.217184	2124.202637
0.000000	1.217421	2127.616699
0.000000	1.217658	2132.612061
0.000000	1.217895	2138.151123
0.000000	1.218132	2144.994141
0.000000	1.218370	2151.960938
0.000000	1.218607	2159.388184
0.000000	1.218844	2166.153564
0.000000	1.219081	2171.736328
0.000000	1.219318	2176.318359
0.000000	1.219555	2176.591309
0.000000	1.219793	2174.301514
0.000000	1.220030	2170.749023
0.000000	1.220267	2167.393555
0.000000	1.220504	2164.074219
0.000000	1.220741	2158.586426
0.000000	1.220978	2151.495850
0.000000	1.221216	2143.380615
0.000000	1.221453	2138.298828
0.000000	1.221690	2137.354492
0.000000	1.221927	2138.009033
0.000000	1.222164	2139.706787
0.000000	1.222402	2143.298096
0.000000	1.222639	2146.680908
0.000000	1.222876	2150.237061
0.000000	1.223113	2153.213135
0.000000	1.223350	2155.916504
0.000000	1.223588	2155.656250
0.000000	1.223825	2154.305420
0.000000	1.224062	2152.028564
0.000000	1.224299	2149.831055
0.000000	1.224536	2148.077637
0.000000	1.224773	2145.575439
0.000000	1.225011	2142.847168
0.000000	1.225248	2140.631592
0.000000	1.225485	2139.846436
0.000000	1.225722	2139.589355
0.000000	1.225959	2140.611328
0.000000	1.226196	2143.543213
0.000000	1.226434	2146.519287
0.000000	1.226671	2150.477295
0.000000	1.226908	2156.448242
0.000000	1.227145	2164.005859
0.000000	1.227382	2171.076904
0.000000	1.227619	2177.285889
0.000000	1.227857	2182.298096
0.000000	1.228094	2185.741211
0.000000	1.228331	2188.564209
0.000000	1.228568	2191.326660
0.000000	1.228805	2194.943115
0.000000	1.229042	2198.900146
0.000000	1.229280	2199.097168
0.000000	1.229517	2198.104492
0.000000	1.229754	2197.012451
0.000000	1.229991	2195.028320
0.000000	1.230228	2188.118652
0.000000	1.230466	2178.033203
0.000000	1.230703	2164.948975
0.000000	1.230940	2150.538818
0.000000	1.231177	2138.197021
0.000000	1.231414	2127.072510
0.000000	1.231651	2116.367676
0.000000	1.231889	2105.294922
0.000000	1.232126	2096.052246
0.000000	1.232363	2090.057129
0.000000	1.232600	2088.475830
0.000000	1.232837	2088.675049
0.000000	1.233074	2091.082520
0.000000	1.233312	2094.264893
0.000000	1.233549	2095.547852
0.000000	1.233786	2097.000488
0.000000	1.234023	2098.078369
0.000000	1.234260	2099.388428
0.000000	1.234498	2101.136963
0.000000	1.234735	2102.958984
0.000000	1.234972	2104.625488
0.000000	1.235209	2106.295166
0.000000	1.235446	2108.504883
0.000000	1.235683	2111.528564
0.000000	1.235921	2114.844238
0.000000	1.236158	2118.226563
0.000000	1.236395	2120.591797
0.000000	1.236632	2122.356201
0.000000	1.236869	2123.202393
0.000000	1.237106	2124.589600
0.000000	1.237344	2127.906250
0.000000	1.237581	2131.895264
0.000000	1.237818	2136.206787
0.000000	1.238055	2140.156982
0.000000	1.238292	2141.811035
0.000000	1.238529	2142.811035
0.000000	1.238767	2143.516846
0.000000	1.239004	2144.467773
0.000000	1.239241	2145.482910
0.000000	1.239478	2146.696533
0.000000	1.239715	2147.823486
0.000000	1.239952	2149.126221
0.000000	1.240190	2149.390625
0.000000	1.240427	2148.755127
0.000000	1.240664	2147.135010
0.000000	1.240901	2145.578857
0.000000	1.241138	2144.195068
0.000000	1.241376	2143.865967
0.000000	1.241613	2146.902100
0.000000	1.241850	2151.436279
0.000000	1.242087	2157.704834
0.000000	1.242324	2163.198730
0.000000	1.242561	2165.265869
0.000000	1.242799	2166.330566
0.000000	1.243036	2167.032227
0.000000	1.243273	2167.535400
0.000000	1.243510	2168.583008
0.000000	1.243747	2169.894043
0.000000	1.243984	2171.196045
0.000000	1.244222	2173.675049
0.000000	1.244459	2176.779297
0.000000	1.244696	2180.526855
0.000000	1.244933	2185.258545
0.000000	1.245170	2191.866943
0.000000	1.245408	2194.015381
0.000000	1.245645	2193.991211
0.000000	1.245882	2192.231689
0.000000	1.246119	2189.039063
0.000000	1.246356	2184.565186
0.000000	1.246593	2180.468750
0.000000	1.246831	2177.764404
0.000000	1.247068	2176.750977
0.000000	1.247305	2177.005371
0.000000	1.247542	2178.439209
0.000000	1.247779	2177.099121
0.000000	1.248016	2172.557861
0.000000	1.248254	2166.416992
0.000000	1.248491	2158.240234
0.000000	1.248728	2150.464844
0.000000	1.248965	2144.296143
0.000000	1.249202	2137.351807
0.000000	1.249439	2130.273193
0.000000	1.249677	2125.373779
0.000000	1.249914	2123.596680
0.000000	1.250151	2124.168213
0.000000	1.250388	2125.601318
0.000000	1.250625	2126.980469
0.000000	1.250863	2125.795654
0.000000	1.251100	2122.333252
0.000000	1.251337	2116.969971
0.000000	1.251574	2110.791992
0.000000	1.251811	2104.845215
0.000000	1.252048	2098.229492
0.000000	1.252286	2091.426025
0.000000	1.252523	2086.205322
0.000000	1.252760	2082.027100
0.000000	1.252997	2078.215820
0.000000	1.253234	2075.340332
0.000000	1.253471	2073.949219
0.000000	1.253709	2072.280029
0.000000	1.253946	2068.992676
0.000000	1.254183	2066.766846
0.000000	1.254420	2067.414063
0.000000	1.254657	2070.195557
0.000000	1.254895	2076.609619
0.000000	1.255132	2089.455811
0.000000	1.255369	2106.386963
0.000000	1.255606	2124.390381
0.000000	1.255843	2141.503418
0.000000	1.256080	2157.160400
0.000000	1.256318	2166.656494
0.000000	1.256555	2171.257324
0.000000	1.256792	2170.781982
0.000000	1.257029	2166.254639
0.000000	1.257266	2158.257324
0.000000	1.257504	2147.516113
0.000000	1.257741	2135.262939
0.000000	1.257978	2122.716553
0.000000	1.258215	2111.590088
0.000000	1.258452	2104.684082
0.000000	1.258689	2101.177490
0.000000	1.258927	2101.958496
0.000000	1.259164	2105.830811
0.000000	1.259401	2113.815430
0.000000	1.259638	2122.083008
0.000000	1.259875	2127.594727
0.000000	1.260112	2129.453857
0.000000	1.260350	2130.157471
0.000000	1.260587	2131.153809
0.000000	1.260824	2134.338623
0.000000	1.261061	2140.067871
0.000000	1.261298	2146.247559
0.000000	1.261536	2152.292969
0.000000	1.261773	2159.358154
0.000000	1.262010	2167.302734
0.000000	1.262247	2174.608643
0.000000	1.262484	2180.603027
0.000000	1.262721	2184.738281
0.000000	1.262959	2187.281738
0.000000	1.263196	2189.134033
0.000000	1.263433	2189.273682
0.000000	1.263670	2188.596924
0.000000	1.263907	2187.286133
0.000000	1.264144	2187.263184
0.000000	1.264382	2188.359619
0.000000	1.264619	2189.513184
0.000000	1.264856	2190.754883
0.000000	1.265093	2190.655762
0.000000	1.265330	2189.066162
0.000000	1.265567	2186.761963
0.000000	1.265805	2185.323242
0.000000	1.266042	2186.419189
0.000000	1.266279	2190.905029
0.000000	1.266516	2195.490234
0.000000	1.266753	2200.463867
0.000000	1.266991	2205.660400
0.000000	1.267228	2210.110596
0.000000	1.267465	2212.962158
0.000000	1.267702	2213.603516
0.000000	1.267939	2212.725830
0.000000	1.268176	2212.479736
0.000000	1.268414	2215.543213
0.000000	1.268651	2218.617432
0.000000	1.268888	2221.992920
0.000000	1.269125	2225.868164
0.000000	1.269362	2230.800293
0.000000	1.269599	2236.808350
0.000000	1.269837	2244.036621
0.000000	1.270074	2252.730713
0.000000	1.270311	2260.428955
0.000000	1.270548	2267.448242
0.000000	1.270785	2272.081543
0.000000	1.271023	2275.834229
0.000000	1.271260	2278.787109
0.000000	1.271497	2281.439941
0.000000	1.271734	2283.360840
0.000000	1.271971	2284.245361
0.000000	1.272208	2283.942627
0.000000	1.272446	2283.439697
0.000000	1.272683	2284.492676
0.000000	1.272920	2283.220215
0.000000	1.273157	2280.960938
0.000000	1.273394	2279.653320
0.000000	1.273631	2277.963135
0.000000	1.273869	2275.180664
0.000000	1.274106	2271.329834
0.000000	1.274343	2267.234375
0.000000	1.274580	2263.448730
0.000000	1.274817	2259.510986
0.000000	1.275054	2254.560791
0.000000	1.275292	2249.831787
0.000000	1.275529	2246.494873
0.000000	1.275766	2247.464600
0.000000	1.276003	2250.544678
0.000000	1.276240	2255.120361
0.000000	1.276477	2262.151123
0.000000	1.276715	2270.065430
0.000000	1.276952	2274.859131
0.000000	1.277189	2276.583740
0.000000	1.277426	2277.812744
0.000000	1.277663	2278.270752
0.000000	1.277901	2277.344971
0.000000	1.278138	2275.460205
0.000000	1.278375	2272.811279
0.000000	1.278612	2268.035156
0.000000	1.278849	2262.126465
0.000000	1.279086	2257.793701
0.000000	1.279324	2255.693115
0.000000	1.279561	2255.418701
0.000000	1.279798	2257.606689
0.000000	1.280035	2262.843018
0.000000	1.280272	2268.700439
0.000000	1.280509	2272.893555
0.000000	1.280747	2276.623779
0.000000	1.280984	2281.173584
0.000000	1.281221	2285.956543
0.000000	1.281458	2291.814453
0.000000	1.281695	2296.681641
0.000000	1.281933	2297.285645
0.000000	1.282170	2295.075928
0.000000	1.282407	2290.992920
0.000000	1.282644	2285.487793
0.000000	1.282881	2281.109619
0.000000	1.283118	2278.292480
0.000000	1.283356	2274.679932
0.000000	1.283593	2271.075439
0.000000	1.283830	2267.351318
0.000000	1.284067	2263.137939
0.000000	1.284304	2258.931396
0.000000	1.284541	2255.861084
0.000000	1.284779	2254.663330
0.000000	1.285016	2253.286377
0.000000	1.285253	2251.117188
0.000000	1.285490	2248.646729
0.000000	1.285727	2246.175293
0.000000	1.285964	2243.781982
0.000000	1.286202	2241.183105
0.000000	1.286439	2238.464355
0.000000	1.286676	2235.736572
0.000000	1.286913	2232.768555
0.000000	1.287150	2229.345215
0.000000	1.287387	2226.375244
0.000000	1.287625	2223.706055
0.000000	1.287862	2222.136963
0.000000	1.288099	2220.279297
0.000000	1.288336	2218.061768
0.000000	1.288573	2215.741943
0.000000	1.288811	2214.636963
0.000000	1.289048	2213.910156
0.000000	1.289285	2216.177002
0.000000	1.289522	2219.980957
0.000000	1.289759	2222.541748
0.000000	1.289997	2224.867432
0.000000	1.290234	2227.442139
0.000000	1.290471	2230.533691
0.000000	1.290708	2233.443359
0.000000	1.290945	2234.864990
0.000000	1.291182	2235.969482
0.000000	1.291420	2238.017822
0.000000	1.291657	2241.137207
0.000000	1.291894	2244.197266
0.000000	1.292131	2245.886230
0.000000	1.292368	2246.136475
0.000000	1.292605	2244.655029
0.000000	1.292843	2241.462646
0.000000	1.293080	2236.364258
0.000000	1.293317	2229.494629
0.000000	1.293554	2221.485596
0.000000	1.293791	2214.293213
0.000000	1.294029	2207.676270
0.000000	1.294266	2203.963623
0.000000	1.294503	2205.052734
0.000000	1.294740	2206.618408
0.000000	1.294977	2206.814941
0.000000	1.295214	2203.505127
0.000000	1.295452	2197.528320
0.000000	1.295689	2190.209473
0.000000	1.295926	2183.038574
0.000000	1.296163	2179.218994
0.000000	1.296400	2178.733643
0.000000	1.296637	2177.226807
0.000000	1.296875	2174.277588
0.000000	1.297112	2170.519043
0.000000	1.297349	2166.695801
0.000000	1.297586	2163.171875
0.000000	1.297823	2156.180664
0.000000	1.298060	2145.940186
0.000000	1.298298	2133.801025
0.000000	1.298535	2122.355225
0.000000	1.298772	2114.203369
0.000000	1.299009	2109.271484
0.000000	1.299246	2106.895508
0.000000	1.299484	2105.544678
0.000000	1.299721	2105.648926
0.000000	1.299958	2107.627686
0.000000	1.300195	2110.420898
0.000000	1.300432	2111.756104
0.000000	1.300669	2111.440674
0.000000	1.300907	2111.298096
0.000000	1.301144	2111.031250
0.000000	1.301381	2111.732422
0.000000	1.301618	2114.897217
0.000000	1.301855	2117.947998
0.000000	1.302092	2119.615723
0.000000	1.302330	2122.177490
0.000000	1.302567	2125.304932
0.000000	1.302804	2128.575684
0.000000	1.303041	2132.836426
0.000000	1.303278	2136.469482
0.000000	1.303516	2138.053467
0.000000	1.303753	2138.930908
0.000000	1.303990	2139.646973
0.000000	1.304227	2140.684082
0.000000	1.304464	2143.368896
0.000000	1.304701	2146.041748
0.000000	1.304939	2148.600830
0.000000	1.305176	2150.195068
0.000000	1.305413	2150.956543
0.000000	1.305650	2150.845947
0.000000	1.305887	2151.095459
0.000000	1.306124	2152.005859
0.000000	1.306362	2153.105713
0.000000	1.306599	2154.498779
0.000000	1.306836	2154.502930
0.000000	1.307073	2153.822510
0.000000	1.307310	2153.349609
0.000000	1.307547	2153.828613
0.000000	1.307785	2157.184570
0.000000	1.308022	2164.084229
0.000000	1.308259	2171.585938
0.000000	1.308496	2176.777832
0.000000	1.308733	2178.980957
0.000000	1.308971	2180.602051
0.000000	1.309208	2181.963623
0.000000	1.309445	2181.525879
0.000000	1.309682	2180.251221
0.000000	1.309919	2179.368896
0.000000	1.310156	2178.562256
0.000000	1.310394	2179.146240
0.000000	1.310631	2180.304932
0.000000	1.310868	2179.523682
0.000000	1.311105	2178.181152
0.000000	1.311342	2176.645508
0.000000	1.311579	2175.180908
0.000000	1.311817	2174.042725
0.000000	1.312054	2174.641602
0.000000	1.312291	2179.955811
0.000000	1.312528	2185.617920
0.000000	1.312765	2191.281006
0.000000	1.313002	2198.359619
0.000000	1.313240	2205.570313
0.000000	1.313477	2211.809570
0.000000	1.313714	2216.413574
0.000000	1.313951	2220.966797
0.000000	1.314188	2226.411865
0.000000	1.314426	2233.148926
0.000000	1.314663	2241.415771
0.000000	1.314900	2250.735596
0.000000	1.315137	2261.470703
0.000000	1.315374	2272.433594
0.000000	1.315611	2282.238281
0.000000	1.315849	2290.626465
0.000000	1.316086	2299.524170
0.000000	1.316323	2308.734619
0.000000	1.316560	2319.140625
0.000000	1.316797	2329.967041
0.000000	1.317034	2341.743164
0.000000	1.317272	2348.604004
0.000000	1.317509	2350.907715
0.000000	1.317746	2350.002686
0.000000	1.317983	2346.685059
0.000000	1.318220	2341.732178
0.000000	1.318458	2335.803711
0.000000	1.318695	2333.925781
0.000000	1.318932	2336.561035
0.000000	1.319169	2338.478271
0.000000	1.319406	2337.981201
0.000000	1.319643	2336.664795
0.000000	1.319881	2334.687500
0.000000	1.320118	2330.965820
0.000000	1.320355	2324.477051
0.000000	1.320592	2315.281738
0.000000	1.320829	2303.918701
0.000000	1.321066	2291.637695
0.000000	1.321304	2282.354004
0.000000	1.321541	2278.054932
0.000000	1.321778	2276.974609
0.000000	1.322015	2276.231689
0.000000	1.322252	2274.171875
0.000000	1.322490	2269.527832
0.000000	1.322727	2263.672852
0.000000	1.322964	2256.867188
0.000000	1.323201	2249.434326
0.000000	1.323438	2241.048828
0.000000	1.323675	2232.789307
0.000000	1.323913	2226.393066
0.000000	1.324150	2221.679932
0.000000	1.324387	2219.528564
0.000000	1.324624	2220.245117
0.000000	1.324861	2222.996826
0.000000	1.325098	2223.023438
0.000000	1.325336	2221.498535
0.000000	1.325573	2218.822754
0.000000	1.325810	2215.407471
0.000000	1.326047	2211.639648
0.000000	1.326284	2208.445313
0.000000	1.326522	2204.936768
0.000000	1.326759	2200.561768
0.000000	1.326996	2195.314941
0.000000	1.327233	2189.939941
0.000000	1.327470	2184.138672
0.000000	1.327707	2179.952393
0.000000	1.327945	2177.269043
0.000000	1.328182	2176.093994
0.000000	1.328419	2179.429688
0.000000	1.328656	2185.544434
0.000000	1.328893	2194.065674
0.000000	1.329130	2203.523193
0.000000	1.329368	2211.855469
0.000000	1.329605	2221.261475
0.000000	1.329842	2230.783203
0.000000	1.330079	2237.640381
0.000000	1.330316	2242.688232
0.000000	1.330554	2245.629639
0.000000	1.330791	2246.917236
0.000000	1.331028	2246.915771
0.000000	1.331265	2246.222412
0.000000	1.331502	2245.376953
0.000000	1.331739	2243.088623
0.000000	1.331977	2240.562012
0.000000	1.332214	2238.025635
0.000000	1.332451	2234.518799
0.000000	1.332688	2230.939209
0.000000	1.332925	2225.032227
0.000000	1.333162	2217.480957
0.000000	1.333400	2207.721191
0.000000	1.333637	2199.040527
0.000000	1.333874	2191.185059
0.000000	1.334111	2183.054199
0.000000	1.334348	2178.181396
0.000000	1.334585	2175.029053
0.000000	1.334823	2173.796387
0.000000	1.335060	2173.708984
0.000000	1.335297	2174.949219
0.000000	1.335534	2176.998047
0.000000	1.335771	2179.843262
0.000000	1.336008	2183.777100
0.000000	1.336246	2185.872559
0.000000	1.336483	2187.516846
0.000000	1.336720	2188.616455
0.000000	1.336957	2190.266357
0.000000	1.337194	2192.052490
0.000000	1.337432	2191.129639
0.000000	1.337669	2188.377197
0.000000	1.337906	2183.760498
0.000000	1.338143	2177.415039
0.000000	1.338380	2169.565186
0.000000	1.338617	2160.897949
0.000000	1.338855	2153.757080
0.000000	1.339092	2149.629639
0.000000	1.339329	2146.527588
0.000000	1.339566	2144.356201
0.000000	1.339803	2144.420166
0.000000	1.340041	2146.846924
0.000000	1.340278	2150.001953
0.000000	1.340515	2154.868408
0.000000	1.340752	2159.446289
0.000000	1.340989	2163.335938
0.000000	1.341226	2166.664795
0.000000	1.341464	2170.959473
0.000000	1.341701	2174.371094
0.000000	1.341938	2177.285156
0.000000	1.342175	2179.753174
0.000000	1.342412	2181.706299
0.000000	1.342649	2183.936279
0.000000	1.342887	2183.130127
0.000000	1.343124	2181.597656
0.000000	1.343361	2179.458496
0.000000	1.343598	2177.648193
0.000000	1.343835	2177.656006
0.000000	1.344072	2177.314453
0.000000	1.344310	2177.411865
0.000000	1.344547	2179.158691
0.000000	1.344784	2180.471924
0.000000	1.345021	2182.700439
0.000000	1.345258	2185.976563
0.000000	1.345495	2191.894043
0.000000	1.345733	2199.104004
0.000000	1.345970	2204.094971
0.000000	1.346207	2205.961182
0.000000	1.346444	2206.664307
0.000000	1.346681	2209.496582
0.000000	1.346919	2213.084717
0.000000	1.347156	2214.831055
0.000000	1.347393	2216.261230
0.000000	1.347630	2216.739258
0.000000	1.347867	2218.222900
0.000000	1.348104	2220.534912
0.000000	1.348342	2224.519287
0.000000	1.348579	2227.803711
0.000000	1.348816	2230.620605
0.000000	1.349053	2232.805176
0.000000	1.349290	2235.579590
0.000000	1.349527	2239.800293
0.000000	1.349765	2246.672119
0.000000	1.350002	2253.649414
0.000000	1.350239	2258.042480
0.000000	1.350476	2259.933105
0.000000	1.350713	2259.854980
0.000000	1.350951	2258.460449
0.000000	1.351188	2256.866455
0.000000	1.351425	2256.240234
0.000000	1.351662	2255.391602
0.000000	1.351899	2256.520508
0.000000	1.352136	2258.690674
0.000000	1.352374	2262.409180
0.000000	1.352611	2267.240479
0.000000	1.352848	2272.617920
0.000000	1.353085	2279.086182
0.000000	1.353322	2285.411865
0.000000	1.353559	2290.974365
0.000000	1.353797	2296.567871
0.000000	1.354034	2301.864502
0.000000	1.354271	2305.965576
0.000000	1.354508	2308.415527
0.000000	1.354745	2308.563232
0.000000	1.354982	2306.854248
0.000000	1.355220	2303.087158
0.000000	1.355457	2298.113770
0.000000	1.355694	2293.856201
0.000000	1.355931	2290.057861
0.000000	1.356168	2287.409912
0.000000	1.356406	2285.814697
0.000000	1.356643	2286.729980
0.000000	1.356880	2288.516846
0.000000	1.357117	2290.369385
0.000000	1.357354	2291.246338
0.000000	1.357592	2290.709229
0.000000	1.357829	2288.800537
0.000000	1.358066	2286.595459
0.000000	1.358303	2284.379883
0.000000	1.358540	2283.026855
0.000000	1.358777	2282.362061
0.000000	1.359015	2283.984375
0.000000	1.359252	2285.511475
0.000000	1.359489	2287.761719
0.000000	1.359726	2292.477051
0.000000	1.359963	2296.575684
0.000000	1.360200	2297.219482
0.000000	1.360438	2297.187988
0.000000	1.360675	2297.506592
0.000000	1.360912	2299.527344
0.000000	1.361149	2303.450439
0.000000	1.361386	2307.694336
0.000000	1.361623	2313.604004
0.000000	1.361861	2316.063232
0.000000	1.362098	2317.694580
0.000000	1.362335	2317.424805
0.000000	1.362572	2315.592773
0.000000	1.362809	2312.727783
0.000000	1.363047	2308.707520
0.000000	1.363284	2304.689453
0.000000	1.363521	2300.302246
0.000000	1.363758	2298.887451
0.000000	1.363995	2300.517578
0.000000	1.364232	2303.067871
0.000000	1.364470	2306.579346
0.000000	1.364707	2311.446777
0.000000	1.364944	2316.483643
0.000000	1.365181	2319.663330
0.000000	1.365418	2322.253662
0.000000	1.365655	2324.223145
0.000000	1.365893	2326.227539
0.000000	1.366130	2328.145996
0.000000	1.366367	2329.878418
0.000000	1.366604	2331.583984
0.000000	1.366841	2333.673584
0.000000	1.367079	2335.566162
0.000000	1.367316	2337.486084
0.000000	1.367553	2339.893311
0.000000	1.367790	2342.138184
0.000000	1.368027	2342.689941
0.000000	1.368264	2342.843506
0.000000	1.368502	2344.615723
0.000000	1.368739	2346.375977
0.000000	1.368976	2347.578125
0.000000	1.369213	2348.253662
0.000000	1.369450	2348.792236
0.000000	1.369687	2349.804443
0.000000	1.369925	2349.778076
0.000000	1.370162	2348.464355
0.000000	1.370399	2345.784912
0.000000	1.370636	2342.610596
0.000000	1.370873	2339.461670
0.000000	1.371110	2334.782959
0.000000	1.371348	2329.685303
0.000000	1.371585	2324.742432
0.000000	1.371822	2322.906250
0.000000	1.372059	2324.521240
0.000000	1.372296	2327.563477
0.000000	1.372534	2330.173096
0.000000	1.372771	2333.004639
0.000000	1.373008	2335.246826
0.000000	1.373245	2335.355713
0.000000	1.373482	2334.191406
0.000000	1.373719	2332.819824
0.000000	1.373957	2333.058105
0.000000	1.374194	2333.261719
0.000000	1.374431	2332.724121
0.000000	1.374668	2332.648682
0.000000	1.374905	2333.997314
0.000000	1.375142	2336.541748
0.000000	1.375380	2341.704346
0.000000	1.375617	2348.532715
0.000000	1.375854	2354.805664
0.000000	1.376091	2362.679199
0.000000	1.376328	2371.732666
0.000000	1.376566	2382.828125
0.000000	1.376803	2392.307861
0.000000	1.377040	2400.028076
0.000000	1.377277	2405.137939
0.000000	1.377514	2409.393799
0.000000	1.377751	2413.896973
0.000000	1.377989	2418.561523
0.000000	1.378226	2423.085449
0.000000	1.378463	2427.416748
0.000000	1.378700	2431.292236
0.000000	1.378937	2432.958252
0.000000	1.379174	2432.447266
0.000000	1.379412	2430.082031
0.000000	1.379649	2427.376709
0.000000	1.379886	2424.929199
0.000000	1.380123	2425.272705
0.000000	1.380360	2432.196289
0.000000	1.380597	2441.412354
0.000000	1.380835	2452.035645
0.000000	1.381072	2462.601563
0.000000	1.381309	2469.610596
0.000000	1.381546	2469.099609
0.000000	1.381783	2464.686523
0.000000	1.382020	2456.833496
0.000000	1.382258	2446.169434
0.000000	1.382495	2434.899902
0.000000	1.382732	2424.017090
0.000000	1.382969	2415.867188
0.000000	1.383206	2410.485840
0.000000	1.383444	2404.819336
0.000000	1.383681	2397.997559
0.000000	1.383918	2390.613525
0.000000	1.384155	2383.479492
0.000000	1.384392	2377.370117
0.000000	1.384629	2372.255859
0.000000	1.384867	2367.751221
0.000000	1.385104	2363.244141
0.000000	1.385341	2360.100098
0.000000	1.385578	2360.458740
0.000000	1.385815	2362.245850
0.000000	1.386052	2364.392822
0.000000	1.386290	2366.367920
0.000000	1.386527	2369.693604
0.000000	1.386764	2373.317871
0.000000	1.387001	2377.989746
0.000000	1.387238	2383.270264
0.000000	1.387476	2386.398682
0.000000	1.387713	2387.968750
0.000000	1.387950	2387.035400
0.000000	1.388187	2384.997803
0.000000	1.388424	2382.253906
0.000000	1.388662	2378.945557
0.000000	1.388898	2376.742676
0.000000	1.389136	2375.534912
0.000000	1.389373	2374.312744
0.000000	1.389610	2372.302734
0.000000	1.389847	2371.007080
0.000000	1.390084	2370.830322
0.000000	1.390322	2372.518555
0.000000	1.390559	2376.944580
0.000000	1.390796	2383.040771
0.000000	1.391033	2390.128662
0.000000	1.391270	2395.289307
0.000000	1.391508	2398.416260
0.000000	1.391745	2399.024902
0.000000	1.391982	2396.925537
0.000000	1.392219	2390.998535
0.000000	1.392456	2381.500732
0.000000	1.392693	2369.125977
0.000000	1.392931	2355.151611
0.000000	1.393168	2342.955078
0.000000	1.393405	2334.684814
0.000000	1.393642	2330.936279
0.000000	1.393879	2330.164307
0.000000	1.394117	2333.348145
0.000000	1.394354	2338.241211
0.000000	1.394591	2343.604736
0.000000	1.394828	2347.099609
0.000000	1.395065	2350.898682
0.000000	1.395302	2355.765625
0.000000	1.395540	2359.079346
0.000000	1.395777	2362.320557
0.000000	1.396014	2365.848389
0.000000	1.396251	2369.373047
0.000000	1.396488	2373.742188
0.000000	1.396725	2375.125732
0.000000	1.396963	2374.620850
0.000000	1.397200	2373.174561
0.000000	1.397437	2370.302734
0.000000	1.397674	2368.047119
0.000000	1.397911	2365.394531
0.000000	1.398148	2362.642090
0.000000	1.398386	2360.735107
0.000000	1.398623	2360.037842
0.000000	1.398860	2358.837158
0.000000	1.399097	2358.468750
0.000000	1.399334	2358.327393
0.000000	1.399571	2360.631836
0.000000	1.399809	2364.925537
0.000000	1.400046	2370.777832
0.000000	1.400283	2378.470459
0.000000	1.400520	2389.094482
0.000000	1.400757	2397.708496
0.000000	1.400995	2401.129639
0.000000	1.401232	2402.123779
0.000000	1.401469	2400.180420
0.000000	1.401706	2396.010986
0.000000	1.401943	2389.788818
0.000000	1.402180	2382.076172
0.000000	1.402418	2376.578613
0.000000	1.402655	2373.103516
0.000000	1.402892	2369.942871
0.000000	1.403129	2368.726318
0.000000	1.403366	2368.786621
0.000000	1.403604	2369.610352
0.000000	1.403841	2370.301758
0.000000	1.404078	2369.653564
0.000000	1.404315	2368.306641
0.000000	1.404552	2366.767578
0.000000	1.404789	2364.986816
0.000000	1.405026	2364.139893
0.000000	1.405264	2363.699463
0.000000	1.405501	2361.732910
0.000000	1.405738	2358.367676
0.000000	1.405975	2354.577393
0.000000	1.406212	2351.542236
0.000000	1.406450	2350.190186
0.000000	1.406687	2347.814453
0.000000	1.406924	2344.105713
0.000000	1.407161	2340.234375
0.000000	1.407398	2335.454346
0.000000	1.407635	2330.442139
0.000000	1.407873	2325.296875
0.000000	1.408110	2318.199951
0.000000	1.408347	2310.087891
0.000000	1.408584	2300.659668
0.000000	1.408821	2291.105469
0.000000	1.409058	2284.082764
0.000000	1.409296	2280.526855
0.000000	1.409533	2278.225830
0.000000	1.409770	2275.061279
0.000000	1.410007	2271.504395
0.000000	1.410244	2268.233887
0.000000	1.410482	2265.277344
0.000000	1.410719	2262.838379
0.000000	1.410956	2260.333008
0.000000	1.411193	2259.295410
0.000000	1.411430	2259.499023
0.000000	1.411667	2260.653564
0.000000	1.411905	2263.245605
0.000000	1.412142	2267.433838
0.000000	1.412379	2271.415283
0.000000	1.412616	2275.671143
0.000000	1.412853	2279.916016
0.000000	1.413091	2282.330322
0.000000	1.413328	2283.604004
0.000000	1.413565	2285.108398
0.000000	1.413802	2284.847656
0.000000	1.414039	2283.009766
0.000000	1.414276	2278.122559
0.000000	1.414513	2272.542236
0.000000	1.414751	2267.536621
0.000000	1.414988	2262.473145
0.000000	1.415225	2259.189209
0.000000	1.415462	2257.843506
0.000000	1.415699	2255.560059
0.000000	1.415937	2251.918213
0.000000	1.416174	2246.742432
0.000000	1.416411	2241.628906
0.000000	1.416648	2235.122803
0.000000	1.416885	2227.044189
0.000000	1.417122	2218.370850
0.000000	1.417360	2209.667236
0.000000	1.417597	2203.434326
0.000000	1.417834	2198.919678
0.000000	1.418071	2194.606934
0.000000	1.418308	2191.296143
0.000000	1.418545	2191.095947
0.000000	1.418783	2191.040527
0.000000	1.419020	2191.634033
0.000000	1.419257	2191.236328
0.000000	1.419494	2190.056152
0.000000	1.419731	2190.105713
0.000000	1.419969	2192.446777
0.000000	1.420206	2196.279785
0.000000	1.420443	2200.955811
0.000000	1.420680	2202.439941
0.000000	1.420917	2200.756836
0.000000	1.421154	2198.858887
0.000000	1.421392	2197.511475
0.000000	1.421629	2197.739990
0.000000	1.421866	2200.955811
0.000000	1.422103	2207.596680
0.000000	1.422340	2214.906494
0.000000	1.422578	2222.488281
0.000000	1.422815	2231.264648
0.000000	1.423052	2238.408691
0.000000	1.423289	2245.369873
0.000000	1.423526	2250.445068
0.000000	1.423763	2252.876221
0.000000	1.424001	2254.327393
0.000000	1.424238	2255.864258
0.000000	1.424475	2259.614990
0.000000	1.424712	2264.742188
0.000000	1.424949	2269.459717
0.000000	1.425186	2274.254883
0.000000	1.425424	2278.854736
0.000000	1.425661	2282.590576
0.000000	1.425898	2284.342041
0.000000	1.426135	2285.907715
0.000000	1.426372	2288.081299
0.000000	1.426610	2290.662598
0.000000	1.426847	2293.994629
0.000000	1.427084	2298.108398
0.000000	1.427321	2304.608887
0.000000	1.427558	2312.586426
0.000000	1.427795	2322.085693
0.000000	1.428033	2332.753418
0.000000	1.428270	2344.032227
0.000000	1.428507	2354.221436
0.000000	1.428744	2359.615479
0.000000	1.428981	2359.852539
0.000000	1.429218	2356.564941
0.000000	1.429456	2350.426514
0.000000	1.429693	2342.527100
0.000000	1.429930	2335.390625
0.000000	1.430167	2332.342773
0.000000	1.430404	2331.537109
0.000000	1.430641	2332.268311
0.000000	1.430879	2334.710693
0.000000	1.431116	2338.624756
0.000000	1.431353	2342.877930
0.000000	1.431590	2347.558105
0.000000	1.431827	2352.611816
0.000000	1.432065	2356.139404
0.000000	1.432302	2359.383301
0.000000	1.432539	2364.384521
0.000000	1.432776	2369.604736
0.000000	1.433013	2372.843994
0.000000	1.433250	2373.689697
0.000000	1.433488	2373.582031
0.000000	1.433725	2372.465576
0.000000	1.433962	2370.067383
0.000000	1.434199	2367.873291
0.000000	1.434436	2366.340088
0.000000	1.434673	2365.370361
0.000000	1.434911	2366.907471
0.000000	1.435148	2371.822998
0.000000	1.435385	2378.027588
0.000000	1.435622	2384.172607
0.000000	1.435859	2389.801758
0.000000	1.436097	2393.642334
0.000000	1.436334	2395.628662
0.000000	1.436571	2396.665283
0.000000	1.436808	2395.259521
0.000000	1.437045	2391.388916
0.000000	1.437282	2386.722900
0.000000	1.437519	2383.984375
0.000000	1.437757	2381.927734
0.000000	1.437994	2379.160889
0.000000	1.438231	2376.295410
0.000000	1.438468	2375.059570
0.000000	1.438705	2374.728516
0.000000	1.438943	2373.002930
0.000000	1.439180	2371.077393
0.000000	1.439417	2369.411377
0.000000	1.439654	2369.468506
0.000000	1.439891	2370.999756
0.000000	1.440128	2371.104736
0.000000	1.440366	2371.204346
0.000000	1.440603	2371.746582
0.000000	1.440840	2373.551514
0.000000	1.441077	2376.058594
0.000000	1.441314	2379.589844
0.000000	1.441552	2381.998291
0.000000	1.441789	2383.677490
0.000000	1.442026	2385.902344
0.000000	1.442263	2388.253418
0.000000	1.442500	2391.202637
0.000000	1.442737	2396.357666
0.000000	1.442975	2402.484619
0.000000	1.443212	2409.248535
0.000000	1.443449	2416.877197
0.000000	1.443686	2424.801270
0.000000	1.443923	2432.239502
0.000000	1.444160	2438.636719
0.000000	1.444398	2440.381592
0.000000	1.444635	2438.118652
0.000000	1.444872	2434.236572
0.000000	1.445109	2428.567383
0.000000	1.445346	2424.409912
0.000000	1.445584	2422.165039
0.000000	1.445821	2420.185059
0.000000	1.446058	2418.641602
0.000000	1.446295	2417.322510
0.000000	1.446532	2417.441650
0.000000	1.446769	2419.208984
0.000000	1.447006	2421.250732
0.000000	1.447244	2424.248047
0.000000	1.447481	2427.240723
0.000000	1.447718	2430.257080
0.000000	1.447955	2432.790283
0.000000	1.448192	2434.904297
0.000000	1.448430	2436.432861
0.000000	1.448667	2436.157227
0.000000	1.448904	2433.922119
0.000000	1.449141	2430.977783
0.000000	1.449378	2428.769043
0.000000	1.449615	2428.232422
0.000000	1.449853	2427.992676
0.000000	1.450090	2427.720459
0.000000	1.450327	2428.334473
0.000000	1.450564	2431.012451
0.000000	1.450801	2434.884521
0.000000	1.451039	2440.448242
0.000000	1.451276	2448.513184
0.000000	1.451513	2455.202881
0.000000	1.451750	2458.792480
0.000000	1.451987	2460.514160
0.000000	1.452224	2461.998047
0.000000	1.452462	2463.564697
0.000000	1.452699	2465.269775
0.000000	1.452936	2468.278076
0.000000	1.453173	2473.364502
0.000000	1.453410	2474.898682
0.000000	1.453647	2472.076416
0.000000	1.453885	2467.903320
0.000000	1.454122	2462.198730
0.000000	1.454359	2455.399414
0.000000	1.454596	2451.826904
0.000000	1.454833	2449.265137
0.000000	1.455070	2445.504639
0.000000	1.455308	2441.445801
0.000000	1.455545	2437.251465
0.000000	1.455782	2433.754395
0.000000	1.456019	2430.360596
0.000000	1.456256	2428.986816
0.000000	1.456493	2430.412842
0.000000	1.456731	2432.083740
0.000000	1.456968	2432.235352
0.000000	1.457205	2432.174561
0.000000	1.457442	2431.908936
0.000000	1.457679	2431.637451
0.000000	1.457917	2432.705322
0.000000	1.458154	2435.981445
0.000000	1.458391	2439.446533
0.000000	1.458628	2441.685303
0.000000	1.458865	2443.991699
0.000000	1.459103	2446.689941
0.000000	1.459340	2450.507080
0.000000	1.459577	2455.449951
0.000000	1.459814	2459.899902
0.000000	1.460051	2465.117920
0.000000	1.460288	2471.070068
0.000000	1.460526	2478.267822
0.000000	1.460763	2485.435059
0.000000	1.461000	2492.132324
0.000000	1.461237	2498.945557
0.000000	1.461474	2505.419189
0.000000	1.461712	2510.015625
0.000000	1.461949	2513.203369
0.000000	1.462186	2514.424316
0.000000	1.462423	2512.961914
0.000000	1.462660	2509.745605
0.000000	1.462897	2505.125000
0.000000	1.463134	2499.321045
0.000000	1.463372	2493.973877
0.000000	1.463609	2490.615967
0.000000	1.463846	2491.718750
0.000000	1.464083	2494.450928
0.000000	1.464320	2497.815918
0.000000	1.464558	2500.897217
0.000000	1.464795	2504.515137
0.000000	1.465032	2509.088623
0.000000	1.465269	2513.249512
0.000000	1.465506	2516.760498
0.000000	1.465743	2518.942627
0.000000	1.465981	2519.467529
0.000000	1.466218	2519.663574
0.000000	1.466455	2519.637939
0.000000	1.466692	2520.251465
0.000000	1.466929	2521.733887
0.000000	1.467166	2524.649658
0.000000	1.467404	2531.498047
0.000000	1.467641	2540.520264
0.000000	1.467878	2550.037109
0.000000	1.468115	2557.405273
0.000000	1.468352	2560.669189
0.000000	1.468590	2562.072754
0.000000	1.468827	2562.565674
0.000000	1.469064	2563.664063
0.000000	1.469301	2565.488281
0.000000	1.469538	2565.906738
0.000000	1.469775	2564.946289
0.000000	1.470013	2561.010254
0.000000	1.470250	2552.936768
0.000000	1.470487	2542.873779
0.000000	1.470724	2532.703369
0.000000	1.470961	2524.300537
0.000000	1.471199	2522.558838
0.000000	1.471436	2524.539551
0.000000	1.471673	2529.208740
0.000000	1.471910	2531.343994
0.000000	1.472147	2529.624756
0.000000	1.472384	2526.710449
0.000000	1.472621	2522.562744
0.000000	1.472859	2518.430664
0.000000	1.473096	2514.526611
0.000000	1.473333	2510.394287
0.000000	1.473570	2509.718506
0.000000	1.473807	2509.349121
0.000000	1.474045	2509.153564
0.000000	1.474282	2508.698486
0.000000	1.474519	2507.992676
0.000000	1.474756	2507.641602
0.000000	1.474993	2506.776611
0.000000	1.475230	2505.825439
0.000000	1.475468	2504.022949
0.000000	1.475705	2500.978271
0.000000	1.475942	2497.831299
0.000000	1.476179	2494.347656
0.000000	1.476416	2490.422363
0.000000	1.476653	2486.207275
0.000000	1.476891	2482.234619
0.000000	1.477128	2479.166748
0.000000	1.477365	2475.468506
0.000000	1.477602	2470.806641
0.000000	1.477839	2465.928467
0.000000	1.478076	2461.212891
0.000000	1.478314	2459.504150
0.000000	1.478551	2458.610596
0.000000	1.478788	2458.516113
0.000000	1.479025	2458.839111
0.000000	1.479262	2458.717529
0.000000	1.479500	2457.104492
0.000000	1.479737	2454.926514
0.000000	1.479974	2451.644531
0.000000	1.480211	2447.161377
0.000000	1.480448	2442.718018
0.000000	1.480685	2438.825439
0.000000	1.480923	2434.444336
0.000000	1.481160	2430.477295
0.000000	1.481397	2427.749756
0.000000	1.481634	2425.095947
0.000000	1.481871	2423.306152
0.000000	1.482108	2422.022949
0.000000	1.482346	2421.274170
0.000000	1.482583	2420.674316
0.000000	1.482820	2419.105469
0.000000	1.483057	2415.037598
0.000000	1.483294	2410.893555
0.000000	1.483532	2409.840332
0.000000	1.483769	2409.863525
0.000000	1.484006	2410.596680
0.000000	1.484243	2413.316650
0.000000	1.484480	2417.428711
0.000000	1.484717	2421.606201
0.000000	1.484954	2425.552246
0.000000	1.485192	2430.085205
0.000000	1.485429	2435.186768
0.000000	1.485666	2441.375488
0.000000	1.485903	2447.613770
0.000000	1.486140	2453.586182
0.000000	1.486378	2459.308838
0.000000	1.486615	2461.537109
0.000000	1.486852	2462.697510
0.000000	1.487089	2463.183838
0.000000	1.487326	2463.596924
0.000000	1.487563	2463.934814
0.000000	1.487801	2467.028320
0.000000	1.488038	2469.380615
0.000000	1.488275	2469.529785
0.000000	1.488512	2467.477783
0.000000	1.488749	2463.612793
0.000000	1.488987	2459.212158
0.000000	1.489224	2453.367676
0.000000	1.489461	2448.482178
0.000000	1.489698	2443.718506
0.000000	1.489935	2438.109863
0.000000	1.490173	2433.174316
0.000000	1.490410	2427.275879
0.000000	1.490647	2419.951660
0.000000	1.490884	2411.576172
0.000000	1.491121	2403.412354
0.000000	1.491358	2395.384033
0.000000	1.491596	2387.789551
0.000000	1.491833	2382.849854
0.000000	1.492070	2380.756836
0.000000	1.492307	2376.973633
0.000000	1.492544	2372.004639
0.000000	1.492781	2366.853027
0.000000	1.493019	2362.507324
0.000000	1.493256	2358.659180
0.000000	1.493493	2355.227295
0.000000	1.493730	2351.526123
0.000000	1.493967	2347.472656
0.000000	1.494205	2343.835938
0.000000	1.494442	2341.457764
0.000000	1.494679	2340.551025
0.000000	1.494916	2338.947754
0.000000	1.495153	2334.580811
0.000000	1.495390	2327.912109
0.000000	1.495627	2319.098877
0.000000	1.495865	2309.095459
0.000000	1.496102	2300.364746
0.000000	1.496339	2294.813721
0.000000	1.496576	2292.233887
0.000000	1.496813	2291.117188
0.000000	1.497051	2291.341797
0.000000	1.497288	2293.537842
0.000000	1.497525	2296.043945
0.000000	1.497762	2298.866943
0.000000	1.497999	2302.782227
0.000000	1.498236	2307.460938
0.000000	1.498474	2311.888672
0.000000	1.498711	2315.509033
0.000000	1.498948	2314.462646
0.000000	1.499185	2309.992920
0.000000	1.499422	2303.276123
0.000000	1.499660	2296.079346
0.000000	1.499897	2288.827393
0.000000	1.500134	2282.628174
0.000000	1.500371	2280.170898
0.000000	1.500608	2277.826660
0.000000	1.500845	2275.230957
0.000000	1.501083	2273.363281
0.000000	1.501320	2272.406738
0.000000	1.501557	2272.319092
0.000000	1.501794	2272.851318
0.000000	1.502031	2274.788574
0.000000	1.502268	2279.969727
0.000000	1.502506	2285.977783
0.000000	1.502743	2292.312256
0.000000	1.502980	2301.564209
0.000000	1.503217	2313.615479
0.000000	1.503454	2329.042969
0.000000	1.503691	2342.915283
0.000000	1.503929	2351.783203
0.000000	1.504166	2355.351318
0.000000	1.504403	2356.072754
0.000000	1.504640	2354.827881
0.000000	1.504877	2352.218018
0.000000	1.505114	2349.306885
0.000000	1.505352	2348.955811
0.000000	1.505589	2351.648193
0.000000	1.505826	2355.629150
0.000000	1.506063	2356.781494
0.000000	1.506300	2357.330322
0.000000	1.506538	2357.878662
0.000000	1.506775	2357.769531
0.000000	1.507012	2358.093262
0.000000	1.507249	2359.146729
0.000000	1.507486	2361.653809
0.000000	1.507723	2364.754150
0.000000	1.507961	2368.000000
0.000000	1.508198	2370.188477
0.000000	1.508435	2370.378662
0.000000	1.508672	2369.091309
0.000000	1.508909	2365.965820
0.000000	1.509147	2361.966553
0.000000	1.509384	2356.174316
0.000000	1.509621	2348.459717
0.000000	1.509858	2339.452637
0.000000	1.510095	2331.983887
0.000000	1.510332	2327.805176
0.000000	1.510569	2327.799805
0.000000	1.510807	2329.497070
0.000000	1.511044	2332.360107
0.000000	1.511281	2334.316162
0.000000	1.511518	2335.970703
0.000000	1.511755	2337.128174
0.000000	1.511993	2337.278564
0.000000	1.512230	2337.107178
0.000000	1.512467	2336.120605
0.000000	1.512704	2335.416016
0.000000	1.512941	2334.907959
0.000000	1.513178	2334.817627
0.000000	1.513416	2337.227783
0.000000	1.513653	2343.470215
0.000000	1.513890	2347.998535
0.000000	1.514127	2353.653564
0.000000	1.514364	2360.089111
0.000000	1.514601	2367.722412
0.000000	1.514839	2376.803711
0.000000	1.515076	2383.888672
0.000000	1.515313	2389.282959
0.000000	1.515550	2395.181641
0.000000	1.515787	2402.290771
0.000000	1.516025	2410.938965
0.000000	1.516262	2420.491699
0.000000	1.516499	2428.482178
0.000000	1.516736	2433.523926
0.000000	1.516973	2435.092041
0.000000	1.517210	2433.830322
0.000000	1.517448	2431.150391
0.000000	1.517685	2427.956543
0.000000	1.517922	2428.369385
0.000000	1.518159	2431.993164
0.000000	1.518396	2438.042969
0.000000	1.518634	2444.093750
0.000000	1.518871	2450.516846
0.000000	1.519108	2456.311035
0.000000	1.519345	2456.990967
0.000000	1.519582	2454.407715
0.000000	1.519819	2450.065430
0.000000	1.520056	2444.658936
0.000000	1.520294	2440.139404
0.000000	1.520531	2439.595703
0.000000	1.520768	2442.776367
0.000000	1.521005	2446.436523
0.000000	1.521242	2451.146240
0.000000	1.521480	2457.219482
0.000000	1.521717	2465.031982
0.000000	1.521954	2470.878662
0.000000	1.522191	2474.916748
0.000000	1.522428	2478.784668
0.000000	1.522666	2480.393066
0.000000	1.522903	2480.184082
0.000000	1.523140	2479.313232
0.000000	1.523377	2478.232910
0.000000	1.523614	2478.857910
0.000000	1.523851	2482.163330
0.000000	1.524089	2484.877441
0.000000	1.524326	2484.460938
0.000000	1.524563	2482.434570
0.000000	1.524800	2478.985840
0.000000	1.525037	2475.073730
0.000000	1.525274	2472.403076
0.000000	1.525512	2471.637695
0.000000	1.525749	2470.449951
0.000000	1.525986	2469.088135
0.000000	1.526223	2468.457764
0.000000	1.526460	2469.601807
0.000000	1.526697	2470.941162
0.000000	1.526935	2472.818604
0.000000	1.527172	2475.030518
0.000000	1.527409	2477.900635
0.000000	1.527646	2481.211182
0.000000	1.527883	2481.911133
0.000000	1.528121	2481.488770
0.000000	1.528358	2480.595703
0.000000	1.528595	2479.674805
0.000000	1.528832	2480.844971
0.000000	1.529069	2483.334961
0.000000	1.529306	2486.002686
0.000000	1.529544	2489.440186
0.000000	1.529781	2493.343018
0.000000	1.530018	2498.025635
0.000000	1.530255	2503.932861
0.000000	1.530492	2508.695068
0.000000	1.530729	2513.090820
0.000000	1.530967	2514.416748
0.000000	1.531204	2514.015869
0.000000	1.531441	2512.593506
0.000000	1.531678	2511.340576
0.000000	1.531915	2510.665039
0.000000	1.532153	2507.810547
0.000000	1.532390	2503.056641
0.000000	1.532627	2499.281250
0.000000	1.532864	2498.498047
0.000000	1.533101	2496.395264
0.000000	1.533338	2494.378174
0.000000	1.533575	2492.656982
0.000000	1.533813	2490.861572
0.000000	1.534050	2489.123535
0.000000	1.534287	2485.426758
0.000000	1.534524	2480.865723
0.000000	1.534761	2474.330811
0.000000	1.534999	2466.500488
0.000000	1.535236	2458.499023
0.000000	1.535473	2448.848145
0.000000	1.535710	2439.014648
0.000000	1.535947	2431.175293
0.000000	1.536184	2424.153809
0.000000	1.536422	2421.729492
0.000000	1.536659	2422.411865
0.000000	1.536896	2423.320068
0.000000	1.537133	2424.471680
0.000000	1.537370	2423.325439
0.000000	1.537608	2421.196045
0.000000	1.537845	2418.602295
0.000000	1.538082	2416.530518
0.000000	1.538319	2416.858643
0.000000	1.538556	2418.944092
0.000000	1.538793	2423.572754
0.000000	1.539031	2428.668457
0.000000	1.539268	2435.275635
0.000000	1.539505	2443.154297
0.000000	1.539742	2449.981934
0.000000	1.539979	2453.006836
0.000000	1.540216	2452.930420
0.000000	1.540454	2450.252686
0.000000	1.540691	2445.750000
0.000000	1.540928	2440.332764
0.000000	1.541165	2433.882324
0.000000	1.541402	2426.117920
0.000000	1.541640	2421.414307
0.000000	1.541877	2419.255859
0.000000	1.542114	2415.528564
0.000000	1.542351	2411.632324
0.000000	1.542588	2406.672607
0.000000	1.542825	2400.118652
0.000000	1.543062	2392.622314
0.000000	1.543300	2386.742920
0.000000	1.543537	2385.344238
0.000000	1.543774	2388.402832
0.000000	1.544011	2391.560303
0.000000	1.544248	2392.983643
0.000000	1.544486	2392.142578
0.000000	1.544723	2390.492188
0.000000	1.544960	2387.669434
0.000000	1.545197	2384.116943
0.000000	1.545434	2380.509277
0.000000	1.545671	2379.277100
0.000000	1.545909	2380.243652
0.000000	1.546146	2382.597168
0.000000	1.546383	2386.799072
0.000000	1.546620	2393.988281
0.000000	1.546857	2400.934082
0.000000	1.547095	2406.070801
0.000000	1.547332	2410.464600
0.000000	1.547569	2414.403564
0.000000	1.547806	2416.735840
0.000000	1.548043	2416.578125
0.000000	1.548280	2414.504150
0.000000	1.548518	2411.135986
0.000000	1.548755	2407.826172
0.000000	1.548992	2405.400879
0.000000	1.549229	2400.925537
0.000000	1.549466	2395.482178
0.000000	1.549703	2389.255615
0.000000	1.549941	2383.493408
0.000000	1.550178	2381.767578
0.000000	1.550415	2383.001953
0.000000	1.550652	2383.289307
0.000000	1.550889	2380.980713
0.000000	1.551127	2378.073730
0.000000	1.551364	2374.370605
0.000000	1.551601	2369.930908
0.000000	1.551838	2363.786621
0.000000	1.552075	2355.685791
0.000000	1.552312	2346.184082
0.000000	1.552549	2336.900635
0.000000	1.552787	2329.961670
0.000000	1.553024	2323.229736
0.000000	1.553261	2317.209229
0.000000	1.553498	2313.724121
0.000000	1.553735	2311.391846
0.000000	1.553973	2307.984863
0.000000	1.554210	2304.837891
0.000000	1.554447	2302.872803
0.000000	1.554684	2302.494873
0.000000	1.554921	2306.419189
0.000000	1.555158	2311.560059
0.000000	1.555396	2318.077881
0.000000	1.555633	2325.656738
0.000000	1.555870	2333.588135
0.000000	1.556107	2342.609619
0.000000	1.556344	2351.439209
0.000000	1.556582	2358.606934
0.000000	1.556819	2361.877686
0.000000	1.557056	2364.479736
0.000000	1.557293	2367.314697
0.000000	1.557530	2370.263916
0.000000	1.557768	2374.356201
0.000000	1.558005	2380.717529
0.000000	1.558242	2387.774658
0.000000	1.558479	2391.687500
0.000000	1.558716	2391.888672
0.000000	1.558953	2389.962402
0.000000	1.559190	2385.859863
0.000000	1.559428	2380.535645
0.000000	1.559665	2373.915039
0.000000	1.559902	2368.115479
0.000000	1.560139	2366.304688
0.000000	1.560376	2367.377441
0.000000	1.560614	2369.830566
0.000000	1.560851	2375.943115
0.000000	1.561088	2384.792969
0.000000	1.561325	2394.559814
0.000000	1.561562	2402.154297
0.000000	1.561799	2410.207031
0.000000	1.562037	2418.758057
0.000000	1.562274	2427.868408
0.000000	1.562511	2437.347168
0.000000	1.562748	2446.833252
0.000000	1.562985	2456.995117
0.000000	1.563222	2467.217041
0.000000	1.563460	2476.041260
0.000000	1.563697	2482.069824
0.000000	1.563934	2486.623047
0.000000	1.564171	2490.409424
0.000000	1.564408	2493.679199
0.000000	1.564646	2495.722656
0.000000	1.564883	2494.792725
0.000000	1.565120	2491.757080
0.000000	1.565357	2488.056396
0.000000	1.565594	2484.171387
0.000000	1.565831	2484.578613
0.000000	1.566069	2486.906982
0.000000	1.566306	2491.919434
0.000000	1.566543	2498.512207
0.000000	1.566780	2505.368652
0.000000	1.567017	2509.611816
0.000000	1.567255	2511.947021
0.000000	1.567492	2512.150391
0.000000	1.567729	2510.881104
0.000000	1.567966	2508.866699
0.000000	1.568203	2505.900635
0.000000	1.568440	2503.013916
0.000000	1.568677	2499.706299
0.000000	1.568915	2496.441650
0.000000	1.569152	2495.263916
0.000000	1.569389	2495.431396
0.000000	1.569626	2499.647217
0.000000	1.569863	2505.976318
0.000000	1.570101	2513.707275
0.000000	1.570338	2520.200195
0.000000	1.570575	2523.916504
0.000000	1.570812	2522.485840
0.000000	1.571049	2518.605225
0.000000	1.571286	2512.193604
0.000000	1.571524	2503.265625
0.000000	1.571761	2494.485596
0.000000	1.571998	2485.301025
0.000000	1.572235	2475.539551
0.000000	1.572472	2467.536377
0.000000	1.572709	2458.861816
0.000000	1.572947	2450.230957
0.000000	1.573184	2442.977295
0.000000	1.573421	2439.196777
0.000000	1.573658	2440.008789
0.000000	1.573895	2443.298828
0.000000	1.574133	2446.447021
0.000000	1.574370	2448.200439
0.000000	1.574607	2449.973389
0.000000	1.574844	2452.785156
0.000000	1.575081	2453.909180
0.000000	1.575318	2453.176758
0.000000	1.575556	2451.837646
0.000000	1.575793	2449.994385
0.000000	1.576030	2449.654785
0.000000	1.576267	2451.033691
0.000000	1.576504	2452.769531
0.000000	1.576741	2452.888184
0.000000	1.576979	2453.039063
0.000000	1.577216	2453.483887
0.000000	1.577453	2454.540527
0.000000	1.577690	2456.909912
0.000000	1.577927	2457.763184
0.000000	1.578164	2456.330566
0.000000	1.578402	2453.274170
0.000000	1.578639	2449.415527
0.000000	1.578876	2444.353760
0.000000	1.579113	2438.358887
0.000000	1.579350	2433.615967
0.000000	1.579588	2429.225342
0.000000	1.579825	2423.900391
0.000000	1.580062	2418.022461
0.000000	1.580299	2412.283691
0.000000	1.580536	2408.361816
0.000000	1.580773	2409.299072
0.000000	1.581011	2412.253418
0.000000	1.581248	2417.397949
0.000000	1.581485	2423.722412
0.000000	1.581722	2428.190674
0.000000	1.581959	2432.914795
0.000000	1.582196	2436.003906
0.000000	1.582434	2438.752930
0.000000	1.582671	2441.144775
0.000000	1.582908	2443.339600
0.000000	1.583145	2444.685791
0.000000	1.583382	2446.112793
0.000000	1.583619	2446.961670
0.000000	1.583857	2447.800293
0.000000	1.584094	2448.116455
0.000000	1.584331	2448.109863
0.000000	1.584568	2445.969482
0.000000	1.584805	2440.012207
0.000000	1.585043	2430.344971
0.000000	1.585280	2418.765625
0.000000	1.585517	2407.639893
0.000000	1.585754	2400.709961
0.000000	1.585991	2395.107422
0.000000	1.586228	2387.943115
0.000000	1.586466	2381.041992
0.000000	1.586703	2376.154541
0.000000	1.586940	2373.864746
0.000000	1.587177	2372.744141
0.000000	1.587414	2373.339111
0.000000	1.587651	2375.693604
0.000000	1.587889	2380.500977
0.000000	1.588126	2387.483154
0.000000	1.588363	2395.677246
0.000000	1.588600	2403.068359
0.000000	1.588837	2410.542480
0.000000	1.589075	2418.489258
0.000000	1.589312	2425.924805
0.000000	1.589549	2429.197510
0.000000	1.589786	2430.416260
0.000000	1.590023	2430.422119
0.000000	1.590261	2430.707520
0.000000	1.590497	2432.213623
0.000000	1.590735	2438.333740
0.000000	1.590972	2447.240234
0.000000	1.591209	2454.201904
0.000000	1.591446	2462.307373
0.000000	1.591683	2471.308350
0.000000	1.591921	2481.898682
0.000000	1.592158	2492.191406
0.000000	1.592395	2500.488281
0.000000	1.592632	2507.737549
0.000000	1.592869	2512.906738
0.000000	1.593107	2516.097168
0.000000	1.593344	2518.865234
0.000000	1.593581	2520.208008
0.000000	1.593818	2519.405273
0.000000	1.594055	2516.710693
0.000000	1.594292	2513.629639
0.000000	1.594530	2512.009033
0.000000	1.594767	2509.872314
0.000000	1.595004	2509.189453
0.000000	1.595241	2507.969482
0.000000	1.595478	2505.039063
0.000000	1.595716	2500.969727
0.000000	1.595953	2496.274414
0.000000	1.596190	2491.066650
0.000000	1.596427	2486.286865
0.000000	1.596664	2483.216553
0.000000	1.596901	2481.797363
0.000000	1.597139	2485.351563
0.000000	1.597376	2492.463135
0.000000	1.597613	2503.398438
0.000000	1.597850	2516.521973
0.000000	1.598087	2528.648438
0.000000	1.598324	2539.071777
0.000000	1.598562	2549.897705
0.000000	1.598799	2561.446289
0.000000	1.599036	2570.286133
0.000000	1.599273	2576.180664
0.000000	1.599510	2579.174805
0.000000	1.599748	2580.231689
0.000000	1.599985	2579.903809
0.000000	1.600222	2577.674316
0.000000	1.600459	2573.768311
0.000000	1.600696	2569.196045
0.000000	1.600933	2565.488037
0.000000	1.601170	2563.265625
0.000000	1.601408	2561.384033
0.000000	1.601645	2560.026611
0.000000	1.601882	2560.498047
0.000000	1.602119	2563.593506
0.000000	1.602356	2566.703857
0.000000	1.602594	2567.456055
0.000000	1.602831	2566.733398
0.000000	1.603068	2564.836914
0.000000	1.603305	2561.424805
0.000000	1.603542	2557.546143
0.000000	1.603779	2554.545898
0.000000	1.604017	2549.606689
0.000000	1.604254	2543.367676
0.000000	1.604491	2535.406738
0.000000	1.604728	2527.166748
0.000000	1.604965	2518.230225
0.000000	1.605203	2508.661133
0.000000	1.605440	2501.187012
0.000000	1.605677	2498.821289
0.000000	1.605914	2497.454346
0.000000	1.606151	2496.631104
0.000000	1.606388	2495.839844
0.000000	1.606626	2495.057617
0.000000	1.606863	2495.043457
0.000000	1.607100	2495.990967
0.000000	1.607337	2498.069092
0.000000	1.607574	2501.392578
0.000000	1.607811	2505.030273
0.000000	1.608049	2507.981689
0.000000	1.608286	2510.956055
0.000000	1.608523	2514.127686
0.000000	1.608760	2516.344238
0.000000	1.608997	2518.379883
0.000000	1.609234	2521.758057
0.000000	1.609472	2526.113037
0.000000	1.609709	2528.731934
0.000000	1.609946	2528.892090
0.000000	1.610183	2528.210938
0.000000	1.610420	2526.343750
0.000000	1.610657	2524.540771
0.000000	1.610895	2522.489746
0.000000	1.611132	2520.870361
0.000000	1.611369	2521.806396
0.000000	1.611606	2525.242432
0.000000	1.611843	2528.796143
0.000000	1.612081	2529.387939
0.000000	1.612318	2529.289307
0.000000	1.612555	2528.907471
0.000000	1.612792	2528.693115
0.000000	1.613029	2528.367432
0.000000	1.613266	2528.587158
0.000000	1.613504	2528.170898
0.000000	1.613741	2526.767090
0.000000	1.613978	2524.604980
0.000000	1.614215	2521.082275
0.000000	1.614452	2518.402588
0.000000	1.614690	2518.043945
0.000000	1.614927	2518.364258
0.000000	1.615164	2519.695557
0.000000	1.615401	2522.100098
0.000000	1.615638	2525.943115
0.000000	1.615875	2527.524170
0.000000	1.616112	2525.924072
0.000000	1.616350	2523.044434
0.000000	1.616587	2518.930420
0.000000	1.616824	2514.336182
0.000000	1.617061	2509.761963
0.000000	1.617298	2504.092773
0.000000	1.617536	2497.025391
0.000000	1.617773	2490.352295
0.000000	1.618010	2483.658203
0.000000	1.618247	2479.959717
0.000000	1.618484	2479.320801
0.000000	1.618721	2481.681641
0.000000	1.618959	2479.872559
0.000000	1.619196	2473.403564
0.000000	1.619433	2464.793457
0.000000	1.619670	2456.224609
0.000000	1.619907	2450.927246
0.000000	1.620144	2448.577148
0.000000	1.620382	2449.025146
0.000000	1.620619	2451.896729
0.000000	1.620856	2456.195313
0.000000	1.621093	2461.536133
0.000000	1.621330	2466.758789
0.000000	1.621568	2471.316406
0.000000	1.621805	2475.254395
0.000000	1.622042	2477.317627
0.000000	1.622279	2478.489990
0.000000	1.622516	2478.789307
0.000000	1.622754	2478.172363
0.000000	1.622991	2476.907227
0.000000	1.623228	2474.371338
0.000000	1.623465	2471.607422
0.000000	1.623702	2468.200195
0.000000	1.623939	2465.114990
0.000000	1.624177	2462.121582
0.000000	1.624414	2461.075439
0.000000	1.624651	2460.754150
0.000000	1.624888	2461.945801
0.000000	1.625125	2459.518799
0.000000	1.625362	2454.634766
0.000000	1.625600	2447.755859
0.000000	1.625837	2438.423096
0.000000	1.626074	2427.613770
0.000000	1.626311	2416.582275
0.000000	1.626548	2408.458252
0.000000	1.626785	2404.299561
0.000000	1.627023	2405.586914
0.000000	1.627260	2410.188477
0.000000	1.627497	2416.996826
0.000000	1.627734	2424.511475
0.000000	1.627971	2430.958984
0.000000	1.628209	2437.843750
0.000000	1.628446	2445.214355
0.000000	1.628683	2454.135010
0.000000	1.628920	2461.450684
0.000000	1.629157	2468.738037
0.000000	1.629394	2476.519531
0.000000	1.629632	2484.720947
0.000000	1.629869	2494.050049
0.000000	1.630106	2503.650391
0.000000	1.630343	2514.210938
0.000000	1.630580	2521.222412
0.000000	1.630817	2526.420166
0.000000	1.631055	2530.917969
0.000000	1.631292	2534.119873
0.000000	1.631529	2536.937012
0.000000	1.631766	2539.141357
0.000000	1.632003	2540.640137
0.000000	1.632240	2541.720215
0.000000	1.632478	2542.060059
0.000000	1.632715	2542.514404
0.000000	1.632952	2543.656250
0.000000	1.633189	2543.779297
0.000000	1.633426	2543.043701
0.000000	1.633664	2540.605713
0.000000	1.633901	2536.488525
0.000000	1.634138	2532.033447
0.000000	1.634375	2528.787109
0.000000	1.634612	2528.241455
0.000000	1.634849	2528.502930
0.000000	1.635087	2531.574219
0.000000	1.635324	2535.524170
0.000000	1.635561	2539.592041
0.000000	1.635798	2541.660400
0.000000	1.636035	2542.976807
0.000000	1.636272	2543.216797
0.000000	1.636510	2542.274170
0.000000	1.636747	2539.835449
0.000000	1.636984	2536.143311
0.000000	1.637221	2534.323975
0.000000	1.637458	2533.019287
0.000000	1.637696	2532.575439
0.000000	1.637933	2534.692627
0.000000	1.638170	2537.694580
0.000000	1.638407	2541.249512
0.000000	1.638644	2544.668701
0.000000	1.638881	2545.534668
0.000000	1.639118	2541.081055
0.000000	1.639356	2533.932861
0.000000	1.639593	2524.906982
0.000000	1.639830	2515.738770
0.000000	1.640067	2509.693604
0.000000	1.640304	2505.513672
0.000000	1.640542	2501.642090
0.000000	1.640779	2499.313721
0.000000	1.641016	2497.291016
0.000000	1.641253	2494.251709
0.000000	1.641490	2488.688965
0.000000	1.641727	2481.863281
0.000000	1.641965	2473.428955
0.000000	1.642202	2463.913818
0.000000	1.642439	2456.551270
0.000000	1.642676	2449.904297
0.000000	1.642913	2442.278076
0.000000	1.643151	2435.121094
0.000000	1.643388	2429.264404
0.000000	1.643625	2423.516113
0.000000	1.643862	2417.816162
0.000000	1.644099	2413.221436
0.000000	1.644336	2412.272949
0.000000	1.644574	2413.543701
0.000000	1.644811	2418.019775
0.000000	1.645048	2425.006348
0.000000	1.645285	2434.314453
0.000000	1.645522	2446.108887
0.000000	1.645759	2458.779541
0.000000	1.645997	2472.544189
0.000000	1.646234	2484.442627
0.000000	1.646471	2491.065430
0.000000	1.646708	2493.348389
0.000000	1.646945	2491.281982
0.000000	1.647183	2486.471436
0.000000	1.647420	2478.764160
0.000000	1.647657	2469.067139
0.000000	1.647894	2461.515137
0.000000	1.648131	2457.375000
0.000000	1.648368	2454.116699
0.000000	1.648605	2452.135254
0.000000	1.648843	2453.205322
0.000000	1.649080	2455.702637
0.000000	1.649317	2458.389893
0.000000	1.649554	2462.972168
0.000000	1.649791	2468.568848
0.000000	1.650029	2474.642090
0.000000	1.650266	2480.696533
0.000000	1.650503	2486.563477
0.000000	1.650740	2491.828125
0.000000	1.650977	2495.472900
0.000000	1.651214	2498.690430
0.000000	1.651452	2501.149902
0.000000	1.651689	2503.823975
0.000000	1.651926	2505.484863
0.000000	1.652163	2504.260254
0.000000	1.652400	2501.536865
0.000000	1.652638	2497.355469
0.000000	1.652875	2491.895508
0.000000	1.653112	2487.875000
0.000000	1.653349	2486.463867
0.000000	1.653586	2484.641602
0.000000	1.653823	2481.950439
0.000000	1.654061	2478.778809
0.000000	1.654298	2475.211914
0.000000	1.654535	2471.418457
0.000000	1.654772	2468.052734
0.000000	1.655009	2464.563477
0.000000	1.655246	2461.330566
0.000000	1.655484	2459.155029
0.000000	1.655721	2461.338135
0.000000	1.655958	2467.700195
0.000000	1.656195	2474.231689
0.000000	1.656432	2477.802979
0.000000	1.656670	2477.861572
0.000000	1.656907	2477.548340
0.000000	1.657144	2477.400635
0.000000	1.657381	2476.819824
0.000000	1.657618	2478.129639
0.000000	1.657855	2480.356689
0.000000	1.658092	2482.833740
0.000000	1.658330	2483.815674
0.000000	1.658567	2483.840576
0.000000	1.658804	2483.552734
0.000000	1.659041	2482.327393
0.000000	1.659278	2481.015137
0.000000	1.659516	2480.489746
0.000000	1.659753	2479.854980
0.000000	1.659990	2478.936279
0.000000	1.660227	2477.270264
0.000000	1.660464	2474.407715
0.000000	1.660702	2469.636475
0.000000	1.660939	2463.154297
0.000000	1.661176	2456.114014
0.000000	1.661413	2452.155762
0.000000	1.661650	2451.190674
0.000000	1.661887	2451.704102
0.000000	1.662125	2452.382080
0.000000	1.662362	2452.505859
0.000000	1.662599	2453.166260
0.000000	1.662836	2455.471191
0.000000	1.663073	2460.296143
0.000000	1.663311	2470.086670
0.000000	1.663548	2481.063721
0.000000	1.663785	2490.340088
0.000000	1.664022	2497.983643
0.000000	1.664259	2505.968506
0.000000	1.664496	2512.809570
0.000000	1.664733	2516.172119
0.000000	1.664971	2514.544678
0.000000	1.665208	2509.220459
0.000000	1.665445	2501.312012
0.000000	1.665682	2491.558838
0.000000	1.665919	2483.595459
0.000000	1.666157	2481.328613
0.000000	1.666394	2484.531982
0.000000	1.666631	2488.740967
0.000000	1.666868	2493.431396
0.000000	1.667105	2498.341309
0.000000	1.667342	2499.695557
0.000000	1.667580	2498.108398
0.000000	1.667817	2495.968750
0.000000	1.668054	2492.532471
0.000000	1.668291	2489.712646
0.000000	1.668528	2487.832275
0.000000	1.668765	2486.204590
0.000000	1.669003	2484.324707
0.000000	1.669240	2482.169189
0.000000	1.669477	2480.608398
0.000000	1.669714	2479.586914
0.000000	1.669951	2478.921875
0.000000	1.670189	2478.913574
0.000000	1.670426	2480.221436
0.000000	1.670663	2482.980713
0.000000	1.670900	2486.021240
0.000000	1.671137	2489.912354
0.000000	1.671374	2492.784912
0.000000	1.671612	2496.263428
0.000000	1.671849	2500.458984
0.000000	1.672086	2505.542480
0.000000	1.672323	2509.037354
0.000000	1.672560	2512.852539
0.000000	1.672798	2515.995361
0.000000	1.673035	2518.455078
0.000000	1.673272	2519.950928
0.000000	1.673509	2517.901855
0.000000	1.673746	2514.075928
0.000000	1.673983	2508.943604
0.000000	1.674220	2502.422119
0.000000	1.674458	2496.758545
0.000000	1.674695	2492.249268
0.000000	1.674932	2488.661865
0.000000	1.675169	2485.577881
0.000000	1.675406	2483.393555
0.000000	1.675644	2482.129639
0.000000	1.675881	2481.519531
0.000000	1.676118	2482.938721
0.000000	1.676355	2485.138916
0.000000	1.676592	2488.531006
0.000000	1.676829	2492.232666
0.000000	1.677067	2496.140137
0.000000	1.677304	2497.365723
0.000000	1.677541	2498.432861
0.000000	1.677778	2500.388916
0.000000	1.678015	2502.974121
0.000000	1.678252	2506.471924
0.000000	1.678490	2509.514160
0.000000	1.678727	2512.217529
0.000000	1.678964	2515.288330
0.000000	1.679201	2517.568604
0.000000	1.679438	2518.299805
0.000000	1.679676	2518.415771
0.000000	1.679913	2517.786377
0.000000	1.680150	2516.145996
0.000000	1.680387	2512.653076
0.000000	1.680624	2507.424316
0.000000	1.680861	2500.309082
0.000000	1.681099	2493.479248
0.000000	1.681336	2487.920898
0.000000	1.681573	2484.006104
0.000000	1.681810	2482.364258
0.000000	1.682047	2484.283447
0.000000	1.682284	2488.312988
0.000000	1.682522	2496.831055
0.000000	1.682759	2508.827148
0.000000	1.682996	2517.595947
0.000000	1.683233	2524.277344
0.000000	1.683470	2531.015381
0.000000	1.683707	2538.409424
0.000000	1.683945	2546.529297
0.000000	1.684182	2555.189209
0.000000	1.684419	2563.067871
0.000000	1.684656	2567.616455
0.000000	1.684893	2568.844971
0.000000	1.685131	2568.558838
0.000000	1.685368	2566.003662
0.000000	1.685605	2562.031738
0.000000	1.685842	2556.844727
0.000000	1.686079	2551.508545
0.000000	1.686316	2548.528564
0.000000	1.686554	2546.033691
0.000000	1.686791	2543.585693
0.000000	1.687028	2541.820801
0.000000	1.687265	2541.620605
0.000000	1.687502	2542.221924
0.000000	1.687739	2543.942139
0.000000	1.687977	2546.631348
0.000000	1.688214	2551.110107
0.000000	1.688451	2553.104004
0.000000	1.688688	2554.424316
0.000000	1.688925	2554.975342
0.000000	1.689162	2554.444824
0.000000	1.689400	2554.001465
0.000000	1.689637	2554.114502
0.000000	1.689874	2552.680176
0.000000	1.690111	2549.803223
0.000000	1.690348	2545.328857
0.000000	1.690586	2540.453613
0.000000	1.690823	2535.770264
0.000000	1.691060	2533.544434
0.000000	1.691297	2538.288818
0.000000	1.691534	2544.203613
0.000000	1.691772	2550.436768
0.000000	1.692009	2554.906982
0.000000	1.692246	2558.312988
0.000000	1.692483	2559.597412
0.000000	1.692720	2556.729004
0.000000	1.692957	2551.123779
0.000000	1.693195	2544.407471
0.000000	1.693432	2538.423096
0.000000	1.693669	2535.550293
0.000000	1.693906	2532.899170
0.000000	1.694143	2532.431885
0.000000	1.694380	2535.245605
0.000000	1.694618	2540.201172
0.000000	1.694855	2543.287598
0.000000	1.695092	2543.269531
0.000000	1.695329	2541.540283
0.000000	1.695566	2540.287109
0.000000	1.695804	2539.099854
0.000000	1.696041	2539.681152
0.000000	1.696278	2541.219727
0.000000	1.696515	2543.306885
0.000000	1.696752	2545.856934
0.000000	1.696989	2549.112305
0.000000	1.697226	2553.137695
0.000000	1.697464	2558.274170
0.000000	1.697701	2564.648193
0.000000	1.697938	2571.567139
0.000000	1.698175	2574.266602
0.000000	1.698412	2575.560791
0.000000	1.698650	2578.086914
0.000000	1.698887	2583.689453
0.000000	1.699124	2588.695801
0.000000	1.699361	2592.810791
0.000000	1.699598	2595.368408
0.000000	1.699835	2596.603760
0.000000	1.700073	2596.263428
0.000000	1.700310	2595.433350
0.000000	1.700547	2594.233398
0.000000	1.700784	2594.039795
0.000000	1.701021	2593.794434
0.000000	1.701259	2593.912109
0.000000	1.701496	2593.651855
0.000000	1.701733	2593.636963
0.000000	1.701970	2592.613525
0.000000	1.702207	2591.073242
0.000000	1.702444	2589.046875
0.000000	1.702682	2585.129395
0.000000	1.702919	2579.804443
0.000000	1.703156	2573.616699
0.000000	1.703393	2567.268799
0.000000	1.703630	2563.296143
0.000000	1.703867	2559.202637
0.000000	1.704105	2555.465820
0.000000	1.704342	2553.871338
0.000000	1.704579	2553.788818
0.000000	1.704816	2555.173340
0.000000	1.705053	2559.526611
0.000000	1.705291	2567.668701
0.000000	1.705528	2574.770752
0.000000	1.705765	2577.902588
0.000000	1.706002	2580.536865
0.000000	1.706239	2582.390381
0.000000	1.706476	2583.564941
0.000000	1.706713	2585.171631
0.000000	1.706951	2584.342529
0.000000	1.707188	2581.989014
0.000000	1.707425	2579.253418
0.000000	1.707662	2575.523926
0.000000	1.707899	2571.778076
0.000000	1.708137	2569.747559
0.000000	1.708374	2569.726807
0.000000	1.708611	2571.730225
0.000000	1.708848	2575.777832
0.000000	1.709085	2580.759521
0.000000	1.709322	2586.139648
0.000000	1.709560	2588.422119
0.000000	1.709797	2589.420166
0.000000	1.710034	2587.907715
0.000000	1.710271	2584.681152
0.000000	1.710508	2580.479248
0.000000	1.710746	2575.928955
0.000000	1.710983	2574.623535
0.000000	1.711220	2574.362305
0.000000	1.711457	2575.381592
0.000000	1.711694	2578.613770
0.000000	1.711931	2584.052979
0.000000	1.712169	2590.207275
0.000000	1.712406	2592.447021
0.000000	1.712643	2593.038330
0.000000	1.712880	2593.451904
0.000000	1.713117	2593.378662
0.000000	1.713354	2592.350342
0.000000	1.713592	2590.735596
0.000000	1.713829	2589.621338
0.000000	1.714066	2590.505615
0.000000	1.714303	2592.259277
0.000000	1.714540	2593.928467
0.000000	1.714777	2595.654053
0.000000	1.715015	2597.025879
0.000000	1.715252	2597.819092
0.000000	1.715489	2599.383789
0.000000	1.715726	2598.122803
0.000000	1.715963	2596.040039
0.000000	1.716200	2592.463867
0.000000	1.716438	2588.758057
0.000000	1.716675	2587.584717
0.000000	1.716912	2588.132324
0.000000	1.717149	2587.513184
0.000000	1.717386	2585.227539
0.000000	1.717624	2582.413818
0.000000	1.717861	2578.858643
0.000000	1.718098	2574.762207
0.000000	1.718335	2570.270996
0.000000	1.718572	2564.610352
0.000000	1.718809	2560.941162
0.000000	1.719047	2558.865234
0.000000	1.719284	2554.985596
0.000000	1.719521	2550.783203
0.000000	1.719758	2547.379883
0.000000	1.719995	2544.804688
0.000000	1.720233	2546.608643
0.000000	1.720470	2551.381592
0.000000	1.720707	2558.190918
0.000000	1.720944	2565.205322
0.000000	1.721181	2570.748047
0.000000	1.721418	2575.400391
0.000000	1.721655	2579.829102
0.000000	1.721893	2582.461426
0.000000	1.722130	2583.126953
0.000000	1.722367	2583.044922
0.000000	1.722604	2582.254883
0.000000	1.722841	2581.688721
0.000000	1.723079	2581.667969
0.000000	1.723316	2582.433350
0.000000	1.723553	2581.953613
0.000000	1.723790	2579.612549
0.000000	1.724027	2576.153320
0.000000	1.724265	2573.377197
0.000000	1.724502	2571.158203
0.000000	1.724739	2569.113770
0.000000	1.724976	2569.230469
0.000000	1.725213	2572.289307
0.000000	1.725450	2576.119141
0.000000	1.725688	2579.349854
0.000000	1.725925	2578.822754
0.000000	1.726162	2577.181641
0.000000	1.726399	2574.589355
0.000000	1.726636	2570.867676
0.000000	1.726873	2567.653320
0.000000	1.727111	2567.759766
0.000000	1.727348	2567.241455
0.000000	1.727585	2566.176270
0.000000	1.727822	2564.544678
0.000000	1.728059	2562.941895
0.000000	1.728297	2562.062744
0.000000	1.728534	2560.923096
0.000000	1.728771	2559.725098
0.000000	1.729008	2557.381836
0.000000	1.729245	2554.595703
0.000000	1.729482	2547.788574
0.000000	1.729720	2537.647705
0.000000	1.729957	2527.674072
0.000000	1.730194	2519.965820
0.000000	1.730431	2514.700195
0.000000	1.730668	2510.101318
0.000000	1.730905	2505.846924
0.000000	1.731143	2501.973633
0.000000	1.731380	2499.865234
0.000000	1.731617	2500.771729
0.000000	1.731854	2503.152344
0.000000	1.732091	2505.286865
0.000000	1.732328	2507.705078
0.000000	1.732566	2511.351318
0.000000	1.732803	2515.219482
0.000000	1.733040	2519.810547
0.000000	1.733277	2525.485107
0.000000	1.733514	2530.718506
0.000000	1.733752	2534.147461
0.000000	1.733989	2536.845947
0.000000	1.734226	2539.324951
0.000000	1.734463	2542.024170
0.000000	1.734700	2545.140137
0.000000	1.734937	2544.491455
0.000000	1.735175	2539.748779
0.000000	1.735412	2532.239990
0.000000	1.735649	2524.299561
0.000000	1.735886	2516.524658
0.000000	1.736123	2507.737793
0.000000	1.736360	2500.382568
0.000000	1.736598	2497.345459
0.000000	1.736835	2500.241699
0.000000	1.737072	2505.167480
0.000000	1.737309	2506.898926
0.000000	1.737546	2508.352783
0.000000	1.737783	2510.745605
0.000000	1.738021	2514.524170
0.000000	1.738258	2517.730225
0.000000	1.738495	2520.011719
0.000000	1.738732	2523.089111
0.000000	1.738969	2527.176025
0.000000	1.739207	2533.942627
0.000000	1.739444	2543.640381
0.000000	1.739681	2552.062500
0.000000	1.739918	2556.075684
0.000000	1.740155	2557.383789
0.000000	1.740392	2557.291260
0.000000	1.740630	2556.227539
0.000000	1.740867	2554.383545
0.000000	1.741104	2553.742676
0.000000	1.741341	2554.291748
0.000000	1.741578	2552.328369
0.000000	1.741815	2549.497559
0.000000	1.742053	2548.138672
0.000000	1.742290	2549.890625
0.000000	1.742527	2553.026367
0.000000	1.742764	2557.175049
0.000000	1.743001	2561.117920
0.000000	1.743239	2564.189941
0.000000	1.743476	2563.386475
0.000000	1.743713	2560.430664
0.000000	1.743950	2556.055908
0.000000	1.744187	2550.518555
0.000000	1.744424	2545.239502
0.000000	1.744661	2542.864502
0.000000	1.744899	2540.659180
0.000000	1.745136	2538.572266
0.000000	1.745373	2538.526123
0.000000	1.745610	2539.645020
0.000000	1.745847	2540.579590
0.000000	1.746085	2539.617188
0.000000	1.746322	2536.175293
0.000000	1.746559	2531.802246
0.000000	1.746796	2526.688232
0.000000	1.747033	2523.807129
0.000000	1.747270	2521.338623
0.000000	1.747508	2518.456543
0.000000	1.747745	2516.575195
0.000000	1.747982	2514.430420
0.000000	1.748219	2512.852295
0.000000	1.748456	2513.095947
0.000000	1.748694	2516.212646
0.000000	1.748931	2522.639893
0.000000	1.749168	2530.261230
0.000000	1.749405	2535.380371
0.000000	1.749642	2538.177002
0.000000	1.749879	2537.685059
0.000000	1.750117	2535.143311
0.000000	1.750354	2530.933105
0.000000	1.750591	2526.191406
0.000000	1.750828	2523.096436
0.000000	1.751065	2523.372314
0.000000	1.751302	2523.813232
0.000000	1.751540	2524.547363
0.000000	1.751777	2526.447021
0.000000	1.752014	2528.349121
0.000000	1.752251	2528.400391
0.000000	1.752488	2525.663330
0.000000	1.752726	2522.590088
0.000000	1.752963	2521.659668
0.000000	1.753200	2521.892090
0.000000	1.753437	2523.286133
0.000000	1.753674	2525.280762
0.000000	1.753911	2527.593018
0.000000	1.754148	2530.850098
0.000000	1.754386	2534.644775
0.000000	1.754623	2538.589355
0.000000	1.754860	2542.722412
0.000000	1.755097	2545.241943
0.000000	1.755334	2547.041748
0.000000	1.755572	2548.556885
0.000000	1.755809	2550.322998
0.000000	1.756046	2551.602539
0.000000	1.756283	2552.896240
0.000000	1.756520	2555.472412
0.000000	1.756757	2559.096191
0.000000	1.756995	2563.245850
0.000000	1.757232	2566.247559
0.000000	1.757469	2568.459961
0.000000	1.757706	2571.775391
0.000000	1.757943	2572.194580
0.000000	1.758181	2569.024902
0.000000	1.758418	2563.507568
0.000000	1.758655	2556.096924
0.000000	1.758892	2547.842285
0.000000	1.759129	2540.333984
0.000000	1.759367	2534.501465
0.000000	1.759604	2529.504883
0.000000	1.759841	2524.861084
0.000000	1.760078	2520.260986
0.000000	1.760315	2516.827393
0.000000	1.760552	2513.970947
0.000000	1.760790	2511.758545
0.000000	1.761027	2510.103271
0.000000	1.761264	2509.124756
0.000000	1.761501	2507.809814
0.000000	1.761738	2506.918457
0.000000	1.761975	2506.233398
0.000000	1.762213	2505.593994
0.000000	1.762450	2505.154297
0.000000	1.762687	2502.975342
0.000000	1.762924	2499.428711
0.000000	1.763161	2494.916992
0.000000	1.763398	2491.450928
0.000000	1.763636	2487.766357
0.000000	1.763873	2482.976807
0.000000	1.764110	2477.985352
0.000000	1.764347	2475.974365
0.000000	1.764584	2476.789307
0.000000	1.764821	2478.752197
0.000000	1.765059	2480.129150
0.000000	1.765296	2479.757568
0.000000	1.765533	2478.421143
0.000000	1.765770	2476.289063
0.000000	1.766007	2472.183350
0.000000	1.766245	2466.899902
0.000000	1.766482	2461.237549
0.000000	1.766719	2456.551025
0.000000	1.766956	2452.478516
0.000000	1.767193	2451.689453
0.000000	1.767430	2451.822510
0.000000	1.767668	2453.317139
0.000000	1.767905	2455.887939
0.000000	1.768142	2459.822754
0.000000	1.768379	2465.532471
0.000000	1.768616	2469.923828
0.000000	1.768854	2470.945557
0.000000	1.769091	2470.998047
0.000000	1.769328	2471.679932
0.000000	1.769565	2475.402588
0.000000	1.769802	2480.611328
0.000000	1.770039	2486.016602
0.000000	1.770276	2489.029785
0.000000	1.770514	2490.021973
0.000000	1.770751	2491.882568
0.000000	1.770988	2496.533936
0.000000	1.771225	2501.770264
0.000000	1.771462	2507.449463
0.000000	1.771700	2511.137695
0.000000	1.771937	2513.864990
0.000000	1.772174	2516.655029
0.000000	1.772411	2518.901123
0.000000	1.772648	2519.434326
0.000000	1.772885	2518.907715
0.000000	1.773123	2518.284668
0.000000	1.773360	2518.630615
0.000000	1.773597	2522.208252
0.000000	1.773834	2526.629639
0.000000	1.774071	2529.810303
0.000000	1.774308	2533.792969
0.000000	1.774546	2536.502441
0.000000	1.774783	2537.609375
0.000000	1.775020	2537.477783
0.000000	1.775257	2536.584717
0.000000	1.775494	2535.120117
0.000000	1.775732	2533.183594
0.000000	1.775969	2531.979736
0.000000	1.776206	2529.799072
0.000000	1.776443	2526.716309
0.000000	1.776680	2522.541992
0.000000	1.776917	2518.289307
0.000000	1.777155	2514.457031
0.000000	1.777392	2511.647949
0.000000	1.777629	2510.597412
0.000000	1.777866	2510.013672
0.000000	1.778103	2509.316162
0.000000	1.778341	2506.559570
0.000000	1.778578	2501.697510
0.000000	1.778815	2494.713623
0.000000	1.779052	2485.568848
0.000000	1.779289	2474.486572
0.000000	1.779526	2462.934570
0.000000	1.779763	2455.162842
0.000000	1.780001	2449.422607
0.000000	1.780238	2444.385254
0.000000	1.780475	2441.354736
0.000000	1.780712	2439.625977
0.000000	1.780949	2440.065918
0.000000	1.781187	2443.438477
0.000000	1.781424	2450.188965
0.000000	1.781661	2460.339844
0.000000	1.781898	2471.825684
0.000000	1.782135	2484.838135
0.000000	1.782372	2499.014404
0.000000	1.782610	2511.968506
0.000000	1.782847	2523.374756
0.000000	1.783084	2530.426270
0.000000	1.783321	2535.941895
0.000000	1.783558	2539.783447
0.000000	1.783795	2541.209961
0.000000	1.784033	2542.013428
0.000000	1.784270	2543.958740
0.000000	1.784507	2545.102783
0.000000	1.784744	2545.052246
0.000000	1.784981	2542.338867
0.000000	1.785219	2538.523193
0.000000	1.785456	2533.822266
0.000000	1.785693	2529.577637
0.000000	1.785930	2526.528809
0.000000	1.786167	2524.460449
0.000000	1.786404	2525.905762
0.000000	1.786642	2528.718262
0.000000	1.786879	2532.003906
0.000000	1.787116	2537.120361
0.000000	1.787353	2542.115479
0.000000	1.787590	2548.422363
0.000000	1.787827	2557.152832
0.000000	1.788065	2566.764160
0.000000	1.788302	2575.536377
0.000000	1.788539	2580.373291
0.000000	1.788776	2582.206055
0.000000	1.789013	2582.348389
0.000000	1.789250	2579.551758
0.000000	1.789488	2575.563232
0.000000	1.789725	2569.767090
0.000000	1.789962	2564.695801
0.000000	1.790199	2561.205322
0.000000	1.790436	2558.161377
0.000000	1.790674	2557.444580
0.000000	1.790911	2560.764160
0.000000	1.791148	2568.695801
0.000000	1.791385	2580.752686
0.000000	1.791622	2591.828857
0.000000	1.791860	2599.497803
0.000000	1.792097	2603.832764
0.000000	1.792334	2607.248291
0.000000	1.792571	2610.113037
0.000000	1.792808	2611.667969
0.000000	1.793045	2612.651855
0.000000	1.793282	2612.885010
0.000000	1.793520	2613.273926
0.000000	1.793757	2612.910645
0.000000	1.793994	2610.639404
0.000000	1.794231	2607.120117
0.000000	1.794468	2602.867432
0.000000	1.794706	2600.399170
0.000000	1.794943	2599.049561
0.000000	1.795180	2598.653076
0.000000	1.795417	2602.583496
0.000000	1.795654	2608.716309
0.000000	1.795891	2613.119141
0.000000	1.796129	2617.425537
0.000000	1.796366	2620.598389
0.000000	1.796603	2623.946533
0.000000	1.796840	2627.656006
0.000000	1.797077	2631.909424
0.000000	1.797315	2636.755371
0.000000	1.797552	2639.309326
0.000000	1.797789	2641.939697
0.000000	1.798026	2644.912109
0.000000	1.798263	2648.787354
0.000000	1.798500	2652.560303
0.000000	1.798738	2657.126953
0.000000	1.798975	2662.861084
0.000000	1.799212	2669.857666
0.000000	1.799449	2677.374512
0.000000	1.799686	2684.175537
0.000000	1.799923	2687.874756
0.000000	1.800161	2689.698730
0.000000	1.800398	2687.881592
0.000000	1.800635	2683.241211
0.000000	1.800872	2676.284912
0.000000	1.801109	2667.765869
0.000000	1.801347	2660.214844
0.000000	1.801584	2653.968018
0.000000	1.801821	2648.092529
0.000000	1.802058	2641.719727
0.000000	1.802295	2635.461670
0.000000	1.802532	2631.819824
0.000000	1.802769	2629.759521
0.000000	1.803007	2629.881592
0.000000	1.803244	2631.320313
0.000000	1.803481	2633.425293
0.000000	1.803718	2635.363525
0.000000	1.803955	2637.898682
0.000000	1.804193	2639.444092
0.000000	1.804430	2641.844482
0.000000	1.804667	2645.812012
0.000000	1.804904	2651.356201
0.000000	1.805141	2657.083252
0.000000	1.805378	2662.001709
0.000000	1.805616	2664.885010
0.000000	1.805853	2667.281250
0.000000	1.806090	2667.904785
0.000000	1.806327	2665.517334
0.000000	1.806564	2660.780029
0.000000	1.806802	2654.411133
0.000000	1.807039	2647.617188
0.000000	1.807276	2643.330811
0.000000	1.807513	2640.837891
0.000000	1.807750	2640.182617
0.000000	1.807987	2639.175293
0.000000	1.808225	2637.929932
0.000000	1.808462	2635.987793
0.000000	1.808699	2635.119385
0.000000	1.808936	2635.202148
0.000000	1.809173	2637.017334
0.000000	1.809410	2638.602295
0.000000	1.809648	2639.358154
0.000000	1.809885	2639.946777
0.000000	1.810122	2640.994385
0.000000	1.810359	2644.016602
0.000000	1.810596	2645.536377
0.000000	1.810834	2646.732178
0.000000	1.811071	2648.537109
0.000000	1.811308	2652.493652
0.000000	1.811545	2655.780273
0.000000	1.811782	2659.007324
0.000000	1.812019	2661.887207
0.000000	1.812256	2663.810791
0.000000	1.812494	2664.637939
0.000000	1.812731	2662.719482
0.000000	1.812968	2659.103760
0.000000	1.813205	2654.253174
0.000000	1.813442	2649.284424
0.000000	1.813680	2645.750244
0.000000	1.813917	2642.804443
0.000000	1.814154	2643.137939
0.000000	1.814391	2643.416992
0.000000	1.814628	2639.663086
0.000000	1.814865	2632.937988
0.000000	1.815103	2625.155762
0.000000	1.815340	2616.076416
0.000000	1.815577	2609.203369
0.000000	1.815814	2606.708740
0.000000	1.816051	2603.652588
0.000000	1.816289	2599.659668
0.000000	1.816526	2594.175293
0.000000	1.816763	2586.312744
0.000000	1.817000	2576.421143
0.000000	1.817237	2564.485352
0.000000	1.817474	2552.795410
0.000000	1.817712	2543.854736
0.000000	1.817949	2534.833496
0.000000	1.818186	2526.030518
0.000000	1.818423	2519.455566
0.000000	1.818660	2515.134277
0.000000	1.818897	2511.583984
0.000000	1.819135	2507.418945
0.000000	1.819372	2502.676025
0.000000	1.819609	2497.915527
0.000000	1.819846	2496.373047
0.000000	1.820083	2494.758789
0.000000	1.820320	2492.444092
0.000000	1.820558	2487.717041
0.000000	1.820795	2481.414307
0.000000	1.821032	2474.145020
0.000000	1.821269	2465.625732
0.000000	1.821506	2459.843018
0.000000	1.821743	2456.488037
0.000000	1.821981	2453.450439
0.000000	1.822218	2450.232422
0.000000	1.822455	2447.346680
0.000000	1.822692	2444.269531
0.000000	1.822929	2441.975342
0.000000	1.823167	2438.376465
0.000000	1.823404	2432.700439
0.000000	1.823641	2425.806885
0.000000	1.823878	2418.562500
0.000000	1.824115	2411.663574
0.000000	1.824353	2406.404297
0.000000	1.824590	2402.516357
0.000000	1.824827	2401.328125
0.000000	1.825064	2401.125732
0.000000	1.825301	2402.061523
0.000000	1.825538	2404.230713
0.000000	1.825776	2405.522705
0.000000	1.826013	2406.790771
0.000000	1.826250	2408.127930
0.000000	1.826487	2410.994141
0.000000	1.826724	2416.947998
0.000000	1.826962	2426.028564
0.000000	1.827199	2437.461914
0.000000	1.827436	2449.156738
0.000000	1.827673	2461.656982
0.000000	1.827910	2474.868408
0.000000	1.828147	2487.283203
0.000000	1.828384	2498.281250
0.000000	1.828622	2509.535889
0.000000	1.828859	2521.731445
0.000000	1.829096	2532.991211
0.000000	1.829333	2538.767578
0.000000	1.829570	2541.421143
0.000000	1.829808	2542.279541
0.000000	1.830045	2542.096680
0.000000	1.830282	2541.321777
0.000000	1.830519	2542.828125
0.000000	1.830756	2544.442139
0.000000	1.830993	2546.803467
0.000000	1.831231	2551.212646
0.000000	1.831468	2554.967041
0.000000	1.831705	2560.646973
0.000000	1.831942	2569.671387
0.000000	1.832179	2581.827881
0.000000	1.832416	2595.264404
0.000000	1.832654	2609.176758
0.000000	1.832891	2621.752441
0.000000	1.833128	2632.791260
0.000000	1.833365	2642.855713
0.000000	1.833602	2651.696777
0.000000	1.833840	2659.924316
0.000000	1.834077	2664.046875
0.000000	1.834314	2665.963867
0.000000	1.834551	2666.761719
0.000000	1.834788	2666.481445
0.000000	1.835025	2664.793701
0.000000	1.835263	2662.102051
0.000000	1.835500	2660.034424
0.000000	1.835737	2660.280518
0.000000	1.835974	2660.908691
0.000000	1.836211	2662.931641
0.000000	1.836448	2666.043213
0.000000	1.836686	2669.059570
0.000000	1.836923	2671.081055
0.000000	1.837160	2672.101563
0.000000	1.837397	2673.212402
0.000000	1.837634	2674.524658
0.000000	1.837871	2676.279541
0.000000	1.838109	2679.158936
0.000000	1.838346	2683.980957
0.000000	1.838583	2687.250732
0.000000	1.838820	2689.530029
0.000000	1.839057	2690.827393
0.000000	1.839295	2689.626709
0.000000	1.839532	2687.426514
0.000000	1.839769	2684.108643
0.000000	1.840006	2680.396484
0.000000	1.840243	2677.004150
0.000000	1.840480	2674.944580
0.000000	1.840718	2673.539551
0.000000	1.840955	2671.701904
0.000000	1.841192	2670.173828
0.000000	1.841429	2670.342529
0.000000	1.841666	2672.172607
0.000000	1.841903	2675.384766
0.000000	1.842141	2679.784668
0.000000	1.842378	2684.563477
0.000000	1.842615	2684.613525
0.000000	1.842852	2680.810303
0.000000	1.843089	2674.843262
0.000000	1.843326	2667.373047
0.000000	1.843564	2659.857422
0.000000	1.843801	2656.148926
0.000000	1.844038	2653.777832
0.000000	1.844275	2653.596191
0.000000	1.844512	2655.490234
0.000000	1.844750	2658.041748
0.000000	1.844987	2660.509766
0.000000	1.845224	2660.069824
0.000000	1.845461	2656.342773
0.000000	1.845698	2650.692383
0.000000	1.845935	2643.859131
0.000000	1.846173	2635.996338
0.000000	1.846410	2630.368408
0.000000	1.846647	2627.071289
0.000000	1.846884	2623.983398
0.000000	1.847121	2622.452148
0.000000	1.847358	2624.125000
0.000000	1.847596	2625.502197
0.000000	1.847833	2626.393066
0.000000	1.848070	2626.519531
0.000000	1.848307	2626.503662
0.000000	1.848544	2626.999512
0.000000	1.848782	2628.249023
0.000000	1.849019	2630.257813
0.000000	1.849256	2632.072998
0.000000	1.849493	2629.531006
0.000000	1.849730	2624.774414
0.000000	1.849967	2619.613525
0.000000	1.850204	2615.119873
0.000000	1.850442	2611.333984
0.000000	1.850679	2609.694824
0.000000	1.850916	2610.308350
0.000000	1.851153	2610.994141
0.000000	1.851390	2611.089844
0.000000	1.851628	2609.326172
0.000000	1.851865	2607.433838
0.000000	1.852102	2605.214600
0.000000	1.852339	2603.675049
0.000000	1.852576	2603.403320
0.000000	1.852813	2604.721924
0.000000	1.853051	2604.874756
0.000000	1.853288	2600.400635
0.000000	1.853525	2594.219727
0.000000	1.853762	2587.254883
0.000000	1.853999	2581.647949
0.000000	1.854237	2579.817139
0.000000	1.854474	2576.854492
0.000000	1.854711	2576.408447
0.000000	1.854948	2578.769531
0.000000	1.855185	2582.756592
0.000000	1.855422	2587.615479
0.000000	1.855660	2593.702148
0.000000	1.855897	2599.160889
0.000000	1.856134	2600.456543
0.000000	1.856371	2599.641357
0.000000	1.856608	2598.042480
0.000000	1.856845	2595.756104
0.000000	1.857083	2593.968506
0.000000	1.857320	2594.059082
0.000000	1.857557	2594.075928
0.000000	1.857794	2593.993164
0.000000	1.858031	2594.743896
0.000000	1.858269	2595.790283
0.000000	1.858506	2597.032227
0.000000	1.858743	2598.134521
0.000000	1.858980	2599.035156
0.000000	1.859217	2600.327637
0.000000	1.859455	2602.625732
0.000000	1.859692	2606.000000
0.000000	1.859929	2610.521973
0.000000	1.860166	2614.800049
0.000000	1.860403	2618.082275
0.000000	1.860640	2619.789307
0.000000	1.860877	2620.701660
0.000000	1.861115	2621.309814
0.000000	1.861352	2622.719238
0.000000	1.861589	2624.997803
0.000000	1.861826	2629.984131
0.000000	1.862063	2635.767334
0.000000	1.862301	2641.672607
0.000000	1.862538	2646.562500
0.000000	1.862775	2651.191406
0.000000	1.863012	2655.825439
0.000000	1.863249	2660.545654
0.000000	1.863486	2664.265869
0.000000	1.863724	2666.351074
0.000000	1.863961	2665.766357
0.000000	1.864198	2663.231934
0.000000	1.864435	2659.712402
0.000000	1.864672	2656.327637
0.000000	1.864910	2654.468262
0.000000	1.865147	2655.292969
0.000000	1.865384	2654.984619
0.000000	1.865621	2653.351074
0.000000	1.865858	2649.988037
0.000000	1.866095	2644.952637
0.000000	1.866332	2639.319336
0.000000	1.866570	2633.493408
0.000000	1.866807	2628.124268
0.000000	1.867044	2623.464355
0.000000	1.867281	2620.526367
0.000000	1.867518	2617.873779
0.000000	1.867756	2617.125732
0.000000	1.867993	2619.731934
0.000000	1.868230	2622.582764
0.000000	1.868467	2624.625732
0.000000	1.868704	2627.206543
0.000000	1.868941	2629.392334
0.000000	1.869179	2631.177002
0.000000	1.869416	2632.820068
0.000000	1.869653	2634.129395
0.000000	1.869890	2633.489746
0.000000	1.870127	2632.519531
0.000000	1.870364	2631.181396
0.000000	1.870602	2629.860596
0.000000	1.870839	2630.086426
0.000000	1.871076	2630.733398
0.000000	1.871313	2631.467285
0.000000	1.871550	2631.618652
0.000000	1.871788	2633.004639
0.000000	1.872025	2636.292725
0.000000	1.872262	2640.967285
0.000000	1.872499	2647.210449
0.000000	1.872736	2653.608154
0.000000	1.872973	2660.794434
0.000000	1.873211	2665.826904
0.000000	1.873448	2670.682617
0.000000	1.873685	2675.386963
0.000000	1.873922	2680.566650
0.000000	1.874159	2683.078613
0.000000	1.874397	2684.154541
0.000000	1.874634	2684.738281
0.000000	1.874871	2684.781738
0.000000	1.875108	2685.967285
0.000000	1.875345	2687.683350
0.000000	1.875582	2687.654785
0.000000	1.875819	2687.475586
0.000000	1.876057	2687.025879
0.000000	1.876294	2687.382813
0.000000	1.876531	2689.457031
0.000000	1.876768	2691.105469
0.000000	1.877005	2691.714844
0.000000	1.877243	2690.793213
0.000000	1.877480	2689.504150
0.000000	1.877717	2687.322266
0.000000	1.877954	2684.539551
0.000000	1.878191	2681.704834
0.000000	1.878428	2678.857666
0.000000	1.878666	2677.401611
0.000000	1.878903	2677.609619
0.000000	1.879140	2679.703857
0.000000	1.879377	2681.871582
0.000000	1.879614	2683.315186
0.000000	1.879851	2682.951904
0.000000	1.880089	2681.212402
0.000000	1.880326	2678.799316
0.000000	1.880563	2676.549072
0.000000	1.880800	2672.826660
0.000000	1.881037	2669.313232
0.000000	1.881275	2668.047852
0.000000	1.881512	2666.059570
0.000000	1.881749	2663.633057
0.000000	1.881986	2661.205811
0.000000	1.882223	2661.522705
0.000000	1.882460	2661.197754
0.000000	1.882698	2659.931641
0.000000	1.882935	2658.332520
0.000000	1.883172	2656.120850
0.000000	1.883409	2654.404297
0.000000	1.883646	2651.784668
0.000000	1.883884	2650.479492
0.000000	1.884121	2649.690430
0.000000	1.884358	2649.230225
0.000000	1.884595	2647.400146
0.000000	1.884832	2644.923828
0.000000	1.885069	2642.029297
0.000000	1.885306	2639.372070
0.000000	1.885544	2636.545654
0.000000	1.885781	2634.462891
0.000000	1.886018	2633.180420
0.000000	1.886255	2631.479004
0.000000	1.886492	2628.950684
0.000000	1.886730	2626.342041
0.000000	1.886967	2624.487061
0.000000	1.887204	2622.427002
0.000000	1.887441	2620.879150
0.000000	1.887678	2621.315430
0.000000	1.887915	2621.399658
0.000000	1.888153	2621.723389
0.000000	1.888390	2622.069336
0.000000	1.888627	2622.954834
0.000000	1.888864	2624.416504
0.000000	1.889101	2625.833496
0.000000	1.889338	2627.605225
0.000000	1.889576	2629.216064
0.000000	1.889813	2632.117920
0.000000	1.890050	2632.706787
0.000000	1.890287	2631.402100
0.000000	1.890524	2628.663818
0.000000	1.890762	2624.876221
0.000000	1.890999	2619.854980
0.000000	1.891236	2614.781006
0.000000	1.891473	2610.132324
0.000000	1.891710	2606.800049
0.000000	1.891947	2605.299805
0.000000	1.892185	2604.714600
0.000000	1.892422	2604.602051
0.000000	1.892659	2605.658203
0.000000	1.892896	2608.772705
0.000000	1.893133	2611.095459
0.000000	1.893371	2612.823486
0.000000	1.893608	2614.718750
0.000000	1.893845	2616.992188
0.000000	1.894082	2620.458496
0.000000	1.894319	2623.469727
0.000000	1.894556	2625.760742
0.000000	1.894794	2627.582031
0.000000	1.895031	2629.218262
0.000000	1.895268	2631.441650
0.000000	1.895505	2633.414307
0.000000	1.895742	2634.221680
0.000000	1.895979	2633.427979
0.000000	1.896217	2631.996582
0.000000	1.896454	2631.112549
0.000000	1.896691	2630.192871
0.000000	1.896928	2627.222900
0.000000	1.897165	2623.594238
0.000000	1.897403	2621.085449
0.000000	1.897640	2620.039551
0.000000	1.897877	2621.513672
0.000000	1.898114	2625.732666
0.000000	1.898351	2633.427002
0.000000	1.898588	2641.152588
0.000000	1.898825	2648.665039
0.000000	1.899063	2655.735352
0.000000	1.899300	2662.048828
0.000000	1.899537	2667.612549
0.000000	1.899774	2670.267578
0.000000	1.900011	2670.025146
0.000000	1.900249	2667.439697
0.000000	1.900486	2663.999023
0.000000	1.900723	2659.995361
0.000000	1.900960	2657.173828
0.000000	1.901197	2657.660889
0.000000	1.901434	2661.107666
0.000000	1.901672	2664.166016
0.000000	1.901909	2665.784180
0.000000	1.902146	2667.097656
0.000000	1.902383	2668.237549
0.000000	1.902620	2669.734375
0.000000	1.902858	2670.942871
0.000000	1.903095	2671.355957
0.000000	1.903332	2671.860840
0.000000	1.903569	2672.918457
0.000000	1.903806	2674.467773
0.000000	1.904043	2676.832764
0.000000	1.904281	2679.001221
0.000000	1.904518	2679.462402
0.000000	1.904755	2679.599121
0.000000	1.904992	2678.604004
0.000000	1.905229	2676.635498
0.000000	1.905466	2672.271973
0.000000	1.905704	2667.783447
0.000000	1.905941	2664.327148
0.000000	1.906178	2667.066406
0.000000	1.906415	2673.282959
0.000000	1.906652	2682.053711
0.000000	1.906890	2693.294678
0.000000	1.907127	2705.022949
0.000000	1.907364	2716.825928
0.000000	1.907601	2723.249756
0.000000	1.907838	2727.283447
0.000000	1.908075	2730.848145
0.000000	1.908312	2734.906738
0.000000	1.908550	2739.531006
0.000000	1.908787	2742.608643
0.000000	1.909024	2742.311523
0.000000	1.909261	2740.339355
0.000000	1.909498	2736.602051
0.000000	1.909736	2731.809814
0.000000	1.909973	2726.247559
0.000000	1.910210	2724.307129
0.000000	1.910447	2724.168701
0.000000	1.910684	2724.538086
0.000000	1.910921	2725.245850
0.000000	1.911159	2725.881104
0.000000	1.911396	2725.341553
0.000000	1.911633	2724.087402
0.000000	1.911870	2722.305664
0.000000	1.912107	2719.788818
0.000000	1.912345	2716.439697
0.000000	1.912582	2712.537109
0.000000	1.912819	2709.090332
0.000000	1.913056	2708.268311
0.000000	1.913293	2708.781250
0.000000	1.913530	2709.490479
0.000000	1.913768	2710.577148
0.000000	1.914005	2711.781738
0.000000	1.914242	2712.510254
0.000000	1.914479	2712.963135
0.000000	1.914716	2712.622314
0.000000	1.914953	2711.390381
0.000000	1.915191	2708.595459
0.000000	1.915428	2704.871826
0.000000	1.915665	2700.259766
0.000000	1.915902	2697.390381
0.000000	1.916139	2699.786621
0.000000	1.916376	2705.361572
0.000000	1.916614	2710.150146
0.000000	1.916851	2715.402344
0.000000	1.917088	2719.128662
0.000000	1.917325	2718.546875
0.000000	1.917562	2715.066406
0.000000	1.917799	2709.788574
0.000000	1.918037	2704.524902
0.000000	1.918274	2699.388916
0.000000	1.918511	2696.406738
0.000000	1.918748	2694.707275
0.000000	1.918985	2696.800537
0.000000	1.919223	2699.970947
0.000000	1.919460	2702.452148
0.000000	1.919697	2705.804199
0.000000	1.919934	2710.252686
0.000000	1.920171	2715.519043
0.000000	1.920408	2721.985107
0.000000	1.920646	2726.070313
0.000000	1.920883	2729.123047
0.000000	1.921120	2730.031250
0.000000	1.921357	2726.418945
0.000000	1.921594	2720.640137
0.000000	1.921832	2713.270020
0.000000	1.922069	2704.406494
0.000000	1.922306	2697.615479
0.000000	1.922543	2693.649414
0.000000	1.922780	2689.915039
0.000000	1.923018	2687.219482
0.000000	1.923254	2686.274170
0.000000	1.923492	2684.591797
0.000000	1.923729	2682.919678
0.000000	1.923966	2681.042725
0.000000	1.924203	2678.369873
0.000000	1.924440	2674.824463
0.000000	1.924678	2670.158203
0.000000	1.924915	2664.793213
0.000000	1.925152	2659.439453
0.000000	1.925389	2656.010254
0.000000	1.925626	2651.482422
0.000000	1.925864	2645.241455
0.000000	1.926101	2637.388428
0.000000	1.926338	2627.845215
0.000000	1.926575	2617.819824
0.000000	1.926812	2610.766602
0.000000	1.927049	2605.940430
0.000000	1.927287	2600.842773
0.000000	1.927524	2596.884033
0.000000	1.927761	2593.455566
0.000000	1.927998	2591.229492
0.000000	1.928235	2591.196777
0.000000	1.928472	2592.285645
0.000000	1.928710	2594.337402
0.000000	1.928947	2595.517090
0.000000	1.929184	2595.276367
0.000000	1.929421	2594.870850
0.000000	1.929658	2594.239746
0.000000	1.929896	2594.009033
0.000000	1.930133	2593.437500
0.000000	1.930370	2592.939697
0.000000	1.930607	2593.760010
0.000000	1.930844	2594.991699
0.000000	1.931081	2597.590820
0.000000	1.931319	2602.078613
0.000000	1.931556	2609.780762
0.000000	1.931793	2614.637695
0.000000	1.932030	2619.111816
0.000000	1.932267	2622.922852
0.000000	1.932505	2624.723633
0.000000	1.932742	2626.258057
0.000000	1.932979	2627.323242
0.000000	1.933216	2628.330322
0.000000	1.933453	2630.469727
0.000000	1.933690	2631.115967
0.000000	1.933927	2628.450439
0.000000	1.934165	2625.682129
0.000000	1.934402	2625.501221
0.000000	1.934639	2630.963379
0.000000	1.934876	2640.684570
0.000000	1.935113	2650.043945
0.000000	1.935351	2659.093750
0.000000	1.935588	2668.303223
0.000000	1.935825	2673.788086
0.000000	1.936062	2675.432129
0.000000	1.936299	2675.981689
0.000000	1.936536	2676.509521
0.000000	1.936774	2678.568359
0.000000	1.937011	2685.211670
0.000000	1.937248	2693.860107
0.000000	1.937485	2702.680664
0.000000	1.937722	2705.843750
0.000000	1.937959	2706.173096
0.000000	1.938197	2705.344727
0.000000	1.938434	2703.935791
0.000000	1.938671	2702.604248
0.000000	1.938908	2704.304932
0.000000	1.939145	2705.674072
0.000000	1.939383	2705.003418
0.000000	1.939620	2702.743652
0.000000	1.939857	2699.467773
0.000000	1.940094	2695.634521
0.000000	1.940331	2689.876465
0.000000	1.940568	2685.078857
0.000000	1.940806	2681.029053
0.000000	1.941043	2678.470703
0.000000	1.941280	2676.534912
0.000000	1.941517	2675.592529
0.000000	1.941754	2676.798584
0.000000	1.941991	2679.011963
0.000000	1.942229	2682.023926
0.000000	1.942466	2683.868652
0.000000	1.942703	2685.509521
0.000000	1.942940	2687.085938
0.000000	1.943177	2689.301758
0.000000	1.943414	2692.280029
0.000000	1.943652	2696.192871
0.000000	1.943889	2701.325195
0.000000	1.944126	2707.309814
0.000000	1.944363	2711.543945
0.000000	1.944600	2712.563232
0.000000	1.944838	2712.594971
0.000000	1.945075	2711.485352
0.000000	1.945312	2709.249023
0.000000	1.945549	2706.909912
0.000000	1.945786	2706.310303
0.000000	1.946023	2707.991943
0.000000	1.946261	2710.253906
0.000000	1.946498	2712.598389
0.000000	1.946735	2714.501465
0.000000	1.946972	2712.581299
0.000000	1.947209	2705.852539
0.000000	1.947446	2695.450928
0.000000	1.947684	2681.974365
0.000000	1.947921	2666.914551
0.000000	1.948158	2653.836670
0.000000	1.948395	2642.164551
0.000000	1.948632	2631.532227
0.000000	1.948869	2623.346924
0.000000	1.949107	2619.030518
0.000000	1.949344	2619.368408
0.000000	1.949581	2621.834229
0.000000	1.949818	2622.892822
0.000000	1.950055	2622.985352
0.000000	1.950293	2621.826660
0.000000	1.950530	2619.861816
0.000000	1.950767	2617.796143
0.000000	1.951004	2616.300293
0.000000	1.951241	2615.208252
0.000000	1.951478	2613.460938
0.000000	1.951716	2610.944092
0.000000	1.951953	2607.702148
0.000000	1.952190	2604.052246
0.000000	1.952427	2599.588135
0.000000	1.952664	2596.676758
0.000000	1.952901	2593.550293
0.000000	1.953139	2588.711182
0.000000	1.953376	2582.464600
0.000000	1.953613	2574.646973
0.000000	1.953850	2566.946777
0.000000	1.954087	2563.022461
0.000000	1.954325	2563.346680
0.000000	1.954562	2564.803711
0.000000	1.954799	2568.908691
0.000000	1.955036	2576.247559
0.000000	1.955273	2586.460693
0.000000	1.955510	2598.553711
0.000000	1.955747	2609.101807
0.000000	1.955985	2619.883545
0.000000	1.956222	2630.432861
0.000000	1.956459	2639.256104
0.000000	1.956696	2647.275635
0.000000	1.956933	2653.059570
0.000000	1.957171	2657.645996
0.000000	1.957408	2660.153564
0.000000	1.957645	2660.535156
0.000000	1.957882	2659.403076
0.000000	1.958119	2657.404541
0.000000	1.958356	2655.752441
0.000000	1.958594	2655.536133
0.000000	1.958831	2655.803711
0.000000	1.959068	2656.329834
0.000000	1.959305	2654.100586
0.000000	1.959542	2651.196777
0.000000	1.959780	2649.176025
0.000000	1.960017	2649.518311
0.000000	1.960254	2651.995361
0.000000	1.960491	2658.631836
0.000000	1.960728	2667.675537
0.000000	1.960966	2678.051758
0.000000	1.961203	2687.047363
0.000000	1.961440	2694.799805
0.000000	1.961677	2700.247803
0.000000	1.961914	2703.345215
0.000000	1.962151	2704.054443
0.000000	1.962389	2702.105957
0.000000	1.962626	2700.164551
0.000000	1.962863	2696.166748
0.000000	1.963100	2689.862061
0.000000	1.963337	2681.629639
0.000000	1.963574	2671.778809
0.000000	1.963812	2664.791504
0.000000	1.964049	2657.734619
0.000000	1.964286	2649.968994
0.000000	1.964523	2641.886475
0.000000	1.964760	2634.909180
0.000000	1.964997	2633.472656
0.000000	1.965235	2634.895508
0.000000	1.965472	2634.716309
0.000000	1.965709	2632.181641
0.000000	1.965946	2629.618408
0.000000	1.966183	2626.640869
0.000000	1.966420	2624.109619
0.000000	1.966658	2621.670410
0.000000	1.966895	2622.640625
0.000000	1.967132	2622.684326
0.000000	1.967369	2619.365967
0.000000	1.967606	2614.316895
0.000000	1.967844	2607.456055
0.000000	1.968081	2599.457031
0.000000	1.968318	2592.377441
0.000000	1.968555	2586.235107
0.000000	1.968792	2578.800537
0.000000	1.969029	2571.134766
0.000000	1.969267	2564.582031
0.000000	1.969504	2561.252441
0.000000	1.969741	2562.735840
0.000000	1.969978	2570.220947
0.000000	1.970215	2579.695068
0.000000	1.970453	2591.138184
0.000000	1.970690	2599.963379
0.000000	1.970927	2607.354736
0.000000	1.971164	2613.718506
0.000000	1.971401	2619.507324
0.000000	1.971638	2625.686035
0.000000	1.971875	2633.163330
0.000000	1.972113	2643.356689
0.000000	1.972350	2656.310303
0.000000	1.972587	2672.451172
0.000000	1.972824	2686.702148
0.000000	1.973061	2700.422607
0.000000	1.973299	2710.852051
0.000000	1.973536	2716.600586
0.000000	1.973773	2719.133789
0.000000	1.974010	2720.462158
0.000000	1.974247	2721.083008
0.000000	1.974484	2721.508057
0.000000	1.974722	2723.392578
0.000000	1.974959	2728.354248
0.000000	1.975196	2733.335449
0.000000	1.975433	2736.001953
0.000000	1.975670	2739.108398
0.000000	1.975907	2742.364258
0.000000	1.976145	2746.620850
0.000000	1.976382	2752.542969
0.000000	1.976619	2755.689453
0.000000	1.976856	2758.191162
0.000000	1.977093	2760.293457
0.000000	1.977331	2761.926270
0.000000	1.977568	2763.183838
0.000000	1.977805	2763.357666
0.000000	1.978042	2763.963867
0.000000	1.978279	2764.496826
0.000000	1.978516	2765.590820
0.000000	1.978754	2766.964844
0.000000	1.978991	2767.753906
0.000000	1.979228	2768.027100
0.000000	1.979465	2766.708984
0.000000	1.979702	2764.552246
0.000000	1.979940	2761.930908
0.000000	1.980177	2760.485107
0.000000	1.980414	2759.885010
0.000000	1.980651	2763.499268
0.000000	1.980888	2769.821777
0.000000	1.981125	2775.502930
0.000000	1.981362	2782.036133
0.000000	1.981600	2787.593506
0.000000	1.981837	2791.225342
0.000000	1.982074	2794.485840
0.000000	1.982311	2796.768799
0.000000	1.982548	2796.197266
0.000000	1.982786	2795.631348
0.000000	1.983023	2794.965576
0.000000	1.983260	2796.028076
0.000000	1.983497	2796.982666
0.000000	1.983734	2796.868164
0.000000	1.983971	2795.756836
0.000000	1.984209	2794.467041
0.000000	1.984446	2794.044189
0.000000	1.984683	2795.897705
0.000000	1.984920	2799.739502
0.000000	1.985157	2805.063721
0.000000	1.985394	2810.722168
0.000000	1.985632	2812.471191
0.000000	1.985869	2812.853760
0.000000	1.986106	2815.256348
0.000000	1.986343	2819.406006
0.000000	1.986580	2824.103027
0.000000	1.986818	2831.666016
0.000000	1.987055	2839.795898
0.000000	1.987292	2843.988770
0.000000	1.987529	2845.061279
0.000000	1.987766	2844.047852
0.000000	1.988003	2839.547363
0.000000	1.988241	2832.126953
0.000000	1.988478	2822.384521
0.000000	1.988715	2813.332764
0.000000	1.988952	2805.287109
0.000000	1.989189	2802.751465
0.000000	1.989427	2802.378174
0.000000	1.989664	2801.910645
0.000000	1.989901	2801.915527
0.000000	1.990138	2802.236572
0.000000	1.990375	2800.349609
0.000000	1.990612	2797.792480
0.000000	1.990849	2795.970947
0.000000	1.991087	2797.584961
0.000000	1.991324	2801.557617
0.000000	1.991561	2811.021240
0.000000	1.991798	2822.206787
0.000000	1.992035	2833.579346
0.000000	1.992273	2842.698486
0.000000	1.992510	2848.198730
0.000000	1.992747	2851.840088
0.000000	1.992984	2850.731201
0.000000	1.993221	2847.364502
0.000000	1.993459	2841.412109
0.000000	1.993696	2832.837158
0.000000	1.993933	2824.208008
0.000000	1.994170	2816.172607
0.000000	1.994407	2807.782959
0.000000	1.994644	2798.073242
0.000000	1.994882	2787.867920
0.000000	1.995119	2777.047363
0.000000	1.995356	2768.843018
0.000000	1.995593	2765.640625
0.000000	1.995830	2763.735840
0.000000	1.996067	2761.718750
0.000000	1.996305	2759.677002
0.000000	1.996542	2757.630859
0.000000	1.996779	2755.686768
0.000000	1.997016	2752.701904
0.000000	1.997253	2751.114014
0.000000	1.997490	2752.930176
0.000000	1.997728	2756.087891
0.000000	1.997965	2758.326904
0.000000	1.998202	2759.422363
0.000000	1.998439	2759.063477
0.000000	1.998676	2756.801514
0.000000	1.998914	2752.850830
0.000000	1.999151	2748.750977
0.000000	1.999388	2743.935547
0.000000	1.999625	2741.079590
0.000000	1.999862	2740.117920
0.000000	2.000099	2739.487061
0.000000	2.000336	2740.249268
0.000000	2.000574	2742.047852
0.000000	2.000811	2743.297607
0.000000	2.001048	2743.687500
0.000000	2.001285	2744.566406
0.000000	2.001522	2744.356445
0.000000	2.001760	2743.823730
0.000000	2.001997	2743.593750
0.000000	2.002234	2745.274170
0.000000	2.002471	2749.559814
0.000000	2.002708	2754.561523
0.000000	2.002945	2755.465576
0.000000	2.003183	2754.224854
0.000000	2.003420	2754.512939
0.000000	2.003657	2758.476074
0.000000	2.003894	2763.724854
0.000000	2.004131	2769.955811
0.000000	2.004369	2776.766357
0.000000	2.004606	2783.076172
0.000000	2.004843	2786.354980
0.000000	2.005080	2786.541748
0.000000	2.005317	2785.176025
0.000000	2.005554	2782.749756
0.000000	2.005792	2780.320801
0.000000	2.006029	2777.887695
0.000000	2.006266	2776.738525
0.000000	2.006503	2777.114746
0.000000	2.006740	2778.838135
0.000000	2.006978	2781.643311
0.000000	2.007215	2786.510010
0.000000	2.007452	2792.848877
0.000000	2.007689	2799.746826
0.000000	2.007926	2806.096436
0.000000	2.008163	2813.921143
0.000000	2.008401	2821.621826
0.000000	2.008638	2826.079102
0.000000	2.008875	2826.983154
0.000000	2.009112	2825.658691
0.000000	2.009349	2822.340576
0.000000	2.009587	2818.061523
0.000000	2.009824	2815.360107
0.000000	2.010061	2813.781250
0.000000	2.010298	2815.981934
0.000000	2.010535	2820.139893
0.000000	2.010772	2826.417969
0.000000	2.011009	2834.846924
0.000000	2.011247	2843.098145
0.000000	2.011484	2851.606934
0.000000	2.011721	2859.866699
0.000000	2.011958	2863.778320
0.000000	2.012195	2864.638672
0.000000	2.012433	2863.834473
0.000000	2.012670	2861.398438
0.000000	2.012907	2860.033203
0.000000	2.013144	2858.514648
0.000000	2.013381	2855.549561
0.000000	2.013618	2851.473633
0.000000	2.013855	2846.772217
0.000000	2.014093	2841.796143
0.000000	2.014330	2837.774902
0.000000	2.014567	2838.675293
0.000000	2.014804	2840.729248
0.000000	2.015041	2841.218018
0.000000	2.015279	2839.163086
0.000000	2.015516	2836.174561
0.000000	2.015753	2832.393066
0.000000	2.015990	2828.794189
0.000000	2.016227	2827.490234
0.000000	2.016464	2826.975830
0.000000	2.016702	2825.978760
0.000000	2.016939	2824.303955
0.000000	2.017176	2821.866943
0.000000	2.017413	2816.950928
0.000000	2.017650	2810.177246
0.000000	2.017888	2801.972900
0.000000	2.018125	2794.206299
0.000000	2.018362	2790.448975
0.000000	2.018599	2789.551025
0.000000	2.018836	2788.520752
0.000000	2.019073	2786.616455
0.000000	2.019310	2785.318115
0.000000	2.019548	2782.809570
0.000000	2.019785	2777.844971
0.000000	2.020022	2771.517334
0.000000	2.020259	2763.969482
0.000000	2.020496	2755.664307
0.000000	2.020734	2749.656738
0.000000	2.020971	2744.807373
0.000000	2.021208	2741.624023
0.000000	2.021445	2739.387451
0.000000	2.021682	2737.337646
0.000000	2.021919	2735.358398
0.000000	2.022157	2733.217529
0.000000	2.022394	2730.618652
0.000000	2.022631	2726.268799
0.000000	2.022868	2723.132568
0.000000	2.023105	2723.356445
0.000000	2.023343	2724.364746
0.000000	2.023580	2725.026123
0.000000	2.023817	2726.416992
0.000000	2.024054	2728.234131
0.000000	2.024291	2729.596436
0.000000	2.024528	2729.601807
0.000000	2.024766	2728.061279
0.000000	2.025003	2725.491943
0.000000	2.025240	2723.280273
0.000000	2.025477	2722.538330
0.000000	2.025714	2722.992920
0.000000	2.025951	2725.884277
0.000000	2.026189	2733.293457
0.000000	2.026426	2742.393799
0.000000	2.026663	2750.661133
0.000000	2.026900	2759.130859
0.000000	2.027137	2764.562500
0.000000	2.027375	2768.671387
0.000000	2.027612	2772.287109
0.000000	2.027849	2772.955078
0.000000	2.028086	2772.704102
0.000000	2.028323	2771.999023
0.000000	2.028560	2770.197266
0.000000	2.028798	2768.900635
0.000000	2.029035	2769.888916
0.000000	2.029272	2771.697266
0.000000	2.029509	2773.154297
0.000000	2.029746	2773.736328
0.000000	2.029984	2774.133301
0.000000	2.030221	2775.050781
0.000000	2.030458	2776.535889
0.000000	2.030695	2779.272461
0.000000	2.030932	2778.754883
0.000000	2.031169	2777.104736
0.000000	2.031407	2774.624023
0.000000	2.031644	2771.970215
0.000000	2.031881	2769.150146
0.000000	2.032118	2766.670166
0.000000	2.032355	2765.386719
0.000000	2.032593	2763.413818
0.000000	2.032830	2761.673828
0.000000	2.033067	2760.639404
0.000000	2.033304	2758.728271
0.000000	2.033541	2755.725586
0.000000	2.033778	2751.805908
0.000000	2.034015	2748.851074
0.000000	2.034253	2750.244385
0.000000	2.034490	2753.123779
0.000000	2.034727	2755.935303
0.000000	2.034964	2757.425293
0.000000	2.035201	2756.777832
0.000000	2.035439	2754.823730
0.000000	2.035676	2752.045654
0.000000	2.035913	2748.306152
0.000000	2.036150	2744.431152
0.000000	2.036387	2739.949463
0.000000	2.036624	2734.166260
0.000000	2.036862	2728.148682
0.000000	2.037099	2723.747559
0.000000	2.037336	2724.787598
0.000000	2.037573	2729.569092
0.000000	2.037810	2735.491455
0.000000	2.038048	2739.589600
0.000000	2.038285	2743.158447
0.000000	2.038522	2747.588379
0.000000	2.038759	2753.526367
0.000000	2.038996	2760.968994
0.000000	2.039233	2769.877930
0.000000	2.039470	2779.385010
0.000000	2.039708	2788.855957
0.000000	2.039945	2797.835938
0.000000	2.040182	2801.638916
0.000000	2.040419	2801.682373
0.000000	2.040656	2799.385498
0.000000	2.040894	2795.222656
0.000000	2.041131	2789.220703
0.000000	2.041368	2784.554199
0.000000	2.041605	2779.362793
0.000000	2.041842	2772.276611
0.000000	2.042079	2764.880371
0.000000	2.042316	2756.944580
0.000000	2.042554	2748.750488
0.000000	2.042791	2742.305176
0.000000	2.043028	2737.885498
0.000000	2.043265	2733.775391
0.000000	2.043502	2729.066895
0.000000	2.043740	2723.800781
0.000000	2.043977	2718.803467
0.000000	2.044214	2714.359375
0.000000	2.044451	2710.180176
0.000000	2.044688	2706.015869
0.000000	2.044925	2702.181396
0.000000	2.045163	2699.328613
0.000000	2.045400	2697.913574
0.000000	2.045637	2697.994141
0.000000	2.045874	2700.370361
0.000000	2.046111	2704.595947
0.000000	2.046349	2709.395752
0.000000	2.046586	2712.463623
0.000000	2.046823	2714.703125
0.000000	2.047060	2716.614014
0.000000	2.047297	2717.993896
0.000000	2.047534	2717.432617
0.000000	2.047772	2715.388672
0.000000	2.048009	2712.218018
0.000000	2.048246	2707.776855
0.000000	2.048483	2703.456299
0.000000	2.048720	2699.872803
0.000000	2.048957	2695.431396
0.000000	2.049195	2689.949219
0.000000	2.049432	2684.870605
0.000000	2.049669	2679.232910
0.000000	2.049906	2674.532959
0.000000	2.050143	2672.836670
0.000000	2.050380	2669.283203
0.000000	2.050618	2662.886230
0.000000	2.050855	2654.876221
0.000000	2.051092	2647.100342
0.000000	2.051329	2642.297363
0.000000	2.051566	2639.784668
0.000000	2.051804	2640.458740
0.000000	2.052041	2645.077881
0.000000	2.052278	2651.853271
0.000000	2.052515	2660.412598
0.000000	2.052752	2669.130859
0.000000	2.052989	2677.726318
0.000000	2.053227	2686.516602
0.000000	2.053464	2696.415527
0.000000	2.053701	2705.841309
0.000000	2.053938	2713.564209
0.000000	2.054175	2719.296143
0.000000	2.054413	2725.240234
0.000000	2.054650	2728.590332
0.000000	2.054887	2728.639404
0.000000	2.055124	2727.033447
0.000000	2.055361	2724.564453
0.000000	2.055598	2722.021240
0.000000	2.055836	2720.563721
0.000000	2.056073	2723.152100
0.000000	2.056310	2730.101563
0.000000	2.056547	2736.764160
0.000000	2.056784	2743.147461
0.000000	2.057022	2747.094238
0.000000	2.057259	2749.963623
0.000000	2.057496	2749.534180
0.000000	2.057733	2747.513184
0.000000	2.057970	2744.196289
0.000000	2.058208	2740.739502
0.000000	2.058444	2740.892578
0.000000	2.058682	2741.360352
0.000000	2.058919	2739.470215
0.000000	2.059156	2735.863281
0.000000	2.059393	2731.178711
0.000000	2.059630	2725.812012
0.000000	2.059868	2719.429443
0.000000	2.060105	2712.562256
0.000000	2.060342	2704.804443
0.000000	2.060579	2698.031982
0.000000	2.060816	2694.282715
0.000000	2.061054	2693.731689
0.000000	2.061291	2693.297607
0.000000	2.061528	2691.524658
0.000000	2.061765	2688.959717
0.000000	2.062002	2685.268799
0.000000	2.062239	2680.005615
0.000000	2.062476	2672.819336
0.000000	2.062714	2665.337891
0.000000	2.062951	2661.164307
0.000000	2.063188	2658.638428
0.000000	2.063425	2657.343994
0.000000	2.063662	2659.483398
0.000000	2.063900	2663.621338
0.000000	2.064137	2668.656738
0.000000	2.064374	2670.783447
0.000000	2.064611	2670.579102
0.000000	2.064848	2669.314941
0.000000	2.065085	2665.336914
0.000000	2.065323	2658.427002
0.000000	2.065560	2650.658203
0.000000	2.065797	2645.383789
0.000000	2.066034	2642.503906
0.000000	2.066271	2641.205322
0.000000	2.066509	2641.132813
0.000000	2.066746	2642.181641
0.000000	2.066983	2642.482178
0.000000	2.067220	2642.140137
0.000000	2.067457	2639.318604
0.000000	2.067694	2633.725098
0.000000	2.067931	2628.344727
0.000000	2.068169	2626.859863
0.000000	2.068406	2628.020264
0.000000	2.068643	2630.824463
0.000000	2.068880	2637.378174
0.000000	2.069117	2645.161377
0.000000	2.069355	2651.786377
0.000000	2.069592	2658.721924
0.000000	2.069829	2667.409912
0.000000	2.070066	2676.677002
0.000000	2.070303	2686.480957
0.000000	2.070540	2696.846924
0.000000	2.070778	2706.760254
0.000000	2.071015	2712.867676
0.000000	2.071252	2714.124023
0.000000	2.071489	2712.817139
0.000000	2.071726	2709.553711
0.000000	2.071964	2704.454834
0.000000	2.072201	2698.926025
0.000000	2.072438	2695.121826
0.000000	2.072675	2691.909668
0.000000	2.072912	2688.842041
0.000000	2.073149	2686.955811
0.000000	2.073387	2684.664063
0.000000	2.073624	2682.715088
0.000000	2.073861	2681.791748
0.000000	2.074098	2680.700195
0.000000	2.074335	2678.951660
0.000000	2.074572	2677.601807
0.000000	2.074810	2678.636230
0.000000	2.075047	2683.458984
0.000000	2.075284	2692.882080
0.000000	2.075521	2706.688965
0.000000	2.075758	2720.260742
0.000000	2.075995	2729.629150
0.000000	2.076233	2737.463135
0.000000	2.076470	2743.534912
0.000000	2.076707	2744.975586
0.000000	2.076944	2744.747314
0.000000	2.077181	2743.068359
0.000000	2.077419	2741.322754
0.000000	2.077656	2741.504883
0.000000	2.077893	2741.810791
0.000000	2.078130	2743.176514
0.000000	2.078367	2744.882568
0.000000	2.078604	2746.572266
0.000000	2.078842	2747.713379
0.000000	2.079079	2748.369141
0.000000	2.079316	2749.234375
0.000000	2.079553	2749.796143
0.000000	2.079790	2751.076660
0.000000	2.080028	2752.384277
0.000000	2.080265	2753.221191
0.000000	2.080502	2752.042480
0.000000	2.080739	2750.721191
0.000000	2.080976	2749.441895
0.000000	2.081213	2748.759033
0.000000	2.081450	2751.492188
0.000000	2.081688	2755.308105
0.000000	2.081925	2760.621582
0.000000	2.082162	2768.368896
0.000000	2.082399	2778.001709
0.000000	2.082636	2786.607422
0.000000	2.082874	2791.354004
0.000000	2.083111	2790.635986
0.000000	2.083348	2788.330566
0.000000	2.083585	2787.781982
0.000000	2.083822	2788.804199
0.000000	2.084059	2789.116455
0.000000	2.084297	2788.848389
0.000000	2.084534	2788.617432
0.000000	2.084771	2788.807617
0.000000	2.085008	2788.477783
0.000000	2.085245	2786.851807
0.000000	2.085483	2784.389160
0.000000	2.085720	2783.065186
0.000000	2.085957	2785.301270
0.000000	2.086194	2789.122559
0.000000	2.086431	2794.273193
0.000000	2.086668	2800.860107
0.000000	2.086905	2806.700928
0.000000	2.087143	2808.345459
0.000000	2.087380	2808.108398
0.000000	2.087617	2806.545410
0.000000	2.087854	2804.032471
0.000000	2.088091	2800.752930
0.000000	2.088329	2796.317871
0.000000	2.088566	2792.301758
0.000000	2.088803	2789.313721
0.000000	2.089040	2789.282715
0.000000	2.089277	2790.147705
0.000000	2.089514	2792.906982
0.000000	2.089751	2795.670410
0.000000	2.089989	2797.989990
0.000000	2.090226	2800.868652
0.000000	2.090463	2804.706055
0.000000	2.090700	2808.612305
0.000000	2.090937	2812.445557
0.000000	2.091175	2814.431641
0.000000	2.091412	2815.191895
0.000000	2.091649	2815.532715
0.000000	2.091886	2815.060059
0.000000	2.092123	2813.610107
0.000000	2.092360	2809.374023
0.000000	2.092598	2803.477539
0.000000	2.092835	2796.854980
0.000000	2.093072	2789.699951
0.000000	2.093309	2784.181641
0.000000	2.093546	2781.574707
0.000000	2.093784	2781.321045
0.000000	2.094021	2782.723389
0.000000	2.094258	2786.058105
0.000000	2.094495	2789.949951
0.000000	2.094732	2793.222900
0.000000	2.094970	2794.430908
0.000000	2.095207	2794.894775
0.000000	2.095444	2795.750000
0.000000	2.095681	2796.251465
0.000000	2.095918	2797.694092
0.000000	2.096155	2798.943115
0.000000	2.096393	2800.265625
0.000000	2.096630	2800.393555
0.000000	2.096867	2798.738525
0.000000	2.097104	2797.674561
0.000000	2.097341	2797.423584
0.000000	2.097578	2798.757568
0.000000	2.097816	2802.920654
0.000000	2.098053	2808.007568
0.000000	2.098290	2811.697510
0.000000	2.098527	2812.397705
0.000000	2.098764	2812.123535
0.000000	2.099001	2810.531982
0.000000	2.099239	2808.208008
0.000000	2.099476	2805.225098
0.000000	2.099713	2801.224121
0.000000	2.099950	2797.353027
0.000000	2.100187	2793.606445
0.000000	2.100425	2788.756348
0.000000	2.100662	2784.265381
0.000000	2.100899	2780.237793
0.000000	2.101136	2776.548828
0.000000	2.101373	2774.309570
0.000000	2.101610	2771.491699
0.000000	2.101848	2770.760254
0.000000	2.102085	2771.545654
0.000000	2.102322	2773.616943
0.000000	2.102559	2777.231445
0.000000	2.102796	2780.591064
0.000000	2.103034	2783.731445
0.000000	2.103271	2787.060791
0.000000	2.103508	2789.524658
0.000000	2.103745	2791.854492
0.000000	2.103982	2793.822998
0.000000	2.104219	2795.529541
0.000000	2.104457	2795.959717
0.000000	2.104694	2793.971680
0.000000	2.104931	2790.689453
0.000000	2.105168	2786.164795
0.000000	2.105405	2781.610352
0.000000	2.105643	2778.181885
0.000000	2.105880	2772.908447
0.000000	2.106117	2766.462402
0.000000	2.106354	2758.880859
0.000000	2.106591	2752.076904
0.000000	2.106828	2749.558105
0.000000	2.107065	2749.428955
0.000000	2.107303	2749.374268
0.000000	2.107540	2750.175049
0.000000	2.107777	2752.664063
0.000000	2.108014	2754.964355
0.000000	2.108251	2759.624756
0.000000	2.108489	2763.184814
0.000000	2.108726	2762.054443
0.000000	2.108963	2759.279541
0.000000	2.109200	2755.912842
0.000000	2.109437	2752.621582
0.000000	2.109674	2752.375000
0.000000	2.109911	2752.930420
0.000000	2.110149	2754.530029
0.000000	2.110386	2757.009277
0.000000	2.110623	2760.275879
0.000000	2.110860	2764.096436
0.000000	2.111097	2769.088379
0.000000	2.111335	2774.414551
0.000000	2.111572	2780.762939
0.000000	2.111809	2788.899658
0.000000	2.112046	2797.988037
0.000000	2.112283	2807.825195
0.000000	2.112520	2814.749268
0.000000	2.112758	2821.414063
0.000000	2.112995	2826.084717
0.000000	2.113232	2826.998047
0.000000	2.113469	2826.294434
0.000000	2.113706	2823.825928
0.000000	2.113944	2820.823975
0.000000	2.114181	2816.405518
0.000000	2.114418	2810.308594
0.000000	2.114655	2805.124268
0.000000	2.114892	2801.990234
0.000000	2.115129	2802.303955
0.000000	2.115366	2806.645264
0.000000	2.115604	2809.604980
0.000000	2.115841	2811.398438
0.000000	2.116078	2812.433105
0.000000	2.116315	2814.629395
0.000000	2.116552	2819.252930
0.000000	2.116790	2826.804932
0.000000	2.117027	2835.989746
0.000000	2.117264	2843.874756
0.000000	2.117501	2850.010742
0.000000	2.117738	2853.890381
0.000000	2.117975	2851.927490
0.000000	2.118213	2844.444092
0.000000	2.118450	2833.931152
0.000000	2.118687	2823.220947
0.000000	2.118924	2815.170166
0.000000	2.119161	2809.367920
0.000000	2.119399	2805.167725
0.000000	2.119636	2805.297363
0.000000	2.119873	2808.391113
0.000000	2.120110	2815.214111
0.000000	2.120347	2821.921631
0.000000	2.120584	2828.932129
0.000000	2.120822	2834.178711
0.000000	2.121059	2837.902588
0.000000	2.121296	2839.815430
0.000000	2.121533	2839.986328
0.000000	2.121770	2839.243408
0.000000	2.122008	2839.998779
0.000000	2.122245	2842.356689
0.000000	2.122482	2845.225098
0.000000	2.122719	2851.354248
0.000000	2.122956	2857.847168
0.000000	2.123193	2863.382568
0.000000	2.123431	2869.023682
0.000000	2.123668	2873.220459
0.000000	2.123905	2873.629150
0.000000	2.124142	2871.062988
0.000000	2.124379	2866.529053
0.000000	2.124616	2861.191406
0.000000	2.124854	2855.322021
0.000000	2.125091	2848.934082
0.000000	2.125328	2845.394531
0.000000	2.125565	2843.242676
0.000000	2.125802	2840.609619
0.000000	2.126040	2839.119385
0.000000	2.126277	2838.778809
0.000000	2.126514	2840.048096
0.000000	2.126751	2842.826660
0.000000	2.126988	2849.057373
0.000000	2.127225	2855.383057
0.000000	2.127463	2862.632813
0.000000	2.127700	2868.747803
0.000000	2.127937	2872.411621
0.000000	2.128174	2874.070557
0.000000	2.128411	2874.705811
0.000000	2.128649	2875.214600
0.000000	2.128886	2873.082031
0.000000	2.129123	2869.666504
0.000000	2.129360	2866.111328
0.000000	2.129597	2864.213623
0.000000	2.129834	2863.033447
0.000000	2.130071	2862.763184
0.000000	2.130309	2866.102295
0.000000	2.130546	2870.418945
0.000000	2.130783	2875.614014
0.000000	2.131020	2880.771729
0.000000	2.131257	2885.874023
0.000000	2.131495	2891.614014
0.000000	2.131732	2898.050293
0.000000	2.131969	2905.052490
0.000000	2.132206	2908.418213
0.000000	2.132443	2911.473633
0.000000	2.132680	2914.254639
0.000000	2.132918	2916.680420
0.000000	2.133155	2919.146484
0.000000	2.133392	2920.462891
0.000000	2.133629	2920.759277
0.000000	2.133866	2920.231201
0.000000	2.134104	2919.367432
0.000000	2.134341	2917.940186
0.000000	2.134578	2916.158691
0.000000	2.134815	2915.137451
0.000000	2.135052	2912.965332
0.000000	2.135289	2909.768066
0.000000	2.135526	2904.233154
0.000000	2.135764	2896.719238
0.000000	2.136001	2887.709717
0.000000	2.136238	2877.219482
0.000000	2.136475	2866.338867
0.000000	2.136712	2857.407959
0.000000	2.136950	2853.601318
0.000000	2.137187	2852.478027
0.000000	2.137424	2850.637207
0.000000	2.137661	2848.447021
0.000000	2.137898	2844.508789
0.000000	2.138135	2839.863525
0.000000	2.138372	2833.524902
0.000000	2.138610	2827.788818
0.000000	2.138847	2825.098145
0.000000	2.139084	2826.607910
0.000000	2.139321	2830.010498
0.000000	2.139558	2834.904053
0.000000	2.139796	2841.335693
0.000000	2.140033	2850.291016
0.000000	2.140270	2858.327148
0.000000	2.140507	2865.317383
0.000000	2.140744	2872.013428
0.000000	2.140981	2878.843750
0.000000	2.141219	2883.202393
0.000000	2.141456	2884.558350
0.000000	2.141693	2885.364014
0.000000	2.141930	2886.314209
0.000000	2.142167	2886.158691
0.000000	2.142405	2884.695068
0.000000	2.142642	2882.241211
0.000000	2.142879	2880.755371
0.000000	2.143116	2877.989258
0.000000	2.143353	2873.728027
0.000000	2.143590	2868.610596
0.000000	2.143828	2863.383789
0.000000	2.144065	2860.496582
0.000000	2.144302	2860.212646
0.000000	2.144539	2860.425293
0.000000	2.144776	2857.052002
0.000000	2.145014	2851.929199
0.000000	2.145251	2845.358887
0.000000	2.145488	2837.620850
0.000000	2.145725	2829.222656
0.000000	2.145962	2822.211670
0.000000	2.146199	2817.425049
0.000000	2.146437	2815.402344
0.000000	2.146674	2814.587158
0.000000	2.146911	2815.284424
0.000000	2.147148	2816.936279
0.000000	2.147385	2819.540039
0.000000	2.147622	2823.551514
0.000000	2.147860	2826.355713
0.000000	2.148097	2827.012695
0.000000	2.148334	2825.724365
0.000000	2.148571	2823.786133
0.000000	2.148808	2820.041016
0.000000	2.149045	2814.573730
0.000000	2.149283	2806.593018
0.000000	2.149520	2797.951416
0.000000	2.149757	2790.028076
0.000000	2.149994	2780.947021
0.000000	2.150231	2770.169678
0.000000	2.150469	2757.703125
0.000000	2.150706	2745.626465
0.000000	2.150943	2737.598389
0.000000	2.151180	2731.017578
0.000000	2.151417	2726.871826
0.000000	2.151654	2726.471680
0.000000	2.151892	2728.061035
0.000000	2.152129	2733.280762
0.000000	2.152366	2739.225342
0.000000	2.152603	2745.638916
0.000000	2.152840	2753.770508
0.000000	2.153078	2762.022705
0.000000	2.153315	2769.081299
0.000000	2.153552	2773.348877
0.000000	2.153789	2777.332764
0.000000	2.154026	2781.415527
0.000000	2.154263	2786.580322
0.000000	2.154500	2792.634033
0.000000	2.154738	2800.402100
0.000000	2.154975	2809.254639
0.000000	2.155212	2817.995605
0.000000	2.155449	2827.087646
0.000000	2.155686	2835.942139
0.000000	2.155924	2841.702881
0.000000	2.156161	2846.271484
0.000000	2.156398	2849.825684
0.000000	2.156635	2852.780762
0.000000	2.156872	2854.197510
0.000000	2.157109	2855.151855
0.000000	2.157346	2856.072266
0.000000	2.157584	2859.176025
0.000000	2.157821	2862.186523
0.000000	2.158058	2865.260254
0.000000	2.158295	2865.575928
0.000000	2.158532	2864.576416
0.000000	2.158770	2862.731201
0.000000	2.159007	2860.580566
0.000000	2.159244	2857.747559
0.000000	2.159481	2857.025391
0.000000	2.159718	2858.251709
0.000000	2.159956	2860.842041
0.000000	2.160193	2866.156982
0.000000	2.160430	2873.581787
0.000000	2.160667	2881.160400
0.000000	2.160904	2885.204834
0.000000	2.161141	2885.387207
0.000000	2.161379	2882.984375
0.000000	2.161616	2879.107910
0.000000	2.161853	2873.525635
0.000000	2.162090	2868.472656
0.000000	2.162327	2864.012451
0.000000	2.162565	2858.847168
0.000000	2.162802	2853.844482
0.000000	2.163039	2850.902100
0.000000	2.163276	2847.890869
0.000000	2.163513	2845.224365
0.000000	2.163750	2842.810547
0.000000	2.163987	2841.934814
0.000000	2.164225	2843.889160
0.000000	2.164462	2845.379395
0.000000	2.164699	2843.610352
0.000000	2.164936	2840.467773
0.000000	2.165173	2836.171387
0.000000	2.165411	2831.237305
0.000000	2.165648	2826.211670
0.000000	2.165885	2821.720703
0.000000	2.166122	2818.755859
0.000000	2.166359	2817.739990
0.000000	2.166596	2816.270020
0.000000	2.166834	2814.607178
0.000000	2.167071	2812.354004
0.000000	2.167308	2809.331787
0.000000	2.167545	2806.225586
0.000000	2.167782	2804.570557
0.000000	2.168020	2806.770264
0.000000	2.168257	2809.483643
0.000000	2.168494	2812.577148
0.000000	2.168731	2815.806641
0.000000	2.168968	2818.348877
0.000000	2.169205	2819.695801
0.000000	2.169443	2820.242188
0.000000	2.169680	2819.052734
0.000000	2.169917	2817.049072
0.000000	2.170154	2814.052246
0.000000	2.170391	2811.398438
0.000000	2.170629	2810.819336
0.000000	2.170866	2812.721680
0.000000	2.171103	2817.008545
0.000000	2.171340	2822.061523
0.000000	2.171577	2828.156738
0.000000	2.171814	2834.402832
0.000000	2.172052	2840.905273
0.000000	2.172289	2848.195557
0.000000	2.172526	2855.875977
0.000000	2.172763	2862.716309
0.000000	2.173000	2868.914551
0.000000	2.173237	2871.610840
0.000000	2.173475	2872.966553
0.000000	2.173712	2874.405273
0.000000	2.173949	2876.572266
0.000000	2.174186	2880.537842
0.000000	2.174423	2885.749268
0.000000	2.174660	2893.181396
0.000000	2.174898	2900.803955
0.000000	2.175135	2909.566406
0.000000	2.175372	2917.917236
0.000000	2.175609	2925.070313
0.000000	2.175846	2928.396240
0.000000	2.176084	2929.069580
0.000000	2.176321	2926.485596
0.000000	2.176558	2923.329590
0.000000	2.176795	2919.479736
0.000000	2.177032	2917.439941
0.000000	2.177269	2922.327393
0.000000	2.177506	2931.491211
0.000000	2.177744	2936.377930
0.000000	2.177981	2939.013184
0.000000	2.178218	2938.285156
0.000000	2.178455	2935.952148
0.000000	2.178692	2932.576172
0.000000	2.178930	2930.280029
0.000000	2.179167	2928.745361
0.000000	2.179404	2926.243652
0.000000	2.179641	2922.690674
0.000000	2.179878	2917.720703
0.000000	2.180115	2910.139648
0.000000	2.180353	2900.093750
0.000000	2.180590	2887.622803
0.000000	2.180827	2874.012451
0.000000	2.181064	2863.848389
0.000000	2.181301	2856.246338
0.000000	2.181539	2848.679199
0.000000	2.181776	2841.780273
0.000000	2.182013	2837.051270
0.000000	2.182250	2835.307617
0.000000	2.182487	2835.812500
0.000000	2.182724	2837.183105
0.000000	2.182961	2838.311035
0.000000	2.183199	2836.891602
0.000000	2.183436	2835.245117
0.000000	2.183673	2832.669434
0.000000	2.183910	2829.308594
0.000000	2.184147	2824.745361
0.000000	2.184385	2818.377930
0.000000	2.184622	2810.328857
0.000000	2.184859	2801.136719
0.000000	2.185096	2792.857422
0.000000	2.185333	2784.157715
0.000000	2.185570	2776.268311
0.000000	2.185807	2769.653809
0.000000	2.186045	2764.639893
0.000000	2.186282	2762.093506
0.000000	2.186519	2760.466064
0.000000	2.186756	2760.972168
0.000000	2.186993	2761.604980
0.000000	2.187231	2763.033203
0.000000	2.187468	2765.323486
0.000000	2.187705	2768.007568
0.000000	2.187942	2770.800293
0.000000	2.188179	2773.739502
0.000000	2.188416	2776.342773
0.000000	2.188654	2778.335205
0.000000	2.188891	2779.696289
0.000000	2.189128	2779.725830
0.000000	2.189365	2778.781250
0.000000	2.189602	2777.008789
0.000000	2.189840	2774.696533
0.000000	2.190077	2772.992920
0.000000	2.190314	2772.781250
0.000000	2.190551	2775.326416
0.000000	2.190788	2777.714111
0.000000	2.191025	2780.570557
0.000000	2.191263	2785.314209
0.000000	2.191500	2791.871826
0.000000	2.191737	2801.088867
0.000000	2.191974	2813.485840
0.000000	2.192211	2824.333984
0.000000	2.192449	2832.557129
0.000000	2.192686	2839.128174
0.000000	2.192923	2845.309814
0.000000	2.193160	2851.229248
0.000000	2.193397	2857.006348
0.000000	2.193635	2860.565430
0.000000	2.193872	2862.293945
0.000000	2.194109	2862.898438
0.000000	2.194346	2862.665527
0.000000	2.194583	2862.505615
0.000000	2.194820	2863.164063
0.000000	2.195058	2864.852051
0.000000	2.195295	2868.710449
0.000000	2.195532	2873.449951
0.000000	2.195769	2877.697754
0.000000	2.196006	2879.750244
0.000000	2.196243	2878.337158
0.000000	2.196481	2874.635742
0.000000	2.196718	2868.885742
0.000000	2.196955	2861.221680
0.000000	2.197192	2853.032471
0.000000	2.197429	2844.769043
0.000000	2.197666	2838.876953
0.000000	2.197904	2835.332275
0.000000	2.198141	2834.585205
0.000000	2.198378	2836.769043
0.000000	2.198615	2841.491699
0.000000	2.198852	2848.040771
0.000000	2.199090	2854.680176
0.000000	2.199327	2860.195313
0.000000	2.199564	2863.940674
0.000000	2.199801	2865.245850
0.000000	2.200038	2864.355469
0.000000	2.200275	2863.227295
0.000000	2.200513	2862.356689
0.000000	2.200750	2860.762695
0.000000	2.200987	2858.985107
0.000000	2.201224	2857.518799
0.000000	2.201461	2858.779053
0.000000	2.201699	2862.738770
0.000000	2.201936	2867.843750
0.000000	2.202173	2869.715088
0.000000	2.202410	2870.947998
0.000000	2.202647	2870.745361
0.000000	2.202884	2869.297119
0.000000	2.203121	2867.849609
0.000000	2.203359	2866.235352
0.000000	2.203596	2867.743408
0.000000	2.203833	2871.290771
0.000000	2.204070	2875.216797
0.000000	2.204307	2879.693359
0.000000	2.204545	2883.696777
0.000000	2.204782	2887.931152
0.000000	2.205019	2893.784912
0.000000	2.205256	2901.898193
0.000000	2.205493	2910.075684
0.000000	2.205730	2918.935059
0.000000	2.205967	2928.380615
0.000000	2.206205	2936.476318
0.000000	2.206442	2942.183105
0.000000	2.206679	2945.303223
0.000000	2.206916	2946.725830
0.000000	2.207153	2947.369873
0.000000	2.207391	2948.003906
0.000000	2.207628	2948.791504
0.000000	2.207865	2951.626465
0.000000	2.208102	2955.914795
0.000000	2.208339	2961.073730
0.000000	2.208576	2967.879639
0.000000	2.208814	2974.234375
0.000000	2.209051	2979.044434
0.000000	2.209288	2980.942139
0.000000	2.209525	2981.567871
0.000000	2.209762	2981.047607
0.000000	2.210000	2978.988770
0.000000	2.210237	2975.804443
0.000000	2.210474	2971.506836
0.000000	2.210711	2967.364014
0.000000	2.210948	2964.421631
0.000000	2.211185	2959.402588
0.000000	2.211422	2952.698730
0.000000	2.211660	2945.549072
0.000000	2.211897	2938.416504
0.000000	2.212134	2933.335938
0.000000	2.212371	2927.200684
0.000000	2.212608	2919.719971
0.000000	2.212846	2911.492188
0.000000	2.213083	2904.179199
0.000000	2.213320	2897.311279
0.000000	2.213557	2892.179688
0.000000	2.213794	2891.707764
0.000000	2.214031	2893.007568
0.000000	2.214269	2895.680908
0.000000	2.214506	2900.641113
0.000000	2.214743	2907.553711
0.000000	2.214980	2914.027100
0.000000	2.215217	2920.513184
0.000000	2.215455	2925.111572
0.000000	2.215692	2928.668945
0.000000	2.215929	2930.291992
0.000000	2.216166	2930.118652
0.000000	2.216403	2927.704346
0.000000	2.216640	2923.497559
0.000000	2.216878	2917.168457
0.000000	2.217115	2909.865479
0.000000	2.217352	2904.910889
0.000000	2.217589	2900.359131
0.000000	2.217826	2896.070068
0.000000	2.218064	2890.212158
0.000000	2.218301	2883.474609
0.000000	2.218538	2875.115479
0.000000	2.218775	2865.900146
0.000000	2.219012	2857.441650
0.000000	2.219249	2850.428711
0.000000	2.219487	2845.565918
0.000000	2.219724	2843.586670
0.000000	2.219961	2844.668213
0.000000	2.220198	2847.510986
0.000000	2.220435	2849.477539
0.000000	2.220672	2850.753906
0.000000	2.220910	2852.137695
0.000000	2.221147	2853.351318
0.000000	2.221384	2854.461914
0.000000	2.221621	2856.732422
0.000000	2.221858	2860.868896
0.000000	2.222095	2866.512207
0.000000	2.222333	2871.651855
0.000000	2.222570	2877.361328
0.000000	2.222807	2883.397705
0.000000	2.223044	2888.991455
0.000000	2.223281	2891.335449
0.000000	2.223519	2889.738281
0.000000	2.223756	2886.362793
0.000000	2.223993	2881.666260
0.000000	2.224230	2876.192139
0.000000	2.224467	2872.197998
0.000000	2.224705	2871.245117
0.000000	2.224941	2869.856445
0.000000	2.225179	2868.779785
0.000000	2.225416	2868.463867
0.000000	2.225653	2867.196045
0.000000	2.225890	2865.245605
0.000000	2.226127	2863.923096
0.000000	2.226365	2860.968994
0.000000	2.226602	2856.344971
0.000000	2.226839	2851.281494
0.000000	2.227076	2848.361328
0.000000	2.227313	2848.832520
0.000000	2.227551	2848.288818
0.000000	2.227788	2847.342529
0.000000	2.228025	2845.625488
0.000000	2.228262	2843.957520
0.000000	2.228499	2842.645508
0.000000	2.228736	2842.594238
0.000000	2.228974	2845.213135
0.000000	2.229211	2847.790283
0.000000	2.229448	2850.576904
0.000000	2.229685	2851.275146
0.000000	2.229922	2847.895264
0.000000	2.230160	2842.398438
0.000000	2.230397	2834.553467
0.000000	2.230634	2825.614746
0.000000	2.230871	2819.073730
0.000000	2.231108	2811.663574
0.000000	2.231345	2805.406494
0.000000	2.231582	2802.783447
0.000000	2.231820	2803.244385
0.000000	2.232057	2804.824951
0.000000	2.232294	2807.573730
0.000000	2.232531	2810.871582
0.000000	2.232768	2813.932861
0.000000	2.233006	2816.250488
0.000000	2.233243	2817.215820
0.000000	2.233480	2814.375000
0.000000	2.233717	2810.191895
0.000000	2.233954	2806.573730
0.000000	2.234191	2803.917236
0.000000	2.234428	2801.665527
0.000000	2.234666	2799.363770
0.000000	2.234903	2795.494873
0.000000	2.235140	2789.982422
0.000000	2.235377	2783.228271
0.000000	2.235614	2775.031982
0.000000	2.235852	2768.334961
0.000000	2.236089	2763.000977
0.000000	2.236326	2756.839844
0.000000	2.236563	2749.892090
0.000000	2.236800	2743.613037
0.000000	2.237037	2738.068359
0.000000	2.237275	2732.944336
0.000000	2.237512	2729.028320
0.000000	2.237749	2725.572754
0.000000	2.237986	2722.206787
0.000000	2.238223	2720.073486
0.000000	2.238461	2720.337891
0.000000	2.238698	2721.965088
0.000000	2.238935	2725.098145
0.000000	2.239172	2730.224609
0.000000	2.239409	2735.253662
0.000000	2.239646	2735.554443
0.000000	2.239884	2731.269287
0.000000	2.240121	2724.406250
0.000000	2.240358	2715.674561
0.000000	2.240595	2706.765381
0.000000	2.240832	2700.619385
0.000000	2.241070	2694.827148
0.000000	2.241307	2688.384277
0.000000	2.241544	2681.401367
0.000000	2.241781	2675.806396
0.000000	2.242018	2671.329590
0.000000	2.242255	2667.690918
0.000000	2.242493	2667.399414
0.000000	2.242730	2669.277588
0.000000	2.242967	2672.650635
0.000000	2.243204	2677.776367
0.000000	2.243441	2684.919678
0.000000	2.243679	2691.440674
0.000000	2.243916	2696.697998
0.000000	2.244153	2701.647217
0.000000	2.244390	2707.173340
0.000000	2.244627	2714.122803
0.000000	2.244864	2722.594482
0.000000	2.245101	2730.759277
0.000000	2.245339	2739.100586
0.000000	2.245576	2748.211670
0.000000	2.245813	2756.819092
0.000000	2.246050	2764.322510
0.000000	2.246287	2770.177246
0.000000	2.246525	2776.266357
0.000000	2.246762	2782.677979
0.000000	2.246999	2789.291016
0.000000	2.247236	2795.039795
0.000000	2.247473	2801.190674
0.000000	2.247710	2809.177490
0.000000	2.247948	2818.140625
0.000000	2.248185	2826.863037
0.000000	2.248422	2836.491943
0.000000	2.248659	2845.519531
0.000000	2.248896	2851.836182
0.000000	2.249134	2853.878418
0.000000	2.249371	2854.717773
0.000000	2.249608	2854.740234
0.000000	2.249845	2856.052979
0.000000	2.250082	2858.784912
0.000000	2.250319	2861.548340
0.000000	2.250556	2863.616455
0.000000	2.250794	2865.725098
0.000000	2.251031	2870.916992
0.000000	2.251268	2878.101563
0.000000	2.251505	2885.731689
0.000000	2.251742	2891.054199
0.000000	2.251980	2895.510498
0.000000	2.252217	2898.155518
0.000000	2.252454	2898.286377
0.000000	2.252691	2897.460205
0.000000	2.252928	2896.080811
0.000000	2.253165	2897.477539
0.000000	2.253402	2899.881836
0.000000	2.253640	2901.060059
0.000000	2.253877	2900.909912
0.000000	2.254114	2897.666992
0.000000	2.254351	2891.293701
0.000000	2.254588	2882.925049
0.000000	2.254826	2874.275879
0.000000	2.255063	2868.742676
0.000000	2.255300	2865.504150
0.000000	2.255537	2863.632813
0.000000	2.255774	2861.388916
0.000000	2.256011	2861.258301
0.000000	2.256249	2863.362793
0.000000	2.256486	2864.841553
0.000000	2.256723	2863.684082
0.000000	2.256960	2862.271240
0.000000	2.257197	2860.822021
0.000000	2.257435	2860.263184
0.000000	2.257672	2861.076172
0.000000	2.257909	2863.543213
0.000000	2.258146	2866.446289
0.000000	2.258383	2869.449707
0.000000	2.258621	2871.945313
0.000000	2.258858	2873.691162
0.000000	2.259095	2873.179932
0.000000	2.259332	2869.901855
0.000000	2.259569	2864.508057
0.000000	2.259806	2857.189209
0.000000	2.260043	2849.742432
0.000000	2.260281	2842.041016
0.000000	2.260518	2835.806152
0.000000	2.260755	2830.187744
0.000000	2.260992	2828.407715
0.000000	2.261229	2830.548340
0.000000	2.261467	2834.503662
0.000000	2.261704	2840.715576
0.000000	2.261941	2844.420654
0.000000	2.262178	2847.242432
0.000000	2.262415	2849.867188
0.000000	2.262652	2851.109131
0.000000	2.262890	2851.300049
0.000000	2.263127	2850.558838
0.000000	2.263364	2849.374756
0.000000	2.263601	2847.373291
0.000000	2.263838	2846.304688
0.000000	2.264076	2846.269775
0.000000	2.264313	2846.442871
0.000000	2.264550	2846.655518
0.000000	2.264787	2846.976563
0.000000	2.265024	2847.489014
0.000000	2.265261	2848.411133
0.000000	2.265499	2849.964111
0.000000	2.265736	2852.222412
0.000000	2.265973	2854.837891
0.000000	2.266210	2857.629395
0.000000	2.266447	2860.719727
0.000000	2.266685	2863.945557
0.000000	2.266922	2866.509766
0.000000	2.267159	2867.277832
0.000000	2.267396	2867.668457
0.000000	2.267633	2868.089844
0.000000	2.267870	2869.055664
0.000000	2.268108	2871.374268
0.000000	2.268345	2874.613281
0.000000	2.268582	2879.443848
0.000000	2.268819	2886.541748
0.000000	2.269056	2892.514648
0.000000	2.269293	2898.402344
0.000000	2.269531	2903.458008
0.000000	2.269768	2907.283203
0.000000	2.270005	2910.852783
0.000000	2.270242	2914.224365
0.000000	2.270479	2916.598145
0.000000	2.270716	2917.181885
0.000000	2.270954	2916.721191
0.000000	2.271191	2916.094971
0.000000	2.271428	2915.657471
0.000000	2.271665	2914.443359
0.000000	2.271902	2913.052246
0.000000	2.272140	2911.729736
0.000000	2.272377	2911.379883
0.000000	2.272614	2912.299072
0.000000	2.272851	2912.788330
0.000000	2.273088	2910.408936
0.000000	2.273325	2905.714844
0.000000	2.273562	2900.297363
0.000000	2.273800	2895.206543
0.000000	2.274037	2889.878906
0.000000	2.274274	2885.928223
0.000000	2.274511	2885.269531
0.000000	2.274748	2889.779297
0.000000	2.274986	2896.820557
0.000000	2.275223	2902.991943
0.000000	2.275460	2907.856445
0.000000	2.275697	2911.645508
0.000000	2.275934	2912.531006
0.000000	2.276171	2910.560547
0.000000	2.276409	2905.876221
0.000000	2.276646	2900.084717
0.000000	2.276883	2892.614990
0.000000	2.277120	2883.550537
0.000000	2.277357	2874.154053
0.000000	2.277595	2866.956543
0.000000	2.277832	2861.863525
0.000000	2.278069	2858.152100
0.000000	2.278306	2854.946777
0.000000	2.278543	2853.926758
0.000000	2.278780	2854.965088
0.000000	2.279017	2855.882324
0.000000	2.279255	2857.575928
0.000000	2.279492	2858.220947
0.000000	2.279729	2857.882324
0.000000	2.279966	2856.010742
0.000000	2.280203	2852.708252
0.000000	2.280441	2848.796143
0.000000	2.280678	2845.564697
0.000000	2.280915	2842.860596
0.000000	2.281152	2842.604492
0.000000	2.281389	2845.450684
0.000000	2.281626	2848.914551
0.000000	2.281864	2853.288574
0.000000	2.282101	2857.679932
0.000000	2.282338	2862.212646
0.000000	2.282575	2866.179443
0.000000	2.282812	2868.307861
0.000000	2.283049	2870.231934
0.000000	2.283287	2873.018066
0.000000	2.283524	2877.256592
0.000000	2.283761	2881.245117
0.000000	2.283998	2885.919922
0.000000	2.284235	2888.983154
0.000000	2.284472	2890.809814
0.000000	2.284710	2892.166748
0.000000	2.284947	2892.505127
0.000000	2.285184	2890.932129
0.000000	2.285421	2887.287598
0.000000	2.285658	2881.897461
0.000000	2.285896	2876.091309
0.000000	2.286133	2871.552979
0.000000	2.286370	2868.832031
0.000000	2.286607	2870.450439
0.000000	2.286844	2874.106934
0.000000	2.287081	2878.462402
0.000000	2.287319	2882.326416
0.000000	2.287556	2885.615479
0.000000	2.287793	2888.834473
0.000000	2.288030	2891.994629
0.000000	2.288267	2893.140869
0.000000	2.288505	2893.006592
0.000000	2.288742	2891.760010
0.000000	2.288979	2889.459961
0.000000	2.289216	2885.688232
0.000000	2.289453	2882.221191
0.000000	2.289690	2880.719727
0.000000	2.289928	2879.292480
0.000000	2.290165	2877.487061
0.000000	2.290402	2876.517578
0.000000	2.290639	2877.329590
0.000000	2.290876	2879.913818
0.000000	2.291114	2879.993164
0.000000	2.291351	2878.329346
0.000000	2.291588	2876.393311
0.000000	2.291825	2876.042725
0.000000	2.292062	2878.288574
0.000000	2.292300	2879.494385
0.000000	2.292536	2880.207275
0.000000	2.292774	2880.532471
0.000000	2.293011	2880.341553
0.000000	2.293248	2880.368652
0.000000	2.293485	2879.664063
0.000000	2.293722	2877.993652
0.000000	2.293960	2876.027344
0.000000	2.294197	2873.402832
0.000000	2.294434	2870.993408
0.000000	2.294671	2869.233643
0.000000	2.294908	2867.351074
0.000000	2.295146	2864.221680
0.000000	2.295383	2861.000488
0.000000	2.295620	2858.507324
0.000000	2.295857	2859.061523
0.000000	2.296094	2860.789795
0.000000	2.296331	2863.906738
0.000000	2.296569	2867.424072
0.000000	2.296806	2871.454102
0.000000	2.297043	2873.500488
0.000000	2.297280	2876.857422
0.000000	2.297517	2881.259033
0.000000	2.297755	2884.128174
0.000000	2.297992	2884.756104
0.000000	2.298229	2884.606689
0.000000	2.298466	2884.310059
0.000000	2.298703	2883.431641
0.000000	2.298940	2881.654297
0.000000	2.299177	2879.427979
0.000000	2.299415	2876.916992
0.000000	2.299652	2873.508057
0.000000	2.299889	2869.401367
0.000000	2.300126	2866.132568
0.000000	2.300363	2865.435303
0.000000	2.300601	2864.958984
0.000000	2.300838	2866.169434
0.000000	2.301075	2869.003906
0.000000	2.301312	2870.923340
0.000000	2.301549	2872.911133
0.000000	2.301786	2874.796875
0.000000	2.302023	2875.955811
0.000000	2.302261	2875.835938
0.000000	2.302498	2876.807373
0.000000	2.302735	2877.716797
0.000000	2.302972	2879.050781
0.000000	2.303209	2881.494385
0.000000	2.303447	2884.876465
0.000000	2.303684	2889.931885
0.000000	2.303921	2892.364502
0.000000	2.304158	2891.018066
0.000000	2.304395	2887.720215
0.000000	2.304632	2884.332520
0.000000	2.304870	2881.790039
0.000000	2.305107	2878.178223
0.000000	2.305344	2873.586182
0.000000	2.305581	2868.052002
0.000000	2.305818	2864.570313
0.000000	2.306056	2863.650879
0.000000	2.306293	2867.187012
0.000000	2.306530	2873.511719
0.000000	2.306767	2878.152588
0.000000	2.307004	2881.204590
0.000000	2.307241	2884.156006
0.000000	2.307479	2886.373535
0.000000	2.307716	2889.257568
0.000000	2.307953	2893.674561
0.000000	2.308190	2898.330566
0.000000	2.308427	2903.666260
0.000000	2.308664	2911.297363
0.000000	2.308902	2916.440430
0.000000	2.309139	2916.039307
0.000000	2.309376	2914.282715
0.000000	2.309613	2910.677979
0.000000	2.309850	2905.535889
0.000000	2.310087	2899.661621
0.000000	2.310325	2895.902344
0.000000	2.310562	2891.866211
0.000000	2.310799	2889.429199
0.000000	2.311036	2892.033447
0.000000	2.311273	2896.244141
0.000000	2.311511	2901.166504
0.000000	2.311748	2904.347168
0.000000	2.311985	2907.724121
0.000000	2.312222	2911.952881
0.000000	2.312459	2916.865967
0.000000	2.312696	2923.094482
0.000000	2.312934	2930.335449
0.000000	2.313171	2938.257324
0.000000	2.313408	2944.822021
0.000000	2.313645	2949.867920
0.000000	2.313882	2953.814209
0.000000	2.314120	2956.229004
0.000000	2.314357	2957.385010
0.000000	2.314594	2958.268799
0.000000	2.314831	2960.527344
0.000000	2.315068	2962.486328
0.000000	2.315305	2963.073730
0.000000	2.315543	2963.066162
0.000000	2.315780	2962.401123
0.000000	2.316017	2961.374023
0.000000	2.316254	2960.286865
0.000000	2.316491	2959.763428
0.000000	2.316729	2961.760986
0.000000	2.316966	2966.413086
0.000000	2.317203	2972.228516
0.000000	2.317440	2978.665039
0.000000	2.317677	2982.879639
0.000000	2.317914	2983.246338
0.000000	2.318151	2982.611084
0.000000	2.318389	2982.135742
0.000000	2.318626	2983.693848
0.000000	2.318863	2988.131836
0.000000	2.319100	2989.651123
0.000000	2.319337	2986.902588
0.000000	2.319575	2981.397949
0.000000	2.319812	2973.421387
0.000000	2.320049	2963.567627
0.000000	2.320286	2952.373779
0.000000	2.320523	2942.912598
0.000000	2.320760	2936.888428
0.000000	2.320997	2933.971436
0.000000	2.321235	2931.630127
0.000000	2.321472	2929.655518
0.000000	2.321709	2926.838379
0.000000	2.321946	2923.002686
0.000000	2.322183	2916.858887
0.000000	2.322421	2909.377686
0.000000	2.322658	2900.615967
0.000000	2.322895	2892.918701
0.000000	2.323132	2888.292969
0.000000	2.323369	2887.213867
0.000000	2.323606	2886.882568
0.000000	2.323844	2886.697266
0.000000	2.324081	2886.642578
0.000000	2.324318	2886.012207
0.000000	2.324555	2886.570557
0.000000	2.324792	2888.677979
0.000000	2.325030	2893.215332
0.000000	2.325267	2897.898682
0.000000	2.325504	2900.650635
0.000000	2.325741	2902.933105
0.000000	2.325978	2905.243164
0.000000	2.326216	2907.356445
0.000000	2.326452	2910.947510
0.000000	2.326690	2912.775146
0.000000	2.326927	2913.602295
0.000000	2.327164	2912.713135
0.000000	2.327401	2910.814209
0.000000	2.327638	2908.155273
0.000000	2.327876	2904.744141
0.000000	2.328113	2901.926025
0.000000	2.328350	2899.699219
0.000000	2.328587	2898.812500
0.000000	2.328824	2898.309814
0.000000	2.329062	2899.472900
0.000000	2.329299	2902.922119
0.000000	2.329536	2907.407715
0.000000	2.329773	2913.300781
0.000000	2.330010	2919.168701
0.000000	2.330247	2922.645996
0.000000	2.330485	2925.440430
0.000000	2.330722	2928.741943
0.000000	2.330959	2932.361084
0.000000	2.331196	2936.458496
0.000000	2.331433	2941.178955
0.000000	2.331670	2945.784668
0.000000	2.331908	2949.628174
0.000000	2.332145	2953.064697
0.000000	2.332382	2957.493408
0.000000	2.332619	2962.038818
0.000000	2.332856	2967.234375
0.000000	2.333093	2972.027344
0.000000	2.333331	2976.774414
0.000000	2.333568	2981.944824
0.000000	2.333805	2987.695801
0.000000	2.334042	2994.184326
0.000000	2.334279	2999.002441
0.000000	2.334517	3001.092773
0.000000	2.334754	3002.161865
0.000000	2.334991	3002.272217
0.000000	2.335228	3001.100098
0.000000	2.335465	2998.440186
0.000000	2.335702	2994.588379
0.000000	2.335940	2990.685791
0.000000	2.336177	2990.339844
0.000000	2.336414	2991.099854
0.000000	2.336651	2991.899902
0.000000	2.336888	2989.862549
0.000000	2.337126	2986.883301
0.000000	2.337363	2983.757813
0.000000	2.337600	2981.147461
0.000000	2.337837	2979.867432
0.000000	2.338074	2978.854492
0.000000	2.338311	2977.999023
0.000000	2.338549	2978.427734
0.000000	2.338786	2978.970459
0.000000	2.339023	2978.185791
0.000000	2.339260	2975.104004
0.000000	2.339497	2970.348145
0.000000	2.339735	2964.627441
0.000000	2.339972	2957.702393
0.000000	2.340209	2952.796875
0.000000	2.340446	2950.715576
0.000000	2.340683	2946.937988
0.000000	2.340920	2941.592773
0.000000	2.341157	2935.299316
0.000000	2.341395	2928.339355
0.000000	2.341632	2921.378906
0.000000	2.341869	2915.830566
0.000000	2.342106	2911.629639
0.000000	2.342343	2907.629395
0.000000	2.342581	2905.494385
0.000000	2.342818	2905.345459
0.000000	2.343055	2908.752686
0.000000	2.343292	2914.652100
0.000000	2.343529	2921.889160
0.000000	2.343766	2927.341797
0.000000	2.344004	2932.964600
0.000000	2.344241	2937.125000
0.000000	2.344478	2939.006104
0.000000	2.344715	2938.495605
0.000000	2.344952	2936.851563
0.000000	2.345190	2933.290527
0.000000	2.345427	2929.169434
0.000000	2.345664	2926.346680
0.000000	2.345901	2919.945068
0.000000	2.346138	2912.168701
0.000000	2.346375	2904.350098
0.000000	2.346612	2899.204102
0.000000	2.346850	2897.024658
0.000000	2.347087	2898.260498
0.000000	2.347324	2900.561279
0.000000	2.347561	2901.931396
0.000000	2.347798	2903.704346
0.000000	2.348036	2906.528320
0.000000	2.348273	2909.779785
0.000000	2.348510	2913.344727
0.000000	2.348747	2917.308594
0.000000	2.348984	2918.698975
0.000000	2.349221	2918.820557
0.000000	2.349458	2918.334717
0.000000	2.349696	2917.638428
0.000000	2.349933	2918.375244
0.000000	2.350170	2919.252197
0.000000	2.350407	2918.626953
0.000000	2.350644	2917.675293
0.000000	2.350882	2916.882324
0.000000	2.351119	2915.744629
0.000000	2.351356	2914.815430
0.000000	2.351593	2914.731934
0.000000	2.351830	2918.431641
0.000000	2.352067	2923.484375
0.000000	2.352305	2929.900391
0.000000	2.352542	2936.147949
0.000000	2.352779	2941.862061
0.000000	2.353016	2944.101074
0.000000	2.353253	2944.847900
0.000000	2.353491	2944.522705
0.000000	2.353728	2943.671875
0.000000	2.353965	2942.435303
0.000000	2.354202	2941.712158
0.000000	2.354439	2939.975098
0.000000	2.354676	2937.962402
0.000000	2.354914	2934.631836
0.000000	2.355151	2931.730225
0.000000	2.355388	2929.827637
0.000000	2.355625	2927.954102
0.000000	2.355862	2925.286133
0.000000	2.356100	2921.482666
0.000000	2.356337	2916.629639
0.000000	2.356574	2911.862305
0.000000	2.356811	2907.265625
0.000000	2.357048	2905.433594
0.000000	2.357285	2901.727295
0.000000	2.357523	2896.933350
0.000000	2.357760	2891.032959
0.000000	2.357997	2884.868164
0.000000	2.358234	2879.767578
0.000000	2.358471	2876.009521
0.000000	2.358708	2873.812012
0.000000	2.358946	2871.123779
0.000000	2.359183	2869.836182
0.000000	2.359420	2868.260010
0.000000	2.359657	2867.477051
0.000000	2.359894	2867.808838
0.000000	2.360132	2869.242920
0.000000	2.360369	2872.631592
0.000000	2.360606	2876.029297
0.000000	2.360843	2881.067627
0.000000	2.361080	2887.676514
0.000000	2.361317	2896.484131
0.000000	2.361555	2907.214844
0.000000	2.361792	2917.567383
0.000000	2.362029	2924.997559
0.000000	2.362266	2930.221680
0.000000	2.362503	2935.821777
0.000000	2.362741	2941.308594
0.000000	2.362978	2947.785889
0.000000	2.363215	2954.646729
0.000000	2.363452	2962.622314
0.000000	2.363689	2969.766846
0.000000	2.363926	2975.779541
0.000000	2.364164	2982.135010
0.000000	2.364401	2986.884766
0.000000	2.364638	2988.508301
0.000000	2.364875	2988.293457
0.000000	2.365112	2986.948730
0.000000	2.365350	2984.301270
0.000000	2.365587	2981.574951
0.000000	2.365824	2981.642090
0.000000	2.366061	2982.466553
0.000000	2.366298	2985.182129
0.000000	2.366535	2989.447998
0.000000	2.366772	2995.275146
0.000000	2.367010	3004.217285
0.000000	2.367247	3017.749512
0.000000	2.367484	3030.229736
0.000000	2.367721	3038.723145
0.000000	2.367958	3045.970703
0.000000	2.368196	3053.744385
0.000000	2.368433	3061.764893
0.000000	2.368670	3068.526855
0.000000	2.368907	3072.646729
0.000000	2.369144	3074.925049
0.000000	2.369381	3074.934814
0.000000	2.369618	3071.994629
0.000000	2.369856	3066.963623
0.000000	2.370093	3059.413574
0.000000	2.370330	3052.100098
0.000000	2.370567	3045.613037
0.000000	2.370804	3042.416992
0.000000	2.371042	3041.155518
0.000000	2.371279	3042.291504
0.000000	2.371516	3044.502686
0.000000	2.371753	3048.400879
0.000000	2.371990	3053.567383
0.000000	2.372227	3060.367432
0.000000	2.372465	3063.222656
0.000000	2.372702	3064.064941
0.000000	2.372939	3064.095947
0.000000	2.373176	3064.007568
0.000000	2.373413	3064.707275
0.000000	2.373651	3067.217529
0.000000	2.373888	3070.867920
0.000000	2.374125	3073.840088
0.000000	2.374362	3074.947998
0.000000	2.374599	3074.894775
0.000000	2.374836	3074.665283
0.000000	2.375073	3075.362305
0.000000	2.375311	3076.308350
0.000000	2.375548	3077.281006
0.000000	2.375785	3078.788330
0.000000	2.376022	3080.718506
0.000000	2.376259	3083.868164
0.000000	2.376497	3088.228760
0.000000	2.376734	3091.720703
0.000000	2.376971	3093.990723
0.000000	2.377208	3095.827637
0.000000	2.377445	3097.343750
0.000000	2.377682	3098.508301
0.000000	2.377920	3099.479980
0.000000	2.378157	3099.620605
0.000000	2.378394	3098.101074
0.000000	2.378631	3094.955078
0.000000	2.378868	3090.202881
0.000000	2.379106	3083.526123
0.000000	2.379343	3075.500977
0.000000	2.379580	3065.884277
0.000000	2.379817	3057.896973
0.000000	2.380054	3053.653809
0.000000	2.380291	3050.753418
0.000000	2.380529	3045.242676
0.000000	2.380766	3035.537598
0.000000	2.381003	3024.112305
0.000000	2.381240	3012.879150
0.000000	2.381477	3004.707275
0.000000	2.381714	2999.712158
0.000000	2.381952	2995.022461
0.000000	2.382189	2990.700195
0.000000	2.382426	2988.906738
0.000000	2.382663	2989.576904
0.000000	2.382900	2989.652344
0.000000	2.383137	2987.867676
0.000000	2.383375	2983.177002
0.000000	2.383612	2976.716553
0.000000	2.383849	2968.382080
0.000000	2.384086	2957.764404
0.000000	2.384323	2946.372070
0.000000	2.384561	2934.623047
0.000000	2.384798	2923.930664
0.000000	2.385035	2913.621338
0.000000	2.385272	2905.329834
0.000000	2.385509	2898.513184
0.000000	2.385746	2894.216064
0.000000	2.385984	2891.436279
0.000000	2.386221	2892.052002
0.000000	2.386458	2893.718018
0.000000	2.386695	2893.546875
0.000000	2.386932	2893.638916
0.000000	2.387170	2896.124268
0.000000	2.387407	2901.637207
0.000000	2.387644	2907.335693
0.000000	2.387881	2911.394531
0.000000	2.388118	2913.731201
0.000000	2.388355	2915.793701
0.000000	2.388592	2918.135742
0.000000	2.388830	2920.678467
0.000000	2.389067	2924.232178
0.000000	2.389304	2928.517822
0.000000	2.389541	2933.664063
0.000000	2.389778	2940.443848
0.000000	2.390016	2947.709717
0.000000	2.390253	2953.580811
0.000000	2.390490	2958.597900
0.000000	2.390727	2963.541016
0.000000	2.390964	2968.404053
0.000000	2.391201	2973.536621
0.000000	2.391439	2979.740234
0.000000	2.391676	2985.687256
0.000000	2.391913	2990.446045
0.000000	2.392150	2993.486816
0.000000	2.392387	2995.861572
0.000000	2.392625	2998.406006
0.000000	2.392862	3000.661865
0.000000	2.393099	3003.822021
0.000000	2.393336	3008.887207
0.000000	2.393573	3013.521973
0.000000	2.393811	3016.518555
0.000000	2.394047	3017.266113
0.000000	2.394285	3015.992676
0.000000	2.394522	3013.712158
0.000000	2.394759	3013.071533
0.000000	2.394996	3011.107178
0.000000	2.395233	3008.463379
0.000000	2.395471	3005.686768
0.000000	2.395708	3004.612549
0.000000	2.395945	3006.703613
0.000000	2.396182	3009.127441
0.000000	2.396419	3012.101318
0.000000	2.396657	3014.465820
0.000000	2.396894	3016.972900
0.000000	2.397131	3019.799805
0.000000	2.397368	3022.732422
0.000000	2.397605	3025.630615
0.000000	2.397842	3029.169434
0.000000	2.398079	3031.566650
0.000000	2.398317	3031.847412
0.000000	2.398554	3031.802002
0.000000	2.398791	3031.290039
0.000000	2.399028	3030.790527
0.000000	2.399265	3030.300049
0.000000	2.399503	3029.417480
0.000000	2.399740	3027.580811
0.000000	2.399977	3024.450928
0.000000	2.400214	3021.388916
0.000000	2.400451	3019.388916
0.000000	2.400688	3015.451660
0.000000	2.400926	3009.978760
0.000000	2.401163	3002.379639
0.000000	2.401400	2994.359619
0.000000	2.401637	2984.732666
0.000000	2.401874	2974.542480
0.000000	2.402112	2964.184082
0.000000	2.402349	2954.748779
0.000000	2.402586	2945.156494
0.000000	2.402823	2935.733643
0.000000	2.403060	2926.137695
0.000000	2.403297	2913.597168
0.000000	2.403535	2899.012451
0.000000	2.403772	2882.699707
0.000000	2.404009	2866.886963
0.000000	2.404246	2855.745117
0.000000	2.404483	2850.629883
0.000000	2.404721	2846.811768
0.000000	2.404958	2845.198730
0.000000	2.405195	2844.152832
0.000000	2.405432	2843.383789
0.000000	2.405669	2841.928467
0.000000	2.405906	2841.502930
0.000000	2.406144	2841.461914
0.000000	2.406381	2844.388916
0.000000	2.406618	2848.786865
0.000000	2.406855	2855.313965
0.000000	2.407092	2863.058594
0.000000	2.407329	2872.138672
0.000000	2.407567	2881.067139
0.000000	2.407804	2891.137939
0.000000	2.408041	2899.010498
0.000000	2.408278	2904.839111
0.000000	2.408515	2908.394531
0.000000	2.408752	2912.355957
0.000000	2.408990	2917.194336
0.000000	2.409227	2923.053467
0.000000	2.409464	2928.372070
0.000000	2.409701	2934.259521
0.000000	2.409938	2941.783936
0.000000	2.410176	2951.640137
0.000000	2.410413	2962.124756
0.000000	2.410650	2973.480957
0.000000	2.410887	2985.447021
0.000000	2.411124	2999.292725
0.000000	2.411361	3013.782471
0.000000	2.411599	3028.468750
0.000000	2.411836	3043.256104
0.000000	2.412073	3057.317871
0.000000	2.412310	3070.938232
0.000000	2.412547	3081.955322
0.000000	2.412785	3088.734863
0.000000	2.413022	3093.785156
0.000000	2.413259	3097.435791
0.000000	2.413496	3100.827637
0.000000	2.413733	3104.390137
0.000000	2.413970	3110.139893
0.000000	2.414207	3116.959229
0.000000	2.414445	3124.565430
0.000000	2.414682	3133.578125
0.000000	2.414919	3139.833008
0.000000	2.415156	3144.614014
0.000000	2.415393	3148.613525
0.000000	2.415631	3151.111572
0.000000	2.415868	3153.204346
0.000000	2.416105	3154.296875
0.000000	2.416342	3153.972412
0.000000	2.416579	3152.046387
0.000000	2.416816	3148.018311
0.000000	2.417053	3141.983154
0.000000	2.417291	3134.458252
0.000000	2.417528	3125.784180
0.000000	2.417765	3116.800781
0.000000	2.418002	3109.865967
0.000000	2.418239	3104.713867
0.000000	2.418477	3100.807373
0.000000	2.418714	3095.405518
0.000000	2.418951	3088.864258
0.000000	2.419188	3082.190430
0.000000	2.419425	3073.422363
0.000000	2.419662	3061.894287
0.000000	2.419900	3048.647949
0.000000	2.420137	3037.080811
0.000000	2.420374	3028.698242
0.000000	2.420611	3021.400879
0.000000	2.420848	3012.788818
0.000000	2.421086	3005.296387
0.000000	2.421323	3002.546387
0.000000	2.421560	3000.410156
0.000000	2.421797	2997.874023
0.000000	2.422034	2995.890381
0.000000	2.422271	2994.648682
0.000000	2.422508	2994.604248
0.000000	2.422746	2995.474365
0.000000	2.422983	2998.256348
0.000000	2.423220	3000.719238
0.000000	2.423457	3003.170898
0.000000	2.423694	3006.150635
0.000000	2.423932	3009.055176
0.000000	2.424169	3011.563232
0.000000	2.424406	3011.869385
0.000000	2.424643	3011.362061
0.000000	2.424880	3009.658936
0.000000	2.425117	3006.861572
0.000000	2.425355	3004.582520
0.000000	2.425592	3001.320313
0.000000	2.425829	2997.941406
0.000000	2.426066	2997.240967
0.000000	2.426303	2999.789063
0.000000	2.426541	3003.685059
0.000000	2.426778	3008.033447
0.000000	2.427015	3012.473145
0.000000	2.427252	3014.098633
0.000000	2.427489	3014.351074
0.000000	2.427727	3013.879150
0.000000	2.427964	3012.468506
0.000000	2.428201	3009.510986
0.000000	2.428438	3005.252441
0.000000	2.428675	3000.213135
0.000000	2.428912	2995.752197
0.000000	2.429150	2994.350830
0.000000	2.429387	2992.312988
0.000000	2.429624	2990.083008
0.000000	2.429861	2987.394287
0.000000	2.430098	2984.834473
0.000000	2.430335	2982.044922
0.000000	2.430573	2979.870850
0.000000	2.430810	2976.962402
0.000000	2.431047	2974.448975
0.000000	2.431284	2971.500000
0.000000	2.431521	2968.889404
0.000000	2.431758	2965.900391
0.000000	2.431996	2960.927734
0.000000	2.432233	2954.146484
0.000000	2.432470	2946.085938
0.000000	2.432707	2937.262451
0.000000	2.432944	2930.672852
0.000000	2.433182	2925.123535
0.000000	2.433419	2922.043457
0.000000	2.433656	2922.125488
0.000000	2.433893	2921.839355
0.000000	2.434130	2919.167480
0.000000	2.434367	2916.577637
0.000000	2.434605	2914.462891
0.000000	2.434842	2913.524658
0.000000	2.435079	2915.696045
0.000000	2.435316	2918.240479
0.000000	2.435553	2921.433105
0.000000	2.435791	2924.384277
0.000000	2.436028	2927.829102
0.000000	2.436265	2933.080322
0.000000	2.436502	2939.873535
0.000000	2.436739	2948.193848
0.000000	2.436976	2958.140381
0.000000	2.437213	2968.197998
0.000000	2.437451	2977.171143
0.000000	2.437688	2985.250732
0.000000	2.437925	2993.842041
0.000000	2.438162	3000.316650
0.000000	2.438399	3005.126221
0.000000	2.438637	3007.012695
0.000000	2.438874	3006.890137
0.000000	2.439111	3005.240479
0.000000	2.439348	3002.638428
0.000000	2.439585	3000.180176
0.000000	2.439822	2996.511719
0.000000	2.440060	2991.551758
0.000000	2.440297	2985.287109
0.000000	2.440534	2978.562012
0.000000	2.440771	2971.296387
0.000000	2.441008	2962.693359
0.000000	2.441246	2955.480469
0.000000	2.441483	2952.231201
0.000000	2.441720	2952.905518
0.000000	2.441957	2954.395264
0.000000	2.442194	2955.660889
0.000000	2.442431	2955.183838
0.000000	2.442668	2953.528809
0.000000	2.442906	2951.045166
0.000000	2.443143	2948.087891
0.000000	2.443380	2943.638916
0.000000	2.443617	2939.638428
0.000000	2.443854	2937.475098
0.000000	2.444092	2935.162354
0.000000	2.444329	2931.422852
0.000000	2.444566	2926.250000
0.000000	2.444803	2919.220459
0.000000	2.445040	2912.568115
0.000000	2.445277	2907.662842
0.000000	2.445514	2904.337891
0.000000	2.445752	2905.394043
0.000000	2.445989	2907.451904
0.000000	2.446226	2910.163574
0.000000	2.446463	2914.506348
0.000000	2.446700	2918.789063
0.000000	2.446938	2924.670898
0.000000	2.447175	2933.345947
0.000000	2.447412	2943.703857
0.000000	2.447649	2953.953369
0.000000	2.447886	2962.194824
0.000000	2.448123	2970.558838
0.000000	2.448361	2979.831787
0.000000	2.448598	2989.053955
0.000000	2.448835	2996.088623
0.000000	2.449072	3002.216797
0.000000	2.449309	3007.919678
0.000000	2.449547	3012.087402
0.000000	2.449784	3015.425781
0.000000	2.450021	3019.319824
0.000000	2.450258	3024.676270
0.000000	2.450495	3030.954590
0.000000	2.450732	3038.269775
0.000000	2.450970	3048.240967
0.000000	2.451207	3059.318604
0.000000	2.451444	3071.163818
0.000000	2.451681	3083.402344
0.000000	2.451918	3094.432373
0.000000	2.452156	3103.638916
0.000000	2.452393	3112.476074
0.000000	2.452630	3120.478516
0.000000	2.452867	3125.177246
0.000000	2.453104	3127.281494
0.000000	2.453341	3127.949219
0.000000	2.453579	3126.091553
0.000000	2.453816	3122.462891
0.000000	2.454053	3117.792969
0.000000	2.454290	3113.815918
0.000000	2.454527	3110.507568
0.000000	2.454765	3108.742188
0.000000	2.455002	3108.693604
0.000000	2.455239	3108.195801
0.000000	2.455476	3107.500977
0.000000	2.455713	3107.118896
0.000000	2.455950	3107.549561
0.000000	2.456187	3108.628906
0.000000	2.456425	3108.759277
0.000000	2.456662	3109.066406
0.000000	2.456899	3109.492920
0.000000	2.457136	3108.627441
0.000000	2.457373	3106.054443
0.000000	2.457611	3103.079346
0.000000	2.457848	3099.826416
0.000000	2.458085	3096.468750
0.000000	2.458322	3095.625244
0.000000	2.458559	3095.013916
0.000000	2.458797	3093.613770
0.000000	2.459034	3091.953857
0.000000	2.459271	3090.604004
0.000000	2.459508	3088.195801
0.000000	2.459745	3086.505371
0.000000	2.459982	3084.816895
0.000000	2.460220	3082.972900
0.000000	2.460457	3080.942139
0.000000	2.460694	3078.224365
0.000000	2.460931	3075.555176
0.000000	2.461168	3073.107666
0.000000	2.461406	3071.900879
0.000000	2.461643	3069.534668
0.000000	2.461880	3067.215088
0.000000	2.462117	3065.056885
0.000000	2.462354	3063.230225
0.000000	2.462591	3061.824707
0.000000	2.462828	3061.905273
0.000000	2.463066	3062.780762
0.000000	2.463303	3063.955566
0.000000	2.463540	3067.692871
0.000000	2.463777	3070.872803
0.000000	2.464014	3071.090576
0.000000	2.464252	3068.875732
0.000000	2.464489	3064.983398
0.000000	2.464726	3060.525391
0.000000	2.464963	3054.386719
0.000000	2.465200	3047.058105
0.000000	2.465437	3040.552979
0.000000	2.465674	3038.068848
0.000000	2.465912	3036.724121
0.000000	2.466149	3035.724854
0.000000	2.466386	3034.604492
0.000000	2.466623	3032.795654
0.000000	2.466860	3032.241943
0.000000	2.467098	3030.165527
0.000000	2.467335	3026.679199
0.000000	2.467572	3021.866699
0.000000	2.467809	3017.027344
0.000000	2.468046	3011.869873
0.000000	2.468283	3010.114990
0.000000	2.468521	3011.293701
0.000000	2.468758	3014.350342
0.000000	2.468995	3019.225098
0.000000	2.469232	3025.197510
0.000000	2.469469	3031.369141
0.000000	2.469707	3037.929443
0.000000	2.469944	3044.762451
0.000000	2.470181	3051.084229
0.000000	2.470418	3054.381592
0.000000	2.470655	3056.071289
0.000000	2.470892	3056.887207
0.000000	2.471129	3057.831055
0.000000	2.471367	3057.893311
0.000000	2.471604	3056.546631
0.000000	2.471841	3052.642334
0.000000	2.472078	3045.008789
0.000000	2.472315	3035.406250
0.000000	2.472553	3023.410156
0.000000	2.472790	3013.725098
0.000000	2.473027	3005.452148
0.000000	2.473264	2999.274902
0.000000	2.473501	2996.241211
0.000000	2.473738	2994.983887
0.000000	2.473976	2995.150635
0.000000	2.474213	2995.169678
0.000000	2.474450	2995.090088
0.000000	2.474687	2994.773682
0.000000	2.474924	2992.615479
0.000000	2.475162	2986.971924
0.000000	2.475399	2979.739990
0.000000	2.475636	2972.339355
0.000000	2.475873	2965.802734
0.000000	2.476110	2960.874023
0.000000	2.476347	2958.612305
0.000000	2.476585	2956.890869
0.000000	2.476822	2957.255859
0.000000	2.477059	2958.011230
0.000000	2.477296	2957.679932
0.000000	2.477533	2956.979736
0.000000	2.477771	2957.352539
0.000000	2.478008	2957.631104
0.000000	2.478245	2958.564941
0.000000	2.478482	2960.325684
0.000000	2.478719	2961.334473
0.000000	2.478956	2963.336670
0.000000	2.479194	2965.619873
0.000000	2.479431	2967.918701
0.000000	2.479668	2969.125488
0.000000	2.479905	2968.680664
0.000000	2.480142	2966.088867
0.000000	2.480379	2961.625488
0.000000	2.480617	2956.168945
0.000000	2.480854	2949.494385
0.000000	2.481091	2942.511719
0.000000	2.481328	2939.548828
0.000000	2.481565	2938.858643
0.000000	2.481802	2939.265137
0.000000	2.482040	2939.941895
0.000000	2.482277	2941.010742
0.000000	2.482514	2942.767822
0.000000	2.482751	2945.918213
0.000000	2.482988	2950.682861
0.000000	2.483226	2957.941650
0.000000	2.483463	2966.762207
0.000000	2.483700	2974.949463
0.000000	2.483937	2984.113037
0.000000	2.484174	2992.379395
0.000000	2.484411	2999.994629
0.000000	2.484648	3007.952148
0.000000	2.484886	3016.352295
0.000000	2.485123	3024.076172
0.000000	2.485360	3030.754883
0.000000	2.485597	3033.376465
0.000000	2.485834	3033.575439
0.000000	2.486072	3032.523682
0.000000	2.486309	3031.196045
0.000000	2.486546	3030.257813
0.000000	2.486783	3032.244385
0.000000	2.487020	3036.437500
0.000000	2.487257	3042.653809
0.000000	2.487495	3049.442871
0.000000	2.487732	3055.464355
0.000000	2.487969	3059.643799
0.000000	2.488206	3062.173584
0.000000	2.488443	3062.801025
0.000000	2.488681	3062.399414
0.000000	2.488918	3061.487549
0.000000	2.489155	3061.447510
0.000000	2.489392	3063.830811
0.000000	2.489629	3064.165283
0.000000	2.489866	3061.158203
0.000000	2.490103	3056.316895
0.000000	2.490341	3049.930664
0.000000	2.490578	3042.085693
0.000000	2.490815	3036.557373
0.000000	2.491052	3030.821045
0.000000	2.491289	3024.719238
0.000000	2.491527	3019.421875
0.000000	2.491764	3015.835449
0.000000	2.492001	3013.751221
0.000000	2.492238	3015.876221
0.000000	2.492475	3020.752197
0.000000	2.492712	3026.358887
0.000000	2.492950	3030.381348
0.000000	2.493187	3034.401611
0.000000	2.493424	3038.082275
0.000000	2.493661	3042.319092
0.000000	2.493898	3048.235596
0.000000	2.494135	3056.347168
0.000000	2.494373	3060.625488
0.000000	2.494610	3063.102295
0.000000	2.494847	3063.315186
0.000000	2.495084	3063.168945
0.000000	2.495321	3060.642334
0.000000	2.495559	3055.657471
0.000000	2.495796	3048.420898
0.000000	2.496033	3039.817627
0.000000	2.496270	3031.424072
0.000000	2.496507	3022.427246
0.000000	2.496744	3013.812012
0.000000	2.496982	3006.841797
0.000000	2.497219	3001.024170
0.000000	2.497456	2997.265381
0.000000	2.497693	2999.289063
0.000000	2.497930	3003.632324
0.000000	2.498168	3008.382813
0.000000	2.498405	3013.673584
0.000000	2.498642	3018.934082
0.000000	2.498879	3021.260010
0.000000	2.499116	3020.539063
0.000000	2.499353	3018.971436
0.000000	2.499591	3017.178223
0.000000	2.499828	3016.811523
0.000000	2.500065	3019.957764
0.000000	2.500302	3023.716553
0.000000	2.500539	3029.161133
0.000000	2.500777	3035.541504
0.000000	2.501014	3042.163330
0.000000	2.501251	3046.384277
0.000000	2.501488	3050.253662
0.000000	2.501725	3054.224854
0.000000	2.501962	3056.892578
0.000000	2.502200	3057.897217
0.000000	2.502437	3058.169678
0.000000	2.502674	3056.579590
0.000000	2.502911	3053.453369
0.000000	2.503148	3048.968994
0.000000	2.503386	3044.098145
0.000000	2.503623	3041.269287
0.000000	2.503860	3042.394531
0.000000	2.504097	3042.427979
0.000000	2.504334	3043.956055
0.000000	2.504571	3045.721924
0.000000	2.504808	3045.425049
0.000000	2.505046	3042.076172
0.000000	2.505283	3036.591064
0.000000	2.505520	3029.946289
0.000000	2.505757	3023.246338
0.000000	2.505994	3019.097168
0.000000	2.506232	3015.288818
0.000000	2.506469	3012.149658
0.000000	2.506706	3009.375244
0.000000	2.506943	3009.874512
0.000000	2.507180	3012.958984
0.000000	2.507417	3014.426758
0.000000	2.507655	3014.837402
0.000000	2.507892	3015.932373
0.000000	2.508129	3017.800049
0.000000	2.508366	3020.675537
0.000000	2.508603	3025.612305
0.000000	2.508841	3032.087402
0.000000	2.509078	3039.709717
0.000000	2.509315	3048.123535
0.000000	2.509552	3054.141846
0.000000	2.509789	3057.422607
0.000000	2.510026	3058.406006
0.000000	2.510263	3058.699707
0.000000	2.510501	3058.342285
0.000000	2.510738	3056.757324
0.000000	2.510975	3056.263184
0.000000	2.511212	3055.655273
0.000000	2.511449	3050.209717
0.000000	2.511687	3042.646729
0.000000	2.511924	3035.039063
0.000000	2.512161	3029.090820
0.000000	2.512398	3023.798340
0.000000	2.512635	3017.671631
0.000000	2.512872	3010.550049
0.000000	2.513109	3002.750977
0.000000	2.513347	2995.565186
0.000000	2.513584	2991.558105
0.000000	2.513821	2988.336426
0.000000	2.514058	2985.885498
0.000000	2.514295	2983.780029
0.000000	2.514533	2982.648682
0.000000	2.514770	2980.354004
0.000000	2.515007	2974.603027
0.000000	2.515244	2965.865967
0.000000	2.515481	2956.358887
0.000000	2.515718	2948.901123
0.000000	2.515956	2942.203125
0.000000	2.516193	2939.497314
0.000000	2.516430	2939.539551
0.000000	2.516667	2940.630127
0.000000	2.516904	2941.566162
0.000000	2.517142	2942.904541
0.000000	2.517379	2945.273438
0.000000	2.517616	2945.019775
0.000000	2.517853	2945.664795
0.000000	2.518090	2947.420898
0.000000	2.518327	2952.881104
0.000000	2.518565	2961.349365
0.000000	2.518802	2972.400879
0.000000	2.519039	2984.209473
0.000000	2.519276	2997.704834
0.000000	2.519513	3010.595947
0.000000	2.519750	3025.337891
0.000000	2.519988	3041.360107
0.000000	2.520225	3056.753174
0.000000	2.520462	3069.822998
0.000000	2.520699	3082.564697
0.000000	2.520936	3094.962158
0.000000	2.521173	3107.788086
0.000000	2.521411	3121.602051
0.000000	2.521648	3137.356445
0.000000	2.521885	3155.652832
0.000000	2.522122	3177.061768
0.000000	2.522359	3199.583252
0.000000	2.522597	3220.794189
0.000000	2.522834	3238.513184
0.000000	2.523071	3252.002686
0.000000	2.523308	3261.679443
0.000000	2.523545	3268.830566
0.000000	2.523782	3273.894531
0.000000	2.524020	3276.626953
0.000000	2.524257	3277.291016
0.000000	2.524494	3276.296631
0.000000	2.524731	3274.271973
0.000000	2.524968	3274.307129
0.000000	2.525206	3274.195557
0.000000	2.525443	3272.800049
0.000000	2.525680	3270.576660
0.000000	2.525917	3266.996338
0.000000	2.526154	3262.750488
0.000000	2.526392	3257.895264
0.000000	2.526629	3251.390137
0.000000	2.526866	3243.218506
0.000000	2.527103	3235.074463
0.000000	2.527340	3229.819580
0.000000	2.527577	3228.715332
0.000000	2.527815	3229.802002
0.000000	2.528052	3232.021973
0.000000	2.528289	3234.730957
0.000000	2.528526	3235.598389
0.000000	2.528763	3233.874512
0.000000	2.529000	3229.394043
0.000000	2.529238	3222.924805
0.000000	2.529475	3214.513184
0.000000	2.529712	3204.310791
0.000000	2.529949	3193.794434
0.000000	2.530186	3185.134277
0.000000	2.530423	3176.567383
0.000000	2.530661	3169.060791
0.000000	2.530898	3164.206787
0.000000	2.531135	3160.466797
0.000000	2.531372	3157.535645
0.000000	2.531609	3158.124268
0.000000	2.531847	3159.198486
0.000000	2.532084	3159.879639
0.000000	2.532321	3157.564941
0.000000	2.532558	3154.610840
0.000000	2.532795	3151.079346
0.000000	2.533032	3147.108887
0.000000	2.533269	3145.172363
0.000000	2.533507	3143.686279
0.000000	2.533744	3140.973633
0.000000	2.533981	3137.468506
0.000000	2.534218	3132.582031
0.000000	2.534455	3126.191162
0.000000	2.534693	3118.350830
0.000000	2.534930	3109.430908
0.000000	2.535167	3102.639893
0.000000	2.535404	3099.072021
0.000000	2.535641	3097.830078
0.000000	2.535878	3095.474365
0.000000	2.536116	3092.197510
0.000000	2.536353	3089.374023
0.000000	2.536590	3087.694336
0.000000	2.536827	3088.873535
0.000000	2.537064	3090.975830
0.000000	2.537302	3089.679443
0.000000	2.537539	3086.862793
0.000000	2.537776	3083.838379
0.000000	2.538013	3081.824219
0.000000	2.538250	3082.199951
0.000000	2.538487	3081.060547
0.000000	2.538724	3079.601074
0.000000	2.538962	3078.635498
0.000000	2.539199	3077.870117
0.000000	2.539436	3079.230957
0.000000	2.539673	3081.026123
0.000000	2.539910	3080.760498
0.000000	2.540148	3078.210205
0.000000	2.540385	3074.984619
0.000000	2.540622	3071.597900
0.000000	2.540859	3067.689209
0.000000	2.541096	3063.788818
0.000000	2.541333	3058.406738
0.000000	2.541571	3051.435059
0.000000	2.541808	3042.708984
0.000000	2.542045	3031.225098
0.000000	2.542282	3018.009521
0.000000	2.542519	3004.875244
0.000000	2.542756	2993.005615
0.000000	2.542994	2982.201416
0.000000	2.543231	2974.663574
0.000000	2.543468	2968.510742
0.000000	2.543705	2965.407715
0.000000	2.543942	2963.733643
0.000000	2.544179	2962.860352
0.000000	2.544417	2961.808350
0.000000	2.544654	2961.849365
0.000000	2.544891	2962.547119
0.000000	2.545128	2962.660645
0.000000	2.545365	2962.507568
0.000000	2.545603	2961.519287
0.000000	2.545840	2959.218750
0.000000	2.546077	2956.366943
0.000000	2.546314	2954.134033
0.000000	2.546551	2953.907959
0.000000	2.546788	2954.766113
0.000000	2.547026	2956.070313
0.000000	2.547263	2957.168701
0.000000	2.547500	2959.860840
0.000000	2.547737	2964.380615
0.000000	2.547974	2969.959473
0.000000	2.548212	2976.844238
0.000000	2.548449	2984.986084
0.000000	2.548686	2991.235352
0.000000	2.548923	2994.743408
0.000000	2.549160	2996.726563
0.000000	2.549397	2997.133545
0.000000	2.549635	2996.407959
0.000000	2.549872	2994.892578
0.000000	2.550109	2992.567627
0.000000	2.550346	2989.886230
0.000000	2.550583	2986.817383
0.000000	2.550821	2986.605225
0.000000	2.551058	2987.387451
0.000000	2.551295	2988.461670
0.000000	2.551532	2990.657227
0.000000	2.551769	2996.323730
0.000000	2.552006	3006.867432
0.000000	2.552243	3020.426514
0.000000	2.552481	3036.473389
0.000000	2.552718	3051.431396
0.000000	2.552955	3063.993896
0.000000	2.553192	3073.730957
0.000000	2.553429	3080.269531
0.000000	2.553667	3083.989502
0.000000	2.553904	3086.560303
0.000000	2.554141	3087.744385
0.000000	2.554378	3088.424805
0.000000	2.554615	3090.445313
0.000000	2.554852	3093.326904
0.000000	2.555090	3097.635498
0.000000	2.555327	3101.345459
0.000000	2.555564	3105.174805
0.000000	2.555801	3108.237793
0.000000	2.556038	3109.853271
0.000000	2.556276	3110.722900
0.000000	2.556513	3111.266602
0.000000	2.556750	3111.439209
0.000000	2.556987	3111.898193
0.000000	2.557224	3111.432861
0.000000	2.557462	3110.332275
0.000000	2.557698	3107.806152
0.000000	2.557936	3105.162109
0.000000	2.558173	3100.290283
0.000000	2.558410	3094.302246
0.000000	2.558647	3087.530518
0.000000	2.558884	3082.597900
0.000000	2.559122	3080.472656
0.000000	2.559359	3078.350098
0.000000	2.559596	3074.870605
0.000000	2.559833	3071.690918
0.000000	2.560070	3070.544189
0.000000	2.560308	3071.543457
0.000000	2.560544	3074.266846
0.000000	2.560782	3078.816895
0.000000	2.561019	3085.552002
0.000000	2.561256	3095.016357
0.000000	2.561493	3105.306885
0.000000	2.561730	3115.792236
0.000000	2.561968	3125.425537
0.000000	2.562205	3132.709473
0.000000	2.562442	3135.945068
0.000000	2.562679	3136.551270
0.000000	2.562916	3136.028564
0.000000	2.563154	3133.668457
0.000000	2.563391	3131.924561
0.000000	2.563628	3129.866943
0.000000	2.563865	3127.151855
0.000000	2.564102	3124.932617
0.000000	2.564339	3123.918945
0.000000	2.564577	3123.435547
0.000000	2.564814	3123.926758
0.000000	2.565051	3125.902344
0.000000	2.565288	3128.078125
0.000000	2.565525	3129.781494
0.000000	2.565763	3131.995850
0.000000	2.566000	3134.210449
0.000000	2.566237	3136.640137
0.000000	2.566474	3138.300049
0.000000	2.566711	3139.201416
0.000000	2.566948	3137.056396
0.000000	2.567185	3132.214844
0.000000	2.567423	3125.795166
0.000000	2.567660	3117.971436
0.000000	2.567897	3110.196777
0.000000	2.568134	3104.301514
0.000000	2.568371	3101.749512
0.000000	2.568609	3099.249023
0.000000	2.568846	3096.246582
0.000000	2.569083	3094.691895
0.000000	2.569320	3093.364014
0.000000	2.569557	3094.430908
0.000000	2.569794	3098.257813
0.000000	2.570032	3104.200439
0.000000	2.570269	3111.406982
0.000000	2.570506	3118.974609
0.000000	2.570743	3126.498291
0.000000	2.570980	3134.393311
0.000000	2.571218	3142.602051
0.000000	2.571455	3147.178223
0.000000	2.571692	3150.286865
0.000000	2.571929	3155.794922
0.000000	2.572166	3162.130127
0.000000	2.572403	3167.600342
0.000000	2.572641	3169.897461
0.000000	2.572878	3171.091797
0.000000	2.573115	3171.575439
0.000000	2.573352	3171.150635
0.000000	2.573589	3168.544434
0.000000	2.573827	3164.623291
0.000000	2.574064	3159.209717
0.000000	2.574301	3153.341553
0.000000	2.574538	3148.531738
0.000000	2.574775	3143.621826
0.000000	2.575012	3140.256104
0.000000	2.575250	3137.211426
0.000000	2.575487	3134.186035
0.000000	2.575724	3130.441406
0.000000	2.575961	3126.193848
0.000000	2.576198	3121.116211
0.000000	2.576436	3115.454102
0.000000	2.576673	3110.309814
0.000000	2.576910	3105.317871
0.000000	2.577147	3100.143555
0.000000	2.577384	3097.891602
0.000000	2.577621	3096.801758
0.000000	2.577858	3096.591064
0.000000	2.578096	3096.480957
0.000000	2.578333	3097.156982
0.000000	2.578570	3098.511963
0.000000	2.578807	3098.173096
0.000000	2.579044	3096.311279
0.000000	2.579282	3093.531494
0.000000	2.579519	3090.634766
0.000000	2.579756	3087.114258
0.000000	2.579993	3084.963867
0.000000	2.580230	3085.615234
0.000000	2.580467	3086.459473
0.000000	2.580704	3087.664795
0.000000	2.580942	3089.162598
0.000000	2.581179	3090.387207
0.000000	2.581416	3090.909668
0.000000	2.581653	3088.446045
0.000000	2.581890	3084.167480
0.000000	2.582128	3078.743164
0.000000	2.582365	3071.416504
0.000000	2.582602	3063.867188
0.000000	2.582839	3058.182129
0.000000	2.583076	3051.748047
0.000000	2.583313	3044.796875
0.000000	2.583551	3038.137939
0.000000	2.583788	3033.109863
0.000000	2.584025	3031.607666
0.000000	2.584262	3030.735352
0.000000	2.584499	3029.153320
0.000000	2.584737	3027.544678
0.000000	2.584974	3025.686279
0.000000	2.585211	3024.129883
0.000000	2.585448	3022.534912
0.000000	2.585685	3021.473145
0.000000	2.585922	3020.150879
0.000000	2.586159	3019.906250
0.000000	2.586397	3022.433105
0.000000	2.586634	3025.663818
0.000000	2.586871	3029.499268
0.000000	2.587108	3035.309082
0.000000	2.587345	3043.319824
0.000000	2.587583	3053.068359
0.000000	2.587820	3064.917236
0.000000	2.588057	3075.806152
0.000000	2.588294	3084.855957
0.000000	2.588531	3091.792969
0.000000	2.588768	3094.624512
0.000000	2.589006	3094.934326
0.000000	2.589243	3094.010254
0.000000	2.589480	3091.878662
0.000000	2.589717	3090.014648
0.000000	2.589954	3087.319824
0.000000	2.590192	3083.684814
0.000000	2.590429	3079.818604
0.000000	2.590666	3077.978027
0.000000	2.590903	3079.098145
0.000000	2.591140	3079.351074
0.000000	2.591377	3080.566406
0.000000	2.591615	3082.300781
0.000000	2.591852	3086.058838
0.000000	2.592089	3091.380371
0.000000	2.592326	3096.080811
0.000000	2.592563	3099.459473
0.000000	2.592800	3100.523438
0.000000	2.593038	3099.903809
0.000000	2.593275	3096.311035
0.000000	2.593512	3090.190430
0.000000	2.593749	3082.374512
0.000000	2.593986	3075.038818
0.000000	2.594223	3067.265381
0.000000	2.594461	3061.241455
0.000000	2.594698	3055.254883
0.000000	2.594935	3050.235107
0.000000	2.595172	3047.384766
0.000000	2.595409	3049.624023
0.000000	2.595647	3053.404785
0.000000	2.595884	3058.355957
0.000000	2.596121	3062.654541
0.000000	2.596358	3065.640869
0.000000	2.596595	3066.409668
0.000000	2.596833	3064.885986
0.000000	2.597070	3061.821045
0.000000	2.597307	3056.771240
0.000000	2.597544	3050.877441
0.000000	2.597781	3045.796387
0.000000	2.598018	3041.646973
0.000000	2.598256	3039.895752
0.000000	2.598493	3039.519043
0.000000	2.598730	3043.312012
0.000000	2.598967	3047.944580
0.000000	2.599204	3053.666992
0.000000	2.599442	3059.220215
0.000000	2.599679	3063.338623
0.000000	2.599916	3067.796143
0.000000	2.600153	3073.469727
0.000000	2.600390	3080.309326
0.000000	2.600627	3088.204590
0.000000	2.600864	3096.936523
0.000000	2.601102	3107.489014
0.000000	2.601339	3119.623779
0.000000	2.601576	3127.964111
0.000000	2.601813	3134.019043
0.000000	2.602050	3139.508789
0.000000	2.602288	3145.030518
0.000000	2.602525	3151.361084
0.000000	2.602762	3158.994385
0.000000	2.602999	3166.583252
0.000000	2.603236	3174.424805
0.000000	2.603473	3182.004395
0.000000	2.603711	3185.944824
0.000000	2.603948	3188.607666
0.000000	2.604185	3190.403320
0.000000	2.604422	3191.926270
0.000000	2.604659	3193.160400
0.000000	2.604897	3194.258789
0.000000	2.605134	3195.048828
0.000000	2.605371	3194.187256
0.000000	2.605608	3191.046387
0.000000	2.605845	3186.096680
0.000000	2.606082	3179.881348
0.000000	2.606319	3173.103271
0.000000	2.606557	3168.143311
0.000000	2.606794	3162.884521
0.000000	2.607031	3159.548828
0.000000	2.607268	3157.052002
0.000000	2.607505	3153.706787
0.000000	2.607743	3149.198975
0.000000	2.607980	3144.631348
0.000000	2.608217	3141.340088
0.000000	2.608454	3140.661865
0.000000	2.608691	3144.015869
0.000000	2.608928	3149.322510
0.000000	2.609165	3156.452637
0.000000	2.609403	3165.627686
0.000000	2.609640	3175.488770
0.000000	2.609877	3180.943115
0.000000	2.610114	3184.164307
0.000000	2.610351	3185.337646
0.000000	2.610589	3185.551270
0.000000	2.610826	3184.816162
0.000000	2.611063	3185.506592
0.000000	2.611300	3184.694336
0.000000	2.611537	3181.093262
0.000000	2.611774	3176.262939
0.000000	2.612012	3171.276855
0.000000	2.612249	3169.264648
0.000000	2.612486	3168.968018
0.000000	2.612723	3169.155762
0.000000	2.612960	3170.182129
0.000000	2.613198	3171.173096
0.000000	2.613435	3172.579102
0.000000	2.613672	3174.532959
0.000000	2.613909	3177.777344
0.000000	2.614146	3182.287598
0.000000	2.614383	3187.683838
0.000000	2.614621	3194.077881
0.000000	2.614858	3200.521484
0.000000	2.615095	3204.539307
0.000000	2.615332	3207.563965
0.000000	2.615569	3210.575195
0.000000	2.615806	3213.598389
0.000000	2.616044	3218.157227
0.000000	2.616281	3220.312744
0.000000	2.616518	3220.442383
0.000000	2.616755	3218.403320
0.000000	2.616992	3214.864746
0.000000	2.617229	3209.881592
0.000000	2.617467	3203.123535
0.000000	2.617704	3195.736816
0.000000	2.617941	3186.861328
0.000000	2.618178	3177.341797
0.000000	2.618415	3169.522217
0.000000	2.618653	3163.616455
0.000000	2.618890	3160.802734
0.000000	2.619127	3158.567383
0.000000	2.619364	3156.847900
0.000000	2.619601	3155.422852
0.000000	2.619838	3155.400879
0.000000	2.620076	3156.094482
0.000000	2.620313	3156.193848
0.000000	2.620550	3157.238525
0.000000	2.620787	3158.816895
0.000000	2.621024	3162.683105
0.000000	2.621262	3167.734619
0.000000	2.621499	3173.738037
0.000000	2.621736	3179.782959
0.000000	2.621973	3185.629639
0.000000	2.622210	3189.605469
0.000000	2.622447	3191.612305
0.000000	2.622685	3190.276855
0.000000	2.622922	3187.174561
0.000000	2.623159	3182.565674
0.000000	2.623396	3178.314209
0.000000	2.623633	3176.339111
0.000000	2.623871	3179.981445
0.000000	2.624108	3184.554443
0.000000	2.624345	3189.170410
0.000000	2.624582	3194.017090
0.000000	2.624819	3198.594971
0.000000	2.625057	3202.312988
0.000000	2.625293	3205.484619
0.000000	2.625531	3207.406250
0.000000	2.625768	3209.382324
0.000000	2.626005	3207.619873
0.000000	2.626242	3203.201904
0.000000	2.626479	3196.689941
0.000000	2.626717	3188.470459
0.000000	2.626954	3178.494629
0.000000	2.627191	3169.015869
0.000000	2.627428	3164.868896
0.000000	2.627665	3164.568115
0.000000	2.627903	3165.543945
0.000000	2.628139	3165.836426
0.000000	2.628377	3166.008789
0.000000	2.628614	3165.546143
0.000000	2.628851	3164.686523
0.000000	2.629088	3162.901123
0.000000	2.629325	3160.594482
0.000000	2.629563	3158.273193
0.000000	2.629800	3157.217773
0.000000	2.630037	3155.878418
0.000000	2.630274	3154.882080
0.000000	2.630511	3153.224365
0.000000	2.630749	3150.657715
0.000000	2.630986	3147.159180
0.000000	2.631223	3142.594482
0.000000	2.631460	3136.984863
0.000000	2.631697	3129.689941
0.000000	2.631934	3121.018555
0.000000	2.632172	3111.315674
0.000000	2.632409	3103.021729
0.000000	2.632646	3095.910889
0.000000	2.632883	3087.797852
0.000000	2.633120	3079.559814
0.000000	2.633358	3074.168945
0.000000	2.633595	3073.310303
0.000000	2.633832	3074.247559
0.000000	2.634069	3075.950928
0.000000	2.634306	3078.095947
0.000000	2.634543	3082.242676
0.000000	2.634780	3088.806641
0.000000	2.635018	3098.511475
0.000000	2.635255	3108.798828
0.000000	2.635492	3120.078125
0.000000	2.635729	3133.041504
0.000000	2.635966	3148.217529
0.000000	2.636204	3161.762695
0.000000	2.636441	3173.244629
0.000000	2.636678	3181.925049
0.000000	2.636915	3189.278320
0.000000	2.637152	3192.156738
0.000000	2.637389	3193.947754
0.000000	2.637627	3194.558594
0.000000	2.637864	3195.888184
0.000000	2.638101	3197.388672
0.000000	2.638338	3202.444336
0.000000	2.638575	3208.719482
0.000000	2.638813	3215.581299
0.000000	2.639050	3222.076904
0.000000	2.639287	3227.743652
0.000000	2.639524	3231.134521
0.000000	2.639761	3232.930420
0.000000	2.639998	3234.583496
0.000000	2.640236	3235.815674
0.000000	2.640473	3237.418457
0.000000	2.640710	3237.336914
0.000000	2.640947	3236.190674
0.000000	2.641184	3234.695068
0.000000	2.641421	3232.756104
0.000000	2.641659	3228.112061
0.000000	2.641896	3221.048096
0.000000	2.642133	3210.739990
0.000000	2.642370	3197.868896
0.000000	2.642607	3184.701660
0.000000	2.642844	3172.199707
0.000000	2.643082	3162.581543
0.000000	2.643319	3157.447266
0.000000	2.643556	3155.007324
0.000000	2.643793	3153.024170
0.000000	2.644030	3147.663818
0.000000	2.644268	3140.915039
0.000000	2.644505	3133.474365
0.000000	2.644742	3126.347900
0.000000	2.644979	3119.350098
0.000000	2.645216	3112.738770
0.000000	2.645453	3108.427246
0.000000	2.645691	3104.592773
0.000000	2.645928	3102.726807
0.000000	2.646165	3102.147217
0.000000	2.646402	3102.199463
0.000000	2.646639	3103.492676
0.000000	2.646877	3106.554932
0.000000	2.647114	3111.499756
0.000000	2.647351	3116.375732
0.000000	2.647588	3120.091064
0.000000	2.647825	3121.351318
0.000000	2.648062	3119.387451
0.000000	2.648299	3116.158691
0.000000	2.648537	3110.721924
0.000000	2.648774	3103.780518
0.000000	2.649011	3095.353027
0.000000	2.649248	3087.788818
0.000000	2.649485	3080.871826
0.000000	2.649723	3077.339111
0.000000	2.649960	3075.992432
0.000000	2.650197	3078.016846
0.000000	2.650434	3084.809570
0.000000	2.650671	3091.438965
0.000000	2.650908	3095.256836
0.000000	2.651146	3099.103271
0.000000	2.651383	3101.547119
0.000000	2.651620	3102.211914
0.000000	2.651857	3102.608398
0.000000	2.652094	3102.710693
0.000000	2.652332	3104.340332
0.000000	2.652569	3109.050293
0.000000	2.652806	3110.567139
0.000000	2.653043	3110.798584
0.000000	2.653280	3110.764648
0.000000	2.653517	3111.080566
0.000000	2.653754	3110.913086
0.000000	2.653992	3110.622803
0.000000	2.654229	3110.355713
0.000000	2.654466	3109.770752
0.000000	2.654703	3109.003418
0.000000	2.654940	3108.561523
0.000000	2.655178	3107.863281
0.000000	2.655415	3107.538818
0.000000	2.655652	3107.072998
0.000000	2.655889	3106.398682
0.000000	2.656126	3106.455322
0.000000	2.656363	3106.889893
0.000000	2.656600	3109.483154
0.000000	2.656838	3114.918701
0.000000	2.657075	3125.482178
0.000000	2.657312	3138.231445
0.000000	2.657549	3150.681885
0.000000	2.657786	3160.688232
0.000000	2.658024	3168.881348
0.000000	2.658261	3172.800049
0.000000	2.658498	3174.700684
0.000000	2.658735	3175.628906
0.000000	2.658972	3175.593994
0.000000	2.659209	3176.356934
0.000000	2.659447	3179.913330
0.000000	2.659684	3182.386719
0.000000	2.659921	3181.848633
0.000000	2.660158	3179.958008
0.000000	2.660395	3177.713623
0.000000	2.660633	3174.849365
0.000000	2.660870	3173.534180
0.000000	2.661107	3172.910156
0.000000	2.661344	3171.539307
0.000000	2.661581	3168.357422
0.000000	2.661819	3165.103516
0.000000	2.662056	3161.854004
0.000000	2.662293	3160.862793
0.000000	2.662530	3164.419678
0.000000	2.662767	3167.855957
0.000000	2.663004	3170.038574
0.000000	2.663242	3168.521973
0.000000	2.663479	3165.773926
0.000000	2.663716	3164.969238
0.000000	2.663953	3163.596436
0.000000	2.664190	3163.456299
0.000000	2.664427	3164.700684
0.000000	2.664665	3167.377441
0.000000	2.664902	3170.291992
0.000000	2.665139	3173.421387
0.000000	2.665376	3175.908447
0.000000	2.665613	3177.758545
0.000000	2.665850	3179.410645
0.000000	2.666088	3179.805908
0.000000	2.666325	3176.158691
0.000000	2.666562	3170.778320
0.000000	2.666799	3164.709473
0.000000	2.667036	3157.479004
0.000000	2.667274	3149.111328
0.000000	2.667511	3141.732178
0.000000	2.667748	3135.507080
0.000000	2.667985	3130.515137
0.000000	2.668222	3129.245117
0.000000	2.668459	3128.388184
0.000000	2.668697	3126.217041
0.000000	2.668934	3123.424072
0.000000	2.669171	3120.437744
0.000000	2.669408	3116.186768
0.000000	2.669645	3110.198730
0.000000	2.669883	3101.534424
0.000000	2.670120	3090.475586
0.000000	2.670357	3077.776611
0.000000	2.670594	3066.334473
0.000000	2.670831	3057.915527
0.000000	2.671068	3052.769043
0.000000	2.671306	3050.802246
0.000000	2.671543	3050.332764
0.000000	2.671780	3049.324951
0.000000	2.672017	3049.177002
0.000000	2.672254	3049.989014
0.000000	2.672492	3054.133789
0.000000	2.672729	3056.770752
0.000000	2.672966	3058.156494
0.000000	2.673203	3059.713867
0.000000	2.673440	3062.400879
0.000000	2.673677	3065.954590
0.000000	2.673914	3071.334717
0.000000	2.674152	3077.415039
0.000000	2.674389	3081.647949
0.000000	2.674626	3084.424561
0.000000	2.674863	3085.863037
0.000000	2.675100	3086.298584
0.000000	2.675338	3085.094238
0.000000	2.675575	3082.846680
0.000000	2.675812	3079.864990
0.000000	2.676049	3077.223389
0.000000	2.676286	3075.862549
0.000000	2.676523	3076.350830
0.000000	2.676760	3078.526855
0.000000	2.676998	3081.416260
0.000000	2.677235	3085.150879
0.000000	2.677472	3089.304199
0.000000	2.677709	3092.881592
0.000000	2.677946	3093.886963
0.000000	2.678184	3091.754150
0.000000	2.678421	3087.162842
0.000000	2.678658	3080.656982
0.000000	2.678895	3072.396484
0.000000	2.679132	3062.645996
0.000000	2.679369	3052.397949
0.000000	2.679607	3042.983398
0.000000	2.679844	3034.275635
0.000000	2.680081	3029.550293
0.000000	2.680318	3028.373535
0.000000	2.680555	3028.174316
0.000000	2.680793	3029.129395
0.000000	2.681030	3031.267822
0.000000	2.681267	3034.689209
0.000000	2.681504	3038.594482
0.000000	2.681741	3039.489502
0.000000	2.681978	3038.845459
0.000000	2.682215	3036.669922
0.000000	2.682453	3032.893555
0.000000	2.682690	3027.979736
0.000000	2.682927	3022.664551
0.000000	2.683164	3019.102051
0.000000	2.683401	3015.664307
0.000000	2.683639	3011.659912
0.000000	2.683876	3007.692383
0.000000	2.684113	3003.898682
0.000000	2.684350	2999.447510
0.000000	2.684587	2994.750732
0.000000	2.684824	2989.700928
0.000000	2.685062	2984.963867
0.000000	2.685299	2982.916260
0.000000	2.685536	2980.608154
0.000000	2.685773	2978.960693
0.000000	2.686010	2977.599121
0.000000	2.686248	2974.822021
0.000000	2.686485	2969.637207
0.000000	2.686722	2963.033936
0.000000	2.686959	2954.930176
0.000000	2.687196	2946.810547
0.000000	2.687433	2940.510498
0.000000	2.687671	2936.883057
0.000000	2.687908	2933.592773
0.000000	2.688145	2931.862793
0.000000	2.688382	2933.917969
0.000000	2.688619	2939.329590
0.000000	2.688857	2946.556152
0.000000	2.689094	2953.830322
0.000000	2.689331	2962.563965
0.000000	2.689568	2972.110840
0.000000	2.689805	2981.387695
0.000000	2.690042	2991.126709
0.000000	2.690280	3000.055908
0.000000	2.690517	3008.879395
0.000000	2.690754	3018.285156
0.000000	2.690991	3028.151855
0.000000	2.691228	3036.623291
0.000000	2.691465	3045.314941
0.000000	2.691703	3054.626465
0.000000	2.691940	3064.681885
0.000000	2.692177	3075.183350
0.000000	2.692414	3081.438232
0.000000	2.692651	3083.975830
0.000000	2.692888	3084.058105
0.000000	2.693126	3082.811279
0.000000	2.693363	3082.947021
0.000000	2.693600	3084.121582
0.000000	2.693837	3087.083496
0.000000	2.694074	3090.971436
0.000000	2.694312	3095.071777
0.000000	2.694549	3098.399658
0.000000	2.694786	3102.341797
0.000000	2.695023	3105.657959
0.000000	2.695260	3106.535400
0.000000	2.695498	3106.996338
0.000000	2.695735	3108.283936
0.000000	2.695972	3110.832031
0.000000	2.696209	3116.812256
0.000000	2.696446	3125.902588
0.000000	2.696683	3135.819336
0.000000	2.696920	3147.539063
0.000000	2.697158	3161.032959
0.000000	2.697395	3174.705322
0.000000	2.697632	3186.512695
0.000000	2.697869	3197.268799
0.000000	2.698106	3204.712891
0.000000	2.698344	3210.522461
0.000000	2.698581	3215.088623
0.000000	2.698818	3219.075684
0.000000	2.699055	3220.091553
0.000000	2.699292	3219.213379
0.000000	2.699529	3216.151611
0.000000	2.699767	3210.887207
0.000000	2.700004	3203.096924
0.000000	2.700241	3193.522461
0.000000	2.700478	3183.913086
0.000000	2.700715	3172.399658
0.000000	2.700953	3158.930176
0.000000	2.701190	3144.215332
0.000000	2.701427	3133.260498
0.000000	2.701664	3127.724121
0.000000	2.701901	3124.210449
0.000000	2.702138	3122.185791
0.000000	2.702375	3123.072266
0.000000	2.702613	3129.133057
0.000000	2.702850	3136.752441
0.000000	2.703087	3145.664795
0.000000	2.703324	3154.838379
0.000000	2.703561	3161.082520
0.000000	2.703799	3166.241699
0.000000	2.704036	3170.869141
0.000000	2.704273	3174.117188
0.000000	2.704510	3176.860840
0.000000	2.704747	3180.004395
0.000000	2.704984	3184.474365
0.000000	2.705221	3189.868164
0.000000	2.705459	3195.805420
0.000000	2.705696	3201.336670
0.000000	2.705933	3204.516846
0.000000	2.706170	3204.725830
0.000000	2.706407	3203.718262
0.000000	2.706645	3200.714844
0.000000	2.706882	3195.469482
0.000000	2.707119	3191.221436
0.000000	2.707356	3189.535156
0.000000	2.707593	3189.415039
0.000000	2.707830	3188.757813
0.000000	2.708068	3188.194580
0.000000	2.708305	3187.336670
0.000000	2.708542	3185.484131
0.000000	2.708779	3183.141113
0.000000	2.709016	3179.787598
0.000000	2.709254	3176.076904
0.000000	2.709491	3171.595703
0.000000	2.709728	3166.174805
0.000000	2.709965	3160.627686
0.000000	2.710202	3157.795410
0.000000	2.710439	3158.274170
0.000000	2.710677	3159.328613
0.000000	2.710914	3160.836182
0.000000	2.711151	3160.164307
0.000000	2.711388	3158.469727
0.000000	2.711625	3155.823975
0.000000	2.711863	3152.626953
0.000000	2.712100	3149.836426
0.000000	2.712337	3149.604004
0.000000	2.712574	3151.954590
0.000000	2.712811	3155.907227
0.000000	2.713048	3162.360840
0.000000	2.713286	3166.380615
0.000000	2.713523	3167.919434
0.000000	2.713760	3166.964111
0.000000	2.713997	3164.663330
0.000000	2.714234	3161.378906
0.000000	2.714471	3158.294189
0.000000	2.714709	3155.175537
0.000000	2.714946	3150.401123
0.000000	2.715183	3144.389648
0.000000	2.715420	3138.485352
0.000000	2.715657	3132.745361
0.000000	2.715894	3126.489502
0.000000	2.716132	3118.954346
0.000000	2.716369	3110.727539
0.000000	2.716606	3104.312256
0.000000	2.716843	3098.968506
0.000000	2.717080	3096.248535
0.000000	2.717318	3095.125488
0.000000	2.717555	3096.823242
0.000000	2.717792	3101.781738
0.000000	2.718029	3110.045166
0.000000	2.718266	3116.639648
0.000000	2.718503	3121.521484
0.000000	2.718741	3124.131104
0.000000	2.718978	3127.188232
0.000000	2.719215	3130.609131
0.000000	2.719452	3135.777100
0.000000	2.719689	3144.403564
0.000000	2.719927	3152.080566
0.000000	2.720164	3157.325195
0.000000	2.720401	3162.496582
0.000000	2.720638	3167.906250
0.000000	2.720875	3172.965332
0.000000	2.721112	3178.083252
0.000000	2.721349	3182.979492
0.000000	2.721587	3187.151855
0.000000	2.721824	3188.713867
0.000000	2.722061	3186.792725
0.000000	2.722298	3182.899414
0.000000	2.722535	3178.049316
0.000000	2.722773	3173.964355
0.000000	2.723010	3171.143311
0.000000	2.723247	3166.799072
0.000000	2.723484	3161.193604
0.000000	2.723721	3154.085205
0.000000	2.723958	3145.952148
0.000000	2.724195	3138.736816
0.000000	2.724433	3133.233154
0.000000	2.724670	3127.596191
0.000000	2.724907	3122.767090
0.000000	2.725144	3118.582520
0.000000	2.725381	3114.709229
0.000000	2.725619	3110.815674
0.000000	2.725856	3106.025391
0.000000	2.726093	3101.638916
0.000000	2.726330	3098.986572
0.000000	2.726567	3099.674072
0.000000	2.726804	3101.196289
0.000000	2.727042	3103.630371
0.000000	2.727279	3106.983398
0.000000	2.727516	3111.771240
0.000000	2.727753	3117.304688
0.000000	2.727990	3121.540771
0.000000	2.728228	3124.317139
0.000000	2.728465	3126.651611
0.000000	2.728702	3128.692627
0.000000	2.728939	3129.304443
0.000000	2.729176	3128.877441
0.000000	2.729414	3127.705566
0.000000	2.729650	3126.674316
0.000000	2.729888	3126.356201
0.000000	2.730125	3126.303955
0.000000	2.730362	3127.055664
0.000000	2.730599	3129.426270
0.000000	2.730836	3129.617676
0.000000	2.731074	3128.348389
0.000000	2.731311	3126.392334
0.000000	2.731548	3124.055420
0.000000	2.731785	3123.201172
0.000000	2.732022	3122.229980
0.000000	2.732260	3121.677979
0.000000	2.732497	3121.024658
0.000000	2.732734	3121.794189
0.000000	2.732971	3125.731689
0.000000	2.733208	3127.732178
0.000000	2.733445	3130.217773
0.000000	2.733683	3132.869141
0.000000	2.733920	3134.776367
0.000000	2.734157	3136.790283
0.000000	2.734394	3135.403076
0.000000	2.734631	3132.841064
0.000000	2.734869	3129.405029
0.000000	2.735106	3124.675781
0.000000	2.735343	3120.801758
0.000000	2.735580	3117.667725
0.000000	2.735817	3114.478027
0.000000	2.736054	3111.842773
0.000000	2.736292	3111.201172
0.000000	2.736529	3114.231934
0.000000	2.736766	3119.517334
0.000000	2.737003	3127.126221
0.000000	2.737240	3136.119873
0.000000	2.737478	3146.384521
0.000000	2.737715	3153.383301
0.000000	2.737952	3156.273682
0.000000	2.738189	3158.735840
0.000000	2.738426	3160.011719
0.000000	2.738663	3161.472656
0.000000	2.738901	3163.012695
0.000000	2.739138	3162.353271
0.000000	2.739375	3160.661621
0.000000	2.739612	3159.880615
0.000000	2.739849	3159.930664
0.000000	2.740086	3161.225342
0.000000	2.740324	3162.340820
0.000000	2.740561	3164.374268
0.000000	2.740798	3164.843750
0.000000	2.741035	3164.348389
0.000000	2.741272	3162.742188
0.000000	2.741509	3160.329102
0.000000	2.741747	3158.735596
0.000000	2.741984	3156.998047
0.000000	2.742221	3154.635254
0.000000	2.742458	3152.453125
0.000000	2.742695	3151.839355
0.000000	2.742933	3151.890625
0.000000	2.743170	3153.195557
0.000000	2.743407	3155.185059
0.000000	2.743644	3158.375488
0.000000	2.743881	3163.290039
0.000000	2.744118	3168.354736
0.000000	2.744355	3170.623047
0.000000	2.744593	3172.008301
0.000000	2.744830	3172.179443
0.000000	2.745067	3172.086182
0.000000	2.745304	3171.906982
0.000000	2.745541	3171.362793
0.000000	2.745779	3169.975830
0.000000	2.746016	3167.734619
0.000000	2.746253	3165.267822
0.000000	2.746490	3163.110107
0.000000	2.746727	3163.206055
0.000000	2.746964	3166.270020
0.000000	2.747202	3172.346680
0.000000	2.747439	3177.587158
0.000000	2.747676	3182.661133
0.000000	2.747913	3188.627441
0.000000	2.748150	3194.925537
0.000000	2.748388	3200.772217
0.000000	2.748625	3206.186523
0.000000	2.748862	3209.879395
0.000000	2.749099	3212.571777
0.000000	2.749336	3214.060059
0.000000	2.749573	3214.629883
0.000000	2.749810	3215.281250
0.000000	2.750048	3217.041016
0.000000	2.750285	3219.000488
0.000000	2.750522	3222.215332
0.000000	2.750759	3224.396484
0.000000	2.750996	3224.512939
0.000000	2.751234	3221.562500
0.000000	2.751471	3215.460938
0.000000	2.751708	3207.532959
0.000000	2.751945	3198.458008
0.000000	2.752182	3191.677490
0.000000	2.752419	3186.212646
0.000000	2.752657	3183.194092
0.000000	2.752894	3182.352051
0.000000	2.753131	3180.347168
0.000000	2.753368	3177.271240
0.000000	2.753605	3173.855469
0.000000	2.753842	3171.377197
0.000000	2.754080	3167.644043
0.000000	2.754317	3162.207764
0.000000	2.754554	3155.813232
0.000000	2.754791	3150.280762
0.000000	2.755028	3146.307617
0.000000	2.755265	3145.565186
0.000000	2.755503	3148.267090
0.000000	2.755740	3150.611084
0.000000	2.755977	3149.346191
0.000000	2.756214	3146.141602
0.000000	2.756451	3141.299561
0.000000	2.756689	3136.113281
0.000000	2.756926	3130.389893
0.000000	2.757163	3126.562988
0.000000	2.757400	3124.486328
0.000000	2.757637	3125.211914
0.000000	2.757874	3127.194580
0.000000	2.758112	3125.788818
0.000000	2.758349	3121.499268
0.000000	2.758586	3114.544189
0.000000	2.758823	3106.592529
0.000000	2.759060	3099.657227
0.000000	2.759298	3093.868164
0.000000	2.759535	3090.301514
0.000000	2.759772	3090.629639
0.000000	2.760009	3092.462402
0.000000	2.760246	3095.305664
0.000000	2.760484	3097.826172
0.000000	2.760721	3096.370605
0.000000	2.760958	3093.175049
0.000000	2.761195	3088.368408
0.000000	2.761432	3082.875977
0.000000	2.761669	3077.039795
0.000000	2.761907	3071.963623
0.000000	2.762144	3067.589355
0.000000	2.762381	3061.837891
0.000000	2.762618	3056.918213
0.000000	2.762855	3050.214844
0.000000	2.763092	3040.046387
0.000000	2.763330	3027.148438
0.000000	2.763567	3010.973145
0.000000	2.763804	2993.849609
0.000000	2.764041	2976.418701
0.000000	2.764278	2959.181152
0.000000	2.764515	2945.708008
0.000000	2.764753	2936.588135
0.000000	2.764990	2929.525146
0.000000	2.765227	2925.503418
0.000000	2.765464	2923.334229
0.000000	2.765701	2923.605713
0.000000	2.765939	2926.561523
0.000000	2.766176	2931.812012
0.000000	2.766413	2937.474854
0.000000	2.766650	2943.261963
0.000000	2.766887	2949.513916
0.000000	2.767124	2955.503418
0.000000	2.767362	2961.469238
0.000000	2.767599	2967.181396
0.000000	2.767836	2974.112793
0.000000	2.768073	2979.864502
0.000000	2.768310	2983.352539
0.000000	2.768548	2985.739502
0.000000	2.768785	2988.447998
0.000000	2.769022	2991.844971
0.000000	2.769259	2996.690186
0.000000	2.769496	3003.825684
0.000000	2.769733	3012.264160
0.000000	2.769970	3021.808838
0.000000	2.770208	3032.289551
0.000000	2.770445	3040.443359
0.000000	2.770682	3048.851563
0.000000	2.770919	3058.719238
0.000000	2.771156	3069.807861
0.000000	2.771394	3081.309814
0.000000	2.771631	3093.070557
0.000000	2.771868	3104.892090
0.000000	2.772105	3117.009766
0.000000	2.772342	3128.982666
0.000000	2.772579	3140.268799
0.000000	2.772816	3150.365234
0.000000	2.773054	3160.185303
0.000000	2.773291	3167.113770
0.000000	2.773528	3171.562744
0.000000	2.773765	3174.506592
0.000000	2.774002	3175.903076
0.000000	2.774240	3176.123047
0.000000	2.774477	3175.599854
0.000000	2.774714	3175.645752
0.000000	2.774951	3177.533936
0.000000	2.775188	3180.655029
0.000000	2.775425	3187.146240
0.000000	2.775663	3193.626221
0.000000	2.775900	3199.958008
0.000000	2.776137	3206.936523
0.000000	2.776374	3212.788330
0.000000	2.776611	3218.375977
0.000000	2.776848	3223.796631
0.000000	2.777086	3228.081299
0.000000	2.777323	3232.596924
0.000000	2.777560	3237.446777
0.000000	2.777797	3241.618896
0.000000	2.778034	3244.931152
0.000000	2.778271	3247.979492
0.000000	2.778509	3251.165283
0.000000	2.778746	3254.652588
0.000000	2.778983	3258.458496
0.000000	2.779220	3260.983154
0.000000	2.779457	3263.385742
0.000000	2.779695	3265.890137
0.000000	2.779932	3268.282715
0.000000	2.780169	3270.973633
0.000000	2.780406	3273.061768
0.000000	2.780643	3272.949951
0.000000	2.780880	3270.279297
0.000000	2.781118	3266.069580
0.000000	2.781355	3260.308594
0.000000	2.781592	3253.802734
0.000000	2.781829	3248.856445
0.000000	2.782066	3244.170410
0.000000	2.782304	3238.208984
0.000000	2.782541	3230.291260
0.000000	2.782778	3221.238770
0.000000	2.783015	3210.453613
0.000000	2.783252	3197.402588
0.000000	2.783489	3183.656982
0.000000	2.783726	3170.729492
0.000000	2.783964	3161.255371
0.000000	2.784201	3155.285645
0.000000	2.784438	3154.082520
0.000000	2.784675	3153.161865
0.000000	2.784912	3152.477783
0.000000	2.785150	3152.979492
0.000000	2.785387	3154.189941
0.000000	2.785624	3156.818359
0.000000	2.785861	3159.843750
0.000000	2.786098	3163.851318
0.000000	2.786335	3168.522949
0.000000	2.786573	3174.672852
0.000000	2.786810	3178.585205
0.000000	2.787047	3179.444824
0.000000	2.787284	3179.846436
0.000000	2.787521	3179.965332
0.000000	2.787759	3182.186523
0.000000	2.787996	3188.230225
0.000000	2.788233	3192.645508
0.000000	2.788470	3194.559570
0.000000	2.788707	3195.056885
0.000000	2.788944	3194.219971
0.000000	2.789182	3193.614258
0.000000	2.789419	3194.543701
0.000000	2.789656	3194.848389
0.000000	2.789893	3196.696533
0.000000	2.790130	3199.143555
0.000000	2.790368	3199.707520
0.000000	2.790605	3199.355957
0.000000	2.790842	3197.257324
0.000000	2.791079	3193.211182
0.000000	2.791316	3188.101563
0.000000	2.791553	3182.672363
0.000000	2.791791	3180.696289
0.000000	2.792027	3182.281494
0.000000	2.792265	3184.324707
0.000000	2.792502	3185.647705
0.000000	2.792739	3186.025146
0.000000	2.792977	3187.134033
0.000000	2.793213	3188.178223
0.000000	2.793451	3190.133301
0.000000	2.793688	3192.595947
0.000000	2.793925	3195.524658
0.000000	2.794163	3200.366211
0.000000	2.794399	3200.847168
0.000000	2.794636	3199.521729
0.000000	2.794874	3197.508301
0.000000	2.795111	3195.297607
0.000000	2.795348	3194.237549
0.000000	2.795585	3196.450439
0.000000	2.795822	3198.607422
0.000000	2.796060	3201.377686
0.000000	2.796297	3205.722900
0.000000	2.796534	3209.665039
0.000000	2.796771	3213.589111
0.000000	2.797008	3216.868652
0.000000	2.797246	3218.124023
0.000000	2.797483	3216.643799
0.000000	2.797720	3214.076172
0.000000	2.797957	3211.166992
0.000000	2.798194	3208.346924
0.000000	2.798431	3207.126221
0.000000	2.798669	3204.101074
0.000000	2.798906	3199.538818
0.000000	2.799143	3194.228027
0.000000	2.799380	3188.983154
0.000000	2.799617	3185.071777
0.000000	2.799855	3180.977295
0.000000	2.800092	3179.125977
0.000000	2.800329	3178.551025
0.000000	2.800566	3178.770264
0.000000	2.800803	3178.172363
0.000000	2.801040	3177.964600
0.000000	2.801278	3179.212158
0.000000	2.801515	3182.465820
0.000000	2.801752	3186.907471
0.000000	2.801989	3193.080566
0.000000	2.802226	3198.550781
0.000000	2.802464	3201.548096
0.000000	2.802701	3202.500000
0.000000	2.802938	3202.219971
0.000000	2.803175	3200.920410
0.000000	2.803412	3197.809326
0.000000	2.803649	3193.779297
0.000000	2.803886	3188.312744
0.000000	2.804124	3183.081787
0.000000	2.804361	3177.222412
0.000000	2.804598	3172.434082
0.000000	2.804835	3169.954346
0.000000	2.805072	3168.703857
0.000000	2.805310	3167.758057
0.000000	2.805547	3166.919189
0.000000	2.805784	3165.582520
0.000000	2.806021	3164.239990
0.000000	2.806258	3162.719482
0.000000	2.806495	3161.148193
0.000000	2.806733	3159.489746
0.000000	2.806970	3158.141846
0.000000	2.807207	3158.158691
0.000000	2.807444	3158.997559
0.000000	2.807681	3160.481201
0.000000	2.807919	3163.047852
0.000000	2.808156	3166.162109
0.000000	2.808393	3167.810547
0.000000	2.808630	3169.440918
0.000000	2.808867	3167.968262
0.000000	2.809104	3165.818115
0.000000	2.809342	3162.727051
0.000000	2.809579	3159.466064
0.000000	2.809816	3157.719482
0.000000	2.810053	3155.276367
0.000000	2.810290	3151.655029
0.000000	2.810528	3147.767090
0.000000	2.810765	3144.114990
0.000000	2.811002	3141.321533
0.000000	2.811239	3140.334473
0.000000	2.811476	3138.129639
0.000000	2.811713	3135.353271
0.000000	2.811951	3132.401123
0.000000	2.812187	3129.500977
0.000000	2.812425	3128.144775
0.000000	2.812662	3127.292236
0.000000	2.812899	3127.300537
0.000000	2.813136	3127.083740
0.000000	2.813373	3127.505859
0.000000	2.813611	3129.375244
0.000000	2.813848	3131.169189
0.000000	2.814085	3135.894531
0.000000	2.814322	3140.918213
0.000000	2.814559	3146.522705
0.000000	2.814796	3151.204590
0.000000	2.815034	3154.956543
0.000000	2.815271	3158.654785
0.000000	2.815508	3161.169189
0.000000	2.815745	3161.294189
0.000000	2.815982	3160.405273
0.000000	2.816220	3158.632568
0.000000	2.816457	3156.796631
0.000000	2.816694	3158.787109
0.000000	2.816931	3161.494629
0.000000	2.817168	3161.533203
0.000000	2.817405	3161.241943
0.000000	2.817643	3160.919434
0.000000	2.817880	3161.120361
0.000000	2.818117	3161.514160
0.000000	2.818354	3163.331299
0.000000	2.818591	3169.279053
0.000000	2.818829	3179.719971
0.000000	2.819066	3187.855225
0.000000	2.819303	3193.063477
0.000000	2.819540	3193.786377
0.000000	2.819777	3192.770020
0.000000	2.820014	3190.512939
0.000000	2.820252	3188.373535
0.000000	2.820489	3186.562012
0.000000	2.820726	3187.412598
0.000000	2.820963	3189.836182
0.000000	2.821200	3192.661133
0.000000	2.821438	3197.120605
0.000000	2.821675	3202.898438
0.000000	2.821912	3209.023438
0.000000	2.822149	3214.397705
0.000000	2.822386	3218.611084
0.000000	2.822623	3222.384521
0.000000	2.822860	3226.242432
0.000000	2.823098	3229.719727
0.000000	2.823335	3231.683350
0.000000	2.823572	3232.431152
0.000000	2.823809	3231.688232
0.000000	2.824046	3229.431885
0.000000	2.824284	3226.022949
0.000000	2.824521	3221.236572
0.000000	2.824758	3214.992188
0.000000	2.824995	3206.683838
0.000000	2.825232	3197.309570
0.000000	2.825469	3187.003662
0.000000	2.825707	3175.475586
0.000000	2.825944	3165.638184
0.000000	2.826181	3158.196289
0.000000	2.826418	3155.034180
0.000000	2.826655	3153.634766
0.000000	2.826892	3153.055908
0.000000	2.827130	3152.076172
0.000000	2.827367	3149.695313
0.000000	2.827604	3146.248291
0.000000	2.827841	3142.396240
0.000000	2.828078	3140.912842
0.000000	2.828315	3141.236084
0.000000	2.828553	3142.179688
0.000000	2.828790	3144.525146
0.000000	2.829027	3147.574707
0.000000	2.829264	3149.364746
0.000000	2.829501	3151.471191
0.000000	2.829739	3154.603760
0.000000	2.829976	3158.570801
0.000000	2.830213	3164.617920
0.000000	2.830450	3171.148682
0.000000	2.830687	3175.245605
0.000000	2.830925	3177.095215
0.000000	2.831161	3177.557617
0.000000	2.831399	3176.007080
0.000000	2.831636	3173.468750
0.000000	2.831873	3170.586914
0.000000	2.832110	3169.112061
0.000000	2.832347	3170.475098
0.000000	2.832585	3172.349854
0.000000	2.832822	3174.145264
0.000000	2.833059	3176.652344
0.000000	2.833296	3180.105713
0.000000	2.833533	3184.479248
0.000000	2.833771	3189.968750
0.000000	2.834008	3192.414063
0.000000	2.834245	3192.366943
0.000000	2.834482	3191.144531
0.000000	2.834719	3189.697021
0.000000	2.834956	3188.859131
0.000000	2.835194	3189.989258
0.000000	2.835431	3191.483643
0.000000	2.835668	3192.958008
0.000000	2.835905	3194.271729
0.000000	2.836142	3195.679199
0.000000	2.836380	3197.951172
0.000000	2.836617	3201.727295
0.000000	2.836854	3207.453857
0.000000	2.837091	3212.677490
0.000000	2.837328	3217.410645
0.000000	2.837565	3222.014160
0.000000	2.837803	3226.595703
0.000000	2.838040	3232.307617
0.000000	2.838277	3238.978760
0.000000	2.838514	3247.782959
0.000000	2.838751	3257.548584
0.000000	2.838989	3267.211182
0.000000	2.839226	3274.182617
0.000000	2.839463	3279.906982
0.000000	2.839700	3283.938232
0.000000	2.839937	3285.552734
0.000000	2.840174	3284.537109
0.000000	2.840412	3280.669678
0.000000	2.840648	3273.919189
0.000000	2.840886	3264.643311
0.000000	2.841123	3254.120605
0.000000	2.841360	3242.337402
0.000000	2.841598	3232.484619
0.000000	2.841834	3226.490234
0.000000	2.842072	3224.233398
0.000000	2.842309	3222.524170
0.000000	2.842546	3221.335693
0.000000	2.842783	3219.792236
0.000000	2.843020	3218.055664
0.000000	2.843257	3214.276367
0.000000	2.843495	3208.889160
0.000000	2.843732	3203.887695
0.000000	2.843969	3201.058350
0.000000	2.844206	3198.890625
0.000000	2.844443	3196.956299
0.000000	2.844681	3194.427979
0.000000	2.844918	3192.066650
0.000000	2.845155	3191.182129
0.000000	2.845392	3190.300537
0.000000	2.845629	3189.109131
0.000000	2.845866	3188.554199
0.000000	2.846104	3189.259766
0.000000	2.846341	3190.706543
0.000000	2.846578	3192.510498
0.000000	2.846815	3195.054932
0.000000	2.847052	3197.446777
0.000000	2.847290	3198.978760
0.000000	2.847527	3199.710938
0.000000	2.847764	3199.950928
0.000000	2.848001	3199.792236
0.000000	2.848238	3199.597900
0.000000	2.848475	3200.586670
0.000000	2.848713	3203.790527
0.000000	2.848950	3208.321289
0.000000	2.849187	3214.156982
0.000000	2.849424	3221.533203
0.000000	2.849661	3229.699951
0.000000	2.849899	3237.665283
0.000000	2.850136	3240.420410
0.000000	2.850373	3238.961426
0.000000	2.850610	3235.790283
0.000000	2.850847	3232.040283
0.000000	2.851084	3229.967529
0.000000	2.851321	3227.141846
0.000000	2.851559	3223.379639
0.000000	2.851796	3218.970703
0.000000	2.852033	3214.689941
0.000000	2.852270	3214.066406
0.000000	2.852507	3215.264893
0.000000	2.852745	3217.060059
0.000000	2.852982	3219.817627
0.000000	2.853219	3223.385986
0.000000	2.853456	3228.407715
0.000000	2.853693	3234.133789
0.000000	2.853930	3239.839355
0.000000	2.854168	3246.330322
0.000000	2.854405	3251.956787
0.000000	2.854642	3257.297852
0.000000	2.854879	3262.575439
0.000000	2.855116	3267.858398
0.000000	2.855354	3271.119141
0.000000	2.855591	3272.054199
0.000000	2.855828	3272.137451
0.000000	2.856065	3271.499268
0.000000	2.856302	3270.665527
0.000000	2.856539	3270.900391
0.000000	2.856777	3271.817627
0.000000	2.857014	3275.757080
0.000000	2.857251	3280.809814
0.000000	2.857488	3287.086426
0.000000	2.857725	3293.414307
0.000000	2.857963	3299.033203
0.000000	2.858200	3303.809814
0.000000	2.858437	3306.117432
0.000000	2.858674	3307.391357
0.000000	2.858911	3306.547119
0.000000	2.859149	3303.095947
0.000000	2.859386	3298.094727
0.000000	2.859622	3292.096191
0.000000	2.859860	3287.230713
0.000000	2.860097	3282.723389
0.000000	2.860334	3278.851807
0.000000	2.860572	3277.588379
0.000000	2.860808	3273.596436
0.000000	2.861046	3268.176025
0.000000	2.861283	3261.038574
0.000000	2.861520	3253.430664
0.000000	2.861757	3247.198486
0.000000	2.861994	3244.347168
0.000000	2.862231	3241.443604
0.000000	2.862469	3239.355957
0.000000	2.862706	3241.010986
0.000000	2.862943	3246.143555
0.000000	2.863180	3253.454346
0.000000	2.863417	3264.088379
0.000000	2.863655	3276.690674
0.000000	2.863892	3288.318604
0.000000	2.864129	3295.941162
0.000000	2.864366	3299.025635
0.000000	2.864603	3300.760742
0.000000	2.864841	3301.527344
0.000000	2.865078	3300.760742
0.000000	2.865315	3299.252686
0.000000	2.865552	3296.265137
0.000000	2.865789	3293.365479
0.000000	2.866026	3291.643311
0.000000	2.866264	3292.422119
0.000000	2.866501	3294.236816
0.000000	2.866738	3296.519531
0.000000	2.866975	3299.697754
0.000000	2.867212	3303.043701
0.000000	2.867450	3306.719482
0.000000	2.867687	3310.982666
0.000000	2.867924	3314.970703
0.000000	2.868161	3319.024414
0.000000	2.868398	3322.207520
0.000000	2.868635	3324.602051
0.000000	2.868873	3326.973145
0.000000	2.869110	3329.363037
0.000000	2.869347	3333.649658
0.000000	2.869584	3341.192627
0.000000	2.869821	3343.480469
0.000000	2.870059	3342.113281
0.000000	2.870296	3338.971436
0.000000	2.870533	3334.563232
0.000000	2.870770	3328.881592
0.000000	2.871007	3324.142822
0.000000	2.871244	3322.298340
0.000000	2.871481	3321.299316
0.000000	2.871719	3320.670410
0.000000	2.871956	3320.423096
0.000000	2.872193	3320.116699
0.000000	2.872430	3319.844727
0.000000	2.872667	3318.946289
0.000000	2.872905	3317.602539
0.000000	2.873142	3315.317871
0.000000	2.873379	3312.501953
0.000000	2.873616	3309.294678
0.000000	2.873853	3307.127686
0.000000	2.874090	3304.833740
0.000000	2.874328	3302.354004
0.000000	2.874565	3300.223633
0.000000	2.874802	3298.715088
0.000000	2.875039	3300.447021
0.000000	2.875276	3303.731689
0.000000	2.875513	3308.806885
0.000000	2.875751	3315.475342
0.000000	2.875988	3321.854980
0.000000	2.876225	3328.070313
0.000000	2.876462	3333.013916
0.000000	2.876699	3334.769775
0.000000	2.876936	3335.256592
0.000000	2.877174	3335.017822
0.000000	2.877411	3334.302490
0.000000	2.877648	3335.055908
0.000000	2.877885	3338.161133
0.000000	2.878122	3341.910156
0.000000	2.878360	3346.661377
0.000000	2.878597	3351.642822
0.000000	2.878834	3354.687012
0.000000	2.879071	3357.166504
0.000000	2.879308	3358.678955
0.000000	2.879545	3358.453125
0.000000	2.879782	3355.679688
0.000000	2.880020	3351.203125
0.000000	2.880257	3345.782715
0.000000	2.880494	3339.921387
0.000000	2.880731	3334.390137
0.000000	2.880968	3332.812500
0.000000	2.881206	3332.655518
0.000000	2.881443	3334.460693
0.000000	2.881680	3338.242920
0.000000	2.881917	3339.712891
0.000000	2.882154	3340.069336
0.000000	2.882391	3340.328125
0.000000	2.882629	3342.443115
0.000000	2.882866	3345.559570
0.000000	2.883103	3347.950684
0.000000	2.883340	3348.917969
0.000000	2.883577	3349.533691
0.000000	2.883815	3350.263672
0.000000	2.884052	3351.156006
0.000000	2.884289	3350.970459
0.000000	2.884526	3351.079834
0.000000	2.884763	3351.631592
0.000000	2.885000	3354.588379
0.000000	2.885238	3359.544922
0.000000	2.885475	3363.467041
0.000000	2.885712	3367.555176
0.000000	2.885949	3371.734619
0.000000	2.886186	3376.294678
0.000000	2.886424	3380.817871
0.000000	2.886661	3384.666260
0.000000	2.886898	3388.353760
0.000000	2.887135	3392.221924
0.000000	2.887372	3397.094727
0.000000	2.887609	3404.322021
0.000000	2.887847	3410.576416
0.000000	2.888084	3415.188232
0.000000	2.888321	3418.677734
0.000000	2.888558	3421.477295
0.000000	2.888795	3421.257568
0.000000	2.889033	3419.279297
0.000000	2.889269	3415.341797
0.000000	2.889507	3410.015625
0.000000	2.889744	3404.996338
0.000000	2.889981	3401.064453
0.000000	2.890218	3397.441406
0.000000	2.890455	3394.880859
0.000000	2.890692	3391.214355
0.000000	2.890930	3385.957764
0.000000	2.891167	3379.270996
0.000000	2.891404	3371.770508
0.000000	2.891641	3364.902832
0.000000	2.891878	3357.269531
0.000000	2.892116	3348.089111
0.000000	2.892353	3339.371338
0.000000	2.892590	3330.718506
0.000000	2.892827	3324.534424
0.000000	2.893064	3320.067139
0.000000	2.893301	3316.305908
0.000000	2.893539	3312.172852
0.000000	2.893776	3308.057617
0.000000	2.894013	3306.225342
0.000000	2.894250	3306.843506
0.000000	2.894487	3308.648926
0.000000	2.894725	3309.903076
0.000000	2.894962	3310.565186
0.000000	2.895199	3309.991211
0.000000	2.895436	3308.175049
0.000000	2.895673	3304.218018
0.000000	2.895911	3299.611572
0.000000	2.896148	3295.722900
0.000000	2.896385	3290.275635
0.000000	2.896622	3283.856689
0.000000	2.896859	3276.080566
0.000000	2.897096	3267.774170
0.000000	2.897334	3259.200195
0.000000	2.897571	3251.351563
0.000000	2.897808	3243.851318
0.000000	2.898045	3238.634277
0.000000	2.898282	3237.130859
0.000000	2.898520	3236.209473
0.000000	2.898757	3236.115479
0.000000	2.898994	3236.408936
0.000000	2.899231	3237.039795
0.000000	2.899468	3238.625488
0.000000	2.899705	3240.289795
0.000000	2.899942	3240.281494
0.000000	2.900180	3238.645508
0.000000	2.900417	3236.134766
0.000000	2.900654	3233.555420
0.000000	2.900891	3231.992676
0.000000	2.901128	3234.243896
0.000000	2.901366	3239.697754
0.000000	2.901603	3240.417480
0.000000	2.901840	3236.772705
0.000000	2.902077	3231.375000
0.000000	2.902314	3225.076172
0.000000	2.902551	3217.520508
0.000000	2.902789	3211.655273
0.000000	2.903026	3210.855225
0.000000	2.903263	3212.440674
0.000000	2.903500	3213.422852
0.000000	2.903737	3213.058838
0.000000	2.903975	3211.171631
0.000000	2.904212	3209.112061
0.000000	2.904449	3208.090576
0.000000	2.904686	3208.351318
0.000000	2.904923	3210.164307
0.000000	2.905160	3213.763428
0.000000	2.905398	3219.393799
0.000000	2.905635	3227.009521
0.000000	2.905872	3235.377441
0.000000	2.906109	3243.556641
0.000000	2.906346	3251.624268
0.000000	2.906584	3257.249756
0.000000	2.906821	3260.712891
0.000000	2.907058	3264.072998
0.000000	2.907295	3267.204346
0.000000	2.907532	3272.844727
0.000000	2.907769	3277.441895
0.000000	2.908007	3279.270508
0.000000	2.908243	3278.820557
0.000000	2.908481	3277.089111
0.000000	2.908718	3274.073242
0.000000	2.908955	3270.021240
0.000000	2.909193	3267.124512
0.000000	2.909429	3262.569336
0.000000	2.909667	3254.654053
0.000000	2.909904	3244.377930
0.000000	2.910141	3233.888916
0.000000	2.910378	3225.087891
0.000000	2.910615	3216.202637
0.000000	2.910852	3208.471436
0.000000	2.911090	3202.074463
0.000000	2.911327	3197.800049
0.000000	2.911564	3197.435303
0.000000	2.911801	3198.661621
0.000000	2.912038	3199.584717
0.000000	2.912276	3196.662354
0.000000	2.912513	3191.419189
0.000000	2.912750	3183.986572
0.000000	2.912987	3175.292969
0.000000	2.913224	3165.756348
0.000000	2.913461	3158.471191
0.000000	2.913699	3158.454590
0.000000	2.913936	3163.882568
0.000000	2.914173	3173.080566
0.000000	2.914410	3185.802490
0.000000	2.914647	3198.580322
0.000000	2.914885	3209.531006
0.000000	2.915122	3220.104492
0.000000	2.915359	3228.447266
0.000000	2.915596	3234.238037
0.000000	2.915833	3236.541992
0.000000	2.916070	3237.615234
0.000000	2.916308	3238.668945
0.000000	2.916545	3240.766602
0.000000	2.916782	3242.386475
0.000000	2.917019	3243.716064
0.000000	2.917256	3244.795166
0.000000	2.917494	3245.752197
0.000000	2.917731	3246.209961
0.000000	2.917968	3246.403320
0.000000	2.918205	3246.136963
0.000000	2.918442	3245.641113
0.000000	2.918679	3244.972168
0.000000	2.918916	3244.576660
0.000000	2.919154	3246.087891
0.000000	2.919391	3250.551270
0.000000	2.919628	3253.794434
0.000000	2.919865	3254.191406
0.000000	2.920102	3254.197754
0.000000	2.920340	3253.295410
0.000000	2.920577	3251.994141
0.000000	2.920814	3250.060059
0.000000	2.921051	3247.468750
0.000000	2.921288	3244.171875
0.000000	2.921525	3242.749756
0.000000	2.921763	3242.649414
0.000000	2.922000	3243.270264
0.000000	2.922237	3244.241943
0.000000	2.922474	3245.104980
0.000000	2.922711	3245.724854
0.000000	2.922949	3245.500488
0.000000	2.923186	3245.104492
0.000000	2.923423	3244.713867
0.000000	2.923660	3244.702393
0.000000	2.923897	3244.773682
0.000000	2.924134	3245.629639
0.000000	2.924372	3248.971924
0.000000	2.924609	3252.445801
0.000000	2.924846	3256.223145
0.000000	2.925083	3261.076904
0.000000	2.925320	3266.273438
0.000000	2.925557	3271.689697
0.000000	2.925795	3277.843750
0.000000	2.926032	3284.441650
0.000000	2.926269	3288.183350
0.000000	2.926506	3290.997803
0.000000	2.926743	3292.262207
0.000000	2.926980	3291.863037
0.000000	2.927217	3291.319824
0.000000	2.927455	3292.651367
0.000000	2.927692	3296.029053
0.000000	2.927929	3299.610352
0.000000	2.928166	3301.965332
0.000000	2.928403	3304.654785
0.000000	2.928641	3306.984863
0.000000	2.928878	3308.857178
0.000000	2.929115	3309.630371
0.000000	2.929352	3310.459229
0.000000	2.929589	3311.532471
0.000000	2.929826	3313.920898
0.000000	2.930064	3316.971436
0.000000	2.930301	3320.504883
0.000000	2.930538	3325.056396
0.000000	2.930775	3329.287354
0.000000	2.931012	3332.853516
0.000000	2.931250	3335.288086
0.000000	2.931487	3334.969482
0.000000	2.931724	3331.412109
0.000000	2.931961	3323.979492
0.000000	2.932198	3314.029297
0.000000	2.932436	3304.719482
0.000000	2.932673	3295.788574
0.000000	2.932910	3287.349854
0.000000	2.933147	3279.047607
0.000000	2.933384	3272.094238
0.000000	2.933621	3267.676025
0.000000	2.933859	3264.278076
0.000000	2.934096	3263.310791
0.000000	2.934333	3262.629883
0.000000	2.934570	3260.607910
0.000000	2.934807	3258.503662
0.000000	2.935045	3256.100830
0.000000	2.935282	3253.135010
0.000000	2.935519	3249.240479
0.000000	2.935756	3245.352295
0.000000	2.935993	3241.191650
0.000000	2.936230	3239.084717
0.000000	2.936468	3242.590088
0.000000	2.936705	3248.478271
0.000000	2.936942	3255.206787
0.000000	2.937179	3264.276611
0.000000	2.937416	3275.606934
0.000000	2.937654	3288.583252
0.000000	2.937890	3300.961670
0.000000	2.938128	3307.409912
0.000000	2.938365	3308.577148
0.000000	2.938602	3305.145264
0.000000	2.938839	3297.177002
0.000000	2.939076	3286.931396
0.000000	2.939313	3277.362793
0.000000	2.939551	3272.342773
0.000000	2.939788	3274.110107
0.000000	2.940025	3279.225098
0.000000	2.940262	3285.779297
0.000000	2.940499	3293.479248
0.000000	2.940737	3301.845947
0.000000	2.940974	3307.854736
0.000000	2.941211	3309.229736
0.000000	2.941448	3307.894531
0.000000	2.941685	3305.175781
0.000000	2.941922	3300.602539
0.000000	2.942160	3294.985840
0.000000	2.942397	3287.753906
0.000000	2.942634	3282.212891
0.000000	2.942871	3278.830322
0.000000	2.943108	3275.467529
0.000000	2.943346	3272.834229
0.000000	2.943583	3270.988525
0.000000	2.943820	3267.973389
0.000000	2.944057	3264.093018
0.000000	2.944294	3260.460205
0.000000	2.944531	3259.448242
0.000000	2.944769	3258.901611
0.000000	2.945006	3256.906250
0.000000	2.945243	3254.072998
0.000000	2.945480	3251.145264
0.000000	2.945717	3248.824219
0.000000	2.945955	3248.139893
0.000000	2.946192	3252.498291
0.000000	2.946429	3262.287354
0.000000	2.946666	3270.978271
0.000000	2.946903	3275.997070
0.000000	2.947140	3280.435791
0.000000	2.947377	3284.355225
0.000000	2.947615	3287.262451
0.000000	2.947852	3289.323975
0.000000	2.948089	3291.260498
0.000000	2.948326	3292.738037
0.000000	2.948563	3293.173340
0.000000	2.948801	3292.866943
0.000000	2.949038	3292.213135
0.000000	2.949275	3290.603516
0.000000	2.949512	3288.358887
0.000000	2.949749	3287.724854
0.000000	2.949986	3288.538818
0.000000	2.950224	3289.854004
0.000000	2.950461	3291.490234
0.000000	2.950698	3293.951416
0.000000	2.950935	3297.476074
0.000000	2.951172	3297.079102
0.000000	2.951410	3293.849365
0.000000	2.951647	3288.172607
0.000000	2.951884	3281.638428
0.000000	2.952121	3277.109375
0.000000	2.952358	3276.120117
0.000000	2.952595	3276.556396
0.000000	2.952833	3278.237793
0.000000	2.953070	3281.930176
0.000000	2.953307	3286.046875
0.000000	2.953544	3290.853027
0.000000	2.953781	3295.903564
0.000000	2.954019	3298.961670
0.000000	2.954256	3301.198242
0.000000	2.954493	3303.256592
0.000000	2.954730	3302.918213
0.000000	2.954967	3302.047607
0.000000	2.955204	3301.493164
0.000000	2.955442	3302.970703
0.000000	2.955678	3309.272949
0.000000	2.955916	3317.475342
0.000000	2.956153	3326.851563
0.000000	2.956390	3336.489502
0.000000	2.956628	3345.358398
0.000000	2.956864	3350.355957
0.000000	2.957102	3353.032715
0.000000	2.957339	3352.663574
0.000000	2.957576	3350.197510
0.000000	2.957814	3345.984863
0.000000	2.958050	3341.382568
0.000000	2.958287	3336.854980
0.000000	2.958525	3334.892334
0.000000	2.958762	3331.087891
0.000000	2.958999	3325.462891
0.000000	2.959236	3318.653076
0.000000	2.959473	3311.177979
0.000000	2.959711	3305.444824
0.000000	2.959948	3301.657471
0.000000	2.960185	3297.527588
0.000000	2.960422	3292.668457
0.000000	2.960659	3286.347412
0.000000	2.960896	3280.586670
0.000000	2.961134	3274.136230
0.000000	2.961371	3267.096924
0.000000	2.961608	3261.238770
0.000000	2.961845	3257.049805
0.000000	2.962082	3254.471191
0.000000	2.962320	3251.304443
0.000000	2.962557	3247.264160
0.000000	2.962794	3244.496826
0.000000	2.963031	3243.183350
0.000000	2.963268	3244.634033
0.000000	2.963506	3246.483154
0.000000	2.963743	3249.639648
0.000000	2.963980	3252.595703
0.000000	2.964217	3254.683105
0.000000	2.964454	3254.281738
0.000000	2.964691	3252.953125
0.000000	2.964929	3251.232178
0.000000	2.965166	3249.189453
0.000000	2.965403	3247.890625
0.000000	2.965640	3248.391113
0.000000	2.965877	3251.087158
0.000000	2.966115	3259.514404
0.000000	2.966352	3272.487061
0.000000	2.966589	3290.089600
0.000000	2.966826	3307.304443
0.000000	2.967063	3317.639893
0.000000	2.967300	3321.898682
0.000000	2.967537	3323.111572
0.000000	2.967775	3322.021484
0.000000	2.968012	3319.080078
0.000000	2.968249	3314.616699
0.000000	2.968486	3311.064941
0.000000	2.968723	3307.749756
0.000000	2.968961	3305.301514
0.000000	2.969198	3303.847412
0.000000	2.969435	3301.274414
0.000000	2.969672	3297.767334
0.000000	2.969909	3292.455322
0.000000	2.970146	3286.096191
0.000000	2.970384	3279.415283
0.000000	2.970621	3274.246582
0.000000	2.970858	3268.592285
0.000000	2.971095	3262.008789
0.000000	2.971332	3254.081299
0.000000	2.971570	3244.269775
0.000000	2.971807	3233.316650
0.000000	2.972044	3223.654785
0.000000	2.972281	3213.963379
0.000000	2.972518	3207.609131
0.000000	2.972755	3204.528076
0.000000	2.972993	3201.973145
0.000000	2.973230	3199.312256
0.000000	2.973467	3196.435303
0.000000	2.973704	3193.944824
0.000000	2.973941	3192.059814
0.000000	2.974178	3192.482666
0.000000	2.974416	3197.229248
0.000000	2.974653	3200.920654
0.000000	2.974890	3204.785156
0.000000	2.975127	3209.109863
0.000000	2.975364	3211.366943
0.000000	2.975601	3212.819580
0.000000	2.975838	3213.374268
0.000000	2.976076	3213.595215
0.000000	2.976313	3213.993164
0.000000	2.976550	3215.463867
0.000000	2.976787	3219.219971
0.000000	2.977024	3224.245850
0.000000	2.977262	3231.300049
0.000000	2.977499	3240.485107
0.000000	2.977736	3250.782715
0.000000	2.977973	3260.268066
0.000000	2.978210	3269.483398
0.000000	2.978447	3276.241455
0.000000	2.978685	3278.325928
0.000000	2.978922	3278.194824
0.000000	2.979159	3276.203125
0.000000	2.979396	3272.878174
0.000000	2.979633	3267.916504
0.000000	2.979871	3262.939697
0.000000	2.980108	3257.229248
0.000000	2.980345	3250.771240
0.000000	2.980582	3246.604736
0.000000	2.980819	3241.926025
0.000000	2.981056	3236.802246
0.000000	2.981294	3231.955811
0.000000	2.981531	3227.314697
0.000000	2.981768	3222.709473
0.000000	2.982005	3219.095703
0.000000	2.982242	3217.211914
0.000000	2.982480	3216.776611
0.000000	2.982717	3217.174316
0.000000	2.982954	3217.491211
0.000000	2.983191	3218.270996
0.000000	2.983428	3220.108398
0.000000	2.983665	3222.979736
0.000000	2.983903	3227.761230
0.000000	2.984140	3231.820801
0.000000	2.984377	3236.262451
0.000000	2.984614	3240.862793
0.000000	2.984851	3245.838623
0.000000	2.985089	3247.627930
0.000000	2.985326	3248.517578
0.000000	2.985563	3248.947754
0.000000	2.985800	3248.901123
0.000000	2.986037	3250.264893
0.000000	2.986274	3252.302979
0.000000	2.986511	3250.818604
0.000000	2.986749	3247.881104
0.000000	2.986986	3243.132568
0.000000	2.987223	3237.203857
0.000000	2.987460	3230.643555
0.000000	2.987697	3226.047852
0.000000	2.987934	3222.147461
0.000000	2.988172	3217.884033
0.000000	2.988409	3214.064209
0.000000	2.988646	3210.247314
0.000000	2.988883	3207.105469
0.000000	2.989120	3204.007568
0.000000	2.989357	3200.202881
0.000000	2.989595	3195.142822
0.000000	2.989832	3188.468018
0.000000	2.990069	3181.086914
0.000000	2.990306	3173.071289
0.000000	2.990543	3164.123291
0.000000	2.990781	3156.856689
0.000000	2.991018	3152.733887
0.000000	2.991255	3153.014893
0.000000	2.991492	3156.255859
0.000000	2.991729	3164.142090
0.000000	2.991966	3172.081055
0.000000	2.992204	3178.034668
0.000000	2.992441	3182.029541
0.000000	2.992678	3185.343994
0.000000	2.992915	3188.796875
0.000000	2.993152	3192.045898
0.000000	2.993390	3194.753418
0.000000	2.993627	3195.780273
0.000000	2.993864	3195.551270
0.000000	2.994101	3194.925049
0.000000	2.994338	3194.181152
0.000000	2.994576	3194.148193
0.000000	2.994812	3197.117432
0.000000	2.995050	3201.029785
0.000000	2.995287	3205.420898
0.000000	2.995524	3209.883301
0.000000	2.995761	3212.915039
0.000000	2.995998	3216.839355
0.000000	2.996236	3221.188477
0.000000	2.996473	3226.285400
0.000000	2.996710	3232.253662
0.000000	2.996947	3240.166992
0.000000	2.997184	3247.523193
0.000000	2.997422	3251.978516
0.000000	2.997659	3254.490967
0.000000	2.997896	3255.496338
0.000000	2.998133	3254.989502
0.000000	2.998370	3253.355957
0.000000	2.998607	3251.481201
0.000000	2.998845	3250.824219
0.000000	2.999082	3250.786621
0.000000	2.999319	3250.816406
0.000000	2.999556	3250.347900
0.000000	2.999793	3250.071533
0.000000	3.000031	3250.384277
0.000000	3.000268	3253.022949
0.000000	3.000505	3257.476563
0.000000	3.000742	3261.949707
0.000000	3.000979	3267.050781
0.000000	3.001216	3272.132813
0.000000	3.001454	3276.953613
0.000000	3.001691	3280.378418
0.000000	3.001928	3283.556885
0.000000	3.002165	3286.464355
0.000000	3.002402	3288.698486
0.000000	3.002640	3288.431396
0.000000	3.002877	3286.634766
0.000000	3.003114	3283.817627
0.000000	3.003351	3280.563477
0.000000	3.003588	3278.779053
0.000000	3.003825	3280.234863
0.000000	3.004063	3283.076904
0.000000	3.004299	3286.432617
0.000000	3.004537	3289.830322
0.000000	3.004774	3289.544678
0.000000	3.005011	3287.848145
0.000000	3.005249	3285.281982
0.000000	3.005485	3282.361328
0.000000	3.005723	3279.056152
0.000000	3.005960	3276.668457
0.000000	3.006197	3278.255615
0.000000	3.006434	3281.535400
0.000000	3.006671	3285.594238
0.000000	3.006908	3290.553711
0.000000	3.007146	3294.600586
0.000000	3.007383	3297.897217
0.000000	3.007620	3300.158936
0.000000	3.007857	3301.980713
0.000000	3.008094	3303.635986
0.000000	3.008332	3305.533447
0.000000	3.008569	3304.938232
0.000000	3.008806	3302.804443
0.000000	3.009043	3299.710938
0.000000	3.009280	3296.880859
0.000000	3.009517	3295.502441
0.000000	3.009755	3296.251953
0.000000	3.009992	3297.498047
0.000000	3.010229	3297.588867
0.000000	3.010466	3298.029297
0.000000	3.010703	3300.311523
0.000000	3.010941	3302.904541
0.000000	3.011178	3305.797119
0.000000	3.011415	3309.023926
0.000000	3.011652	3313.747803
0.000000	3.011889	3320.039307
0.000000	3.012126	3328.355225
0.000000	3.012364	3336.108398
0.000000	3.012601	3344.082520
0.000000	3.012838	3352.682373
0.000000	3.013075	3360.387695
0.000000	3.013312	3367.596191
0.000000	3.013550	3373.533447
0.000000	3.013787	3377.319092
0.000000	3.014024	3379.379639
0.000000	3.014261	3377.049805
0.000000	3.014498	3371.428467
0.000000	3.014735	3363.463623
0.000000	3.014972	3352.559326
0.000000	3.015210	3341.867432
0.000000	3.015447	3332.689941
0.000000	3.015684	3324.851807
0.000000	3.015921	3317.827881
0.000000	3.016158	3310.529053
0.000000	3.016396	3304.642822
0.000000	3.016633	3301.174561
0.000000	3.016870	3298.496826
0.000000	3.017107	3296.407959
0.000000	3.017344	3296.577393
0.000000	3.017581	3299.355957
0.000000	3.017819	3302.694336
0.000000	3.018056	3303.496582
0.000000	3.018293	3302.923828
0.000000	3.018530	3301.748535
0.000000	3.018767	3299.907227
0.000000	3.019005	3298.988525
0.000000	3.019242	3299.170166
0.000000	3.019479	3297.644531
0.000000	3.019716	3296.167480
0.000000	3.019953	3294.548096
0.000000	3.020190	3293.088623
0.000000	3.020428	3291.743652
0.000000	3.020665	3290.461914
0.000000	3.020902	3289.061768
0.000000	3.021139	3288.811279
0.000000	3.021376	3289.029053
0.000000	3.021614	3288.838867
0.000000	3.021851	3287.721680
0.000000	3.022088	3287.040283
0.000000	3.022325	3286.892822
0.000000	3.022562	3287.346680
0.000000	3.022799	3288.417725
0.000000	3.023037	3289.335693
0.000000	3.023273	3290.147705
0.000000	3.023511	3290.822754
0.000000	3.023748	3291.404297
0.000000	3.023985	3291.546143
0.000000	3.024222	3292.088867
0.000000	3.024459	3293.580566
0.000000	3.024697	3297.738770
0.000000	3.024934	3304.186279
0.000000	3.025171	3311.655762
0.000000	3.025408	3316.094727
0.000000	3.025645	3319.947266
0.000000	3.025882	3322.734863
0.000000	3.026120	3323.501953
0.000000	3.026357	3324.291260
0.000000	3.026594	3325.815430
0.000000	3.026831	3328.502930
0.000000	3.027068	3333.000244
0.000000	3.027306	3339.107910
0.000000	3.027543	3346.901123
0.000000	3.027780	3356.117432
0.000000	3.028017	3364.225830
0.000000	3.028254	3371.010986
0.000000	3.028491	3374.663330
0.000000	3.028729	3377.792480
0.000000	3.028966	3380.833252
0.000000	3.029203	3384.500488
0.000000	3.029440	3388.477783
0.000000	3.029677	3393.748779
0.000000	3.029915	3397.108887
0.000000	3.030152	3399.397217
0.000000	3.030389	3399.661621
0.000000	3.030626	3396.622803
0.000000	3.030863	3391.230713
0.000000	3.031101	3383.844727
0.000000	3.031338	3375.858398
0.000000	3.031575	3369.015381
0.000000	3.031812	3363.681152
0.000000	3.032049	3357.732910
0.000000	3.032286	3350.575195
0.000000	3.032524	3342.352539
0.000000	3.032761	3333.911377
0.000000	3.032998	3324.758301
0.000000	3.033235	3314.477783
0.000000	3.033472	3304.570313
0.000000	3.033710	3297.572754
0.000000	3.033947	3293.987061
0.000000	3.034184	3289.802490
0.000000	3.034421	3284.321533
0.000000	3.034658	3277.818848
0.000000	3.034895	3270.537598
0.000000	3.035132	3263.653320
0.000000	3.035370	3261.060547
0.000000	3.035607	3260.979492
0.000000	3.035844	3262.032471
0.000000	3.036081	3264.849365
0.000000	3.036318	3268.158691
0.000000	3.036555	3273.612549
0.000000	3.036793	3281.802002
0.000000	3.037030	3292.911621
0.000000	3.037267	3305.120361
0.000000	3.037504	3319.129883
0.000000	3.037741	3333.858643
0.000000	3.037978	3345.696777
0.000000	3.038216	3350.886719
0.000000	3.038453	3349.927002
0.000000	3.038690	3345.618652
0.000000	3.038927	3338.691650
0.000000	3.039164	3330.047607
0.000000	3.039402	3323.199707
0.000000	3.039639	3321.797363
0.000000	3.039876	3321.512207
0.000000	3.040113	3322.933105
0.000000	3.040350	3325.534424
0.000000	3.040587	3327.672607
0.000000	3.040825	3331.408936
0.000000	3.041062	3334.228271
0.000000	3.041299	3337.784912
0.000000	3.041536	3343.528809
0.000000	3.041773	3350.000000
0.000000	3.042011	3356.388184
0.000000	3.042248	3361.322021
0.000000	3.042485	3363.579102
0.000000	3.042722	3364.899414
0.000000	3.042959	3365.807129
0.000000	3.043196	3366.204346
0.000000	3.043433	3368.336914
0.000000	3.043671	3371.014893
0.000000	3.043908	3373.076416
0.000000	3.044145	3375.634766
0.000000	3.044382	3377.766846
0.000000	3.044619	3377.567139
0.000000	3.044857	3374.210205
0.000000	3.045094	3368.975586
0.000000	3.045331	3362.767578
0.000000	3.045568	3355.918945
0.000000	3.045805	3349.107910
0.000000	3.046042	3341.749268
0.000000	3.046280	3334.010742
0.000000	3.046517	3328.164551
0.000000	3.046754	3323.066650
0.000000	3.046991	3319.723145
0.000000	3.047228	3316.267822
0.000000	3.047466	3312.809326
0.000000	3.047703	3309.048340
0.000000	3.047940	3305.889160
0.000000	3.048177	3303.277344
0.000000	3.048414	3302.193848
0.000000	3.048651	3304.247803
0.000000	3.048889	3308.273193
0.000000	3.049126	3313.721191
0.000000	3.049363	3320.605957
0.000000	3.049600	3327.224854
0.000000	3.049837	3332.486816
0.000000	3.050075	3337.125244
0.000000	3.050312	3342.299805
0.000000	3.050549	3346.373535
0.000000	3.050786	3349.237793
0.000000	3.051023	3351.231201
0.000000	3.051260	3350.741455
0.000000	3.051498	3349.076172
0.000000	3.051734	3346.532227
0.000000	3.051972	3345.792480
0.000000	3.052209	3346.234863
0.000000	3.052446	3346.872070
0.000000	3.052684	3346.736328
0.000000	3.052920	3345.441895
0.000000	3.053158	3342.552979
0.000000	3.053395	3337.541504
0.000000	3.053632	3330.004395
0.000000	3.053869	3320.236816
0.000000	3.054106	3310.011719
0.000000	3.054343	3300.353760
0.000000	3.054581	3291.153076
0.000000	3.054818	3285.580322
0.000000	3.055055	3280.834961
0.000000	3.055292	3276.367676
0.000000	3.055529	3273.000488
0.000000	3.055767	3270.773438
0.000000	3.056004	3271.171387
0.000000	3.056241	3274.505371
0.000000	3.056478	3280.614258
0.000000	3.056715	3287.721680
0.000000	3.056952	3294.779785
0.000000	3.057190	3300.051025
0.000000	3.057427	3303.190186
0.000000	3.057664	3305.894531
0.000000	3.057901	3307.927979
0.000000	3.058138	3310.171875
0.000000	3.058376	3312.539795
0.000000	3.058613	3317.157471
0.000000	3.058850	3322.823975
0.000000	3.059087	3329.944092
0.000000	3.059324	3337.057129
0.000000	3.059561	3343.135254
0.000000	3.059799	3348.691162
0.000000	3.060036	3353.938232
0.000000	3.060273	3356.485596
0.000000	3.060510	3357.197021
0.000000	3.060747	3358.132813
0.000000	3.060985	3361.584229
0.000000	3.061222	3365.250488
0.000000	3.061459	3368.649170
0.000000	3.061696	3372.189697
0.000000	3.061933	3373.100830
0.000000	3.062171	3372.638672
0.000000	3.062407	3371.175049
0.000000	3.062645	3369.816895
0.000000	3.062882	3370.479004
0.000000	3.063119	3371.155273
0.000000	3.063356	3371.261719
0.000000	3.063593	3371.270996
0.000000	3.063831	3371.146484
0.000000	3.064068	3372.491943
0.000000	3.064305	3373.196533
0.000000	3.064542	3371.502441
0.000000	3.064779	3368.857910
0.000000	3.065017	3364.929199
0.000000	3.065254	3360.422119
0.000000	3.065491	3356.844727
0.000000	3.065728	3352.793945
0.000000	3.065965	3348.492432
0.000000	3.066202	3343.468750
0.000000	3.066440	3337.540771
0.000000	3.066677	3331.963135
0.000000	3.066914	3326.643555
0.000000	3.067151	3322.857910
0.000000	3.067388	3320.325928
0.000000	3.067626	3318.336914
0.000000	3.067863	3317.707031
0.000000	3.068100	3318.499023
0.000000	3.068337	3320.446045
0.000000	3.068574	3323.324951
0.000000	3.068811	3326.773682
0.000000	3.069049	3330.386475
0.000000	3.069286	3335.434082
0.000000	3.069523	3340.744385
0.000000	3.069760	3348.679688
0.000000	3.069997	3361.074707
0.000000	3.070235	3379.576904
0.000000	3.070472	3406.515381
0.000000	3.070709	3444.613525
0.000000	3.070946	3491.549561
0.000000	3.071183	3539.219727
0.000000	3.071420	3580.660645
0.000000	3.071658	3613.183838
0.000000	3.071894	3634.065674
0.000000	3.072132	3641.375488
0.000000	3.072369	3634.261475
0.000000	3.072606	3612.493164
0.000000	3.072843	3578.469727
0.000000	3.073080	3535.200684
0.000000	3.073318	3487.734863
0.000000	3.073555	3444.254150
0.000000	3.073792	3414.601807
0.000000	3.074029	3399.966309
0.000000	3.074266	3386.628906
0.000000	3.074503	3375.530518
0.000000	3.074741	3367.677246
0.000000	3.074978	3362.708496
0.000000	3.075215	3356.382080
0.000000	3.075452	3350.200928
0.000000	3.075689	3344.562500
0.000000	3.075927	3338.910645
0.000000	3.076164	3334.006104
0.000000	3.076401	3330.229004
0.000000	3.076638	3327.986084
0.000000	3.076875	3325.973633
0.000000	3.077112	3323.843750
0.000000	3.077350	3322.185059
0.000000	3.077587	3321.080566
0.000000	3.077824	3321.385010
0.000000	3.078061	3324.064941
0.000000	3.078298	3327.657227
0.000000	3.078536	3332.423584
0.000000	3.078773	3338.232178
0.000000	3.079010	3342.467285
0.000000	3.079247	3345.307373
0.000000	3.079484	3346.537109
0.000000	3.079721	3346.681885
0.000000	3.079959	3344.031982
0.000000	3.080196	3340.858154
0.000000	3.080433	3336.830078
0.000000	3.080670	3335.416016
0.000000	3.080907	3337.657471
0.000000	3.081145	3340.328369
0.000000	3.081382	3344.522461
0.000000	3.081619	3350.502197
0.000000	3.081856	3359.200195
0.000000	3.082093	3370.120361
0.000000	3.082330	3382.240479
0.000000	3.082567	3395.131104
0.000000	3.082805	3408.267334
0.000000	3.083042	3422.854248
0.000000	3.083279	3438.907471
0.000000	3.083516	3453.586914
0.000000	3.083753	3464.619385
0.000000	3.083991	3472.075195
0.000000	3.084228	3480.310059
0.000000	3.084465	3486.096436
0.000000	3.084702	3490.757080
0.000000	3.084939	3490.666016
0.000000	3.085176	3486.740723
0.000000	3.085414	3479.634277
0.000000	3.085651	3469.974365
0.000000	3.085888	3458.576660
0.000000	3.086125	3449.063721
0.000000	3.086362	3441.911377
0.000000	3.086599	3437.451416
0.000000	3.086837	3434.478271
0.000000	3.087074	3431.441406
0.000000	3.087311	3429.565186
0.000000	3.087548	3430.506348
0.000000	3.087785	3432.122803
0.000000	3.088022	3432.773438
0.000000	3.088260	3432.221436
0.000000	3.088497	3431.405518
0.000000	3.088734	3430.039551
0.000000	3.088971	3429.016602
0.000000	3.089208	3426.556885
0.000000	3.089446	3424.144531
0.000000	3.089683	3421.886475
0.000000	3.089920	3420.812256
0.000000	3.090157	3423.296631
0.000000	3.090394	3428.064453
0.000000	3.090631	3433.305176
0.000000	3.090868	3438.599121
0.000000	3.091106	3443.476318
0.000000	3.091343	3448.064697
0.000000	3.091580	3451.168457
0.000000	3.091817	3454.375732
0.000000	3.092054	3458.812988
0.000000	3.092292	3462.833252
0.000000	3.092529	3464.039307
0.000000	3.092766	3462.004395
0.000000	3.093003	3458.963623
0.000000	3.093240	3454.624512
0.000000	3.093477	3449.561035
0.000000	3.093715	3445.835693
0.000000	3.093952	3443.290039
0.000000	3.094189	3441.095703
0.000000	3.094426	3439.694336
0.000000	3.094663	3439.113770
0.000000	3.094901	3441.098633
0.000000	3.095138	3446.165527
0.000000	3.095375	3448.392334
0.000000	3.095612	3449.569336
0.000000	3.095849	3450.006592
0.000000	3.096087	3450.862061
0.000000	3.096324	3451.571777
0.000000	3.096561	3452.946777
0.000000	3.096798	3454.533203
0.000000	3.097035	3456.500244
0.000000	3.097272	3458.303467
0.000000	3.097510	3460.686035
0.000000	3.097747	3465.884766
0.000000	3.097984	3472.643799
0.000000	3.098221	3477.647705
0.000000	3.098458	3480.775391
0.000000	3.098696	3479.680664
0.000000	3.098933	3475.611816
0.000000	3.099170	3470.088623
0.000000	3.099407	3463.731689
0.000000	3.099644	3457.716309
0.000000	3.099881	3454.275146
0.000000	3.100119	3451.065186
0.000000	3.100355	3450.345215
0.000000	3.100593	3450.335449
0.000000	3.100830	3450.214111
0.000000	3.101067	3449.212158
0.000000	3.101305	3445.535156
0.000000	3.101541	3440.372559
0.000000	3.101779	3434.608154
0.000000	3.102016	3433.553223
0.000000	3.102253	3434.259521
0.000000	3.102490	3436.209961
0.000000	3.102727	3438.466553
0.000000	3.102964	3440.461914
0.000000	3.103202	3441.254639
0.000000	3.103439	3441.188721
0.000000	3.103676	3440.865967
0.000000	3.103913	3440.727783
0.000000	3.104150	3442.176758
0.000000	3.104388	3445.165527
0.000000	3.104625	3447.207520
0.000000	3.104862	3446.900635
0.000000	3.105099	3444.829102
0.000000	3.105336	3440.635254
0.000000	3.105573	3434.010254
0.000000	3.105811	3424.317383
0.000000	3.106048	3411.562988
0.000000	3.106285	3396.515137
0.000000	3.106522	3380.479980
0.000000	3.106759	3368.003906
0.000000	3.106997	3359.985840
0.000000	3.107234	3356.809570
0.000000	3.107471	3355.666748
0.000000	3.107708	3356.612793
0.000000	3.107945	3358.882324
0.000000	3.108182	3360.571777
0.000000	3.108420	3360.819580
0.000000	3.108657	3360.209473
0.000000	3.108894	3360.699463
0.000000	3.109131	3362.387451
0.000000	3.109368	3364.700195
0.000000	3.109606	3365.167725
0.000000	3.109843	3365.806152
0.000000	3.110080	3365.849854
0.000000	3.110317	3365.510254
0.000000	3.110554	3364.921631
0.000000	3.110791	3365.090820
0.000000	3.111028	3366.300293
0.000000	3.111266	3366.475098
0.000000	3.111503	3365.331055
0.000000	3.111740	3364.153809
0.000000	3.111977	3364.088623
0.000000	3.112214	3364.799316
0.000000	3.112452	3366.433350
0.000000	3.112689	3368.658203
0.000000	3.112926	3370.299561
0.000000	3.113163	3369.766357
0.000000	3.113400	3368.698486
0.000000	3.113637	3366.850342
0.000000	3.113875	3365.640869
0.000000	3.114112	3364.505371
0.000000	3.114349	3363.348877
0.000000	3.114586	3363.181885
0.000000	3.114823	3363.925049
0.000000	3.115061	3365.082764
0.000000	3.115298	3366.257324
0.000000	3.115535	3367.573242
0.000000	3.115772	3369.715332
0.000000	3.116009	3372.820313
0.000000	3.116246	3377.991211
0.000000	3.116484	3384.328369
0.000000	3.116721	3390.647461
0.000000	3.116958	3399.037598
0.000000	3.117195	3409.316650
0.000000	3.117432	3418.049561
0.000000	3.117670	3422.748779
0.000000	3.117907	3427.007324
0.000000	3.118144	3431.032227
0.000000	3.118381	3434.318848
0.000000	3.118618	3436.480469
0.000000	3.118855	3437.766357
0.000000	3.119093	3438.351074
0.000000	3.119329	3437.709717
0.000000	3.119567	3437.041748
0.000000	3.119804	3435.651855
0.000000	3.120041	3433.309570
0.000000	3.120279	3430.296631
0.000000	3.120515	3429.125488
0.000000	3.120753	3426.724609
0.000000	3.120990	3423.907715
0.000000	3.121227	3419.971680
0.000000	3.121464	3416.031494
0.000000	3.121701	3413.325684
0.000000	3.121938	3412.639404
0.000000	3.122176	3408.886475
0.000000	3.122413	3403.427002
0.000000	3.122650	3396.788574
0.000000	3.122887	3389.457275
0.000000	3.123124	3381.846680
0.000000	3.123362	3375.945557
0.000000	3.123599	3373.057617
0.000000	3.123836	3371.081787
0.000000	3.124073	3369.055420
0.000000	3.124310	3368.402344
0.000000	3.124547	3368.746094
0.000000	3.124785	3369.663574
0.000000	3.125022	3370.486572
0.000000	3.125259	3372.407959
0.000000	3.125496	3375.587402
0.000000	3.125733	3379.783447
0.000000	3.125971	3385.421387
0.000000	3.126208	3391.896973
0.000000	3.126445	3399.503662
0.000000	3.126682	3405.098877
0.000000	3.126919	3411.458496
0.000000	3.127156	3417.822998
0.000000	3.127394	3424.649902
0.000000	3.127631	3432.278564
0.000000	3.127868	3440.515137
0.000000	3.128105	3446.089844
0.000000	3.128342	3445.663330
0.000000	3.128580	3442.443848
0.000000	3.128817	3439.595703
0.000000	3.129054	3437.698242
0.000000	3.129291	3433.680176
0.000000	3.129528	3428.701416
0.000000	3.129766	3425.047852
0.000000	3.130002	3423.333252
0.000000	3.130240	3420.488037
0.000000	3.130477	3418.719238
0.000000	3.130714	3418.646729
0.000000	3.130951	3418.080566
0.000000	3.131188	3416.426514
0.000000	3.131426	3411.842041
0.000000	3.131663	3406.662842
0.000000	3.131900	3404.082275
0.000000	3.132137	3402.700684
0.000000	3.132374	3402.110107
0.000000	3.132612	3401.858643
0.000000	3.132849	3401.339355
0.000000	3.133086	3399.700928
0.000000	3.133323	3396.397461
0.000000	3.133560	3391.772705
0.000000	3.133797	3385.557861
0.000000	3.134035	3377.157471
0.000000	3.134272	3368.649170
0.000000	3.134509	3359.745850
0.000000	3.134746	3351.569580
0.000000	3.134983	3344.200928
0.000000	3.135220	3341.523193
0.000000	3.135458	3344.905518
0.000000	3.135695	3350.197021
0.000000	3.135932	3356.273438
0.000000	3.136169	3363.260498
0.000000	3.136406	3369.466797
0.000000	3.136643	3373.716309
0.000000	3.136881	3377.548096
0.000000	3.137118	3379.923340
0.000000	3.137355	3381.625244
0.000000	3.137592	3381.800049
0.000000	3.137829	3380.006104
0.000000	3.138067	3376.318359
0.000000	3.138304	3370.793945
0.000000	3.138541	3364.226563
0.000000	3.138778	3358.619629
0.000000	3.139015	3355.504395
0.000000	3.139252	3354.776367
0.000000	3.139489	3356.983154
0.000000	3.139727	3359.650391
0.000000	3.139964	3363.218018
0.000000	3.140201	3368.051758
0.000000	3.140438	3372.370361
0.000000	3.140675	3376.035645
0.000000	3.140913	3378.865234
0.000000	3.141150	3381.610107
0.000000	3.141387	3384.475586
0.000000	3.141624	3387.887695
0.000000	3.141861	3393.066650
0.000000	3.142098	3396.037354
0.000000	3.142336	3397.093994
0.000000	3.142573	3396.959961
0.000000	3.142810	3396.537354
0.000000	3.143047	3396.001221
0.000000	3.143284	3396.181396
0.000000	3.143522	3398.041016
0.000000	3.143759	3400.048584
0.000000	3.143996	3401.890381
0.000000	3.144233	3403.848633
0.000000	3.144470	3406.577148
0.000000	3.144707	3409.979492
0.000000	3.144945	3412.555664
0.000000	3.145182	3415.301758
0.000000	3.145419	3418.753418
0.000000	3.145656	3422.059082
0.000000	3.145893	3424.779541
0.000000	3.146131	3425.860352
0.000000	3.146368	3425.983887
0.000000	3.146605	3426.175049
0.000000	3.146842	3426.898926
0.000000	3.147079	3426.420654
0.000000	3.147316	3424.693359
0.000000	3.147554	3423.002930
0.000000	3.147791	3420.921387
0.000000	3.148028	3420.353271
0.000000	3.148265	3420.063232
0.000000	3.148502	3420.048584
0.000000	3.148740	3421.006104
0.000000	3.148976	3422.509033
0.000000	3.149214	3423.950195
0.000000	3.149451	3425.441406
0.000000	3.149688	3427.012695
0.000000	3.149925	3428.232666
0.000000	3.150162	3429.894775
0.000000	3.150399	3433.298584
0.000000	3.150637	3439.709473
0.000000	3.150874	3443.496338
0.000000	3.151111	3445.146484
0.000000	3.151348	3447.513428
0.000000	3.151585	3450.850098
0.000000	3.151823	3457.146973
0.000000	3.152060	3466.955322
0.000000	3.152297	3476.868408
0.000000	3.152534	3484.844238
0.000000	3.152771	3488.534668
0.000000	3.153008	3488.912109
0.000000	3.153246	3484.531250
0.000000	3.153483	3476.883545
0.000000	3.153720	3466.378662
0.000000	3.153957	3456.384033
0.000000	3.154194	3444.898438
0.000000	3.154432	3433.338379
0.000000	3.154669	3424.234619
0.000000	3.154906	3415.419189
0.000000	3.155143	3406.945557
0.000000	3.155380	3400.143066
0.000000	3.155617	3396.617920
0.000000	3.155855	3397.279053
0.000000	3.156092	3399.890869
0.000000	3.156329	3403.750244
0.000000	3.156566	3407.990234
0.000000	3.156803	3413.174561
0.000000	3.157041	3419.134766
0.000000	3.157278	3425.897949
0.000000	3.157515	3430.452148
0.000000	3.157752	3430.239014
0.000000	3.157989	3427.698486
0.000000	3.158226	3423.284180
0.000000	3.158463	3417.845459
0.000000	3.158701	3413.766602
0.000000	3.158938	3413.867676
0.000000	3.159175	3413.649414
0.000000	3.159412	3413.169922
0.000000	3.159649	3412.615234
0.000000	3.159887	3412.799072
0.000000	3.160124	3413.953125
0.000000	3.160361	3415.083252
0.000000	3.160598	3416.409424
0.000000	3.160835	3418.456055
0.000000	3.161072	3421.538086
0.000000	3.161310	3427.655762
0.000000	3.161547	3433.634277
0.000000	3.161784	3438.786133
0.000000	3.162021	3444.861816
0.000000	3.162258	3451.911621
0.000000	3.162496	3460.094727
0.000000	3.162733	3467.474609
0.000000	3.162970	3471.987305
0.000000	3.163207	3475.625732
0.000000	3.163444	3476.925781
0.000000	3.163682	3477.923584
0.000000	3.163919	3477.804688
0.000000	3.164156	3476.907471
0.000000	3.164393	3475.907715
0.000000	3.164630	3475.145996
0.000000	3.164867	3476.124756
0.000000	3.165105	3477.189209
0.000000	3.165342	3477.813477
0.000000	3.165579	3477.634277
0.000000	3.165816	3475.547852
0.000000	3.166053	3472.207764
0.000000	3.166291	3468.299316
0.000000	3.166528	3464.757080
0.000000	3.166764	3460.538086
0.000000	3.167002	3455.968262
0.000000	3.167239	3452.178467
0.000000	3.167476	3449.451660
0.000000	3.167714	3449.169922
0.000000	3.167950	3449.512695
0.000000	3.168188	3449.770996
0.000000	3.168425	3447.477539
0.000000	3.168662	3444.480713
0.000000	3.168900	3440.810303
0.000000	3.169136	3437.854736
0.000000	3.169374	3435.547363
0.000000	3.169611	3434.324707
0.000000	3.169848	3434.493652
0.000000	3.170085	3436.670166
0.000000	3.170322	3439.557617
0.000000	3.170559	3443.569092
0.000000	3.170797	3447.142334
0.000000	3.171034	3451.211182
0.000000	3.171271	3456.228271
0.000000	3.171508	3461.809326
0.000000	3.171745	3468.006348
0.000000	3.171983	3474.345947
0.000000	3.172220	3477.904785
0.000000	3.172457	3476.924072
0.000000	3.172694	3474.209473
0.000000	3.172931	3469.578613
0.000000	3.173168	3463.804199
0.000000	3.173406	3458.986572
0.000000	3.173643	3452.171631
0.000000	3.173880	3443.399170
0.000000	3.174117	3433.483643
0.000000	3.174354	3425.228516
0.000000	3.174592	3419.228027
0.000000	3.174829	3412.598145
0.000000	3.175066	3406.643066
0.000000	3.175303	3402.797852
0.000000	3.175540	3401.074219
0.000000	3.175777	3400.317627
0.000000	3.176015	3403.298096
0.000000	3.176252	3408.222412
0.000000	3.176489	3415.218018
0.000000	3.176726	3422.770264
0.000000	3.176963	3429.755615
0.000000	3.177201	3436.611328
0.000000	3.177438	3443.194580
0.000000	3.177675	3449.496094
0.000000	3.177912	3450.350342
0.000000	3.178149	3447.593018
0.000000	3.178386	3442.447021
0.000000	3.178623	3435.204590
0.000000	3.178861	3427.713623
0.000000	3.179098	3421.732178
0.000000	3.179335	3417.134521
0.000000	3.179572	3418.873779
0.000000	3.179809	3422.034424
0.000000	3.180047	3425.106689
0.000000	3.180284	3428.496094
0.000000	3.180521	3431.862549
0.000000	3.180758	3431.738037
0.000000	3.180995	3428.475342
0.000000	3.181232	3422.901367
0.000000	3.181470	3416.081299
0.000000	3.181707	3408.635986
0.000000	3.181944	3405.496094
0.000000	3.182181	3403.867432
0.000000	3.182418	3402.752930
0.000000	3.182656	3402.409912
0.000000	3.182893	3403.561768
0.000000	3.183130	3405.660889
0.000000	3.183367	3409.013184
0.000000	3.183604	3413.446289
[truncated: 4,973,008 more chars]
