# Supplementary material for: Conductivity and radio frequency performance data for silver nanoparticle inks deposited via aerosol jet deposition and processed under varying conditions
Source: Data Brief. 2020 Sep 24;33:106331. doi: 10.1016/j.dib.2020.106331 (PMC7560714; doi:10.1016/j.dib.2020.106331)
Supplement: Supplementary file 3 [file mmc3.zip › Sintering Study/Clariant Ink/Profilometry Data/CLA_03.ASC]

Wyko ASCII Data File Format 2	1	1
X Size	10
Y Size	18001
Block Name	Type	Length	Value
Wavelength	7	4	1.185746
Aspect	7	4	0.000339
Pixel_size	7	4	0.700000
RAW_DATA	3	720040	
0.000000	0.000000	-17.550488
0.000000	0.000237	-17.088730
0.000000	0.000474	-15.666213
0.000000	0.000712	-15.431067
0.000000	0.000949	-14.959729
0.000000	0.001186	-14.908499
0.000000	0.001423	-14.902147
0.000000	0.001660	-13.771034
0.000000	0.001897	-13.907929
0.000000	0.002135	-12.918870
0.000000	0.002372	-12.093241
0.000000	0.002609	-11.539537
0.000000	0.002846	-9.368959
0.000000	0.003083	-8.072173
0.000000	0.003320	-5.268616
0.000000	0.003558	-2.193224
0.000000	0.003795	-0.070249
0.000000	0.004032	1.208285
0.000000	0.004269	2.442143
0.000000	0.004506	4.017337
0.000000	0.004744	5.604567
0.000000	0.004981	7.227221
0.000000	0.005218	8.793066
0.000000	0.005455	10.575559
0.000000	0.005692	12.483663
0.000000	0.005929	14.404759
0.000000	0.006167	16.451382
0.000000	0.006404	18.723309
0.000000	0.006641	20.570580
0.000000	0.006878	22.296799
0.000000	0.007115	23.987116
0.000000	0.007352	25.489998
0.000000	0.007590	26.657309
0.000000	0.007827	27.719790
0.000000	0.008064	28.806644
0.000000	0.008301	30.049149
0.000000	0.008538	31.206860
0.000000	0.008775	32.028069
0.000000	0.009013	32.634945
0.000000	0.009250	33.662102
0.000000	0.009487	34.540775
0.000000	0.009724	35.526569
0.000000	0.009961	36.516266
0.000000	0.010199	37.513306
0.000000	0.010436	38.629940
0.000000	0.010673	39.840866
0.000000	0.010910	41.100368
0.000000	0.011147	41.743126
0.000000	0.011384	42.202412
0.000000	0.011622	42.231106
0.000000	0.011859	42.454498
0.000000	0.012096	42.918106
0.000000	0.012333	43.405472
0.000000	0.012570	43.920124
0.000000	0.012807	44.334633
0.000000	0.013045	44.757690
0.000000	0.013282	44.936253
0.000000	0.013519	45.225834
0.000000	0.013756	45.390770
0.000000	0.013993	45.678288
0.000000	0.014231	45.737976
0.000000	0.014468	45.944088
0.000000	0.014705	46.319126
0.000000	0.014942	46.628155
0.000000	0.015179	46.986481
0.000000	0.015416	47.633110
0.000000	0.015654	47.830166
0.000000	0.015891	47.922829
0.000000	0.016128	48.170383
0.000000	0.016365	48.719452
0.000000	0.016602	48.852592
0.000000	0.016839	49.412613
0.000000	0.017077	50.045063
0.000000	0.017314	50.604900
0.000000	0.017551	50.941555
0.000000	0.017788	51.157261
0.000000	0.018025	51.375961
0.000000	0.018262	51.614384
0.000000	0.018500	51.893150
0.000000	0.018737	52.109715
0.000000	0.018974	52.763012
0.000000	0.019211	53.373123
0.000000	0.019448	53.911587
0.000000	0.019686	54.228355
0.000000	0.019923	54.544598
0.000000	0.020160	54.733643
0.000000	0.020397	54.915989
0.000000	0.020634	55.101395
0.000000	0.020871	55.301197
0.000000	0.021109	55.648632
0.000000	0.021346	56.033169
0.000000	0.021583	56.216175
0.000000	0.021820	56.450409
0.000000	0.022057	56.765816
0.000000	0.022294	57.439953
0.000000	0.022532	58.021301
0.000000	0.022769	58.650192
0.000000	0.023006	59.596424
0.000000	0.023243	60.631363
0.000000	0.023480	61.853054
0.000000	0.023718	62.962757
0.000000	0.023955	64.230583
0.000000	0.024192	65.180534
0.000000	0.024429	65.317390
0.000000	0.024666	64.783669
0.000000	0.024903	63.671249
0.000000	0.025141	62.743259
0.000000	0.025378	61.715931
0.000000	0.025615	61.027603
0.000000	0.025852	60.388885
0.000000	0.026089	60.089928
0.000000	0.026326	59.557713
0.000000	0.026564	59.410156
0.000000	0.026801	59.059868
0.000000	0.027038	58.867989
0.000000	0.027275	58.599758
0.000000	0.027512	58.739201
0.000000	0.027750	58.676517
0.000000	0.027987	58.626858
0.000000	0.028224	58.576645
0.000000	0.028461	58.515030
0.000000	0.028698	58.315525
0.000000	0.028935	58.103683
0.000000	0.029173	57.899078
0.000000	0.029410	57.969971
0.000000	0.029647	58.098907
0.000000	0.029884	58.295757
0.000000	0.030121	58.447468
0.000000	0.030358	58.804390
0.000000	0.030596	59.011532
0.000000	0.030833	59.429615
0.000000	0.031070	59.937202
0.000000	0.031307	60.636200
0.000000	0.031544	60.887371
0.000000	0.031781	61.256660
0.000000	0.032019	61.488987
0.000000	0.032256	61.568810
0.000000	0.032493	61.494141
0.000000	0.032730	61.640663
0.000000	0.032967	61.783699
0.000000	0.033205	61.924267
0.000000	0.033442	61.938847
0.000000	0.033679	62.189579
0.000000	0.033916	62.316517
0.000000	0.034153	62.070358
0.000000	0.034390	62.191399
0.000000	0.034628	62.231659
0.000000	0.034865	62.453754
0.000000	0.035102	62.763165
0.000000	0.035339	63.176933
0.000000	0.035576	63.707867
0.000000	0.035813	64.120392
0.000000	0.036051	64.906570
0.000000	0.036288	65.601135
0.000000	0.036525	66.465530
0.000000	0.036762	67.195297
0.000000	0.036999	68.505791
0.000000	0.037237	70.220062
0.000000	0.037474	72.325233
0.000000	0.037711	75.457466
0.000000	0.037948	80.005051
0.000000	0.038185	86.119514
0.000000	0.038422	93.496964
0.000000	0.038660	101.444191
0.000000	0.038897	110.364113
0.000000	0.039134	117.966125
0.000000	0.039371	115.452667
0.000000	0.039608	112.621887
0.000000	0.039845	110.693047
0.000000	0.040083	107.246109
0.000000	0.040320	105.761902
0.000000	0.040557	105.049957
0.000000	0.040794	106.437988
0.000000	0.041031	109.207909
0.000000	0.041269	114.009201
0.000000	0.041506	121.389336
0.000000	0.041743	131.195953
0.000000	0.041980	143.469498
0.000000	0.042217	157.365433
0.000000	0.042454	172.204102
0.000000	0.042692	181.683075
0.000000	0.042929	184.505203
0.000000	0.043166	189.170319
0.000000	0.043403	198.440720
0.000000	0.043640	210.911530
0.000000	0.043877	224.610168
0.000000	0.044115	237.068573
0.000000	0.044352	246.988647
0.000000	0.044589	248.449081
0.000000	0.044826	243.185928
0.000000	0.045063	237.874741
0.000000	0.045300	231.565643
0.000000	0.045538	225.795715
0.000000	0.045775	222.782639
0.000000	0.046012	217.009979
0.000000	0.046249	211.398575
0.000000	0.046486	209.615585
0.000000	0.046724	207.338409
0.000000	0.046961	204.698792
0.000000	0.047198	202.934708
0.000000	0.047435	201.709045
0.000000	0.047672	200.622696
0.000000	0.047909	199.373825
0.000000	0.048147	197.795456
0.000000	0.048384	196.609161
0.000000	0.048621	195.725571
0.000000	0.048858	195.043243
0.000000	0.049095	194.450867
0.000000	0.049332	194.076096
0.000000	0.049570	194.049652
0.000000	0.049807	193.891495
0.000000	0.050044	193.602646
0.000000	0.050281	193.574097
0.000000	0.050518	193.847092
0.000000	0.050756	194.320282
0.000000	0.050993	195.226120
0.000000	0.051230	196.160995
0.000000	0.051467	197.172714
0.000000	0.051704	197.337814
0.000000	0.051941	197.084305
0.000000	0.052179	197.158142
0.000000	0.052416	197.248154
0.000000	0.052653	197.756958
0.000000	0.052890	198.232697
0.000000	0.053127	198.680267
0.000000	0.053364	199.348343
0.000000	0.053602	200.001572
0.000000	0.053839	200.643646
0.000000	0.054076	201.058090
0.000000	0.054313	202.160080
0.000000	0.054550	203.096786
0.000000	0.054787	204.480637
0.000000	0.055025	206.246185
0.000000	0.055262	209.293533
0.000000	0.055499	213.271133
0.000000	0.055736	218.197144
0.000000	0.055973	223.374512
0.000000	0.056211	228.734711
0.000000	0.056448	233.198349
0.000000	0.056685	236.656433
0.000000	0.056922	239.332581
0.000000	0.057159	241.673309
0.000000	0.057396	243.955872
0.000000	0.057634	246.233856
0.000000	0.057871	249.262283
0.000000	0.058108	252.393005
0.000000	0.058345	254.724167
0.000000	0.058582	255.867096
0.000000	0.058819	256.251526
0.000000	0.059057	255.827728
0.000000	0.059294	253.592468
0.000000	0.059531	249.482956
0.000000	0.059768	244.140915
0.000000	0.060005	237.736786
0.000000	0.060243	231.510254
0.000000	0.060480	226.255997
0.000000	0.060717	225.836548
0.000000	0.060954	230.273361
0.000000	0.061191	236.502869
0.000000	0.061428	240.795395
0.000000	0.061666	241.987701
0.000000	0.061903	251.387695
0.000000	0.062140	265.156586
0.000000	0.062377	283.255859
0.000000	0.062614	305.656250
0.000000	0.062851	332.797424
0.000000	0.063089	363.872375
0.000000	0.063326	399.498260
0.000000	0.063563	436.951385
0.000000	0.063800	478.239227
0.000000	0.064037	520.707092
0.000000	0.064275	565.665588
0.000000	0.064512	615.653809
0.000000	0.064749	674.627625
0.000000	0.064986	732.319275
0.000000	0.065223	794.961609
0.000000	0.065460	860.754700
0.000000	0.065698	917.314087
0.000000	0.065935	963.603210
0.000000	0.066172	994.738831
0.000000	0.066409	1013.994202
0.000000	0.066646	1027.717041
0.000000	0.066883	1040.372559
0.000000	0.067121	1058.647339
0.000000	0.067358	1081.406372
0.000000	0.067595	1104.569458
0.000000	0.067832	1125.524536
0.000000	0.068069	1144.167358
0.000000	0.068306	1159.758423
0.000000	0.068544	1173.010620
0.000000	0.068781	1179.814819
0.000000	0.069018	1178.956665
0.000000	0.069255	1176.275269
0.000000	0.069492	1182.803101
0.000000	0.069730	1189.174072
0.000000	0.069967	1189.371582
0.000000	0.070204	1186.503418
0.000000	0.070441	1184.057983
0.000000	0.070678	1180.939087
0.000000	0.070915	1176.511597
0.000000	0.071153	1168.812012
0.000000	0.071390	1158.837402
0.000000	0.071627	1146.253296
0.000000	0.071864	1133.271118
0.000000	0.072101	1123.804688
0.000000	0.072338	1118.767700
0.000000	0.072576	1118.076294
0.000000	0.072813	1119.934326
0.000000	0.073050	1124.078979
0.000000	0.073287	1132.558716
0.000000	0.073524	1143.579956
0.000000	0.073762	1156.442871
0.000000	0.073999	1167.774902
0.000000	0.074236	1176.158447
0.000000	0.074473	1181.247437
0.000000	0.074710	1182.021118
0.000000	0.074947	1177.488892
0.000000	0.075185	1168.703491
0.000000	0.075422	1165.559082
0.000000	0.075659	1166.987427
0.000000	0.075896	1168.664307
0.000000	0.076133	1166.176270
0.000000	0.076370	1162.200073
0.000000	0.076608	1160.368774
0.000000	0.076845	1161.069824
0.000000	0.077082	1162.538452
0.000000	0.077319	1164.962402
0.000000	0.077556	1169.350708
0.000000	0.077794	1175.776001
0.000000	0.078031	1184.507324
0.000000	0.078268	1195.534424
0.000000	0.078505	1202.631836
0.000000	0.078742	1208.395874
0.000000	0.078979	1215.388306
0.000000	0.079217	1223.826538
0.000000	0.079454	1232.674316
0.000000	0.079691	1242.729248
0.000000	0.079928	1253.359619
0.000000	0.080165	1259.031006
0.000000	0.080402	1259.587646
0.000000	0.080640	1258.639404
0.000000	0.080877	1254.242432
0.000000	0.081114	1245.904541
0.000000	0.081351	1231.508301
0.000000	0.081588	1210.493896
0.000000	0.081825	1182.421021
0.000000	0.082063	1145.799805
0.000000	0.082300	1100.691162
0.000000	0.082537	1045.393311
0.000000	0.082774	980.217529
0.000000	0.083011	916.529724
0.000000	0.083249	847.135864
0.000000	0.083486	765.552673
0.000000	0.083723	673.274963
0.000000	0.083960	576.495605
0.000000	0.084197	497.792938
0.000000	0.084434	426.452545
0.000000	0.084672	363.217407
0.000000	0.084909	316.692688
0.000000	0.085146	288.033051
0.000000	0.085383	261.821503
0.000000	0.085620	240.096268
0.000000	0.085857	222.295395
0.000000	0.086095	207.271210
0.000000	0.086332	195.084549
0.000000	0.086569	185.389069
0.000000	0.086806	177.290390
0.000000	0.087043	170.800034
0.000000	0.087281	165.760132
0.000000	0.087518	161.686035
0.000000	0.087755	158.239044
0.000000	0.087992	155.119843
0.000000	0.088229	152.198364
0.000000	0.088466	150.005875
0.000000	0.088704	148.387222
0.000000	0.088941	146.940140
0.000000	0.089178	145.990921
0.000000	0.089415	145.029007
0.000000	0.089652	144.384674
0.000000	0.089889	144.161636
0.000000	0.090127	143.848373
0.000000	0.090364	143.654037
0.000000	0.090601	143.326324
0.000000	0.090838	143.355103
0.000000	0.091075	143.157227
0.000000	0.091312	143.595001
0.000000	0.091550	143.959778
0.000000	0.091787	144.709503
0.000000	0.092024	145.319336
0.000000	0.092261	145.835938
0.000000	0.092498	146.064270
0.000000	0.092736	145.936035
0.000000	0.092973	145.650650
0.000000	0.093210	145.318192
0.000000	0.093447	144.583206
0.000000	0.093684	143.713943
0.000000	0.093921	143.377548
0.000000	0.094159	143.154053
0.000000	0.094396	142.830383
0.000000	0.094633	142.794647
0.000000	0.094870	142.710617
0.000000	0.095107	142.955978
0.000000	0.095344	142.941833
0.000000	0.095582	143.283096
0.000000	0.095819	143.523804
0.000000	0.096056	144.289520
0.000000	0.096293	144.882355
0.000000	0.096530	145.557739
0.000000	0.096768	146.600952
0.000000	0.097005	147.829453
0.000000	0.097242	149.680954
0.000000	0.097479	151.165268
0.000000	0.097716	153.494476
0.000000	0.097953	155.996384
0.000000	0.098191	159.910980
0.000000	0.098428	164.754868
0.000000	0.098665	170.902832
0.000000	0.098902	177.550217
0.000000	0.099139	182.706909
0.000000	0.099376	187.659607
0.000000	0.099614	192.603989
0.000000	0.099851	198.015671
0.000000	0.100088	203.165009
0.000000	0.100325	208.387009
0.000000	0.100562	214.263794
0.000000	0.100800	219.043427
0.000000	0.101037	223.867661
0.000000	0.101274	229.533707
0.000000	0.101511	236.260391
0.000000	0.101748	240.932327
0.000000	0.101985	243.233871
0.000000	0.102223	252.497116
0.000000	0.102460	268.898804
0.000000	0.102697	289.688232
0.000000	0.102934	312.651459
0.000000	0.103171	339.602875
0.000000	0.103408	367.665558
0.000000	0.103646	393.116760
0.000000	0.103883	397.499084
0.000000	0.104120	386.965240
0.000000	0.104357	391.294342
0.000000	0.104594	394.582397
0.000000	0.104831	398.330719
0.000000	0.105069	401.984314
0.000000	0.105306	405.578461
0.000000	0.105543	409.130402
0.000000	0.105780	412.369781
0.000000	0.106017	415.458679
0.000000	0.106255	417.796844
0.000000	0.106492	418.766022
0.000000	0.106729	417.681488
0.000000	0.106966	411.663574
0.000000	0.107203	401.400360
0.000000	0.107440	390.435486
0.000000	0.107678	380.808563
0.000000	0.107915	369.558990
0.000000	0.108152	353.479309
0.000000	0.108389	329.376160
0.000000	0.108626	300.870117
0.000000	0.108863	274.339264
0.000000	0.109101	254.777878
0.000000	0.109338	241.804932
0.000000	0.109575	233.611771
0.000000	0.109812	226.715347
0.000000	0.110049	220.621445
0.000000	0.110287	215.441742
0.000000	0.110524	210.416367
0.000000	0.110761	203.362732
0.000000	0.110998	196.362869
0.000000	0.111235	193.091736
0.000000	0.111472	190.731445
0.000000	0.111710	188.744125
0.000000	0.111947	187.748016
0.000000	0.112184	187.528214
0.000000	0.112421	189.011780
0.000000	0.112658	192.652893
0.000000	0.112895	199.167953
0.000000	0.113133	210.018250
0.000000	0.113370	226.467041
0.000000	0.113607	249.973770
0.000000	0.113844	280.963257
0.000000	0.114081	320.862701
0.000000	0.114318	368.411255
0.000000	0.114556	414.055725
0.000000	0.114793	454.840820
0.000000	0.115030	490.856598
0.000000	0.115267	522.920105
0.000000	0.115504	552.109924
0.000000	0.115742	576.822021
0.000000	0.115979	592.743408
0.000000	0.116216	603.826111
0.000000	0.116453	613.768311
0.000000	0.116690	622.398499
0.000000	0.116927	629.646606
0.000000	0.117165	635.897400
0.000000	0.117402	640.767761
0.000000	0.117639	644.793457
0.000000	0.117876	648.127075
0.000000	0.118113	650.763611
0.000000	0.118350	652.914368
0.000000	0.118588	654.537048
0.000000	0.118825	655.821655
0.000000	0.119062	656.958984
0.000000	0.119299	657.646057
0.000000	0.119536	658.539795
0.000000	0.119774	659.330383
0.000000	0.120011	659.920166
0.000000	0.120248	660.448669
0.000000	0.120485	660.814636
0.000000	0.120722	661.154480
0.000000	0.120959	661.726135
0.000000	0.121197	662.171326
0.000000	0.121434	662.477051
0.000000	0.121671	662.761902
0.000000	0.121908	662.916199
0.000000	0.122145	662.962219
0.000000	0.122382	663.182190
0.000000	0.122620	663.625183
0.000000	0.122857	664.327759
0.000000	0.123094	665.187073
0.000000	0.123331	665.960083
0.000000	0.123568	666.760254
0.000000	0.123806	667.710022
0.000000	0.124043	668.567688
0.000000	0.124280	669.450195
0.000000	0.124517	670.479675
0.000000	0.124754	671.772095
0.000000	0.124991	672.816101
0.000000	0.125229	673.559998
0.000000	0.125466	674.564209
0.000000	0.125703	675.295288
0.000000	0.125940	675.795654
0.000000	0.126177	675.873291
0.000000	0.126414	675.715515
0.000000	0.126652	675.178955
0.000000	0.126889	674.270264
0.000000	0.127126	673.154114
0.000000	0.127363	672.387573
0.000000	0.127600	672.043091
0.000000	0.127837	671.783264
0.000000	0.128075	671.463013
0.000000	0.128312	670.910461
0.000000	0.128549	670.427368
0.000000	0.128786	669.217590
0.000000	0.129023	667.674622
0.000000	0.129261	665.947876
0.000000	0.129498	663.874634
0.000000	0.129735	661.400024
0.000000	0.129972	657.547852
0.000000	0.130209	651.577026
0.000000	0.130446	642.625671
0.000000	0.130684	629.491699
0.000000	0.130921	610.837830
0.000000	0.131158	585.364502
0.000000	0.131395	552.909668
0.000000	0.131632	513.513611
0.000000	0.131869	469.808044
0.000000	0.132107	423.349548
0.000000	0.132344	375.049408
0.000000	0.132581	332.484924
0.000000	0.132818	310.578033
0.000000	0.133055	293.504791
0.000000	0.133293	279.013397
0.000000	0.133530	266.397339
0.000000	0.133767	255.987579
0.000000	0.134004	247.557785
0.000000	0.134241	240.835907
0.000000	0.134478	235.423615
0.000000	0.134716	230.943771
0.000000	0.134953	227.183090
0.000000	0.135190	224.225235
0.000000	0.135427	221.838394
0.000000	0.135664	219.696396
0.000000	0.135901	218.107040
0.000000	0.136139	217.283386
0.000000	0.136376	216.697601
0.000000	0.136613	216.518921
0.000000	0.136850	216.182663
0.000000	0.137087	215.963165
0.000000	0.137324	215.674133
0.000000	0.137562	215.019867
0.000000	0.137799	214.584869
0.000000	0.138036	213.902588
0.000000	0.138273	213.604660
0.000000	0.138510	213.373642
0.000000	0.138748	213.477005
0.000000	0.138985	213.685989
0.000000	0.139222	213.863373
0.000000	0.139459	214.099869
0.000000	0.139696	214.359131
0.000000	0.139933	214.476532
0.000000	0.140171	214.290787
0.000000	0.140408	214.026794
0.000000	0.140645	213.578003
0.000000	0.140882	213.342896
0.000000	0.141119	213.130463
0.000000	0.141356	213.223953
0.000000	0.141594	213.656937
0.000000	0.141831	213.826706
0.000000	0.142068	214.320770
0.000000	0.142305	214.644272
0.000000	0.142542	215.011948
0.000000	0.142780	215.044586
0.000000	0.143017	215.339645
0.000000	0.143254	215.545349
0.000000	0.143491	215.902222
0.000000	0.143728	215.923920
0.000000	0.143965	216.449875
0.000000	0.144203	216.630051
0.000000	0.144440	217.039032
0.000000	0.144677	216.934875
0.000000	0.144914	217.026672
0.000000	0.145151	216.845093
0.000000	0.145388	216.765518
0.000000	0.145626	216.818375
0.000000	0.145863	217.147797
0.000000	0.146100	217.155289
0.000000	0.146337	217.438797
0.000000	0.146574	217.516129
0.000000	0.146812	217.855545
0.000000	0.147049	218.081757
0.000000	0.147286	218.045044
0.000000	0.147523	218.216354
0.000000	0.147760	217.994263
0.000000	0.147997	217.868225
0.000000	0.148235	217.750595
0.000000	0.148472	217.914001
0.000000	0.148709	218.261658
0.000000	0.148946	218.429230
0.000000	0.149183	218.765671
0.000000	0.149420	219.017365
0.000000	0.149658	219.159073
0.000000	0.149895	219.413376
0.000000	0.150132	219.523956
0.000000	0.150369	219.353180
0.000000	0.150606	219.266190
0.000000	0.150843	219.163483
0.000000	0.151081	219.307037
0.000000	0.151318	219.472305
0.000000	0.151555	219.296051
0.000000	0.151792	219.509338
0.000000	0.152029	219.766876
0.000000	0.152267	220.061722
0.000000	0.152504	220.020767
0.000000	0.152741	220.247055
0.000000	0.152978	220.393814
0.000000	0.153215	220.583740
0.000000	0.153452	220.819641
0.000000	0.153690	221.216324
0.000000	0.153927	221.633789
0.000000	0.154164	221.672440
0.000000	0.154401	221.905838
0.000000	0.154638	221.719254
0.000000	0.154875	221.591324
0.000000	0.155113	221.309128
0.000000	0.155350	221.274628
0.000000	0.155587	221.173630
0.000000	0.155824	221.648315
0.000000	0.156061	221.997330
0.000000	0.156299	222.566956
0.000000	0.156536	222.970306
0.000000	0.156773	223.406494
0.000000	0.157010	223.838257
0.000000	0.157247	223.741669
0.000000	0.157484	223.820724
0.000000	0.157722	223.607925
0.000000	0.157959	223.365738
0.000000	0.158196	223.503571
0.000000	0.158433	223.578156
0.000000	0.158670	223.966843
0.000000	0.158907	224.554398
0.000000	0.159145	224.831711
0.000000	0.159382	225.005676
0.000000	0.159619	225.306488
0.000000	0.159856	225.367493
0.000000	0.160093	225.308228
0.000000	0.160331	225.513611
0.000000	0.160568	225.768463
0.000000	0.160805	226.203629
0.000000	0.161042	226.455429
0.000000	0.161279	226.874344
0.000000	0.161516	227.207947
0.000000	0.161754	227.430771
0.000000	0.161991	227.762695
0.000000	0.162228	227.942078
0.000000	0.162465	227.824142
0.000000	0.162702	227.766434
0.000000	0.162939	227.541321
0.000000	0.163177	227.528412
0.000000	0.163414	227.508347
0.000000	0.163651	227.488358
0.000000	0.163888	227.594757
0.000000	0.164125	227.586441
0.000000	0.164362	227.581100
0.000000	0.164600	227.710342
0.000000	0.164837	227.749680
0.000000	0.165074	227.476608
0.000000	0.165311	227.898560
0.000000	0.165548	228.088913
0.000000	0.165786	228.765167
0.000000	0.166023	229.542282
0.000000	0.166260	230.348373
0.000000	0.166497	230.973679
0.000000	0.166734	230.115433
0.000000	0.166971	229.544388
0.000000	0.167209	229.194595
0.000000	0.167446	228.746078
0.000000	0.167683	228.357498
0.000000	0.167920	228.073334
0.000000	0.168157	227.929550
0.000000	0.168394	227.946548
0.000000	0.168632	228.125870
0.000000	0.168869	228.086319
0.000000	0.169106	228.044205
0.000000	0.169343	227.991318
0.000000	0.169580	227.684814
0.000000	0.169818	227.746124
0.000000	0.170055	227.482040
0.000000	0.170292	227.518982
0.000000	0.170529	227.770874
0.000000	0.170766	228.366699
0.000000	0.171003	228.925705
0.000000	0.171241	229.164001
0.000000	0.171478	229.414185
0.000000	0.171715	229.307266
0.000000	0.171952	229.455627
0.000000	0.172189	229.645523
0.000000	0.172426	230.131256
0.000000	0.172664	230.549988
0.000000	0.172901	230.756760
0.000000	0.173138	231.092499
0.000000	0.173375	231.297073
0.000000	0.173612	231.463531
0.000000	0.173849	231.449905
0.000000	0.174087	231.364365
0.000000	0.174324	231.090118
0.000000	0.174561	230.887894
0.000000	0.174798	230.670731
0.000000	0.175035	230.714081
0.000000	0.175273	230.805695
0.000000	0.175510	230.956833
0.000000	0.175747	231.294556
0.000000	0.175984	231.453140
0.000000	0.176221	231.785904
0.000000	0.176458	231.806854
0.000000	0.176696	232.238052
0.000000	0.176933	232.604095
0.000000	0.177170	232.767670
0.000000	0.177407	233.083130
0.000000	0.177644	233.428848
0.000000	0.177881	233.670502
0.000000	0.178119	233.913437
0.000000	0.178356	234.025345
0.000000	0.178593	234.361206
0.000000	0.178830	234.190063
0.000000	0.179067	234.109650
0.000000	0.179305	234.388336
0.000000	0.179542	234.436920
0.000000	0.179779	234.497726
0.000000	0.180016	234.464615
0.000000	0.180253	234.716156
0.000000	0.180490	235.022064
0.000000	0.180728	235.369308
0.000000	0.180965	235.612762
0.000000	0.181202	235.722366
0.000000	0.181439	235.796127
0.000000	0.181676	235.821960
0.000000	0.181913	235.552582
0.000000	0.182151	235.603928
0.000000	0.182388	235.154968
0.000000	0.182625	235.070648
0.000000	0.182862	235.514420
0.000000	0.183099	235.523376
0.000000	0.183337	235.925812
0.000000	0.183574	235.876297
0.000000	0.183811	235.849442
0.000000	0.184048	235.989532
0.000000	0.184285	236.195724
0.000000	0.184522	236.595001
0.000000	0.184760	237.058044
0.000000	0.184997	237.434082
0.000000	0.185234	237.684341
0.000000	0.185471	237.896545
0.000000	0.185708	237.683762
0.000000	0.185945	237.644211
0.000000	0.186183	237.316345
0.000000	0.186420	237.330048
0.000000	0.186657	237.240723
0.000000	0.186894	237.311371
0.000000	0.187131	237.687103
0.000000	0.187368	237.889969
0.000000	0.187606	238.273956
0.000000	0.187843	238.353363
0.000000	0.188080	238.607239
0.000000	0.188317	239.047699
0.000000	0.188554	239.307465
0.000000	0.188792	239.734985
0.000000	0.189029	240.200043
0.000000	0.189266	240.437729
0.000000	0.189503	240.791077
0.000000	0.189740	240.768158
0.000000	0.189977	240.725021
0.000000	0.190215	241.042664
0.000000	0.190452	241.247406
0.000000	0.190689	241.326538
0.000000	0.190926	241.517761
0.000000	0.191163	241.580017
0.000000	0.191400	241.509995
0.000000	0.191638	241.558075
0.000000	0.191875	241.739288
0.000000	0.192112	241.693878
0.000000	0.192349	242.026398
0.000000	0.192586	242.015305
0.000000	0.192824	242.255280
0.000000	0.193061	242.149124
0.000000	0.193298	242.428223
0.000000	0.193535	242.511978
0.000000	0.193772	242.772415
0.000000	0.194009	242.862671
0.000000	0.194247	243.390411
0.000000	0.194484	243.740265
0.000000	0.194721	244.223907
0.000000	0.194958	244.784378
0.000000	0.195195	244.985764
0.000000	0.195432	244.031662
0.000000	0.195670	243.239731
0.000000	0.195907	242.558090
0.000000	0.196144	242.175018
0.000000	0.196381	241.783783
0.000000	0.196618	241.782425
0.000000	0.196856	241.828171
0.000000	0.197093	241.665146
0.000000	0.197330	241.882446
0.000000	0.197567	241.743378
0.000000	0.197804	241.467514
0.000000	0.198041	241.185989
0.000000	0.198279	241.046722
0.000000	0.198516	241.201981
0.000000	0.198753	241.429916
0.000000	0.198990	241.732651
0.000000	0.199227	241.619537
0.000000	0.199464	242.054489
0.000000	0.199702	242.561432
0.000000	0.199939	242.988434
0.000000	0.200176	242.934067
0.000000	0.200413	243.098770
0.000000	0.200650	243.116760
0.000000	0.200887	243.457092
0.000000	0.201125	243.134003
0.000000	0.201362	242.966873
0.000000	0.201599	242.843552
0.000000	0.201836	242.641312
0.000000	0.202073	242.359711
0.000000	0.202311	241.644196
0.000000	0.202548	241.491577
0.000000	0.202785	241.224442
0.000000	0.203022	241.103455
0.000000	0.203259	241.031189
0.000000	0.203496	241.264191
0.000000	0.203734	241.200958
0.000000	0.203971	241.437027
0.000000	0.204208	241.612198
0.000000	0.204445	241.955429
0.000000	0.204682	241.970184
0.000000	0.204919	242.003098
0.000000	0.205157	242.300003
0.000000	0.205394	242.493576
0.000000	0.205631	242.684662
0.000000	0.205868	242.738174
0.000000	0.206105	242.766037
0.000000	0.206343	242.528137
0.000000	0.206580	242.642426
0.000000	0.206817	242.649353
0.000000	0.207054	242.797287
0.000000	0.207291	242.854660
0.000000	0.207528	243.067596
0.000000	0.207766	243.200195
0.000000	0.208003	243.370529
0.000000	0.208240	243.578232
0.000000	0.208477	243.939819
0.000000	0.208714	243.958893
0.000000	0.208951	244.348022
0.000000	0.209189	244.383209
0.000000	0.209426	244.417267
0.000000	0.209663	244.466232
0.000000	0.209900	244.792953
0.000000	0.210137	244.929230
0.000000	0.210374	245.240738
0.000000	0.210612	245.493607
0.000000	0.210849	246.046234
0.000000	0.211086	246.402451
0.000000	0.211323	246.529922
0.000000	0.211560	247.016876
0.000000	0.211798	247.004578
0.000000	0.212035	247.074905
0.000000	0.212272	247.115051
0.000000	0.212509	247.130035
0.000000	0.212746	247.005219
0.000000	0.212983	247.234406
0.000000	0.213221	247.219833
0.000000	0.213458	247.311417
0.000000	0.213695	247.264954
0.000000	0.213932	247.196594
0.000000	0.214169	247.358582
0.000000	0.214406	247.037247
0.000000	0.214644	246.973038
0.000000	0.214881	246.966156
0.000000	0.215118	247.282669
0.000000	0.215355	247.932785
0.000000	0.215592	248.288605
0.000000	0.215830	248.428757
0.000000	0.216067	248.696487
0.000000	0.216304	248.721115
0.000000	0.216541	248.857910
0.000000	0.216778	248.871674
0.000000	0.217015	249.129578
0.000000	0.217253	249.275574
0.000000	0.217490	249.302261
0.000000	0.217727	249.331406
0.000000	0.217964	249.614029
0.000000	0.218201	249.792328
0.000000	0.218438	249.860596
0.000000	0.218676	249.703369
0.000000	0.218913	249.946426
0.000000	0.219150	250.376633
0.000000	0.219387	250.629425
0.000000	0.219624	250.812698
0.000000	0.219862	251.408127
0.000000	0.220099	251.558792
0.000000	0.220336	251.964081
0.000000	0.220573	252.015991
0.000000	0.220810	252.313675
0.000000	0.221047	252.512314
0.000000	0.221285	252.501770
0.000000	0.221522	252.792053
0.000000	0.221759	253.296082
0.000000	0.221996	253.899368
0.000000	0.222233	254.341644
0.000000	0.222470	254.955215
0.000000	0.222708	255.465240
0.000000	0.222945	255.825089
0.000000	0.223182	255.753220
0.000000	0.223419	255.593079
0.000000	0.223656	255.478836
0.000000	0.223893	255.432510
0.000000	0.224131	255.354080
0.000000	0.224368	255.384735
0.000000	0.224605	255.181274
0.000000	0.224842	255.244583
0.000000	0.225079	255.476715
0.000000	0.225317	255.755310
0.000000	0.225554	255.820251
0.000000	0.225791	256.016205
0.000000	0.226028	256.216827
0.000000	0.226265	256.170898
0.000000	0.226502	256.000977
0.000000	0.226740	255.974167
0.000000	0.226977	256.367157
0.000000	0.227214	256.713745
0.000000	0.227451	256.882996
0.000000	0.227688	257.354309
0.000000	0.227925	257.642670
0.000000	0.228163	258.096100
0.000000	0.228400	258.224396
0.000000	0.228637	258.625366
0.000000	0.228874	258.700958
0.000000	0.229111	259.294159
0.000000	0.229349	259.436523
0.000000	0.229586	259.946014
0.000000	0.229823	260.081085
0.000000	0.230060	260.291168
0.000000	0.230297	260.199615
0.000000	0.230534	260.161530
0.000000	0.230772	259.829956
0.000000	0.231009	259.838043
0.000000	0.231246	259.748352
0.000000	0.231483	259.712189
0.000000	0.231720	260.127411
0.000000	0.231957	260.404602
0.000000	0.232195	261.132751
0.000000	0.232432	261.441223
0.000000	0.232669	262.012451
0.000000	0.232906	261.734589
0.000000	0.233143	262.044159
0.000000	0.233380	261.879944
0.000000	0.233618	262.334625
0.000000	0.233855	262.580170
0.000000	0.234092	262.841187
0.000000	0.234329	263.112274
0.000000	0.234566	263.266785
0.000000	0.234804	262.936340
0.000000	0.235041	263.466461
0.000000	0.235278	263.550507
0.000000	0.235515	264.013458
0.000000	0.235752	263.879578
0.000000	0.235989	264.217468
0.000000	0.236227	264.185333
0.000000	0.236464	264.373108
0.000000	0.236701	264.302307
0.000000	0.236938	264.214539
0.000000	0.237175	264.127655
0.000000	0.237412	264.303711
0.000000	0.237650	264.636749
0.000000	0.237887	264.636627
0.000000	0.238124	264.899994
0.000000	0.238361	264.828461
0.000000	0.238598	265.024414
0.000000	0.238836	265.257690
0.000000	0.239073	265.642670
0.000000	0.239310	265.680176
0.000000	0.239547	265.835052
0.000000	0.239784	265.863892
0.000000	0.240021	266.124451
0.000000	0.240259	266.009766
0.000000	0.240496	266.119720
0.000000	0.240733	266.110107
0.000000	0.240970	266.115265
0.000000	0.241207	266.161255
0.000000	0.241444	266.519287
0.000000	0.241682	266.603149
0.000000	0.241919	267.262177
0.000000	0.242156	267.527557
0.000000	0.242393	268.333313
0.000000	0.242630	268.686523
0.000000	0.242868	268.901978
0.000000	0.243105	268.846893
0.000000	0.243342	268.773254
0.000000	0.243579	268.957489
0.000000	0.243816	269.312103
0.000000	0.244053	269.728302
0.000000	0.244291	269.957520
0.000000	0.244528	270.348328
0.000000	0.244765	270.766663
0.000000	0.245002	271.428955
0.000000	0.245239	271.091187
0.000000	0.245476	271.060699
0.000000	0.245714	271.013611
0.000000	0.245951	271.218231
0.000000	0.246188	271.334839
0.000000	0.246425	271.491608
0.000000	0.246662	271.816833
0.000000	0.246900	272.185394
0.000000	0.247137	272.577759
0.000000	0.247374	272.605194
0.000000	0.247611	272.611298
0.000000	0.247848	272.602478
0.000000	0.248085	272.834534
0.000000	0.248323	272.839478
0.000000	0.248560	273.118744
0.000000	0.248797	272.986542
0.000000	0.249034	273.587219
0.000000	0.249271	274.045135
0.000000	0.249508	275.043396
0.000000	0.249746	276.193939
0.000000	0.249983	277.800171
0.000000	0.250220	280.123596
0.000000	0.250457	282.360596
0.000000	0.250694	285.048035
0.000000	0.250931	287.324066
0.000000	0.251169	289.609650
0.000000	0.251406	288.968384
0.000000	0.251643	283.023865
0.000000	0.251880	281.238525
0.000000	0.252117	280.410370
0.000000	0.252355	280.092529
0.000000	0.252592	279.514526
0.000000	0.252829	278.833191
0.000000	0.253066	278.335480
0.000000	0.253303	277.820953
0.000000	0.253540	277.923676
0.000000	0.253778	278.053711
0.000000	0.254015	278.183411
0.000000	0.254252	278.522949
0.000000	0.254489	278.793884
0.000000	0.254726	278.829529
0.000000	0.254963	278.598633
0.000000	0.255201	278.462402
0.000000	0.255438	278.443634
0.000000	0.255675	278.565765
0.000000	0.255912	278.360840
0.000000	0.256149	278.569641
0.000000	0.256387	278.973724
0.000000	0.256624	279.318878
0.000000	0.256861	279.575806
0.000000	0.257098	279.961548
0.000000	0.257335	279.727997
0.000000	0.257572	279.953278
0.000000	0.257810	279.692902
0.000000	0.258047	279.926483
0.000000	0.258284	280.083954
0.000000	0.258521	280.292236
0.000000	0.258758	280.558624
0.000000	0.258995	281.004333
0.000000	0.259233	281.255890
0.000000	0.259470	281.657806
0.000000	0.259707	281.838013
0.000000	0.259944	281.904877
0.000000	0.260181	282.105927
0.000000	0.260418	282.330658
0.000000	0.260656	282.702057
0.000000	0.260893	282.974670
0.000000	0.261130	282.893738
0.000000	0.261367	283.429993
0.000000	0.261604	283.384583
0.000000	0.261842	283.711151
0.000000	0.262079	283.817871
0.000000	0.262316	283.938660
0.000000	0.262553	284.196594
0.000000	0.262790	284.587433
0.000000	0.263027	284.729950
0.000000	0.263265	284.601410
0.000000	0.263502	284.564484
0.000000	0.263739	284.758545
0.000000	0.263976	284.587311
0.000000	0.264213	284.781433
0.000000	0.264450	284.756714
0.000000	0.264688	285.002533
0.000000	0.264925	285.050018
0.000000	0.265162	285.389557
0.000000	0.265399	285.552124
0.000000	0.265636	285.780762
0.000000	0.265874	286.083893
0.000000	0.266111	286.702576
0.000000	0.266348	287.134369
0.000000	0.266585	287.582916
0.000000	0.266822	287.655823
0.000000	0.267059	287.938416
0.000000	0.267297	287.706268
0.000000	0.267534	287.808472
0.000000	0.267771	287.787231
0.000000	0.268008	288.131927
0.000000	0.268245	288.237762
0.000000	0.268482	288.568604
0.000000	0.268720	288.143250
0.000000	0.268957	288.284515
0.000000	0.269194	288.055206
0.000000	0.269431	288.190430
0.000000	0.269668	288.114990
0.000000	0.269906	288.330353
0.000000	0.270143	288.502869
0.000000	0.270380	288.768555
0.000000	0.270617	289.264832
0.000000	0.270854	289.630890
0.000000	0.271091	290.336395
0.000000	0.271329	290.878143
0.000000	0.271566	291.579590
0.000000	0.271803	291.680908
0.000000	0.272040	292.002716
0.000000	0.272277	291.951416
0.000000	0.272514	292.142242
0.000000	0.272752	292.484619
0.000000	0.272989	292.866943
0.000000	0.273226	293.160522
0.000000	0.273463	293.591339
0.000000	0.273700	293.774078
0.000000	0.273937	293.917786
0.000000	0.274175	293.880157
0.000000	0.274412	294.010101
0.000000	0.274649	293.578094
0.000000	0.274886	293.437408
0.000000	0.275123	293.148376
0.000000	0.275361	292.868378
0.000000	0.275598	293.010590
0.000000	0.275835	293.252686
0.000000	0.276072	293.725464
0.000000	0.276309	294.182190
0.000000	0.276546	294.724884
0.000000	0.276784	294.728699
0.000000	0.277021	295.274475
0.000000	0.277258	295.655487
0.000000	0.277495	296.106018
0.000000	0.277732	296.505127
0.000000	0.277969	296.843414
0.000000	0.278207	297.592224
0.000000	0.278444	298.241272
0.000000	0.278681	298.613373
0.000000	0.278918	298.297668
0.000000	0.279155	298.371765
0.000000	0.279393	298.139221
0.000000	0.279630	298.102173
0.000000	0.279867	297.811890
0.000000	0.280104	298.145233
0.000000	0.280341	298.284698
0.000000	0.280578	298.461884
0.000000	0.280816	298.673767
0.000000	0.281053	298.791718
0.000000	0.281290	299.052765
0.000000	0.281527	299.219574
0.000000	0.281764	299.176331
0.000000	0.282001	299.308136
0.000000	0.282239	299.648682
0.000000	0.282476	300.089539
0.000000	0.282713	300.737946
0.000000	0.282950	301.435425
0.000000	0.283187	301.999451
0.000000	0.283424	301.756683
0.000000	0.283662	301.634216
0.000000	0.283899	301.160614
0.000000	0.284136	300.961334
0.000000	0.284373	300.837494
0.000000	0.284610	300.574036
0.000000	0.284848	300.559753
0.000000	0.285085	300.579956
0.000000	0.285322	300.763641
0.000000	0.285559	300.745697
0.000000	0.285796	300.878693
0.000000	0.286033	301.163483
0.000000	0.286271	301.230225
0.000000	0.286508	301.196442
0.000000	0.286745	301.205261
0.000000	0.286982	301.413910
0.000000	0.287219	301.612122
0.000000	0.287456	302.545227
0.000000	0.287694	303.121185
0.000000	0.287931	303.651428
0.000000	0.288168	304.219513
0.000000	0.288405	304.540680
0.000000	0.288642	304.935394
0.000000	0.288880	304.769531
0.000000	0.289117	304.751953
0.000000	0.289354	304.418610
0.000000	0.289591	304.398651
0.000000	0.289828	304.370667
0.000000	0.290065	304.357971
0.000000	0.290303	304.259766
0.000000	0.290540	304.821228
0.000000	0.290777	304.838470
0.000000	0.291014	305.378296
0.000000	0.291251	305.356598
0.000000	0.291488	305.615112
0.000000	0.291726	305.583160
0.000000	0.291963	305.897644
0.000000	0.292200	306.604980
0.000000	0.292437	307.476013
0.000000	0.292674	308.242249
0.000000	0.292911	309.097809
0.000000	0.293149	309.743896
0.000000	0.293386	310.234344
0.000000	0.293623	310.393341
0.000000	0.293860	310.427521
0.000000	0.294097	309.966492
0.000000	0.294335	309.509705
0.000000	0.294572	309.348572
0.000000	0.294809	309.647614
0.000000	0.295046	309.327393
0.000000	0.295283	309.345398
0.000000	0.295520	309.114166
0.000000	0.295758	309.242065
0.000000	0.295995	309.017975
0.000000	0.296232	309.176575
0.000000	0.296469	308.901642
0.000000	0.296706	308.942932
0.000000	0.296943	309.471954
0.000000	0.297181	309.904541
0.000000	0.297418	310.593811
0.000000	0.297655	311.163818
0.000000	0.297892	311.950165
0.000000	0.298129	312.322876
0.000000	0.298367	312.859680
0.000000	0.298604	313.194580
0.000000	0.298841	313.559875
0.000000	0.299078	314.075165
0.000000	0.299315	314.606110
0.000000	0.299552	315.000183
0.000000	0.299790	315.098969
0.000000	0.300027	315.361847
0.000000	0.300264	315.052917
0.000000	0.300501	314.893768
0.000000	0.300738	314.431458
0.000000	0.300975	314.666748
0.000000	0.301213	314.426300
0.000000	0.301450	314.559937
0.000000	0.301687	314.607178
0.000000	0.301924	314.691010
0.000000	0.302161	314.941437
0.000000	0.302399	314.878906
0.000000	0.302636	315.233582
0.000000	0.302873	315.295044
0.000000	0.303110	315.786377
0.000000	0.303347	316.109436
0.000000	0.303584	316.735291
0.000000	0.303822	316.810944
0.000000	0.304059	317.175385
0.000000	0.304296	317.367523
0.000000	0.304533	318.001099
0.000000	0.304770	318.474854
0.000000	0.305007	319.243652
0.000000	0.305245	319.543793
0.000000	0.305482	320.046112
0.000000	0.305719	319.865814
0.000000	0.305956	320.055847
0.000000	0.306193	319.649994
0.000000	0.306430	319.251068
0.000000	0.306668	318.902740
0.000000	0.306905	318.898773
0.000000	0.307142	318.558044
0.000000	0.307379	318.516174
0.000000	0.307616	319.059723
0.000000	0.307854	319.350769
0.000000	0.308091	319.970245
0.000000	0.308328	319.933289
0.000000	0.308565	320.430969
0.000000	0.308802	320.509521
0.000000	0.309039	321.010315
0.000000	0.309277	321.340759
0.000000	0.309514	321.852600
0.000000	0.309751	322.296387
0.000000	0.309988	322.772308
0.000000	0.310225	323.138855
0.000000	0.310462	323.251129
0.000000	0.310700	323.335999
0.000000	0.310937	323.634521
0.000000	0.311174	323.899261
0.000000	0.311411	323.623993
0.000000	0.311648	323.645660
0.000000	0.311886	323.374756
0.000000	0.312123	323.540894
0.000000	0.312360	323.187683
0.000000	0.312597	323.159943
0.000000	0.312834	323.001740
0.000000	0.313071	322.851135
0.000000	0.313309	322.862274
0.000000	0.313546	322.828949
0.000000	0.313783	323.146118
0.000000	0.314020	323.601837
0.000000	0.314257	324.323334
0.000000	0.314494	324.694946
0.000000	0.314732	325.543488
0.000000	0.314969	326.010925
0.000000	0.315206	326.668335
0.000000	0.315443	327.258453
0.000000	0.315680	327.633362
0.000000	0.315917	328.261353
0.000000	0.316155	328.290985
0.000000	0.316392	328.817566
0.000000	0.316629	329.296082
0.000000	0.316866	329.678833
0.000000	0.317103	330.349182
0.000000	0.317341	331.647491
0.000000	0.317578	333.594727
0.000000	0.317815	336.933685
0.000000	0.318052	341.362244
0.000000	0.318289	346.871674
0.000000	0.318526	353.337921
0.000000	0.318764	360.013062
0.000000	0.319001	366.917389
0.000000	0.319238	370.730804
0.000000	0.319475	362.730652
0.000000	0.319712	352.719391
0.000000	0.319950	351.396790
0.000000	0.320187	348.662384
0.000000	0.320424	344.677734
0.000000	0.320661	342.121613
0.000000	0.320898	340.671387
0.000000	0.321135	339.619324
0.000000	0.321373	338.271210
0.000000	0.321610	337.713043
0.000000	0.321847	337.090973
0.000000	0.322084	336.717407
0.000000	0.322321	335.943756
0.000000	0.322558	335.459045
0.000000	0.322796	335.017731
0.000000	0.323033	334.854309
0.000000	0.323270	334.236725
0.000000	0.323507	334.006714
0.000000	0.323744	333.700043
0.000000	0.323981	333.923767
0.000000	0.324219	333.828857
0.000000	0.324456	333.754486
0.000000	0.324693	333.459198
0.000000	0.324930	333.560150
0.000000	0.325167	333.475433
0.000000	0.325405	333.816925
0.000000	0.325642	333.746033
0.000000	0.325879	334.220398
0.000000	0.326116	334.515503
0.000000	0.326353	334.843689
0.000000	0.326590	334.945404
0.000000	0.326828	335.175079
0.000000	0.327065	335.057739
0.000000	0.327302	335.213379
0.000000	0.327539	335.434357
0.000000	0.327776	336.101440
0.000000	0.328013	336.611633
0.000000	0.328251	336.693909
0.000000	0.328488	337.180725
0.000000	0.328725	337.710510
0.000000	0.328962	338.259583
0.000000	0.329199	338.320160
0.000000	0.329437	338.246246
0.000000	0.329674	338.432251
0.000000	0.329911	338.673615
0.000000	0.330148	339.232178
0.000000	0.330385	339.873016
0.000000	0.330622	340.335632
0.000000	0.330860	340.718323
0.000000	0.331097	340.886749
0.000000	0.331334	341.318359
0.000000	0.331571	341.524017
0.000000	0.331808	342.208313
0.000000	0.332045	342.257813
0.000000	0.332283	342.232727
0.000000	0.332520	342.372986
0.000000	0.332757	341.831024
0.000000	0.332994	341.702087
0.000000	0.333231	341.665405
0.000000	0.333468	341.614105
0.000000	0.333706	341.554535
0.000000	0.333943	341.369781
0.000000	0.334180	341.428375
0.000000	0.334417	341.496796
0.000000	0.334654	341.448975
0.000000	0.334892	341.407501
0.000000	0.335129	341.143799
0.000000	0.335366	341.286133
0.000000	0.335603	341.624939
0.000000	0.335840	341.799561
0.000000	0.336077	342.042419
0.000000	0.336315	342.593140
0.000000	0.336552	342.830383
0.000000	0.336789	343.087006
0.000000	0.337026	343.353668
0.000000	0.337263	343.379822
0.000000	0.337500	343.527985
0.000000	0.337738	343.692108
0.000000	0.337975	344.002960
0.000000	0.338212	344.102722
0.000000	0.338449	344.353821
0.000000	0.338686	344.642548
0.000000	0.338924	344.963776
0.000000	0.339161	345.307678
0.000000	0.339398	345.418488
0.000000	0.339635	345.405518
0.000000	0.339872	345.759552
0.000000	0.340109	345.882599
0.000000	0.340347	346.006683
0.000000	0.340584	346.138885
0.000000	0.340821	346.412201
0.000000	0.341058	346.354553
0.000000	0.341295	346.462830
0.000000	0.341532	347.011536
0.000000	0.341770	347.407227
0.000000	0.342007	347.875488
0.000000	0.342244	348.282684
0.000000	0.342481	348.729706
0.000000	0.342718	348.952271
0.000000	0.342955	349.289886
0.000000	0.343193	349.607574
0.000000	0.343430	349.640839
0.000000	0.343667	349.616028
0.000000	0.343904	349.415375
0.000000	0.344141	349.413025
0.000000	0.344379	349.507690
0.000000	0.344616	349.586823
0.000000	0.344853	349.171478
0.000000	0.345090	349.374146
0.000000	0.345327	349.272552
0.000000	0.345564	349.609741
0.000000	0.345802	349.927429
0.000000	0.346039	350.219360
0.000000	0.346276	350.960419
0.000000	0.346513	351.280609
0.000000	0.346750	351.741119
0.000000	0.346987	351.839447
0.000000	0.347225	352.168549
0.000000	0.347462	351.892334
0.000000	0.347699	352.114380
0.000000	0.347936	352.392639
0.000000	0.348173	353.218262
0.000000	0.348411	353.242096
0.000000	0.348648	353.752014
0.000000	0.348885	353.768463
0.000000	0.349122	354.225616
0.000000	0.349359	353.898224
0.000000	0.349596	353.851074
0.000000	0.349834	353.622284
0.000000	0.350071	353.466278
0.000000	0.350308	353.287750
0.000000	0.350545	353.354309
0.000000	0.350782	353.328278
0.000000	0.351019	353.345123
0.000000	0.351257	353.304382
0.000000	0.351494	353.832520
0.000000	0.351731	354.094604
0.000000	0.351968	354.555878
0.000000	0.352205	354.723267
0.000000	0.352443	355.186279
0.000000	0.352680	355.700592
0.000000	0.352917	356.004303
0.000000	0.353154	356.079987
0.000000	0.353391	356.292877
0.000000	0.353628	356.655914
0.000000	0.353866	357.044800
0.000000	0.354103	357.195862
0.000000	0.354340	357.567322
0.000000	0.354577	357.775146
0.000000	0.354814	357.543121
0.000000	0.355051	357.465088
0.000000	0.355289	357.076843
0.000000	0.355526	356.888214
0.000000	0.355763	356.706177
0.000000	0.356000	356.814972
0.000000	0.356237	356.766876
0.000000	0.356474	357.431030
0.000000	0.356712	357.855255
0.000000	0.356949	358.257324
0.000000	0.357186	358.630493
0.000000	0.357423	359.095703
0.000000	0.357660	359.657501
0.000000	0.357898	360.072479
0.000000	0.358135	360.820404
0.000000	0.358372	361.288818
0.000000	0.358609	362.052917
0.000000	0.358846	362.723114
0.000000	0.359083	363.005524
0.000000	0.359321	363.220001
0.000000	0.359558	363.225983
0.000000	0.359795	363.255981
0.000000	0.360032	362.829132
0.000000	0.360269	362.806305
0.000000	0.360506	362.616882
0.000000	0.360744	362.515167
0.000000	0.360981	362.400024
0.000000	0.361218	362.407227
0.000000	0.361455	362.308289
0.000000	0.361692	362.355530
0.000000	0.361930	362.323151
0.000000	0.362167	362.586731
0.000000	0.362404	362.553589
0.000000	0.362641	362.952057
0.000000	0.362878	363.311188
0.000000	0.363115	363.740051
0.000000	0.363353	363.743011
0.000000	0.363590	364.405365
0.000000	0.363827	364.648163
0.000000	0.364064	365.055206
0.000000	0.364301	365.386047
0.000000	0.364538	365.630951
0.000000	0.364776	366.146423
0.000000	0.365013	366.435852
0.000000	0.365250	366.710602
0.000000	0.365487	366.950836
0.000000	0.365724	367.015961
0.000000	0.365961	366.770325
0.000000	0.366199	366.580536
0.000000	0.366436	366.591064
0.000000	0.366673	366.455231
0.000000	0.366910	366.667480
0.000000	0.367147	366.396179
0.000000	0.367385	366.255280
0.000000	0.367622	366.408356
0.000000	0.367859	366.401978
0.000000	0.368096	366.857391
0.000000	0.368333	367.305389
0.000000	0.368570	368.216614
0.000000	0.368808	368.112274
0.000000	0.369045	368.531219
0.000000	0.369282	368.886688
0.000000	0.369519	369.530121
0.000000	0.369756	369.964417
0.000000	0.369993	370.042389
0.000000	0.370231	370.244415
0.000000	0.370468	370.588745
0.000000	0.370705	370.840149
0.000000	0.370942	371.237854
0.000000	0.371179	371.535522
0.000000	0.371417	371.715942
0.000000	0.371654	372.130066
0.000000	0.371891	372.037506
0.000000	0.372128	372.266510
0.000000	0.372365	372.219543
0.000000	0.372602	372.135498
0.000000	0.372840	372.034760
0.000000	0.373077	372.189728
0.000000	0.373314	372.147675
0.000000	0.373551	372.294830
0.000000	0.373788	372.664673
0.000000	0.374025	373.519073
0.000000	0.374263	373.640076
0.000000	0.374500	374.212433
0.000000	0.374737	374.881317
0.000000	0.374974	375.377197
0.000000	0.375211	376.027985
0.000000	0.375449	376.316711
0.000000	0.375686	376.567535
0.000000	0.375923	376.641785
0.000000	0.376160	376.770386
0.000000	0.376397	376.711914
0.000000	0.376634	376.591370
0.000000	0.376872	376.428680
0.000000	0.377109	376.372009
0.000000	0.377346	376.327728
0.000000	0.377583	376.557068
0.000000	0.377820	376.828278
0.000000	0.378057	376.766174
0.000000	0.378295	376.965729
0.000000	0.378532	377.190033
0.000000	0.378769	377.186279
0.000000	0.379006	377.435669
0.000000	0.379243	377.466675
0.000000	0.379481	377.529266
0.000000	0.379718	377.527557
0.000000	0.379955	378.093842
0.000000	0.380192	378.518585
0.000000	0.380429	379.020844
0.000000	0.380666	379.455658
0.000000	0.380904	379.909424
0.000000	0.381141	380.225677
0.000000	0.381378	380.126251
0.000000	0.381615	380.200623
0.000000	0.381852	380.099457
0.000000	0.382089	380.080536
0.000000	0.382327	379.813263
0.000000	0.382564	379.819946
0.000000	0.382801	380.150299
0.000000	0.383038	380.585358
0.000000	0.383275	381.119568
0.000000	0.383512	381.490509
0.000000	0.383750	382.157166
0.000000	0.383987	382.129608
0.000000	0.384224	382.597443
0.000000	0.384461	382.731720
0.000000	0.384698	382.894409
0.000000	0.384936	383.228149
0.000000	0.385173	383.870972
0.000000	0.385410	384.213837
0.000000	0.385647	384.597870
0.000000	0.385884	385.137238
0.000000	0.386121	385.332306
0.000000	0.386359	385.770752
0.000000	0.386596	385.968567
0.000000	0.386833	385.914764
0.000000	0.387070	386.100433
0.000000	0.387307	386.539032
0.000000	0.387544	386.732391
0.000000	0.387782	387.012787
0.000000	0.388019	386.754120
0.000000	0.388256	386.912994
0.000000	0.388493	386.540405
0.000000	0.388730	386.374512
0.000000	0.388968	386.098480
0.000000	0.389205	386.356567
0.000000	0.389442	386.576965
0.000000	0.389679	387.120514
0.000000	0.389916	387.371246
0.000000	0.390153	387.421265
0.000000	0.390391	387.991272
0.000000	0.390628	387.866211
0.000000	0.390865	388.356323
0.000000	0.391102	388.382263
0.000000	0.391339	388.774200
0.000000	0.391576	388.688782
0.000000	0.391814	388.843079
0.000000	0.392051	389.254059
0.000000	0.392288	389.190186
0.000000	0.392525	389.363953
0.000000	0.392762	389.420532
0.000000	0.393000	389.594849
0.000000	0.393237	389.882721
0.000000	0.393474	389.662811
0.000000	0.393711	389.649963
0.000000	0.393948	389.745300
0.000000	0.394185	389.720947
0.000000	0.394423	389.472107
0.000000	0.394660	389.638397
0.000000	0.394897	389.899139
0.000000	0.395134	390.388184
0.000000	0.395371	390.861053
0.000000	0.395608	391.540070
0.000000	0.395846	391.794647
0.000000	0.396083	392.323578
0.000000	0.396320	392.396332
0.000000	0.396557	392.607849
0.000000	0.396794	392.973114
0.000000	0.397031	393.492279
0.000000	0.397269	393.905243
0.000000	0.397506	394.059723
0.000000	0.397743	394.175446
0.000000	0.397980	394.247131
0.000000	0.398217	394.153412
0.000000	0.398455	394.145569
0.000000	0.398692	394.124237
0.000000	0.398929	394.108734
0.000000	0.399166	394.242584
0.000000	0.399403	394.424622
0.000000	0.399640	394.663879
0.000000	0.399878	394.842224
0.000000	0.400115	395.201172
0.000000	0.400352	395.619690
0.000000	0.400589	395.966705
0.000000	0.400826	396.234070
0.000000	0.401063	396.301910
0.000000	0.401301	396.545502
0.000000	0.401538	397.106323
0.000000	0.401775	397.863464
0.000000	0.402012	398.304047
0.000000	0.402249	398.388428
0.000000	0.402487	398.707550
0.000000	0.402724	399.022614
0.000000	0.402961	399.200806
0.000000	0.403198	399.232361
0.000000	0.403435	399.360565
0.000000	0.403672	399.349823
0.000000	0.403910	399.687073
0.000000	0.404147	399.527283
0.000000	0.404384	399.708649
0.000000	0.404621	399.520203
0.000000	0.404858	399.691620
0.000000	0.405095	399.637604
0.000000	0.405333	399.844849
0.000000	0.405570	399.839325
0.000000	0.405807	399.981232
0.000000	0.406044	400.400421
0.000000	0.406281	400.486938
0.000000	0.406518	400.469269
0.000000	0.406756	400.601227
0.000000	0.406993	400.776978
0.000000	0.407230	401.241302
0.000000	0.407467	401.377075
0.000000	0.407704	401.760864
0.000000	0.407942	401.891876
0.000000	0.408179	401.985168
0.000000	0.408416	401.791473
0.000000	0.408653	401.681671
0.000000	0.408890	401.687500
0.000000	0.409127	401.718842
0.000000	0.409365	401.680389
0.000000	0.409602	402.083191
0.000000	0.409839	402.585266
0.000000	0.410076	402.811401
0.000000	0.410313	403.596313
0.000000	0.410550	403.601105
0.000000	0.410788	404.012115
0.000000	0.411025	404.609131
0.000000	0.411262	404.903625
0.000000	0.411499	405.249207
0.000000	0.411736	405.651428
0.000000	0.411974	406.104370
0.000000	0.412211	406.831451
0.000000	0.412448	407.313629
0.000000	0.412685	407.378052
0.000000	0.412922	407.360626
0.000000	0.413159	407.022980
0.000000	0.413397	406.989868
0.000000	0.413634	406.933594
0.000000	0.413871	407.113312
0.000000	0.414108	407.056335
0.000000	0.414345	407.247772
0.000000	0.414582	407.091827
0.000000	0.414820	407.316864
0.000000	0.415057	407.212524
0.000000	0.415294	407.504974
0.000000	0.415531	407.723755
0.000000	0.415768	407.982269
0.000000	0.416005	408.036591
0.000000	0.416243	408.252563
0.000000	0.416480	408.402435
0.000000	0.416717	408.978882
0.000000	0.416954	409.260742
0.000000	0.417191	409.596405
0.000000	0.417429	409.868073
0.000000	0.417666	410.441376
0.000000	0.417903	410.709381
0.000000	0.418140	411.138977
0.000000	0.418377	411.483063
0.000000	0.418614	412.211365
0.000000	0.418852	412.214996
0.000000	0.419089	412.433258
0.000000	0.419326	412.393036
0.000000	0.419563	412.580383
0.000000	0.419800	412.885834
0.000000	0.420037	413.182373
0.000000	0.420275	413.092651
0.000000	0.420512	412.975189
0.000000	0.420749	412.973755
0.000000	0.420986	413.112854
0.000000	0.421223	413.408752
0.000000	0.421461	413.381287
0.000000	0.421698	413.881439
0.000000	0.421935	413.833710
0.000000	0.422172	414.200287
0.000000	0.422409	414.517334
0.000000	0.422646	414.900482
0.000000	0.422884	415.343750
0.000000	0.423121	415.711731
0.000000	0.423358	416.105743
0.000000	0.423595	416.385803
0.000000	0.423832	416.408386
0.000000	0.424069	416.645172
0.000000	0.424307	416.974487
0.000000	0.424544	416.896973
0.000000	0.424781	416.644379
0.000000	0.425018	416.603699
0.000000	0.425255	416.567657
0.000000	0.425492	416.802582
0.000000	0.425730	416.720001
0.000000	0.425967	417.171967
0.000000	0.426204	417.321472
0.000000	0.426441	417.632996
0.000000	0.426678	417.981842
0.000000	0.426916	418.112976
0.000000	0.427153	418.260956
0.000000	0.427390	418.190826
0.000000	0.427627	418.640656
0.000000	0.427864	418.896515
0.000000	0.428101	419.424042
0.000000	0.428339	419.482269
0.000000	0.428576	419.776947
0.000000	0.428813	419.709656
0.000000	0.429050	419.889069
0.000000	0.429287	419.975525
0.000000	0.429524	420.220886
0.000000	0.429762	420.635559
0.000000	0.429999	420.970947
0.000000	0.430236	421.208618
0.000000	0.430473	421.457123
0.000000	0.430710	421.589661
0.000000	0.430948	421.603180
0.000000	0.431185	421.869293
0.000000	0.431422	422.036743
0.000000	0.431659	422.346436
0.000000	0.431896	422.437103
0.000000	0.432133	422.669708
0.000000	0.432371	422.810516
0.000000	0.432608	423.102722
0.000000	0.432845	423.428741
0.000000	0.433082	423.538544
0.000000	0.433319	423.789490
0.000000	0.433556	424.188629
0.000000	0.433794	424.126251
0.000000	0.434031	424.569489
0.000000	0.434268	424.689667
0.000000	0.434505	424.842468
0.000000	0.434742	425.280792
0.000000	0.434979	425.641022
0.000000	0.435217	426.023834
0.000000	0.435454	426.167633
0.000000	0.435691	426.174652
0.000000	0.435928	426.528534
0.000000	0.436165	426.504333
0.000000	0.436403	426.575653
0.000000	0.436640	426.515625
0.000000	0.436877	426.706848
0.000000	0.437114	426.696075
0.000000	0.437351	426.997009
0.000000	0.437588	427.290558
0.000000	0.437826	427.603607
0.000000	0.438063	428.442596
0.000000	0.438300	429.198303
0.000000	0.438537	430.178986
0.000000	0.438774	430.826691
0.000000	0.439011	431.778778
0.000000	0.439249	431.996857
0.000000	0.439486	430.567719
0.000000	0.439723	429.820343
0.000000	0.439960	430.009766
0.000000	0.440197	430.365387
0.000000	0.440435	430.410309
0.000000	0.440672	430.621887
0.000000	0.440909	430.879333
0.000000	0.441146	431.165405
0.000000	0.441383	431.336456
0.000000	0.441620	431.128723
0.000000	0.441858	431.022797
0.000000	0.442095	431.284424
0.000000	0.442332	431.320923
0.000000	0.442569	431.247681
0.000000	0.442806	431.439758
0.000000	0.443043	431.792053
0.000000	0.443281	431.818237
0.000000	0.443518	432.000519
0.000000	0.443755	432.115723
0.000000	0.443992	432.419220
0.000000	0.444229	432.803650
0.000000	0.444467	433.388550
0.000000	0.444704	433.674133
0.000000	0.444941	434.239136
0.000000	0.445178	434.338715
0.000000	0.445415	434.791809
0.000000	0.445652	435.109924
0.000000	0.445890	434.909119
0.000000	0.446127	435.042664
0.000000	0.446364	434.944580
0.000000	0.446601	435.250000
0.000000	0.446838	435.635101
0.000000	0.447075	435.744995
0.000000	0.447313	436.429047
0.000000	0.447550	437.079865
0.000000	0.447787	437.648560
0.000000	0.448024	437.838379
0.000000	0.448261	437.966827
0.000000	0.448498	438.015656
0.000000	0.448736	437.858154
0.000000	0.448973	437.506683
0.000000	0.449210	437.241577
0.000000	0.449447	437.239197
0.000000	0.449684	437.546631
0.000000	0.449922	437.822876
0.000000	0.450159	438.187469
0.000000	0.450396	438.512299
0.000000	0.450633	439.023987
0.000000	0.450870	439.219299
0.000000	0.451107	439.803436
0.000000	0.451345	439.803406
0.000000	0.451582	439.934784
0.000000	0.451819	440.105927
0.000000	0.452056	440.584198
0.000000	0.452293	440.904083
0.000000	0.452531	441.680084
0.000000	0.452768	442.087616
0.000000	0.453005	442.881622
0.000000	0.453242	443.420868
0.000000	0.453479	444.431854
0.000000	0.453716	445.862366
0.000000	0.453954	448.408112
0.000000	0.454191	451.790283
0.000000	0.454428	456.263062
0.000000	0.454665	461.501801
0.000000	0.454902	467.654266
0.000000	0.455139	474.254547
0.000000	0.455377	480.228027
0.000000	0.455614	484.324951
0.000000	0.455851	485.963531
0.000000	0.456088	487.284058
0.000000	0.456325	488.067596
0.000000	0.456562	488.867981
0.000000	0.456800	489.790802
0.000000	0.457037	490.683899
0.000000	0.457274	491.486572
0.000000	0.457511	492.358459
0.000000	0.457748	493.198639
0.000000	0.457986	493.765289
0.000000	0.458223	494.178558
0.000000	0.458460	494.456512
0.000000	0.458697	494.752625
0.000000	0.458934	495.475922
0.000000	0.459171	496.060181
0.000000	0.459409	496.764343
0.000000	0.459646	497.612152
0.000000	0.459883	498.494812
0.000000	0.460120	499.534271
0.000000	0.460357	500.602722
0.000000	0.460594	501.681183
0.000000	0.460832	502.502991
0.000000	0.461069	503.529907
0.000000	0.461306	504.383667
0.000000	0.461543	505.155121
0.000000	0.461780	505.941986
0.000000	0.462018	506.722290
0.000000	0.462255	507.106964
0.000000	0.462492	507.318176
0.000000	0.462729	507.482422
0.000000	0.462966	507.732910
0.000000	0.463203	508.197540
0.000000	0.463441	508.381226
0.000000	0.463678	508.502167
0.000000	0.463915	508.432892
0.000000	0.464152	508.176636
0.000000	0.464389	507.997925
0.000000	0.464626	507.933197
0.000000	0.464864	508.013977
0.000000	0.465101	508.263977
0.000000	0.465338	508.454163
0.000000	0.465575	508.590515
0.000000	0.465812	508.808105
0.000000	0.466049	509.247803
0.000000	0.466287	509.803253
0.000000	0.466524	510.235779
0.000000	0.466761	511.038086
0.000000	0.466998	511.626923
0.000000	0.467235	512.385986
0.000000	0.467473	513.243408
0.000000	0.467710	514.250732
0.000000	0.467947	515.822937
0.000000	0.468184	517.506042
0.000000	0.468421	519.768188
0.000000	0.468658	521.711548
0.000000	0.468896	523.600342
0.000000	0.469133	525.219482
0.000000	0.469370	526.472290
0.000000	0.469607	527.403015
0.000000	0.469844	528.090027
0.000000	0.470081	528.162659
0.000000	0.470319	528.504517
0.000000	0.470556	528.838379
0.000000	0.470793	529.243652
0.000000	0.471030	529.920471
0.000000	0.471267	531.170044
0.000000	0.471505	532.517395
0.000000	0.471742	533.907959
0.000000	0.471979	535.135254
0.000000	0.472216	536.218811
0.000000	0.472453	537.181458
0.000000	0.472690	535.001160
0.000000	0.472928	535.166077
0.000000	0.473165	535.396240
0.000000	0.473402	534.894958
0.000000	0.473639	533.429260
0.000000	0.473876	530.690125
0.000000	0.474113	526.470276
0.000000	0.474351	520.589050
0.000000	0.474588	515.461182
0.000000	0.474825	511.936066
0.000000	0.475062	509.834900
0.000000	0.475299	508.242767
0.000000	0.475536	506.738342
0.000000	0.475774	505.582489
0.000000	0.476011	504.779022
0.000000	0.476248	504.187683
0.000000	0.476485	503.654419
0.000000	0.476722	503.149323
0.000000	0.476960	502.901001
0.000000	0.477197	502.665802
0.000000	0.477434	502.562103
0.000000	0.477671	502.837952
0.000000	0.477908	503.005920
0.000000	0.478145	503.408539
0.000000	0.478383	503.787567
0.000000	0.478620	503.992310
0.000000	0.478857	504.240509
0.000000	0.479094	504.641144
0.000000	0.479331	504.815796
0.000000	0.479568	504.993011
0.000000	0.479806	505.185516
0.000000	0.480043	505.301849
0.000000	0.480280	505.514526
0.000000	0.480517	505.899323
0.000000	0.480754	506.783417
0.000000	0.480992	507.999207
0.000000	0.481229	509.461456
0.000000	0.481466	511.291229
0.000000	0.481703	513.451538
0.000000	0.481940	515.741760
0.000000	0.482177	517.080017
0.000000	0.482415	518.208130
0.000000	0.482652	519.086182
0.000000	0.482889	519.814270
0.000000	0.483126	520.750732
0.000000	0.483363	521.525452
0.000000	0.483600	522.233887
0.000000	0.483838	522.611511
0.000000	0.484075	522.763306
0.000000	0.484312	522.696594
0.000000	0.484549	522.801758
0.000000	0.484786	522.874207
0.000000	0.485024	522.938293
0.000000	0.485261	523.257751
0.000000	0.485498	523.356628
0.000000	0.485735	523.707886
0.000000	0.485972	523.940613
0.000000	0.486209	524.155273
0.000000	0.486447	523.859741
0.000000	0.486684	523.916809
0.000000	0.486921	523.895386
0.000000	0.487158	523.958374
0.000000	0.487395	524.518005
0.000000	0.487632	525.120422
0.000000	0.487870	525.998779
0.000000	0.488107	526.888428
0.000000	0.488344	527.632385
0.000000	0.488581	528.221313
0.000000	0.488818	528.711304
0.000000	0.489056	529.382019
0.000000	0.489293	530.769531
0.000000	0.489530	533.311279
0.000000	0.489767	537.441162
0.000000	0.490004	543.774658
0.000000	0.490241	553.241516
0.000000	0.490479	565.451294
0.000000	0.490716	580.548523
0.000000	0.490953	598.010071
0.000000	0.491190	615.974121
0.000000	0.491427	626.476440
0.000000	0.491664	629.403381
0.000000	0.491902	626.414856
0.000000	0.492139	614.554321
0.000000	0.492376	595.740601
0.000000	0.492613	576.189941
0.000000	0.492850	566.236450
0.000000	0.493087	562.186035
0.000000	0.493325	558.456482
0.000000	0.493562	555.144348
0.000000	0.493799	552.221802
0.000000	0.494036	550.061340
0.000000	0.494273	548.261169
0.000000	0.494511	546.869080
0.000000	0.494748	546.179749
0.000000	0.494985	545.637512
0.000000	0.495222	545.641968
0.000000	0.495459	545.510925
0.000000	0.495696	545.281799
0.000000	0.495934	545.024963
0.000000	0.496171	544.716858
0.000000	0.496408	544.596985
0.000000	0.496645	544.677979
0.000000	0.496882	544.972839
0.000000	0.497119	545.130371
0.000000	0.497357	545.168152
0.000000	0.497594	545.616760
0.000000	0.497831	546.294617
0.000000	0.498068	547.483337
0.000000	0.498305	548.712402
0.000000	0.498543	549.703674
0.000000	0.498780	551.120728
0.000000	0.499017	552.626892
0.000000	0.499254	553.939514
0.000000	0.499491	554.383728
0.000000	0.499728	553.792603
0.000000	0.499966	551.969604
0.000000	0.500203	550.054688
0.000000	0.500440	548.706970
0.000000	0.500677	546.919495
0.000000	0.500914	546.708557
0.000000	0.501151	547.432190
0.000000	0.501389	548.081909
0.000000	0.501626	549.519653
0.000000	0.501863	551.263062
0.000000	0.502100	552.783325
0.000000	0.502337	553.921631
0.000000	0.502574	555.543457
0.000000	0.502812	557.477783
0.000000	0.503049	559.670166
0.000000	0.503286	562.303467
0.000000	0.503523	565.664063
0.000000	0.503760	569.385132
0.000000	0.503998	573.154663
0.000000	0.504235	576.864075
0.000000	0.504472	580.145081
0.000000	0.504709	582.619507
0.000000	0.504946	584.887085
0.000000	0.505183	586.947876
0.000000	0.505421	588.881226
0.000000	0.505658	590.123352
0.000000	0.505895	590.105713
0.000000	0.506132	589.073853
0.000000	0.506369	586.709351
0.000000	0.506606	582.623230
0.000000	0.506844	578.675903
0.000000	0.507081	580.658569
0.000000	0.507318	583.513123
0.000000	0.507555	587.909546
0.000000	0.507792	591.275391
0.000000	0.508030	595.512268
0.000000	0.508267	602.972717
0.000000	0.508504	612.597168
0.000000	0.508741	626.460571
0.000000	0.508978	645.033325
0.000000	0.509215	669.483215
0.000000	0.509453	700.151550
0.000000	0.509690	736.452148
0.000000	0.509927	776.995178
0.000000	0.510164	813.512634
0.000000	0.510401	846.334351
0.000000	0.510638	873.276245
0.000000	0.510876	894.883362
0.000000	0.511113	911.077881
0.000000	0.511350	921.189270
0.000000	0.511587	924.182617
0.000000	0.511824	920.515137
0.000000	0.512061	911.167969
0.000000	0.512299	899.897583
0.000000	0.512536	888.048157
0.000000	0.512773	887.031921
0.000000	0.513010	888.965759
0.000000	0.513247	886.336914
0.000000	0.513485	880.961609
0.000000	0.513722	873.777710
0.000000	0.513959	864.379272
0.000000	0.514196	851.152649
0.000000	0.514433	832.674438
0.000000	0.514670	809.131653
0.000000	0.514908	781.074036
0.000000	0.515145	751.188354
0.000000	0.515382	721.067261
0.000000	0.515619	695.597534
0.000000	0.515856	689.817993
0.000000	0.516093	697.966492
0.000000	0.516331	715.292908
0.000000	0.516568	741.609314
0.000000	0.516805	772.758179
0.000000	0.517042	804.126343
0.000000	0.517279	833.357117
0.000000	0.517517	858.355957
0.000000	0.517754	880.061890
0.000000	0.517991	892.982178
0.000000	0.518228	894.262390
0.000000	0.518465	887.358582
0.000000	0.518702	872.413757
0.000000	0.518940	848.733948
0.000000	0.519177	826.912964
0.000000	0.519414	833.165710
0.000000	0.519651	842.173767
0.000000	0.519888	850.831848
0.000000	0.520125	860.511597
0.000000	0.520363	870.007690
0.000000	0.520600	881.210999
0.000000	0.520837	892.754944
0.000000	0.521074	903.930237
0.000000	0.521311	914.069885
0.000000	0.521549	920.433411
0.000000	0.521786	922.911438
0.000000	0.522023	923.852844
0.000000	0.522260	923.681396
0.000000	0.522497	922.201843
0.000000	0.522734	918.701538
0.000000	0.522972	913.542419
0.000000	0.523209	907.804626
0.000000	0.523446	902.946533
0.000000	0.523683	899.064941
0.000000	0.523920	896.803162
0.000000	0.524157	891.719604
0.000000	0.524395	880.853027
0.000000	0.524632	867.459106
0.000000	0.524869	851.650452
0.000000	0.525106	833.092651
0.000000	0.525343	810.047485
0.000000	0.525580	781.473511
0.000000	0.525818	751.207397
0.000000	0.526055	725.647522
0.000000	0.526292	711.411682
0.000000	0.526529	701.412231
0.000000	0.526766	695.127258
0.000000	0.527004	688.646484
0.000000	0.527241	685.593750
0.000000	0.527478	687.287415
0.000000	0.527715	693.348450
0.000000	0.527952	702.106628
0.000000	0.528189	713.073059
0.000000	0.528427	724.494629
0.000000	0.528664	738.611816
0.000000	0.528901	756.024597
0.000000	0.529138	775.165588
0.000000	0.529375	793.003540
0.000000	0.529612	811.856445
0.000000	0.529850	829.947021
0.000000	0.530087	850.099792
0.000000	0.530324	872.743774
0.000000	0.530561	894.599426
0.000000	0.530798	915.349548
0.000000	0.531035	933.831787
0.000000	0.531273	950.593689
0.000000	0.531510	967.321960
0.000000	0.531747	984.461975
0.000000	0.531984	999.781860
0.000000	0.532221	1008.043945
0.000000	0.532459	1013.900757
0.000000	0.532696	1018.394165
0.000000	0.532933	1022.563721
0.000000	0.533170	1027.274658
0.000000	0.533407	1031.575562
0.000000	0.533644	1037.018677
0.000000	0.533882	1045.242065
0.000000	0.534119	1056.816162
0.000000	0.534356	1072.270874
0.000000	0.534593	1088.337769
0.000000	0.534830	1104.826294
0.000000	0.535067	1121.680054
0.000000	0.535305	1138.067871
0.000000	0.535542	1148.601074
0.000000	0.535779	1155.092651
0.000000	0.536016	1158.592407
0.000000	0.536253	1160.613770
0.000000	0.536491	1166.410645
0.000000	0.536728	1173.804199
0.000000	0.536965	1182.594238
0.000000	0.537202	1192.790527
0.000000	0.537439	1203.723755
0.000000	0.537676	1216.005371
0.000000	0.537914	1225.444946
0.000000	0.538151	1227.654297
0.000000	0.538388	1226.974365
0.000000	0.538625	1227.180786
0.000000	0.538862	1228.978760
0.000000	0.539099	1231.654541
0.000000	0.539337	1234.915405
0.000000	0.539574	1240.435791
0.000000	0.539811	1251.788208
0.000000	0.540048	1261.729980
0.000000	0.540285	1270.128906
0.000000	0.540523	1276.682251
0.000000	0.540760	1282.433105
0.000000	0.540997	1285.597778
0.000000	0.541234	1285.738525
0.000000	0.541471	1283.250977
0.000000	0.541708	1278.485352
0.000000	0.541946	1274.536133
0.000000	0.542183	1276.682373
0.000000	0.542420	1281.014160
0.000000	0.542657	1289.229126
0.000000	0.542894	1301.973877
0.000000	0.543131	1318.144287
0.000000	0.543369	1337.092773
0.000000	0.543606	1353.578735
0.000000	0.543843	1370.911621
0.000000	0.544080	1388.137939
0.000000	0.544317	1395.969238
0.000000	0.544555	1398.686035
0.000000	0.544792	1400.282104
0.000000	0.545029	1404.435425
0.000000	0.545266	1414.564575
0.000000	0.545503	1433.078491
0.000000	0.545740	1448.556152
0.000000	0.545978	1460.482178
0.000000	0.546215	1471.388306
0.000000	0.546452	1482.234375
0.000000	0.546689	1496.711060
0.000000	0.546926	1508.859009
0.000000	0.547163	1516.138062
0.000000	0.547401	1519.249878
0.000000	0.547638	1520.968140
0.000000	0.547875	1520.473877
0.000000	0.548112	1517.810425
0.000000	0.548349	1512.644165
0.000000	0.548586	1505.070068
0.000000	0.548824	1495.362061
0.000000	0.549061	1484.419800
0.000000	0.549298	1475.502808
0.000000	0.549535	1468.682983
0.000000	0.549772	1467.272461
0.000000	0.550010	1477.106812
0.000000	0.550247	1489.402588
0.000000	0.550484	1501.110840
0.000000	0.550721	1521.723267
0.000000	0.550958	1549.465210
0.000000	0.551195	1571.242310
0.000000	0.551433	1587.075562
0.000000	0.551670	1597.162720
0.000000	0.551907	1601.702393
0.000000	0.552144	1598.789429
0.000000	0.552381	1589.897461
0.000000	0.552619	1575.897827
0.000000	0.552856	1557.223877
0.000000	0.553093	1536.209961
0.000000	0.553330	1517.763428
0.000000	0.553567	1506.753296
0.000000	0.553804	1510.534546
0.000000	0.554042	1522.397949
0.000000	0.554279	1540.911987
0.000000	0.554516	1562.257935
0.000000	0.554753	1585.253052
0.000000	0.554990	1611.119751
0.000000	0.555227	1638.863647
0.000000	0.555465	1671.294678
0.000000	0.555702	1707.685059
0.000000	0.555939	1737.470093
0.000000	0.556176	1759.113647
0.000000	0.556413	1774.521484
0.000000	0.556650	1783.910767
0.000000	0.556888	1787.023315
0.000000	0.557125	1783.745483
0.000000	0.557362	1775.158691
0.000000	0.557599	1762.915283
0.000000	0.557836	1744.653687
0.000000	0.558074	1720.924072
0.000000	0.558311	1694.482910
0.000000	0.558548	1680.352539
0.000000	0.558785	1673.288452
0.000000	0.559022	1668.608521
0.000000	0.559259	1666.317993
0.000000	0.559497	1665.245483
0.000000	0.559734	1664.333252
0.000000	0.559971	1662.076050
0.000000	0.560208	1659.356201
0.000000	0.560445	1657.409546
0.000000	0.560682	1655.607056
0.000000	0.560920	1653.462036
0.000000	0.561157	1654.562378
0.000000	0.561394	1657.553833
0.000000	0.561631	1663.045532
0.000000	0.561868	1670.963501
0.000000	0.562105	1681.166016
0.000000	0.562343	1693.495117
0.000000	0.562580	1707.850220
0.000000	0.562817	1722.721924
0.000000	0.563054	1734.393555
0.000000	0.563291	1741.878540
0.000000	0.563529	1745.183350
0.000000	0.563766	1747.495117
0.000000	0.564003	1747.519043
0.000000	0.564240	1747.049927
0.000000	0.564477	1747.481323
0.000000	0.564714	1749.017944
0.000000	0.564952	1750.536621
0.000000	0.565189	1754.545044
0.000000	0.565426	1759.227051
0.000000	0.565663	1762.473389
0.000000	0.565900	1765.119873
0.000000	0.566137	1766.506714
0.000000	0.566375	1770.519409
0.000000	0.566612	1776.710571
0.000000	0.566849	1784.513794
0.000000	0.567086	1795.568604
0.000000	0.567323	1808.153687
0.000000	0.567560	1821.491211
0.000000	0.567798	1834.072021
0.000000	0.568035	1848.231567
0.000000	0.568272	1866.695801
0.000000	0.568509	1884.827148
0.000000	0.568746	1903.799438
0.000000	0.568984	1925.724854
0.000000	0.569221	1949.381226
0.000000	0.569458	1972.387817
0.000000	0.569695	1992.567261
0.000000	0.569932	2009.164551
0.000000	0.570169	2022.821899
0.000000	0.570407	2037.373047
0.000000	0.570644	2052.125732
0.000000	0.570881	2066.466309
0.000000	0.571118	2083.881836
0.000000	0.571355	2102.058350
0.000000	0.571593	2123.526367
0.000000	0.571830	2147.446533
0.000000	0.572067	2172.309570
0.000000	0.572304	2195.373047
0.000000	0.572541	2216.078613
0.000000	0.572778	2234.333496
0.000000	0.573016	2248.048096
0.000000	0.573253	2257.590820
0.000000	0.573490	2264.023438
0.000000	0.573727	2268.603027
0.000000	0.573964	2271.608887
0.000000	0.574201	2273.574951
0.000000	0.574439	2275.107910
0.000000	0.574676	2277.414795
0.000000	0.574913	2281.004395
0.000000	0.575150	2285.358154
0.000000	0.575387	2287.711914
0.000000	0.575624	2287.528320
0.000000	0.575862	2287.813477
0.000000	0.576099	2288.214355
0.000000	0.576336	2288.590820
0.000000	0.576573	2288.664551
0.000000	0.576810	2289.594238
0.000000	0.577048	2290.687012
0.000000	0.577285	2291.631836
0.000000	0.577522	2292.431885
0.000000	0.577759	2291.856934
0.000000	0.577996	2290.871582
0.000000	0.578233	2289.430908
0.000000	0.578471	2287.876953
0.000000	0.578708	2285.714355
0.000000	0.578945	2283.655518
0.000000	0.579182	2281.824219
0.000000	0.579419	2279.357178
0.000000	0.579656	2276.488770
0.000000	0.579894	2272.682861
0.000000	0.580131	2269.180176
0.000000	0.580368	2266.950928
0.000000	0.580605	2265.487549
0.000000	0.580842	2264.058594
0.000000	0.581080	2263.916992
0.000000	0.581317	2265.055420
0.000000	0.581554	2266.390625
0.000000	0.581791	2264.961182
0.000000	0.582028	2262.867188
0.000000	0.582265	2261.630859
0.000000	0.582503	2262.525879
0.000000	0.582740	2264.383789
0.000000	0.582977	2266.537598
0.000000	0.583214	2269.969482
0.000000	0.583451	2273.903320
0.000000	0.583688	2279.357910
0.000000	0.583926	2285.760986
0.000000	0.584163	2290.642578
0.000000	0.584400	2294.090820
0.000000	0.584637	2295.787354
0.000000	0.584874	2294.793457
0.000000	0.585111	2292.885986
0.000000	0.585349	2291.220459
0.000000	0.585586	2288.880615
0.000000	0.585823	2286.225586
0.000000	0.586060	2283.368408
0.000000	0.586297	2282.571045
0.000000	0.586535	2282.600342
0.000000	0.586772	2285.734131
0.000000	0.587009	2289.535889
0.000000	0.587246	2294.495605
0.000000	0.587483	2299.937500
0.000000	0.587720	2304.492188
0.000000	0.587958	2310.310059
0.000000	0.588195	2315.748779
0.000000	0.588432	2321.111328
0.000000	0.588669	2325.975342
0.000000	0.588906	2331.111816
0.000000	0.589143	2337.121826
0.000000	0.589381	2345.152344
0.000000	0.589618	2355.306885
0.000000	0.589855	2366.640137
0.000000	0.590092	2374.723633
0.000000	0.590329	2381.151855
0.000000	0.590567	2383.440430
0.000000	0.590804	2381.329590
0.000000	0.591041	2378.210449
0.000000	0.591278	2374.560059
0.000000	0.591515	2371.219971
0.000000	0.591752	2367.990234
0.000000	0.591990	2366.342285
0.000000	0.592227	2365.017334
0.000000	0.592464	2364.183350
0.000000	0.592701	2364.056641
0.000000	0.592938	2364.166748
0.000000	0.593175	2364.696289
0.000000	0.593413	2363.967529
0.000000	0.593650	2362.702393
0.000000	0.593887	2362.789307
0.000000	0.594124	2362.964600
0.000000	0.594361	2361.624512
0.000000	0.594599	2359.853516
0.000000	0.594836	2357.401367
0.000000	0.595073	2355.289551
0.000000	0.595310	2353.386230
0.000000	0.595547	2350.935059
0.000000	0.595784	2349.356689
0.000000	0.596022	2348.999268
0.000000	0.596259	2348.556396
0.000000	0.596496	2347.131592
0.000000	0.596733	2345.549072
0.000000	0.596970	2344.208984
0.000000	0.597207	2343.375244
0.000000	0.597445	2344.227295
0.000000	0.597682	2343.848877
0.000000	0.597919	2342.116943
0.000000	0.598156	2339.848389
0.000000	0.598393	2336.623291
0.000000	0.598630	2333.652100
0.000000	0.598868	2330.625488
0.000000	0.599105	2327.694092
0.000000	0.599342	2324.384521
0.000000	0.599579	2321.294189
0.000000	0.599816	2317.814453
0.000000	0.600054	2314.301025
0.000000	0.600291	2310.064941
0.000000	0.600528	2306.173828
0.000000	0.600765	2303.070068
0.000000	0.601002	2299.520752
0.000000	0.601239	2296.586670
0.000000	0.601477	2296.197266
0.000000	0.601714	2296.893066
0.000000	0.601951	2298.675049
0.000000	0.602188	2299.948975
0.000000	0.602425	2299.025391
0.000000	0.602662	2297.063721
0.000000	0.602900	2294.424072
0.000000	0.603137	2291.926514
0.000000	0.603374	2289.349609
0.000000	0.603611	2286.333984
0.000000	0.603848	2283.598633
0.000000	0.604086	2280.386963
0.000000	0.604323	2276.723633
0.000000	0.604560	2272.730469
0.000000	0.604797	2268.020752
0.000000	0.605034	2262.806641
0.000000	0.605271	2256.486328
0.000000	0.605509	2248.877197
0.000000	0.605746	2239.902588
0.000000	0.605983	2231.915039
0.000000	0.606220	2225.416992
0.000000	0.606457	2218.894043
0.000000	0.606694	2212.072510
0.000000	0.606932	2205.290283
0.000000	0.607169	2199.508545
0.000000	0.607406	2194.699219
0.000000	0.607643	2190.400391
0.000000	0.607880	2185.738525
0.000000	0.608117	2179.727051
0.000000	0.608355	2174.992432
0.000000	0.608592	2171.862549
0.000000	0.608829	2169.164063
0.000000	0.609066	2166.151367
0.000000	0.609303	2164.280273
0.000000	0.609541	2164.062012
0.000000	0.609778	2164.081543
0.000000	0.610015	2164.354492
0.000000	0.610252	2166.285400
0.000000	0.610489	2167.430664
0.000000	0.610726	2166.426270
0.000000	0.610964	2163.662109
0.000000	0.611201	2160.399414
0.000000	0.611438	2157.270996
0.000000	0.611675	2153.212646
0.000000	0.611912	2148.717529
0.000000	0.612149	2142.996338
0.000000	0.612387	2135.666504
0.000000	0.612624	2128.391602
0.000000	0.612861	2121.849854
0.000000	0.613098	2115.605469
0.000000	0.613335	2108.658936
0.000000	0.613573	2102.633301
0.000000	0.613810	2097.320313
0.000000	0.614047	2091.433105
0.000000	0.614284	2084.835449
0.000000	0.614521	2077.194824
0.000000	0.614758	2069.479248
0.000000	0.614996	2062.897461
0.000000	0.615233	2055.436035
0.000000	0.615470	2047.271362
0.000000	0.615707	2041.621338
0.000000	0.615944	2038.006470
0.000000	0.616181	2035.072021
0.000000	0.616419	2032.456543
0.000000	0.616656	2031.139038
0.000000	0.616893	2031.403564
0.000000	0.617130	2031.935913
0.000000	0.617367	2033.109131
0.000000	0.617604	2035.854126
0.000000	0.617842	2040.280884
0.000000	0.618079	2047.185547
0.000000	0.618316	2054.373535
0.000000	0.618553	2061.950439
0.000000	0.618790	2070.731201
0.000000	0.619028	2080.976318
0.000000	0.619265	2092.796631
0.000000	0.619502	2102.608887
0.000000	0.619739	2109.736084
0.000000	0.619976	2116.550781
0.000000	0.620213	2122.436035
0.000000	0.620451	2125.826416
0.000000	0.620688	2127.899658
0.000000	0.620925	2130.215088
0.000000	0.621162	2132.526367
0.000000	0.621399	2133.746826
0.000000	0.621636	2133.419922
0.000000	0.621874	2131.543457
0.000000	0.622111	2129.092285
0.000000	0.622348	2124.985596
0.000000	0.622585	2118.369629
0.000000	0.622822	2110.184814
0.000000	0.623060	2100.930420
0.000000	0.623297	2090.975342
0.000000	0.623534	2080.153320
0.000000	0.623771	2069.667969
0.000000	0.624008	2060.003174
0.000000	0.624245	2051.188965
0.000000	0.624483	2042.653442
0.000000	0.624720	2033.123901
0.000000	0.624957	2022.408203
0.000000	0.625194	2011.499268
0.000000	0.625431	2000.639404
0.000000	0.625668	1991.190308
0.000000	0.625906	1982.443237
0.000000	0.626143	1974.093628
0.000000	0.626380	1965.092407
0.000000	0.626617	1955.997925
0.000000	0.626854	1947.827759
0.000000	0.627092	1940.422974
0.000000	0.627329	1934.554443
0.000000	0.627566	1929.731934
0.000000	0.627803	1925.991577
0.000000	0.628040	1921.886719
0.000000	0.628277	1917.322876
0.000000	0.628515	1913.428833
0.000000	0.628752	1911.331909
0.000000	0.628989	1910.715454
0.000000	0.629226	1910.932251
0.000000	0.629463	1914.294556
0.000000	0.629700	1919.169678
0.000000	0.629938	1922.290405
0.000000	0.630175	1925.598633
0.000000	0.630412	1929.278442
0.000000	0.630649	1934.281860
0.000000	0.630886	1941.062744
0.000000	0.631123	1948.634399
0.000000	0.631361	1956.484131
0.000000	0.631598	1963.432983
0.000000	0.631835	1969.883789
0.000000	0.632072	1976.080566
0.000000	0.632309	1981.344116
0.000000	0.632547	1986.710938
0.000000	0.632784	1992.628296
0.000000	0.633021	1999.221436
0.000000	0.633258	2005.045166
0.000000	0.633495	2008.933838
0.000000	0.633732	2010.261597
0.000000	0.633970	2010.994019
0.000000	0.634207	2011.710938
0.000000	0.634444	2012.309448
0.000000	0.634681	2012.306030
0.000000	0.634918	2013.124512
0.000000	0.635155	2014.928955
0.000000	0.635393	2016.156372
0.000000	0.635630	2016.207520
0.000000	0.635867	2014.491577
0.000000	0.636104	2011.839966
0.000000	0.636341	2009.110962
0.000000	0.636579	2005.203735
0.000000	0.636816	2002.015503
0.000000	0.637053	1999.282227
0.000000	0.637290	1998.232178
0.000000	0.637527	1997.329224
0.000000	0.637764	1997.404785
0.000000	0.638002	2000.123047
0.000000	0.638239	2005.909180
0.000000	0.638476	2012.085571
0.000000	0.638713	2018.189697
0.000000	0.638950	2023.115967
0.000000	0.639187	2024.929077
0.000000	0.639425	2024.748779
0.000000	0.639662	2022.160645
0.000000	0.639899	2017.620117
0.000000	0.640136	2010.452637
0.000000	0.640373	2000.939575
0.000000	0.640611	1991.235962
0.000000	0.640848	1982.176636
0.000000	0.641085	1973.837158
0.000000	0.641322	1968.484741
0.000000	0.641559	1966.264282
0.000000	0.641796	1965.872925
0.000000	0.642034	1966.126343
0.000000	0.642271	1967.384399
0.000000	0.642508	1969.801392
0.000000	0.642745	1973.797974
0.000000	0.642982	1976.909058
0.000000	0.643219	1978.306641
0.000000	0.643457	1979.114624
0.000000	0.643694	1979.662231
0.000000	0.643931	1981.459473
0.000000	0.644168	1982.881226
0.000000	0.644405	1984.525879
0.000000	0.644642	1986.988281
0.000000	0.644880	1989.716919
0.000000	0.645117	1990.744751
0.000000	0.645354	1991.133057
0.000000	0.645591	1991.942383
0.000000	0.645828	1991.721069
0.000000	0.646066	1991.295532
0.000000	0.646303	1991.407227
0.000000	0.646540	1991.902344
0.000000	0.646777	1991.917603
0.000000	0.647014	1990.875122
0.000000	0.647251	1988.431030
0.000000	0.647489	1984.766724
0.000000	0.647726	1980.243286
0.000000	0.647963	1975.622314
0.000000	0.648200	1970.574829
0.000000	0.648437	1964.489258
0.000000	0.648674	1956.511230
0.000000	0.648912	1947.788940
0.000000	0.649149	1938.726929
0.000000	0.649386	1929.387817
0.000000	0.649623	1919.338257
0.000000	0.649860	1909.598511
0.000000	0.650097	1900.740845
0.000000	0.650335	1890.676636
0.000000	0.650572	1879.674561
0.000000	0.650809	1868.962646
0.000000	0.651046	1860.108154
0.000000	0.651283	1853.448364
0.000000	0.651521	1850.252930
0.000000	0.651758	1851.553467
0.000000	0.651995	1854.491333
0.000000	0.652232	1858.704590
0.000000	0.652469	1864.582520
0.000000	0.652706	1871.606934
0.000000	0.652944	1877.751831
0.000000	0.653181	1883.938477
0.000000	0.653418	1891.627808
0.000000	0.653655	1900.322021
0.000000	0.653892	1909.282959
0.000000	0.654130	1918.751831
0.000000	0.654367	1929.208008
0.000000	0.654604	1942.129761
0.000000	0.654841	1956.734741
0.000000	0.655078	1971.698853
0.000000	0.655315	1981.958618
0.000000	0.655553	1989.580078
0.000000	0.655790	1995.233887
0.000000	0.656027	1999.523438
0.000000	0.656264	2003.052856
0.000000	0.656501	2005.278687
0.000000	0.656738	2006.163696
0.000000	0.656976	2006.324951
0.000000	0.657213	2006.173096
0.000000	0.657450	2004.525635
0.000000	0.657687	2002.843872
0.000000	0.657924	2001.046631
0.000000	0.658162	1998.269165
0.000000	0.658399	1994.337769
0.000000	0.658636	1990.192749
0.000000	0.658873	1986.305786
0.000000	0.659110	1981.513672
0.000000	0.659347	1975.177490
0.000000	0.659585	1969.082886
0.000000	0.659822	1962.115479
0.000000	0.660059	1953.068237
0.000000	0.660296	1943.525146
0.000000	0.660533	1932.583130
0.000000	0.660770	1919.797729
0.000000	0.661008	1905.616699
0.000000	0.661245	1891.173096
0.000000	0.661482	1875.229614
0.000000	0.661719	1858.770874
0.000000	0.661956	1841.354614
0.000000	0.662193	1822.066162
0.000000	0.662431	1804.937256
0.000000	0.662668	1789.749756
0.000000	0.662905	1777.610474
0.000000	0.663142	1767.544800
0.000000	0.663379	1759.201416
0.000000	0.663617	1755.673218
0.000000	0.663854	1756.029663
0.000000	0.664091	1758.487671
0.000000	0.664328	1762.545288
0.000000	0.664565	1766.078979
0.000000	0.664802	1769.679565
0.000000	0.665040	1771.588867
0.000000	0.665277	1772.190186
0.000000	0.665514	1774.484741
0.000000	0.665751	1775.638184
0.000000	0.665988	1776.509277
0.000000	0.666225	1777.308594
0.000000	0.666463	1778.372192
0.000000	0.666700	1779.526855
0.000000	0.666937	1780.073486
0.000000	0.667174	1779.180908
0.000000	0.667411	1777.658447
0.000000	0.667648	1777.049316
0.000000	0.667886	1776.793701
0.000000	0.668123	1775.739136
0.000000	0.668360	1775.247437
0.000000	0.668597	1776.584595
0.000000	0.668834	1777.991455
0.000000	0.669072	1781.851196
0.000000	0.669309	1789.374390
0.000000	0.669546	1798.813354
0.000000	0.669783	1807.836426
0.000000	0.670020	1814.318604
0.000000	0.670257	1818.031982
0.000000	0.670495	1821.199219
0.000000	0.670732	1824.250610
0.000000	0.670969	1828.463135
0.000000	0.671206	1833.105347
0.000000	0.671443	1838.131348
0.000000	0.671681	1843.839600
0.000000	0.671918	1850.611938
0.000000	0.672155	1857.908325
0.000000	0.672392	1865.711792
0.000000	0.672629	1873.975952
0.000000	0.672866	1881.315918
0.000000	0.673104	1888.077515
0.000000	0.673341	1895.209229
0.000000	0.673578	1904.574463
0.000000	0.673815	1914.225220
0.000000	0.674052	1923.983765
0.000000	0.674289	1934.345947
0.000000	0.674527	1944.789307
0.000000	0.674764	1954.487061
0.000000	0.675001	1961.633789
0.000000	0.675238	1969.234497
0.000000	0.675475	1976.679810
0.000000	0.675712	1984.163208
0.000000	0.675950	1991.380371
0.000000	0.676187	1998.018311
0.000000	0.676424	2003.676636
0.000000	0.676661	2008.395630
0.000000	0.676898	2013.174683
0.000000	0.677136	2018.980713
0.000000	0.677373	2026.170532
0.000000	0.677610	2033.796265
0.000000	0.677847	2041.147461
0.000000	0.678084	2049.010742
0.000000	0.678321	2057.012451
0.000000	0.678559	2064.888916
0.000000	0.678796	2072.756592
0.000000	0.679033	2077.615234
0.000000	0.679270	2080.313477
0.000000	0.679507	2081.129395
0.000000	0.679744	2080.683838
0.000000	0.679982	2079.426025
0.000000	0.680219	2076.496094
0.000000	0.680456	2072.268799
0.000000	0.680693	2066.973145
0.000000	0.680930	2060.202637
0.000000	0.681167	2052.131104
0.000000	0.681405	2044.136963
0.000000	0.681642	2038.516113
0.000000	0.681879	2033.610718
0.000000	0.682116	2028.772095
0.000000	0.682353	2024.123779
0.000000	0.682591	2018.193237
0.000000	0.682828	2012.796997
0.000000	0.683065	2008.028564
0.000000	0.683302	2003.234619
0.000000	0.683539	1998.714233
0.000000	0.683776	1995.145874
0.000000	0.684014	1991.730835
0.000000	0.684251	1987.972534
0.000000	0.684488	1985.434937
0.000000	0.684725	1982.541748
0.000000	0.684962	1979.727661
0.000000	0.685199	1976.764648
0.000000	0.685437	1973.846558
0.000000	0.685674	1971.128540
0.000000	0.685911	1969.200562
0.000000	0.686148	1968.703979
0.000000	0.686385	1970.044312
0.000000	0.686623	1972.138306
0.000000	0.686860	1975.571655
0.000000	0.687097	1980.368408
0.000000	0.687334	1985.457520
0.000000	0.687571	1992.783325
0.000000	0.687808	2003.296753
0.000000	0.688046	2015.429199
0.000000	0.688283	2027.925049
0.000000	0.688520	2040.920166
0.000000	0.688757	2051.541504
0.000000	0.688994	2060.147461
0.000000	0.689231	2067.134033
0.000000	0.689469	2072.184326
0.000000	0.689706	2076.429199
0.000000	0.689943	2080.012207
0.000000	0.690180	2082.487061
0.000000	0.690417	2084.018066
0.000000	0.690655	2084.187988
0.000000	0.690892	2083.437744
0.000000	0.691129	2082.225098
0.000000	0.691366	2079.759033
0.000000	0.691603	2077.372070
0.000000	0.691840	2074.561768
0.000000	0.692078	2069.672852
0.000000	0.692315	2062.550537
0.000000	0.692552	2053.852295
0.000000	0.692789	2045.452515
0.000000	0.693026	2037.965210
0.000000	0.693263	2031.581299
0.000000	0.693501	2027.222168
0.000000	0.693738	2025.764160
0.000000	0.693975	2025.756104
0.000000	0.694212	2026.752563
0.000000	0.694449	2029.638672
0.000000	0.694687	2034.332886
0.000000	0.694924	2038.516846
0.000000	0.695161	2041.446899
0.000000	0.695398	2044.501831
0.000000	0.695635	2047.235107
0.000000	0.695872	2048.398438
0.000000	0.696110	2049.268066
0.000000	0.696347	2049.803467
0.000000	0.696584	2051.805176
0.000000	0.696821	2053.864746
0.000000	0.697058	2056.076172
0.000000	0.697295	2058.405762
0.000000	0.697533	2059.479980
0.000000	0.697770	2057.486572
0.000000	0.698007	2052.880615
0.000000	0.698244	2046.598633
0.000000	0.698481	2040.776733
0.000000	0.698718	2033.211060
0.000000	0.698956	2025.616821
0.000000	0.699193	2019.727661
0.000000	0.699430	2014.709961
0.000000	0.699667	2010.676636
0.000000	0.699904	2007.388672
0.000000	0.700141	2004.607544
0.000000	0.700379	2001.381348
0.000000	0.700616	1998.502319
0.000000	0.700853	1994.675049
0.000000	0.701090	1990.122437
0.000000	0.701327	1985.460449
0.000000	0.701565	1979.743652
0.000000	0.701802	1972.147339
0.000000	0.702039	1963.877441
0.000000	0.702276	1954.700806
0.000000	0.702513	1945.304443
0.000000	0.702750	1936.339966
0.000000	0.702988	1927.039917
0.000000	0.703225	1917.981934
0.000000	0.703462	1910.043945
0.000000	0.703699	1902.895386
0.000000	0.703936	1896.393188
0.000000	0.704174	1891.076660
0.000000	0.704411	1886.821167
0.000000	0.704648	1883.402344
0.000000	0.704885	1881.121338
0.000000	0.705122	1878.044556
0.000000	0.705359	1874.529907
0.000000	0.705597	1870.585327
0.000000	0.705834	1867.443237
0.000000	0.706071	1865.607666
0.000000	0.706308	1864.152710
0.000000	0.706545	1864.697021
0.000000	0.706782	1867.552979
0.000000	0.707020	1871.129028
0.000000	0.707257	1875.816650
0.000000	0.707494	1881.662964
0.000000	0.707731	1888.215454
0.000000	0.707968	1898.035278
0.000000	0.708205	1908.544678
0.000000	0.708443	1919.282104
0.000000	0.708680	1930.242065
0.000000	0.708917	1942.994629
0.000000	0.709154	1955.202026
0.000000	0.709391	1966.982544
0.000000	0.709629	1977.782593
0.000000	0.709866	1988.913940
0.000000	0.710103	1999.534302
0.000000	0.710340	2009.313721
0.000000	0.710577	2019.414795
0.000000	0.710814	2029.059082
0.000000	0.711052	2037.270996
0.000000	0.711289	2040.161255
0.000000	0.711526	2039.579346
0.000000	0.711763	2036.732910
0.000000	0.712000	2032.134033
0.000000	0.712237	2025.488525
0.000000	0.712475	2016.721191
0.000000	0.712712	2008.354004
0.000000	0.712949	2003.167603
0.000000	0.713186	2001.386108
0.000000	0.713423	2010.727905
0.000000	0.713661	2024.239990
0.000000	0.713898	2038.271484
0.000000	0.714135	2055.138184
0.000000	0.714372	2073.863037
0.000000	0.714609	2091.380859
0.000000	0.714846	2108.611816
0.000000	0.715084	2125.590820
0.000000	0.715321	2139.009033
0.000000	0.715558	2149.804932
0.000000	0.715795	2159.115234
0.000000	0.716032	2168.902832
0.000000	0.716269	2179.029053
0.000000	0.716507	2188.913818
0.000000	0.716744	2198.508789
0.000000	0.716981	2206.391602
0.000000	0.717218	2213.068359
0.000000	0.717455	2219.236328
0.000000	0.717692	2225.737793
0.000000	0.717930	2231.794189
0.000000	0.718167	2237.264893
0.000000	0.718404	2241.245605
0.000000	0.718641	2243.798096
0.000000	0.718878	2245.658447
0.000000	0.719115	2246.908936
0.000000	0.719353	2247.803467
0.000000	0.719590	2247.812744
0.000000	0.719827	2246.476074
0.000000	0.720064	2245.494385
0.000000	0.720301	2246.283203
0.000000	0.720539	2248.471191
0.000000	0.720776	2251.484863
0.000000	0.721013	2254.948486
0.000000	0.721250	2256.437744
0.000000	0.721487	2256.426758
0.000000	0.721724	2256.768311
0.000000	0.721962	2255.427490
0.000000	0.722199	2255.236572
0.000000	0.722436	2256.200195
0.000000	0.722673	2256.251465
0.000000	0.722910	2256.352539
0.000000	0.723148	2256.115234
0.000000	0.723385	2255.443359
0.000000	0.723622	2253.842529
0.000000	0.723859	2249.839844
0.000000	0.724096	2244.198486
0.000000	0.724333	2238.307373
0.000000	0.724571	2233.634521
0.000000	0.724808	2227.375000
0.000000	0.725045	2218.714844
0.000000	0.725282	2210.008301
0.000000	0.725519	2201.829590
0.000000	0.725756	2194.021240
0.000000	0.725994	2186.621582
0.000000	0.726231	2179.381104
0.000000	0.726468	2171.994873
0.000000	0.726705	2165.206299
0.000000	0.726942	2159.111328
0.000000	0.727179	2151.894775
0.000000	0.727417	2144.468262
0.000000	0.727654	2136.840576
0.000000	0.727891	2128.938232
0.000000	0.728128	2119.062012
0.000000	0.728365	2109.402344
0.000000	0.728603	2100.918457
0.000000	0.728840	2093.669189
0.000000	0.729077	2087.464355
0.000000	0.729314	2084.160645
0.000000	0.729551	2082.289063
0.000000	0.729788	2081.184570
0.000000	0.730026	2081.916504
0.000000	0.730263	2084.385010
0.000000	0.730500	2086.748535
0.000000	0.730737	2090.310303
0.000000	0.730974	2093.937256
0.000000	0.731211	2095.234375
0.000000	0.731449	2095.538574
0.000000	0.731686	2095.464844
0.000000	0.731923	2096.263672
0.000000	0.732160	2097.189941
0.000000	0.732397	2099.893799
0.000000	0.732635	2104.179932
0.000000	0.732872	2108.624512
0.000000	0.733109	2111.827148
0.000000	0.733346	2115.446045
0.000000	0.733583	2119.293701
0.000000	0.733820	2123.527832
0.000000	0.734058	2129.380615
0.000000	0.734295	2134.754395
0.000000	0.734532	2139.509277
0.000000	0.734769	2144.887939
0.000000	0.735006	2149.637695
0.000000	0.735243	2152.986572
0.000000	0.735481	2157.041504
0.000000	0.735718	2162.314697
0.000000	0.735955	2168.177734
0.000000	0.736192	2173.923828
0.000000	0.736429	2178.574463
0.000000	0.736667	2184.460938
0.000000	0.736904	2191.560059
0.000000	0.737141	2197.459473
0.000000	0.737378	2203.698486
0.000000	0.737615	2209.701172
0.000000	0.737852	2217.037354
0.000000	0.738090	2225.178955
0.000000	0.738327	2232.005615
0.000000	0.738564	2237.993896
0.000000	0.738801	2242.833008
0.000000	0.739038	2247.458252
0.000000	0.739275	2251.752197
0.000000	0.739513	2254.846680
0.000000	0.739750	2258.430908
0.000000	0.739987	2259.510986
0.000000	0.740224	2259.693604
0.000000	0.740461	2260.013916
0.000000	0.740698	2260.198975
0.000000	0.740936	2259.918213
0.000000	0.741173	2260.745605
0.000000	0.741410	2261.438232
0.000000	0.741647	2260.302002
0.000000	0.741884	2257.253174
0.000000	0.742122	2253.814941
0.000000	0.742359	2252.359863
0.000000	0.742596	2251.709717
0.000000	0.742833	2251.231934
0.000000	0.743070	2249.474854
0.000000	0.743307	2247.649902
0.000000	0.743545	2244.638184
0.000000	0.743782	2240.829346
0.000000	0.744019	2238.078369
0.000000	0.744256	2236.500732
0.000000	0.744493	2235.078613
0.000000	0.744730	2234.214111
0.000000	0.744968	2234.093018
0.000000	0.745205	2235.379395
0.000000	0.745442	2236.754639
0.000000	0.745679	2237.655029
0.000000	0.745916	2242.713623
0.000000	0.746154	2247.521484
0.000000	0.746391	2250.633301
0.000000	0.746628	2252.912598
0.000000	0.746865	2254.596924
0.000000	0.747102	2255.979004
0.000000	0.747339	2255.695557
0.000000	0.747577	2255.344971
0.000000	0.747814	2254.213867
0.000000	0.748051	2252.694092
0.000000	0.748288	2251.346436
0.000000	0.748525	2250.375732
0.000000	0.748762	2248.985107
0.000000	0.749000	2247.927002
0.000000	0.749237	2246.030518
0.000000	0.749474	2243.927490
0.000000	0.749711	2242.533691
0.000000	0.749948	2241.887207
0.000000	0.750185	2240.586670
0.000000	0.750423	2239.201172
0.000000	0.750660	2238.054199
0.000000	0.750897	2234.770752
0.000000	0.751134	2230.618164
0.000000	0.751371	2226.412842
0.000000	0.751609	2221.222168
0.000000	0.751846	2215.717773
0.000000	0.752083	2211.133057
0.000000	0.752320	2207.622559
0.000000	0.752557	2202.843994
0.000000	0.752794	2198.168457
0.000000	0.753032	2193.840332
0.000000	0.753269	2190.705078
0.000000	0.753506	2188.243652
0.000000	0.753743	2185.261963
0.000000	0.753980	2182.139893
0.000000	0.754218	2180.074219
0.000000	0.754455	2178.381836
0.000000	0.754692	2176.981445
0.000000	0.754929	2176.794189
0.000000	0.755166	2177.284912
0.000000	0.755403	2179.168701
0.000000	0.755641	2183.198486
0.000000	0.755878	2187.311035
0.000000	0.756115	2190.498047
0.000000	0.756352	2192.614014
0.000000	0.756589	2193.126465
0.000000	0.756826	2194.665771
0.000000	0.757064	2197.201416
0.000000	0.757301	2198.592773
0.000000	0.757538	2200.072510
0.000000	0.757775	2202.229248
0.000000	0.758012	2204.781982
0.000000	0.758249	2207.738525
0.000000	0.758487	2210.549561
0.000000	0.758724	2213.081299
0.000000	0.758961	2216.027100
0.000000	0.759198	2217.651123
0.000000	0.759435	2218.527588
0.000000	0.759672	2218.145752
0.000000	0.759910	2216.819580
0.000000	0.760147	2217.280762
0.000000	0.760384	2219.132324
0.000000	0.760621	2221.204346
0.000000	0.760858	2222.190674
0.000000	0.761096	2222.695801
0.000000	0.761333	2223.881836
0.000000	0.761570	2225.750244
0.000000	0.761807	2224.052734
0.000000	0.762044	2222.614014
0.000000	0.762281	2223.585693
0.000000	0.762519	2226.891357
0.000000	0.762756	2230.033447
0.000000	0.762993	2232.699463
0.000000	0.763230	2235.680664
0.000000	0.763467	2237.832275
0.000000	0.763704	2238.835693
0.000000	0.763942	2237.249023
0.000000	0.764179	2232.297119
0.000000	0.764416	2224.391113
0.000000	0.764653	2214.359619
0.000000	0.764890	2204.519287
0.000000	0.765128	2196.160645
0.000000	0.765365	2187.662598
0.000000	0.765602	2178.282471
0.000000	0.765839	2172.250244
0.000000	0.766076	2167.200684
0.000000	0.766313	2162.161377
0.000000	0.766551	2158.206055
0.000000	0.766788	2153.184570
0.000000	0.767025	2146.808838
0.000000	0.767262	2139.987793
0.000000	0.767499	2132.805908
0.000000	0.767736	2124.604492
0.000000	0.767974	2116.422119
0.000000	0.768211	2110.538330
0.000000	0.768448	2105.763428
0.000000	0.768685	2101.677002
0.000000	0.768922	2098.962646
0.000000	0.769159	2097.616455
0.000000	0.769397	2098.363770
0.000000	0.769634	2100.579834
0.000000	0.769871	2105.518311
0.000000	0.770108	2112.189453
0.000000	0.770345	2120.431885
0.000000	0.770583	2130.727539
0.000000	0.770820	2141.528809
0.000000	0.771057	2152.274170
0.000000	0.771294	2163.362549
0.000000	0.771531	2174.096680
0.000000	0.771769	2185.678955
0.000000	0.772006	2197.715332
0.000000	0.772243	2208.756104
0.000000	0.772480	2216.722900
0.000000	0.772717	2223.041992
0.000000	0.772954	2228.607910
0.000000	0.773192	2233.860596
0.000000	0.773429	2240.467041
0.000000	0.773666	2245.992676
0.000000	0.773903	2249.394287
0.000000	0.774140	2249.656006
0.000000	0.774377	2244.249268
0.000000	0.774615	2234.408447
0.000000	0.774852	2221.689941
0.000000	0.775089	2207.628662
0.000000	0.775326	2196.379639
0.000000	0.775563	2185.662598
0.000000	0.775800	2174.626465
0.000000	0.776038	2164.018311
0.000000	0.776275	2151.886719
0.000000	0.776512	2139.542969
0.000000	0.776749	2128.057617
0.000000	0.776986	2116.958008
0.000000	0.777223	2105.972900
0.000000	0.777461	2097.727295
0.000000	0.777698	2090.193115
0.000000	0.777935	2083.111816
0.000000	0.778172	2076.102539
0.000000	0.778409	2068.480713
0.000000	0.778647	2060.535156
0.000000	0.778884	2054.787354
0.000000	0.779121	2051.308105
0.000000	0.779358	2049.697754
0.000000	0.779595	2050.144775
0.000000	0.779832	2051.848633
0.000000	0.780070	2055.209229
0.000000	0.780307	2058.140869
0.000000	0.780544	2059.505615
0.000000	0.780781	2061.729248
0.000000	0.781018	2065.401123
0.000000	0.781255	2069.952637
0.000000	0.781493	2076.150391
0.000000	0.781730	2084.385498
0.000000	0.781967	2093.961914
0.000000	0.782204	2104.977295
0.000000	0.782441	2116.997559
0.000000	0.782679	2129.166016
0.000000	0.782916	2139.640381
0.000000	0.783153	2147.628906
0.000000	0.783390	2155.113770
0.000000	0.783627	2160.081543
0.000000	0.783864	2164.053467
0.000000	0.784102	2167.082275
0.000000	0.784339	2169.085693
0.000000	0.784576	2169.590332
0.000000	0.784813	2167.370117
0.000000	0.785050	2164.019775
0.000000	0.785287	2159.664063
0.000000	0.785525	2153.604248
0.000000	0.785762	2145.196045
0.000000	0.785999	2135.749023
0.000000	0.786236	2126.867920
0.000000	0.786473	2117.919922
0.000000	0.786711	2109.696289
0.000000	0.786948	2101.762451
0.000000	0.787185	2095.073486
0.000000	0.787422	2088.952148
0.000000	0.787659	2083.830566
0.000000	0.787896	2078.632813
0.000000	0.788134	2072.840088
0.000000	0.788371	2067.318604
0.000000	0.788608	2063.517334
0.000000	0.788845	2059.649170
0.000000	0.789082	2055.852783
0.000000	0.789319	2052.122559
0.000000	0.789557	2050.594238
0.000000	0.789794	2052.470947
0.000000	0.790031	2055.796631
0.000000	0.790268	2058.312744
0.000000	0.790505	2061.744385
0.000000	0.790743	2067.072510
0.000000	0.790980	2073.429199
0.000000	0.791217	2081.559326
0.000000	0.791454	2089.978027
0.000000	0.791691	2098.083008
0.000000	0.791928	2106.111572
0.000000	0.792166	2115.019531
0.000000	0.792403	2124.833984
0.000000	0.792640	2133.959473
0.000000	0.792877	2141.991455
0.000000	0.793114	2147.308838
0.000000	0.793351	2149.348389
0.000000	0.793589	2149.977295
0.000000	0.793826	2149.398926
0.000000	0.794063	2149.185791
0.000000	0.794300	2148.454590
0.000000	0.794537	2149.204834
0.000000	0.794774	2150.975830
0.000000	0.795012	2154.352539
0.000000	0.795249	2155.770996
0.000000	0.795486	2157.013428
0.000000	0.795723	2157.672119
0.000000	0.795960	2158.328857
0.000000	0.796197	2159.124023
0.000000	0.796435	2160.200439
0.000000	0.796672	2160.965576
0.000000	0.796909	2161.551758
0.000000	0.797146	2162.748047
0.000000	0.797383	2164.188721
0.000000	0.797621	2165.669922
0.000000	0.797858	2166.705078
0.000000	0.798095	2168.719971
0.000000	0.798332	2173.697754
0.000000	0.798569	2180.977051
0.000000	0.798806	2189.152100
0.000000	0.799044	2198.913086
0.000000	0.799281	2208.172119
0.000000	0.799518	2216.460205
0.000000	0.799755	2222.566406
0.000000	0.799992	2227.762451
0.000000	0.800230	2233.427979
0.000000	0.800467	2242.250488
0.000000	0.800704	2252.349854
0.000000	0.800941	2262.070801
0.000000	0.801178	2270.833252
0.000000	0.801415	2279.364502
0.000000	0.801653	2286.694092
0.000000	0.801890	2294.253906
0.000000	0.802127	2300.849365
0.000000	0.802364	2305.276123
0.000000	0.802601	2308.016113
0.000000	0.802838	2310.350342
0.000000	0.803076	2313.333008
0.000000	0.803313	2316.819092
0.000000	0.803550	2319.848877
0.000000	0.803787	2323.916260
0.000000	0.804024	2328.992920
0.000000	0.804261	2332.827637
0.000000	0.804499	2334.641602
0.000000	0.804736	2335.562256
0.000000	0.804973	2336.264160
0.000000	0.805210	2336.416992
0.000000	0.805447	2334.757813
0.000000	0.805685	2333.952881
0.000000	0.805922	2334.783691
0.000000	0.806159	2336.907227
0.000000	0.806396	2337.840088
0.000000	0.806633	2336.924072
0.000000	0.806870	2334.812256
0.000000	0.807108	2330.373291
0.000000	0.807345	2326.738770
0.000000	0.807582	2324.765381
0.000000	0.807819	2323.033936
0.000000	0.808056	2320.937012
0.000000	0.808293	2319.614258
0.000000	0.808531	2316.871094
0.000000	0.808768	2313.689941
0.000000	0.809005	2310.250244
0.000000	0.809242	2305.642334
0.000000	0.809479	2299.105957
0.000000	0.809717	2292.069824
0.000000	0.809954	2285.413574
0.000000	0.810191	2278.648926
0.000000	0.810428	2271.935303
0.000000	0.810665	2266.586670
0.000000	0.810902	2261.865479
0.000000	0.811140	2258.886230
0.000000	0.811377	2258.691406
0.000000	0.811614	2259.007813
0.000000	0.811851	2258.102051
0.000000	0.812088	2256.541016
0.000000	0.812325	2255.728760
0.000000	0.812563	2255.906982
0.000000	0.812800	2256.418457
0.000000	0.813037	2256.916504
0.000000	0.813274	2255.838623
0.000000	0.813511	2255.193359
0.000000	0.813748	2254.943115
0.000000	0.813986	2255.187500
0.000000	0.814223	2255.438721
0.000000	0.814460	2255.097168
0.000000	0.814697	2256.865723
0.000000	0.814934	2259.071533
0.000000	0.815172	2261.905273
0.000000	0.815409	2265.812744
0.000000	0.815646	2269.422363
0.000000	0.815883	2271.148193
0.000000	0.816120	2269.952393
0.000000	0.816357	2268.171143
0.000000	0.816595	2266.954590
0.000000	0.816832	2265.718262
0.000000	0.817069	2265.560547
0.000000	0.817306	2266.817627
0.000000	0.817543	2269.199463
0.000000	0.817780	2271.395264
0.000000	0.818018	2272.449219
0.000000	0.818255	2273.089600
0.000000	0.818492	2271.909424
0.000000	0.818729	2270.803223
0.000000	0.818966	2269.569092
0.000000	0.819204	2267.114502
0.000000	0.819441	2264.517822
0.000000	0.819678	2261.577148
0.000000	0.819915	2256.516357
0.000000	0.820152	2251.263428
0.000000	0.820389	2245.738281
0.000000	0.820627	2239.927490
0.000000	0.820864	2235.844727
0.000000	0.821101	2232.296143
0.000000	0.821338	2229.504883
0.000000	0.821575	2228.462158
0.000000	0.821812	2229.198242
0.000000	0.822050	2231.680420
0.000000	0.822287	2235.915771
0.000000	0.822524	2241.940918
0.000000	0.822761	2249.928223
0.000000	0.822998	2257.868652
0.000000	0.823236	2266.922363
0.000000	0.823473	2276.316895
0.000000	0.823710	2284.973877
0.000000	0.823947	2293.141113
0.000000	0.824184	2301.724365
0.000000	0.824421	2311.167969
0.000000	0.824659	2318.974121
0.000000	0.824896	2325.674561
0.000000	0.825133	2330.752197
0.000000	0.825370	2336.127930
0.000000	0.825607	2342.869385
0.000000	0.825844	2350.041992
0.000000	0.826082	2358.379639
0.000000	0.826319	2366.184326
0.000000	0.826556	2372.442139
0.000000	0.826793	2378.529785
0.000000	0.827030	2383.296143
0.000000	0.827267	2386.038330
0.000000	0.827505	2387.700439
0.000000	0.827742	2387.524414
0.000000	0.827979	2386.043457
0.000000	0.828216	2384.276367
0.000000	0.828453	2382.221680
0.000000	0.828691	2379.756348
0.000000	0.828928	2377.363037
0.000000	0.829165	2374.795410
0.000000	0.829402	2371.660400
0.000000	0.829639	2369.873291
0.000000	0.829876	2367.478516
0.000000	0.830114	2365.111572
0.000000	0.830351	2362.356689
0.000000	0.830588	2360.617676
0.000000	0.830825	2358.743408
0.000000	0.831062	2357.794434
0.000000	0.831299	2356.854004
0.000000	0.831537	2355.779297
0.000000	0.831774	2352.859131
0.000000	0.832011	2349.242432
0.000000	0.832248	2347.367188
0.000000	0.832485	2344.306641
0.000000	0.832722	2341.956055
0.000000	0.832960	2341.224121
0.000000	0.833197	2341.121338
0.000000	0.833434	2343.526123
0.000000	0.833671	2346.280762
0.000000	0.833908	2348.565430
0.000000	0.834146	2349.628662
0.000000	0.834383	2348.293701
0.000000	0.834620	2345.488037
0.000000	0.834857	2342.503174
0.000000	0.835094	2340.661865
0.000000	0.835331	2339.358398
0.000000	0.835569	2339.340332
0.000000	0.835806	2339.796875
0.000000	0.836043	2340.009277
0.000000	0.836280	2339.418457
0.000000	0.836517	2337.694824
0.000000	0.836754	2335.765869
0.000000	0.836992	2332.553223
0.000000	0.837229	2329.172119
0.000000	0.837466	2325.458740
0.000000	0.837703	2321.468994
0.000000	0.837940	2317.243164
0.000000	0.838178	2312.083008
0.000000	0.838415	2305.050537
0.000000	0.838652	2298.683105
0.000000	0.838889	2291.746582
0.000000	0.839126	2284.308350
0.000000	0.839363	2277.451904
0.000000	0.839601	2270.828857
0.000000	0.839838	2264.040771
0.000000	0.840075	2257.753662
0.000000	0.840312	2251.524658
0.000000	0.840549	2245.708252
0.000000	0.840786	2240.159668
0.000000	0.841024	2233.625977
0.000000	0.841261	2227.080811
0.000000	0.841498	2220.908203
0.000000	0.841735	2214.607666
0.000000	0.841972	2209.575684
0.000000	0.842210	2206.076660
0.000000	0.842447	2204.590088
0.000000	0.842684	2204.797607
0.000000	0.842921	2206.511719
0.000000	0.843158	2208.963379
0.000000	0.843395	2212.765137
0.000000	0.843633	2217.657227
0.000000	0.843870	2222.116943
0.000000	0.844107	2227.658936
0.000000	0.844344	2233.825195
0.000000	0.844581	2239.421143
0.000000	0.844818	2245.449951
0.000000	0.845056	2254.183594
0.000000	0.845293	2263.825195
0.000000	0.845530	2273.108887
0.000000	0.845767	2280.706543
0.000000	0.846004	2288.133301
0.000000	0.846241	2296.550049
0.000000	0.846479	2304.346680
0.000000	0.846716	2310.842529
0.000000	0.846953	2317.471680
0.000000	0.847190	2324.866699
0.000000	0.847427	2333.211426
0.000000	0.847665	2340.356689
0.000000	0.847902	2346.202881
0.000000	0.848139	2351.035889
0.000000	0.848376	2353.725342
0.000000	0.848613	2354.772217
0.000000	0.848850	2355.175049
0.000000	0.849088	2355.056396
0.000000	0.849325	2353.606201
0.000000	0.849562	2352.496582
0.000000	0.849799	2350.957031
0.000000	0.850036	2348.969727
0.000000	0.850273	2347.815430
0.000000	0.850511	2346.655762
0.000000	0.850748	2347.784668
0.000000	0.850985	2351.660645
0.000000	0.851222	2356.368408
0.000000	0.851459	2360.140381
0.000000	0.851697	2364.152100
0.000000	0.851934	2369.080078
0.000000	0.852171	2375.122803
0.000000	0.852408	2380.024170
0.000000	0.852645	2381.790283
0.000000	0.852882	2381.461914
0.000000	0.853120	2379.019043
0.000000	0.853357	2376.238525
0.000000	0.853594	2374.233398
0.000000	0.853831	2372.195313
0.000000	0.854068	2371.178467
0.000000	0.854305	2371.932373
0.000000	0.854543	2371.536377
0.000000	0.854780	2370.558838
0.000000	0.855017	2368.765381
0.000000	0.855254	2366.546631
0.000000	0.855491	2364.560791
0.000000	0.855729	2361.733643
0.000000	0.855966	2358.359131
0.000000	0.856203	2354.930420
0.000000	0.856440	2350.536865
0.000000	0.856677	2344.207275
0.000000	0.856914	2336.003906
0.000000	0.857152	2324.958984
0.000000	0.857389	2312.156006
0.000000	0.857626	2300.067383
0.000000	0.857863	2290.132080
0.000000	0.858100	2282.433105
0.000000	0.858337	2275.576904
0.000000	0.858575	2270.462891
0.000000	0.858812	2265.749756
0.000000	0.859049	2263.166260
0.000000	0.859286	2261.520752
0.000000	0.859523	2260.011475
0.000000	0.859761	2259.897949
0.000000	0.859998	2261.137207
0.000000	0.860235	2262.900146
0.000000	0.860472	2264.903564
0.000000	0.860709	2268.546631
0.000000	0.860946	2272.523193
0.000000	0.861184	2275.032715
0.000000	0.861421	2277.876465
0.000000	0.861658	2281.444580
0.000000	0.861895	2283.861572
0.000000	0.862132	2283.657959
0.000000	0.862369	2282.837158
0.000000	0.862607	2281.126709
0.000000	0.862844	2277.433105
0.000000	0.863081	2273.394287
0.000000	0.863318	2269.310303
0.000000	0.863555	2265.015869
0.000000	0.863792	2260.000732
0.000000	0.864030	2253.198975
0.000000	0.864267	2247.531006
0.000000	0.864504	2243.868896
0.000000	0.864741	2241.676270
0.000000	0.864978	2239.800537
0.000000	0.865215	2237.235352
0.000000	0.865453	2235.488770
0.000000	0.865690	2236.659424
0.000000	0.865927	2237.829590
0.000000	0.866164	2238.367432
0.000000	0.866401	2237.117676
0.000000	0.866639	2233.584717
0.000000	0.866876	2229.024414
0.000000	0.867113	2224.671387
0.000000	0.867350	2219.471924
0.000000	0.867587	2214.147217
0.000000	0.867824	2210.271484
0.000000	0.868062	2206.783447
0.000000	0.868299	2205.820801
0.000000	0.868536	2206.800049
0.000000	0.868773	2207.731201
0.000000	0.869010	2208.193604
0.000000	0.869247	2209.348877
0.000000	0.869485	2212.502441
0.000000	0.869722	2214.889893
0.000000	0.869959	2216.679199
0.000000	0.870196	2218.378662
0.000000	0.870433	2219.983643
0.000000	0.870671	2221.554199
0.000000	0.870908	2223.566162
0.000000	0.871145	2225.902832
0.000000	0.871382	2229.366455
0.000000	0.871619	2234.066162
0.000000	0.871856	2239.105225
0.000000	0.872094	2241.976318
0.000000	0.872331	2243.519287
0.000000	0.872568	2244.330322
0.000000	0.872805	2244.713867
0.000000	0.873042	2243.435059
0.000000	0.873279	2240.747070
0.000000	0.873517	2237.975098
0.000000	0.873754	2234.921387
0.000000	0.873991	2232.083252
0.000000	0.874228	2228.851318
0.000000	0.874465	2224.360107
0.000000	0.874703	2219.028809
0.000000	0.874940	2212.939697
0.000000	0.875177	2208.617188
0.000000	0.875414	2206.017578
0.000000	0.875651	2204.050781
0.000000	0.875888	2203.733643
0.000000	0.876126	2204.207764
0.000000	0.876363	2206.284668
0.000000	0.876600	2210.276855
0.000000	0.876837	2215.446533
0.000000	0.877074	2218.676270
0.000000	0.877312	2218.836426
0.000000	0.877549	2218.130371
0.000000	0.877786	2217.424316
0.000000	0.878023	2215.601074
0.000000	0.878260	2213.500000
0.000000	0.878497	2211.641113
0.000000	0.878735	2209.643066
0.000000	0.878972	2208.115967
0.000000	0.879209	2204.539795
0.000000	0.879446	2199.696777
0.000000	0.879683	2193.837158
0.000000	0.879920	2186.163086
0.000000	0.880158	2177.396973
0.000000	0.880395	2168.280762
0.000000	0.880632	2157.726807
0.000000	0.880869	2146.693604
0.000000	0.881106	2136.809326
0.000000	0.881343	2127.871094
0.000000	0.881581	2120.786377
0.000000	0.881818	2116.009521
0.000000	0.882055	2113.612305
0.000000	0.882292	2112.777100
0.000000	0.882529	2114.469971
0.000000	0.882766	2119.397705
0.000000	0.883004	2127.776611
0.000000	0.883241	2138.387939
0.000000	0.883478	2150.964600
0.000000	0.883715	2164.908447
0.000000	0.883952	2177.598389
0.000000	0.884190	2189.069092
0.000000	0.884427	2200.006836
0.000000	0.884664	2208.353516
0.000000	0.884901	2214.042725
0.000000	0.885138	2217.947998
0.000000	0.885375	2220.814941
0.000000	0.885613	2222.255371
0.000000	0.885850	2223.156250
0.000000	0.886087	2224.369141
0.000000	0.886324	2226.019287
0.000000	0.886561	2230.929199
0.000000	0.886799	2238.694824
0.000000	0.887036	2248.489502
0.000000	0.887273	2259.064453
0.000000	0.887510	2270.146973
0.000000	0.887747	2281.451904
0.000000	0.887984	2290.071045
0.000000	0.888222	2297.366211
0.000000	0.888459	2302.621094
0.000000	0.888696	2308.439941
0.000000	0.888933	2314.325439
0.000000	0.889170	2319.166260
0.000000	0.889407	2324.172363
0.000000	0.889645	2330.599121
0.000000	0.889882	2338.179443
0.000000	0.890119	2344.427734
0.000000	0.890356	2349.301270
0.000000	0.890593	2355.370361
0.000000	0.890830	2360.754395
0.000000	0.891068	2365.052002
0.000000	0.891305	2368.384277
0.000000	0.891542	2372.523926
0.000000	0.891779	2376.019287
0.000000	0.892016	2377.861084
0.000000	0.892254	2379.039307
0.000000	0.892491	2381.493408
0.000000	0.892728	2385.703613
0.000000	0.892965	2388.491699
0.000000	0.893202	2390.316895
0.000000	0.893439	2391.603027
0.000000	0.893677	2392.582520
0.000000	0.893914	2394.236328
0.000000	0.894151	2395.840088
0.000000	0.894388	2397.103271
0.000000	0.894625	2397.751465
0.000000	0.894862	2397.568359
0.000000	0.895100	2397.400391
0.000000	0.895337	2398.561035
0.000000	0.895574	2400.329346
0.000000	0.895811	2402.410889
0.000000	0.896048	2405.820068
0.000000	0.896286	2409.821045
0.000000	0.896523	2414.379395
0.000000	0.896760	2419.682129
0.000000	0.896997	2424.763184
0.000000	0.897234	2428.941650
0.000000	0.897471	2430.676758
0.000000	0.897709	2428.751221
0.000000	0.897946	2424.132080
0.000000	0.898183	2417.436523
0.000000	0.898420	2408.573730
0.000000	0.898657	2396.644775
0.000000	0.898894	2383.509521
0.000000	0.899132	2372.098389
0.000000	0.899369	2365.460693
0.000000	0.899606	2362.813721
0.000000	0.899843	2361.465576
0.000000	0.900080	2362.939697
0.000000	0.900317	2363.056396
0.000000	0.900555	2361.014893
0.000000	0.900792	2358.634033
0.000000	0.901029	2356.317383
0.000000	0.901266	2352.274902
0.000000	0.901503	2346.474121
0.000000	0.901740	2339.463867
0.000000	0.901978	2333.695557
0.000000	0.902215	2331.447510
0.000000	0.902452	2333.559814
0.000000	0.902689	2339.411377
0.000000	0.902926	2347.159424
0.000000	0.903164	2354.021484
0.000000	0.903401	2358.393799
0.000000	0.903638	2359.987061
0.000000	0.903875	2357.933105
0.000000	0.904112	2353.419434
0.000000	0.904349	2347.829346
0.000000	0.904587	2340.479004
0.000000	0.904824	2331.322021
0.000000	0.905061	2322.428955
0.000000	0.905298	2316.727051
0.000000	0.905535	2311.619385
0.000000	0.905773	2306.227051
0.000000	0.906010	2300.976318
0.000000	0.906247	2297.181152
0.000000	0.906484	2294.096680
0.000000	0.906721	2292.003662
0.000000	0.906958	2290.920410
0.000000	0.907196	2291.069336
0.000000	0.907433	2292.022217
0.000000	0.907670	2293.053223
0.000000	0.907907	2294.993652
0.000000	0.908144	2297.467773
0.000000	0.908381	2299.797852
0.000000	0.908619	2302.960938
0.000000	0.908856	2306.205078
0.000000	0.909093	2309.167236
0.000000	0.909330	2310.706787
0.000000	0.909567	2311.981201
0.000000	0.909804	2311.535400
0.000000	0.910042	2309.869873
0.000000	0.910279	2307.850830
0.000000	0.910516	2305.235596
0.000000	0.910753	2301.006836
0.000000	0.910990	2296.574707
0.000000	0.911228	2293.034180
0.000000	0.911465	2290.796143
0.000000	0.911702	2290.084229
0.000000	0.911939	2290.381592
0.000000	0.912176	2292.090576
0.000000	0.912413	2294.845703
0.000000	0.912651	2296.154541
0.000000	0.912888	2296.071777
0.000000	0.913125	2294.942627
0.000000	0.913362	2292.792969
0.000000	0.913599	2289.911865
0.000000	0.913836	2284.661621
0.000000	0.914074	2277.608887
0.000000	0.914311	2269.940674
0.000000	0.914548	2261.623535
0.000000	0.914785	2251.367676
0.000000	0.915022	2239.843994
0.000000	0.915260	2228.452637
0.000000	0.915497	2218.406006
0.000000	0.915734	2210.102783
0.000000	0.915971	2205.667480
0.000000	0.916208	2203.520752
0.000000	0.916445	2202.618164
0.000000	0.916683	2201.736816
0.000000	0.916920	2200.206299
0.000000	0.917157	2198.520752
0.000000	0.917394	2197.549316
0.000000	0.917631	2196.786133
0.000000	0.917868	2197.302002
0.000000	0.918106	2199.413086
0.000000	0.918343	2202.316650
0.000000	0.918580	2205.505371
0.000000	0.918817	2207.354004
0.000000	0.919054	2207.109619
0.000000	0.919291	2205.376953
0.000000	0.919529	2202.103760
0.000000	0.919766	2197.525879
0.000000	0.920003	2190.614502
0.000000	0.920240	2181.164063
0.000000	0.920477	2170.377686
0.000000	0.920715	2158.949707
0.000000	0.920952	2147.484863
0.000000	0.921189	2136.467529
0.000000	0.921426	2127.210938
0.000000	0.921663	2119.778320
0.000000	0.921900	2113.764893
0.000000	0.922138	2110.249756
0.000000	0.922375	2109.962891
0.000000	0.922612	2114.124023
0.000000	0.922849	2121.520020
0.000000	0.923086	2132.141113
0.000000	0.923323	2145.652344
0.000000	0.923561	2156.908447
0.000000	0.923798	2166.387939
0.000000	0.924035	2173.766846
0.000000	0.924272	2179.374756
0.000000	0.924509	2183.983154
0.000000	0.924747	2187.794189
0.000000	0.924984	2190.130127
0.000000	0.925221	2192.444092
0.000000	0.925458	2194.697021
0.000000	0.925695	2196.602051
0.000000	0.925932	2197.276367
0.000000	0.926170	2198.201416
0.000000	0.926407	2199.505127
0.000000	0.926644	2201.066895
0.000000	0.926881	2203.705566
0.000000	0.927118	2207.205566
0.000000	0.927355	2212.678223
0.000000	0.927593	2217.822998
0.000000	0.927830	2220.896729
0.000000	0.928067	2223.212158
0.000000	0.928304	2225.850830
0.000000	0.928541	2228.121826
0.000000	0.928779	2229.204346
0.000000	0.929016	2229.173340
0.000000	0.929253	2230.139404
0.000000	0.929490	2231.109863
0.000000	0.929727	2231.858398
0.000000	0.929964	2232.380615
0.000000	0.930202	2232.665771
0.000000	0.930439	2232.943848
0.000000	0.930676	2233.325928
0.000000	0.930913	2233.064209
0.000000	0.931150	2232.376465
0.000000	0.931387	2231.515625
0.000000	0.931625	2231.474121
0.000000	0.931862	2230.792236
0.000000	0.932099	2230.861816
0.000000	0.932336	2230.316406
0.000000	0.932573	2228.138916
0.000000	0.932810	2225.729736
0.000000	0.933048	2224.911133
0.000000	0.933285	2224.667969
0.000000	0.933522	2225.417969
0.000000	0.933759	2226.763916
0.000000	0.933996	2229.888184
0.000000	0.934234	2235.606689
0.000000	0.934471	2241.948486
0.000000	0.934708	2250.299072
0.000000	0.934945	2259.795410
0.000000	0.935182	2269.429688
0.000000	0.935419	2278.981445
0.000000	0.935657	2288.618164
0.000000	0.935894	2297.714355
0.000000	0.936131	2305.944580
0.000000	0.936368	2314.902588
0.000000	0.936605	2324.686279
0.000000	0.936843	2335.107178
0.000000	0.937080	2345.184814
0.000000	0.937317	2356.445557
0.000000	0.937554	2367.142334
0.000000	0.937791	2376.057617
0.000000	0.938028	2385.050781
0.000000	0.938266	2396.310059
0.000000	0.938503	2406.354492
0.000000	0.938740	2415.266113
0.000000	0.938977	2423.020752
0.000000	0.939214	2430.698486
0.000000	0.939451	2436.954590
0.000000	0.939689	2441.259766
0.000000	0.939926	2444.135986
0.000000	0.940163	2445.629150
0.000000	0.940400	2446.501709
0.000000	0.940637	2446.885254
0.000000	0.940874	2446.825439
0.000000	0.941112	2446.977295
0.000000	0.941349	2447.846436
0.000000	0.941586	2449.608887
0.000000	0.941823	2450.875244
0.000000	0.942060	2450.789551
0.000000	0.942297	2449.406738
0.000000	0.942535	2448.009766
0.000000	0.942772	2447.023926
0.000000	0.943009	2446.390381
0.000000	0.943246	2447.938965
0.000000	0.943483	2449.525391
0.000000	0.943721	2451.001953
0.000000	0.943958	2451.215088
0.000000	0.944195	2450.347412
0.000000	0.944432	2449.389893
0.000000	0.944669	2448.544189
0.000000	0.944906	2447.277344
0.000000	0.945144	2445.904053
0.000000	0.945381	2444.177734
0.000000	0.945618	2441.411133
0.000000	0.945855	2438.323975
0.000000	0.946092	2435.729004
0.000000	0.946329	2434.934570
0.000000	0.946567	2434.975342
0.000000	0.946804	2435.436035
0.000000	0.947041	2436.039063
0.000000	0.947278	2434.628418
0.000000	0.947515	2432.450195
0.000000	0.947753	2429.795654
0.000000	0.947990	2427.732910
0.000000	0.948227	2425.515625
0.000000	0.948464	2422.578613
0.000000	0.948701	2419.078613
0.000000	0.948938	2415.818604
0.000000	0.949176	2411.814697
0.000000	0.949413	2406.576416
0.000000	0.949650	2401.031494
0.000000	0.949887	2396.695313
0.000000	0.950124	2393.398926
0.000000	0.950361	2389.790039
0.000000	0.950599	2386.516846
0.000000	0.950836	2383.521729
0.000000	0.951073	2380.858643
0.000000	0.951310	2378.828125
0.000000	0.951547	2376.516846
0.000000	0.951784	2374.450195
0.000000	0.952022	2372.797852
0.000000	0.952259	2371.782471
0.000000	0.952496	2371.997070
0.000000	0.952733	2371.697266
0.000000	0.952970	2370.561768
0.000000	0.953208	2366.086914
0.000000	0.953445	2359.145996
0.000000	0.953682	2351.758301
0.000000	0.953919	2344.966797
0.000000	0.954156	2336.872559
0.000000	0.954393	2328.889893
0.000000	0.954631	2323.770752
0.000000	0.954868	2320.972900
0.000000	0.955105	2317.937988
0.000000	0.955342	2315.500977
0.000000	0.955579	2313.796387
0.000000	0.955817	2312.785889
0.000000	0.956054	2312.822998
0.000000	0.956291	2314.867188
0.000000	0.956528	2317.166504
0.000000	0.956765	2317.421143
0.000000	0.957002	2314.909668
0.000000	0.957240	2310.074219
0.000000	0.957477	2305.432617
0.000000	0.957714	2301.508301
0.000000	0.957951	2297.500000
0.000000	0.958188	2293.552002
0.000000	0.958425	2289.829590
0.000000	0.958663	2286.631348
0.000000	0.958900	2283.889404
0.000000	0.959137	2281.271729
0.000000	0.959374	2279.277588
0.000000	0.959611	2279.251953
0.000000	0.959848	2279.449463
0.000000	0.960086	2279.460938
0.000000	0.960323	2279.973877
0.000000	0.960560	2279.869629
0.000000	0.960797	2280.312744
0.000000	0.961034	2281.767578
0.000000	0.961271	2283.318848
0.000000	0.961509	2285.227539
0.000000	0.961746	2285.014404
0.000000	0.961983	2283.808105
0.000000	0.962220	2283.574707
0.000000	0.962457	2286.628906
0.000000	0.962695	2290.569336
0.000000	0.962932	2295.272217
0.000000	0.963169	2299.731689
0.000000	0.963406	2305.220459
0.000000	0.963643	2309.634766
0.000000	0.963880	2311.830811
0.000000	0.964118	2311.440186
0.000000	0.964355	2309.219727
0.000000	0.964592	2306.106934
0.000000	0.964829	2302.065674
0.000000	0.965066	2296.501465
0.000000	0.965304	2291.179199
0.000000	0.965541	2286.971191
0.000000	0.965778	2280.468750
0.000000	0.966015	2272.729492
0.000000	0.966252	2266.836914
0.000000	0.966489	2261.490234
0.000000	0.966727	2257.250732
0.000000	0.966964	2253.818848
0.000000	0.967201	2251.811035
0.000000	0.967438	2251.303223
0.000000	0.967675	2252.876465
0.000000	0.967912	2254.320801
0.000000	0.968150	2254.618164
0.000000	0.968387	2255.288818
0.000000	0.968624	2256.886230
0.000000	0.968861	2260.089111
0.000000	0.969098	2260.924561
0.000000	0.969335	2258.939209
0.000000	0.969573	2254.352295
0.000000	0.969810	2247.999512
0.000000	0.970047	2241.818848
0.000000	0.970284	2235.869873
0.000000	0.970521	2229.665283
0.000000	0.970758	2225.815430
0.000000	0.970996	2221.398682
0.000000	0.971233	2219.215820
0.000000	0.971470	2218.686768
0.000000	0.971707	2220.122559
0.000000	0.971944	2223.268555
0.000000	0.972182	2226.782959
0.000000	0.972419	2229.738037
0.000000	0.972656	2230.777588
0.000000	0.972893	2229.571777
0.000000	0.973130	2227.069824
0.000000	0.973368	2224.812988
0.000000	0.973605	2221.223877
0.000000	0.973842	2217.591553
0.000000	0.974079	2215.594482
0.000000	0.974316	2214.128418
0.000000	0.974553	2213.423096
0.000000	0.974791	2214.965576
0.000000	0.975028	2216.719971
0.000000	0.975265	2218.651855
0.000000	0.975502	2219.856934
0.000000	0.975739	2219.458496
0.000000	0.975976	2219.378906
0.000000	0.976214	2220.025879
0.000000	0.976451	2221.020996
0.000000	0.976688	2223.370605
0.000000	0.976925	2226.932373
0.000000	0.977162	2231.316406
0.000000	0.977399	2237.223633
0.000000	0.977637	2245.718018
0.000000	0.977874	2256.328857
0.000000	0.978111	2268.680420
0.000000	0.978348	2281.427002
0.000000	0.978585	2294.479492
0.000000	0.978822	2308.597412
0.000000	0.979060	2323.181396
0.000000	0.979297	2338.268311
0.000000	0.979534	2353.700195
0.000000	0.979771	2367.772705
0.000000	0.980008	2380.543213
0.000000	0.980246	2392.862549
0.000000	0.980483	2403.221191
0.000000	0.980720	2411.002930
0.000000	0.980957	2418.295898
0.000000	0.981194	2424.798584
0.000000	0.981431	2431.432373
0.000000	0.981669	2439.005127
0.000000	0.981906	2444.734375
0.000000	0.982143	2449.882568
0.000000	0.982380	2453.980713
0.000000	0.982617	2458.765137
0.000000	0.982854	2463.458008
0.000000	0.983092	2467.586182
0.000000	0.983329	2471.410156
0.000000	0.983566	2475.105469
0.000000	0.983803	2478.737305
0.000000	0.984040	2482.107178
0.000000	0.984278	2486.430664
0.000000	0.984515	2491.409912
0.000000	0.984752	2495.276367
0.000000	0.984989	2498.005371
0.000000	0.985226	2499.020996
0.000000	0.985463	2499.402588
0.000000	0.985701	2499.116943
0.000000	0.985938	2498.880615
0.000000	0.986175	2497.955322
0.000000	0.986412	2497.503662
0.000000	0.986649	2496.009766
0.000000	0.986886	2493.108643
0.000000	0.987124	2489.442139
0.000000	0.987361	2485.445801
0.000000	0.987598	2480.791504
0.000000	0.987835	2476.900391
0.000000	0.988072	2471.244873
0.000000	0.988310	2464.487305
0.000000	0.988547	2455.107666
0.000000	0.988784	2443.323730
0.000000	0.989021	2431.966797
0.000000	0.989258	2421.849121
0.000000	0.989495	2412.421875
0.000000	0.989733	2406.212646
0.000000	0.989970	2402.245361
0.000000	0.990207	2401.802734
0.000000	0.990444	2403.579346
0.000000	0.990681	2406.733887
0.000000	0.990918	2412.904541
0.000000	0.991156	2421.025391
0.000000	0.991393	2427.124756
0.000000	0.991630	2431.511719
0.000000	0.991867	2435.287842
0.000000	0.992104	2439.466064
0.000000	0.992342	2442.808105
0.000000	0.992579	2445.881836
0.000000	0.992816	2448.324707
0.000000	0.993053	2451.353271
0.000000	0.993290	2451.943359
0.000000	0.993527	2452.139160
0.000000	0.993765	2451.948242
0.000000	0.994002	2451.637451
0.000000	0.994239	2450.517334
0.000000	0.994476	2449.601318
0.000000	0.994713	2448.731934
0.000000	0.994950	2447.855469
0.000000	0.995188	2446.550049
0.000000	0.995425	2445.253662
0.000000	0.995662	2444.672363
0.000000	0.995899	2444.034912
0.000000	0.996136	2444.078125
0.000000	0.996373	2444.166260
0.000000	0.996611	2444.064209
0.000000	0.996848	2443.375244
0.000000	0.997085	2441.924561
0.000000	0.997322	2440.403320
0.000000	0.997559	2437.704590
0.000000	0.997797	2434.545166
0.000000	0.998034	2430.505859
0.000000	0.998271	2425.695068
0.000000	0.998508	2421.031250
0.000000	0.998745	2416.652100
0.000000	0.998982	2411.857422
0.000000	0.999220	2407.051270
0.000000	0.999457	2403.655518
0.000000	0.999694	2400.533691
0.000000	0.999931	2398.149902
0.000000	1.000168	2397.056885
0.000000	1.000405	2395.801514
0.000000	1.000643	2394.438965
0.000000	1.000880	2392.816406
0.000000	1.001117	2391.540771
0.000000	1.001354	2390.390381
0.000000	1.001591	2389.465820
0.000000	1.001829	2389.429932
0.000000	1.002066	2390.406982
0.000000	1.002303	2389.291504
0.000000	1.002540	2386.863525
0.000000	1.002777	2384.132568
0.000000	1.003014	2380.214111
0.000000	1.003252	2377.704834
0.000000	1.003489	2378.774414
0.000000	1.003726	2380.305420
0.000000	1.003963	2382.506348
0.000000	1.004200	2385.005371
0.000000	1.004437	2384.447754
0.000000	1.004675	2381.765381
0.000000	1.004912	2379.501221
0.000000	1.005149	2378.690430
0.000000	1.005386	2377.339355
0.000000	1.005623	2377.173340
0.000000	1.005860	2377.186279
0.000000	1.006098	2377.903564
0.000000	1.006335	2378.887207
0.000000	1.006572	2381.368408
0.000000	1.006809	2384.607422
0.000000	1.007046	2388.479980
0.000000	1.007284	2392.298096
0.000000	1.007521	2396.148193
0.000000	1.007758	2400.566406
0.000000	1.007995	2403.976318
0.000000	1.008232	2406.572754
0.000000	1.008469	2408.259521
0.000000	1.008707	2408.416992
0.000000	1.008944	2407.628662
0.000000	1.009181	2407.597656
0.000000	1.009418	2407.428955
0.000000	1.009655	2408.119629
0.000000	1.009892	2408.566650
0.000000	1.010130	2409.733398
0.000000	1.010367	2411.290283
0.000000	1.010604	2412.524414
0.000000	1.010841	2412.139648
0.000000	1.011078	2409.926514
0.000000	1.011316	2406.637451
0.000000	1.011553	2401.949463
0.000000	1.011790	2396.738525
0.000000	1.012027	2391.759277
0.000000	1.012264	2386.483398
0.000000	1.012501	2382.214844
0.000000	1.012739	2378.345215
0.000000	1.012976	2374.339600
0.000000	1.013213	2370.259521
0.000000	1.013450	2368.121826
0.000000	1.013687	2368.707764
0.000000	1.013924	2368.011963
0.000000	1.014162	2366.828613
0.000000	1.014399	2365.526855
0.000000	1.014636	2365.063477
0.000000	1.014873	2364.611816
0.000000	1.015110	2363.306885
0.000000	1.015347	2360.062500
0.000000	1.015585	2355.357910
0.000000	1.015822	2348.423828
0.000000	1.016059	2338.968018
0.000000	1.016296	2327.149414
0.000000	1.016533	2314.477539
0.000000	1.016770	2302.583008
0.000000	1.017008	2291.278564
0.000000	1.017245	2281.723877
0.000000	1.017482	2274.112549
0.000000	1.017719	2267.828369
0.000000	1.017956	2262.886719
0.000000	1.018194	2260.208740
0.000000	1.018431	2260.027588
0.000000	1.018668	2261.472656
0.000000	1.018905	2263.567139
0.000000	1.019142	2265.701660
0.000000	1.019379	2268.836914
0.000000	1.019617	2273.116699
0.000000	1.019854	2279.237305
0.000000	1.020091	2287.883789
0.000000	1.020328	2298.622559
0.000000	1.020565	2312.457520
0.000000	1.020803	2327.801270
0.000000	1.021040	2341.041748
0.000000	1.021277	2350.499512
0.000000	1.021514	2357.718018
0.000000	1.021751	2362.264648
0.000000	1.021988	2366.272705
0.000000	1.022226	2370.569824
0.000000	1.022463	2375.619385
0.000000	1.022700	2380.732178
0.000000	1.022937	2386.959717
0.000000	1.023174	2394.571289
0.000000	1.023412	2403.201660
0.000000	1.023649	2414.955078
0.000000	1.023886	2428.892822
0.000000	1.024123	2444.994141
0.000000	1.024360	2461.161865
0.000000	1.024597	2476.780762
0.000000	1.024835	2491.318359
0.000000	1.025072	2503.194336
0.000000	1.025309	2513.383057
0.000000	1.025546	2522.469482
0.000000	1.025783	2531.885010
0.000000	1.026020	2540.891846
0.000000	1.026258	2549.978271
0.000000	1.026495	2558.937744
0.000000	1.026732	2565.505615
0.000000	1.026969	2569.301270
0.000000	1.027206	2571.265137
0.000000	1.027443	2571.971191
0.000000	1.027681	2571.659180
0.000000	1.027918	2570.405762
0.000000	1.028155	2568.092773
0.000000	1.028392	2564.037109
0.000000	1.028629	2557.156738
0.000000	1.028866	2547.770508
0.000000	1.029104	2535.768311
0.000000	1.029341	2522.325439
0.000000	1.029578	2508.573730
0.000000	1.029815	2495.260986
0.000000	1.030052	2482.289551
0.000000	1.030290	2471.079102
0.000000	1.030527	2460.175293
0.000000	1.030764	2448.686768
0.000000	1.031001	2437.727295
0.000000	1.031238	2427.305664
0.000000	1.031475	2417.361328
0.000000	1.031713	2406.819824
0.000000	1.031950	2396.202393
0.000000	1.032187	2383.967041
0.000000	1.032424	2371.498535
0.000000	1.032661	2361.385254
0.000000	1.032899	2352.792480
0.000000	1.033136	2346.506836
0.000000	1.033373	2341.435059
0.000000	1.033610	2338.671875
0.000000	1.033847	2337.408691
0.000000	1.034084	2337.648682
0.000000	1.034322	2338.423340
0.000000	1.034559	2339.252930
0.000000	1.034796	2340.328857
0.000000	1.035033	2340.967041
0.000000	1.035270	2340.946289
0.000000	1.035507	2339.846924
0.000000	1.035745	2337.212158
0.000000	1.035982	2334.058594
0.000000	1.036219	2330.714844
0.000000	1.036456	2326.620361
0.000000	1.036693	2323.560791
0.000000	1.036930	2322.123779
0.000000	1.037168	2321.050049
0.000000	1.037405	2319.968994
0.000000	1.037642	2318.008301
0.000000	1.037879	2315.526123
0.000000	1.038116	2311.747803
0.000000	1.038353	2305.627686
0.000000	1.038591	2297.527344
0.000000	1.038828	2287.247314
0.000000	1.039065	2275.731201
0.000000	1.039302	2264.349121
0.000000	1.039539	2251.775146
0.000000	1.039777	2240.086426
0.000000	1.040014	2229.092529
0.000000	1.040251	2218.852295
0.000000	1.040488	2209.438721
0.000000	1.040725	2199.250244
0.000000	1.040962	2188.699951
0.000000	1.041200	2178.172363
0.000000	1.041437	2166.689209
0.000000	1.041674	2155.558594
0.000000	1.041911	2146.616455
0.000000	1.042148	2139.576416
0.000000	1.042385	2134.349365
0.000000	1.042623	2130.095947
0.000000	1.042860	2126.683594
0.000000	1.043097	2125.676758
0.000000	1.043334	2128.937744
0.000000	1.043571	2134.443359
0.000000	1.043809	2140.409668
0.000000	1.044046	2145.450439
0.000000	1.044283	2148.858154
0.000000	1.044520	2150.375732
0.000000	1.044757	2150.885498
0.000000	1.044994	2150.616943
0.000000	1.045232	2149.828369
0.000000	1.045469	2149.273926
0.000000	1.045706	2148.226563
0.000000	1.045943	2147.692871
0.000000	1.046180	2149.335449
0.000000	1.046417	2152.575684
0.000000	1.046655	2155.945068
0.000000	1.046892	2159.089111
0.000000	1.047129	2163.126953
0.000000	1.047366	2167.885986
0.000000	1.047603	2172.449463
0.000000	1.047840	2177.857666
0.000000	1.048078	2184.245361
0.000000	1.048315	2191.253662
0.000000	1.048552	2199.476074
0.000000	1.048789	2207.790527
0.000000	1.049026	2217.206787
0.000000	1.049264	2227.390381
0.000000	1.049501	2238.774658
0.000000	1.049738	2249.778564
0.000000	1.049975	2259.583984
0.000000	1.050212	2269.705078
0.000000	1.050449	2280.021973
0.000000	1.050687	2290.152100
0.000000	1.050924	2298.755859
0.000000	1.051161	2306.998779
0.000000	1.051398	2314.873291
0.000000	1.051635	2322.444580
0.000000	1.051872	2331.521973
0.000000	1.052110	2342.559570
0.000000	1.052347	2354.258789
0.000000	1.052584	2365.482178
0.000000	1.052821	2375.468018
0.000000	1.053058	2384.651611
0.000000	1.053295	2393.014648
0.000000	1.053533	2401.039063
0.000000	1.053770	2407.768799
0.000000	1.054007	2412.373047
0.000000	1.054244	2415.428711
0.000000	1.054481	2418.956543
0.000000	1.054719	2422.093018
0.000000	1.054956	2423.502686
0.000000	1.055193	2424.602783
0.000000	1.055430	2424.294678
0.000000	1.055667	2422.777588
0.000000	1.055905	2419.925293
0.000000	1.056142	2415.640625
0.000000	1.056379	2411.201416
0.000000	1.056616	2405.846436
0.000000	1.056853	2399.129150
0.000000	1.057090	2392.805664
0.000000	1.057328	2384.787842
0.000000	1.057565	2375.145996
0.000000	1.057802	2365.052490
0.000000	1.058039	2356.056885
0.000000	1.058276	2346.854980
0.000000	1.058513	2337.473633
0.000000	1.058751	2329.257080
0.000000	1.058988	2322.922607
0.000000	1.059225	2317.984863
0.000000	1.059462	2314.285645
0.000000	1.059699	2313.592529
0.000000	1.059937	2316.046387
0.000000	1.060174	2320.149658
0.000000	1.060411	2326.167969
0.000000	1.060648	2332.330566
0.000000	1.060885	2338.954102
0.000000	1.061122	2346.711914
0.000000	1.061360	2355.128662
0.000000	1.061597	2363.618896
0.000000	1.061834	2370.919922
0.000000	1.062071	2376.980469
0.000000	1.062308	2381.488037
0.000000	1.062545	2384.135742
0.000000	1.062783	2386.110107
0.000000	1.063020	2389.243408
0.000000	1.063257	2392.500977
0.000000	1.063494	2394.406738
0.000000	1.063731	2396.753174
0.000000	1.063968	2400.542969
0.000000	1.064206	2405.138672
0.000000	1.064443	2409.443115
0.000000	1.064680	2411.617432
0.000000	1.064917	2413.686768
0.000000	1.065154	2417.387939
0.000000	1.065391	2424.250732
0.000000	1.065629	2431.077881
0.000000	1.065866	2437.758545
0.000000	1.066103	2444.546631
0.000000	1.066340	2453.254150
0.000000	1.066577	2462.091553
0.000000	1.066815	2471.510986
0.000000	1.067052	2479.709473
0.000000	1.067289	2485.189697
0.000000	1.067526	2489.704102
0.000000	1.067763	2494.100342
0.000000	1.068000	2497.715576
0.000000	1.068238	2500.030273
0.000000	1.068475	2501.682617
0.000000	1.068712	2504.000977
0.000000	1.068949	2506.503418
0.000000	1.069186	2508.385254
0.000000	1.069424	2510.130127
0.000000	1.069661	2512.590820
0.000000	1.069898	2514.158447
0.000000	1.070135	2514.867188
0.000000	1.070372	2515.536621
0.000000	1.070609	2516.193359
0.000000	1.070847	2516.748779
0.000000	1.071084	2516.880371
0.000000	1.071321	2517.129395
0.000000	1.071558	2518.181152
0.000000	1.071795	2518.863770
0.000000	1.072032	2519.500732
0.000000	1.072270	2520.387695
0.000000	1.072507	2521.510986
0.000000	1.072744	2521.669678
0.000000	1.072981	2520.308350
0.000000	1.073218	2517.489258
0.000000	1.073455	2514.437012
0.000000	1.073693	2510.037109
0.000000	1.073930	2504.103027
0.000000	1.074167	2496.781006
0.000000	1.074404	2488.840332
0.000000	1.074641	2482.759033
0.000000	1.074878	2479.215332
0.000000	1.075116	2479.300537
0.000000	1.075353	2482.586182
0.000000	1.075590	2488.112305
0.000000	1.075827	2495.502197
0.000000	1.076064	2502.235352
0.000000	1.076302	2509.551514
0.000000	1.076539	2517.526855
0.000000	1.076776	2524.417480
0.000000	1.077013	2529.732910
0.000000	1.077250	2535.343506
0.000000	1.077487	2541.722656
0.000000	1.077725	2548.647705
0.000000	1.077962	2555.014404
0.000000	1.078199	2563.202637
0.000000	1.078436	2572.652100
0.000000	1.078673	2581.639160
0.000000	1.078910	2589.393066
0.000000	1.079148	2596.711182
0.000000	1.079385	2602.850586
0.000000	1.079622	2607.307373
0.000000	1.079859	2611.202148
0.000000	1.080096	2615.353760
0.000000	1.080334	2617.271484
0.000000	1.080571	2617.437744
0.000000	1.080808	2616.661377
0.000000	1.081045	2615.300049
0.000000	1.081282	2613.081787
0.000000	1.081519	2609.334717
0.000000	1.081757	2603.635254
0.000000	1.081994	2595.503906
0.000000	1.082231	2587.116699
0.000000	1.082468	2579.181641
0.000000	1.082705	2570.187988
0.000000	1.082942	2561.124268
0.000000	1.083180	2550.602783
0.000000	1.083417	2538.455811
0.000000	1.083654	2527.887695
0.000000	1.083891	2518.520020
0.000000	1.084128	2509.586914
0.000000	1.084365	2499.384521
0.000000	1.084603	2489.751709
0.000000	1.084840	2479.642822
0.000000	1.085077	2468.442139
0.000000	1.085314	2460.054199
0.000000	1.085551	2454.144531
0.000000	1.085788	2450.366943
0.000000	1.086026	2446.798828
0.000000	1.086263	2445.574463
0.000000	1.086500	2446.809814
0.000000	1.086737	2449.081787
0.000000	1.086974	2450.658691
0.000000	1.087212	2454.335693
0.000000	1.087449	2460.555664
0.000000	1.087686	2468.755127
0.000000	1.087923	2478.398193
0.000000	1.088160	2487.915771
0.000000	1.088398	2495.982422
0.000000	1.088635	2502.019531
0.000000	1.088872	2506.913330
0.000000	1.089109	2512.200684
0.000000	1.089346	2516.470703
0.000000	1.089583	2520.253418
0.000000	1.089821	2522.938477
0.000000	1.090058	2525.770752
0.000000	1.090295	2528.710449
0.000000	1.090532	2531.925781
0.000000	1.090769	2534.830078
0.000000	1.091006	2536.933105
0.000000	1.091244	2538.497314
0.000000	1.091481	2540.554932
0.000000	1.091718	2542.311523
0.000000	1.091955	2545.807129
0.000000	1.092192	2549.017334
0.000000	1.092430	2550.367432
0.000000	1.092667	2550.352051
0.000000	1.092904	2549.702881
0.000000	1.093141	2549.105225
0.000000	1.093378	2548.048584
0.000000	1.093615	2546.486084
0.000000	1.093853	2544.386963
0.000000	1.094090	2541.749023
0.000000	1.094327	2539.098877
0.000000	1.094564	2535.548828
0.000000	1.094801	2532.177734
0.000000	1.095038	2529.644775
0.000000	1.095276	2527.500732
0.000000	1.095513	2526.334961
0.000000	1.095750	2524.398193
0.000000	1.095987	2522.925049
0.000000	1.096224	2522.101074
0.000000	1.096461	2521.817139
0.000000	1.096699	2521.398193
0.000000	1.096936	2520.695313
0.000000	1.097173	2520.116699
0.000000	1.097410	2518.929932
0.000000	1.097647	2516.831055
0.000000	1.097885	2512.801758
0.000000	1.098122	2507.107422
0.000000	1.098359	2501.020264
0.000000	1.098596	2494.614014
0.000000	1.098833	2486.677002
0.000000	1.099070	2479.080566
0.000000	1.099308	2473.783203
0.000000	1.099545	2468.294678
0.000000	1.099782	2462.244629
0.000000	1.100019	2456.211670
0.000000	1.100256	2450.904297
0.000000	1.100493	2445.184814
0.000000	1.100731	2438.852783
0.000000	1.100968	2431.890381
0.000000	1.101205	2424.362305
0.000000	1.101442	2418.356934
0.000000	1.101679	2413.215332
0.000000	1.101916	2408.062012
0.000000	1.102154	2403.187500
0.000000	1.102391	2398.764404
0.000000	1.102628	2394.707031
0.000000	1.102865	2391.524170
0.000000	1.103102	2387.547852
0.000000	1.103340	2384.538330
0.000000	1.103577	2381.979980
0.000000	1.103814	2379.420166
0.000000	1.104051	2378.330078
0.000000	1.104288	2378.929443
0.000000	1.104525	2382.837158
0.000000	1.104763	2390.080078
0.000000	1.105000	2398.725830
0.000000	1.105237	2406.727783
0.000000	1.105474	2413.916504
0.000000	1.105711	2421.426270
0.000000	1.105948	2429.148926
0.000000	1.106186	2437.234619
0.000000	1.106423	2445.725586
0.000000	1.106660	2453.566406
0.000000	1.106897	2461.891357
0.000000	1.107134	2469.955811
0.000000	1.107372	2477.382324
0.000000	1.107609	2484.939209
0.000000	1.107846	2493.329346
0.000000	1.108083	2501.892090
0.000000	1.108320	2510.106201
0.000000	1.108557	2519.430420
0.000000	1.108795	2528.562500
0.000000	1.109032	2537.007080
0.000000	1.109269	2543.120361
0.000000	1.109506	2546.255371
0.000000	1.109743	2547.985352
0.000000	1.109980	2549.341553
0.000000	1.110218	2549.962402
0.000000	1.110455	2550.087158
0.000000	1.110692	2549.368164
0.000000	1.110929	2548.208252
0.000000	1.111166	2546.099609
0.000000	1.111403	2543.076660
0.000000	1.111641	2541.091553
0.000000	1.111878	2540.345703
0.000000	1.112115	2539.752686
0.000000	1.112352	2540.203857
0.000000	1.112589	2541.819092
0.000000	1.112827	2543.631592
0.000000	1.113064	2545.154297
0.000000	1.113301	2546.807861
0.000000	1.113538	2549.099121
0.000000	1.113775	2549.681152
0.000000	1.114012	2548.333984
0.000000	1.114250	2546.031738
0.000000	1.114487	2543.725342
0.000000	1.114724	2540.188721
0.000000	1.114961	2535.475098
0.000000	1.115198	2529.897461
0.000000	1.115435	2523.299072
0.000000	1.115673	2516.521484
0.000000	1.115910	2507.071045
0.000000	1.116147	2495.810303
0.000000	1.116384	2484.343506
0.000000	1.116621	2474.701904
0.000000	1.116859	2466.048584
0.000000	1.117096	2459.399414
0.000000	1.117333	2454.023926
0.000000	1.117570	2449.093750
0.000000	1.117807	2445.819336
0.000000	1.118044	2444.104492
0.000000	1.118282	2444.180908
0.000000	1.118519	2444.908691
0.000000	1.118756	2446.797852
0.000000	1.118993	2451.325439
0.000000	1.119230	2457.708496
0.000000	1.119467	2464.745361
0.000000	1.119705	2471.614014
0.000000	1.119942	2478.445801
0.000000	1.120179	2484.063965
0.000000	1.120416	2490.093506
0.000000	1.120653	2496.861328
0.000000	1.120890	2503.504150
0.000000	1.121128	2509.414795
0.000000	1.121365	2512.868408
0.000000	1.121602	2513.542725
0.000000	1.121839	2513.634033
0.000000	1.122076	2513.616211
0.000000	1.122313	2512.808105
0.000000	1.122551	2511.747314
0.000000	1.122788	2512.071533
0.000000	1.123025	2513.392822
0.000000	1.123262	2514.518799
0.000000	1.123499	2513.991943
0.000000	1.123737	2512.279785
0.000000	1.123974	2509.473145
0.000000	1.124211	2505.639404
0.000000	1.124448	2500.322266
0.000000	1.124685	2496.157227
0.000000	1.124923	2493.360840
0.000000	1.125160	2489.881592
0.000000	1.125397	2485.274414
0.000000	1.125634	2478.785645
0.000000	1.125871	2470.763428
0.000000	1.126108	2461.314697
0.000000	1.126346	2449.385986
0.000000	1.126583	2435.877686
0.000000	1.126820	2422.163574
0.000000	1.127057	2410.492676
0.000000	1.127294	2400.902588
0.000000	1.127531	2397.065186
0.000000	1.127769	2396.215088
0.000000	1.128006	2397.407715
0.000000	1.128243	2398.936035
0.000000	1.128480	2398.946777
0.000000	1.128717	2397.577881
0.000000	1.128955	2396.646240
0.000000	1.129192	2396.125000
0.000000	1.129429	2396.460693
0.000000	1.129666	2398.313477
0.000000	1.129903	2401.760010
0.000000	1.130140	2406.322754
0.000000	1.130378	2411.398682
0.000000	1.130615	2419.408936
0.000000	1.130852	2430.329346
0.000000	1.131089	2438.633545
0.000000	1.131326	2443.475098
0.000000	1.131563	2446.546875
0.000000	1.131801	2450.310791
0.000000	1.132038	2453.968750
0.000000	1.132275	2457.915771
0.000000	1.132512	2462.086182
0.000000	1.132749	2465.087402
0.000000	1.132986	2467.625732
0.000000	1.133224	2471.249268
0.000000	1.133461	2474.985107
0.000000	1.133698	2480.323242
0.000000	1.133935	2486.626709
0.000000	1.134172	2493.958008
0.000000	1.134409	2500.718262
0.000000	1.134647	2505.646240
0.000000	1.134884	2509.312500
0.000000	1.135121	2514.218994
0.000000	1.135358	2520.975342
0.000000	1.135595	2528.847168
0.000000	1.135833	2538.138672
0.000000	1.136070	2548.514404
0.000000	1.136307	2559.922852
0.000000	1.136544	2573.914307
0.000000	1.136781	2588.363281
0.000000	1.137018	2603.310303
0.000000	1.137256	2617.931641
0.000000	1.137493	2630.672363
0.000000	1.137730	2641.772461
0.000000	1.137967	2650.110840
0.000000	1.138204	2655.646484
0.000000	1.138441	2659.605713
0.000000	1.138679	2663.356201
0.000000	1.138916	2666.098633
0.000000	1.139153	2667.197754
0.000000	1.139390	2667.704834
0.000000	1.139627	2666.160156
0.000000	1.139865	2661.844238
0.000000	1.140102	2655.870117
0.000000	1.140339	2651.103027
0.000000	1.140576	2646.703857
0.000000	1.140813	2641.593994
0.000000	1.141050	2636.109619
0.000000	1.141288	2630.992676
0.000000	1.141525	2626.043213
0.000000	1.141762	2620.933594
0.000000	1.141999	2615.697021
0.000000	1.142236	2611.682861
0.000000	1.142473	2608.446777
0.000000	1.142711	2606.165039
0.000000	1.142948	2604.190918
0.000000	1.143185	2600.114014
0.000000	1.143422	2592.826416
0.000000	1.143659	2581.578125
0.000000	1.143896	2567.710449
0.000000	1.144134	2552.774658
0.000000	1.144371	2543.508545
0.000000	1.144608	2536.064941
0.000000	1.144845	2530.497803
0.000000	1.145082	2526.721191
0.000000	1.145320	2524.963135
0.000000	1.145557	2524.542969
0.000000	1.145794	2525.202393
0.000000	1.146031	2525.839600
0.000000	1.146268	2526.272461
0.000000	1.146505	2525.392334
0.000000	1.146743	2523.257324
0.000000	1.146980	2521.383545
0.000000	1.147217	2521.227539
0.000000	1.147454	2521.730957
0.000000	1.147691	2521.292236
0.000000	1.147928	2518.719727
0.000000	1.148166	2513.865234
0.000000	1.148403	2508.342285
0.000000	1.148640	2503.476807
0.000000	1.148877	2498.014893
0.000000	1.149114	2492.671631
0.000000	1.149352	2487.413818
0.000000	1.149589	2484.322510
0.000000	1.149826	2482.588867
0.000000	1.150063	2482.754395
0.000000	1.150300	2482.749756
0.000000	1.150537	2484.677246
0.000000	1.150775	2488.109375
0.000000	1.151012	2492.486084
0.000000	1.151249	2498.587158
0.000000	1.151486	2504.295410
0.000000	1.151723	2509.788574
0.000000	1.151960	2515.019043
0.000000	1.152198	2519.850098
0.000000	1.152435	2523.982178
0.000000	1.152672	2525.539551
0.000000	1.152909	2527.808350
0.000000	1.153146	2531.416992
0.000000	1.153383	2535.768555
0.000000	1.153621	2542.106934
0.000000	1.153858	2551.058838
0.000000	1.154095	2559.836426
0.000000	1.154332	2567.806152
0.000000	1.154569	2574.997559
0.000000	1.154807	2579.983398
0.000000	1.155044	2582.843750
0.000000	1.155281	2584.795898
0.000000	1.155518	2585.762451
0.000000	1.155755	2585.760010
0.000000	1.155993	2586.252441
0.000000	1.156230	2585.644775
0.000000	1.156467	2584.670410
0.000000	1.156704	2586.360596
0.000000	1.156941	2588.164063
0.000000	1.157178	2590.362305
0.000000	1.157416	2594.365967
0.000000	1.157653	2598.994141
0.000000	1.157890	2603.770020
0.000000	1.158127	2607.431152
0.000000	1.158364	2608.734863
0.000000	1.158601	2606.599121
0.000000	1.158839	2601.201172
0.000000	1.159076	2593.932129
0.000000	1.159313	2587.483398
0.000000	1.159550	2580.729736
0.000000	1.159787	2572.326172
0.000000	1.160024	2562.267090
0.000000	1.160262	2552.119385
0.000000	1.160499	2541.385254
0.000000	1.160736	2530.460693
0.000000	1.160973	2520.191650
0.000000	1.161210	2512.095947
0.000000	1.161448	2505.513184
0.000000	1.161685	2498.983643
0.000000	1.161922	2493.836426
0.000000	1.162159	2491.100098
0.000000	1.162396	2491.384033
0.000000	1.162633	2493.431885
0.000000	1.162871	2496.740234
0.000000	1.163108	2501.381104
0.000000	1.163345	2505.473633
0.000000	1.163582	2510.057861
0.000000	1.163819	2513.629639
0.000000	1.164056	2514.771973
0.000000	1.164294	2515.559082
0.000000	1.164531	2515.440430
0.000000	1.164768	2513.663574
0.000000	1.165005	2512.118652
0.000000	1.165242	2510.029297
0.000000	1.165480	2506.626953
0.000000	1.165717	2502.782715
0.000000	1.165954	2501.152100
0.000000	1.166191	2499.264893
0.000000	1.166428	2497.991943
0.000000	1.166665	2496.959473
0.000000	1.166903	2495.236572
0.000000	1.167140	2492.845215
0.000000	1.167377	2490.104736
0.000000	1.167614	2487.880615
0.000000	1.167851	2485.005127
0.000000	1.168088	2482.729248
0.000000	1.168326	2480.779785
0.000000	1.168563	2479.106201
0.000000	1.168800	2477.048096
0.000000	1.169037	2474.913330
0.000000	1.169274	2473.883301
0.000000	1.169511	2473.773682
0.000000	1.169749	2474.171875
0.000000	1.169986	2473.860840
0.000000	1.170223	2473.320801
0.000000	1.170460	2471.807129
0.000000	1.170697	2469.293457
0.000000	1.170934	2468.231445
0.000000	1.171172	2469.623779
0.000000	1.171409	2471.248291
0.000000	1.171646	2474.996094
0.000000	1.171883	2479.683594
0.000000	1.172120	2485.177002
0.000000	1.172358	2491.737549
0.000000	1.172595	2497.848145
0.000000	1.172832	2503.133545
0.000000	1.173069	2507.863770
0.000000	1.173306	2512.364014
0.000000	1.173543	2517.111084
0.000000	1.173781	2521.856689
0.000000	1.174018	2524.994629
0.000000	1.174255	2526.757568
0.000000	1.174492	2528.834961
0.000000	1.174729	2530.935059
0.000000	1.174967	2533.097168
0.000000	1.175204	2534.971924
0.000000	1.175441	2535.805664
0.000000	1.175678	2537.489014
0.000000	1.175915	2538.610352
0.000000	1.176152	2539.558350
0.000000	1.176390	2538.961426
0.000000	1.176627	2537.465820
0.000000	1.176864	2534.457520
0.000000	1.177101	2529.048828
0.000000	1.177338	2522.488525
0.000000	1.177575	2516.054443
0.000000	1.177813	2509.754395
0.000000	1.178050	2504.890381
0.000000	1.178287	2503.029053
0.000000	1.178524	2503.291992
0.000000	1.178761	2505.618896
0.000000	1.178998	2509.101074
0.000000	1.179236	2512.972168
0.000000	1.179473	2515.000000
0.000000	1.179710	2515.481934
0.000000	1.179947	2515.595703
0.000000	1.180184	2515.445801
0.000000	1.180421	2514.114746
0.000000	1.180659	2512.825439
0.000000	1.180896	2511.209961
0.000000	1.181133	2509.520264
0.000000	1.181370	2509.474854
0.000000	1.181607	2509.348145
0.000000	1.181845	2509.463379
0.000000	1.182082	2509.529297
0.000000	1.182319	2508.291992
0.000000	1.182556	2507.493896
0.000000	1.182793	2506.621826
0.000000	1.183030	2506.451416
0.000000	1.183268	2507.229004
0.000000	1.183505	2509.668457
0.000000	1.183742	2515.605713
0.000000	1.183979	2523.401367
0.000000	1.184216	2529.646729
0.000000	1.184453	2535.391357
0.000000	1.184691	2540.795898
0.000000	1.184928	2545.446533
0.000000	1.185165	2547.755615
0.000000	1.185402	2549.857178
0.000000	1.185639	2552.200684
0.000000	1.185877	2554.228271
0.000000	1.186114	2556.028809
0.000000	1.186351	2556.180420
0.000000	1.186588	2555.171143
0.000000	1.186825	2553.202393
0.000000	1.187062	2549.579102
0.000000	1.187300	2545.042480
0.000000	1.187537	2539.892822
0.000000	1.187774	2535.411865
0.000000	1.188011	2531.895508
0.000000	1.188248	2528.926270
0.000000	1.188486	2527.897705
0.000000	1.188723	2528.237549
0.000000	1.188960	2530.329834
0.000000	1.189197	2535.287109
0.000000	1.189434	2540.164795
0.000000	1.189671	2545.092041
0.000000	1.189909	2549.833252
0.000000	1.190146	2554.157715
0.000000	1.190383	2558.103760
0.000000	1.190620	2562.230469
0.000000	1.190857	2565.161377
0.000000	1.191094	2567.788574
0.000000	1.191332	2569.927246
0.000000	1.191569	2572.318604
0.000000	1.191806	2573.481689
0.000000	1.192043	2571.776123
0.000000	1.192280	2567.359619
0.000000	1.192517	2563.287842
0.000000	1.192755	2559.521729
0.000000	1.192992	2555.883301
0.000000	1.193229	2551.698486
0.000000	1.193466	2547.145264
0.000000	1.193703	2543.899414
0.000000	1.193941	2541.575439
0.000000	1.194178	2539.309326
0.000000	1.194415	2537.370850
0.000000	1.194652	2536.491455
0.000000	1.194889	2535.051758
0.000000	1.195126	2533.070557
0.000000	1.195364	2531.713379
0.000000	1.195601	2529.762451
0.000000	1.195838	2528.049072
0.000000	1.196075	2526.603271
0.000000	1.196312	2524.834473
0.000000	1.196549	2523.831055
0.000000	1.196787	2522.740479
0.000000	1.197024	2521.497314
0.000000	1.197261	2519.921143
0.000000	1.197498	2518.461914
0.000000	1.197735	2516.523193
0.000000	1.197973	2514.017578
0.000000	1.198210	2512.368652
0.000000	1.198447	2510.587158
0.000000	1.198684	2509.532471
0.000000	1.198921	2509.888428
0.000000	1.199158	2509.924316
0.000000	1.199396	2508.298096
0.000000	1.199633	2504.349609
0.000000	1.199870	2499.321533
0.000000	1.200107	2496.765137
0.000000	1.200344	2494.637695
0.000000	1.200581	2493.940674
0.000000	1.200819	2494.088867
0.000000	1.201056	2494.531738
0.000000	1.201293	2496.845947
0.000000	1.201530	2500.856934
0.000000	1.201767	2503.802246
0.000000	1.202004	2506.565430
0.000000	1.202242	2510.699463
0.000000	1.202479	2513.618408
0.000000	1.202716	2515.824219
0.000000	1.202953	2517.678711
0.000000	1.203190	2519.251465
0.000000	1.203428	2520.414307
0.000000	1.203665	2521.557617
0.000000	1.203902	2522.849609
0.000000	1.204139	2524.314209
0.000000	1.204376	2526.055420
0.000000	1.204613	2527.158203
0.000000	1.204851	2528.263428
0.000000	1.205088	2528.731934
0.000000	1.205325	2528.464844
0.000000	1.205562	2528.092773
0.000000	1.205799	2528.621582
0.000000	1.206036	2529.297607
0.000000	1.206274	2532.621094
0.000000	1.206511	2537.530029
0.000000	1.206748	2543.228271
0.000000	1.206985	2549.750244
0.000000	1.207222	2556.580566
0.000000	1.207459	2562.702637
0.000000	1.207697	2567.049805
0.000000	1.207934	2571.275391
0.000000	1.208171	2577.605469
0.000000	1.208408	2585.630127
0.000000	1.208645	2594.663330
0.000000	1.208883	2606.171143
0.000000	1.209120	2617.343018
0.000000	1.209357	2626.607178
0.000000	1.209594	2634.314697
0.000000	1.209831	2643.079834
0.000000	1.210068	2651.417725
0.000000	1.210306	2657.602539
0.000000	1.210543	2661.011963
0.000000	1.210780	2662.488281
0.000000	1.211017	2663.266602
0.000000	1.211254	2664.768066
0.000000	1.211491	2664.728760
0.000000	1.211729	2662.973633
0.000000	1.211966	2659.644775
0.000000	1.212203	2655.601074
0.000000	1.212440	2650.099854
0.000000	1.212677	2644.144287
0.000000	1.212915	2639.772217
0.000000	1.213152	2635.821289
0.000000	1.213389	2632.053467
0.000000	1.213626	2626.818848
0.000000	1.213863	2621.492188
0.000000	1.214100	2615.856201
0.000000	1.214338	2608.995850
0.000000	1.214575	2601.984375
0.000000	1.214812	2597.413818
0.000000	1.215049	2593.180664
0.000000	1.215286	2588.869385
0.000000	1.215523	2583.333008
0.000000	1.215761	2577.177490
0.000000	1.215998	2570.075195
0.000000	1.216235	2560.407715
0.000000	1.216472	2546.792969
0.000000	1.216709	2534.174072
0.000000	1.216946	2524.633301
0.000000	1.217184	2514.012695
0.000000	1.217421	2502.887451
0.000000	1.217658	2492.723633
0.000000	1.217895	2483.882324
0.000000	1.218132	2476.972656
0.000000	1.218370	2472.685791
0.000000	1.218607	2471.131104
0.000000	1.218844	2471.068359
0.000000	1.219081	2471.499756
0.000000	1.219318	2473.353516
0.000000	1.219555	2476.256592
0.000000	1.219793	2481.131104
0.000000	1.220030	2487.508545
0.000000	1.220267	2495.145508
0.000000	1.220504	2502.207520
0.000000	1.220741	2509.058838
0.000000	1.220978	2516.195801
0.000000	1.221216	2522.663086
0.000000	1.221453	2526.302734
0.000000	1.221690	2528.000977
0.000000	1.221927	2530.251709
0.000000	1.222164	2533.420166
0.000000	1.222402	2536.034180
0.000000	1.222639	2540.085205
0.000000	1.222876	2544.752441
0.000000	1.223113	2549.408447
0.000000	1.223350	2554.632568
0.000000	1.223588	2558.847656
0.000000	1.223825	2562.327148
0.000000	1.224062	2564.528564
0.000000	1.224299	2564.350342
0.000000	1.224536	2562.242676
0.000000	1.224773	2560.862061
0.000000	1.225011	2559.755371
0.000000	1.225248	2558.923828
0.000000	1.225485	2555.073730
0.000000	1.225722	2549.800049
0.000000	1.225959	2545.084961
0.000000	1.226196	2536.894531
0.000000	1.226434	2525.940430
0.000000	1.226671	2514.429932
0.000000	1.226908	2504.536133
0.000000	1.227145	2495.663330
0.000000	1.227382	2487.580322
0.000000	1.227619	2478.879150
0.000000	1.227857	2469.800049
0.000000	1.228094	2462.075195
0.000000	1.228331	2456.100830
0.000000	1.228568	2449.979004
0.000000	1.228805	2444.026611
0.000000	1.229042	2437.887939
0.000000	1.229280	2431.022705
0.000000	1.229517	2425.776367
0.000000	1.229754	2421.667725
0.000000	1.229991	2418.246826
0.000000	1.230228	2416.432373
0.000000	1.230466	2414.973877
0.000000	1.230703	2413.905518
0.000000	1.230940	2412.684082
0.000000	1.231177	2410.337158
0.000000	1.231414	2406.161865
0.000000	1.231651	2400.576904
0.000000	1.231889	2394.241455
0.000000	1.232126	2388.650635
0.000000	1.232363	2382.423584
0.000000	1.232600	2377.732666
0.000000	1.232837	2377.033203
0.000000	1.233074	2379.198486
0.000000	1.233312	2381.663086
0.000000	1.233549	2384.803955
0.000000	1.233786	2385.350586
0.000000	1.234023	2385.183105
0.000000	1.234260	2386.074219
0.000000	1.234498	2386.968018
0.000000	1.234735	2390.150391
0.000000	1.234972	2395.061523
0.000000	1.235209	2400.451416
0.000000	1.235446	2403.474365
0.000000	1.235683	2404.206787
0.000000	1.235921	2404.759277
0.000000	1.236158	2407.311279
0.000000	1.236395	2409.197998
0.000000	1.236632	2410.670898
0.000000	1.236869	2412.617188
0.000000	1.237106	2416.032227
0.000000	1.237344	2419.033447
0.000000	1.237581	2420.225098
0.000000	1.237818	2421.047607
0.000000	1.238055	2422.358398
0.000000	1.238292	2423.256836
0.000000	1.238529	2423.115479
0.000000	1.238767	2423.226318
0.000000	1.239004	2425.971680
0.000000	1.239241	2429.479492
0.000000	1.239478	2433.922852
0.000000	1.239715	2439.213623
0.000000	1.239952	2444.261475
0.000000	1.240190	2450.988770
0.000000	1.240427	2458.771973
0.000000	1.240664	2467.700684
0.000000	1.240901	2477.268311
0.000000	1.241138	2486.372803
0.000000	1.241376	2494.471191
0.000000	1.241613	2501.432617
0.000000	1.241850	2507.835693
0.000000	1.242087	2514.003906
0.000000	1.242324	2519.840576
0.000000	1.242561	2525.529053
0.000000	1.242799	2532.507324
0.000000	1.243036	2539.436768
0.000000	1.243273	2545.041992
0.000000	1.243510	2551.379395
0.000000	1.243747	2559.522949
0.000000	1.243984	2567.575439
0.000000	1.244222	2575.571289
0.000000	1.244459	2584.470215
0.000000	1.244696	2595.514648
0.000000	1.244933	2605.901855
0.000000	1.245170	2613.979736
0.000000	1.245408	2620.342773
0.000000	1.245645	2624.688232
0.000000	1.245882	2628.829102
0.000000	1.246119	2632.794434
0.000000	1.246356	2637.961670
0.000000	1.246593	2644.098633
0.000000	1.246831	2649.013672
0.000000	1.247068	2653.323975
0.000000	1.247305	2658.049316
0.000000	1.247542	2661.776367
0.000000	1.247779	2665.121094
0.000000	1.248016	2668.281250
0.000000	1.248254	2669.669678
0.000000	1.248491	2671.506592
0.000000	1.248728	2673.448486
0.000000	1.248965	2676.676270
0.000000	1.249202	2679.877197
0.000000	1.249439	2681.592773
0.000000	1.249677	2683.470703
0.000000	1.249914	2685.611572
0.000000	1.250151	2686.719238
0.000000	1.250388	2686.204590
0.000000	1.250625	2683.820313
0.000000	1.250863	2680.448730
0.000000	1.251100	2678.720703
0.000000	1.251337	2676.847656
0.000000	1.251574	2675.868652
0.000000	1.251811	2675.133057
0.000000	1.252048	2674.420898
0.000000	1.252286	2675.438232
0.000000	1.252523	2676.339355
0.000000	1.252760	2677.096680
0.000000	1.252997	2679.016113
0.000000	1.253234	2681.339844
0.000000	1.253471	2683.629883
0.000000	1.253709	2684.763916
0.000000	1.253946	2684.824219
0.000000	1.254183	2686.392578
0.000000	1.254420	2690.127686
0.000000	1.254657	2696.395996
0.000000	1.254895	2703.746826
0.000000	1.255132	2711.317871
0.000000	1.255369	2720.130859
0.000000	1.255606	2729.570068
0.000000	1.255843	2739.937988
0.000000	1.256080	2751.596680
0.000000	1.256318	2762.859619
0.000000	1.256555	2770.370850
0.000000	1.256792	2774.895020
0.000000	1.257029	2776.007813
0.000000	1.257266	2773.679688
0.000000	1.257504	2769.657227
0.000000	1.257741	2766.216553
0.000000	1.257978	2764.404053
0.000000	1.258215	2762.498047
0.000000	1.258452	2760.905762
0.000000	1.258689	2759.463135
0.000000	1.258927	2757.772949
0.000000	1.259164	2755.717285
0.000000	1.259401	2752.293213
0.000000	1.259638	2748.817627
0.000000	1.259875	2745.247070
0.000000	1.260112	2739.995117
0.000000	1.260350	2733.490967
0.000000	1.260587	2728.639893
0.000000	1.260824	2725.163818
0.000000	1.261061	2722.553711
0.000000	1.261298	2720.204590
0.000000	1.261536	2717.809082
0.000000	1.261773	2716.493164
0.000000	1.262010	2715.789551
0.000000	1.262247	2714.671875
0.000000	1.262484	2714.415527
0.000000	1.262721	2713.701416
0.000000	1.262959	2712.216309
0.000000	1.263196	2710.997559
0.000000	1.263433	2712.558838
0.000000	1.263670	2714.694580
0.000000	1.263907	2718.443604
0.000000	1.264144	2723.569824
0.000000	1.264382	2729.809082
0.000000	1.264619	2737.120850
0.000000	1.264856	2743.649414
0.000000	1.265093	2748.433105
0.000000	1.265330	2752.517578
0.000000	1.265567	2755.961914
0.000000	1.265805	2759.452881
0.000000	1.266042	2762.455811
0.000000	1.266279	2765.240967
0.000000	1.266516	2766.144287
0.000000	1.266753	2765.121094
0.000000	1.266991	2763.148438
0.000000	1.267228	2760.034180
0.000000	1.267465	2758.337646
0.000000	1.267702	2758.341797
0.000000	1.267939	2758.462402
0.000000	1.268176	2759.131836
0.000000	1.268414	2758.909180
0.000000	1.268651	2756.566406
0.000000	1.268888	2754.746826
0.000000	1.269125	2753.231934
0.000000	1.269362	2751.075928
0.000000	1.269599	2750.990234
0.000000	1.269837	2751.094238
0.000000	1.270074	2751.902344
0.000000	1.270311	2752.533447
0.000000	1.270548	2753.342041
0.000000	1.270785	2754.385498
0.000000	1.271023	2754.793457
0.000000	1.271260	2753.388916
0.000000	1.271497	2750.468262
0.000000	1.271734	2747.517578
0.000000	1.271971	2742.432129
0.000000	1.272208	2736.227539
0.000000	1.272446	2729.866455
0.000000	1.272683	2722.341309
0.000000	1.272920	2713.415039
0.000000	1.273157	2703.718750
0.000000	1.273394	2691.653076
0.000000	1.273631	2677.437500
0.000000	1.273869	2662.661377
0.000000	1.274106	2647.612549
0.000000	1.274343	2634.687256
0.000000	1.274580	2624.186035
0.000000	1.274817	2618.365234
0.000000	1.275054	2613.702881
0.000000	1.275292	2610.969727
0.000000	1.275529	2610.224609
0.000000	1.275766	2609.799561
0.000000	1.276003	2609.977051
0.000000	1.276240	2610.937012
0.000000	1.276477	2611.426514
0.000000	1.276715	2611.208496
0.000000	1.276952	2611.395996
0.000000	1.277189	2613.232666
0.000000	1.277426	2616.291016
0.000000	1.277663	2619.598389
0.000000	1.277901	2623.482910
0.000000	1.278138	2628.775146
0.000000	1.278375	2634.580322
0.000000	1.278612	2640.764893
0.000000	1.278849	2648.002441
0.000000	1.279086	2654.956055
0.000000	1.279324	2661.627930
0.000000	1.279561	2668.701172
0.000000	1.279798	2675.098633
0.000000	1.280035	2678.927979
0.000000	1.280272	2680.629150
0.000000	1.280509	2682.149414
0.000000	1.280747	2682.065430
0.000000	1.280984	2679.987305
0.000000	1.281221	2676.910400
0.000000	1.281458	2675.100586
0.000000	1.281695	2674.213623
0.000000	1.281933	2673.903076
0.000000	1.282170	2674.541748
0.000000	1.282407	2675.389404
0.000000	1.282644	2676.629883
0.000000	1.282881	2677.482666
0.000000	1.283118	2675.493408
0.000000	1.283356	2672.225830
0.000000	1.283593	2668.086914
0.000000	1.283830	2662.720459
0.000000	1.284067	2656.321045
0.000000	1.284304	2649.409180
0.000000	1.284541	2642.315674
0.000000	1.284779	2635.259521
0.000000	1.285016	2628.807617
0.000000	1.285253	2620.823242
0.000000	1.285490	2612.650879
0.000000	1.285727	2604.744141
0.000000	1.285964	2596.926758
0.000000	1.286202	2589.085938
0.000000	1.286439	2582.646729
0.000000	1.286676	2574.877686
0.000000	1.286913	2565.664307
0.000000	1.287150	2556.515869
0.000000	1.287387	2547.547852
0.000000	1.287625	2538.730957
0.000000	1.287862	2531.951660
0.000000	1.288099	2527.590576
0.000000	1.288336	2525.248047
0.000000	1.288573	2524.703369
0.000000	1.288811	2525.217773
0.000000	1.289048	2527.238281
0.000000	1.289285	2532.648682
0.000000	1.289522	2541.394531
0.000000	1.289759	2551.444336
0.000000	1.289997	2562.086914
0.000000	1.290234	2572.395508
0.000000	1.290471	2581.322021
0.000000	1.290708	2588.406494
0.000000	1.290945	2594.467285
0.000000	1.291182	2601.474609
0.000000	1.291420	2610.002197
0.000000	1.291657	2619.045898
0.000000	1.291894	2627.422119
0.000000	1.292131	2633.462646
0.000000	1.292368	2638.625488
0.000000	1.292605	2643.463867
0.000000	1.292843	2647.057861
0.000000	1.293080	2647.131104
0.000000	1.293317	2645.630615
0.000000	1.293554	2643.529297
0.000000	1.293791	2640.082031
0.000000	1.294029	2636.525146
0.000000	1.294266	2632.813232
0.000000	1.294503	2630.315918
0.000000	1.294740	2627.178711
0.000000	1.294977	2623.352539
0.000000	1.295214	2619.263672
0.000000	1.295452	2614.851074
0.000000	1.295689	2609.305420
0.000000	1.295926	2604.259521
0.000000	1.296163	2598.266846
0.000000	1.296400	2591.601563
0.000000	1.296637	2585.299316
0.000000	1.296875	2579.215820
0.000000	1.297112	2573.429688
0.000000	1.297349	2569.326416
0.000000	1.297586	2568.940674
0.000000	1.297823	2572.011719
0.000000	1.298060	2575.585938
0.000000	1.298298	2581.480957
0.000000	1.298535	2588.218994
0.000000	1.298772	2594.225098
0.000000	1.299009	2600.373535
0.000000	1.299246	2607.631348
0.000000	1.299484	2616.951416
0.000000	1.299721	2626.974609
0.000000	1.299958	2637.123535
0.000000	1.300195	2645.645508
0.000000	1.300432	2652.009277
0.000000	1.300669	2657.424561
0.000000	1.300907	2661.352783
0.000000	1.301144	2665.189453
0.000000	1.301381	2669.569092
0.000000	1.301618	2674.947021
0.000000	1.301855	2680.292969
0.000000	1.302092	2685.367188
0.000000	1.302330	2688.986328
0.000000	1.302567	2690.318604
0.000000	1.302804	2689.277344
0.000000	1.303041	2687.608643
0.000000	1.303278	2686.003418
0.000000	1.303516	2683.853271
0.000000	1.303753	2683.795898
0.000000	1.303990	2687.171387
0.000000	1.304227	2693.166260
0.000000	1.304464	2700.381836
0.000000	1.304701	2707.487549
0.000000	1.304939	2714.539551
0.000000	1.305176	2720.284424
0.000000	1.305413	2723.395508
0.000000	1.305650	2724.764648
0.000000	1.305887	2724.547363
0.000000	1.306124	2723.697754
0.000000	1.306362	2719.475342
0.000000	1.306599	2712.725830
0.000000	1.306836	2704.429443
0.000000	1.307073	2695.382568
0.000000	1.307310	2685.003906
0.000000	1.307547	2676.958740
0.000000	1.307785	2671.373291
0.000000	1.308022	2662.781494
0.000000	1.308259	2653.587402
0.000000	1.308496	2643.760742
0.000000	1.308733	2632.289307
0.000000	1.308971	2621.801270
0.000000	1.309208	2614.926025
0.000000	1.309445	2610.288574
0.000000	1.309682	2605.848389
0.000000	1.309919	2600.708496
0.000000	1.310156	2595.638672
0.000000	1.310394	2589.738525
0.000000	1.310631	2583.687988
0.000000	1.310868	2577.979004
0.000000	1.311105	2570.797363
0.000000	1.311342	2563.347656
0.000000	1.311579	2556.683838
0.000000	1.311817	2550.056641
0.000000	1.312054	2541.726807
0.000000	1.312291	2531.851563
0.000000	1.312528	2522.604248
0.000000	1.312765	2515.825928
0.000000	1.313002	2510.173096
0.000000	1.313240	2505.253174
0.000000	1.313477	2501.597168
0.000000	1.313714	2498.507813
0.000000	1.313951	2495.871094
0.000000	1.314188	2495.196777
0.000000	1.314426	2494.514404
0.000000	1.314663	2494.850342
0.000000	1.314900	2498.506104
0.000000	1.315137	2502.616943
0.000000	1.315374	2507.623779
0.000000	1.315611	2514.029053
0.000000	1.315849	2521.618408
0.000000	1.316086	2527.725098
0.000000	1.316323	2532.012451
0.000000	1.316560	2535.437988
0.000000	1.316797	2538.803467
0.000000	1.317034	2540.369629
0.000000	1.317272	2541.043945
0.000000	1.317509	2540.482178
0.000000	1.317746	2537.278320
0.000000	1.317983	2533.005859
0.000000	1.318220	2527.796631
0.000000	1.318458	2523.512695
0.000000	1.318695	2518.513916
0.000000	1.318932	2512.808838
0.000000	1.319169	2502.968018
0.000000	1.319406	2495.299805
0.000000	1.319643	2489.852295
0.000000	1.319881	2484.601563
0.000000	1.320118	2482.145752
0.000000	1.320355	2478.753662
0.000000	1.320592	2477.484619
0.000000	1.320829	2477.966064
0.000000	1.321066	2478.031738
0.000000	1.321304	2479.612549
0.000000	1.321541	2483.643799
0.000000	1.321778	2487.501709
0.000000	1.322015	2492.130127
0.000000	1.322252	2499.769043
0.000000	1.322490	2508.759277
0.000000	1.322727	2518.015625
0.000000	1.322964	2527.373291
0.000000	1.323201	2537.988037
0.000000	1.323438	2549.489746
0.000000	1.323675	2561.804688
0.000000	1.323913	2573.081299
0.000000	1.324150	2582.757324
0.000000	1.324387	2589.902344
0.000000	1.324624	2594.063965
0.000000	1.324861	2594.551514
0.000000	1.325098	2592.585449
0.000000	1.325336	2590.121826
0.000000	1.325573	2590.448242
0.000000	1.325810	2592.503906
0.000000	1.326047	2595.973145
0.000000	1.326284	2600.242432
0.000000	1.326522	2605.880371
0.000000	1.326759	2611.165039
0.000000	1.326996	2615.474854
0.000000	1.327233	2619.657715
0.000000	1.327470	2625.571777
0.000000	1.327707	2631.269287
0.000000	1.327945	2635.876221
0.000000	1.328182	2639.130615
0.000000	1.328419	2641.083496
0.000000	1.328656	2643.088379
0.000000	1.328893	2644.745117
0.000000	1.329130	2645.875977
0.000000	1.329368	2645.822021
0.000000	1.329605	2645.646240
0.000000	1.329842	2645.363281
0.000000	1.330079	2644.345459
0.000000	1.330316	2642.530762
0.000000	1.330554	2641.433350
0.000000	1.330791	2640.127930
0.000000	1.331028	2636.510010
0.000000	1.331265	2631.900879
0.000000	1.331502	2627.554443
0.000000	1.331739	2622.518799
0.000000	1.331977	2618.081543
0.000000	1.332214	2613.216553
0.000000	1.332451	2609.246582
0.000000	1.332688	2606.966553
0.000000	1.332925	2607.375244
0.000000	1.333162	2609.043701
0.000000	1.333400	2612.425293
0.000000	1.333637	2615.327881
0.000000	1.333874	2618.856445
0.000000	1.334111	2623.288818
0.000000	1.334348	2628.232666
0.000000	1.334585	2632.968994
0.000000	1.334823	2636.476563
0.000000	1.335060	2639.550293
0.000000	1.335297	2642.310547
0.000000	1.335534	2643.543457
0.000000	1.335771	2644.002686
0.000000	1.336008	2642.979492
0.000000	1.336246	2641.325195
0.000000	1.336483	2639.333252
0.000000	1.336720	2637.561523
0.000000	1.336957	2636.951172
0.000000	1.337194	2637.208008
0.000000	1.337432	2639.031250
0.000000	1.337669	2643.839600
0.000000	1.337906	2651.704590
0.000000	1.338143	2663.147461
0.000000	1.338380	2675.213379
0.000000	1.338617	2686.692627
0.000000	1.338855	2696.774414
0.000000	1.339092	2705.288574
0.000000	1.339329	2712.056641
0.000000	1.339566	2718.619629
0.000000	1.339803	2724.464844
0.000000	1.340041	2728.249023
0.000000	1.340278	2731.217285
0.000000	1.340515	2734.936768
0.000000	1.340752	2738.869873
0.000000	1.340989	2741.363770
0.000000	1.341226	2741.420898
0.000000	1.341464	2739.810547
0.000000	1.341701	2737.444092
0.000000	1.341938	2734.479736
0.000000	1.342175	2731.484131
0.000000	1.342412	2728.092773
0.000000	1.342649	2724.080566
0.000000	1.342887	2719.628418
0.000000	1.343124	2715.444824
0.000000	1.343361	2713.816162
0.000000	1.343598	2712.562744
0.000000	1.343835	2710.004395
0.000000	1.344072	2708.409912
0.000000	1.344310	2706.098877
0.000000	1.344547	2702.935547
0.000000	1.344784	2699.756104
0.000000	1.345021	2694.984131
0.000000	1.345258	2689.798584
0.000000	1.345495	2687.569092
0.000000	1.345733	2688.216553
0.000000	1.345970	2690.386475
0.000000	1.346207	2691.101074
0.000000	1.346444	2688.454346
0.000000	1.346681	2685.629150
0.000000	1.346919	2682.389160
0.000000	1.347156	2678.167725
0.000000	1.347393	2673.679199
0.000000	1.347630	2669.622070
0.000000	1.347867	2665.048584
0.000000	1.348104	2659.145264
0.000000	1.348342	2655.302490
0.000000	1.348579	2653.347900
0.000000	1.348816	2651.630615
0.000000	1.349053	2650.344238
0.000000	1.349290	2648.976318
0.000000	1.349527	2648.014160
0.000000	1.349765	2648.361572
0.000000	1.350002	2649.700684
0.000000	1.350239	2652.964355
0.000000	1.350476	2656.313232
0.000000	1.350713	2659.819336
0.000000	1.350951	2663.155273
0.000000	1.351188	2666.816650
0.000000	1.351425	2669.610352
0.000000	1.351662	2670.345947
0.000000	1.351899	2669.874512
0.000000	1.352136	2670.775635
0.000000	1.352374	2672.633057
0.000000	1.352611	2673.301025
0.000000	1.352848	2673.070801
0.000000	1.353085	2672.737061
0.000000	1.353322	2671.020752
0.000000	1.353559	2668.063477
0.000000	1.353797	2664.435059
0.000000	1.354034	2659.806885
0.000000	1.354271	2654.650635
0.000000	1.354508	2647.235840
0.000000	1.354745	2640.187256
0.000000	1.354982	2634.484619
0.000000	1.355220	2630.234863
0.000000	1.355457	2627.680908
0.000000	1.355694	2623.773926
0.000000	1.355931	2620.314697
0.000000	1.356168	2618.907471
0.000000	1.356406	2617.915283
0.000000	1.356643	2615.915771
0.000000	1.356880	2612.461182
0.000000	1.357117	2607.953369
0.000000	1.357354	2604.284424
0.000000	1.357592	2601.617676
0.000000	1.357829	2599.464600
0.000000	1.358066	2597.389648
0.000000	1.358303	2595.158691
0.000000	1.358540	2593.606689
0.000000	1.358777	2591.840820
0.000000	1.359015	2590.099854
0.000000	1.359252	2588.104004
0.000000	1.359489	2585.527344
0.000000	1.359726	2581.532959
0.000000	1.359963	2577.119141
0.000000	1.360200	2572.136475
0.000000	1.360438	2565.474609
0.000000	1.360675	2557.645508
0.000000	1.360912	2550.128174
0.000000	1.361149	2541.921387
0.000000	1.361386	2533.471680
0.000000	1.361623	2525.041260
0.000000	1.361861	2516.932373
0.000000	1.362098	2509.248779
0.000000	1.362335	2501.903076
0.000000	1.362572	2495.734619
0.000000	1.362809	2490.953857
0.000000	1.363047	2487.578125
0.000000	1.363284	2485.764648
0.000000	1.363521	2487.960693
0.000000	1.363758	2494.580078
0.000000	1.363995	2501.860352
0.000000	1.364232	2510.243164
0.000000	1.364470	2519.268066
0.000000	1.364707	2528.404541
0.000000	1.364944	2538.433594
0.000000	1.365181	2547.723389
0.000000	1.365418	2555.728027
0.000000	1.365655	2562.492432
0.000000	1.365893	2569.766113
0.000000	1.366130	2578.165039
0.000000	1.366367	2586.055420
0.000000	1.366604	2592.796875
0.000000	1.366841	2599.333252
0.000000	1.367079	2604.934082
0.000000	1.367316	2609.924805
0.000000	1.367553	2614.503418
0.000000	1.367790	2617.855713
0.000000	1.368027	2620.696289
0.000000	1.368264	2621.423584
0.000000	1.368502	2620.341797
0.000000	1.368739	2617.577881
0.000000	1.368976	2614.654053
0.000000	1.369213	2609.875488
0.000000	1.369450	2603.028076
0.000000	1.369687	2594.933350
0.000000	1.369925	2585.907959
0.000000	1.370162	2577.544922
0.000000	1.370399	2571.456787
0.000000	1.370636	2567.925293
0.000000	1.370873	2566.018066
0.000000	1.371110	2565.997070
0.000000	1.371348	2567.663818
0.000000	1.371585	2571.307373
0.000000	1.371822	2576.728027
0.000000	1.372059	2582.967773
0.000000	1.372296	2588.686279
0.000000	1.372534	2594.660645
0.000000	1.372771	2601.562012
0.000000	1.373008	2607.603760
0.000000	1.373245	2611.582764
0.000000	1.373482	2613.761719
0.000000	1.373719	2615.463867
0.000000	1.373957	2617.809082
0.000000	1.374194	2621.094971
0.000000	1.374431	2625.293457
0.000000	1.374668	2628.916504
0.000000	1.374905	2631.942871
0.000000	1.375142	2634.349365
0.000000	1.375380	2636.621582
0.000000	1.375617	2638.809814
0.000000	1.375854	2638.568359
0.000000	1.376091	2637.247803
0.000000	1.376328	2638.301514
0.000000	1.376566	2640.075439
0.000000	1.376803	2641.881592
0.000000	1.377040	2644.484619
0.000000	1.377277	2644.827148
0.000000	1.377514	2642.254150
0.000000	1.377751	2638.271729
0.000000	1.377989	2635.135010
0.000000	1.378226	2634.020996
0.000000	1.378463	2632.909912
0.000000	1.378700	2631.375244
0.000000	1.378937	2631.192383
0.000000	1.379174	2632.943604
0.000000	1.379412	2634.796875
0.000000	1.379649	2637.232422
0.000000	1.379886	2639.150879
0.000000	1.380123	2641.009277
0.000000	1.380360	2644.640869
0.000000	1.380597	2649.196045
0.000000	1.380835	2653.354980
0.000000	1.381072	2656.385010
0.000000	1.381309	2658.484619
0.000000	1.381546	2660.687256
0.000000	1.381783	2664.918213
0.000000	1.382020	2670.099854
0.000000	1.382258	2675.662598
0.000000	1.382495	2679.931641
0.000000	1.382732	2681.188232
0.000000	1.382969	2680.746094
0.000000	1.383206	2680.640137
0.000000	1.383444	2679.509521
0.000000	1.383681	2678.657715
0.000000	1.383918	2679.191406
0.000000	1.384155	2678.506592
0.000000	1.384392	2677.640381
0.000000	1.384629	2676.937256
0.000000	1.384867	2675.860107
0.000000	1.385104	2674.082275
0.000000	1.385341	2672.036133
0.000000	1.385578	2669.498779
0.000000	1.385815	2666.562988
0.000000	1.386052	2663.546387
0.000000	1.386290	2661.831787
0.000000	1.386527	2661.145020
0.000000	1.386764	2661.134521
0.000000	1.387001	2662.932373
0.000000	1.387238	2666.456787
0.000000	1.387476	2669.711914
0.000000	1.387713	2672.343018
0.000000	1.387950	2674.709961
0.000000	1.388187	2675.278320
0.000000	1.388424	2673.563232
0.000000	1.388662	2670.727783
0.000000	1.388898	2668.234863
0.000000	1.389136	2667.457520
0.000000	1.389373	2667.201416
0.000000	1.389610	2667.484863
0.000000	1.389847	2665.128662
0.000000	1.390084	2660.022949
0.000000	1.390322	2653.325439
0.000000	1.390559	2645.808105
0.000000	1.390796	2636.101563
0.000000	1.391033	2625.642334
0.000000	1.391270	2617.510254
0.000000	1.391508	2611.163330
0.000000	1.391745	2604.512939
0.000000	1.391982	2598.456787
0.000000	1.392219	2593.975830
0.000000	1.392456	2588.802979
0.000000	1.392693	2581.905762
0.000000	1.392931	2574.034424
0.000000	1.393168	2567.670166
0.000000	1.393405	2561.728760
0.000000	1.393642	2555.776611
0.000000	1.393879	2550.349854
0.000000	1.394117	2544.174805
0.000000	1.394354	2538.509521
0.000000	1.394591	2533.555176
0.000000	1.394828	2530.305420
0.000000	1.395065	2526.152832
0.000000	1.395302	2521.424561
0.000000	1.395540	2515.916748
0.000000	1.395777	2510.462891
0.000000	1.396014	2505.236816
0.000000	1.396251	2500.426270
0.000000	1.396488	2497.084473
0.000000	1.396725	2492.635254
0.000000	1.396963	2487.419922
0.000000	1.397200	2483.667480
0.000000	1.397437	2481.436279
0.000000	1.397674	2480.508057
0.000000	1.397911	2482.043945
0.000000	1.398148	2485.625000
0.000000	1.398386	2490.477539
0.000000	1.398623	2495.606689
0.000000	1.398860	2500.586182
0.000000	1.399097	2503.456543
0.000000	1.399334	2504.568359
0.000000	1.399571	2505.648926
0.000000	1.399809	2504.581787
0.000000	1.400046	2501.789795
0.000000	1.400283	2499.547607
0.000000	1.400520	2497.197510
0.000000	1.400757	2495.115723
0.000000	1.400995	2496.420654
0.000000	1.401232	2500.937012
0.000000	1.401469	2507.416504
0.000000	1.401706	2514.551025
0.000000	1.401943	2520.965820
0.000000	1.402180	2528.595459
0.000000	1.402418	2538.831787
0.000000	1.402655	2550.622314
0.000000	1.402892	2565.072998
0.000000	1.403129	2579.041016
0.000000	1.403366	2589.587402
0.000000	1.403604	2597.879883
0.000000	1.403841	2604.055176
0.000000	1.404078	2608.008545
0.000000	1.404315	2609.396484
0.000000	1.404552	2609.593994
0.000000	1.404789	2607.927734
0.000000	1.405026	2604.376465
0.000000	1.405264	2600.942871
0.000000	1.405501	2596.897949
0.000000	1.405738	2592.072021
0.000000	1.405975	2585.837891
0.000000	1.406212	2579.461670
0.000000	1.406450	2572.867920
0.000000	1.406687	2567.355225
0.000000	1.406924	2562.906006
0.000000	1.407161	2560.031738
0.000000	1.407398	2557.076904
0.000000	1.407635	2555.661621
0.000000	1.407873	2554.818359
0.000000	1.408110	2553.461914
0.000000	1.408347	2552.684570
0.000000	1.408584	2551.367920
0.000000	1.408821	2549.208252
0.000000	1.409058	2548.290283
0.000000	1.409296	2548.242432
0.000000	1.409533	2549.364990
0.000000	1.409770	2554.682861
0.000000	1.410007	2563.529053
0.000000	1.410244	2575.083252
0.000000	1.410482	2587.304688
0.000000	1.410719	2600.274414
0.000000	1.410956	2614.123535
0.000000	1.411193	2628.517578
0.000000	1.411430	2642.503662
0.000000	1.411667	2655.247314
0.000000	1.411905	2666.824463
0.000000	1.412142	2675.854004
0.000000	1.412379	2682.328857
0.000000	1.412616	2685.924316
0.000000	1.412853	2686.405273
0.000000	1.413091	2684.398682
0.000000	1.413328	2683.354492
0.000000	1.413565	2683.382324
0.000000	1.413802	2682.946777
0.000000	1.414039	2682.615479
0.000000	1.414276	2683.302246
0.000000	1.414513	2685.828857
0.000000	1.414751	2689.515869
0.000000	1.414988	2693.616211
0.000000	1.415225	2695.220215
0.000000	1.415462	2694.715820
0.000000	1.415699	2694.286865
0.000000	1.415937	2695.296387
0.000000	1.416174	2698.471191
0.000000	1.416411	2701.478027
0.000000	1.416648	2701.808594
0.000000	1.416885	2700.717529
0.000000	1.417122	2702.398682
0.000000	1.417360	2703.527100
0.000000	1.417597	2702.371094
0.000000	1.417834	2699.150146
0.000000	1.418071	2696.869141
0.000000	1.418308	2693.243164
0.000000	1.418545	2688.292969
0.000000	1.418783	2682.808350
0.000000	1.419020	2676.555176
0.000000	1.419257	2668.284912
0.000000	1.419494	2658.380615
0.000000	1.419731	2648.377197
0.000000	1.419969	2640.209961
0.000000	1.420206	2634.867920
0.000000	1.420443	2632.827148
0.000000	1.420680	2634.433105
0.000000	1.420917	2639.963867
0.000000	1.421154	2648.154541
0.000000	1.421392	2657.542969
0.000000	1.421629	2667.921631
0.000000	1.421866	2679.328613
0.000000	1.422103	2693.354980
0.000000	1.422340	2710.270752
0.000000	1.422578	2728.506104
0.000000	1.422815	2745.845215
0.000000	1.423052	2759.926025
0.000000	1.423289	2772.206787
0.000000	1.423526	2782.048828
0.000000	1.423763	2789.669922
0.000000	1.424001	2795.801514
0.000000	1.424238	2800.186279
0.000000	1.424475	2805.895264
0.000000	1.424712	2810.457031
0.000000	1.424949	2810.932617
0.000000	1.425186	2809.349121
0.000000	1.425424	2806.785889
0.000000	1.425661	2807.075439
0.000000	1.425898	2808.629639
0.000000	1.426135	2810.264404
0.000000	1.426372	2809.886230
0.000000	1.426610	2806.710938
0.000000	1.426847	2801.957520
0.000000	1.427084	2797.226563
0.000000	1.427321	2792.231934
0.000000	1.427558	2788.698486
0.000000	1.427795	2787.187988
0.000000	1.428033	2786.599854
0.000000	1.428270	2787.788330
0.000000	1.428507	2789.379883
0.000000	1.428744	2791.016602
0.000000	1.428981	2794.661377
0.000000	1.429218	2800.091797
0.000000	1.429456	2805.479736
0.000000	1.429693	2812.141846
0.000000	1.429930	2819.168945
0.000000	1.430167	2825.781006
0.000000	1.430404	2831.531738
0.000000	1.430641	2835.775391
0.000000	1.430879	2839.050293
0.000000	1.431116	2841.415771
0.000000	1.431353	2844.831543
0.000000	1.431590	2848.143066
0.000000	1.431827	2851.206055
0.000000	1.432065	2852.897461
0.000000	1.432302	2855.023926
0.000000	1.432539	2857.026611
0.000000	1.432776	2858.542236
0.000000	1.433013	2860.051025
0.000000	1.433250	2862.544678
0.000000	1.433488	2864.222412
0.000000	1.433725	2864.221680
0.000000	1.433962	2864.938477
0.000000	1.434199	2866.811523
0.000000	1.434436	2868.734619
0.000000	1.434673	2871.765625
0.000000	1.434911	2875.395264
0.000000	1.435148	2877.470703
0.000000	1.435385	2877.903809
0.000000	1.435622	2877.251709
0.000000	1.435859	2874.189697
0.000000	1.436097	2869.150879
0.000000	1.436334	2862.716309
0.000000	1.436571	2856.438232
0.000000	1.436808	2848.286621
0.000000	1.437045	2839.001953
0.000000	1.437282	2829.908936
0.000000	1.437519	2821.389893
0.000000	1.437757	2811.695557
0.000000	1.437994	2801.064941
0.000000	1.438231	2791.106934
0.000000	1.438468	2781.485840
0.000000	1.438705	2770.551270
0.000000	1.438943	2759.032715
0.000000	1.439180	2747.367432
0.000000	1.439417	2735.064941
0.000000	1.439654	2722.655029
0.000000	1.439891	2709.189697
0.000000	1.440128	2696.479736
0.000000	1.440366	2684.524414
0.000000	1.440603	2674.175537
0.000000	1.440840	2666.515869
0.000000	1.441077	2658.664063
0.000000	1.441314	2652.861084
0.000000	1.441552	2647.548828
0.000000	1.441789	2644.071533
0.000000	1.442026	2642.165527
0.000000	1.442263	2642.436279
0.000000	1.442500	2644.169189
0.000000	1.442737	2648.426514
0.000000	1.442975	2656.708984
0.000000	1.443212	2666.210205
0.000000	1.443449	2677.623779
0.000000	1.443686	2689.484131
0.000000	1.443923	2700.940674
0.000000	1.444160	2711.393311
0.000000	1.444398	2722.030518
0.000000	1.444635	2731.736328
0.000000	1.444872	2742.010254
0.000000	1.445109	2752.781738
0.000000	1.445346	2762.553711
0.000000	1.445584	2772.663330
0.000000	1.445821	2784.179443
0.000000	1.446058	2796.061523
0.000000	1.446295	2809.668457
0.000000	1.446532	2824.287598
0.000000	1.446769	2837.650635
0.000000	1.447006	2849.906006
0.000000	1.447244	2860.154541
0.000000	1.447481	2868.178711
0.000000	1.447718	2875.375244
0.000000	1.447955	2882.201416
0.000000	1.448192	2887.574219
0.000000	1.448430	2892.342285
0.000000	1.448667	2898.588379
0.000000	1.448904	2904.186035
0.000000	1.449141	2907.666016
0.000000	1.449378	2909.722412
0.000000	1.449615	2910.284912
0.000000	1.449853	2909.333740
0.000000	1.450090	2908.122803
0.000000	1.450327	2905.154785
0.000000	1.450564	2902.058594
0.000000	1.450801	2898.442871
0.000000	1.451039	2893.866455
0.000000	1.451276	2887.634766
0.000000	1.451513	2880.427002
0.000000	1.451750	2872.886719
0.000000	1.451987	2865.206299
0.000000	1.452224	2856.964355
0.000000	1.452462	2848.458008
0.000000	1.452699	2840.498535
0.000000	1.452936	2831.972900
0.000000	1.453173	2822.979736
0.000000	1.453410	2814.181885
0.000000	1.453647	2805.817383
0.000000	1.453885	2799.097412
0.000000	1.454122	2793.854004
0.000000	1.454359	2789.063721
0.000000	1.454596	2784.455322
0.000000	1.454833	2779.499756
0.000000	1.455070	2774.541016
0.000000	1.455308	2770.716797
0.000000	1.455545	2767.372314
0.000000	1.455782	2763.321777
0.000000	1.456019	2760.048096
0.000000	1.456256	2758.229980
0.000000	1.456493	2757.274902
0.000000	1.456731	2755.656738
0.000000	1.456968	2753.305176
0.000000	1.457205	2750.752197
0.000000	1.457442	2749.374268
0.000000	1.457679	2748.163086
0.000000	1.457917	2748.594727
0.000000	1.458154	2750.765625
0.000000	1.458391	2753.647217
0.000000	1.458628	2755.218994
0.000000	1.458865	2755.857422
0.000000	1.459103	2755.925049
0.000000	1.459340	2756.716797
0.000000	1.459577	2757.246094
0.000000	1.459814	2757.542725
0.000000	1.460051	2757.104736
0.000000	1.460288	2757.428711
0.000000	1.460526	2756.923584
0.000000	1.460763	2754.988037
0.000000	1.461000	2750.472412
0.000000	1.461237	2743.726074
0.000000	1.461474	2735.608398
0.000000	1.461712	2728.431152
0.000000	1.461949	2723.309326
0.000000	1.462186	2720.095947
0.000000	1.462423	2717.665039
0.000000	1.462660	2715.511719
0.000000	1.462897	2714.441162
0.000000	1.463134	2715.256592
0.000000	1.463372	2716.617188
0.000000	1.463609	2718.610596
0.000000	1.463846	2721.343994
0.000000	1.464083	2725.388916
0.000000	1.464320	2728.476563
0.000000	1.464558	2729.880615
0.000000	1.464795	2728.929932
0.000000	1.465032	2725.014160
0.000000	1.465269	2719.035645
0.000000	1.465506	2712.024658
0.000000	1.465743	2707.029541
0.000000	1.465981	2705.489014
0.000000	1.466218	2704.451172
0.000000	1.466455	2707.182129
0.000000	1.466692	2712.973877
0.000000	1.466929	2722.369873
0.000000	1.467166	2734.249268
0.000000	1.467404	2748.556152
0.000000	1.467641	2765.366699
0.000000	1.467878	2783.787842
0.000000	1.468115	2800.015381
0.000000	1.468352	2814.369629
0.000000	1.468590	2827.176025
0.000000	1.468827	2838.250488
0.000000	1.469064	2848.206299
0.000000	1.469301	2856.386475
0.000000	1.469538	2861.798340
0.000000	1.469775	2864.744629
0.000000	1.470013	2865.905029
0.000000	1.470250	2866.424805
0.000000	1.470487	2864.805908
0.000000	1.470724	2862.435791
0.000000	1.470961	2859.060791
0.000000	1.471199	2854.296387
0.000000	1.471436	2848.407715
0.000000	1.471673	2841.141602
0.000000	1.471910	2833.670898
0.000000	1.472147	2826.287109
0.000000	1.472384	2820.249268
0.000000	1.472621	2815.059326
0.000000	1.472859	2810.073975
0.000000	1.473096	2805.155762
0.000000	1.473333	2800.496094
0.000000	1.473570	2794.708496
0.000000	1.473807	2789.249512
0.000000	1.474045	2783.426025
0.000000	1.474282	2778.221191
0.000000	1.474519	2774.274658
0.000000	1.474756	2771.799316
0.000000	1.474993	2772.216797
0.000000	1.475230	2774.331055
0.000000	1.475468	2778.717529
0.000000	1.475705	2784.856445
0.000000	1.475942	2791.452881
0.000000	1.476179	2798.541260
0.000000	1.476416	2805.622070
0.000000	1.476653	2813.247070
0.000000	1.476891	2820.139160
0.000000	1.477128	2825.853271
0.000000	1.477365	2830.141602
0.000000	1.477602	2833.837891
0.000000	1.477839	2837.391602
0.000000	1.478076	2841.283691
0.000000	1.478314	2845.012939
0.000000	1.478551	2847.793213
0.000000	1.478788	2849.319824
0.000000	1.479025	2850.662109
0.000000	1.479262	2852.309326
0.000000	1.479500	2854.324951
0.000000	1.479737	2855.947510
0.000000	1.479974	2855.612305
0.000000	1.480211	2853.473145
0.000000	1.480448	2851.289307
0.000000	1.480685	2847.802979
0.000000	1.480923	2844.358643
0.000000	1.481160	2842.068359
0.000000	1.481397	2839.531006
0.000000	1.481634	2837.639404
0.000000	1.481871	2837.113770
0.000000	1.482108	2838.312500
0.000000	1.482346	2840.450439
0.000000	1.482583	2844.249512
0.000000	1.482820	2849.431152
0.000000	1.483057	2856.366943
0.000000	1.483294	2864.391113
0.000000	1.483532	2872.255127
0.000000	1.483769	2880.957764
0.000000	1.484006	2890.872314
0.000000	1.484243	2901.161621
0.000000	1.484480	2911.079834
0.000000	1.484717	2919.549072
0.000000	1.484954	2926.688232
0.000000	1.485192	2931.219971
0.000000	1.485429	2933.270752
0.000000	1.485666	2934.446045
0.000000	1.485903	2936.097412
0.000000	1.486140	2936.417725
0.000000	1.486378	2934.398682
0.000000	1.486615	2929.622314
0.000000	1.486852	2923.674072
0.000000	1.487089	2920.271973
0.000000	1.487326	2917.210693
0.000000	1.487563	2914.150146
0.000000	1.487801	2910.215820
0.000000	1.488038	2907.320557
0.000000	1.488275	2904.381836
0.000000	1.488512	2902.317627
0.000000	1.488749	2899.121094
0.000000	1.488987	2896.607666
0.000000	1.489224	2895.034180
0.000000	1.489461	2894.043457
0.000000	1.489698	2892.523682
0.000000	1.489935	2889.875488
0.000000	1.490173	2884.916504
0.000000	1.490410	2878.654785
0.000000	1.490647	2871.847656
0.000000	1.490884	2863.976807
0.000000	1.491121	2856.962402
0.000000	1.491358	2850.769775
0.000000	1.491596	2847.613770
0.000000	1.491833	2845.707520
0.000000	1.492070	2845.200928
0.000000	1.492307	2844.189209
0.000000	1.492544	2842.039063
0.000000	1.492781	2839.675049
0.000000	1.493019	2838.290771
0.000000	1.493256	2836.962402
0.000000	1.493493	2837.432373
0.000000	1.493730	2840.026611
0.000000	1.493967	2843.200439
0.000000	1.494205	2845.519531
0.000000	1.494442	2848.355225
0.000000	1.494679	2853.286377
0.000000	1.494916	2860.843506
0.000000	1.495153	2871.644775
0.000000	1.495390	2886.387207
0.000000	1.495627	2902.951904
0.000000	1.495865	2917.837402
0.000000	1.496102	2929.544678
0.000000	1.496339	2938.407227
0.000000	1.496576	2944.070557
0.000000	1.496813	2948.284668
0.000000	1.497051	2952.341064
0.000000	1.497288	2957.752441
0.000000	1.497525	2962.828857
0.000000	1.497762	2967.669189
0.000000	1.497999	2970.980713
0.000000	1.498236	2973.730957
0.000000	1.498474	2975.829346
0.000000	1.498711	2976.917480
0.000000	1.498948	2977.353516
0.000000	1.499185	2977.014404
0.000000	1.499422	2975.387451
0.000000	1.499660	2972.787354
0.000000	1.499897	2969.650879
0.000000	1.500134	2965.418457
0.000000	1.500371	2959.006836
0.000000	1.500608	2951.549072
0.000000	1.500845	2942.956055
0.000000	1.501083	2932.350098
0.000000	1.501320	2920.156738
0.000000	1.501557	2909.513184
0.000000	1.501794	2899.660400
0.000000	1.502031	2889.660645
0.000000	1.502268	2878.354492
0.000000	1.502506	2867.723145
0.000000	1.502743	2861.230713
0.000000	1.502980	2857.200195
0.000000	1.503217	2853.920166
0.000000	1.503454	2851.943359
0.000000	1.503691	2851.132324
0.000000	1.503929	2850.846680
0.000000	1.504166	2850.913574
0.000000	1.504403	2851.057861
0.000000	1.504640	2850.322510
0.000000	1.504877	2847.115479
0.000000	1.505114	2841.488770
0.000000	1.505352	2834.023926
0.000000	1.505589	2826.893555
0.000000	1.505826	2819.036621
0.000000	1.506063	2810.271729
0.000000	1.506300	2800.297852
0.000000	1.506538	2787.909912
0.000000	1.506775	2773.881348
0.000000	1.507012	2759.141113
0.000000	1.507249	2745.459717
0.000000	1.507486	2733.052002
0.000000	1.507723	2724.435303
0.000000	1.507961	2719.255615
0.000000	1.508198	2714.584717
0.000000	1.508435	2712.251953
0.000000	1.508672	2710.995850
0.000000	1.508909	2710.856445
0.000000	1.509147	2711.440918
0.000000	1.509384	2712.180664
0.000000	1.509621	2713.101807
0.000000	1.509858	2713.043701
0.000000	1.510095	2713.067383
0.000000	1.510332	2713.835205
0.000000	1.510569	2714.183105
0.000000	1.510807	2714.357910
0.000000	1.511044	2714.630615
0.000000	1.511281	2714.068848
0.000000	1.511518	2713.337891
0.000000	1.511755	2712.099854
0.000000	1.511993	2710.446045
0.000000	1.512230	2709.653320
0.000000	1.512467	2709.366699
0.000000	1.512704	2710.181152
0.000000	1.512941	2711.331299
0.000000	1.513178	2714.530762
0.000000	1.513416	2718.282471
0.000000	1.513653	2721.906006
0.000000	1.513890	2726.005859
0.000000	1.514127	2730.078369
0.000000	1.514364	2733.075684
0.000000	1.514601	2735.255859
0.000000	1.514839	2738.967041
0.000000	1.515076	2741.802490
0.000000	1.515313	2741.829346
0.000000	1.515550	2740.588379
0.000000	1.515787	2738.488037
0.000000	1.516025	2735.198242
0.000000	1.516262	2732.055664
0.000000	1.516499	2728.904297
0.000000	1.516736	2726.548340
0.000000	1.516973	2724.562988
0.000000	1.517210	2722.703857
0.000000	1.517448	2720.708252
0.000000	1.517685	2719.789551
0.000000	1.517922	2718.529785
0.000000	1.518159	2718.294922
0.000000	1.518396	2718.701416
0.000000	1.518634	2719.829102
0.000000	1.518871	2722.472412
0.000000	1.519108	2727.262939
0.000000	1.519345	2731.930908
0.000000	1.519582	2737.731934
0.000000	1.519819	2743.037354
0.000000	1.520056	2747.412354
0.000000	1.520294	2753.560547
0.000000	1.520531	2761.381104
0.000000	1.520768	2768.766602
0.000000	1.521005	2775.262939
0.000000	1.521242	2782.424072
0.000000	1.521480	2793.053711
0.000000	1.521717	2804.229248
0.000000	1.521954	2815.147705
0.000000	1.522191	2824.786621
0.000000	1.522428	2832.239258
0.000000	1.522666	2838.521484
0.000000	1.522903	2842.999512
0.000000	1.523140	2847.957031
0.000000	1.523377	2852.790039
0.000000	1.523614	2856.899658
0.000000	1.523851	2861.314209
0.000000	1.524089	2865.906494
0.000000	1.524326	2871.001953
0.000000	1.524563	2877.461914
0.000000	1.524800	2884.920166
0.000000	1.525037	2892.312500
0.000000	1.525274	2898.393066
0.000000	1.525512	2902.313965
0.000000	1.525749	2905.077393
0.000000	1.525986	2906.083252
0.000000	1.526223	2904.186768
0.000000	1.526460	2901.168701
0.000000	1.526697	2897.911133
0.000000	1.526935	2892.931396
0.000000	1.527172	2887.429199
0.000000	1.527409	2882.923096
0.000000	1.527646	2878.347656
0.000000	1.527883	2873.112305
0.000000	1.528121	2867.291748
0.000000	1.528358	2861.425293
0.000000	1.528595	2855.058594
0.000000	1.528832	2847.706299
0.000000	1.529069	2840.017334
0.000000	1.529306	2831.405029
0.000000	1.529544	2821.622070
0.000000	1.529781	2812.142334
0.000000	1.530018	2804.324951
0.000000	1.530255	2797.563721
0.000000	1.530492	2793.296387
0.000000	1.530729	2789.778564
0.000000	1.530967	2786.010254
0.000000	1.531204	2782.114990
0.000000	1.531441	2776.995605
0.000000	1.531678	2771.151367
0.000000	1.531915	2765.294189
0.000000	1.532153	2758.482666
0.000000	1.532390	2751.224365
0.000000	1.532627	2744.294922
0.000000	1.532864	2736.974609
0.000000	1.533101	2728.695801
0.000000	1.533338	2719.588135
0.000000	1.533575	2708.225342
0.000000	1.533813	2696.397705
0.000000	1.534050	2683.511719
0.000000	1.534287	2670.154785
0.000000	1.534524	2656.202393
0.000000	1.534761	2642.237793
0.000000	1.534999	2630.142822
0.000000	1.535236	2620.086182
0.000000	1.535473	2611.343750
0.000000	1.535710	2603.738281
0.000000	1.535947	2596.611328
0.000000	1.536184	2588.633545
0.000000	1.536422	2580.701904
0.000000	1.536659	2573.021484
0.000000	1.536896	2565.072510
0.000000	1.537133	2558.527344
0.000000	1.537370	2555.446777
0.000000	1.537608	2554.020996
0.000000	1.537845	2554.170166
0.000000	1.538082	2556.822998
0.000000	1.538319	2561.241455
0.000000	1.538556	2569.200928
0.000000	1.538793	2580.124023
0.000000	1.539031	2593.234131
0.000000	1.539268	2609.508057
0.000000	1.539505	2628.549072
0.000000	1.539742	2646.719727
0.000000	1.539979	2663.554199
0.000000	1.540216	2679.591553
0.000000	1.540454	2694.930176
0.000000	1.540691	2712.671143
0.000000	1.540928	2730.930420
0.000000	1.541165	2749.297363
0.000000	1.541402	2767.011719
0.000000	1.541640	2781.918213
0.000000	1.541877	2793.715088
0.000000	1.542114	2804.705811
0.000000	1.542351	2814.916504
0.000000	1.542588	2824.830322
0.000000	1.542825	2834.262451
0.000000	1.543062	2842.086182
0.000000	1.543300	2846.630859
0.000000	1.543537	2848.706055
0.000000	1.543774	2849.646729
0.000000	1.544011	2850.520996
0.000000	1.544248	2849.717285
0.000000	1.544486	2847.013672
0.000000	1.544723	2842.709473
0.000000	1.544960	2839.582520
0.000000	1.545197	2834.596680
0.000000	1.545434	2828.751221
0.000000	1.545671	2820.636963
0.000000	1.545909	2811.890625
0.000000	1.546146	2803.888672
0.000000	1.546383	2797.006592
0.000000	1.546620	2791.706055
0.000000	1.546857	2788.347656
0.000000	1.547095	2787.856689
0.000000	1.547332	2786.582275
0.000000	1.547569	2784.918701
0.000000	1.547806	2784.300049
0.000000	1.548043	2782.954102
0.000000	1.548280	2780.354980
0.000000	1.548518	2777.966797
0.000000	1.548755	2777.062744
0.000000	1.548992	2779.199463
0.000000	1.549229	2782.449219
0.000000	1.549466	2786.047852
0.000000	1.549703	2791.016357
0.000000	1.549941	2795.469238
0.000000	1.550178	2800.390381
0.000000	1.550415	2807.308350
0.000000	1.550652	2816.015381
0.000000	1.550889	2824.581787
0.000000	1.551127	2831.200928
0.000000	1.551364	2837.964355
0.000000	1.551601	2846.201660
0.000000	1.551838	2853.885254
0.000000	1.552075	2860.179443
0.000000	1.552312	2865.113037
0.000000	1.552549	2868.684814
0.000000	1.552787	2870.388428
0.000000	1.553024	2870.916748
0.000000	1.553261	2872.297119
0.000000	1.553498	2874.162109
0.000000	1.553735	2875.066406
0.000000	1.553973	2875.442871
0.000000	1.554210	2875.395264
0.000000	1.554447	2874.314209
0.000000	1.554684	2873.316895
0.000000	1.554921	2872.730713
0.000000	1.555158	2871.407227
0.000000	1.555396	2870.473633
0.000000	1.555633	2869.378662
0.000000	1.555870	2868.362549
0.000000	1.556107	2867.879150
0.000000	1.556344	2867.001709
0.000000	1.556582	2865.612549
0.000000	1.556819	2863.034180
0.000000	1.557056	2859.893311
0.000000	1.557293	2857.803467
0.000000	1.557530	2854.926025
0.000000	1.557768	2853.136230
0.000000	1.558005	2853.349609
0.000000	1.558242	2854.011719
0.000000	1.558479	2855.532471
0.000000	1.558716	2855.534424
0.000000	1.558953	2853.126709
0.000000	1.559190	2849.835938
0.000000	1.559428	2846.528564
0.000000	1.559665	2841.516602
0.000000	1.559902	2836.137207
0.000000	1.560139	2831.594971
0.000000	1.560376	2827.288086
0.000000	1.560614	2824.978516
0.000000	1.560851	2825.989990
0.000000	1.561088	2828.120361
0.000000	1.561325	2832.208984
0.000000	1.561562	2839.318115
0.000000	1.561799	2847.860107
0.000000	1.562037	2856.476563
0.000000	1.562274	2863.106934
0.000000	1.562511	2866.964600
0.000000	1.562748	2870.029297
0.000000	1.562985	2874.757080
0.000000	1.563222	2880.124756
0.000000	1.563460	2885.577637
0.000000	1.563697	2890.114014
0.000000	1.563934	2893.911133
0.000000	1.564171	2896.453125
0.000000	1.564408	2897.864990
0.000000	1.564646	2900.416016
0.000000	1.564883	2901.079834
0.000000	1.565120	2901.749023
0.000000	1.565357	2902.126953
0.000000	1.565594	2902.272705
0.000000	1.565831	2902.245605
0.000000	1.566069	2902.934326
0.000000	1.566306	2902.750977
0.000000	1.566543	2903.295166
0.000000	1.566780	2903.250244
0.000000	1.567017	2901.957520
0.000000	1.567255	2899.165039
0.000000	1.567492	2896.678955
0.000000	1.567729	2894.004639
0.000000	1.567966	2890.669189
0.000000	1.568203	2888.203613
0.000000	1.568440	2886.255615
0.000000	1.568677	2885.386230
0.000000	1.568915	2884.872070
0.000000	1.569152	2885.813965
0.000000	1.569389	2886.786621
0.000000	1.569626	2887.066406
0.000000	1.569863	2886.385254
0.000000	1.570101	2885.252441
0.000000	1.570338	2882.932861
0.000000	1.570575	2879.632568
0.000000	1.570812	2876.807861
0.000000	1.571049	2873.856445
0.000000	1.571286	2871.665039
0.000000	1.571524	2871.038818
0.000000	1.571761	2871.885010
0.000000	1.571998	2873.141846
0.000000	1.572235	2875.096191
0.000000	1.572472	2878.486572
0.000000	1.572709	2882.311279
0.000000	1.572947	2884.909424
0.000000	1.573184	2886.976318
0.000000	1.573421	2890.812256
0.000000	1.573658	2894.998779
0.000000	1.573895	2900.051514
0.000000	1.574133	2906.887695
0.000000	1.574370	2913.358887
0.000000	1.574607	2918.825928
0.000000	1.574844	2922.865479
0.000000	1.575081	2924.486572
0.000000	1.575318	2924.487793
0.000000	1.575556	2924.302490
0.000000	1.575793	2923.376465
0.000000	1.576030	2921.753418
0.000000	1.576267	2918.534424
0.000000	1.576504	2914.926514
0.000000	1.576741	2909.908691
0.000000	1.576979	2904.633789
0.000000	1.577216	2900.637695
0.000000	1.577453	2896.808350
0.000000	1.577690	2891.356934
0.000000	1.577927	2884.718750
0.000000	1.578164	2876.778809
0.000000	1.578402	2866.751221
0.000000	1.578639	2855.769043
0.000000	1.578876	2844.149658
0.000000	1.579113	2833.035645
0.000000	1.579350	2822.320801
0.000000	1.579588	2810.117676
0.000000	1.579825	2800.587402
0.000000	1.580062	2790.910645
0.000000	1.580299	2783.176514
0.000000	1.580536	2778.798096
0.000000	1.580773	2777.337646
0.000000	1.581011	2778.071045
0.000000	1.581248	2780.245361
0.000000	1.581485	2782.656738
0.000000	1.581722	2783.863037
0.000000	1.581959	2782.917725
0.000000	1.582196	2780.828369
0.000000	1.582434	2778.906982
0.000000	1.582671	2778.065430
0.000000	1.582908	2775.302734
0.000000	1.583145	2773.028076
0.000000	1.583382	2769.777832
0.000000	1.583619	2765.561523
0.000000	1.583857	2761.876953
0.000000	1.584094	2757.341553
0.000000	1.584331	2753.570801
0.000000	1.584568	2753.416748
0.000000	1.584805	2754.972656
0.000000	1.585043	2757.431152
0.000000	1.585280	2762.263428
0.000000	1.585517	2768.594238
0.000000	1.585754	2776.244629
0.000000	1.585991	2782.634521
0.000000	1.586228	2787.590088
0.000000	1.586466	2789.551514
0.000000	1.586703	2789.162842
0.000000	1.586940	2787.197754
0.000000	1.587177	2784.989746
0.000000	1.587414	2782.638916
0.000000	1.587651	2780.110107
0.000000	1.587889	2777.691895
0.000000	1.588126	2774.287354
0.000000	1.588363	2770.817383
0.000000	1.588600	2766.040039
0.000000	1.588837	2759.548096
0.000000	1.589075	2754.529785
0.000000	1.589312	2749.748779
0.000000	1.589549	2744.095703
0.000000	1.589786	2737.795410
0.000000	1.590023	2730.681152
0.000000	1.590261	2724.882080
0.000000	1.590497	2719.122070
0.000000	1.590735	2713.948730
0.000000	1.590972	2709.870605
0.000000	1.591209	2708.038818
0.000000	1.591446	2708.855713
0.000000	1.591683	2711.167725
0.000000	1.591921	2714.200684
0.000000	1.592158	2719.113525
0.000000	1.592395	2725.286377
0.000000	1.592632	2734.641357
0.000000	1.592869	2744.868164
0.000000	1.593107	2755.513672
0.000000	1.593344	2768.476074
0.000000	1.593581	2784.445313
0.000000	1.593818	2801.746826
0.000000	1.594055	2821.145996
0.000000	1.594292	2841.211426
0.000000	1.594530	2859.281006
0.000000	1.594767	2874.531982
0.000000	1.595004	2889.024658
0.000000	1.595241	2904.195068
0.000000	1.595478	2920.413818
0.000000	1.595716	2936.963379
0.000000	1.595953	2952.104004
0.000000	1.596190	2965.549316
0.000000	1.596427	2977.238525
0.000000	1.596664	2987.847656
0.000000	1.596901	2996.003174
0.000000	1.597139	3001.055420
0.000000	1.597376	3004.035889
0.000000	1.597613	3005.382080
0.000000	1.597850	3005.594238
0.000000	1.598087	3004.118164
0.000000	1.598324	3000.914063
0.000000	1.598562	2996.276611
0.000000	1.598799	2990.857666
0.000000	1.599036	2985.050049
0.000000	1.599273	2979.426514
0.000000	1.599510	2974.335205
0.000000	1.599748	2970.691162
0.000000	1.599985	2968.107178
0.000000	1.600222	2966.165771
0.000000	1.600459	2963.236084
0.000000	1.600696	2960.774902
0.000000	1.600933	2958.569092
0.000000	1.601170	2955.375977
0.000000	1.601408	2951.992920
0.000000	1.601645	2947.687256
0.000000	1.601882	2943.186768
0.000000	1.602119	2938.534180
0.000000	1.602356	2933.038818
0.000000	1.602594	2927.108887
0.000000	1.602831	2920.229248
0.000000	1.603068	2913.003906
0.000000	1.603305	2905.843262
0.000000	1.603542	2899.281494
0.000000	1.603779	2891.756592
0.000000	1.604017	2884.094238
0.000000	1.604254	2876.575684
0.000000	1.604491	2868.645508
0.000000	1.604728	2860.479980
0.000000	1.604965	2852.535645
0.000000	1.605203	2845.646729
0.000000	1.605440	2838.920654
0.000000	1.605677	2832.130371
0.000000	1.605914	2825.794922
0.000000	1.606151	2819.275146
0.000000	1.606388	2812.473633
0.000000	1.606626	2807.115967
0.000000	1.606863	2802.985840
0.000000	1.607100	2800.122559
0.000000	1.607337	2799.435059
0.000000	1.607574	2801.832031
0.000000	1.607811	2805.468506
0.000000	1.608049	2811.163330
0.000000	1.608286	2818.976563
0.000000	1.608523	2828.374512
0.000000	1.608760	2838.560303
0.000000	1.608997	2849.321777
0.000000	1.609234	2862.018799
0.000000	1.609472	2874.458740
0.000000	1.609709	2884.607910
0.000000	1.609946	2892.135742
0.000000	1.610183	2897.034180
0.000000	1.610420	2899.328857
0.000000	1.610657	2900.944092
0.000000	1.610895	2903.014160
0.000000	1.611132	2905.117432
0.000000	1.611369	2909.892090
0.000000	1.611606	2916.534424
0.000000	1.611843	2925.557129
0.000000	1.612081	2935.767090
0.000000	1.612318	2946.068848
0.000000	1.612555	2955.347900
0.000000	1.612792	2963.212646
0.000000	1.613029	2969.144287
0.000000	1.613266	2973.631836
0.000000	1.613504	2978.059570
0.000000	1.613741	2985.718506
0.000000	1.613978	2993.266113
0.000000	1.614215	2999.160645
0.000000	1.614452	3004.026611
0.000000	1.614690	3007.722656
0.000000	1.614927	3010.146484
0.000000	1.615164	3012.925781
0.000000	1.615401	3015.494385
0.000000	1.615638	3018.256836
0.000000	1.615875	3019.222412
0.000000	1.616112	3017.429199
0.000000	1.616350	3013.726074
0.000000	1.616587	3008.923584
0.000000	1.616824	3004.006592
0.000000	1.617061	2998.887451
0.000000	1.617298	2993.085938
0.000000	1.617536	2988.051270
0.000000	1.617773	2985.819336
0.000000	1.618010	2985.582520
0.000000	1.618247	2987.169922
0.000000	1.618484	2990.103027
0.000000	1.618721	2995.058838
0.000000	1.618959	3000.138428
0.000000	1.619196	3003.412598
0.000000	1.619433	3005.271240
0.000000	1.619670	3008.309326
0.000000	1.619907	3010.833008
0.000000	1.620144	3013.375000
0.000000	1.620382	3013.561035
0.000000	1.620619	3013.615723
0.000000	1.620856	3014.041992
0.000000	1.621093	3013.462402
0.000000	1.621330	3011.271973
0.000000	1.621568	3007.256348
0.000000	1.621805	3002.730225
0.000000	1.622042	2996.888184
0.000000	1.622279	2990.367676
0.000000	1.622516	2983.354492
0.000000	1.622754	2975.435059
0.000000	1.622991	2967.078857
0.000000	1.623228	2956.666260
0.000000	1.623465	2945.723877
0.000000	1.623702	2935.990479
0.000000	1.623939	2927.211670
0.000000	1.624177	2920.395996
0.000000	1.624414	2915.716553
0.000000	1.624651	2912.423584
0.000000	1.624888	2909.329834
0.000000	1.625125	2905.018311
0.000000	1.625362	2901.136719
0.000000	1.625600	2897.172852
0.000000	1.625837	2892.077637
0.000000	1.626074	2887.600098
0.000000	1.626311	2884.799561
0.000000	1.626548	2884.377197
0.000000	1.626785	2885.479248
0.000000	1.627023	2887.218750
0.000000	1.627260	2888.975586
0.000000	1.627497	2891.789551
0.000000	1.627734	2895.593262
0.000000	1.627971	2899.020264
0.000000	1.628209	2901.973633
0.000000	1.628446	2904.255859
0.000000	1.628683	2907.520020
0.000000	1.628920	2909.919189
0.000000	1.629157	2910.747314
0.000000	1.629394	2910.313477
0.000000	1.629632	2910.213135
0.000000	1.629869	2910.606445
0.000000	1.630106	2909.875244
0.000000	1.630343	2907.566895
0.000000	1.630580	2903.191895
0.000000	1.630817	2897.364258
0.000000	1.631055	2892.915283
0.000000	1.631292	2888.976318
0.000000	1.631529	2885.405273
0.000000	1.631766	2881.269775
0.000000	1.632003	2877.186035
0.000000	1.632240	2872.354248
0.000000	1.632478	2867.574219
0.000000	1.632715	2863.589111
0.000000	1.632952	2859.798340
0.000000	1.633189	2856.268799
0.000000	1.633426	2854.376709
0.000000	1.633664	2852.672607
0.000000	1.633901	2849.752686
0.000000	1.634138	2846.107178
0.000000	1.634375	2843.629150
0.000000	1.634612	2841.805176
0.000000	1.634849	2840.976318
0.000000	1.635087	2842.328369
0.000000	1.635324	2846.345459
0.000000	1.635561	2851.098145
0.000000	1.635798	2856.572021
0.000000	1.636035	2861.876709
0.000000	1.636272	2865.517090
0.000000	1.636510	2866.839600
0.000000	1.636747	2866.657227
0.000000	1.636984	2865.484863
0.000000	1.637221	2862.258545
0.000000	1.637458	2857.682129
0.000000	1.637696	2854.973145
0.000000	1.637933	2852.817871
0.000000	1.638170	2849.170410
0.000000	1.638407	2842.592285
0.000000	1.638644	2834.870850
0.000000	1.638881	2825.063965
0.000000	1.639118	2814.651123
0.000000	1.639356	2802.979736
0.000000	1.639593	2792.531738
0.000000	1.639830	2782.861816
0.000000	1.640067	2774.083496
0.000000	1.640304	2765.438232
0.000000	1.640542	2758.697266
0.000000	1.640779	2753.704102
0.000000	1.641016	2749.356201
0.000000	1.641253	2745.942871
0.000000	1.641490	2744.741943
0.000000	1.641727	2744.481934
0.000000	1.641965	2744.935303
0.000000	1.642202	2747.388428
0.000000	1.642439	2750.397217
0.000000	1.642676	2755.291016
0.000000	1.642913	2761.720215
0.000000	1.643151	2771.167236
0.000000	1.643388	2782.299561
0.000000	1.643625	2795.120117
0.000000	1.643862	2806.452881
0.000000	1.644099	2815.956543
0.000000	1.644336	2824.539307
0.000000	1.644574	2832.916504
0.000000	1.644811	2840.915283
0.000000	1.645048	2849.951416
0.000000	1.645285	2859.357666
0.000000	1.645522	2867.626221
0.000000	1.645759	2874.050537
0.000000	1.645997	2879.693115
0.000000	1.646234	2885.241455
0.000000	1.646471	2889.838379
0.000000	1.646708	2894.324707
0.000000	1.646945	2898.981445
0.000000	1.647183	2903.350586
0.000000	1.647420	2905.977295
0.000000	1.647657	2909.554932
0.000000	1.647894	2912.964355
0.000000	1.648131	2916.816650
0.000000	1.648368	2920.846924
0.000000	1.648605	2923.526123
0.000000	1.648843	2925.509766
0.000000	1.649080	2927.924072
0.000000	1.649317	2930.014648
0.000000	1.649554	2932.859863
0.000000	1.649791	2935.894531
0.000000	1.650029	2938.669189
0.000000	1.650266	2942.210693
0.000000	1.650503	2946.458008
0.000000	1.650740	2952.224365
0.000000	1.650977	2960.079590
0.000000	1.651214	2967.021729
0.000000	1.651452	2972.340820
0.000000	1.651689	2976.052246
0.000000	1.651926	2978.489014
0.000000	1.652163	2981.274658
0.000000	1.652400	2986.406494
0.000000	1.652638	2991.957520
0.000000	1.652875	2998.965576
0.000000	1.653112	3006.051270
0.000000	1.653349	3012.747314
0.000000	1.653586	3018.858643
0.000000	1.653823	3023.166260
0.000000	1.654061	3026.507568
0.000000	1.654298	3029.571045
0.000000	1.654535	3030.201904
0.000000	1.654772	3028.510742
0.000000	1.655009	3025.441650
0.000000	1.655246	3023.458252
0.000000	1.655484	3023.367676
0.000000	1.655721	3023.361084
0.000000	1.655958	3023.551025
0.000000	1.656195	3023.154785
0.000000	1.656432	3021.112793
0.000000	1.656670	3016.431641
0.000000	1.656907	3008.931152
0.000000	1.657144	3000.600342
0.000000	1.657381	2990.675781
0.000000	1.657618	2979.088867
0.000000	1.657855	2966.523682
0.000000	1.658092	2958.263428
0.000000	1.658330	2952.242676
0.000000	1.658567	2951.417236
0.000000	1.658804	2951.818359
0.000000	1.659041	2952.499756
0.000000	1.659278	2952.444824
0.000000	1.659516	2952.142090
0.000000	1.659753	2952.574707
0.000000	1.659990	2954.814697
0.000000	1.660227	2958.478516
0.000000	1.660464	2962.365967
0.000000	1.660702	2966.294678
0.000000	1.660939	2970.663818
0.000000	1.661176	2976.553955
0.000000	1.661413	2981.532227
0.000000	1.661650	2985.428223
0.000000	1.661887	2988.552002
0.000000	1.662125	2990.017578
0.000000	1.662362	2988.966797
0.000000	1.662599	2986.599609
0.000000	1.662836	2983.443359
0.000000	1.663073	2978.296387
0.000000	1.663311	2972.330322
0.000000	1.663548	2968.051270
0.000000	1.663785	2963.237549
0.000000	1.664022	2958.212158
0.000000	1.664259	2953.329834
0.000000	1.664496	2947.391602
0.000000	1.664733	2942.141113
0.000000	1.664971	2938.197266
0.000000	1.665208	2934.803955
0.000000	1.665445	2931.849854
0.000000	1.665682	2930.392578
0.000000	1.665919	2929.253418
0.000000	1.666157	2928.128906
0.000000	1.666394	2927.823486
0.000000	1.666631	2926.895752
0.000000	1.666868	2925.413330
0.000000	1.667105	2924.205811
0.000000	1.667342	2925.441650
0.000000	1.667580	2928.755859
0.000000	1.667817	2933.513428
0.000000	1.668054	2939.685303
0.000000	1.668291	2948.027588
0.000000	1.668528	2954.143066
0.000000	1.668765	2959.538574
0.000000	1.669003	2967.138916
0.000000	1.669240	2978.565918
0.000000	1.669477	2989.993408
0.000000	1.669714	3000.303223
0.000000	1.669951	3009.010010
0.000000	1.670189	3018.024902
0.000000	1.670426	3025.348145
0.000000	1.670663	3029.842773
0.000000	1.670900	3031.049805
0.000000	1.671137	3029.436035
0.000000	1.671374	3025.604736
0.000000	1.671612	3020.654541
0.000000	1.671849	3015.285400
0.000000	1.672086	3009.961182
0.000000	1.672323	3005.573975
0.000000	1.672560	3003.392334
0.000000	1.672798	3002.670898
0.000000	1.673035	3002.761230
0.000000	1.673272	3004.014648
0.000000	1.673509	3006.365234
0.000000	1.673746	3010.511475
0.000000	1.673983	3015.479492
0.000000	1.674220	3020.401367
0.000000	1.674458	3026.165527
0.000000	1.674695	3031.334961
0.000000	1.674932	3035.381348
0.000000	1.675169	3039.267334
0.000000	1.675406	3042.915771
0.000000	1.675644	3045.261230
0.000000	1.675881	3046.815674
0.000000	1.676118	3047.790283
0.000000	1.676355	3047.457520
0.000000	1.676592	3046.218750
0.000000	1.676829	3044.201660
0.000000	1.677067	3042.461182
0.000000	1.677304	3040.425537
0.000000	1.677541	3037.664307
0.000000	1.677778	3035.391113
0.000000	1.678015	3034.887939
0.000000	1.678252	3034.594971
0.000000	1.678490	3035.843750
0.000000	1.678727	3038.060791
0.000000	1.678964	3039.519531
0.000000	1.679201	3041.892578
0.000000	1.679438	3043.201416
0.000000	1.679676	3042.861816
0.000000	1.679913	3040.521973
0.000000	1.680150	3037.221436
0.000000	1.680387	3035.537109
0.000000	1.680624	3033.283203
0.000000	1.680861	3030.866211
0.000000	1.681099	3029.199707
0.000000	1.681336	3029.378906
0.000000	1.681573	3030.147461
0.000000	1.681810	3030.628906
0.000000	1.682047	3029.347412
0.000000	1.682284	3025.802734
0.000000	1.682522	3020.617432
0.000000	1.682759	3015.354004
0.000000	1.682996	3009.560791
0.000000	1.683233	3003.343506
0.000000	1.683470	2998.347168
0.000000	1.683707	2994.424561
0.000000	1.683945	2992.294922
0.000000	1.684182	2989.880127
0.000000	1.684419	2988.468262
0.000000	1.684656	2987.372559
0.000000	1.684893	2985.079346
0.000000	1.685131	2982.113770
0.000000	1.685368	2979.688721
0.000000	1.685605	2976.267822
0.000000	1.685842	2973.109863
0.000000	1.686079	2969.518066
0.000000	1.686316	2964.480957
0.000000	1.686554	2960.497559
0.000000	1.686791	2957.891846
0.000000	1.687028	2956.070313
0.000000	1.687265	2954.804199
0.000000	1.687502	2955.702148
0.000000	1.687739	2957.340820
0.000000	1.687977	2957.377930
0.000000	1.688214	2956.228516
0.000000	1.688451	2953.845703
0.000000	1.688688	2951.170654
0.000000	1.688925	2949.151367
0.000000	1.689162	2947.193115
0.000000	1.689400	2945.987061
0.000000	1.689637	2945.080078
0.000000	1.689874	2944.019043
0.000000	1.690111	2943.215088
0.000000	1.690348	2941.166260
0.000000	1.690586	2937.362061
0.000000	1.690823	2932.646729
0.000000	1.691060	2926.230469
0.000000	1.691297	2918.104492
0.000000	1.691534	2908.035400
0.000000	1.691772	2896.447266
0.000000	1.692009	2885.182373
0.000000	1.692246	2874.789063
0.000000	1.692483	2864.881592
0.000000	1.692720	2856.169922
0.000000	1.692957	2849.496094
0.000000	1.693195	2844.547852
0.000000	1.693432	2841.119873
0.000000	1.693669	2839.837402
0.000000	1.693906	2838.845947
0.000000	1.694143	2838.492188
0.000000	1.694380	2838.625732
0.000000	1.694618	2838.942627
0.000000	1.694855	2835.992188
0.000000	1.695092	2829.717529
0.000000	1.695329	2820.939941
0.000000	1.695566	2811.269043
0.000000	1.695804	2801.226074
0.000000	1.696041	2789.521240
0.000000	1.696278	2779.698242
0.000000	1.696515	2771.784424
0.000000	1.696752	2764.112061
0.000000	1.696989	2757.104492
0.000000	1.697226	2752.434082
0.000000	1.697464	2749.365967
0.000000	1.697701	2746.750000
0.000000	1.697938	2743.943359
0.000000	1.698175	2744.641113
0.000000	1.698412	2750.410400
0.000000	1.698650	2757.728271
0.000000	1.698887	2765.311768
0.000000	1.699124	2774.621094
0.000000	1.699361	2784.614258
0.000000	1.699598	2795.100098
0.000000	1.699835	2805.374756
0.000000	1.700073	2816.666260
0.000000	1.700310	2828.965820
0.000000	1.700547	2844.276611
0.000000	1.700784	2862.510010
0.000000	1.701021	2881.306396
0.000000	1.701259	2898.602051
0.000000	1.701496	2912.697510
0.000000	1.701733	2924.741699
0.000000	1.701970	2934.594482
0.000000	1.702207	2943.308105
0.000000	1.702444	2949.844727
0.000000	1.702682	2953.929443
0.000000	1.702919	2956.485596
0.000000	1.703156	2957.702393
0.000000	1.703393	2957.833740
0.000000	1.703630	2956.346924
0.000000	1.703867	2954.239258
0.000000	1.704105	2951.643799
0.000000	1.704342	2950.083252
0.000000	1.704579	2947.944580
0.000000	1.704816	2947.317871
0.000000	1.705053	2947.389404
0.000000	1.705291	2948.316895
0.000000	1.705528	2949.947021
0.000000	1.705765	2952.429199
0.000000	1.706002	2954.425537
0.000000	1.706239	2956.052246
0.000000	1.706476	2958.498779
0.000000	1.706713	2962.552734
0.000000	1.706951	2966.431641
0.000000	1.707188	2971.183594
0.000000	1.707425	2976.614014
0.000000	1.707662	2984.216797
0.000000	1.707899	2992.167969
0.000000	1.708137	2998.541992
0.000000	1.708374	3002.345215
0.000000	1.708611	3003.584473
0.000000	1.708848	3003.979980
0.000000	1.709085	3004.904541
0.000000	1.709322	3005.187012
0.000000	1.709560	3005.987061
0.000000	1.709797	3008.759521
0.000000	1.710034	3013.053955
0.000000	1.710271	3018.093994
0.000000	1.710508	3022.798340
0.000000	1.710746	3027.062744
0.000000	1.710983	3031.855469
0.000000	1.711220	3034.873291
0.000000	1.711457	3036.853516
0.000000	1.711694	3037.119629
0.000000	1.711931	3037.185303
0.000000	1.712169	3038.577637
0.000000	1.712406	3041.245850
0.000000	1.712643	3044.911621
0.000000	1.712880	3046.041992
0.000000	1.713117	3046.531982
0.000000	1.713354	3049.426514
0.000000	1.713592	3052.680664
0.000000	1.713829	3055.661621
0.000000	1.714066	3058.564941
0.000000	1.714303	3061.495605
0.000000	1.714540	3064.101563
0.000000	1.714777	3067.169189
0.000000	1.715015	3071.324219
0.000000	1.715252	3074.925049
0.000000	1.715489	3078.898926
0.000000	1.715726	3083.900635
0.000000	1.715963	3091.412842
0.000000	1.716200	3099.866211
0.000000	1.716438	3111.079346
0.000000	1.716675	3120.979004
0.000000	1.716912	3129.386963
0.000000	1.717149	3135.714844
0.000000	1.717386	3140.478271
0.000000	1.717624	3144.135498
0.000000	1.717861	3146.423828
0.000000	1.718098	3149.333740
0.000000	1.718335	3153.164551
0.000000	1.718572	3156.957520
0.000000	1.718809	3158.953857
0.000000	1.719047	3158.992676
0.000000	1.719284	3157.076172
0.000000	1.719521	3153.901611
0.000000	1.719758	3148.210693
0.000000	1.719995	3140.049561
0.000000	1.720233	3132.429688
0.000000	1.720470	3125.202393
0.000000	1.720707	3118.008301
0.000000	1.720944	3109.555420
0.000000	1.721181	3100.085449
0.000000	1.721418	3091.462158
0.000000	1.721655	3082.402344
0.000000	1.721893	3072.503174
0.000000	1.722130	3062.461426
0.000000	1.722367	3051.909180
0.000000	1.722604	3041.324707
0.000000	1.722841	3030.600830
0.000000	1.723079	3019.516113
0.000000	1.723316	3008.368652
0.000000	1.723553	2997.032959
0.000000	1.723790	2985.796631
0.000000	1.724027	2975.484375
0.000000	1.724265	2965.586182
0.000000	1.724502	2957.465576
0.000000	1.724739	2950.105225
0.000000	1.724976	2943.305176
0.000000	1.725213	2935.820801
0.000000	1.725450	2927.727295
0.000000	1.725688	2919.930420
0.000000	1.725925	2910.660400
0.000000	1.726162	2902.372314
0.000000	1.726399	2894.794434
0.000000	1.726636	2889.372070
0.000000	1.726873	2885.365967
0.000000	1.727111	2882.171387
0.000000	1.727348	2881.299805
0.000000	1.727585	2881.043701
0.000000	1.727822	2881.977295
0.000000	1.728059	2883.543945
0.000000	1.728297	2885.244385
0.000000	1.728534	2887.045410
0.000000	1.728771	2887.822998
0.000000	1.729008	2888.751221
0.000000	1.729245	2890.901611
0.000000	1.729482	2892.820557
0.000000	1.729720	2893.625488
0.000000	1.729957	2892.028076
0.000000	1.730194	2888.250000
0.000000	1.730431	2882.906250
0.000000	1.730668	2876.387207
0.000000	1.730905	2869.786377
0.000000	1.731143	2862.437988
0.000000	1.731380	2853.553467
0.000000	1.731617	2845.201172
0.000000	1.731854	2836.276123
0.000000	1.732091	2827.994141
0.000000	1.732328	2820.833984
0.000000	1.732566	2814.011963
0.000000	1.732803	2808.047119
0.000000	1.733040	2803.721436
0.000000	1.733277	2802.862549
0.000000	1.733514	2806.275391
0.000000	1.733752	2814.290527
0.000000	1.733989	2825.456055
0.000000	1.734226	2835.667236
0.000000	1.734463	2846.202148
0.000000	1.734700	2857.423584
0.000000	1.734937	2868.810791
0.000000	1.735175	2879.666748
0.000000	1.735412	2888.912354
0.000000	1.735649	2896.101318
0.000000	1.735886	2902.826416
0.000000	1.736123	2909.202148
0.000000	1.736360	2913.283936
0.000000	1.736598	2915.235840
0.000000	1.736835	2916.885254
0.000000	1.737072	2917.114014
0.000000	1.737309	2917.604248
0.000000	1.737546	2919.020752
0.000000	1.737783	2922.098389
0.000000	1.738021	2927.566162
0.000000	1.738258	2935.207031
0.000000	1.738495	2945.842041
0.000000	1.738732	2958.395264
0.000000	1.738969	2970.564209
0.000000	1.739207	2983.651855
0.000000	1.739444	2997.862793
0.000000	1.739681	3010.417969
0.000000	1.739918	3021.553467
0.000000	1.740155	3031.570068
0.000000	1.740392	3042.041260
0.000000	1.740630	3053.468750
0.000000	1.740867	3064.181885
0.000000	1.741104	3074.656494
0.000000	1.741341	3087.085449
0.000000	1.741578	3100.648438
0.000000	1.741815	3114.375977
0.000000	1.742053	3126.466797
0.000000	1.742290	3136.941650
0.000000	1.742527	3144.767822
0.000000	1.742764	3149.991943
0.000000	1.743001	3152.894531
0.000000	1.743239	3154.030273
0.000000	1.743476	3155.439941
0.000000	1.743713	3157.428223
0.000000	1.743950	3160.698975
0.000000	1.744187	3165.666748
0.000000	1.744424	3172.591064
0.000000	1.744661	3182.719727
0.000000	1.744899	3193.143555
0.000000	1.745136	3202.228271
0.000000	1.745373	3208.751465
0.000000	1.745610	3213.002686
0.000000	1.745847	3218.312012
0.000000	1.746085	3223.572754
0.000000	1.746322	3226.433105
0.000000	1.746559	3226.330566
0.000000	1.746796	3224.689209
0.000000	1.747033	3220.847168
0.000000	1.747270	3215.639893
0.000000	1.747508	3210.715332
0.000000	1.747745	3206.143311
0.000000	1.747982	3203.081299
0.000000	1.748219	3201.307617
0.000000	1.748456	3200.348633
0.000000	1.748694	3199.732422
0.000000	1.748931	3200.603760
0.000000	1.749168	3201.003174
0.000000	1.749405	3201.399902
0.000000	1.749642	3202.142334
0.000000	1.749879	3203.551025
0.000000	1.750117	3203.346191
0.000000	1.750354	3202.002930
0.000000	1.750591	3200.348633
0.000000	1.750828	3197.567139
0.000000	1.751065	3195.632568
0.000000	1.751302	3192.529541
0.000000	1.751540	3188.577148
0.000000	1.751777	3184.750000
0.000000	1.752014	3179.022461
0.000000	1.752251	3172.055908
0.000000	1.752488	3164.667969
0.000000	1.752726	3158.027100
0.000000	1.752963	3151.880859
0.000000	1.753200	3145.806885
0.000000	1.753437	3140.321533
0.000000	1.753674	3135.796387
0.000000	1.753911	3131.325928
0.000000	1.754148	3126.773926
0.000000	1.754386	3122.847412
0.000000	1.754623	3119.537354
0.000000	1.754860	3115.617432
0.000000	1.755097	3110.873535
0.000000	1.755334	3106.449707
0.000000	1.755572	3103.642334
0.000000	1.755809	3102.942871
0.000000	1.756046	3103.070801
0.000000	1.756283	3104.432373
0.000000	1.756520	3107.086914
0.000000	1.756757	3111.165039
0.000000	1.756995	3116.726318
0.000000	1.757232	3120.611816
0.000000	1.757469	3121.257080
0.000000	1.757706	3119.330811
0.000000	1.757943	3117.383301
0.000000	1.758181	3115.290527
0.000000	1.758418	3111.897217
0.000000	1.758655	3109.742432
0.000000	1.758892	3109.859375
0.000000	1.759129	3109.871338
0.000000	1.759367	3109.652344
0.000000	1.759604	3109.423340
0.000000	1.759841	3109.031250
0.000000	1.760078	3108.909424
0.000000	1.760315	3108.379639
0.000000	1.760552	3108.179443
0.000000	1.760790	3108.315674
0.000000	1.761027	3106.562500
0.000000	1.761264	3103.220947
0.000000	1.761501	3100.653076
0.000000	1.761738	3098.256348
0.000000	1.761975	3095.120117
0.000000	1.762213	3091.443115
0.000000	1.762450	3086.684082
0.000000	1.762687	3081.773438
0.000000	1.762924	3077.197266
0.000000	1.763161	3073.997314
0.000000	1.763398	3073.193848
0.000000	1.763636	3074.925049
0.000000	1.763873	3078.836914
0.000000	1.764110	3081.653076
0.000000	1.764347	3082.604736
0.000000	1.764584	3082.353760
0.000000	1.764821	3082.090088
0.000000	1.765059	3082.520020
0.000000	1.765296	3081.716553
0.000000	1.765533	3081.531250
0.000000	1.765770	3081.130615
0.000000	1.766007	3081.238770
0.000000	1.766245	3082.224609
0.000000	1.766482	3083.668457
0.000000	1.766719	3085.306885
0.000000	1.766956	3086.942627
0.000000	1.767193	3087.987305
0.000000	1.767430	3088.833740
0.000000	1.767668	3089.818359
0.000000	1.767905	3090.244873
0.000000	1.768142	3090.217041
0.000000	1.768379	3091.926514
0.000000	1.768616	3093.807617
0.000000	1.768854	3096.977783
0.000000	1.769091	3101.789551
0.000000	1.769328	3108.932861
0.000000	1.769565	3118.865479
0.000000	1.769802	3131.229492
0.000000	1.770039	3144.668701
0.000000	1.770276	3158.562744
0.000000	1.770514	3171.072510
0.000000	1.770751	3181.896240
0.000000	1.770988	3190.462891
0.000000	1.771225	3198.138672
0.000000	1.771462	3206.531006
0.000000	1.771700	3213.591309
0.000000	1.771937	3217.757080
0.000000	1.772174	3220.882080
0.000000	1.772411	3223.204834
0.000000	1.772648	3222.487061
0.000000	1.772885	3220.225098
0.000000	1.773123	3216.697021
0.000000	1.773360	3210.531494
0.000000	1.773597	3202.626953
0.000000	1.773834	3193.593994
0.000000	1.774071	3183.333984
0.000000	1.774308	3172.804199
0.000000	1.774546	3164.219971
0.000000	1.774783	3157.891113
0.000000	1.775020	3151.927734
0.000000	1.775257	3143.697021
0.000000	1.775494	3134.980469
0.000000	1.775732	3125.969238
0.000000	1.775969	3115.548828
0.000000	1.776206	3104.015625
0.000000	1.776443	3092.210693
0.000000	1.776680	3080.793945
0.000000	1.776917	3069.948730
0.000000	1.777155	3060.922852
0.000000	1.777392	3053.685303
0.000000	1.777629	3049.262451
0.000000	1.777866	3047.040527
0.000000	1.778103	3047.001221
0.000000	1.778341	3050.113770
0.000000	1.778578	3053.700928
0.000000	1.778815	3058.556396
0.000000	1.779052	3065.699707
0.000000	1.779289	3073.263184
0.000000	1.779526	3081.299805
0.000000	1.779763	3088.139404
0.000000	1.780001	3094.412354
0.000000	1.780238	3100.484131
0.000000	1.780475	3106.537842
0.000000	1.780712	3111.823486
0.000000	1.780949	3115.381348
0.000000	1.781187	3118.388916
0.000000	1.781424	3122.354980
0.000000	1.781661	3126.672607
0.000000	1.781898	3130.672852
0.000000	1.782135	3134.138184
0.000000	1.782372	3135.046143
0.000000	1.782610	3133.390869
0.000000	1.782847	3130.018311
0.000000	1.783084	3125.682861
0.000000	1.783321	3117.734131
0.000000	1.783558	3108.362793
0.000000	1.783795	3099.156494
0.000000	1.784033	3091.283447
0.000000	1.784270	3083.792480
0.000000	1.784507	3076.361328
0.000000	1.784744	3068.312256
0.000000	1.784981	3059.898682
0.000000	1.785219	3051.996582
0.000000	1.785456	3044.961182
0.000000	1.785693	3042.026611
0.000000	1.785930	3042.018311
0.000000	1.786167	3043.971924
0.000000	1.786404	3044.674561
0.000000	1.786642	3042.926758
0.000000	1.786879	3038.841797
0.000000	1.787116	3034.081299
0.000000	1.787353	3029.538330
0.000000	1.787590	3023.884766
0.000000	1.787827	3017.892822
0.000000	1.788065	3012.446777
0.000000	1.788302	3008.114746
0.000000	1.788539	3002.899658
0.000000	1.788776	2997.440674
0.000000	1.789013	2993.549805
0.000000	1.789250	2991.103271
0.000000	1.789488	2990.354980
0.000000	1.789725	2989.653564
0.000000	1.789962	2988.145264
0.000000	1.790199	2986.889160
0.000000	1.790436	2986.597900
0.000000	1.790674	2988.027832
0.000000	1.790911	2991.402832
0.000000	1.791148	2996.205566
0.000000	1.791385	3001.991211
0.000000	1.791622	3007.565430
0.000000	1.791860	3012.235596
0.000000	1.792097	3016.025635
0.000000	1.792334	3019.601807
0.000000	1.792571	3022.206543
0.000000	1.792808	3023.453857
0.000000	1.793045	3023.268555
0.000000	1.793282	3022.285156
0.000000	1.793520	3021.122314
0.000000	1.793757	3018.879150
0.000000	1.793994	3016.510498
0.000000	1.794231	3014.942627
0.000000	1.794468	3013.311523
0.000000	1.794706	3012.440430
0.000000	1.794943	3010.999268
0.000000	1.795180	3010.420654
0.000000	1.795417	3011.781494
0.000000	1.795654	3016.157959
0.000000	1.795891	3020.165283
0.000000	1.796129	3022.259521
0.000000	1.796366	3023.367676
0.000000	1.796603	3023.601318
0.000000	1.796840	3024.383545
0.000000	1.797077	3025.507324
0.000000	1.797315	3026.489990
0.000000	1.797552	3027.558350
0.000000	1.797789	3027.721924
0.000000	1.798026	3027.793945
0.000000	1.798263	3028.975098
0.000000	1.798500	3028.391357
0.000000	1.798738	3028.390381
0.000000	1.798975	3027.960449
0.000000	1.799212	3026.497559
0.000000	1.799449	3023.305908
0.000000	1.799686	3017.929932
0.000000	1.799923	3012.783691
0.000000	1.800161	3007.701904
0.000000	1.800398	3003.903564
0.000000	1.800635	3000.931152
0.000000	1.800872	2999.338379
0.000000	1.801109	2999.717041
0.000000	1.801347	3000.815674
0.000000	1.801584	3001.819824
0.000000	1.801821	3003.068604
0.000000	1.802058	3004.678955
0.000000	1.802295	3005.468750
0.000000	1.802532	3005.673340
0.000000	1.802769	3005.703857
0.000000	1.803007	3007.227051
0.000000	1.803244	3011.523193
0.000000	1.803481	3017.155762
0.000000	1.803718	3023.998779
0.000000	1.803955	3031.720947
0.000000	1.804193	3042.316162
0.000000	1.804430	3053.638428
0.000000	1.804667	3064.743652
0.000000	1.804904	3074.699463
0.000000	1.805141	3083.387207
0.000000	1.805378	3091.327881
0.000000	1.805616	3098.244873
0.000000	1.805853	3102.687012
0.000000	1.806090	3104.758057
0.000000	1.806327	3105.982178
0.000000	1.806564	3106.251221
0.000000	1.806802	3107.850098
0.000000	1.807039	3108.994385
0.000000	1.807276	3109.750244
0.000000	1.807513	3110.781250
0.000000	1.807750	3113.413574
0.000000	1.807987	3115.764893
0.000000	1.808225	3119.092285
0.000000	1.808462	3120.736084
0.000000	1.808699	3119.443604
0.000000	1.808936	3114.389648
0.000000	1.809173	3106.521240
0.000000	1.809410	3098.634033
0.000000	1.809648	3088.610352
0.000000	1.809885	3077.770752
0.000000	1.810122	3067.117188
0.000000	1.810359	3056.392578
0.000000	1.810596	3046.088867
0.000000	1.810834	3036.372559
0.000000	1.811071	3028.028076
0.000000	1.811308	3021.224609
0.000000	1.811545	3016.806641
0.000000	1.811782	3012.879150
0.000000	1.812019	3010.484863
0.000000	1.812256	3009.592285
0.000000	1.812494	3010.359375
0.000000	1.812731	3012.762451
0.000000	1.812968	3015.852783
0.000000	1.813205	3019.949219
0.000000	1.813442	3024.877930
0.000000	1.813680	3029.472656
0.000000	1.813917	3036.350098
0.000000	1.814154	3042.372314
0.000000	1.814391	3047.377930
0.000000	1.814628	3054.134277
0.000000	1.814865	3062.461426
0.000000	1.815103	3072.056885
0.000000	1.815340	3082.002441
0.000000	1.815577	3091.509521
0.000000	1.815814	3100.710205
0.000000	1.816051	3108.999756
0.000000	1.816289	3117.455811
0.000000	1.816526	3124.969482
0.000000	1.816763	3130.967285
0.000000	1.817000	3135.479736
0.000000	1.817237	3138.206055
0.000000	1.817474	3141.683838
0.000000	1.817712	3142.071533
0.000000	1.817949	3139.861816
0.000000	1.818186	3135.524170
0.000000	1.818423	3132.124268
0.000000	1.818660	3128.908447
0.000000	1.818897	3125.066895
0.000000	1.819135	3121.580811
0.000000	1.819372	3117.611328
0.000000	1.819609	3111.079346
0.000000	1.819846	3102.812500
0.000000	1.820083	3091.286377
0.000000	1.820320	3078.003174
0.000000	1.820558	3065.559814
0.000000	1.820795	3053.402832
0.000000	1.821032	3042.125732
0.000000	1.821269	3035.748779
0.000000	1.821506	3032.575684
0.000000	1.821743	3030.594482
0.000000	1.821981	3029.639404
0.000000	1.822218	3029.827393
0.000000	1.822455	3028.811523
0.000000	1.822692	3025.018066
0.000000	1.822929	3019.226318
0.000000	1.823167	3011.806641
0.000000	1.823404	3005.129395
0.000000	1.823641	2999.270264
0.000000	1.823878	2993.536377
0.000000	1.824115	2990.926025
0.000000	1.824353	2991.302246
0.000000	1.824590	2993.102783
0.000000	1.824827	2997.850098
0.000000	1.825064	3003.554688
0.000000	1.825301	3008.775146
0.000000	1.825538	3014.945068
0.000000	1.825776	3021.689697
0.000000	1.826013	3028.882324
0.000000	1.826250	3036.016357
0.000000	1.826487	3043.175293
0.000000	1.826724	3048.657959
0.000000	1.826962	3050.874512
0.000000	1.827199	3049.400879
0.000000	1.827436	3045.262207
0.000000	1.827673	3040.104492
0.000000	1.827910	3037.394043
0.000000	1.828147	3036.852539
0.000000	1.828384	3039.151123
0.000000	1.828622	3042.260498
0.000000	1.828859	3042.920410
0.000000	1.829096	3041.605469
0.000000	1.829333	3039.880127
0.000000	1.829570	3039.165283
0.000000	1.829808	3038.420898
0.000000	1.830045	3038.758301
0.000000	1.830282	3041.861328
0.000000	1.830519	3047.306885
0.000000	1.830756	3051.966064
0.000000	1.830993	3054.832764
0.000000	1.831231	3055.465088
0.000000	1.831468	3055.671387
0.000000	1.831705	3055.656982
0.000000	1.831942	3057.188477
0.000000	1.832179	3059.069580
0.000000	1.832416	3061.046875
0.000000	1.832654	3064.374268
0.000000	1.832891	3068.034912
0.000000	1.833128	3073.626709
0.000000	1.833365	3081.618164
0.000000	1.833602	3090.368408
0.000000	1.833840	3099.755859
0.000000	1.834077	3109.115967
0.000000	1.834314	3118.258057
0.000000	1.834551	3126.443359
0.000000	1.834788	3134.354492
0.000000	1.835025	3142.899902
0.000000	1.835263	3152.136719
0.000000	1.835500	3161.750244
0.000000	1.835737	3172.701660
0.000000	1.835974	3183.203125
0.000000	1.836211	3189.892090
0.000000	1.836448	3193.718262
0.000000	1.836686	3194.099121
0.000000	1.836923	3191.292236
0.000000	1.837160	3186.655029
0.000000	1.837397	3181.757813
0.000000	1.837634	3173.931396
0.000000	1.837871	3164.158203
0.000000	1.838109	3150.040527
0.000000	1.838346	3133.119385
0.000000	1.838583	3115.750000
0.000000	1.838820	3103.597900
0.000000	1.839057	3095.620850
0.000000	1.839295	3091.408936
0.000000	1.839532	3088.429932
0.000000	1.839769	3085.873047
0.000000	1.840006	3081.476318
0.000000	1.840243	3075.912598
0.000000	1.840480	3070.182129
0.000000	1.840718	3066.181396
0.000000	1.840955	3062.980713
0.000000	1.841192	3060.231445
0.000000	1.841429	3057.992676
0.000000	1.841666	3056.386230
0.000000	1.841903	3056.559326
0.000000	1.842141	3058.826416
0.000000	1.842378	3061.714844
0.000000	1.842615	3066.669434
0.000000	1.842852	3073.004639
0.000000	1.843089	3080.108887
0.000000	1.843326	3087.378418
0.000000	1.843564	3095.014404
0.000000	1.843801	3100.570557
0.000000	1.844038	3104.816162
0.000000	1.844275	3109.341309
0.000000	1.844512	3115.250000
0.000000	1.844750	3122.159424
0.000000	1.844987	3128.086914
0.000000	1.845224	3134.563477
0.000000	1.845461	3140.901611
0.000000	1.845698	3146.289551
0.000000	1.845935	3149.880615
0.000000	1.846173	3152.487793
0.000000	1.846410	3152.435059
0.000000	1.846647	3150.780762
0.000000	1.846884	3149.839355
0.000000	1.847121	3151.234375
0.000000	1.847358	3154.462891
0.000000	1.847596	3158.928955
0.000000	1.847833	3164.673584
0.000000	1.848070	3169.843750
0.000000	1.848307	3175.572021
0.000000	1.848544	3179.665527
0.000000	1.848782	3181.442383
0.000000	1.849019	3182.644043
0.000000	1.849256	3183.120361
0.000000	1.849493	3181.835449
0.000000	1.849730	3179.580811
0.000000	1.849967	3177.589355
0.000000	1.850204	3176.858398
0.000000	1.850442	3177.322266
0.000000	1.850679	3178.495850
0.000000	1.850916	3180.797119
0.000000	1.851153	3184.937256
0.000000	1.851390	3190.761963
0.000000	1.851628	3197.312256
0.000000	1.851865	3203.203613
0.000000	1.852102	3208.293945
0.000000	1.852339	3212.453613
0.000000	1.852576	3215.344238
0.000000	1.852813	3216.677002
0.000000	1.853051	3217.325684
0.000000	1.853288	3217.144531
0.000000	1.853525	3216.124023
0.000000	1.853762	3214.052490
0.000000	1.853999	3211.279297
0.000000	1.854237	3207.308350
0.000000	1.854474	3202.767334
0.000000	1.854711	3198.607666
0.000000	1.854948	3196.422852
0.000000	1.855185	3197.380859
0.000000	1.855422	3200.124268
0.000000	1.855660	3205.645996
0.000000	1.855897	3212.822021
0.000000	1.856134	3222.571045
0.000000	1.856371	3233.526123
0.000000	1.856608	3243.207764
0.000000	1.856845	3250.591064
0.000000	1.857083	3256.551514
0.000000	1.857320	3261.160400
0.000000	1.857557	3264.011475
0.000000	1.857794	3266.065186
0.000000	1.858031	3267.255371
0.000000	1.858269	3267.407471
0.000000	1.858506	3267.461426
0.000000	1.858743	3269.954346
0.000000	1.858980	3274.426514
0.000000	1.859217	3278.458008
0.000000	1.859455	3284.629150
0.000000	1.859692	3292.361816
0.000000	1.859929	3302.459229
0.000000	1.860166	3312.847656
0.000000	1.860403	3322.280518
0.000000	1.860640	3331.567871
0.000000	1.860877	3340.489014
0.000000	1.861115	3346.060059
0.000000	1.861352	3348.560059
0.000000	1.861589	3347.746826
0.000000	1.861826	3345.414307
0.000000	1.862063	3342.001953
0.000000	1.862301	3336.357666
0.000000	1.862538	3330.215088
0.000000	1.862775	3324.610840
0.000000	1.863012	3317.926758
0.000000	1.863249	3312.147705
0.000000	1.863486	3307.958984
0.000000	1.863724	3302.897949
0.000000	1.863961	3299.345703
0.000000	1.864198	3296.773926
0.000000	1.864435	3293.054932
0.000000	1.864672	3288.535889
0.000000	1.864910	3285.457275
0.000000	1.865147	3281.963135
0.000000	1.865384	3277.328369
0.000000	1.865621	3272.709473
0.000000	1.865858	3267.906738
0.000000	1.866095	3263.239014
0.000000	1.866332	3259.191162
0.000000	1.866570	3255.171143
0.000000	1.866807	3251.670654
0.000000	1.867044	3248.593750
0.000000	1.867281	3246.805420
0.000000	1.867518	3245.455322
0.000000	1.867756	3244.365967
0.000000	1.867993	3243.607422
0.000000	1.868230	3243.995605
0.000000	1.868467	3245.376953
0.000000	1.868704	3246.197510
0.000000	1.868941	3247.391846
0.000000	1.869179	3250.504150
0.000000	1.869416	3253.570557
0.000000	1.869653	3255.515869
0.000000	1.869890	3256.773193
0.000000	1.870127	3256.693359
0.000000	1.870364	3254.148438
0.000000	1.870602	3250.047852
0.000000	1.870839	3245.249268
0.000000	1.871076	3238.571045
0.000000	1.871313	3231.501465
0.000000	1.871550	3224.241943
0.000000	1.871788	3217.398926
0.000000	1.872025	3213.142578
0.000000	1.872262	3210.133545
0.000000	1.872499	3207.886475
0.000000	1.872736	3203.482910
0.000000	1.872973	3199.688477
0.000000	1.873211	3195.309814
0.000000	1.873448	3190.265625
0.000000	1.873685	3186.270020
0.000000	1.873922	3183.038086
0.000000	1.874159	3181.677490
0.000000	1.874397	3180.921631
0.000000	1.874634	3178.898438
0.000000	1.874871	3177.746338
0.000000	1.875108	3176.935791
0.000000	1.875345	3175.822998
0.000000	1.875582	3175.025879
0.000000	1.875819	3175.958984
0.000000	1.876057	3177.945557
0.000000	1.876294	3180.154541
0.000000	1.876531	3184.169189
0.000000	1.876768	3188.658936
0.000000	1.877005	3190.991455
0.000000	1.877243	3191.125000
0.000000	1.877480	3189.610107
0.000000	1.877717	3186.870605
0.000000	1.877954	3184.270996
0.000000	1.878191	3179.226074
0.000000	1.878428	3171.219238
0.000000	1.878666	3162.939453
0.000000	1.878903	3155.648438
0.000000	1.879140	3147.620361
0.000000	1.879377	3139.406006
0.000000	1.879614	3130.785889
0.000000	1.879851	3120.767334
0.000000	1.880089	3109.120605
0.000000	1.880326	3096.751953
0.000000	1.880563	3083.213135
0.000000	1.880800	3071.302002
0.000000	1.881037	3060.759521
0.000000	1.881275	3052.570557
0.000000	1.881512	3048.093994
0.000000	1.881749	3047.120117
0.000000	1.881986	3049.079102
0.000000	1.882223	3052.778076
0.000000	1.882460	3058.243652
0.000000	1.882698	3065.577393
0.000000	1.882935	3073.635986
0.000000	1.883172	3079.716797
0.000000	1.883409	3083.851074
0.000000	1.883646	3087.091309
0.000000	1.883884	3090.913574
0.000000	1.884121	3095.788818
0.000000	1.884358	3101.278076
0.000000	1.884595	3109.827637
0.000000	1.884832	3121.114990
0.000000	1.885069	3132.690186
0.000000	1.885306	3145.229492
0.000000	1.885544	3157.249023
0.000000	1.885781	3166.951660
0.000000	1.886018	3174.957275
0.000000	1.886255	3181.058105
0.000000	1.886492	3187.710205
0.000000	1.886730	3195.619873
0.000000	1.886967	3204.853271
0.000000	1.887204	3215.454590
0.000000	1.887441	3227.021240
0.000000	1.887678	3237.824707
0.000000	1.887915	3247.887207
0.000000	1.888153	3255.955078
0.000000	1.888390	3262.097656
0.000000	1.888627	3264.777100
0.000000	1.888864	3265.495361
0.000000	1.889101	3265.476074
0.000000	1.889338	3264.449951
0.000000	1.889576	3262.507813
0.000000	1.889813	3260.239258
0.000000	1.890050	3255.199219
0.000000	1.890287	3248.942627
0.000000	1.890524	3244.009033
0.000000	1.890762	3238.212891
0.000000	1.890999	3231.674316
0.000000	1.891236	3224.679199
0.000000	1.891473	3217.457764
0.000000	1.891710	3209.951172
0.000000	1.891947	3202.304443
0.000000	1.892185	3196.219971
0.000000	1.892422	3190.914551
0.000000	1.892659	3187.861816
0.000000	1.892896	3187.294434
0.000000	1.893133	3186.996582
0.000000	1.893371	3188.501221
0.000000	1.893608	3191.015381
0.000000	1.893845	3194.351563
0.000000	1.894082	3197.743652
0.000000	1.894319	3201.049805
0.000000	1.894556	3204.897217
0.000000	1.894794	3208.843750
0.000000	1.895031	3210.007813
0.000000	1.895268	3208.494629
0.000000	1.895505	3204.948242
0.000000	1.895742	3198.991943
0.000000	1.895979	3191.890381
0.000000	1.896217	3183.051758
0.000000	1.896454	3174.688477
0.000000	1.896691	3166.840332
0.000000	1.896928	3159.520264
0.000000	1.897165	3153.059570
0.000000	1.897403	3147.856689
0.000000	1.897640	3144.114258
0.000000	1.897877	3139.885986
0.000000	1.898114	3135.962891
0.000000	1.898351	3133.336426
0.000000	1.898588	3130.708740
0.000000	1.898825	3129.782959
0.000000	1.899063	3130.222168
0.000000	1.899300	3131.847900
0.000000	1.899537	3133.334473
0.000000	1.899774	3134.664307
0.000000	1.900011	3136.605469
0.000000	1.900249	3140.447754
0.000000	1.900486	3145.245361
0.000000	1.900723	3149.059570
0.000000	1.900960	3153.511475
0.000000	1.901197	3157.429932
0.000000	1.901434	3160.990967
0.000000	1.901672	3164.208740
0.000000	1.901909	3166.216309
0.000000	1.902146	3165.196777
0.000000	1.902383	3162.527100
0.000000	1.902620	3159.541016
0.000000	1.902858	3155.761475
0.000000	1.903095	3151.738037
0.000000	1.903332	3150.740479
0.000000	1.903569	3153.529053
0.000000	1.903806	3159.407227
0.000000	1.904043	3166.986816
0.000000	1.904281	3175.819580
0.000000	1.904518	3184.445068
0.000000	1.904755	3192.295654
0.000000	1.904992	3200.321045
0.000000	1.905229	3208.120605
0.000000	1.905466	3214.365967
0.000000	1.905704	3220.081543
0.000000	1.905941	3229.277832
0.000000	1.906178	3238.599121
0.000000	1.906415	3246.679932
0.000000	1.906652	3252.461914
0.000000	1.906890	3254.961426
0.000000	1.907127	3256.289063
0.000000	1.907364	3258.173584
0.000000	1.907601	3258.874512
0.000000	1.907838	3260.117188
0.000000	1.908075	3260.372314
0.000000	1.908312	3260.706299
0.000000	1.908550	3260.380127
0.000000	1.908787	3258.609863
0.000000	1.909024	3256.563232
0.000000	1.909261	3254.354004
0.000000	1.909498	3252.417969
0.000000	1.909736	3250.298340
0.000000	1.909973	3246.408203
0.000000	1.910210	3241.155762
0.000000	1.910447	3236.108154
0.000000	1.910684	3229.953613
0.000000	1.910921	3224.474609
0.000000	1.911159	3222.276123
0.000000	1.911396	3221.378906
0.000000	1.911633	3220.751221
0.000000	1.911870	3220.925293
0.000000	1.912107	3221.515869
0.000000	1.912345	3220.354736
0.000000	1.912582	3218.784180
0.000000	1.912819	3217.677490
0.000000	1.913056	3215.902344
0.000000	1.913293	3213.813721
0.000000	1.913530	3211.390625
0.000000	1.913768	3209.060303
0.000000	1.914005	3208.772461
0.000000	1.914242	3208.832764
0.000000	1.914479	3209.362549
0.000000	1.914716	3211.557617
0.000000	1.914953	3215.132080
0.000000	1.915191	3217.414551
0.000000	1.915428	3219.005127
0.000000	1.915665	3222.125732
0.000000	1.915902	3227.139404
0.000000	1.916139	3232.972168
0.000000	1.916376	3239.487793
0.000000	1.916614	3247.160645
0.000000	1.916851	3254.863281
0.000000	1.917088	3260.805664
0.000000	1.917325	3265.176270
0.000000	1.917562	3269.059082
0.000000	1.917799	3269.936035
0.000000	1.918037	3268.228760
0.000000	1.918274	3264.570557
0.000000	1.918511	3259.791748
0.000000	1.918748	3254.389404
0.000000	1.918985	3247.985107
0.000000	1.919223	3242.331543
0.000000	1.919460	3237.673340
0.000000	1.919697	3232.258789
0.000000	1.919934	3228.047852
0.000000	1.920171	3225.709717
0.000000	1.920408	3224.372803
0.000000	1.920646	3223.066650
0.000000	1.920883	3222.386963
0.000000	1.921120	3222.740723
0.000000	1.921357	3223.076416
0.000000	1.921594	3225.704590
0.000000	1.921832	3230.848145
0.000000	1.922069	3235.374756
0.000000	1.922306	3239.122070
0.000000	1.922543	3243.530273
0.000000	1.922780	3247.768555
0.000000	1.923018	3249.757813
0.000000	1.923254	3250.885742
0.000000	1.923492	3252.862549
0.000000	1.923729	3254.458008
0.000000	1.923966	3255.642090
0.000000	1.924203	3256.546875
0.000000	1.924440	3258.646240
0.000000	1.924678	3262.507080
0.000000	1.924915	3266.701416
0.000000	1.925152	3269.613037
0.000000	1.925389	3270.427979
0.000000	1.925626	3269.398438
0.000000	1.925864	3268.885010
0.000000	1.926101	3268.220459
0.000000	1.926338	3266.479736
0.000000	1.926575	3265.445557
0.000000	1.926812	3264.545166
0.000000	1.927049	3263.400879
0.000000	1.927287	3262.332520
0.000000	1.927524	3261.496582
0.000000	1.927761	3261.426758
0.000000	1.927998	3261.777344
0.000000	1.928235	3261.284424
0.000000	1.928472	3257.335449
0.000000	1.928710	3251.472412
0.000000	1.928947	3243.770020
0.000000	1.929184	3233.271484
0.000000	1.929421	3222.775635
0.000000	1.929658	3211.115479
0.000000	1.929896	3200.999268
0.000000	1.930133	3192.353271
0.000000	1.930370	3185.626709
0.000000	1.930607	3181.878174
0.000000	1.930844	3179.924072
0.000000	1.931081	3179.573242
0.000000	1.931319	3178.333496
0.000000	1.931556	3176.590088
0.000000	1.931793	3176.583740
0.000000	1.932030	3177.758057
0.000000	1.932267	3179.654785
0.000000	1.932505	3182.298828
0.000000	1.932742	3186.559814
0.000000	1.932979	3192.400635
0.000000	1.933216	3199.515625
0.000000	1.933453	3206.835693
0.000000	1.933690	3213.657471
0.000000	1.933927	3219.250977
0.000000	1.934165	3223.043701
0.000000	1.934402	3225.635254
0.000000	1.934639	3228.433838
0.000000	1.934876	3231.497559
0.000000	1.935113	3232.926270
0.000000	1.935351	3233.004883
0.000000	1.935588	3229.850830
0.000000	1.935825	3225.051758
0.000000	1.936062	3217.627441
0.000000	1.936299	3208.721924
0.000000	1.936536	3199.122803
0.000000	1.936774	3189.650635
0.000000	1.937011	3181.048828
0.000000	1.937248	3175.685547
0.000000	1.937485	3171.476318
0.000000	1.937722	3167.813477
0.000000	1.937959	3164.280518
0.000000	1.938197	3155.888184
0.000000	1.938434	3146.327148
0.000000	1.938671	3138.456055
0.000000	1.938908	3129.915771
0.000000	1.939145	3121.357910
0.000000	1.939383	3113.804688
0.000000	1.939620	3107.385254
0.000000	1.939857	3101.637695
0.000000	1.940094	3097.816162
0.000000	1.940331	3096.362305
0.000000	1.940568	3096.572998
0.000000	1.940806	3097.904053
0.000000	1.941043	3102.067627
0.000000	1.941280	3108.406250
0.000000	1.941517	3117.285889
0.000000	1.941754	3125.738770
0.000000	1.941991	3133.888672
0.000000	1.942229	3142.829590
0.000000	1.942466	3151.446533
0.000000	1.942703	3158.802979
0.000000	1.942940	3164.626709
0.000000	1.943177	3168.324951
0.000000	1.943414	3170.867188
0.000000	1.943652	3173.493164
0.000000	1.943889	3177.385498
0.000000	1.944126	3182.819824
0.000000	1.944363	3190.867432
0.000000	1.944600	3200.285889
0.000000	1.944838	3210.089355
0.000000	1.945075	3221.175781
0.000000	1.945312	3234.529297
0.000000	1.945549	3245.669434
0.000000	1.945786	3255.574463
0.000000	1.946023	3262.972656
0.000000	1.946261	3267.232178
0.000000	1.946498	3268.961914
0.000000	1.946735	3269.089844
0.000000	1.946972	3267.125488
0.000000	1.947209	3264.272705
0.000000	1.947446	3260.186768
0.000000	1.947684	3254.854492
0.000000	1.947921	3249.964600
0.000000	1.948158	3245.486816
0.000000	1.948395	3242.715820
0.000000	1.948632	3240.597412
0.000000	1.948869	3240.380127
0.000000	1.949107	3241.038818
0.000000	1.949344	3242.474365
0.000000	1.949581	3244.122314
0.000000	1.949818	3246.428711
0.000000	1.950055	3248.468506
0.000000	1.950293	3249.278809
0.000000	1.950530	3249.280518
0.000000	1.950767	3249.366211
0.000000	1.951004	3249.154053
0.000000	1.951241	3248.739014
0.000000	1.951478	3248.956055
0.000000	1.951716	3249.181396
0.000000	1.951953	3248.401367
0.000000	1.952190	3246.500977
0.000000	1.952427	3244.717529
0.000000	1.952664	3244.178467
0.000000	1.952901	3244.826904
0.000000	1.953139	3245.689453
0.000000	1.953376	3248.150879
0.000000	1.953613	3253.083252
0.000000	1.953850	3257.468018
0.000000	1.954087	3261.309326
0.000000	1.954325	3265.406494
0.000000	1.954562	3269.745361
0.000000	1.954799	3274.737549
0.000000	1.955036	3279.697998
0.000000	1.955273	3285.689941
0.000000	1.955510	3290.438721
0.000000	1.955747	3291.584717
0.000000	1.955985	3289.096191
0.000000	1.956222	3283.301270
0.000000	1.956459	3273.593506
0.000000	1.956696	3262.565918
0.000000	1.956933	3252.014404
0.000000	1.957171	3242.868164
0.000000	1.957408	3233.003662
0.000000	1.957645	3223.541748
0.000000	1.957882	3214.247314
0.000000	1.958119	3205.387939
0.000000	1.958356	3199.890137
0.000000	1.958594	3198.635498
0.000000	1.958831	3198.654053
0.000000	1.959068	3197.611572
0.000000	1.959305	3196.874268
0.000000	1.959542	3194.176025
0.000000	1.959780	3190.884521
0.000000	1.960017	3187.405029
0.000000	1.960254	3186.946289
0.000000	1.960491	3188.366699
0.000000	1.960728	3190.549316
0.000000	1.960966	3193.798340
0.000000	1.961203	3196.874756
0.000000	1.961440	3199.307129
0.000000	1.961677	3201.007324
0.000000	1.961914	3201.576660
0.000000	1.962151	3202.489990
0.000000	1.962389	3204.300781
0.000000	1.962626	3205.922607
0.000000	1.962863	3206.439453
0.000000	1.963100	3204.356201
0.000000	1.963337	3202.920654
0.000000	1.963574	3201.456543
0.000000	1.963812	3199.532959
0.000000	1.964049	3198.705566
0.000000	1.964286	3198.382568
0.000000	1.964523	3199.478271
0.000000	1.964760	3200.903320
0.000000	1.964997	3203.282471
0.000000	1.965235	3205.499268
0.000000	1.965472	3208.086670
0.000000	1.965709	3209.900391
0.000000	1.965946	3211.500244
0.000000	1.966183	3214.605469
0.000000	1.966420	3216.923584
0.000000	1.966658	3219.221924
0.000000	1.966895	3223.903320
0.000000	1.967132	3226.697021
0.000000	1.967369	3227.995850
0.000000	1.967606	3228.650391
0.000000	1.967844	3231.623291
0.000000	1.968081	3236.033936
0.000000	1.968318	3241.783203
0.000000	1.968555	3248.608887
0.000000	1.968792	3254.986816
0.000000	1.969029	3260.968018
0.000000	1.969267	3266.116455
0.000000	1.969504	3269.417969
0.000000	1.969741	3271.031250
0.000000	1.969978	3272.229980
0.000000	1.970215	3274.877930
0.000000	1.970453	3277.061768
0.000000	1.970690	3278.455322
0.000000	1.970927	3278.765137
0.000000	1.971164	3278.503662
0.000000	1.971401	3278.292480
0.000000	1.971638	3278.222168
0.000000	1.971875	3279.265137
0.000000	1.972113	3280.458008
0.000000	1.972350	3283.333252
0.000000	1.972587	3287.102783
0.000000	1.972824	3291.242676
0.000000	1.973061	3296.292969
0.000000	1.973299	3300.859863
0.000000	1.973536	3306.218262
0.000000	1.973773	3312.988770
0.000000	1.974010	3320.913818
0.000000	1.974247	3328.682129
0.000000	1.974484	3336.973633
0.000000	1.974722	3345.837646
0.000000	1.974959	3355.959961
0.000000	1.975196	3365.226563
0.000000	1.975433	3372.696045
0.000000	1.975670	3377.757813
0.000000	1.975907	3382.868652
0.000000	1.976145	3386.641113
0.000000	1.976382	3387.848145
0.000000	1.976619	3384.821289
0.000000	1.976856	3378.484619
0.000000	1.977093	3372.094971
0.000000	1.977331	3365.798340
0.000000	1.977568	3357.629395
0.000000	1.977805	3349.125488
0.000000	1.978042	3339.384766
0.000000	1.978279	3329.241211
0.000000	1.978516	3318.762939
0.000000	1.978754	3310.101074
0.000000	1.978991	3303.564453
0.000000	1.979228	3296.381348
0.000000	1.979465	3289.768555
0.000000	1.979702	3283.544678
0.000000	1.979940	3276.322998
0.000000	1.980177	3270.663574
0.000000	1.980414	3265.734619
0.000000	1.980651	3260.666992
0.000000	1.980888	3258.854736
0.000000	1.981125	3258.851807
0.000000	1.981362	3259.017090
0.000000	1.981600	3259.083740
0.000000	1.981837	3260.151611
0.000000	1.982074	3262.625244
0.000000	1.982311	3265.888184
0.000000	1.982548	3268.388428
0.000000	1.982786	3271.318359
0.000000	1.983023	3275.031250
0.000000	1.983260	3278.320313
0.000000	1.983497	3281.422119
0.000000	1.983734	3283.046631
0.000000	1.983971	3282.071533
0.000000	1.984209	3279.095703
0.000000	1.984446	3274.567627
0.000000	1.984683	3267.770996
0.000000	1.984920	3259.004883
0.000000	1.985157	3248.308838
0.000000	1.985394	3234.858887
0.000000	1.985632	3220.030762
0.000000	1.985869	3205.270996
0.000000	1.986106	3190.057861
0.000000	1.986343	3175.104736
0.000000	1.986580	3160.566406
0.000000	1.986818	3146.840576
0.000000	1.987055	3134.062256
0.000000	1.987292	3123.770264
0.000000	1.987529	3114.635010
0.000000	1.987766	3106.270996
0.000000	1.988003	3097.884033
0.000000	1.988241	3090.011719
0.000000	1.988478	3083.342285
0.000000	1.988715	3078.164795
0.000000	1.988952	3073.811768
0.000000	1.989189	3069.609131
0.000000	1.989427	3065.057861
0.000000	1.989664	3059.663818
0.000000	1.989901	3053.244873
0.000000	1.990138	3045.501221
0.000000	1.990375	3038.220703
0.000000	1.990612	3032.610107
0.000000	1.990849	3027.828369
0.000000	1.991087	3022.866455
0.000000	1.991324	3018.080078
0.000000	1.991561	3015.745361
0.000000	1.991798	3014.541748
0.000000	1.992035	3014.745605
0.000000	1.992273	3016.830811
0.000000	1.992510	3020.683838
0.000000	1.992747	3025.540283
0.000000	1.992984	3031.433594
0.000000	1.993221	3037.416748
0.000000	1.993459	3042.184082
0.000000	1.993696	3045.257568
0.000000	1.993933	3046.239014
0.000000	1.994170	3046.427979
0.000000	1.994407	3046.769043
0.000000	1.994644	3045.566162
0.000000	1.994882	3042.940674
0.000000	1.995119	3039.858398
0.000000	1.995356	3035.822021
0.000000	1.995593	3031.746094
0.000000	1.995830	3028.303223
0.000000	1.996067	3025.881104
0.000000	1.996305	3023.458008
0.000000	1.996542	3022.725098
0.000000	1.996779	3024.724121
0.000000	1.997016	3028.730469
0.000000	1.997253	3035.447266
0.000000	1.997490	3045.085205
0.000000	1.997728	3055.487305
0.000000	1.997965	3066.269531
0.000000	1.998202	3077.749512
0.000000	1.998439	3089.129639
0.000000	1.998676	3101.011475
0.000000	1.998914	3113.110107
0.000000	1.999151	3126.650146
0.000000	1.999388	3137.233398
0.000000	1.999625	3145.415527
0.000000	1.999862	3151.553955
0.000000	2.000099	3157.217285
0.000000	2.000336	3164.728516
0.000000	2.000574	3172.949219
0.000000	2.000811	3181.794922
0.000000	2.001048	3191.417480
0.000000	2.001285	3198.565186
0.000000	2.001522	3202.124756
0.000000	2.001760	3201.484375
0.000000	2.001997	3198.150879
0.000000	2.002234	3193.523926
0.000000	2.002471	3187.579834
0.000000	2.002708	3182.512939
0.000000	2.002945	3178.026611
0.000000	2.003183	3176.211670
0.000000	2.003420	3177.723633
0.000000	2.003657	3177.980713
0.000000	2.003894	3175.108398
0.000000	2.004131	3169.844971
0.000000	2.004369	3163.542236
0.000000	2.004606	3155.232666
0.000000	2.004843	3147.517334
0.000000	2.005080	3139.779053
0.000000	2.005317	3133.937012
0.000000	2.005554	3129.817139
0.000000	2.005792	3126.584961
0.000000	2.006029	3122.278564
0.000000	2.006266	3117.653320
0.000000	2.006503	3114.246582
0.000000	2.006740	3109.942627
0.000000	2.006978	3106.316406
0.000000	2.007215	3102.580322
0.000000	2.007452	3097.457520
0.000000	2.007689	3091.949219
0.000000	2.007926	3087.982178
0.000000	2.008163	3083.847412
0.000000	2.008401	3081.397217
0.000000	2.008638	3080.303955
0.000000	2.008875	3081.204834
0.000000	2.009112	3085.929443
0.000000	2.009349	3092.545654
0.000000	2.009587	3101.794434
0.000000	2.009824	3112.096680
0.000000	2.010061	3123.656494
0.000000	2.010298	3135.177002
0.000000	2.010535	3146.306152
0.000000	2.010772	3157.855469
0.000000	2.011009	3169.747314
0.000000	2.011247	3182.525879
0.000000	2.011484	3194.534668
0.000000	2.011721	3207.089355
0.000000	2.011958	3219.673584
0.000000	2.012195	3231.891113
0.000000	2.012433	3243.241943
0.000000	2.012670	3253.763672
0.000000	2.012907	3260.802002
0.000000	2.013144	3265.984863
0.000000	2.013381	3269.207031
0.000000	2.013618	3270.599609
0.000000	2.013855	3271.383301
0.000000	2.014093	3271.412842
0.000000	2.014330	3271.760986
0.000000	2.014567	3270.339600
0.000000	2.014804	3268.526611
0.000000	2.015041	3267.158691
0.000000	2.015279	3265.824951
0.000000	2.015516	3263.550293
0.000000	2.015753	3261.030029
0.000000	2.015990	3257.664063
0.000000	2.016227	3254.450195
0.000000	2.016464	3252.095703
0.000000	2.016702	3249.030029
0.000000	2.016939	3244.924805
0.000000	2.017176	3241.901367
0.000000	2.017413	3241.241699
0.000000	2.017650	3241.622803
0.000000	2.017888	3243.988281
0.000000	2.018125	3247.701904
0.000000	2.018362	3252.534668
0.000000	2.018599	3257.124756
0.000000	2.018836	3261.083984
0.000000	2.019073	3263.530762
0.000000	2.019310	3263.863770
0.000000	2.019548	3264.260986
0.000000	2.019785	3264.224365
0.000000	2.020022	3263.356934
0.000000	2.020259	3260.548828
0.000000	2.020496	3257.433105
0.000000	2.020734	3254.202881
0.000000	2.020971	3249.398926
0.000000	2.021208	3245.024414
0.000000	2.021445	3241.524414
0.000000	2.021682	3238.617676
0.000000	2.021919	3236.960938
0.000000	2.022157	3236.323730
0.000000	2.022394	3236.987793
0.000000	2.022631	3237.912842
0.000000	2.022868	3239.741211
0.000000	2.023105	3242.048828
0.000000	2.023343	3244.027344
0.000000	2.023580	3244.531982
0.000000	2.023817	3243.748535
0.000000	2.024054	3241.352295
0.000000	2.024291	3237.248535
0.000000	2.024528	3231.355225
0.000000	2.024766	3225.659668
0.000000	2.025003	3220.285645
0.000000	2.025240	3215.406250
0.000000	2.025477	3209.526611
0.000000	2.025714	3202.912842
0.000000	2.025951	3195.292725
0.000000	2.026189	3186.738037
0.000000	2.026426	3178.197510
0.000000	2.026663	3170.405762
0.000000	2.026900	3163.439453
0.000000	2.027137	3158.955322
0.000000	2.027375	3156.741211
0.000000	2.027612	3156.294189
0.000000	2.027849	3155.865479
0.000000	2.028086	3156.770508
0.000000	2.028323	3157.792725
0.000000	2.028560	3159.733154
0.000000	2.028798	3162.570068
0.000000	2.029035	3164.793945
0.000000	2.029272	3168.638428
0.000000	2.029509	3171.636230
0.000000	2.029746	3175.232910
0.000000	2.029984	3179.703613
0.000000	2.030221	3183.823486
0.000000	2.030458	3186.214355
0.000000	2.030695	3188.006348
0.000000	2.030932	3190.251709
0.000000	2.031169	3193.351318
0.000000	2.031407	3196.612549
0.000000	2.031644	3200.171631
0.000000	2.031881	3205.290039
0.000000	2.032118	3210.699463
0.000000	2.032355	3216.061035
0.000000	2.032593	3221.924561
0.000000	2.032830	3228.990479
0.000000	2.033067	3239.493896
0.000000	2.033304	3250.676025
0.000000	2.033541	3261.095947
0.000000	2.033778	3271.199219
0.000000	2.034015	3280.614258
0.000000	2.034253	3288.717773
0.000000	2.034490	3296.579834
0.000000	2.034727	3305.136963
0.000000	2.034964	3312.543945
0.000000	2.035201	3317.654785
0.000000	2.035439	3319.328369
0.000000	2.035676	3317.506592
0.000000	2.035913	3314.516357
0.000000	2.036150	3310.801758
0.000000	2.036387	3305.740234
0.000000	2.036624	3298.970459
0.000000	2.036862	3291.912842
0.000000	2.037099	3282.938232
0.000000	2.037336	3272.756836
0.000000	2.037573	3265.611084
0.000000	2.037810	3258.603760
0.000000	2.038048	3252.141357
0.000000	2.038285	3246.126465
0.000000	2.038522	3240.195313
0.000000	2.038759	3234.473389
0.000000	2.038996	3228.870361
0.000000	2.039233	3224.764160
0.000000	2.039470	3222.668701
0.000000	2.039708	3220.913086
0.000000	2.039945	3219.157959
0.000000	2.040182	3217.314453
0.000000	2.040419	3215.473389
0.000000	2.040656	3213.202637
0.000000	2.040894	3211.738770
0.000000	2.041131	3211.685059
0.000000	2.041368	3212.420410
0.000000	2.041605	3214.591797
0.000000	2.041842	3218.802979
0.000000	2.042079	3222.887695
0.000000	2.042316	3226.758789
0.000000	2.042554	3230.737061
0.000000	2.042791	3235.801514
0.000000	2.043028	3241.495605
0.000000	2.043265	3247.327637
0.000000	2.043502	3253.412354
0.000000	2.043740	3259.521484
0.000000	2.043977	3265.541016
0.000000	2.044214	3273.156738
0.000000	2.044451	3280.826660
0.000000	2.044688	3288.281250
0.000000	2.044925	3295.165771
0.000000	2.045163	3300.224121
0.000000	2.045400	3303.300293
0.000000	2.045637	3304.467041
0.000000	2.045874	3304.032471
0.000000	2.046111	3303.360107
0.000000	2.046349	3301.520996
0.000000	2.046586	3299.439697
0.000000	2.046823	3296.051514
0.000000	2.047060	3291.194092
0.000000	2.047297	3283.902344
0.000000	2.047534	3273.206787
0.000000	2.047772	3261.156250
0.000000	2.048009	3251.294922
0.000000	2.048246	3242.047363
0.000000	2.048483	3232.926025
0.000000	2.048720	3224.138916
0.000000	2.048957	3217.940674
0.000000	2.049195	3212.143066
0.000000	2.049432	3207.639160
0.000000	2.049669	3203.443604
0.000000	2.049906	3198.600586
0.000000	2.050143	3194.582275
0.000000	2.050380	3190.002930
0.000000	2.050618	3185.643799
0.000000	2.050855	3181.254883
0.000000	2.051092	3177.567627
0.000000	2.051329	3173.622803
0.000000	2.051566	3169.880127
0.000000	2.051804	3166.083984
0.000000	2.052041	3162.688721
0.000000	2.052278	3159.174316
0.000000	2.052515	3155.246582
0.000000	2.052752	3151.623779
0.000000	2.052989	3147.148438
0.000000	2.053227	3143.500244
0.000000	2.053464	3139.294434
0.000000	2.053701	3136.282227
0.000000	2.053938	3135.521729
0.000000	2.054175	3135.545166
0.000000	2.054413	3135.482910
0.000000	2.054650	3135.080566
0.000000	2.054887	3134.910645
0.000000	2.055124	3133.959473
0.000000	2.055361	3135.285156
0.000000	2.055598	3140.061279
0.000000	2.055836	3145.982666
0.000000	2.056073	3152.173096
0.000000	2.056310	3157.150391
0.000000	2.056547	3162.436279
0.000000	2.056784	3168.165283
0.000000	2.057022	3171.304688
0.000000	2.057259	3173.346191
0.000000	2.057496	3176.490967
0.000000	2.057733	3179.029541
0.000000	2.057970	3181.525879
0.000000	2.058208	3184.985352
0.000000	2.058444	3189.486328
0.000000	2.058682	3193.040527
0.000000	2.058919	3196.609619
0.000000	2.059156	3202.651855
0.000000	2.059393	3210.654297
0.000000	2.059630	3220.477539
0.000000	2.059868	3231.631836
0.000000	2.060105	3244.840332
0.000000	2.060342	3258.992920
0.000000	2.060579	3274.735107
0.000000	2.060816	3290.274902
0.000000	2.061054	3304.152100
0.000000	2.061291	3316.098145
0.000000	2.061528	3327.367676
0.000000	2.061765	3337.927246
0.000000	2.062002	3346.596436
0.000000	2.062239	3352.506348
0.000000	2.062476	3356.402588
0.000000	2.062714	3358.648682
0.000000	2.062951	3357.017578
0.000000	2.063188	3353.535156
0.000000	2.063425	3348.688232
0.000000	2.063662	3342.401611
0.000000	2.063900	3336.434814
0.000000	2.064137	3331.318115
0.000000	2.064374	3328.149170
0.000000	2.064611	3326.343506
0.000000	2.064848	3325.508301
0.000000	2.065085	3324.767578
0.000000	2.065323	3324.393555
0.000000	2.065560	3324.417480
0.000000	2.065797	3324.494385
0.000000	2.066034	3326.086182
0.000000	2.066271	3327.722656
0.000000	2.066509	3329.526123
0.000000	2.066746	3330.747803
0.000000	2.066983	3332.559570
0.000000	2.067220	3333.711914
0.000000	2.067457	3333.142090
0.000000	2.067694	3332.492188
0.000000	2.067931	3332.155518
0.000000	2.068169	3330.808350
0.000000	2.068406	3328.209473
0.000000	2.068643	3324.705078
0.000000	2.068880	3321.259277
0.000000	2.069117	3317.363037
0.000000	2.069355	3314.619873
0.000000	2.069592	3313.234131
0.000000	2.069829	3312.379395
0.000000	2.070066	3312.858643
0.000000	2.070303	3313.366455
0.000000	2.070540	3315.410156
0.000000	2.070778	3318.491211
0.000000	2.071015	3320.955566
0.000000	2.071252	3323.668457
0.000000	2.071489	3325.862305
0.000000	2.071726	3326.328857
0.000000	2.071964	3324.736816
0.000000	2.072201	3320.545654
0.000000	2.072438	3314.270996
0.000000	2.072675	3307.392090
0.000000	2.072912	3302.281738
0.000000	2.073149	3298.051758
0.000000	2.073387	3294.661865
0.000000	2.073624	3291.061768
0.000000	2.073861	3285.971680
0.000000	2.074098	3281.759766
0.000000	2.074335	3279.887207
0.000000	2.074572	3279.251221
0.000000	2.074810	3282.134521
0.000000	2.075047	3287.898193
0.000000	2.075284	3293.181641
0.000000	2.075521	3297.806641
0.000000	2.075758	3304.168213
0.000000	2.075995	3309.838623
0.000000	2.076233	3313.660400
0.000000	2.076470	3316.541992
0.000000	2.076707	3319.208984
0.000000	2.076944	3322.962402
0.000000	2.077181	3327.271973
0.000000	2.077419	3333.080322
0.000000	2.077656	3337.235107
0.000000	2.077893	3339.877686
0.000000	2.078130	3342.106445
0.000000	2.078367	3344.003418
0.000000	2.078604	3345.882080
0.000000	2.078842	3348.140137
0.000000	2.079079	3349.893799
0.000000	2.079316	3349.332764
0.000000	2.079553	3348.801514
0.000000	2.079790	3345.927490
0.000000	2.080028	3342.983887
0.000000	2.080265	3339.859863
0.000000	2.080502	3335.958008
0.000000	2.080739	3332.849609
0.000000	2.080976	3330.120850
0.000000	2.081213	3327.910645
0.000000	2.081450	3324.851807
0.000000	2.081688	3320.644775
0.000000	2.081925	3313.762451
0.000000	2.082162	3304.349609
0.000000	2.082399	3293.422852
0.000000	2.082636	3282.190674
0.000000	2.082874	3270.074707
0.000000	2.083111	3259.262207
0.000000	2.083348	3251.655762
0.000000	2.083585	3248.284424
0.000000	2.083822	3248.608887
0.000000	2.084059	3251.245605
0.000000	2.084297	3256.893799
0.000000	2.084534	3263.804688
0.000000	2.084771	3269.486084
0.000000	2.085008	3273.199219
0.000000	2.085245	3274.831543
0.000000	2.085483	3275.929688
0.000000	2.085720	3277.974854
0.000000	2.085957	3279.082764
0.000000	2.086194	3280.832764
0.000000	2.086431	3281.691650
0.000000	2.086668	3280.698975
0.000000	2.086905	3278.801270
0.000000	2.087143	3277.813232
0.000000	2.087380	3276.074463
0.000000	2.087617	3275.995850
0.000000	2.087854	3276.130371
0.000000	2.088091	3275.531982
0.000000	2.088329	3274.602051
0.000000	2.088566	3274.172119
0.000000	2.088803	3274.351318
0.000000	2.089040	3274.065918
0.000000	2.089277	3275.761963
0.000000	2.089514	3278.752441
0.000000	2.089751	3278.588379
0.000000	2.089989	3275.690430
0.000000	2.090226	3270.708740
0.000000	2.090463	3265.619385
0.000000	2.090700	3259.317627
0.000000	2.090937	3252.243896
0.000000	2.091175	3245.595947
0.000000	2.091412	3241.027344
0.000000	2.091649	3237.988281
0.000000	2.091886	3235.687988
0.000000	2.092123	3233.881836
0.000000	2.092360	3233.922119
0.000000	2.092598	3235.377930
0.000000	2.092835	3236.678955
0.000000	2.093072	3240.361328
0.000000	2.093309	3246.781494
0.000000	2.093546	3254.740723
0.000000	2.093784	3263.739258
0.000000	2.094021	3272.699707
0.000000	2.094258	3279.768311
0.000000	2.094495	3284.479980
0.000000	2.094732	3286.561523
0.000000	2.094970	3286.339355
0.000000	2.095207	3285.012939
0.000000	2.095444	3281.733887
0.000000	2.095681	3276.137207
0.000000	2.095918	3268.820313
0.000000	2.096155	3259.941650
0.000000	2.096393	3251.729492
0.000000	2.096630	3246.093262
0.000000	2.096867	3243.044922
0.000000	2.097104	3245.485840
0.000000	2.097341	3248.939697
0.000000	2.097578	3251.752930
0.000000	2.097816	3252.673584
0.000000	2.098053	3252.374268
0.000000	2.098290	3252.119873
0.000000	2.098527	3252.149170
0.000000	2.098764	3252.181641
0.000000	2.099001	3255.136475
0.000000	2.099239	3259.553711
0.000000	2.099476	3264.004150
0.000000	2.099713	3268.512695
0.000000	2.099950	3273.052979
0.000000	2.100187	3277.885498
0.000000	2.100425	3281.582764
0.000000	2.100662	3284.770264
0.000000	2.100899	3286.928711
0.000000	2.101136	3286.373291
0.000000	2.101373	3282.895996
0.000000	2.101610	3275.618652
0.000000	2.101848	3267.068604
0.000000	2.102085	3256.920654
0.000000	2.102322	3245.240234
0.000000	2.102559	3235.780762
0.000000	2.102796	3227.907715
0.000000	2.103034	3220.357666
0.000000	2.103271	3212.370361
0.000000	2.103508	3206.810791
0.000000	2.103745	3203.989746
0.000000	2.103982	3201.851807
0.000000	2.104219	3199.537109
0.000000	2.104457	3197.939941
0.000000	2.104694	3195.064453
0.000000	2.104931	3196.101318
0.000000	2.105168	3198.812744
0.000000	2.105405	3202.784668
0.000000	2.105643	3209.279785
0.000000	2.105880	3219.712646
0.000000	2.106117	3233.285400
0.000000	2.106354	3247.813965
0.000000	2.106591	3261.848877
0.000000	2.106828	3273.030518
0.000000	2.107065	3281.288574
0.000000	2.107303	3286.140137
0.000000	2.107540	3288.940918
0.000000	2.107777	3289.797119
0.000000	2.108014	3289.088867
0.000000	2.108251	3288.443848
0.000000	2.108489	3287.262207
0.000000	2.108726	3288.383057
0.000000	2.108963	3292.058838
0.000000	2.109200	3300.441895
0.000000	2.109437	3311.099365
0.000000	2.109674	3317.056152
0.000000	2.109911	3320.824463
0.000000	2.110149	3323.472168
0.000000	2.110386	3327.754150
0.000000	2.110623	3333.886230
0.000000	2.110860	3338.737793
0.000000	2.111097	3343.727051
0.000000	2.111335	3350.370850
0.000000	2.111572	3358.937012
0.000000	2.111809	3367.352783
0.000000	2.112046	3374.593750
0.000000	2.112283	3381.423340
0.000000	2.112520	3389.216797
0.000000	2.112758	3396.605469
0.000000	2.112995	3402.560059
0.000000	2.113232	3406.389893
0.000000	2.113469	3407.350098
0.000000	2.113706	3406.775146
0.000000	2.113944	3405.801758
0.000000	2.114181	3403.556885
0.000000	2.114418	3400.474121
0.000000	2.114655	3396.635254
0.000000	2.114892	3392.347900
0.000000	2.115129	3386.447998
0.000000	2.115366	3379.840576
0.000000	2.115604	3371.824219
0.000000	2.115841	3362.486572
0.000000	2.116078	3354.210938
0.000000	2.116315	3346.780273
0.000000	2.116552	3339.155518
0.000000	2.116790	3331.311768
0.000000	2.117027	3325.275391
0.000000	2.117264	3318.061523
0.000000	2.117501	3311.793945
0.000000	2.117738	3305.034668
0.000000	2.117975	3297.912842
0.000000	2.118213	3290.786133
0.000000	2.118450	3283.872314
0.000000	2.118687	3279.169922
0.000000	2.118924	3275.551514
0.000000	2.119161	3272.634277
0.000000	2.119399	3271.200928
0.000000	2.119636	3271.738037
0.000000	2.119873	3272.908447
0.000000	2.120110	3273.838135
0.000000	2.120347	3275.194336
0.000000	2.120584	3277.439697
0.000000	2.120822	3277.646240
0.000000	2.121059	3277.415283
0.000000	2.121296	3278.438965
0.000000	2.121533	3279.813965
0.000000	2.121770	3281.800781
0.000000	2.122008	3284.877930
0.000000	2.122245	3288.969971
0.000000	2.122482	3293.896973
0.000000	2.122719	3297.814941
0.000000	2.122956	3300.666992
0.000000	2.123193	3303.230225
0.000000	2.123431	3306.630859
0.000000	2.123668	3309.603760
0.000000	2.123905	3313.163330
0.000000	2.124142	3317.146973
0.000000	2.124379	3322.100830
0.000000	2.124616	3326.497070
0.000000	2.124854	3330.487305
0.000000	2.125091	3334.651611
0.000000	2.125328	3339.710205
0.000000	2.125565	3346.685059
0.000000	2.125802	3354.145020
0.000000	2.126040	3361.184082
0.000000	2.126277	3365.839844
0.000000	2.126514	3368.713623
0.000000	2.126751	3370.551758
0.000000	2.126988	3372.804688
0.000000	2.127225	3373.550781
0.000000	2.127463	3373.489014
0.000000	2.127700	3372.171875
0.000000	2.127937	3370.399414
0.000000	2.128174	3367.818115
0.000000	2.128411	3364.706787
0.000000	2.128649	3360.911377
0.000000	2.128886	3357.410156
0.000000	2.129123	3353.515869
0.000000	2.129360	3350.457275
0.000000	2.129597	3347.762207
0.000000	2.129834	3345.618652
0.000000	2.130071	3343.463623
0.000000	2.130309	3340.607178
0.000000	2.130546	3338.361572
0.000000	2.130783	3336.069336
0.000000	2.131020	3334.539551
0.000000	2.131257	3335.950195
0.000000	2.131495	3337.809814
0.000000	2.131732	3339.641602
0.000000	2.131969	3341.458008
0.000000	2.132206	3344.896973
0.000000	2.132443	3348.961426
0.000000	2.132680	3352.850098
0.000000	2.132918	3358.107422
0.000000	2.133155	3363.436279
0.000000	2.133392	3369.820313
0.000000	2.133629	3377.778076
0.000000	2.133866	3387.131592
0.000000	2.134104	3396.563965
0.000000	2.134341	3406.278076
0.000000	2.134578	3415.861572
0.000000	2.134815	3424.148438
0.000000	2.135052	3430.487061
0.000000	2.135289	3434.007568
0.000000	2.135526	3433.949707
0.000000	2.135764	3430.843262
0.000000	2.136001	3426.910889
0.000000	2.136238	3422.706787
0.000000	2.136475	3417.299561
0.000000	2.136712	3411.382080
0.000000	2.136950	3404.165283
0.000000	2.137187	3395.055664
0.000000	2.137424	3385.075684
0.000000	2.137661	3374.010010
0.000000	2.137898	3361.708740
0.000000	2.138135	3348.853516
0.000000	2.138372	3337.706787
0.000000	2.138610	3326.214111
0.000000	2.138847	3314.802246
0.000000	2.139084	3306.266113
0.000000	2.139321	3298.913086
0.000000	2.139558	3292.363281
0.000000	2.139796	3286.712158
0.000000	2.140033	3282.325928
0.000000	2.140270	3279.349609
0.000000	2.140507	3278.277100
0.000000	2.140744	3279.185059
0.000000	2.140981	3281.545898
0.000000	2.141219	3285.543213
0.000000	2.141456	3289.406982
0.000000	2.141693	3293.541504
0.000000	2.141930	3297.111328
0.000000	2.142167	3299.967529
0.000000	2.142405	3301.614746
0.000000	2.142642	3301.712646
0.000000	2.142879	3300.352539
0.000000	2.143116	3298.928711
0.000000	2.143353	3296.108643
0.000000	2.143590	3292.136963
0.000000	2.143828	3286.987061
0.000000	2.144065	3280.716797
0.000000	2.144302	3275.301514
0.000000	2.144539	3269.382324
0.000000	2.144776	3263.741943
0.000000	2.145014	3258.954102
0.000000	2.145251	3254.354248
0.000000	2.145488	3249.465088
0.000000	2.145725	3246.472656
0.000000	2.145962	3243.803955
0.000000	2.146199	3241.473145
0.000000	2.146437	3238.650879
0.000000	2.146674	3236.109619
0.000000	2.146911	3235.065430
0.000000	2.147148	3234.692139
0.000000	2.147385	3233.994629
0.000000	2.147622	3234.666016
0.000000	2.147860	3235.782959
0.000000	2.148097	3238.788330
0.000000	2.148334	3242.169922
0.000000	2.148571	3245.123047
0.000000	2.148808	3250.192871
0.000000	2.149045	3254.182617
0.000000	2.149283	3258.362793
0.000000	2.149520	3261.780029
0.000000	2.149757	3262.680908
0.000000	2.149994	3262.633057
0.000000	2.150231	3265.054443
0.000000	2.150469	3266.667969
0.000000	2.150706	3269.052246
0.000000	2.150943	3275.271973
0.000000	2.151180	3282.173096
0.000000	2.151417	3288.464844
0.000000	2.151654	3294.223633
0.000000	2.151892	3299.296143
0.000000	2.152129	3302.579590
0.000000	2.152366	3305.440918
0.000000	2.152603	3308.354736
0.000000	2.152840	3310.421875
0.000000	2.153078	3312.618896
0.000000	2.153315	3313.120850
0.000000	2.153552	3311.414551
0.000000	2.153789	3307.482178
0.000000	2.154026	3302.707031
0.000000	2.154263	3298.651123
0.000000	2.154500	3295.246582
0.000000	2.154738	3291.786133
0.000000	2.154975	3288.762451
0.000000	2.155212	3287.071533
0.000000	2.155449	3285.188721
0.000000	2.155686	3284.966064
0.000000	2.155924	3286.494873
0.000000	2.156161	3289.434082
0.000000	2.156398	3292.625732
0.000000	2.156635	3297.990723
0.000000	2.156872	3305.091309
0.000000	2.157109	3313.173828
0.000000	2.157346	3320.956055
0.000000	2.157584	3326.811768
0.000000	2.157821	3332.150635
0.000000	2.158058	3336.166992
0.000000	2.158295	3340.614746
0.000000	2.158532	3343.293701
0.000000	2.158770	3343.928467
0.000000	2.159007	3342.389160
0.000000	2.159244	3340.536133
0.000000	2.159481	3339.404297
0.000000	2.159718	3337.710693
0.000000	2.159956	3336.267578
0.000000	2.160193	3335.006104
0.000000	2.160430	3333.645020
0.000000	2.160667	3331.958496
0.000000	2.160904	3328.857178
0.000000	2.161141	3325.253906
0.000000	2.161379	3320.764404
0.000000	2.161616	3315.988281
0.000000	2.161853	3313.262451
0.000000	2.162090	3311.118164
0.000000	2.162327	3311.039063
0.000000	2.162565	3313.625488
0.000000	2.162802	3317.004883
0.000000	2.163039	3322.024658
0.000000	2.163276	3327.501709
0.000000	2.163513	3332.243896
0.000000	2.163750	3337.085205
0.000000	2.163987	3342.278809
0.000000	2.164225	3346.585938
0.000000	2.164462	3349.825684
0.000000	2.164699	3353.212158
0.000000	2.164936	3354.269775
0.000000	2.165173	3354.569824
0.000000	2.165411	3354.911377
0.000000	2.165648	3354.355469
0.000000	2.165885	3354.292480
0.000000	2.166122	3355.305664
0.000000	2.166359	3356.920166
0.000000	2.166596	3358.886719
0.000000	2.166834	3361.218506
0.000000	2.167071	3362.773682
0.000000	2.167308	3362.025391
0.000000	2.167545	3360.950439
0.000000	2.167782	3360.877441
0.000000	2.168020	3360.158691
0.000000	2.168257	3359.803223
0.000000	2.168494	3360.525146
0.000000	2.168731	3362.782959
0.000000	2.168968	3365.747803
0.000000	2.169205	3368.497803
0.000000	2.169443	3370.920166
0.000000	2.169680	3374.486084
0.000000	2.169917	3379.301758
0.000000	2.170154	3383.993896
0.000000	2.170391	3388.757813
0.000000	2.170629	3391.706055
0.000000	2.170866	3393.407227
0.000000	2.171103	3393.519043
0.000000	2.171340	3392.847168
0.000000	2.171577	3393.976074
0.000000	2.171814	3395.718506
0.000000	2.172052	3397.678223
0.000000	2.172289	3401.639404
0.000000	2.172526	3406.793701
0.000000	2.172763	3413.229004
0.000000	2.173000	3420.972168
0.000000	2.173237	3429.477783
0.000000	2.173475	3436.061035
0.000000	2.173712	3440.242920
0.000000	2.173949	3442.636719
0.000000	2.174186	3443.312500
0.000000	2.174423	3443.370117
0.000000	2.174660	3441.295898
0.000000	2.174898	3438.491455
0.000000	2.175135	3437.888916
0.000000	2.175372	3437.852539
0.000000	2.175609	3439.040039
0.000000	2.175846	3441.716064
0.000000	2.176084	3443.529297
0.000000	2.176321	3445.968750
0.000000	2.176558	3450.608887
0.000000	2.176795	3456.177979
0.000000	2.177032	3463.291748
0.000000	2.177269	3470.367920
0.000000	2.177506	3477.825439
0.000000	2.177744	3485.502197
0.000000	2.177981	3491.177734
0.000000	2.178218	3493.784424
0.000000	2.178455	3494.190918
0.000000	2.178692	3493.942871
0.000000	2.178930	3492.651611
0.000000	2.179167	3488.513672
0.000000	2.179404	3483.948730
0.000000	2.179641	3479.132813
0.000000	2.179878	3473.035645
0.000000	2.180115	3467.654053
0.000000	2.180353	3463.426758
0.000000	2.180590	3458.852783
0.000000	2.180827	3454.260010
0.000000	2.181064	3447.915771
0.000000	2.181301	3441.880615
0.000000	2.181539	3435.914307
0.000000	2.181776	3429.280762
0.000000	2.182013	3424.272949
0.000000	2.182250	3420.376953
0.000000	2.182487	3415.561035
0.000000	2.182724	3410.933594
0.000000	2.182961	3405.282227
0.000000	2.183199	3398.801514
0.000000	2.183436	3391.021729
0.000000	2.183673	3381.455566
0.000000	2.183910	3372.226074
0.000000	2.184147	3361.542969
0.000000	2.184385	3350.622314
0.000000	2.184622	3343.158203
0.000000	2.184859	3339.341553
0.000000	2.185096	3335.217529
0.000000	2.185333	3332.051025
0.000000	2.185570	3330.493652
0.000000	2.185807	3328.906982
0.000000	2.186045	3328.199707
0.000000	2.186282	3327.075195
0.000000	2.186519	3325.650146
0.000000	2.186756	3323.500732
0.000000	2.186993	3321.149658
0.000000	2.187231	3318.049072
0.000000	2.187468	3314.753662
0.000000	2.187705	3313.070801
0.000000	2.187942	3313.440430
0.000000	2.188179	3315.279053
0.000000	2.188416	3318.635010
0.000000	2.188654	3323.239258
0.000000	2.188891	3329.823242
0.000000	2.189128	3337.560059
0.000000	2.189365	3345.588135
0.000000	2.189602	3353.296143
0.000000	2.189840	3361.462402
0.000000	2.190077	3369.606445
0.000000	2.190314	3376.559082
0.000000	2.190551	3381.624268
0.000000	2.190788	3384.333008
0.000000	2.191025	3385.489502
0.000000	2.191263	3384.889404
0.000000	2.191500	3385.878418
0.000000	2.191737	3388.276855
0.000000	2.191974	3390.104248
0.000000	2.192211	3390.774414
0.000000	2.192449	3392.324463
0.000000	2.192686	3395.527100
0.000000	2.192923	3398.866699
0.000000	2.193160	3403.812012
0.000000	2.193397	3409.897949
0.000000	2.193635	3415.232666
0.000000	2.193872	3418.869873
0.000000	2.194109	3419.870850
0.000000	2.194346	3419.460449
0.000000	2.194583	3419.153320
0.000000	2.194820	3417.998535
0.000000	2.195058	3414.451416
0.000000	2.195295	3408.766602
0.000000	2.195532	3404.919189
0.000000	2.195769	3401.794434
0.000000	2.196006	3398.883057
0.000000	2.196243	3395.633545
0.000000	2.196481	3392.461426
0.000000	2.196718	3391.144287
0.000000	2.196955	3390.031006
0.000000	2.197192	3389.770264
0.000000	2.197429	3390.376465
0.000000	2.197666	3389.857178
0.000000	2.197904	3389.705811
0.000000	2.198141	3391.142334
0.000000	2.198378	3391.364502
0.000000	2.198615	3390.904785
0.000000	2.198852	3391.859863
0.000000	2.199090	3391.861572
0.000000	2.199327	3393.669678
0.000000	2.199564	3396.308594
0.000000	2.199801	3397.461182
0.000000	2.200038	3396.731201
0.000000	2.200275	3396.173828
0.000000	2.200513	3396.890625
0.000000	2.200750	3397.532959
0.000000	2.200987	3399.583984
0.000000	2.201224	3401.486572
0.000000	2.201461	3401.859131
0.000000	2.201699	3401.694092
0.000000	2.201936	3402.754639
0.000000	2.202173	3406.772705
0.000000	2.202410	3409.977051
0.000000	2.202647	3412.483398
0.000000	2.202884	3415.949219
0.000000	2.203121	3423.248291
0.000000	2.203359	3431.214844
0.000000	2.203596	3440.168457
0.000000	2.203833	3447.561279
0.000000	2.204070	3451.791504
0.000000	2.204307	3452.446533
0.000000	2.204545	3450.707275
0.000000	2.204782	3447.320313
0.000000	2.205019	3443.478271
0.000000	2.205256	3439.876709
0.000000	2.205493	3435.738525
0.000000	2.205730	3432.878174
0.000000	2.205967	3429.284424
0.000000	2.206205	3424.744385
0.000000	2.206442	3419.669922
0.000000	2.206679	3412.944336
0.000000	2.206916	3405.446777
0.000000	2.207153	3399.873535
0.000000	2.207391	3393.720703
0.000000	2.207628	3387.993896
0.000000	2.207865	3382.014404
0.000000	2.208102	3376.761230
0.000000	2.208339	3370.417480
0.000000	2.208576	3364.156494
0.000000	2.208814	3358.128906
0.000000	2.209051	3353.095703
0.000000	2.209288	3346.905762
0.000000	2.209525	3340.925781
0.000000	2.209762	3335.078857
0.000000	2.210000	3329.452637
0.000000	2.210237	3325.258789
0.000000	2.210474	3322.855469
0.000000	2.210711	3321.778076
0.000000	2.210948	3321.214111
0.000000	2.211185	3320.306152
0.000000	2.211422	3318.958984
0.000000	2.211660	3318.745605
0.000000	2.211897	3320.458252
0.000000	2.212134	3323.243164
0.000000	2.212371	3326.607666
0.000000	2.212608	3330.473145
0.000000	2.212846	3333.993896
0.000000	2.213083	3337.398926
0.000000	2.213320	3341.202637
0.000000	2.213557	3344.732178
0.000000	2.213794	3348.044678
0.000000	2.214031	3350.625977
0.000000	2.214269	3353.924805
0.000000	2.214506	3358.321533
0.000000	2.214743	3362.042236
0.000000	2.214980	3364.920166
0.000000	2.215217	3367.310303
0.000000	2.215455	3369.385010
0.000000	2.215692	3371.252441
0.000000	2.215929	3372.353516
0.000000	2.216166	3373.411621
0.000000	2.216403	3374.507080
0.000000	2.216640	3377.312500
0.000000	2.216878	3380.910156
0.000000	2.217115	3384.827881
0.000000	2.217352	3389.953857
0.000000	2.217589	3394.448975
0.000000	2.217826	3396.888428
0.000000	2.218064	3398.355957
0.000000	2.218301	3400.696045
0.000000	2.218538	3403.968262
0.000000	2.218775	3406.532471
0.000000	2.219012	3408.688721
0.000000	2.219249	3412.303467
0.000000	2.219487	3413.639404
0.000000	2.219724	3411.818359
0.000000	2.219961	3408.380371
0.000000	2.220198	3405.999023
0.000000	2.220435	3405.662354
0.000000	2.220672	3405.372803
0.000000	2.220910	3406.898926
0.000000	2.221147	3408.363770
0.000000	2.221384	3409.869141
0.000000	2.221621	3411.797119
0.000000	2.221858	3414.539551
0.000000	2.222095	3418.063721
0.000000	2.222333	3423.914795
0.000000	2.222570	3430.930176
0.000000	2.222807	3436.007080
0.000000	2.223044	3438.496826
0.000000	2.223281	3438.624023
0.000000	2.223519	3437.674561
0.000000	2.223756	3437.614014
0.000000	2.223993	3438.080078
0.000000	2.224230	3436.871094
0.000000	2.224467	3434.604248
0.000000	2.224705	3432.275635
0.000000	2.224941	3433.345703
0.000000	2.225179	3435.814697
0.000000	2.225416	3438.428467
0.000000	2.225653	3439.490234
0.000000	2.225890	3439.174805
0.000000	2.226127	3436.384521
0.000000	2.226365	3432.290039
0.000000	2.226602	3428.198730
0.000000	2.226839	3422.042480
0.000000	2.227076	3415.456055
0.000000	2.227313	3409.270264
0.000000	2.227551	3400.000977
0.000000	2.227788	3390.192871
0.000000	2.228025	3377.733643
0.000000	2.228262	3363.402832
0.000000	2.228499	3349.688721
0.000000	2.228736	3337.065430
0.000000	2.228974	3325.017090
0.000000	2.229211	3314.777100
0.000000	2.229448	3306.043945
0.000000	2.229685	3298.956787
0.000000	2.229922	3291.691650
0.000000	2.230160	3284.378906
0.000000	2.230397	3277.298340
0.000000	2.230634	3269.174805
0.000000	2.230871	3261.901855
0.000000	2.231108	3255.606445
0.000000	2.231345	3249.470703
0.000000	2.231582	3243.186035
0.000000	2.231820	3236.048584
0.000000	2.232057	3227.498047
0.000000	2.232294	3218.541016
0.000000	2.232531	3208.407715
0.000000	2.232768	3199.624023
0.000000	2.233006	3190.884521
0.000000	2.233243	3183.704834
0.000000	2.233480	3177.382324
0.000000	2.233717	3174.467529
0.000000	2.233954	3173.589355
0.000000	2.234191	3175.109863
0.000000	2.234428	3177.791992
0.000000	2.234666	3181.573242
0.000000	2.234903	3185.944092
0.000000	2.235140	3191.172119
0.000000	2.235377	3196.152832
0.000000	2.235614	3199.982422
0.000000	2.235852	3204.230713
0.000000	2.236089	3207.512939
0.000000	2.236326	3210.620361
0.000000	2.236563	3213.437500
0.000000	2.236800	3214.883057
0.000000	2.237037	3216.449219
0.000000	2.237275	3217.880127
0.000000	2.237512	3218.295654
0.000000	2.237749	3219.145020
0.000000	2.237986	3219.040039
0.000000	2.238223	3218.425049
0.000000	2.238461	3218.815186
0.000000	2.238698	3219.467041
0.000000	2.238935	3220.553223
0.000000	2.239172	3223.314453
0.000000	2.239409	3226.503662
0.000000	2.239646	3229.478271
0.000000	2.239884	3232.422607
0.000000	2.240121	3236.178955
0.000000	2.240358	3240.203125
0.000000	2.240595	3243.043213
0.000000	2.240832	3246.429199
0.000000	2.241070	3251.713867
0.000000	2.241307	3260.332031
0.000000	2.241544	3270.986816
0.000000	2.241781	3284.264893
0.000000	2.242018	3300.363037
0.000000	2.242255	3317.431641
0.000000	2.242493	3335.073975
0.000000	2.242730	3353.240234
0.000000	2.242967	3370.790771
0.000000	2.243204	3386.735596
0.000000	2.243441	3400.583008
0.000000	2.243679	3412.554688
0.000000	2.243916	3421.808838
0.000000	2.244153	3429.350586
0.000000	2.244390	3436.243408
0.000000	2.244627	3443.150391
0.000000	2.244864	3449.515381
0.000000	2.245101	3454.246338
0.000000	2.245339	3458.197266
0.000000	2.245576	3461.807373
0.000000	2.245813	3465.790039
0.000000	2.246050	3469.304688
0.000000	2.246287	3472.635498
0.000000	2.246525	3475.947021
0.000000	2.246762	3479.653076
0.000000	2.246999	3484.148193
0.000000	2.247236	3492.168213
0.000000	2.247473	3503.579102
0.000000	2.247710	3517.576904
0.000000	2.247948	3531.581543
0.000000	2.248185	3544.577393
0.000000	2.248422	3557.896484
0.000000	2.248659	3570.415039
0.000000	2.248896	3581.036133
0.000000	2.249134	3588.541504
0.000000	2.249371	3594.971191
0.000000	2.249608	3598.893799
0.000000	2.249845	3600.029785
0.000000	2.250082	3600.329102
0.000000	2.250319	3599.240479
0.000000	2.250556	3597.604736
0.000000	2.250794	3594.780273
0.000000	2.251031	3592.372803
0.000000	2.251268	3590.019043
0.000000	2.251505	3588.200928
0.000000	2.251742	3587.045898
0.000000	2.251980	3588.717773
0.000000	2.252217	3591.065674
0.000000	2.252454	3593.822754
0.000000	2.252691	3597.049561
0.000000	2.252928	3601.273438
0.000000	2.253165	3606.988037
0.000000	2.253402	3611.934082
0.000000	2.253640	3617.403809
0.000000	2.253877	3623.993164
0.000000	2.254114	3628.826172
0.000000	2.254351	3631.953125
0.000000	2.254588	3636.142090
0.000000	2.254826	3640.135254
0.000000	2.255063	3642.723877
0.000000	2.255300	3642.258301
0.000000	2.255537	3638.608887
0.000000	2.255774	3632.223633
0.000000	2.256011	3624.398926
0.000000	2.256249	3615.901123
0.000000	2.256486	3607.091553
0.000000	2.256723	3598.451172
0.000000	2.256960	3590.772461
0.000000	2.257197	3582.812988
0.000000	2.257435	3574.691406
0.000000	2.257672	3564.738281
0.000000	2.257909	3554.172363
0.000000	2.258146	3544.681885
0.000000	2.258383	3536.378662
0.000000	2.258621	3529.232666
0.000000	2.258858	3525.442383
0.000000	2.259095	3523.770020
0.000000	2.259332	3523.384521
0.000000	2.259569	3521.758789
0.000000	2.259806	3519.876221
0.000000	2.260043	3517.208252
0.000000	2.260281	3511.818604
0.000000	2.260518	3504.820313
0.000000	2.260755	3497.338135
0.000000	2.260992	3491.745605
0.000000	2.261229	3486.326416
0.000000	2.261467	3481.452148
0.000000	2.261704	3476.179688
0.000000	2.261941	3470.801025
0.000000	2.262178	3466.299072
0.000000	2.262415	3462.961670
0.000000	2.262652	3461.125000
0.000000	2.262890	3460.977539
0.000000	2.263127	3461.518555
0.000000	2.263364	3461.746582
0.000000	2.263601	3461.346680
0.000000	2.263838	3457.513184
0.000000	2.264076	3451.249268
0.000000	2.264313	3443.103027
0.000000	2.264550	3433.999756
0.000000	2.264787	3423.281006
0.000000	2.265024	3411.320801
0.000000	2.265261	3401.116455
0.000000	2.265499	3396.129883
0.000000	2.265736	3391.402344
0.000000	2.265973	3387.961182
0.000000	2.266210	3384.770020
0.000000	2.266447	3382.090820
0.000000	2.266685	3380.451660
0.000000	2.266922	3380.841553
0.000000	2.267159	3382.932617
0.000000	2.267396	3386.818604
0.000000	2.267633	3389.884277
0.000000	2.267870	3391.104492
0.000000	2.268108	3390.534424
0.000000	2.268345	3390.504639
0.000000	2.268582	3390.142578
0.000000	2.268819	3390.332275
0.000000	2.269056	3390.579590
0.000000	2.269293	3391.108887
0.000000	2.269531	3393.931885
0.000000	2.269768	3399.380127
0.000000	2.270005	3403.891357
0.000000	2.270242	3406.487793
0.000000	2.270479	3408.460938
0.000000	2.270716	3408.851563
0.000000	2.270954	3410.002441
0.000000	2.271191	3410.567139
0.000000	2.271428	3411.555176
0.000000	2.271665	3414.063477
0.000000	2.271902	3418.781982
0.000000	2.272140	3425.251953
0.000000	2.272377	3432.527588
0.000000	2.272614	3439.214111
0.000000	2.272851	3445.158203
0.000000	2.273088	3448.908203
0.000000	2.273325	3450.814209
0.000000	2.273562	3452.408936
0.000000	2.273800	3454.911133
0.000000	2.274037	3457.398682
0.000000	2.274274	3460.733887
0.000000	2.274511	3463.349365
0.000000	2.274748	3466.296631
0.000000	2.274986	3470.040039
0.000000	2.275223	3474.857666
0.000000	2.275460	3479.338135
0.000000	2.275697	3482.921631
0.000000	2.275934	3485.994629
0.000000	2.276171	3488.336670
0.000000	2.276409	3490.682373
0.000000	2.276646	3491.705078
0.000000	2.276883	3490.925781
0.000000	2.277120	3489.200928
0.000000	2.277357	3485.849121
0.000000	2.277595	3481.879639
0.000000	2.277832	3479.766602
0.000000	2.278069	3478.712891
0.000000	2.278306	3477.877197
0.000000	2.278543	3476.791016
0.000000	2.278780	3476.399902
0.000000	2.279017	3475.212891
0.000000	2.279255	3473.646484
0.000000	2.279492	3472.311279
0.000000	2.279729	3470.405273
0.000000	2.279966	3469.693848
0.000000	2.280203	3469.077393
0.000000	2.280441	3468.374268
0.000000	2.280678	3468.882080
0.000000	2.280915	3469.117920
0.000000	2.281152	3468.743408
0.000000	2.281389	3469.736572
0.000000	2.281626	3472.734863
0.000000	2.281864	3474.831299
0.000000	2.282101	3476.270508
0.000000	2.282338	3476.297607
0.000000	2.282575	3475.737793
0.000000	2.282812	3475.966553
0.000000	2.283049	3476.294189
0.000000	2.283287	3477.146729
0.000000	2.283524	3481.420654
0.000000	2.283761	3486.013916
0.000000	2.283998	3492.211670
0.000000	2.284235	3498.445068
0.000000	2.284472	3504.943115
0.000000	2.284710	3512.366455
0.000000	2.284947	3520.209229
0.000000	2.285184	3526.168945
0.000000	2.285421	3530.231201
0.000000	2.285658	3533.012207
0.000000	2.285896	3535.994629
0.000000	2.286133	3538.051025
0.000000	2.286370	3540.074707
0.000000	2.286607	3541.501709
0.000000	2.286844	3541.949463
0.000000	2.287081	3541.621582
0.000000	2.287319	3540.132568
0.000000	2.287556	3537.858643
0.000000	2.287793	3533.918457
0.000000	2.288030	3529.457520
0.000000	2.288267	3525.029053
0.000000	2.288505	3520.501953
0.000000	2.288742	3517.564209
0.000000	2.288979	3514.959717
0.000000	2.289216	3512.635254
0.000000	2.289453	3510.368408
0.000000	2.289690	3508.390381
0.000000	2.289928	3506.562500
0.000000	2.290165	3504.005859
0.000000	2.290402	3501.184326
0.000000	2.290639	3499.341309
0.000000	2.290876	3497.770508
0.000000	2.291114	3496.288574
0.000000	2.291351	3495.292969
0.000000	2.291588	3492.871338
0.000000	2.291825	3489.062256
0.000000	2.292062	3485.376221
0.000000	2.292300	3483.678711
0.000000	2.292536	3482.052490
0.000000	2.292774	3480.522461
0.000000	2.293011	3479.119873
0.000000	2.293248	3477.392090
0.000000	2.293485	3475.615967
0.000000	2.293722	3474.936523
0.000000	2.293960	3475.273682
0.000000	2.294197	3475.867920
0.000000	2.294434	3474.470703
0.000000	2.294671	3474.010254
0.000000	2.294908	3473.496338
0.000000	2.295146	3473.305420
0.000000	2.295383	3475.230957
0.000000	2.295620	3479.133057
0.000000	2.295857	3484.868408
0.000000	2.296094	3491.673828
0.000000	2.296331	3498.040283
0.000000	2.296569	3504.182861
0.000000	2.296806	3512.597168
0.000000	2.297043	3521.079346
0.000000	2.297280	3529.035645
0.000000	2.297517	3533.906494
0.000000	2.297755	3535.769287
0.000000	2.297992	3537.173340
0.000000	2.298229	3537.889160
0.000000	2.298466	3539.948730
0.000000	2.298703	3541.649414
0.000000	2.298940	3543.836914
0.000000	2.299177	3546.198242
0.000000	2.299415	3549.739746
0.000000	2.299652	3552.539551
0.000000	2.299889	3553.121094
0.000000	2.300126	3551.600098
0.000000	2.300363	3548.843262
0.000000	2.300601	3545.874023
0.000000	2.300838	3541.158691
0.000000	2.301075	3536.406006
0.000000	2.301312	3531.437500
0.000000	2.301549	3527.844971
0.000000	2.301786	3524.846436
0.000000	2.302023	3523.059326
0.000000	2.302261	3523.555420
0.000000	2.302498	3525.728516
0.000000	2.302735	3528.196533
0.000000	2.302972	3531.905029
0.000000	2.303209	3535.732666
0.000000	2.303447	3540.114502
0.000000	2.303684	3544.706055
0.000000	2.303921	3548.729248
0.000000	2.304158	3554.271973
0.000000	2.304395	3561.914307
0.000000	2.304632	3570.304199
0.000000	2.304870	3580.113037
0.000000	2.305107	3589.725342
0.000000	2.305344	3598.975586
0.000000	2.305581	3607.190918
0.000000	2.305818	3614.428223
0.000000	2.306056	3621.029541
0.000000	2.306293	3627.125977
0.000000	2.306530	3631.759033
0.000000	2.306767	3635.187744
0.000000	2.307004	3637.124268
0.000000	2.307241	3638.783203
0.000000	2.307479	3639.482910
0.000000	2.307716	3637.907715
0.000000	2.307953	3636.783203
0.000000	2.308190	3634.436523
0.000000	2.308427	3631.692139
0.000000	2.308664	3628.838623
0.000000	2.308902	3624.381104
0.000000	2.309139	3618.934326
0.000000	2.309376	3614.832275
0.000000	2.309613	3612.281494
0.000000	2.309850	3610.412598
0.000000	2.310087	3608.849609
0.000000	2.310325	3607.902832
0.000000	2.310562	3607.264893
0.000000	2.310799	3606.119141
0.000000	2.311036	3605.709473
0.000000	2.311273	3606.693604
0.000000	2.311511	3607.452637
0.000000	2.311748	3608.799561
0.000000	2.311985	3610.451172
0.000000	2.312222	3610.412354
0.000000	2.312459	3608.837891
0.000000	2.312696	3607.484375
0.000000	2.312934	3607.645752
0.000000	2.313171	3608.431885
0.000000	2.313408	3611.745117
0.000000	2.313645	3617.613037
0.000000	2.313882	3627.612793
0.000000	2.314120	3640.407227
0.000000	2.314357	3651.993164
0.000000	2.314594	3660.595215
0.000000	2.314831	3666.398682
0.000000	2.315068	3668.934570
0.000000	2.315305	3668.215820
0.000000	2.315543	3666.008057
0.000000	2.315780	3663.386230
0.000000	2.316017	3660.472656
0.000000	2.316254	3656.715820
0.000000	2.316491	3654.153564
0.000000	2.316729	3652.438477
0.000000	2.316966	3650.763672
0.000000	2.317203	3649.335205
0.000000	2.317440	3649.893066
0.000000	2.317677	3651.042725
0.000000	2.317914	3651.662842
0.000000	2.318151	3653.439453
0.000000	2.318389	3653.403076
0.000000	2.318626	3651.644531
0.000000	2.318863	3648.370361
0.000000	2.319100	3644.884277
0.000000	2.319337	3640.408691
0.000000	2.319575	3634.801758
0.000000	2.319812	3629.827881
0.000000	2.320049	3623.919678
0.000000	2.320286	3617.421143
0.000000	2.320523	3612.934814
0.000000	2.320760	3608.114990
0.000000	2.320997	3602.947754
0.000000	2.321235	3598.225342
0.000000	2.321472	3594.457520
0.000000	2.321709	3591.696289
0.000000	2.321946	3590.354004
0.000000	2.322183	3591.189453
0.000000	2.322421	3592.596191
0.000000	2.322658	3595.419434
0.000000	2.322895	3598.780273
0.000000	2.323132	3603.524902
0.000000	2.323369	3609.686279
0.000000	2.323606	3616.643066
0.000000	2.323844	3621.886963
0.000000	2.324081	3625.577393
0.000000	2.324318	3628.157959
0.000000	2.324555	3629.754150
0.000000	2.324792	3627.747314
0.000000	2.325030	3623.756836
0.000000	2.325267	3618.368652
0.000000	2.325504	3611.034424
0.000000	2.325741	3604.531738
0.000000	2.325978	3599.243164
0.000000	2.326216	3595.861816
0.000000	2.326452	3592.665283
0.000000	2.326690	3590.337158
0.000000	2.326927	3589.272461
0.000000	2.327164	3588.187744
0.000000	2.327401	3588.362549
0.000000	2.327638	3588.859619
0.000000	2.327876	3588.038574
0.000000	2.328113	3587.045654
0.000000	2.328350	3586.393311
0.000000	2.328587	3585.151611
0.000000	2.328824	3583.350586
0.000000	2.329062	3581.554688
0.000000	2.329299	3580.003906
0.000000	2.329536	3577.729004
0.000000	2.329773	3575.834229
0.000000	2.330010	3572.943604
0.000000	2.330247	3570.980957
0.000000	2.330485	3569.171387
0.000000	2.330722	3568.653564
0.000000	2.330959	3567.772949
0.000000	2.331196	3567.478760
0.000000	2.331433	3569.350098
0.000000	2.331670	3571.876953
0.000000	2.331908	3574.519287
0.000000	2.332145	3575.146973
0.000000	2.332382	3576.533936
0.000000	2.332619	3579.390625
0.000000	2.332856	3582.370117
0.000000	2.333093	3587.348145
0.000000	2.333331	3591.343994
0.000000	2.333568	3592.400879
0.000000	2.333805	3591.670166
0.000000	2.334042	3590.172607
0.000000	2.334279	3586.799072
0.000000	2.334517	3582.265381
0.000000	2.334754	3578.547119
0.000000	2.334991	3576.583740
0.000000	2.335228	3575.743164
0.000000	2.335465	3576.193115
0.000000	2.335702	3574.715088
0.000000	2.335940	3571.572266
0.000000	2.336177	3569.416016
0.000000	2.336414	3567.916016
0.000000	2.336651	3566.496338
0.000000	2.336888	3567.509766
0.000000	2.337126	3571.502686
0.000000	2.337363	3574.738037
0.000000	2.337600	3577.575195
0.000000	2.337837	3582.520264
0.000000	2.338074	3588.576172
0.000000	2.338311	3595.568115
0.000000	2.338549	3603.111084
0.000000	2.338786	3609.274902
0.000000	2.339023	3614.734863
0.000000	2.339260	3620.185547
0.000000	2.339497	3626.013428
0.000000	2.339735	3630.294434
0.000000	2.339972	3632.454102
0.000000	2.340209	3631.632324
0.000000	2.340446	3627.402344
0.000000	2.340683	3621.093506
0.000000	2.340920	3613.759277
0.000000	2.341157	3608.984375
0.000000	2.341395	3605.091797
0.000000	2.341632	3603.278564
0.000000	2.341869	3602.586182
0.000000	2.342106	3602.490723
0.000000	2.342343	3603.444092
0.000000	2.342581	3605.313965
0.000000	2.342818	3606.740479
0.000000	2.343055	3609.899170
0.000000	2.343292	3612.081543
0.000000	2.343529	3611.185547
0.000000	2.343766	3609.823486
0.000000	2.344004	3608.268311
0.000000	2.344241	3605.483398
0.000000	2.344478	3602.744385
0.000000	2.344715	3600.036865
0.000000	2.344952	3596.947266
0.000000	2.345190	3592.679443
0.000000	2.345427	3587.320068
0.000000	2.345664	3581.056152
0.000000	2.345901	3575.872803
0.000000	2.346138	3571.637939
0.000000	2.346375	3567.191162
0.000000	2.346612	3562.917236
0.000000	2.346850	3559.235596
0.000000	2.347087	3556.554443
0.000000	2.347324	3553.879883
0.000000	2.347561	3553.520508
0.000000	2.347798	3553.592285
0.000000	2.348036	3551.783691
0.000000	2.348273	3549.532471
0.000000	2.348510	3546.594482
0.000000	2.348747	3542.781250
0.000000	2.348984	3540.050049
0.000000	2.349221	3537.035889
0.000000	2.349458	3534.174805
0.000000	2.349696	3531.015625
0.000000	2.349933	3528.401367
0.000000	2.350170	3526.673340
0.000000	2.350407	3526.330566
0.000000	2.350644	3527.483887
0.000000	2.350882	3531.241943
0.000000	2.351119	3536.743408
0.000000	2.351356	3542.776611
0.000000	2.351593	3549.068115
0.000000	2.351830	3554.196533
0.000000	2.352067	3558.312744
0.000000	2.352305	3561.166260
0.000000	2.352542	3564.267578
0.000000	2.352779	3567.335449
0.000000	2.353016	3569.755859
0.000000	2.353253	3570.958740
0.000000	2.353491	3570.352051
0.000000	2.353728	3567.022217
0.000000	2.353965	3562.973145
0.000000	2.354202	3557.729004
0.000000	2.354439	3550.790527
0.000000	2.354676	3544.244629
0.000000	2.354914	3538.414795
0.000000	2.355151	3533.534424
0.000000	2.355388	3529.091064
0.000000	2.355625	3527.410645
0.000000	2.355862	3527.296631
0.000000	2.356100	3528.946289
0.000000	2.356337	3531.463867
0.000000	2.356574	3532.269043
0.000000	2.356811	3530.270752
0.000000	2.357048	3526.100098
0.000000	2.357285	3520.637695
0.000000	2.357523	3514.251709
0.000000	2.357760	3507.704834
0.000000	2.357997	3502.602783
0.000000	2.358234	3497.677002
0.000000	2.358471	3493.189941
0.000000	2.358708	3489.194824
0.000000	2.358946	3485.267822
0.000000	2.359183	3483.404785
0.000000	2.359420	3484.486572
0.000000	2.359657	3487.033691
0.000000	2.359894	3488.746338
0.000000	2.360132	3489.549072
0.000000	2.360369	3490.896484
0.000000	2.360606	3493.335205
0.000000	2.360843	3495.794922
0.000000	2.361080	3497.886230
0.000000	2.361317	3499.269531
0.000000	2.361555	3500.074463
0.000000	2.361792	3500.940674
0.000000	2.362029	3503.129395
0.000000	2.362266	3506.516113
0.000000	2.362503	3511.421631
0.000000	2.362741	3516.987549
0.000000	2.362978	3524.261963
0.000000	2.363215	3533.511963
0.000000	2.363452	3543.633545
0.000000	2.363689	3551.296875
0.000000	2.363926	3556.316162
0.000000	2.364164	3558.159912
0.000000	2.364401	3556.874023
0.000000	2.364638	3554.120850
0.000000	2.364875	3550.982178
0.000000	2.365112	3547.339600
0.000000	2.365350	3542.255859
0.000000	2.365587	3539.546143
0.000000	2.365824	3538.541260
0.000000	2.366061	3536.877197
0.000000	2.366298	3533.738281
0.000000	2.366535	3530.165527
0.000000	2.366772	3527.293457
0.000000	2.367010	3523.479492
0.000000	2.367247	3520.802490
0.000000	2.367484	3518.712158
0.000000	2.367721	3515.842285
0.000000	2.367958	3512.626465
0.000000	2.368196	3509.570801
0.000000	2.368433	3506.619629
0.000000	2.368670	3502.874268
0.000000	2.368907	3500.242920
0.000000	2.369144	3499.583496
0.000000	2.369381	3498.138672
0.000000	2.369618	3495.952881
0.000000	2.369856	3494.728271
0.000000	2.370093	3492.707520
0.000000	2.370330	3491.744873
0.000000	2.370567	3491.323242
0.000000	2.370804	3490.738770
0.000000	2.371042	3490.469727
0.000000	2.371279	3491.245361
0.000000	2.371516	3491.816162
0.000000	2.371753	3491.101807
0.000000	2.371990	3489.732910
0.000000	2.372227	3490.837158
0.000000	2.372465	3491.465576
0.000000	2.372702	3490.694092
0.000000	2.372939	3488.273193
0.000000	2.373176	3485.927734
0.000000	2.373413	3484.327637
0.000000	2.373651	3482.721680
0.000000	2.373888	3481.925781
0.000000	2.374125	3482.656738
0.000000	2.374362	3484.127197
0.000000	2.374599	3485.583252
0.000000	2.374836	3488.063965
0.000000	2.375073	3491.273193
0.000000	2.375311	3494.590088
0.000000	2.375548	3498.044678
0.000000	2.375785	3502.457520
0.000000	2.376022	3506.995850
0.000000	2.376259	3510.967285
0.000000	2.376497	3512.215332
0.000000	2.376734	3511.233154
0.000000	2.376971	3510.963379
0.000000	2.377208	3510.910889
0.000000	2.377445	3510.346924
0.000000	2.377682	3511.125244
0.000000	2.377920	3513.683105
0.000000	2.378157	3516.779785
0.000000	2.378394	3520.266846
0.000000	2.378631	3524.326172
0.000000	2.378868	3529.115479
0.000000	2.379106	3534.518066
0.000000	2.379343	3539.645508
0.000000	2.379580	3544.666504
0.000000	2.379817	3550.726318
0.000000	2.380054	3556.746826
0.000000	2.380291	3562.630371
0.000000	2.380529	3567.751465
0.000000	2.380766	3571.214600
0.000000	2.381003	3573.614990
0.000000	2.381240	3575.638672
0.000000	2.381477	3576.319336
0.000000	2.381714	3576.167236
0.000000	2.381952	3575.774170
0.000000	2.382189	3574.075439
0.000000	2.382426	3572.093750
0.000000	2.382663	3571.185791
0.000000	2.382900	3568.958740
0.000000	2.383137	3567.478760
0.000000	2.383375	3566.366211
0.000000	2.383612	3564.961914
0.000000	2.383849	3565.257568
0.000000	2.384086	3566.666992
0.000000	2.384323	3568.184570
0.000000	2.384561	3569.755859
0.000000	2.384798	3571.744141
0.000000	2.385035	3571.910400
0.000000	2.385272	3570.670166
0.000000	2.385509	3568.592285
0.000000	2.385746	3565.767090
0.000000	2.385984	3561.754150
0.000000	2.386221	3558.454590
0.000000	2.386458	3556.427246
0.000000	2.386695	3554.352295
0.000000	2.386932	3551.306396
0.000000	2.387170	3546.635010
0.000000	2.387407	3539.211182
0.000000	2.387644	3529.236572
0.000000	2.387881	3517.499023
0.000000	2.388118	3507.205078
0.000000	2.388355	3495.895752
0.000000	2.388592	3484.997559
0.000000	2.388830	3475.240234
0.000000	2.389067	3465.437744
0.000000	2.389304	3457.751709
0.000000	2.389541	3453.668945
0.000000	2.389778	3452.082764
0.000000	2.390016	3451.003174
0.000000	2.390253	3448.881836
0.000000	2.390490	3443.349365
0.000000	2.390727	3435.406494
0.000000	2.390964	3426.694824
0.000000	2.391201	3415.663086
0.000000	2.391439	3404.755127
0.000000	2.391676	3394.765381
0.000000	2.391913	3384.671143
0.000000	2.392150	3374.528320
0.000000	2.392387	3364.366699
0.000000	2.392625	3353.622314
0.000000	2.392862	3344.808105
0.000000	2.393099	3338.656982
0.000000	2.393336	3335.368408
0.000000	2.393573	3336.568359
0.000000	2.393811	3340.492432
0.000000	2.394047	3346.240479
0.000000	2.394285	3352.440674
0.000000	2.394522	3358.187500
0.000000	2.394759	3363.777588
0.000000	2.394996	3367.999023
0.000000	2.395233	3372.647949
0.000000	2.395471	3375.802246
0.000000	2.395708	3379.378174
0.000000	2.395945	3382.654541
0.000000	2.396182	3386.358643
0.000000	2.396419	3391.305176
0.000000	2.396657	3396.694580
0.000000	2.396894	3403.184326
0.000000	2.397131	3407.706055
0.000000	2.397368	3409.195557
0.000000	2.397605	3407.281738
0.000000	2.397842	3402.419434
0.000000	2.398079	3395.222168
0.000000	2.398317	3388.396973
0.000000	2.398554	3381.218262
0.000000	2.398791	3373.613525
0.000000	2.399028	3366.687500
0.000000	2.399265	3362.461914
0.000000	2.399503	3359.382568
0.000000	2.399740	3357.279297
0.000000	2.399977	3357.316650
0.000000	2.400214	3358.930664
0.000000	2.400451	3361.082275
0.000000	2.400688	3362.791992
0.000000	2.400926	3363.116211
0.000000	2.401163	3361.729492
0.000000	2.401400	3359.129883
0.000000	2.401637	3355.332764
0.000000	2.401874	3351.063477
0.000000	2.402112	3346.061035
0.000000	2.402349	3339.771240
0.000000	2.402586	3333.444824
0.000000	2.402823	3327.609863
0.000000	2.403060	3322.339111
0.000000	2.403297	3317.926025
0.000000	2.403535	3314.736816
0.000000	2.403772	3313.050537
0.000000	2.404009	3312.420654
0.000000	2.404246	3310.323242
0.000000	2.404483	3308.049561
0.000000	2.404721	3306.977051
0.000000	2.404958	3306.054932
0.000000	2.405195	3304.300049
0.000000	2.405432	3301.393066
0.000000	2.405669	3298.505371
0.000000	2.405906	3296.255615
0.000000	2.406144	3294.620117
0.000000	2.406381	3295.061279
0.000000	2.406618	3297.205811
0.000000	2.406855	3300.919434
0.000000	2.407092	3305.965820
0.000000	2.407329	3312.155762
0.000000	2.407567	3318.910889
0.000000	2.407804	3325.311523
0.000000	2.408041	3331.853027
0.000000	2.408278	3340.728760
0.000000	2.408515	3352.214600
0.000000	2.408752	3365.701416
0.000000	2.408990	3379.786621
0.000000	2.409227	3393.668213
0.000000	2.409464	3407.507813
0.000000	2.409701	3420.682373
0.000000	2.409938	3434.718018
0.000000	2.410176	3447.851563
0.000000	2.410413	3461.989014
0.000000	2.410650	3478.289063
0.000000	2.410887	3494.323486
0.000000	2.411124	3510.430420
0.000000	2.411361	3528.005615
0.000000	2.411599	3545.417969
0.000000	2.411836	3562.398682
0.000000	2.412073	3578.435791
0.000000	2.412310	3592.565674
0.000000	2.412547	3603.437988
0.000000	2.412785	3611.361328
0.000000	2.413022	3616.454346
0.000000	2.413259	3619.958984
0.000000	2.413496	3622.503906
0.000000	2.413733	3623.400879
0.000000	2.413970	3622.679443
0.000000	2.414207	3620.914307
0.000000	2.414445	3616.699219
0.000000	2.414682	3611.386230
0.000000	2.414919	3605.898926
0.000000	2.415156	3601.959473
0.000000	2.415393	3597.975586
0.000000	2.415631	3594.626221
0.000000	2.415868	3593.243652
0.000000	2.416105	3592.001709
0.000000	2.416342	3590.011963
0.000000	2.416579	3585.681641
0.000000	2.416816	3581.321777
0.000000	2.417053	3578.020264
0.000000	2.417291	3574.977539
0.000000	2.417528	3573.543213
0.000000	2.417765	3575.286133
0.000000	2.418002	3575.915283
0.000000	2.418239	3577.497070
0.000000	2.418477	3579.250244
0.000000	2.418714	3580.104004
0.000000	2.418951	3580.341064
0.000000	2.419188	3582.386963
0.000000	2.419425	3584.565674
0.000000	2.419662	3587.642578
0.000000	2.419900	3589.108643
0.000000	2.420137	3589.487549
0.000000	2.420374	3590.070313
0.000000	2.420611	3592.616211
0.000000	2.420848	3595.839355
0.000000	2.421086	3598.573730
0.000000	2.421323	3601.805176
0.000000	2.421560	3605.579102
0.000000	2.421797	3609.536133
0.000000	2.422034	3614.011475
0.000000	2.422271	3618.851318
0.000000	2.422508	3622.422363
0.000000	2.422746	3626.011963
0.000000	2.422983	3630.262451
0.000000	2.423220	3634.695801
0.000000	2.423457	3640.091309
0.000000	2.423694	3645.595459
0.000000	2.423932	3648.927490
0.000000	2.424169	3650.466797
0.000000	2.424406	3652.533936
0.000000	2.424643	3654.691162
0.000000	2.424880	3656.362793
0.000000	2.425117	3656.981445
0.000000	2.425355	3656.776855
0.000000	2.425592	3652.956543
0.000000	2.425829	3646.066895
0.000000	2.426066	3637.270020
0.000000	2.426303	3631.091309
0.000000	2.426541	3624.240967
0.000000	2.426778	3615.556641
0.000000	2.427015	3606.364746
0.000000	2.427252	3597.512207
0.000000	2.427489	3589.386475
0.000000	2.427727	3581.850830
0.000000	2.427964	3575.794922
0.000000	2.428201	3569.126221
0.000000	2.428438	3562.927246
0.000000	2.428675	3557.204346
0.000000	2.428912	3550.800293
0.000000	2.429150	3544.785156
0.000000	2.429387	3539.587646
0.000000	2.429624	3533.085449
0.000000	2.429861	3524.981445
0.000000	2.430098	3515.635498
0.000000	2.430335	3503.806396
0.000000	2.430573	3490.691650
0.000000	2.430810	3477.362061
0.000000	2.431047	3463.000488
0.000000	2.431284	3449.108154
0.000000	2.431521	3436.507568
0.000000	2.431758	3426.195801
0.000000	2.431996	3418.775879
0.000000	2.432233	3413.034180
0.000000	2.432470	3409.304932
0.000000	2.432707	3407.964355
0.000000	2.432944	3408.925049
0.000000	2.433182	3410.403564
0.000000	2.433419	3412.469482
0.000000	2.433656	3415.702881
0.000000	2.433893	3420.932129
0.000000	2.434130	3427.112549
0.000000	2.434367	3433.105225
0.000000	2.434605	3438.479492
0.000000	2.434842	3443.946777
0.000000	2.435079	3449.902100
0.000000	2.435316	3456.591553
0.000000	2.435553	3462.854004
0.000000	2.435791	3468.665527
0.000000	2.436028	3472.675293
0.000000	2.436265	3475.514893
0.000000	2.436502	3477.956055
0.000000	2.436739	3479.783691
0.000000	2.436976	3482.195068
0.000000	2.437213	3483.568359
0.000000	2.437451	3485.363037
0.000000	2.437688	3487.954590
0.000000	2.437925	3492.822266
0.000000	2.438162	3498.583252
0.000000	2.438399	3505.239746
0.000000	2.438637	3514.478027
0.000000	2.438874	3523.677979
0.000000	2.439111	3532.030273
0.000000	2.439348	3538.553711
0.000000	2.439585	3542.911621
0.000000	2.439822	3545.503418
0.000000	2.440060	3547.736816
0.000000	2.440297	3550.423828
0.000000	2.440534	3551.260742
0.000000	2.440771	3550.027588
0.000000	2.441008	3548.610107
0.000000	2.441246	3548.908447
0.000000	2.441483	3551.578857
0.000000	2.441720	3554.687500
0.000000	2.441957	3555.886475
0.000000	2.442194	3555.252441
0.000000	2.442431	3556.663330
0.000000	2.442668	3561.077148
0.000000	2.442906	3564.092285
0.000000	2.443143	3566.769287
0.000000	2.443380	3570.589844
0.000000	2.443617	3573.983643
0.000000	2.443854	3578.548828
0.000000	2.444092	3585.944092
0.000000	2.444329	3594.923340
0.000000	2.444566	3605.201172
0.000000	2.444803	3615.447510
0.000000	2.445040	3625.502686
0.000000	2.445277	3634.797607
0.000000	2.445514	3641.927490
0.000000	2.445752	3646.940918
0.000000	2.445989	3650.249512
0.000000	2.446226	3653.717041
0.000000	2.446463	3659.375977
0.000000	2.446700	3665.236328
0.000000	2.446938	3670.587402
0.000000	2.447175	3678.281006
0.000000	2.447412	3686.817627
0.000000	2.447649	3693.562256
0.000000	2.447886	3698.396484
0.000000	2.448123	3702.946533
0.000000	2.448361	3705.506836
0.000000	2.448598	3704.758789
0.000000	2.448835	3703.341797
0.000000	2.449072	3700.778076
0.000000	2.449309	3697.327881
0.000000	2.449547	3694.375000
0.000000	2.449784	3692.916016
0.000000	2.450021	3694.398438
0.000000	2.450258	3696.363281
0.000000	2.450495	3698.790039
0.000000	2.450732	3702.544434
0.000000	2.450970	3706.562012
0.000000	2.451207	3710.953857
0.000000	2.451444	3713.910400
0.000000	2.451681	3715.486084
0.000000	2.451918	3717.734863
0.000000	2.452156	3717.428711
0.000000	2.452393	3714.372314
0.000000	2.452630	3709.702393
0.000000	2.452867	3705.899902
0.000000	2.453104	3701.574707
0.000000	2.453341	3697.609375
0.000000	2.453579	3695.879883
0.000000	2.453816	3694.544434
0.000000	2.454053	3692.551025
0.000000	2.454290	3691.605957
0.000000	2.454527	3690.902344
0.000000	2.454765	3689.470459
0.000000	2.455002	3688.321533
0.000000	2.455239	3687.094238
0.000000	2.455476	3687.129395
0.000000	2.455713	3689.024170
0.000000	2.455950	3691.052002
0.000000	2.456187	3692.778320
0.000000	2.456425	3693.722656
0.000000	2.456662	3694.134521
0.000000	2.456899	3693.822998
0.000000	2.457136	3692.519531
0.000000	2.457373	3690.142822
0.000000	2.457611	3688.281982
0.000000	2.457848	3686.662842
0.000000	2.458085	3684.263184
0.000000	2.458322	3681.281738
0.000000	2.458559	3678.713867
0.000000	2.458797	3678.443848
0.000000	2.459034	3677.815674
0.000000	2.459271	3676.099121
0.000000	2.459508	3675.533203
0.000000	2.459745	3675.893311
0.000000	2.459982	3675.934326
0.000000	2.460220	3677.315430
0.000000	2.460457	3678.473389
0.000000	2.460694	3680.109619
0.000000	2.460931	3682.713623
0.000000	2.461168	3686.724365
0.000000	2.461406	3691.976563
0.000000	2.461643	3696.551514
0.000000	2.461880	3699.825684
0.000000	2.462117	3702.955078
0.000000	2.462354	3704.646729
0.000000	2.462591	3704.260010
0.000000	2.462828	3701.793213
0.000000	2.463066	3696.250488
0.000000	2.463303	3689.811035
0.000000	2.463540	3680.729248
0.000000	2.463777	3670.267090
0.000000	2.464014	3659.394043
0.000000	2.464252	3649.409424
0.000000	2.464489	3639.778076
0.000000	2.464726	3629.613525
0.000000	2.464963	3621.120850
0.000000	2.465200	3612.479004
0.000000	2.465437	3603.581543
0.000000	2.465674	3594.625732
0.000000	2.465912	3585.431641
0.000000	2.466149	3576.549561
0.000000	2.466386	3569.142822
0.000000	2.466623	3564.187256
0.000000	2.466860	3563.700195
0.000000	2.467098	3563.713379
0.000000	2.467335	3564.145264
0.000000	2.467572	3566.393799
0.000000	2.467809	3569.316406
0.000000	2.468046	3573.393311
0.000000	2.468283	3578.959961
0.000000	2.468521	3585.802490
0.000000	2.468758	3592.164063
0.000000	2.468995	3598.908936
0.000000	2.469232	3603.790771
0.000000	2.469469	3607.952637
0.000000	2.469707	3614.570801
0.000000	2.469944	3621.680176
0.000000	2.470181	3626.603760
0.000000	2.470418	3629.421143
0.000000	2.470655	3630.510254
0.000000	2.470892	3629.838867
0.000000	2.471129	3629.981689
0.000000	2.471367	3629.887939
0.000000	2.471604	3630.279297
0.000000	2.471841	3632.600830
0.000000	2.472078	3635.671143
0.000000	2.472315	3638.406006
0.000000	2.472553	3640.044434
0.000000	2.472790	3640.714600
0.000000	2.473027	3642.188477
0.000000	2.473264	3646.858887
0.000000	2.473501	3652.000244
0.000000	2.473738	3655.247314
0.000000	2.473976	3656.175293
0.000000	2.474213	3655.646484
0.000000	2.474450	3656.209717
0.000000	2.474687	3657.270264
0.000000	2.474924	3659.033203
0.000000	2.475162	3661.414063
0.000000	2.475399	3665.090576
0.000000	2.475636	3668.806641
0.000000	2.475873	3672.246094
0.000000	2.476110	3674.177734
0.000000	2.476347	3675.902344
0.000000	2.476585	3677.092285
0.000000	2.476822	3677.204102
0.000000	2.477059	3675.905029
0.000000	2.477296	3673.264160
0.000000	2.477533	3669.649170
0.000000	2.477771	3669.712402
0.000000	2.478008	3670.499756
0.000000	2.478245	3672.812500
0.000000	2.478482	3675.551270
0.000000	2.478719	3677.984619
0.000000	2.478956	3681.057129
0.000000	2.479194	3685.021484
0.000000	2.479431	3689.404053
0.000000	2.479668	3693.021240
0.000000	2.479905	3696.219971
0.000000	2.480142	3701.302002
0.000000	2.480379	3708.422852
0.000000	2.480617	3716.471191
0.000000	2.480854	3724.829590
0.000000	2.481091	3735.239258
0.000000	2.481328	3743.919922
0.000000	2.481565	3750.149414
0.000000	2.481802	3753.046387
0.000000	2.482040	3752.647217
0.000000	2.482277	3751.082764
0.000000	2.482514	3749.766357
0.000000	2.482751	3746.306885
0.000000	2.482988	3742.797607
0.000000	2.483226	3741.931396
0.000000	2.483463	3739.420898
0.000000	2.483700	3735.906982
0.000000	2.483937	3733.616211
0.000000	2.484174	3731.095215
0.000000	2.484411	3728.680908
0.000000	2.484648	3727.377930
0.000000	2.484886	3728.332520
0.000000	2.485123	3729.814697
0.000000	2.485360	3732.241455
0.000000	2.485597	3735.467285
0.000000	2.485834	3739.101318
0.000000	2.486072	3742.395508
0.000000	2.486309	3745.869629
0.000000	2.486546	3748.841309
0.000000	2.486783	3746.771240
0.000000	2.487020	3746.341309
0.000000	2.487257	3746.153076
0.000000	2.487495	3745.290283
0.000000	2.487732	3744.726807
0.000000	2.487969	3747.447266
0.000000	2.488206	3752.584473
0.000000	2.488443	3758.706543
0.000000	2.488681	3764.722412
0.000000	2.488918	3769.992188
0.000000	2.489155	3773.935547
0.000000	2.489392	3775.851563
0.000000	2.489629	3776.059570
0.000000	2.489866	3774.359619
0.000000	2.490103	3774.389160
0.000000	2.490341	3772.196533
0.000000	2.490578	3766.028809
0.000000	2.490815	3756.993164
0.000000	2.491052	3748.310059
0.000000	2.491289	3742.521240
0.000000	2.491527	3736.023926
0.000000	2.491764	3729.277832
0.000000	2.492001	3721.472412
0.000000	2.492238	3714.157715
0.000000	2.492475	3707.260254
0.000000	2.492712	3701.623535
0.000000	2.492950	3698.850586
0.000000	2.493187	3697.095459
0.000000	2.493424	3693.670410
0.000000	2.493661	3688.523926
0.000000	2.493898	3682.278320
0.000000	2.494135	3677.109131
0.000000	2.494373	3671.700684
0.000000	2.494610	3667.890869
0.000000	2.494847	3665.219482
0.000000	2.495084	3663.420166
0.000000	2.495321	3663.854248
0.000000	2.495559	3664.387451
0.000000	2.495796	3662.117920
0.000000	2.496033	3657.957275
0.000000	2.496270	3650.301270
0.000000	2.496507	3641.841064
0.000000	2.496744	3631.790283
0.000000	2.496982	3619.510742
0.000000	2.497219	3607.010742
0.000000	2.497456	3596.043945
0.000000	2.497693	3587.817627
0.000000	2.497930	3579.565918
0.000000	2.498168	3573.468994
0.000000	2.498405	3569.512451
0.000000	2.498642	3566.056152
0.000000	2.498879	3563.731934
0.000000	2.499116	3563.485107
0.000000	2.499353	3563.874756
0.000000	2.499591	3562.891357
0.000000	2.499828	3561.036621
0.000000	2.500065	3560.281494
0.000000	2.500302	3560.760010
0.000000	2.500539	3562.831299
0.000000	2.500777	3567.175781
0.000000	2.501014	3574.491699
0.000000	2.501251	3584.430908
0.000000	2.501488	3598.067627
0.000000	2.501725	3614.967773
0.000000	2.501962	3631.892334
0.000000	2.502200	3649.408203
0.000000	2.502437	3667.461670
0.000000	2.502674	3685.071777
0.000000	2.502911	3704.209229
0.000000	2.503148	3722.417236
0.000000	2.503386	3737.083008
0.000000	2.503623	3749.890137
0.000000	2.503860	3759.812500
0.000000	2.504097	3768.235352
0.000000	2.504334	3775.840332
0.000000	2.504571	3781.531738
0.000000	2.504808	3786.294678
0.000000	2.505046	3789.135742
0.000000	2.505283	3790.196533
0.000000	2.505520	3790.813477
0.000000	2.505757	3791.417480
0.000000	2.505994	3792.641113
0.000000	2.506232	3793.938232
0.000000	2.506469	3794.036621
0.000000	2.506706	3793.065674
0.000000	2.506943	3791.560059
0.000000	2.507180	3789.365723
0.000000	2.507417	3787.201416
0.000000	2.507655	3784.615234
0.000000	2.507892	3781.416016
0.000000	2.508129	3777.722168
0.000000	2.508366	3774.338623
0.000000	2.508603	3772.613525
0.000000	2.508841	3771.071045
0.000000	2.509078	3769.319092
0.000000	2.509315	3769.708496
0.000000	2.509552	3771.131104
0.000000	2.509789	3771.802734
0.000000	2.510026	3770.353271
0.000000	2.510263	3767.807129
0.000000	2.510501	3766.107178
0.000000	2.510738	3764.517578
0.000000	2.510975	3762.674561
0.000000	2.511212	3761.738281
0.000000	2.511449	3760.883057
0.000000	2.511687	3760.611328
0.000000	2.511924	3762.283691
0.000000	2.512161	3765.480225
0.000000	2.512398	3770.068359
0.000000	2.512635	3775.247070
0.000000	2.512872	3779.328613
0.000000	2.513109	3781.527344
0.000000	2.513347	3782.334961
0.000000	2.513584	3782.229736
0.000000	2.513821	3781.627930
0.000000	2.514058	3781.323975
0.000000	2.514295	3778.932373
0.000000	2.514533	3774.704590
0.000000	2.514770	3769.880127
0.000000	2.515007	3762.904541
0.000000	2.515244	3755.563477
0.000000	2.515481	3750.026611
0.000000	2.515718	3744.088623
0.000000	2.515956	3737.118408
0.000000	2.516193	3730.451416
0.000000	2.516430	3725.967773
0.000000	2.516667	3720.645264
0.000000	2.516904	3715.106201
0.000000	2.517142	3710.669922
0.000000	2.517379	3705.664795
0.000000	2.517616	3701.683838
0.000000	2.517853	3699.190674
0.000000	2.518090	3698.389648
0.000000	2.518327	3696.886230
0.000000	2.518565	3695.272461
0.000000	2.518802	3696.400635
0.000000	2.519039	3699.813965
0.000000	2.519276	3703.602783
0.000000	2.519513	3707.491211
0.000000	2.519750	3709.219727
0.000000	2.519988	3711.544434
0.000000	2.520225	3712.791260
0.000000	2.520462	3713.030518
0.000000	2.520699	3713.334473
0.000000	2.520936	3714.402344
0.000000	2.521173	3716.685059
0.000000	2.521411	3720.299072
0.000000	2.521648	3725.094727
0.000000	2.521885	3728.340820
0.000000	2.522122	3729.753906
0.000000	2.522359	3731.945313
0.000000	2.522597	3733.628662
0.000000	2.522834	3734.221436
0.000000	2.523071	3733.957520
0.000000	2.523308	3734.671631
0.000000	2.523545	3734.670166
0.000000	2.523782	3735.911133
0.000000	2.524020	3738.121582
0.000000	2.524257	3741.421143
0.000000	2.524494	3746.291748
0.000000	2.524731	3751.693604
0.000000	2.524968	3758.544434
0.000000	2.525206	3764.077148
0.000000	2.525443	3766.457764
0.000000	2.525680	3766.127930
0.000000	2.525917	3764.381348
0.000000	2.526154	3761.523438
0.000000	2.526392	3758.364258
0.000000	2.526629	3754.601807
0.000000	2.526866	3750.692871
0.000000	2.527103	3747.609375
0.000000	2.527340	3745.941162
0.000000	2.527577	3744.254395
0.000000	2.527815	3742.247559
0.000000	2.528052	3739.521973
0.000000	2.528289	3736.686035
0.000000	2.528526	3735.339111
0.000000	2.528763	3737.741943
0.000000	2.529000	3739.502441
0.000000	2.529238	3738.475586
0.000000	2.529475	3735.589355
0.000000	2.529712	3732.333252
0.000000	2.529949	3728.511719
0.000000	2.530186	3723.858643
0.000000	2.530423	3719.272705
0.000000	2.530661	3714.150635
0.000000	2.530898	3709.129395
0.000000	2.531135	3705.144775
0.000000	2.531372	3701.318604
0.000000	2.531609	3697.707764
0.000000	2.531847	3695.737061
0.000000	2.532084	3693.693115
0.000000	2.532321	3692.722656
0.000000	2.532558	3692.676025
0.000000	2.532795	3694.327881
0.000000	2.533032	3697.669189
0.000000	2.533269	3701.123047
0.000000	2.533507	3704.968262
0.000000	2.533744	3708.532227
0.000000	2.533981	3712.737549
0.000000	2.534218	3717.956299
0.000000	2.534455	3723.216797
0.000000	2.534693	3727.762451
0.000000	2.534930	3733.046143
0.000000	2.535167	3738.971436
0.000000	2.535404	3745.587891
0.000000	2.535641	3752.843994
0.000000	2.535878	3758.405029
0.000000	2.536116	3763.059814
0.000000	2.536353	3766.410889
0.000000	2.536590	3768.199219
0.000000	2.536827	3770.531006
0.000000	2.537064	3773.489990
0.000000	2.537302	3777.394775
0.000000	2.537539	3782.869873
0.000000	2.537776	3790.055176
0.000000	2.538013	3797.212891
0.000000	2.538250	3804.017578
0.000000	2.538487	3810.605713
0.000000	2.538724	3815.427979
0.000000	2.538962	3819.647461
0.000000	2.539199	3823.951172
0.000000	2.539436	3828.586426
0.000000	2.539673	3832.823730
0.000000	2.539910	3837.017334
0.000000	2.540148	3840.225586
0.000000	2.540385	3844.333740
0.000000	2.540622	3847.399414
0.000000	2.540859	3851.660400
0.000000	2.541096	3856.059326
0.000000	2.541333	3860.425537
0.000000	2.541571	3865.023926
0.000000	2.541808	3869.221191
0.000000	2.542045	3870.419434
0.000000	2.542282	3866.737549
0.000000	2.542519	3859.580566
0.000000	2.542756	3851.364502
0.000000	2.542994	3843.719482
0.000000	2.543231	3834.137939
0.000000	2.543468	3826.427002
0.000000	2.543705	3819.242920
0.000000	2.543942	3814.560547
0.000000	2.544179	3810.916260
0.000000	2.544417	3806.467529
0.000000	2.544654	3799.626709
0.000000	2.544891	3792.770020
0.000000	2.545128	3785.922852
0.000000	2.545365	3778.826172
0.000000	2.545603	3772.303955
0.000000	2.545840	3765.969482
0.000000	2.546077	3760.825439
0.000000	2.546314	3757.163574
0.000000	2.546551	3756.979980
0.000000	2.546788	3758.653809
0.000000	2.547026	3761.303223
0.000000	2.547263	3762.485840
0.000000	2.547500	3761.242188
0.000000	2.547737	3757.831055
0.000000	2.547974	3752.366699
0.000000	2.548212	3747.972412
0.000000	2.548449	3742.956299
0.000000	2.548686	3737.034668
0.000000	2.548923	3732.149902
0.000000	2.549160	3727.704834
0.000000	2.549397	3723.103027
0.000000	2.549635	3718.775635
0.000000	2.549872	3712.950928
0.000000	2.550109	3706.037842
0.000000	2.550346	3699.900879
0.000000	2.550583	3694.053467
0.000000	2.550821	3688.214111
0.000000	2.551058	3682.224365
0.000000	2.551295	3677.043701
0.000000	2.551532	3672.326416
0.000000	2.551769	3667.213135
0.000000	2.552006	3663.277344
0.000000	2.552243	3660.060547
0.000000	2.552481	3657.633789
0.000000	2.552718	3655.397217
0.000000	2.552955	3653.406250
0.000000	2.553192	3652.529541
0.000000	2.553429	3650.793457
0.000000	2.553667	3648.098877
0.000000	2.553904	3644.056152
0.000000	2.554141	3641.179199
0.000000	2.554378	3638.470947
0.000000	2.554615	3634.580322
0.000000	2.554852	3630.941895
0.000000	2.555090	3627.730957
0.000000	2.555327	3627.155029
0.000000	2.555564	3629.744629
0.000000	2.555801	3633.439697
0.000000	2.556038	3639.007813
0.000000	2.556276	3646.382080
0.000000	2.556513	3655.094238
0.000000	2.556750	3663.929443
0.000000	2.556987	3671.966553
0.000000	2.557224	3678.683838
0.000000	2.557462	3684.868896
0.000000	2.557698	3692.130615
0.000000	2.557936	3699.508301
0.000000	2.558173	3706.497803
0.000000	2.558410	3712.624756
0.000000	2.558647	3717.747559
0.000000	2.558884	3719.949707
0.000000	2.559122	3719.870850
0.000000	2.559359	3717.820557
0.000000	2.559596	3716.768799
0.000000	2.559833	3717.530518
0.000000	2.560070	3718.883789
0.000000	2.560308	3720.530762
0.000000	2.560544	3724.625244
0.000000	2.560782	3727.885742
0.000000	2.561019	3730.020264
0.000000	2.561256	3731.913330
0.000000	2.561493	3733.227295
0.000000	2.561730	3735.132568
0.000000	2.561968	3737.370850
0.000000	2.562205	3741.179932
0.000000	2.562442	3745.378662
0.000000	2.562679	3749.083008
0.000000	2.562916	3750.474609
0.000000	2.563154	3751.166748
0.000000	2.563391	3750.516602
0.000000	2.563628	3747.859619
0.000000	2.563865	3744.627930
0.000000	2.564102	3742.903809
0.000000	2.564339	3742.352051
0.000000	2.564577	3741.876709
0.000000	2.564814	3741.694580
0.000000	2.565051	3740.723389
0.000000	2.565288	3739.617188
0.000000	2.565525	3738.175537
0.000000	2.565763	3735.326172
0.000000	2.566000	3730.751709
0.000000	2.566237	3725.347900
0.000000	2.566474	3719.661865
0.000000	2.566711	3714.926514
0.000000	2.566948	3709.737793
0.000000	2.567185	3704.739990
0.000000	2.567423	3699.813721
0.000000	2.567660	3696.113770
0.000000	2.567897	3692.666992
0.000000	2.568134	3691.160889
0.000000	2.568371	3692.334961
0.000000	2.568609	3694.516357
0.000000	2.568846	3698.685303
0.000000	2.569083	3702.988525
0.000000	2.569320	3707.793701
0.000000	2.569557	3715.446533
0.000000	2.569794	3723.663330
0.000000	2.570032	3731.231934
0.000000	2.570269	3738.290527
0.000000	2.570506	3747.362305
0.000000	2.570743	3757.595215
0.000000	2.570980	3767.502686
0.000000	2.571218	3776.239014
0.000000	2.571455	3784.662109
0.000000	2.571692	3792.322998
0.000000	2.571929	3800.311768
0.000000	2.572166	3807.864258
0.000000	2.572403	3813.275635
0.000000	2.572641	3816.290527
0.000000	2.572878	3816.887939
0.000000	2.573115	3817.002197
0.000000	2.573352	3817.101563
0.000000	2.573589	3816.181885
0.000000	2.573827	3813.583984
0.000000	2.574064	3809.081055
0.000000	2.574301	3804.873291
0.000000	2.574538	3800.961182
0.000000	2.574775	3797.659912
0.000000	2.575012	3794.249023
0.000000	2.575250	3790.650391
0.000000	2.575487	3787.964355
0.000000	2.575724	3784.458008
0.000000	2.575961	3780.503418
0.000000	2.576198	3776.388428
0.000000	2.576436	3771.195557
0.000000	2.576673	3765.826660
0.000000	2.576910	3760.864014
0.000000	2.577147	3756.392090
0.000000	2.577384	3750.525146
0.000000	2.577621	3742.982666
0.000000	2.577858	3736.102783
0.000000	2.578096	3730.368652
0.000000	2.578333	3724.248291
0.000000	2.578570	3719.620605
0.000000	2.578807	3718.288818
0.000000	2.579044	3719.848145
0.000000	2.579282	3723.116455
0.000000	2.579519	3725.195068
0.000000	2.579756	3726.567383
0.000000	2.579993	3728.273926
0.000000	2.580230	3730.447510
0.000000	2.580467	3730.213623
0.000000	2.580704	3728.665039
0.000000	2.580942	3728.377197
0.000000	2.581179	3728.067139
0.000000	2.581416	3729.086182
0.000000	2.581653	3732.047363
0.000000	2.581890	3736.336426
0.000000	2.582128	3739.816650
0.000000	2.582365	3743.748535
0.000000	2.582602	3747.213867
0.000000	2.582839	3749.478516
0.000000	2.583076	3751.399658
0.000000	2.583313	3752.917969
0.000000	2.583551	3753.241699
0.000000	2.583788	3753.292725
0.000000	2.584025	3752.102295
0.000000	2.584262	3749.182617
0.000000	2.584499	3746.649902
0.000000	2.584737	3743.385254
0.000000	2.584974	3739.509521
0.000000	2.585211	3735.117188
0.000000	2.585448	3729.425537
0.000000	2.585685	3721.886963
0.000000	2.585922	3713.359131
0.000000	2.586159	3703.353027
0.000000	2.586397	3694.371338
0.000000	2.586634	3684.392822
0.000000	2.586871	3673.907715
0.000000	2.587108	3664.101807
0.000000	2.587345	3653.645752
0.000000	2.587583	3645.176270
0.000000	2.587820	3637.570801
0.000000	2.588057	3631.264160
0.000000	2.588294	3624.458252
0.000000	2.588531	3616.555176
0.000000	2.588768	3609.288330
0.000000	2.589006	3603.239258
0.000000	2.589243	3599.541260
0.000000	2.589480	3597.012695
0.000000	2.589717	3596.560791
0.000000	2.589954	3598.420898
0.000000	2.590192	3601.701660
0.000000	2.590429	3606.064453
0.000000	2.590666	3611.788818
0.000000	2.590903	3615.913086
0.000000	2.591140	3618.689453
0.000000	2.591377	3621.213379
0.000000	2.591615	3625.379883
0.000000	2.591852	3628.425293
0.000000	2.592089	3630.369629
0.000000	2.592326	3631.182861
0.000000	2.592563	3629.362061
0.000000	2.592800	3627.207520
0.000000	2.593038	3625.218994
0.000000	2.593275	3622.679443
0.000000	2.593512	3622.855713
0.000000	2.593749	3623.525391
0.000000	2.593986	3626.843018
0.000000	2.594223	3632.027344
0.000000	2.594461	3638.959473
0.000000	2.594698	3647.607910
0.000000	2.594935	3658.275146
0.000000	2.595172	3668.822754
0.000000	2.595409	3678.354004
0.000000	2.595647	3687.521729
0.000000	2.595884	3696.291260
0.000000	2.596121	3705.458496
0.000000	2.596358	3715.745117
0.000000	2.596595	3728.035645
0.000000	2.596833	3740.097656
0.000000	2.597070	3752.090820
0.000000	2.597307	3762.820313
0.000000	2.597544	3770.489502
0.000000	2.597781	3774.302734
0.000000	2.598018	3775.003418
0.000000	2.598256	3774.476074
0.000000	2.598493	3772.297363
0.000000	2.598730	3769.146484
0.000000	2.598967	3765.477539
0.000000	2.599204	3762.051514
0.000000	2.599442	3760.600098
0.000000	2.599679	3760.466309
0.000000	2.599916	3760.447510
0.000000	2.600153	3759.601563
0.000000	2.600390	3758.814209
0.000000	2.600627	3758.176514
0.000000	2.600864	3757.630127
0.000000	2.601102	3759.115479
0.000000	2.601339	3762.042480
0.000000	2.601576	3763.544189
0.000000	2.601813	3762.350586
0.000000	2.602050	3759.041504
0.000000	2.602288	3756.284912
0.000000	2.602525	3752.346924
0.000000	2.602762	3748.691406
0.000000	2.602999	3747.736816
0.000000	2.603236	3747.472656
0.000000	2.603473	3747.846191
0.000000	2.603711	3749.431641
0.000000	2.603948	3749.790527
0.000000	2.604185	3749.683594
0.000000	2.604422	3749.491943
0.000000	2.604659	3748.093994
0.000000	2.604897	3747.362305
0.000000	2.605134	3746.501221
0.000000	2.605371	3746.889160
0.000000	2.605608	3747.463623
0.000000	2.605845	3750.074707
0.000000	2.606082	3752.344482
0.000000	2.606319	3754.124268
0.000000	2.606557	3754.992676
0.000000	2.606794	3754.535156
0.000000	2.607031	3753.008545
0.000000	2.607268	3750.530029
0.000000	2.607505	3747.186768
0.000000	2.607743	3742.888184
0.000000	2.607980	3739.772705
0.000000	2.608217	3737.062256
0.000000	2.608454	3733.708252
0.000000	2.608691	3728.561035
0.000000	2.608928	3722.504395
0.000000	2.609165	3717.297119
0.000000	2.609403	3710.022461
0.000000	2.609640	3701.023193
0.000000	2.609877	3690.701172
0.000000	2.610114	3677.688477
0.000000	2.610351	3663.477539
0.000000	2.610589	3647.912354
0.000000	2.610826	3631.311035
0.000000	2.611063	3613.408203
0.000000	2.611300	3595.780762
0.000000	2.611537	3578.934082
0.000000	2.611774	3564.125244
0.000000	2.612012	3550.880371
0.000000	2.612249	3539.962646
0.000000	2.612486	3530.391846
0.000000	2.612723	3521.882324
0.000000	2.612960	3514.473633
0.000000	2.613198	3509.916016
0.000000	2.613435	3507.144775
0.000000	2.613672	3508.940674
0.000000	2.613909	3515.715576
0.000000	2.614146	3526.000244
0.000000	2.614383	3537.854492
0.000000	2.614621	3550.185791
0.000000	2.614858	3562.644287
0.000000	2.615095	3574.601563
0.000000	2.615332	3585.779785
0.000000	2.615569	3596.408691
0.000000	2.615806	3606.758301
0.000000	2.616044	3614.826660
0.000000	2.616281	3620.497559
0.000000	2.616518	3623.991455
0.000000	2.616755	3627.818115
0.000000	2.616992	3631.124268
0.000000	2.617229	3635.082520
0.000000	2.617467	3639.599365
0.000000	2.617704	3643.918457
0.000000	2.617941	3648.910889
0.000000	2.618178	3652.993408
0.000000	2.618415	3653.700684
0.000000	2.618653	3651.638672
0.000000	2.618890	3647.538086
0.000000	2.619127	3641.516357
0.000000	2.619364	3634.986816
0.000000	2.619601	3630.274658
0.000000	2.619838	3625.146240
0.000000	2.620076	3620.929932
0.000000	2.620313	3617.659668
0.000000	2.620550	3616.154297
0.000000	2.620787	3615.434326
0.000000	2.621024	3615.808594
0.000000	2.621262	3616.970459
0.000000	2.621499	3619.064209
0.000000	2.621736	3620.409424
0.000000	2.621973	3619.850586
0.000000	2.622210	3617.767822
0.000000	2.622447	3614.359619
0.000000	2.622685	3609.860352
0.000000	2.622922	3605.966064
0.000000	2.623159	3602.487305
0.000000	2.623396	3600.008057
0.000000	2.623633	3598.672363
0.000000	2.623871	3595.126221
0.000000	2.624108	3589.862305
0.000000	2.624345	3585.155029
0.000000	2.624582	3581.739990
0.000000	2.624819	3578.540283
0.000000	2.625057	3576.153320
0.000000	2.625293	3574.368164
0.000000	2.625531	3575.052490
0.000000	2.625768	3576.826172
0.000000	2.626005	3579.105225
0.000000	2.626242	3582.588867
0.000000	2.626479	3588.562744
0.000000	2.626717	3596.636719
0.000000	2.626954	3608.024658
0.000000	2.627191	3622.477051
0.000000	2.627428	3637.912354
0.000000	2.627665	3654.543457
0.000000	2.627903	3671.707275
0.000000	2.628139	3687.838623
0.000000	2.628377	3702.719238
0.000000	2.628614	3715.043457
0.000000	2.628851	3725.627441
0.000000	2.629088	3733.139404
0.000000	2.629325	3737.838379
0.000000	2.629563	3740.573486
0.000000	2.629800	3742.996582
0.000000	2.630037	3746.277832
0.000000	2.630274	3747.714355
0.000000	2.630511	3748.467529
0.000000	2.630749	3749.114502
0.000000	2.630986	3750.515869
0.000000	2.631223	3753.856934
0.000000	2.631460	3758.720947
0.000000	2.631697	3764.950439
0.000000	2.631934	3770.019043
0.000000	2.632172	3772.864990
0.000000	2.632409	3774.224609
0.000000	2.632646	3776.348389
0.000000	2.632883	3778.447754
0.000000	2.633120	3780.199951
0.000000	2.633358	3782.053711
0.000000	2.633595	3784.526611
0.000000	2.633832	3786.345459
0.000000	2.634069	3788.916016
0.000000	2.634306	3792.975098
0.000000	2.634543	3798.346191
0.000000	2.634780	3804.612793
0.000000	2.635018	3811.124756
0.000000	2.635255	3817.645996
0.000000	2.635492	3823.546387
0.000000	2.635729	3829.153564
0.000000	2.635966	3835.167725
0.000000	2.636204	3840.916016
0.000000	2.636441	3846.124268
0.000000	2.636678	3849.752441
0.000000	2.636915	3851.616211
0.000000	2.637152	3853.449463
0.000000	2.637389	3852.842285
0.000000	2.637627	3850.077881
0.000000	2.637864	3849.008789
0.000000	2.638101	3847.495605
0.000000	2.638338	3845.046875
0.000000	2.638575	3843.074463
0.000000	2.638813	3841.037598
0.000000	2.639050	3838.092529
0.000000	2.639287	3832.824707
0.000000	2.639524	3825.794922
0.000000	2.639761	3820.864746
0.000000	2.639998	3816.854248
0.000000	2.640236	3814.196533
0.000000	2.640473	3813.760498
0.000000	2.640710	3815.079102
0.000000	2.640947	3817.856689
0.000000	2.641184	3820.786865
0.000000	2.641421	3823.787354
0.000000	2.641659	3826.646240
0.000000	2.641896	3828.064453
0.000000	2.642133	3829.194336
0.000000	2.642370	3831.745605
0.000000	2.642607	3833.369629
0.000000	2.642844	3834.850098
0.000000	2.643082	3835.159912
0.000000	2.643319	3832.906494
0.000000	2.643556	3828.756592
0.000000	2.643793	3824.333252
0.000000	2.644030	3819.980469
0.000000	2.644268	3816.104980
0.000000	2.644505	3811.911621
0.000000	2.644742	3809.723633
0.000000	2.644979	3808.165039
0.000000	2.645216	3806.847412
0.000000	2.645453	3806.817871
0.000000	2.645691	3806.216553
0.000000	2.645928	3803.303467
0.000000	2.646165	3797.974854
0.000000	2.646402	3790.438721
0.000000	2.646639	3784.129883
0.000000	2.646877	3778.952148
0.000000	2.647114	3773.335205
0.000000	2.647351	3766.792969
0.000000	2.647588	3758.567627
0.000000	2.647825	3750.220459
0.000000	2.648062	3740.812012
0.000000	2.648299	3732.177490
0.000000	2.648537	3721.227783
0.000000	2.648774	3709.018799
0.000000	2.649011	3697.338135
0.000000	2.649248	3684.627441
0.000000	2.649485	3673.772705
0.000000	2.649723	3665.227295
0.000000	2.649960	3658.852295
0.000000	2.650197	3655.450195
0.000000	2.650434	3652.635498
0.000000	2.650671	3650.044434
0.000000	2.650908	3648.418945
0.000000	2.651146	3646.715088
0.000000	2.651383	3647.291748
0.000000	2.651620	3650.007813
0.000000	2.651857	3652.446289
0.000000	2.652094	3654.583008
0.000000	2.652332	3657.250732
0.000000	2.652569	3661.270264
0.000000	2.652806	3667.965576
0.000000	2.653043	3675.412109
0.000000	2.653280	3683.563232
0.000000	2.653517	3693.633057
0.000000	2.653754	3703.354248
0.000000	2.653992	3711.793457
0.000000	2.654229	3718.427979
0.000000	2.654466	3724.788574
0.000000	2.654703	3732.158936
0.000000	2.654940	3740.242188
0.000000	2.655178	3747.094727
0.000000	2.655415	3752.839111
0.000000	2.655652	3756.899414
0.000000	2.655889	3760.668457
0.000000	2.656126	3765.918213
0.000000	2.656363	3774.395996
0.000000	2.656600	3783.146973
0.000000	2.656838	3791.569824
0.000000	2.657075	3799.063477
0.000000	2.657312	3804.718994
0.000000	2.657549	3808.599365
0.000000	2.657786	3811.937988
0.000000	2.658024	3813.249756
0.000000	2.658261	3812.162354
0.000000	2.658498	3810.741211
0.000000	2.658735	3807.661377
0.000000	2.658972	3804.158447
0.000000	2.659209	3800.462158
0.000000	2.659447	3795.836426
0.000000	2.659684	3790.768799
0.000000	2.659921	3786.539551
0.000000	2.660158	3781.909180
0.000000	2.660395	3777.796875
0.000000	2.660633	3774.201172
0.000000	2.660870	3771.474121
0.000000	2.661107	3769.454590
0.000000	2.661344	3768.401855
0.000000	2.661581	3768.623535
0.000000	2.661819	3770.213867
0.000000	2.662056	3770.979004
0.000000	2.662293	3770.482910
0.000000	2.662530	3770.090820
0.000000	2.662767	3769.582031
0.000000	2.663004	3770.090332
0.000000	2.663242	3771.062988
0.000000	2.663479	3772.260010
0.000000	2.663716	3773.202637
0.000000	2.663953	3774.315918
0.000000	2.664190	3774.549072
0.000000	2.664427	3776.708740
0.000000	2.664665	3779.585205
0.000000	2.664902	3784.056641
0.000000	2.665139	3790.918213
0.000000	2.665376	3799.427734
0.000000	2.665613	3807.709229
0.000000	2.665850	3814.503662
0.000000	2.666088	3820.648193
0.000000	2.666325	3824.435791
0.000000	2.666562	3825.380615
0.000000	2.666799	3823.646729
0.000000	2.667036	3820.112549
0.000000	2.667274	3814.547119
0.000000	2.667511	3808.592041
0.000000	2.667748	3802.951172
0.000000	2.667985	3797.735596
0.000000	2.668222	3793.609863
0.000000	2.668459	3789.328613
0.000000	2.668697	3785.711182
0.000000	2.668934	3782.439453
0.000000	2.669171	3779.119385
0.000000	2.669408	3775.453125
0.000000	2.669645	3771.169434
0.000000	2.669883	3766.668945
0.000000	2.670120	3763.036865
0.000000	2.670357	3759.930664
0.000000	2.670594	3757.319824
0.000000	2.670831	3755.497559
0.000000	2.671068	3754.110596
0.000000	2.671306	3752.272461
0.000000	2.671543	3750.558838
0.000000	2.671780	3748.396729
0.000000	2.672017	3747.081299
0.000000	2.672254	3746.031250
0.000000	2.672492	3746.472168
0.000000	2.672729	3746.837646
0.000000	2.672966	3747.555908
0.000000	2.673203	3750.169678
0.000000	2.673440	3753.031250
0.000000	2.673677	3754.849609
0.000000	2.673914	3757.469482
0.000000	2.674152	3761.065186
0.000000	2.674389	3764.741943
0.000000	2.674626	3767.394287
0.000000	2.674863	3768.287109
0.000000	2.675100	3768.135010
0.000000	2.675338	3768.681885
0.000000	2.675575	3768.645020
0.000000	2.675812	3769.207275
0.000000	2.676049	3770.198242
0.000000	2.676286	3771.695068
0.000000	2.676523	3775.822266
0.000000	2.676760	3781.717041
0.000000	2.676998	3787.812500
0.000000	2.677235	3794.713135
0.000000	2.677472	3801.425537
0.000000	2.677709	3807.166016
0.000000	2.677946	3811.914551
0.000000	2.678184	3816.304443
0.000000	2.678421	3823.145752
0.000000	2.678658	3830.386230
0.000000	2.678895	3835.556152
0.000000	2.679132	3838.393311
0.000000	2.679369	3837.057617
0.000000	2.679607	3833.321533
0.000000	2.679844	3827.847900
0.000000	2.680081	3823.836182
0.000000	2.680318	3819.283936
0.000000	2.680555	3816.259766
0.000000	2.680793	3813.351074
0.000000	2.681030	3811.859131
0.000000	2.681267	3811.139160
0.000000	2.681504	3811.185059
0.000000	2.681741	3812.900635
0.000000	2.681978	3815.639160
0.000000	2.682215	3818.832520
0.000000	2.682453	3823.254150
0.000000	2.682690	3827.302002
0.000000	2.682927	3829.304199
0.000000	2.683164	3829.740723
0.000000	2.683401	3829.420166
0.000000	2.683639	3830.529053
0.000000	2.683876	3831.919434
0.000000	2.684113	3833.698486
0.000000	2.684350	3836.441406
0.000000	2.684587	3839.232910
0.000000	2.684824	3840.848145
0.000000	2.685062	3842.968262
0.000000	2.685299	3845.721924
0.000000	2.685536	3848.636230
0.000000	2.685773	3852.440918
0.000000	2.686010	3854.976318
0.000000	2.686248	3854.487305
0.000000	2.686485	3851.655762
0.000000	2.686722	3848.784912
0.000000	2.686959	3845.744385
0.000000	2.687196	3842.246094
0.000000	2.687433	3839.395508
0.000000	2.687671	3838.663818
0.000000	2.687908	3840.393799
0.000000	2.688145	3842.552979
0.000000	2.688382	3844.487061
0.000000	2.688619	3844.665283
0.000000	2.688857	3841.773193
0.000000	2.689094	3835.987793
0.000000	2.689331	3827.651123
0.000000	2.689568	3820.312500
0.000000	2.689805	3813.373291
0.000000	2.690042	3806.570557
0.000000	2.690280	3801.208008
0.000000	2.690517	3796.122803
0.000000	2.690754	3792.574707
0.000000	2.690991	3789.319824
0.000000	2.691228	3785.955078
0.000000	2.691465	3784.000732
0.000000	2.691703	3781.235596
0.000000	2.691940	3776.621826
0.000000	2.692177	3773.379150
0.000000	2.692414	3770.121094
0.000000	2.692651	3768.263428
0.000000	2.692888	3769.884766
0.000000	2.693126	3769.833496
0.000000	2.693363	3767.704834
0.000000	2.693600	3763.733643
0.000000	2.693837	3759.831055
0.000000	2.694074	3755.669189
0.000000	2.694312	3751.456055
0.000000	2.694549	3749.008057
0.000000	2.694786	3748.151367
0.000000	2.695023	3748.282471
0.000000	2.695260	3748.023438
0.000000	2.695498	3745.176514
0.000000	2.695735	3742.459473
0.000000	2.695972	3739.134033
0.000000	2.696209	3735.822021
0.000000	2.696446	3732.836914
0.000000	2.696683	3729.635498
0.000000	2.696920	3727.221436
0.000000	2.697158	3724.888428
0.000000	2.697395	3723.097412
0.000000	2.697632	3719.417969
0.000000	2.697869	3715.724609
0.000000	2.698106	3713.258057
0.000000	2.698344	3710.545166
0.000000	2.698581	3710.843262
0.000000	2.698818	3712.208496
0.000000	2.699055	3715.154053
0.000000	2.699292	3719.696777
0.000000	2.699529	3724.204346
0.000000	2.699767	3729.536133
0.000000	2.700004	3733.562256
0.000000	2.700241	3734.789551
0.000000	2.700478	3734.110840
0.000000	2.700715	3733.686768
0.000000	2.700953	3731.770752
0.000000	2.701190	3728.917480
0.000000	2.701427	3723.990967
0.000000	2.701664	3718.414795
0.000000	2.701901	3712.725586
0.000000	2.702138	3706.829834
0.000000	2.702375	3703.348389
0.000000	2.702613	3701.244873
0.000000	2.702850	3700.981689
0.000000	2.703087	3700.926514
0.000000	2.703324	3701.352051
0.000000	2.703561	3701.768311
0.000000	2.703799	3701.421143
0.000000	2.704036	3701.057617
0.000000	2.704273	3700.065674
0.000000	2.704510	3700.085938
0.000000	2.704747	3701.023682
0.000000	2.704984	3701.668213
0.000000	2.705221	3702.977783
0.000000	2.705459	3705.097412
0.000000	2.705696	3707.878662
0.000000	2.705933	3712.308838
0.000000	2.706170	3716.369385
0.000000	2.706407	3719.846680
0.000000	2.706645	3723.744873
0.000000	2.706882	3726.529785
0.000000	2.707119	3727.478027
0.000000	2.707356	3728.602783
0.000000	2.707593	3729.932617
0.000000	2.707830	3730.353027
0.000000	2.708068	3729.327881
0.000000	2.708305	3727.494141
0.000000	2.708542	3725.262207
0.000000	2.708779	3721.578613
0.000000	2.709016	3718.412109
0.000000	2.709254	3716.907227
0.000000	2.709491	3717.100830
0.000000	2.709728	3718.319092
0.000000	2.709965	3720.628906
0.000000	2.710202	3724.157959
0.000000	2.710439	3728.607666
0.000000	2.710677	3732.642822
0.000000	2.710914	3736.827148
0.000000	2.711151	3742.588623
0.000000	2.711388	3749.838379
0.000000	2.711625	3756.016602
0.000000	2.711863	3761.605469
0.000000	2.712100	3766.189697
0.000000	2.712337	3768.449219
0.000000	2.712574	3769.360840
0.000000	2.712811	3771.525879
0.000000	2.713048	3773.582031
0.000000	2.713286	3776.461670
0.000000	2.713523	3779.102051
0.000000	2.713760	3779.514893
0.000000	2.713997	3778.915771
0.000000	2.714234	3777.001709
0.000000	2.714471	3775.023682
0.000000	2.714709	3775.039795
0.000000	2.714946	3777.478271
0.000000	2.715183	3778.318115
0.000000	2.715420	3777.734375
0.000000	2.715657	3777.343750
0.000000	2.715894	3776.670654
0.000000	2.716132	3775.856445
0.000000	2.716369	3776.193359
0.000000	2.716606	3775.136963
0.000000	2.716843	3774.641602
0.000000	2.717080	3775.353516
0.000000	2.717318	3777.191895
0.000000	2.717555	3780.255615
0.000000	2.717792	3783.828125
0.000000	2.718029	3789.268066
0.000000	2.718266	3795.175049
0.000000	2.718503	3800.964111
0.000000	2.718741	3806.386475
0.000000	2.718978	3810.144287
0.000000	2.719215	3812.980957
0.000000	2.719452	3816.306641
0.000000	2.719689	3820.665527
0.000000	2.719927	3825.493652
0.000000	2.720164	3831.256836
0.000000	2.720401	3837.523682
0.000000	2.720638	3843.775879
0.000000	2.720875	3848.936768
0.000000	2.721112	3854.182617
0.000000	2.721349	3860.912354
0.000000	2.721587	3866.756104
0.000000	2.721824	3870.376221
0.000000	2.722061	3871.544922
0.000000	2.722298	3871.027100
0.000000	2.722535	3868.186035
0.000000	2.722773	3864.480713
0.000000	2.723010	3860.709717
0.000000	2.723247	3857.639893
0.000000	2.723484	3854.373535
0.000000	2.723721	3850.734375
0.000000	2.723958	3848.284668
0.000000	2.724195	3847.863525
0.000000	2.724433	3847.978760
0.000000	2.724670	3849.847412
0.000000	2.724907	3853.229980
0.000000	2.725144	3854.804443
0.000000	2.725381	3853.965088
0.000000	2.725619	3852.237549
0.000000	2.725856	3851.734619
0.000000	2.726093	3850.280029
0.000000	2.726330	3849.519043
0.000000	2.726567	3850.149658
0.000000	2.726804	3851.781494
0.000000	2.727042	3851.916504
0.000000	2.727279	3850.383057
0.000000	2.727516	3848.059570
0.000000	2.727753	3845.426025
0.000000	2.727990	3841.654053
0.000000	2.728228	3837.989990
0.000000	2.728465	3833.432861
0.000000	2.728702	3827.839111
0.000000	2.728939	3822.742920
0.000000	2.729176	3816.630859
0.000000	2.729414	3810.086426
0.000000	2.729650	3805.263916
0.000000	2.729888	3802.276367
0.000000	2.730125	3800.355225
0.000000	2.730362	3799.158691
0.000000	2.730599	3798.198242
0.000000	2.730836	3797.221924
0.000000	2.731074	3795.280029
0.000000	2.731311	3791.974609
0.000000	2.731548	3787.299316
0.000000	2.731785	3781.564697
0.000000	2.732022	3774.690918
0.000000	2.732260	3765.724854
0.000000	2.732497	3755.912842
0.000000	2.732734	3745.962402
0.000000	2.732971	3737.284180
0.000000	2.733208	3728.639404
0.000000	2.733445	3720.654785
0.000000	2.733683	3713.698975
0.000000	2.733920	3708.440430
0.000000	2.734157	3704.013672
0.000000	2.734394	3699.241211
0.000000	2.734631	3694.581543
0.000000	2.734869	3690.062500
0.000000	2.735106	3686.738281
0.000000	2.735343	3686.555176
0.000000	2.735580	3689.573730
0.000000	2.735817	3696.730957
0.000000	2.736054	3705.673096
0.000000	2.736292	3717.010498
0.000000	2.736529	3731.163818
0.000000	2.736766	3747.680664
0.000000	2.737003	3765.547363
0.000000	2.737240	3784.169434
0.000000	2.737478	3802.563232
0.000000	2.737715	3819.865723
0.000000	2.737952	3836.728271
0.000000	2.738189	3851.362061
0.000000	2.738426	3863.050781
0.000000	2.738663	3871.700439
0.000000	2.738901	3877.056396
0.000000	2.739138	3880.418701
0.000000	2.739375	3883.051514
0.000000	2.739612	3885.453613
0.000000	2.739849	3886.636719
0.000000	2.740086	3887.857422
0.000000	2.740324	3887.446289
0.000000	2.740561	3886.469482
0.000000	2.740798	3885.083984
0.000000	2.741035	3882.733398
0.000000	2.741272	3878.277344
0.000000	2.741509	3875.274170
0.000000	2.741747	3874.010742
0.000000	2.741984	3872.863281
0.000000	2.742221	3870.137451
0.000000	2.742458	3868.458008
0.000000	2.742695	3867.430908
0.000000	2.742933	3867.444092
0.000000	2.743170	3871.471680
0.000000	2.743407	3875.878662
0.000000	2.743644	3879.979736
0.000000	2.743881	3882.299805
0.000000	2.744118	3882.720947
0.000000	2.744355	3882.473633
0.000000	2.744593	3883.162354
0.000000	2.744830	3883.505371
0.000000	2.745067	3882.033691
0.000000	2.745304	3879.253906
0.000000	2.745541	3877.018066
0.000000	2.745779	3876.053711
0.000000	2.746016	3873.551270
0.000000	2.746253	3870.337402
0.000000	2.746490	3866.928467
0.000000	2.746727	3865.278564
0.000000	2.746964	3866.261230
0.000000	2.747202	3869.250000
0.000000	2.747439	3871.668457
0.000000	2.747676	3874.010986
0.000000	2.747913	3877.077637
0.000000	2.748150	3879.015625
0.000000	2.748388	3880.284912
0.000000	2.748625	3878.586182
0.000000	2.748862	3873.996094
0.000000	2.749099	3869.029541
0.000000	2.749336	3862.791016
0.000000	2.749573	3855.300293
0.000000	2.749810	3848.853271
0.000000	2.750048	3842.603516
0.000000	2.750285	3838.083984
0.000000	2.750522	3832.541016
0.000000	2.750759	3826.397949
0.000000	2.750996	3818.491699
0.000000	2.751234	3808.908447
0.000000	2.751471	3797.306152
0.000000	2.751708	3784.668213
0.000000	2.751945	3773.107910
0.000000	2.752182	3762.383301
0.000000	2.752419	3753.249512
0.000000	2.752657	3746.680176
0.000000	2.752894	3744.345215
0.000000	2.753131	3743.733154
0.000000	2.753368	3743.502197
0.000000	2.753605	3743.302979
0.000000	2.753842	3741.725586
0.000000	2.754080	3737.735352
0.000000	2.754317	3732.424072
0.000000	2.754554	3725.351563
0.000000	2.754791	3717.537354
0.000000	2.755028	3711.465332
0.000000	2.755265	3706.574951
0.000000	2.755503	3704.639404
0.000000	2.755740	3704.026855
0.000000	2.755977	3704.552979
0.000000	2.756214	3705.394287
0.000000	2.756451	3706.455078
0.000000	2.756689	3706.254883
0.000000	2.756926	3705.005127
0.000000	2.757163	3705.097168
0.000000	2.757400	3703.801025
0.000000	2.757637	3701.304688
0.000000	2.757874	3698.977783
0.000000	2.758112	3698.516846
0.000000	2.758349	3697.712646
0.000000	2.758586	3698.974854
0.000000	2.758823	3702.981689
0.000000	2.759060	3709.319092
0.000000	2.759298	3718.332031
0.000000	2.759535	3729.041016
0.000000	2.759772	3740.198975
0.000000	2.760009	3751.092041
0.000000	2.760246	3760.427979
0.000000	2.760484	3768.731201
0.000000	2.760721	3774.809570
0.000000	2.760958	3779.285156
0.000000	2.761195	3782.623535
0.000000	2.761432	3784.123047
0.000000	2.761669	3786.258789
0.000000	2.761907	3788.978271
0.000000	2.762144	3792.197510
0.000000	2.762381	3796.641846
0.000000	2.762618	3800.193115
0.000000	2.762855	3804.894775
0.000000	2.763092	3810.375488
0.000000	2.763330	3816.742920
0.000000	2.763567	3822.534180
0.000000	2.763804	3828.496094
0.000000	2.764041	3834.169189
0.000000	2.764278	3837.491943
0.000000	2.764515	3839.840332
0.000000	2.764753	3842.129883
0.000000	2.764990	3845.064941
0.000000	2.765227	3847.107666
0.000000	2.765464	3848.940186
0.000000	2.765701	3848.704102
0.000000	2.765939	3847.698730
0.000000	2.766176	3846.248291
0.000000	2.766413	3843.742920
0.000000	2.766650	3840.933350
0.000000	2.766887	3838.257324
0.000000	2.767124	3834.802002
0.000000	2.767362	3831.796143
0.000000	2.767599	3828.518555
0.000000	2.767836	3824.897461
0.000000	2.768073	3820.961670
0.000000	2.768310	3816.131104
0.000000	2.768548	3810.212402
0.000000	2.768785	3803.571289
0.000000	2.769022	3797.634277
0.000000	2.769259	3792.423828
0.000000	2.769496	3785.849121
0.000000	2.769733	3780.530518
0.000000	2.769970	3774.785889
0.000000	2.770208	3769.517334
0.000000	2.770445	3766.005127
0.000000	2.770682	3761.958008
0.000000	2.770919	3756.329102
0.000000	2.771156	3752.047119
0.000000	2.771394	3747.067383
0.000000	2.771631	3742.823730
0.000000	2.771868	3740.216064
0.000000	2.772105	3738.662354
0.000000	2.772342	3737.156250
0.000000	2.772579	3734.455322
0.000000	2.772816	3733.174805
0.000000	2.773054	3734.123535
0.000000	2.773291	3736.466797
0.000000	2.773528	3740.322510
0.000000	2.773765	3744.598145
0.000000	2.774002	3749.877686
0.000000	2.774240	3754.568848
0.000000	2.774477	3759.114746
0.000000	2.774714	3764.277100
0.000000	2.774951	3766.750488
0.000000	2.775188	3765.623779
0.000000	2.775425	3762.153076
0.000000	2.775663	3758.124023
0.000000	2.775900	3754.286377
0.000000	2.776137	3749.736084
0.000000	2.776374	3746.123291
0.000000	2.776611	3742.480225
0.000000	2.776848	3737.684570
0.000000	2.777086	3733.336426
0.000000	2.777323	3731.386230
0.000000	2.777560	3730.968750
0.000000	2.777797	3731.070068
0.000000	2.778034	3731.930176
0.000000	2.778271	3733.525635
0.000000	2.778509	3737.135254
0.000000	2.778746	3740.965820
0.000000	2.778983	3744.720947
0.000000	2.779220	3748.649658
0.000000	2.779457	3754.186279
0.000000	2.779695	3759.302246
0.000000	2.779932	3765.213623
0.000000	2.780169	3773.430176
0.000000	2.780406	3782.338135
0.000000	2.780643	3793.167480
0.000000	2.780880	3803.770264
0.000000	2.781118	3813.082520
0.000000	2.781355	3820.820557
0.000000	2.781592	3827.563965
0.000000	2.781829	3833.407959
0.000000	2.782066	3841.034912
0.000000	2.782304	3850.042236
0.000000	2.782541	3858.205566
0.000000	2.782778	3864.211914
0.000000	2.783015	3867.491943
0.000000	2.783252	3867.990234
0.000000	2.783489	3866.710938
0.000000	2.783726	3866.576660
0.000000	2.783964	3866.625244
0.000000	2.784201	3866.577637
0.000000	2.784438	3864.968750
0.000000	2.784675	3864.891846
0.000000	2.784912	3864.807129
0.000000	2.785150	3867.426025
0.000000	2.785387	3871.721680
0.000000	2.785624	3875.887207
0.000000	2.785861	3880.455078
0.000000	2.786098	3884.793945
0.000000	2.786335	3885.914307
0.000000	2.786573	3884.425293
0.000000	2.786810	3882.939697
0.000000	2.787047	3881.398193
0.000000	2.787284	3879.674316
0.000000	2.787521	3879.370117
0.000000	2.787759	3879.522217
0.000000	2.787996	3881.836426
0.000000	2.788233	3884.176270
0.000000	2.788470	3884.622314
0.000000	2.788707	3884.444336
0.000000	2.788944	3886.277588
0.000000	2.789182	3887.810791
0.000000	2.789419	3890.247803
0.000000	2.789656	3892.852051
0.000000	2.789893	3895.050781
0.000000	2.790130	3897.218994
0.000000	2.790368	3898.765869
0.000000	2.790605	3901.033447
0.000000	2.790842	3901.613037
0.000000	2.791079	3902.297363
0.000000	2.791316	3902.292969
0.000000	2.791553	3901.626465
0.000000	2.791791	3901.194092
0.000000	2.792027	3900.445068
0.000000	2.792265	3898.309082
0.000000	2.792502	3895.068848
0.000000	2.792739	3891.700439
0.000000	2.792977	3888.746582
0.000000	2.793213	3885.267578
0.000000	2.793451	3882.104248
0.000000	2.793688	3878.420898
0.000000	2.793925	3873.862549
0.000000	2.794163	3869.233643
0.000000	2.794399	3864.802490
0.000000	2.794636	3860.463867
0.000000	2.794874	3857.752686
0.000000	2.795111	3855.678223
0.000000	2.795348	3853.421143
0.000000	2.795585	3849.942627
0.000000	2.795822	3843.718018
0.000000	2.796060	3837.349609
0.000000	2.796297	3829.520996
0.000000	2.796534	3821.887939
0.000000	2.796771	3815.007080
0.000000	2.797008	3808.329102
0.000000	2.797246	3802.218750
0.000000	2.797483	3795.673340
0.000000	2.797720	3789.469971
0.000000	2.797957	3784.052979
0.000000	2.798194	3779.265869
0.000000	2.798431	3773.876465
0.000000	2.798669	3767.941650
0.000000	2.798906	3763.630615
0.000000	2.799143	3761.658691
0.000000	2.799380	3760.605713
0.000000	2.799617	3763.020264
0.000000	2.799855	3767.659668
0.000000	2.800092	3772.706787
0.000000	2.800329	3776.598877
0.000000	2.800566	3780.021729
0.000000	2.800803	3781.195801
0.000000	2.801040	3781.125732
0.000000	2.801278	3779.131836
0.000000	2.801515	3776.931152
0.000000	2.801752	3776.096680
0.000000	2.801989	3776.922607
0.000000	2.802226	3778.887695
0.000000	2.802464	3781.583252
0.000000	2.802701	3786.445313
0.000000	2.802938	3790.813721
0.000000	2.803175	3794.440674
0.000000	2.803412	3797.854004
0.000000	2.803649	3803.352783
0.000000	2.803886	3809.001465
0.000000	2.804124	3813.362549
0.000000	2.804361	3816.846191
0.000000	2.804598	3821.539063
0.000000	2.804835	3827.365234
0.000000	2.805072	3833.389893
0.000000	2.805310	3838.930664
0.000000	2.805547	3842.911377
0.000000	2.805784	3844.907959
0.000000	2.806021	3847.792725
0.000000	2.806258	3850.576416
0.000000	2.806495	3853.714600
0.000000	2.806733	3855.663574
0.000000	2.806970	3858.714355
0.000000	2.807207	3862.636963
0.000000	2.807444	3867.432373
0.000000	2.807681	3873.917236
0.000000	2.807919	3882.573730
0.000000	2.808156	3893.317871
0.000000	2.808393	3904.097656
0.000000	2.808630	3914.309814
0.000000	2.808867	3922.895264
0.000000	2.809104	3929.760010
0.000000	2.809342	3934.314697
0.000000	2.809579	3936.619141
0.000000	2.809816	3936.587646
0.000000	2.810053	3936.773926
0.000000	2.810290	3938.559326
0.000000	2.810528	3939.499512
0.000000	2.810765	3940.756836
0.000000	2.811002	3942.234375
0.000000	2.811239	3943.088623
0.000000	2.811476	3943.199219
0.000000	2.811713	3943.375000
0.000000	2.811951	3941.272705
0.000000	2.812187	3936.653564
0.000000	2.812425	3930.009521
0.000000	2.812662	3923.320557
0.000000	2.812899	3919.383789
0.000000	2.813136	3915.295898
0.000000	2.813373	3913.436523
0.000000	2.813611	3914.076416
0.000000	2.813848	3915.216064
0.000000	2.814085	3914.671143
0.000000	2.814322	3914.752441
0.000000	2.814559	3914.753906
0.000000	2.814796	3915.684326
0.000000	2.815034	3917.020996
0.000000	2.815271	3918.342285
0.000000	2.815508	3920.805664
0.000000	2.815745	3923.502930
0.000000	2.815982	3927.392578
0.000000	2.816220	3932.200684
0.000000	2.816457	3935.525391
0.000000	2.816694	3938.115234
0.000000	2.816931	3940.609131
0.000000	2.817168	3944.420166
0.000000	2.817405	3949.330078
0.000000	2.817643	3954.586914
0.000000	2.817880	3959.656982
0.000000	2.818117	3962.731689
0.000000	2.818354	3962.762939
0.000000	2.818591	3962.174072
0.000000	2.818829	3961.809814
0.000000	2.819066	3960.989502
0.000000	2.819303	3961.799805
0.000000	2.819540	3962.403809
0.000000	2.819777	3962.364258
0.000000	2.820014	3963.371338
0.000000	2.820252	3963.076660
0.000000	2.820489	3960.501465
0.000000	2.820726	3957.699951
0.000000	2.820963	3954.000000
0.000000	2.821200	3950.024170
0.000000	2.821438	3946.635986
0.000000	2.821675	3943.784180
0.000000	2.821912	3942.736084
0.000000	2.822149	3942.522461
0.000000	2.822386	3942.516602
0.000000	2.822623	3944.194824
0.000000	2.822860	3945.932617
0.000000	2.823098	3947.177734
0.000000	2.823335	3947.351074
0.000000	2.823572	3948.569824
0.000000	2.823809	3949.357422
0.000000	2.824046	3947.807861
0.000000	2.824284	3945.718506
0.000000	2.824521	3944.811279
0.000000	2.824758	3942.820557
0.000000	2.824995	3939.950439
0.000000	2.825232	3938.036621
0.000000	2.825469	3935.399170
0.000000	2.825707	3933.300049
0.000000	2.825944	3930.349854
0.000000	2.826181	3927.083008
0.000000	2.826418	3922.308105
0.000000	2.826655	3917.108398
0.000000	2.826892	3912.714355
0.000000	2.827130	3910.403564
0.000000	2.827367	3908.960449
0.000000	2.827604	3909.104004
0.000000	2.827841	3908.714600
0.000000	2.828078	3907.562988
0.000000	2.828315	3906.599854
0.000000	2.828553	3908.062256
0.000000	2.828790	3910.859863
0.000000	2.829027	3914.792480
0.000000	2.829264	3917.824707
0.000000	2.829501	3920.263184
0.000000	2.829739	3921.628174
0.000000	2.829976	3922.103760
0.000000	2.830213	3921.594971
0.000000	2.830450	3922.133301
0.000000	2.830687	3922.627197
0.000000	2.830925	3922.747070
0.000000	2.831161	3921.672852
0.000000	2.831399	3919.837646
0.000000	2.831636	3917.039307
0.000000	2.831873	3915.082764
0.000000	2.832110	3914.612549
0.000000	2.832347	3913.399414
0.000000	2.832585	3911.172852
0.000000	2.832822	3910.004150
0.000000	2.833059	3908.582031
0.000000	2.833296	3907.797363
0.000000	2.833533	3906.699219
0.000000	2.833771	3904.541016
0.000000	2.834008	3901.490967
0.000000	2.834245	3897.974609
0.000000	2.834482	3894.175781
0.000000	2.834719	3892.172363
0.000000	2.834956	3890.400635
0.000000	2.835194	3890.307861
0.000000	2.835431	3892.427246
0.000000	2.835668	3893.632568
0.000000	2.835905	3892.526367
0.000000	2.836142	3890.426758
0.000000	2.836380	3889.754150
0.000000	2.836617	3891.832275
0.000000	2.836854	3893.873535
0.000000	2.837091	3897.622070
0.000000	2.837328	3903.171875
0.000000	2.837565	3908.236084
0.000000	2.837803	3911.948242
0.000000	2.838040	3914.077148
0.000000	2.838277	3914.626221
0.000000	2.838514	3915.194092
0.000000	2.838751	3916.284912
0.000000	2.838989	3916.949707
0.000000	2.839226	3916.210449
0.000000	2.839463	3915.431152
0.000000	2.839700	3915.935059
0.000000	2.839937	3916.839111
0.000000	2.840174	3916.692139
0.000000	2.840412	3915.020508
0.000000	2.840648	3915.238525
0.000000	2.840886	3915.894775
0.000000	2.841123	3917.016357
0.000000	2.841360	3918.730957
0.000000	2.841598	3921.248779
0.000000	2.841834	3924.589844
0.000000	2.842072	3928.201660
0.000000	2.842309	3931.569336
0.000000	2.842546	3934.883057
0.000000	2.842783	3937.263184
0.000000	2.843020	3938.229248
0.000000	2.843257	3939.831787
0.000000	2.843495	3942.039551
0.000000	2.843732	3944.290771
0.000000	2.843969	3945.600586
0.000000	2.844206	3947.376709
0.000000	2.844443	3949.683838
0.000000	2.844681	3952.110107
0.000000	2.844918	3952.683350
0.000000	2.845155	3951.826904
0.000000	2.845392	3949.842773
0.000000	2.845629	3946.669922
0.000000	2.845866	3943.712646
0.000000	2.846104	3939.962158
0.000000	2.846341	3935.679443
0.000000	2.846578	3933.180664
0.000000	2.846815	3933.247803
0.000000	2.847052	3933.000000
0.000000	2.847290	3934.474854
0.000000	2.847527	3936.280273
0.000000	2.847764	3939.186523
0.000000	2.848001	3942.583252
0.000000	2.848238	3944.832520
0.000000	2.848475	3945.789307
0.000000	2.848713	3946.809570
0.000000	2.848950	3948.684814
0.000000	2.849187	3952.141846
0.000000	2.849424	3956.552490
0.000000	2.849661	3961.576904
0.000000	2.849899	3966.822510
0.000000	2.850136	3973.306885
0.000000	2.850373	3980.773193
0.000000	2.850610	3988.458740
0.000000	2.850847	3995.596680
0.000000	2.851084	4002.450195
0.000000	2.851321	4007.457031
0.000000	2.851559	4011.124268
0.000000	2.851796	4013.459961
0.000000	2.852033	4014.536865
0.000000	2.852270	4015.939453
0.000000	2.852507	4015.750488
0.000000	2.852745	4014.418701
0.000000	2.852982	4012.579346
0.000000	2.853219	4009.093018
0.000000	2.853456	4005.163574
0.000000	2.853693	3999.553955
0.000000	2.853930	3994.481934
0.000000	2.854168	3990.095703
0.000000	2.854405	3987.256836
0.000000	2.854642	3983.399170
0.000000	2.854879	3979.067139
0.000000	2.855116	3976.612061
0.000000	2.855354	3975.982178
0.000000	2.855591	3976.980713
0.000000	2.855828	3979.398682
0.000000	2.856065	3981.348633
0.000000	2.856302	3981.877441
0.000000	2.856539	3983.179443
0.000000	2.856777	3985.763672
0.000000	2.857014	3989.117920
0.000000	2.857251	3993.206299
0.000000	2.857488	3997.970459
0.000000	2.857725	4003.184082
0.000000	2.857963	4007.371338
0.000000	2.858200	4007.743896
0.000000	2.858437	4004.615723
0.000000	2.858674	4001.613770
0.000000	2.858911	3996.522705
0.000000	2.859149	3990.670898
0.000000	2.859386	3984.695068
0.000000	2.859622	3978.085449
0.000000	2.859860	3971.957031
0.000000	2.860097	3965.924072
0.000000	2.860334	3959.859375
0.000000	2.860572	3956.105225
0.000000	2.860808	3953.737061
0.000000	2.861046	3953.141846
0.000000	2.861283	3953.145752
0.000000	2.861520	3954.637939
0.000000	2.861757	3957.235840
0.000000	2.861994	3960.444336
0.000000	2.862231	3962.216309
0.000000	2.862469	3963.349609
0.000000	2.862706	3964.647949
0.000000	2.862943	3966.572998
0.000000	2.863180	3967.840088
0.000000	2.863417	3966.418701
0.000000	2.863655	3960.215332
0.000000	2.863892	3949.883789
0.000000	2.864129	3936.725586
0.000000	2.864366	3925.820068
0.000000	2.864603	3916.999512
0.000000	2.864841	3912.368408
0.000000	2.865078	3911.625488
0.000000	2.865315	3912.606934
0.000000	2.865552	3915.893799
0.000000	2.865789	3922.229248
0.000000	2.866026	3930.852783
0.000000	2.866264	3940.420410
0.000000	2.866501	3947.869873
0.000000	2.866738	3953.081787
0.000000	2.866975	3955.737305
0.000000	2.867212	3955.494141
0.000000	2.867450	3953.739258
0.000000	2.867687	3952.141846
0.000000	2.867924	3949.250244
0.000000	2.868161	3948.152588
0.000000	2.868398	3948.384521
0.000000	2.868635	3947.777832
0.000000	2.868873	3946.744141
0.000000	2.869110	3948.023438
0.000000	2.869347	3950.652344
0.000000	2.869584	3954.406250
0.000000	2.869821	3957.093506
0.000000	2.870059	3957.663574
0.000000	2.870296	3956.026367
0.000000	2.870533	3955.564697
0.000000	2.870770	3955.689209
0.000000	2.871007	3956.476563
0.000000	2.871244	3957.123535
0.000000	2.871481	3956.431396
0.000000	2.871719	3955.527588
0.000000	2.871956	3956.087402
0.000000	2.872193	3958.030762
0.000000	2.872430	3959.769531
0.000000	2.872667	3959.697998
0.000000	2.872905	3958.403320
0.000000	2.873142	3956.607910
0.000000	2.873379	3953.689453
0.000000	2.873616	3951.670166
0.000000	2.873853	3948.817383
0.000000	2.874090	3946.095703
0.000000	2.874328	3945.334473
0.000000	2.874565	3945.969971
0.000000	2.874802	3946.361084
0.000000	2.875039	3948.778564
0.000000	2.875276	3954.342285
0.000000	2.875513	3960.884033
0.000000	2.875751	3966.296875
0.000000	2.875988	3970.305420
0.000000	2.876225	3972.829590
0.000000	2.876462	3973.432861
0.000000	2.876699	3972.082520
0.000000	2.876936	3971.970215
0.000000	2.877174	3971.564453
0.000000	2.877411	3970.581543
0.000000	2.877648	3970.918701
0.000000	2.877885	3971.055176
0.000000	2.878122	3970.570068
0.000000	2.878360	3969.784912
0.000000	2.878597	3967.873779
0.000000	2.878834	3966.152100
0.000000	2.879071	3965.088623
0.000000	2.879308	3964.939453
0.000000	2.879545	3965.338623
0.000000	2.879782	3967.826660
0.000000	2.880020	3970.623291
0.000000	2.880257	3974.370117
0.000000	2.880494	3977.976074
0.000000	2.880731	3981.359131
0.000000	2.880968	3986.592041
0.000000	2.881206	3991.685303
0.000000	2.881443	3996.924561
0.000000	2.881680	3999.935303
0.000000	2.881917	4000.100586
0.000000	2.882154	4000.444092
0.000000	2.882391	4000.462402
0.000000	2.882629	4002.334229
0.000000	2.882866	4005.914063
0.000000	2.883103	4009.533936
0.000000	2.883340	4011.956543
0.000000	2.883577	4013.707275
0.000000	2.883815	4014.835449
0.000000	2.884052	4017.070557
0.000000	2.884289	4017.135498
0.000000	2.884526	4015.318359
0.000000	2.884763	4012.685303
0.000000	2.885000	4009.008301
0.000000	2.885238	4003.682373
0.000000	2.885475	3999.382080
0.000000	2.885712	3997.203613
0.000000	2.885949	3995.490723
0.000000	2.886186	3993.539551
0.000000	2.886424	3992.074707
0.000000	2.886661	3991.704834
0.000000	2.886898	3991.520752
0.000000	2.887135	3992.338867
0.000000	2.887372	3993.475098
0.000000	2.887609	3994.041748
0.000000	2.887847	3994.111328
0.000000	2.888084	3993.204346
0.000000	2.888321	3992.479980
0.000000	2.888558	3991.347900
0.000000	2.888795	3990.794678
0.000000	2.889033	3991.229980
0.000000	2.889269	3990.975342
0.000000	2.889507	3989.183105
0.000000	2.889744	3987.542969
0.000000	2.889981	3987.759277
0.000000	2.890218	3988.965820
0.000000	2.890455	3991.366699
0.000000	2.890692	3993.233887
0.000000	2.890930	3995.038330
0.000000	2.891167	3997.625977
0.000000	2.891404	4000.871826
0.000000	2.891641	4001.470703
0.000000	2.891878	4000.291016
0.000000	2.892116	3999.541016
0.000000	2.892353	4002.177246
0.000000	2.892590	4005.873047
0.000000	2.892827	4008.545898
0.000000	2.893064	4011.463867
0.000000	2.893301	4014.654541
0.000000	2.893539	4016.837402
0.000000	2.893776	4020.174805
0.000000	2.894013	4023.871338
0.000000	2.894250	4028.611328
0.000000	2.894487	4034.735352
0.000000	2.894725	4041.549072
0.000000	2.894962	4047.423340
0.000000	2.895199	4050.721191
0.000000	2.895436	4051.286865
0.000000	2.895673	4050.214844
0.000000	2.895911	4048.532959
0.000000	2.896148	4045.186279
0.000000	2.896385	4040.995361
0.000000	2.896622	4035.558105
0.000000	2.896859	4029.371582
0.000000	2.897096	4024.078613
0.000000	2.897334	4018.633301
0.000000	2.897571	4014.425293
0.000000	2.897808	4009.274414
0.000000	2.898045	4002.730713
0.000000	2.898282	3995.268066
0.000000	2.898520	3987.945068
0.000000	2.898757	3981.987793
0.000000	2.898994	3976.626465
0.000000	2.899231	3970.359375
0.000000	2.899468	3964.683594
0.000000	2.899705	3958.262207
0.000000	2.899942	3951.013672
0.000000	2.900180	3943.744629
0.000000	2.900417	3936.943848
0.000000	2.900654	3931.924805
0.000000	2.900891	3930.996826
0.000000	2.901128	3931.987549
0.000000	2.901366	3932.822998
0.000000	2.901603	3933.971436
0.000000	2.901840	3937.324219
0.000000	2.902077	3941.736328
0.000000	2.902314	3946.910645
0.000000	2.902551	3950.583496
0.000000	2.902789	3950.801270
0.000000	2.903026	3948.206787
0.000000	2.903263	3944.617188
0.000000	2.903500	3941.396240
0.000000	2.903737	3937.490479
0.000000	2.903975	3934.929688
0.000000	2.904212	3934.990479
0.000000	2.904449	3934.408203
0.000000	2.904686	3933.472168
0.000000	2.904923	3934.763672
0.000000	2.905160	3938.467529
0.000000	2.905398	3945.691406
0.000000	2.905635	3954.302734
0.000000	2.905872	3962.534424
0.000000	2.906109	3969.657715
0.000000	2.906346	3975.882080
0.000000	2.906584	3984.480225
0.000000	2.906821	3993.839844
0.000000	2.907058	4003.453369
0.000000	2.907295	4011.578125
0.000000	2.907532	4020.476807
0.000000	2.907769	4031.606445
0.000000	2.908007	4042.625000
0.000000	2.908243	4052.521240
0.000000	2.908481	4060.570068
0.000000	2.908718	4067.519287
0.000000	2.908955	4071.154541
0.000000	2.909193	4073.097412
0.000000	2.909429	4075.063477
0.000000	2.909667	4074.611816
0.000000	2.909904	4073.321777
0.000000	2.910141	4072.081543
0.000000	2.910378	4070.121338
0.000000	2.910615	4068.854980
0.000000	2.910852	4068.037598
0.000000	2.911090	4066.283447
0.000000	2.911327	4065.231201
0.000000	2.911564	4065.842041
0.000000	2.911801	4066.814697
0.000000	2.912038	4068.292725
0.000000	2.912276	4070.368652
0.000000	2.912513	4072.108398
0.000000	2.912750	4074.238525
0.000000	2.912987	4074.958008
0.000000	2.913224	4075.614502
0.000000	2.913461	4076.787109
0.000000	2.913699	4078.045410
0.000000	2.913936	4078.136719
0.000000	2.914173	4078.659912
0.000000	2.914410	4078.798584
0.000000	2.914647	4076.710938
0.000000	2.914885	4072.313477
0.000000	2.915122	4068.047607
0.000000	2.915359	4062.915527
0.000000	2.915596	4057.415039
0.000000	2.915833	4054.171631
0.000000	2.916070	4052.742432
0.000000	2.916308	4051.611572
0.000000	2.916545	4050.306885
0.000000	2.916782	4047.827148
0.000000	2.917019	4044.414551
0.000000	2.917256	4041.883301
0.000000	2.917494	4038.250000
0.000000	2.917731	4036.013916
0.000000	2.917968	4033.747559
0.000000	2.918205	4032.003662
0.000000	2.918442	4031.567627
0.000000	2.918679	4029.759033
0.000000	2.918916	4028.546875
0.000000	2.919154	4028.526367
0.000000	2.919391	4027.835938
0.000000	2.919628	4025.809814
0.000000	2.919865	4022.757324
0.000000	2.920102	4021.822266
0.000000	2.920340	4022.588379
0.000000	2.920577	4023.883789
0.000000	2.920814	4026.228271
0.000000	2.921051	4028.609131
0.000000	2.921288	4031.124512
0.000000	2.921525	4033.596436
0.000000	2.921763	4034.844482
0.000000	2.922000	4036.728760
0.000000	2.922237	4036.562256
0.000000	2.922474	4035.884766
0.000000	2.922711	4036.368652
0.000000	2.922949	4035.189209
0.000000	2.923186	4033.310059
0.000000	2.923423	4031.511719
0.000000	2.923660	4029.095703
0.000000	2.923897	4027.374268
0.000000	2.924134	4023.777588
0.000000	2.924372	4017.784912
0.000000	2.924609	4010.394531
0.000000	2.924846	4003.907227
0.000000	2.925083	3999.757813
0.000000	2.925320	3994.919922
0.000000	2.925557	3991.175781
0.000000	2.925795	3987.632568
0.000000	2.926032	3984.250244
0.000000	2.926269	3981.305420
0.000000	2.926506	3977.101563
0.000000	2.926743	3973.094482
0.000000	2.926980	3968.549805
0.000000	2.927217	3963.143555
0.000000	2.927455	3958.479492
0.000000	2.927692	3954.690918
0.000000	2.927929	3952.275146
0.000000	2.928166	3951.347900
0.000000	2.928403	3949.413574
0.000000	2.928641	3949.016846
0.000000	2.928878	3950.192139
0.000000	2.929115	3951.959229
0.000000	2.929352	3955.585205
0.000000	2.929589	3959.175781
0.000000	2.929826	3959.822998
0.000000	2.930064	3957.798584
0.000000	2.930301	3955.666992
0.000000	2.930538	3952.396484
0.000000	2.930775	3949.003906
0.000000	2.931012	3946.151611
0.000000	2.931250	3942.235840
0.000000	2.931487	3937.017334
0.000000	2.931724	3929.698975
0.000000	2.931961	3921.306885
0.000000	2.932198	3911.376221
0.000000	2.932436	3902.538818
0.000000	2.932673	3893.974121
0.000000	2.932910	3886.580566
0.000000	2.933147	3881.407471
0.000000	2.933384	3880.167969
0.000000	2.933621	3880.149658
0.000000	2.933859	3881.178223
0.000000	2.934096	3883.134521
0.000000	2.934333	3885.366455
0.000000	2.934570	3887.914063
0.000000	2.934807	3891.533203
0.000000	2.935045	3896.093750
0.000000	2.935282	3901.871826
0.000000	2.935519	3906.182861
0.000000	2.935756	3908.414551
0.000000	2.935993	3909.637207
0.000000	2.936230	3911.183350
0.000000	2.936468	3915.155273
0.000000	2.936705	3922.106201
0.000000	2.936942	3929.292236
0.000000	2.937179	3937.085938
0.000000	2.937416	3945.735596
0.000000	2.937654	3956.289551
0.000000	2.937890	3967.760742
0.000000	2.938128	3979.978516
0.000000	2.938365	3991.586670
0.000000	2.938602	4002.014160
0.000000	2.938839	4011.067627
0.000000	2.939076	4019.676025
0.000000	2.939313	4029.511230
0.000000	2.939551	4037.687500
0.000000	2.939788	4043.394531
0.000000	2.940025	4045.832520
0.000000	2.940262	4046.011475
0.000000	2.940499	4047.290039
0.000000	2.940737	4048.084961
0.000000	2.940974	4049.274658
0.000000	2.941211	4051.932373
0.000000	2.941448	4056.002686
0.000000	2.941685	4059.240479
0.000000	2.941922	4060.654541
0.000000	2.942160	4060.458496
0.000000	2.942397	4058.235352
0.000000	2.942634	4054.675537
0.000000	2.942871	4051.026855
0.000000	2.943108	4045.660889
0.000000	2.943346	4040.697021
0.000000	2.943583	4037.470703
0.000000	2.943820	4035.267090
0.000000	2.944057	4035.355957
0.000000	2.944294	4036.507813
0.000000	2.944531	4039.278564
0.000000	2.944769	4042.665527
0.000000	2.945006	4047.594971
0.000000	2.945243	4053.462646
0.000000	2.945480	4059.562012
0.000000	2.945717	4063.830078
0.000000	2.945955	4066.704590
0.000000	2.946192	4070.893799
0.000000	2.946429	4075.212402
0.000000	2.946666	4080.442383
0.000000	2.946903	4087.411133
0.000000	2.947140	4094.477783
0.000000	2.947377	4099.678711
0.000000	2.947615	4102.829590
0.000000	2.947852	4103.986328
0.000000	2.948089	4105.558594
0.000000	2.948326	4105.871094
0.000000	2.948563	4104.251465
0.000000	2.948801	4102.107910
0.000000	2.949038	4103.052246
0.000000	2.949275	4105.332520
0.000000	2.949512	4107.431641
0.000000	2.949749	4108.199219
0.000000	2.949986	4108.796875
0.000000	2.950224	4110.950684
0.000000	2.950461	4112.975586
0.000000	2.950698	4113.450684
0.000000	2.950935	4114.626953
0.000000	2.951172	4115.571777
0.000000	2.951410	4117.501953
0.000000	2.951647	4119.713379
0.000000	2.951884	4120.609375
0.000000	2.952121	4120.192871
0.000000	2.952358	4121.717773
0.000000	2.952595	4123.958984
0.000000	2.952833	4126.063965
0.000000	2.953070	4129.567871
0.000000	2.953307	4131.529297
0.000000	2.953544	4130.219727
0.000000	2.953781	4125.761230
0.000000	2.954019	4119.547852
0.000000	2.954256	4114.471680
0.000000	2.954493	4109.667969
0.000000	2.954730	4105.149414
0.000000	2.954967	4103.037109
0.000000	2.955204	4100.590332
0.000000	2.955442	4097.145996
0.000000	2.955678	4092.376465
0.000000	2.955916	4087.464111
0.000000	2.956153	4081.730957
0.000000	2.956390	4075.504883
0.000000	2.956628	4068.838135
0.000000	2.956864	4062.090820
0.000000	2.957102	4055.796387
0.000000	2.957339	4050.510010
0.000000	2.957576	4045.558105
0.000000	2.957814	4041.588379
0.000000	2.958050	4037.969727
0.000000	2.958287	4033.757568
0.000000	2.958525	4031.152100
0.000000	2.958762	4031.493164
0.000000	2.958999	4033.705811
0.000000	2.959236	4038.878662
0.000000	2.959473	4045.887939
0.000000	2.959711	4052.519775
0.000000	2.959948	4057.892578
0.000000	2.960185	4060.360840
0.000000	2.960422	4059.250244
0.000000	2.960659	4054.926270
0.000000	2.960896	4050.463135
0.000000	2.961134	4044.664795
0.000000	2.961371	4040.575928
0.000000	2.961608	4037.917236
0.000000	2.961845	4037.532715
0.000000	2.962082	4039.628174
0.000000	2.962320	4041.874756
0.000000	2.962557	4041.638672
0.000000	2.962794	4038.423828
0.000000	2.963031	4032.907471
0.000000	2.963268	4024.330566
0.000000	2.963506	4015.304688
0.000000	2.963743	4008.864990
0.000000	2.963980	4003.339844
0.000000	2.964217	3996.859375
0.000000	2.964454	3988.700439
0.000000	2.964691	3979.213867
0.000000	2.964929	3967.023193
0.000000	2.965166	3952.119141
0.000000	2.965403	3936.482422
0.000000	2.965640	3921.027344
0.000000	2.965877	3906.029053
0.000000	2.966115	3895.633057
0.000000	2.966352	3886.826172
0.000000	2.966589	3877.831787
0.000000	2.966826	3868.253662
0.000000	2.967063	3858.779053
0.000000	2.967300	3849.798828
0.000000	2.967537	3840.897217
0.000000	2.967775	3835.685059
0.000000	2.968012	3834.586426
0.000000	2.968249	3836.745605
0.000000	2.968486	3840.453125
0.000000	2.968723	3845.620605
0.000000	2.968961	3852.283203
0.000000	2.969198	3861.433350
0.000000	2.969435	3869.637451
0.000000	2.969672	3876.888916
0.000000	2.969909	3882.934814
0.000000	2.970146	3887.888672
0.000000	2.970384	3890.554443
0.000000	2.970621	3890.162109
0.000000	2.970858	3889.159424
0.000000	2.971095	3884.031006
0.000000	2.971332	3875.622314
0.000000	2.971570	3870.929932
0.000000	2.971807	3866.552979
0.000000	2.972044	3862.719482
0.000000	2.972281	3857.446777
0.000000	2.972518	3851.789795
0.000000	2.972755	3848.276367
0.000000	2.972993	3845.956055
0.000000	2.973230	3844.373535
0.000000	2.973467	3844.603271
0.000000	2.973704	3845.747559
0.000000	2.973941	3848.156006
0.000000	2.974178	3852.395264
0.000000	2.974416	3855.824219
0.000000	2.974653	3859.016602
0.000000	2.974890	3864.949951
0.000000	2.975127	3872.127930
0.000000	2.975364	3879.996582
0.000000	2.975601	3887.125244
0.000000	2.975838	3892.489746
0.000000	2.976076	3899.336914
0.000000	2.976313	3908.397217
0.000000	2.976550	3918.845947
0.000000	2.976787	3929.337402
0.000000	2.977024	3940.494873
0.000000	2.977262	3950.990479
0.000000	2.977499	3961.659424
0.000000	2.977736	3972.061035
0.000000	2.977973	3982.489014
0.000000	2.978210	3992.144775
0.000000	2.978447	4001.636230
0.000000	2.978685	4012.615234
0.000000	2.978922	4023.322510
0.000000	2.979159	4031.791748
0.000000	2.979396	4037.248535
0.000000	2.979633	4039.821777
0.000000	2.979871	4040.405518
0.000000	2.980108	4040.421631
0.000000	2.980345	4041.378418
0.000000	2.980582	4042.417969
0.000000	2.980819	4045.888184
0.000000	2.981056	4050.892334
0.000000	2.981294	4055.906738
0.000000	2.981531	4061.519531
0.000000	2.981768	4066.893311
0.000000	2.982005	4070.486816
0.000000	2.982242	4072.212158
0.000000	2.982480	4073.915527
0.000000	2.982717	4075.360107
0.000000	2.982954	4074.707520
0.000000	2.983191	4074.143066
0.000000	2.983428	4073.053955
0.000000	2.983665	4071.066406
0.000000	2.983903	4068.597168
0.000000	2.984140	4065.562744
0.000000	2.984377	4062.333984
0.000000	2.984614	4060.705322
0.000000	2.984851	4059.456055
0.000000	2.985089	4060.414063
0.000000	2.985326	4062.785889
0.000000	2.985563	4065.838867
0.000000	2.985800	4067.880127
0.000000	2.986037	4070.845703
0.000000	2.986274	4073.242188
0.000000	2.986511	4074.649902
0.000000	2.986749	4076.041748
0.000000	2.986986	4080.244873
0.000000	2.987223	4085.130371
0.000000	2.987460	4088.896973
0.000000	2.987697	4090.239258
0.000000	2.987934	4089.347412
0.000000	2.988172	4088.133301
0.000000	2.988409	4085.718994
0.000000	2.988646	4081.365479
0.000000	2.988883	4076.729492
0.000000	2.989120	4070.541260
0.000000	2.989357	4064.573975
0.000000	2.989595	4059.447510
0.000000	2.989832	4052.927979
0.000000	2.990069	4046.967041
0.000000	2.990306	4040.073975
0.000000	2.990543	4032.560303
0.000000	2.990781	4025.425537
0.000000	2.991018	4019.351318
0.000000	2.991255	4014.018066
0.000000	2.991492	4009.276855
0.000000	2.991729	4004.325439
0.000000	2.991966	3999.674805
0.000000	2.992204	3995.006348
0.000000	2.992441	3990.712891
0.000000	2.992678	3988.026855
0.000000	2.992915	3985.219727
0.000000	2.993152	3981.927002
0.000000	2.993390	3977.717773
0.000000	2.993627	3974.223389
0.000000	2.993864	3970.685791
0.000000	2.994101	3967.161621
0.000000	2.994338	3966.279541
0.000000	2.994576	3967.122070
0.000000	2.994812	3969.886475
0.000000	2.995050	3974.924316
0.000000	2.995287	3982.057617
0.000000	2.995524	3992.707275
0.000000	2.995761	4003.438721
0.000000	2.995998	4012.481201
0.000000	2.996236	4020.016113
0.000000	2.996473	4025.778076
0.000000	2.996710	4030.890625
0.000000	2.996947	4036.172607
0.000000	2.997184	4040.580322
0.000000	2.997422	4045.019531
0.000000	2.997659	4051.403809
0.000000	2.997896	4057.083496
0.000000	2.998133	4061.417480
0.000000	2.998370	4065.463867
0.000000	2.998607	4069.342773
0.000000	2.998845	4072.536377
0.000000	2.999082	4074.752197
0.000000	2.999319	4075.243652
0.000000	2.999556	4075.405273
0.000000	2.999793	4074.806641
0.000000	3.000031	4075.008057
0.000000	3.000268	4074.970459
0.000000	3.000505	4074.131592
0.000000	3.000742	4073.933594
0.000000	3.000979	4074.296631
0.000000	3.001216	4076.764893
0.000000	3.001454	4080.084473
0.000000	3.001691	4084.470703
0.000000	3.001928	4087.815186
0.000000	3.002165	4090.111328
0.000000	3.002402	4089.755127
0.000000	3.002640	4088.094727
0.000000	3.002877	4087.465332
0.000000	3.003114	4086.685547
0.000000	3.003351	4087.562988
0.000000	3.003588	4089.948242
0.000000	3.003825	4092.942871
0.000000	3.004063	4094.921631
0.000000	3.004299	4096.170410
0.000000	3.004537	4097.771973
0.000000	3.004774	4100.590332
0.000000	3.005011	4103.222168
0.000000	3.005249	4105.088379
0.000000	3.005485	4107.252441
0.000000	3.005723	4108.684570
0.000000	3.005960	4107.437988
0.000000	3.006197	4104.290039
0.000000	3.006434	4100.334473
0.000000	3.006671	4095.715332
0.000000	3.006908	4089.792480
0.000000	3.007146	4084.159424
0.000000	3.007383	4079.604980
0.000000	3.007620	4074.645264
0.000000	3.007857	4069.974365
0.000000	3.008094	4064.063965
0.000000	3.008332	4058.011719
0.000000	3.008569	4051.034668
0.000000	3.008806	4043.951172
0.000000	3.009043	4035.954834
0.000000	3.009280	4027.607178
0.000000	3.009517	4020.146484
0.000000	3.009755	4014.090576
0.000000	3.009992	4007.559570
0.000000	3.010229	4000.503418
0.000000	3.010466	3993.725342
0.000000	3.010703	3987.036377
0.000000	3.010941	3979.552002
0.000000	3.011178	3972.619141
0.000000	3.011415	3964.039307
0.000000	3.011652	3954.724854
0.000000	3.011889	3943.921143
0.000000	3.012126	3930.816895
0.000000	3.012364	3917.957520
0.000000	3.012601	3905.972412
0.000000	3.012838	3895.580078
0.000000	3.013075	3890.034912
0.000000	3.013312	3890.347412
0.000000	3.013550	3895.589600
0.000000	3.013787	3903.882813
0.000000	3.014024	3913.690186
0.000000	3.014261	3922.882813
0.000000	3.014498	3931.687012
0.000000	3.014735	3939.682373
0.000000	3.014972	3948.718018
0.000000	3.015210	3958.683350
0.000000	3.015447	3967.166260
0.000000	3.015684	3973.876709
0.000000	3.015921	3979.835938
0.000000	3.016158	3986.256104
0.000000	3.016396	3995.732910
0.000000	3.016633	4006.970215
0.000000	3.016870	4018.335693
0.000000	3.017107	4028.188965
0.000000	3.017344	4036.109863
0.000000	3.017581	4042.555420
0.000000	3.017819	4047.592529
0.000000	3.018056	4049.198730
0.000000	3.018293	4048.272949
0.000000	3.018530	4046.802979
0.000000	3.018767	4046.778809
0.000000	3.019005	4046.490479
0.000000	3.019242	4045.628418
0.000000	3.019479	4042.746826
0.000000	3.019716	4038.485596
0.000000	3.019953	4033.744141
0.000000	3.020190	4028.546631
0.000000	3.020428	4022.949707
0.000000	3.020665	4019.211670
0.000000	3.020902	4015.918701
0.000000	3.021139	4012.337402
0.000000	3.021376	4007.912598
0.000000	3.021614	4003.786621
0.000000	3.021851	3999.433594
0.000000	3.022088	3994.057129
0.000000	3.022325	3989.070801
0.000000	3.022562	3984.134277
0.000000	3.022799	3978.526855
0.000000	3.023037	3972.755371
0.000000	3.023273	3967.614502
0.000000	3.023511	3962.177979
0.000000	3.023748	3957.126953
0.000000	3.023985	3951.118408
0.000000	3.024222	3946.683350
0.000000	3.024459	3940.930176
0.000000	3.024697	3931.862549
0.000000	3.024934	3921.058838
0.000000	3.025171	3907.626709
0.000000	3.025408	3892.144531
0.000000	3.025645	3876.244141
0.000000	3.025882	3860.253906
0.000000	3.026120	3844.313477
0.000000	3.026357	3827.750244
0.000000	3.026594	3811.396973
0.000000	3.026831	3797.149902
0.000000	3.027068	3783.527832
0.000000	3.027306	3771.764160
0.000000	3.027543	3761.289551
0.000000	3.027780	3753.809570
0.000000	3.028017	3747.764160
0.000000	3.028254	3741.907227
0.000000	3.028491	3739.817871
0.000000	3.028729	3740.110107
0.000000	3.028966	3743.484619
0.000000	3.029203	3749.986816
0.000000	3.029440	3759.038574
0.000000	3.029677	3771.587891
0.000000	3.029915	3786.343750
0.000000	3.030152	3801.909912
0.000000	3.030389	3817.141602
0.000000	3.030626	3830.776855
0.000000	3.030863	3844.319092
0.000000	3.031101	3859.052246
0.000000	3.031338	3873.954834
0.000000	3.031575	3887.414307
0.000000	3.031812	3899.953369
0.000000	3.032049	3912.607910
0.000000	3.032286	3923.594238
0.000000	3.032524	3933.006348
0.000000	3.032761	3940.159912
0.000000	3.032998	3944.954834
0.000000	3.033235	3948.303955
0.000000	3.033472	3952.262207
0.000000	3.033710	3955.329590
0.000000	3.033947	3957.183838
0.000000	3.034184	3960.467773
0.000000	3.034421	3963.715576
0.000000	3.034658	3967.244873
0.000000	3.034895	3971.417725
0.000000	3.035132	3975.035645
0.000000	3.035370	3978.394043
0.000000	3.035607	3980.111328
0.000000	3.035844	3980.568359
0.000000	3.036081	3980.815674
0.000000	3.036318	3981.824707
0.000000	3.036555	3982.829590
0.000000	3.036793	3984.292236
0.000000	3.037030	3989.510498
0.000000	3.037267	3995.919678
0.000000	3.037504	4002.312500
0.000000	3.037741	4009.879150
0.000000	3.037978	4018.259521
0.000000	3.038216	4027.141113
0.000000	3.038453	4037.693359
0.000000	3.038690	4048.872559
0.000000	3.038927	4060.471680
0.000000	3.039164	4071.727051
0.000000	3.039402	4079.185303
0.000000	3.039639	4082.563965
0.000000	3.039876	4082.249756
0.000000	3.040113	4080.693604
0.000000	3.040350	4078.974609
0.000000	3.040587	4075.879395
0.000000	3.040825	4074.249268
0.000000	3.041062	4074.427979
0.000000	3.041299	4074.641113
0.000000	3.041536	4076.561279
0.000000	3.041773	4077.632324
0.000000	3.042011	4078.166016
0.000000	3.042248	4078.375977
0.000000	3.042485	4078.504883
0.000000	3.042722	4077.626221
0.000000	3.042959	4076.216309
0.000000	3.043196	4075.132568
0.000000	3.043433	4073.620605
0.000000	3.043671	4073.127686
0.000000	3.043908	4075.112793
0.000000	3.044145	4077.500000
0.000000	3.044382	4080.170166
0.000000	3.044619	4083.038818
0.000000	3.044857	4084.622314
0.000000	3.045094	4084.511963
0.000000	3.045331	4083.858887
0.000000	3.045568	4082.968750
0.000000	3.045805	4082.072754
0.000000	3.046042	4080.452393
0.000000	3.046280	4078.249756
0.000000	3.046517	4077.116699
0.000000	3.046754	4075.088379
0.000000	3.046991	4073.421143
0.000000	3.047228	4071.983398
0.000000	3.047466	4070.522705
0.000000	3.047703	4069.296875
0.000000	3.047940	4068.859131
0.000000	3.048177	4069.682129
0.000000	3.048414	4070.538574
0.000000	3.048651	4072.239502
0.000000	3.048889	4075.742432
0.000000	3.049126	4081.581543
0.000000	3.049363	4087.834229
0.000000	3.049600	4093.865479
0.000000	3.049837	4100.095703
0.000000	3.050075	4106.594238
0.000000	3.050312	4113.067871
0.000000	3.050549	4118.273438
0.000000	3.050786	4122.496582
0.000000	3.051023	4127.271484
0.000000	3.051260	4133.758301
0.000000	3.051498	4139.937500
0.000000	3.051734	4145.868652
0.000000	3.051972	4152.944336
0.000000	3.052209	4161.894043
0.000000	3.052446	4170.612305
0.000000	3.052684	4177.412109
0.000000	3.052920	4182.528809
0.000000	3.053158	4186.899414
0.000000	3.053395	4190.805176
0.000000	3.053632	4193.322754
0.000000	3.053869	4195.355469
0.000000	3.054106	4195.318359
0.000000	3.054343	4193.708496
0.000000	3.054581	4192.465332
0.000000	3.054818	4189.804199
0.000000	3.055055	4187.627441
0.000000	3.055292	4185.559570
0.000000	3.055529	4181.207031
0.000000	3.055767	4174.973633
0.000000	3.056004	4169.872559
0.000000	3.056241	4164.184570
0.000000	3.056478	4158.315918
0.000000	3.056715	4153.064941
0.000000	3.056952	4150.291504
0.000000	3.057190	4146.625488
0.000000	3.057427	4141.612793
0.000000	3.057664	4137.200195
0.000000	3.057901	4132.511719
0.000000	3.058138	4126.046875
0.000000	3.058376	4117.978027
0.000000	3.058613	4107.626465
0.000000	3.058850	4094.852051
0.000000	3.059087	4080.744629
0.000000	3.059324	4067.644043
0.000000	3.059561	4054.899658
0.000000	3.059799	4044.398438
0.000000	3.060036	4035.323975
0.000000	3.060273	4029.474121
0.000000	3.060510	4024.720947
0.000000	3.060747	4020.033936
0.000000	3.060985	4015.533447
0.000000	3.061222	4010.403809
0.000000	3.061459	4005.578857
0.000000	3.061696	4001.969238
0.000000	3.061933	3999.289063
0.000000	3.062171	3996.846191
0.000000	3.062407	3995.273193
0.000000	3.062645	3994.028809
0.000000	3.062882	3992.834473
0.000000	3.063119	3991.474121
0.000000	3.063356	3992.237061
0.000000	3.063593	3994.415039
0.000000	3.063831	3997.770996
0.000000	3.064068	4002.562744
0.000000	3.064305	4007.715576
0.000000	3.064542	4012.639404
0.000000	3.064779	4017.318359
0.000000	3.065017	4021.155273
0.000000	3.065254	4024.455566
0.000000	3.065491	4026.648682
0.000000	3.065728	4028.337158
0.000000	3.065965	4031.684814
0.000000	3.066202	4035.611572
0.000000	3.066440	4039.551758
0.000000	3.066677	4041.710693
0.000000	3.066914	4043.111816
0.000000	3.067151	4048.288330
0.000000	3.067388	4054.446289
0.000000	3.067626	4058.951904
0.000000	3.067863	4062.577637
0.000000	3.068100	4066.035400
0.000000	3.068337	4068.474854
0.000000	3.068574	4069.410156
0.000000	3.068811	4069.036621
0.000000	3.069049	4067.287598
0.000000	3.069286	4065.637451
0.000000	3.069523	4064.888916
0.000000	3.069760	4063.491699
0.000000	3.069997	4060.428955
0.000000	3.070235	4057.547852
0.000000	3.070472	4054.655029
0.000000	3.070709	4051.239502
0.000000	3.070946	4048.927002
0.000000	3.071183	4047.102539
0.000000	3.071420	4046.901123
0.000000	3.071658	4049.127197
0.000000	3.071894	4052.317139
0.000000	3.072132	4056.103516
0.000000	3.072369	4058.060547
0.000000	3.072606	4058.165527
0.000000	3.072843	4056.562500
0.000000	3.073080	4055.759033
0.000000	3.073318	4055.120605
0.000000	3.073555	4053.726074
0.000000	3.073792	4053.683105
0.000000	3.074029	4052.614014
0.000000	3.074266	4051.919922
0.000000	3.074503	4050.971924
0.000000	3.074741	4050.445068
0.000000	3.074978	4048.240234
0.000000	3.075215	4044.939941
0.000000	3.075452	4043.461426
0.000000	3.075689	4042.176025
0.000000	3.075927	4040.924316
0.000000	3.076164	4040.874756
0.000000	3.076401	4039.901855
0.000000	3.076638	4039.330811
0.000000	3.076875	4039.568848
0.000000	3.077112	4040.505371
0.000000	3.077350	4041.128418
0.000000	3.077587	4040.393311
0.000000	3.077824	4040.198730
0.000000	3.078061	4040.179688
0.000000	3.078298	4040.345459
0.000000	3.078536	4041.580322
0.000000	3.078773	4042.625977
0.000000	3.079010	4040.100586
0.000000	3.079247	4034.393555
0.000000	3.079484	4027.002930
0.000000	3.079721	4023.275879
0.000000	3.079959	4020.785400
0.000000	3.080196	4020.359375
0.000000	3.080433	4022.787842
0.000000	3.080670	4024.129150
0.000000	3.080907	4024.576904
0.000000	3.081145	4024.618896
0.000000	3.081382	4024.814453
0.000000	3.081619	4023.481934
0.000000	3.081856	4021.566406
0.000000	3.082093	4021.416748
0.000000	3.082330	4020.859375
0.000000	3.082567	4019.834229
0.000000	3.082805	4021.096191
0.000000	3.083042	4024.432129
0.000000	3.083279	4028.641846
0.000000	3.083516	4032.554199
0.000000	3.083753	4033.950195
0.000000	3.083991	4032.630615
0.000000	3.084228	4030.474854
0.000000	3.084465	4029.606934
0.000000	3.084702	4029.297852
0.000000	3.084939	4029.795898
0.000000	3.085176	4031.483643
0.000000	3.085414	4033.261963
0.000000	3.085651	4032.658447
0.000000	3.085888	4030.558594
0.000000	3.086125	4028.705566
0.000000	3.086362	4025.270508
0.000000	3.086599	4021.218994
0.000000	3.086837	4015.831299
0.000000	3.087074	4010.807373
0.000000	3.087311	4005.098877
0.000000	3.087548	4000.537109
0.000000	3.087785	3996.661865
0.000000	3.088022	3994.481934
0.000000	3.088260	3995.010254
0.000000	3.088497	3998.681641
0.000000	3.088734	4004.782471
0.000000	3.088971	4011.185059
0.000000	3.089208	4017.573242
0.000000	3.089446	4024.358154
0.000000	3.089683	4034.621826
0.000000	3.089920	4045.293701
0.000000	3.090157	4054.633789
0.000000	3.090394	4062.214111
0.000000	3.090631	4069.048584
0.000000	3.090868	4075.550293
0.000000	3.091106	4082.317871
0.000000	3.091343	4086.953857
0.000000	3.091580	4091.106689
0.000000	3.091817	4095.641113
0.000000	3.092054	4099.791992
0.000000	3.092292	4104.383789
0.000000	3.092529	4109.915039
0.000000	3.092766	4116.604980
0.000000	3.093003	4125.197266
0.000000	3.093240	4132.930176
0.000000	3.093477	4139.467773
0.000000	3.093715	4147.571777
0.000000	3.093952	4157.385742
0.000000	3.094189	4165.882813
0.000000	3.094426	4172.949219
0.000000	3.094663	4179.860352
0.000000	3.094901	4186.565918
0.000000	3.095138	4194.615723
0.000000	3.095375	4200.823730
0.000000	3.095612	4204.147461
0.000000	3.095849	4204.128906
0.000000	3.096087	4201.612305
0.000000	3.096324	4199.033691
0.000000	3.096561	4195.731445
0.000000	3.096798	4191.308594
0.000000	3.097035	4187.244629
0.000000	3.097272	4184.944824
0.000000	3.097510	4182.212402
0.000000	3.097747	4179.976563
0.000000	3.097984	4177.329590
0.000000	3.098221	4175.127930
0.000000	3.098458	4173.637695
0.000000	3.098696	4171.520996
0.000000	3.098933	4168.890137
0.000000	3.099170	4165.942871
0.000000	3.099407	4164.396973
0.000000	3.099644	4163.312500
0.000000	3.099881	4163.217773
0.000000	3.100119	4164.464355
0.000000	3.100355	4164.396484
0.000000	3.100593	4163.318359
0.000000	3.100830	4161.616211
0.000000	3.101067	4160.071777
0.000000	3.101305	4159.794922
0.000000	3.101541	4160.075195
0.000000	3.101779	4157.837402
0.000000	3.102016	4152.121582
0.000000	3.102253	4145.790039
0.000000	3.102490	4137.576660
0.000000	3.102727	4128.854004
0.000000	3.102964	4119.947266
0.000000	3.103202	4110.643066
0.000000	3.103439	4101.986328
0.000000	3.103676	4095.304443
0.000000	3.103913	4089.572266
0.000000	3.104150	4083.401855
0.000000	3.104388	4078.033936
0.000000	3.104625	4073.149902
0.000000	3.104862	4071.635010
0.000000	3.105099	4069.962402
0.000000	3.105336	4067.639160
0.000000	3.105573	4064.788574
0.000000	3.105811	4061.349121
0.000000	3.106048	4057.806885
0.000000	3.106285	4053.497803
0.000000	3.106522	4048.762207
0.000000	3.106759	4045.463135
0.000000	3.106997	4041.721191
0.000000	3.107234	4038.256836
0.000000	3.107471	4033.539307
0.000000	3.107708	4029.352783
0.000000	3.107945	4025.650635
0.000000	3.108182	4022.972656
0.000000	3.108420	4020.476318
0.000000	3.108657	4020.016846
0.000000	3.108894	4019.736572
0.000000	3.109131	4018.456055
0.000000	3.109368	4015.688965
0.000000	3.109606	4013.673340
0.000000	3.109843	4010.698486
0.000000	3.110080	4007.295410
0.000000	3.110317	4002.957031
0.000000	3.110554	3997.949463
0.000000	3.110791	3992.521973
0.000000	3.111028	3985.813477
0.000000	3.111266	3979.129395
0.000000	3.111503	3973.185547
0.000000	3.111740	3969.700928
0.000000	3.111977	3968.536133
0.000000	3.112214	3967.468262
0.000000	3.112452	3965.631104
0.000000	3.112689	3964.751953
0.000000	3.112926	3965.865234
0.000000	3.113163	3969.370605
0.000000	3.113400	3973.327393
0.000000	3.113637	3977.081299
0.000000	3.113875	3979.130859
0.000000	3.114112	3978.609375
0.000000	3.114349	3974.276855
0.000000	3.114586	3966.730225
0.000000	3.114823	3958.857666
0.000000	3.115061	3955.240967
0.000000	3.115298	3956.379883
0.000000	3.115535	3959.527832
0.000000	3.115772	3962.529297
0.000000	3.116009	3966.193604
0.000000	3.116246	3972.496582
0.000000	3.116484	3978.590820
0.000000	3.116721	3983.561768
0.000000	3.116958	3986.359375
0.000000	3.117195	3988.562988
0.000000	3.117432	3993.324219
0.000000	3.117670	4000.707520
0.000000	3.117907	4008.670898
0.000000	3.118144	4015.980957
0.000000	3.118381	4023.084473
0.000000	3.118618	4031.570557
0.000000	3.118855	4041.447021
0.000000	3.119093	4049.813477
0.000000	3.119329	4057.809814
0.000000	3.119567	4067.145508
0.000000	3.119804	4075.144775
0.000000	3.120041	4082.806152
0.000000	3.120279	4090.247559
0.000000	3.120515	4096.172852
0.000000	3.120753	4101.777832
0.000000	3.120990	4107.668457
0.000000	3.121227	4113.026367
0.000000	3.121464	4118.583496
0.000000	3.121701	4126.032715
0.000000	3.121938	4135.407715
0.000000	3.122176	4143.304688
0.000000	3.122413	4148.908691
0.000000	3.122650	4153.172363
0.000000	3.122887	4156.902832
0.000000	3.123124	4164.172363
0.000000	3.123362	4174.146973
0.000000	3.123599	4184.073242
0.000000	3.123836	4192.885254
0.000000	3.124073	4199.729980
0.000000	3.124310	4205.544434
0.000000	3.124547	4210.223145
0.000000	3.124785	4213.897461
0.000000	3.125022	4218.141602
0.000000	3.125259	4223.486816
0.000000	3.125496	4229.522949
0.000000	3.125733	4235.216797
0.000000	3.125971	4240.041504
0.000000	3.126208	4243.333008
0.000000	3.126445	4247.142090
0.000000	3.126682	4249.463867
0.000000	3.126919	4251.661621
0.000000	3.127156	4252.147949
0.000000	3.127394	4254.320313
0.000000	3.127631	4256.055664
0.000000	3.127868	4256.304199
0.000000	3.128105	4255.962891
0.000000	3.128342	4256.228516
0.000000	3.128580	4256.586426
0.000000	3.128817	4255.841797
0.000000	3.129054	4253.883789
0.000000	3.129291	4251.418945
0.000000	3.129528	4248.276855
0.000000	3.129766	4245.784668
0.000000	3.130002	4244.083008
0.000000	3.130240	4242.388184
0.000000	3.130477	4240.317383
0.000000	3.130714	4238.191895
0.000000	3.130951	4235.724121
0.000000	3.131188	4233.717285
0.000000	3.131426	4231.182617
0.000000	3.131663	4227.499023
0.000000	3.131900	4224.203613
0.000000	3.132137	4220.757324
0.000000	3.132374	4219.179199
0.000000	3.132612	4217.966797
0.000000	3.132849	4217.927734
0.000000	3.133086	4217.648438
0.000000	3.133323	4217.960938
0.000000	3.133560	4218.030273
0.000000	3.133797	4218.349121
0.000000	3.134035	4219.583496
0.000000	3.134272	4220.583008
0.000000	3.134509	4222.718750
0.000000	3.134746	4225.435547
0.000000	3.134983	4227.118652
0.000000	3.135220	4229.617676
0.000000	3.135458	4233.208984
0.000000	3.135695	4236.469238
0.000000	3.135932	4238.713379
0.000000	3.136169	4238.418945
0.000000	3.136406	4237.195801
0.000000	3.136643	4234.770508
0.000000	3.136881	4233.615723
0.000000	3.137118	4231.757813
0.000000	3.137355	4229.913086
0.000000	3.137592	4227.477051
0.000000	3.137829	4224.675293
0.000000	3.138067	4221.149902
0.000000	3.138304	4218.273926
0.000000	3.138541	4214.561523
0.000000	3.138778	4211.323242
0.000000	3.139015	4208.155762
0.000000	3.139252	4205.546387
0.000000	3.139489	4203.922852
0.000000	3.139727	4202.996094
0.000000	3.139964	4204.258301
0.000000	3.140201	4207.680176
0.000000	3.140438	4211.955078
0.000000	3.140675	4216.326660
0.000000	3.140913	4219.958984
0.000000	3.141150	4224.794434
0.000000	3.141387	4228.183105
0.000000	3.141624	4229.955078
0.000000	3.141861	4231.745605
0.000000	3.142098	4234.928711
0.000000	3.142336	4236.252441
0.000000	3.142573	4235.689453
0.000000	3.142810	4234.220215
0.000000	3.143047	4234.659668
0.000000	3.143284	4234.977051
0.000000	3.143522	4234.664551
0.000000	3.143759	4235.474121
0.000000	3.143996	4235.976563
0.000000	3.144233	4234.770020
0.000000	3.144470	4231.601074
0.000000	3.144707	4228.586914
0.000000	3.144945	4226.714355
0.000000	3.145182	4224.363281
0.000000	3.145419	4222.848145
0.000000	3.145656	4224.067871
0.000000	3.145893	4226.615723
0.000000	3.146131	4230.253418
0.000000	3.146368	4235.976563
0.000000	3.146605	4242.702148
0.000000	3.146842	4249.854004
0.000000	3.147079	4257.659180
0.000000	3.147316	4264.025879
0.000000	3.147554	4268.579102
0.000000	3.147791	4271.513672
0.000000	3.148028	4271.848145
0.000000	3.148265	4269.906250
0.000000	3.148502	4266.545898
0.000000	3.148740	4263.001953
0.000000	3.148976	4262.236328
0.000000	3.149214	4263.930664
0.000000	3.149451	4266.946289
0.000000	3.149688	4269.471680
0.000000	3.149925	4271.432129
0.000000	3.150162	4274.975586
0.000000	3.150399	4280.561523
0.000000	3.150637	4286.079590
0.000000	3.150874	4291.197754
0.000000	3.151111	4295.788086
0.000000	3.151348	4299.561035
0.000000	3.151585	4303.401367
0.000000	3.151823	4307.321777
0.000000	3.152060	4309.112305
0.000000	3.152297	4307.462891
0.000000	3.152534	4302.897949
0.000000	3.152771	4297.625977
0.000000	3.153008	4295.937500
0.000000	3.153246	4295.334961
0.000000	3.153483	4296.544922
0.000000	3.153720	4298.293945
0.000000	3.153957	4299.205566
0.000000	3.154194	4299.722656
0.000000	3.154432	4299.785156
0.000000	3.154669	4298.217773
0.000000	3.154906	4294.961426
0.000000	3.155143	4290.814453
0.000000	3.155380	4286.232910
0.000000	3.155617	4280.807129
0.000000	3.155855	4274.937012
0.000000	3.156092	4268.636719
0.000000	3.156329	4264.406250
0.000000	3.156566	4261.247070
0.000000	3.156803	4259.971680
0.000000	3.157041	4257.564941
0.000000	3.157278	4255.187500
0.000000	3.157515	4254.351563
0.000000	3.157752	4254.374512
0.000000	3.157989	4256.522461
0.000000	3.158226	4259.771973
0.000000	3.158463	4261.949707
0.000000	3.158701	4262.607422
0.000000	3.158938	4262.052734
0.000000	3.159175	4262.680664
0.000000	3.159412	4262.094238
0.000000	3.159649	4261.355957
0.000000	3.159887	4257.520020
0.000000	3.160124	4249.839844
0.000000	3.160361	4238.078613
0.000000	3.160598	4225.125977
0.000000	3.160835	4214.786621
0.000000	3.161072	4205.213867
0.000000	3.161310	4195.343262
0.000000	3.161547	4185.762695
0.000000	3.161784	4175.750977
0.000000	3.162021	4166.897949
0.000000	3.162258	4159.126953
0.000000	3.162496	4152.400879
0.000000	3.162733	4147.321289
0.000000	3.162970	4142.315430
0.000000	3.163207	4137.862793
0.000000	3.163444	4134.165527
0.000000	3.163682	4128.571777
0.000000	3.163919	4121.916504
0.000000	3.164156	4116.507813
0.000000	3.164393	4110.352051
0.000000	3.164630	4103.238281
0.000000	3.164867	4095.932373
0.000000	3.165105	4088.882324
0.000000	3.165342	4081.224854
0.000000	3.165579	4075.891602
0.000000	3.165816	4072.839600
0.000000	3.166053	4072.247070
0.000000	3.166291	4073.619385
0.000000	3.166528	4078.876709
0.000000	3.166764	4087.791748
0.000000	3.167002	4099.495605
0.000000	3.167239	4110.765137
0.000000	3.167476	4120.496582
0.000000	3.167714	4128.520508
0.000000	3.167950	4133.579102
0.000000	3.168188	4136.353027
0.000000	3.168425	4133.765137
0.000000	3.168662	4129.293945
0.000000	3.168900	4130.900879
0.000000	3.169136	4134.607422
0.000000	3.169374	4139.500977
0.000000	3.169611	4144.949707
0.000000	3.169848	4150.072754
0.000000	3.170085	4153.812988
0.000000	3.170322	4158.064453
0.000000	3.170559	4164.088867
0.000000	3.170797	4169.826172
0.000000	3.171034	4174.688965
0.000000	3.171271	4180.419922
0.000000	3.171508	4185.512207
0.000000	3.171745	4191.409668
0.000000	3.171983	4196.389160
0.000000	3.172220	4200.099609
0.000000	3.172457	4203.932129
0.000000	3.172694	4207.047363
0.000000	3.172931	4208.498535
0.000000	3.173168	4208.533203
0.000000	3.173406	4209.625000
0.000000	3.173643	4210.951660
0.000000	3.173880	4213.315918
0.000000	3.174117	4216.373047
0.000000	3.174354	4219.294434
0.000000	3.174592	4223.223633
0.000000	3.174829	4226.355957
0.000000	3.175066	4228.395996
0.000000	3.175303	4229.861328
0.000000	3.175540	4231.876953
0.000000	3.175777	4233.100586
0.000000	3.176015	4235.005859
0.000000	3.176252	4237.069336
0.000000	3.176489	4240.778320
0.000000	3.176726	4245.364258
0.000000	3.176963	4250.733887
0.000000	3.177201	4255.086914
0.000000	3.177438	4258.482422
0.000000	3.177675	4259.936035
0.000000	3.177912	4261.573730
0.000000	3.178149	4262.859375
0.000000	3.178386	4263.381836
0.000000	3.178623	4262.786133
0.000000	3.178861	4262.384766
0.000000	3.179098	4262.250000
[truncated: 4,974,991 more chars]
